# Supplementary material for: Large-scale discovery of protein interactions at residue resolution using co-evolution calculated from genomic sequences
Source: Nat Commun. 2021 Mar 2;12:1396. doi: 10.1038/s41467-021-21636-z (PMC7925567; doi:10.1038/s41467-021-21636-z)
Supplement: Supplementary file 12 — Supplementary Data 10 [file 41467_2021_21636_MOESM12_ESM.zip › supplementary/allpdb1629_C4YDZ9_C4YFL7/models/rmsdclust4_top1_haddock_87w.pdb]

REMARK FILENAME="haddock_87w.pdb0"
REMARK ===============================================================
REMARK HADDOCK run for haddock
REMARK initial structure: haddock_87.pdb
REMARK final NOE weights: unambig 50 amb: 50
REMARK ===============================================================
REMARK            total,bonds,angles,improper,dihe,vdw,elec,air,cdih,coup,rdcs,vean,dani,xpcs,rg
REMARK energies: -28.4952, 0, 0, 0, 0, -56.8154, -83.8516, 112.172, 0, 0, 0, 0, 0, 0, 0
REMARK ===============================================================
REMARK            bonds,angles,impropers,dihe,air,cdih,coup,rdcs,vean,dani,xpcs
REMARK rms-dev.: 0,0,0,0,3.97564,0,0, 0, 0, 0, 0
REMARK ===============================================================
REMARK               air,cdih,coup,rdcs,vean,dani,xpcs
REMARK               >0.3,>5,>1,>0,>5,>0.2,>0.2
REMARK violations.: 2, 0, 0, 0, 0, 0, 0
REMARK ===============================================================
REMARK                        CVpartition#,violations,rms
REMARK AIRs cross-validation: 2, 0, NaN
REMARK ===============================================================
REMARK NCS energy: 0
REMARK ===============================================================
REMARK Symmetry energy: 0
REMARK ===============================================================
REMARK Desolvation energy: 5.07571
REMARK Internal energy free molecules: 79743.8
REMARK Internal energy complex: -36663.2
REMARK Binding energy: -116543
REMARK ===============================================================
REMARK buried surface area: 1789.1
REMARK ===============================================================
REMARK water - chain1: 0 0 0
REMARK water - chain2: 0 0 0
REMARK water - chain3: 0 0 0
REMARK water - chain4: 0 0 0
REMARK water - chain5: 0 0 0
REMARK water - chain6: 0 0 0
REMARK ===============================================================
REMARK water - water: 0 0 0
REMARK ===============================================================
REMARK DATE:29-May-2020  01:05:51       created by user: he47
REMARK VERSION:1.3
ATOM      1  CB  THR     2     -24.142   8.772   9.648  1.00 10.00      A   
ATOM      2  OG1 THR     2     -23.209   7.687   9.754  1.00 10.00      A   
ATOM      3  HG1 THR     2     -22.400   8.006  10.173  1.00 10.00      A   
ATOM      4  CG2 THR     2     -25.504   8.333  10.175  1.00 10.00      A   
ATOM      5  C   THR     2     -25.102   8.346   7.340  1.00 10.00      A   
ATOM      6  O   THR     2     -26.308   8.572   7.206  1.00 10.00      A   
ATOM      7  N   THR     2     -24.718  10.660   8.109  1.00 10.00      A   
ATOM      8  HT1 THR     2     -24.005  11.316   8.501  1.00 10.00      A   
ATOM      9  HT2 THR     2     -25.597  10.754   8.648  1.00 10.00      A   
ATOM     10  HT3 THR     2     -24.903  10.920   7.122  1.00 10.00      A   
ATOM     11  CA  THR     2     -24.221   9.271   8.181  1.00 10.00      A   
ATOM     12  N   SER     3     -24.489   7.332   6.744  1.00 10.00      A   
ATOM     13  HN  SER     3     -23.516   7.227   6.859  1.00 10.00      A   
ATOM     14  CA  SER     3     -25.205   6.374   5.917  1.00 10.00      A   
ATOM     15  CB  SER     3     -25.142   6.794   4.443  1.00 10.00      A   
ATOM     16  OG  SER     3     -25.551   8.146   4.276  1.00 10.00      A   
ATOM     17  HG  SER     3     -26.363   8.297   4.778  1.00 10.00      A   
ATOM     18  C   SER     3     -24.612   4.977   6.092  1.00 10.00      A   
ATOM     19  O   SER     3     -23.392   4.807   6.088  1.00 10.00      A   
ATOM     20  N   ILE     4     -25.478   3.990   6.267  1.00 10.00      A   
ATOM     21  HN  ILE     4     -26.437   4.194   6.279  1.00 10.00      A   
ATOM     22  CA  ILE     4     -25.045   2.609   6.440  1.00 10.00      A   
ATOM     23  CB  ILE     4     -26.133   1.769   7.144  1.00 10.00      A   
ATOM     24  CG1 ILE     4     -26.390   2.311   8.551  1.00 10.00      A   
ATOM     25  CG2 ILE     4     -25.742   0.297   7.193  1.00 10.00      A   
ATOM     26  CD1 ILE     4     -27.586   1.692   9.235  1.00 10.00      A   
ATOM     27  C   ILE     4     -24.712   1.982   5.090  1.00 10.00      A   
ATOM     28  O   ILE     4     -25.578   1.860   4.222  1.00 10.00      A   
ATOM     29  N   LYS     5     -23.456   1.601   4.914  1.00 10.00      A   
ATOM     30  HN  LYS     5     -22.806   1.741   5.641  1.00 10.00      A   
ATOM     31  CA  LYS     5     -23.010   0.986   3.673  1.00 10.00      A   
ATOM     32  CB  LYS     5     -22.155   1.986   2.880  1.00 10.00      A   
ATOM     33  CG  LYS     5     -22.222   1.819   1.369  1.00 10.00      A   
ATOM     34  CD  LYS     5     -21.760   3.077   0.649  1.00 10.00      A   
ATOM     35  CE  LYS     5     -21.838   2.904  -0.860  1.00 10.00      A   
ATOM     36  NZ  LYS     5     -21.628   4.183  -1.584  1.00 10.00      A   
ATOM     37  HZ1 LYS     5     -21.481   4.002  -2.598  1.00 10.00      A   
ATOM     38  HZ2 LYS     5     -20.796   4.680  -1.209  1.00 10.00      A   
ATOM     39  HZ3 LYS     5     -22.460   4.796  -1.474  1.00 10.00      A   
ATOM     40  C   LYS     5     -22.206  -0.274   3.983  1.00 10.00      A   
ATOM     41  O   LYS     5     -21.473  -0.308   4.972  1.00 10.00      A   
ATOM     42  N   PRO     6     -22.358  -1.338   3.171  1.00 10.00      A   
ATOM     43  CA  PRO     6     -21.627  -2.599   3.366  1.00 10.00      A   
ATOM     44  CB  PRO     6     -22.044  -3.466   2.168  1.00 10.00      A   
ATOM     45  CG  PRO     6     -22.665  -2.519   1.195  1.00 10.00      A   
ATOM     46  CD  PRO     6     -23.264  -1.412   2.014  1.00 10.00      A   
ATOM     47  C   PRO     6     -20.111  -2.395   3.374  1.00 10.00      A   
ATOM     48  O   PRO     6     -19.570  -1.615   2.582  1.00 10.00      A   
ATOM     49  N   PHE     7     -19.438  -3.104   4.271  1.00 10.00      A   
ATOM     50  HN  PHE     7     -19.931  -3.715   4.857  1.00 10.00      A   
ATOM     51  CA  PHE     7     -17.989  -3.008   4.410  1.00 10.00      A   
ATOM     52  CB  PHE     7     -17.554  -3.643   5.733  1.00 10.00      A   
ATOM     53  CG  PHE     7     -16.311  -3.045   6.327  1.00 10.00      A   
ATOM     54  CD1 PHE     7     -16.355  -1.817   6.969  1.00 10.00      A   
ATOM     55  CD2 PHE     7     -15.101  -3.713   6.255  1.00 10.00      A   
ATOM     56  CE1 PHE     7     -15.216  -1.267   7.524  1.00 10.00      A   
ATOM     57  CE2 PHE     7     -13.958  -3.170   6.807  1.00 10.00      A   
ATOM     58  CZ  PHE     7     -14.015  -1.945   7.443  1.00 10.00      A   
ATOM     59  C   PHE     7     -17.271  -3.678   3.240  1.00 10.00      A   
ATOM     60  O   PHE     7     -17.692  -4.732   2.758  1.00 10.00      A   
ATOM     61  N   GLN     8     -16.190  -3.060   2.784  1.00 10.00      A   
ATOM     62  HN  GLN     8     -15.898  -2.217   3.206  1.00 10.00      A   
ATOM     63  CA  GLN     8     -15.418  -3.595   1.675  1.00 10.00      A   
ATOM     64  CB  GLN     8     -15.195  -2.518   0.614  1.00 10.00      A   
ATOM     65  CG  GLN     8     -16.474  -2.064  -0.066  1.00 10.00      A   
ATOM     66  CD  GLN     8     -16.317  -0.756  -0.810  1.00 10.00      A   
ATOM     67  OE1 GLN     8     -15.538   0.113  -0.415  1.00 10.00      A   
ATOM     68  NE2 GLN     8     -17.068  -0.604  -1.886  1.00 10.00      A   
ATOM     69 HE21 GLN     8     -17.673  -1.336  -2.134  1.00 10.00      A   
ATOM     70 HE22 GLN     8     -16.987   0.230  -2.391  1.00 10.00      A   
ATOM     71  C   GLN     8     -14.086  -4.154   2.161  1.00 10.00      A   
ATOM     72  O   GLN     8     -13.761  -4.068   3.346  1.00 10.00      A   
ATOM     73  N   MET     9     -13.318  -4.727   1.244  1.00 10.00      A   
ATOM     74  HN  MET     9     -13.626  -4.754   0.311  1.00 10.00      A   
ATOM     75  CA  MET     9     -12.023  -5.306   1.579  1.00 10.00      A   
ATOM     76  CB  MET     9     -11.622  -6.345   0.527  1.00 10.00      A   
ATOM     77  CG  MET     9     -10.286  -7.020   0.792  1.00 10.00      A   
ATOM     78  SD  MET     9      -9.465  -7.554  -0.724  1.00 10.00      A   
ATOM     79  CE  MET     9      -9.008  -5.970  -1.428  1.00 10.00      A   
ATOM     80  C   MET     9     -10.957  -4.222   1.662  1.00 10.00      A   
ATOM     81  O   MET     9     -10.125  -4.213   2.570  1.00 10.00      A   
ATOM     82  N   GLU    10     -11.007  -3.293   0.715  1.00 10.00      A   
ATOM     83  HN  GLU    10     -11.707  -3.351   0.030  1.00 10.00      A   
ATOM     84  CA  GLU    10     -10.046  -2.196   0.653  1.00 10.00      A   
ATOM     85  CB  GLU    10     -10.219  -1.398  -0.638  1.00 10.00      A   
ATOM     86  CG  GLU    10     -10.104  -2.243  -1.895  1.00 10.00      A   
ATOM     87  CD  GLU    10      -9.823  -1.420  -3.132  1.00 10.00      A   
ATOM     88  OE1 GLU    10      -8.634  -1.173  -3.423  1.00 10.00      A   
ATOM     89  OE2 GLU    10     -10.788  -1.026  -3.823  1.00 10.00      A   
ATOM     90  C   GLU    10     -10.145  -1.277   1.866  1.00 10.00      A   
ATOM     91  O   GLU    10      -9.196  -0.564   2.189  1.00 10.00      A   
ATOM     92  N   ASP    11     -11.290  -1.308   2.540  1.00 10.00      A   
ATOM     93  HN  ASP    11     -12.007  -1.899   2.231  1.00 10.00      A   
ATOM     94  CA  ASP    11     -11.508  -0.481   3.726  1.00 10.00      A   
ATOM     95  CB  ASP    11     -12.932  -0.647   4.259  1.00 10.00      A   
ATOM     96  CG  ASP    11     -13.972   0.026   3.392  1.00 10.00      A   
ATOM     97  OD1 ASP    11     -13.704   1.133   2.871  1.00 10.00      A   
ATOM     98  OD2 ASP    11     -15.068  -0.549   3.225  1.00 10.00      A   
ATOM     99  C   ASP    11     -10.511  -0.838   4.819  1.00 10.00      A   
ATOM    100  O   ASP    11     -10.114   0.014   5.614  1.00 10.00      A   
ATOM    101  N   LEU    12     -10.083  -2.097   4.826  1.00 10.00      A   
ATOM    102  HN  LEU    12     -10.416  -2.714   4.139  1.00 10.00      A   
ATOM    103  CA  LEU    12      -9.128  -2.591   5.816  1.00 10.00      A   
ATOM    104  CB  LEU    12      -9.037  -4.121   5.766  1.00 10.00      A   
ATOM    105  CG  LEU    12     -10.294  -4.889   6.187  1.00 10.00      A   
ATOM    106  CD1 LEU    12     -10.112  -6.383   5.960  1.00 10.00      A   
ATOM    107  CD2 LEU    12     -10.630  -4.604   7.643  1.00 10.00      A   
ATOM    108  C   LEU    12      -7.745  -1.976   5.611  1.00 10.00      A   
ATOM    109  O   LEU    12      -6.854  -2.138   6.443  1.00 10.00      A   
ATOM    110  N   PHE    13      -7.573  -1.276   4.496  1.00 10.00      A   
ATOM    111  HN  PHE    13      -8.321  -1.191   3.863  1.00 10.00      A   
ATOM    112  CA  PHE    13      -6.308  -0.626   4.184  1.00 10.00      A   
ATOM    113  CB  PHE    13      -5.780  -1.085   2.818  1.00 10.00      A   
ATOM    114  CG  PHE    13      -5.759  -2.580   2.646  1.00 10.00      A   
ATOM    115  CD1 PHE    13      -6.577  -3.192   1.711  1.00 10.00      A   
ATOM    116  CD2 PHE    13      -4.926  -3.370   3.422  1.00 10.00      A   
ATOM    117  CE1 PHE    13      -6.567  -4.566   1.554  1.00 10.00      A   
ATOM    118  CE2 PHE    13      -4.911  -4.744   3.270  1.00 10.00      A   
ATOM    119  CZ  PHE    13      -5.732  -5.342   2.334  1.00 10.00      A   
ATOM    120  C   PHE    13      -6.479   0.891   4.214  1.00 10.00      A   
ATOM    121  O   PHE    13      -5.580   1.644   3.833  1.00 10.00      A   
ATOM    122  N   GLU    14      -7.649   1.328   4.673  1.00 10.00      A   
ATOM    123  HN  GLU    14      -8.323   0.674   4.953  1.00 10.00      A   
ATOM    124  CA  GLU    14      -7.962   2.750   4.762  1.00 10.00      A   
ATOM    125  CB  GLU    14      -8.965   3.149   3.679  1.00 10.00      A   
ATOM    126  CG  GLU    14      -8.486   2.895   2.259  1.00 10.00      A   
ATOM    127  CD  GLU    14      -9.329   3.610   1.226  1.00 10.00      A   
ATOM    128  OE1 GLU    14     -10.284   2.995   0.699  1.00 10.00      A   
ATOM    129  OE2 GLU    14      -9.039   4.789   0.935  1.00 10.00      A   
ATOM    130  C   GLU    14      -8.514   3.111   6.138  1.00 10.00      A   
ATOM    131  O   GLU    14      -9.011   4.216   6.347  1.00 10.00      A   
ATOM    132  N   LEU    15      -8.401   2.183   7.081  1.00 10.00      A   
ATOM    133  HN  LEU    15      -7.961   1.334   6.865  1.00 10.00      A   
ATOM    134  CA  LEU    15      -8.896   2.402   8.436  1.00 10.00      A   
ATOM    135  CB  LEU    15      -9.376   1.088   9.058  1.00 10.00      A   
ATOM    136  CG  LEU    15     -10.732   0.560   8.582  1.00 10.00      A   
ATOM    137  CD1 LEU    15     -11.058  -0.764   9.262  1.00 10.00      A   
ATOM    138  CD2 LEU    15     -11.831   1.583   8.834  1.00 10.00      A   
ATOM    139  C   LEU    15      -7.830   3.033   9.323  1.00 10.00      A   
ATOM    140  O   LEU    15      -8.039   3.217  10.521  1.00 10.00      A   
ATOM    141  N   ASN    16      -6.695   3.369   8.717  1.00 10.00      A   
ATOM    142  HN  ASN    16      -6.607   3.186   7.759  1.00 10.00      A   
ATOM    143  CA  ASN    16      -5.569   3.980   9.426  1.00 10.00      A   
ATOM    144  CB  ASN    16      -4.439   4.370   8.461  1.00 10.00      A   
ATOM    145  CG  ASN    16      -3.728   3.168   7.867  1.00 10.00      A   
ATOM    146  OD1 ASN    16      -3.500   2.168   8.544  1.00 10.00      A   
ATOM    147  ND2 ASN    16      -3.394   3.249   6.587  1.00 10.00      A   
ATOM    148 HD21 ASN    16      -3.622   4.071   6.096  1.00 10.00      A   
ATOM    149 HD22 ASN    16      -2.936   2.480   6.179  1.00 10.00      A   
ATOM    150  C   ASN    16      -5.981   5.174  10.297  1.00 10.00      A   
ATOM    151  O   ASN    16      -5.720   5.173  11.498  1.00 10.00      A   
ATOM    152  N   PRO    17      -6.635   6.213   9.725  1.00 10.00      A   
ATOM    153  CA  PRO    17      -7.060   7.387  10.499  1.00 10.00      A   
ATOM    154  CB  PRO    17      -7.713   8.300   9.452  1.00 10.00      A   
ATOM    155  CG  PRO    17      -7.193   7.821   8.143  1.00 10.00      A   
ATOM    156  CD  PRO    17      -6.995   6.345   8.301  1.00 10.00      A   
ATOM    157  C   PRO    17      -8.072   7.031  11.589  1.00 10.00      A   
ATOM    158  O   PRO    17      -8.074   7.627  12.668  1.00 10.00      A   
ATOM    159  N   VAL    18      -8.913   6.045  11.314  1.00 10.00      A   
ATOM    160  HN  VAL    18      -8.834   5.574  10.458  1.00 10.00      A   
ATOM    161  CA  VAL    18      -9.940   5.627  12.259  1.00 10.00      A   
ATOM    162  CB  VAL    18     -10.997   4.730  11.583  1.00 10.00      A   
ATOM    163  CG1 VAL    18     -12.194   4.523  12.497  1.00 10.00      A   
ATOM    164  CG2 VAL    18     -11.433   5.315  10.249  1.00 10.00      A   
ATOM    165  C   VAL    18      -9.337   4.879  13.449  1.00 10.00      A   
ATOM    166  O   VAL    18      -9.661   5.165  14.601  1.00 10.00      A   
ATOM    167  N   ASN    19      -8.433   3.948  13.162  1.00 10.00      A   
ATOM    168  HN  ASN    19      -8.185   3.796  12.221  1.00 10.00      A   
ATOM    169  CA  ASN    19      -7.799   3.136  14.202  1.00 10.00      A   
ATOM    170  CB  ASN    19      -7.411   1.758  13.653  1.00 10.00      A   
ATOM    171  CG  ASN    19      -8.607   0.924  13.225  1.00 10.00      A   
ATOM    172  OD1 ASN    19      -9.713   1.078  13.747  1.00 10.00      A   
ATOM    173  ND2 ASN    19      -8.394   0.035  12.268  1.00 10.00      A   
ATOM    174 HD21 ASN    19      -7.486  -0.034  11.894  1.00 10.00      A   
ATOM    175 HD22 ASN    19      -9.144  -0.520  11.976  1.00 10.00      A   
ATOM    176  C   ASN    19      -6.580   3.820  14.817  1.00 10.00      A   
ATOM    177  O   ASN    19      -5.795   3.187  15.528  1.00 10.00      A   
ATOM    178  N   LEU    20      -6.426   5.111  14.547  1.00 10.00      A   
ATOM    179  HN  LEU    20      -7.077   5.556  13.967  1.00 10.00      A   
ATOM    180  CA  LEU    20      -5.308   5.880  15.081  1.00 10.00      A   
ATOM    181  CB  LEU    20      -5.084   7.158  14.265  1.00 10.00      A   
ATOM    182  CG  LEU    20      -3.919   7.127  13.273  1.00 10.00      A   
ATOM    183  CD1 LEU    20      -3.902   8.389  12.425  1.00 10.00      A   
ATOM    184  CD2 LEU    20      -2.599   6.960  14.008  1.00 10.00      A   
ATOM    185  C   LEU    20      -5.537   6.230  16.546  1.00 10.00      A   
ATOM    186  O   LEU    20      -4.586   6.474  17.294  1.00 10.00      A   
ATOM    187  N   ASP    21      -6.803   6.237  16.946  1.00 10.00      A   
ATOM    188  HN  ASP    21      -7.503   6.011  16.298  1.00 10.00      A   
ATOM    189  CA  ASP    21      -7.191   6.558  18.317  1.00 10.00      A   
ATOM    190  CB  ASP    21      -8.720   6.627  18.419  1.00 10.00      A   
ATOM    191  CG  ASP    21      -9.229   6.788  19.836  1.00 10.00      A   
ATOM    192  OD1 ASP    21      -9.182   7.917  20.368  1.00 10.00      A   
ATOM    193  OD2 ASP    21      -9.691   5.784  20.419  1.00 10.00      A   
ATOM    194  C   ASP    21      -6.615   5.540  19.305  1.00 10.00      A   
ATOM    195  O   ASP    21      -6.656   4.333  19.057  1.00 10.00      A   
ATOM    196  N   PRO    22      -6.055   6.020  20.430  1.00 10.00      A   
ATOM    197  CA  PRO    22      -5.450   5.159  21.459  1.00 10.00      A   
ATOM    198  CB  PRO    22      -4.913   6.151  22.498  1.00 10.00      A   
ATOM    199  CG  PRO    22      -5.688   7.402  22.263  1.00 10.00      A   
ATOM    200  CD  PRO    22      -5.955   7.446  20.788  1.00 10.00      A   
ATOM    201  C   PRO    22      -6.442   4.189  22.105  1.00 10.00      A   
ATOM    202  O   PRO    22      -6.057   3.115  22.561  1.00 10.00      A   
ATOM    203  N   LEU    23      -7.715   4.558  22.136  1.00 10.00      A   
ATOM    204  HN  LEU    23      -7.980   5.419  21.742  1.00 10.00      A   
ATOM    205  CA  LEU    23      -8.734   3.702  22.731  1.00 10.00      A   
ATOM    206  CB  LEU    23      -9.833   4.533  23.395  1.00 10.00      A   
ATOM    207  CG  LEU    23      -9.400   5.377  24.597  1.00 10.00      A   
ATOM    208  CD1 LEU    23     -10.584   6.141  25.167  1.00 10.00      A   
ATOM    209  CD2 LEU    23      -8.760   4.502  25.667  1.00 10.00      A   
ATOM    210  C   LEU    23      -9.320   2.758  21.687  1.00 10.00      A   
ATOM    211  O   LEU    23     -10.182   1.927  21.990  1.00 10.00      A   
ATOM    212  N   THR    24      -8.848   2.897  20.460  1.00 10.00      A   
ATOM    213  HN  THR    24      -8.171   3.585  20.289  1.00 10.00      A   
ATOM    214  CA  THR    24      -9.289   2.059  19.360  1.00 10.00      A   
ATOM    215  CB  THR    24      -9.562   2.914  18.110  1.00 10.00      A   
ATOM    216  OG1 THR    24     -10.445   3.988  18.463  1.00 10.00      A   
ATOM    217  HG1 THR    24     -10.108   4.435  19.258  1.00 10.00      A   
ATOM    218  CG2 THR    24     -10.195   2.081  17.005  1.00 10.00      A   
ATOM    219  C   THR    24      -8.203   1.030  19.057  1.00 10.00      A   
ATOM    220  O   THR    24      -7.037   1.384  18.864  1.00 10.00      A   
ATOM    221  N   GLU    25      -8.573  -0.239  19.032  1.00 10.00      A   
ATOM    222  HN  GLU    25      -9.514  -0.474  19.175  1.00 10.00      A   
ATOM    223  CA  GLU    25      -7.606  -1.289  18.783  1.00 10.00      A   
ATOM    224  CB  GLU    25      -7.608  -2.307  19.924  1.00 10.00      A   
ATOM    225  CG  GLU    25      -6.342  -2.282  20.761  1.00 10.00      A   
ATOM    226  CD  GLU    25      -5.111  -2.627  19.949  1.00 10.00      A   
ATOM    227  OE1 GLU    25      -4.724  -1.825  19.077  1.00 10.00      A   
ATOM    228  OE2 GLU    25      -4.524  -3.703  20.183  1.00 10.00      A   
ATOM    229  C   GLU    25      -7.824  -1.991  17.453  1.00 10.00      A   
ATOM    230  O   GLU    25      -8.956  -2.265  17.054  1.00 10.00      A   
ATOM    231  N   ASN    26      -6.724  -2.271  16.772  1.00 10.00      A   
ATOM    232  HN  ASN    26      -5.854  -2.003  17.144  1.00 10.00      A   
ATOM    233  CA  ASN    26      -6.762  -2.971  15.500  1.00 10.00      A   
ATOM    234  CB  ASN    26      -5.759  -2.366  14.515  1.00 10.00      A   
ATOM    235  CG  ASN    26      -5.814  -3.020  13.146  1.00 10.00      A   
ATOM    236  OD1 ASN    26      -6.881  -3.412  12.674  1.00 10.00      A   
ATOM    237  ND2 ASN    26      -4.667  -3.137  12.498  1.00 10.00      A   
ATOM    238 HD21 ASN    26      -3.854  -2.795  12.929  1.00 10.00      A   
ATOM    239 HD22 ASN    26      -4.674  -3.565  11.615  1.00 10.00      A   
ATOM    240  C   ASN    26      -6.449  -4.440  15.739  1.00 10.00      A   
ATOM    241  O   ASN    26      -5.348  -4.788  16.175  1.00 10.00      A   
ATOM    242  N   PHE    27      -7.425  -5.293  15.471  1.00 10.00      A   
ATOM    243  HN  PHE    27      -8.274  -4.950  15.108  1.00 10.00      A   
ATOM    244  CA  PHE    27      -7.272  -6.725  15.681  1.00 10.00      A   
ATOM    245  CB  PHE    27      -8.639  -7.382  15.913  1.00 10.00      A   
ATOM    246  CG  PHE    27      -9.415  -6.787  17.052  1.00 10.00      A   
ATOM    247  CD1 PHE    27     -10.461  -5.913  16.809  1.00 10.00      A   
ATOM    248  CD2 PHE    27      -9.094  -7.093  18.364  1.00 10.00      A   
ATOM    249  CE1 PHE    27     -11.174  -5.356  17.852  1.00 10.00      A   
ATOM    250  CE2 PHE    27      -9.802  -6.540  19.413  1.00 10.00      A   
ATOM    251  CZ  PHE    27     -10.844  -5.669  19.157  1.00 10.00      A   
ATOM    252  C   PHE    27      -6.558  -7.394  14.515  1.00 10.00      A   
ATOM    253  O   PHE    27      -6.080  -6.727  13.592  1.00 10.00      A   
ATOM    254  N   ASN    28      -6.470  -8.716  14.576  1.00 10.00      A   
ATOM    255  HN  ASN    28      -6.851  -9.183  15.351  1.00 10.00      A   
ATOM    256  CA  ASN    28      -5.823  -9.494  13.532  1.00 10.00      A   
ATOM    257  CB  ASN    28      -5.565 -10.924  14.024  1.00 10.00      A   
ATOM    258  CG  ASN    28      -4.671 -11.725  13.091  1.00 10.00      A   
ATOM    259  OD1 ASN    28      -5.112 -12.213  12.053  1.00 10.00      A   
ATOM    260  ND2 ASN    28      -3.413 -11.883  13.460  1.00 10.00      A   
ATOM    261 HD21 ASN    28      -3.120 -11.478  14.307  1.00 10.00      A   
ATOM    262 HD22 ASN    28      -2.821 -12.404  12.873  1.00 10.00      A   
ATOM    263  C   ASN    28      -6.697  -9.523  12.283  1.00 10.00      A   
ATOM    264  O   ASN    28      -7.925  -9.476  12.375  1.00 10.00      A   
ATOM    265  N   VAL    29      -6.058  -9.610  11.125  1.00 10.00      A   
ATOM    266  HN  VAL    29      -5.076  -9.649  11.126  1.00 10.00      A   
ATOM    267  CA  VAL    29      -6.760  -9.644   9.846  1.00 10.00      A   
ATOM    268  CB  VAL    29      -5.772  -9.721   8.663  1.00 10.00      A   
ATOM    269  CG1 VAL    29      -5.036  -8.400   8.499  1.00 10.00      A   
ATOM    270  CG2 VAL    29      -4.782 -10.860   8.860  1.00 10.00      A   
ATOM    271  C   VAL    29      -7.744 -10.814   9.769  1.00 10.00      A   
ATOM    272  O   VAL    29      -8.802 -10.709   9.144  1.00 10.00      A   
ATOM    273  N   SER    30      -7.402 -11.922  10.422  1.00 10.00      A   
ATOM    274  HN  SER    30      -6.552 -11.945  10.920  1.00 10.00      A   
ATOM    275  CA  SER    30      -8.258 -13.103  10.423  1.00 10.00      A   
ATOM    276  CB  SER    30      -7.519 -14.301  11.026  1.00 10.00      A   
ATOM    277  OG  SER    30      -7.038 -13.997  12.324  1.00 10.00      A   
ATOM    278  HG  SER    30      -6.143 -13.638  12.261  1.00 10.00      A   
ATOM    279  C   SER    30      -9.548 -12.840  11.193  1.00 10.00      A   
ATOM    280  O   SER    30     -10.607 -13.376  10.861  1.00 10.00      A   
ATOM    281  N   PHE    31      -9.452 -11.997  12.215  1.00 10.00      A   
ATOM    282  HN  PHE    31      -8.582 -11.589  12.415  1.00 10.00      A   
ATOM    283  CA  PHE    31     -10.599 -11.654  13.041  1.00 10.00      A   
ATOM    284  CB  PHE    31     -10.142 -10.833  14.251  1.00 10.00      A   
ATOM    285  CG  PHE    31     -11.132 -10.790  15.380  1.00 10.00      A   
ATOM    286  CD1 PHE    31     -11.452 -11.940  16.082  1.00 10.00      A   
ATOM    287  CD2 PHE    31     -11.738  -9.600  15.743  1.00 10.00      A   
ATOM    288  CE1 PHE    31     -12.358 -11.904  17.123  1.00 10.00      A   
ATOM    289  CE2 PHE    31     -12.645  -9.558  16.781  1.00 10.00      A   
ATOM    290  CZ  PHE    31     -12.955 -10.711  17.473  1.00 10.00      A   
ATOM    291  C   PHE    31     -11.618 -10.867  12.228  1.00 10.00      A   
ATOM    292  O   PHE    31     -12.827 -11.036  12.388  1.00 10.00      A   
ATOM    293  N   TYR    32     -11.121 -10.016  11.342  1.00 10.00      A   
ATOM    294  HN  TYR    32     -10.147  -9.928  11.257  1.00 10.00      A   
ATOM    295  CA  TYR    32     -11.989  -9.209  10.498  1.00 10.00      A   
ATOM    296  CB  TYR    32     -11.223  -8.048   9.863  1.00 10.00      A   
ATOM    297  CG  TYR    32     -10.714  -7.041  10.868  1.00 10.00      A   
ATOM    298  CD1 TYR    32      -9.353  -6.844  11.054  1.00 10.00      A   
ATOM    299  CD2 TYR    32     -11.597  -6.298  11.643  1.00 10.00      A   
ATOM    300  CE1 TYR    32      -8.886  -5.934  11.980  1.00 10.00      A   
ATOM    301  CE2 TYR    32     -11.137  -5.383  12.571  1.00 10.00      A   
ATOM    302  CZ  TYR    32      -9.781  -5.209  12.735  1.00 10.00      A   
ATOM    303  OH  TYR    32      -9.314  -4.305  13.658  1.00 10.00      A   
ATOM    304  HH  TYR    32      -8.575  -3.811  13.276  1.00 10.00      A   
ATOM    305  C   TYR    32     -12.653 -10.062   9.428  1.00 10.00      A   
ATOM    306  O   TYR    32     -13.864  -9.980   9.229  1.00 10.00      A   
ATOM    307  N   SER    33     -11.860 -10.897   8.762  1.00 10.00      A   
ATOM    308  HN  SER    33     -10.906 -10.935   8.986  1.00 10.00      A   
ATOM    309  CA  SER    33     -12.377 -11.764   7.711  1.00 10.00      A   
ATOM    310  CB  SER    33     -11.235 -12.485   6.993  1.00 10.00      A   
ATOM    311  OG  SER    33     -10.150 -12.726   7.875  1.00 10.00      A   
ATOM    312  HG  SER    33      -9.588 -11.939   7.917  1.00 10.00      A   
ATOM    313  C   SER    33     -13.388 -12.762   8.271  1.00 10.00      A   
ATOM    314  O   SER    33     -14.372 -13.094   7.616  1.00 10.00      A   
ATOM    315  N   GLN    34     -13.141 -13.219   9.495  1.00 10.00      A   
ATOM    316  HN  GLN    34     -12.329 -12.919   9.957  1.00 10.00      A   
ATOM    317  CA  GLN    34     -14.026 -14.164  10.167  1.00 10.00      A   
ATOM    318  CB  GLN    34     -13.500 -14.445  11.580  1.00 10.00      A   
ATOM    319  CG  GLN    34     -14.298 -15.465  12.378  1.00 10.00      A   
ATOM    320  CD  GLN    34     -13.738 -15.678  13.773  1.00 10.00      A   
ATOM    321  OE1 GLN    34     -13.175 -14.765  14.379  1.00 10.00      A   
ATOM    322  NE2 GLN    34     -13.877 -16.888  14.289  1.00 10.00      A   
ATOM    323 HE21 GLN    34     -14.327 -17.573  13.748  1.00 10.00      A   
ATOM    324 HE22 GLN    34     -13.530 -17.054  15.191  1.00 10.00      A   
ATOM    325  C   GLN    34     -15.444 -13.605  10.240  1.00 10.00      A   
ATOM    326  O   GLN    34     -16.410 -14.277   9.878  1.00 10.00      A   
ATOM    327  N   TYR    35     -15.553 -12.357  10.672  1.00 10.00      A   
ATOM    328  HN  TYR    35     -14.742 -11.858  10.911  1.00 10.00      A   
ATOM    329  CA  TYR    35     -16.848 -11.706  10.794  1.00 10.00      A   
ATOM    330  CB  TYR    35     -16.762 -10.491  11.721  1.00 10.00      A   
ATOM    331  CG  TYR    35     -16.659 -10.836  13.191  1.00 10.00      A   
ATOM    332  CD1 TYR    35     -15.603 -11.596  13.678  1.00 10.00      A   
ATOM    333  CD2 TYR    35     -17.618 -10.398  14.094  1.00 10.00      A   
ATOM    334  CE1 TYR    35     -15.502 -11.907  15.018  1.00 10.00      A   
ATOM    335  CE2 TYR    35     -17.525 -10.706  15.439  1.00 10.00      A   
ATOM    336  CZ  TYR    35     -16.466 -11.462  15.895  1.00 10.00      A   
ATOM    337  OH  TYR    35     -16.366 -11.770  17.234  1.00 10.00      A   
ATOM    338  HH  TYR    35     -15.510 -11.474  17.563  1.00 10.00      A   
ATOM    339  C   TYR    35     -17.395 -11.295   9.430  1.00 10.00      A   
ATOM    340  O   TYR    35     -18.592 -11.391   9.186  1.00 10.00      A   
ATOM    341  N   LEU    36     -16.507 -10.869   8.538  1.00 10.00      A   
ATOM    342  HN  LEU    36     -15.557 -10.839   8.788  1.00 10.00      A   
ATOM    343  CA  LEU    36     -16.901 -10.432   7.198  1.00 10.00      A   
ATOM    344  CB  LEU    36     -15.701  -9.856   6.443  1.00 10.00      A   
ATOM    345  CG  LEU    36     -15.363  -8.392   6.735  1.00 10.00      A   
ATOM    346  CD1 LEU    36     -13.942  -8.072   6.296  1.00 10.00      A   
ATOM    347  CD2 LEU    36     -16.357  -7.469   6.045  1.00 10.00      A   
ATOM    348  C   LEU    36     -17.561 -11.541   6.376  1.00 10.00      A   
ATOM    349  O   LEU    36     -18.263 -11.263   5.402  1.00 10.00      A   
ATOM    350  N   ILE    37     -17.328 -12.790   6.756  1.00 10.00      A   
ATOM    351  HN  ILE    37     -16.750 -12.955   7.529  1.00 10.00      A   
ATOM    352  CA  ILE    37     -17.908 -13.920   6.038  1.00 10.00      A   
ATOM    353  CB  ILE    37     -16.836 -14.952   5.596  1.00 10.00      A   
ATOM    354  CG1 ILE    37     -16.111 -14.467   4.336  1.00 10.00      A   
ATOM    355  CG2 ILE    37     -17.447 -16.328   5.347  1.00 10.00      A   
ATOM    356  CD1 ILE    37     -15.092 -13.377   4.584  1.00 10.00      A   
ATOM    357  C   ILE    37     -19.013 -14.597   6.845  1.00 10.00      A   
ATOM    358  O   ILE    37     -20.089 -14.881   6.314  1.00 10.00      A   
ATOM    359  N   GLU    38     -18.753 -14.838   8.125  1.00 10.00      A   
ATOM    360  HN  GLU    38     -17.887 -14.569   8.501  1.00 10.00      A   
ATOM    361  CA  GLU    38     -19.727 -15.492   8.990  1.00 10.00      A   
ATOM    362  CB  GLU    38     -19.066 -15.973  10.285  1.00 10.00      A   
ATOM    363  CG  GLU    38     -18.465 -17.368  10.199  1.00 10.00      A   
ATOM    364  CD  GLU    38     -19.525 -18.448  10.171  1.00 10.00      A   
ATOM    365  OE1 GLU    38     -20.311 -18.540  11.140  1.00 10.00      A   
ATOM    366  OE2 GLU    38     -19.584 -19.208   9.183  1.00 10.00      A   
ATOM    367  C   GLU    38     -20.916 -14.585   9.299  1.00 10.00      A   
ATOM    368  O   GLU    38     -22.053 -15.052   9.395  1.00 10.00      A   
ATOM    369  N   TRP    39     -20.654 -13.289   9.442  1.00 10.00      A   
ATOM    370  HN  TRP    39     -19.732 -12.970   9.332  1.00 10.00      A   
ATOM    371  CA  TRP    39     -21.705 -12.318   9.742  1.00 10.00      A   
ATOM    372  CB  TRP    39     -21.687 -11.952  11.234  1.00 10.00      A   
ATOM    373  CG  TRP    39     -21.767 -13.131  12.158  1.00 10.00      A   
ATOM    374  CD1 TRP    39     -22.889 -13.818  12.516  1.00 10.00      A   
ATOM    375  CD2 TRP    39     -20.677 -13.759  12.843  1.00 10.00      A   
ATOM    376  NE1 TRP    39     -22.567 -14.836  13.379  1.00 10.00      A   
ATOM    377  HE1 TRP    39     -23.205 -15.470  13.773  1.00 10.00      A   
ATOM    378  CE2 TRP    39     -21.213 -14.825  13.593  1.00 10.00      A   
ATOM    379  CE3 TRP    39     -19.299 -13.529  12.888  1.00 10.00      A   
ATOM    380  CZ2 TRP    39     -20.419 -15.653  14.384  1.00 10.00      A   
ATOM    381  CZ3 TRP    39     -18.514 -14.352  13.672  1.00 10.00      A   
ATOM    382  CH2 TRP    39     -19.074 -15.402  14.408  1.00 10.00      A   
ATOM    383  C   TRP    39     -21.528 -11.052   8.895  1.00 10.00      A   
ATOM    384  O   TRP    39     -21.259  -9.975   9.428  1.00 10.00      A   
ATOM    385  N   PRO    40     -21.708 -11.158   7.563  1.00 10.00      A   
ATOM    386  CA  PRO    40     -21.532 -10.021   6.649  1.00 10.00      A   
ATOM    387  CB  PRO    40     -21.626 -10.664   5.263  1.00 10.00      A   
ATOM    388  CG  PRO    40     -22.462 -11.877   5.472  1.00 10.00      A   
ATOM    389  CD  PRO    40     -22.121 -12.380   6.846  1.00 10.00      A   
ATOM    390  C   PRO    40     -22.618  -8.963   6.811  1.00 10.00      A   
ATOM    391  O   PRO    40     -22.396  -7.784   6.532  1.00 10.00      A   
ATOM    392  N   GLN    41     -23.786  -9.379   7.283  1.00 10.00      A   
ATOM    393  HN  GLN    41     -23.895 -10.324   7.529  1.00 10.00      A   
ATOM    394  CA  GLN    41     -24.901  -8.457   7.465  1.00 10.00      A   
ATOM    395  CB  GLN    41     -26.225  -9.218   7.531  1.00 10.00      A   
ATOM    396  CG  GLN    41     -26.376 -10.308   6.478  1.00 10.00      A   
ATOM    397  CD  GLN    41     -26.352  -9.782   5.054  1.00 10.00      A   
ATOM    398  OE1 GLN    41     -26.752  -8.648   4.786  1.00 10.00      A   
ATOM    399  NE2 GLN    41     -25.906 -10.615   4.126  1.00 10.00      A   
ATOM    400 HE21 GLN    41     -25.621 -11.511   4.406  1.00 10.00      A   
ATOM    401 HE22 GLN    41     -25.880 -10.302   3.193  1.00 10.00      A   
ATOM    402  C   GLN    41     -24.705  -7.623   8.725  1.00 10.00      A   
ATOM    403  O   GLN    41     -25.292  -6.553   8.879  1.00 10.00      A   
ATOM    404  N   LEU    42     -23.859  -8.117   9.617  1.00 10.00      A   
ATOM    405  HN  LEU    42     -23.408  -8.969   9.428  1.00 10.00      A   
ATOM    406  CA  LEU    42     -23.576  -7.429  10.866  1.00 10.00      A   
ATOM    407  CB  LEU    42     -23.450  -8.430  12.017  1.00 10.00      A   
ATOM    408  CG  LEU    42     -24.678  -9.298  12.299  1.00 10.00      A   
ATOM    409  CD1 LEU    42     -24.402 -10.259  13.443  1.00 10.00      A   
ATOM    410  CD2 LEU    42     -25.889  -8.435  12.608  1.00 10.00      A   
ATOM    411  C   LEU    42     -22.299  -6.609  10.746  1.00 10.00      A   
ATOM    412  O   LEU    42     -21.834  -6.018  11.719  1.00 10.00      A   
ATOM    413  N   PHE    43     -21.729  -6.589   9.550  1.00 10.00      A   
ATOM    414  HN  PHE    43     -22.143  -7.091   8.813  1.00 10.00      A   
ATOM    415  CA  PHE    43     -20.509  -5.840   9.298  1.00 10.00      A   
ATOM    416  CB  PHE    43     -19.418  -6.771   8.765  1.00 10.00      A   
ATOM    417  CG  PHE    43     -18.032  -6.452   9.255  1.00 10.00      A   
ATOM    418  CD1 PHE    43     -17.506  -5.178   9.121  1.00 10.00      A   
ATOM    419  CD2 PHE    43     -17.251  -7.432   9.841  1.00 10.00      A   
ATOM    420  CE1 PHE    43     -16.229  -4.888   9.564  1.00 10.00      A   
ATOM    421  CE2 PHE    43     -15.972  -7.150  10.287  1.00 10.00      A   
ATOM    422  CZ  PHE    43     -15.461  -5.875  10.147  1.00 10.00      A   
ATOM    423  C   PHE    43     -20.783  -4.725   8.297  1.00 10.00      A   
ATOM    424  O   PHE    43     -20.950  -4.974   7.103  1.00 10.00      A   
ATOM    425  N   TYR    44     -20.831  -3.497   8.787  1.00 10.00      A   
ATOM    426  HN  TYR    44     -20.671  -3.354   9.745  1.00 10.00      A   
ATOM    427  CA  TYR    44     -21.098  -2.350   7.934  1.00 10.00      A   
ATOM    428  CB  TYR    44     -22.599  -2.034   7.900  1.00 10.00      A   
ATOM    429  CG  TYR    44     -23.210  -1.734   9.253  1.00 10.00      A   
ATOM    430  CD1 TYR    44     -23.420  -0.425   9.668  1.00 10.00      A   
ATOM    431  CD2 TYR    44     -23.578  -2.761  10.113  1.00 10.00      A   
ATOM    432  CE1 TYR    44     -23.983  -0.149  10.899  1.00 10.00      A   
ATOM    433  CE2 TYR    44     -24.140  -2.493  11.343  1.00 10.00      A   
ATOM    434  CZ  TYR    44     -24.338  -1.187  11.732  1.00 10.00      A   
ATOM    435  OH  TYR    44     -24.897  -0.920  12.957  1.00 10.00      A   
ATOM    436  HH  TYR    44     -25.851  -0.833  12.857  1.00 10.00      A   
ATOM    437  C   TYR    44     -20.306  -1.131   8.386  1.00 10.00      A   
ATOM    438  O   TYR    44     -19.767  -1.107   9.495  1.00 10.00      A   
ATOM    439  N   LYS    45     -20.245  -0.127   7.524  1.00 10.00      A   
ATOM    440  HN  LYS    45     -20.705  -0.210   6.658  1.00 10.00      A   
ATOM    441  CA  LYS    45     -19.525   1.100   7.820  1.00 10.00      A   
ATOM    442  CB  LYS    45     -18.325   1.260   6.874  1.00 10.00      A   
ATOM    443  CG  LYS    45     -18.677   1.191   5.393  1.00 10.00      A   
ATOM    444  CD  LYS    45     -17.447   1.347   4.510  1.00 10.00      A   
ATOM    445  CE  LYS    45     -17.808   1.203   3.038  1.00 10.00      A   
ATOM    446  NZ  LYS    45     -16.616   1.295   2.154  1.00 10.00      A   
ATOM    447  HZ1 LYS    45     -16.219   2.255   2.183  1.00 10.00      A   
ATOM    448  HZ2 LYS    45     -16.878   1.068   1.174  1.00 10.00      A   
ATOM    449  HZ3 LYS    45     -15.881   0.619   2.472  1.00 10.00      A   
ATOM    450  C   LYS    45     -20.452   2.303   7.695  1.00 10.00      A   
ATOM    451  O   LYS    45     -21.294   2.359   6.795  1.00 10.00      A   
ATOM    452  N   SER    46     -20.313   3.248   8.610  1.00 10.00      A   
ATOM    453  HN  SER    46     -19.650   3.130   9.327  1.00 10.00      A   
ATOM    454  CA  SER    46     -21.126   4.453   8.589  1.00 10.00      A   
ATOM    455  CB  SER    46     -21.480   4.883  10.016  1.00 10.00      A   
ATOM    456  OG  SER    46     -22.182   3.856  10.696  1.00 10.00      A   
ATOM    457  HG  SER    46     -23.118   4.089  10.746  1.00 10.00      A   
ATOM    458  C   SER    46     -20.384   5.568   7.858  1.00 10.00      A   
ATOM    459  O   SER    46     -19.530   6.246   8.436  1.00 10.00      A   
ATOM    460  N   VAL    47     -20.701   5.739   6.584  1.00 10.00      A   
ATOM    461  HN  VAL    47     -21.397   5.174   6.185  1.00 10.00      A   
ATOM    462  CA  VAL    47     -20.061   6.757   5.767  1.00 10.00      A   
ATOM    463  CB  VAL    47     -20.011   6.358   4.273  1.00 10.00      A   
ATOM    464  CG1 VAL    47     -19.148   5.120   4.076  1.00 10.00      A   
ATOM    465  CG2 VAL    47     -21.408   6.139   3.708  1.00 10.00      A   
ATOM    466  C   VAL    47     -20.759   8.103   5.917  1.00 10.00      A   
ATOM    467  O   VAL    47     -21.884   8.177   6.416  1.00 10.00      A   
ATOM    468  N   GLU    48     -20.088   9.162   5.490  1.00 10.00      A   
ATOM    469  HN  GLU    48     -19.191   9.042   5.114  1.00 10.00      A   
ATOM    470  CA  GLU    48     -20.650  10.498   5.575  1.00 10.00      A   
ATOM    471  CB  GLU    48     -19.775  11.414   6.431  1.00 10.00      A   
ATOM    472  CG  GLU    48     -20.330  11.680   7.822  1.00 10.00      A   
ATOM    473  CD  GLU    48     -21.766  12.176   7.807  1.00 10.00      A   
ATOM    474  OE1 GLU    48     -22.180  12.811   6.812  1.00 10.00      A   
ATOM    475  OE2 GLU    48     -22.493  11.925   8.798  1.00 10.00      A   
ATOM    476  C   GLU    48     -20.871  11.112   4.199  1.00 10.00      A   
ATOM    477  O   GLU    48     -20.306  10.659   3.200  1.00 10.00      A   
ATOM    478  N   THR    49     -21.707  12.143   4.173  1.00 10.00      A   
ATOM    479  HN  THR    49     -22.108  12.435   5.025  1.00 10.00      A   
ATOM    480  CA  THR    49     -22.053  12.874   2.956  1.00 10.00      A   
ATOM    481  CB  THR    49     -23.004  12.081   2.018  1.00 10.00      A   
ATOM    482  OG1 THR    49     -22.383  10.874   1.549  1.00 10.00      A   
ATOM    483  HG1 THR    49     -21.553  10.738   2.035  1.00 10.00      A   
ATOM    484  CG2 THR    49     -23.482  12.925   0.843  1.00 10.00      A   
ATOM    485  C   THR    49     -20.829  13.466   2.226  1.00 10.00      A   
ATOM    486  O   THR    49     -20.496  13.052   1.113  1.00 10.00      A   
ATOM    487  N   PRO    50     -20.137  14.430   2.893  1.00 10.00      A   
ATOM    488  CA  PRO    50     -18.966  15.153   2.387  1.00 10.00      A   
ATOM    489  CB  PRO    50     -18.118  15.319   3.651  1.00 10.00      A   
ATOM    490  CG  PRO    50     -19.095  15.314   4.792  1.00 10.00      A   
ATOM    491  CD  PRO    50     -20.443  14.897   4.251  1.00 10.00      A   
ATOM    492  C   PRO    50     -18.165  14.454   1.285  1.00 10.00      A   
ATOM    493  O   PRO    50     -18.277  14.809   0.110  1.00 10.00      A   
ATOM    494  N   ASN    51     -17.353  13.475   1.657  1.00 10.00      A   
ATOM    495  HN  ASN    51     -17.302  13.222   2.604  1.00 10.00      A   
ATOM    496  CA  ASN    51     -16.539  12.764   0.677  1.00 10.00      A   
ATOM    497  CB  ASN    51     -15.058  12.770   1.072  1.00 10.00      A   
ATOM    498  CG  ASN    51     -14.186  13.464   0.041  1.00 10.00      A   
ATOM    499  OD1 ASN    51     -14.488  13.451  -1.156  1.00 10.00      A   
ATOM    500  ND2 ASN    51     -13.095  14.071   0.491  1.00 10.00      A   
ATOM    501 HD21 ASN    51     -12.908  14.036   1.454  1.00 10.00      A   
ATOM    502 HD22 ASN    51     -12.519  14.539  -0.157  1.00 10.00      A   
ATOM    503  C   ASN    51     -17.033  11.342   0.447  1.00 10.00      A   
ATOM    504  O   ASN    51     -17.186  10.909  -0.695  1.00 10.00      A   
ATOM    505  N   GLY    52     -17.297  10.625   1.528  1.00 10.00      A   
ATOM    506  HN  GLY    52     -17.170  11.022   2.415  1.00 10.00      A   
ATOM    507  CA  GLY    52     -17.772   9.261   1.408  1.00 10.00      A   
ATOM    508  C   GLY    52     -16.910   8.280   2.174  1.00 10.00      A   
ATOM    509  O   GLY    52     -16.802   7.112   1.800  1.00 10.00      A   
ATOM    510  N   GLN    53     -16.289   8.758   3.243  1.00 10.00      A   
ATOM    511  HN  GLN    53     -16.406   9.699   3.483  1.00 10.00      A   
ATOM    512  CA  GLN    53     -15.439   7.918   4.073  1.00 10.00      A   
ATOM    513  CB  GLN    53     -14.183   8.676   4.507  1.00 10.00      A   
ATOM    514  CG  GLN    53     -12.904   8.164   3.859  1.00 10.00      A   
ATOM    515  CD  GLN    53     -12.888   8.355   2.356  1.00 10.00      A   
ATOM    516  OE1 GLN    53     -13.441   9.325   1.833  1.00 10.00      A   
ATOM    517  NE2 GLN    53     -12.259   7.430   1.649  1.00 10.00      A   
ATOM    518 HE21 GLN    53     -11.843   6.683   2.127  1.00 10.00      A   
ATOM    519 HE22 GLN    53     -12.234   7.529   0.672  1.00 10.00      A   
ATOM    520  C   GLN    53     -16.215   7.426   5.286  1.00 10.00      A   
ATOM    521  O   GLN    53     -17.291   7.944   5.592  1.00 10.00      A   
ATOM    522  N   ALA    54     -15.671   6.433   5.975  1.00 10.00      A   
ATOM    523  HN  ALA    54     -14.793   6.080   5.703  1.00 10.00      A   
ATOM    524  CA  ALA    54     -16.330   5.869   7.143  1.00 10.00      A   
ATOM    525  CB  ALA    54     -15.972   4.399   7.303  1.00 10.00      A   
ATOM    526  C   ALA    54     -15.985   6.646   8.408  1.00 10.00      A   
ATOM    527  O   ALA    54     -14.840   6.646   8.856  1.00 10.00      A   
ATOM    528  N   SER    55     -16.985   7.303   8.976  1.00 10.00      A   
ATOM    529  HN  SER    55     -17.871   7.279   8.552  1.00 10.00      A   
ATOM    530  CA  SER    55     -16.808   8.079  10.196  1.00 10.00      A   
ATOM    531  CB  SER    55     -17.915   9.129  10.303  1.00 10.00      A   
ATOM    532  OG  SER    55     -19.026   8.783   9.487  1.00 10.00      A   
ATOM    533  HG  SER    55     -19.194   7.834   9.551  1.00 10.00      A   
ATOM    534  C   SER    55     -16.822   7.174  11.427  1.00 10.00      A   
ATOM    535  O   SER    55     -16.555   7.619  12.544  1.00 10.00      A   
ATOM    536  N   GLY    56     -17.141   5.907  11.211  1.00 10.00      A   
ATOM    537  HN  GLY    56     -17.345   5.614  10.299  1.00 10.00      A   
ATOM    538  CA  GLY    56     -17.193   4.949  12.294  1.00 10.00      A   
ATOM    539  C   GLY    56     -17.660   3.599  11.799  1.00 10.00      A   
ATOM    540  O   GLY    56     -18.126   3.488  10.662  1.00 10.00      A   
ATOM    541  N   TYR    57     -17.527   2.573  12.631  1.00 10.00      A   
ATOM    542  HN  TYR    57     -17.144   2.720  13.527  1.00 10.00      A   
ATOM    543  CA  TYR    57     -17.951   1.231  12.249  1.00 10.00      A   
ATOM    544  CB  TYR    57     -16.831   0.454  11.539  1.00 10.00      A   
ATOM    545  CG  TYR    57     -15.553   0.278  12.337  1.00 10.00      A   
ATOM    546  CD1 TYR    57     -15.438  -0.714  13.305  1.00 10.00      A   
ATOM    547  CD2 TYR    57     -14.455   1.100  12.112  1.00 10.00      A   
ATOM    548  CE1 TYR    57     -14.268  -0.879  14.025  1.00 10.00      A   
ATOM    549  CE2 TYR    57     -13.282   0.941  12.828  1.00 10.00      A   
ATOM    550  CZ  TYR    57     -13.194  -0.050  13.783  1.00 10.00      A   
ATOM    551  OH  TYR    57     -12.027  -0.218  14.497  1.00 10.00      A   
ATOM    552  HH  TYR    57     -11.376   0.447  14.223  1.00 10.00      A   
ATOM    553  C   TYR    57     -18.493   0.449  13.440  1.00 10.00      A   
ATOM    554  O   TYR    57     -18.139   0.725  14.588  1.00 10.00      A   
ATOM    555  N   MET    58     -19.348  -0.523  13.154  1.00 10.00      A   
ATOM    556  HN  MET    58     -19.585  -0.685  12.214  1.00 10.00      A   
ATOM    557  CA  MET    58     -19.949  -1.357  14.184  1.00 10.00      A   
ATOM    558  CB  MET    58     -21.454  -1.067  14.289  1.00 10.00      A   
ATOM    559  CG  MET    58     -22.267  -2.141  14.998  1.00 10.00      A   
ATOM    560  SD  MET    58     -21.763  -2.402  16.710  1.00 10.00      A   
ATOM    561  CE  MET    58     -22.498  -0.973  17.499  1.00 10.00      A   
ATOM    562  C   MET    58     -19.705  -2.835  13.884  1.00 10.00      A   
ATOM    563  O   MET    58     -19.916  -3.289  12.759  1.00 10.00      A   
ATOM    564  N   MET    59     -19.251  -3.574  14.890  1.00 10.00      A   
ATOM    565  HN  MET    59     -19.105  -3.150  15.766  1.00 10.00      A   
ATOM    566  CA  MET    59     -18.978  -4.998  14.738  1.00 10.00      A   
ATOM    567  CB  MET    59     -17.470  -5.263  14.780  1.00 10.00      A   
ATOM    568  CG  MET    59     -16.707  -4.768  13.563  1.00 10.00      A   
ATOM    569  SD  MET    59     -14.967  -5.253  13.592  1.00 10.00      A   
ATOM    570  CE  MET    59     -14.383  -4.362  15.032  1.00 10.00      A   
ATOM    571  C   MET    59     -19.665  -5.799  15.836  1.00 10.00      A   
ATOM    572  O   MET    59     -19.534  -5.481  17.021  1.00 10.00      A   
ATOM    573  N   ALA    60     -20.388  -6.836  15.439  1.00 10.00      A   
ATOM    574  HN  ALA    60     -20.437  -7.044  14.481  1.00 10.00      A   
ATOM    575  CA  ALA    60     -21.098  -7.691  16.382  1.00 10.00      A   
ATOM    576  CB  ALA    60     -22.440  -7.075  16.752  1.00 10.00      A   
ATOM    577  C   ALA    60     -21.297  -9.076  15.780  1.00 10.00      A   
ATOM    578  O   ALA    60     -21.205  -9.247  14.563  1.00 10.00      A   
ATOM    579  N   LYS    61     -21.561 -10.061  16.626  1.00 10.00      A   
ATOM    580  HN  LYS    61     -21.617  -9.867  17.591  1.00 10.00      A   
ATOM    581  CA  LYS    61     -21.771 -11.422  16.160  1.00 10.00      A   
ATOM    582  CB  LYS    61     -20.500 -12.263  16.326  1.00 10.00      A   
ATOM    583  CG  LYS    61     -20.218 -12.707  17.754  1.00 10.00      A   
ATOM    584  CD  LYS    61     -19.260 -13.886  17.788  1.00 10.00      A   
ATOM    585  CE  LYS    61     -19.306 -14.595  19.133  1.00 10.00      A   
ATOM    586  NZ  LYS    61     -18.339 -15.724  19.208  1.00 10.00      A   
ATOM    587  HZ1 LYS    61     -18.340 -16.261  18.317  1.00 10.00      A   
ATOM    588  HZ2 LYS    61     -18.603 -16.369  19.986  1.00 10.00      A   
ATOM    589  HZ3 LYS    61     -17.378 -15.363  19.384  1.00 10.00      A   
ATOM    590  C   LYS    61     -22.935 -12.084  16.886  1.00 10.00      A   
ATOM    591  O   LYS    61     -23.168 -11.836  18.071  1.00 10.00      A   
ATOM    592  N   THR    62     -23.667 -12.915  16.171  1.00 10.00      A   
ATOM    593  HN  THR    62     -23.459 -13.048  15.220  1.00 10.00      A   
ATOM    594  CA  THR    62     -24.790 -13.628  16.747  1.00 10.00      A   
ATOM    595  CB  THR    62     -25.898 -13.811  15.700  1.00 10.00      A   
ATOM    596  OG1 THR    62     -25.352 -13.538  14.404  1.00 10.00      A   
ATOM    597  HG1 THR    62     -25.944 -13.885  13.731  1.00 10.00      A   
ATOM    598  CG2 THR    62     -27.044 -12.850  15.968  1.00 10.00      A   
ATOM    599  C   THR    62     -24.336 -14.993  17.252  1.00 10.00      A   
ATOM    600  O   THR    62     -24.154 -15.930  16.471  1.00 10.00      A   
ATOM    601  N   GLU    63     -24.135 -15.095  18.555  1.00 10.00      A   
ATOM    602  HN  GLU    63     -24.314 -14.317  19.132  1.00 10.00      A   
ATOM    603  CA  GLU    63     -23.688 -16.339  19.159  1.00 10.00      A   
ATOM    604  CB  GLU    63     -22.635 -16.062  20.239  1.00 10.00      A   
ATOM    605  CG  GLU    63     -22.000 -17.310  20.832  1.00 10.00      A   
ATOM    606  CD  GLU    63     -20.724 -17.015  21.595  1.00 10.00      A   
ATOM    607  OE1 GLU    63     -20.809 -16.534  22.744  1.00 10.00      A   
ATOM    608  OE2 GLU    63     -19.627 -17.262  21.047  1.00 10.00      A   
ATOM    609  C   GLU    63     -24.869 -17.112  19.736  1.00 10.00      A   
ATOM    610  O   GLU    63     -25.840 -16.516  20.208  1.00 10.00      A   
ATOM    611  N   GLY    64     -24.784 -18.432  19.686  1.00 10.00      A   
ATOM    612  HN  GLY    64     -23.982 -18.850  19.305  1.00 10.00      A   
ATOM    613  CA  GLY    64     -25.844 -19.265  20.202  1.00 10.00      A   
ATOM    614  C   GLY    64     -25.372 -20.115  21.356  1.00 10.00      A   
ATOM    615  O   GLY    64     -24.190 -20.459  21.438  1.00 10.00      A   
ATOM    616  N   GLN    65     -26.285 -20.444  22.252  1.00 10.00      A   
ATOM    617  HN  GLN    65     -27.214 -20.127  22.130  1.00 10.00      A   
ATOM    618  CA  GLN    65     -25.968 -21.260  23.409  1.00 10.00      A   
ATOM    619  CB  GLN    65     -25.593 -20.379  24.607  1.00 10.00      A   
ATOM    620  CG  GLN    65     -26.610 -19.299  24.951  1.00 10.00      A   
ATOM    621  CD  GLN    65     -26.118 -18.367  26.043  1.00 10.00      A   
ATOM    622  OE1 GLN    65     -24.916 -18.138  26.187  1.00 10.00      A   
ATOM    623  NE2 GLN    65     -27.039 -17.814  26.816  1.00 10.00      A   
ATOM    624 HE21 GLN    65     -27.992 -18.030  26.642  1.00 10.00      A   
ATOM    625 HE22 GLN    65     -26.743 -17.213  27.534  1.00 10.00      A   
ATOM    626  C   GLN    65     -27.144 -22.161  23.755  1.00 10.00      A   
ATOM    627  O   GLN    65     -28.235 -21.999  23.205  1.00 10.00      A   
ATOM    628  N   LEU    66     -26.908 -23.109  24.658  1.00 10.00      A   
ATOM    629  HN  LEU    66     -26.009 -23.182  25.043  1.00 10.00      A   
ATOM    630  CA  LEU    66     -27.941 -24.049  25.092  1.00 10.00      A   
ATOM    631  CB  LEU    66     -29.101 -23.320  25.777  1.00 10.00      A   
ATOM    632  CG  LEU    66     -28.821 -22.767  27.173  1.00 10.00      A   
ATOM    633  CD1 LEU    66     -29.860 -21.722  27.550  1.00 10.00      A   
ATOM    634  CD2 LEU    66     -28.801 -23.894  28.192  1.00 10.00      A   
ATOM    635  C   LEU    66     -28.450 -24.902  23.935  1.00 10.00      A   
ATOM    636  O   LEU    66     -29.471 -24.591  23.316  1.00 10.00      A   
ATOM    637  N   LYS    68     -27.920 -25.225  19.866  1.00 10.00      A   
ATOM    638  HN  LYS    68     -28.631 -25.809  20.217  1.00 10.00      A   
ATOM    639  CA  LYS    68     -28.028 -23.784  20.056  1.00 10.00      A   
ATOM    640  CB  LYS    68     -27.102 -23.035  19.092  1.00 10.00      A   
ATOM    641  CG  LYS    68     -25.633 -23.411  19.205  1.00 10.00      A   
ATOM    642  CD  LYS    68     -24.777 -22.555  18.285  1.00 10.00      A   
ATOM    643  CE  LYS    68     -23.312 -22.954  18.353  1.00 10.00      A   
ATOM    644  NZ  LYS    68     -23.054 -24.245  17.663  1.00 10.00      A   
ATOM    645  HZ1 LYS    68     -22.057 -24.518  17.778  1.00 10.00      A   
ATOM    646  HZ2 LYS    68     -23.258 -24.159  16.648  1.00 10.00      A   
ATOM    647  HZ3 LYS    68     -23.655 -24.994  18.064  1.00 10.00      A   
ATOM    648  C   LYS    68     -29.468 -23.321  19.861  1.00 10.00      A   
ATOM    649  O   LYS    68     -29.857 -22.909  18.765  1.00 10.00      A   
ATOM    650  N   LYS    69     -30.261 -23.412  20.917  1.00 10.00      A   
ATOM    651  HN  LYS    69     -29.901 -23.771  21.761  1.00 10.00      A   
ATOM    652  CA  LYS    69     -31.656 -22.995  20.859  1.00 10.00      A   
ATOM    653  CB  LYS    69     -32.511 -23.815  21.828  1.00 10.00      A   
ATOM    654  CG  LYS    69     -32.572 -25.300  21.522  1.00 10.00      A   
ATOM    655  CD  LYS    69     -33.456 -26.021  22.526  1.00 10.00      A   
ATOM    656  CE  LYS    69     -33.327 -27.528  22.393  1.00 10.00      A   
ATOM    657  NZ  LYS    69     -33.891 -28.244  23.569  1.00 10.00      A   
ATOM    658  HZ1 LYS    69     -33.521 -27.839  24.450  1.00 10.00      A   
ATOM    659  HZ2 LYS    69     -33.627 -29.248  23.530  1.00 10.00      A   
ATOM    660  HZ3 LYS    69     -34.928 -28.173  23.575  1.00 10.00      A   
ATOM    661  C   LYS    69     -31.782 -21.519  21.202  1.00 10.00      A   
ATOM    662  O   LYS    69     -32.621 -20.811  20.648  1.00 10.00      A   
ATOM    663  N   GLU    70     -30.940 -21.062  22.119  1.00 10.00      A   
ATOM    664  HN  GLU    70     -30.274 -21.672  22.502  1.00 10.00      A   
ATOM    665  CA  GLU    70     -30.956 -19.674  22.555  1.00 10.00      A   
ATOM    666  CB  GLU    70     -30.745 -19.598  24.070  1.00 10.00      A   
ATOM    667  CG  GLU    70     -31.304 -18.340  24.715  1.00 10.00      A   
ATOM    668  CD  GLU    70     -30.904 -18.209  26.171  1.00 10.00      A   
ATOM    669  OE1 GLU    70     -29.743 -17.830  26.439  1.00 10.00      A   
ATOM    670  OE2 GLU    70     -31.750 -18.479  27.053  1.00 10.00      A   
ATOM    671  C   GLU    70     -29.877 -18.875  21.831  1.00 10.00      A   
ATOM    672  O   GLU    70     -28.712 -19.277  21.793  1.00 10.00      A   
ATOM    673  N   TRP    71     -30.268 -17.749  21.257  1.00 10.00      A   
ATOM    674  HN  TRP    71     -31.208 -17.472  21.330  1.00 10.00      A   
ATOM    675  CA  TRP    71     -29.338 -16.902  20.529  1.00 10.00      A   
ATOM    676  CB  TRP    71     -29.819 -16.695  19.090  1.00 10.00      A   
ATOM    677  CG  TRP    71     -29.880 -17.955  18.280  1.00 10.00      A   
ATOM    678  CD1 TRP    71     -30.968 -18.755  18.090  1.00 10.00      A   
ATOM    679  CD2 TRP    71     -28.806 -18.559  17.549  1.00 10.00      A   
ATOM    680  NE1 TRP    71     -30.640 -19.818  17.288  1.00 10.00      A   
ATOM    681  HE1 TRP    71     -31.255 -20.530  17.008  1.00 10.00      A   
ATOM    682  CE2 TRP    71     -29.318 -19.721  16.942  1.00 10.00      A   
ATOM    683  CE3 TRP    71     -27.464 -18.226  17.346  1.00 10.00      A   
ATOM    684  CZ2 TRP    71     -28.532 -20.556  16.153  1.00 10.00      A   
ATOM    685  CZ3 TRP    71     -26.685 -19.055  16.565  1.00 10.00      A   
ATOM    686  CH2 TRP    71     -27.223 -20.203  15.973  1.00 10.00      A   
ATOM    687  C   TRP    71     -29.181 -15.552  21.216  1.00 10.00      A   
ATOM    688  O   TRP    71     -30.103 -15.068  21.877  1.00 10.00      A   
ATOM    689  N   HIS    72     -28.009 -14.955  21.064  1.00 10.00      A   
ATOM    690  HN  HIS    72     -27.306 -15.405  20.541  1.00 10.00      A   
ATOM    691  CA  HIS    72     -27.724 -13.652  21.645  1.00 10.00      A   
ATOM    692  CB  HIS    72     -27.243 -13.755  23.102  1.00 10.00      A   
ATOM    693  CG  HIS    72     -25.986 -14.545  23.311  1.00 10.00      A   
ATOM    694  ND1 HIS    72     -24.768 -13.963  23.586  1.00 10.00      A   
ATOM    695  HD1 HIS    72     -24.594 -12.984  23.672  1.00 10.00      A   
ATOM    696  CD2 HIS    72     -25.766 -15.882  23.300  1.00 10.00      A   
ATOM    697  CE1 HIS    72     -23.856 -14.901  23.734  1.00 10.00      A   
ATOM    698  NE2 HIS    72     -24.437 -16.074  23.566  1.00 10.00      A   
ATOM    699  HE2 HIS    72     -23.984 -16.944  23.630  1.00 10.00      A   
ATOM    700  C   HIS    72     -26.726 -12.892  20.784  1.00 10.00      A   
ATOM    701  O   HIS    72     -25.761 -13.468  20.278  1.00 10.00      A   
ATOM    702  N   THR    73     -26.970 -11.604  20.606  1.00 10.00      A   
ATOM    703  HN  THR    73     -27.752 -11.199  21.043  1.00 10.00      A   
ATOM    704  CA  THR    73     -26.099 -10.769  19.799  1.00 10.00      A   
ATOM    705  CB  THR    73     -26.904  -9.665  19.087  1.00 10.00      A   
ATOM    706  OG1 THR    73     -28.052 -10.254  18.460  1.00 10.00      A   
ATOM    707  HG1 THR    73     -28.703 -10.490  19.131  1.00 10.00      A   
ATOM    708  CG2 THR    73     -26.052  -8.981  18.025  1.00 10.00      A   
ATOM    709  C   THR    73     -25.016 -10.140  20.667  1.00 10.00      A   
ATOM    710  O   THR    73     -25.310  -9.373  21.577  1.00 10.00      A   
ATOM    711  N   HIS    74     -23.767 -10.468  20.381  1.00 10.00      A   
ATOM    712  HN  HIS    74     -23.589 -11.071  19.623  1.00 10.00      A   
ATOM    713  CA  HIS    74     -22.648  -9.945  21.150  1.00 10.00      A   
ATOM    714  CB  HIS    74     -21.709 -11.084  21.563  1.00 10.00      A   
ATOM    715  CG  HIS    74     -20.524 -10.643  22.373  1.00 10.00      A   
ATOM    716  ND1 HIS    74     -20.555 -10.514  23.742  1.00 10.00      A   
ATOM    717  HD1 HIS    74     -21.336 -10.712  24.322  1.00 10.00      A   
ATOM    718  CD2 HIS    74     -19.269 -10.293  21.996  1.00 10.00      A   
ATOM    719  CE1 HIS    74     -19.379 -10.102  24.174  1.00 10.00      A   
ATOM    720  NE2 HIS    74     -18.581  -9.960  23.137  1.00 10.00      A   
ATOM    721  HE2 HIS    74     -17.643  -9.668  23.177  1.00 10.00      A   
ATOM    722  C   HIS    74     -21.876  -8.909  20.349  1.00 10.00      A   
ATOM    723  O   HIS    74     -21.383  -9.201  19.259  1.00 10.00      A   
ATOM    724  N   ILE    75     -21.775  -7.703  20.889  1.00 10.00      A   
ATOM    725  HN  ILE    75     -22.203  -7.529  21.757  1.00 10.00      A   
ATOM    726  CA  ILE    75     -21.041  -6.632  20.232  1.00 10.00      A   
ATOM    727  CB  ILE    75     -21.530  -5.240  20.685  1.00 10.00      A   
ATOM    728  CG1 ILE    75     -22.990  -5.031  20.269  1.00 10.00      A   
ATOM    729  CG2 ILE    75     -20.645  -4.142  20.105  1.00 10.00      A   
ATOM    730  CD1 ILE    75     -23.556  -3.684  20.664  1.00 10.00      A   
ATOM    731  C   ILE    75     -19.554  -6.775  20.528  1.00 10.00      A   
ATOM    732  O   ILE    75     -19.147  -6.845  21.691  1.00 10.00      A   
ATOM    733  N   THR    76     -18.749  -6.835  19.483  1.00 10.00      A   
ATOM    734  HN  THR    76     -19.126  -6.778  18.576  1.00 10.00      A   
ATOM    735  CA  THR    76     -17.316  -6.985  19.644  1.00 10.00      A   
ATOM    736  CB  THR    76     -16.683  -7.603  18.391  1.00 10.00      A   
ATOM    737  OG1 THR    76     -17.706  -8.188  17.577  1.00 10.00      A   
ATOM    738  HG1 THR    76     -17.334  -8.416  16.717  1.00 10.00      A   
ATOM    739  CG2 THR    76     -15.679  -8.673  18.789  1.00 10.00      A   
ATOM    740  C   THR    76     -16.640  -5.654  19.949  1.00 10.00      A   
ATOM    741  O   THR    76     -15.831  -5.563  20.878  1.00 10.00      A   
ATOM    742  N   ALA    77     -16.976  -4.628  19.172  1.00 10.00      A   
ATOM    743  HN  ALA    77     -17.636  -4.766  18.455  1.00 10.00      A   
ATOM    744  CA  ALA    77     -16.397  -3.302  19.354  1.00 10.00      A   
ATOM    745  CB  ALA    77     -14.918  -3.309  18.990  1.00 10.00      A   
ATOM    746  C   ALA    77     -17.132  -2.265  18.513  1.00 10.00      A   
ATOM    747  O   ALA    77     -17.741  -2.595  17.493  1.00 10.00      A   
ATOM    748  N   VAL    78     -17.076  -1.015  18.957  1.00 10.00      A   
ATOM    749  HN  VAL    78     -16.589  -0.828  19.790  1.00 10.00      A   
ATOM    750  CA  VAL    78     -17.711   0.094  18.255  1.00 10.00      A   
ATOM    751  CB  VAL    78     -19.182   0.299  18.701  1.00 10.00      A   
ATOM    752  CG1 VAL    78     -19.310   0.299  20.218  1.00 10.00      A   
ATOM    753  CG2 VAL    78     -19.766   1.573  18.103  1.00 10.00      A   
ATOM    754  C   VAL    78     -16.899   1.372  18.471  1.00 10.00      A   
ATOM    755  O   VAL    78     -16.651   1.778  19.610  1.00 10.00      A   
ATOM    756  N   THR    79     -16.468   1.995  17.381  1.00 10.00      A   
ATOM    757  HN  THR    79     -16.698   1.638  16.496  1.00 10.00      A   
ATOM    758  CA  THR    79     -15.666   3.208  17.466  1.00 10.00      A   
ATOM    759  CB  THR    79     -14.188   2.904  17.173  1.00 10.00      A   
ATOM    760  OG1 THR    79     -14.105   1.868  16.187  1.00 10.00      A   
ATOM    761  HG1 THR    79     -13.411   1.249  16.432  1.00 10.00      A   
ATOM    762  CG2 THR    79     -13.482   2.442  18.439  1.00 10.00      A   
ATOM    763  C   THR    79     -16.173   4.288  16.512  1.00 10.00      A   
ATOM    764  O   THR    79     -16.746   3.987  15.460  1.00 10.00      A   
ATOM    765  N   VAL    80     -15.973   5.545  16.897  1.00 10.00      A   
ATOM    766  HN  VAL    80     -15.512   5.714  17.746  1.00 10.00      A   
ATOM    767  CA  VAL    80     -16.406   6.687  16.098  1.00 10.00      A   
ATOM    768  CB  VAL    80     -17.679   7.338  16.696  1.00 10.00      A   
ATOM    769  CG1 VAL    80     -18.114   8.544  15.882  1.00 10.00      A   
ATOM    770  CG2 VAL    80     -18.815   6.332  16.790  1.00 10.00      A   
ATOM    771  C   VAL    80     -15.290   7.733  16.025  1.00 10.00      A   
ATOM    772  O   VAL    80     -14.547   7.924  16.991  1.00 10.00      A   
ATOM    773  N   LEU    81     -15.182   8.397  14.876  1.00 10.00      A   
ATOM    774  HN  LEU    81     -15.807   8.181  14.147  1.00 10.00      A   
ATOM    775  CA  LEU    81     -14.165   9.424  14.650  1.00 10.00      A   
ATOM    776  CB  LEU    81     -14.306  10.002  13.239  1.00 10.00      A   
ATOM    777  CG  LEU    81     -13.073   9.906  12.337  1.00 10.00      A   
ATOM    778  CD1 LEU    81     -12.698   8.454  12.086  1.00 10.00      A   
ATOM    779  CD2 LEU    81     -13.310  10.634  11.023  1.00 10.00      A   
ATOM    780  C   LEU    81     -14.256  10.549  15.682  1.00 10.00      A   
ATOM    781  O   LEU    81     -15.337  10.863  16.180  1.00 10.00      A   
ATOM    782  N   ASP    82     -13.115  11.169  15.973  1.00 10.00      A   
ATOM    783  HN  ASP    82     -12.293  10.889  15.511  1.00 10.00      A   
ATOM    784  CA  ASP    82     -13.039  12.254  16.953  1.00 10.00      A   
ATOM    785  CB  ASP    82     -11.587  12.668  17.205  1.00 10.00      A   
ATOM    786  CG  ASP    82     -10.801  11.631  17.978  1.00 10.00      A   
ATOM    787  OD1 ASP    82     -11.149  11.362  19.149  1.00 10.00      A   
ATOM    788  OD2 ASP    82      -9.827  11.086  17.418  1.00 10.00      A   
ATOM    789  C   ASP    82     -13.848  13.471  16.528  1.00 10.00      A   
ATOM    790  O   ASP    82     -14.335  14.228  17.364  1.00 10.00      A   
ATOM    791  N   GLN    83     -13.986  13.668  15.225  1.00 10.00      A   
ATOM    792  HN  GLN    83     -13.566  13.044  14.598  1.00 10.00      A   
ATOM    793  CA  GLN    83     -14.745  14.802  14.711  1.00 10.00      A   
ATOM    794  CB  GLN    83     -14.338  15.122  13.268  1.00 10.00      A   
ATOM    795  CG  GLN    83     -14.822  16.478  12.759  1.00 10.00      A   
ATOM    796  CD  GLN    83     -14.525  17.622  13.720  1.00 10.00      A   
ATOM    797  OE1 GLN    83     -13.564  17.579  14.488  1.00 10.00      A   
ATOM    798  NE2 GLN    83     -15.351  18.655  13.685  1.00 10.00      A   
ATOM    799 HE21 GLN    83     -16.099  18.631  13.053  1.00 10.00      A   
ATOM    800 HE22 GLN    83     -15.175  19.402  14.292  1.00 10.00      A   
ATOM    801  C   GLN    83     -16.248  14.542  14.819  1.00 10.00      A   
ATOM    802  O   GLN    83     -17.064  15.443  14.630  1.00 10.00      A   
ATOM    803  N   TYR    84     -16.603  13.308  15.151  1.00 10.00      A   
ATOM    804  HN  TYR    84     -15.905  12.638  15.321  1.00 10.00      A   
ATOM    805  CA  TYR    84     -17.999  12.918  15.288  1.00 10.00      A   
ATOM    806  CB  TYR    84     -18.357  11.862  14.238  1.00 10.00      A   
ATOM    807  CG  TYR    84     -18.191  12.325  12.808  1.00 10.00      A   
ATOM    808  CD1 TYR    84     -16.968  12.213  12.159  1.00 10.00      A   
ATOM    809  CD2 TYR    84     -19.255  12.878  12.109  1.00 10.00      A   
ATOM    810  CE1 TYR    84     -16.810  12.637  10.855  1.00 10.00      A   
ATOM    811  CE2 TYR    84     -19.106  13.304  10.804  1.00 10.00      A   
ATOM    812  CZ  TYR    84     -17.882  13.182  10.182  1.00 10.00      A   
ATOM    813  OH  TYR    84     -17.727  13.611   8.884  1.00 10.00      A   
ATOM    814  HH  TYR    84     -18.053  14.515   8.807  1.00 10.00      A   
ATOM    815  C   TYR    84     -18.249  12.365  16.686  1.00 10.00      A   
ATOM    816  O   TYR    84     -19.134  11.531  16.890  1.00 10.00      A   
ATOM    817  N   ARG    85     -17.475  12.841  17.650  1.00 10.00      A   
ATOM    818  HN  ARG    85     -16.808  13.525  17.435  1.00 10.00      A   
ATOM    819  CA  ARG    85     -17.606  12.381  19.025  1.00 10.00      A   
ATOM    820  CB  ARG    85     -16.257  12.442  19.757  1.00 10.00      A   
ATOM    821  CG  ARG    85     -15.788  13.850  20.089  1.00 10.00      A   
ATOM    822  CD  ARG    85     -14.804  13.857  21.248  1.00 10.00      A   
ATOM    823  NE  ARG    85     -13.478  13.370  20.866  1.00 10.00      A   
ATOM    824  HE  ARG    85     -13.427  12.484  20.437  1.00 10.00      A   
ATOM    825  CZ  ARG    85     -12.348  14.049  21.077  1.00 10.00      A   
ATOM    826  NH1 ARG    85     -12.386  15.238  21.675  1.00 10.00      A   
ATOM    827 HH11 ARG    85     -11.503  15.770  21.846  1.00 10.00      A   
ATOM    828 HH12 ARG    85     -13.295  15.645  21.978  1.00 10.00      A   
ATOM    829  NH2 ARG    85     -11.183  13.538  20.692  1.00 10.00      A   
ATOM    830 HH21 ARG    85     -10.296  14.065  20.857  1.00 10.00      A   
ATOM    831 HH22 ARG    85     -11.149  12.600  20.214  1.00 10.00      A   
ATOM    832  C   ARG    85     -18.656  13.184  19.785  1.00 10.00      A   
ATOM    833  O   ARG    85     -18.878  14.362  19.499  1.00 10.00      A   
ATOM    834  N   ARG    86     -19.310  12.525  20.739  1.00 10.00      A   
ATOM    835  HN  ARG    86     -19.101  11.577  20.882  1.00 10.00      A   
ATOM    836  CA  ARG    86     -20.330  13.154  21.581  1.00 10.00      A   
ATOM    837  CB  ARG    86     -19.745  14.308  22.403  1.00 10.00      A   
ATOM    838  CG  ARG    86     -18.670  13.883  23.388  1.00 10.00      A   
ATOM    839  CD  ARG    86     -18.121  15.075  24.149  1.00 10.00      A   
ATOM    840  NE  ARG    86     -17.413  16.013  23.280  1.00 10.00      A   
ATOM    841  HE  ARG    86     -17.610  15.974  22.316  1.00 10.00      A   
ATOM    842  CZ  ARG    86     -16.543  16.922  23.718  1.00 10.00      A   
ATOM    843  NH1 ARG    86     -16.277  17.026  25.017  1.00 10.00      A   
ATOM    844 HH11 ARG    86     -16.754  16.396  25.703  1.00 10.00      A   
ATOM    845 HH12 ARG    86     -15.593  17.737  25.356  1.00 10.00      A   
ATOM    846  NH2 ARG    86     -15.939  17.728  22.853  1.00 10.00      A   
ATOM    847 HH21 ARG    86     -16.146  17.652  21.832  1.00 10.00      A   
ATOM    848 HH22 ARG    86     -15.256  18.442  23.190  1.00 10.00      A   
ATOM    849  C   ARG    86     -21.558  13.616  20.797  1.00 10.00      A   
ATOM    850  O   ARG    86     -22.350  14.417  21.294  1.00 10.00      A   
ATOM    851  N   ILE    87     -21.726  13.109  19.580  1.00 10.00      A   
ATOM    852  HN  ILE    87     -21.066  12.477  19.224  1.00 10.00      A   
ATOM    853  CA  ILE    87     -22.877  13.481  18.764  1.00 10.00      A   
ATOM    854  CB  ILE    87     -22.513  13.773  17.290  1.00 10.00      A   
ATOM    855  CG1 ILE    87     -22.122  12.493  16.550  1.00 10.00      A   
ATOM    856  CG2 ILE    87     -21.402  14.810  17.206  1.00 10.00      A   
ATOM    857  CD1 ILE    87     -22.020  12.660  15.049  1.00 10.00      A   
ATOM    858  C   ILE    87     -23.963  12.413  18.844  1.00 10.00      A   
ATOM    859  O   ILE    87     -25.056  12.577  18.298  1.00 10.00      A   
ATOM    860  N   GLY    88     -23.648  11.316  19.523  1.00 10.00      A   
ATOM    861  HN  GLY    88     -22.756  11.242  19.926  1.00 10.00      A   
ATOM    862  CA  GLY    88     -24.603  10.236  19.684  1.00 10.00      A   
ATOM    863  C   GLY    88     -24.533   9.213  18.569  1.00 10.00      A   
ATOM    864  O   GLY    88     -25.397   8.342  18.469  1.00 10.00      A   
ATOM    865  N   LEU    89     -23.498   9.302  17.740  1.00 10.00      A   
ATOM    866  HN  LEU    89     -22.825  10.001  17.889  1.00 10.00      A   
ATOM    867  CA  LEU    89     -23.334   8.373  16.626  1.00 10.00      A   
ATOM    868  CB  LEU    89     -22.187   8.799  15.702  1.00 10.00      A   
ATOM    869  CG  LEU    89     -22.089   8.048  14.368  1.00 10.00      A   
ATOM    870  CD1 LEU    89     -23.370   8.210  13.562  1.00 10.00      A   
ATOM    871  CD2 LEU    89     -20.883   8.519  13.568  1.00 10.00      A   
ATOM    872  C   LEU    89     -23.112   6.958  17.146  1.00 10.00      A   
ATOM    873  O   LEU    89     -23.714   6.004  16.656  1.00 10.00      A   
ATOM    874  N   ALA    90     -22.260   6.836  18.160  1.00 10.00      A   
ATOM    875  HN  ALA    90     -21.810   7.636  18.505  1.00 10.00      A   
ATOM    876  CA  ALA    90     -21.968   5.541  18.763  1.00 10.00      A   
ATOM    877  CB  ALA    90     -20.904   5.690  19.842  1.00 10.00      A   
ATOM    878  C   ALA    90     -23.239   4.937  19.350  1.00 10.00      A   
ATOM    879  O   ALA    90     -23.515   3.751  19.179  1.00 10.00      A   
ATOM    880  N   SER    91     -24.017   5.776  20.022  1.00 10.00      A   
ATOM    881  HN  SER    91     -23.743   6.711  20.112  1.00 10.00      A   
ATOM    882  CA  SER    91     -25.261   5.346  20.635  1.00 10.00      A   
ATOM    883  CB  SER    91     -25.859   6.494  21.447  1.00 10.00      A   
ATOM    884  OG  SER    91     -24.858   7.100  22.250  1.00 10.00      A   
ATOM    885  HG  SER    91     -24.387   6.414  22.736  1.00 10.00      A   
ATOM    886  C   SER    91     -26.250   4.862  19.580  1.00 10.00      A   
ATOM    887  O   SER    91     -26.894   3.830  19.752  1.00 10.00      A   
ATOM    888  N   LYS    92     -26.350   5.600  18.478  1.00 10.00      A   
ATOM    889  HN  LYS    92     -25.802   6.411  18.393  1.00 10.00      A   
ATOM    890  CA  LYS    92     -27.257   5.238  17.394  1.00 10.00      A   
ATOM    891  CB  LYS    92     -27.316   6.339  16.336  1.00 10.00      A   
ATOM    892  CG  LYS    92     -28.178   7.521  16.741  1.00 10.00      A   
ATOM    893  CD  LYS    92     -28.214   8.579  15.653  1.00 10.00      A   
ATOM    894  CE  LYS    92     -29.311   9.596  15.917  1.00 10.00      A   
ATOM    895  NZ  LYS    92     -29.397  10.620  14.843  1.00 10.00      A   
ATOM    896  HZ1 LYS    92     -29.573  10.158  13.924  1.00 10.00      A   
ATOM    897  HZ2 LYS    92     -28.508  11.159  14.783  1.00 10.00      A   
ATOM    898  HZ3 LYS    92     -30.177  11.278  15.040  1.00 10.00      A   
ATOM    899  C   LYS    92     -26.856   3.912  16.763  1.00 10.00      A   
ATOM    900  O   LYS    92     -27.710   3.132  16.344  1.00 10.00      A   
ATOM    901  N   LEU    93     -25.552   3.658  16.702  1.00 10.00      A   
ATOM    902  HN  LEU    93     -24.915   4.328  17.035  1.00 10.00      A   
ATOM    903  CA  LEU    93     -25.045   2.413  16.139  1.00 10.00      A   
ATOM    904  CB  LEU    93     -23.519   2.442  16.033  1.00 10.00      A   
ATOM    905  CG  LEU    93     -22.940   3.311  14.917  1.00 10.00      A   
ATOM    906  CD1 LEU    93     -21.420   3.296  14.960  1.00 10.00      A   
ATOM    907  CD2 LEU    93     -23.444   2.839  13.563  1.00 10.00      A   
ATOM    908  C   LEU    93     -25.500   1.228  16.983  1.00 10.00      A   
ATOM    909  O   LEU    93     -25.872   0.182  16.456  1.00 10.00      A   
ATOM    910  N   CYS    94     -25.498   1.416  18.298  1.00 10.00      A   
ATOM    911  HN  CYS    94     -25.194   2.279  18.659  1.00 10.00      A   
ATOM    912  CA  CYS    94     -25.919   0.374  19.224  1.00 10.00      A   
ATOM    913  CB  CYS    94     -25.288   0.600  20.598  1.00 10.00      A   
ATOM    914  SG  CYS    94     -23.489   0.792  20.571  1.00 10.00      A   
ATOM    915  HG  CYS    94     -22.990   0.116  21.598  1.00 10.00      A   
ATOM    916  C   CYS    94     -27.446   0.321  19.337  1.00 10.00      A   
ATOM    917  O   CYS    94     -27.999  -0.462  20.111  1.00 10.00      A   
ATOM    918  N   LEU    95     -28.119   1.174  18.572  1.00 10.00      A   
ATOM    919  HN  LEU    95     -27.618   1.796  18.004  1.00 10.00      A   
ATOM    920  CA  LEU    95     -29.579   1.223  18.559  1.00 10.00      A   
ATOM    921  CB  LEU    95     -30.078   2.636  18.888  1.00 10.00      A   
ATOM    922  CG  LEU    95     -29.928   3.090  20.343  1.00 10.00      A   
ATOM    923  CD1 LEU    95     -30.399   4.528  20.509  1.00 10.00      A   
ATOM    924  CD2 LEU    95     -30.697   2.165  21.272  1.00 10.00      A   
ATOM    925  C   LEU    95     -30.098   0.792  17.193  1.00 10.00      A   
ATOM    926  O   LEU    95     -31.307   0.725  16.957  1.00 10.00      A   
ATOM    927  N   GLU    96     -29.167   0.499  16.297  1.00 10.00      A   
ATOM    928  HN  GLU    96     -28.224   0.565  16.553  1.00 10.00      A   
ATOM    929  CA  GLU    96     -29.501   0.074  14.946  1.00 10.00      A   
ATOM    930  CB  GLU    96     -28.494   0.666  13.954  1.00 10.00      A   
ATOM    931  CG  GLU    96     -29.057   0.941  12.569  1.00 10.00      A   
ATOM    932  CD  GLU    96     -30.102   2.037  12.566  1.00 10.00      A   
ATOM    933  OE1 GLU    96     -29.724   3.232  12.563  1.00 10.00      A   
ATOM    934  OE2 GLU    96     -31.309   1.713  12.553  1.00 10.00      A   
ATOM    935  C   GLU    96     -29.486  -1.449  14.874  1.00 10.00      A   
ATOM    936  O   GLU    96     -29.708  -2.047  13.819  1.00 10.00      A   
ATOM    937  N   LEU    97     -29.231  -2.068  16.019  1.00 10.00      A   
ATOM    938  HN  LEU    97     -29.081  -1.531  16.825  1.00 10.00      A   
ATOM    939  CA  LEU    97     -29.178  -3.517  16.117  1.00 10.00      A   
ATOM    940  CB  LEU    97     -28.473  -3.934  17.411  1.00 10.00      A   
ATOM    941  CG  LEU    97     -27.237  -3.124  17.809  1.00 10.00      A   
ATOM    942  CD1 LEU    97     -26.784  -3.517  19.203  1.00 10.00      A   
ATOM    943  CD2 LEU    97     -26.112  -3.318  16.806  1.00 10.00      A   
ATOM    944  C   LEU    97     -30.585  -4.096  16.095  1.00 10.00      A   
ATOM    945  O   LEU    97     -30.863  -5.060  15.385  1.00 10.00      A   
ATOM    946  N   GLU    98     -31.479  -3.478  16.858  1.00 10.00      A   
ATOM    947  HN  GLU    98     -31.193  -2.703  17.400  1.00 10.00      A   
ATOM    948  CA  GLU    98     -32.868  -3.922  16.941  1.00 10.00      A   
ATOM    949  CB  GLU    98     -33.589  -3.251  18.114  1.00 10.00      A   
ATOM    950  CG  GLU    98     -32.798  -3.238  19.413  1.00 10.00      A   
ATOM    951  CD  GLU    98     -32.039  -1.946  19.612  1.00 10.00      A   
ATOM    952  OE1 GLU    98     -31.022  -1.743  18.922  1.00 10.00      A   
ATOM    953  OE2 GLU    98     -32.467  -1.125  20.456  1.00 10.00      A   
ATOM    954  C   GLU    98     -33.631  -3.657  15.644  1.00 10.00      A   
ATOM    955  O   GLU    98     -34.841  -3.872  15.571  1.00 10.00      A   
ATOM    956  N   ASN    99     -32.928  -3.175  14.628  1.00 10.00      A   
ATOM    957  HN  ASN    99     -31.969  -3.000  14.749  1.00 10.00      A   
ATOM    958  CA  ASN    99     -33.545  -2.899  13.341  1.00 10.00      A   
ATOM    959  CB  ASN    99     -33.164  -1.506  12.827  1.00 10.00      A   
ATOM    960  CG  ASN    99     -34.109  -0.436  13.339  1.00 10.00      A   
ATOM    961  OD1 ASN    99     -35.276  -0.709  13.618  1.00 10.00      A   
ATOM    962  ND2 ASN    99     -33.621   0.790  13.460  1.00 10.00      A   
ATOM    963 HD21 ASN    99     -32.673   0.949  13.209  1.00 10.00      A   
ATOM    964 HD22 ASN    99     -34.214   1.494  13.793  1.00 10.00      A   
ATOM    965  C   ASN    99     -33.187  -3.975  12.326  1.00 10.00      A   
ATOM    966  O   ASN    99     -33.549  -3.888  11.153  1.00 10.00      A   
ATOM    967  N   LEU   100     -32.472  -4.995  12.786  1.00 10.00      A   
ATOM    968  HN  LEU   100     -32.210  -5.011  13.730  1.00 10.00      A   
ATOM    969  CA  LEU   100     -32.075  -6.098  11.925  1.00 10.00      A   
ATOM    970  CB  LEU   100     -30.564  -6.342  12.008  1.00 10.00      A   
ATOM    971  CG  LEU   100     -29.661  -5.244  11.439  1.00 10.00      A   
ATOM    972  CD1 LEU   100     -28.201  -5.640  11.576  1.00 10.00      A   
ATOM    973  CD2 LEU   100     -30.001  -4.966   9.983  1.00 10.00      A   
ATOM    974  C   LEU   100     -32.832  -7.365  12.306  1.00 10.00      A   
ATOM    975  O   LEU   100     -33.010  -7.661  13.490  1.00 10.00      A   
ATOM    976  N   THR   101     -33.269  -8.115  11.306  1.00 10.00      A   
ATOM    977  HN  THR   101     -33.087  -7.838  10.384  1.00 10.00      A   
ATOM    978  CA  THR   101     -34.016  -9.341  11.530  1.00 10.00      A   
ATOM    979  CB  THR   101     -34.565  -9.879  10.200  1.00 10.00      A   
ATOM    980  OG1 THR   101     -34.389  -8.878   9.186  1.00 10.00      A   
ATOM    981  HG1 THR   101     -35.223  -8.412   9.047  1.00 10.00      A   
ATOM    982  CG2 THR   101     -36.043 -10.198  10.336  1.00 10.00      A   
ATOM    983  C   THR   101     -33.152 -10.411  12.196  1.00 10.00      A   
ATOM    984  O   THR   101     -33.631 -11.173  13.037  1.00 10.00      A   
ATOM    985  N   GLN   102     -31.874 -10.457  11.823  1.00 10.00      A   
ATOM    986  HN  GLN   102     -31.548  -9.821  11.148  1.00 10.00      A   
ATOM    987  CA  GLN   102     -30.951 -11.436  12.386  1.00 10.00      A   
ATOM    988  CB  GLN   102     -29.611 -11.418  11.652  1.00 10.00      A   
ATOM    989  CG  GLN   102     -29.690 -11.911  10.218  1.00 10.00      A   
ATOM    990  CD  GLN   102     -28.332 -12.246   9.634  1.00 10.00      A   
ATOM    991  OE1 GLN   102     -27.320 -11.637   9.984  1.00 10.00      A   
ATOM    992  NE2 GLN   102     -28.299 -13.222   8.740  1.00 10.00      A   
ATOM    993 HE21 GLN   102     -29.144 -13.664   8.507  1.00 10.00      A   
ATOM    994 HE22 GLN   102     -27.433 -13.469   8.354  1.00 10.00      A   
ATOM    995  C   GLN   102     -30.749 -11.212  13.880  1.00 10.00      A   
ATOM    996  O   GLN   102     -30.546 -12.161  14.636  1.00 10.00      A   
ATOM    997  N   VAL   103     -30.819  -9.952  14.298  1.00 10.00      A   
ATOM    998  HN  VAL   103     -30.993  -9.243  13.646  1.00 10.00      A   
ATOM    999  CA  VAL   103     -30.653  -9.603  15.701  1.00 10.00      A   
ATOM   1000  CB  VAL   103     -30.232  -8.128  15.875  1.00 10.00      A   
ATOM   1001  CG1 VAL   103     -30.066  -7.779  17.347  1.00 10.00      A   
ATOM   1002  CG2 VAL   103     -28.947  -7.849  15.112  1.00 10.00      A   
ATOM   1003  C   VAL   103     -31.952  -9.854  16.458  1.00 10.00      A   
ATOM   1004  O   VAL   103     -31.940 -10.357  17.578  1.00 10.00      A   
ATOM   1005  N   LYS   104     -33.077  -9.530  15.820  1.00 10.00      A   
ATOM   1006  HN  LYS   104     -33.019  -9.145  14.917  1.00 10.00      A   
ATOM   1007  CA  LYS   104     -34.396  -9.719  16.427  1.00 10.00      A   
ATOM   1008  CB  LYS   104     -35.493  -9.165  15.517  1.00 10.00      A   
ATOM   1009  CG  LYS   104     -35.773  -7.683  15.696  1.00 10.00      A   
ATOM   1010  CD  LYS   104     -36.874  -7.224  14.756  1.00 10.00      A   
ATOM   1011  CE  LYS   104     -37.271  -5.784  15.025  1.00 10.00      A   
ATOM   1012  NZ  LYS   104     -38.146  -5.243  13.954  1.00 10.00      A   
ATOM   1013  HZ1 LYS   104     -37.634  -5.230  13.048  1.00 10.00      A   
ATOM   1014  HZ2 LYS   104     -38.437  -4.271  14.188  1.00 10.00      A   
ATOM   1015  HZ3 LYS   104     -38.997  -5.834  13.853  1.00 10.00      A   
ATOM   1016  C   LYS   104     -34.675 -11.192  16.723  1.00 10.00      A   
ATOM   1017  O   LYS   104     -35.547 -11.519  17.528  1.00 10.00      A   
ATOM   1018  N   ASP   105     -33.935 -12.073  16.063  1.00 10.00      A   
ATOM   1019  HN  ASP   105     -33.259 -11.746  15.433  1.00 10.00      A   
ATOM   1020  CA  ASP   105     -34.100 -13.511  16.248  1.00 10.00      A   
ATOM   1021  CB  ASP   105     -33.499 -14.280  15.069  1.00 10.00      A   
ATOM   1022  CG  ASP   105     -34.540 -15.064  14.296  1.00 10.00      A   
ATOM   1023  OD1 ASP   105     -35.115 -16.021  14.860  1.00 10.00      A   
ATOM   1024  OD2 ASP   105     -34.795 -14.725  13.118  1.00 10.00      A   
ATOM   1025  C   ASP   105     -33.474 -13.977  17.558  1.00 10.00      A   
ATOM   1026  O   ASP   105     -33.720 -15.097  18.014  1.00 10.00      A   
ATOM   1027  N   THR   106     -32.671 -13.115  18.168  1.00 10.00      A   
ATOM   1028  HN  THR   106     -32.525 -12.228  17.771  1.00 10.00      A   
ATOM   1029  CA  THR   106     -32.017 -13.450  19.424  1.00 10.00      A   
ATOM   1030  CB  THR   106     -30.592 -12.859  19.515  1.00 10.00      A   
ATOM   1031  OG1 THR   106     -30.640 -11.433  19.623  1.00 10.00      A   
ATOM   1032  HG1 THR   106     -31.258 -11.080  18.966  1.00 10.00      A   
ATOM   1033  CG2 THR   106     -29.782 -13.236  18.285  1.00 10.00      A   
ATOM   1034  C   THR   106     -32.867 -13.005  20.611  1.00 10.00      A   
ATOM   1035  O   THR   106     -33.876 -12.322  20.432  1.00 10.00      A   
ATOM   1036  N   LEU   107     -32.473 -13.403  21.813  1.00 10.00      A   
ATOM   1037  HN  LEU   107     -31.668 -13.962  21.895  1.00 10.00      A   
ATOM   1038  CA  LEU   107     -33.219 -13.043  23.012  1.00 10.00      A   
ATOM   1039  CB  LEU   107     -33.188 -14.189  24.030  1.00 10.00      A   
ATOM   1040  CG  LEU   107     -34.059 -14.018  25.280  1.00 10.00      A   
ATOM   1041  CD1 LEU   107     -35.524 -13.861  24.899  1.00 10.00      A   
ATOM   1042  CD2 LEU   107     -33.877 -15.192  26.228  1.00 10.00      A   
ATOM   1043  C   LEU   107     -32.699 -11.749  23.639  1.00 10.00      A   
ATOM   1044  O   LEU   107     -33.451 -11.023  24.296  1.00 10.00      A   
ATOM   1045  N   PHE   108     -31.419 -11.456  23.436  1.00 10.00      A   
ATOM   1046  HN  PHE   108     -30.867 -12.052  22.885  1.00 10.00      A   
ATOM   1047  CA  PHE   108     -30.823 -10.254  24.004  1.00 10.00      A   
ATOM   1048  CB  PHE   108     -30.645 -10.405  25.524  1.00 10.00      A   
ATOM   1049  CG  PHE   108     -29.794 -11.574  25.940  1.00 10.00      A   
ATOM   1050  CD1 PHE   108     -28.429 -11.426  26.125  1.00 10.00      A   
ATOM   1051  CD2 PHE   108     -30.360 -12.821  26.152  1.00 10.00      A   
ATOM   1052  CE1 PHE   108     -27.645 -12.498  26.512  1.00 10.00      A   
ATOM   1053  CE2 PHE   108     -29.583 -13.897  26.538  1.00 10.00      A   
ATOM   1054  CZ  PHE   108     -28.223 -13.736  26.718  1.00 10.00      A   
ATOM   1055  C   PHE   108     -29.486  -9.912  23.350  1.00 10.00      A   
ATOM   1056  O   PHE   108     -28.928 -10.704  22.585  1.00 10.00      A   
ATOM   1057  N   ILE   109     -28.997  -8.719  23.652  1.00 10.00      A   
ATOM   1058  HN  ILE   109     -29.515  -8.135  24.249  1.00 10.00      A   
ATOM   1059  CA  ILE   109     -27.721  -8.241  23.141  1.00 10.00      A   
ATOM   1060  CB  ILE   109     -27.870  -6.859  22.464  1.00 10.00      A   
ATOM   1061  CG1 ILE   109     -29.065  -6.850  21.507  1.00 10.00      A   
ATOM   1062  CG2 ILE   109     -26.595  -6.493  21.718  1.00 10.00      A   
ATOM   1063  CD1 ILE   109     -29.493  -5.465  21.068  1.00 10.00      A   
ATOM   1064  C   ILE   109     -26.764  -8.110  24.318  1.00 10.00      A   
ATOM   1065  O   ILE   109     -27.137  -7.555  25.348  1.00 10.00      A   
ATOM   1066  N   ASP   110     -25.550  -8.619  24.181  1.00 10.00      A   
ATOM   1067  HN  ASP   110     -25.295  -9.044  23.328  1.00 10.00      A   
ATOM   1068  CA  ASP   110     -24.580  -8.561  25.268  1.00 10.00      A   
ATOM   1069  CB  ASP   110     -24.429  -9.937  25.925  1.00 10.00      A   
ATOM   1070  CG  ASP   110     -23.675 -10.932  25.066  1.00 10.00      A   
ATOM   1071  OD1 ASP   110     -22.480 -11.172  25.342  1.00 10.00      A   
ATOM   1072  OD2 ASP   110     -24.269 -11.484  24.116  1.00 10.00      A   
ATOM   1073  C   ASP   110     -23.222  -8.037  24.810  1.00 10.00      A   
ATOM   1074  O   ASP   110     -22.861  -8.142  23.634  1.00 10.00      A   
ATOM   1075  N   LEU   111     -22.482  -7.457  25.749  1.00 10.00      A   
ATOM   1076  HN  LEU   111     -22.843  -7.388  26.663  1.00 10.00      A   
ATOM   1077  CA  LEU   111     -21.154  -6.916  25.477  1.00 10.00      A   
ATOM   1078  CB  LEU   111     -21.228  -5.559  24.758  1.00 10.00      A   
ATOM   1079  CG  LEU   111     -22.357  -4.602  25.165  1.00 10.00      A   
ATOM   1080  CD1 LEU   111     -22.103  -3.991  26.533  1.00 10.00      A   
ATOM   1081  CD2 LEU   111     -22.521  -3.511  24.122  1.00 10.00      A   
ATOM   1082  C   LEU   111     -20.342  -6.809  26.766  1.00 10.00      A   
ATOM   1083  O   LEU   111     -20.904  -6.847  27.863  1.00 10.00      A   
ATOM   1084  N   PHE   112     -19.029  -6.673  26.634  1.00 10.00      A   
ATOM   1085  HN  PHE   112     -18.636  -6.640  25.736  1.00 10.00      A   
ATOM   1086  CA  PHE   112     -18.156  -6.568  27.795  1.00 10.00      A   
ATOM   1087  CB  PHE   112     -16.933  -7.473  27.635  1.00 10.00      A   
ATOM   1088  CG  PHE   112     -17.229  -8.936  27.792  1.00 10.00      A   
ATOM   1089  CD1 PHE   112     -16.864  -9.841  26.810  1.00 10.00      A   
ATOM   1090  CD2 PHE   112     -17.868  -9.406  28.928  1.00 10.00      A   
ATOM   1091  CE1 PHE   112     -17.130 -11.190  26.955  1.00 10.00      A   
ATOM   1092  CE2 PHE   112     -18.140 -10.751  29.081  1.00 10.00      A   
ATOM   1093  CZ  PHE   112     -17.770 -11.645  28.093  1.00 10.00      A   
ATOM   1094  C   PHE   112     -17.714  -5.128  28.041  1.00 10.00      A   
ATOM   1095  O   PHE   112     -17.221  -4.452  27.134  1.00 10.00      A   
ATOM   1096  N   VAL   113     -17.906  -4.664  29.267  1.00 10.00      A   
ATOM   1097  HN  VAL   113     -18.326  -5.249  29.939  1.00 10.00      A   
ATOM   1098  CA  VAL   113     -17.520  -3.312  29.651  1.00 10.00      A   
ATOM   1099  CB  VAL   113     -18.737  -2.482  30.119  1.00 10.00      A   
ATOM   1100  CG1 VAL   113     -18.395  -1.000  30.186  1.00 10.00      A   
ATOM   1101  CG2 VAL   113     -19.947  -2.727  29.231  1.00 10.00      A   
ATOM   1102  C   VAL   113     -16.520  -3.373  30.797  1.00 10.00      A   
ATOM   1103  O   VAL   113     -16.851  -3.843  31.882  1.00 10.00      A   
ATOM   1104  N   LYS   114     -15.298  -2.920  30.556  1.00 10.00      A   
ATOM   1105  HN  LYS   114     -15.080  -2.577  29.664  1.00 10.00      A   
ATOM   1106  CA  LYS   114     -14.268  -2.929  31.591  1.00 10.00      A   
ATOM   1107  CB  LYS   114     -12.936  -2.403  31.046  1.00 10.00      A   
ATOM   1108  CG  LYS   114     -12.251  -3.329  30.053  1.00 10.00      A   
ATOM   1109  CD  LYS   114     -11.981  -4.697  30.656  1.00 10.00      A   
ATOM   1110  CE  LYS   114     -11.160  -5.563  29.715  1.00 10.00      A   
ATOM   1111  NZ  LYS   114     -11.237  -7.002  30.078  1.00 10.00      A   
ATOM   1112  HZ1 LYS   114     -10.656  -7.569  29.420  1.00 10.00      A   
ATOM   1113  HZ2 LYS   114     -12.222  -7.331  30.019  1.00 10.00      A   
ATOM   1114  HZ3 LYS   114     -10.889  -7.150  31.051  1.00 10.00      A   
ATOM   1115  C   LYS   114     -14.697  -2.099  32.797  1.00 10.00      A   
ATOM   1116  O   LYS   114     -15.350  -1.064  32.646  1.00 10.00      A   
ATOM   1117  N   VAL   115     -14.330  -2.557  33.990  1.00 10.00      A   
ATOM   1118  HN  VAL   115     -13.821  -3.399  34.044  1.00 10.00      A   
ATOM   1119  CA  VAL   115     -14.671  -1.851  35.225  1.00 10.00      A   
ATOM   1120  CB  VAL   115     -14.187  -2.626  36.472  1.00 10.00      A   
ATOM   1121  CG1 VAL   115     -14.529  -1.877  37.751  1.00 10.00      A   
ATOM   1122  CG2 VAL   115     -14.782  -4.027  36.500  1.00 10.00      A   
ATOM   1123  C   VAL   115     -14.052  -0.455  35.229  1.00 10.00      A   
ATOM   1124  O   VAL   115     -14.613   0.496  35.780  1.00 10.00      A   
ATOM   1125  N   THR   116     -12.905  -0.337  34.576  1.00 10.00      A   
ATOM   1126  HN  THR   116     -12.525  -1.125  34.135  1.00 10.00      A   
ATOM   1127  CA  THR   116     -12.183   0.919  34.490  1.00 10.00      A   
ATOM   1128  CB  THR   116     -10.711   0.649  34.153  1.00 10.00      A   
ATOM   1129  OG1 THR   116     -10.613  -0.629  33.501  1.00 10.00      A   
ATOM   1130  HG1 THR   116      -9.852  -0.628  32.904  1.00 10.00      A   
ATOM   1131  CG2 THR   116      -9.883   0.618  35.426  1.00 10.00      A   
ATOM   1132  C   THR   116     -12.787   1.858  33.442  1.00 10.00      A   
ATOM   1133  O   THR   116     -12.263   2.943  33.192  1.00 10.00      A   
ATOM   1134  N   ASN   117     -13.888   1.440  32.832  1.00 10.00      A   
ATOM   1135  HN  ASN   117     -14.269   0.565  33.067  1.00 10.00      A   
ATOM   1136  CA  ASN   117     -14.551   2.255  31.826  1.00 10.00      A   
ATOM   1137  CB  ASN   117     -14.587   1.541  30.470  1.00 10.00      A   
ATOM   1138  CG  ASN   117     -15.211   2.387  29.373  1.00 10.00      A   
ATOM   1139  OD1 ASN   117     -15.298   3.611  29.483  1.00 10.00      A   
ATOM   1140  ND2 ASN   117     -15.643   1.742  28.299  1.00 10.00      A   
ATOM   1141 HD21 ASN   117     -15.538   0.766  28.270  1.00 10.00      A   
ATOM   1142 HD22 ASN   117     -16.043   2.262  27.575  1.00 10.00      A   
ATOM   1143  C   ASN   117     -15.955   2.630  32.283  1.00 10.00      A   
ATOM   1144  O   ASN   117     -16.937   1.971  31.933  1.00 10.00      A   
ATOM   1145  N   THR   118     -16.041   3.672  33.094  1.00 10.00      A   
ATOM   1146  HN  THR   118     -15.220   4.141  33.361  1.00 10.00      A   
ATOM   1147  CA  THR   118     -17.317   4.143  33.602  1.00 10.00      A   
ATOM   1148  CB  THR   118     -17.129   4.971  34.886  1.00 10.00      A   
ATOM   1149  OG1 THR   118     -15.788   5.483  34.928  1.00 10.00      A   
ATOM   1150  HG1 THR   118     -15.751   6.328  34.455  1.00 10.00      A   
ATOM   1151  CG2 THR   118     -17.371   4.106  36.113  1.00 10.00      A   
ATOM   1152  C   THR   118     -18.028   4.983  32.549  1.00 10.00      A   
ATOM   1153  O   THR   118     -19.253   4.931  32.425  1.00 10.00      A   
ATOM   1154  N   LEU   119     -17.246   5.733  31.777  1.00 10.00      A   
ATOM   1155  HN  LEU   119     -16.272   5.708  31.919  1.00 10.00      A   
ATOM   1156  CA  LEU   119     -17.786   6.592  30.728  1.00 10.00      A   
ATOM   1157  CB  LEU   119     -16.657   7.371  30.044  1.00 10.00      A   
ATOM   1158  CG  LEU   119     -17.080   8.399  28.989  1.00 10.00      A   
ATOM   1159  CD1 LEU   119     -17.887   9.526  29.617  1.00 10.00      A   
ATOM   1160  CD2 LEU   119     -15.865   8.949  28.258  1.00 10.00      A   
ATOM   1161  C   LEU   119     -18.553   5.771  29.700  1.00 10.00      A   
ATOM   1162  O   LEU   119     -19.671   6.122  29.312  1.00 10.00      A   
ATOM   1163  N   GLY   120     -17.947   4.672  29.269  1.00 10.00      A   
ATOM   1164  HN  GLY   120     -17.049   4.452  29.609  1.00 10.00      A   
ATOM   1165  CA  GLY   120     -18.583   3.805  28.296  1.00 10.00      A   
ATOM   1166  C   GLY   120     -19.814   3.122  28.859  1.00 10.00      A   
ATOM   1167  O   GLY   120     -20.800   2.928  28.153  1.00 10.00      A   
ATOM   1168  N   ARG   121     -19.759   2.769  30.139  1.00 10.00      A   
ATOM   1169  HN  ARG   121     -18.943   2.953  30.648  1.00 10.00      A   
ATOM   1170  CA  ARG   121     -20.876   2.106  30.802  1.00 10.00      A   
ATOM   1171  CB  ARG   121     -20.498   1.710  32.230  1.00 10.00      A   
ATOM   1172  CG  ARG   121     -21.525   0.822  32.915  1.00 10.00      A   
ATOM   1173  CD  ARG   121     -21.520   1.024  34.421  1.00 10.00      A   
ATOM   1174  NE  ARG   121     -20.213   0.746  35.013  1.00 10.00      A   
ATOM   1175  HE  ARG   121     -19.473   0.547  34.397  1.00 10.00      A   
ATOM   1176  CZ  ARG   121     -19.973   0.737  36.321  1.00 10.00      A   
ATOM   1177  NH1 ARG   121     -20.952   0.994  37.184  1.00 10.00      A   
ATOM   1178 HH11 ARG   121     -21.919   1.202  36.838  1.00 10.00      A   
ATOM   1179 HH12 ARG   121     -20.767   0.989  38.211  1.00 10.00      A   
ATOM   1180  NH2 ARG   121     -18.748   0.483  36.763  1.00 10.00      A   
ATOM   1181 HH21 ARG   121     -18.548   0.475  37.787  1.00 10.00      A   
ATOM   1182 HH22 ARG   121     -17.975   0.288  36.087  1.00 10.00      A   
ATOM   1183  C   ARG   121     -22.106   3.005  30.825  1.00 10.00      A   
ATOM   1184  O   ARG   121     -23.215   2.556  30.541  1.00 10.00      A   
ATOM   1185  N   ILE   122     -21.898   4.278  31.159  1.00 10.00      A   
ATOM   1186  HN  ILE   122     -20.986   4.570  31.375  1.00 10.00      A   
ATOM   1187  CA  ILE   122     -22.989   5.252  31.220  1.00 10.00      A   
ATOM   1188  CB  ILE   122     -22.470   6.645  31.638  1.00 10.00      A   
ATOM   1189  CG1 ILE   122     -21.880   6.583  33.048  1.00 10.00      A   
ATOM   1190  CG2 ILE   122     -23.579   7.690  31.571  1.00 10.00      A   
ATOM   1191  CD1 ILE   122     -21.074   7.807  33.426  1.00 10.00      A   
ATOM   1192  C   ILE   122     -23.696   5.345  29.873  1.00 10.00      A   
ATOM   1193  O   ILE   122     -24.921   5.469  29.803  1.00 10.00      A   
ATOM   1194  N   LEU   123     -22.916   5.260  28.802  1.00 10.00      A   
ATOM   1195  HN  LEU   123     -21.950   5.150  28.923  1.00 10.00      A   
ATOM   1196  CA  LEU   123     -23.462   5.319  27.457  1.00 10.00      A   
ATOM   1197  CB  LEU   123     -22.332   5.356  26.425  1.00 10.00      A   
ATOM   1198  CG  LEU   123     -22.689   5.922  25.048  1.00 10.00      A   
ATOM   1199  CD1 LEU   123     -23.214   7.342  25.175  1.00 10.00      A   
ATOM   1200  CD2 LEU   123     -21.482   5.878  24.123  1.00 10.00      A   
ATOM   1201  C   LEU   123     -24.374   4.123  27.210  1.00 10.00      A   
ATOM   1202  O   LEU   123     -25.468   4.264  26.664  1.00 10.00      A   
ATOM   1203  N   TYR   124     -23.932   2.948  27.649  1.00 10.00      A   
ATOM   1204  HN  TYR   124     -23.058   2.902  28.093  1.00 10.00      A   
ATOM   1205  CA  TYR   124     -24.712   1.728  27.487  1.00 10.00      A   
ATOM   1206  CB  TYR   124     -23.875   0.491  27.830  1.00 10.00      A   
ATOM   1207  CG  TYR   124     -22.706   0.248  26.896  1.00 10.00      A   
ATOM   1208  CD1 TYR   124     -21.454  -0.084  27.396  1.00 10.00      A   
ATOM   1209  CD2 TYR   124     -22.853   0.350  25.518  1.00 10.00      A   
ATOM   1210  CE1 TYR   124     -20.381  -0.309  26.553  1.00 10.00      A   
ATOM   1211  CE2 TYR   124     -21.784   0.127  24.667  1.00 10.00      A   
ATOM   1212  CZ  TYR   124     -20.551  -0.202  25.190  1.00 10.00      A   
ATOM   1213  OH  TYR   124     -19.483  -0.431  24.348  1.00 10.00      A   
ATOM   1214  HH  TYR   124     -19.155  -1.330  24.487  1.00 10.00      A   
ATOM   1215  C   TYR   124     -25.976   1.767  28.346  1.00 10.00      A   
ATOM   1216  O   TYR   124     -27.011   1.210  27.971  1.00 10.00      A   
ATOM   1217  N   GLU   125     -25.889   2.429  29.496  1.00 10.00      A   
ATOM   1218  HN  GLU   125     -25.033   2.838  29.749  1.00 10.00      A   
ATOM   1219  CA  GLU   125     -27.029   2.552  30.398  1.00 10.00      A   
ATOM   1220  CB  GLU   125     -26.641   3.307  31.673  1.00 10.00      A   
ATOM   1221  CG  GLU   125     -25.672   2.569  32.580  1.00 10.00      A   
ATOM   1222  CD  GLU   125     -25.385   3.330  33.857  1.00 10.00      A   
ATOM   1223  OE1 GLU   125     -24.866   4.463  33.776  1.00 10.00      A   
ATOM   1224  OE2 GLU   125     -25.692   2.803  34.951  1.00 10.00      A   
ATOM   1225  C   GLU   125     -28.179   3.274  29.707  1.00 10.00      A   
ATOM   1226  O   GLU   125     -29.349   2.925  29.889  1.00 10.00      A   
ATOM   1227  N   LYS   126     -27.837   4.273  28.900  1.00 10.00      A   
ATOM   1228  HN  LYS   126     -26.884   4.495  28.795  1.00 10.00      A   
ATOM   1229  CA  LYS   126     -28.833   5.049  28.171  1.00 10.00      A   
ATOM   1230  CB  LYS   126     -28.213   6.323  27.600  1.00 10.00      A   
ATOM   1231  CG  LYS   126     -27.510   7.196  28.623  1.00 10.00      A   
ATOM   1232  CD  LYS   126     -27.104   8.526  28.014  1.00 10.00      A   
ATOM   1233  CE  LYS   126     -26.117   9.265  28.901  1.00 10.00      A   
ATOM   1234  NZ  LYS   126     -25.946  10.680  28.478  1.00 10.00      A   
ATOM   1235  HZ1 LYS   126     -25.976  10.753  27.440  1.00 10.00      A   
ATOM   1236  HZ2 LYS   126     -25.030  11.042  28.808  1.00 10.00      A   
ATOM   1237  HZ3 LYS   126     -26.705  11.270  28.878  1.00 10.00      A   
ATOM   1238  C   LYS   126     -29.441   4.224  27.042  1.00 10.00      A   
ATOM   1239  O   LYS   126     -30.559   4.484  26.598  1.00 10.00      A   
ATOM   1240  N   LEU   127     -28.694   3.222  26.592  1.00 10.00      A   
ATOM   1241  HN  LEU   127     -27.813   3.069  26.995  1.00 10.00      A   
ATOM   1242  CA  LEU   127     -29.139   2.350  25.515  1.00 10.00      A   
ATOM   1243  CB  LEU   127     -27.935   1.740  24.793  1.00 10.00      A   
ATOM   1244  CG  LEU   127     -26.892   2.729  24.269  1.00 10.00      A   
ATOM   1245  CD1 LEU   127     -25.662   1.996  23.768  1.00 10.00      A   
ATOM   1246  CD2 LEU   127     -27.479   3.604  23.174  1.00 10.00      A   
ATOM   1247  C   LEU   127     -30.051   1.248  26.043  1.00 10.00      A   
ATOM   1248  O   LEU   127     -30.637   0.489  25.270  1.00 10.00      A   
ATOM   1249  N   GLY   128     -30.155   1.159  27.364  1.00 10.00      A   
ATOM   1250  HN  GLY   128     -29.650   1.782  27.927  1.00 10.00      A   
ATOM   1251  CA  GLY   128     -31.006   0.158  27.976  1.00 10.00      A   
ATOM   1252  C   GLY   128     -30.251  -1.094  28.375  1.00 10.00      A   
ATOM   1253  O   GLY   128     -30.847  -2.161  28.524  1.00 10.00      A   
ATOM   1254  N   TYR   129     -28.941  -0.978  28.540  1.00 10.00      A   
ATOM   1255  HN  TYR   129     -28.514  -0.105  28.401  1.00 10.00      A   
ATOM   1256  CA  TYR   129     -28.126  -2.118  28.933  1.00 10.00      A   
ATOM   1257  CB  TYR   129     -26.705  -1.991  28.378  1.00 10.00      A   
ATOM   1258  CG  TYR   129     -26.568  -2.395  26.928  1.00 10.00      A   
ATOM   1259  CD1 TYR   129     -26.840  -1.494  25.909  1.00 10.00      A   
ATOM   1260  CD2 TYR   129     -26.162  -3.677  26.580  1.00 10.00      A   
ATOM   1261  CE1 TYR   129     -26.712  -1.857  24.584  1.00 10.00      A   
ATOM   1262  CE2 TYR   129     -26.033  -4.051  25.256  1.00 10.00      A   
ATOM   1263  CZ  TYR   129     -26.309  -3.135  24.262  1.00 10.00      A   
ATOM   1264  OH  TYR   129     -26.185  -3.495  22.944  1.00 10.00      A   
ATOM   1265  HH  TYR   129     -26.477  -4.402  22.832  1.00 10.00      A   
ATOM   1266  C   TYR   129     -28.087  -2.247  30.449  1.00 10.00      A   
ATOM   1267  O   TYR   129     -27.980  -1.248  31.159  1.00 10.00      A   
ATOM   1268  N   SER   130     -28.187  -3.471  30.944  1.00 10.00      A   
ATOM   1269  HN  SER   130     -28.276  -4.237  30.331  1.00 10.00      A   
ATOM   1270  CA  SER   130     -28.163  -3.718  32.378  1.00 10.00      A   
ATOM   1271  CB  SER   130     -29.494  -4.337  32.814  1.00 10.00      A   
ATOM   1272  OG  SER   130     -30.376  -4.467  31.707  1.00 10.00      A   
ATOM   1273  HG  SER   130     -30.138  -3.819  31.033  1.00 10.00      A   
ATOM   1274  C   SER   130     -27.013  -4.651  32.737  1.00 10.00      A   
ATOM   1275  O   SER   130     -26.737  -5.610  32.014  1.00 10.00      A   
ATOM   1276  N   VAL   131     -26.328  -4.353  33.835  1.00 10.00      A   
ATOM   1277  HN  VAL   131     -26.583  -3.561  34.358  1.00 10.00      A   
ATOM   1278  CA  VAL   131     -25.215  -5.181  34.290  1.00 10.00      A   
ATOM   1279  CB  VAL   131     -24.329  -4.439  35.315  1.00 10.00      A   
ATOM   1280  CG1 VAL   131     -23.150  -5.305  35.737  1.00 10.00      A   
ATOM   1281  CG2 VAL   131     -23.839  -3.116  34.744  1.00 10.00      A   
ATOM   1282  C   VAL   131     -25.756  -6.462  34.916  1.00 10.00      A   
ATOM   1283  O   VAL   131     -26.469  -6.417  35.918  1.00 10.00      A   
ATOM   1284  N   PHE   132     -25.428  -7.595  34.317  1.00 10.00      A   
ATOM   1285  HN  PHE   132     -24.848  -7.565  33.521  1.00 10.00      A   
ATOM   1286  CA  PHE   132     -25.905  -8.882  34.800  1.00 10.00      A   
ATOM   1287  CB  PHE   132     -26.337  -9.751  33.615  1.00 10.00      A   
ATOM   1288  CG  PHE   132     -26.998 -11.045  33.995  1.00 10.00      A   
ATOM   1289  CD1 PHE   132     -28.306 -11.062  34.451  1.00 10.00      A   
ATOM   1290  CD2 PHE   132     -26.312 -12.246  33.892  1.00 10.00      A   
ATOM   1291  CE1 PHE   132     -28.919 -12.250  34.798  1.00 10.00      A   
ATOM   1292  CE2 PHE   132     -26.919 -13.437  34.237  1.00 10.00      A   
ATOM   1293  CZ  PHE   132     -28.224 -13.439  34.690  1.00 10.00      A   
ATOM   1294  C   PHE   132     -24.854  -9.609  35.635  1.00 10.00      A   
ATOM   1295  O   PHE   132     -25.183 -10.267  36.622  1.00 10.00      A   
ATOM   1296  N   ARG   133     -23.593  -9.490  35.245  1.00 10.00      A   
ATOM   1297  HN  ARG   133     -23.379  -8.934  34.462  1.00 10.00      A   
ATOM   1298  CA  ARG   133     -22.518 -10.165  35.964  1.00 10.00      A   
ATOM   1299  CB  ARG   133     -22.426 -11.621  35.489  1.00 10.00      A   
ATOM   1300  CG  ARG   133     -21.827 -12.585  36.500  1.00 10.00      A   
ATOM   1301  CD  ARG   133     -21.747 -13.993  35.939  1.00 10.00      A   
ATOM   1302  NE  ARG   133     -23.069 -14.577  35.717  1.00 10.00      A   
ATOM   1303  HE  ARG   133     -23.850 -14.014  35.926  1.00 10.00      A   
ATOM   1304  CZ  ARG   133     -23.270 -15.813  35.262  1.00 10.00      A   
ATOM   1305  NH1 ARG   133     -22.236 -16.595  34.982  1.00 10.00      A   
ATOM   1306 HH11 ARG   133     -21.261 -16.246  35.114  1.00 10.00      A   
ATOM   1307 HH12 ARG   133     -22.390 -17.566  34.633  1.00 10.00      A   
ATOM   1308  NH2 ARG   133     -24.506 -16.265  35.087  1.00 10.00      A   
ATOM   1309 HH21 ARG   133     -25.324 -15.661  35.305  1.00 10.00      A   
ATOM   1310 HH22 ARG   133     -24.665 -17.235  34.728  1.00 10.00      A   
ATOM   1311  C   ARG   133     -21.182  -9.460  35.745  1.00 10.00      A   
ATOM   1312  O   ARG   133     -21.129  -8.390  35.143  1.00 10.00      A   
ATOM   1313  N   ARG   134     -20.110 -10.062  36.249  1.00 10.00      A   
ATOM   1314  HN  ARG   134     -20.224 -10.908  36.732  1.00 10.00      A   
ATOM   1315  CA  ARG   134     -18.766  -9.522  36.101  1.00 10.00      A   
ATOM   1316  CB  ARG   134     -18.341  -8.759  37.362  1.00 10.00      A   
ATOM   1317  CG  ARG   134     -17.012  -8.023  37.227  1.00 10.00      A   
ATOM   1318  CD  ARG   134     -16.527  -7.462  38.560  1.00 10.00      A   
ATOM   1319  NE  ARG   134     -15.993  -8.503  39.442  1.00 10.00      A   
ATOM   1320  HE  ARG   134     -16.339  -9.414  39.321  1.00 10.00      A   
ATOM   1321  CZ  ARG   134     -15.070  -8.291  40.385  1.00 10.00      A   
ATOM   1322  NH1 ARG   134     -14.566  -7.076  40.579  1.00 10.00      A   
ATOM   1323 HH11 ARG   134     -14.884  -6.269  39.998  1.00 10.00      A   
ATOM   1324 HH12 ARG   134     -13.842  -6.923  41.315  1.00 10.00      A   
ATOM   1325  NH2 ARG   134     -14.648  -9.303  41.135  1.00 10.00      A   
ATOM   1326 HH21 ARG   134     -15.035 -10.264  40.989  1.00 10.00      A   
ATOM   1327 HH22 ARG   134     -13.930  -9.145  41.875  1.00 10.00      A   
ATOM   1328  C   ARG   134     -17.798 -10.670  35.840  1.00 10.00      A   
ATOM   1329  O   ARG   134     -17.717 -11.611  36.630  1.00 10.00      A   
ATOM   1330  N   VAL   135     -17.079 -10.599  34.734  1.00 10.00      A   
ATOM   1331  HN  VAL   135     -17.172  -9.812  34.147  1.00 10.00      A   
ATOM   1332  CA  VAL   135     -16.131 -11.641  34.375  1.00 10.00      A   
ATOM   1333  CB  VAL   135     -16.149 -11.944  32.860  1.00 10.00      A   
ATOM   1334  CG1 VAL   135     -17.540 -12.377  32.418  1.00 10.00      A   
ATOM   1335  CG2 VAL   135     -15.677 -10.742  32.054  1.00 10.00      A   
ATOM   1336  C   VAL   135     -14.723 -11.263  34.817  1.00 10.00      A   
ATOM   1337  O   VAL   135     -14.469 -10.114  35.185  1.00 10.00      A   
ATOM   1338  N   VAL   136     -13.815 -12.229  34.781  1.00 10.00      A   
ATOM   1339  HN  VAL   136     -14.077 -13.120  34.468  1.00 10.00      A   
ATOM   1340  CA  VAL   136     -12.433 -12.002  35.188  1.00 10.00      A   
ATOM   1341  CB  VAL   136     -11.773 -13.310  35.681  1.00 10.00      A   
ATOM   1342  CG1 VAL   136     -10.489 -13.019  36.442  1.00 10.00      A   
ATOM   1343  CG2 VAL   136     -12.738 -14.109  36.542  1.00 10.00      A   
ATOM   1344  C   VAL   136     -11.615 -11.433  34.033  1.00 10.00      A   
ATOM   1345  O   VAL   136     -10.662 -10.681  34.240  1.00 10.00      A   
ATOM   1346  N   GLY   137     -12.002 -11.792  32.816  1.00 10.00      A   
ATOM   1347  HN  GLY   137     -12.771 -12.394  32.713  1.00 10.00      A   
ATOM   1348  CA  GLY   137     -11.303 -11.314  31.641  1.00 10.00      A   
ATOM   1349  C   GLY   137     -10.276 -12.308  31.138  1.00 10.00      A   
ATOM   1350  O   GLY   137     -10.391 -12.830  30.025  1.00 10.00      A   
ATOM   1351  N   TYR   138      -9.282 -12.591  31.962  1.00 10.00      A   
ATOM   1352  HN  TYR   138      -9.258 -12.169  32.851  1.00 10.00      A   
ATOM   1353  CA  TYR   138      -8.227 -13.522  31.588  1.00 10.00      A   
ATOM   1354  CB  TYR   138      -6.961 -12.752  31.197  1.00 10.00      A   
ATOM   1355  CG  TYR   138      -5.967 -13.548  30.382  1.00 10.00      A   
ATOM   1356  CD1 TYR   138      -6.325 -14.094  29.155  1.00 10.00      A   
ATOM   1357  CD2 TYR   138      -4.667 -13.744  30.831  1.00 10.00      A   
ATOM   1358  CE1 TYR   138      -5.419 -14.814  28.403  1.00 10.00      A   
ATOM   1359  CE2 TYR   138      -3.755 -14.464  30.085  1.00 10.00      A   
ATOM   1360  CZ  TYR   138      -4.136 -14.995  28.872  1.00 10.00      A   
ATOM   1361  OH  TYR   138      -3.230 -15.708  28.122  1.00 10.00      A   
ATOM   1362  HH  TYR   138      -3.359 -15.500  27.187  1.00 10.00      A   
ATOM   1363  C   TYR   138      -7.932 -14.494  32.726  1.00 10.00      A   
ATOM   1364  O   TYR   138      -8.845 -14.933  33.431  1.00 10.00      A   
ATOM   1365  N   ASN   148      -4.453  -4.609  22.709  1.00 10.00      A   
ATOM   1366  HN  ASN   148      -4.567  -4.374  21.752  1.00 10.00      A   
ATOM   1367  CA  ASN   148      -3.120  -4.535  23.299  1.00 10.00      A   
ATOM   1368  CB  ASN   148      -2.044  -4.700  22.221  1.00 10.00      A   
ATOM   1369  CG  ASN   148      -0.734  -5.234  22.771  1.00 10.00      A   
ATOM   1370  OD1 ASN   148       0.029  -4.508  23.411  1.00 10.00      A   
ATOM   1371  ND2 ASN   148      -0.459  -6.506  22.524  1.00 10.00      A   
ATOM   1372 HD21 ASN   148      -1.107  -7.031  22.006  1.00 10.00      A   
ATOM   1373 HD22 ASN   148       0.384  -6.875  22.870  1.00 10.00      A   
ATOM   1374  C   ASN   148      -2.931  -3.211  24.035  1.00 10.00      A   
ATOM   1375  O   ASN   148      -2.311  -3.166  25.099  1.00 10.00      A   
ATOM   1376  N   LYS   149      -3.479  -2.141  23.464  1.00 10.00      A   
ATOM   1377  HN  LYS   149      -3.954  -2.248  22.614  1.00 10.00      A   
ATOM   1378  CA  LYS   149      -3.383  -0.809  24.066  1.00 10.00      A   
ATOM   1379  CB  LYS   149      -3.980   0.247  23.134  1.00 10.00      A   
ATOM   1380  CG  LYS   149      -3.298   0.346  21.780  1.00 10.00      A   
ATOM   1381  CD  LYS   149      -4.093   1.221  20.827  1.00 10.00      A   
ATOM   1382  CE  LYS   149      -3.487   1.216  19.435  1.00 10.00      A   
ATOM   1383  NZ  LYS   149      -4.397   1.835  18.435  1.00 10.00      A   
ATOM   1384  HZ1 LYS   149      -5.383   1.549  18.623  1.00 10.00      A   
ATOM   1385  HZ2 LYS   149      -4.137   1.521  17.477  1.00 10.00      A   
ATOM   1386  HZ3 LYS   149      -4.332   2.871  18.479  1.00 10.00      A   
ATOM   1387  C   LYS   149      -4.110  -0.777  25.403  1.00 10.00      A   
ATOM   1388  O   LYS   149      -3.667  -0.135  26.358  1.00 10.00      A   
ATOM   1389  N   ILE   150      -5.233  -1.477  25.459  1.00 10.00      A   
ATOM   1390  HN  ILE   150      -5.524  -1.969  24.664  1.00 10.00      A   
ATOM   1391  CA  ILE   150      -6.036  -1.557  26.667  1.00 10.00      A   
ATOM   1392  CB  ILE   150      -7.539  -1.372  26.356  1.00 10.00      A   
ATOM   1393  CG1 ILE   150      -7.751  -0.099  25.528  1.00 10.00      A   
ATOM   1394  CG2 ILE   150      -8.358  -1.321  27.643  1.00 10.00      A   
ATOM   1395  CD1 ILE   150      -9.160   0.072  25.005  1.00 10.00      A   
ATOM   1396  C   ILE   150      -5.820  -2.917  27.312  1.00 10.00      A   
ATOM   1397  O   ILE   150      -5.777  -3.935  26.616  1.00 10.00      A   
ATOM   1398  N   ASP   151      -5.655  -2.934  28.627  1.00 10.00      A   
ATOM   1399  HN  ASP   151      -5.686  -2.092  29.126  1.00 10.00      A   
ATOM   1400  CA  ASP   151      -5.437  -4.180  29.344  1.00 10.00      A   
ATOM   1401  CB  ASP   151      -4.882  -3.923  30.743  1.00 10.00      A   
ATOM   1402  CG  ASP   151      -4.572  -5.212  31.469  1.00 10.00      A   
ATOM   1403  OD1 ASP   151      -5.365  -5.611  32.337  1.00 10.00      A   
ATOM   1404  OD2 ASP   151      -3.542  -5.845  31.159  1.00 10.00      A   
ATOM   1405  C   ASP   151      -6.721  -4.995  29.421  1.00 10.00      A   
ATOM   1406  O   ASP   151      -7.735  -4.531  29.948  1.00 10.00      A   
ATOM   1407  N   ASP   152      -6.672  -6.208  28.891  1.00 10.00      A   
ATOM   1408  HN  ASP   152      -5.832  -6.523  28.488  1.00 10.00      A   
ATOM   1409  CA  ASP   152      -7.835  -7.085  28.886  1.00 10.00      A   
ATOM   1410  CB  ASP   152      -7.847  -7.960  27.627  1.00 10.00      A   
ATOM   1411  CG  ASP   152      -9.244  -8.174  27.072  1.00 10.00      A   
ATOM   1412  OD1 ASP   152     -10.215  -8.138  27.856  1.00 10.00      A   
ATOM   1413  OD2 ASP   152      -9.379  -8.376  25.842  1.00 10.00      A   
ATOM   1414  C   ASP   152      -7.880  -7.955  30.141  1.00 10.00      A   
ATOM   1415  O   ASP   152      -8.825  -8.718  30.346  1.00 10.00      A   
ATOM   1416  N   SER   153      -6.866  -7.822  30.989  1.00 10.00      A   
ATOM   1417  HN  SER   153      -6.149  -7.184  30.785  1.00 10.00      A   
ATOM   1418  CA  SER   153      -6.793  -8.597  32.224  1.00 10.00      A   
ATOM   1419  CB  SER   153      -5.347  -8.639  32.731  1.00 10.00      A   
ATOM   1420  OG  SER   153      -4.430  -8.443  31.661  1.00 10.00      A   
ATOM   1421  HG  SER   153      -4.200  -7.500  31.608  1.00 10.00      A   
ATOM   1422  C   SER   153      -7.714  -8.004  33.290  1.00 10.00      A   
ATOM   1423  O   SER   153      -8.047  -8.664  34.275  1.00 10.00      A   
ATOM   1424  N   VAL   154      -8.108  -6.749  33.090  1.00 10.00      A   
ATOM   1425  HN  VAL   154      -7.775  -6.267  32.304  1.00 10.00      A   
ATOM   1426  CA  VAL   154      -9.005  -6.069  34.020  1.00 10.00      A   
ATOM   1427  CB  VAL   154      -9.105  -4.552  33.725  1.00 10.00      A   
ATOM   1428  CG1 VAL   154      -9.897  -3.835  34.811  1.00 10.00      A   
ATOM   1429  CG2 VAL   154      -7.726  -3.935  33.578  1.00 10.00      A   
ATOM   1430  C   VAL   154     -10.401  -6.680  33.943  1.00 10.00      A   
ATOM   1431  O   VAL   154     -10.854  -7.069  32.860  1.00 10.00      A   
ATOM   1432  N   ASP   155     -11.069  -6.763  35.091  1.00 10.00      A   
ATOM   1433  HN  ASP   155     -10.640  -6.442  35.915  1.00 10.00      A   
ATOM   1434  CA  ASP   155     -12.415  -7.322  35.174  1.00 10.00      A   
ATOM   1435  CB  ASP   155     -12.948  -7.244  36.612  1.00 10.00      A   
ATOM   1436  CG  ASP   155     -11.976  -7.764  37.652  1.00 10.00      A   
ATOM   1437  OD1 ASP   155     -11.008  -7.040  37.978  1.00 10.00      A   
ATOM   1438  OD2 ASP   155     -12.184  -8.889  38.159  1.00 10.00      A   
ATOM   1439  C   ASP   155     -13.362  -6.570  34.250  1.00 10.00      A   
ATOM   1440  O   ASP   155     -13.216  -5.360  34.036  1.00 10.00      A   
ATOM   1441  N   ALA   156     -14.334  -7.280  33.708  1.00 10.00      A   
ATOM   1442  HN  ALA   156     -14.419  -8.232  33.934  1.00 10.00      A   
ATOM   1443  CA  ALA   156     -15.296  -6.678  32.803  1.00 10.00      A   
ATOM   1444  CB  ALA   156     -15.035  -7.123  31.372  1.00 10.00      A   
ATOM   1445  C   ALA   156     -16.716  -7.026  33.219  1.00 10.00      A   
ATOM   1446  O   ALA   156     -16.993  -8.148  33.643  1.00 10.00      A   
ATOM   1447  N   PHE   157     -17.608  -6.061  33.099  1.00 10.00      A   
ATOM   1448  HN  PHE   157     -17.325  -5.185  32.749  1.00 10.00      A   
ATOM   1449  CA  PHE   157     -19.001  -6.257  33.452  1.00 10.00      A   
ATOM   1450  CB  PHE   157     -19.637  -4.934  33.890  1.00 10.00      A   
ATOM   1451  CG  PHE   157     -19.219  -4.467  35.256  1.00 10.00      A   
ATOM   1452  CD1 PHE   157     -18.532  -3.276  35.418  1.00 10.00      A   
ATOM   1453  CD2 PHE   157     -19.515  -5.222  36.380  1.00 10.00      A   
ATOM   1454  CE1 PHE   157     -18.148  -2.846  36.674  1.00 10.00      A   
ATOM   1455  CE2 PHE   157     -19.134  -4.798  37.639  1.00 10.00      A   
ATOM   1456  CZ  PHE   157     -18.449  -3.608  37.787  1.00 10.00      A   
ATOM   1457  C   PHE   157     -19.772  -6.827  32.273  1.00 10.00      A   
ATOM   1458  O   PHE   157     -19.554  -6.434  31.125  1.00 10.00      A   
ATOM   1459  N   ASP   158     -20.657  -7.765  32.564  1.00 10.00      A   
ATOM   1460  HN  ASP   158     -20.766  -8.040  33.501  1.00 10.00      A   
ATOM   1461  CA  ASP   158     -21.488  -8.387  31.546  1.00 10.00      A   
ATOM   1462  CB  ASP   158     -21.813  -9.836  31.929  1.00 10.00      A   
ATOM   1463  CG  ASP   158     -22.597 -10.575  30.861  1.00 10.00      A   
ATOM   1464  OD1 ASP   158     -22.463 -10.230  29.672  1.00 10.00      A   
ATOM   1465  OD2 ASP   158     -23.336 -11.528  31.208  1.00 10.00      A   
ATOM   1466  C   ASP   158     -22.767  -7.579  31.410  1.00 10.00      A   
ATOM   1467  O   ASP   158     -23.716  -7.757  32.179  1.00 10.00      A   
ATOM   1468  N   MET   159     -22.768  -6.659  30.463  1.00 10.00      A   
ATOM   1469  HN  MET   159     -21.977  -6.565  29.887  1.00 10.00      A   
ATOM   1470  CA  MET   159     -23.918  -5.804  30.238  1.00 10.00      A   
ATOM   1471  CB  MET   159     -23.477  -4.376  29.923  1.00 10.00      A   
ATOM   1472  CG  MET   159     -24.276  -3.310  30.652  1.00 10.00      A   
ATOM   1473  SD  MET   159     -23.501  -1.684  30.575  1.00 10.00      A   
ATOM   1474  CE  MET   159     -24.658  -0.711  31.536  1.00 10.00      A   
ATOM   1475  C   MET   159     -24.788  -6.366  29.129  1.00 10.00      A   
ATOM   1476  O   MET   159     -24.336  -6.548  27.998  1.00 10.00      A   
ATOM   1477  N   ARG   160     -26.041  -6.642  29.456  1.00 10.00      A   
ATOM   1478  HN  ARG   160     -26.358  -6.438  30.367  1.00 10.00      A   
ATOM   1479  CA  ARG   160     -26.964  -7.212  28.494  1.00 10.00      A   
ATOM   1480  CB  ARG   160     -27.350  -8.636  28.903  1.00 10.00      A   
ATOM   1481  CG  ARG   160     -26.174  -9.598  28.940  1.00 10.00      A   
ATOM   1482  CD  ARG   160     -26.186 -10.446  30.198  1.00 10.00      A   
ATOM   1483  NE  ARG   160     -27.069 -11.603  30.077  1.00 10.00      A   
ATOM   1484  HE  ARG   160     -28.025 -11.429  29.910  1.00 10.00      A   
ATOM   1485  CZ  ARG   160     -26.653 -12.865  30.170  1.00 10.00      A   
ATOM   1486  NH1 ARG   160     -25.373 -13.135  30.417  1.00 10.00      A   
ATOM   1487 HH11 ARG   160     -25.049 -14.123  30.491  1.00 10.00      A   
ATOM   1488 HH12 ARG   160     -24.677 -12.351  30.531  1.00 10.00      A   
ATOM   1489  NH2 ARG   160     -27.523 -13.857  30.038  1.00 10.00      A   
ATOM   1490 HH21 ARG   160     -27.204 -14.849  30.115  1.00 10.00      A   
ATOM   1491 HH22 ARG   160     -28.529 -13.652  29.850  1.00 10.00      A   
ATOM   1492  C   ARG   160     -28.204  -6.349  28.328  1.00 10.00      A   
ATOM   1493  O   ARG   160     -28.607  -5.627  29.243  1.00 10.00      A   
ATOM   1494  N   LYS   161     -28.780  -6.414  27.141  1.00 10.00      A   
ATOM   1495  HN  LYS   161     -28.367  -6.984  26.448  1.00 10.00      A   
ATOM   1496  CA  LYS   161     -29.982  -5.670  26.807  1.00 10.00      A   
ATOM   1497  CB  LYS   161     -29.637  -4.569  25.797  1.00 10.00      A   
ATOM   1498  CG  LYS   161     -30.823  -3.786  25.260  1.00 10.00      A   
ATOM   1499  CD  LYS   161     -30.358  -2.642  24.371  1.00 10.00      A   
ATOM   1500  CE  LYS   161     -31.457  -2.180  23.431  1.00 10.00      A   
ATOM   1501  NZ  LYS   161     -31.107  -0.912  22.735  1.00 10.00      A   
ATOM   1502  HZ1 LYS   161     -31.720  -0.782  21.897  1.00 10.00      A   
ATOM   1503  HZ2 LYS   161     -30.119  -0.932  22.421  1.00 10.00      A   
ATOM   1504  HZ3 LYS   161     -31.244  -0.103  23.378  1.00 10.00      A   
ATOM   1505  C   LYS   161     -31.009  -6.628  26.217  1.00 10.00      A   
ATOM   1506  O   LYS   161     -30.812  -7.160  25.124  1.00 10.00      A   
ATOM   1507  N   LEU   162     -32.089  -6.852  26.949  1.00 10.00      A   
ATOM   1508  HN  LEU   162     -32.189  -6.390  27.810  1.00 10.00      A   
ATOM   1509  CA  LEU   162     -33.140  -7.764  26.514  1.00 10.00      A   
ATOM   1510  CB  LEU   162     -34.147  -8.002  27.640  1.00 10.00      A   
ATOM   1511  CG  LEU   162     -33.638  -8.821  28.827  1.00 10.00      A   
ATOM   1512  CD1 LEU   162     -34.663  -8.831  29.951  1.00 10.00      A   
ATOM   1513  CD2 LEU   162     -33.292 -10.239  28.394  1.00 10.00      A   
ATOM   1514  C   LEU   162     -33.847  -7.274  25.257  1.00 10.00      A   
ATOM   1515  O   LEU   162     -34.081  -6.074  25.082  1.00 10.00      A   
ATOM   1516  N   LEU   163     -34.179  -8.211  24.382  1.00 10.00      A   
ATOM   1517  HN  LEU   163     -33.963  -9.150  24.581  1.00 10.00      A   
ATOM   1518  CA  LEU   163     -34.862  -7.897  23.140  1.00 10.00      A   
ATOM   1519  CB  LEU   163     -34.157  -8.570  21.962  1.00 10.00      A   
ATOM   1520  CG  LEU   163     -32.910  -7.868  21.429  1.00 10.00      A   
ATOM   1521  CD1 LEU   163     -32.109  -8.816  20.559  1.00 10.00      A   
ATOM   1522  CD2 LEU   163     -33.294  -6.629  20.640  1.00 10.00      A   
ATOM   1523  C   LEU   163     -36.312  -8.353  23.203  1.00 10.00      A   
ATOM   1524  O   LEU   163     -36.610  -9.417  23.751  1.00 10.00      A   
ATOM   1525  N   PRO   164     -37.232  -7.541  22.667  1.00 10.00      A   
ATOM   1526  CB  PRO   164     -39.328  -6.558  22.195  1.00 10.00      A   
ATOM   1527  CG  PRO   164     -38.259  -5.519  22.239  1.00 10.00      A   
ATOM   1528  CD  PRO   164     -36.963  -6.242  22.039  1.00 10.00      A   
ATOM   1529  CA  PRO   164     -38.658  -7.862  22.652  1.00 10.00      A   
ATOM   1530  C   PRO   164     -38.962  -8.984  21.668  1.00 10.00      A   
ATOM   1531  O   PRO   164     -39.549 -10.002  22.089  1.00 10.00      A   
ATOM   1532  OXT PRO   164     -38.599  -8.854  20.481  1.00 10.00      A   
ATOM   1533  CB  GLU     8      14.447 -26.776  14.462  1.00 10.00      B   
ATOM   1534  CG  GLU     8      13.455 -27.788  13.920  1.00 10.00      B   
ATOM   1535  CD  GLU     8      12.165 -27.156  13.451  1.00 10.00      B   
ATOM   1536  OE1 GLU     8      11.244 -26.998  14.279  1.00 10.00      B   
ATOM   1537  OE2 GLU     8      12.063 -26.825  12.249  1.00 10.00      B   
ATOM   1538  C   GLU     8      16.847 -26.202  14.957  1.00 10.00      B   
ATOM   1539  O   GLU     8      17.225 -25.311  14.194  1.00 10.00      B   
ATOM   1540  N   GLU     8      16.009 -28.531  15.271  1.00 10.00      B   
ATOM   1541  HT1 GLU     8      16.970 -28.927  15.167  1.00 10.00      B   
ATOM   1542  HT2 GLU     8      15.320 -29.237  14.943  1.00 10.00      B   
ATOM   1543  HT3 GLU     8      15.833 -28.338  16.275  1.00 10.00      B   
ATOM   1544  CA  GLU     8      15.887 -27.286  14.472  1.00 10.00      B   
ATOM   1545  N   ILE     9      17.246 -26.275  16.221  1.00 10.00      B   
ATOM   1546  HN  ILE     9      16.915 -27.002  16.793  1.00 10.00      B   
ATOM   1547  CA  ILE     9      18.164 -25.291  16.786  1.00 10.00      B   
ATOM   1548  CB  ILE     9      18.250 -25.393  18.321  1.00 10.00      B   
ATOM   1549  CG1 ILE     9      16.850 -25.326  18.931  1.00 10.00      B   
ATOM   1550  CG2 ILE     9      19.128 -24.278  18.877  1.00 10.00      B   
ATOM   1551  CD1 ILE     9      16.815 -25.604  20.415  1.00 10.00      B   
ATOM   1552  C   ILE     9      19.557 -25.456  16.193  1.00 10.00      B   
ATOM   1553  O   ILE     9      20.118 -24.517  15.630  1.00 10.00      B   
ATOM   1554  N   ILE    10      20.103 -26.661  16.308  1.00 10.00      B   
ATOM   1555  HN  ILE    10      19.601 -27.375  16.756  1.00 10.00      B   
ATOM   1556  CA  ILE    10      21.427 -26.946  15.774  1.00 10.00      B   
ATOM   1557  CB  ILE    10      21.988 -28.293  16.279  1.00 10.00      B   
ATOM   1558  CG1 ILE    10      21.005 -29.434  16.003  1.00 10.00      B   
ATOM   1559  CG2 ILE    10      22.322 -28.213  17.763  1.00 10.00      B   
ATOM   1560  CD1 ILE    10      21.576 -30.811  16.264  1.00 10.00      B   
ATOM   1561  C   ILE    10      21.390 -26.939  14.248  1.00 10.00      B   
ATOM   1562  O   ILE    10      22.400 -26.704  13.586  1.00 10.00      B   
ATOM   1563  N   ASP    11      20.206 -27.191  13.703  1.00 10.00      B   
ATOM   1564  HN  ASP    11      19.446 -27.390  14.290  1.00 10.00      B   
ATOM   1565  CA  ASP    11      20.000 -27.206  12.261  1.00 10.00      B   
ATOM   1566  CB  ASP    11      18.613 -27.772  11.927  1.00 10.00      B   
ATOM   1567  CG  ASP    11      18.305 -29.084  12.626  1.00 10.00      B   
ATOM   1568  OD1 ASP    11      18.120 -30.106  11.931  1.00 10.00      B   
ATOM   1569  OD2 ASP    11      18.229 -29.096  13.877  1.00 10.00      B   
ATOM   1570  C   ASP    11      20.116 -25.789  11.710  1.00 10.00      B   
ATOM   1571  O   ASP    11      20.510 -25.582  10.564  1.00 10.00      B   
ATOM   1572  N   PHE    12      19.766 -24.814  12.542  1.00 10.00      B   
ATOM   1573  HN  PHE    12      19.448 -25.044  13.439  1.00 10.00      B   
ATOM   1574  CA  PHE    12      19.840 -23.411  12.159  1.00 10.00      B   
ATOM   1575  CB  PHE    12      19.064 -22.544  13.159  1.00 10.00      B   
ATOM   1576  CG  PHE    12      19.056 -21.074  12.837  1.00 10.00      B   
ATOM   1577  CD1 PHE    12      18.475 -20.606  11.669  1.00 10.00      B   
ATOM   1578  CD2 PHE    12      19.629 -20.158  13.707  1.00 10.00      B   
ATOM   1579  CE1 PHE    12      18.468 -19.258  11.372  1.00 10.00      B   
ATOM   1580  CE2 PHE    12      19.625 -18.807  13.416  1.00 10.00      B   
ATOM   1581  CZ  PHE    12      19.043 -18.357  12.248  1.00 10.00      B   
ATOM   1582  C   PHE    12      21.298 -22.972  12.077  1.00 10.00      B   
ATOM   1583  O   PHE    12      21.654 -22.102  11.283  1.00 10.00      B   
ATOM   1584  N   ILE    13      22.140 -23.600  12.895  1.00 10.00      B   
ATOM   1585  HN  ILE    13      21.792 -24.287  13.502  1.00 10.00      B   
ATOM   1586  CA  ILE    13      23.564 -23.291  12.914  1.00 10.00      B   
ATOM   1587  CB  ILE    13      24.293 -24.057  14.039  1.00 10.00      B   
ATOM   1588  CG1 ILE    13      23.645 -23.745  15.392  1.00 10.00      B   
ATOM   1589  CG2 ILE    13      25.775 -23.700  14.069  1.00 10.00      B   
ATOM   1590  CD1 ILE    13      24.193 -24.568  16.538  1.00 10.00      B   
ATOM   1591  C   ILE    13      24.187 -23.636  11.567  1.00 10.00      B   
ATOM   1592  O   ILE    13      25.067 -22.928  11.076  1.00 10.00      B   
ATOM   1593  N   ASP    14      23.697 -24.711  10.957  1.00 10.00      B   
ATOM   1594  HN  ASP    14      22.981 -25.221  11.393  1.00 10.00      B   
ATOM   1595  CA  ASP    14      24.192 -25.145   9.657  1.00 10.00      B   
ATOM   1596  CB  ASP    14      23.601 -26.495   9.257  1.00 10.00      B   
ATOM   1597  CG  ASP    14      24.048 -26.925   7.873  1.00 10.00      B   
ATOM   1598  OD1 ASP    14      25.231 -27.305   7.715  1.00 10.00      B   
ATOM   1599  OD2 ASP    14      23.217 -26.895   6.939  1.00 10.00      B   
ATOM   1600  C   ASP    14      23.881 -24.103   8.592  1.00 10.00      B   
ATOM   1601  O   ASP    14      24.671 -23.887   7.674  1.00 10.00      B   
ATOM   1602  N   GLN    15      22.732 -23.447   8.734  1.00 10.00      B   
ATOM   1603  HN  GLN    15      22.148 -23.667   9.490  1.00 10.00      B   
ATOM   1604  CA  GLN    15      22.320 -22.413   7.794  1.00 10.00      B   
ATOM   1605  CB  GLN    15      20.892 -21.948   8.093  1.00 10.00      B   
ATOM   1606  CG  GLN    15      20.332 -20.966   7.076  1.00 10.00      B   
ATOM   1607  CD  GLN    15      20.334 -21.519   5.663  1.00 10.00      B   
ATOM   1608  OE1 GLN    15      19.367 -22.139   5.228  1.00 10.00      B   
ATOM   1609  NE2 GLN    15      21.421 -21.301   4.939  1.00 10.00      B   
ATOM   1610 HE21 GLN    15      22.160 -20.804   5.353  1.00 10.00      B   
ATOM   1611 HE22 GLN    15      21.442 -21.637   4.018  1.00 10.00      B   
ATOM   1612  C   GLN    15      23.288 -21.234   7.852  1.00 10.00      B   
ATOM   1613  O   GLN    15      23.510 -20.539   6.856  1.00 10.00      B   
ATOM   1614  N   GLY    16      23.865 -21.016   9.028  1.00 10.00      B   
ATOM   1615  HN  GLY    16      23.639 -21.595   9.788  1.00 10.00      B   
ATOM   1616  CA  GLY    16      24.823 -19.946   9.199  1.00 10.00      B   
ATOM   1617  C   GLY    16      26.187 -20.367   8.698  1.00 10.00      B   
ATOM   1618  O   GLY    16      27.099 -19.547   8.579  1.00 10.00      B   
ATOM   1619  N   ASN    17      26.304 -21.659   8.402  1.00 10.00      B   
ATOM   1620  HN  ASN    17      25.525 -22.238   8.535  1.00 10.00      B   
ATOM   1621  CA  ASN    17      27.536 -22.256   7.903  1.00 10.00      B   
ATOM   1622  CB  ASN    17      28.041 -21.547   6.639  1.00 10.00      B   
ATOM   1623  CG  ASN    17      28.469 -22.522   5.561  1.00 10.00      B   
ATOM   1624  OD1 ASN    17      29.423 -23.285   5.736  1.00 10.00      B   
ATOM   1625  ND2 ASN    17      27.757 -22.521   4.443  1.00 10.00      B   
ATOM   1626 HD21 ASN    17      26.999 -21.899   4.375  1.00 10.00      B   
ATOM   1627 HD22 ASN    17      28.018 -23.135   3.728  1.00 10.00      B   
ATOM   1628  C   ASN    17      28.614 -22.315   8.979  1.00 10.00      B   
ATOM   1629  O   ASN    17      28.355 -22.036  10.153  1.00 10.00      B   
ATOM   1630  N   THR    19      29.812 -22.701   8.583  1.00 10.00      B   
ATOM   1631  HN  THR    19      29.958 -22.925   7.639  1.00 10.00      B   
ATOM   1632  CA  THR    19      30.922 -22.800   9.504  1.00 10.00      B   
ATOM   1633  CB  THR    19      31.920 -21.647   9.259  1.00 10.00      B   
ATOM   1634  OG1 THR    19      32.146 -21.494   7.850  1.00 10.00      B   
ATOM   1635  HG1 THR    19      33.076 -21.291   7.693  1.00 10.00      B   
ATOM   1636  CG2 THR    19      33.241 -21.874   9.980  1.00 10.00      B   
ATOM   1637  C   THR    19      31.598 -24.164   9.355  1.00 10.00      B   
ATOM   1638  O   THR    19      31.779 -24.653   8.236  1.00 10.00      B   
ATOM   1639  N   TYR    20      31.940 -24.788  10.481  1.00 10.00      B   
ATOM   1640  HN  TYR    20      31.763 -24.352  11.342  1.00 10.00      B   
ATOM   1641  CA  TYR    20      32.581 -26.100  10.463  1.00 10.00      B   
ATOM   1642  CB  TYR    20      34.105 -25.970  10.542  1.00 10.00      B   
ATOM   1643  CG  TYR    20      34.787 -25.790   9.204  1.00 10.00      B   
ATOM   1644  CD1 TYR    20      35.223 -24.539   8.790  1.00 10.00      B   
ATOM   1645  CD2 TYR    20      34.999 -26.870   8.356  1.00 10.00      B   
ATOM   1646  CE1 TYR    20      35.855 -24.367   7.575  1.00 10.00      B   
ATOM   1647  CE2 TYR    20      35.630 -26.708   7.137  1.00 10.00      B   
ATOM   1648  CZ  TYR    20      36.053 -25.454   6.751  1.00 10.00      B   
ATOM   1649  OH  TYR    20      36.688 -25.284   5.542  1.00 10.00      B   
ATOM   1650  HH  TYR    20      36.214 -25.776   4.860  1.00 10.00      B   
ATOM   1651  C   TYR    20      32.070 -26.987  11.596  1.00 10.00      B   
ATOM   1652  O   TYR    20      32.058 -28.214  11.480  1.00 10.00      B   
ATOM   1653  N   ALA    21      31.637 -26.361  12.685  1.00 10.00      B   
ATOM   1654  HN  ALA    21      31.662 -25.380  12.716  1.00 10.00      B   
ATOM   1655  CA  ALA    21      31.135 -27.091  13.843  1.00 10.00      B   
ATOM   1656  CB  ALA    21      30.914 -26.140  15.010  1.00 10.00      B   
ATOM   1657  C   ALA    21      29.849 -27.843  13.523  1.00 10.00      B   
ATOM   1658  O   ALA    21      29.628 -28.953  14.012  1.00 10.00      B   
ATOM   1659  N   GLN    22      29.012 -27.248  12.682  1.00 10.00      B   
ATOM   1660  HN  GLN    22      29.254 -26.375  12.306  1.00 10.00      B   
ATOM   1661  CA  GLN    22      27.739 -27.859  12.306  1.00 10.00      B   
ATOM   1662  CB  GLN    22      26.877 -26.921  11.445  1.00 10.00      B   
ATOM   1663  CG  GLN    22      27.642 -26.016  10.487  1.00 10.00      B   
ATOM   1664  CD  GLN    22      28.461 -26.781   9.467  1.00 10.00      B   
ATOM   1665  OE1 GLN    22      29.652 -27.006   9.656  1.00 10.00      B   
ATOM   1666  NE2 GLN    22      27.826 -27.212   8.393  1.00 10.00      B   
ATOM   1667 HE21 GLN    22      26.859 -27.013   8.305  1.00 10.00      B   
ATOM   1668 HE22 GLN    22      28.334 -27.724   7.731  1.00 10.00      B   
ATOM   1669  C   GLN    22      27.916 -29.227  11.639  1.00 10.00      B   
ATOM   1670  O   GLN    22      27.056 -30.099  11.753  1.00 10.00      B   
ATOM   1671  N   SER    23      29.045 -29.417  10.964  1.00 10.00      B   
ATOM   1672  HN  SER    23      29.702 -28.689  10.920  1.00 10.00      B   
ATOM   1673  CA  SER    23      29.332 -30.674  10.281  1.00 10.00      B   
ATOM   1674  CB  SER    23      30.483 -30.491   9.291  1.00 10.00      B   
ATOM   1675  OG  SER    23      30.228 -29.400   8.418  1.00 10.00      B   
ATOM   1676  HG  SER    23      30.218 -28.580   8.925  1.00 10.00      B   
ATOM   1677  C   SER    23      29.652 -31.775  11.290  1.00 10.00      B   
ATOM   1678  O   SER    23      29.517 -32.964  11.001  1.00 10.00      B   
ATOM   1679  N   LEU    24      30.068 -31.369  12.484  1.00 10.00      B   
ATOM   1680  HN  LEU    24      30.167 -30.408  12.656  1.00 10.00      B   
ATOM   1681  CA  LEU    24      30.387 -32.315  13.542  1.00 10.00      B   
ATOM   1682  CB  LEU    24      31.519 -31.787  14.430  1.00 10.00      B   
ATOM   1683  CG  LEU    24      32.915 -31.767  13.799  1.00 10.00      B   
ATOM   1684  CD1 LEU    24      33.919 -31.107  14.732  1.00 10.00      B   
ATOM   1685  CD2 LEU    24      33.362 -33.174  13.434  1.00 10.00      B   
ATOM   1686  C   LEU    24      29.143 -32.600  14.373  1.00 10.00      B   
ATOM   1687  O   LEU    24      28.915 -33.733  14.801  1.00 10.00      B   
ATOM   1688  N   ILE    25      28.335 -31.566  14.590  1.00 10.00      B   
ATOM   1689  HN  ILE    25      28.578 -30.684  14.231  1.00 10.00      B   
ATOM   1690  CA  ILE    25      27.104 -31.704  15.361  1.00 10.00      B   
ATOM   1691  CB  ILE    25      26.445 -30.334  15.628  1.00 10.00      B   
ATOM   1692  CG1 ILE    25      27.450 -29.381  16.288  1.00 10.00      B   
ATOM   1693  CG2 ILE    25      25.213 -30.496  16.506  1.00 10.00      B   
ATOM   1694  CD1 ILE    25      26.965 -27.952  16.388  1.00 10.00      B   
ATOM   1695  C   ILE    25      26.119 -32.621  14.636  1.00 10.00      B   
ATOM   1696  O   ILE    25      25.476 -33.470  15.255  1.00 10.00      B   
ATOM   1697  N   THR    26      26.026 -32.460  13.320  1.00 10.00      B   
ATOM   1698  HN  THR    26      26.571 -31.773  12.880  1.00 10.00      B   
ATOM   1699  CA  THR    26      25.129 -33.276  12.514  1.00 10.00      B   
ATOM   1700  CB  THR    26      25.120 -32.817  11.044  1.00 10.00      B   
ATOM   1701  OG1 THR    26      26.456 -32.485  10.640  1.00 10.00      B   
ATOM   1702  HG1 THR    26      26.577 -31.526  10.699  1.00 10.00      B   
ATOM   1703  CG2 THR    26      24.222 -31.601  10.873  1.00 10.00      B   
ATOM   1704  C   THR    26      25.540 -34.741  12.580  1.00 10.00      B   
ATOM   1705  O   THR    26      24.697 -35.624  12.729  1.00 10.00      B   
ATOM   1706  N   LYS    27      26.848 -34.984  12.488  1.00 10.00      B   
ATOM   1707  HN  LYS    27      27.463 -34.230  12.367  1.00 10.00      B   
ATOM   1708  CA  LYS    27      27.386 -36.335  12.547  1.00 10.00      B   
ATOM   1709  CB  LYS    27      28.903 -36.311  12.334  1.00 10.00      B   
ATOM   1710  CG  LYS    27      29.518 -37.677  12.078  1.00 10.00      B   
ATOM   1711  CD  LYS    27      31.017 -37.666  12.331  1.00 10.00      B   
ATOM   1712  CE  LYS    27      31.623 -39.042  12.114  1.00 10.00      B   
ATOM   1713  NZ  LYS    27      33.039 -39.110  12.565  1.00 10.00      B   
ATOM   1714  HZ1 LYS    27      33.519 -38.211  12.375  1.00 10.00      B   
ATOM   1715  HZ2 LYS    27      33.539 -39.869  12.057  1.00 10.00      B   
ATOM   1716  HZ3 LYS    27      33.084 -39.307  13.585  1.00 10.00      B   
ATOM   1717  C   LYS    27      27.052 -36.981  13.887  1.00 10.00      B   
ATOM   1718  O   LYS    27      26.701 -38.161  13.951  1.00 10.00      B   
ATOM   1719  N   LYS    28      27.144 -36.196  14.953  1.00 10.00      B   
ATOM   1720  HN  LYS    28      27.425 -35.260  14.838  1.00 10.00      B   
ATOM   1721  CA  LYS    28      26.844 -36.688  16.290  1.00 10.00      B   
ATOM   1722  CB  LYS    28      27.244 -35.649  17.338  1.00 10.00      B   
ATOM   1723  CG  LYS    28      27.032 -36.095  18.773  1.00 10.00      B   
ATOM   1724  CD  LYS    28      27.489 -35.027  19.752  1.00 10.00      B   
ATOM   1725  CE  LYS    28      27.213 -35.439  21.188  1.00 10.00      B   
ATOM   1726  NZ  LYS    28      25.759 -35.495  21.479  1.00 10.00      B   
ATOM   1727  HZ1 LYS    28      25.298 -36.209  20.881  1.00 10.00      B   
ATOM   1728  HZ2 LYS    28      25.320 -34.568  21.295  1.00 10.00      B   
ATOM   1729  HZ3 LYS    28      25.606 -35.743  22.476  1.00 10.00      B   
ATOM   1730  C   LYS    28      25.363 -37.029  16.415  1.00 10.00      B   
ATOM   1731  O   LYS    28      24.998 -38.074  16.956  1.00 10.00      B   
ATOM   1732  N   LEU    29      24.517 -36.156  15.884  1.00 10.00      B   
ATOM   1733  HN  LEU    29      24.874 -35.346  15.453  1.00 10.00      B   
ATOM   1734  CA  LEU    29      23.075 -36.356  15.931  1.00 10.00      B   
ATOM   1735  CB  LEU    29      22.347 -35.081  15.500  1.00 10.00      B   
ATOM   1736  CG  LEU    29      20.823 -35.100  15.633  1.00 10.00      B   
ATOM   1737  CD1 LEU    29      20.410 -35.090  17.095  1.00 10.00      B   
ATOM   1738  CD2 LEU    29      20.204 -33.929  14.887  1.00 10.00      B   
ATOM   1739  C   LEU    29      22.653 -37.527  15.045  1.00 10.00      B   
ATOM   1740  O   LEU    29      21.600 -38.126  15.250  1.00 10.00      B   
ATOM   1741  N   ALA    30      23.485 -37.846  14.065  1.00 10.00      B   
ATOM   1742  HN  ALA    30      24.304 -37.318  13.945  1.00 10.00      B   
ATOM   1743  CA  ALA    30      23.211 -38.941  13.144  1.00 10.00      B   
ATOM   1744  CB  ALA    30      23.906 -38.693  11.816  1.00 10.00      B   
ATOM   1745  C   ALA    30      23.645 -40.282  13.731  1.00 10.00      B   
ATOM   1746  O   ALA    30      23.238 -41.343  13.253  1.00 10.00      B   
ATOM   1747  N   LYS    31      24.470 -40.232  14.768  1.00 10.00      B   
ATOM   1748  HN  LYS    31      24.767 -39.361  15.102  1.00 10.00      B   
ATOM   1749  CA  LYS    31      24.953 -41.444  15.416  1.00 10.00      B   
ATOM   1750  CB  LYS    31      26.312 -41.192  16.073  1.00 10.00      B   
ATOM   1751  CG  LYS    31      27.098 -42.459  16.366  1.00 10.00      B   
ATOM   1752  CD  LYS    31      28.427 -42.144  17.028  1.00 10.00      B   
ATOM   1753  CE  LYS    31      29.322 -43.369  17.067  1.00 10.00      B   
ATOM   1754  NZ  LYS    31      30.628 -43.079  17.709  1.00 10.00      B   
ATOM   1755  HZ1 LYS    31      31.320 -43.816  17.465  1.00 10.00      B   
ATOM   1756  HZ2 LYS    31      30.521 -43.051  18.740  1.00 10.00      B   
ATOM   1757  HZ3 LYS    31      30.992 -42.158  17.387  1.00 10.00      B   
ATOM   1758  C   LYS    31      23.948 -41.931  16.454  1.00 10.00      B   
ATOM   1759  O   LYS    31      23.975 -43.090  16.869  1.00 10.00      B   
ATOM   1760  N   SER    32      23.069 -41.034  16.875  1.00 10.00      B   
ATOM   1761  HN  SER    32      23.105 -40.124  16.512  1.00 10.00      B   
ATOM   1762  CA  SER    32      22.054 -41.363  17.863  1.00 10.00      B   
ATOM   1763  CB  SER    32      21.377 -40.098  18.392  1.00 10.00      B   
ATOM   1764  OG  SER    32      22.350 -39.155  18.814  1.00 10.00      B   
ATOM   1765  HG  SER    32      22.809 -39.499  19.590  1.00 10.00      B   
ATOM   1766  C   SER    32      21.036 -42.387  17.338  1.00 10.00      B   
ATOM   1767  O   SER    32      20.842 -43.433  17.962  1.00 10.00      B   
ATOM   1768  N   PRO    33      20.371 -42.126  16.191  1.00 10.00      B   
ATOM   1769  CA  PRO    33      19.400 -43.071  15.633  1.00 10.00      B   
ATOM   1770  CB  PRO    33      18.603 -42.214  14.654  1.00 10.00      B   
ATOM   1771  CG  PRO    33      19.580 -41.196  14.184  1.00 10.00      B   
ATOM   1772  CD  PRO    33      20.488 -40.916  15.352  1.00 10.00      B   
ATOM   1773  C   PRO    33      20.088 -44.214  14.893  1.00 10.00      B   
ATOM   1774  O   PRO    33      21.290 -44.158  14.615  1.00 10.00      B   
ATOM   1775  N   LEU    36      15.640 -39.373   8.797  1.00 10.00      B   
ATOM   1776  HN  LEU    36      14.999 -40.115   8.816  1.00 10.00      B   
ATOM   1777  CA  LEU    36      16.915 -39.558   8.116  1.00 10.00      B   
ATOM   1778  CB  LEU    36      17.177 -41.048   7.884  1.00 10.00      B   
ATOM   1779  CG  LEU    36      18.518 -41.414   7.243  1.00 10.00      B   
ATOM   1780  CD1 LEU    36      19.641 -41.351   8.265  1.00 10.00      B   
ATOM   1781  CD2 LEU    36      18.448 -42.786   6.590  1.00 10.00      B   
ATOM   1782  C   LEU    36      16.921 -38.816   6.785  1.00 10.00      B   
ATOM   1783  O   LEU    36      17.961 -38.333   6.335  1.00 10.00      B   
ATOM   1784  N   PHE    37      15.743 -38.701   6.183  1.00 10.00      B   
ATOM   1785  HN  PHE    37      14.947 -39.061   6.629  1.00 10.00      B   
ATOM   1786  CA  PHE    37      15.592 -38.032   4.894  1.00 10.00      B   
ATOM   1787  CB  PHE    37      14.167 -38.205   4.362  1.00 10.00      B   
ATOM   1788  CG  PHE    37      13.735 -39.636   4.219  1.00 10.00      B   
ATOM   1789  CD1 PHE    37      14.361 -40.478   3.315  1.00 10.00      B   
ATOM   1790  CD2 PHE    37      12.699 -40.138   4.990  1.00 10.00      B   
ATOM   1791  CE1 PHE    37      13.962 -41.795   3.182  1.00 10.00      B   
ATOM   1792  CE2 PHE    37      12.295 -41.453   4.861  1.00 10.00      B   
ATOM   1793  CZ  PHE    37      12.927 -42.283   3.956  1.00 10.00      B   
ATOM   1794  C   PHE    37      15.935 -36.548   4.991  1.00 10.00      B   
ATOM   1795  O   PHE    37      16.599 -35.992   4.111  1.00 10.00      B   
ATOM   1796  N   TYR    38      15.491 -35.913   6.067  1.00 10.00      B   
ATOM   1797  HN  TYR    38      14.975 -36.412   6.739  1.00 10.00      B   
ATOM   1798  CA  TYR    38      15.737 -34.495   6.276  1.00 10.00      B   
ATOM   1799  CB  TYR    38      14.887 -33.966   7.434  1.00 10.00      B   
ATOM   1800  CG  TYR    38      15.025 -32.476   7.664  1.00 10.00      B   
ATOM   1801  CD1 TYR    38      14.495 -31.563   6.761  1.00 10.00      B   
ATOM   1802  CD2 TYR    38      15.692 -31.981   8.780  1.00 10.00      B   
ATOM   1803  CE1 TYR    38      14.624 -30.203   6.960  1.00 10.00      B   
ATOM   1804  CE2 TYR    38      15.823 -30.619   8.987  1.00 10.00      B   
ATOM   1805  CZ  TYR    38      15.289 -29.736   8.073  1.00 10.00      B   
ATOM   1806  OH  TYR    38      15.418 -28.381   8.274  1.00 10.00      B   
ATOM   1807  HH  TYR    38      16.216 -28.210   8.785  1.00 10.00      B   
ATOM   1808  C   TYR    38      17.217 -34.220   6.528  1.00 10.00      B   
ATOM   1809  O   TYR    38      17.772 -33.244   6.019  1.00 10.00      B   
ATOM   1810  N   HIS    39      17.849 -35.088   7.307  1.00 10.00      B   
ATOM   1811  HN  HIS    39      17.348 -35.847   7.677  1.00 10.00      B   
ATOM   1812  CA  HIS    39      19.263 -34.942   7.632  1.00 10.00      B   
ATOM   1813  CB  HIS    39      19.713 -36.011   8.628  1.00 10.00      B   
ATOM   1814  CG  HIS    39      19.254 -35.763  10.030  1.00 10.00      B   
ATOM   1815  ND1 HIS    39      19.265 -36.732  11.008  1.00 10.00      B   
ATOM   1816  HD1 HIS    39      19.585 -37.655  10.896  1.00 10.00      B   
ATOM   1817  CD2 HIS    39      18.757 -34.647  10.613  1.00 10.00      B   
ATOM   1818  CE1 HIS    39      18.791 -36.225  12.133  1.00 10.00      B   
ATOM   1819  NE2 HIS    39      18.478 -34.962  11.916  1.00 10.00      B   
ATOM   1820  HE2 HIS    39      18.093 -34.349  12.581  1.00 10.00      B   
ATOM   1821  C   HIS    39      20.124 -34.991   6.379  1.00 10.00      B   
ATOM   1822  O   HIS    39      21.016 -34.162   6.198  1.00 10.00      B   
ATOM   1823  N   VAL    40      19.860 -35.969   5.518  1.00 10.00      B   
ATOM   1824  HN  VAL    40      19.154 -36.621   5.727  1.00 10.00      B   
ATOM   1825  CA  VAL    40      20.611 -36.100   4.275  1.00 10.00      B   
ATOM   1826  CB  VAL    40      20.213 -37.366   3.487  1.00 10.00      B   
ATOM   1827  CG1 VAL    40      21.030 -37.484   2.208  1.00 10.00      B   
ATOM   1828  CG2 VAL    40      20.394 -38.607   4.344  1.00 10.00      B   
ATOM   1829  C   VAL    40      20.381 -34.867   3.408  1.00 10.00      B   
ATOM   1830  O   VAL    40      21.326 -34.284   2.879  1.00 10.00      B   
ATOM   1831  N   LEU    41      19.119 -34.459   3.308  1.00 10.00      B   
ATOM   1832  HN  LEU    41      18.418 -34.962   3.778  1.00 10.00      B   
ATOM   1833  CA  LEU    41      18.742 -33.291   2.520  1.00 10.00      B   
ATOM   1834  CB  LEU    41      17.226 -33.081   2.567  1.00 10.00      B   
ATOM   1835  CG  LEU    41      16.697 -31.796   1.924  1.00 10.00      B   
ATOM   1836  CD1 LEU    41      16.976 -31.777   0.430  1.00 10.00      B   
ATOM   1837  CD2 LEU    41      15.211 -31.637   2.197  1.00 10.00      B   
ATOM   1838  C   LEU    41      19.464 -32.037   3.004  1.00 10.00      B   
ATOM   1839  O   LEU    41      20.086 -31.331   2.212  1.00 10.00      B   
ATOM   1840  N   GLN    42      19.392 -31.776   4.309  1.00 10.00      B   
ATOM   1841  HN  GLN    42      18.886 -32.388   4.892  1.00 10.00      B   
ATOM   1842  CA  GLN    42      20.042 -30.607   4.898  1.00 10.00      B   
ATOM   1843  CB  GLN    42      19.787 -30.542   6.408  1.00 10.00      B   
ATOM   1844  CG  GLN    42      20.332 -29.289   7.080  1.00 10.00      B   
ATOM   1845  CD  GLN    42      19.578 -28.033   6.687  1.00 10.00      B   
ATOM   1846  OE1 GLN    42      18.367 -28.061   6.455  1.00 10.00      B   
ATOM   1847  NE2 GLN    42      20.287 -26.922   6.600  1.00 10.00      B   
ATOM   1848 HE21 GLN    42      21.256 -26.967   6.786  1.00 10.00      B   
ATOM   1849 HE22 GLN    42      19.818 -26.094   6.361  1.00 10.00      B   
ATOM   1850  C   GLN    42      21.540 -30.629   4.609  1.00 10.00      B   
ATOM   1851  O   GLN    42      22.149 -29.590   4.346  1.00 10.00      B   
ATOM   1852  N   ASN    43      22.123 -31.822   4.653  1.00 10.00      B   
ATOM   1853  HN  ASN    43      21.582 -32.609   4.885  1.00 10.00      B   
ATOM   1854  CA  ASN    43      23.547 -31.995   4.378  1.00 10.00      B   
ATOM   1855  CB  ASN    43      23.952 -33.460   4.563  1.00 10.00      B   
ATOM   1856  CG  ASN    43      25.349 -33.762   4.053  1.00 10.00      B   
ATOM   1857  OD1 ASN    43      26.338 -33.498   4.736  1.00 10.00      B   
ATOM   1858  ND2 ASN    43      25.436 -34.336   2.861  1.00 10.00      B   
ATOM   1859 HD21 ASN    43      24.605 -34.531   2.377  1.00 10.00      B   
ATOM   1860 HD22 ASN    43      26.329 -34.550   2.512  1.00 10.00      B   
ATOM   1861  C   ASN    43      23.879 -31.533   2.964  1.00 10.00      B   
ATOM   1862  O   ASN    43      24.837 -30.791   2.743  1.00 10.00      B   
ATOM   1863  N   GLU    44      23.058 -31.958   2.014  1.00 10.00      B   
ATOM   1864  HN  GLU    44      22.296 -32.530   2.261  1.00 10.00      B   
ATOM   1865  CA  GLU    44      23.247 -31.602   0.618  1.00 10.00      B   
ATOM   1866  CB  GLU    44      22.343 -32.451  -0.268  1.00 10.00      B   
ATOM   1867  CG  GLU    44      22.481 -33.939   0.007  1.00 10.00      B   
ATOM   1868  CD  GLU    44      21.945 -34.799  -1.112  1.00 10.00      B   
ATOM   1869  OE1 GLU    44      21.547 -34.237  -2.154  1.00 10.00      B   
ATOM   1870  OE2 GLU    44      21.941 -36.041  -0.956  1.00 10.00      B   
ATOM   1871  C   GLU    44      23.018 -30.108   0.400  1.00 10.00      B   
ATOM   1872  O   GLU    44      23.638 -29.493  -0.470  1.00 10.00      B   
ATOM   1873  N   ILE    45      22.138 -29.524   1.206  1.00 10.00      B   
ATOM   1874  HN  ILE    45      21.655 -30.071   1.864  1.00 10.00      B   
ATOM   1875  CA  ILE    45      21.864 -28.093   1.123  1.00 10.00      B   
ATOM   1876  CB  ILE    45      20.710 -27.670   2.066  1.00 10.00      B   
ATOM   1877  CG1 ILE    45      19.397 -28.330   1.629  1.00 10.00      B   
ATOM   1878  CG2 ILE    45      20.561 -26.151   2.096  1.00 10.00      B   
ATOM   1879  CD1 ILE    45      18.251 -28.122   2.596  1.00 10.00      B   
ATOM   1880  C   ILE    45      23.135 -27.325   1.482  1.00 10.00      B   
ATOM   1881  O   ILE    45      23.460 -26.306   0.866  1.00 10.00      B   
ATOM   1882  N   HIS    46      23.865 -27.843   2.466  1.00 10.00      B   
ATOM   1883  HN  HIS    46      23.552 -28.658   2.916  1.00 10.00      B   
ATOM   1884  CA  HIS    46      25.111 -27.228   2.897  1.00 10.00      B   
ATOM   1885  CB  HIS    46      25.606 -27.842   4.212  1.00 10.00      B   
ATOM   1886  CG  HIS    46      26.875 -27.227   4.722  1.00 10.00      B   
ATOM   1887  ND1 HIS    46      28.058 -27.927   4.841  1.00 10.00      B   
ATOM   1888  HD1 HIS    46      28.186 -28.885   4.633  1.00 10.00      B   
ATOM   1889  CD2 HIS    46      27.148 -25.962   5.123  1.00 10.00      B   
ATOM   1890  CE1 HIS    46      29.001 -27.119   5.290  1.00 10.00      B   
ATOM   1891  NE2 HIS    46      28.475 -25.923   5.467  1.00 10.00      B   
ATOM   1892  HE2 HIS    46      28.959 -25.133   5.790  1.00 10.00      B   
ATOM   1893  C   HIS    46      26.174 -27.367   1.810  1.00 10.00      B   
ATOM   1894  O   HIS    46      27.036 -26.501   1.657  1.00 10.00      B   
ATOM   1895  N   LEU    47      26.105 -28.463   1.061  1.00 10.00      B   
ATOM   1896  HN  LEU    47      25.399 -29.120   1.240  1.00 10.00      B   
ATOM   1897  CA  LEU    47      27.050 -28.713  -0.019  1.00 10.00      B   
ATOM   1898  CB  LEU    47      26.896 -30.143  -0.548  1.00 10.00      B   
ATOM   1899  CG  LEU    47      27.181 -31.266   0.452  1.00 10.00      B   
ATOM   1900  CD1 LEU    47      26.860 -32.620  -0.159  1.00 10.00      B   
ATOM   1901  CD2 LEU    47      28.630 -31.218   0.909  1.00 10.00      B   
ATOM   1902  C   LEU    47      26.825 -27.714  -1.147  1.00 10.00      B   
ATOM   1903  O   LEU    47      27.777 -27.244  -1.770  1.00 10.00      B   
ATOM   1904  N   LYS    48      25.551 -27.381  -1.379  1.00 10.00      B   
ATOM   1905  HN  LYS    48      24.849 -27.799  -0.835  1.00 10.00      B   
ATOM   1906  CA  LYS    48      25.158 -26.435  -2.420  1.00 10.00      B   
ATOM   1907  CB  LYS    48      23.639 -26.230  -2.397  1.00 10.00      B   
ATOM   1908  CG  LYS    48      23.121 -25.227  -3.416  1.00 10.00      B   
ATOM   1909  CD  LYS    48      21.942 -24.444  -2.865  1.00 10.00      B   
ATOM   1910  CE  LYS    48      21.492 -23.369  -3.838  1.00 10.00      B   
ATOM   1911  NZ  LYS    48      20.490 -22.459  -3.226  1.00 10.00      B   
ATOM   1912  HZ1 LYS    48      20.128 -21.793  -3.937  1.00 10.00      B   
ATOM   1913  HZ2 LYS    48      20.924 -21.918  -2.452  1.00 10.00      B   
ATOM   1914  HZ3 LYS    48      19.693 -23.006  -2.841  1.00 10.00      B   
ATOM   1915  C   LYS    48      25.866 -25.092  -2.255  1.00 10.00      B   
ATOM   1916  O   LYS    48      26.134 -24.392  -3.240  1.00 10.00      B   
ATOM   1917  N   SER    49      26.171 -24.740  -1.008  1.00 10.00      B   
ATOM   1918  HN  SER    49      25.937 -25.345  -0.270  1.00 10.00      B   
ATOM   1919  CA  SER    49      26.850 -23.488  -0.709  1.00 10.00      B   
ATOM   1920  CB  SER    49      27.062 -23.354   0.801  1.00 10.00      B   
ATOM   1921  OG  SER    49      25.867 -23.662   1.500  1.00 10.00      B   
ATOM   1922  HG  SER    49      25.108 -23.479   0.931  1.00 10.00      B   
ATOM   1923  C   SER    49      28.184 -23.396  -1.451  1.00 10.00      B   
ATOM   1924  O   SER    49      28.544 -22.336  -1.958  1.00 10.00      B   
ATOM   1925  N   GLY    50      28.892 -24.520  -1.539  1.00 10.00      B   
ATOM   1926  HN  GLY    50      28.537 -25.346  -1.145  1.00 10.00      B   
ATOM   1927  CA  GLY    50      30.171 -24.541  -2.222  1.00 10.00      B   
ATOM   1928  C   GLY    50      30.045 -25.001  -3.662  1.00 10.00      B   
ATOM   1929  O   GLY    50      30.647 -24.416  -4.564  1.00 10.00      B   
ATOM   1930  N   GLN    51      29.256 -26.044  -3.876  1.00 10.00      B   
ATOM   1931  HN  GLN    51      28.790 -26.456  -3.113  1.00 10.00      B   
ATOM   1932  CA  GLN    51      29.044 -26.596  -5.206  1.00 10.00      B   
ATOM   1933  CB  GLN    51      29.982 -27.784  -5.424  1.00 10.00      B   
ATOM   1934  CG  GLN    51      30.073 -28.255  -6.865  1.00 10.00      B   
ATOM   1935  CD  GLN    51      31.033 -29.413  -7.043  1.00 10.00      B   
ATOM   1936  OE1 GLN    51      31.192 -30.251  -6.154  1.00 10.00      B   
ATOM   1937  NE2 GLN    51      31.688 -29.461  -8.191  1.00 10.00      B   
ATOM   1938 HE21 GLN    51      31.518 -28.756  -8.853  1.00 10.00      B   
ATOM   1939 HE22 GLN    51      32.315 -30.200  -8.338  1.00 10.00      B   
ATOM   1940  C   GLN    51      27.594 -27.043  -5.333  1.00 10.00      B   
ATOM   1941  O   GLN    51      27.059 -27.672  -4.424  1.00 10.00      B   
ATOM   1942  N   ARG    52      26.955 -26.729  -6.449  1.00 10.00      B   
ATOM   1943  HN  ARG    52      27.428 -26.242  -7.157  1.00 10.00      B   
ATOM   1944  CA  ARG    52      25.556 -27.103  -6.638  1.00 10.00      B   
ATOM   1945  CB  ARG    52      24.699 -25.893  -7.023  1.00 10.00      B   
ATOM   1946  CG  ARG    52      25.359 -24.932  -7.999  1.00 10.00      B   
ATOM   1947  CD  ARG    52      25.217 -23.492  -7.527  1.00 10.00      B   
ATOM   1948  NE  ARG    52      25.845 -23.279  -6.220  1.00 10.00      B   
ATOM   1949  HE  ARG    52      25.802 -24.018  -5.572  1.00 10.00      B   
ATOM   1950  CZ  ARG    52      26.458 -22.153  -5.861  1.00 10.00      B   
ATOM   1951  NH1 ARG    52      26.523 -21.129  -6.699  1.00 10.00      B   
ATOM   1952 HH11 ARG    52      26.095 -21.195  -7.651  1.00 10.00      B   
ATOM   1953 HH12 ARG    52      27.004 -20.250  -6.411  1.00 10.00      B   
ATOM   1954  NH2 ARG    52      27.008 -22.051  -4.660  1.00 10.00      B   
ATOM   1955 HH21 ARG    52      26.966 -22.853  -3.987  1.00 10.00      B   
ATOM   1956 HH22 ARG    52      27.491 -21.164  -4.379  1.00 10.00      B   
ATOM   1957  C   ARG    52      25.368 -28.250  -7.628  1.00 10.00      B   
ATOM   1958  O   ARG    52      24.292 -28.845  -7.692  1.00 10.00      B   
ATOM   1959  N   GLU    53      26.414 -28.567  -8.382  1.00 10.00      B   
ATOM   1960  HN  GLU    53      27.247 -28.061  -8.278  1.00 10.00      B   
ATOM   1961  CA  GLU    53      26.352 -29.644  -9.371  1.00 10.00      B   
ATOM   1962  CB  GLU    53      27.688 -29.784 -10.101  1.00 10.00      B   
ATOM   1963  CG  GLU    53      27.989 -28.672 -11.089  1.00 10.00      B   
ATOM   1964  CD  GLU    53      29.272 -28.926 -11.851  1.00 10.00      B   
ATOM   1965  OE1 GLU    53      29.203 -29.448 -12.984  1.00 10.00      B   
ATOM   1966  OE2 GLU    53      30.358 -28.626 -11.308  1.00 10.00      B   
ATOM   1967  C   GLU    53      25.967 -30.985  -8.745  1.00 10.00      B   
ATOM   1968  O   GLU    53      24.964 -31.595  -9.121  1.00 10.00      B   
ATOM   1969  N   LEU    54      26.758 -31.426  -7.774  1.00 10.00      B   
ATOM   1970  HN  LEU    54      27.514 -30.873  -7.485  1.00 10.00      B   
ATOM   1971  CA  LEU    54      26.519 -32.702  -7.107  1.00 10.00      B   
ATOM   1972  CB  LEU    54      27.751 -33.146  -6.309  1.00 10.00      B   
ATOM   1973  CG  LEU    54      28.863 -33.857  -7.094  1.00 10.00      B   
ATOM   1974  CD1 LEU    54      29.524 -32.913  -8.087  1.00 10.00      B   
ATOM   1975  CD2 LEU    54      29.894 -34.445  -6.144  1.00 10.00      B   
ATOM   1976  C   LEU    54      25.297 -32.639  -6.200  1.00 10.00      B   
ATOM   1977  O   LEU    54      24.668 -33.660  -5.919  1.00 10.00      B   
ATOM   1978  N   ALA    55      24.973 -31.436  -5.744  1.00 10.00      B   
ATOM   1979  HN  ALA    55      25.530 -30.669  -5.994  1.00 10.00      B   
ATOM   1980  CA  ALA    55      23.826 -31.227  -4.870  1.00 10.00      B   
ATOM   1981  CB  ALA    55      23.781 -29.789  -4.375  1.00 10.00      B   
ATOM   1982  C   ALA    55      22.524 -31.598  -5.572  1.00 10.00      B   
ATOM   1983  O   ALA    55      21.729 -32.376  -5.051  1.00 10.00      B   
ATOM   1984  N   ILE    56      22.325 -31.054  -6.768  1.00 10.00      B   
ATOM   1985  HN  ILE    56      23.004 -30.451  -7.137  1.00 10.00      B   
ATOM   1986  CA  ILE    56      21.120 -31.330  -7.544  1.00 10.00      B   
ATOM   1987  CB  ILE    56      21.065 -30.480  -8.831  1.00 10.00      B   
ATOM   1988  CG1 ILE    56      21.239 -28.996  -8.498  1.00 10.00      B   
ATOM   1989  CG2 ILE    56      19.747 -30.706  -9.562  1.00 10.00      B   
ATOM   1990  CD1 ILE    56      21.548 -28.130  -9.700  1.00 10.00      B   
ATOM   1991  C   ILE    56      21.047 -32.803  -7.923  1.00 10.00      B   
ATOM   1992  O   ILE    56      19.982 -33.417  -7.872  1.00 10.00      B   
ATOM   1993  N   LYS    57      22.193 -33.363  -8.288  1.00 10.00      B   
ATOM   1994  HN  LYS    57      23.008 -32.819  -8.288  1.00 10.00      B   
ATOM   1995  CA  LYS    57      22.272 -34.761  -8.690  1.00 10.00      B   
ATOM   1996  CB  LYS    57      23.703 -35.126  -9.086  1.00 10.00      B   
ATOM   1997  CG  LYS    57      23.856 -36.558  -9.569  1.00 10.00      B   
ATOM   1998  CD  LYS    57      25.288 -36.861  -9.964  1.00 10.00      B   
ATOM   1999  CE  LYS    57      25.424 -38.283 -10.483  1.00 10.00      B   
ATOM   2000  NZ  LYS    57      26.781 -38.549 -11.016  1.00 10.00      B   
ATOM   2001  HZ1 LYS    57      26.832 -39.513 -11.399  1.00 10.00      B   
ATOM   2002  HZ2 LYS    57      27.490 -38.448 -10.261  1.00 10.00      B   
ATOM   2003  HZ3 LYS    57      27.003 -37.875 -11.773  1.00 10.00      B   
ATOM   2004  C   LYS    57      21.772 -35.702  -7.595  1.00 10.00      B   
ATOM   2005  O   LYS    57      20.954 -36.588  -7.850  1.00 10.00      B   
ATOM   2006  N   LYS    58      22.261 -35.501  -6.378  1.00 10.00      B   
ATOM   2007  HN  LYS    58      22.899 -34.770  -6.232  1.00 10.00      B   
ATOM   2008  CA  LYS    58      21.870 -36.337  -5.254  1.00 10.00      B   
ATOM   2009  CB  LYS    58      22.875 -36.223  -4.115  1.00 10.00      B   
ATOM   2010  CG  LYS    58      24.036 -37.195  -4.217  1.00 10.00      B   
ATOM   2011  CD  LYS    58      23.566 -38.628  -4.041  1.00 10.00      B   
ATOM   2012  CE  LYS    58      24.707 -39.613  -4.220  1.00 10.00      B   
ATOM   2013  NZ  LYS    58      24.223 -41.019  -4.275  1.00 10.00      B   
ATOM   2014  HZ1 LYS    58      23.762 -41.278  -3.381  1.00 10.00      B   
ATOM   2015  HZ2 LYS    58      25.017 -41.667  -4.445  1.00 10.00      B   
ATOM   2016  HZ3 LYS    58      23.531 -41.129  -5.052  1.00 10.00      B   
ATOM   2017  C   LYS    58      20.459 -36.019  -4.773  1.00 10.00      B   
ATOM   2018  O   LYS    58      19.744 -36.905  -4.306  1.00 10.00      B   
ATOM   2019  N   ASN    59      20.053 -34.759  -4.900  1.00 10.00      B   
ATOM   2020  HN  ASN    59      20.675 -34.087  -5.260  1.00 10.00      B   
ATOM   2021  CA  ASN    59      18.714 -34.345  -4.484  1.00 10.00      B   
ATOM   2022  CB  ASN    59      18.532 -32.834  -4.629  1.00 10.00      B   
ATOM   2023  CG  ASN    59      18.491 -32.110  -3.293  1.00 10.00      B   
ATOM   2024  OD1 ASN    59      17.677 -31.210  -3.092  1.00 10.00      B   
ATOM   2025  ND2 ASN    59      19.376 -32.480  -2.377  1.00 10.00      B   
ATOM   2026 HD21 ASN    59      20.020 -33.199  -2.603  1.00 10.00      B   
ATOM   2027 HD22 ASN    59      19.357 -32.029  -1.509  1.00 10.00      B   
ATOM   2028  C   ASN    59      17.654 -35.096  -5.285  1.00 10.00      B   
ATOM   2029  O   ASN    59      16.579 -35.421  -4.773  1.00 10.00      B   
ATOM   2030  N   LEU    60      17.973 -35.382  -6.547  1.00 10.00      B   
ATOM   2031  HN  LEU    60      18.836 -35.074  -6.903  1.00 10.00      B   
ATOM   2032  CA  LEU    60      17.070 -36.127  -7.415  1.00 10.00      B   
ATOM   2033  CB  LEU    60      17.635 -36.201  -8.837  1.00 10.00      B   
ATOM   2034  CG  LEU    60      17.728 -34.879  -9.601  1.00 10.00      B   
ATOM   2035  CD1 LEU    60      18.494 -35.067 -10.901  1.00 10.00      B   
ATOM   2036  CD2 LEU    60      16.340 -34.317  -9.870  1.00 10.00      B   
ATOM   2037  C   LEU    60      16.878 -37.533  -6.858  1.00 10.00      B   
ATOM   2038  O   LEU    60      15.783 -38.100  -6.915  1.00 10.00      B   
ATOM   2039  N   GLU    61      17.951 -38.078  -6.297  1.00 10.00      B   
ATOM   2040  HN  GLU    61      18.785 -37.564  -6.269  1.00 10.00      B   
ATOM   2041  CA  GLU    61      17.922 -39.406  -5.707  1.00 10.00      B   
ATOM   2042  CB  GLU    61      19.323 -39.830  -5.278  1.00 10.00      B   
ATOM   2043  CG  GLU    61      20.174 -40.431  -6.381  1.00 10.00      B   
ATOM   2044  CD  GLU    61      21.432 -41.064  -5.830  1.00 10.00      B   
ATOM   2045  OE1 GLU    61      22.532 -40.756  -6.333  1.00 10.00      B   
ATOM   2046  OE2 GLU    61      21.329 -41.862  -4.872  1.00 10.00      B   
ATOM   2047  C   GLU    61      17.010 -39.408  -4.493  1.00 10.00      B   
ATOM   2048  O   GLU    61      16.252 -40.354  -4.277  1.00 10.00      B   
ATOM   2049  N   LEU    62      17.087 -38.335  -3.711  1.00 10.00      B   
ATOM   2050  HN  LEU    62      17.724 -37.621  -3.943  1.00 10.00      B   
ATOM   2051  CA  LEU    62      16.267 -38.191  -2.513  1.00 10.00      B   
ATOM   2052  CB  LEU    62      16.598 -36.881  -1.791  1.00 10.00      B   
ATOM   2053  CG  LEU    62      18.050 -36.703  -1.343  1.00 10.00      B   
ATOM   2054  CD1 LEU    62      18.243 -35.343  -0.689  1.00 10.00      B   
ATOM   2055  CD2 LEU    62      18.465 -37.817  -0.392  1.00 10.00      B   
ATOM   2056  C   LEU    62      14.788 -38.223  -2.873  1.00 10.00      B   
ATOM   2057  O   LEU    62      13.981 -38.840  -2.179  1.00 10.00      B   
ATOM   2058  N   LEU    63      14.447 -37.555  -3.965  1.00 10.00      B   
ATOM   2059  HN  LEU    63      15.140 -37.063  -4.460  1.00 10.00      B   
ATOM   2060  CA  LEU    63      13.075 -37.509  -4.440  1.00 10.00      B   
ATOM   2061  CB  LEU    63      12.940 -36.440  -5.529  1.00 10.00      B   
ATOM   2062  CG  LEU    63      11.638 -36.438  -6.330  1.00 10.00      B   
ATOM   2063  CD1 LEU    63      10.444 -36.210  -5.418  1.00 10.00      B   
ATOM   2064  CD2 LEU    63      11.688 -35.388  -7.429  1.00 10.00      B   
ATOM   2065  C   LEU    63      12.647 -38.874  -4.979  1.00 10.00      B   
ATOM   2066  O   LEU    63      11.522 -39.324  -4.753  1.00 10.00      B   
ATOM   2067  N   ASN    64      13.561 -39.537  -5.674  1.00 10.00      B   
ATOM   2068  HN  ASN    64      14.446 -39.130  -5.807  1.00 10.00      B   
ATOM   2069  CA  ASN    64      13.285 -40.846  -6.257  1.00 10.00      B   
ATOM   2070  CB  ASN    64      14.377 -41.231  -7.261  1.00 10.00      B   
ATOM   2071  CG  ASN    64      13.943 -42.330  -8.214  1.00 10.00      B   
ATOM   2072  OD1 ASN    64      12.774 -42.413  -8.600  1.00 10.00      B   
ATOM   2073  ND2 ASN    64      14.880 -43.181  -8.600  1.00 10.00      B   
ATOM   2074 HD21 ASN    64      15.791 -43.057  -8.256  1.00 10.00      B   
ATOM   2075 HD22 ASN    64      14.628 -43.902  -9.214  1.00 10.00      B   
ATOM   2076  C   ASN    64      13.144 -41.926  -5.184  1.00 10.00      B   
ATOM   2077  O   ASN    64      12.553 -42.976  -5.425  1.00 10.00      B   
ATOM   2078  N   ARG    65      13.685 -41.660  -3.999  1.00 10.00      B   
ATOM   2079  HN  ARG    65      14.153 -40.807  -3.869  1.00 10.00      B   
ATOM   2080  CA  ARG    65      13.613 -42.609  -2.892  1.00 10.00      B   
ATOM   2081  CB  ARG    65      14.857 -42.524  -2.001  1.00 10.00      B   
ATOM   2082  CG  ARG    65      16.075 -43.215  -2.595  1.00 10.00      B   
ATOM   2083  CD  ARG    65      17.185 -43.397  -1.570  1.00 10.00      B   
ATOM   2084  NE  ARG    65      17.947 -42.169  -1.339  1.00 10.00      B   
ATOM   2085  HE  ARG    65      17.644 -41.588  -0.602  1.00 10.00      B   
ATOM   2086  CZ  ARG    65      19.018 -41.807  -2.046  1.00 10.00      B   
ATOM   2087  NH1 ARG    65      19.459 -42.573  -3.038  1.00 10.00      B   
ATOM   2088 HH11 ARG    65      18.969 -43.464  -3.269  1.00 10.00      B   
ATOM   2089 HH12 ARG    65      20.304 -42.284  -3.600  1.00 10.00      B   
ATOM   2090  NH2 ARG    65      19.656 -40.681  -1.751  1.00 10.00      B   
ATOM   2091 HH21 ARG    65      19.324 -40.080  -0.966  1.00 10.00      B   
ATOM   2092 HH22 ARG    65      20.495 -40.396  -2.300  1.00 10.00      B   
ATOM   2093  C   ARG    65      12.340 -42.417  -2.069  1.00 10.00      B   
ATOM   2094  O   ARG    65      12.101 -43.144  -1.103  1.00 10.00      B   
ATOM   2095  N   TYR    66      11.527 -41.442  -2.479  1.00 10.00      B   
ATOM   2096  HN  TYR    66      11.789 -40.913  -3.260  1.00 10.00      B   
ATOM   2097  CA  TYR    66      10.260 -41.130  -1.814  1.00 10.00      B   
ATOM   2098  CB  TYR    66       9.269 -42.300  -1.909  1.00 10.00      B   
ATOM   2099  CG  TYR    66       9.033 -42.806  -3.315  1.00 10.00      B   
ATOM   2100  CD1 TYR    66       9.685 -43.940  -3.782  1.00 10.00      B   
ATOM   2101  CD2 TYR    66       8.155 -42.157  -4.172  1.00 10.00      B   
ATOM   2102  CE1 TYR    66       9.473 -44.411  -5.063  1.00 10.00      B   
ATOM   2103  CE2 TYR    66       7.937 -42.621  -5.455  1.00 10.00      B   
ATOM   2104  CZ  TYR    66       8.598 -43.749  -5.894  1.00 10.00      B   
ATOM   2105  OH  TYR    66       8.378 -44.216  -7.171  1.00 10.00      B   
ATOM   2106  HH  TYR    66       8.121 -45.147  -7.131  1.00 10.00      B   
ATOM   2107  C   TYR    66      10.459 -40.717  -0.356  1.00 10.00      B   
ATOM   2108  O   TYR    66      10.433 -41.558   0.542  1.00 10.00      B   
ATOM   2109  N   PRO    67      10.670 -39.417  -0.105  1.00 10.00      B   
ATOM   2110  CA  PRO    67      10.865 -38.897   1.254  1.00 10.00      B   
ATOM   2111  CB  PRO    67      11.022 -37.388   1.040  1.00 10.00      B   
ATOM   2112  CG  PRO    67      11.430 -37.246  -0.387  1.00 10.00      B   
ATOM   2113  CD  PRO    67      10.748 -38.359  -1.122  1.00 10.00      B   
ATOM   2114  C   PRO    67       9.654 -39.181   2.141  1.00 10.00      B   
ATOM   2115  O   PRO    67       9.785 -39.771   3.215  1.00 10.00      B   
ATOM   2116  N   ASN    68       8.477 -38.748   1.680  1.00 10.00      B   
ATOM   2117  HN  ASN    68       8.454 -38.279   0.815  1.00 10.00      B   
ATOM   2118  CA  ASN    68       7.216 -38.948   2.407  1.00 10.00      B   
ATOM   2119  CB  ASN    68       6.931 -40.438   2.649  1.00 10.00      B   
ATOM   2120  CG  ASN    68       6.469 -41.165   1.400  1.00 10.00      B   
ATOM   2121  OD1 ASN    68       5.767 -40.600   0.562  1.00 10.00      B   
ATOM   2122  ND2 ASN    68       6.866 -42.423   1.260  1.00 10.00      B   
ATOM   2123 HD21 ASN    68       7.434 -42.813   1.962  1.00 10.00      B   
ATOM   2124 HD22 ASN    68       6.573 -42.914   0.466  1.00 10.00      B   
ATOM   2125  C   ASN    68       7.175 -38.173   3.724  1.00 10.00      B   
ATOM   2126  O   ASN    68       6.290 -38.385   4.557  1.00 10.00      B   
ATOM   2127  N   ASP    69       8.125 -37.267   3.902  1.00 10.00      B   
ATOM   2128  HN  ASP    69       8.788 -37.129   3.198  1.00 10.00      B   
ATOM   2129  CA  ASP    69       8.203 -36.462   5.114  1.00 10.00      B   
ATOM   2130  CB  ASP    69       9.601 -36.552   5.728  1.00 10.00      B   
ATOM   2131  CG  ASP    69       9.776 -35.610   6.898  1.00 10.00      B   
ATOM   2132  OD1 ASP    69       9.373 -35.974   8.024  1.00 10.00      B   
ATOM   2133  OD2 ASP    69      10.319 -34.503   6.692  1.00 10.00      B   
ATOM   2134  C   ASP    69       7.843 -35.009   4.816  1.00 10.00      B   
ATOM   2135  O   ASP    69       8.415 -34.403   3.913  1.00 10.00      B   
ATOM   2136  N   PRO    70       6.893 -34.441   5.580  1.00 10.00      B   
ATOM   2137  CA  PRO    70       6.416 -33.061   5.403  1.00 10.00      B   
ATOM   2138  CB  PRO    70       5.545 -32.804   6.645  1.00 10.00      B   
ATOM   2139  CG  PRO    70       5.814 -33.948   7.566  1.00 10.00      B   
ATOM   2140  CD  PRO    70       6.200 -35.103   6.692  1.00 10.00      B   
ATOM   2141  C   PRO    70       7.534 -32.021   5.317  1.00 10.00      B   
ATOM   2142  O   PRO    70       7.568 -31.221   4.380  1.00 10.00      B   
ATOM   2143  N   LEU    71       8.450 -32.049   6.279  1.00 10.00      B   
ATOM   2144  HN  LEU    71       8.393 -32.739   6.975  1.00 10.00      B   
ATOM   2145  CA  LEU    71       9.554 -31.093   6.319  1.00 10.00      B   
ATOM   2146  CB  LEU    71      10.324 -31.216   7.638  1.00 10.00      B   
ATOM   2147  CG  LEU    71       9.546 -30.872   8.911  1.00 10.00      B   
ATOM   2148  CD1 LEU    71      10.356 -31.237  10.147  1.00 10.00      B   
ATOM   2149  CD2 LEU    71       9.179 -29.397   8.931  1.00 10.00      B   
ATOM   2150  C   LEU    71      10.503 -31.279   5.138  1.00 10.00      B   
ATOM   2151  O   LEU    71      10.925 -30.308   4.501  1.00 10.00      B   
ATOM   2152  N   THR    72      10.830 -32.530   4.857  1.00 10.00      B   
ATOM   2153  HN  THR    72      10.463 -33.256   5.415  1.00 10.00      B   
ATOM   2154  CA  THR    72      11.726 -32.867   3.762  1.00 10.00      B   
ATOM   2155  CB  THR    72      12.049 -34.374   3.771  1.00 10.00      B   
ATOM   2156  OG1 THR    72      12.401 -34.772   5.104  1.00 10.00      B   
ATOM   2157  HG1 THR    72      11.678 -34.542   5.713  1.00 10.00      B   
ATOM   2158  CG2 THR    72      13.210 -34.684   2.840  1.00 10.00      B   
ATOM   2159  C   THR    72      11.130 -32.468   2.409  1.00 10.00      B   
ATOM   2160  O   THR    72      11.826 -31.925   1.549  1.00 10.00      B   
ATOM   2161  N   ILE    73       9.838 -32.719   2.239  1.00 10.00      B   
ATOM   2162  HN  ILE    73       9.332 -33.134   2.975  1.00 10.00      B   
ATOM   2163  CA  ILE    73       9.145 -32.396   0.996  1.00 10.00      B   
ATOM   2164  CB  ILE    73       7.684 -32.901   1.016  1.00 10.00      B   
ATOM   2165  CG1 ILE    73       7.650 -34.429   0.978  1.00 10.00      B   
ATOM   2166  CG2 ILE    73       6.887 -32.324  -0.143  1.00 10.00      B   
ATOM   2167  CD1 ILE    73       6.300 -35.014   1.327  1.00 10.00      B   
ATOM   2168  C   ILE    73       9.179 -30.893   0.709  1.00 10.00      B   
ATOM   2169  O   ILE    73       9.460 -30.475  -0.418  1.00 10.00      B   
ATOM   2170  N   GLU    74       8.913 -30.090   1.734  1.00 10.00      B   
ATOM   2171  HN  GLU    74       8.710 -30.485   2.612  1.00 10.00      B   
ATOM   2172  CA  GLU    74       8.909 -28.638   1.589  1.00 10.00      B   
ATOM   2173  CB  GLU    74       8.537 -27.963   2.909  1.00 10.00      B   
ATOM   2174  CG  GLU    74       7.118 -28.235   3.375  1.00 10.00      B   
ATOM   2175  CD  GLU    74       6.829 -27.609   4.722  1.00 10.00      B   
ATOM   2176  OE1 GLU    74       7.537 -27.937   5.698  1.00 10.00      B   
ATOM   2177  OE2 GLU    74       5.894 -26.782   4.813  1.00 10.00      B   
ATOM   2178  C   GLU    74      10.261 -28.123   1.111  1.00 10.00      B   
ATOM   2179  O   GLU    74      10.343 -27.378   0.135  1.00 10.00      B   
ATOM   2180  N   LYS    75      11.321 -28.542   1.793  1.00 10.00      B   
ATOM   2181  HN  LYS    75      11.193 -29.157   2.548  1.00 10.00      B   
ATOM   2182  CA  LYS    75      12.670 -28.107   1.445  1.00 10.00      B   
ATOM   2183  CB  LYS    75      13.683 -28.493   2.522  1.00 10.00      B   
ATOM   2184  CG  LYS    75      13.581 -27.653   3.785  1.00 10.00      B   
ATOM   2185  CD  LYS    75      14.930 -27.513   4.471  1.00 10.00      B   
ATOM   2186  CE  LYS    75      14.844 -26.566   5.658  1.00 10.00      B   
ATOM   2187  NZ  LYS    75      16.181 -26.243   6.221  1.00 10.00      B   
ATOM   2188  HZ1 LYS    75      16.073 -25.704   7.105  1.00 10.00      B   
ATOM   2189  HZ2 LYS    75      16.726 -25.668   5.545  1.00 10.00      B   
ATOM   2190  HZ3 LYS    75      16.712 -27.117   6.422  1.00 10.00      B   
ATOM   2191  C   LYS    75      13.102 -28.608   0.070  1.00 10.00      B   
ATOM   2192  O   LYS    75      13.775 -27.892  -0.667  1.00 10.00      B   
ATOM   2193  N   LEU    76      12.707 -29.832  -0.274  1.00 10.00      B   
ATOM   2194  HN  LEU    76      12.182 -30.364   0.362  1.00 10.00      B   
ATOM   2195  CA  LEU    76      13.048 -30.406  -1.573  1.00 10.00      B   
ATOM   2196  CB  LEU    76      12.620 -31.872  -1.653  1.00 10.00      B   
ATOM   2197  CG  LEU    76      13.705 -32.910  -1.357  1.00 10.00      B   
ATOM   2198  CD1 LEU    76      13.093 -34.294  -1.228  1.00 10.00      B   
ATOM   2199  CD2 LEU    76      14.766 -32.899  -2.448  1.00 10.00      B   
ATOM   2200  C   LEU    76      12.400 -29.606  -2.697  1.00 10.00      B   
ATOM   2201  O   LEU    76      13.044 -29.291  -3.699  1.00 10.00      B   
ATOM   2202  N   SER    77      11.124 -29.277  -2.519  1.00 10.00      B   
ATOM   2203  HN  SER    77      10.663 -29.573  -1.705  1.00 10.00      B   
ATOM   2204  CA  SER    77      10.392 -28.500  -3.505  1.00 10.00      B   
ATOM   2205  CB  SER    77       8.918 -28.424  -3.116  1.00 10.00      B   
ATOM   2206  OG  SER    77       8.411 -29.717  -2.831  1.00 10.00      B   
ATOM   2207  HG  SER    77       8.748 -30.015  -1.977  1.00 10.00      B   
ATOM   2208  C   SER    77      10.992 -27.102  -3.628  1.00 10.00      B   
ATOM   2209  O   SER    77      11.127 -26.571  -4.730  1.00 10.00      B   
ATOM   2210  N   ASP    78      11.368 -26.528  -2.489  1.00 10.00      B   
ATOM   2211  HN  ASP    78      11.233 -27.011  -1.644  1.00 10.00      B   
ATOM   2212  CA  ASP    78      11.970 -25.201  -2.454  1.00 10.00      B   
ATOM   2213  CB  ASP    78      12.102 -24.718  -1.007  1.00 10.00      B   
ATOM   2214  CG  ASP    78      12.716 -23.338  -0.896  1.00 10.00      B   
ATOM   2215  OD1 ASP    78      12.042 -22.348  -1.256  1.00 10.00      B   
ATOM   2216  OD2 ASP    78      13.870 -23.231  -0.428  1.00 10.00      B   
ATOM   2217  C   ASP    78      13.336 -25.223  -3.132  1.00 10.00      B   
ATOM   2218  O   ASP    78      13.709 -24.282  -3.832  1.00 10.00      B   
ATOM   2219  N   PHE    79      14.066 -26.312  -2.929  1.00 10.00      B   
ATOM   2220  HN  PHE    79      13.709 -27.024  -2.352  1.00 10.00      B   
ATOM   2221  CA  PHE    79      15.388 -26.481  -3.521  1.00 10.00      B   
ATOM   2222  CB  PHE    79      16.014 -27.790  -3.022  1.00 10.00      B   
ATOM   2223  CG  PHE    79      17.492 -27.918  -3.263  1.00 10.00      B   
ATOM   2224  CD1 PHE    79      18.395 -27.684  -2.238  1.00 10.00      B   
ATOM   2225  CD2 PHE    79      17.980 -28.282  -4.509  1.00 10.00      B   
ATOM   2226  CE1 PHE    79      19.754 -27.811  -2.449  1.00 10.00      B   
ATOM   2227  CE2 PHE    79      19.338 -28.410  -4.728  1.00 10.00      B   
ATOM   2228  CZ  PHE    79      20.227 -28.173  -3.696  1.00 10.00      B   
ATOM   2229  C   PHE    79      15.288 -26.499  -5.044  1.00 10.00      B   
ATOM   2230  O   PHE    79      16.022 -25.790  -5.736  1.00 10.00      B   
ATOM   2231  N   PHE    80      14.368 -27.307  -5.557  1.00 10.00      B   
ATOM   2232  HN  PHE    80      13.807 -27.840  -4.950  1.00 10.00      B   
ATOM   2233  CA  PHE    80      14.172 -27.422  -6.994  1.00 10.00      B   
ATOM   2234  CB  PHE    80      13.290 -28.624  -7.338  1.00 10.00      B   
ATOM   2235  CG  PHE    80      13.941 -29.955  -7.079  1.00 10.00      B   
ATOM   2236  CD1 PHE    80      13.267 -30.947  -6.386  1.00 10.00      B   
ATOM   2237  CD2 PHE    80      15.225 -30.215  -7.532  1.00 10.00      B   
ATOM   2238  CE1 PHE    80      13.859 -32.173  -6.149  1.00 10.00      B   
ATOM   2239  CE2 PHE    80      15.824 -31.438  -7.298  1.00 10.00      B   
ATOM   2240  CZ  PHE    80      15.139 -32.419  -6.606  1.00 10.00      B   
ATOM   2241  C   PHE    80      13.603 -26.135  -7.585  1.00 10.00      B   
ATOM   2242  O   PHE    80      14.001 -25.714  -8.673  1.00 10.00      B   
ATOM   2243  N   SER    81      12.685 -25.501  -6.860  1.00 10.00      B   
ATOM   2244  HN  SER    81      12.387 -25.892  -6.009  1.00 10.00      B   
ATOM   2245  CA  SER    81      12.082 -24.256  -7.312  1.00 10.00      B   
ATOM   2246  CB  SER    81      10.904 -23.858  -6.419  1.00 10.00      B   
ATOM   2247  OG  SER    81       9.666 -24.190  -7.031  1.00 10.00      B   
ATOM   2248  HG  SER    81       9.814 -24.378  -7.972  1.00 10.00      B   
ATOM   2249  C   SER    81      13.113 -23.131  -7.376  1.00 10.00      B   
ATOM   2250  O   SER    81      12.920 -22.141  -8.083  1.00 10.00      B   
ATOM   2251  N   LYS    82      14.207 -23.288  -6.641  1.00 10.00      B   
ATOM   2252  HN  LYS    82      14.298 -24.089  -6.078  1.00 10.00      B   
ATOM   2253  CA  LYS    82      15.270 -22.294  -6.638  1.00 10.00      B   
ATOM   2254  CB  LYS    82      15.886 -22.164  -5.247  1.00 10.00      B   
ATOM   2255  CG  LYS    82      15.109 -21.249  -4.320  1.00 10.00      B   
ATOM   2256  CD  LYS    82      15.603 -21.358  -2.892  1.00 10.00      B   
ATOM   2257  CE  LYS    82      14.871 -20.381  -1.991  1.00 10.00      B   
ATOM   2258  NZ  LYS    82      14.919 -20.803  -0.567  1.00 10.00      B   
ATOM   2259  HZ1 LYS    82      15.904 -20.881  -0.245  1.00 10.00      B   
ATOM   2260  HZ2 LYS    82      14.454 -21.735  -0.451  1.00 10.00      B   
ATOM   2261  HZ3 LYS    82      14.426 -20.106   0.029  1.00 10.00      B   
ATOM   2262  C   LYS    82      16.339 -22.649  -7.661  1.00 10.00      B   
ATOM   2263  O   LYS    82      17.343 -21.948  -7.800  1.00 10.00      B   
ATOM   2264  N   MET    83      16.121 -23.746  -8.371  1.00 10.00      B   
ATOM   2265  HN  MET    83      15.309 -24.274  -8.200  1.00 10.00      B   
ATOM   2266  CA  MET    83      17.055 -24.196  -9.391  1.00 10.00      B   
ATOM   2267  CB  MET    83      17.611 -25.587  -9.061  1.00 10.00      B   
ATOM   2268  CG  MET    83      18.557 -25.622  -7.870  1.00 10.00      B   
ATOM   2269  SD  MET    83      19.847 -24.357  -7.941  1.00 10.00      B   
ATOM   2270  CE  MET    83      20.587 -24.686  -9.540  1.00 10.00      B   
ATOM   2271  C   MET    83      16.392 -24.208 -10.761  1.00 10.00      B   
ATOM   2272  O   MET    83      16.918 -24.795 -11.707  1.00 10.00      B   
ATOM   2273  N   GLU    84      15.230 -23.556 -10.849  1.00 10.00      B   
ATOM   2274  HN  GLU    84      14.875 -23.117 -10.048  1.00 10.00      B   
ATOM   2275  CA  GLU    84      14.470 -23.462 -12.096  1.00 10.00      B   
ATOM   2276  CB  GLU    84      15.302 -22.806 -13.201  1.00 10.00      B   
ATOM   2277  CG  GLU    84      15.760 -21.391 -12.878  1.00 10.00      B   
ATOM   2278  CD  GLU    84      16.727 -20.844 -13.907  1.00 10.00      B   
ATOM   2279  OE1 GLU    84      16.550 -21.140 -15.107  1.00 10.00      B   
ATOM   2280  OE2 GLU    84      17.666 -20.113 -13.523  1.00 10.00      B   
ATOM   2281  C   GLU    84      13.936 -24.823 -12.550  1.00 10.00      B   
ATOM   2282  O   GLU    84      13.713 -25.051 -13.741  1.00 10.00      B   
ATOM   2283  N   MET    85      13.707 -25.712 -11.594  1.00 10.00      B   
ATOM   2284  HN  MET    85      13.871 -25.463 -10.658  1.00 10.00      B   
ATOM   2285  CA  MET    85      13.199 -27.041 -11.894  1.00 10.00      B   
ATOM   2286  CB  MET    85      14.157 -28.109 -11.359  1.00 10.00      B   
ATOM   2287  CG  MET    85      15.544 -28.049 -11.985  1.00 10.00      B   
ATOM   2288  SD  MET    85      16.756 -29.070 -11.124  1.00 10.00      B   
ATOM   2289  CE  MET    85      16.143 -30.710 -11.497  1.00 10.00      B   
ATOM   2290  C   MET    85      11.803 -27.230 -11.310  1.00 10.00      B   
ATOM   2291  O   MET    85      11.605 -27.998 -10.365  1.00 10.00      B   
ATOM   2292  N   GLU    86      10.838 -26.516 -11.883  1.00 10.00      B   
ATOM   2293  HN  GLU    86      11.067 -25.926 -12.630  1.00 10.00      B   
ATOM   2294  CA  GLU    86       9.450 -26.577 -11.432  1.00 10.00      B   
ATOM   2295  CB  GLU    86       8.586 -25.603 -12.232  1.00 10.00      B   
ATOM   2296  CG  GLU    86       8.983 -24.147 -12.067  1.00 10.00      B   
ATOM   2297  CD  GLU    86       8.714 -23.619 -10.673  1.00 10.00      B   
ATOM   2298  OE1 GLU    86       7.928 -22.657 -10.536  1.00 10.00      B   
ATOM   2299  OE2 GLU    86       9.287 -24.157  -9.700  1.00 10.00      B   
ATOM   2300  C   GLU    86       8.881 -27.988 -11.532  1.00 10.00      B   
ATOM   2301  O   GLU    86       8.142 -28.427 -10.650  1.00 10.00      B   
ATOM   2302  N   LYS    87       9.237 -28.689 -12.602  1.00 10.00      B   
ATOM   2303  HN  LYS    87       9.829 -28.274 -13.268  1.00 10.00      B   
ATOM   2304  CA  LYS    87       8.771 -30.053 -12.822  1.00 10.00      B   
ATOM   2305  CB  LYS    87       9.383 -30.616 -14.112  1.00 10.00      B   
ATOM   2306  CG  LYS    87       9.255 -32.122 -14.271  1.00 10.00      B   
ATOM   2307  CD  LYS    87       9.721 -32.572 -15.644  1.00 10.00      B   
ATOM   2308  CE  LYS    87      10.179 -34.020 -15.626  1.00 10.00      B   
ATOM   2309  NZ  LYS    87      11.581 -34.151 -15.151  1.00 10.00      B   
ATOM   2310  HZ1 LYS    87      11.896 -35.136 -15.234  1.00 10.00      B   
ATOM   2311  HZ2 LYS    87      11.654 -33.859 -14.146  1.00 10.00      B   
ATOM   2312  HZ3 LYS    87      12.207 -33.547 -15.719  1.00 10.00      B   
ATOM   2313  C   LYS    87       9.112 -30.941 -11.630  1.00 10.00      B   
ATOM   2314  O   LYS    87       8.243 -31.611 -11.074  1.00 10.00      B   
ATOM   2315  N   GLU    88      10.376 -30.916 -11.229  1.00 10.00      B   
ATOM   2316  HN  GLU    88      11.016 -30.351 -11.709  1.00 10.00      B   
ATOM   2317  CA  GLU    88      10.839 -31.713 -10.102  1.00 10.00      B   
ATOM   2318  CB  GLU    88      12.360 -31.651  -9.986  1.00 10.00      B   
ATOM   2319  CG  GLU    88      13.082 -32.763 -10.730  1.00 10.00      B   
ATOM   2320  CD  GLU    88      12.720 -32.823 -12.200  1.00 10.00      B   
ATOM   2321  OE1 GLU    88      13.185 -31.954 -12.966  1.00 10.00      B   
ATOM   2322  OE2 GLU    88      11.975 -33.744 -12.593  1.00 10.00      B   
ATOM   2323  C   GLU    88      10.183 -31.268  -8.800  1.00 10.00      B   
ATOM   2324  O   GLU    88       9.875 -32.092  -7.939  1.00 10.00      B   
ATOM   2325  N   SER    89       9.948 -29.966  -8.677  1.00 10.00      B   
ATOM   2326  HN  SER    89      10.192 -29.369  -9.412  1.00 10.00      B   
ATOM   2327  CA  SER    89       9.328 -29.402  -7.488  1.00 10.00      B   
ATOM   2328  CB  SER    89       9.261 -27.878  -7.602  1.00 10.00      B   
ATOM   2329  OG  SER    89      10.509 -27.331  -7.993  1.00 10.00      B   
ATOM   2330  HG  SER    89      10.769 -27.685  -8.853  1.00 10.00      B   
ATOM   2331  C   SER    89       7.927 -29.975  -7.277  1.00 10.00      B   
ATOM   2332  O   SER    89       7.575 -30.389  -6.173  1.00 10.00      B   
ATOM   2333  N   SER    90       7.132 -30.008  -8.341  1.00 10.00      B   
ATOM   2334  HN  SER    90       7.460 -29.662  -9.204  1.00 10.00      B   
ATOM   2335  CA  SER    90       5.780 -30.538  -8.256  1.00 10.00      B   
ATOM   2336  CB  SER    90       5.005 -30.212  -9.534  1.00 10.00      B   
ATOM   2337  OG  SER    90       5.091 -28.828  -9.839  1.00 10.00      B   
ATOM   2338  HG  SER    90       5.179 -28.328  -9.019  1.00 10.00      B   
ATOM   2339  C   SER    90       5.801 -32.047  -8.020  1.00 10.00      B   
ATOM   2340  O   SER    90       4.925 -32.592  -7.343  1.00 10.00      B   
ATOM   2341  N   LEU    91       6.822 -32.709  -8.558  1.00 10.00      B   
ATOM   2342  HN  LEU    91       7.502 -32.210  -9.063  1.00 10.00      B   
ATOM   2343  CA  LEU    91       6.962 -34.154  -8.422  1.00 10.00      B   
ATOM   2344  CB  LEU    91       8.100 -34.681  -9.298  1.00 10.00      B   
ATOM   2345  CG  LEU    91       7.846 -34.684 -10.807  1.00 10.00      B   
ATOM   2346  CD1 LEU    91       9.053 -35.231 -11.551  1.00 10.00      B   
ATOM   2347  CD2 LEU    91       6.599 -35.487 -11.142  1.00 10.00      B   
ATOM   2348  C   LEU    91       7.165 -34.581  -6.972  1.00 10.00      B   
ATOM   2349  O   LEU    91       6.771 -35.683  -6.591  1.00 10.00      B   
ATOM   2350  N   VAL    92       7.780 -33.713  -6.169  1.00 10.00      B   
ATOM   2351  HN  VAL    92       8.079 -32.850  -6.533  1.00 10.00      B   
ATOM   2352  CA  VAL    92       8.024 -34.019  -4.760  1.00 10.00      B   
ATOM   2353  CB  VAL    92       8.794 -32.889  -4.037  1.00 10.00      B   
ATOM   2354  CG1 VAL    92       9.217 -33.338  -2.646  1.00 10.00      B   
ATOM   2355  CG2 VAL    92      10.011 -32.463  -4.843  1.00 10.00      B   
ATOM   2356  C   VAL    92       6.709 -34.286  -4.031  1.00 10.00      B   
ATOM   2357  O   VAL    92       6.600 -35.233  -3.246  1.00 10.00      B   
ATOM   2358  N   TYR    93       5.709 -33.462  -4.317  1.00 10.00      B   
ATOM   2359  HN  TYR    93       5.854 -32.739  -4.967  1.00 10.00      B   
ATOM   2360  CA  TYR    93       4.403 -33.608  -3.695  1.00 10.00      B   
ATOM   2361  CB  TYR    93       3.616 -32.299  -3.753  1.00 10.00      B   
ATOM   2362  CG  TYR    93       4.015 -31.301  -2.689  1.00 10.00      B   
ATOM   2363  CD1 TYR    93       4.963 -30.320  -2.947  1.00 10.00      B   
ATOM   2364  CD2 TYR    93       3.441 -31.342  -1.424  1.00 10.00      B   
ATOM   2365  CE1 TYR    93       5.327 -29.407  -1.975  1.00 10.00      B   
ATOM   2366  CE2 TYR    93       3.801 -30.434  -0.447  1.00 10.00      B   
ATOM   2367  CZ  TYR    93       4.744 -29.469  -0.728  1.00 10.00      B   
ATOM   2368  OH  TYR    93       5.102 -28.559   0.239  1.00 10.00      B   
ATOM   2369  HH  TYR    93       5.056 -28.978   1.103  1.00 10.00      B   
ATOM   2370  C   TYR    93       3.613 -34.737  -4.344  1.00 10.00      B   
ATOM   2371  O   TYR    93       2.981 -35.533  -3.653  1.00 10.00      B   
ATOM   2372  N   GLU    94       3.662 -34.816  -5.674  1.00 10.00      B   
ATOM   2373  HN  GLU    94       4.189 -34.155  -6.176  1.00 10.00      B   
ATOM   2374  CA  GLU    94       2.941 -35.861  -6.401  1.00 10.00      B   
ATOM   2375  CB  GLU    94       3.164 -35.738  -7.910  1.00 10.00      B   
ATOM   2376  CG  GLU    94       2.457 -34.559  -8.558  1.00 10.00      B   
ATOM   2377  CD  GLU    94       2.181 -34.782 -10.033  1.00 10.00      B   
ATOM   2378  OE1 GLU    94       2.833 -35.656 -10.647  1.00 10.00      B   
ATOM   2379  OE2 GLU    94       1.299 -34.089 -10.584  1.00 10.00      B   
ATOM   2380  C   GLU    94       3.368 -37.248  -5.931  1.00 10.00      B   
ATOM   2381  O   GLU    94       2.535 -38.135  -5.729  1.00 10.00      B   
ATOM   2382  N   ASN    95       4.671 -37.414  -5.744  1.00 10.00      B   
ATOM   2383  HN  ASN    95       5.275 -36.656  -5.918  1.00 10.00      B   
ATOM   2384  CA  ASN    95       5.240 -38.682  -5.297  1.00 10.00      B   
ATOM   2385  CB  ASN    95       6.768 -38.603  -5.268  1.00 10.00      B   
ATOM   2386  CG  ASN    95       7.407 -39.066  -6.563  1.00 10.00      B   
ATOM   2387  OD1 ASN    95       6.772 -39.078  -7.618  1.00 10.00      B   
ATOM   2388  ND2 ASN    95       8.673 -39.440  -6.499  1.00 10.00      B   
ATOM   2389 HD21 ASN    95       9.125 -39.397  -5.629  1.00 10.00      B   
ATOM   2390 HD22 ASN    95       9.109 -39.748  -7.322  1.00 10.00      B   
ATOM   2391  C   ASN    95       4.723 -39.069  -3.918  1.00 10.00      B   
ATOM   2392  O   ASN    95       4.586 -40.249  -3.605  1.00 10.00      B   
ATOM   2393  N   ALA    96       4.441 -38.071  -3.092  1.00 10.00      B   
ATOM   2394  HN  ALA    96       4.568 -37.147  -3.397  1.00 10.00      B   
ATOM   2395  CA  ALA    96       3.942 -38.314  -1.745  1.00 10.00      B   
ATOM   2396  CB  ALA    96       4.279 -37.143  -0.839  1.00 10.00      B   
ATOM   2397  C   ALA    96       2.439 -38.565  -1.757  1.00 10.00      B   
ATOM   2398  O   ALA    96       1.944 -39.461  -1.073  1.00 10.00      B   
ATOM   2399  N   ILE    97       1.723 -37.778  -2.552  1.00 10.00      B   
ATOM   2400  HN  ILE    97       2.186 -37.092  -3.083  1.00 10.00      B   
ATOM   2401  CA  ILE    97       0.273 -37.899  -2.662  1.00 10.00      B   
ATOM   2402  CB  ILE    97      -0.318 -36.795  -3.569  1.00 10.00      B   
ATOM   2403  CG1 ILE    97      -0.092 -35.413  -2.949  1.00 10.00      B   
ATOM   2404  CG2 ILE    97      -1.800 -37.030  -3.814  1.00 10.00      B   
ATOM   2405  CD1 ILE    97      -0.403 -34.266  -3.885  1.00 10.00      B   
ATOM   2406  C   ILE    97      -0.122 -39.273  -3.201  1.00 10.00      B   
ATOM   2407  O   ILE    97      -1.096 -39.878  -2.746  1.00 10.00      B   
ATOM   2408  N   LYS    98       0.644 -39.766  -4.162  1.00 10.00      B   
ATOM   2409  HN  LYS    98       1.409 -39.240  -4.482  1.00 10.00      B   
ATOM   2410  CA  LYS    98       0.369 -41.063  -4.764  1.00 10.00      B   
ATOM   2411  CB  LYS    98       1.066 -41.197  -6.120  1.00 10.00      B   
ATOM   2412  CG  LYS    98       0.503 -40.282  -7.196  1.00 10.00      B   
ATOM   2413  CD  LYS    98       1.283 -40.406  -8.493  1.00 10.00      B   
ATOM   2414  CE  LYS    98       0.631 -39.603  -9.607  1.00 10.00      B   
ATOM   2415  NZ  LYS    98       1.299 -39.825 -10.917  1.00 10.00      B   
ATOM   2416  HZ1 LYS    98       1.308 -40.840 -11.146  1.00 10.00      B   
ATOM   2417  HZ2 LYS    98       2.279 -39.478 -10.885  1.00 10.00      B   
ATOM   2418  HZ3 LYS    98       0.793 -39.314 -11.670  1.00 10.00      B   
ATOM   2419  C   LYS    98       0.753 -42.217  -3.843  1.00 10.00      B   
ATOM   2420  O   LYS    98       0.215 -43.319  -3.960  1.00 10.00      B   
ATOM   2421  N   LYS    99       1.684 -41.970  -2.927  1.00 10.00      B   
ATOM   2422  HN  LYS    99       2.075 -41.074  -2.868  1.00 10.00      B   
ATOM   2423  CA  LYS    99       2.123 -43.005  -1.999  1.00 10.00      B   
ATOM   2424  CB  LYS    99       3.603 -42.850  -1.638  1.00 10.00      B   
ATOM   2425  CG  LYS    99       4.557 -43.240  -2.757  1.00 10.00      B   
ATOM   2426  CD  LYS    99       4.298 -44.658  -3.239  1.00 10.00      B   
ATOM   2427  CE  LYS    99       5.030 -44.947  -4.541  1.00 10.00      B   
ATOM   2428  NZ  LYS    99       4.642 -46.263  -5.115  1.00 10.00      B   
ATOM   2429  HZ1 LYS    99       3.608 -46.310  -5.243  1.00 10.00      B   
ATOM   2430  HZ2 LYS    99       4.939 -47.031  -4.480  1.00 10.00      B   
ATOM   2431  HZ3 LYS    99       5.101 -46.399  -6.040  1.00 10.00      B   
ATOM   2432  C   LYS    99       1.259 -43.028  -0.743  1.00 10.00      B   
ATOM   2433  O   LYS    99       1.007 -44.091  -0.173  1.00 10.00      B   
ATOM   2434  N   TYR   100       0.802 -41.858  -0.318  1.00 10.00      B   
ATOM   2435  HN  TYR   100       1.034 -41.043  -0.815  1.00 10.00      B   
ATOM   2436  CA  TYR   100      -0.037 -41.745   0.868  1.00 10.00      B   
ATOM   2437  CB  TYR   100       0.716 -41.045   2.000  1.00 10.00      B   
ATOM   2438  CG  TYR   100       1.171 -41.969   3.108  1.00 10.00      B   
ATOM   2439  CD1 TYR   100       1.984 -43.062   2.839  1.00 10.00      B   
ATOM   2440  CD2 TYR   100       0.794 -41.742   4.425  1.00 10.00      B   
ATOM   2441  CE1 TYR   100       2.409 -43.901   3.850  1.00 10.00      B   
ATOM   2442  CE2 TYR   100       1.214 -42.577   5.444  1.00 10.00      B   
ATOM   2443  CZ  TYR   100       2.021 -43.656   5.150  1.00 10.00      B   
ATOM   2444  OH  TYR   100       2.450 -44.488   6.160  1.00 10.00      B   
ATOM   2445  HH  TYR   100       2.135 -44.154   7.011  1.00 10.00      B   
ATOM   2446  C   TYR   100      -1.335 -41.002   0.553  1.00 10.00      B   
ATOM   2447  O   TYR   100      -1.415 -39.780   0.688  1.00 10.00      B   
ATOM   2448  N   PRO   101      -2.374 -41.743   0.138  1.00 10.00      B   
ATOM   2449  CA  PRO   101      -3.680 -41.171  -0.215  1.00 10.00      B   
ATOM   2450  CB  PRO   101      -4.472 -42.370  -0.760  1.00 10.00      B   
ATOM   2451  CG  PRO   101      -3.459 -43.431  -1.020  1.00 10.00      B   
ATOM   2452  CD  PRO   101      -2.359 -43.203  -0.027  1.00 10.00      B   
ATOM   2453  C   PRO   101      -4.409 -40.579   0.986  1.00 10.00      B   
ATOM   2454  O   PRO   101      -5.308 -39.752   0.830  1.00 10.00      B   
ATOM   2455  N   VAL   102      -4.014 -40.998   2.180  1.00 10.00      B   
ATOM   2456  HN  VAL   102      -3.283 -41.647   2.236  1.00 10.00      B   
ATOM   2457  CA  VAL   102      -4.641 -40.521   3.407  1.00 10.00      B   
ATOM   2458  CB  VAL   102      -4.448 -41.515   4.573  1.00 10.00      B   
ATOM   2459  CG1 VAL   102      -5.295 -42.759   4.358  1.00 10.00      B   
ATOM   2460  CG2 VAL   102      -2.978 -41.887   4.722  1.00 10.00      B   
ATOM   2461  C   VAL   102      -4.118 -39.144   3.819  1.00 10.00      B   
ATOM   2462  O   VAL   102      -4.781 -38.415   4.560  1.00 10.00      B   
ATOM   2463  N   SER   103      -2.946 -38.777   3.318  1.00 10.00      B   
ATOM   2464  HN  SER   103      -2.474 -39.379   2.705  1.00 10.00      B   
ATOM   2465  CA  SER   103      -2.345 -37.494   3.657  1.00 10.00      B   
ATOM   2466  CB  SER   103      -0.887 -37.688   4.076  1.00 10.00      B   
ATOM   2467  OG  SER   103      -0.761 -38.748   5.012  1.00 10.00      B   
ATOM   2468  HG  SER   103       0.131 -39.110   4.962  1.00 10.00      B   
ATOM   2469  C   SER   103      -2.433 -36.506   2.496  1.00 10.00      B   
ATOM   2470  O   SER   103      -1.734 -35.492   2.478  1.00 10.00      B   
ATOM   2471  N   THR   104      -3.306 -36.796   1.540  1.00 10.00      B   
ATOM   2472  HN  THR   104      -3.853 -37.606   1.620  1.00 10.00      B   
ATOM   2473  CA  THR   104      -3.477 -35.939   0.377  1.00 10.00      B   
ATOM   2474  CB  THR   104      -4.513 -36.519  -0.608  1.00 10.00      B   
ATOM   2475  OG1 THR   104      -4.119 -37.854  -0.968  1.00 10.00      B   
ATOM   2476  HG1 THR   104      -3.182 -37.970  -0.778  1.00 10.00      B   
ATOM   2477  CG2 THR   104      -4.598 -35.666  -1.865  1.00 10.00      B   
ATOM   2478  C   THR   104      -3.856 -34.506   0.765  1.00 10.00      B   
ATOM   2479  O   THR   104      -3.303 -33.548   0.224  1.00 10.00      B   
ATOM   2480  N   GLU   105      -4.774 -34.358   1.716  1.00 10.00      B   
ATOM   2481  HN  GLU   105      -5.167 -35.153   2.136  1.00 10.00      B   
ATOM   2482  CA  GLU   105      -5.207 -33.033   2.146  1.00 10.00      B   
ATOM   2483  CB  GLU   105      -6.415 -33.121   3.082  1.00 10.00      B   
ATOM   2484  CG  GLU   105      -7.164 -31.808   3.249  1.00 10.00      B   
ATOM   2485  CD  GLU   105      -8.594 -32.004   3.703  1.00 10.00      B   
ATOM   2486  OE1 GLU   105      -9.340 -32.745   3.028  1.00 10.00      B   
ATOM   2487  OE2 GLU   105      -8.985 -31.411   4.733  1.00 10.00      B   
ATOM   2488  C   GLU   105      -4.063 -32.262   2.802  1.00 10.00      B   
ATOM   2489  O   GLU   105      -3.822 -31.099   2.482  1.00 10.00      B   
ATOM   2490  N   THR   106      -3.356 -32.924   3.710  1.00 10.00      B   
ATOM   2491  HN  THR   106      -3.601 -33.854   3.917  1.00 10.00      B   
ATOM   2492  CA  THR   106      -2.233 -32.312   4.409  1.00 10.00      B   
ATOM   2493  CB  THR   106      -1.641 -33.284   5.451  1.00 10.00      B   
ATOM   2494  OG1 THR   106      -2.693 -33.778   6.291  1.00 10.00      B   
ATOM   2495  HG1 THR   106      -3.143 -33.031   6.708  1.00 10.00      B   
ATOM   2496  CG2 THR   106      -0.593 -32.588   6.307  1.00 10.00      B   
ATOM   2497  C   THR   106      -1.138 -31.891   3.426  1.00 10.00      B   
ATOM   2498  O   THR   106      -0.596 -30.787   3.513  1.00 10.00      B   
ATOM   2499  N   LEU   107      -0.834 -32.773   2.479  1.00 10.00      B   
ATOM   2500  HN  LEU   107      -1.309 -33.634   2.457  1.00 10.00      B   
ATOM   2501  CA  LEU   107       0.185 -32.504   1.476  1.00 10.00      B   
ATOM   2502  CB  LEU   107       0.446 -33.752   0.631  1.00 10.00      B   
ATOM   2503  CG  LEU   107       1.122 -34.916   1.362  1.00 10.00      B   
ATOM   2504  CD1 LEU   107       0.969 -36.210   0.579  1.00 10.00      B   
ATOM   2505  CD2 LEU   107       2.589 -34.609   1.613  1.00 10.00      B   
ATOM   2506  C   LEU   107      -0.201 -31.324   0.594  1.00 10.00      B   
ATOM   2507  O   LEU   107       0.608 -30.429   0.359  1.00 10.00      B   
ATOM   2508  N   CYS   108      -1.445 -31.311   0.130  1.00 10.00      B   
ATOM   2509  HN  CYS   108      -2.055 -32.047   0.363  1.00 10.00      B   
ATOM   2510  CA  CYS   108      -1.920 -30.226  -0.720  1.00 10.00      B   
ATOM   2511  CB  CYS   108      -3.306 -30.533  -1.285  1.00 10.00      B   
ATOM   2512  SG  CYS   108      -3.377 -32.021  -2.310  1.00 10.00      B   
ATOM   2513  HG  CYS   108      -3.368 -33.067  -1.496  1.00 10.00      B   
ATOM   2514  C   CYS   108      -1.921 -28.902   0.039  1.00 10.00      B   
ATOM   2515  O   CYS   108      -1.564 -27.860  -0.510  1.00 10.00      B   
ATOM   2516  N   LEU   109      -2.314 -28.953   1.308  1.00 10.00      B   
ATOM   2517  HN  LEU   109      -2.608 -29.814   1.685  1.00 10.00      B   
ATOM   2518  CA  LEU   109      -2.332 -27.766   2.152  1.00 10.00      B   
ATOM   2519  CB  LEU   109      -2.914 -28.091   3.530  1.00 10.00      B   
ATOM   2520  CG  LEU   109      -4.426 -27.896   3.685  1.00 10.00      B   
ATOM   2521  CD1 LEU   109      -4.928 -28.563   4.958  1.00 10.00      B   
ATOM   2522  CD2 LEU   109      -4.774 -26.414   3.687  1.00 10.00      B   
ATOM   2523  C   LEU   109      -0.920 -27.206   2.287  1.00 10.00      B   
ATOM   2524  O   LEU   109      -0.703 -26.003   2.146  1.00 10.00      B   
ATOM   2525  N   SER   110       0.038 -28.094   2.537  1.00 10.00      B   
ATOM   2526  HN  SER   110      -0.205 -29.040   2.646  1.00 10.00      B   
ATOM   2527  CA  SER   110       1.433 -27.704   2.671  1.00 10.00      B   
ATOM   2528  CB  SER   110       2.267 -28.904   3.129  1.00 10.00      B   
ATOM   2529  OG  SER   110       3.616 -28.540   3.371  1.00 10.00      B   
ATOM   2530  HG  SER   110       3.647 -27.846   4.041  1.00 10.00      B   
ATOM   2531  C   SER   110       1.961 -27.162   1.342  1.00 10.00      B   
ATOM   2532  O   SER   110       2.741 -26.207   1.314  1.00 10.00      B   
ATOM   2533  N   TRP   111       1.516 -27.773   0.247  1.00 10.00      B   
ATOM   2534  HN  TRP   111       0.900 -28.533   0.344  1.00 10.00      B   
ATOM   2535  CA  TRP   111       1.919 -27.361  -1.093  1.00 10.00      B   
ATOM   2536  CB  TRP   111       1.263 -28.281  -2.130  1.00 10.00      B   
ATOM   2537  CG  TRP   111       1.904 -28.284  -3.488  1.00 10.00      B   
ATOM   2538  CD1 TRP   111       2.885 -27.450  -3.949  1.00 10.00      B   
ATOM   2539  CD2 TRP   111       1.602 -29.178  -4.568  1.00 10.00      B   
ATOM   2540  NE1 TRP   111       3.207 -27.772  -5.245  1.00 10.00      B   
ATOM   2541  HE1 TRP   111       3.884 -27.316  -5.796  1.00 10.00      B   
ATOM   2542  CE2 TRP   111       2.433 -28.828  -5.647  1.00 10.00      B   
ATOM   2543  CE3 TRP   111       0.706 -30.243  -4.726  1.00 10.00      B   
ATOM   2544  CZ2 TRP   111       2.398 -29.503  -6.867  1.00 10.00      B   
ATOM   2545  CZ3 TRP   111       0.673 -30.910  -5.936  1.00 10.00      B   
ATOM   2546  CH2 TRP   111       1.512 -30.539  -6.991  1.00 10.00      B   
ATOM   2547  C   TRP   111       1.494 -25.918  -1.336  1.00 10.00      B   
ATOM   2548  O   TRP   111       2.316 -25.068  -1.681  1.00 10.00      B   
ATOM   2549  N   PHE   112       0.210 -25.650  -1.125  1.00 10.00      B   
ATOM   2550  HN  PHE   112      -0.386 -26.380  -0.836  1.00 10.00      B   
ATOM   2551  CA  PHE   112      -0.344 -24.314  -1.316  1.00 10.00      B   
ATOM   2552  CB  PHE   112      -1.867 -24.339  -1.150  1.00 10.00      B   
ATOM   2553  CG  PHE   112      -2.521 -22.988  -1.233  1.00 10.00      B   
ATOM   2554  CD1 PHE   112      -2.493 -22.258  -2.411  1.00 10.00      B   
ATOM   2555  CD2 PHE   112      -3.165 -22.449  -0.132  1.00 10.00      B   
ATOM   2556  CE1 PHE   112      -3.096 -21.019  -2.489  1.00 10.00      B   
ATOM   2557  CE2 PHE   112      -3.769 -21.210  -0.204  1.00 10.00      B   
ATOM   2558  CZ  PHE   112      -3.734 -20.495  -1.384  1.00 10.00      B   
ATOM   2559  C   PHE   112       0.279 -23.312  -0.347  1.00 10.00      B   
ATOM   2560  O   PHE   112       0.644 -22.205  -0.736  1.00 10.00      B   
ATOM   2561  N   ASP   113       0.427 -23.728   0.906  1.00 10.00      B   
ATOM   2562  HN  ASP   113       0.136 -24.640   1.137  1.00 10.00      B   
ATOM   2563  CA  ASP   113       0.996 -22.878   1.956  1.00 10.00      B   
ATOM   2564  CB  ASP   113       1.075 -23.668   3.265  1.00 10.00      B   
ATOM   2565  CG  ASP   113       0.981 -22.802   4.505  1.00 10.00      B   
ATOM   2566  OD1 ASP   113      -0.048 -22.115   4.675  1.00 10.00      B   
ATOM   2567  OD2 ASP   113       1.917 -22.838   5.331  1.00 10.00      B   
ATOM   2568  C   ASP   113       2.390 -22.367   1.581  1.00 10.00      B   
ATOM   2569  O   ASP   113       2.780 -21.256   1.952  1.00 10.00      B   
ATOM   2570  N   ASN   114       3.126 -23.176   0.825  1.00 10.00      B   
ATOM   2571  HN  ASN   114       2.749 -24.037   0.539  1.00 10.00      B   
ATOM   2572  CA  ASN   114       4.480 -22.822   0.412  1.00 10.00      B   
ATOM   2573  CB  ASN   114       5.394 -24.052   0.434  1.00 10.00      B   
ATOM   2574  CG  ASN   114       5.889 -24.411   1.823  1.00 10.00      B   
ATOM   2575  OD1 ASN   114       6.868 -23.844   2.307  1.00 10.00      B   
ATOM   2576  ND2 ASN   114       5.225 -25.361   2.467  1.00 10.00      B   
ATOM   2577 HD21 ASN   114       4.451 -25.774   2.019  1.00 10.00      B   
ATOM   2578 HD22 ASN   114       5.546 -25.631   3.360  1.00 10.00      B   
ATOM   2579  C   ASN   114       4.523 -22.174  -0.972  1.00 10.00      B   
ATOM   2580  O   ASN   114       5.576 -21.710  -1.408  1.00 10.00      B   
ATOM   2581  N   SER   115       3.387 -22.121  -1.659  1.00 10.00      B   
ATOM   2582  HN  SER   115       2.561 -22.474  -1.263  1.00 10.00      B   
ATOM   2583  CA  SER   115       3.346 -21.540  -2.997  1.00 10.00      B   
ATOM   2584  CB  SER   115       2.856 -22.568  -4.019  1.00 10.00      B   
ATOM   2585  OG  SER   115       1.740 -23.286  -3.530  1.00 10.00      B   
ATOM   2586  HG  SER   115       2.046 -23.982  -2.935  1.00 10.00      B   
ATOM   2587  C   SER   115       2.503 -20.267  -3.058  1.00 10.00      B   
ATOM   2588  O   SER   115       2.096 -19.836  -4.134  1.00 10.00      B   
ATOM   2589  N   ILE   116       2.261 -19.657  -1.904  1.00 10.00      B   
ATOM   2590  HN  ILE   116       2.609 -20.047  -1.077  1.00 10.00      B   
ATOM   2591  CA  ILE   116       1.470 -18.430  -1.842  1.00 10.00      B   
ATOM   2592  CB  ILE   116       0.953 -18.157  -0.409  1.00 10.00      B   
ATOM   2593  CG1 ILE   116       0.117 -19.338   0.081  1.00 10.00      B   
ATOM   2594  CG2 ILE   116       0.124 -16.879  -0.353  1.00 10.00      B   
ATOM   2595  CD1 ILE   116      -0.376 -19.196   1.504  1.00 10.00      B   
ATOM   2596  C   ILE   116       2.279 -17.234  -2.353  1.00 10.00      B   
ATOM   2597  O   ILE   116       1.718 -16.232  -2.799  1.00 10.00      B   
ATOM   2598  N   GLU   117       3.601 -17.345  -2.292  1.00 10.00      B   
ATOM   2599  HN  GLU   117       3.996 -18.164  -1.937  1.00 10.00      B   
ATOM   2600  CA  GLU   117       4.472 -16.271  -2.747  1.00 10.00      B   
ATOM   2601  CB  GLU   117       5.852 -16.367  -2.095  1.00 10.00      B   
ATOM   2602  CG  GLU   117       5.932 -15.743  -0.708  1.00 10.00      B   
ATOM   2603  CD  GLU   117       5.400 -16.645   0.387  1.00 10.00      B   
ATOM   2604  OE1 GLU   117       4.166 -16.711   0.573  1.00 10.00      B   
ATOM   2605  OE2 GLU   117       6.215 -17.284   1.080  1.00 10.00      B   
ATOM   2606  C   GLU   117       4.589 -16.273  -4.266  1.00 10.00      B   
ATOM   2607  O   GLU   117       4.522 -15.223  -4.906  1.00 10.00      B   
ATOM   2608  N   LYS   118       4.770 -17.454  -4.836  1.00 10.00      B   
ATOM   2609  HN  LYS   118       4.829 -18.255  -4.274  1.00 10.00      B   
ATOM   2610  CA  LYS   118       4.873 -17.593  -6.278  1.00 10.00      B   
ATOM   2611  CB  LYS   118       5.739 -18.803  -6.632  1.00 10.00      B   
ATOM   2612  CG  LYS   118       5.962 -19.006  -8.122  1.00 10.00      B   
ATOM   2613  CD  LYS   118       6.864 -20.201  -8.383  1.00 10.00      B   
ATOM   2614  CE  LYS   118       6.272 -21.485  -7.816  1.00 10.00      B   
ATOM   2615  NZ  LYS   118       7.215 -22.628  -7.944  1.00 10.00      B   
ATOM   2616  HZ1 LYS   118       7.461 -22.783  -8.950  1.00 10.00      B   
ATOM   2617  HZ2 LYS   118       6.782 -23.496  -7.568  1.00 10.00      B   
ATOM   2618  HZ3 LYS   118       8.086 -22.435  -7.414  1.00 10.00      B   
ATOM   2619  C   LYS   118       3.476 -17.754  -6.858  1.00 10.00      B   
ATOM   2620  O   LYS   118       2.857 -18.808  -6.721  1.00 10.00      B   
ATOM   2621  N   TYR   119       2.982 -16.706  -7.501  1.00 10.00      B   
ATOM   2622  HN  TYR   119       3.536 -15.901  -7.596  1.00 10.00      B   
ATOM   2623  CA  TYR   119       1.641 -16.717  -8.075  1.00 10.00      B   
ATOM   2624  CB  TYR   119       1.138 -15.287  -8.293  1.00 10.00      B   
ATOM   2625  CG  TYR   119       1.330 -14.386  -7.093  1.00 10.00      B   
ATOM   2626  CD1 TYR   119       2.257 -13.352  -7.117  1.00 10.00      B   
ATOM   2627  CD2 TYR   119       0.586 -14.572  -5.936  1.00 10.00      B   
ATOM   2628  CE1 TYR   119       2.441 -12.532  -6.020  1.00 10.00      B   
ATOM   2629  CE2 TYR   119       0.763 -13.757  -4.834  1.00 10.00      B   
ATOM   2630  CZ  TYR   119       1.689 -12.737  -4.882  1.00 10.00      B   
ATOM   2631  OH  TYR   119       1.868 -11.926  -3.786  1.00 10.00      B   
ATOM   2632  HH  TYR   119       1.786 -12.452  -2.985  1.00 10.00      B   
ATOM   2633  C   TYR   119       1.572 -17.526  -9.369  1.00 10.00      B   
ATOM   2634  O   TYR   119       1.369 -16.975 -10.453  1.00 10.00      B   
ATOM   2635  N   ASP   120       1.754 -18.833  -9.248  1.00 10.00      B   
ATOM   2636  HN  ASP   120       1.929 -19.207  -8.358  1.00 10.00      B   
ATOM   2637  CA  ASP   120       1.702 -19.732 -10.394  1.00 10.00      B   
ATOM   2638  CB  ASP   120       2.848 -20.748 -10.347  1.00 10.00      B   
ATOM   2639  CG  ASP   120       3.116 -21.391 -11.695  1.00 10.00      B   
ATOM   2640  OD1 ASP   120       2.338 -22.279 -12.107  1.00 10.00      B   
ATOM   2641  OD2 ASP   120       4.111 -21.007 -12.352  1.00 10.00      B   
ATOM   2642  C   ASP   120       0.357 -20.446 -10.418  1.00 10.00      B   
ATOM   2643  O   ASP   120       0.111 -21.360  -9.629  1.00 10.00      B   
ATOM   2644  N   PHE   121      -0.512 -20.008 -11.317  1.00 10.00      B   
ATOM   2645  HN  PHE   121      -0.241 -19.286 -11.921  1.00 10.00      B   
ATOM   2646  CA  PHE   121      -1.850 -20.570 -11.444  1.00 10.00      B   
ATOM   2647  CB  PHE   121      -2.669 -19.777 -12.462  1.00 10.00      B   
ATOM   2648  CG  PHE   121      -2.704 -18.300 -12.189  1.00 10.00      B   
ATOM   2649  CD1 PHE   121      -2.235 -17.397 -13.128  1.00 10.00      B   
ATOM   2650  CD2 PHE   121      -3.204 -17.814 -10.994  1.00 10.00      B   
ATOM   2651  CE1 PHE   121      -2.264 -16.039 -12.881  1.00 10.00      B   
ATOM   2652  CE2 PHE   121      -3.236 -16.456 -10.739  1.00 10.00      B   
ATOM   2653  CZ  PHE   121      -2.766 -15.567 -11.685  1.00 10.00      B   
ATOM   2654  C   PHE   121      -1.817 -22.045 -11.823  1.00 10.00      B   
ATOM   2655  O   PHE   121      -2.680 -22.821 -11.405  1.00 10.00      B   
ATOM   2656  N   LYS   122      -0.814 -22.432 -12.603  1.00 10.00      B   
ATOM   2657  HN  LYS   122      -0.148 -21.772 -12.890  1.00 10.00      B   
ATOM   2658  CA  LYS   122      -0.676 -23.816 -13.030  1.00 10.00      B   
ATOM   2659  CB  LYS   122       0.468 -23.964 -14.033  1.00 10.00      B   
ATOM   2660  CG  LYS   122       0.164 -23.395 -15.410  1.00 10.00      B   
ATOM   2661  CD  LYS   122       1.347 -23.578 -16.344  1.00 10.00      B   
ATOM   2662  CE  LYS   122       0.945 -23.389 -17.797  1.00 10.00      B   
ATOM   2663  NZ  LYS   122       0.662 -21.968 -18.124  1.00 10.00      B   
ATOM   2664  HZ1 LYS   122       1.521 -21.393 -18.004  1.00 10.00      B   
ATOM   2665  HZ2 LYS   122      -0.087 -21.592 -17.499  1.00 10.00      B   
ATOM   2666  HZ3 LYS   122       0.342 -21.887 -19.114  1.00 10.00      B   
ATOM   2667  C   LYS   122      -0.461 -24.722 -11.827  1.00 10.00      B   
ATOM   2668  O   LYS   122      -1.071 -25.789 -11.724  1.00 10.00      B   
ATOM   2669  N   VAL   123       0.398 -24.282 -10.914  1.00 10.00      B   
ATOM   2670  HN  VAL   123       0.863 -23.426 -11.067  1.00 10.00      B   
ATOM   2671  CA  VAL   123       0.682 -25.039  -9.701  1.00 10.00      B   
ATOM   2672  CB  VAL   123       1.835 -24.410  -8.883  1.00 10.00      B   
ATOM   2673  CG1 VAL   123       2.032 -25.145  -7.565  1.00 10.00      B   
ATOM   2674  CG2 VAL   123       3.123 -24.426  -9.690  1.00 10.00      B   
ATOM   2675  C   VAL   123      -0.575 -25.147  -8.837  1.00 10.00      B   
ATOM   2676  O   VAL   123      -0.904 -26.225  -8.340  1.00 10.00      B   
ATOM   2677  N   PHE   124      -1.288 -24.030  -8.692  1.00 10.00      B   
ATOM   2678  HN  PHE   124      -0.976 -23.204  -9.126  1.00 10.00      B   
ATOM   2679  CA  PHE   124      -2.517 -23.996  -7.899  1.00 10.00      B   
ATOM   2680  CB  PHE   124      -3.142 -22.599  -7.917  1.00 10.00      B   
ATOM   2681  CG  PHE   124      -2.303 -21.535  -7.265  1.00 10.00      B   
ATOM   2682  CD1 PHE   124      -1.517 -21.827  -6.160  1.00 10.00      B   
ATOM   2683  CD2 PHE   124      -2.306 -20.242  -7.757  1.00 10.00      B   
ATOM   2684  CE1 PHE   124      -0.749 -20.847  -5.562  1.00 10.00      B   
ATOM   2685  CE2 PHE   124      -1.542 -19.257  -7.164  1.00 10.00      B   
ATOM   2686  CZ  PHE   124      -0.763 -19.560  -6.065  1.00 10.00      B   
ATOM   2687  C   PHE   124      -3.524 -25.019  -8.414  1.00 10.00      B   
ATOM   2688  O   PHE   124      -4.152 -25.740  -7.633  1.00 10.00      B   
ATOM   2689  N   ASN   125      -3.662 -25.078  -9.734  1.00 10.00      B   
ATOM   2690  HN  ASN   125      -3.135 -24.466 -10.295  1.00 10.00      B   
ATOM   2691  CA  ASN   125      -4.580 -26.015 -10.377  1.00 10.00      B   
ATOM   2692  CB  ASN   125      -4.621 -25.775 -11.896  1.00 10.00      B   
ATOM   2693  CG  ASN   125      -4.700 -27.050 -12.729  1.00 10.00      B   
ATOM   2694  OD1 ASN   125      -5.773 -27.625 -12.919  1.00 10.00      B   
ATOM   2695  ND2 ASN   125      -3.562 -27.482 -13.255  1.00 10.00      B   
ATOM   2696 HD21 ASN   125      -2.746 -26.967 -13.080  1.00 10.00      B   
ATOM   2697 HD22 ASN   125      -3.585 -28.294 -13.803  1.00 10.00      B   
ATOM   2698  C   ASN   125      -4.197 -27.456 -10.061  1.00 10.00      B   
ATOM   2699  O   ASN   125      -5.057 -28.295  -9.804  1.00 10.00      B   
ATOM   2700  N   ARG   126      -2.897 -27.728 -10.052  1.00 10.00      B   
ATOM   2701  HN  ARG   126      -2.257 -27.006 -10.235  1.00 10.00      B   
ATOM   2702  CA  ARG   126      -2.396 -29.068  -9.766  1.00 10.00      B   
ATOM   2703  CB  ARG   126      -0.881 -29.127  -9.961  1.00 10.00      B   
ATOM   2704  CG  ARG   126      -0.419 -28.807 -11.372  1.00 10.00      B   
ATOM   2705  CD  ARG   126       1.025 -29.229 -11.588  1.00 10.00      B   
ATOM   2706  NE  ARG   126       1.150 -30.679 -11.702  1.00 10.00      B   
ATOM   2707  HE  ARG   126       0.973 -31.210 -10.894  1.00 10.00      B   
ATOM   2708  CZ  ARG   126       1.482 -31.311 -12.825  1.00 10.00      B   
ATOM   2709  NH1 ARG   126       1.729 -30.613 -13.929  1.00 10.00      B   
ATOM   2710 HH11 ARG   126       1.986 -31.104 -14.811  1.00 10.00      B   
ATOM   2711 HH12 ARG   126       1.672 -29.574 -13.917  1.00 10.00      B   
ATOM   2712  NH2 ARG   126       1.568 -32.636 -12.848  1.00 10.00      B   
ATOM   2713 HH21 ARG   126       1.823 -33.129 -13.731  1.00 10.00      B   
ATOM   2714 HH22 ARG   126       1.381 -33.197 -11.976  1.00 10.00      B   
ATOM   2715  C   ARG   126      -2.751 -29.480  -8.343  1.00 10.00      B   
ATOM   2716  O   ARG   126      -3.187 -30.605  -8.100  1.00 10.00      B   
ATOM   2717  N   ILE   127      -2.570 -28.548  -7.414  1.00 10.00      B   
ATOM   2718  HN  ILE   127      -2.221 -27.670  -7.684  1.00 10.00      B   
ATOM   2719  CA  ILE   127      -2.866 -28.786  -6.008  1.00 10.00      B   
ATOM   2720  CB  ILE   127      -2.528 -27.546  -5.150  1.00 10.00      B   
ATOM   2721  CG1 ILE   127      -1.077 -27.114  -5.374  1.00 10.00      B   
ATOM   2722  CG2 ILE   127      -2.780 -27.827  -3.675  1.00 10.00      B   
ATOM   2723  CD1 ILE   127      -0.728 -25.775  -4.761  1.00 10.00      B   
ATOM   2724  C   ILE   127      -4.341 -29.129  -5.816  1.00 10.00      B   
ATOM   2725  O   ILE   127      -4.680 -30.183  -5.273  1.00 10.00      B   
ATOM   2726  N   PHE   128      -5.213 -28.244  -6.288  1.00 10.00      B   
ATOM   2727  HN  PHE   128      -4.878 -27.437  -6.738  1.00 10.00      B   
ATOM   2728  CA  PHE   128      -6.651 -28.440  -6.151  1.00 10.00      B   
ATOM   2729  CB  PHE   128      -7.424 -27.172  -6.515  1.00 10.00      B   
ATOM   2730  CG  PHE   128      -7.220 -26.055  -5.531  1.00 10.00      B   
ATOM   2731  CD1 PHE   128      -7.086 -24.749  -5.966  1.00 10.00      B   
ATOM   2732  CD2 PHE   128      -7.158 -26.311  -4.171  1.00 10.00      B   
ATOM   2733  CE1 PHE   128      -6.894 -23.717  -5.066  1.00 10.00      B   
ATOM   2734  CE2 PHE   128      -6.966 -25.286  -3.264  1.00 10.00      B   
ATOM   2735  CZ  PHE   128      -6.833 -23.986  -3.712  1.00 10.00      B   
ATOM   2736  C   PHE   128      -7.156 -29.649  -6.932  1.00 10.00      B   
ATOM   2737  O   PHE   128      -8.165 -30.247  -6.568  1.00 10.00      B   
ATOM   2738  N   MET   129      -6.452 -30.012  -7.997  1.00 10.00      B   
ATOM   2739  HN  MET   129      -5.665 -29.484  -8.256  1.00 10.00      B   
ATOM   2740  CA  MET   129      -6.837 -31.171  -8.798  1.00 10.00      B   
ATOM   2741  CB  MET   129      -5.916 -31.321 -10.013  1.00 10.00      B   
ATOM   2742  CG  MET   129      -6.297 -32.457 -10.951  1.00 10.00      B   
ATOM   2743  SD  MET   129      -5.393 -32.413 -12.511  1.00 10.00      B   
ATOM   2744  CE  MET   129      -3.707 -32.637 -11.944  1.00 10.00      B   
ATOM   2745  C   MET   129      -6.794 -32.435  -7.945  1.00 10.00      B   
ATOM   2746  O   MET   129      -7.698 -33.273  -7.996  1.00 10.00      B   
ATOM   2747  N   TYR   130      -5.739 -32.559  -7.149  1.00 10.00      B   
ATOM   2748  HN  TYR   130      -5.046 -31.858  -7.160  1.00 10.00      B   
ATOM   2749  CA  TYR   130      -5.574 -33.709  -6.266  1.00 10.00      B   
ATOM   2750  CB  TYR   130      -4.097 -33.933  -5.935  1.00 10.00      B   
ATOM   2751  CG  TYR   130      -3.333 -34.660  -7.018  1.00 10.00      B   
ATOM   2752  CD1 TYR   130      -2.754 -33.967  -8.073  1.00 10.00      B   
ATOM   2753  CD2 TYR   130      -3.187 -36.041  -6.984  1.00 10.00      B   
ATOM   2754  CE1 TYR   130      -2.054 -34.629  -9.064  1.00 10.00      B   
ATOM   2755  CE2 TYR   130      -2.488 -36.710  -7.970  1.00 10.00      B   
ATOM   2756  CZ  TYR   130      -1.923 -36.000  -9.007  1.00 10.00      B   
ATOM   2757  OH  TYR   130      -1.225 -36.661  -9.992  1.00 10.00      B   
ATOM   2758  HH  TYR   130      -0.442 -36.146 -10.234  1.00 10.00      B   
ATOM   2759  C   TYR   130      -6.386 -33.535  -4.989  1.00 10.00      B   
ATOM   2760  O   TYR   130      -6.932 -34.501  -4.448  1.00 10.00      B   
ATOM   2761  N   LEU   131      -6.479 -32.290  -4.527  1.00 10.00      B   
ATOM   2762  HN  LEU   131      -6.018 -31.570  -5.012  1.00 10.00      B   
ATOM   2763  CA  LEU   131      -7.224 -31.959  -3.315  1.00 10.00      B   
ATOM   2764  CB  LEU   131      -6.989 -30.493  -2.930  1.00 10.00      B   
ATOM   2765  CG  LEU   131      -7.454 -30.073  -1.532  1.00 10.00      B   
ATOM   2766  CD1 LEU   131      -6.701 -30.842  -0.458  1.00 10.00      B   
ATOM   2767  CD2 LEU   131      -7.292 -28.576  -1.335  1.00 10.00      B   
ATOM   2768  C   LEU   131      -8.716 -32.233  -3.501  1.00 10.00      B   
ATOM   2769  O   LEU   131      -9.450 -32.453  -2.535  1.00 10.00      B   
ATOM   2770  N   ASN   132      -9.162 -32.200  -4.748  1.00 10.00      B   
ATOM   2771  HN  ASN   132      -8.538 -31.978  -5.473  1.00 10.00      B   
ATOM   2772  CA  ASN   132     -10.556 -32.472  -5.065  1.00 10.00      B   
ATOM   2773  CB  ASN   132     -10.983 -31.699  -6.321  1.00 10.00      B   
ATOM   2774  CG  ASN   132     -12.229 -32.265  -6.981  1.00 10.00      B   
ATOM   2775  OD1 ASN   132     -12.139 -33.091  -7.890  1.00 10.00      B   
ATOM   2776  ND2 ASN   132     -13.394 -31.819  -6.535  1.00 10.00      B   
ATOM   2777 HD21 ASN   132     -13.395 -31.161  -5.807  1.00 10.00      B   
ATOM   2778 HD22 ASN   132     -14.210 -32.169  -6.949  1.00 10.00      B   
ATOM   2779  C   ASN   132     -10.770 -33.971  -5.245  1.00 10.00      B   
ATOM   2780  O   ASN   132     -11.816 -34.506  -4.883  1.00 10.00      B   
ATOM   2781  N   LYS   133      -9.757 -34.647  -5.782  1.00 10.00      B   
ATOM   2782  HN  LYS   133      -8.941 -34.164  -6.029  1.00 10.00      B   
ATOM   2783  CA  LYS   133      -9.823 -36.088  -6.006  1.00 10.00      B   
ATOM   2784  CB  LYS   133      -8.576 -36.555  -6.769  1.00 10.00      B   
ATOM   2785  CG  LYS   133      -8.502 -38.056  -7.000  1.00 10.00      B   
ATOM   2786  CD  LYS   133      -7.186 -38.450  -7.655  1.00 10.00      B   
ATOM   2787  CE  LYS   133      -7.026 -39.962  -7.704  1.00 10.00      B   
ATOM   2788  NZ  LYS   133      -5.758 -40.373  -8.367  1.00 10.00      B   
ATOM   2789  HZ1 LYS   133      -5.653 -41.408  -8.332  1.00 10.00      B   
ATOM   2790  HZ2 LYS   133      -4.946 -39.941  -7.887  1.00 10.00      B   
ATOM   2791  HZ3 LYS   133      -5.753 -40.069  -9.362  1.00 10.00      B   
ATOM   2792  C   LYS   133      -9.945 -36.831  -4.677  1.00 10.00      B   
ATOM   2793  O   LYS   133     -10.816 -37.689  -4.505  1.00 10.00      B   
ATOM   2794  N   ASN   134      -9.085 -36.473  -3.732  1.00 10.00      B   
ATOM   2795  HN  ASN   134      -8.432 -35.765  -3.925  1.00 10.00      B   
ATOM   2796  CA  ASN   134      -9.082 -37.098  -2.416  1.00 10.00      B   
ATOM   2797  CB  ASN   134      -7.666 -37.547  -2.039  1.00 10.00      B   
ATOM   2798  CG  ASN   134      -7.324 -38.929  -2.568  1.00 10.00      B   
ATOM   2799  OD1 ASN   134      -8.000 -39.456  -3.448  1.00 10.00      B   
ATOM   2800  ND2 ASN   134      -6.256 -39.517  -2.048  1.00 10.00      B   
ATOM   2801 HD21 ASN   134      -5.744 -39.030  -1.359  1.00 10.00      B   
ATOM   2802 HD22 ASN   134      -6.020 -40.418  -2.369  1.00 10.00      B   
ATOM   2803  C   ASN   134      -9.647 -36.142  -1.368  1.00 10.00      B   
ATOM   2804  O   ASN   134      -9.097 -35.992  -0.270  1.00 10.00      B   
ATOM   2805  N   GLY   135     -10.753 -35.498  -1.716  1.00 10.00      B   
ATOM   2806  HN  GLY   135     -11.148 -35.663  -2.599  1.00 10.00      B   
ATOM   2807  CA  GLY   135     -11.384 -34.562  -0.811  1.00 10.00      B   
ATOM   2808  C   GLY   135     -12.878 -34.463  -1.028  1.00 10.00      B   
ATOM   2809  O   GLY   135     -13.331 -33.838  -1.988  1.00 10.00      B   
ATOM   2810  N   LYS   136     -13.644 -35.076  -0.138  1.00 10.00      B   
ATOM   2811  HN  LYS   136     -13.220 -35.553   0.606  1.00 10.00      B   
ATOM   2812  CA  LYS   136     -15.099 -35.048  -0.230  1.00 10.00      B   
ATOM   2813  CB  LYS   136     -15.714 -36.258   0.481  1.00 10.00      B   
ATOM   2814  CG  LYS   136     -15.239 -37.606  -0.034  1.00 10.00      B   
ATOM   2815  CD  LYS   136     -15.890 -38.740   0.743  1.00 10.00      B   
ATOM   2816  CE  LYS   136     -15.320 -40.093   0.349  1.00 10.00      B   
ATOM   2817  NZ  LYS   136     -15.931 -41.206   1.127  1.00 10.00      B   
ATOM   2818  HZ1 LYS   136     -16.931 -41.320   0.865  1.00 10.00      B   
ATOM   2819  HZ2 LYS   136     -15.874 -41.009   2.147  1.00 10.00      B   
ATOM   2820  HZ3 LYS   136     -15.428 -42.097   0.931  1.00 10.00      B   
ATOM   2821  C   LYS   136     -15.639 -33.758   0.381  1.00 10.00      B   
ATOM   2822  O   LYS   136     -16.116 -33.748   1.519  1.00 10.00      B   
ATOM   2823  N   SER   137     -15.538 -32.671  -0.368  1.00 10.00      B   
ATOM   2824  HN  SER   137     -15.142 -32.742  -1.264  1.00 10.00      B   
ATOM   2825  CA  SER   137     -16.002 -31.377   0.094  1.00 10.00      B   
ATOM   2826  CB  SER   137     -14.938 -30.739   0.993  1.00 10.00      B   
ATOM   2827  OG  SER   137     -15.065 -29.328   1.034  1.00 10.00      B   
ATOM   2828  HG  SER   137     -15.732 -29.084   1.692  1.00 10.00      B   
ATOM   2829  C   SER   137     -16.308 -30.470  -1.090  1.00 10.00      B   
ATOM   2830  O   SER   137     -15.549 -30.422  -2.061  1.00 10.00      B   
ATOM   2831  N   ARG   138     -17.424 -29.755  -1.005  1.00 10.00      B   
ATOM   2832  HN  ARG   138     -17.990 -29.846  -0.208  1.00 10.00      B   
ATOM   2833  CA  ARG   138     -17.839 -28.845  -2.063  1.00 10.00      B   
ATOM   2834  CB  ARG   138     -19.240 -28.306  -1.774  1.00 10.00      B   
ATOM   2835  CG  ARG   138     -19.830 -27.468  -2.894  1.00 10.00      B   
ATOM   2836  CD  ARG   138     -21.347 -27.430  -2.807  1.00 10.00      B   
ATOM   2837  NE  ARG   138     -21.918 -28.774  -2.793  1.00 10.00      B   
ATOM   2838  HE  ARG   138     -21.365 -29.497  -2.418  1.00 10.00      B   
ATOM   2839  CZ  ARG   138     -23.138 -29.075  -3.234  1.00 10.00      B   
ATOM   2840  NH1 ARG   138     -23.927 -28.127  -3.732  1.00 10.00      B   
ATOM   2841 HH11 ARG   138     -23.599 -27.131  -3.771  1.00 10.00      B   
ATOM   2842 HH12 ARG   138     -24.877 -28.367  -4.084  1.00 10.00      B   
ATOM   2843  NH2 ARG   138     -23.562 -30.334  -3.187  1.00 10.00      B   
ATOM   2844 HH21 ARG   138     -24.514 -30.581  -3.531  1.00 10.00      B   
ATOM   2845 HH22 ARG   138     -22.944 -31.084  -2.800  1.00 10.00      B   
ATOM   2846  C   ARG   138     -16.851 -27.696  -2.205  1.00 10.00      B   
ATOM   2847  O   ARG   138     -16.581 -27.226  -3.312  1.00 10.00      B   
ATOM   2848  N   LEU   139     -16.298 -27.267  -1.077  1.00 10.00      B   
ATOM   2849  HN  LEU   139     -16.547 -27.696  -0.230  1.00 10.00      B   
ATOM   2850  CA  LEU   139     -15.332 -26.177  -1.060  1.00 10.00      B   
ATOM   2851  CB  LEU   139     -14.960 -25.823   0.383  1.00 10.00      B   
ATOM   2852  CG  LEU   139     -14.246 -24.487   0.600  1.00 10.00      B   
ATOM   2853  CD1 LEU   139     -15.060 -23.337   0.024  1.00 10.00      B   
ATOM   2854  CD2 LEU   139     -13.975 -24.260   2.080  1.00 10.00      B   
ATOM   2855  C   LEU   139     -14.090 -26.553  -1.862  1.00 10.00      B   
ATOM   2856  O   LEU   139     -13.465 -25.705  -2.495  1.00 10.00      B   
ATOM   2857  N   HIS   140     -13.757 -27.840  -1.858  1.00 10.00      B   
ATOM   2858  HN  HIS   140     -14.311 -28.474  -1.352  1.00 10.00      B   
ATOM   2859  CA  HIS   140     -12.599 -28.330  -2.595  1.00 10.00      B   
ATOM   2860  CB  HIS   140     -12.265 -29.771  -2.202  1.00 10.00      B   
ATOM   2861  CG  HIS   140     -11.607 -29.886  -0.862  1.00 10.00      B   
ATOM   2862  ND1 HIS   140     -10.632 -30.818  -0.573  1.00 10.00      B   
ATOM   2863  HD1 HIS   140     -10.267 -31.490  -1.200  1.00 10.00      B   
ATOM   2864  CD2 HIS   140     -11.790 -29.175   0.275  1.00 10.00      B   
ATOM   2865  CE1 HIS   140     -10.246 -30.670   0.681  1.00 10.00      B   
ATOM   2866  NE2 HIS   140     -10.933 -29.681   1.214  1.00 10.00      B   
ATOM   2867  HE2 HIS   140     -10.844 -29.358   2.140  1.00 10.00      B   
ATOM   2868  C   HIS   140     -12.839 -28.225  -4.096  1.00 10.00      B   
ATOM   2869  O   HIS   140     -11.940 -27.865  -4.856  1.00 10.00      B   
ATOM   2870  N   THR   141     -14.058 -28.537  -4.515  1.00 10.00      B   
ATOM   2871  HN  THR   141     -14.729 -28.838  -3.864  1.00 10.00      B   
ATOM   2872  CA  THR   141     -14.427 -28.455  -5.916  1.00 10.00      B   
ATOM   2873  CB  THR   141     -15.795 -29.119  -6.157  1.00 10.00      B   
ATOM   2874  OG1 THR   141     -15.912 -30.270  -5.308  1.00 10.00      B   
ATOM   2875  HG1 THR   141     -16.408 -30.960  -5.766  1.00 10.00      B   
ATOM   2876  CG2 THR   141     -15.932 -29.554  -7.610  1.00 10.00      B   
ATOM   2877  C   THR   141     -14.486 -26.989  -6.343  1.00 10.00      B   
ATOM   2878  O   THR   141     -14.095 -26.639  -7.457  1.00 10.00      B   
ATOM   2879  N   LEU   142     -14.956 -26.140  -5.430  1.00 10.00      B   
ATOM   2880  HN  LEU   142     -15.249 -26.491  -4.559  1.00 10.00      B   
ATOM   2881  CA  LEU   142     -15.061 -24.709  -5.684  1.00 10.00      B   
ATOM   2882  CB  LEU   142     -15.719 -24.004  -4.495  1.00 10.00      B   
ATOM   2883  CG  LEU   142     -17.231 -24.187  -4.350  1.00 10.00      B   
ATOM   2884  CD1 LEU   142     -17.691 -23.753  -2.966  1.00 10.00      B   
ATOM   2885  CD2 LEU   142     -17.967 -23.405  -5.425  1.00 10.00      B   
ATOM   2886  C   LEU   142     -13.686 -24.111  -5.948  1.00 10.00      B   
ATOM   2887  O   LEU   142     -13.505 -23.345  -6.895  1.00 10.00      B   
ATOM   2888  N   TRP   143     -12.720 -24.479  -5.110  1.00 10.00      B   
ATOM   2889  HN  TRP   143     -12.938 -25.086  -4.367  1.00 10.00      B   
ATOM   2890  CA  TRP   143     -11.353 -23.996  -5.251  1.00 10.00      B   
ATOM   2891  CB  TRP   143     -10.462 -24.576  -4.151  1.00 10.00      B   
ATOM   2892  CG  TRP   143     -10.696 -24.001  -2.786  1.00 10.00      B   
ATOM   2893  CD1 TRP   143     -11.222 -22.778  -2.483  1.00 10.00      B   
ATOM   2894  CD2 TRP   143     -10.398 -24.630  -1.536  1.00 10.00      B   
ATOM   2895  NE1 TRP   143     -11.272 -22.611  -1.122  1.00 10.00      B   
ATOM   2896  HE1 TRP   143     -11.615 -21.815  -0.655  1.00 10.00      B   
ATOM   2897  CE2 TRP   143     -10.776 -23.735  -0.518  1.00 10.00      B   
ATOM   2898  CE3 TRP   143      -9.859 -25.868  -1.176  1.00 10.00      B   
ATOM   2899  CZ2 TRP   143     -10.620 -24.033   0.834  1.00 10.00      B   
ATOM   2900  CZ3 TRP   143      -9.708 -26.162   0.165  1.00 10.00      B   
ATOM   2901  CH2 TRP   143     -10.091 -25.251   1.154  1.00 10.00      B   
ATOM   2902  C   TRP   143     -10.788 -24.381  -6.612  1.00 10.00      B   
ATOM   2903  O   TRP   143     -10.144 -23.572  -7.283  1.00 10.00      B   
ATOM   2904  N   TYR   144     -11.037 -25.621  -7.017  1.00 10.00      B   
ATOM   2905  HN  TYR   144     -11.556 -26.220  -6.436  1.00 10.00      B   
ATOM   2906  CA  TYR   144     -10.558 -26.117  -8.299  1.00 10.00      B   
ATOM   2907  CB  TYR   144     -10.808 -27.625  -8.420  1.00 10.00      B   
ATOM   2908  CG  TYR   144     -10.084 -28.294  -9.571  1.00 10.00      B   
ATOM   2909  CD1 TYR   144      -8.922 -27.749 -10.102  1.00 10.00      B   
ATOM   2910  CD2 TYR   144     -10.565 -29.474 -10.123  1.00 10.00      B   
ATOM   2911  CE1 TYR   144      -8.266 -28.355 -11.154  1.00 10.00      B   
ATOM   2912  CE2 TYR   144      -9.913 -30.089 -11.175  1.00 10.00      B   
ATOM   2913  CZ  TYR   144      -8.762 -29.525 -11.686  1.00 10.00      B   
ATOM   2914  OH  TYR   144      -8.107 -30.129 -12.736  1.00 10.00      B   
ATOM   2915  HH  TYR   144      -7.301 -29.634 -12.934  1.00 10.00      B   
ATOM   2916  C   TYR   144     -11.221 -25.360  -9.449  1.00 10.00      B   
ATOM   2917  O   TYR   144     -10.560 -24.973 -10.414  1.00 10.00      B   
ATOM   2918  N   ALA   145     -12.523 -25.127  -9.324  1.00 10.00      B   
ATOM   2919  HN  ALA   145     -12.992 -25.448  -8.521  1.00 10.00      B   
ATOM   2920  CA  ALA   145     -13.277 -24.411 -10.344  1.00 10.00      B   
ATOM   2921  CB  ALA   145     -14.766 -24.456 -10.038  1.00 10.00      B   
ATOM   2922  C   ALA   145     -12.797 -22.968 -10.476  1.00 10.00      B   
ATOM   2923  O   ALA   145     -12.652 -22.452 -11.584  1.00 10.00      B   
ATOM   2924  N   PHE   146     -12.546 -22.321  -9.344  1.00 10.00      B   
ATOM   2925  HN  PHE   146     -12.692 -22.778  -8.484  1.00 10.00      B   
ATOM   2926  CA  PHE   146     -12.075 -20.941  -9.341  1.00 10.00      B   
ATOM   2927  CB  PHE   146     -12.053 -20.373  -7.917  1.00 10.00      B   
ATOM   2928  CG  PHE   146     -11.853 -18.884  -7.863  1.00 10.00      B   
ATOM   2929  CD1 PHE   146     -12.897 -18.022  -8.150  1.00 10.00      B   
ATOM   2930  CD2 PHE   146     -10.623 -18.349  -7.529  1.00 10.00      B   
ATOM   2931  CE1 PHE   146     -12.718 -16.653  -8.105  1.00 10.00      B   
ATOM   2932  CE2 PHE   146     -10.436 -16.979  -7.482  1.00 10.00      B   
ATOM   2933  CZ  PHE   146     -11.485 -16.129  -7.771  1.00 10.00      B   
ATOM   2934  C   PHE   146     -10.692 -20.845  -9.978  1.00 10.00      B   
ATOM   2935  O   PHE   146     -10.372 -19.866 -10.656  1.00 10.00      B   
ATOM   2936  N   SER   147      -9.888 -21.881  -9.777  1.00 10.00      B   
ATOM   2937  HN  SER   147     -10.208 -22.634  -9.234  1.00 10.00      B   
ATOM   2938  CA  SER   147      -8.543 -21.927 -10.330  1.00 10.00      B   
ATOM   2939  CB  SER   147      -7.784 -23.139  -9.794  1.00 10.00      B   
ATOM   2940  OG  SER   147      -7.721 -23.090  -8.379  1.00 10.00      B   
ATOM   2941  HG  SER   147      -8.558 -23.407  -8.006  1.00 10.00      B   
ATOM   2942  C   SER   147      -8.573 -21.928 -11.856  1.00 10.00      B   
ATOM   2943  O   SER   147      -7.668 -21.398 -12.501  1.00 10.00      B   
ATOM   2944  N   PHE   148      -9.626 -22.504 -12.431  1.00 10.00      B   
ATOM   2945  HN  PHE   148     -10.319 -22.911 -11.870  1.00 10.00      B   
ATOM   2946  CA  PHE   148      -9.769 -22.542 -13.879  1.00 10.00      B   
ATOM   2947  CB  PHE   148     -10.950 -23.416 -14.297  1.00 10.00      B   
ATOM   2948  CG  PHE   148     -10.634 -24.883 -14.312  1.00 10.00      B   
ATOM   2949  CD1 PHE   148     -11.311 -25.762 -13.487  1.00 10.00      B   
ATOM   2950  CD2 PHE   148      -9.652 -25.384 -15.152  1.00 10.00      B   
ATOM   2951  CE1 PHE   148     -11.019 -27.112 -13.499  1.00 10.00      B   
ATOM   2952  CE2 PHE   148      -9.355 -26.732 -15.171  1.00 10.00      B   
ATOM   2953  CZ  PHE   148     -10.040 -27.598 -14.343  1.00 10.00      B   
ATOM   2954  C   PHE   148      -9.918 -21.130 -14.429  1.00 10.00      B   
ATOM   2955  O   PHE   148      -9.437 -20.823 -15.518  1.00 10.00      B   
ATOM   2956  N   HIS   149     -10.573 -20.267 -13.655  1.00 10.00      B   
ATOM   2957  HN  HIS   149     -10.935 -20.576 -12.796  1.00 10.00      B   
ATOM   2958  CA  HIS   149     -10.760 -18.876 -14.050  1.00 10.00      B   
ATOM   2959  CB  HIS   149     -11.787 -18.182 -13.145  1.00 10.00      B   
ATOM   2960  CG  HIS   149     -11.919 -16.698 -13.346  1.00 10.00      B   
ATOM   2961  ND1 HIS   149     -12.391 -16.122 -14.509  1.00 10.00      B   
ATOM   2962  HD1 HIS   149     -12.689 -16.604 -15.314  1.00 10.00      B   
ATOM   2963  CD2 HIS   149     -11.632 -15.668 -12.513  1.00 10.00      B   
ATOM   2964  CE1 HIS   149     -12.398 -14.808 -14.376  1.00 10.00      B   
ATOM   2965  NE2 HIS   149     -11.940 -14.511 -13.176  1.00 10.00      B   
ATOM   2966  HE2 HIS   149     -11.846 -13.598 -12.811  1.00 10.00      B   
ATOM   2967  C   HIS   149      -9.423 -18.151 -13.992  1.00 10.00      B   
ATOM   2968  O   HIS   149      -9.159 -17.248 -14.784  1.00 10.00      B   
ATOM   2969  N   LEU   150      -8.585 -18.560 -13.045  1.00 10.00      B   
ATOM   2970  HN  LEU   150      -8.863 -19.280 -12.440  1.00 10.00      B   
ATOM   2971  CA  LEU   150      -7.264 -17.970 -12.884  1.00 10.00      B   
ATOM   2972  CB  LEU   150      -6.636 -18.410 -11.558  1.00 10.00      B   
ATOM   2973  CG  LEU   150      -7.395 -18.016 -10.286  1.00 10.00      B   
ATOM   2974  CD1 LEU   150      -6.681 -18.542  -9.051  1.00 10.00      B   
ATOM   2975  CD2 LEU   150      -7.574 -16.508 -10.208  1.00 10.00      B   
ATOM   2976  C   LEU   150      -6.378 -18.372 -14.056  1.00 10.00      B   
ATOM   2977  O   LEU   150      -5.570 -17.585 -14.541  1.00 10.00      B   
ATOM   2978  N   LEU   151      -6.558 -19.606 -14.516  1.00 10.00      B   
ATOM   2979  HN  LEU   151      -7.212 -20.188 -14.071  1.00 10.00      B   
ATOM   2980  CA  LEU   151      -5.803 -20.122 -15.651  1.00 10.00      B   
ATOM   2981  CB  LEU   151      -6.038 -21.624 -15.810  1.00 10.00      B   
ATOM   2982  CG  LEU   151      -5.425 -22.522 -14.734  1.00 10.00      B   
ATOM   2983  CD1 LEU   151      -6.036 -23.913 -14.790  1.00 10.00      B   
ATOM   2984  CD2 LEU   151      -3.915 -22.596 -14.897  1.00 10.00      B   
ATOM   2985  C   LEU   151      -6.217 -19.390 -16.920  1.00 10.00      B   
ATOM   2986  O   LEU   151      -5.452 -19.280 -17.873  1.00 10.00      B   
ATOM   2987  N   LEU   152      -7.441 -18.879 -16.916  1.00 10.00      B   
ATOM   2988  HN  LEU   152      -8.011 -19.014 -16.129  1.00 10.00      B   
ATOM   2989  CA  LEU   152      -7.965 -18.136 -18.051  1.00 10.00      B   
ATOM   2990  CB  LEU   152      -9.494 -18.150 -18.043  1.00 10.00      B   
ATOM   2991  CG  LEU   152     -10.145 -19.502 -18.342  1.00 10.00      B   
ATOM   2992  CD1 LEU   152     -11.622 -19.479 -17.986  1.00 10.00      B   
ATOM   2993  CD2 LEU   152      -9.951 -19.876 -19.802  1.00 10.00      B   
ATOM   2994  C   LEU   152      -7.439 -16.702 -18.039  1.00 10.00      B   
ATOM   2995  O   LEU   152      -7.750 -15.903 -18.922  1.00 10.00      B   
ATOM   2996  N   GLN   153      -6.641 -16.384 -17.028  1.00 10.00      B   
ATOM   2997  HN  GLN   153      -6.437 -17.065 -16.348  1.00 10.00      B   
ATOM   2998  CA  GLN   153      -6.055 -15.060 -16.895  1.00 10.00      B   
ATOM   2999  CB  GLN   153      -6.273 -14.515 -15.480  1.00 10.00      B   
ATOM   3000  CG  GLN   153      -7.728 -14.236 -15.128  1.00 10.00      B   
ATOM   3001  CD  GLN   153      -8.335 -13.128 -15.969  1.00 10.00      B   
ATOM   3002  OE1 GLN   153      -8.264 -11.953 -15.611  1.00 10.00      B   
ATOM   3003  NE2 GLN   153      -8.947 -13.494 -17.085  1.00 10.00      B   
ATOM   3004 HE21 GLN   153      -8.978 -14.447 -17.306  1.00 10.00      B   
ATOM   3005 HE22 GLN   153      -9.342 -12.794 -17.651  1.00 10.00      B   
ATOM   3006  C   GLN   153      -4.565 -15.121 -17.207  1.00 10.00      B   
ATOM   3007  O   GLN   153      -3.844 -14.133 -17.058  1.00 10.00      B   
ATOM   3008  N   GLU   154      -4.112 -16.291 -17.642  1.00 10.00      B   
ATOM   3009  HN  GLU   154      -4.740 -17.039 -17.742  1.00 10.00      B   
ATOM   3010  CA  GLU   154      -2.709 -16.495 -17.976  1.00 10.00      B   
ATOM   3011  CB  GLU   154      -2.349 -17.981 -17.920  1.00 10.00      B   
ATOM   3012  CG  GLU   154      -2.243 -18.556 -16.519  1.00 10.00      B   
ATOM   3013  CD  GLU   154      -1.190 -19.640 -16.427  1.00 10.00      B   
ATOM   3014  OE1 GLU   154      -1.412 -20.743 -16.972  1.00 10.00      B   
ATOM   3015  OE2 GLU   154      -0.125 -19.387 -15.822  1.00 10.00      B   
ATOM   3016  C   GLU   154      -2.392 -15.951 -19.363  1.00 10.00      B   
ATOM   3017  O   GLU   154      -1.427 -15.212 -19.544  1.00 10.00      B   
ATOM   3018  N   GLY   155      -3.218 -16.310 -20.331  1.00 10.00      B   
ATOM   3019  HN  GLY   155      -3.991 -16.877 -20.117  1.00 10.00      B   
ATOM   3020  CA  GLY   155      -3.001 -15.867 -21.692  1.00 10.00      B   
ATOM   3021  C   GLY   155      -2.897 -17.035 -22.649  1.00 10.00      B   
ATOM   3022  O   GLY   155      -2.647 -16.858 -23.843  1.00 10.00      B   
ATOM   3023  N   GLU   156      -3.098 -18.233 -22.121  1.00 10.00      B   
ATOM   3024  HN  GLU   156      -3.315 -18.302 -21.169  1.00 10.00      B   
ATOM   3025  CA  GLU   156      -3.034 -19.443 -22.916  1.00 10.00      B   
ATOM   3026  CB  GLU   156      -2.586 -20.630 -22.062  1.00 10.00      B   
ATOM   3027  CG  GLU   156      -1.138 -20.567 -21.612  1.00 10.00      B   
ATOM   3028  CD  GLU   156      -0.504 -21.939 -21.530  1.00 10.00      B   
ATOM   3029  OE1 GLU   156      -0.656 -22.610 -20.486  1.00 10.00      B   
ATOM   3030  OE2 GLU   156       0.142 -22.359 -22.514  1.00 10.00      B   
ATOM   3031  C   GLU   156      -4.392 -19.729 -23.542  1.00 10.00      B   
ATOM   3032  O   GLU   156      -5.119 -20.626 -23.102  1.00 10.00      B   
ATOM   3033  N   THR   157      -4.726 -18.959 -24.573  1.00 10.00      B   
ATOM   3034  HN  THR   157      -4.104 -18.258 -24.867  1.00 10.00      B   
ATOM   3035  CA  THR   157      -5.992 -19.105 -25.277  1.00 10.00      B   
ATOM   3036  CB  THR   157      -6.123 -18.034 -26.372  1.00 10.00      B   
ATOM   3037  OG1 THR   157      -5.350 -16.883 -25.995  1.00 10.00      B   
ATOM   3038  HG1 THR   157      -5.074 -16.410 -26.791  1.00 10.00      B   
ATOM   3039  CG2 THR   157      -7.576 -17.625 -26.544  1.00 10.00      B   
ATOM   3040  C   THR   157      -6.102 -20.489 -25.907  1.00 10.00      B   
ATOM   3041  O   THR   157      -7.194 -20.962 -26.212  1.00 10.00      B   
ATOM   3042  N   ASP   158      -4.960 -21.143 -26.080  1.00 10.00      B   
ATOM   3043  HN  ASP   158      -4.121 -20.710 -25.819  1.00 10.00      B   
ATOM   3044  CA  ASP   158      -4.918 -22.477 -26.662  1.00 10.00      B   
ATOM   3045  CB  ASP   158      -3.468 -22.904 -26.895  1.00 10.00      B   
ATOM   3046  CG  ASP   158      -3.296 -23.763 -28.131  1.00 10.00      B   
ATOM   3047  OD1 ASP   158      -4.301 -24.039 -28.823  1.00 10.00      B   
ATOM   3048  OD2 ASP   158      -2.149 -24.162 -28.419  1.00 10.00      B   
ATOM   3049  C   ASP   158      -5.627 -23.491 -25.763  1.00 10.00      B   
ATOM   3050  O   ASP   158      -6.060 -24.550 -26.219  1.00 10.00      B   
ATOM   3051  N   LYS   159      -5.753 -23.154 -24.483  1.00 10.00      B   
ATOM   3052  HN  LYS   159      -5.400 -22.288 -24.181  1.00 10.00      B   
ATOM   3053  CA  LYS   159      -6.405 -24.026 -23.512  1.00 10.00      B   
ATOM   3054  CB  LYS   159      -5.417 -24.404 -22.401  1.00 10.00      B   
ATOM   3055  CG  LYS   159      -4.081 -24.940 -22.897  1.00 10.00      B   
ATOM   3056  CD  LYS   159      -3.056 -24.974 -21.776  1.00 10.00      B   
ATOM   3057  CE  LYS   159      -1.689 -25.410 -22.275  1.00 10.00      B   
ATOM   3058  NZ  LYS   159      -0.640 -25.236 -21.234  1.00 10.00      B   
ATOM   3059  HZ1 LYS   159      -0.645 -24.251 -20.876  1.00 10.00      B   
ATOM   3060  HZ2 LYS   159       0.298 -25.443 -21.631  1.00 10.00      B   
ATOM   3061  HZ3 LYS   159      -0.815 -25.882 -20.441  1.00 10.00      B   
ATOM   3062  C   LYS   159      -7.618 -23.328 -22.897  1.00 10.00      B   
ATOM   3063  O   LYS   159      -8.182 -23.793 -21.904  1.00 10.00      B   
ATOM   3064  N   ALA   160      -8.025 -22.220 -23.511  1.00 10.00      B   
ATOM   3065  HN  ALA   160      -7.558 -21.930 -24.323  1.00 10.00      B   
ATOM   3066  CA  ALA   160      -9.149 -21.428 -23.021  1.00 10.00      B   
ATOM   3067  CB  ALA   160      -9.284 -20.134 -23.808  1.00 10.00      B   
ATOM   3068  C   ALA   160     -10.461 -22.205 -23.033  1.00 10.00      B   
ATOM   3069  O   ALA   160     -11.247 -22.116 -22.090  1.00 10.00      B   
ATOM   3070  N   SER   161     -10.699 -22.962 -24.091  1.00 10.00      B   
ATOM   3071  HN  SER   161     -10.037 -23.001 -24.818  1.00 10.00      B   
ATOM   3072  CA  SER   161     -11.924 -23.741 -24.199  1.00 10.00      B   
ATOM   3073  CB  SER   161     -12.119 -24.249 -25.629  1.00 10.00      B   
ATOM   3074  OG  SER   161     -12.272 -23.168 -26.532  1.00 10.00      B   
ATOM   3075  HG  SER   161     -11.677 -22.450 -26.278  1.00 10.00      B   
ATOM   3076  C   SER   161     -11.927 -24.901 -23.206  1.00 10.00      B   
ATOM   3077  O   SER   161     -12.963 -25.236 -22.629  1.00 10.00      B   
ATOM   3078  N   LEU   162     -10.759 -25.485 -22.989  1.00 10.00      B   
ATOM   3079  HN  LEU   162      -9.963 -25.151 -23.462  1.00 10.00      B   
ATOM   3080  CA  LEU   162     -10.618 -26.609 -22.071  1.00 10.00      B   
ATOM   3081  CB  LEU   162      -9.215 -27.213 -22.181  1.00 10.00      B   
ATOM   3082  CG  LEU   162      -8.959 -28.491 -21.376  1.00 10.00      B   
ATOM   3083  CD1 LEU   162      -9.841 -29.623 -21.875  1.00 10.00      B   
ATOM   3084  CD2 LEU   162      -7.493 -28.883 -21.446  1.00 10.00      B   
ATOM   3085  C   LEU   162     -10.904 -26.190 -20.631  1.00 10.00      B   
ATOM   3086  O   LEU   162     -11.715 -26.814 -19.946  1.00 10.00      B   
ATOM   3087  N   TYR   163     -10.250 -25.123 -20.186  1.00 10.00      B   
ATOM   3088  HN  TYR   163      -9.625 -24.658 -20.787  1.00 10.00      B   
ATOM   3089  CA  TYR   163     -10.427 -24.628 -18.823  1.00 10.00      B   
ATOM   3090  CB  TYR   163      -9.406 -23.535 -18.501  1.00 10.00      B   
ATOM   3091  CG  TYR   163      -7.972 -24.014 -18.514  1.00 10.00      B   
ATOM   3092  CD1 TYR   163      -7.644 -25.290 -18.076  1.00 10.00      B   
ATOM   3093  CD2 TYR   163      -6.947 -23.193 -18.964  1.00 10.00      B   
ATOM   3094  CE1 TYR   163      -6.338 -25.737 -18.085  1.00 10.00      B   
ATOM   3095  CE2 TYR   163      -5.636 -23.631 -18.978  1.00 10.00      B   
ATOM   3096  CZ  TYR   163      -5.337 -24.904 -18.536  1.00 10.00      B   
ATOM   3097  OH  TYR   163      -4.033 -25.346 -18.552  1.00 10.00      B   
ATOM   3098  HH  TYR   163      -3.453 -24.633 -18.248  1.00 10.00      B   
ATOM   3099  C   TYR   163     -11.840 -24.112 -18.586  1.00 10.00      B   
ATOM   3100  O   TYR   163     -12.423 -24.343 -17.526  1.00 10.00      B   
ATOM   3101  N   ASN   164     -12.388 -23.423 -19.581  1.00 10.00      B   
ATOM   3102  HN  ASN   164     -11.872 -23.279 -20.404  1.00 10.00      B   
ATOM   3103  CA  ASN   164     -13.734 -22.867 -19.475  1.00 10.00      B   
ATOM   3104  CB  ASN   164     -14.073 -22.017 -20.704  1.00 10.00      B   
ATOM   3105  CG  ASN   164     -15.272 -21.112 -20.484  1.00 10.00      B   
ATOM   3106  OD1 ASN   164     -15.129 -19.978 -20.025  1.00 10.00      B   
ATOM   3107  ND2 ASN   164     -16.458 -21.596 -20.828  1.00 10.00      B   
ATOM   3108 HD21 ASN   164     -16.499 -22.503 -21.207  1.00 10.00      B   
ATOM   3109 HD22 ASN   164     -17.247 -21.034 -20.680  1.00 10.00      B   
ATOM   3110  C   ASN   164     -14.780 -23.961 -19.291  1.00 10.00      B   
ATOM   3111  O   ASN   164     -15.632 -23.876 -18.407  1.00 10.00      B   
ATOM   3112  N   SER   165     -14.703 -24.997 -20.116  1.00 10.00      B   
ATOM   3113  HN  SER   165     -13.988 -25.028 -20.786  1.00 10.00      B   
ATOM   3114  CA  SER   165     -15.658 -26.095 -20.041  1.00 10.00      B   
ATOM   3115  CB  SER   165     -15.557 -26.992 -21.278  1.00 10.00      B   
ATOM   3116  OG  SER   165     -14.209 -27.325 -21.572  1.00 10.00      B   
ATOM   3117  HG  SER   165     -13.813 -26.625 -22.115  1.00 10.00      B   
ATOM   3118  C   SER   165     -15.492 -26.907 -18.756  1.00 10.00      B   
ATOM   3119  O   SER   165     -16.475 -27.242 -18.094  1.00 10.00      B   
ATOM   3120  N   LEU   166     -14.248 -27.210 -18.402  1.00 10.00      B   
ATOM   3121  HN  LEU   166     -13.502 -26.909 -18.968  1.00 10.00      B   
ATOM   3122  CA  LEU   166     -13.961 -27.985 -17.199  1.00 10.00      B   
ATOM   3123  CB  LEU   166     -12.463 -28.262 -17.067  1.00 10.00      B   
ATOM   3124  CG  LEU   166     -11.887 -29.320 -18.011  1.00 10.00      B   
ATOM   3125  CD1 LEU   166     -10.390 -29.481 -17.788  1.00 10.00      B   
ATOM   3126  CD2 LEU   166     -12.604 -30.649 -17.825  1.00 10.00      B   
ATOM   3127  C   LEU   166     -14.488 -27.300 -15.945  1.00 10.00      B   
ATOM   3128  O   LEU   166     -15.155 -27.930 -15.121  1.00 10.00      B   
ATOM   3129  N   GLY   167     -14.200 -26.008 -15.812  1.00 10.00      B   
ATOM   3130  HN  GLY   167     -13.669 -25.556 -16.506  1.00 10.00      B   
ATOM   3131  CA  GLY   167     -14.661 -25.263 -14.656  1.00 10.00      B   
ATOM   3132  C   GLY   167     -16.173 -25.216 -14.578  1.00 10.00      B   
ATOM   3133  O   GLY   167     -16.756 -25.357 -13.501  1.00 10.00      B   
ATOM   3134  N   LYS   168     -16.811 -25.029 -15.728  1.00 10.00      B   
ATOM   3135  HN  LYS   168     -16.289 -24.928 -16.554  1.00 10.00      B   
ATOM   3136  CA  LYS   168     -18.261 -24.969 -15.794  1.00 10.00      B   
ATOM   3137  CB  LYS   168     -18.713 -24.595 -17.208  1.00 10.00      B   
ATOM   3138  CG  LYS   168     -20.221 -24.580 -17.403  1.00 10.00      B   
ATOM   3139  CD  LYS   168     -20.584 -24.324 -18.854  1.00 10.00      B   
ATOM   3140  CE  LYS   168     -22.079 -24.463 -19.085  1.00 10.00      B   
ATOM   3141  NZ  LYS   168     -22.442 -24.291 -20.517  1.00 10.00      B   
ATOM   3142  HZ1 LYS   168     -23.326 -24.799 -20.721  1.00 10.00      B   
ATOM   3143  HZ2 LYS   168     -21.690 -24.669 -21.128  1.00 10.00      B   
ATOM   3144  HZ3 LYS   168     -22.578 -23.280 -20.737  1.00 10.00      B   
ATOM   3145  C   LYS   168     -18.870 -26.306 -15.393  1.00 10.00      B   
ATOM   3146  O   LYS   168     -19.790 -26.354 -14.578  1.00 10.00      B   
ATOM   3147  N   LYS   169     -18.335 -27.386 -15.958  1.00 10.00      B   
ATOM   3148  HN  LYS   169     -17.586 -27.275 -16.589  1.00 10.00      B   
ATOM   3149  CA  LYS   169     -18.823 -28.730 -15.677  1.00 10.00      B   
ATOM   3150  CB  LYS   169     -18.040 -29.769 -16.482  1.00 10.00      B   
ATOM   3151  CG  LYS   169     -18.428 -29.828 -17.949  1.00 10.00      B   
ATOM   3152  CD  LYS   169     -17.437 -30.644 -18.760  1.00 10.00      B   
ATOM   3153  CE  LYS   169     -17.808 -30.635 -20.233  1.00 10.00      B   
ATOM   3154  NZ  LYS   169     -16.787 -31.308 -21.077  1.00 10.00      B   
ATOM   3155  HZ1 LYS   169     -15.866 -30.837 -20.976  1.00 10.00      B   
ATOM   3156  HZ2 LYS   169     -17.072 -31.272 -22.076  1.00 10.00      B   
ATOM   3157  HZ3 LYS   169     -16.688 -32.304 -20.795  1.00 10.00      B   
ATOM   3158  C   LYS   169     -18.768 -29.055 -14.189  1.00 10.00      B   
ATOM   3159  O   LYS   169     -19.667 -29.710 -13.657  1.00 10.00      B   
ATOM   3160  N   LEU   170     -17.711 -28.606 -13.524  1.00 10.00      B   
ATOM   3161  HN  LEU   170     -17.013 -28.111 -14.007  1.00 10.00      B   
ATOM   3162  CA  LEU   170     -17.561 -28.841 -12.095  1.00 10.00      B   
ATOM   3163  CB  LEU   170     -16.180 -28.395 -11.612  1.00 10.00      B   
ATOM   3164  CG  LEU   170     -14.986 -29.218 -12.098  1.00 10.00      B   
ATOM   3165  CD1 LEU   170     -13.690 -28.603 -11.597  1.00 10.00      B   
ATOM   3166  CD2 LEU   170     -15.105 -30.665 -11.640  1.00 10.00      B   
ATOM   3167  C   LEU   170     -18.643 -28.100 -11.323  1.00 10.00      B   
ATOM   3168  O   LEU   170     -19.286 -28.664 -10.440  1.00 10.00      B   
ATOM   3169  N   MET   171     -18.854 -26.839 -11.684  1.00 10.00      B   
ATOM   3170  HN  MET   171     -18.313 -26.452 -12.407  1.00 10.00      B   
ATOM   3171  CA  MET   171     -19.860 -26.008 -11.031  1.00 10.00      B   
ATOM   3172  CB  MET   171     -19.734 -24.552 -11.480  1.00 10.00      B   
ATOM   3173  CG  MET   171     -18.454 -23.872 -11.026  1.00 10.00      B   
ATOM   3174  SD  MET   171     -18.228 -23.942  -9.240  1.00 10.00      B   
ATOM   3175  CE  MET   171     -19.682 -23.065  -8.677  1.00 10.00      B   
ATOM   3176  C   MET   171     -21.269 -26.525 -11.297  1.00 10.00      B   
ATOM   3177  O   MET   171     -22.154 -26.405 -10.450  1.00 10.00      B   
ATOM   3178  N   GLU   172     -21.473 -27.111 -12.471  1.00 10.00      B   
ATOM   3179  HN  GLU   172     -20.728 -27.168 -13.113  1.00 10.00      B   
ATOM   3180  CA  GLU   172     -22.774 -27.654 -12.841  1.00 10.00      B   
ATOM   3181  CB  GLU   172     -22.776 -28.133 -14.294  1.00 10.00      B   
ATOM   3182  CG  GLU   172     -22.852 -27.016 -15.319  1.00 10.00      B   
ATOM   3183  CD  GLU   172     -23.450 -27.480 -16.629  1.00 10.00      B   
ATOM   3184  OE1 GLU   172     -22.693 -27.663 -17.606  1.00 10.00      B   
ATOM   3185  OE2 GLU   172     -24.683 -27.672 -16.684  1.00 10.00      B   
ATOM   3186  C   GLU   172     -23.184 -28.797 -11.914  1.00 10.00      B   
ATOM   3187  O   GLU   172     -24.371 -29.039 -11.697  1.00 10.00      B   
ATOM   3188  N   GLY   173     -22.193 -29.486 -11.360  1.00 10.00      B   
ATOM   3189  HN  GLY   173     -21.266 -29.236 -11.555  1.00 10.00      B   
ATOM   3190  CA  GLY   173     -22.468 -30.594 -10.466  1.00 10.00      B   
ATOM   3191  C   GLY   173     -22.673 -30.136  -9.035  1.00 10.00      B   
ATOM   3192  O   GLY   173     -23.032 -30.929  -8.163  1.00 10.00      B   
ATOM   3193  N   LEU   174     -22.449 -28.853  -8.793  1.00 10.00      B   
ATOM   3194  HN  LEU   174     -22.171 -28.267  -9.529  1.00 10.00      B   
ATOM   3195  CA  LEU   174     -22.606 -28.288  -7.462  1.00 10.00      B   
ATOM   3196  CB  LEU   174     -21.455 -27.328  -7.146  1.00 10.00      B   
ATOM   3197  CG  LEU   174     -20.042 -27.911  -7.236  1.00 10.00      B   
ATOM   3198  CD1 LEU   174     -18.999 -26.847  -6.925  1.00 10.00      B   
ATOM   3199  CD2 LEU   174     -19.887 -29.109  -6.311  1.00 10.00      B   
ATOM   3200  C   LEU   174     -23.947 -27.578  -7.333  1.00 10.00      B   
ATOM   3201  O   LEU   174     -24.187 -26.840  -6.379  1.00 10.00      B   
ATOM   3202  N   GLN   175     -24.821 -27.813  -8.300  1.00 10.00      B   
ATOM   3203  HN  GLN   175     -24.575 -28.423  -9.026  1.00 10.00      B   
ATOM   3204  CA  GLN   175     -26.141 -27.204  -8.297  1.00 10.00      B   
ATOM   3205  CB  GLN   175     -26.655 -27.037  -9.727  1.00 10.00      B   
ATOM   3206  CG  GLN   175     -25.799 -26.134 -10.598  1.00 10.00      B   
ATOM   3207  CD  GLN   175     -26.534 -25.652 -11.834  1.00 10.00      B   
ATOM   3208  OE1 GLN   175     -27.181 -24.604 -11.815  1.00 10.00      B   
ATOM   3209  NE2 GLN   175     -26.451 -26.415 -12.912  1.00 10.00      B   
ATOM   3210 HE21 GLN   175     -25.929 -27.242 -12.857  1.00 10.00      B   
ATOM   3211 HE22 GLN   175     -26.915 -26.118 -13.727  1.00 10.00      B   
ATOM   3212  C   GLN   175     -27.114 -28.053  -7.484  1.00 10.00      B   
ATOM   3213  O   GLN   175     -27.034 -29.281  -7.504  1.00 10.00      B   
ATOM   3214  N   PRO   176     -28.034 -27.417  -6.745  1.00 10.00      B   
ATOM   3215  CA  PRO   176     -28.141 -25.961  -6.679  1.00 10.00      B   
ATOM   3216  CB  PRO   176     -29.581 -25.750  -6.217  1.00 10.00      B   
ATOM   3217  CG  PRO   176     -29.873 -26.939  -5.365  1.00 10.00      B   
ATOM   3218  CD  PRO   176     -29.054 -28.080  -5.912  1.00 10.00      B   
ATOM   3219  C   PRO   176     -27.163 -25.359  -5.670  1.00 10.00      B   
ATOM   3220  O   PRO   176     -26.810 -25.999  -4.674  1.00 10.00      B   
ATOM   3221  N   PHE   177     -26.742 -24.130  -5.931  1.00 10.00      B   
ATOM   3222  HN  PHE   177     -27.082 -23.668  -6.726  1.00 10.00      B   
ATOM   3223  CA  PHE   177     -25.801 -23.437  -5.061  1.00 10.00      B   
ATOM   3224  CB  PHE   177     -25.199 -22.227  -5.782  1.00 10.00      B   
ATOM   3225  CG  PHE   177     -24.736 -22.528  -7.179  1.00 10.00      B   
ATOM   3226  CD1 PHE   177     -25.422 -22.027  -8.273  1.00 10.00      B   
ATOM   3227  CD2 PHE   177     -23.620 -23.317  -7.399  1.00 10.00      B   
ATOM   3228  CE1 PHE   177     -25.006 -22.306  -9.560  1.00 10.00      B   
ATOM   3229  CE2 PHE   177     -23.197 -23.600  -8.683  1.00 10.00      B   
ATOM   3230  CZ  PHE   177     -23.891 -23.095  -9.765  1.00 10.00      B   
ATOM   3231  C   PHE   177     -26.487 -22.998  -3.774  1.00 10.00      B   
ATOM   3232  O   PHE   177     -27.712 -22.839  -3.735  1.00 10.00      B   
ATOM   3233  N   GLU   178     -25.701 -22.797  -2.734  1.00 10.00      B   
ATOM   3234  HN  GLU   178     -24.724 -22.906  -2.842  1.00 10.00      B   
ATOM   3235  CA  GLU   178     -26.224 -22.393  -1.445  1.00 10.00      B   
ATOM   3236  CB  GLU   178     -25.474 -23.106  -0.321  1.00 10.00      B   
ATOM   3237  CG  GLU   178     -25.727 -24.600  -0.249  1.00 10.00      B   
ATOM   3238  CD  GLU   178     -24.618 -25.333   0.474  1.00 10.00      B   
ATOM   3239  OE1 GLU   178     -24.589 -25.302   1.722  1.00 10.00      B   
ATOM   3240  OE2 GLU   178     -23.761 -25.941  -0.205  1.00 10.00      B   
ATOM   3241  C   GLU   178     -26.111 -20.888  -1.258  1.00 10.00      B   
ATOM   3242  O   GLU   178     -26.982 -20.265  -0.645  1.00 10.00      B   
ATOM   3243  N   ASN   179     -25.044 -20.304  -1.785  1.00 10.00      B   
ATOM   3244  HN  ASN   179     -24.393 -20.852  -2.291  1.00 10.00      B   
ATOM   3245  CA  ASN   179     -24.822 -18.869  -1.650  1.00 10.00      B   
ATOM   3246  CB  ASN   179     -23.720 -18.555  -0.630  1.00 10.00      B   
ATOM   3247  CG  ASN   179     -22.388 -19.172  -0.991  1.00 10.00      B   
ATOM   3248  OD1 ASN   179     -21.661 -18.655  -1.836  1.00 10.00      B   
ATOM   3249  ND2 ASN   179     -22.050 -20.269  -0.340  1.00 10.00      B   
ATOM   3250 HD21 ASN   179     -22.670 -20.618   0.336  1.00 10.00      B   
ATOM   3251 HD22 ASN   179     -21.197 -20.695  -0.563  1.00 10.00      B   
ATOM   3252  C   ASN   179     -24.534 -18.194  -2.986  1.00 10.00      B   
ATOM   3253  O   ASN   179     -24.344 -18.857  -4.006  1.00 10.00      B   
ATOM   3254  N   THR   180     -24.493 -16.867  -2.957  1.00 10.00      B   
ATOM   3255  HN  THR   180     -24.634 -16.408  -2.102  1.00 10.00      B   
ATOM   3256  CA  THR   180     -24.254 -16.060  -4.146  1.00 10.00      B   
ATOM   3257  CB  THR   180     -24.621 -14.591  -3.876  1.00 10.00      B   
ATOM   3258  OG1 THR   180     -24.503 -14.330  -2.467  1.00 10.00      B   
ATOM   3259  HG1 THR   180     -25.357 -14.479  -2.042  1.00 10.00      B   
ATOM   3260  CG2 THR   180     -26.052 -14.313  -4.313  1.00 10.00      B   
ATOM   3261  C   THR   180     -22.812 -16.149  -4.646  1.00 10.00      B   
ATOM   3262  O   THR   180     -22.560 -16.024  -5.847  1.00 10.00      B   
ATOM   3263  N   GLN   181     -21.869 -16.378  -3.733  1.00 10.00      B   
ATOM   3264  HN  GLN   181     -22.127 -16.493  -2.795  1.00 10.00      B   
ATOM   3265  CA  GLN   181     -20.460 -16.478  -4.104  1.00 10.00      B   
ATOM   3266  CB  GLN   181     -19.566 -16.616  -2.867  1.00 10.00      B   
ATOM   3267  CG  GLN   181     -19.445 -15.358  -2.023  1.00 10.00      B   
ATOM   3268  CD  GLN   181     -18.836 -14.190  -2.780  1.00 10.00      B   
ATOM   3269  OE1 GLN   181     -17.612 -14.055  -2.865  1.00 10.00      B   
ATOM   3270  NE2 GLN   181     -19.687 -13.328  -3.320  1.00 10.00      B   
ATOM   3271 HE21 GLN   181     -20.646 -13.490  -3.206  1.00 10.00      B   
ATOM   3272 HE22 GLN   181     -19.323 -12.553  -3.802  1.00 10.00      B   
ATOM   3273  C   GLN   181     -20.233 -17.649  -5.057  1.00 10.00      B   
ATOM   3274  O   GLN   181     -19.455 -17.547  -6.006  1.00 10.00      B   
ATOM   3275  N   GLU   182     -20.926 -18.752  -4.802  1.00 10.00      B   
ATOM   3276  HN  GLU   182     -21.520 -18.773  -4.021  1.00 10.00      B   
ATOM   3277  CA  GLU   182     -20.815 -19.941  -5.639  1.00 10.00      B   
ATOM   3278  CB  GLU   182     -21.544 -21.116  -4.993  1.00 10.00      B   
ATOM   3279  CG  GLU   182     -20.983 -21.513  -3.639  1.00 10.00      B   
ATOM   3280  CD  GLU   182     -21.918 -22.413  -2.863  1.00 10.00      B   
ATOM   3281  OE1 GLU   182     -23.146 -22.223  -2.961  1.00 10.00      B   
ATOM   3282  OE2 GLU   182     -21.427 -23.305  -2.136  1.00 10.00      B   
ATOM   3283  C   GLU   182     -21.372 -19.674  -7.035  1.00 10.00      B   
ATOM   3284  O   GLU   182     -20.806 -20.118  -8.036  1.00 10.00      B   
ATOM   3285  N   ILE   183     -22.475 -18.931  -7.098  1.00 10.00      B   
ATOM   3286  HN  ILE   183     -22.881 -18.608  -6.267  1.00 10.00      B   
ATOM   3287  CA  ILE   183     -23.098 -18.593  -8.375  1.00 10.00      B   
ATOM   3288  CB  ILE   183     -24.408 -17.802  -8.181  1.00 10.00      B   
ATOM   3289  CG1 ILE   183     -25.328 -18.526  -7.194  1.00 10.00      B   
ATOM   3290  CG2 ILE   183     -25.109 -17.607  -9.520  1.00 10.00      B   
ATOM   3291  CD1 ILE   183     -26.547 -17.724  -6.796  1.00 10.00      B   
ATOM   3292  C   ILE   183     -22.128 -17.770  -9.221  1.00 10.00      B   
ATOM   3293  O   ILE   183     -22.035 -17.952 -10.437  1.00 10.00      B   
ATOM   3294  N   TYR   184     -21.392 -16.886  -8.553  1.00 10.00      B   
ATOM   3295  HN  TYR   184     -21.520 -16.800  -7.583  1.00 10.00      B   
ATOM   3296  CA  TYR   184     -20.409 -16.035  -9.212  1.00 10.00      B   
ATOM   3297  CB  TYR   184     -19.745 -15.109  -8.183  1.00 10.00      B   
ATOM   3298  CG  TYR   184     -18.589 -14.286  -8.714  1.00 10.00      B   
ATOM   3299  CD1 TYR   184     -18.802 -13.253  -9.617  1.00 10.00      B   
ATOM   3300  CD2 TYR   184     -17.285 -14.539  -8.304  1.00 10.00      B   
ATOM   3301  CE1 TYR   184     -17.750 -12.496 -10.099  1.00 10.00      B   
ATOM   3302  CE2 TYR   184     -16.227 -13.787  -8.781  1.00 10.00      B   
ATOM   3303  CZ  TYR   184     -16.465 -12.766  -9.678  1.00 10.00      B   
ATOM   3304  OH  TYR   184     -15.412 -12.014 -10.154  1.00 10.00      B   
ATOM   3305  HH  TYR   184     -15.649 -11.077 -10.119  1.00 10.00      B   
ATOM   3306  C   TYR   184     -19.362 -16.879  -9.933  1.00 10.00      B   
ATOM   3307  O   TYR   184     -19.030 -16.615 -11.092  1.00 10.00      B   
ATOM   3308  N   VAL   185     -18.873 -17.911  -9.252  1.00 10.00      B   
ATOM   3309  HN  VAL   185     -19.200 -18.079  -8.342  1.00 10.00      B   
ATOM   3310  CA  VAL   185     -17.865 -18.802  -9.818  1.00 10.00      B   
ATOM   3311  CB  VAL   185     -17.436 -19.886  -8.803  1.00 10.00      B   
ATOM   3312  CG1 VAL   185     -16.296 -20.732  -9.353  1.00 10.00      B   
ATOM   3313  CG2 VAL   185     -17.041 -19.255  -7.478  1.00 10.00      B   
ATOM   3314  C   VAL   185     -18.382 -19.476 -11.089  1.00 10.00      B   
ATOM   3315  O   VAL   185     -17.659 -19.601 -12.078  1.00 10.00      B   
ATOM   3316  N   TYR   186     -19.645 -19.887 -11.058  1.00 10.00      B   
ATOM   3317  HN  TYR   186     -20.173 -19.746 -10.242  1.00 10.00      B   
ATOM   3318  CA  TYR   186     -20.264 -20.546 -12.204  1.00 10.00      B   
ATOM   3319  CB  TYR   186     -21.620 -21.151 -11.819  1.00 10.00      B   
ATOM   3320  CG  TYR   186     -22.342 -21.851 -12.957  1.00 10.00      B   
ATOM   3321  CD1 TYR   186     -21.711 -22.836 -13.708  1.00 10.00      B   
ATOM   3322  CD2 TYR   186     -23.655 -21.527 -13.277  1.00 10.00      B   
ATOM   3323  CE1 TYR   186     -22.363 -23.473 -14.745  1.00 10.00      B   
ATOM   3324  CE2 TYR   186     -24.315 -22.164 -14.313  1.00 10.00      B   
ATOM   3325  CZ  TYR   186     -23.665 -23.135 -15.044  1.00 10.00      B   
ATOM   3326  OH  TYR   186     -24.315 -23.770 -16.081  1.00 10.00      B   
ATOM   3327  HH  TYR   186     -24.528 -23.129 -16.773  1.00 10.00      B   
ATOM   3328  C   TYR   186     -20.427 -19.587 -13.380  1.00 10.00      B   
ATOM   3329  O   TYR   186     -20.139 -19.940 -14.524  1.00 10.00      B   
ATOM   3330  N   THR   187     -20.869 -18.368 -13.094  1.00 10.00      B   
ATOM   3331  HN  THR   187     -21.071 -18.139 -12.159  1.00 10.00      B   
ATOM   3332  CA  THR   187     -21.080 -17.366 -14.134  1.00 10.00      B   
ATOM   3333  CB  THR   187     -21.853 -16.142 -13.604  1.00 10.00      B   
ATOM   3334  OG1 THR   187     -21.310 -15.720 -12.343  1.00 10.00      B   
ATOM   3335  HG1 THR   187     -20.460 -16.155 -12.190  1.00 10.00      B   
ATOM   3336  CG2 THR   187     -23.327 -16.477 -13.431  1.00 10.00      B   
ATOM   3337  C   THR   187     -19.779 -16.914 -14.802  1.00 10.00      B   
ATOM   3338  O   THR   187     -19.804 -16.235 -15.826  1.00 10.00      B   
ATOM   3339  N   LEU   188     -18.646 -17.303 -14.230  1.00 10.00      B   
ATOM   3340  HN  LEU   188     -18.682 -17.857 -13.420  1.00 10.00      B   
ATOM   3341  CA  LEU   188     -17.348 -16.932 -14.779  1.00 10.00      B   
ATOM   3342  CB  LEU   188     -16.246 -17.103 -13.729  1.00 10.00      B   
ATOM   3343  CG  LEU   188     -16.261 -16.103 -12.572  1.00 10.00      B   
ATOM   3344  CD1 LEU   188     -15.254 -16.497 -11.505  1.00 10.00      B   
ATOM   3345  CD2 LEU   188     -15.991 -14.694 -13.076  1.00 10.00      B   
ATOM   3346  C   LEU   188     -17.022 -17.734 -16.037  1.00 10.00      B   
ATOM   3347  O   LEU   188     -16.170 -17.339 -16.829  1.00 10.00      B   
ATOM   3348  N   PHE   189     -17.709 -18.854 -16.221  1.00 10.00      B   
ATOM   3349  HN  PHE   189     -18.382 -19.118 -15.557  1.00 10.00      B   
ATOM   3350  CA  PHE   189     -17.486 -19.704 -17.388  1.00 10.00      B   
ATOM   3351  CB  PHE   189     -17.253 -21.150 -16.954  1.00 10.00      B   
ATOM   3352  CG  PHE   189     -16.123 -21.321 -15.984  1.00 10.00      B   
ATOM   3353  CD1 PHE   189     -16.375 -21.582 -14.649  1.00 10.00      B   
ATOM   3354  CD2 PHE   189     -14.809 -21.211 -16.409  1.00 10.00      B   
ATOM   3355  CE1 PHE   189     -15.337 -21.740 -13.755  1.00 10.00      B   
ATOM   3356  CE2 PHE   189     -13.766 -21.368 -15.521  1.00 10.00      B   
ATOM   3357  CZ  PHE   189     -14.030 -21.626 -14.192  1.00 10.00      B   
ATOM   3358  C   PHE   189     -18.682 -19.641 -18.327  1.00 10.00      B   
ATOM   3359  O   PHE   189     -18.821 -20.454 -19.244  1.00 10.00      B   
ATOM   3360  N   LEU   190     -19.540 -18.663 -18.100  1.00 10.00      B   
ATOM   3361  HN  LEU   190     -19.360 -18.025 -17.378  1.00 10.00      B   
ATOM   3362  CA  LEU   190     -20.733 -18.505 -18.907  1.00 10.00      B   
ATOM   3363  CB  LEU   190     -21.963 -18.388 -18.006  1.00 10.00      B   
ATOM   3364  CG  LEU   190     -22.186 -19.519 -17.000  1.00 10.00      B   
ATOM   3365  CD1 LEU   190     -23.450 -19.264 -16.197  1.00 10.00      B   
ATOM   3366  CD2 LEU   190     -22.257 -20.865 -17.703  1.00 10.00      B   
ATOM   3367  C   LEU   190     -20.643 -17.281 -19.800  1.00 10.00      B   
ATOM   3368  O   LEU   190     -19.926 -16.325 -19.492  1.00 10.00      B   
ATOM   3369  N   SER   191     -21.358 -17.328 -20.912  1.00 10.00      B   
ATOM   3370  HN  SER   191     -21.870 -18.142 -21.117  1.00 10.00      B   
ATOM   3371  CA  SER   191     -21.395 -16.219 -21.847  1.00 10.00      B   
ATOM   3372  CB  SER   191     -21.748 -16.731 -23.246  1.00 10.00      B   
ATOM   3373  OG  SER   191     -22.796 -17.687 -23.186  1.00 10.00      B   
ATOM   3374  HG  SER   191     -22.450 -18.523 -22.832  1.00 10.00      B   
ATOM   3375  C   SER   191     -22.429 -15.199 -21.376  1.00 10.00      B   
ATOM   3376  O   SER   191     -23.154 -15.455 -20.410  1.00 10.00      B   
ATOM   3377  N   SER   192     -22.511 -14.064 -22.060  1.00 10.00      B   
ATOM   3378  HN  SER   192     -21.921 -13.924 -22.834  1.00 10.00      B   
ATOM   3379  CA  SER   192     -23.457 -13.009 -21.702  1.00 10.00      B   
ATOM   3380  CB  SER   192     -23.368 -11.870 -22.718  1.00 10.00      B   
ATOM   3381  OG  SER   192     -23.046 -12.368 -24.010  1.00 10.00      B   
ATOM   3382  HG  SER   192     -23.671 -12.011 -24.653  1.00 10.00      B   
ATOM   3383  C   SER   192     -24.890 -13.540 -21.619  1.00 10.00      B   
ATOM   3384  O   SER   192     -25.662 -13.155 -20.737  1.00 10.00      B   
ATOM   3385  N   LYS   193     -25.231 -14.443 -22.529  1.00 10.00      B   
ATOM   3386  HN  LYS   193     -24.567 -14.719 -23.192  1.00 10.00      B   
ATOM   3387  CA  LYS   193     -26.562 -15.031 -22.569  1.00 10.00      B   
ATOM   3388  CB  LYS   193     -26.804 -15.715 -23.913  1.00 10.00      B   
ATOM   3389  CG  LYS   193     -26.502 -14.838 -25.114  1.00 10.00      B   
ATOM   3390  CD  LYS   193     -26.905 -15.522 -26.404  1.00 10.00      B   
ATOM   3391  CE  LYS   193     -26.501 -14.698 -27.612  1.00 10.00      B   
ATOM   3392  NZ  LYS   193     -27.044 -15.268 -28.870  1.00 10.00      B   
ATOM   3393  HZ1 LYS   193     -28.085 -15.207 -28.869  1.00 10.00      B   
ATOM   3394  HZ2 LYS   193     -26.766 -16.265 -28.962  1.00 10.00      B   
ATOM   3395  HZ3 LYS   193     -26.681 -14.743 -29.691  1.00 10.00      B   
ATOM   3396  C   LYS   193     -26.759 -16.023 -21.431  1.00 10.00      B   
ATOM   3397  O   LYS   193     -27.776 -15.990 -20.741  1.00 10.00      B   
ATOM   3398  N   GLU   194     -25.771 -16.891 -21.228  1.00 10.00      B   
ATOM   3399  HN  GLU   194     -24.974 -16.850 -21.800  1.00 10.00      B   
ATOM   3400  CA  GLU   194     -25.837 -17.899 -20.174  1.00 10.00      B   
ATOM   3401  CB  GLU   194     -24.603 -18.801 -20.207  1.00 10.00      B   
ATOM   3402  CG  GLU   194     -24.543 -19.736 -21.403  1.00 10.00      B   
ATOM   3403  CD  GLU   194     -23.249 -20.521 -21.462  1.00 10.00      B   
ATOM   3404  OE1 GLU   194     -22.206 -19.930 -21.820  1.00 10.00      B   
ATOM   3405  OE2 GLU   194     -23.266 -21.736 -21.160  1.00 10.00      B   
ATOM   3406  C   GLU   194     -25.989 -17.256 -18.800  1.00 10.00      B   
ATOM   3407  O   GLU   194     -26.803 -17.698 -17.990  1.00 10.00      B   
ATOM   3408  N   ILE   195     -25.214 -16.204 -18.549  1.00 10.00      B   
ATOM   3409  HN  ILE   195     -24.586 -15.896 -19.240  1.00 10.00      B   
ATOM   3410  CA  ILE   195     -25.270 -15.497 -17.275  1.00 10.00      B   
ATOM   3411  CB  ILE   195     -24.259 -14.329 -17.225  1.00 10.00      B   
ATOM   3412  CG1 ILE   195     -22.828 -14.861 -17.333  1.00 10.00      B   
ATOM   3413  CG2 ILE   195     -24.429 -13.513 -15.949  1.00 10.00      B   
ATOM   3414  CD1 ILE   195     -21.788 -13.784 -17.542  1.00 10.00      B   
ATOM   3415  C   ILE   195     -26.681 -14.972 -17.011  1.00 10.00      B   
ATOM   3416  O   ILE   195     -27.220 -15.133 -15.912  1.00 10.00      B   
ATOM   3417  N   GLU   196     -27.280 -14.373 -18.036  1.00 10.00      B   
ATOM   3418  HN  GLU   196     -26.804 -14.302 -18.891  1.00 10.00      B   
ATOM   3419  CA  GLU   196     -28.625 -13.823 -17.926  1.00 10.00      B   
ATOM   3420  CB  GLU   196     -29.032 -13.133 -19.232  1.00 10.00      B   
ATOM   3421  CG  GLU   196     -30.368 -12.408 -19.165  1.00 10.00      B   
ATOM   3422  CD  GLU   196     -30.876 -11.988 -20.529  1.00 10.00      B   
ATOM   3423  OE1 GLU   196     -30.285 -11.066 -21.128  1.00 10.00      B   
ATOM   3424  OE2 GLU   196     -31.866 -12.586 -21.006  1.00 10.00      B   
ATOM   3425  C   GLU   196     -29.633 -14.912 -17.570  1.00 10.00      B   
ATOM   3426  O   GLU   196     -30.412 -14.756 -16.632  1.00 10.00      B   
ATOM   3427  N   GLN   197     -29.587 -16.019 -18.308  1.00 10.00      B   
ATOM   3428  HN  GLN   197     -28.917 -16.083 -19.025  1.00 10.00      B   
ATOM   3429  CA  GLN   197     -30.502 -17.141 -18.094  1.00 10.00      B   
ATOM   3430  CB  GLN   197     -30.269 -18.231 -19.141  1.00 10.00      B   
ATOM   3431  CG  GLN   197     -30.403 -17.761 -20.578  1.00 10.00      B   
ATOM   3432  CD  GLN   197     -29.942 -18.806 -21.573  1.00 10.00      B   
ATOM   3433  OE1 GLN   197     -29.081 -19.633 -21.268  1.00 10.00      B   
ATOM   3434  NE2 GLN   197     -30.505 -18.773 -22.769  1.00 10.00      B   
ATOM   3435 HE21 GLN   197     -31.181 -18.084 -22.947  1.00 10.00      B   
ATOM   3436 HE22 GLN   197     -30.224 -19.442 -23.432  1.00 10.00      B   
ATOM   3437  C   GLN   197     -30.356 -17.747 -16.704  1.00 10.00      B   
ATOM   3438  O   GLN   197     -31.344 -18.115 -16.067  1.00 10.00      B   
ATOM   3439  N   VAL   198     -29.124 -17.864 -16.239  1.00 10.00      B   
ATOM   3440  HN  VAL   198     -28.369 -17.561 -16.793  1.00 10.00      B   
ATOM   3441  CA  VAL   198     -28.860 -18.440 -14.929  1.00 10.00      B   
ATOM   3442  CB  VAL   198     -27.367 -18.791 -14.746  1.00 10.00      B   
ATOM   3443  CG1 VAL   198     -27.067 -19.190 -13.308  1.00 10.00      B   
ATOM   3444  CG2 VAL   198     -26.980 -19.917 -15.693  1.00 10.00      B   
ATOM   3445  C   VAL   198     -29.332 -17.523 -13.802  1.00 10.00      B   
ATOM   3446  O   VAL   198     -30.021 -17.965 -12.884  1.00 10.00      B   
ATOM   3447  N   LEU   199     -28.992 -16.241 -13.897  1.00 10.00      B   
ATOM   3448  HN  LEU   199     -28.478 -15.937 -14.678  1.00 10.00      B   
ATOM   3449  CA  LEU   199     -29.363 -15.276 -12.868  1.00 10.00      B   
ATOM   3450  CB  LEU   199     -28.583 -13.968 -13.015  1.00 10.00      B   
ATOM   3451  CG  LEU   199     -27.075 -14.062 -12.759  1.00 10.00      B   
ATOM   3452  CD1 LEU   199     -26.415 -12.701 -12.907  1.00 10.00      B   
ATOM   3453  CD2 LEU   199     -26.799 -14.640 -11.378  1.00 10.00      B   
ATOM   3454  C   LEU   199     -30.869 -15.026 -12.785  1.00 10.00      B   
ATOM   3455  O   LEU   199     -31.391 -14.718 -11.710  1.00 10.00      B   
ATOM   3456  N   SER   200     -31.573 -15.168 -13.905  1.00 10.00      B   
ATOM   3457  HN  SER   200     -31.116 -15.411 -14.743  1.00 10.00      B   
ATOM   3458  CA  SER   200     -33.018 -14.956 -13.915  1.00 10.00      B   
ATOM   3459  CB  SER   200     -33.547 -14.806 -15.344  1.00 10.00      B   
ATOM   3460  OG  SER   200     -32.954 -15.750 -16.219  1.00 10.00      B   
ATOM   3461  HG  SER   200     -33.369 -16.613 -16.089  1.00 10.00      B   
ATOM   3462  C   SER   200     -33.751 -16.079 -13.182  1.00 10.00      B   
ATOM   3463  O   SER   200     -34.868 -15.892 -12.693  1.00 10.00      B   
ATOM   3464  N   GLY   201     -33.104 -17.234 -13.088  1.00 10.00      B   
ATOM   3465  HN  GLY   201     -32.206 -17.315 -13.473  1.00 10.00      B   
ATOM   3466  CA  GLY   201     -33.706 -18.371 -12.417  1.00 10.00      B   
ATOM   3467  C   GLY   201     -33.199 -18.541 -11.000  1.00 10.00      B   
ATOM   3468  O   GLY   201     -33.466 -19.553 -10.352  1.00 10.00      B   
ATOM   3469  N   VAL   202     -32.457 -17.556 -10.518  1.00 10.00      B   
ATOM   3470  HN  VAL   202     -32.267 -16.777 -11.085  1.00 10.00      B   
ATOM   3471  CA  VAL   202     -31.922 -17.603  -9.162  1.00 10.00      B   
ATOM   3472  CB  VAL   202     -30.639 -16.756  -9.012  1.00 10.00      B   
ATOM   3473  CG1 VAL   202     -30.184 -16.715  -7.563  1.00 10.00      B   
ATOM   3474  CG2 VAL   202     -29.526 -17.308  -9.889  1.00 10.00      B   
ATOM   3475  C   VAL   202     -32.973 -17.133  -8.160  1.00 10.00      B   
ATOM   3476  O   VAL   202     -33.400 -15.975  -8.189  1.00 10.00      B   
ATOM   3477  N   THR   203     -33.398 -18.041  -7.293  1.00 10.00      B   
ATOM   3478  HN  THR   203     -33.033 -18.954  -7.332  1.00 10.00      B   
ATOM   3479  CA  THR   203     -34.394 -17.730  -6.281  1.00 10.00      B   
ATOM   3480  CB  THR   203     -35.049 -19.022  -5.773  1.00 10.00      B   
ATOM   3481  OG1 THR   203     -34.292 -20.143  -6.259  1.00 10.00      B   
ATOM   3482  HG1 THR   203     -34.727 -20.962  -5.997  1.00 10.00      B   
ATOM   3483  CG2 THR   203     -36.478 -19.121  -6.280  1.00 10.00      B   
ATOM   3484  C   THR   203     -33.750 -16.997  -5.112  1.00 10.00      B   
ATOM   3485  O   THR   203     -34.394 -16.198  -4.427  1.00 10.00      B   
ATOM   3486  N   LEU   204     -32.465 -17.264  -4.909  1.00 10.00      B   
ATOM   3487  HN  LEU   204     -32.016 -17.898  -5.506  1.00 10.00      B   
ATOM   3488  CA  LEU   204     -31.702 -16.638  -3.838  1.00 10.00      B   
ATOM   3489  CB  LEU   204     -30.309 -17.276  -3.735  1.00 10.00      B   
ATOM   3490  CG  LEU   204     -30.259 -18.782  -3.467  1.00 10.00      B   
ATOM   3491  CD1 LEU   204     -28.835 -19.299  -3.602  1.00 10.00      B   
ATOM   3492  CD2 LEU   204     -30.820 -19.107  -2.092  1.00 10.00      B   
ATOM   3493  C   LEU   204     -31.558 -15.145  -4.106  1.00 10.00      B   
ATOM   3494  O   LEU   204     -31.565 -14.714  -5.260  1.00 10.00      B   
ATOM   3495  N   PRO   205     -31.449 -14.333  -3.044  1.00 10.00      B   
ATOM   3496  CA  PRO   205     -31.290 -12.882  -3.171  1.00 10.00      B   
ATOM   3497  CB  PRO   205     -31.355 -12.371  -1.723  1.00 10.00      B   
ATOM   3498  CG  PRO   205     -31.907 -13.505  -0.929  1.00 10.00      B   
ATOM   3499  CD  PRO   205     -31.479 -14.757  -1.637  1.00 10.00      B   
ATOM   3500  C   PRO   205     -29.941 -12.526  -3.783  1.00 10.00      B   
ATOM   3501  O   PRO   205     -28.891 -12.815  -3.205  1.00 10.00      B   
ATOM   3502  N   LEU   206     -29.973 -11.909  -4.955  1.00 10.00      B   
ATOM   3503  HN  LEU   206     -30.841 -11.701  -5.359  1.00 10.00      B   
ATOM   3504  CA  LEU   206     -28.753 -11.521  -5.649  1.00 10.00      B   
ATOM   3505  CB  LEU   206     -29.068 -11.032  -7.065  1.00 10.00      B   
ATOM   3506  CG  LEU   206     -29.648 -12.065  -8.035  1.00 10.00      B   
ATOM   3507  CD1 LEU   206     -29.863 -11.441  -9.403  1.00 10.00      B   
ATOM   3508  CD2 LEU   206     -28.735 -13.279  -8.137  1.00 10.00      B   
ATOM   3509  C   LEU   206     -28.008 -10.437  -4.881  1.00 10.00      B   
ATOM   3510  O   LEU   206     -28.614  -9.481  -4.393  1.00 10.00      B   
ATOM   3511  N   ASP   207     -26.697 -10.590  -4.782  1.00 10.00      B   
ATOM   3512  HN  ASP   207     -26.271 -11.365  -5.205  1.00 10.00      B   
ATOM   3513  CA  ASP   207     -25.867  -9.628  -4.072  1.00 10.00      B   
ATOM   3514  CB  ASP   207     -24.566 -10.286  -3.591  1.00 10.00      B   
ATOM   3515  CG  ASP   207     -23.396 -10.057  -4.527  1.00 10.00      B   
ATOM   3516  OD1 ASP   207     -23.400 -10.622  -5.639  1.00 10.00      B   
ATOM   3517  OD2 ASP   207     -22.473  -9.298  -4.154  1.00 10.00      B   
ATOM   3518  C   ASP   207     -25.575  -8.422  -4.961  1.00 10.00      B   
ATOM   3519  O   ASP   207     -25.958  -8.403  -6.133  1.00 10.00      B   
ATOM   3520  N   LEU   208     -24.897  -7.423  -4.402  1.00 10.00      B   
ATOM   3521  HN  LEU   208     -24.612  -7.509  -3.469  1.00 10.00      B   
ATOM   3522  CA  LEU   208     -24.561  -6.206  -5.136  1.00 10.00      B   
ATOM   3523  CB  LEU   208     -23.791  -5.231  -4.243  1.00 10.00      B   
ATOM   3524  CG  LEU   208     -24.527  -4.726  -3.000  1.00 10.00      B   
ATOM   3525  CD1 LEU   208     -23.587  -3.919  -2.118  1.00 10.00      B   
ATOM   3526  CD2 LEU   208     -25.738  -3.893  -3.394  1.00 10.00      B   
ATOM   3527  C   LEU   208     -23.760  -6.500  -6.402  1.00 10.00      B   
ATOM   3528  O   LEU   208     -23.985  -5.880  -7.442  1.00 10.00      B   
ATOM   3529  N   GLU   209     -22.837  -7.450  -6.315  1.00 10.00      B   
ATOM   3530  HN  GLU   209     -22.717  -7.933  -5.462  1.00 10.00      B   
ATOM   3531  CA  GLU   209     -22.005  -7.810  -7.454  1.00 10.00      B   
ATOM   3532  CB  GLU   209     -20.888  -8.759  -7.017  1.00 10.00      B   
ATOM   3533  CG  GLU   209     -19.670  -8.754  -7.926  1.00 10.00      B   
ATOM   3534  CD  GLU   209     -18.860  -7.481  -7.801  1.00 10.00      B   
ATOM   3535  OE1 GLU   209     -18.982  -6.791  -6.768  1.00 10.00      B   
ATOM   3536  OE2 GLU   209     -18.086  -7.167  -8.730  1.00 10.00      B   
ATOM   3537  C   GLU   209     -22.837  -8.457  -8.557  1.00 10.00      B   
ATOM   3538  O   GLU   209     -22.847  -7.987  -9.700  1.00 10.00      B   
ATOM   3539  N   LEU   210     -23.551  -9.524  -8.201  1.00 10.00      B   
ATOM   3540  HN  LEU   210     -23.517  -9.836  -7.263  1.00 10.00      B   
ATOM   3541  CA  LEU   210     -24.379 -10.247  -9.156  1.00 10.00      B   
ATOM   3542  CB  LEU   210     -25.002 -11.491  -8.523  1.00 10.00      B   
ATOM   3543  CG  LEU   210     -24.038 -12.649  -8.244  1.00 10.00      B   
ATOM   3544  CD1 LEU   210     -24.786 -13.855  -7.697  1.00 10.00      B   
ATOM   3545  CD2 LEU   210     -23.268 -13.019  -9.503  1.00 10.00      B   
ATOM   3546  C   LEU   210     -25.447  -9.356  -9.777  1.00 10.00      B   
ATOM   3547  O   LEU   210     -25.765  -9.496 -10.956  1.00 10.00      B   
ATOM   3548  N   LYS   211     -25.989  -8.431  -8.992  1.00 10.00      B   
ATOM   3549  HN  LYS   211     -25.696  -8.362  -8.053  1.00 10.00      B   
ATOM   3550  CA  LYS   211     -27.011  -7.518  -9.492  1.00 10.00      B   
ATOM   3551  CB  LYS   211     -27.528  -6.610  -8.377  1.00 10.00      B   
ATOM   3552  CG  LYS   211     -28.654  -7.214  -7.553  1.00 10.00      B   
ATOM   3553  CD  LYS   211     -29.098  -6.260  -6.458  1.00 10.00      B   
ATOM   3554  CE  LYS   211     -30.363  -6.748  -5.770  1.00 10.00      B   
ATOM   3555  NZ  LYS   211     -30.821  -5.807  -4.713  1.00 10.00      B   
ATOM   3556  HZ1 LYS   211     -31.735  -6.115  -4.328  1.00 10.00      B   
ATOM   3557  HZ2 LYS   211     -30.930  -4.850  -5.104  1.00 10.00      B   
ATOM   3558  HZ3 LYS   211     -30.129  -5.775  -3.938  1.00 10.00      B   
ATOM   3559  C   LYS   211     -26.472  -6.674 -10.642  1.00 10.00      B   
ATOM   3560  O   LYS   211     -27.116  -6.541 -11.685  1.00 10.00      B   
ATOM   3561  N   LEU   212     -25.279  -6.121 -10.444  1.00 10.00      B   
ATOM   3562  HN  LEU   212     -24.819  -6.276  -9.590  1.00 10.00      B   
ATOM   3563  CA  LEU   212     -24.635  -5.294 -11.457  1.00 10.00      B   
ATOM   3564  CB  LEU   212     -23.387  -4.610 -10.885  1.00 10.00      B   
ATOM   3565  CG  LEU   212     -23.603  -3.698  -9.673  1.00 10.00      B   
ATOM   3566  CD1 LEU   212     -22.270  -3.225  -9.114  1.00 10.00      B   
ATOM   3567  CD2 LEU   212     -24.479  -2.511 -10.037  1.00 10.00      B   
ATOM   3568  C   LEU   212     -24.257  -6.134 -12.671  1.00 10.00      B   
ATOM   3569  O   LEU   212     -24.454  -5.717 -13.813  1.00 10.00      B   
ATOM   3570  N   LEU   213     -23.723  -7.322 -12.417  1.00 10.00      B   
ATOM   3571  HN  LEU   213     -23.596  -7.601 -11.482  1.00 10.00      B   
ATOM   3572  CA  LEU   213     -23.316  -8.225 -13.485  1.00 10.00      B   
ATOM   3573  CB  LEU   213     -22.583  -9.439 -12.912  1.00 10.00      B   
ATOM   3574  CG  LEU   213     -21.249  -9.137 -12.226  1.00 10.00      B   
ATOM   3575  CD1 LEU   213     -20.724 -10.363 -11.501  1.00 10.00      B   
ATOM   3576  CD2 LEU   213     -20.230  -8.625 -13.233  1.00 10.00      B   
ATOM   3577  C   LEU   213     -24.512  -8.658 -14.328  1.00 10.00      B   
ATOM   3578  O   LEU   213     -24.408  -8.790 -15.549  1.00 10.00      B   
ATOM   3579  N   TYR   214     -25.647  -8.871 -13.671  1.00 10.00      B   
ATOM   3580  HN  TYR   214     -25.659  -8.763 -12.693  1.00 10.00      B   
ATOM   3581  CA  TYR   214     -26.868  -9.273 -14.358  1.00 10.00      B   
ATOM   3582  CB  TYR   214     -27.984  -9.565 -13.349  1.00 10.00      B   
ATOM   3583  CG  TYR   214     -29.243 -10.141 -13.966  1.00 10.00      B   
ATOM   3584  CD1 TYR   214     -29.176 -11.037 -15.026  1.00 10.00      B   
ATOM   3585  CD2 TYR   214     -30.500  -9.790 -13.486  1.00 10.00      B   
ATOM   3586  CE1 TYR   214     -30.321 -11.561 -15.592  1.00 10.00      B   
ATOM   3587  CE2 TYR   214     -31.651 -10.311 -14.048  1.00 10.00      B   
ATOM   3588  CZ  TYR   214     -31.555 -11.197 -15.100  1.00 10.00      B   
ATOM   3589  OH  TYR   214     -32.696 -11.719 -15.663  1.00 10.00      B   
ATOM   3590  HH  TYR   214     -32.477 -12.534 -16.129  1.00 10.00      B   
ATOM   3591  C   TYR   214     -27.311  -8.180 -15.323  1.00 10.00      B   
ATOM   3592  O   TYR   214     -27.720  -8.454 -16.454  1.00 10.00      B   
ATOM   3593  N   MET   215     -27.208  -6.936 -14.874  1.00 10.00      B   
ATOM   3594  HN  MET   215     -26.868  -6.781 -13.967  1.00 10.00      B   
ATOM   3595  CA  MET   215     -27.586  -5.798 -15.697  1.00 10.00      B   
ATOM   3596  CB  MET   215     -27.597  -4.505 -14.880  1.00 10.00      B   
ATOM   3597  CG  MET   215     -28.682  -4.462 -13.816  1.00 10.00      B   
ATOM   3598  SD  MET   215     -28.934  -2.811 -13.137  1.00 10.00      B   
ATOM   3599  CE  MET   215     -27.351  -2.525 -12.349  1.00 10.00      B   
ATOM   3600  C   MET   215     -26.654  -5.676 -16.896  1.00 10.00      B   
ATOM   3601  O   MET   215     -27.077  -5.296 -17.990  1.00 10.00      B   
ATOM   3602  N   LYS   216     -25.382  -5.997 -16.684  1.00 10.00      B   
ATOM   3603  HN  LYS   216     -25.100  -6.261 -15.781  1.00 10.00      B   
ATOM   3604  CA  LYS   216     -24.395  -5.947 -17.756  1.00 10.00      B   
ATOM   3605  CB  LYS   216     -22.982  -6.184 -17.214  1.00 10.00      B   
ATOM   3606  CG  LYS   216     -22.440  -5.056 -16.351  1.00 10.00      B   
ATOM   3607  CD  LYS   216     -20.985  -5.296 -15.982  1.00 10.00      B   
ATOM   3608  CE  LYS   216     -20.437  -4.165 -15.127  1.00 10.00      B   
ATOM   3609  NZ  LYS   216     -18.977  -4.307 -14.879  1.00 10.00      B   
ATOM   3610  HZ1 LYS   216     -18.463  -4.332 -15.781  1.00 10.00      B   
ATOM   3611  HZ2 LYS   216     -18.780  -5.184 -14.355  1.00 10.00      B   
ATOM   3612  HZ3 LYS   216     -18.630  -3.500 -14.319  1.00 10.00      B   
ATOM   3613  C   LYS   216     -24.724  -6.995 -18.813  1.00 10.00      B   
ATOM   3614  O   LYS   216     -24.739  -6.702 -20.009  1.00 10.00      B   
ATOM   3615  N   ALA   217     -25.015  -8.209 -18.352  1.00 10.00      B   
ATOM   3616  HN  ALA   217     -24.997  -8.365 -17.382  1.00 10.00      B   
ATOM   3617  CA  ALA   217     -25.355  -9.316 -19.239  1.00 10.00      B   
ATOM   3618  CB  ALA   217     -25.588 -10.587 -18.436  1.00 10.00      B   
ATOM   3619  C   ALA   217     -26.583  -8.983 -20.075  1.00 10.00      B   
ATOM   3620  O   ALA   217     -26.587  -9.179 -21.289  1.00 10.00      B   
ATOM   3621  N   MET   218     -27.618  -8.459 -19.420  1.00 10.00      B   
ATOM   3622  HN  MET   218     -27.550  -8.320 -18.448  1.00 10.00      B   
ATOM   3623  CA  MET   218     -28.855  -8.090 -20.108  1.00 10.00      B   
ATOM   3624  CB  MET   218     -29.908  -7.570 -19.125  1.00 10.00      B   
ATOM   3625  CG  MET   218     -30.691  -8.665 -18.415  1.00 10.00      B   
ATOM   3626  SD  MET   218     -32.034  -8.021 -17.395  1.00 10.00      B   
ATOM   3627  CE  MET   218     -31.118  -7.081 -16.178  1.00 10.00      B   
ATOM   3628  C   MET   218     -28.593  -7.060 -21.202  1.00 10.00      B   
ATOM   3629  O   MET   218     -29.148  -7.150 -22.296  1.00 10.00      B   
ATOM   3630  N   LYS   219     -27.734  -6.090 -20.911  1.00 10.00      B   
ATOM   3631  HN  LYS   219     -27.312  -6.070 -20.023  1.00 10.00      B   
ATOM   3632  CA  LYS   219     -27.399  -5.056 -21.881  1.00 10.00      B   
ATOM   3633  CB  LYS   219     -26.605  -3.926 -21.222  1.00 10.00      B   
ATOM   3634  CG  LYS   219     -26.359  -2.726 -22.125  1.00 10.00      B   
ATOM   3635  CD  LYS   219     -25.705  -1.586 -21.365  1.00 10.00      B   
ATOM   3636  CE  LYS   219     -25.297  -0.459 -22.298  1.00 10.00      B   
ATOM   3637  NZ  LYS   219     -24.604   0.635 -21.569  1.00 10.00      B   
ATOM   3638  HZ1 LYS   219     -24.254   1.350 -22.242  1.00 10.00      B   
ATOM   3639  HZ2 LYS   219     -23.796   0.254 -21.037  1.00 10.00      B   
ATOM   3640  HZ3 LYS   219     -25.256   1.091 -20.905  1.00 10.00      B   
ATOM   3641  C   LYS   219     -26.619  -5.656 -23.047  1.00 10.00      B   
ATOM   3642  O   LYS   219     -26.839  -5.300 -24.206  1.00 10.00      B   
ATOM   3643  N   GLU   220     -25.719  -6.583 -22.735  1.00 10.00      B   
ATOM   3644  HN  GLU   220     -25.585  -6.820 -21.790  1.00 10.00      B   
ATOM   3645  CA  GLU   220     -24.914  -7.250 -23.753  1.00 10.00      B   
ATOM   3646  CB  GLU   220     -23.869  -8.159 -23.102  1.00 10.00      B   
ATOM   3647  CG  GLU   220     -22.769  -7.423 -22.356  1.00 10.00      B   
ATOM   3648  CD  GLU   220     -21.483  -7.323 -23.149  1.00 10.00      B   
ATOM   3649  OE1 GLU   220     -20.885  -8.379 -23.459  1.00 10.00      B   
ATOM   3650  OE2 GLU   220     -21.052  -6.189 -23.450  1.00 10.00      B   
ATOM   3651  C   GLU   220     -25.796  -8.072 -24.689  1.00 10.00      B   
ATOM   3652  O   GLU   220     -25.490  -8.219 -25.871  1.00 10.00      B   
ATOM   3653  N   ASN   221     -26.898  -8.587 -24.156  1.00 10.00      B   
ATOM   3654  HN  ASN   221     -27.085  -8.431 -23.203  1.00 10.00      B   
ATOM   3655  CA  ASN   221     -27.834  -9.396 -24.938  1.00 10.00      B   
ATOM   3656  CB  ASN   221     -28.499 -10.455 -24.054  1.00 10.00      B   
ATOM   3657  CG  ASN   221     -27.510 -11.397 -23.399  1.00 10.00      B   
ATOM   3658  OD1 ASN   221     -26.456 -11.700 -23.956  1.00 10.00      B   
ATOM   3659  ND2 ASN   221     -27.847 -11.867 -22.209  1.00 10.00      B   
ATOM   3660 HD21 ASN   221     -28.718 -11.584 -21.824  1.00 10.00      B   
ATOM   3661 HD22 ASN   221     -27.220 -12.465 -21.748  1.00 10.00      B   
ATOM   3662  C   ASN   221     -28.913  -8.531 -25.580  1.00 10.00      B   
ATOM   3663  O   ASN   221     -29.745  -9.029 -26.342  1.00 10.00      B   
ATOM   3664  N   ALA   222     -28.896  -7.238 -25.253  1.00 10.00      B   
ATOM   3665  HN  ALA   222     -28.211  -6.922 -24.625  1.00 10.00      B   
ATOM   3666  CA  ALA   222     -29.863  -6.273 -25.780  1.00 10.00      B   
ATOM   3667  CB  ALA   222     -29.875  -6.247 -27.304  1.00 10.00      B   
ATOM   3668  C   ALA   222     -31.263  -6.507 -25.212  1.00 10.00      B   
ATOM   3669  O   ALA   222     -32.267  -6.157 -25.837  1.00 10.00      B   
ATOM   3670  N   SER   223     -31.319  -7.084 -24.017  1.00 10.00      B   
ATOM   3671  HN  SER   223     -30.482  -7.334 -23.570  1.00 10.00      B   
ATOM   3672  CA  SER   223     -32.582  -7.359 -23.344  1.00 10.00      B   
ATOM   3673  CB  SER   223     -32.392  -8.501 -22.340  1.00 10.00      B   
ATOM   3674  OG  SER   223     -31.617  -9.548 -22.906  1.00 10.00      B   
ATOM   3675  HG  SER   223     -31.189 -10.059 -22.190  1.00 10.00      B   
ATOM   3676  C   SER   223     -33.073  -6.099 -22.625  1.00 10.00      B   
ATOM   3677  O   SER   223     -33.255  -6.091 -21.407  1.00 10.00      B   
ATOM   3678  N   PHE   224     -33.296  -5.039 -23.399  1.00 10.00      B   
ATOM   3679  HN  PHE   224     -33.161  -5.128 -24.365  1.00 10.00      B   
ATOM   3680  CA  PHE   224     -33.736  -3.752 -22.868  1.00 10.00      B   
ATOM   3681  CB  PHE   224     -33.779  -2.696 -23.978  1.00 10.00      B   
ATOM   3682  CG  PHE   224     -32.433  -2.404 -24.584  1.00 10.00      B   
ATOM   3683  CD1 PHE   224     -32.125  -2.830 -25.866  1.00 10.00      B   
ATOM   3684  CD2 PHE   224     -31.474  -1.703 -23.869  1.00 10.00      B   
ATOM   3685  CE1 PHE   224     -30.888  -2.564 -26.423  1.00 10.00      B   
ATOM   3686  CE2 PHE   224     -30.234  -1.435 -24.420  1.00 10.00      B   
ATOM   3687  CZ  PHE   224     -29.942  -1.865 -25.699  1.00 10.00      B   
ATOM   3688  C   PHE   224     -35.083  -3.832 -22.155  1.00 10.00      B   
ATOM   3689  O   PHE   224     -35.332  -3.080 -21.212  1.00 10.00      B   
ATOM   3690  N   GLU   225     -35.947  -4.738 -22.601  1.00 10.00      B   
ATOM   3691  HN  GLU   225     -35.693  -5.316 -23.351  1.00 10.00      B   
ATOM   3692  CA  GLU   225     -37.262  -4.895 -21.991  1.00 10.00      B   
ATOM   3693  CB  GLU   225     -38.108  -5.899 -22.778  1.00 10.00      B   
ATOM   3694  CG  GLU   225     -39.447  -6.228 -22.135  1.00 10.00      B   
ATOM   3695  CD  GLU   225     -40.145  -7.383 -22.813  1.00 10.00      B   
ATOM   3696  OE1 GLU   225     -39.850  -8.546 -22.467  1.00 10.00      B   
ATOM   3697  OE2 GLU   225     -40.983  -7.134 -23.702  1.00 10.00      B   
ATOM   3698  C   GLU   225     -37.129  -5.336 -20.539  1.00 10.00      B   
ATOM   3699  O   GLU   225     -37.689  -4.716 -19.633  1.00 10.00      B   
ATOM   3700  N   ALA   226     -36.371  -6.404 -20.327  1.00 10.00      B   
ATOM   3701  HN  ALA   226     -35.952  -6.850 -21.093  1.00 10.00      B   
ATOM   3702  CA  ALA   226     -36.153  -6.939 -18.992  1.00 10.00      B   
ATOM   3703  CB  ALA   226     -35.531  -8.324 -19.074  1.00 10.00      B   
ATOM   3704  C   ALA   226     -35.274  -6.001 -18.170  1.00 10.00      B   
ATOM   3705  O   ALA   226     -35.499  -5.808 -16.974  1.00 10.00      B   
ATOM   3706  N   LEU   227     -34.282  -5.410 -18.828  1.00 10.00      B   
ATOM   3707  HN  LEU   227     -34.157  -5.610 -19.782  1.00 10.00      B   
ATOM   3708  CA  LEU   227     -33.365  -4.487 -18.173  1.00 10.00      B   
ATOM   3709  CB  LEU   227     -32.293  -4.014 -19.162  1.00 10.00      B   
ATOM   3710  CG  LEU   227     -31.274  -3.000 -18.637  1.00 10.00      B   
ATOM   3711  CD1 LEU   227     -30.403  -3.618 -17.552  1.00 10.00      B   
ATOM   3712  CD2 LEU   227     -30.420  -2.470 -19.778  1.00 10.00      B   
ATOM   3713  C   LEU   227     -34.118  -3.291 -17.598  1.00 10.00      B   
ATOM   3714  O   LEU   227     -33.863  -2.874 -16.468  1.00 10.00      B   
ATOM   3715  N   HIS   228     -35.055  -2.756 -18.377  1.00 10.00      B   
ATOM   3716  HN  HIS   228     -35.208  -3.139 -19.271  1.00 10.00      B   
ATOM   3717  CA  HIS   228     -35.852  -1.608 -17.950  1.00 10.00      B   
ATOM   3718  CB  HIS   228     -36.752  -1.115 -19.087  1.00 10.00      B   
ATOM   3719  CG  HIS   228     -37.474   0.161 -18.781  1.00 10.00      B   
ATOM   3720  ND1 HIS   228     -36.872   1.402 -18.835  1.00 10.00      B   
ATOM   3721  HD1 HIS   228     -35.923   1.576 -19.046  1.00 10.00      B   
ATOM   3722  CD2 HIS   228     -38.761   0.387 -18.428  1.00 10.00      B   
ATOM   3723  CE1 HIS   228     -37.761   2.332 -18.531  1.00 10.00      B   
ATOM   3724  NE2 HIS   228     -38.911   1.740 -18.281  1.00 10.00      B   
ATOM   3725  HE2 HIS   228     -39.747   2.198 -18.033  1.00 10.00      B   
ATOM   3726  C   HIS   228     -36.689  -1.940 -16.722  1.00 10.00      B   
ATOM   3727  O   HIS   228     -36.814  -1.126 -15.811  1.00 10.00      B   
ATOM   3728  N   ALA   229     -37.251  -3.140 -16.701  1.00 10.00      B   
ATOM   3729  HN  ALA   229     -37.105  -3.751 -17.452  1.00 10.00      B   
ATOM   3730  CA  ALA   229     -38.078  -3.574 -15.585  1.00 10.00      B   
ATOM   3731  CB  ALA   229     -38.777  -4.884 -15.922  1.00 10.00      B   
ATOM   3732  C   ALA   229     -37.244  -3.722 -14.315  1.00 10.00      B   
ATOM   3733  O   ALA   229     -37.644  -3.272 -13.239  1.00 10.00      B   
ATOM   3734  N   TYR   230     -36.072  -4.331 -14.458  1.00 10.00      B   
ATOM   3735  HN  TYR   230     -35.808  -4.652 -15.348  1.00 10.00      B   
ATOM   3736  CA  TYR   230     -35.174  -4.551 -13.332  1.00 10.00      B   
ATOM   3737  CB  TYR   230     -34.014  -5.459 -13.748  1.00 10.00      B   
ATOM   3738  CG  TYR   230     -33.328  -6.153 -12.591  1.00 10.00      B   
ATOM   3739  CD1 TYR   230     -34.066  -6.825 -11.626  1.00 10.00      B   
ATOM   3740  CD2 TYR   230     -31.943  -6.143 -12.465  1.00 10.00      B   
ATOM   3741  CE1 TYR   230     -33.449  -7.461 -10.566  1.00 10.00      B   
ATOM   3742  CE2 TYR   230     -31.317  -6.777 -11.408  1.00 10.00      B   
ATOM   3743  CZ  TYR   230     -32.075  -7.437 -10.462  1.00 10.00      B   
ATOM   3744  OH  TYR   230     -31.459  -8.074  -9.404  1.00 10.00      B   
ATOM   3745  HH  TYR   230     -30.729  -7.533  -9.088  1.00 10.00      B   
ATOM   3746  C   TYR   230     -34.645  -3.236 -12.761  1.00 10.00      B   
ATOM   3747  O   TYR   230     -34.663  -3.026 -11.546  1.00 10.00      B   
ATOM   3748  N   THR   231     -34.188  -2.349 -13.641  1.00 10.00      B   
ATOM   3749  HN  THR   231     -34.219  -2.563 -14.598  1.00 10.00      B   
ATOM   3750  CA  THR   231     -33.648  -1.064 -13.216  1.00 10.00      B   
ATOM   3751  CB  THR   231     -33.029  -0.278 -14.390  1.00 10.00      B   
ATOM   3752  OG1 THR   231     -33.872  -0.384 -15.546  1.00 10.00      B   
ATOM   3753  HG1 THR   231     -33.758  -1.256 -15.946  1.00 10.00      B   
ATOM   3754  CG2 THR   231     -31.649  -0.818 -14.723  1.00 10.00      B   
ATOM   3755  C   THR   231     -34.710  -0.213 -12.527  1.00 10.00      B   
ATOM   3756  O   THR   231     -34.458   0.374 -11.475  1.00 10.00      B   
ATOM   3757  N   GLU   232     -35.900  -0.167 -13.120  1.00 10.00      B   
ATOM   3758  HN  GLU   232     -36.033  -0.663 -13.961  1.00 10.00      B   
ATOM   3759  CA  GLU   232     -37.012   0.602 -12.573  1.00 10.00      B   
ATOM   3760  CB  GLU   232     -38.241   0.440 -13.472  1.00 10.00      B   
ATOM   3761  CG  GLU   232     -39.261   1.561 -13.369  1.00 10.00      B   
ATOM   3762  CD  GLU   232     -40.167   1.628 -14.580  1.00 10.00      B   
ATOM   3763  OE1 GLU   232     -41.120   0.824 -14.657  1.00 10.00      B   
ATOM   3764  OE2 GLU   232     -39.937   2.492 -15.460  1.00 10.00      B   
ATOM   3765  C   GLU   232     -37.330   0.152 -11.146  1.00 10.00      B   
ATOM   3766  O   GLU   232     -37.596   0.974 -10.266  1.00 10.00      B   
ATOM   3767  N   LYS   233     -37.279  -1.157 -10.920  1.00 10.00      B   
ATOM   3768  HN  LYS   233     -37.054  -1.759 -11.664  1.00 10.00      B   
ATOM   3769  CA  LYS   233     -37.553  -1.727  -9.605  1.00 10.00      B   
ATOM   3770  CB  LYS   233     -37.610  -3.259  -9.689  1.00 10.00      B   
ATOM   3771  CG  LYS   233     -37.875  -3.951  -8.361  1.00 10.00      B   
ATOM   3772  CD  LYS   233     -37.563  -5.437  -8.436  1.00 10.00      B   
ATOM   3773  CE  LYS   233     -37.743  -6.101  -7.082  1.00 10.00      B   
ATOM   3774  NZ  LYS   233     -37.306  -7.521  -7.097  1.00 10.00      B   
ATOM   3775  HZ1 LYS   233     -37.918  -8.075  -7.721  1.00 10.00      B   
ATOM   3776  HZ2 LYS   233     -37.354  -7.924  -6.138  1.00 10.00      B   
ATOM   3777  HZ3 LYS   233     -36.328  -7.592  -7.439  1.00 10.00      B   
ATOM   3778  C   LYS   233     -36.489  -1.303  -8.592  1.00 10.00      B   
ATOM   3779  O   LYS   233     -36.809  -0.853  -7.493  1.00 10.00      B   
ATOM   3780  N   LEU   234     -35.227  -1.424  -8.977  1.00 10.00      B   
ATOM   3781  HN  LEU   234     -35.032  -1.757  -9.882  1.00 10.00      B   
ATOM   3782  CA  LEU   234     -34.116  -1.075  -8.097  1.00 10.00      B   
ATOM   3783  CB  LEU   234     -32.783  -1.508  -8.722  1.00 10.00      B   
ATOM   3784  CG  LEU   234     -32.617  -3.000  -9.023  1.00 10.00      B   
ATOM   3785  CD1 LEU   234     -31.322  -3.256  -9.777  1.00 10.00      B   
ATOM   3786  CD2 LEU   234     -32.655  -3.814  -7.741  1.00 10.00      B   
ATOM   3787  C   LEU   234     -34.076   0.420  -7.779  1.00 10.00      B   
ATOM   3788  O   LEU   234     -33.579   0.827  -6.727  1.00 10.00      B   
ATOM   3789  N   LEU   235     -34.611   1.233  -8.677  1.00 10.00      B   
ATOM   3790  HN  LEU   235     -35.015   0.853  -9.489  1.00 10.00      B   
ATOM   3791  CA  LEU   235     -34.601   2.677  -8.493  1.00 10.00      B   
ATOM   3792  CB  LEU   235     -34.475   3.386  -9.844  1.00 10.00      B   
ATOM   3793  CG  LEU   235     -33.197   3.093 -10.633  1.00 10.00      B   
ATOM   3794  CD1 LEU   235     -33.360   3.487 -12.091  1.00 10.00      B   
ATOM   3795  CD2 LEU   235     -32.006   3.806 -10.015  1.00 10.00      B   
ATOM   3796  C   LEU   235     -35.813   3.205  -7.729  1.00 10.00      B   
ATOM   3797  O   LEU   235     -35.663   3.887  -6.716  1.00 10.00      B   
ATOM   3798  N   PHE   236     -37.008   2.873  -8.197  1.00 10.00      B   
ATOM   3799  HN  PHE   236     -37.073   2.272  -8.974  1.00 10.00      B   
ATOM   3800  CA  PHE   236     -38.233   3.378  -7.578  1.00 10.00      B   
ATOM   3801  CB  PHE   236     -39.329   3.567  -8.632  1.00 10.00      B   
ATOM   3802  CG  PHE   236     -38.961   4.552  -9.707  1.00 10.00      B   
ATOM   3803  CD1 PHE   236     -38.403   4.120 -10.898  1.00 10.00      B   
ATOM   3804  CD2 PHE   236     -39.164   5.909  -9.520  1.00 10.00      B   
ATOM   3805  CE1 PHE   236     -38.055   5.023 -11.885  1.00 10.00      B   
ATOM   3806  CE2 PHE   236     -38.820   6.817 -10.502  1.00 10.00      B   
ATOM   3807  CZ  PHE   236     -38.264   6.373 -11.687  1.00 10.00      B   
ATOM   3808  C   PHE   236     -38.745   2.533  -6.414  1.00 10.00      B   
ATOM   3809  O   PHE   236     -39.516   3.019  -5.588  1.00 10.00      B   
ATOM   3810  N   LYS   237     -38.327   1.279  -6.338  1.00 10.00      B   
ATOM   3811  HN  LYS   237     -37.701   0.934  -7.009  1.00 10.00      B   
ATOM   3812  CA  LYS   237     -38.789   0.404  -5.265  1.00 10.00      B   
ATOM   3813  CB  LYS   237     -39.387  -0.890  -5.828  1.00 10.00      B   
ATOM   3814  CG  LYS   237     -40.619  -0.679  -6.696  1.00 10.00      B   
ATOM   3815  CD  LYS   237     -41.132  -1.990  -7.269  1.00 10.00      B   
ATOM   3816  CE  LYS   237     -42.364  -1.770  -8.133  1.00 10.00      B   
ATOM   3817  NZ  LYS   237     -42.887  -3.044  -8.692  1.00 10.00      B   
ATOM   3818  HZ1 LYS   237     -43.201  -3.672  -7.923  1.00 10.00      B   
ATOM   3819  HZ2 LYS   237     -42.147  -3.526  -9.239  1.00 10.00      B   
ATOM   3820  HZ3 LYS   237     -43.697  -2.854  -9.321  1.00 10.00      B   
ATOM   3821  C   LYS   237     -37.692   0.097  -4.249  1.00 10.00      B   
ATOM   3822  O   LYS   237     -37.860   0.336  -3.055  1.00 10.00      B   
ATOM   3823  N   GLU   238     -36.565  -0.418  -4.726  1.00 10.00      B   
ATOM   3824  HN  GLU   238     -36.482  -0.579  -5.692  1.00 10.00      B   
ATOM   3825  CA  GLU   238     -35.452  -0.769  -3.845  1.00 10.00      B   
ATOM   3826  CB  GLU   238     -34.463  -1.695  -4.559  1.00 10.00      B   
ATOM   3827  CG  GLU   238     -35.077  -3.000  -5.047  1.00 10.00      B   
ATOM   3828  CD  GLU   238     -35.755  -3.780  -3.938  1.00 10.00      B   
ATOM   3829  OE1 GLU   238     -35.049  -4.264  -3.029  1.00 10.00      B   
ATOM   3830  OE2 GLU   238     -36.995  -3.920  -3.973  1.00 10.00      B   
ATOM   3831  C   GLU   238     -34.741   0.471  -3.297  1.00 10.00      B   
ATOM   3832  O   GLU   238     -34.010   0.388  -2.304  1.00 10.00      B   
ATOM   3833  N   LYS   239     -34.956   1.609  -3.957  1.00 10.00      B   
ATOM   3834  HN  LYS   239     -35.533   1.591  -4.745  1.00 10.00      B   
ATOM   3835  CA  LYS   239     -34.364   2.884  -3.551  1.00 10.00      B   
ATOM   3836  CB  LYS   239     -34.888   3.317  -2.180  1.00 10.00      B   
ATOM   3837  CG  LYS   239     -36.352   3.716  -2.153  1.00 10.00      B   
ATOM   3838  CD  LYS   239     -36.833   3.882  -0.724  1.00 10.00      B   
ATOM   3839  CE  LYS   239     -38.190   4.555  -0.662  1.00 10.00      B   
ATOM   3840  NZ  LYS   239     -38.724   4.565   0.725  1.00 10.00      B   
ATOM   3841  HZ1 LYS   239     -39.640   5.054   0.751  1.00 10.00      B   
ATOM   3842  HZ2 LYS   239     -38.063   5.058   1.363  1.00 10.00      B   
ATOM   3843  HZ3 LYS   239     -38.852   3.591   1.064  1.00 10.00      B   
ATOM   3844  C   LYS   239     -32.838   2.838  -3.530  1.00 10.00      B   
ATOM   3845  O   LYS   239     -32.204   3.532  -2.735  1.00 10.00      B   
ATOM   3846  N   PHE   240     -32.249   2.033  -4.412  1.00 10.00      B   
ATOM   3847  HN  PHE   240     -32.806   1.508  -5.032  1.00 10.00      B   
ATOM   3848  CA  PHE   240     -30.796   1.915  -4.479  1.00 10.00      B   
ATOM   3849  CB  PHE   240     -30.381   0.829  -5.480  1.00 10.00      B   
ATOM   3850  CG  PHE   240     -28.912   0.492  -5.455  1.00 10.00      B   
ATOM   3851  CD1 PHE   240     -28.217   0.440  -4.260  1.00 10.00      B   
ATOM   3852  CD2 PHE   240     -28.232   0.218  -6.629  1.00 10.00      B   
ATOM   3853  CE1 PHE   240     -26.869   0.128  -4.237  1.00 10.00      B   
ATOM   3854  CE2 PHE   240     -26.885  -0.093  -6.614  1.00 10.00      B   
ATOM   3855  CZ  PHE   240     -26.204  -0.144  -5.416  1.00 10.00      B   
ATOM   3856  C   PHE   240     -30.175   3.261  -4.845  1.00 10.00      B   
ATOM   3857  O   PHE   240     -29.262   3.737  -4.167  1.00 10.00      B   
ATOM   3858  N   ASP   241     -30.705   3.867  -5.904  1.00 10.00      B   
ATOM   3859  HN  ASP   241     -31.426   3.417  -6.388  1.00 10.00      B   
ATOM   3860  CA  ASP   241     -30.245   5.171  -6.387  1.00 10.00      B   
ATOM   3861  CB  ASP   241     -30.587   6.300  -5.406  1.00 10.00      B   
ATOM   3862  CG  ASP   241     -30.012   7.639  -5.823  1.00 10.00      B   
ATOM   3863  OD1 ASP   241     -30.212   8.041  -6.994  1.00 10.00      B   
ATOM   3864  OD2 ASP   241     -29.360   8.298  -4.981  1.00 10.00      B   
ATOM   3865  C   ASP   241     -28.763   5.172  -6.753  1.00 10.00      B   
ATOM   3866  O   ASP   241     -27.894   5.433  -5.921  1.00 10.00      B   
ATOM   3867  N   ASP   242     -28.487   4.856  -8.005  1.00 10.00      B   
ATOM   3868  HN  ASP   242     -29.224   4.639  -8.616  1.00 10.00      B   
ATOM   3869  CA  ASP   242     -27.121   4.820  -8.510  1.00 10.00      B   
ATOM   3870  CB  ASP   242     -26.572   3.393  -8.496  1.00 10.00      B   
ATOM   3871  CG  ASP   242     -25.365   3.217  -9.396  1.00 10.00      B   
ATOM   3872  OD1 ASP   242     -24.289   3.782  -9.090  1.00 10.00      B   
ATOM   3873  OD2 ASP   242     -25.488   2.512 -10.416  1.00 10.00      B   
ATOM   3874  C   ASP   242     -27.093   5.392  -9.917  1.00 10.00      B   
ATOM   3875  O   ASP   242     -27.896   4.995 -10.762  1.00 10.00      B   
ATOM   3876  N   PHE   243     -26.175   6.322 -10.158  1.00 10.00      B   
ATOM   3877  HN  PHE   243     -25.556   6.576  -9.440  1.00 10.00      B   
ATOM   3878  CA  PHE   243     -26.056   6.980 -11.457  1.00 10.00      B   
ATOM   3879  CB  PHE   243     -24.903   7.985 -11.461  1.00 10.00      B   
ATOM   3880  CG  PHE   243     -24.951   8.938 -12.620  1.00 10.00      B   
ATOM   3881  CD1 PHE   243     -26.077   9.709 -12.846  1.00 10.00      B   
ATOM   3882  CD2 PHE   243     -23.877   9.056 -13.483  1.00 10.00      B   
ATOM   3883  CE1 PHE   243     -26.132  10.583 -13.913  1.00 10.00      B   
ATOM   3884  CE2 PHE   243     -23.925   9.929 -14.553  1.00 10.00      B   
ATOM   3885  CZ  PHE   243     -25.054  10.694 -14.769  1.00 10.00      B   
ATOM   3886  C   PHE   243     -25.914   5.994 -12.613  1.00 10.00      B   
ATOM   3887  O   PHE   243     -26.516   6.184 -13.672  1.00 10.00      B   
ATOM   3888  N   ASP   244     -25.129   4.942 -12.409  1.00 10.00      B   
ATOM   3889  HN  ASP   244     -24.688   4.832 -11.539  1.00 10.00      B   
ATOM   3890  CA  ASP   244     -24.921   3.938 -13.445  1.00 10.00      B   
ATOM   3891  CB  ASP   244     -23.874   2.914 -13.002  1.00 10.00      B   
ATOM   3892  CG  ASP   244     -23.463   1.973 -14.114  1.00 10.00      B   
ATOM   3893  OD1 ASP   244     -24.154   0.955 -14.333  1.00 10.00      B   
ATOM   3894  OD2 ASP   244     -22.433   2.242 -14.772  1.00 10.00      B   
ATOM   3895  C   ASP   244     -26.239   3.246 -13.769  1.00 10.00      B   
ATOM   3896  O   ASP   244     -26.600   3.085 -14.937  1.00 10.00      B   
ATOM   3897  N   THR   245     -26.962   2.867 -12.724  1.00 10.00      B   
ATOM   3898  HN  THR   245     -26.607   3.024 -11.821  1.00 10.00      B   
ATOM   3899  CA  THR   245     -28.253   2.209 -12.875  1.00 10.00      B   
ATOM   3900  CB  THR   245     -28.822   1.767 -11.512  1.00 10.00      B   
ATOM   3901  OG1 THR   245     -27.790   1.145 -10.728  1.00 10.00      B   
ATOM   3902  HG1 THR   245     -26.948   1.609 -10.860  1.00 10.00      B   
ATOM   3903  CG2 THR   245     -29.962   0.777 -11.705  1.00 10.00      B   
ATOM   3904  C   THR   245     -29.256   3.137 -13.570  1.00 10.00      B   
ATOM   3905  O   THR   245     -30.035   2.701 -14.421  1.00 10.00      B   
ATOM   3906  N   TRP   246     -29.224   4.420 -13.205  1.00 10.00      B   
ATOM   3907  HN  TRP   246     -28.585   4.704 -12.512  1.00 10.00      B   
ATOM   3908  CA  TRP   246     -30.115   5.415 -13.796  1.00 10.00      B   
ATOM   3909  CB  TRP   246     -29.867   6.798 -13.179  1.00 10.00      B   
ATOM   3910  CG  TRP   246     -30.543   7.036 -11.857  1.00 10.00      B   
ATOM   3911  CD1 TRP   246     -29.933   7.258 -10.657  1.00 10.00      B   
ATOM   3912  CD2 TRP   246     -31.956   7.094 -11.602  1.00 10.00      B   
ATOM   3913  NE1 TRP   246     -30.871   7.443  -9.671  1.00 10.00      B   
ATOM   3914  HE1 TRP   246     -30.676   7.618  -8.719  1.00 10.00      B   
ATOM   3915  CE2 TRP   246     -32.120   7.347 -10.226  1.00 10.00      B   
ATOM   3916  CE3 TRP   246     -33.097   6.955 -12.401  1.00 10.00      B   
ATOM   3917  CZ2 TRP   246     -33.375   7.464  -9.633  1.00 10.00      B   
ATOM   3918  CZ3 TRP   246     -34.340   7.072 -11.811  1.00 10.00      B   
ATOM   3919  CH2 TRP   246     -34.469   7.323 -10.441  1.00 10.00      B   
ATOM   3920  C   TRP   246     -29.911   5.484 -15.310  1.00 10.00      B   
ATOM   3921  O   TRP   246     -30.870   5.537 -16.079  1.00 10.00      B   
ATOM   3922  N   LYS   247     -28.648   5.460 -15.725  1.00 10.00      B   
ATOM   3923  HN  LYS   247     -27.930   5.402 -15.056  1.00 10.00      B   
ATOM   3924  CA  LYS   247     -28.296   5.523 -17.139  1.00 10.00      B   
ATOM   3925  CB  LYS   247     -26.779   5.642 -17.298  1.00 10.00      B   
ATOM   3926  CG  LYS   247     -26.319   6.047 -18.690  1.00 10.00      B   
ATOM   3927  CD  LYS   247     -24.933   6.674 -18.644  1.00 10.00      B   
ATOM   3928  CE  LYS   247     -24.422   7.016 -20.035  1.00 10.00      B   
ATOM   3929  NZ  LYS   247     -23.342   8.038 -19.991  1.00 10.00      B   
ATOM   3930  HZ1 LYS   247     -22.913   8.148 -20.934  1.00 10.00      B   
ATOM   3931  HZ2 LYS   247     -22.603   7.754 -19.318  1.00 10.00      B   
ATOM   3932  HZ3 LYS   247     -23.729   8.963 -19.691  1.00 10.00      B   
ATOM   3933  C   LYS   247     -28.821   4.302 -17.893  1.00 10.00      B   
ATOM   3934  O   LYS   247     -29.175   4.390 -19.069  1.00 10.00      B   
ATOM   3935  N   LEU   248     -28.881   3.168 -17.209  1.00 10.00      B   
ATOM   3936  HN  LEU   248     -28.582   3.158 -16.272  1.00 10.00      B   
ATOM   3937  CA  LEU   248     -29.375   1.938 -17.813  1.00 10.00      B   
ATOM   3938  CB  LEU   248     -29.007   0.731 -16.950  1.00 10.00      B   
ATOM   3939  CG  LEU   248     -27.514   0.460 -16.765  1.00 10.00      B   
ATOM   3940  CD1 LEU   248     -27.294  -0.574 -15.673  1.00 10.00      B   
ATOM   3941  CD2 LEU   248     -26.894   0.001 -18.074  1.00 10.00      B   
ATOM   3942  C   LEU   248     -30.887   2.001 -17.991  1.00 10.00      B   
ATOM   3943  O   LEU   248     -31.431   1.514 -18.986  1.00 10.00      B   
ATOM   3944  N   TRP   249     -31.552   2.622 -17.025  1.00 10.00      B   
ATOM   3945  HN  TRP   249     -31.047   3.004 -16.274  1.00 10.00      B   
ATOM   3946  CA  TRP   249     -33.002   2.760 -17.038  1.00 10.00      B   
ATOM   3947  CB  TRP   249     -33.479   3.341 -15.701  1.00 10.00      B   
ATOM   3948  CG  TRP   249     -34.947   3.639 -15.638  1.00 10.00      B   
ATOM   3949  CD1 TRP   249     -35.969   2.737 -15.549  1.00 10.00      B   
ATOM   3950  CD2 TRP   249     -35.557   4.935 -15.648  1.00 10.00      B   
ATOM   3951  NE1 TRP   249     -37.175   3.394 -15.515  1.00 10.00      B   
ATOM   3952  HE1 TRP   249     -38.063   2.964 -15.456  1.00 10.00      B   
ATOM   3953  CE2 TRP   249     -36.948   4.743 -15.571  1.00 10.00      B   
ATOM   3954  CE3 TRP   249     -35.060   6.240 -15.716  1.00 10.00      B   
ATOM   3955  CZ2 TRP   249     -37.848   5.805 -15.561  1.00 10.00      B   
ATOM   3956  CZ3 TRP   249     -35.954   7.293 -15.706  1.00 10.00      B   
ATOM   3957  CH2 TRP   249     -37.332   7.070 -15.628  1.00 10.00      B   
ATOM   3958  C   TRP   249     -33.474   3.626 -18.205  1.00 10.00      B   
ATOM   3959  O   TRP   249     -34.424   3.270 -18.910  1.00 10.00      B   
ATOM   3960  N   ILE   250     -32.803   4.750 -18.420  1.00 10.00      B   
ATOM   3961  HN  ILE   250     -32.046   4.977 -17.835  1.00 10.00      B   
ATOM   3962  CA  ILE   250     -33.176   5.656 -19.504  1.00 10.00      B   
ATOM   3963  CB  ILE   250     -32.535   7.058 -19.379  1.00 10.00      B   
ATOM   3964  CG1 ILE   250     -31.006   6.971 -19.317  1.00 10.00      B   
ATOM   3965  CG2 ILE   250     -33.085   7.794 -18.167  1.00 10.00      B   
ATOM   3966  CD1 ILE   250     -30.305   8.260 -19.686  1.00 10.00      B   
ATOM   3967  C   ILE   250     -32.870   5.063 -20.878  1.00 10.00      B   
ATOM   3968  O   ILE   250     -33.677   5.171 -21.801  1.00 10.00      B   
ATOM   3969  N   LEU   251     -31.712   4.421 -21.004  1.00 10.00      B   
ATOM   3970  HN  LEU   251     -31.110   4.361 -20.230  1.00 10.00      B   
ATOM   3971  CA  LEU   251     -31.311   3.818 -22.267  1.00 10.00      B   
ATOM   3972  CB  LEU   251     -29.877   3.282 -22.189  1.00 10.00      B   
ATOM   3973  CG  LEU   251     -29.281   2.754 -23.498  1.00 10.00      B   
ATOM   3974  CD1 LEU   251     -29.337   3.818 -24.584  1.00 10.00      B   
ATOM   3975  CD2 LEU   251     -27.849   2.291 -23.284  1.00 10.00      B   
ATOM   3976  C   LEU   251     -32.279   2.714 -22.680  1.00 10.00      B   
ATOM   3977  O   LEU   251     -32.679   2.629 -23.842  1.00 10.00      B   
ATOM   3978  N   SER   252     -32.673   1.883 -21.724  1.00 10.00      B   
ATOM   3979  HN  SER   252     -32.338   2.003 -20.810  1.00 10.00      B   
ATOM   3980  CA  SER   252     -33.600   0.800 -22.008  1.00 10.00      B   
ATOM   3981  CB  SER   252     -33.727  -0.139 -20.805  1.00 10.00      B   
ATOM   3982  OG  SER   252     -33.906   0.588 -19.599  1.00 10.00      B   
ATOM   3983  HG  SER   252     -33.039   0.789 -19.214  1.00 10.00      B   
ATOM   3984  C   SER   252     -34.963   1.355 -22.417  1.00 10.00      B   
ATOM   3985  O   SER   252     -35.639   0.796 -23.276  1.00 10.00      B   
ATOM   3986  N   GLY   253     -35.349   2.470 -21.801  1.00 10.00      B   
ATOM   3987  HN  GLY   253     -34.763   2.869 -21.123  1.00 10.00      B   
ATOM   3988  CA  GLY   253     -36.620   3.096 -22.118  1.00 10.00      B   
ATOM   3989  C   GLY   253     -36.656   3.605 -23.545  1.00 10.00      B   
ATOM   3990  O   GLY   253     -37.632   3.395 -24.267  1.00 10.00      B   
ATOM   3991  N   LYS   254     -35.582   4.261 -23.954  1.00 10.00      B   
ATOM   3992  HN  LYS   254     -34.839   4.395 -23.327  1.00 10.00      B   
ATOM   3993  CA  LYS   254     -35.477   4.797 -25.301  1.00 10.00      B   
ATOM   3994  CB  LYS   254     -34.187   5.616 -25.436  1.00 10.00      B   
ATOM   3995  CG  LYS   254     -33.949   6.231 -26.809  1.00 10.00      B   
ATOM   3996  CD  LYS   254     -35.131   7.077 -27.256  1.00 10.00      B   
ATOM   3997  CE  LYS   254     -34.837   7.812 -28.554  1.00 10.00      B   
ATOM   3998  NZ  LYS   254     -34.361   6.899 -29.627  1.00 10.00      B   
ATOM   3999  HZ1 LYS   254     -33.358   6.658 -29.477  1.00 10.00      B   
ATOM   4000  HZ2 LYS   254     -34.457   7.356 -30.556  1.00 10.00      B   
ATOM   4001  HZ3 LYS   254     -34.919   6.022 -29.627  1.00 10.00      B   
ATOM   4002  C   LYS   254     -35.507   3.673 -26.333  1.00 10.00      B   
ATOM   4003  O   LYS   254     -36.104   3.811 -27.403  1.00 10.00      B   
ATOM   4004  N   GLU   255     -34.888   2.552 -25.994  1.00 10.00      B   
ATOM   4005  HN  GLU   255     -34.445   2.495 -25.118  1.00 10.00      B   
ATOM   4006  CA  GLU   255     -34.831   1.410 -26.893  1.00 10.00      B   
ATOM   4007  CB  GLU   255     -33.661   0.495 -26.543  1.00 10.00      B   
ATOM   4008  CG  GLU   255     -32.300   1.064 -26.912  1.00 10.00      B   
ATOM   4009  CD  GLU   255     -32.183   1.400 -28.387  1.00 10.00      B   
ATOM   4010  OE1 GLU   255     -32.743   0.655 -29.222  1.00 10.00      B   
ATOM   4011  OE2 GLU   255     -31.527   2.408 -28.727  1.00 10.00      B   
ATOM   4012  C   GLU   255     -36.145   0.624 -26.958  1.00 10.00      B   
ATOM   4013  O   GLU   255     -36.401  -0.069 -27.945  1.00 10.00      B   
ATOM   4014  N   ILE   256     -36.974   0.718 -25.920  1.00 10.00      B   
ATOM   4015  HN  ILE   256     -36.726   1.273 -25.149  1.00 10.00      B   
ATOM   4016  CA  ILE   256     -38.248  -0.002 -25.912  1.00 10.00      B   
ATOM   4017  CB  ILE   256     -38.673  -0.517 -24.515  1.00 10.00      B   
ATOM   4018  CG1 ILE   256     -38.843   0.632 -23.518  1.00 10.00      B   
ATOM   4019  CG2 ILE   256     -37.683  -1.551 -23.999  1.00 10.00      B   
ATOM   4020  CD1 ILE   256     -39.456   0.212 -22.199  1.00 10.00      B   
ATOM   4021  C   ILE   256     -39.371   0.815 -26.545  1.00 10.00      B   
ATOM   4022  O   ILE   256     -40.437   0.285 -26.860  1.00 10.00      B   
ATOM   4023  N   GLY   257     -39.132   2.106 -26.730  1.00 10.00      B   
ATOM   4024  HN  GLY   257     -38.270   2.479 -26.453  1.00 10.00      B   
ATOM   4025  CA  GLY   257     -40.130   2.959 -27.346  1.00 10.00      B   
ATOM   4026  C   GLY   257     -40.780   3.934 -26.384  1.00 10.00      B   
ATOM   4027  O   GLY   257     -41.968   4.229 -26.506  1.00 10.00      B   
ATOM   4028  N   LYS   258     -40.018   4.427 -25.425  1.00 10.00      B   
ATOM   4029  HN  LYS   258     -39.079   4.147 -25.357  1.00 10.00      B   
ATOM   4030  CA  LYS   258     -40.545   5.385 -24.465  1.00 10.00      B   
ATOM   4031  CB  LYS   258     -40.055   5.071 -23.049  1.00 10.00      B   
ATOM   4032  CG  LYS   258     -40.765   3.888 -22.406  1.00 10.00      B   
ATOM   4033  CD  LYS   258     -42.220   4.220 -22.121  1.00 10.00      B   
ATOM   4034  CE  LYS   258     -43.042   2.971 -21.855  1.00 10.00      B   
ATOM   4035  NZ  LYS   258     -44.414   3.309 -21.394  1.00 10.00      B   
ATOM   4036  HZ1 LYS   258     -44.382   3.691 -20.427  1.00 10.00      B   
ATOM   4037  HZ2 LYS   258     -45.013   2.462 -21.399  1.00 10.00      B   
ATOM   4038  HZ3 LYS   258     -44.838   4.023 -22.023  1.00 10.00      B   
ATOM   4039  C   LYS   258     -40.160   6.799 -24.873  1.00 10.00      B   
ATOM   4040  O   LYS   258     -39.073   7.023 -25.414  1.00 10.00      B   
ATOM   4041  N   SER   259     -41.051   7.745 -24.636  1.00 10.00      B   
ATOM   4042  HN  SER   259     -41.905   7.506 -24.204  1.00 10.00      B   
ATOM   4043  CA  SER   259     -40.797   9.133 -24.991  1.00 10.00      B   
ATOM   4044  CB  SER   259     -42.108   9.842 -25.328  1.00 10.00      B   
ATOM   4045  OG  SER   259     -43.094   9.606 -24.336  1.00 10.00      B   
ATOM   4046  HG  SER   259     -43.269   8.652 -24.271  1.00 10.00      B   
ATOM   4047  C   SER   259     -40.049   9.860 -23.877  1.00 10.00      B   
ATOM   4048  O   SER   259     -39.980   9.370 -22.748  1.00 10.00      B   
ATOM   4049  N   PHE   260     -39.506  11.033 -24.197  1.00 10.00      B   
ATOM   4050  HN  PHE   260     -39.627  11.380 -25.108  1.00 10.00      B   
ATOM   4051  CA  PHE   260     -38.753  11.829 -23.233  1.00 10.00      B   
ATOM   4052  CB  PHE   260     -38.215  13.102 -23.898  1.00 10.00      B   
ATOM   4053  CG  PHE   260     -37.279  13.904 -23.035  1.00 10.00      B   
ATOM   4054  CD1 PHE   260     -35.914  13.673 -23.072  1.00 10.00      B   
ATOM   4055  CD2 PHE   260     -37.764  14.889 -22.188  1.00 10.00      B   
ATOM   4056  CE1 PHE   260     -35.050  14.408 -22.286  1.00 10.00      B   
ATOM   4057  CE2 PHE   260     -36.906  15.627 -21.397  1.00 10.00      B   
ATOM   4058  CZ  PHE   260     -35.546  15.387 -21.446  1.00 10.00      B   
ATOM   4059  C   PHE   260     -39.617  12.194 -22.035  1.00 10.00      B   
ATOM   4060  O   PHE   260     -39.183  12.085 -20.888  1.00 10.00      B   
ATOM   4061  N   GLU   261     -40.847  12.613 -22.310  1.00 10.00      B   
ATOM   4062  HN  GLU   261     -41.136  12.667 -23.247  1.00 10.00      B   
ATOM   4063  CA  GLU   261     -41.779  12.998 -21.259  1.00 10.00      B   
ATOM   4064  CB  GLU   261     -43.112  13.442 -21.862  1.00 10.00      B   
ATOM   4065  CG  GLU   261     -43.564  14.829 -21.435  1.00 10.00      B   
ATOM   4066  CD  GLU   261     -43.061  15.916 -22.361  1.00 10.00      B   
ATOM   4067  OE1 GLU   261     -43.023  15.683 -23.587  1.00 10.00      B   
ATOM   4068  OE2 GLU   261     -42.718  17.014 -21.869  1.00 10.00      B   
ATOM   4069  C   GLU   261     -42.021  11.848 -20.286  1.00 10.00      B   
ATOM   4070  O   GLU   261     -42.068  12.053 -19.078  1.00 10.00      B   
ATOM   4071  N   GLU   262     -42.142  10.639 -20.819  1.00 10.00      B   
ATOM   4072  HN  GLU   262     -42.053  10.535 -21.789  1.00 10.00      B   
ATOM   4073  CA  GLU   262     -42.394   9.457 -20.001  1.00 10.00      B   
ATOM   4074  CB  GLU   262     -42.656   8.240 -20.884  1.00 10.00      B   
ATOM   4075  CG  GLU   262     -43.972   8.301 -21.634  1.00 10.00      B   
ATOM   4076  CD  GLU   262     -44.175   7.107 -22.535  1.00 10.00      B   
ATOM   4077  OE1 GLU   262     -43.574   7.074 -23.631  1.00 10.00      B   
ATOM   4078  OE2 GLU   262     -44.942   6.194 -22.152  1.00 10.00      B   
ATOM   4079  C   GLU   262     -41.252   9.169 -19.036  1.00 10.00      B   
ATOM   4080  O   GLU   262     -41.460   8.571 -17.979  1.00 10.00      B   
ATOM   4081  N   LEU   263     -40.051   9.585 -19.400  1.00 10.00      B   
ATOM   4082  HN  LEU   263     -39.943  10.056 -20.256  1.00 10.00      B   
ATOM   4083  CA  LEU   263     -38.893   9.359 -18.553  1.00 10.00      B   
ATOM   4084  CB  LEU   263     -37.637   9.105 -19.389  1.00 10.00      B   
ATOM   4085  CG  LEU   263     -37.656   7.846 -20.264  1.00 10.00      B   
ATOM   4086  CD1 LEU   263     -36.335   7.677 -20.993  1.00 10.00      B   
ATOM   4087  CD2 LEU   263     -37.965   6.610 -19.433  1.00 10.00      B   
ATOM   4088  C   LEU   263     -38.682  10.513 -17.579  1.00 10.00      B   
ATOM   4089  O   LEU   263     -38.417  10.293 -16.396  1.00 10.00      B   
ATOM   4090  N   ASP   264     -38.833  11.741 -18.068  1.00 10.00      B   
ATOM   4091  HN  ASP   264     -39.068  11.856 -19.016  1.00 10.00      B   
ATOM   4092  CA  ASP   264     -38.650  12.922 -17.227  1.00 10.00      B   
ATOM   4093  CB  ASP   264     -38.586  14.205 -18.065  1.00 10.00      B   
ATOM   4094  CG  ASP   264     -38.286  15.439 -17.227  1.00 10.00      B   
ATOM   4095  OD1 ASP   264     -37.121  15.614 -16.804  1.00 10.00      B   
ATOM   4096  OD2 ASP   264     -39.217  16.236 -16.982  1.00 10.00      B   
ATOM   4097  C   ASP   264     -39.740  13.026 -16.164  1.00 10.00      B   
ATOM   4098  O   ASP   264     -39.488  13.497 -15.054  1.00 10.00      B   
ATOM   4099  N   GLN   265     -40.943  12.564 -16.500  1.00 10.00      B   
ATOM   4100  HN  GLN   265     -41.081  12.200 -17.401  1.00 10.00      B   
ATOM   4101  CA  GLN   265     -42.069  12.598 -15.569  1.00 10.00      B   
ATOM   4102  CB  GLN   265     -43.347  12.076 -16.231  1.00 10.00      B   
ATOM   4103  CG  GLN   265     -44.114  13.109 -17.044  1.00 10.00      B   
ATOM   4104  CD  GLN   265     -45.311  12.509 -17.757  1.00 10.00      B   
ATOM   4105  OE1 GLN   265     -45.897  11.531 -17.291  1.00 10.00      B   
ATOM   4106  NE2 GLN   265     -45.683  13.086 -18.889  1.00 10.00      B   
ATOM   4107 HE21 GLN   265     -45.174  13.862 -19.204  1.00 10.00      B   
ATOM   4108 HE22 GLN   265     -46.460  12.714 -19.365  1.00 10.00      B   
ATOM   4109  C   GLN   265     -41.777  11.782 -14.314  1.00 10.00      B   
ATOM   4110  O   GLN   265     -42.279  12.088 -13.234  1.00 10.00      B   
ATOM   4111  N   LYS   266     -40.957  10.745 -14.455  1.00 10.00      B   
ATOM   4112  HN  LYS   266     -40.573  10.554 -15.339  1.00 10.00      B   
ATOM   4113  CA  LYS   266     -40.609   9.894 -13.323  1.00 10.00      B   
ATOM   4114  CB  LYS   266     -40.252   8.481 -13.791  1.00 10.00      B   
ATOM   4115  CG  LYS   266     -41.388   7.739 -14.481  1.00 10.00      B   
ATOM   4116  CD  LYS   266     -41.122   6.241 -14.515  1.00 10.00      B   
ATOM   4117  CE  LYS   266     -42.154   5.506 -15.355  1.00 10.00      B   
ATOM   4118  NZ  LYS   266     -42.123   4.036 -15.121  1.00 10.00      B   
ATOM   4119  HZ1 LYS   266     -42.888   3.573 -15.653  1.00 10.00      B   
ATOM   4120  HZ2 LYS   266     -42.249   3.832 -14.109  1.00 10.00      B   
ATOM   4121  HZ3 LYS   266     -41.208   3.634 -15.430  1.00 10.00      B   
ATOM   4122  C   LYS   266     -39.458  10.498 -12.520  1.00 10.00      B   
ATOM   4123  O   LYS   266     -39.127  10.030 -11.429  1.00 10.00      B   
ATOM   4124  N   LEU   267     -38.863  11.548 -13.062  1.00 10.00      B   
ATOM   4125  HN  LEU   267     -39.192  11.892 -13.922  1.00 10.00      B   
ATOM   4126  CA  LEU   267     -37.748  12.219 -12.414  1.00 10.00      B   
ATOM   4127  CB  LEU   267     -36.626  12.463 -13.428  1.00 10.00      B   
ATOM   4128  CG  LEU   267     -36.131  11.237 -14.200  1.00 10.00      B   
ATOM   4129  CD1 LEU   267     -35.139  11.647 -15.274  1.00 10.00      B   
ATOM   4130  CD2 LEU   267     -35.510  10.222 -13.254  1.00 10.00      B   
ATOM   4131  C   LEU   267     -38.202  13.543 -11.800  1.00 10.00      B   
ATOM   4132  O   LEU   267     -37.964  14.614 -12.359  1.00 10.00      B   
ATOM   4133  N   THR   268     -38.872  13.460 -10.662  1.00 10.00      B   
ATOM   4134  HN  THR   268     -39.061  12.577 -10.278  1.00 10.00      B   
ATOM   4135  CA  THR   268     -39.368  14.644  -9.979  1.00 10.00      B   
ATOM   4136  CB  THR   268     -40.781  14.384  -9.429  1.00 10.00      B   
ATOM   4137  OG1 THR   268     -41.356  13.258 -10.115  1.00 10.00      B   
ATOM   4138  HG1 THR   268     -42.041  13.566 -10.722  1.00 10.00      B   
ATOM   4139  CG2 THR   268     -41.662  15.603  -9.639  1.00 10.00      B   
ATOM   4140  C   THR   268     -38.451  15.049  -8.824  1.00 10.00      B   
ATOM   4141  O   THR   268     -38.380  16.225  -8.453  1.00 10.00      B   
ATOM   4142  N   LEU   269     -37.754  14.067  -8.261  1.00 10.00      B   
ATOM   4143  HN  LEU   269     -37.850  13.157  -8.608  1.00 10.00      B   
ATOM   4144  CA  LEU   269     -36.845  14.308  -7.146  1.00 10.00      B   
ATOM   4145  CB  LEU   269     -36.367  12.982  -6.544  1.00 10.00      B   
ATOM   4146  CG  LEU   269     -37.441  12.100  -5.905  1.00 10.00      B   
ATOM   4147  CD1 LEU   269     -36.834  10.794  -5.415  1.00 10.00      B   
ATOM   4148  CD2 LEU   269     -38.128  12.832  -4.762  1.00 10.00      B   
ATOM   4149  C   LEU   269     -35.646  15.141  -7.586  1.00 10.00      B   
ATOM   4150  O   LEU   269     -35.038  14.869  -8.619  1.00 10.00      B   
ATOM   4151  N   PRO   270     -35.294  16.169  -6.803  1.00 10.00      B   
ATOM   4152  CA  PRO   270     -34.165  17.048  -7.106  1.00 10.00      B   
ATOM   4153  CB  PRO   270     -34.536  18.321  -6.348  1.00 10.00      B   
ATOM   4154  CG  PRO   270     -35.274  17.834  -5.148  1.00 10.00      B   
ATOM   4155  CD  PRO   270     -35.978  16.566  -5.558  1.00 10.00      B   
ATOM   4156  C   PRO   270     -32.847  16.484  -6.579  1.00 10.00      B   
ATOM   4157  O   PRO   270     -32.032  17.204  -6.007  1.00 10.00      B   
ATOM   4158  N   THR   271     -32.647  15.190  -6.770  1.00 10.00      B   
ATOM   4159  HN  THR   271     -33.331  14.661  -7.235  1.00 10.00      B   
ATOM   4160  CA  THR   271     -31.435  14.530  -6.322  1.00 10.00      B   
ATOM   4161  CB  THR   271     -31.662  13.011  -6.206  1.00 10.00      B   
ATOM   4162  OG1 THR   271     -32.779  12.636  -7.022  1.00 10.00      B   
ATOM   4163  HG1 THR   271     -32.758  11.681  -7.169  1.00 10.00      B   
ATOM   4164  CG2 THR   271     -31.941  12.618  -4.764  1.00 10.00      B   
ATOM   4165  C   THR   271     -30.296  14.800  -7.300  1.00 10.00      B   
ATOM   4166  O   THR   271     -30.533  15.180  -8.453  1.00 10.00      B   
ATOM   4167  N   ARG   272     -29.064  14.609  -6.846  1.00 10.00      B   
ATOM   4168  HN  ARG   272     -28.934  14.311  -5.919  1.00 10.00      B   
ATOM   4169  CA  ARG   272     -27.900  14.838  -7.693  1.00 10.00      B   
ATOM   4170  CB  ARG   272     -26.601  14.678  -6.898  1.00 10.00      B   
ATOM   4171  CG  ARG   272     -25.347  15.045  -7.679  1.00 10.00      B   
ATOM   4172  CD  ARG   272     -24.212  15.470  -6.757  1.00 10.00      B   
ATOM   4173  NE  ARG   272     -23.737  14.376  -5.909  1.00 10.00      B   
ATOM   4174  HE  ARG   272     -24.384  13.682  -5.664  1.00 10.00      B   
ATOM   4175  CZ  ARG   272     -22.485  14.274  -5.459  1.00 10.00      B   
ATOM   4176  NH1 ARG   272     -21.581  15.194  -5.782  1.00 10.00      B   
ATOM   4177 HH11 ARG   272     -21.847  16.000  -6.392  1.00 10.00      B   
ATOM   4178 HH12 ARG   272     -20.601  15.114  -5.432  1.00 10.00      B   
ATOM   4179  NH2 ARG   272     -22.139  13.252  -4.685  1.00 10.00      B   
ATOM   4180 HH21 ARG   272     -22.843  12.529  -4.425  1.00 10.00      B   
ATOM   4181 HH22 ARG   272     -21.162  13.168  -4.331  1.00 10.00      B   
ATOM   4182  C   ARG   272     -27.910  13.908  -8.903  1.00 10.00      B   
ATOM   4183  O   ARG   272     -27.634  14.333 -10.026  1.00 10.00      B   
ATOM   4184  N   ASN   273     -28.260  12.646  -8.671  1.00 10.00      B   
ATOM   4185  HN  ASN   273     -28.491  12.371  -7.756  1.00 10.00      B   
ATOM   4186  CA  ASN   273     -28.307  11.657  -9.743  1.00 10.00      B   
ATOM   4187  CB  ASN   273     -28.598  10.260  -9.196  1.00 10.00      B   
ATOM   4188  CG  ASN   273     -27.379   9.587  -8.605  1.00 10.00      B   
ATOM   4189  OD1 ASN   273     -26.240   9.911  -8.949  1.00 10.00      B   
ATOM   4190  ND2 ASN   273     -27.607   8.636  -7.721  1.00 10.00      B   
ATOM   4191 HD21 ASN   273     -28.545   8.418  -7.500  1.00 10.00      B   
ATOM   4192 HD22 ASN   273     -26.836   8.193  -7.306  1.00 10.00      B   
ATOM   4193  C   ASN   273     -29.355  12.022 -10.783  1.00 10.00      B   
ATOM   4194  O   ASN   273     -29.060  12.080 -11.972  1.00 10.00      B   
ATOM   4195  N   ILE   274     -30.575  12.284 -10.323  1.00 10.00      B   
ATOM   4196  HN  ILE   274     -30.743  12.234  -9.360  1.00 10.00      B   
ATOM   4197  CA  ILE   274     -31.672  12.639 -11.218  1.00 10.00      B   
ATOM   4198  CB  ILE   274     -33.014  12.766 -10.466  1.00 10.00      B   
ATOM   4199  CG1 ILE   274     -33.523  11.370 -10.085  1.00 10.00      B   
ATOM   4200  CG2 ILE   274     -34.047  13.501 -11.307  1.00 10.00      B   
ATOM   4201  CD1 ILE   274     -34.867  11.365  -9.388  1.00 10.00      B   
ATOM   4202  C   ILE   274     -31.370  13.907 -12.017  1.00 10.00      B   
ATOM   4203  O   ILE   274     -31.619  13.959 -13.221  1.00 10.00      B   
ATOM   4204  N   SER   275     -30.818  14.916 -11.352  1.00 10.00      B   
ATOM   4205  HN  SER   275     -30.640  14.822 -10.392  1.00 10.00      B   
ATOM   4206  CA  SER   275     -30.481  16.166 -12.024  1.00 10.00      B   
ATOM   4207  CB  SER   275     -30.013  17.221 -11.017  1.00 10.00      B   
ATOM   4208  OG  SER   275     -31.025  17.472 -10.054  1.00 10.00      B   
ATOM   4209  HG  SER   275     -30.963  16.816  -9.347  1.00 10.00      B   
ATOM   4210  C   SER   275     -29.434  15.930 -13.112  1.00 10.00      B   
ATOM   4211  O   SER   275     -29.523  16.490 -14.203  1.00 10.00      B   
ATOM   4212  N   LEU   276     -28.455  15.082 -12.817  1.00 10.00      B   
ATOM   4213  HN  LEU   276     -28.432  14.668 -11.926  1.00 10.00      B   
ATOM   4214  CA  LEU   276     -27.417  14.754 -13.784  1.00 10.00      B   
ATOM   4215  CB  LEU   276     -26.257  14.019 -13.107  1.00 10.00      B   
ATOM   4216  CG  LEU   276     -25.162  14.892 -12.496  1.00 10.00      B   
ATOM   4217  CD1 LEU   276     -24.209  14.045 -11.669  1.00 10.00      B   
ATOM   4218  CD2 LEU   276     -24.406  15.641 -13.582  1.00 10.00      B   
ATOM   4219  C   LEU   276     -27.999  13.885 -14.893  1.00 10.00      B   
ATOM   4220  O   LEU   276     -27.632  14.013 -16.061  1.00 10.00      B   
ATOM   4221  N   LEU   277     -28.922  13.009 -14.514  1.00 10.00      B   
ATOM   4222  HN  LEU   277     -29.162  12.950 -13.562  1.00 10.00      B   
ATOM   4223  CA  LEU   277     -29.573  12.117 -15.460  1.00 10.00      B   
ATOM   4224  CB  LEU   277     -30.448  11.095 -14.735  1.00 10.00      B   
ATOM   4225  CG  LEU   277     -31.032   9.983 -15.606  1.00 10.00      B   
ATOM   4226  CD1 LEU   277     -29.930   9.062 -16.102  1.00 10.00      B   
ATOM   4227  CD2 LEU   277     -32.089   9.203 -14.845  1.00 10.00      B   
ATOM   4228  C   LEU   277     -30.408  12.898 -16.465  1.00 10.00      B   
ATOM   4229  O   LEU   277     -30.478  12.535 -17.634  1.00 10.00      B   
ATOM   4230  N   LYS   278     -31.038  13.973 -16.003  1.00 10.00      B   
ATOM   4231  HN  LYS   278     -30.960  14.202 -15.050  1.00 10.00      B   
ATOM   4232  CA  LYS   278     -31.853  14.813 -16.875  1.00 10.00      B   
ATOM   4233  CB  LYS   278     -32.531  15.929 -16.081  1.00 10.00      B   
ATOM   4234  CG  LYS   278     -33.769  15.479 -15.322  1.00 10.00      B   
ATOM   4235  CD  LYS   278     -34.245  16.551 -14.358  1.00 10.00      B   
ATOM   4236  CE  LYS   278     -35.463  16.095 -13.571  1.00 10.00      B   
ATOM   4237  NZ  LYS   278     -36.735  16.353 -14.297  1.00 10.00      B   
ATOM   4238  HZ1 LYS   278     -36.703  15.930 -15.254  1.00 10.00      B   
ATOM   4239  HZ2 LYS   278     -36.892  17.375 -14.392  1.00 10.00      B   
ATOM   4240  HZ3 LYS   278     -37.535  15.937 -13.776  1.00 10.00      B   
ATOM   4241  C   LYS   278     -30.995  15.390 -17.995  1.00 10.00      B   
ATOM   4242  O   LYS   278     -31.459  15.571 -19.121  1.00 10.00      B   
ATOM   4243  N   ILE   279     -29.735  15.657 -17.672  1.00 10.00      B   
ATOM   4244  HN  ILE   279     -29.438  15.494 -16.753  1.00 10.00      B   
ATOM   4245  CA  ILE   279     -28.783  16.178 -18.640  1.00 10.00      B   
ATOM   4246  CB  ILE   279     -27.483  16.635 -17.944  1.00 10.00      B   
ATOM   4247  CG1 ILE   279     -27.790  17.673 -16.864  1.00 10.00      B   
ATOM   4248  CG2 ILE   279     -26.492  17.191 -18.954  1.00 10.00      B   
ATOM   4249  CD1 ILE   279     -26.596  18.041 -16.010  1.00 10.00      B   
ATOM   4250  C   ILE   279     -28.447  15.076 -19.636  1.00 10.00      B   
ATOM   4251  O   ILE   279     -28.492  15.278 -20.849  1.00 10.00      B   
ATOM   4252  N   GLU   280     -28.132  13.902 -19.100  1.00 10.00      B   
ATOM   4253  HN  GLU   280     -28.115  13.820 -18.122  1.00 10.00      B   
ATOM   4254  CA  GLU   280     -27.798  12.733 -19.903  1.00 10.00      B   
ATOM   4255  CB  GLU   280     -27.458  11.565 -18.969  1.00 10.00      B   
ATOM   4256  CG  GLU   280     -27.155  10.248 -19.666  1.00 10.00      B   
ATOM   4257  CD  GLU   280     -25.806  10.242 -20.348  1.00 10.00      B   
ATOM   4258  OE1 GLU   280     -24.776  10.328 -19.645  1.00 10.00      B   
ATOM   4259  OE2 GLU   280     -25.767  10.126 -21.591  1.00 10.00      B   
ATOM   4260  C   GLU   280     -28.963  12.354 -20.819  1.00 10.00      B   
ATOM   4261  O   GLU   280     -28.766  12.004 -21.985  1.00 10.00      B   
ATOM   4262  N   LEU   281     -30.176  12.444 -20.282  1.00 10.00      B   
ATOM   4263  HN  LEU   281     -30.259  12.733 -19.345  1.00 10.00      B   
ATOM   4264  CA  LEU   281     -31.385  12.120 -21.022  1.00 10.00      B   
ATOM   4265  CB  LEU   281     -32.600  12.249 -20.103  1.00 10.00      B   
ATOM   4266  CG  LEU   281     -33.902  11.632 -20.605  1.00 10.00      B   
ATOM   4267  CD1 LEU   281     -33.713  10.154 -20.897  1.00 10.00      B   
ATOM   4268  CD2 LEU   281     -35.014  11.838 -19.588  1.00 10.00      B   
ATOM   4269  C   LEU   281     -31.542  13.030 -22.234  1.00 10.00      B   
ATOM   4270  O   LEU   281     -31.896  12.573 -23.323  1.00 10.00      B   
ATOM   4271  N   ASP   282     -31.267  14.318 -22.045  1.00 10.00      B   
ATOM   4272  HN  ASP   282     -30.994  14.623 -21.153  1.00 10.00      B   
ATOM   4273  CA  ASP   282     -31.368  15.289 -23.132  1.00 10.00      B   
ATOM   4274  CB  ASP   282     -31.079  16.707 -22.627  1.00 10.00      B   
ATOM   4275  CG  ASP   282     -32.333  17.502 -22.318  1.00 10.00      B   
ATOM   4276  OD1 ASP   282     -33.261  17.518 -23.157  1.00 10.00      B   
ATOM   4277  OD2 ASP   282     -32.390  18.137 -21.240  1.00 10.00      B   
ATOM   4278  C   ASP   282     -30.402  14.938 -24.256  1.00 10.00      B   
ATOM   4279  O   ASP   282     -30.736  15.051 -25.437  1.00 10.00      B   
ATOM   4280  N   ILE   283     -29.207  14.499 -23.878  1.00 10.00      B   
ATOM   4281  HN  ILE   283     -29.010  14.429 -22.920  1.00 10.00      B   
ATOM   4282  CA  ILE   283     -28.184  14.123 -24.845  1.00 10.00      B   
ATOM   4283  CB  ILE   283     -26.824  13.852 -24.166  1.00 10.00      B   
ATOM   4284  CG1 ILE   283     -26.439  15.017 -23.249  1.00 10.00      B   
ATOM   4285  CG2 ILE   283     -25.739  13.620 -25.211  1.00 10.00      B   
ATOM   4286  CD1 ILE   283     -25.245  14.727 -22.362  1.00 10.00      B   
ATOM   4287  C   ILE   283     -28.610  12.881 -25.620  1.00 10.00      B   
ATOM   4288  O   ILE   283     -28.493  12.834 -26.846  1.00 10.00      B   
ATOM   4289  N   LEU   284     -29.137  11.895 -24.899  1.00 10.00      B   
ATOM   4290  HN  LEU   284     -29.231  12.016 -23.928  1.00 10.00      B   
ATOM   4291  CA  LEU   284     -29.581  10.641 -25.502  1.00 10.00      B   
ATOM   4292  CB  LEU   284     -30.027   9.660 -24.412  1.00 10.00      B   
ATOM   4293  CG  LEU   284     -30.415   8.254 -24.877  1.00 10.00      B   
ATOM   4294  CD1 LEU   284     -29.207   7.517 -25.429  1.00 10.00      B   
ATOM   4295  CD2 LEU   284     -31.052   7.471 -23.739  1.00 10.00      B   
ATOM   4296  C   LEU   284     -30.713  10.864 -26.502  1.00 10.00      B   
ATOM   4297  O   LEU   284     -30.823  10.151 -27.502  1.00 10.00      B   
ATOM   4298  N   TYR   285     -31.549  11.858 -26.238  1.00 10.00      B   
ATOM   4299  HN  TYR   285     -31.410  12.396 -25.427  1.00 10.00      B   
ATOM   4300  CA  TYR   285     -32.673  12.165 -27.115  1.00 10.00      B   
ATOM   4301  CB  TYR   285     -33.890  12.612 -26.303  1.00 10.00      B   
ATOM   4302  CG  TYR   285     -34.704  11.467 -25.744  1.00 10.00      B   
ATOM   4303  CD1 TYR   285     -34.231  10.706 -24.683  1.00 10.00      B   
ATOM   4304  CD2 TYR   285     -35.947  11.149 -26.275  1.00 10.00      B   
ATOM   4305  CE1 TYR   285     -34.974   9.661 -24.167  1.00 10.00      B   
ATOM   4306  CE2 TYR   285     -36.695  10.105 -25.765  1.00 10.00      B   
ATOM   4307  CZ  TYR   285     -36.204   9.365 -24.712  1.00 10.00      B   
ATOM   4308  OH  TYR   285     -36.950   8.331 -24.197  1.00 10.00      B   
ATOM   4309  HH  TYR   285     -37.518   7.963 -24.885  1.00 10.00      B   
ATOM   4310  C   TYR   285     -32.312  13.217 -28.162  1.00 10.00      B   
ATOM   4311  O   TYR   285     -33.191  13.750 -28.842  1.00 10.00      B   
ATOM   4312  N   SER   286     -31.019  13.514 -28.275  1.00 10.00      B   
ATOM   4313  HN  SER   286     -30.378  13.055 -27.690  1.00 10.00      B   
ATOM   4314  CA  SER   286     -30.516  14.495 -29.240  1.00 10.00      B   
ATOM   4315  CB  SER   286     -30.730  13.988 -30.671  1.00 10.00      B   
ATOM   4316  OG  SER   286     -30.487  12.591 -30.757  1.00 10.00      B   
ATOM   4317  HG  SER   286     -29.868  12.331 -30.061  1.00 10.00      B   
ATOM   4318  C   SER   286     -31.175  15.866 -29.056  1.00 10.00      B   
ATOM   4319  O   SER   286     -31.490  16.558 -30.028  1.00 10.00      B   
ATOM   4320  N   ARG   287     -31.383  16.255 -27.807  1.00 10.00      B   
ATOM   4321  HN  ARG   287     -31.097  15.671 -27.068  1.00 10.00      B   
ATOM   4322  CA  ARG   287     -32.002  17.533 -27.494  1.00 10.00      B   
ATOM   4323  CB  ARG   287     -33.092  17.349 -26.439  1.00 10.00      B   
ATOM   4324  CG  ARG   287     -34.400  16.803 -26.992  1.00 10.00      B   
ATOM   4325  CD  ARG   287     -35.255  16.181 -25.900  1.00 10.00      B   
ATOM   4326  NE  ARG   287     -35.359  17.037 -24.721  1.00 10.00      B   
ATOM   4327  HE  ARG   287     -34.539  17.143 -24.161  1.00 10.00      B   
ATOM   4328  CZ  ARG   287     -36.468  17.679 -24.357  1.00 10.00      B   
ATOM   4329  NH1 ARG   287     -37.578  17.561 -25.076  1.00 10.00      B   
ATOM   4330 HH11 ARG   287     -38.447  18.063 -24.788  1.00 10.00      B   
ATOM   4331 HH12 ARG   287     -37.586  16.973 -25.938  1.00 10.00      B   
ATOM   4332  NH2 ARG   287     -36.467  18.432 -23.267  1.00 10.00      B   
ATOM   4333 HH21 ARG   287     -37.332  18.934 -22.975  1.00 10.00      B   
ATOM   4334 HH22 ARG   287     -35.598  18.527 -22.696  1.00 10.00      B   
ATOM   4335  C   ARG   287     -30.951  18.521 -27.011  1.00 10.00      B   
ATOM   4336  O   ARG   287     -29.782  18.165 -26.876  1.00 10.00      B   
ATOM   4337  N   ASN   288     -31.363  19.755 -26.758  1.00 10.00      B   
ATOM   4338  HN  ASN   288     -32.310  19.978 -26.875  1.00 10.00      B   
ATOM   4339  CA  ASN   288     -30.435  20.785 -26.297  1.00 10.00      B   
ATOM   4340  CB  ASN   288     -31.054  22.178 -26.450  1.00 10.00      B   
ATOM   4341  CG  ASN   288     -30.017  23.285 -26.546  1.00 10.00      B   
ATOM   4342  OD1 ASN   288     -28.934  23.196 -25.971  1.00 10.00      B   
ATOM   4343  ND2 ASN   288     -30.348  24.343 -27.269  1.00 10.00      B   
ATOM   4344 HD21 ASN   288     -31.233  24.353 -27.695  1.00 10.00      B   
ATOM   4345 HD22 ASN   288     -29.695  25.072 -27.354  1.00 10.00      B   
ATOM   4346  C   ASN   288     -30.019  20.528 -24.849  1.00 10.00      B   
ATOM   4347  O   ASN   288     -30.829  20.092 -24.033  1.00 10.00      B   
ATOM   4348  N   ILE   289     -28.754  20.793 -24.545  1.00 10.00      B   
ATOM   4349  HN  ILE   289     -28.164  21.157 -25.243  1.00 10.00      B   
ATOM   4350  CA  ILE   289     -28.211  20.573 -23.203  1.00 10.00      B   
ATOM   4351  CB  ILE   289     -26.813  19.914 -23.293  1.00 10.00      B   
ATOM   4352  CG1 ILE   289     -26.417  19.269 -21.963  1.00 10.00      B   
ATOM   4353  CG2 ILE   289     -25.762  20.918 -23.749  1.00 10.00      B   
ATOM   4354  CD1 ILE   289     -25.087  18.546 -22.007  1.00 10.00      B   
ATOM   4355  C   ILE   289     -28.118  21.887 -22.420  1.00 10.00      B   
ATOM   4356  O   ILE   289     -27.726  21.908 -21.251  1.00 10.00      B   
ATOM   4357  N   GLU   290     -28.495  22.974 -23.080  1.00 10.00      B   
ATOM   4358  HN  GLU   290     -28.808  22.875 -24.006  1.00 10.00      B   
ATOM   4359  CA  GLU   290     -28.454  24.310 -22.495  1.00 10.00      B   
ATOM   4360  CB  GLU   290     -29.043  25.314 -23.487  1.00 10.00      B   
ATOM   4361  CG  GLU   290     -28.817  26.772 -23.132  1.00 10.00      B   
ATOM   4362  CD  GLU   290     -29.351  27.704 -24.199  1.00 10.00      B   
ATOM   4363  OE1 GLU   290     -28.541  28.219 -25.001  1.00 10.00      B   
ATOM   4364  OE2 GLU   290     -30.582  27.918 -24.250  1.00 10.00      B   
ATOM   4365  C   GLU   290     -29.195  24.388 -21.160  1.00 10.00      B   
ATOM   4366  O   GLU   290     -28.601  24.711 -20.129  1.00 10.00      B   
ATOM   4367  N   THR   291     -30.484  24.078 -21.181  1.00 10.00      B   
ATOM   4368  HN  THR   291     -30.895  23.808 -22.030  1.00 10.00      B   
ATOM   4369  CA  THR   291     -31.306  24.130 -19.979  1.00 10.00      B   
ATOM   4370  CB  THR   291     -32.804  23.997 -20.321  1.00 10.00      B   
ATOM   4371  OG1 THR   291     -33.119  24.850 -21.431  1.00 10.00      B   
ATOM   4372  HG1 THR   291     -33.254  24.308 -22.216  1.00 10.00      B   
ATOM   4373  CG2 THR   291     -33.664  24.392 -19.131  1.00 10.00      B   
ATOM   4374  C   THR   291     -30.912  23.048 -18.974  1.00 10.00      B   
ATOM   4375  O   THR   291     -30.962  23.268 -17.761  1.00 10.00      B   
ATOM   4376  N   SER   292     -30.507  21.890 -19.483  1.00 10.00      B   
ATOM   4377  HN  SER   292     -30.471  21.783 -20.456  1.00 10.00      B   
ATOM   4378  CA  SER   292     -30.115  20.768 -18.640  1.00 10.00      B   
ATOM   4379  CB  SER   292     -29.696  19.592 -19.520  1.00 10.00      B   
ATOM   4380  OG  SER   292     -30.260  19.718 -20.815  1.00 10.00      B   
ATOM   4381  HG  SER   292     -31.003  19.099 -20.904  1.00 10.00      B   
ATOM   4382  C   SER   292     -28.988  21.154 -17.682  1.00 10.00      B   
ATOM   4383  O   SER   292     -29.092  20.947 -16.471  1.00 10.00      B   
ATOM   4384  N   VAL   293     -27.917  21.722 -18.227  1.00 10.00      B   
ATOM   4385  HN  VAL   293     -27.890  21.859 -19.200  1.00 10.00      B   
ATOM   4386  CA  VAL   293     -26.777  22.141 -17.415  1.00 10.00      B   
ATOM   4387  CB  VAL   293     -25.563  22.525 -18.291  1.00 10.00      B   
ATOM   4388  CG1 VAL   293     -24.378  22.931 -17.428  1.00 10.00      B   
ATOM   4389  CG2 VAL   293     -25.178  21.373 -19.205  1.00 10.00      B   
ATOM   4390  C   VAL   293     -27.156  23.317 -16.518  1.00 10.00      B   
ATOM   4391  O   VAL   293     -26.735  23.395 -15.360  1.00 10.00      B   
ATOM   4392  N   GLU   294     -27.968  24.219 -17.059  1.00 10.00      B   
ATOM   4393  HN  GLU   294     -28.272  24.088 -17.982  1.00 10.00      B   
ATOM   4394  CA  GLU   294     -28.422  25.397 -16.328  1.00 10.00      B   
ATOM   4395  CB  GLU   294     -29.365  26.217 -17.214  1.00 10.00      B   
ATOM   4396  CG  GLU   294     -29.917  27.476 -16.562  1.00 10.00      B   
ATOM   4397  CD  GLU   294     -28.926  28.621 -16.557  1.00 10.00      B   
ATOM   4398  OE1 GLU   294     -28.143  28.735 -15.593  1.00 10.00      B   
ATOM   4399  OE2 GLU   294     -28.938  29.424 -17.513  1.00 10.00      B   
ATOM   4400  C   GLU   294     -29.129  25.005 -15.030  1.00 10.00      B   
ATOM   4401  O   GLU   294     -28.801  25.513 -13.954  1.00 10.00      B   
ATOM   4402  N   ASN   295     -30.084  24.086 -15.136  1.00 10.00      B   
ATOM   4403  HN  ASN   295     -30.283  23.703 -16.020  1.00 10.00      B   
ATOM   4404  CA  ASN   295     -30.846  23.629 -13.976  1.00 10.00      B   
ATOM   4405  CB  ASN   295     -31.948  22.646 -14.392  1.00 10.00      B   
ATOM   4406  CG  ASN   295     -33.252  23.331 -14.763  1.00 10.00      B   
ATOM   4407  OD1 ASN   295     -33.600  24.384 -14.219  1.00 10.00      B   
ATOM   4408  ND2 ASN   295     -33.990  22.733 -15.688  1.00 10.00      B   
ATOM   4409 HD21 ASN   295     -33.657  21.895 -16.077  1.00 10.00      B   
ATOM   4410 HD22 ASN   295     -34.840  23.148 -15.942  1.00 10.00      B   
ATOM   4411  C   ASN   295     -29.947  22.995 -12.920  1.00 10.00      B   
ATOM   4412  O   ASN   295     -30.093  23.262 -11.727  1.00 10.00      B   
ATOM   4413  N   TYR   296     -29.009  22.166 -13.365  1.00 10.00      B   
ATOM   4414  HN  TYR   296     -28.928  22.009 -14.329  1.00 10.00      B   
ATOM   4415  CA  TYR   296     -28.092  21.489 -12.456  1.00 10.00      B   
ATOM   4416  CB  TYR   296     -27.256  20.451 -13.216  1.00 10.00      B   
ATOM   4417  CG  TYR   296     -26.306  19.656 -12.344  1.00 10.00      B   
ATOM   4418  CD1 TYR   296     -26.752  18.563 -11.613  1.00 10.00      B   
ATOM   4419  CD2 TYR   296     -24.963  20.000 -12.250  1.00 10.00      B   
ATOM   4420  CE1 TYR   296     -25.889  17.835 -10.814  1.00 10.00      B   
ATOM   4421  CE2 TYR   296     -24.093  19.278 -11.455  1.00 10.00      B   
ATOM   4422  CZ  TYR   296     -24.561  18.198 -10.739  1.00 10.00      B   
ATOM   4423  OH  TYR   296     -23.698  17.477  -9.943  1.00 10.00      B   
ATOM   4424  HH  TYR   296     -23.531  16.617 -10.346  1.00 10.00      B   
ATOM   4425  C   TYR   296     -27.182  22.488 -11.747  1.00 10.00      B   
ATOM   4426  O   TYR   296     -27.021  22.440 -10.525  1.00 10.00      B   
ATOM   4427  N   TYR   297     -26.611  23.407 -12.517  1.00 10.00      B   
ATOM   4428  HN  TYR   297     -26.810  23.412 -13.483  1.00 10.00      B   
ATOM   4429  CA  TYR   297     -25.703  24.410 -11.979  1.00 10.00      B   
ATOM   4430  CB  TYR   297     -25.133  25.277 -13.107  1.00 10.00      B   
ATOM   4431  CG  TYR   297     -24.114  26.303 -12.658  1.00 10.00      B   
ATOM   4432  CD1 TYR   297     -22.831  25.919 -12.285  1.00 10.00      B   
ATOM   4433  CD2 TYR   297     -24.431  27.654 -12.615  1.00 10.00      B   
ATOM   4434  CE1 TYR   297     -21.894  26.854 -11.885  1.00 10.00      B   
ATOM   4435  CE2 TYR   297     -23.502  28.595 -12.215  1.00 10.00      B   
ATOM   4436  CZ  TYR   297     -22.236  28.191 -11.852  1.00 10.00      B   
ATOM   4437  OH  TYR   297     -21.308  29.127 -11.456  1.00 10.00      B   
ATOM   4438  HH  TYR   297     -21.702  29.710 -10.797  1.00 10.00      B   
ATOM   4439  C   TYR   297     -26.372  25.287 -10.925  1.00 10.00      B   
ATOM   4440  O   TYR   297     -25.777  25.585  -9.893  1.00 10.00      B   
ATOM   4441  N   GLN   298     -27.614  25.681 -11.176  1.00 10.00      B   
ATOM   4442  HN  GLN   298     -28.054  25.388 -12.008  1.00 10.00      B   
ATOM   4443  CA  GLN   298     -28.344  26.542 -10.250  1.00 10.00      B   
ATOM   4444  CB  GLN   298     -29.570  27.152 -10.924  1.00 10.00      B   
ATOM   4445  CG  GLN   298     -29.242  28.186 -11.984  1.00 10.00      B   
ATOM   4446  CD  GLN   298     -30.482  28.840 -12.557  1.00 10.00      B   
ATOM   4447  OE1 GLN   298     -31.492  28.997 -11.867  1.00 10.00      B   
ATOM   4448  NE2 GLN   298     -30.414  29.227 -13.820  1.00 10.00      B   
ATOM   4449 HE21 GLN   298     -29.571  29.072 -14.310  1.00 10.00      B   
ATOM   4450 HE22 GLN   298     -31.208  29.643 -14.222  1.00 10.00      B   
ATOM   4451  C   GLN   298     -28.758  25.825  -8.966  1.00 10.00      B   
ATOM   4452  O   GLN   298     -29.053  26.469  -7.957  1.00 10.00      B   
ATOM   4453  N   LYS   299     -28.779  24.500  -8.998  1.00 10.00      B   
ATOM   4454  HN  LYS   299     -28.529  24.032  -9.824  1.00 10.00      B   
ATOM   4455  CA  LYS   299     -29.175  23.726  -7.829  1.00 10.00      B   
ATOM   4456  CB  LYS   299     -30.097  22.569  -8.228  1.00 10.00      B   
ATOM   4457  CG  LYS   299     -31.429  23.016  -8.813  1.00 10.00      B   
ATOM   4458  CD  LYS   299     -32.395  21.850  -8.956  1.00 10.00      B   
ATOM   4459  CE  LYS   299     -33.727  22.304  -9.534  1.00 10.00      B   
ATOM   4460  NZ  LYS   299     -34.768  21.245  -9.442  1.00 10.00      B   
ATOM   4461  HZ1 LYS   299     -34.458  20.393  -9.951  1.00 10.00      B   
ATOM   4462  HZ2 LYS   299     -35.659  21.579  -9.861  1.00 10.00      B   
ATOM   4463  HZ3 LYS   299     -34.939  20.995  -8.447  1.00 10.00      B   
ATOM   4464  C   LYS   299     -27.975  23.210  -7.042  1.00 10.00      B   
ATOM   4465  O   LYS   299     -28.092  22.871  -5.864  1.00 10.00      B   
ATOM   4466  N   PHE   300     -26.820  23.157  -7.682  1.00 10.00      B   
ATOM   4467  HN  PHE   300     -26.774  23.445  -8.619  1.00 10.00      B   
ATOM   4468  CA  PHE   300     -25.618  22.664  -7.023  1.00 10.00      B   
ATOM   4469  CB  PHE   300     -25.217  21.299  -7.593  1.00 10.00      B   
ATOM   4470  CG  PHE   300     -26.237  20.220  -7.358  1.00 10.00      B   
ATOM   4471  CD1 PHE   300     -27.225  19.963  -8.296  1.00 10.00      B   
ATOM   4472  CD2 PHE   300     -26.212  19.465  -6.197  1.00 10.00      B   
ATOM   4473  CE1 PHE   300     -28.167  18.974  -8.081  1.00 10.00      B   
ATOM   4474  CE2 PHE   300     -27.150  18.474  -5.975  1.00 10.00      B   
ATOM   4475  CZ  PHE   300     -28.130  18.229  -6.918  1.00 10.00      B   
ATOM   4476  C   PHE   300     -24.459  23.648  -7.139  1.00 10.00      B   
ATOM   4477  O   PHE   300     -23.297  23.252  -7.129  1.00 10.00      B   
ATOM   4478  N   ASN   301     -24.778  24.931  -7.219  1.00 10.00      B   
ATOM   4479  HN  ASN   301     -25.724  25.190  -7.203  1.00 10.00      B   
ATOM   4480  CA  ASN   301     -23.756  25.972  -7.338  1.00 10.00      B   
ATOM   4481  CB  ASN   301     -24.374  27.304  -7.782  1.00 10.00      B   
ATOM   4482  CG  ASN   301     -25.336  27.893  -6.762  1.00 10.00      B   
ATOM   4483  OD1 ASN   301     -26.143  27.183  -6.158  1.00 10.00      B   
ATOM   4484  ND2 ASN   301     -25.252  29.199  -6.560  1.00 10.00      B   
ATOM   4485 HD21 ASN   301     -24.585  29.706  -7.072  1.00 10.00      B   
ATOM   4486 HD22 ASN   301     -25.856  29.607  -5.903  1.00 10.00      B   
ATOM   4487  C   ASN   301     -22.993  26.162  -6.030  1.00 10.00      B   
ATOM   4488  O   ASN   301     -21.920  26.764  -6.003  1.00 10.00      B   
ATOM   4489  N   THR   302     -23.549  25.646  -4.950  1.00 10.00      B   
ATOM   4490  HN  THR   302     -24.416  25.192  -5.027  1.00 10.00      B   
ATOM   4491  CA  THR   302     -22.930  25.757  -3.641  1.00 10.00      B   
ATOM   4492  CB  THR   302     -24.016  25.902  -2.562  1.00 10.00      B   
ATOM   4493  OG1 THR   302     -25.221  25.281  -3.034  1.00 10.00      B   
ATOM   4494  HG1 THR   302     -25.957  25.543  -2.471  1.00 10.00      B   
ATOM   4495  CG2 THR   302     -24.290  27.371  -2.280  1.00 10.00      B   
ATOM   4496  C   THR   302     -22.055  24.540  -3.330  1.00 10.00      B   
ATOM   4497  O   THR   302     -21.583  24.371  -2.202  1.00 10.00      B   
ATOM   4498  N   LYS   303     -21.827  23.701  -4.337  1.00 10.00      B   
ATOM   4499  HN  LYS   303     -22.204  23.899  -5.223  1.00 10.00      B   
ATOM   4500  CA  LYS   303     -21.015  22.504  -4.166  1.00 10.00      B   
ATOM   4501  CB  LYS   303     -21.866  21.245  -4.368  1.00 10.00      B   
ATOM   4502  CG  LYS   303     -22.984  21.087  -3.350  1.00 10.00      B   
ATOM   4503  CD  LYS   303     -23.756  19.795  -3.562  1.00 10.00      B   
ATOM   4504  CE  LYS   303     -24.739  19.546  -2.430  1.00 10.00      B   
ATOM   4505  NZ  LYS   303     -25.344  18.190  -2.507  1.00 10.00      B   
ATOM   4506  HZ1 LYS   303     -25.880  17.988  -1.640  1.00 10.00      B   
ATOM   4507  HZ2 LYS   303     -24.602  17.472  -2.614  1.00 10.00      B   
ATOM   4508  HZ3 LYS   303     -25.991  18.128  -3.319  1.00 10.00      B   
ATOM   4509  C   LYS   303     -19.836  22.511  -5.133  1.00 10.00      B   
ATOM   4510  O   LYS   303     -19.978  22.898  -6.291  1.00 10.00      B   
ATOM   4511  N   LEU   304     -18.677  22.080  -4.655  1.00 10.00      B   
ATOM   4512  HN  LEU   304     -18.628  21.768  -3.725  1.00 10.00      B   
ATOM   4513  CA  LEU   304     -17.475  22.049  -5.479  1.00 10.00      B   
ATOM   4514  CB  LEU   304     -16.219  22.004  -4.606  1.00 10.00      B   
ATOM   4515  CG  LEU   304     -15.859  23.297  -3.871  1.00 10.00      B   
ATOM   4516  CD1 LEU   304     -14.759  23.037  -2.857  1.00 10.00      B   
ATOM   4517  CD2 LEU   304     -15.433  24.373  -4.862  1.00 10.00      B   
ATOM   4518  C   LEU   304     -17.489  20.865  -6.435  1.00 10.00      B   
ATOM   4519  O   LEU   304     -16.921  20.929  -7.527  1.00 10.00      B   
ATOM   4520  N   CYS   305     -18.155  19.790  -6.031  1.00 10.00      B   
ATOM   4521  HN  CYS   305     -18.596  19.797  -5.154  1.00 10.00      B   
ATOM   4522  CA  CYS   305     -18.242  18.591  -6.855  1.00 10.00      B   
ATOM   4523  CB  CYS   305     -18.871  17.445  -6.058  1.00 10.00      B   
ATOM   4524  SG  CYS   305     -19.988  17.980  -4.736  1.00 10.00      B   
ATOM   4525  HG  CYS   305     -19.370  17.789  -3.574  1.00 10.00      B   
ATOM   4526  C   CYS   305     -19.021  18.848  -8.148  1.00 10.00      B   
ATOM   4527  O   CYS   305     -18.916  18.087  -9.112  1.00 10.00      B   
ATOM   4528  N   CYS   306     -19.785  19.937  -8.164  1.00 10.00      B   
ATOM   4529  HN  CYS   306     -19.813  20.506  -7.371  1.00 10.00      B   
ATOM   4530  CA  CYS   306     -20.578  20.310  -9.327  1.00 10.00      B   
ATOM   4531  CB  CYS   306     -21.311  21.625  -9.049  1.00 10.00      B   
ATOM   4532  SG  CYS   306     -22.516  22.112 -10.303  1.00 10.00      B   
ATOM   4533  HG  CYS   306     -23.455  22.825  -9.698  1.00 10.00      B   
ATOM   4534  C   CYS   306     -19.686  20.455 -10.556  1.00 10.00      B   
ATOM   4535  O   CYS   306     -19.982  19.912 -11.622  1.00 10.00      B   
ATOM   4536  N   TYR   307     -18.566  21.154 -10.389  1.00 10.00      B   
ATOM   4537  HN  TYR   307     -18.364  21.527  -9.505  1.00 10.00      B   
ATOM   4538  CA  TYR   307     -17.628  21.369 -11.481  1.00 10.00      B   
ATOM   4539  CB  TYR   307     -16.526  22.350 -11.059  1.00 10.00      B   
ATOM   4540  CG  TYR   307     -15.537  22.689 -12.158  1.00 10.00      B   
ATOM   4541  CD1 TYR   307     -15.835  23.651 -13.114  1.00 10.00      B   
ATOM   4542  CD2 TYR   307     -14.309  22.044 -12.239  1.00 10.00      B   
ATOM   4543  CE1 TYR   307     -14.936  23.964 -14.116  1.00 10.00      B   
ATOM   4544  CE2 TYR   307     -13.404  22.350 -13.240  1.00 10.00      B   
ATOM   4545  CZ  TYR   307     -13.723  23.310 -14.178  1.00 10.00      B   
ATOM   4546  OH  TYR   307     -12.824  23.621 -15.178  1.00 10.00      B   
ATOM   4547  HH  TYR   307     -12.373  22.815 -15.469  1.00 10.00      B   
ATOM   4548  C   TYR   307     -17.011  20.047 -11.924  1.00 10.00      B   
ATOM   4549  O   TYR   307     -16.831  19.806 -13.116  1.00 10.00      B   
ATOM   4550  N   ALA   308     -16.720  19.186 -10.954  1.00 10.00      B   
ATOM   4551  HN  ALA   308     -16.927  19.429 -10.028  1.00 10.00      B   
ATOM   4552  CA  ALA   308     -16.113  17.888 -11.225  1.00 10.00      B   
ATOM   4553  CB  ALA   308     -15.767  17.185  -9.921  1.00 10.00      B   
ATOM   4554  C   ALA   308     -17.019  17.009 -12.083  1.00 10.00      B   
ATOM   4555  O   ALA   308     -16.545  16.275 -12.953  1.00 10.00      B   
ATOM   4556  N   ASP   309     -18.318  17.085 -11.836  1.00 10.00      B   
ATOM   4557  HN  ASP   309     -18.636  17.681 -11.123  1.00 10.00      B   
ATOM   4558  CA  ASP   309     -19.284  16.293 -12.588  1.00 10.00      B   
ATOM   4559  CB  ASP   309     -20.581  16.094 -11.795  1.00 10.00      B   
ATOM   4560  CG  ASP   309     -20.464  15.024 -10.725  1.00 10.00      B   
ATOM   4561  OD1 ASP   309     -19.927  13.933 -11.017  1.00 10.00      B   
ATOM   4562  OD2 ASP   309     -20.915  15.266  -9.583  1.00 10.00      B   
ATOM   4563  C   ASP   309     -19.581  16.923 -13.943  1.00 10.00      B   
ATOM   4564  O   ASP   309     -19.794  16.221 -14.931  1.00 10.00      B   
ATOM   4565  N   LEU   310     -19.589  18.250 -13.986  1.00 10.00      B   
ATOM   4566  HN  LEU   310     -19.419  18.756 -13.162  1.00 10.00      B   
ATOM   4567  CA  LEU   310     -19.868  18.978 -15.220  1.00 10.00      B   
ATOM   4568  CB  LEU   310     -20.176  20.450 -14.936  1.00 10.00      B   
ATOM   4569  CG  LEU   310     -21.536  20.746 -14.304  1.00 10.00      B   
ATOM   4570  CD1 LEU   310     -21.679  22.233 -14.024  1.00 10.00      B   
ATOM   4571  CD2 LEU   310     -22.666  20.249 -15.192  1.00 10.00      B   
ATOM   4572  C   LEU   310     -18.730  18.864 -16.228  1.00 10.00      B   
ATOM   4573  O   LEU   310     -18.969  18.808 -17.436  1.00 10.00      B   
ATOM   4574  N   SER   311     -17.497  18.801 -15.738  1.00 10.00      B   
ATOM   4575  HN  SER   311     -17.365  18.823 -14.761  1.00 10.00      B   
ATOM   4576  CA  SER   311     -16.330  18.710 -16.609  1.00 10.00      B   
ATOM   4577  CB  SER   311     -15.074  19.181 -15.871  1.00 10.00      B   
ATOM   4578  OG  SER   311     -14.850  18.421 -14.694  1.00 10.00      B   
ATOM   4579  HG  SER   311     -14.456  17.574 -14.931  1.00 10.00      B   
ATOM   4580  C   SER   311     -16.131  17.305 -17.188  1.00 10.00      B   
ATOM   4581  O   SER   311     -15.016  16.920 -17.543  1.00 10.00      B   
ATOM   4582  N   GLN   312     -17.210  16.542 -17.281  1.00 10.00      B   
ATOM   4583  HN  GLN   312     -18.071  16.895 -16.971  1.00 10.00      B   
ATOM   4584  CA  GLN   312     -17.150  15.194 -17.830  1.00 10.00      B   
ATOM   4585  CB  GLN   312     -17.875  14.201 -16.918  1.00 10.00      B   
ATOM   4586  CG  GLN   312     -17.213  14.016 -15.560  1.00 10.00      B   
ATOM   4587  CD  GLN   312     -18.015  13.137 -14.621  1.00 10.00      B   
ATOM   4588  OE1 GLN   312     -18.696  12.200 -15.047  1.00 10.00      B   
ATOM   4589  NE2 GLN   312     -17.936  13.434 -13.334  1.00 10.00      B   
ATOM   4590 HE21 GLN   312     -17.368  14.191 -13.068  1.00 10.00      B   
ATOM   4591 HE22 GLN   312     -18.457  12.898 -12.699  1.00 10.00      B   
ATOM   4592  C   GLN   312     -17.751  15.164 -19.229  1.00 10.00      B   
ATOM   4593  O   GLN   312     -17.685  14.148 -19.924  1.00 10.00      B   
ATOM   4594  N   TYR   313     -18.331  16.288 -19.638  1.00 10.00      B   
ATOM   4595  HN  TYR   313     -18.329  17.067 -19.043  1.00 10.00      B   
ATOM   4596  CA  TYR   313     -18.951  16.413 -20.950  1.00 10.00      B   
ATOM   4597  CB  TYR   313     -20.475  16.343 -20.834  1.00 10.00      B   
ATOM   4598  CG  TYR   313     -21.016  14.935 -20.794  1.00 10.00      B   
ATOM   4599  CD1 TYR   313     -21.331  14.323 -19.589  1.00 10.00      B   
ATOM   4600  CD2 TYR   313     -21.205  14.216 -21.964  1.00 10.00      B   
ATOM   4601  CE1 TYR   313     -21.815  13.032 -19.554  1.00 10.00      B   
ATOM   4602  CE2 TYR   313     -21.691  12.926 -21.938  1.00 10.00      B   
ATOM   4603  CZ  TYR   313     -21.995  12.339 -20.731  1.00 10.00      B   
ATOM   4604  OH  TYR   313     -22.474  11.050 -20.704  1.00 10.00      B   
ATOM   4605  HH  TYR   313     -23.346  11.039 -20.275  1.00 10.00      B   
ATOM   4606  C   TYR   313     -18.546  17.725 -21.603  1.00 10.00      B   
ATOM   4607  O   TYR   313     -17.916  18.569 -20.964  1.00 10.00      B   
ATOM   4608  N   GLU   314     -18.914  17.891 -22.869  1.00 10.00      B   
ATOM   4609  HN  GLU   314     -19.424  17.185 -23.317  1.00 10.00      B   
ATOM   4610  CA  GLU   314     -18.591  19.101 -23.604  1.00 10.00      B   
ATOM   4611  CB  GLU   314     -18.650  18.838 -25.113  1.00 10.00      B   
ATOM   4612  CG  GLU   314     -18.083  19.959 -25.967  1.00 10.00      B   
ATOM   4613  CD  GLU   314     -17.526  19.460 -27.283  1.00 10.00      B   
ATOM   4614  OE1 GLU   314     -18.216  18.674 -27.970  1.00 10.00      B   
ATOM   4615  OE2 GLU   314     -16.396  19.854 -27.642  1.00 10.00      B   
ATOM   4616  C   GLU   314     -19.547  20.223 -23.210  1.00 10.00      B   
ATOM   4617  O   GLU   314     -20.671  20.302 -23.709  1.00 10.00      B   
ATOM   4618  N   LEU   315     -19.100  21.069 -22.296  1.00 10.00      B   
ATOM   4619  HN  LEU   315     -18.198  20.938 -21.929  1.00 10.00      B   
ATOM   4620  CA  LEU   315     -19.905  22.183 -21.814  1.00 10.00      B   
ATOM   4621  CB  LEU   315     -19.241  22.826 -20.599  1.00 10.00      B   
ATOM   4622  CG  LEU   315     -19.213  21.972 -19.329  1.00 10.00      B   
ATOM   4623  CD1 LEU   315     -18.261  22.567 -18.305  1.00 10.00      B   
ATOM   4624  CD2 LEU   315     -20.613  21.840 -18.749  1.00 10.00      B   
ATOM   4625  C   LEU   315     -20.139  23.219 -22.906  1.00 10.00      B   
ATOM   4626  O   LEU   315     -19.201  23.634 -23.589  1.00 10.00      B   
ATOM   4627  N   PRO   316     -21.401  23.640 -23.085  1.00 10.00      B   
ATOM   4628  CA  PRO   316     -21.774  24.633 -24.096  1.00 10.00      B   
ATOM   4629  CB  PRO   316     -23.305  24.687 -24.004  1.00 10.00      B   
ATOM   4630  CG  PRO   316     -23.626  24.177 -22.641  1.00 10.00      B   
ATOM   4631  CD  PRO   316     -22.566  23.166 -22.316  1.00 10.00      B   
ATOM   4632  C   PRO   316     -21.177  26.007 -23.800  1.00 10.00      B   
ATOM   4633  O   PRO   316     -21.083  26.420 -22.638  1.00 10.00      B   
ATOM   4634  N   THR   317     -20.798  26.721 -24.853  1.00 10.00      B   
ATOM   4635  HN  THR   317     -20.928  26.351 -25.754  1.00 10.00      B   
ATOM   4636  CA  THR   317     -20.206  28.045 -24.720  1.00 10.00      B   
ATOM   4637  CB  THR   317     -19.689  28.553 -26.073  1.00 10.00      B   
ATOM   4638  OG1 THR   317     -20.304  27.794 -27.124  1.00 10.00      B   
ATOM   4639  HG1 THR   317     -20.973  28.338 -27.562  1.00 10.00      B   
ATOM   4640  CG2 THR   317     -18.178  28.390 -26.153  1.00 10.00      B   
ATOM   4641  C   THR   317     -21.201  29.045 -24.134  1.00 10.00      B   
ATOM   4642  O   THR   317     -20.813  30.015 -23.481  1.00 10.00      B   
ATOM   4643  N   SER   318     -22.485  28.793 -24.356  1.00 10.00      B   
ATOM   4644  HN  SER   318     -22.729  28.011 -24.894  1.00 10.00      B   
ATOM   4645  CA  SER   318     -23.537  29.653 -23.837  1.00 10.00      B   
ATOM   4646  CB  SER   318     -24.894  29.197 -24.381  1.00 10.00      B   
ATOM   4647  OG  SER   318     -24.802  28.877 -25.763  1.00 10.00      B   
ATOM   4648  HG  SER   318     -25.251  29.560 -26.278  1.00 10.00      B   
ATOM   4649  C   SER   318     -23.537  29.612 -22.309  1.00 10.00      B   
ATOM   4650  O   SER   318     -23.826  30.609 -21.644  1.00 10.00      B   
ATOM   4651  N   PHE   319     -23.177  28.456 -21.765  1.00 10.00      B   
ATOM   4652  HN  PHE   319     -22.929  27.710 -22.351  1.00 10.00      B   
ATOM   4653  CA  PHE   319     -23.130  28.263 -20.326  1.00 10.00      B   
ATOM   4654  CB  PHE   319     -23.226  26.768 -19.990  1.00 10.00      B   
ATOM   4655  CG  PHE   319     -22.862  26.424 -18.572  1.00 10.00      B   
ATOM   4656  CD1 PHE   319     -23.709  26.750 -17.526  1.00 10.00      B   
ATOM   4657  CD2 PHE   319     -21.669  25.777 -18.288  1.00 10.00      B   
ATOM   4658  CE1 PHE   319     -23.374  26.440 -16.223  1.00 10.00      B   
ATOM   4659  CE2 PHE   319     -21.327  25.463 -16.987  1.00 10.00      B   
ATOM   4660  CZ  PHE   319     -22.182  25.795 -15.953  1.00 10.00      B   
ATOM   4661  C   PHE   319     -21.852  28.861 -19.746  1.00 10.00      B   
ATOM   4662  O   PHE   319     -21.889  29.569 -18.741  1.00 10.00      B   
ATOM   4663  N   ILE   320     -20.727  28.595 -20.397  1.00 10.00      B   
ATOM   4664  HN  ILE   320     -20.762  28.041 -21.207  1.00 10.00      B   
ATOM   4665  CA  ILE   320     -19.440  29.103 -19.932  1.00 10.00      B   
ATOM   4666  CB  ILE   320     -18.245  28.447 -20.674  1.00 10.00      B   
ATOM   4667  CG1 ILE   320     -16.963  28.563 -19.848  1.00 10.00      B   
ATOM   4668  CG2 ILE   320     -18.044  29.041 -22.060  1.00 10.00      B   
ATOM   4669  CD1 ILE   320     -17.008  27.803 -18.540  1.00 10.00      B   
ATOM   4670  C   ILE   320     -19.372  30.630 -20.021  1.00 10.00      B   
ATOM   4671  O   ILE   320     -18.649  31.277 -19.267  1.00 10.00      B   
ATOM   4672  N   GLY   321     -20.156  31.200 -20.929  1.00 10.00      B   
ATOM   4673  HN  GLY   321     -20.713  30.634 -21.503  1.00 10.00      B   
ATOM   4674  CA  GLY   321     -20.182  32.640 -21.093  1.00 10.00      B   
ATOM   4675  C   GLY   321     -21.126  33.316 -20.119  1.00 10.00      B   
ATOM   4676  O   GLY   321     -21.290  34.536 -20.144  1.00 10.00      B   
ATOM   4677  N   SER   322     -21.743  32.524 -19.249  1.00 10.00      B   
ATOM   4678  HN  SER   322     -21.566  31.559 -19.267  1.00 10.00      B   
ATOM   4679  CA  SER   322     -22.674  33.054 -18.264  1.00 10.00      B   
ATOM   4680  CB  SER   322     -23.748  32.016 -17.933  1.00 10.00      B   
ATOM   4681  OG  SER   322     -24.514  31.688 -19.085  1.00 10.00      B   
ATOM   4682  HG  SER   322     -23.937  31.310 -19.759  1.00 10.00      B   
ATOM   4683  C   SER   322     -21.944  33.505 -17.000  1.00 10.00      B   
ATOM   4684  O   SER   322     -22.569  33.805 -15.980  1.00 10.00      B   
ATOM   4685  N   LEU   323     -20.620  33.553 -17.072  1.00 10.00      B   
ATOM   4686  HN  LEU   323     -20.175  33.302 -17.909  1.00 10.00      B   
ATOM   4687  CA  LEU   323     -19.812  33.981 -15.941  1.00 10.00      B   
ATOM   4688  CB  LEU   323     -18.386  33.435 -16.051  1.00 10.00      B   
ATOM   4689  CG  LEU   323     -18.217  31.926 -15.861  1.00 10.00      B   
ATOM   4690  CD1 LEU   323     -16.809  31.498 -16.243  1.00 10.00      B   
ATOM   4691  CD2 LEU   323     -18.526  31.529 -14.426  1.00 10.00      B   
ATOM   4692  C   LEU   323     -19.788  35.502 -15.860  1.00 10.00      B   
ATOM   4693  O   LEU   323     -18.835  36.149 -16.300  1.00 10.00      B   
ATOM   4694  N   LYS   324     -20.860  36.067 -15.327  1.00 10.00      B   
ATOM   4695  HN  LYS   324     -21.600  35.496 -15.025  1.00 10.00      B   
ATOM   4696  CA  LYS   324     -20.976  37.506 -15.187  1.00 10.00      B   
ATOM   4697  CB  LYS   324     -21.970  38.049 -16.215  1.00 10.00      B   
ATOM   4698  CG  LYS   324     -22.026  39.563 -16.299  1.00 10.00      B   
ATOM   4699  CD  LYS   324     -22.823  40.008 -17.513  1.00 10.00      B   
ATOM   4700  CE  LYS   324     -22.693  41.502 -17.754  1.00 10.00      B   
ATOM   4701  NZ  LYS   324     -22.842  41.842 -19.195  1.00 10.00      B   
ATOM   4702  HZ1 LYS   324     -22.028  41.480 -19.733  1.00 10.00      B   
ATOM   4703  HZ2 LYS   324     -22.894  42.871 -19.318  1.00 10.00      B   
ATOM   4704  HZ3 LYS   324     -23.712  41.415 -19.577  1.00 10.00      B   
ATOM   4705  C   LYS   324     -21.427  37.869 -13.779  1.00 10.00      B   
ATOM   4706  O   LYS   324     -22.538  37.520 -13.363  1.00 10.00      B   
ATOM   4707  N   ASN   325     -20.557  38.560 -13.050  1.00 10.00      B   
ATOM   4708  HN  ASN   325     -19.685  38.790 -13.442  1.00 10.00      B   
ATOM   4709  CA  ASN   325     -20.846  38.982 -11.680  1.00 10.00      B   
ATOM   4710  CB  ASN   325     -22.046  39.938 -11.637  1.00 10.00      B   
ATOM   4711  CG  ASN   325     -22.425  40.358 -10.229  1.00 10.00      B   
ATOM   4712  OD1 ASN   325     -21.581  40.416  -9.332  1.00 10.00      B   
ATOM   4713  ND2 ASN   325     -23.699  40.657 -10.027  1.00 10.00      B   
ATOM   4714 HD21 ASN   325     -24.315  40.590 -10.789  1.00 10.00      B   
ATOM   4715 HD22 ASN   325     -23.975  40.937  -9.128  1.00 10.00      B   
ATOM   4716  C   ASN   325     -21.078  37.781 -10.769  1.00 10.00      B   
ATOM   4717  O   ASN   325     -20.260  36.855 -10.730  1.00 10.00      B   
ATOM   4718  N   GLU   329     -18.002  38.418   0.545  1.00 10.00      B   
ATOM   4719  HN  GLU   329     -17.742  38.181  -0.372  1.00 10.00      B   
ATOM   4720  CA  GLU   329     -19.153  37.756   1.149  1.00 10.00      B   
ATOM   4721  CB  GLU   329     -19.420  36.405   0.473  1.00 10.00      B   
ATOM   4722  CG  GLU   329     -20.235  36.482  -0.810  1.00 10.00      B   
ATOM   4723  CD  GLU   329     -19.616  37.387  -1.853  1.00 10.00      B   
ATOM   4724  OE1 GLU   329     -18.576  37.012  -2.438  1.00 10.00      B   
ATOM   4725  OE2 GLU   329     -20.172  38.479  -2.101  1.00 10.00      B   
ATOM   4726  C   GLU   329     -18.935  37.555   2.646  1.00 10.00      B   
ATOM   4727  O   GLU   329     -17.815  37.697   3.148  1.00 10.00      B   
ATOM   4728  N   GLU   330     -20.009  37.234   3.355  1.00 10.00      B   
ATOM   4729  HN  GLU   330     -20.875  37.150   2.899  1.00 10.00      B   
ATOM   4730  CA  GLU   330     -19.934  37.004   4.793  1.00 10.00      B   
ATOM   4731  CB  GLU   330     -21.290  37.253   5.451  1.00 10.00      B   
ATOM   4732  CG  GLU   330     -21.719  38.709   5.470  1.00 10.00      B   
ATOM   4733  CD  GLU   330     -23.165  38.877   5.881  1.00 10.00      B   
ATOM   4734  OE1 GLU   330     -23.544  38.374   6.962  1.00 10.00      B   
ATOM   4735  OE2 GLU   330     -23.935  39.502   5.121  1.00 10.00      B   
ATOM   4736  C   GLU   330     -19.473  35.582   5.084  1.00 10.00      B   
ATOM   4737  O   GLU   330     -18.476  35.369   5.775  1.00 10.00      B   
ATOM   4738  N   ASN   331     -20.208  34.613   4.550  1.00 10.00      B   
ATOM   4739  HN  ASN   331     -20.995  34.853   4.018  1.00 10.00      B   
ATOM   4740  CA  ASN   331     -19.882  33.207   4.742  1.00 10.00      B   
ATOM   4741  CB  ASN   331     -20.984  32.317   4.166  1.00 10.00      B   
ATOM   4742  CG  ASN   331     -20.742  30.844   4.426  1.00 10.00      B   
ATOM   4743  OD1 ASN   331     -20.070  30.165   3.653  1.00 10.00      B   
ATOM   4744  ND2 ASN   331     -21.291  30.339   5.518  1.00 10.00      B   
ATOM   4745 HD21 ASN   331     -21.815  30.938   6.089  1.00 10.00      B   
ATOM   4746 HD22 ASN   331     -21.152  29.389   5.712  1.00 10.00      B   
ATOM   4747  C   ASN   331     -18.540  32.871   4.102  1.00 10.00      B   
ATOM   4748  O   ASN   331     -18.380  32.985   2.887  1.00 10.00      B   
ATOM   4749  N   LEU   332     -17.588  32.455   4.933  1.00 10.00      B   
ATOM   4750  HN  LEU   332     -17.801  32.366   5.887  1.00 10.00      B   
ATOM   4751  CA  LEU   332     -16.241  32.116   4.481  1.00 10.00      B   
ATOM   4752  CB  LEU   332     -15.380  31.635   5.655  1.00 10.00      B   
ATOM   4753  CG  LEU   332     -13.979  31.117   5.311  1.00 10.00      B   
ATOM   4754  CD1 LEU   332     -13.164  32.185   4.598  1.00 10.00      B   
ATOM   4755  CD2 LEU   332     -13.263  30.646   6.567  1.00 10.00      B   
ATOM   4756  C   LEU   332     -16.253  31.076   3.366  1.00 10.00      B   
ATOM   4757  O   LEU   332     -15.552  31.230   2.368  1.00 10.00      B   
ATOM   4758  N   ILE   333     -17.053  30.028   3.534  1.00 10.00      B   
ATOM   4759  HN  ILE   333     -17.591  29.964   4.355  1.00 10.00      B   
ATOM   4760  CA  ILE   333     -17.149  28.969   2.527  1.00 10.00      B   
ATOM   4761  CB  ILE   333     -18.140  27.858   2.940  1.00 10.00      B   
ATOM   4762  CG1 ILE   333     -17.782  27.326   4.330  1.00 10.00      B   
ATOM   4763  CG2 ILE   333     -18.141  26.731   1.915  1.00 10.00      B   
ATOM   4764  CD1 ILE   333     -18.841  26.437   4.945  1.00 10.00      B   
ATOM   4765  C   ILE   333     -17.559  29.549   1.173  1.00 10.00      B   
ATOM   4766  O   ILE   333     -17.003  29.185   0.136  1.00 10.00      B   
ATOM   4767  N   THR   334     -18.518  30.468   1.194  1.00 10.00      B   
ATOM   4768  HN  THR   334     -18.921  30.722   2.052  1.00 10.00      B   
ATOM   4769  CA  THR   334     -18.987  31.109  -0.022  1.00 10.00      B   
ATOM   4770  CB  THR   334     -20.228  31.979   0.251  1.00 10.00      B   
ATOM   4771  OG1 THR   334     -21.204  31.208   0.969  1.00 10.00      B   
ATOM   4772  HG1 THR   334     -20.890  30.302   1.072  1.00 10.00      B   
ATOM   4773  CG2 THR   334     -20.839  32.472  -1.052  1.00 10.00      B   
ATOM   4774  C   THR   334     -17.878  31.967  -0.631  1.00 10.00      B   
ATOM   4775  O   THR   334     -17.698  31.986  -1.848  1.00 10.00      B   
ATOM   4776  N   VAL   335     -17.132  32.666   0.222  1.00 10.00      B   
ATOM   4777  HN  VAL   335     -17.332  32.623   1.184  1.00 10.00      B   
ATOM   4778  CA  VAL   335     -16.032  33.505  -0.242  1.00 10.00      B   
ATOM   4779  CB  VAL   335     -15.357  34.278   0.912  1.00 10.00      B   
ATOM   4780  CG1 VAL   335     -14.292  35.219   0.368  1.00 10.00      B   
ATOM   4781  CG2 VAL   335     -16.379  35.050   1.725  1.00 10.00      B   
ATOM   4782  C   VAL   335     -14.979  32.653  -0.944  1.00 10.00      B   
ATOM   4783  O   VAL   335     -14.566  32.960  -2.061  1.00 10.00      B   
ATOM   4784  N   VAL   336     -14.564  31.574  -0.280  1.00 10.00      B   
ATOM   4785  HN  VAL   336     -14.944  31.385   0.609  1.00 10.00      B   
ATOM   4786  CA  VAL   336     -13.565  30.664  -0.831  1.00 10.00      B   
ATOM   4787  CB  VAL   336     -13.307  29.467   0.114  1.00 10.00      B   
ATOM   4788  CG1 VAL   336     -12.284  28.510  -0.483  1.00 10.00      B   
ATOM   4789  CG2 VAL   336     -12.848  29.950   1.479  1.00 10.00      B   
ATOM   4790  C   VAL   336     -14.019  30.143  -2.190  1.00 10.00      B   
ATOM   4791  O   VAL   336     -13.268  30.190  -3.165  1.00 10.00      B   
ATOM   4792  N   ASN   337     -15.262  29.674  -2.244  1.00 10.00      B   
ATOM   4793  HN  ASN   337     -15.811  29.683  -1.427  1.00 10.00      B   
ATOM   4794  CA  ASN   337     -15.835  29.148  -3.475  1.00 10.00      B   
ATOM   4795  CB  ASN   337     -17.256  28.627  -3.228  1.00 10.00      B   
ATOM   4796  CG  ASN   337     -17.291  27.154  -2.860  1.00 10.00      B   
ATOM   4797  OD1 ASN   337     -16.339  26.616  -2.292  1.00 10.00      B   
ATOM   4798  ND2 ASN   337     -18.396  26.494  -3.171  1.00 10.00      B   
ATOM   4799 HD21 ASN   337     -19.125  26.989  -3.611  1.00 10.00      B   
ATOM   4800 HD22 ASN   337     -18.441  25.541  -2.957  1.00 10.00      B   
ATOM   4801  C   ASN   337     -15.852  30.215  -4.563  1.00 10.00      B   
ATOM   4802  O   ASN   337     -15.416  29.972  -5.687  1.00 10.00      B   
ATOM   4803  N   ASN   338     -16.321  31.408  -4.206  1.00 10.00      B   
ATOM   4804  HN  ASN   338     -16.617  31.544  -3.278  1.00 10.00      B   
ATOM   4805  CA  ASN   338     -16.411  32.525  -5.144  1.00 10.00      B   
ATOM   4806  CB  ASN   338     -17.020  33.755  -4.463  1.00 10.00      B   
ATOM   4807  CG  ASN   338     -18.042  34.463  -5.332  1.00 10.00      B   
ATOM   4808  OD1 ASN   338     -18.055  34.308  -6.552  1.00 10.00      B   
ATOM   4809  ND2 ASN   338     -18.906  35.252  -4.709  1.00 10.00      B   
ATOM   4810 HD21 ASN   338     -18.838  35.337  -3.731  1.00 10.00      B   
ATOM   4811 HD22 ASN   338     -19.579  35.720  -5.248  1.00 10.00      B   
ATOM   4812  C   ASN   338     -15.045  32.880  -5.721  1.00 10.00      B   
ATOM   4813  O   ASN   338     -14.882  32.981  -6.940  1.00 10.00      B   
ATOM   4814  N   ARG   339     -14.063  33.051  -4.842  1.00 10.00      B   
ATOM   4815  HN  ARG   339     -14.255  32.938  -3.883  1.00 10.00      B   
ATOM   4816  CA  ARG   339     -12.711  33.405  -5.258  1.00 10.00      B   
ATOM   4817  CB  ARG   339     -11.834  33.726  -4.044  1.00 10.00      B   
ATOM   4818  CG  ARG   339     -12.401  34.797  -3.119  1.00 10.00      B   
ATOM   4819  CD  ARG   339     -12.275  36.193  -3.709  1.00 10.00      B   
ATOM   4820  NE  ARG   339     -10.937  36.749  -3.512  1.00 10.00      B   
ATOM   4821  HE  ARG   339     -10.199  36.328  -4.010  1.00 10.00      B   
ATOM   4822  CZ  ARG   339     -10.656  37.760  -2.686  1.00 10.00      B   
ATOM   4823  NH1 ARG   339     -11.614  38.336  -1.973  1.00 10.00      B   
ATOM   4824 HH11 ARG   339     -12.598  38.008  -2.055  1.00 10.00      B   
ATOM   4825 HH12 ARG   339     -11.378  39.122  -1.315  1.00 10.00      B   
ATOM   4826  NH2 ARG   339      -9.415  38.211  -2.591  1.00 10.00      B   
ATOM   4827 HH21 ARG   339      -8.650  37.780  -3.162  1.00 10.00      B   
ATOM   4828 HH22 ARG   339      -9.191  39.006  -1.936  1.00 10.00      B   
ATOM   4829  C   ARG   339     -12.077  32.298  -6.098  1.00 10.00      B   
ATOM   4830  O   ARG   339     -11.298  32.570  -7.011  1.00 10.00      B   
ATOM   4831  N   LYS   340     -12.421  31.051  -5.789  1.00 10.00      B   
ATOM   4832  HN  LYS   340     -13.037  30.896  -5.038  1.00 10.00      B   
ATOM   4833  CA  LYS   340     -11.895  29.908  -6.524  1.00 10.00      B   
ATOM   4834  CB  LYS   340     -12.123  28.606  -5.753  1.00 10.00      B   
ATOM   4835  CG  LYS   340     -11.013  28.258  -4.776  1.00 10.00      B   
ATOM   4836  CD  LYS   340     -11.175  26.846  -4.238  1.00 10.00      B   
ATOM   4837  CE  LYS   340     -10.005  26.449  -3.353  1.00 10.00      B   
ATOM   4838  NZ  LYS   340     -10.114  25.036  -2.911  1.00 10.00      B   
ATOM   4839  HZ1 LYS   340      -9.462  24.849  -2.116  1.00 10.00      B   
ATOM   4840  HZ2 LYS   340      -9.878  24.396  -3.696  1.00 10.00      B   
ATOM   4841  HZ3 LYS   340     -11.085  24.836  -2.600  1.00 10.00      B   
ATOM   4842  C   LYS   340     -12.518  29.809  -7.914  1.00 10.00      B   
ATOM   4843  O   LYS   340     -11.844  29.444  -8.877  1.00 10.00      B   
ATOM   4844  N   PHE   341     -13.804  30.140  -8.014  1.00 10.00      B   
ATOM   4845  HN  PHE   341     -14.290  30.422  -7.206  1.00 10.00      B   
ATOM   4846  CA  PHE   341     -14.512  30.087  -9.290  1.00 10.00      B   
ATOM   4847  CB  PHE   341     -16.011  30.343  -9.102  1.00 10.00      B   
ATOM   4848  CG  PHE   341     -16.751  29.242  -8.394  1.00 10.00      B   
ATOM   4849  CD1 PHE   341     -17.904  29.517  -7.678  1.00 10.00      B   
ATOM   4850  CD2 PHE   341     -16.300  27.933  -8.445  1.00 10.00      B   
ATOM   4851  CE1 PHE   341     -18.591  28.511  -7.025  1.00 10.00      B   
ATOM   4852  CE2 PHE   341     -16.981  26.922  -7.794  1.00 10.00      B   
ATOM   4853  CZ  PHE   341     -18.128  27.210  -7.084  1.00 10.00      B   
ATOM   4854  C   PHE   341     -13.932  31.099 -10.269  1.00 10.00      B   
ATOM   4855  O   PHE   341     -13.776  30.813 -11.458  1.00 10.00      B   
ATOM   4856  N   VAL   342     -13.606  32.282  -9.761  1.00 10.00      B   
ATOM   4857  HN  VAL   342     -13.767  32.454  -8.806  1.00 10.00      B   
ATOM   4858  CA  VAL   342     -13.030  33.336 -10.587  1.00 10.00      B   
ATOM   4859  CB  VAL   342     -13.390  34.745 -10.044  1.00 10.00      B   
ATOM   4860  CG1 VAL   342     -12.582  35.092  -8.802  1.00 10.00      B   
ATOM   4861  CG2 VAL   342     -13.242  35.816 -11.117  1.00 10.00      B   
ATOM   4862  C   VAL   342     -11.510  33.161 -10.686  1.00 10.00      B   
ATOM   4863  O   VAL   342     -10.825  33.926 -11.368  1.00 10.00      B   
ATOM   4864  N   ASN   343     -11.003  32.134 -10.001  1.00 10.00      B   
ATOM   4865  HN  ASN   343     -11.615  31.568  -9.481  1.00 10.00      B   
ATOM   4866  CA  ASN   343      -9.574  31.810  -9.987  1.00 10.00      B   
ATOM   4867  CB  ASN   343      -9.122  31.181 -11.314  1.00 10.00      B   
ATOM   4868  CG  ASN   343      -7.750  30.531 -11.222  1.00 10.00      B   
ATOM   4869  OD1 ASN   343      -7.336  30.071 -10.155  1.00 10.00      B   
ATOM   4870  ND2 ASN   343      -7.037  30.485 -12.339  1.00 10.00      B   
ATOM   4871 HD21 ASN   343      -7.428  30.867 -13.155  1.00 10.00      B   
ATOM   4872 HD22 ASN   343      -6.146  30.070 -12.308  1.00 10.00      B   
ATOM   4873  C   ASN   343      -8.710  33.014  -9.617  1.00 10.00      B   
ATOM   4874  O   ASN   343      -7.831  33.427 -10.376  1.00 10.00      B   
ATOM   4875  N   GLN   344      -8.975  33.578  -8.449  1.00 10.00      B   
ATOM   4876  HN  GLN   344      -9.690  33.204  -7.888  1.00 10.00      B   
ATOM   4877  CA  GLN   344      -8.226  34.729  -7.968  1.00 10.00      B   
ATOM   4878  CB  GLN   344      -9.142  35.685  -7.202  1.00 10.00      B   
ATOM   4879  CG  GLN   344      -8.548  37.064  -6.968  1.00 10.00      B   
ATOM   4880  CD  GLN   344      -9.601  38.091  -6.610  1.00 10.00      B   
ATOM   4881  OE1 GLN   344     -10.738  38.017  -7.078  1.00 10.00      B   
ATOM   4882  NE2 GLN   344      -9.233  39.052  -5.776  1.00 10.00      B   
ATOM   4883 HE21 GLN   344      -8.310  39.047  -5.441  1.00 10.00      B   
ATOM   4884 HE22 GLN   344      -9.900  39.726  -5.520  1.00 10.00      B   
ATOM   4885  C   GLN   344      -7.077  34.269  -7.082  1.00 10.00      B   
ATOM   4886  O   GLN   344      -7.286  33.549  -6.105  1.00 10.00      B   
ATOM   4887  N   THR   345      -5.868  34.671  -7.437  1.00 10.00      B   
ATOM   4888  HN  THR   345      -5.768  35.225  -8.241  1.00 10.00      B   
ATOM   4889  CA  THR   345      -4.677  34.300  -6.681  1.00 10.00      B   
ATOM   4890  CB  THR   345      -3.420  34.435  -7.560  1.00 10.00      B   
ATOM   4891  OG1 THR   345      -3.745  34.061  -8.910  1.00 10.00      B   
ATOM   4892  HG1 THR   345      -2.980  34.223  -9.480  1.00 10.00      B   
ATOM   4893  CG2 THR   345      -2.304  33.538  -7.044  1.00 10.00      B   
ATOM   4894  C   THR   345      -4.517  35.167  -5.430  1.00 10.00      B   
ATOM   4895  O   THR   345      -4.043  34.701  -4.393  1.00 10.00      B   
ATOM   4896  N   ASP   346      -4.924  36.421  -5.541  1.00 10.00      B   
ATOM   4897  HN  ASP   346      -5.301  36.723  -6.394  1.00 10.00      B   
ATOM   4898  CA  ASP   346      -4.836  37.370  -4.438  1.00 10.00      B   
ATOM   4899  CB  ASP   346      -4.730  38.788  -4.998  1.00 10.00      B   
ATOM   4900  CG  ASP   346      -4.766  39.858  -3.931  1.00 10.00      B   
ATOM   4901  OD1 ASP   346      -3.770  39.999  -3.190  1.00 10.00      B   
ATOM   4902  OD2 ASP   346      -5.778  40.585  -3.850  1.00 10.00      B   
ATOM   4903  C   ASP   346      -6.071  37.250  -3.554  1.00 10.00      B   
ATOM   4904  O   ASP   346      -7.174  37.613  -3.971  1.00 10.00      B   
ATOM   4905  N   ASN   347      -5.896  36.715  -2.347  1.00 10.00      B   
ATOM   4906  HN  ASN   347      -4.994  36.432  -2.071  1.00 10.00      B   
ATOM   4907  CA  ASN   347      -7.013  36.534  -1.422  1.00 10.00      B   
ATOM   4908  CB  ASN   347      -7.546  35.095  -1.479  1.00 10.00      B   
ATOM   4909  CG  ASN   347      -7.796  34.595  -2.888  1.00 10.00      B   
ATOM   4910  OD1 ASN   347      -8.806  34.924  -3.511  1.00 10.00      B   
ATOM   4911  ND2 ASN   347      -6.882  33.787  -3.398  1.00 10.00      B   
ATOM   4912 HD21 ASN   347      -6.105  33.557  -2.846  1.00 10.00      B   
ATOM   4913 HD22 ASN   347      -7.019  33.457  -4.313  1.00 10.00      B   
ATOM   4914  C   ASN   347      -6.625  36.869   0.013  1.00 10.00      B   
ATOM   4915  O   ASN   347      -7.309  36.463   0.956  1.00 10.00      B   
ATOM   4916  N   TRP   348      -5.544  37.624   0.183  1.00 10.00      B   
ATOM   4917  HN  TRP   348      -5.040  37.927  -0.605  1.00 10.00      B   
ATOM   4918  CA  TRP   348      -5.079  37.995   1.519  1.00 10.00      B   
ATOM   4919  CB  TRP   348      -3.721  38.713   1.482  1.00 10.00      B   
ATOM   4920  CG  TRP   348      -3.777  40.153   1.066  1.00 10.00      B   
ATOM   4921  CD1 TRP   348      -3.991  40.636  -0.190  1.00 10.00      B   
ATOM   4922  CD2 TRP   348      -3.600  41.299   1.911  1.00 10.00      B   
ATOM   4923  NE1 TRP   348      -3.964  42.010  -0.182  1.00 10.00      B   
ATOM   4924  HE1 TRP   348      -4.095  42.586  -0.966  1.00 10.00      B   
ATOM   4925  CE2 TRP   348      -3.725  42.441   1.097  1.00 10.00      B   
ATOM   4926  CE3 TRP   348      -3.350  41.468   3.277  1.00 10.00      B   
ATOM   4927  CZ2 TRP   348      -3.608  43.734   1.602  1.00 10.00      B   
ATOM   4928  CZ3 TRP   348      -3.234  42.751   3.776  1.00 10.00      B   
ATOM   4929  CH2 TRP   348      -3.363  43.867   2.941  1.00 10.00      B   
ATOM   4930  C   TRP   348      -6.127  38.800   2.288  1.00 10.00      B   
ATOM   4931  O   TRP   348      -6.151  38.780   3.518  1.00 10.00      B   
ATOM   4932  N   ASP   349      -7.007  39.485   1.558  1.00 10.00      B   
ATOM   4933  HN  ASP   349      -6.943  39.454   0.580  1.00 10.00      B   
ATOM   4934  CA  ASP   349      -8.066  40.277   2.184  1.00 10.00      B   
ATOM   4935  CB  ASP   349      -8.814  41.144   1.161  1.00 10.00      B   
ATOM   4936  CG  ASP   349      -9.370  40.357  -0.009  1.00 10.00      B   
ATOM   4937  OD1 ASP   349      -8.616  40.125  -0.980  1.00 10.00      B   
ATOM   4938  OD2 ASP   349     -10.557  39.972   0.025  1.00 10.00      B   
ATOM   4939  C   ASP   349      -9.042  39.377   2.934  1.00 10.00      B   
ATOM   4940  O   ASP   349      -9.652  39.787   3.918  1.00 10.00      B   
ATOM   4941  N   VAL   350      -9.171  38.140   2.472  1.00 10.00      B   
ATOM   4942  HN  VAL   350      -8.650  37.865   1.689  1.00 10.00      B   
ATOM   4943  CA  VAL   350     -10.060  37.179   3.105  1.00 10.00      B   
ATOM   4944  CB  VAL   350     -10.430  36.024   2.150  1.00 10.00      B   
ATOM   4945  CG1 VAL   350     -11.509  35.142   2.763  1.00 10.00      B   
ATOM   4946  CG2 VAL   350     -10.876  36.562   0.802  1.00 10.00      B   
ATOM   4947  C   VAL   350      -9.386  36.600   4.339  1.00 10.00      B   
ATOM   4948  O   VAL   350     -10.014  36.429   5.386  1.00 10.00      B   
ATOM   4949  N   TYR   351      -8.092  36.323   4.214  1.00 10.00      B   
ATOM   4950  HN  TYR   351      -7.647  36.491   3.357  1.00 10.00      B   
ATOM   4951  CA  TYR   351      -7.324  35.767   5.318  1.00 10.00      B   
ATOM   4952  CB  TYR   351      -5.919  35.344   4.880  1.00 10.00      B   
ATOM   4953  CG  TYR   351      -5.213  34.481   5.906  1.00 10.00      B   
ATOM   4954  CD1 TYR   351      -5.371  33.102   5.906  1.00 10.00      B   
ATOM   4955  CD2 TYR   351      -4.408  35.046   6.887  1.00 10.00      B   
ATOM   4956  CE1 TYR   351      -4.749  32.311   6.853  1.00 10.00      B   
ATOM   4957  CE2 TYR   351      -3.778  34.264   7.834  1.00 10.00      B   
ATOM   4958  CZ  TYR   351      -3.953  32.896   7.815  1.00 10.00      B   
ATOM   4959  OH  TYR   351      -3.337  32.114   8.767  1.00 10.00      B   
ATOM   4960  HH  TYR   351      -3.541  32.464   9.645  1.00 10.00      B   
ATOM   4961  C   TYR   351      -7.251  36.747   6.482  1.00 10.00      B   
ATOM   4962  O   TYR   351      -7.255  36.341   7.639  1.00 10.00      B   
ATOM   4963  N   GLU   352      -7.207  38.038   6.176  1.00 10.00      B   
ATOM   4964  HN  GLU   352      -7.203  38.310   5.233  1.00 10.00      B   
ATOM   4965  CA  GLU   352      -7.148  39.056   7.216  1.00 10.00      B   
ATOM   4966  CB  GLU   352      -6.614  40.381   6.671  1.00 10.00      B   
ATOM   4967  CG  GLU   352      -5.164  40.323   6.209  1.00 10.00      B   
ATOM   4968  CD  GLU   352      -4.188  40.011   7.328  1.00 10.00      B   
ATOM   4969  OE1 GLU   352      -3.784  40.951   8.047  1.00 10.00      B   
ATOM   4970  OE2 GLU   352      -3.811  38.829   7.484  1.00 10.00      B   
ATOM   4971  C   GLU   352      -8.512  39.252   7.873  1.00 10.00      B   
ATOM   4972  O   GLU   352      -8.658  40.051   8.796  1.00 10.00      B   
ATOM   4973  N   ARG   353      -9.512  38.531   7.377  1.00 10.00      B   
ATOM   4974  HN  ARG   353      -9.341  37.938   6.615  1.00 10.00      B   
ATOM   4975  CA  ARG   353     -10.858  38.607   7.929  1.00 10.00      B   
ATOM   4976  CB  ARG   353     -11.906  38.677   6.813  1.00 10.00      B   
ATOM   4977  CG  ARG   353     -11.895  39.971   6.018  1.00 10.00      B   
ATOM   4978  CD  ARG   353     -13.275  40.300   5.470  1.00 10.00      B   
ATOM   4979  NE  ARG   353     -13.603  39.547   4.257  1.00 10.00      B   
ATOM   4980  HE  ARG   353     -12.929  39.537   3.537  1.00 10.00      B   
ATOM   4981  CZ  ARG   353     -14.755  38.893   4.073  1.00 10.00      B   
ATOM   4982  NH1 ARG   353     -15.689  38.899   5.017  1.00 10.00      B   
ATOM   4983 HH11 ARG   353     -16.588  38.388   4.870  1.00 10.00      B   
ATOM   4984 HH12 ARG   353     -15.528  39.414   5.911  1.00 10.00      B   
ATOM   4985  NH2 ARG   353     -14.986  38.257   2.930  1.00 10.00      B   
ATOM   4986 HH21 ARG   353     -15.888  37.750   2.785  1.00 10.00      B   
ATOM   4987 HH22 ARG   353     -14.270  38.268   2.168  1.00 10.00      B   
ATOM   4988  C   ARG   353     -11.135  37.398   8.816  1.00 10.00      B   
ATOM   4989  O   ARG   353     -11.747  37.517   9.877  1.00 10.00      B   
ATOM   4990  N   PHE   354     -10.675  36.234   8.372  1.00 10.00      B   
ATOM   4991  HN  PHE   354     -10.188  36.207   7.523  1.00 10.00      B   
ATOM   4992  CA  PHE   354     -10.876  34.992   9.110  1.00 10.00      B   
ATOM   4993  CB  PHE   354     -11.684  34.001   8.265  1.00 10.00      B   
ATOM   4994  CG  PHE   354     -12.983  34.551   7.745  1.00 10.00      B   
ATOM   4995  CD1 PHE   354     -13.048  35.140   6.494  1.00 10.00      B   
ATOM   4996  CD2 PHE   354     -14.137  34.477   8.505  1.00 10.00      B   
ATOM   4997  CE1 PHE   354     -14.238  35.646   6.009  1.00 10.00      B   
ATOM   4998  CE2 PHE   354     -15.332  34.982   8.027  1.00 10.00      B   
ATOM   4999  CZ  PHE   354     -15.382  35.567   6.777  1.00 10.00      B   
ATOM   5000  C   PHE   354      -9.534  34.375   9.495  1.00 10.00      B   
ATOM   5001  O   PHE   354      -9.322  33.173   9.335  1.00 10.00      B   
ATOM   5002  N   SER   355      -8.633  35.208  10.002  1.00 10.00      B   
ATOM   5003  HN  SER   355      -8.863  36.154  10.107  1.00 10.00      B   
ATOM   5004  CA  SER   355      -7.306  34.758  10.403  1.00 10.00      B   
ATOM   5005  CB  SER   355      -6.450  35.971  10.767  1.00 10.00      B   
ATOM   5006  OG  SER   355      -6.941  37.135  10.125  1.00 10.00      B   
ATOM   5007  HG  SER   355      -6.965  36.981   9.169  1.00 10.00      B   
ATOM   5008  C   SER   355      -7.385  33.807  11.591  1.00 10.00      B   
ATOM   5009  O   SER   355      -6.642  32.822  11.669  1.00 10.00      B   
ATOM   5010  N   THR   356      -8.287  34.109  12.510  1.00 10.00      B   
ATOM   5011  HN  THR   356      -8.852  34.901  12.387  1.00 10.00      B   
ATOM   5012  CA  THR   356      -8.469  33.301  13.697  1.00 10.00      B   
ATOM   5013  CB  THR   356      -9.209  34.103  14.778  1.00 10.00      B   
ATOM   5014  OG1 THR   356      -9.561  35.392  14.243  1.00 10.00      B   
ATOM   5015  HG1 THR   356      -8.855  36.025  14.434  1.00 10.00      B   
ATOM   5016  CG2 THR   356      -8.322  34.290  15.998  1.00 10.00      B   
ATOM   5017  C   THR   356      -9.249  32.030  13.382  1.00 10.00      B   
ATOM   5018  O   THR   356     -10.315  32.079  12.763  1.00 10.00      B   
ATOM   5019  N   LYS   357      -8.705  30.897  13.801  1.00 10.00      B   
ATOM   5020  HN  LYS   357      -7.849  30.929  14.274  1.00 10.00      B   
ATOM   5021  CA  LYS   357      -9.338  29.608  13.578  1.00 10.00      B   
ATOM   5022  CB  LYS   357      -8.331  28.482  13.852  1.00 10.00      B   
ATOM   5023  CG  LYS   357      -8.882  27.073  13.686  1.00 10.00      B   
ATOM   5024  CD  LYS   357      -7.788  26.031  13.865  1.00 10.00      B   
ATOM   5025  CE  LYS   357      -8.356  24.620  13.857  1.00 10.00      B   
ATOM   5026  NZ  LYS   357      -7.284  23.588  13.869  1.00 10.00      B   
ATOM   5027  HZ1 LYS   357      -6.621  23.769  14.647  1.00 10.00      B   
ATOM   5028  HZ2 LYS   357      -6.756  23.606  12.965  1.00 10.00      B   
ATOM   5029  HZ3 LYS   357      -7.698  22.641  13.993  1.00 10.00      B   
ATOM   5030  C   LYS   357     -10.566  29.455  14.472  1.00 10.00      B   
ATOM   5031  O   LYS   357     -10.483  29.622  15.690  1.00 10.00      B   
ATOM   5032  N   GLU   358     -11.701  29.157  13.859  1.00 10.00      B   
ATOM   5033  HN  GLU   358     -11.704  29.054  12.880  1.00 10.00      B   
ATOM   5034  CA  GLU   358     -12.944  28.973  14.588  1.00 10.00      B   
ATOM   5035  CB  GLU   358     -13.979  30.017  14.157  1.00 10.00      B   
ATOM   5036  CG  GLU   358     -13.940  31.307  14.959  1.00 10.00      B   
ATOM   5037  CD  GLU   358     -14.391  31.114  16.389  1.00 10.00      B   
ATOM   5038  OE1 GLU   358     -15.601  30.892  16.611  1.00 10.00      B   
ATOM   5039  OE2 GLU   358     -13.538  31.180  17.301  1.00 10.00      B   
ATOM   5040  C   GLU   358     -13.488  27.572  14.353  1.00 10.00      B   
ATOM   5041  O   GLU   358     -13.146  26.924  13.361  1.00 10.00      B   
ATOM   5042  N   GLY   359     -14.323  27.103  15.265  1.00 10.00      B   
ATOM   5043  HN  GLY   359     -14.548  27.657  16.040  1.00 10.00      B   
ATOM   5044  CA  GLY   359     -14.900  25.784  15.130  1.00 10.00      B   
ATOM   5045  C   GLY   359     -14.229  24.768  16.027  1.00 10.00      B   
ATOM   5046  O   GLY   359     -13.902  25.069  17.180  1.00 10.00      B   
ATOM   5047  N   ALA   360     -14.018  23.569  15.501  1.00 10.00      B   
ATOM   5048  HN  ALA   360     -14.284  23.403  14.569  1.00 10.00      B   
ATOM   5049  CA  ALA   360     -13.391  22.497  16.260  1.00 10.00      B   
ATOM   5050  CB  ALA   360     -13.906  21.144  15.793  1.00 10.00      B   
ATOM   5051  C   ALA   360     -11.872  22.558  16.151  1.00 10.00      B   
ATOM   5052  O   ALA   360     -11.326  23.062  15.169  1.00 10.00      B   
ATOM   5053  N   GLU   361     -11.198  22.025  17.157  1.00 10.00      B   
ATOM   5054  HN  GLU   361     -11.695  21.612  17.897  1.00 10.00      B   
ATOM   5055  CA  GLU   361      -9.742  22.016  17.192  1.00 10.00      B   
ATOM   5056  CB  GLU   361      -9.262  21.673  18.600  1.00 10.00      B   
ATOM   5057  CG  GLU   361     -10.114  22.284  19.696  1.00 10.00      B   
ATOM   5058  CD  GLU   361      -9.934  21.588  21.023  1.00 10.00      B   
ATOM   5059  OE1 GLU   361     -10.336  20.412  21.146  1.00 10.00      B   
ATOM   5060  OE2 GLU   361      -9.392  22.217  21.955  1.00 10.00      B   
ATOM   5061  C   GLU   361      -9.193  21.002  16.198  1.00 10.00      B   
ATOM   5062  O   GLU   361      -8.210  21.265  15.504  1.00 10.00      B   
ATOM   5063  N   TYR   362      -9.853  19.846  16.125  1.00 10.00      B   
ATOM   5064  HN  TYR   362     -10.639  19.710  16.701  1.00 10.00      B   
ATOM   5065  CA  TYR   362      -9.443  18.779  15.217  1.00 10.00      B   
ATOM   5066  CB  TYR   362     -10.107  17.449  15.598  1.00 10.00      B   
ATOM   5067  CG  TYR   362      -9.684  16.886  16.942  1.00 10.00      B   
ATOM   5068  CD1 TYR   362     -10.483  17.051  18.065  1.00 10.00      B   
ATOM   5069  CD2 TYR   362      -8.493  16.183  17.083  1.00 10.00      B   
ATOM   5070  CE1 TYR   362     -10.111  16.534  19.291  1.00 10.00      B   
ATOM   5071  CE2 TYR   362      -8.112  15.661  18.309  1.00 10.00      B   
ATOM   5072  CZ  TYR   362      -8.925  15.840  19.410  1.00 10.00      B   
ATOM   5073  OH  TYR   362      -8.556  15.322  20.632  1.00 10.00      B   
ATOM   5074  HH  TYR   362      -7.648  15.586  20.832  1.00 10.00      B   
ATOM   5075  C   TYR   362      -9.777  19.127  13.768  1.00 10.00      B   
ATOM   5076  O   TYR   362      -9.302  18.472  12.835  1.00 10.00      B   
ATOM   5077  N   ASP   363     -10.585  20.165  13.588  1.00 10.00      B   
ATOM   5078  HN  ASP   363     -10.906  20.659  14.369  1.00 10.00      B   
ATOM   5079  CA  ASP   363     -10.989  20.607  12.258  1.00 10.00      B   
ATOM   5080  CB  ASP   363     -12.348  21.324  12.322  1.00 10.00      B   
ATOM   5081  CG  ASP   363     -13.114  21.281  11.011  1.00 10.00      B   
ATOM   5082  OD1 ASP   363     -14.267  21.763  10.976  1.00 10.00      B   
ATOM   5083  OD2 ASP   363     -12.570  20.766  10.011  1.00 10.00      B   
ATOM   5084  C   ASP   363      -9.922  21.527  11.666  1.00 10.00      B   
ATOM   5085  O   ASP   363      -8.907  21.808  12.310  1.00 10.00      B   
ATOM   5086  N   SER   364     -10.142  21.985  10.445  1.00 10.00      B   
ATOM   5087  HN  SER   364     -10.977  21.735   9.984  1.00 10.00      B   
ATOM   5088  CA  SER   364      -9.197  22.862   9.772  1.00 10.00      B   
ATOM   5089  CB  SER   364      -8.631  22.165   8.533  1.00 10.00      B   
ATOM   5090  OG  SER   364      -9.606  21.327   7.930  1.00 10.00      B   
ATOM   5091  HG  SER   364      -9.922  20.692   8.581  1.00 10.00      B   
ATOM   5092  C   SER   364      -9.862  24.175   9.379  1.00 10.00      B   
ATOM   5093  O   SER   364     -11.086  24.241   9.228  1.00 10.00      B   
ATOM   5094  N   ASN   365      -9.058  25.216   9.214  1.00 10.00      B   
ATOM   5095  HN  ASN   365      -8.085  25.099   9.344  1.00 10.00      B   
ATOM   5096  CA  ASN   365      -9.577  26.523   8.826  1.00 10.00      B   
ATOM   5097  CB  ASN   365      -8.652  27.651   9.305  1.00 10.00      B   
ATOM   5098  CG  ASN   365      -9.304  29.026   9.236  1.00 10.00      B   
ATOM   5099  OD1 ASN   365     -10.253  29.246   8.480  1.00 10.00      B   
ATOM   5100  ND2 ASN   365      -8.794  29.966  10.016  1.00 10.00      B   
ATOM   5101 HD21 ASN   365      -8.034  29.729  10.590  1.00 10.00      B   
ATOM   5102 HD22 ASN   365      -9.193  30.864   9.988  1.00 10.00      B   
ATOM   5103  C   ASN   365      -9.746  26.583   7.309  1.00 10.00      B   
ATOM   5104  O   ASN   365      -8.769  26.488   6.566  1.00 10.00      B   
ATOM   5105  N   PRO   366     -10.993  26.739   6.832  1.00 10.00      B   
ATOM   5106  CA  PRO   366     -11.304  26.800   5.396  1.00 10.00      B   
ATOM   5107  CB  PRO   366     -12.826  26.988   5.356  1.00 10.00      B   
ATOM   5108  CG  PRO   366     -13.301  26.514   6.686  1.00 10.00      B   
ATOM   5109  CD  PRO   366     -12.208  26.857   7.656  1.00 10.00      B   
ATOM   5110  C   PRO   366     -10.611  27.958   4.679  1.00 10.00      B   
ATOM   5111  O   PRO   366     -10.534  27.978   3.451  1.00 10.00      B   
ATOM   5112  N   VAL   367     -10.109  28.925   5.439  1.00 10.00      B   
ATOM   5113  HN  VAL   367     -10.207  28.873   6.417  1.00 10.00      B   
ATOM   5114  CA  VAL   367      -9.426  30.070   4.849  1.00 10.00      B   
ATOM   5115  CB  VAL   367      -9.338  31.266   5.828  1.00 10.00      B   
ATOM   5116  CG1 VAL   367      -8.161  31.128   6.780  1.00 10.00      B   
ATOM   5117  CG2 VAL   367      -9.276  32.584   5.071  1.00 10.00      B   
ATOM   5118  C   VAL   367      -8.032  29.686   4.342  1.00 10.00      B   
ATOM   5119  O   VAL   367      -7.422  30.412   3.563  1.00 10.00      B   
ATOM   5120  N   ASN   368      -7.550  28.520   4.762  1.00 10.00      B   
ATOM   5121  HN  ASN   368      -8.095  27.963   5.361  1.00 10.00      B   
ATOM   5122  CA  ASN   368      -6.230  28.046   4.356  1.00 10.00      B   
ATOM   5123  CB  ASN   368      -5.714  26.979   5.327  1.00 10.00      B   
ATOM   5124  CG  ASN   368      -5.147  27.576   6.599  1.00 10.00      B   
ATOM   5125  OD1 ASN   368      -4.647  28.700   6.601  1.00 10.00      B   
ATOM   5126  ND2 ASN   368      -5.221  26.832   7.692  1.00 10.00      B   
ATOM   5127 HD21 ASN   368      -5.636  25.944   7.624  1.00 10.00      B   
ATOM   5128 HD22 ASN   368      -4.855  27.195   8.524  1.00 10.00      B   
ATOM   5129  C   ASN   368      -6.243  27.495   2.935  1.00 10.00      B   
ATOM   5130  O   ASN   368      -5.190  27.279   2.335  1.00 10.00      B   
ATOM   5131  N   GLU   369      -7.439  27.277   2.402  1.00 10.00      B   
ATOM   5132  HN  GLU   369      -8.239  27.488   2.930  1.00 10.00      B   
ATOM   5133  CA  GLU   369      -7.597  26.745   1.054  1.00 10.00      B   
ATOM   5134  CB  GLU   369      -9.077  26.547   0.723  1.00 10.00      B   
ATOM   5135  CG  GLU   369      -9.665  25.246   1.241  1.00 10.00      B   
ATOM   5136  CD  GLU   369      -9.101  24.033   0.532  1.00 10.00      B   
ATOM   5137  OE1 GLU   369      -8.929  24.089  -0.705  1.00 10.00      B   
ATOM   5138  OE2 GLU   369      -8.823  23.018   1.206  1.00 10.00      B   
ATOM   5139  C   GLU   369      -6.949  27.655   0.014  1.00 10.00      B   
ATOM   5140  O   GLU   369      -6.133  27.208  -0.796  1.00 10.00      B   
ATOM   5141  N   LEU   370      -7.315  28.929   0.048  1.00 10.00      B   
ATOM   5142  HN  LEU   370      -7.966  29.220   0.723  1.00 10.00      B   
ATOM   5143  CA  LEU   370      -6.784  29.909  -0.889  1.00 10.00      B   
ATOM   5144  CB  LEU   370      -7.665  31.160  -0.922  1.00 10.00      B   
ATOM   5145  CG  LEU   370      -9.057  30.974  -1.535  1.00 10.00      B   
ATOM   5146  CD1 LEU   370      -9.953  32.165  -1.227  1.00 10.00      B   
ATOM   5147  CD2 LEU   370      -8.960  30.750  -3.035  1.00 10.00      B   
ATOM   5148  C   LEU   370      -5.339  30.265  -0.562  1.00 10.00      B   
ATOM   5149  O   LEU   370      -4.532  30.492  -1.465  1.00 10.00      B   
ATOM   5150  N   THR   371      -5.012  30.295   0.726  1.00 10.00      B   
ATOM   5151  HN  THR   371      -5.699  30.112   1.400  1.00 10.00      B   
ATOM   5152  CA  THR   371      -3.659  30.610   1.163  1.00 10.00      B   
ATOM   5153  CB  THR   371      -3.541  30.536   2.695  1.00 10.00      B   
ATOM   5154  OG1 THR   371      -4.757  31.005   3.291  1.00 10.00      B   
ATOM   5155  HG1 THR   371      -4.734  30.842   4.239  1.00 10.00      B   
ATOM   5156  CG2 THR   371      -2.384  31.395   3.179  1.00 10.00      B   
ATOM   5157  C   THR   371      -2.663  29.633   0.542  1.00 10.00      B   
ATOM   5158  O   THR   371      -1.594  30.027   0.067  1.00 10.00      B   
ATOM   5159  N   LEU   372      -3.031  28.358   0.541  1.00 10.00      B   
ATOM   5160  HN  LEU   372      -3.895  28.110   0.938  1.00 10.00      B   
ATOM   5161  CA  LEU   372      -2.188  27.318  -0.024  1.00 10.00      B   
ATOM   5162  CB  LEU   372      -2.750  25.933   0.311  1.00 10.00      B   
ATOM   5163  CG  LEU   372      -1.866  24.735  -0.046  1.00 10.00      B   
ATOM   5164  CD1 LEU   372      -0.491  24.874   0.594  1.00 10.00      B   
ATOM   5165  CD2 LEU   372      -2.534  23.441   0.390  1.00 10.00      B   
ATOM   5166  C   LEU   372      -2.063  27.493  -1.535  1.00 10.00      B   
ATOM   5167  O   LEU   372      -0.976  27.360  -2.094  1.00 10.00      B
[truncated: 289,833 more chars]
