# Supplementary material for: Large-scale discovery of protein interactions at residue resolution using co-evolution calculated from genomic sequences
Source: Nat Commun. 2021 Mar 2;12:1396. doi: 10.1038/s41467-021-21636-z (PMC7925567; doi:10.1038/s41467-021-21636-z)
Supplement: Supplementary file 12 — Supplementary Data 10 [file 41467_2021_21636_MOESM12_ESM.zip › supplementary/allpdb1629_C4YDZ9_C4YFL7/models/rmsdclust5_top1_haddock_60w.pdb]

REMARK FILENAME="haddock_60w.pdb0"
REMARK ===============================================================
REMARK HADDOCK run for haddock
REMARK initial structure: haddock_60.pdb
REMARK final NOE weights: unambig 50 amb: 50
REMARK ===============================================================
REMARK            total,bonds,angles,improper,dihe,vdw,elec,air,cdih,coup,rdcs,vean,dani,xpcs,rg
REMARK energies: -130.922, 0, 0, 0, 0, -44.5683, -200.528, 114.174, 0, 0, 0, 0, 0, 0, 0
REMARK ===============================================================
REMARK            bonds,angles,impropers,dihe,air,cdih,coup,rdcs,vean,dani,xpcs
REMARK rms-dev.: 0,0,0,0,3.80319,0,0, 0, 0, 0, 0
REMARK ===============================================================
REMARK               air,cdih,coup,rdcs,vean,dani,xpcs
REMARK               >0.3,>5,>1,>0,>5,>0.2,>0.2
REMARK violations.: 2, 0, 0, 0, 0, 0, 0
REMARK ===============================================================
REMARK                        CVpartition#,violations,rms
REMARK AIRs cross-validation: 1, 0, NaN
REMARK ===============================================================
REMARK NCS energy: 0
REMARK ===============================================================
REMARK Symmetry energy: 0
REMARK ===============================================================
REMARK Desolvation energy: 21.5967
REMARK Internal energy free molecules: 79874.7
REMARK Internal energy complex: -36815.9
REMARK Binding energy: -116914
REMARK ===============================================================
REMARK buried surface area: 1693.68
REMARK ===============================================================
REMARK water - chain1: 0 0 0
REMARK water - chain2: 0 0 0
REMARK water - chain3: 0 0 0
REMARK water - chain4: 0 0 0
REMARK water - chain5: 0 0 0
REMARK water - chain6: 0 0 0
REMARK ===============================================================
REMARK water - water: 0 0 0
REMARK ===============================================================
REMARK DATE:29-May-2020  03:23:08       created by user: he47
REMARK VERSION:1.3
ATOM      1  CB  THR     2     -25.266  -0.734   6.972  1.00 10.00      A   
ATOM      2  OG1 THR     2     -24.052  -1.317   7.455  1.00 10.00      A   
ATOM      3  HG1 THR     2     -23.310  -0.752   7.210  1.00 10.00      A   
ATOM      4  CG2 THR     2     -26.296  -0.705   8.090  1.00 10.00      A   
ATOM      5  C   THR     2     -26.209  -2.929   6.126  1.00 10.00      A   
ATOM      6  O   THR     2     -27.362  -3.164   6.494  1.00 10.00      A   
ATOM      7  N   THR     2     -26.886  -0.796   5.070  1.00 10.00      A   
ATOM      8  HT1 THR     2     -26.536   0.092   4.651  1.00 10.00      A   
ATOM      9  HT2 THR     2     -27.633  -0.576   5.753  1.00 10.00      A   
ATOM     10  HT3 THR     2     -27.287  -1.386   4.314  1.00 10.00      A   
ATOM     11  CA  THR     2     -25.781  -1.512   5.737  1.00 10.00      A   
ATOM     12  N   SER     3     -25.287  -3.873   6.003  1.00 10.00      A   
ATOM     13  HN  SER     3     -24.386  -3.622   5.689  1.00 10.00      A   
ATOM     14  CA  SER     3     -25.549  -5.264   6.337  1.00 10.00      A   
ATOM     15  CB  SER     3     -25.581  -6.113   5.061  1.00 10.00      A   
ATOM     16  OG  SER     3     -26.211  -5.411   4.000  1.00 10.00      A   
ATOM     17  HG  SER     3     -26.179  -4.465   4.184  1.00 10.00      A   
ATOM     18  C   SER     3     -24.463  -5.783   7.272  1.00 10.00      A   
ATOM     19  O   SER     3     -23.287  -5.447   7.113  1.00 10.00      A   
ATOM     20  N   ILE     4     -24.856  -6.589   8.246  1.00 10.00      A   
ATOM     21  HN  ILE     4     -25.807  -6.820   8.325  1.00 10.00      A   
ATOM     22  CA  ILE     4     -23.911  -7.154   9.198  1.00 10.00      A   
ATOM     23  CB  ILE     4     -24.558  -7.353  10.587  1.00 10.00      A   
ATOM     24  CG1 ILE     4     -24.966  -5.994  11.168  1.00 10.00      A   
ATOM     25  CG2 ILE     4     -23.608  -8.080  11.531  1.00 10.00      A   
ATOM     26  CD1 ILE     4     -25.724  -6.079  12.475  1.00 10.00      A   
ATOM     27  C   ILE     4     -23.367  -8.478   8.670  1.00 10.00      A   
ATOM     28  O   ILE     4     -24.128  -9.410   8.402  1.00 10.00      A   
ATOM     29  N   LYS     5     -22.053  -8.548   8.510  1.00 10.00      A   
ATOM     30  HN  LYS     5     -21.498  -7.770   8.754  1.00 10.00      A   
ATOM     31  CA  LYS     5     -21.407  -9.747   7.995  1.00 10.00      A   
ATOM     32  CB  LYS     5     -20.864  -9.484   6.585  1.00 10.00      A   
ATOM     33  CG  LYS     5     -21.944  -9.334   5.527  1.00 10.00      A   
ATOM     34  CD  LYS     5     -21.346  -9.120   4.148  1.00 10.00      A   
ATOM     35  CE  LYS     5     -22.433  -8.923   3.105  1.00 10.00      A   
ATOM     36  NZ  LYS     5     -21.867  -8.606   1.767  1.00 10.00      A   
ATOM     37  HZ1 LYS     5     -21.183  -7.826   1.837  1.00 10.00      A   
ATOM     38  HZ2 LYS     5     -22.625  -8.325   1.113  1.00 10.00      A   
ATOM     39  HZ3 LYS     5     -21.383  -9.439   1.376  1.00 10.00      A   
ATOM     40  C   LYS     5     -20.280 -10.209   8.917  1.00 10.00      A   
ATOM     41  O   LYS     5     -19.765  -9.423   9.720  1.00 10.00      A   
ATOM     42  N   PRO     6     -19.901 -11.502   8.828  1.00 10.00      A   
ATOM     43  CA  PRO     6     -18.821 -12.077   9.639  1.00 10.00      A   
ATOM     44  CB  PRO     6     -18.748 -13.540   9.176  1.00 10.00      A   
ATOM     45  CG  PRO     6     -19.454 -13.572   7.866  1.00 10.00      A   
ATOM     46  CD  PRO     6     -20.509 -12.509   7.941  1.00 10.00      A   
ATOM     47  C   PRO     6     -17.490 -11.378   9.375  1.00 10.00      A   
ATOM     48  O   PRO     6     -17.127 -11.116   8.225  1.00 10.00      A   
ATOM     49  N   PHE     7     -16.762 -11.084  10.442  1.00 10.00      A   
ATOM     50  HN  PHE     7     -17.087 -11.343  11.330  1.00 10.00      A   
ATOM     51  CA  PHE     7     -15.481 -10.408  10.325  1.00 10.00      A   
ATOM     52  CB  PHE     7     -15.327  -9.331  11.407  1.00 10.00      A   
ATOM     53  CG  PHE     7     -13.956  -8.713  11.457  1.00 10.00      A   
ATOM     54  CD1 PHE     7     -13.501  -7.912  10.420  1.00 10.00      A   
ATOM     55  CD2 PHE     7     -13.119  -8.938  12.540  1.00 10.00      A   
ATOM     56  CE1 PHE     7     -12.239  -7.350  10.462  1.00 10.00      A   
ATOM     57  CE2 PHE     7     -11.858  -8.378  12.589  1.00 10.00      A   
ATOM     58  CZ  PHE     7     -11.417  -7.583  11.548  1.00 10.00      A   
ATOM     59  C   PHE     7     -14.325 -11.399  10.390  1.00 10.00      A   
ATOM     60  O   PHE     7     -14.298 -12.287  11.244  1.00 10.00      A   
ATOM     61  N   GLN     8     -13.383 -11.250   9.472  1.00 10.00      A   
ATOM     62  HN  GLN     8     -13.477 -10.536   8.797  1.00 10.00      A   
ATOM     63  CA  GLN     8     -12.217 -12.113   9.424  1.00 10.00      A   
ATOM     64  CB  GLN     8     -12.250 -12.975   8.162  1.00 10.00      A   
ATOM     65  CG  GLN     8     -13.417 -13.948   8.129  1.00 10.00      A   
ATOM     66  CD  GLN     8     -13.793 -14.374   6.725  1.00 10.00      A   
ATOM     67  OE1 GLN     8     -13.611 -13.630   5.765  1.00 10.00      A   
ATOM     68  NE2 GLN     8     -14.336 -15.570   6.599  1.00 10.00      A   
ATOM     69 HE21 GLN     8     -14.464 -16.108   7.409  1.00 10.00      A   
ATOM     70 HE22 GLN     8     -14.593 -15.868   5.702  1.00 10.00      A   
ATOM     71  C   GLN     8     -10.946 -11.272   9.482  1.00 10.00      A   
ATOM     72  O   GLN     8     -10.971 -10.083   9.162  1.00 10.00      A   
ATOM     73  N   MET     9      -9.841 -11.890   9.886  1.00 10.00      A   
ATOM     74  HN  MET     9      -9.885 -12.846  10.107  1.00 10.00      A   
ATOM     75  CA  MET     9      -8.558 -11.191  10.002  1.00 10.00      A   
ATOM     76  CB  MET     9      -7.489 -12.125  10.581  1.00 10.00      A   
ATOM     77  CG  MET     9      -6.080 -11.556  10.555  1.00 10.00      A   
ATOM     78  SD  MET     9      -4.955 -12.414  11.673  1.00 10.00      A   
ATOM     79  CE  MET     9      -3.383 -11.768  11.109  1.00 10.00      A   
ATOM     80  C   MET     9      -8.101 -10.607   8.664  1.00 10.00      A   
ATOM     81  O   MET     9      -7.462  -9.556   8.613  1.00 10.00      A   
ATOM     82  N   GLU    10      -8.467 -11.282   7.588  1.00 10.00      A   
ATOM     83  HN  GLU    10      -8.990 -12.103   7.704  1.00 10.00      A   
ATOM     84  CA  GLU    10      -8.111 -10.866   6.237  1.00 10.00      A   
ATOM     85  CB  GLU    10      -8.553 -11.949   5.253  1.00 10.00      A   
ATOM     86  CG  GLU    10      -9.995 -12.389   5.442  1.00 10.00      A   
ATOM     87  CD  GLU    10     -10.319 -13.674   4.713  1.00 10.00      A   
ATOM     88  OE1 GLU    10     -10.906 -13.596   3.611  1.00 10.00      A   
ATOM     89  OE2 GLU    10      -9.997 -14.761   5.244  1.00 10.00      A   
ATOM     90  C   GLU    10      -8.746  -9.528   5.849  1.00 10.00      A   
ATOM     91  O   GLU    10      -8.349  -8.908   4.862  1.00 10.00      A   
ATOM     92  N   ASP    11      -9.723  -9.079   6.628  1.00 10.00      A   
ATOM     93  HN  ASP    11      -9.990  -9.605   7.413  1.00 10.00      A   
ATOM     94  CA  ASP    11     -10.417  -7.825   6.342  1.00 10.00      A   
ATOM     95  CB  ASP    11     -11.849  -7.856   6.888  1.00 10.00      A   
ATOM     96  CG  ASP    11     -12.694  -8.990   6.350  1.00 10.00      A   
ATOM     97  OD1 ASP    11     -12.490  -9.403   5.187  1.00 10.00      A   
ATOM     98  OD2 ASP    11     -13.596  -9.456   7.083  1.00 10.00      A   
ATOM     99  C   ASP    11      -9.696  -6.622   6.940  1.00 10.00      A   
ATOM    100  O   ASP    11     -10.095  -5.479   6.711  1.00 10.00      A   
ATOM    101  N   LEU    12      -8.633  -6.874   7.699  1.00 10.00      A   
ATOM    102  HN  LEU    12      -8.351  -7.807   7.828  1.00 10.00      A   
ATOM    103  CA  LEU    12      -7.874  -5.803   8.353  1.00 10.00      A   
ATOM    104  CB  LEU    12      -6.785  -6.376   9.263  1.00 10.00      A   
ATOM    105  CG  LEU    12      -7.269  -7.021  10.565  1.00 10.00      A   
ATOM    106  CD1 LEU    12      -6.106  -7.643  11.320  1.00 10.00      A   
ATOM    107  CD2 LEU    12      -7.992  -6.003  11.436  1.00 10.00      A   
ATOM    108  C   LEU    12      -7.288  -4.789   7.369  1.00 10.00      A   
ATOM    109  O   LEU    12      -7.220  -3.598   7.667  1.00 10.00      A   
ATOM    110  N   PHE    13      -6.895  -5.255   6.189  1.00 10.00      A   
ATOM    111  HN  PHE    13      -7.000  -6.210   5.992  1.00 10.00      A   
ATOM    112  CA  PHE    13      -6.308  -4.377   5.179  1.00 10.00      A   
ATOM    113  CB  PHE    13      -5.631  -5.192   4.072  1.00 10.00      A   
ATOM    114  CG  PHE    13      -4.626  -6.180   4.593  1.00 10.00      A   
ATOM    115  CD1 PHE    13      -4.898  -7.538   4.583  1.00 10.00      A   
ATOM    116  CD2 PHE    13      -3.413  -5.746   5.103  1.00 10.00      A   
ATOM    117  CE1 PHE    13      -3.978  -8.447   5.073  1.00 10.00      A   
ATOM    118  CE2 PHE    13      -2.488  -6.648   5.593  1.00 10.00      A   
ATOM    119  CZ  PHE    13      -2.771  -8.001   5.579  1.00 10.00      A   
ATOM    120  C   PHE    13      -7.344  -3.419   4.595  1.00 10.00      A   
ATOM    121  O   PHE    13      -6.998  -2.397   4.002  1.00 10.00      A   
ATOM    122  N   GLU    14      -8.615  -3.740   4.790  1.00 10.00      A   
ATOM    123  HN  GLU    14      -8.833  -4.556   5.292  1.00 10.00      A   
ATOM    124  CA  GLU    14      -9.697  -2.910   4.287  1.00 10.00      A   
ATOM    125  CB  GLU    14     -10.844  -3.783   3.774  1.00 10.00      A   
ATOM    126  CG  GLU    14     -10.532  -4.501   2.471  1.00 10.00      A   
ATOM    127  CD  GLU    14     -11.314  -5.786   2.306  1.00 10.00      A   
ATOM    128  OE1 GLU    14     -10.683  -6.838   2.071  1.00 10.00      A   
ATOM    129  OE2 GLU    14     -12.559  -5.751   2.408  1.00 10.00      A   
ATOM    130  C   GLU    14     -10.194  -1.955   5.366  1.00 10.00      A   
ATOM    131  O   GLU    14     -11.180  -1.242   5.174  1.00 10.00      A   
ATOM    132  N   LEU    15      -9.505  -1.937   6.500  1.00 10.00      A   
ATOM    133  HN  LEU    15      -8.723  -2.526   6.600  1.00 10.00      A   
ATOM    134  CA  LEU    15      -9.885  -1.068   7.604  1.00 10.00      A   
ATOM    135  CB  LEU    15      -9.897  -1.847   8.919  1.00 10.00      A   
ATOM    136  CG  LEU    15     -10.939  -2.960   9.022  1.00 10.00      A   
ATOM    137  CD1 LEU    15     -10.815  -3.688  10.350  1.00 10.00      A   
ATOM    138  CD2 LEU    15     -12.341  -2.396   8.846  1.00 10.00      A   
ATOM    139  C   LEU    15      -8.963   0.139   7.706  1.00 10.00      A   
ATOM    140  O   LEU    15      -9.177   1.024   8.535  1.00 10.00      A   
ATOM    141  N   ASN    16      -7.954   0.179   6.843  1.00 10.00      A   
ATOM    142  HN  ASN    16      -7.857  -0.551   6.197  1.00 10.00      A   
ATOM    143  CA  ASN    16      -6.981   1.276   6.824  1.00 10.00      A   
ATOM    144  CB  ASN    16      -5.945   1.086   5.708  1.00 10.00      A   
ATOM    145  CG  ASN    16      -4.957   2.234   5.616  1.00 10.00      A   
ATOM    146  OD1 ASN    16      -4.421   2.695   6.623  1.00 10.00      A   
ATOM    147  ND2 ASN    16      -4.720   2.712   4.404  1.00 10.00      A   
ATOM    148 HD21 ASN    16      -5.192   2.305   3.643  1.00 10.00      A   
ATOM    149 HD22 ASN    16      -4.083   3.449   4.314  1.00 10.00      A   
ATOM    150  C   ASN    16      -7.642   2.662   6.731  1.00 10.00      A   
ATOM    151  O   ASN    16      -7.396   3.517   7.580  1.00 10.00      A   
ATOM    152  N   PRO    17      -8.511   2.908   5.721  1.00 10.00      A   
ATOM    153  CA  PRO    17      -9.178   4.212   5.558  1.00 10.00      A   
ATOM    154  CB  PRO    17      -9.989   4.050   4.269  1.00 10.00      A   
ATOM    155  CG  PRO    17     -10.153   2.581   4.105  1.00 10.00      A   
ATOM    156  CD  PRO    17      -8.902   1.966   4.655  1.00 10.00      A   
ATOM    157  C   PRO    17     -10.105   4.561   6.722  1.00 10.00      A   
ATOM    158  O   PRO    17     -10.485   5.718   6.898  1.00 10.00      A   
ATOM    159  N   VAL    18     -10.463   3.560   7.514  1.00 10.00      A   
ATOM    160  HN  VAL    18     -10.121   2.659   7.330  1.00 10.00      A   
ATOM    161  CA  VAL    18     -11.343   3.769   8.656  1.00 10.00      A   
ATOM    162  CB  VAL    18     -12.239   2.538   8.910  1.00 10.00      A   
ATOM    163  CG1 VAL    18     -13.265   2.830   9.997  1.00 10.00      A   
ATOM    164  CG2 VAL    18     -12.930   2.101   7.625  1.00 10.00      A   
ATOM    165  C   VAL    18     -10.525   4.062   9.910  1.00 10.00      A   
ATOM    166  O   VAL    18     -10.848   4.963  10.683  1.00 10.00      A   
ATOM    167  N   ASN    19      -9.443   3.316  10.082  1.00 10.00      A   
ATOM    168  HN  ASN    19      -9.221   2.635   9.409  1.00 10.00      A   
ATOM    169  CA  ASN    19      -8.573   3.467  11.245  1.00 10.00      A   
ATOM    170  CB  ASN    19      -7.690   2.231  11.434  1.00 10.00      A   
ATOM    171  CG  ASN    19      -8.479   0.999  11.846  1.00 10.00      A   
ATOM    172  OD1 ASN    19      -9.552   1.099  12.444  1.00 10.00      A   
ATOM    173  ND2 ASN    19      -7.952  -0.174  11.535  1.00 10.00      A   
ATOM    174 HD21 ASN    19      -7.093  -0.188  11.061  1.00 10.00      A   
ATOM    175 HD22 ASN    19      -8.441  -0.986  11.798  1.00 10.00      A   
ATOM    176  C   ASN    19      -7.722   4.734  11.171  1.00 10.00      A   
ATOM    177  O   ASN    19      -6.949   5.030  12.083  1.00 10.00      A   
ATOM    178  N   LEU    20      -7.867   5.476  10.080  1.00 10.00      A   
ATOM    179  HN  LEU    20      -8.482   5.175   9.380  1.00 10.00      A   
ATOM    180  CA  LEU    20      -7.131   6.721   9.890  1.00 10.00      A   
ATOM    181  CB  LEU    20      -7.211   7.155   8.421  1.00 10.00      A   
ATOM    182  CG  LEU    20      -6.614   8.522   8.068  1.00 10.00      A   
ATOM    183  CD1 LEU    20      -5.108   8.527   8.279  1.00 10.00      A   
ATOM    184  CD2 LEU    20      -6.952   8.891   6.634  1.00 10.00      A   
ATOM    185  C   LEU    20      -7.703   7.809  10.798  1.00 10.00      A   
ATOM    186  O   LEU    20      -7.029   8.792  11.118  1.00 10.00      A   
ATOM    187  N   ASP    21      -8.948   7.611  11.220  1.00 10.00      A   
ATOM    188  HN  ASP    21      -9.418   6.796  10.942  1.00 10.00      A   
ATOM    189  CA  ASP    21      -9.636   8.557  12.094  1.00 10.00      A   
ATOM    190  CB  ASP    21     -11.110   8.155  12.239  1.00 10.00      A   
ATOM    191  CG  ASP    21     -11.783   8.731  13.468  1.00 10.00      A   
ATOM    192  OD1 ASP    21     -11.875   9.971  13.583  1.00 10.00      A   
ATOM    193  OD2 ASP    21     -12.233   7.937  14.319  1.00 10.00      A   
ATOM    194  C   ASP    21      -8.945   8.640  13.458  1.00 10.00      A   
ATOM    195  O   ASP    21      -8.633   7.617  14.070  1.00 10.00      A   
ATOM    196  N   PRO    22      -8.672   9.867  13.938  1.00 10.00      A   
ATOM    197  CA  PRO    22      -8.003  10.099  15.227  1.00 10.00      A   
ATOM    198  CB  PRO    22      -7.957  11.628  15.354  1.00 10.00      A   
ATOM    199  CG  PRO    22      -8.959  12.130  14.372  1.00 10.00      A   
ATOM    200  CD  PRO    22      -8.977  11.132  13.251  1.00 10.00      A   
ATOM    201  C   PRO    22      -8.738   9.486  16.418  1.00 10.00      A   
ATOM    202  O   PRO    22      -8.109   9.097  17.402  1.00 10.00      A   
ATOM    203  N   LEU    23     -10.058   9.380  16.319  1.00 10.00      A   
ATOM    204  HN  LEU    23     -10.504   9.675  15.492  1.00 10.00      A   
ATOM    205  CA  LEU    23     -10.860   8.820  17.403  1.00 10.00      A   
ATOM    206  CB  LEU    23     -12.292   9.358  17.346  1.00 10.00      A   
ATOM    207  CG  LEU    23     -12.451  10.873  17.489  1.00 10.00      A   
ATOM    208  CD1 LEU    23     -13.895  11.283  17.247  1.00 10.00      A   
ATOM    209  CD2 LEU    23     -11.988  11.336  18.863  1.00 10.00      A   
ATOM    210  C   LEU    23     -10.867   7.294  17.358  1.00 10.00      A   
ATOM    211  O   LEU    23     -11.337   6.636  18.287  1.00 10.00      A   
ATOM    212  N   THR    24     -10.343   6.742  16.275  1.00 10.00      A   
ATOM    213  HN  THR    24      -9.989   7.323  15.570  1.00 10.00      A   
ATOM    214  CA  THR    24     -10.284   5.301  16.095  1.00 10.00      A   
ATOM    215  CB  THR    24     -10.747   4.909  14.679  1.00 10.00      A   
ATOM    216  OG1 THR    24     -12.114   5.311  14.503  1.00 10.00      A   
ATOM    217  HG1 THR    24     -12.158   6.283  14.439  1.00 10.00      A   
ATOM    218  CG2 THR    24     -10.623   3.409  14.458  1.00 10.00      A   
ATOM    219  C   THR    24      -8.871   4.775  16.348  1.00 10.00      A   
ATOM    220  O   THR    24      -7.955   5.007  15.558  1.00 10.00      A   
ATOM    221  N   GLU    25      -8.700   4.075  17.458  1.00 10.00      A   
ATOM    222  HN  GLU    25      -9.468   3.921  18.046  1.00 10.00      A   
ATOM    223  CA  GLU    25      -7.406   3.519  17.821  1.00 10.00      A   
ATOM    224  CB  GLU    25      -7.273   3.434  19.344  1.00 10.00      A   
ATOM    225  CG  GLU    25      -7.238   4.788  20.036  1.00 10.00      A   
ATOM    226  CD  GLU    25      -5.838   5.357  20.145  1.00 10.00      A   
ATOM    227  OE1 GLU    25      -5.144   5.459  19.114  1.00 10.00      A   
ATOM    228  OE2 GLU    25      -5.425   5.709  21.270  1.00 10.00      A   
ATOM    229  C   GLU    25      -7.212   2.142  17.198  1.00 10.00      A   
ATOM    230  O   GLU    25      -7.960   1.206  17.485  1.00 10.00      A   
ATOM    231  N   ASN    26      -6.221   2.028  16.327  1.00 10.00      A   
ATOM    232  HN  ASN    26      -5.674   2.816  16.117  1.00 10.00      A   
ATOM    233  CA  ASN    26      -5.924   0.762  15.674  1.00 10.00      A   
ATOM    234  CB  ASN    26      -5.384   0.999  14.261  1.00 10.00      A   
ATOM    235  CG  ASN    26      -5.235  -0.283  13.464  1.00 10.00      A   
ATOM    236  OD1 ASN    26      -5.939  -1.264  13.702  1.00 10.00      A   
ATOM    237  ND2 ASN    26      -4.330  -0.277  12.497  1.00 10.00      A   
ATOM    238 HD21 ASN    26      -3.813   0.546  12.348  1.00 10.00      A   
ATOM    239 HD22 ASN    26      -4.206  -1.098  11.973  1.00 10.00      A   
ATOM    240  C   ASN    26      -4.913  -0.017  16.506  1.00 10.00      A   
ATOM    241  O   ASN    26      -3.820   0.477  16.791  1.00 10.00      A   
ATOM    242  N   PHE    27      -5.282  -1.223  16.907  1.00 10.00      A   
ATOM    243  HN  PHE    27      -6.164  -1.570  16.634  1.00 10.00      A   
ATOM    244  CA  PHE    27      -4.416  -2.059  17.724  1.00 10.00      A   
ATOM    245  CB  PHE    27      -5.236  -2.783  18.794  1.00 10.00      A   
ATOM    246  CG  PHE    27      -5.892  -1.866  19.785  1.00 10.00      A   
ATOM    247  CD1 PHE    27      -7.209  -1.469  19.618  1.00 10.00      A   
ATOM    248  CD2 PHE    27      -5.192  -1.401  20.885  1.00 10.00      A   
ATOM    249  CE1 PHE    27      -7.814  -0.625  20.528  1.00 10.00      A   
ATOM    250  CE2 PHE    27      -5.789  -0.557  21.799  1.00 10.00      A   
ATOM    251  CZ  PHE    27      -7.103  -0.168  21.621  1.00 10.00      A   
ATOM    252  C   PHE    27      -3.651  -3.071  16.878  1.00 10.00      A   
ATOM    253  O   PHE    27      -3.656  -3.001  15.647  1.00 10.00      A   
ATOM    254  N   ASN    28      -2.990  -4.006  17.547  1.00 10.00      A   
ATOM    255  HN  ASN    28      -3.022  -4.005  18.528  1.00 10.00      A   
ATOM    256  CA  ASN    28      -2.220  -5.038  16.866  1.00 10.00      A   
ATOM    257  CB  ASN    28      -1.075  -5.522  17.760  1.00 10.00      A   
ATOM    258  CG  ASN    28      -0.077  -6.395  17.022  1.00 10.00      A   
ATOM    259  OD1 ASN    28      -0.234  -7.614  16.946  1.00 10.00      A   
ATOM    260  ND2 ASN    28       0.956  -5.781  16.472  1.00 10.00      A   
ATOM    261 HD21 ASN    28       1.020  -4.805  16.569  1.00 10.00      A   
ATOM    262 HD22 ASN    28       1.617  -6.325  15.990  1.00 10.00      A   
ATOM    263  C   ASN    28      -3.120  -6.209  16.487  1.00 10.00      A   
ATOM    264  O   ASN    28      -4.170  -6.420  17.100  1.00 10.00      A   
ATOM    265  N   VAL    29      -2.699  -6.968  15.478  1.00 10.00      A   
ATOM    266  HN  VAL    29      -1.854  -6.734  15.031  1.00 10.00      A   
ATOM    267  CA  VAL    29      -3.455  -8.121  14.998  1.00 10.00      A   
ATOM    268  CB  VAL    29      -2.767  -8.820  13.805  1.00 10.00      A   
ATOM    269  CG1 VAL    29      -2.710  -7.896  12.602  1.00 10.00      A   
ATOM    270  CG2 VAL    29      -1.372  -9.302  14.175  1.00 10.00      A   
ATOM    271  C   VAL    29      -3.728  -9.143  16.102  1.00 10.00      A   
ATOM    272  O   VAL    29      -4.755  -9.817  16.080  1.00 10.00      A   
ATOM    273  N   SER    30      -2.819  -9.246  17.068  1.00 10.00      A   
ATOM    274  HN  SER    30      -2.023  -8.670  17.043  1.00 10.00      A   
ATOM    275  CA  SER    30      -2.971 -10.189  18.168  1.00 10.00      A   
ATOM    276  CB  SER    30      -1.733 -10.148  19.060  1.00 10.00      A   
ATOM    277  OG  SER    30      -1.356  -8.810  19.336  1.00 10.00      A   
ATOM    278  HG  SER    30      -0.535  -8.807  19.841  1.00 10.00      A   
ATOM    279  C   SER    30      -4.224  -9.886  18.987  1.00 10.00      A   
ATOM    280  O   SER    30      -4.946 -10.794  19.400  1.00 10.00      A   
ATOM    281  N   PHE    31      -4.485  -8.602  19.199  1.00 10.00      A   
ATOM    282  HN  PHE    31      -3.881  -7.926  18.822  1.00 10.00      A   
ATOM    283  CA  PHE    31      -5.645  -8.165  19.964  1.00 10.00      A   
ATOM    284  CB  PHE    31      -5.567  -6.652  20.204  1.00 10.00      A   
ATOM    285  CG  PHE    31      -6.712  -6.077  20.987  1.00 10.00      A   
ATOM    286  CD1 PHE    31      -6.868  -6.373  22.330  1.00 10.00      A   
ATOM    287  CD2 PHE    31      -7.626  -5.227  20.383  1.00 10.00      A   
ATOM    288  CE1 PHE    31      -7.912  -5.835  23.057  1.00 10.00      A   
ATOM    289  CE2 PHE    31      -8.675  -4.686  21.104  1.00 10.00      A   
ATOM    290  CZ  PHE    31      -8.817  -4.990  22.443  1.00 10.00      A   
ATOM    291  C   PHE    31      -6.934  -8.525  19.230  1.00 10.00      A   
ATOM    292  O   PHE    31      -7.867  -9.072  19.822  1.00 10.00      A   
ATOM    293  N   TYR    32      -6.963  -8.241  17.932  1.00 10.00      A   
ATOM    294  HN  TYR    32      -6.177  -7.823  17.518  1.00 10.00      A   
ATOM    295  CA  TYR    32      -8.132  -8.525  17.108  1.00 10.00      A   
ATOM    296  CB  TYR    32      -7.987  -7.899  15.719  1.00 10.00      A   
ATOM    297  CG  TYR    32      -7.886  -6.392  15.735  1.00 10.00      A   
ATOM    298  CD1 TYR    32      -6.813  -5.743  15.142  1.00 10.00      A   
ATOM    299  CD2 TYR    32      -8.863  -5.616  16.348  1.00 10.00      A   
ATOM    300  CE1 TYR    32      -6.716  -4.367  15.157  1.00 10.00      A   
ATOM    301  CE2 TYR    32      -8.774  -4.238  16.367  1.00 10.00      A   
ATOM    302  CZ  TYR    32      -7.698  -3.621  15.771  1.00 10.00      A   
ATOM    303  OH  TYR    32      -7.601  -2.250  15.787  1.00 10.00      A   
ATOM    304  HH  TYR    32      -7.493  -1.930  14.880  1.00 10.00      A   
ATOM    305  C   TYR    32      -8.396 -10.025  16.995  1.00 10.00      A   
ATOM    306  O   TYR    32      -9.529 -10.477  17.175  1.00 10.00      A   
ATOM    307  N   SER    33      -7.352 -10.796  16.705  1.00 10.00      A   
ATOM    308  HN  SER    33      -6.472 -10.383  16.571  1.00 10.00      A   
ATOM    309  CA  SER    33      -7.496 -12.242  16.573  1.00 10.00      A   
ATOM    310  CB  SER    33      -6.227 -12.905  16.019  1.00 10.00      A   
ATOM    311  OG  SER    33      -5.050 -12.365  16.598  1.00 10.00      A   
ATOM    312  HG  SER    33      -4.970 -11.432  16.354  1.00 10.00      A   
ATOM    313  C   SER    33      -7.939 -12.887  17.886  1.00 10.00      A   
ATOM    314  O   SER    33      -8.738 -13.823  17.882  1.00 10.00      A   
ATOM    315  N   GLN    34      -7.431 -12.375  19.005  1.00 10.00      A   
ATOM    316  HN  GLN    34      -6.789 -11.633  18.945  1.00 10.00      A   
ATOM    317  CA  GLN    34      -7.795 -12.899  20.316  1.00 10.00      A   
ATOM    318  CB  GLN    34      -7.037 -12.169  21.429  1.00 10.00      A   
ATOM    319  CG  GLN    34      -7.311 -12.711  22.824  1.00 10.00      A   
ATOM    320  CD  GLN    34      -6.285 -12.262  23.846  1.00 10.00      A   
ATOM    321  OE1 GLN    34      -5.723 -11.168  23.752  1.00 10.00      A   
ATOM    322  NE2 GLN    34      -6.031 -13.107  24.832  1.00 10.00      A   
ATOM    323 HE21 GLN    34      -6.513 -13.960  24.846  1.00 10.00      A   
ATOM    324 HE22 GLN    34      -5.370 -12.848  25.509  1.00 10.00      A   
ATOM    325  C   GLN    34      -9.299 -12.782  20.530  1.00 10.00      A   
ATOM    326  O   GLN    34      -9.948 -13.728  20.976  1.00 10.00      A   
ATOM    327  N   TYR    35      -9.851 -11.625  20.179  1.00 10.00      A   
ATOM    328  HN  TYR    35      -9.280 -10.912  19.817  1.00 10.00      A   
ATOM    329  CA  TYR    35     -11.281 -11.383  20.321  1.00 10.00      A   
ATOM    330  CB  TYR    35     -11.624  -9.931  19.990  1.00 10.00      A   
ATOM    331  CG  TYR    35     -11.679  -9.023  21.197  1.00 10.00      A   
ATOM    332  CD1 TYR    35     -10.609  -8.941  22.078  1.00 10.00      A   
ATOM    333  CD2 TYR    35     -12.801  -8.247  21.455  1.00 10.00      A   
ATOM    334  CE1 TYR    35     -10.656  -8.111  23.181  1.00 10.00      A   
ATOM    335  CE2 TYR    35     -12.857  -7.415  22.555  1.00 10.00      A   
ATOM    336  CZ  TYR    35     -11.781  -7.350  23.414  1.00 10.00      A   
ATOM    337  OH  TYR    35     -11.830  -6.517  24.509  1.00 10.00      A   
ATOM    338  HH  TYR    35     -10.940  -6.190  24.698  1.00 10.00      A   
ATOM    339  C   TYR    35     -12.086 -12.328  19.438  1.00 10.00      A   
ATOM    340  O   TYR    35     -13.117 -12.849  19.855  1.00 10.00      A   
ATOM    341  N   LEU    36     -11.591 -12.562  18.227  1.00 10.00      A   
ATOM    342  HN  LEU    36     -10.755 -12.120  17.961  1.00 10.00      A   
ATOM    343  CA  LEU    36     -12.257 -13.449  17.278  1.00 10.00      A   
ATOM    344  CB  LEU    36     -11.567 -13.387  15.913  1.00 10.00      A   
ATOM    345  CG  LEU    36     -11.848 -12.143  15.068  1.00 10.00      A   
ATOM    346  CD1 LEU    36     -10.926 -12.102  13.859  1.00 10.00      A   
ATOM    347  CD2 LEU    36     -13.304 -12.119  14.630  1.00 10.00      A   
ATOM    348  C   LEU    36     -12.279 -14.889  17.783  1.00 10.00      A   
ATOM    349  O   LEU    36     -13.205 -15.644  17.500  1.00 10.00      A   
ATOM    350  N   ILE    37     -11.249 -15.266  18.523  1.00 10.00      A   
ATOM    351  HN  ILE    37     -10.526 -14.624  18.700  1.00 10.00      A   
ATOM    352  CA  ILE    37     -11.156 -16.614  19.066  1.00 10.00      A   
ATOM    353  CB  ILE    37      -9.696 -17.002  19.393  1.00 10.00      A   
ATOM    354  CG1 ILE    37      -8.835 -16.946  18.129  1.00 10.00      A   
ATOM    355  CG2 ILE    37      -9.631 -18.392  20.012  1.00 10.00      A   
ATOM    356  CD1 ILE    37      -7.349 -17.046  18.396  1.00 10.00      A   
ATOM    357  C   ILE    37     -12.024 -16.764  20.314  1.00 10.00      A   
ATOM    358  O   ILE    37     -12.695 -17.782  20.496  1.00 10.00      A   
ATOM    359  N   GLU    38     -12.017 -15.746  21.162  1.00 10.00      A   
ATOM    360  HN  GLU    38     -11.468 -14.955  20.957  1.00 10.00      A   
ATOM    361  CA  GLU    38     -12.789 -15.773  22.399  1.00 10.00      A   
ATOM    362  CB  GLU    38     -12.232 -14.766  23.404  1.00 10.00      A   
ATOM    363  CG  GLU    38     -10.800 -15.042  23.832  1.00 10.00      A   
ATOM    364  CD  GLU    38     -10.631 -16.421  24.434  1.00 10.00      A   
ATOM    365  OE1 GLU    38     -11.060 -16.626  25.588  1.00 10.00      A   
ATOM    366  OE2 GLU    38     -10.059 -17.311  23.759  1.00 10.00      A   
ATOM    367  C   GLU    38     -14.280 -15.528  22.167  1.00 10.00      A   
ATOM    368  O   GLU    38     -15.117 -16.334  22.569  1.00 10.00      A   
ATOM    369  N   TRP    39     -14.610 -14.420  21.515  1.00 10.00      A   
ATOM    370  HN  TRP    39     -13.901 -13.826  21.184  1.00 10.00      A   
ATOM    371  CA  TRP    39     -16.004 -14.074  21.253  1.00 10.00      A   
ATOM    372  CB  TRP    39     -16.437 -12.887  22.125  1.00 10.00      A   
ATOM    373  CG  TRP    39     -15.986 -12.984  23.551  1.00 10.00      A   
ATOM    374  CD1 TRP    39     -16.571 -13.706  24.549  1.00 10.00      A   
ATOM    375  CD2 TRP    39     -14.847 -12.341  24.136  1.00 10.00      A   
ATOM    376  NE1 TRP    39     -15.872 -13.548  25.720  1.00 10.00      A   
ATOM    377  HE1 TRP    39     -16.099 -13.970  26.581  1.00 10.00      A   
ATOM    378  CE2 TRP    39     -14.805 -12.719  25.492  1.00 10.00      A   
ATOM    379  CE3 TRP    39     -13.859 -11.484  23.643  1.00 10.00      A   
ATOM    380  CZ2 TRP    39     -13.813 -12.270  26.361  1.00 10.00      A   
ATOM    381  CZ3 TRP    39     -12.875 -11.041  24.507  1.00 10.00      A   
ATOM    382  CH2 TRP    39     -12.858 -11.434  25.851  1.00 10.00      A   
ATOM    383  C   TRP    39     -16.204 -13.740  19.775  1.00 10.00      A   
ATOM    384  O   TRP    39     -16.258 -12.569  19.399  1.00 10.00      A   
ATOM    385  N   PRO    40     -16.327 -14.770  18.921  1.00 10.00      A   
ATOM    386  CA  PRO    40     -16.499 -14.590  17.471  1.00 10.00      A   
ATOM    387  CB  PRO    40     -16.327 -16.005  16.916  1.00 10.00      A   
ATOM    388  CG  PRO    40     -16.712 -16.902  18.042  1.00 10.00      A   
ATOM    389  CD  PRO    40     -16.302 -16.194  19.302  1.00 10.00      A   
ATOM    390  C   PRO    40     -17.869 -14.033  17.081  1.00 10.00      A   
ATOM    391  O   PRO    40     -18.024 -13.433  16.014  1.00 10.00      A   
ATOM    392  N   GLN    41     -18.860 -14.224  17.943  1.00 10.00      A   
ATOM    393  HN  GLN    41     -18.679 -14.687  18.790  1.00 10.00      A   
ATOM    394  CA  GLN    41     -20.210 -13.746  17.667  1.00 10.00      A   
ATOM    395  CB  GLN    41     -21.252 -14.584  18.411  1.00 10.00      A   
ATOM    396  CG  GLN    41     -21.385 -16.010  17.901  1.00 10.00      A   
ATOM    397  CD  GLN    41     -22.052 -16.088  16.540  1.00 10.00      A   
ATOM    398  OE1 GLN    41     -23.280 -16.132  16.441  1.00 10.00      A   
ATOM    399  NE2 GLN    41     -21.251 -16.120  15.484  1.00 10.00      A   
ATOM    400 HE21 GLN    41     -20.282 -16.093  15.634  1.00 10.00      A   
ATOM    401 HE22 GLN    41     -21.659 -16.176  14.591  1.00 10.00      A   
ATOM    402  C   GLN    41     -20.356 -12.270  18.015  1.00 10.00      A   
ATOM    403  O   GLN    41     -21.163 -11.559  17.415  1.00 10.00      A   
ATOM    404  N   LEU    42     -19.555 -11.813  18.972  1.00 10.00      A   
ATOM    405  HN  LEU    42     -18.928 -12.431  19.405  1.00 10.00      A   
ATOM    406  CA  LEU    42     -19.590 -10.420  19.402  1.00 10.00      A   
ATOM    407  CB  LEU    42     -19.145 -10.283  20.860  1.00 10.00      A   
ATOM    408  CG  LEU    42     -20.087 -10.872  21.912  1.00 10.00      A   
ATOM    409  CD1 LEU    42     -19.575 -10.565  23.307  1.00 10.00      A   
ATOM    410  CD2 LEU    42     -21.496 -10.327  21.736  1.00 10.00      A   
ATOM    411  C   LEU    42     -18.737  -9.537  18.500  1.00 10.00      A   
ATOM    412  O   LEU    42     -18.653  -8.327  18.695  1.00 10.00      A   
ATOM    413  N   PHE    43     -18.100 -10.147  17.516  1.00 10.00      A   
ATOM    414  HN  PHE    43     -18.195 -11.115  17.413  1.00 10.00      A   
ATOM    415  CA  PHE    43     -17.270  -9.414  16.578  1.00 10.00      A   
ATOM    416  CB  PHE    43     -15.858 -10.002  16.546  1.00 10.00      A   
ATOM    417  CG  PHE    43     -14.769  -8.984  16.342  1.00 10.00      A   
ATOM    418  CD1 PHE    43     -14.992  -7.839  15.594  1.00 10.00      A   
ATOM    419  CD2 PHE    43     -13.518  -9.177  16.902  1.00 10.00      A   
ATOM    420  CE1 PHE    43     -13.991  -6.906  15.408  1.00 10.00      A   
ATOM    421  CE2 PHE    43     -12.511  -8.248  16.719  1.00 10.00      A   
ATOM    422  CZ  PHE    43     -12.747  -7.112  15.971  1.00 10.00      A   
ATOM    423  C   PHE    43     -17.893  -9.489  15.192  1.00 10.00      A   
ATOM    424  O   PHE    43     -17.982 -10.567  14.604  1.00 10.00      A   
ATOM    425  N   TYR    44     -18.335  -8.352  14.679  1.00 10.00      A   
ATOM    426  HN  TYR    44     -18.232  -7.519  15.192  1.00 10.00      A   
ATOM    427  CA  TYR    44     -18.958  -8.303  13.363  1.00 10.00      A   
ATOM    428  CB  TYR    44     -20.473  -8.519  13.463  1.00 10.00      A   
ATOM    429  CG  TYR    44     -21.171  -7.648  14.489  1.00 10.00      A   
ATOM    430  CD1 TYR    44     -21.634  -6.380  14.156  1.00 10.00      A   
ATOM    431  CD2 TYR    44     -21.372  -8.096  15.789  1.00 10.00      A   
ATOM    432  CE1 TYR    44     -22.274  -5.586  15.087  1.00 10.00      A   
ATOM    433  CE2 TYR    44     -22.011  -7.308  16.727  1.00 10.00      A   
ATOM    434  CZ  TYR    44     -22.460  -6.055  16.370  1.00 10.00      A   
ATOM    435  OH  TYR    44     -23.096  -5.266  17.299  1.00 10.00      A   
ATOM    436  HH  TYR    44     -23.919  -4.937  16.931  1.00 10.00      A   
ATOM    437  C   TYR    44     -18.645  -6.988  12.660  1.00 10.00      A   
ATOM    438  O   TYR    44     -18.205  -6.028  13.298  1.00 10.00      A   
ATOM    439  N   LYS    45     -18.867  -6.951  11.352  1.00 10.00      A   
ATOM    440  HN  LYS    45     -19.223  -7.748  10.901  1.00 10.00      A   
ATOM    441  CA  LYS    45     -18.605  -5.754  10.564  1.00 10.00      A   
ATOM    442  CB  LYS    45     -17.462  -5.998   9.569  1.00 10.00      A   
ATOM    443  CG  LYS    45     -17.748  -7.073   8.530  1.00 10.00      A   
ATOM    444  CD  LYS    45     -16.564  -7.296   7.602  1.00 10.00      A   
ATOM    445  CE  LYS    45     -16.902  -8.319   6.529  1.00 10.00      A   
ATOM    446  NZ  LYS    45     -15.734  -8.632   5.664  1.00 10.00      A   
ATOM    447  HZ1 LYS    45     -15.431  -7.784   5.143  1.00 10.00      A   
ATOM    448  HZ2 LYS    45     -15.983  -9.374   4.981  1.00 10.00      A   
ATOM    449  HZ3 LYS    45     -14.933  -8.973   6.248  1.00 10.00      A   
ATOM    450  C   LYS    45     -19.859  -5.297   9.827  1.00 10.00      A   
ATOM    451  O   LYS    45     -20.642  -6.121   9.344  1.00 10.00      A   
ATOM    452  N   SER    46     -20.049  -3.988   9.755  1.00 10.00      A   
ATOM    453  HN  SER    46     -19.402  -3.383  10.180  1.00 10.00      A   
ATOM    454  CA  SER    46     -21.196  -3.417   9.071  1.00 10.00      A   
ATOM    455  CB  SER    46     -21.777  -2.276   9.909  1.00 10.00      A   
ATOM    456  OG  SER    46     -21.448  -2.443  11.280  1.00 10.00      A   
ATOM    457  HG  SER    46     -20.542  -2.144  11.428  1.00 10.00      A   
ATOM    458  C   SER    46     -20.772  -2.904   7.697  1.00 10.00      A   
ATOM    459  O   SER    46     -20.116  -1.865   7.584  1.00 10.00      A   
ATOM    460  N   VAL    47     -21.129  -3.645   6.660  1.00 10.00      A   
ATOM    461  HN  VAL    47     -21.665  -4.458   6.813  1.00 10.00      A   
ATOM    462  CA  VAL    47     -20.769  -3.273   5.298  1.00 10.00      A   
ATOM    463  CB  VAL    47     -20.303  -4.495   4.478  1.00 10.00      A   
ATOM    464  CG1 VAL    47     -19.148  -5.200   5.174  1.00 10.00      A   
ATOM    465  CG2 VAL    47     -21.449  -5.464   4.229  1.00 10.00      A   
ATOM    466  C   VAL    47     -21.935  -2.590   4.590  1.00 10.00      A   
ATOM    467  O   VAL    47     -23.097  -2.885   4.864  1.00 10.00      A   
ATOM    468  N   GLU    48     -21.625  -1.675   3.688  1.00 10.00      A   
ATOM    469  HN  GLU    48     -20.679  -1.471   3.514  1.00 10.00      A   
ATOM    470  CA  GLU    48     -22.660  -0.962   2.952  1.00 10.00      A   
ATOM    471  CB  GLU    48     -22.270   0.506   2.750  1.00 10.00      A   
ATOM    472  CG  GLU    48     -23.449   1.433   2.500  1.00 10.00      A   
ATOM    473  CD  GLU    48     -24.625   1.137   3.410  1.00 10.00      A   
ATOM    474  OE1 GLU    48     -25.591   0.496   2.948  1.00 10.00      A   
ATOM    475  OE2 GLU    48     -24.590   1.535   4.595  1.00 10.00      A   
ATOM    476  C   GLU    48     -22.946  -1.641   1.614  1.00 10.00      A   
ATOM    477  O   GLU    48     -22.100  -2.358   1.081  1.00 10.00      A   
ATOM    478  N   THR    49     -24.147  -1.414   1.092  1.00 10.00      A   
ATOM    479  HN  THR    49     -24.771  -0.839   1.590  1.00 10.00      A   
ATOM    480  CA  THR    49     -24.590  -1.987  -0.183  1.00 10.00      A   
ATOM    481  CB  THR    49     -25.094  -3.444  -0.026  1.00 10.00      A   
ATOM    482  OG1 THR    49     -24.030  -4.305   0.407  1.00 10.00      A   
ATOM    483  HG1 THR    49     -23.215  -3.788   0.479  1.00 10.00      A   
ATOM    484  CG2 THR    49     -25.708  -3.972  -1.318  1.00 10.00      A   
ATOM    485  C   THR    49     -23.558  -1.850  -1.326  1.00 10.00      A   
ATOM    486  O   THR    49     -22.959  -2.836  -1.756  1.00 10.00      A   
ATOM    487  N   PRO    50     -23.330  -0.597  -1.787  1.00 10.00      A   
ATOM    488  CA  PRO    50     -22.420  -0.235  -2.881  1.00 10.00      A   
ATOM    489  CB  PRO    50     -21.834   1.077  -2.373  1.00 10.00      A   
ATOM    490  CG  PRO    50     -22.953   1.713  -1.604  1.00 10.00      A   
ATOM    491  CD  PRO    50     -23.949   0.626  -1.251  1.00 10.00      A   
ATOM    492  C   PRO    50     -21.315  -1.243  -3.223  1.00 10.00      A   
ATOM    493  O   PRO    50     -21.393  -1.924  -4.248  1.00 10.00      A   
ATOM    494  N   ASN    51     -20.292  -1.349  -2.380  1.00 10.00      A   
ATOM    495  HN  ASN    51     -20.273  -0.802  -1.567  1.00 10.00      A   
ATOM    496  CA  ASN    51     -19.189  -2.267  -2.657  1.00 10.00      A   
ATOM    497  CB  ASN    51     -17.914  -1.482  -2.979  1.00 10.00      A   
ATOM    498  CG  ASN    51     -17.056  -2.150  -4.037  1.00 10.00      A   
ATOM    499  OD1 ASN    51     -17.292  -1.994  -5.236  1.00 10.00      A   
ATOM    500  ND2 ASN    51     -16.047  -2.887  -3.604  1.00 10.00      A   
ATOM    501 HD21 ASN    51     -15.912  -2.962  -2.633  1.00 10.00      A   
ATOM    502 HD22 ASN    51     -15.467  -3.320  -4.268  1.00 10.00      A   
ATOM    503  C   ASN    51     -18.939  -3.243  -1.511  1.00 10.00      A   
ATOM    504  O   ASN    51     -17.973  -4.008  -1.536  1.00 10.00      A   
ATOM    505  N   GLY    52     -19.805  -3.218  -0.507  1.00 10.00      A   
ATOM    506  HN  GLY    52     -20.564  -2.597  -0.538  1.00 10.00      A   
ATOM    507  CA  GLY    52     -19.646  -4.114   0.627  1.00 10.00      A   
ATOM    508  C   GLY    52     -18.492  -3.719   1.526  1.00 10.00      A   
ATOM    509  O   GLY    52     -17.878  -4.567   2.177  1.00 10.00      A   
ATOM    510  N   GLN    53     -18.191  -2.430   1.558  1.00 10.00      A   
ATOM    511  HN  GLN    53     -18.709  -1.803   1.011  1.00 10.00      A   
ATOM    512  CA  GLN    53     -17.109  -1.924   2.386  1.00 10.00      A   
ATOM    513  CB  GLN    53     -16.504  -0.655   1.771  1.00 10.00      A   
ATOM    514  CG  GLN    53     -15.523   0.082   2.673  1.00 10.00      A   
ATOM    515  CD  GLN    53     -14.288  -0.737   3.012  1.00 10.00      A   
ATOM    516  OE1 GLN    53     -13.825  -1.552   2.214  1.00 10.00      A   
ATOM    517  NE2 GLN    53     -13.757  -0.533   4.207  1.00 10.00      A   
ATOM    518 HE21 GLN    53     -14.188   0.120   4.801  1.00 10.00      A   
ATOM    519 HE22 GLN    53     -12.943  -1.034   4.447  1.00 10.00      A   
ATOM    520  C   GLN    53     -17.604  -1.649   3.801  1.00 10.00      A   
ATOM    521  O   GLN    53     -18.658  -1.035   3.993  1.00 10.00      A   
ATOM    522  N   ALA    54     -16.854  -2.133   4.785  1.00 10.00      A   
ATOM    523  HN  ALA    54     -16.048  -2.647   4.560  1.00 10.00      A   
ATOM    524  CA  ALA    54     -17.198  -1.929   6.184  1.00 10.00      A   
ATOM    525  CB  ALA    54     -16.289  -2.753   7.084  1.00 10.00      A   
ATOM    526  C   ALA    54     -17.119  -0.447   6.539  1.00 10.00      A   
ATOM    527  O   ALA    54     -16.074   0.189   6.383  1.00 10.00      A   
ATOM    528  N   SER    55     -18.230   0.098   7.011  1.00 10.00      A   
ATOM    529  HN  SER    55     -19.031  -0.467   7.126  1.00 10.00      A   
ATOM    530  CA  SER    55     -18.299   1.505   7.373  1.00 10.00      A   
ATOM    531  CB  SER    55     -19.563   2.121   6.774  1.00 10.00      A   
ATOM    532  OG  SER    55     -19.876   1.505   5.531  1.00 10.00      A   
ATOM    533  HG  SER    55     -19.245   0.792   5.361  1.00 10.00      A   
ATOM    534  C   SER    55     -18.286   1.681   8.889  1.00 10.00      A   
ATOM    535  O   SER    55     -18.515   2.777   9.403  1.00 10.00      A   
ATOM    536  N   GLY    56     -18.006   0.598   9.595  1.00 10.00      A   
ATOM    537  HN  GLY    56     -17.819  -0.244   9.128  1.00 10.00      A   
ATOM    538  CA  GLY    56     -17.967   0.639  11.041  1.00 10.00      A   
ATOM    539  C   GLY    56     -18.057  -0.746  11.648  1.00 10.00      A   
ATOM    540  O   GLY    56     -18.758  -1.616  11.124  1.00 10.00      A   
ATOM    541  N   TYR    57     -17.342  -0.961  12.738  1.00 10.00      A   
ATOM    542  HN  TYR    57     -16.787  -0.233  13.103  1.00 10.00      A   
ATOM    543  CA  TYR    57     -17.354  -2.250  13.414  1.00 10.00      A   
ATOM    544  CB  TYR    57     -16.075  -3.053  13.128  1.00 10.00      A   
ATOM    545  CG  TYR    57     -14.774  -2.333  13.429  1.00 10.00      A   
ATOM    546  CD1 TYR    57     -14.284  -2.253  14.727  1.00 10.00      A   
ATOM    547  CD2 TYR    57     -14.030  -1.744  12.413  1.00 10.00      A   
ATOM    548  CE1 TYR    57     -13.095  -1.608  15.006  1.00 10.00      A   
ATOM    549  CE2 TYR    57     -12.837  -1.093  12.683  1.00 10.00      A   
ATOM    550  CZ  TYR    57     -12.376  -1.030  13.983  1.00 10.00      A   
ATOM    551  OH  TYR    57     -11.187  -0.388  14.264  1.00 10.00      A   
ATOM    552  HH  TYR    57     -10.957   0.209  13.536  1.00 10.00      A   
ATOM    553  C   TYR    57     -17.578  -2.082  14.911  1.00 10.00      A   
ATOM    554  O   TYR    57     -17.317  -1.012  15.472  1.00 10.00      A   
ATOM    555  N   MET    58     -18.063  -3.138  15.548  1.00 10.00      A   
ATOM    556  HN  MET    58     -18.236  -3.962  15.044  1.00 10.00      A   
ATOM    557  CA  MET    58     -18.328  -3.121  16.978  1.00 10.00      A   
ATOM    558  CB  MET    58     -19.825  -3.321  17.246  1.00 10.00      A   
ATOM    559  CG  MET    58     -20.174  -3.639  18.694  1.00 10.00      A   
ATOM    560  SD  MET    58     -19.751  -2.301  19.829  1.00 10.00      A   
ATOM    561  CE  MET    58     -21.147  -1.207  19.591  1.00 10.00      A   
ATOM    562  C   MET    58     -17.518  -4.202  17.678  1.00 10.00      A   
ATOM    563  O   MET    58     -17.395  -5.319  17.172  1.00 10.00      A   
ATOM    564  N   MET    59     -16.948  -3.853  18.821  1.00 10.00      A   
ATOM    565  HN  MET    59     -17.071  -2.936  19.155  1.00 10.00      A   
ATOM    566  CA  MET    59     -16.153  -4.788  19.600  1.00 10.00      A   
ATOM    567  CB  MET    59     -14.671  -4.399  19.575  1.00 10.00      A   
ATOM    568  CG  MET    59     -14.010  -4.567  18.214  1.00 10.00      A   
ATOM    569  SD  MET    59     -12.223  -4.313  18.259  1.00 10.00      A   
ATOM    570  CE  MET    59     -12.133  -2.563  18.627  1.00 10.00      A   
ATOM    571  C   MET    59     -16.654  -4.849  21.036  1.00 10.00      A   
ATOM    572  O   MET    59     -16.665  -3.838  21.740  1.00 10.00      A   
ATOM    573  N   ALA    60     -17.073  -6.035  21.460  1.00 10.00      A   
ATOM    574  HN  ALA    60     -17.024  -6.802  20.848  1.00 10.00      A   
ATOM    575  CA  ALA    60     -17.583  -6.241  22.809  1.00 10.00      A   
ATOM    576  CB  ALA    60     -19.104  -6.237  22.805  1.00 10.00      A   
ATOM    577  C   ALA    60     -17.052  -7.550  23.384  1.00 10.00      A   
ATOM    578  O   ALA    60     -16.718  -8.476  22.640  1.00 10.00      A   
ATOM    579  N   LYS    61     -16.980  -7.631  24.706  1.00 10.00      A   
ATOM    580  HN  LYS    61     -17.274  -6.868  25.253  1.00 10.00      A   
ATOM    581  CA  LYS    61     -16.480  -8.830  25.364  1.00 10.00      A   
ATOM    582  CB  LYS    61     -15.086  -8.574  25.951  1.00 10.00      A   
ATOM    583  CG  LYS    61     -15.074  -7.649  27.158  1.00 10.00      A   
ATOM    584  CD  LYS    61     -13.828  -7.862  28.000  1.00 10.00      A   
ATOM    585  CE  LYS    61     -14.044  -7.403  29.434  1.00 10.00      A   
ATOM    586  NZ  LYS    61     -13.050  -8.006  30.361  1.00 10.00      A   
ATOM    587  HZ1 LYS    61     -12.958  -9.024  30.173  1.00 10.00      A   
ATOM    588  HZ2 LYS    61     -13.353  -7.880  31.352  1.00 10.00      A   
ATOM    589  HZ3 LYS    61     -12.121  -7.556  30.237  1.00 10.00      A   
ATOM    590  C   LYS    61     -17.429  -9.303  26.462  1.00 10.00      A   
ATOM    591  O   LYS    61     -18.150  -8.503  27.065  1.00 10.00      A   
ATOM    592  N   THR    62     -17.431 -10.604  26.714  1.00 10.00      A   
ATOM    593  HN  THR    62     -16.851 -11.198  26.188  1.00 10.00      A   
ATOM    594  CA  THR    62     -18.265 -11.182  27.755  1.00 10.00      A   
ATOM    595  CB  THR    62     -18.913 -12.495  27.279  1.00 10.00      A   
ATOM    596  OG1 THR    62     -19.258 -12.373  25.891  1.00 10.00      A   
ATOM    597  HG1 THR    62     -19.171 -11.454  25.619  1.00 10.00      A   
ATOM    598  CG2 THR    62     -20.171 -12.788  28.082  1.00 10.00      A   
ATOM    599  C   THR    62     -17.413 -11.462  28.992  1.00 10.00      A   
ATOM    600  O   THR    62     -16.381 -12.129  28.903  1.00 10.00      A   
ATOM    601  N   GLU    63     -17.833 -10.940  30.135  1.00 10.00      A   
ATOM    602  HN  GLU    63     -18.666 -10.422  30.151  1.00 10.00      A   
ATOM    603  CA  GLU    63     -17.094 -11.132  31.374  1.00 10.00      A   
ATOM    604  CB  GLU    63     -16.250  -9.890  31.688  1.00 10.00      A   
ATOM    605  CG  GLU    63     -15.327 -10.040  32.889  1.00 10.00      A   
ATOM    606  CD  GLU    63     -14.820  -8.710  33.401  1.00 10.00      A   
ATOM    607  OE1 GLU    63     -15.495  -8.102  34.257  1.00 10.00      A   
ATOM    608  OE2 GLU    63     -13.744  -8.262  32.948  1.00 10.00      A   
ATOM    609  C   GLU    63     -18.042 -11.422  32.529  1.00 10.00      A   
ATOM    610  O   GLU    63     -19.150 -10.888  32.585  1.00 10.00      A   
ATOM    611  N   GLY    64     -17.605 -12.277  33.436  1.00 10.00      A   
ATOM    612  HN  GLY    64     -16.719 -12.680  33.327  1.00 10.00      A   
ATOM    613  CA  GLY    64     -18.407 -12.619  34.587  1.00 10.00      A   
ATOM    614  C   GLY    64     -17.664 -12.324  35.869  1.00 10.00      A   
ATOM    615  O   GLY    64     -16.438 -12.434  35.915  1.00 10.00      A   
ATOM    616  N   GLN    65     -18.393 -11.933  36.898  1.00 10.00      A   
ATOM    617  HN  GLN    65     -19.367 -11.850  36.794  1.00 10.00      A   
ATOM    618  CA  GLN    65     -17.791 -11.621  38.186  1.00 10.00      A   
ATOM    619  CB  GLN    65     -17.661 -10.106  38.377  1.00 10.00      A   
ATOM    620  CG  GLN    65     -18.948  -9.326  38.156  1.00 10.00      A   
ATOM    621  CD  GLN    65     -18.757  -7.829  38.325  1.00 10.00      A   
ATOM    622  OE1 GLN    65     -17.668  -7.302  38.105  1.00 10.00      A   
ATOM    623  NE2 GLN    65     -19.811  -7.129  38.707  1.00 10.00      A   
ATOM    624 HE21 GLN    65     -20.665  -7.606  38.862  1.00 10.00      A   
ATOM    625 HE22 GLN    65     -19.704  -6.163  38.825  1.00 10.00      A   
ATOM    626  C   GLN    65     -18.592 -12.242  39.324  1.00 10.00      A   
ATOM    627  O   GLN    65     -19.703 -12.739  39.107  1.00 10.00      A   
ATOM    628  N   LEU    66     -18.015 -12.209  40.528  1.00 10.00      A   
ATOM    629  HN  LEU    66     -17.127 -11.803  40.611  1.00 10.00      A   
ATOM    630  CA  LEU    66     -18.645 -12.763  41.730  1.00 10.00      A   
ATOM    631  CB  LEU    66     -19.989 -12.086  42.033  1.00 10.00      A   
ATOM    632  CG  LEU    66     -19.943 -10.576  42.296  1.00 10.00      A   
ATOM    633  CD1 LEU    66     -21.348 -10.014  42.444  1.00 10.00      A   
ATOM    634  CD2 LEU    66     -19.113 -10.266  43.532  1.00 10.00      A   
ATOM    635  C   LEU    66     -18.799 -14.281  41.651  1.00 10.00      A   
ATOM    636  O   LEU    66     -19.672 -14.797  40.948  1.00 10.00      A   
ATOM    637  N   LYS    68     -17.978 -17.132  38.513  1.00 10.00      A   
ATOM    638  HN  LYS    68     -17.966 -18.078  38.240  1.00 10.00      A   
ATOM    639  CA  LYS    68     -18.627 -16.155  37.648  1.00 10.00      A   
ATOM    640  CB  LYS    68     -18.061 -16.235  36.231  1.00 10.00      A   
ATOM    641  CG  LYS    68     -16.610 -15.809  36.107  1.00 10.00      A   
ATOM    642  CD  LYS    68     -16.177 -15.803  34.652  1.00 10.00      A   
ATOM    643  CE  LYS    68     -14.798 -15.193  34.480  1.00 10.00      A   
ATOM    644  NZ  LYS    68     -13.723 -16.063  35.021  1.00 10.00      A   
ATOM    645  HZ1 LYS    68     -12.795 -15.625  34.851  1.00 10.00      A   
ATOM    646  HZ2 LYS    68     -13.745 -16.992  34.555  1.00 10.00      A   
ATOM    647  HZ3 LYS    68     -13.847 -16.199  36.045  1.00 10.00      A   
ATOM    648  C   LYS    68     -20.136 -16.369  37.614  1.00 10.00      A   
ATOM    649  O   LYS    68     -20.649 -17.141  36.802  1.00 10.00      A   
ATOM    650  N   LYS    69     -20.839 -15.699  38.515  1.00 10.00      A   
ATOM    651  HN  LYS    69     -20.367 -15.121  39.157  1.00 10.00      A   
ATOM    652  CA  LYS    69     -22.289 -15.809  38.593  1.00 10.00      A   
ATOM    653  CB  LYS    69     -22.737 -15.952  40.051  1.00 10.00      A   
ATOM    654  CG  LYS    69     -22.106 -17.129  40.777  1.00 10.00      A   
ATOM    655  CD  LYS    69     -22.568 -17.212  42.221  1.00 10.00      A   
ATOM    656  CE  LYS    69     -21.770 -18.254  42.988  1.00 10.00      A   
ATOM    657  NZ  LYS    69     -22.245 -18.405  44.385  1.00 10.00      A   
ATOM    658  HZ1 LYS    69     -22.319 -17.475  44.845  1.00 10.00      A   
ATOM    659  HZ2 LYS    69     -21.578 -18.991  44.928  1.00 10.00      A   
ATOM    660  HZ3 LYS    69     -23.178 -18.863  44.399  1.00 10.00      A   
ATOM    661  C   LYS    69     -22.960 -14.600  37.955  1.00 10.00      A   
ATOM    662  O   LYS    69     -23.990 -14.722  37.291  1.00 10.00      A   
ATOM    663  N   GLU    70     -22.368 -13.434  38.152  1.00 10.00      A   
ATOM    664  HN  GLU    70     -21.536 -13.399  38.674  1.00 10.00      A   
ATOM    665  CA  GLU    70     -22.913 -12.203  37.604  1.00 10.00      A   
ATOM    666  CB  GLU    70     -22.832 -11.084  38.643  1.00 10.00      A   
ATOM    667  CG  GLU    70     -23.651  -9.856  38.296  1.00 10.00      A   
ATOM    668  CD  GLU    70     -23.394  -8.710  39.248  1.00 10.00      A   
ATOM    669  OE1 GLU    70     -22.340  -8.048  39.114  1.00 10.00      A   
ATOM    670  OE2 GLU    70     -24.244  -8.466  40.134  1.00 10.00      A   
ATOM    671  C   GLU    70     -22.167 -11.807  36.334  1.00 10.00      A   
ATOM    672  O   GLU    70     -21.079 -11.229  36.390  1.00 10.00      A   
ATOM    673  N   TRP    71     -22.750 -12.132  35.192  1.00 10.00      A   
ATOM    674  HN  TRP    71     -23.615 -12.596  35.208  1.00 10.00      A   
ATOM    675  CA  TRP    71     -22.139 -11.820  33.911  1.00 10.00      A   
ATOM    676  CB  TRP    71     -22.459 -12.912  32.886  1.00 10.00      A   
ATOM    677  CG  TRP    71     -21.795 -14.225  33.182  1.00 10.00      A   
ATOM    678  CD1 TRP    71     -22.125 -15.111  34.166  1.00 10.00      A   
ATOM    679  CD2 TRP    71     -20.685 -14.798  32.485  1.00 10.00      A   
ATOM    680  NE1 TRP    71     -21.286 -16.196  34.128  1.00 10.00      A   
ATOM    681  HE1 TRP    71     -21.320 -16.966  34.739  1.00 10.00      A   
ATOM    682  CE2 TRP    71     -20.394 -16.029  33.103  1.00 10.00      A   
ATOM    683  CE3 TRP    71     -19.909 -14.388  31.398  1.00 10.00      A   
ATOM    684  CZ2 TRP    71     -19.360 -16.854  32.669  1.00 10.00      A   
ATOM    685  CZ3 TRP    71     -18.883 -15.207  30.969  1.00 10.00      A   
ATOM    686  CH2 TRP    71     -18.617 -16.427  31.602  1.00 10.00      A   
ATOM    687  C   TRP    71     -22.591 -10.455  33.401  1.00 10.00      A   
ATOM    688  O   TRP    71     -23.715 -10.022  33.664  1.00 10.00      A   
ATOM    689  N   HIS    72     -21.704  -9.783  32.677  1.00 10.00      A   
ATOM    690  HN  HIS    72     -20.822 -10.191  32.501  1.00 10.00      A   
ATOM    691  CA  HIS    72     -21.994  -8.467  32.120  1.00 10.00      A   
ATOM    692  CB  HIS    72     -21.571  -7.345  33.081  1.00 10.00      A   
ATOM    693  CG  HIS    72     -20.092  -7.234  33.302  1.00 10.00      A   
ATOM    694  ND1 HIS    72     -19.321  -6.227  32.762  1.00 10.00      A   
ATOM    695  HD1 HIS    72     -19.648  -5.476  32.195  1.00 10.00      A   
ATOM    696  CD2 HIS    72     -19.240  -8.015  34.010  1.00 10.00      A   
ATOM    697  CE1 HIS    72     -18.067  -6.394  33.120  1.00 10.00      A   
ATOM    698  NE2 HIS    72     -17.991  -7.469  33.877  1.00 10.00      A   
ATOM    699  HE2 HIS    72     -17.155  -7.831  34.264  1.00 10.00      A   
ATOM    700  C   HIS    72     -21.315  -8.298  30.764  1.00 10.00      A   
ATOM    701  O   HIS    72     -20.300  -8.946  30.483  1.00 10.00      A   
ATOM    702  N   THR    73     -21.872  -7.431  29.934  1.00 10.00      A   
ATOM    703  HN  THR    73     -22.672  -6.935  30.222  1.00 10.00      A   
ATOM    704  CA  THR    73     -21.324  -7.180  28.612  1.00 10.00      A   
ATOM    705  CB  THR    73     -22.437  -7.171  27.548  1.00 10.00      A   
ATOM    706  OG1 THR    73     -23.214  -8.370  27.680  1.00 10.00      A   
ATOM    707  HG1 THR    73     -23.859  -8.259  28.390  1.00 10.00      A   
ATOM    708  CG2 THR    73     -21.842  -7.112  26.148  1.00 10.00      A   
ATOM    709  C   THR    73     -20.576  -5.851  28.593  1.00 10.00      A   
ATOM    710  O   THR    73     -21.156  -4.800  28.853  1.00 10.00      A   
ATOM    711  N   HIS    74     -19.289  -5.909  28.292  1.00 10.00      A   
ATOM    712  HN  HIS    74     -18.886  -6.776  28.078  1.00 10.00      A   
ATOM    713  CA  HIS    74     -18.459  -4.717  28.254  1.00 10.00      A   
ATOM    714  CB  HIS    74     -17.193  -4.928  29.099  1.00 10.00      A   
ATOM    715  CG  HIS    74     -16.227  -3.782  29.081  1.00 10.00      A   
ATOM    716  ND1 HIS    74     -16.367  -2.665  29.874  1.00 10.00      A   
ATOM    717  HD1 HIS    74     -17.093  -2.510  30.538  1.00 10.00      A   
ATOM    718  CD2 HIS    74     -15.096  -3.587  28.361  1.00 10.00      A   
ATOM    719  CE1 HIS    74     -15.373  -1.832  29.640  1.00 10.00      A   
ATOM    720  NE2 HIS    74     -14.586  -2.370  28.727  1.00 10.00      A   
ATOM    721  HE2 HIS    74     -13.764  -1.959  28.372  1.00 10.00      A   
ATOM    722  C   HIS    74     -18.088  -4.367  26.822  1.00 10.00      A   
ATOM    723  O   HIS    74     -17.531  -5.194  26.097  1.00 10.00      A   
ATOM    724  N   ILE    75     -18.406  -3.147  26.422  1.00 10.00      A   
ATOM    725  HN  ILE    75     -18.866  -2.543  27.048  1.00 10.00      A   
ATOM    726  CA  ILE    75     -18.094  -2.676  25.081  1.00 10.00      A   
ATOM    727  CB  ILE    75     -19.066  -1.564  24.630  1.00 10.00      A   
ATOM    728  CG1 ILE    75     -20.511  -2.068  24.693  1.00 10.00      A   
ATOM    729  CG2 ILE    75     -18.725  -1.088  23.223  1.00 10.00      A   
ATOM    730  CD1 ILE    75     -21.545  -1.026  24.324  1.00 10.00      A   
ATOM    731  C   ILE    75     -16.666  -2.146  25.045  1.00 10.00      A   
ATOM    732  O   ILE    75     -16.259  -1.378  25.919  1.00 10.00      A   
ATOM    733  N   THR    76     -15.901  -2.579  24.057  1.00 10.00      A   
ATOM    734  HN  THR    76     -16.274  -3.206  23.396  1.00 10.00      A   
ATOM    735  CA  THR    76     -14.526  -2.142  23.920  1.00 10.00      A   
ATOM    736  CB  THR    76     -13.663  -3.224  23.243  1.00 10.00      A   
ATOM    737  OG1 THR    76     -13.969  -4.501  23.826  1.00 10.00      A   
ATOM    738  HG1 THR    76     -13.314  -5.152  23.540  1.00 10.00      A   
ATOM    739  CG2 THR    76     -12.182  -2.925  23.435  1.00 10.00      A   
ATOM    740  C   THR    76     -14.461  -0.847  23.116  1.00 10.00      A   
ATOM    741  O   THR    76     -14.014   0.185  23.621  1.00 10.00      A   
ATOM    742  N   ALA    77     -14.942  -0.896  21.876  1.00 10.00      A   
ATOM    743  HN  ALA    77     -15.327  -1.734  21.542  1.00 10.00      A   
ATOM    744  CA  ALA    77     -14.924   0.272  21.009  1.00 10.00      A   
ATOM    745  CB  ALA    77     -13.509   0.530  20.509  1.00 10.00      A   
ATOM    746  C   ALA    77     -15.870   0.109  19.825  1.00 10.00      A   
ATOM    747  O   ALA    77     -16.122  -1.006  19.366  1.00 10.00      A   
ATOM    748  N   VAL    78     -16.382   1.232  19.343  1.00 10.00      A   
ATOM    749  HN  VAL    78     -16.138   2.082  19.766  1.00 10.00      A   
ATOM    750  CA  VAL    78     -17.282   1.256  18.198  1.00 10.00      A   
ATOM    751  CB  VAL    78     -18.750   1.547  18.609  1.00 10.00      A   
ATOM    752  CG1 VAL    78     -18.867   2.830  19.418  1.00 10.00      A   
ATOM    753  CG2 VAL    78     -19.668   1.581  17.395  1.00 10.00      A   
ATOM    754  C   VAL    78     -16.775   2.294  17.197  1.00 10.00      A   
ATOM    755  O   VAL    78     -16.413   3.409  17.578  1.00 10.00      A   
ATOM    756  N   THR    79     -16.724   1.924  15.929  1.00 10.00      A   
ATOM    757  HN  THR    79     -17.044   1.030  15.671  1.00 10.00      A   
ATOM    758  CA  THR    79     -16.223   2.824  14.903  1.00 10.00      A   
ATOM    759  CB  THR    79     -15.109   2.147  14.092  1.00 10.00      A   
ATOM    760  OG1 THR    79     -15.444   0.765  13.901  1.00 10.00      A   
ATOM    761  HG1 THR    79     -15.262   0.279  14.714  1.00 10.00      A   
ATOM    762  CG2 THR    79     -13.796   2.235  14.846  1.00 10.00      A   
ATOM    763  C   THR    79     -17.322   3.295  13.958  1.00 10.00      A   
ATOM    764  O   THR    79     -18.259   2.553  13.661  1.00 10.00      A   
ATOM    765  N   VAL    80     -17.205   4.538  13.502  1.00 10.00      A   
ATOM    766  HN  VAL    80     -16.442   5.083  13.792  1.00 10.00      A   
ATOM    767  CA  VAL    80     -18.173   5.122  12.582  1.00 10.00      A   
ATOM    768  CB  VAL    80     -19.094   6.144  13.293  1.00 10.00      A   
ATOM    769  CG1 VAL    80     -20.318   6.454  12.443  1.00 10.00      A   
ATOM    770  CG2 VAL    80     -19.505   5.659  14.675  1.00 10.00      A   
ATOM    771  C   VAL    80     -17.430   5.853  11.467  1.00 10.00      A   
ATOM    772  O   VAL    80     -16.535   6.653  11.740  1.00 10.00      A   
ATOM    773  N   LEU    81     -17.779   5.558  10.222  1.00 10.00      A   
ATOM    774  HN  LEU    81     -18.472   4.883  10.065  1.00 10.00      A   
ATOM    775  CA  LEU    81     -17.148   6.212   9.082  1.00 10.00      A   
ATOM    776  CB  LEU    81     -17.427   5.434   7.793  1.00 10.00      A   
ATOM    777  CG  LEU    81     -16.548   5.776   6.586  1.00 10.00      A   
ATOM    778  CD1 LEU    81     -15.097   5.408   6.856  1.00 10.00      A   
ATOM    779  CD2 LEU    81     -17.056   5.078   5.335  1.00 10.00      A   
ATOM    780  C   LEU    81     -17.664   7.641   8.954  1.00 10.00      A   
ATOM    781  O   LEU    81     -18.848   7.898   9.172  1.00 10.00      A   
ATOM    782  N   ASP    82     -16.778   8.560   8.598  1.00 10.00      A   
ATOM    783  HN  ASP    82     -15.848   8.285   8.438  1.00 10.00      A   
ATOM    784  CA  ASP    82     -17.132   9.973   8.454  1.00 10.00      A   
ATOM    785  CB  ASP    82     -15.926  10.797   7.998  1.00 10.00      A   
ATOM    786  CG  ASP    82     -14.838  10.885   9.045  1.00 10.00      A   
ATOM    787  OD1 ASP    82     -15.122  11.359  10.164  1.00 10.00      A   
ATOM    788  OD2 ASP    82     -13.692  10.484   8.746  1.00 10.00      A   
ATOM    789  C   ASP    82     -18.288  10.189   7.484  1.00 10.00      A   
ATOM    790  O   ASP    82     -19.168  11.013   7.726  1.00 10.00      A   
ATOM    791  N   GLN    83     -18.283   9.447   6.386  1.00 10.00      A   
ATOM    792  HN  GLN    83     -17.547   8.814   6.242  1.00 10.00      A   
ATOM    793  CA  GLN    83     -19.327   9.564   5.370  1.00 10.00      A   
ATOM    794  CB  GLN    83     -18.875   8.891   4.069  1.00 10.00      A   
ATOM    795  CG  GLN    83     -19.651   9.306   2.828  1.00 10.00      A   
ATOM    796  CD  GLN    83     -19.559  10.793   2.540  1.00 10.00      A   
ATOM    797  OE1 GLN    83     -18.578  11.452   2.893  1.00 10.00      A   
ATOM    798  NE2 GLN    83     -20.577  11.327   1.884  1.00 10.00      A   
ATOM    799 HE21 GLN    83     -21.318  10.738   1.625  1.00 10.00      A   
ATOM    800 HE22 GLN    83     -20.552  12.287   1.681  1.00 10.00      A   
ATOM    801  C   GLN    83     -20.658   8.972   5.843  1.00 10.00      A   
ATOM    802  O   GLN    83     -21.683   9.126   5.178  1.00 10.00      A   
ATOM    803  N   TYR    84     -20.651   8.310   6.995  1.00 10.00      A   
ATOM    804  HN  TYR    84     -19.817   8.241   7.507  1.00 10.00      A   
ATOM    805  CA  TYR    84     -21.862   7.695   7.525  1.00 10.00      A   
ATOM    806  CB  TYR    84     -21.806   6.172   7.371  1.00 10.00      A   
ATOM    807  CG  TYR    84     -21.847   5.702   5.932  1.00 10.00      A   
ATOM    808  CD1 TYR    84     -20.677   5.491   5.214  1.00 10.00      A   
ATOM    809  CD2 TYR    84     -23.058   5.482   5.289  1.00 10.00      A   
ATOM    810  CE1 TYR    84     -20.712   5.076   3.899  1.00 10.00      A   
ATOM    811  CE2 TYR    84     -23.104   5.063   3.972  1.00 10.00      A   
ATOM    812  CZ  TYR    84     -21.926   4.863   3.282  1.00 10.00      A   
ATOM    813  OH  TYR    84     -21.962   4.453   1.969  1.00 10.00      A   
ATOM    814  HH  TYR    84     -21.111   4.062   1.735  1.00 10.00      A   
ATOM    815  C   TYR    84     -22.098   8.080   8.983  1.00 10.00      A   
ATOM    816  O   TYR    84     -22.629   7.295   9.768  1.00 10.00      A   
ATOM    817  N   ARG    85     -21.708   9.296   9.338  1.00 10.00      A   
ATOM    818  HN  ARG    85     -21.295   9.879   8.670  1.00 10.00      A   
ATOM    819  CA  ARG    85     -21.891   9.787  10.698  1.00 10.00      A   
ATOM    820  CB  ARG    85     -20.661  10.578  11.169  1.00 10.00      A   
ATOM    821  CG  ARG    85     -20.504  11.947  10.520  1.00 10.00      A   
ATOM    822  CD  ARG    85     -20.325  13.039  11.562  1.00 10.00      A   
ATOM    823  NE  ARG    85     -18.924  13.229  11.934  1.00 10.00      A   
ATOM    824  HE  ARG    85     -18.244  12.872  11.317  1.00 10.00      A   
ATOM    825  CZ  ARG    85     -18.521  13.863  13.035  1.00 10.00      A   
ATOM    826  NH1 ARG    85     -19.412  14.351  13.891  1.00 10.00      A   
ATOM    827 HH11 ARG    85     -19.096  14.849  14.754  1.00 10.00      A   
ATOM    828 HH12 ARG    85     -20.431  14.248  13.706  1.00 10.00      A   
ATOM    829  NH2 ARG    85     -17.226  13.987  13.293  1.00 10.00      A   
ATOM    830 HH21 ARG    85     -16.908  14.479  14.153  1.00 10.00      A   
ATOM    831 HH22 ARG    85     -16.520  13.596  12.630  1.00 10.00      A   
ATOM    832  C   ARG    85     -23.145  10.652  10.788  1.00 10.00      A   
ATOM    833  O   ARG    85     -23.662  11.104   9.765  1.00 10.00      A   
ATOM    834  N   ARG    86     -23.633  10.858  12.013  1.00 10.00      A   
ATOM    835  HN  ARG    86     -23.182  10.432  12.775  1.00 10.00      A   
ATOM    836  CA  ARG    86     -24.822  11.682  12.270  1.00 10.00      A   
ATOM    837  CB  ARG    86     -24.682  13.086  11.667  1.00 10.00      A   
ATOM    838  CG  ARG    86     -23.736  14.007  12.423  1.00 10.00      A   
ATOM    839  CD  ARG    86     -23.479  15.287  11.646  1.00 10.00      A   
ATOM    840  NE  ARG    86     -24.704  16.052  11.416  1.00 10.00      A   
ATOM    841  HE  ARG    86     -25.426  15.952  12.080  1.00 10.00      A   
ATOM    842  CZ  ARG    86     -24.894  16.863  10.374  1.00 10.00      A   
ATOM    843  NH1 ARG    86     -23.944  17.009   9.460  1.00 10.00      A   
ATOM    844 HH11 ARG    86     -23.044  16.491   9.554  1.00 10.00      A   
ATOM    845 HH12 ARG    86     -24.095  17.642   8.641  1.00 10.00      A   
ATOM    846  NH2 ARG    86     -26.038  17.520  10.244  1.00 10.00      A   
ATOM    847 HH21 ARG    86     -26.791  17.407  10.954  1.00 10.00      A   
ATOM    848 HH22 ARG    86     -26.189  18.157   9.427  1.00 10.00      A   
ATOM    849  C   ARG    86     -26.116  11.019  11.794  1.00 10.00      A   
ATOM    850  O   ARG    86     -27.154  11.676  11.687  1.00 10.00      A   
ATOM    851  N   ILE    87     -26.059   9.721  11.513  1.00 10.00      A   
ATOM    852  HN  ILE    87     -25.207   9.249  11.608  1.00 10.00      A   
ATOM    853  CA  ILE    87     -27.238   8.992  11.051  1.00 10.00      A   
ATOM    854  CB  ILE    87     -26.994   8.260   9.711  1.00 10.00      A   
ATOM    855  CG1 ILE    87     -25.864   7.235   9.840  1.00 10.00      A   
ATOM    856  CG2 ILE    87     -26.701   9.258   8.599  1.00 10.00      A   
ATOM    857  CD1 ILE    87     -25.749   6.294   8.659  1.00 10.00      A   
ATOM    858  C   ILE    87     -27.727   7.996  12.098  1.00 10.00      A   
ATOM    859  O   ILE    87     -28.823   7.443  11.978  1.00 10.00      A   
ATOM    860  N   GLY    88     -26.923   7.787  13.131  1.00 10.00      A   
ATOM    861  HN  GLY    88     -26.078   8.284  13.192  1.00 10.00      A   
ATOM    862  CA  GLY    88     -27.287   6.857  14.182  1.00 10.00      A   
ATOM    863  C   GLY    88     -26.691   5.482  13.966  1.00 10.00      A   
ATOM    864  O   GLY    88     -27.216   4.487  14.463  1.00 10.00      A   
ATOM    865  N   LEU    89     -25.585   5.428  13.232  1.00 10.00      A   
ATOM    866  HN  LEU    89     -25.213   6.258  12.871  1.00 10.00      A   
ATOM    867  CA  LEU    89     -24.915   4.164  12.946  1.00 10.00      A   
ATOM    868  CB  LEU    89     -23.795   4.370  11.923  1.00 10.00      A   
ATOM    869  CG  LEU    89     -23.221   3.104  11.283  1.00 10.00      A   
ATOM    870  CD1 LEU    89     -24.310   2.328  10.555  1.00 10.00      A   
ATOM    871  CD2 LEU    89     -22.084   3.453  10.334  1.00 10.00      A   
ATOM    872  C   LEU    89     -24.370   3.524  14.221  1.00 10.00      A   
ATOM    873  O   LEU    89     -24.634   2.351  14.497  1.00 10.00      A   
ATOM    874  N   ALA    90     -23.624   4.303  14.999  1.00 10.00      A   
ATOM    875  HN  ALA    90     -23.449   5.224  14.722  1.00 10.00      A   
ATOM    876  CA  ALA    90     -23.051   3.815  16.248  1.00 10.00      A   
ATOM    877  CB  ALA    90     -22.198   4.892  16.894  1.00 10.00      A   
ATOM    878  C   ALA    90     -24.155   3.380  17.203  1.00 10.00      A   
ATOM    879  O   ALA    90     -24.062   2.331  17.844  1.00 10.00      A   
ATOM    880  N   SER    91     -25.206   4.190  17.273  1.00 10.00      A   
ATOM    881  HN  SER    91     -25.216   5.008  16.733  1.00 10.00      A   
ATOM    882  CA  SER    91     -26.344   3.915  18.130  1.00 10.00      A   
ATOM    883  CB  SER    91     -27.363   5.046  17.976  1.00 10.00      A   
ATOM    884  OG  SER    91     -26.735   6.203  17.441  1.00 10.00      A   
ATOM    885  HG  SER    91     -27.174   6.991  17.788  1.00 10.00      A   
ATOM    886  C   SER    91     -26.973   2.572  17.771  1.00 10.00      A   
ATOM    887  O   SER    91     -27.270   1.759  18.649  1.00 10.00      A   
ATOM    888  N   LYS    92     -27.135   2.328  16.471  1.00 10.00      A   
ATOM    889  HN  LYS    92     -26.851   3.006  15.818  1.00 10.00      A   
ATOM    890  CA  LYS    92     -27.720   1.083  15.988  1.00 10.00      A   
ATOM    891  CB  LYS    92     -27.895   1.105  14.469  1.00 10.00      A   
ATOM    892  CG  LYS    92     -29.130   1.850  13.995  1.00 10.00      A   
ATOM    893  CD  LYS    92     -29.511   1.428  12.589  1.00 10.00      A   
ATOM    894  CE  LYS    92     -30.878   1.963  12.204  1.00 10.00      A   
ATOM    895  NZ  LYS    92     -31.469   1.193  11.081  1.00 10.00      A   
ATOM    896  HZ1 LYS    92     -31.787   0.261  11.416  1.00 10.00      A   
ATOM    897  HZ2 LYS    92     -30.761   1.057  10.335  1.00 10.00      A   
ATOM    898  HZ3 LYS    92     -32.282   1.705  10.682  1.00 10.00      A   
ATOM    899  C   LYS    92     -26.878  -0.116  16.398  1.00 10.00      A   
ATOM    900  O   LYS    92     -27.413  -1.165  16.759  1.00 10.00      A   
ATOM    901  N   LEU    93     -25.561   0.049  16.351  1.00 10.00      A   
ATOM    902  HN  LEU    93     -25.197   0.914  16.056  1.00 10.00      A   
ATOM    903  CA  LEU    93     -24.645  -1.020  16.723  1.00 10.00      A   
ATOM    904  CB  LEU    93     -23.202  -0.677  16.342  1.00 10.00      A   
ATOM    905  CG  LEU    93     -22.886  -0.657  14.844  1.00 10.00      A   
ATOM    906  CD1 LEU    93     -21.398  -0.437  14.613  1.00 10.00      A   
ATOM    907  CD2 LEU    93     -23.351  -1.945  14.177  1.00 10.00      A   
ATOM    908  C   LEU    93     -24.748  -1.339  18.209  1.00 10.00      A   
ATOM    909  O   LEU    93     -24.750  -2.505  18.603  1.00 10.00      A   
ATOM    910  N   CYS    94     -24.847  -0.300  19.031  1.00 10.00      A   
ATOM    911  HN  CYS    94     -24.843   0.610  18.660  1.00 10.00      A   
ATOM    912  CA  CYS    94     -24.963  -0.480  20.473  1.00 10.00      A   
ATOM    913  CB  CYS    94     -24.855   0.865  21.200  1.00 10.00      A   
ATOM    914  SG  CYS    94     -23.313   1.762  20.892  1.00 10.00      A   
ATOM    915  HG  CYS    94     -22.644   1.118  19.948  1.00 10.00      A   
ATOM    916  C   CYS    94     -26.282  -1.164  20.817  1.00 10.00      A   
ATOM    917  O   CYS    94     -26.335  -2.038  21.682  1.00 10.00      A   
ATOM    918  N   LEU    95     -27.343  -0.770  20.121  1.00 10.00      A   
ATOM    919  HN  LEU    95     -27.239  -0.057  19.452  1.00 10.00      A   
ATOM    920  CA  LEU    95     -28.663  -1.349  20.343  1.00 10.00      A   
ATOM    921  CB  LEU    95     -29.742  -0.512  19.649  1.00 10.00      A   
ATOM    922  CG  LEU    95     -29.868   0.943  20.107  1.00 10.00      A   
ATOM    923  CD1 LEU    95     -30.954   1.659  19.320  1.00 10.00      A   
ATOM    924  CD2 LEU    95     -30.145   1.018  21.600  1.00 10.00      A   
ATOM    925  C   LEU    95     -28.720  -2.788  19.841  1.00 10.00      A   
ATOM    926  O   LEU    95     -29.559  -3.575  20.279  1.00 10.00      A   
ATOM    927  N   GLU    96     -27.819  -3.128  18.925  1.00 10.00      A   
ATOM    928  HN  GLU    96     -27.173  -2.458  18.620  1.00 10.00      A   
ATOM    929  CA  GLU    96     -27.768  -4.470  18.362  1.00 10.00      A   
ATOM    930  CB  GLU    96     -26.821  -4.518  17.163  1.00 10.00      A   
ATOM    931  CG  GLU    96     -27.147  -5.623  16.174  1.00 10.00      A   
ATOM    932  CD  GLU    96     -28.593  -5.580  15.729  1.00 10.00      A   
ATOM    933  OE1 GLU    96     -28.970  -4.625  15.017  1.00 10.00      A   
ATOM    934  OE2 GLU    96     -29.362  -6.498  16.093  1.00 10.00      A   
ATOM    935  C   GLU    96     -27.339  -5.482  19.416  1.00 10.00      A   
ATOM    936  O   GLU    96     -27.773  -6.635  19.403  1.00 10.00      A   
ATOM    937  N   LEU    97     -26.498  -5.039  20.339  1.00 10.00      A   
ATOM    938  HN  LEU    97     -26.196  -4.106  20.302  1.00 10.00      A   
ATOM    939  CA  LEU    97     -26.017  -5.903  21.406  1.00 10.00      A   
ATOM    940  CB  LEU    97     -24.938  -5.198  22.229  1.00 10.00      A   
ATOM    941  CG  LEU    97     -23.654  -4.830  21.479  1.00 10.00      A   
ATOM    942  CD1 LEU    97     -22.717  -4.043  22.380  1.00 10.00      A   
ATOM    943  CD2 LEU    97     -22.963  -6.075  20.944  1.00 10.00      A   
ATOM    944  C   LEU    97     -27.173  -6.336  22.297  1.00 10.00      A   
ATOM    945  O   LEU    97     -27.202  -7.458  22.799  1.00 10.00      A   
ATOM    946  N   GLU    98     -28.148  -5.449  22.455  1.00 10.00      A   
ATOM    947  HN  GLU    98     -28.077  -4.579  22.007  1.00 10.00      A   
ATOM    948  CA  GLU    98     -29.319  -5.731  23.276  1.00 10.00      A   
ATOM    949  CB  GLU    98     -30.093  -4.445  23.569  1.00 10.00      A   
ATOM    950  CG  GLU    98     -29.370  -3.493  24.508  1.00 10.00      A   
ATOM    951  CD  GLU    98     -30.155  -2.228  24.775  1.00 10.00      A   
ATOM    952  OE1 GLU    98     -29.710  -1.146  24.340  1.00 10.00      A   
ATOM    953  OE2 GLU    98     -31.214  -2.304  25.429  1.00 10.00      A   
ATOM    954  C   GLU    98     -30.231  -6.760  22.609  1.00 10.00      A   
ATOM    955  O   GLU    98     -31.158  -7.281  23.227  1.00 10.00      A   
ATOM    956  N   ASN    99     -29.963  -7.051  21.346  1.00 10.00      A   
ATOM    957  HN  ASN    99     -29.211  -6.604  20.900  1.00 10.00      A   
ATOM    958  CA  ASN    99     -30.758  -8.018  20.601  1.00 10.00      A   
ATOM    959  CB  ASN    99     -30.898  -7.597  19.132  1.00 10.00      A   
ATOM    960  CG  ASN    99     -31.631  -6.280  18.947  1.00 10.00      A   
ATOM    961  OD1 ASN    99     -32.466  -5.895  19.767  1.00 10.00      A   
ATOM    962  ND2 ASN    99     -31.323  -5.577  17.866  1.00 10.00      A   
ATOM    963 HD21 ASN    99     -30.642  -5.942  17.248  1.00 10.00      A   
ATOM    964 HD22 ASN    99     -31.789  -4.727  17.719  1.00 10.00      A   
ATOM    965  C   ASN    99     -30.136  -9.409  20.677  1.00 10.00      A   
ATOM    966  O   ASN    99     -30.833 -10.419  20.565  1.00 10.00      A   
ATOM    967  N   LEU   100     -28.823  -9.456  20.872  1.00 10.00      A   
ATOM    968  HN  LEU   100     -28.329  -8.616  20.975  1.00 10.00      A   
ATOM    969  CA  LEU   100     -28.096 -10.724  20.945  1.00 10.00      A   
ATOM    970  CB  LEU   100     -26.588 -10.489  20.857  1.00 10.00      A   
ATOM    971  CG  LEU   100     -26.079  -9.932  19.525  1.00 10.00      A   
ATOM    972  CD1 LEU   100     -24.595  -9.611  19.609  1.00 10.00      A   
ATOM    973  CD2 LEU   100     -26.355 -10.915  18.396  1.00 10.00      A   
ATOM    974  C   LEU   100     -28.439 -11.515  22.203  1.00 10.00      A   
ATOM    975  O   LEU   100     -28.432 -10.976  23.311  1.00 10.00      A   
ATOM    976  N   THR   101     -28.718 -12.803  22.022  1.00 10.00      A   
ATOM    977  HN  THR   101     -28.690 -13.175  21.113  1.00 10.00      A   
ATOM    978  CA  THR   101     -29.072 -13.689  23.125  1.00 10.00      A   
ATOM    979  CB  THR   101     -29.443 -15.083  22.595  1.00 10.00      A   
ATOM    980  OG1 THR   101     -29.237 -15.110  21.175  1.00 10.00      A   
ATOM    981  HG1 THR   101     -29.042 -16.013  20.900  1.00 10.00      A   
ATOM    982  CG2 THR   101     -30.901 -15.397  22.895  1.00 10.00      A   
ATOM    983  C   THR   101     -27.935 -13.817  24.137  1.00 10.00      A   
ATOM    984  O   THR   101     -28.175 -13.870  25.344  1.00 10.00      A   
ATOM    985  N   GLN   102     -26.699 -13.860  23.640  1.00 10.00      A   
ATOM    986  HN  GLN   102     -26.571 -13.820  22.666  1.00 10.00      A   
ATOM    987  CA  GLN   102     -25.528 -13.977  24.506  1.00 10.00      A   
ATOM    988  CB  GLN   102     -24.240 -14.051  23.682  1.00 10.00      A   
ATOM    989  CG  GLN   102     -23.983 -15.406  23.043  1.00 10.00      A   
ATOM    990  CD  GLN   102     -22.593 -15.510  22.445  1.00 10.00      A   
ATOM    991  OE1 GLN   102     -22.023 -14.519  21.983  1.00 10.00      A   
ATOM    992  NE2 GLN   102     -22.036 -16.710  22.461  1.00 10.00      A   
ATOM    993 HE21 GLN   102     -22.546 -17.450  22.855  1.00 10.00      A   
ATOM    994 HE22 GLN   102     -21.138 -16.812  22.083  1.00 10.00      A   
ATOM    995  C   GLN   102     -25.456 -12.808  25.482  1.00 10.00      A   
ATOM    996  O   GLN   102     -25.139 -12.985  26.659  1.00 10.00      A   
ATOM    997  N   VAL   103     -25.768 -11.618  24.982  1.00 10.00      A   
ATOM    998  HN  VAL   103     -26.026 -11.553  24.042  1.00 10.00      A   
ATOM    999  CA  VAL   103     -25.746 -10.409  25.791  1.00 10.00      A   
ATOM   1000  CB  VAL   103     -25.707  -9.151  24.898  1.00 10.00      A   
ATOM   1001  CG1 VAL   103     -25.733  -7.877  25.731  1.00 10.00      A   
ATOM   1002  CG2 VAL   103     -24.485  -9.177  23.993  1.00 10.00      A   
ATOM   1003  C   VAL   103     -26.975 -10.355  26.696  1.00 10.00      A   
ATOM   1004  O   VAL   103     -26.906  -9.892  27.832  1.00 10.00      A   
ATOM   1005  N   LYS   104     -28.094 -10.863  26.193  1.00 10.00      A   
ATOM   1006  HN  LYS   104     -28.081 -11.230  25.282  1.00 10.00      A   
ATOM   1007  CA  LYS   104     -29.348 -10.877  26.948  1.00 10.00      A   
ATOM   1008  CB  LYS   104     -30.497 -11.407  26.087  1.00 10.00      A   
ATOM   1009  CG  LYS   104     -31.140 -10.360  25.196  1.00 10.00      A   
ATOM   1010  CD  LYS   104     -32.601 -10.685  24.937  1.00 10.00      A   
ATOM   1011  CE  LYS   104     -33.344  -9.477  24.394  1.00 10.00      A   
ATOM   1012  NZ  LYS   104     -34.815  -9.615  24.548  1.00 10.00      A   
ATOM   1013  HZ1 LYS   104     -35.286  -8.719  24.303  1.00 10.00      A   
ATOM   1014  HZ2 LYS   104     -35.050  -9.855  25.532  1.00 10.00      A   
ATOM   1015  HZ3 LYS   104     -35.174 -10.366  23.928  1.00 10.00      A   
ATOM   1016  C   LYS   104     -29.241 -11.702  28.230  1.00 10.00      A   
ATOM   1017  O   LYS   104     -30.068 -11.571  29.133  1.00 10.00      A   
ATOM   1018  N   ASP   105     -28.226 -12.552  28.302  1.00 10.00      A   
ATOM   1019  HN  ASP   105     -27.604 -12.616  27.547  1.00 10.00      A   
ATOM   1020  CA  ASP   105     -28.017 -13.399  29.471  1.00 10.00      A   
ATOM   1021  CB  ASP   105     -27.360 -14.725  29.082  1.00 10.00      A   
ATOM   1022  CG  ASP   105     -28.367 -15.802  28.734  1.00 10.00      A   
ATOM   1023  OD1 ASP   105     -29.540 -15.689  29.155  1.00 10.00      A   
ATOM   1024  OD2 ASP   105     -27.991 -16.772  28.042  1.00 10.00      A   
ATOM   1025  C   ASP   105     -27.196 -12.697  30.545  1.00 10.00      A   
ATOM   1026  O   ASP   105     -26.962 -13.252  31.620  1.00 10.00      A   
ATOM   1027  N   THR   106     -26.754 -11.480  30.259  1.00 10.00      A   
ATOM   1028  HN  THR   106     -26.974 -11.079  29.391  1.00 10.00      A   
ATOM   1029  CA  THR   106     -25.965 -10.723  31.220  1.00 10.00      A   
ATOM   1030  CB  THR   106     -24.805  -9.947  30.557  1.00 10.00      A   
ATOM   1031  OG1 THR   106     -25.309  -8.935  29.677  1.00 10.00      A   
ATOM   1032  HG1 THR   106     -26.045  -9.293  29.156  1.00 10.00      A   
ATOM   1033  CG2 THR   106     -23.911 -10.894  29.771  1.00 10.00      A   
ATOM   1034  C   THR   106     -26.855  -9.783  32.034  1.00 10.00      A   
ATOM   1035  O   THR   106     -27.996  -9.514  31.653  1.00 10.00      A   
ATOM   1036  N   LEU   107     -26.339  -9.296  33.156  1.00 10.00      A   
ATOM   1037  HN  LEU   107     -25.420  -9.545  33.412  1.00 10.00      A   
ATOM   1038  CA  LEU   107     -27.102  -8.406  34.022  1.00 10.00      A   
ATOM   1039  CB  LEU   107     -26.502  -8.383  35.430  1.00 10.00      A   
ATOM   1040  CG  LEU   107     -27.415  -7.853  36.539  1.00 10.00      A   
ATOM   1041  CD1 LEU   107     -28.455  -8.894  36.922  1.00 10.00      A   
ATOM   1042  CD2 LEU   107     -26.604  -7.422  37.750  1.00 10.00      A   
ATOM   1043  C   LEU   107     -27.174  -6.988  33.463  1.00 10.00      A   
ATOM   1044  O   LEU   107     -28.203  -6.318  33.577  1.00 10.00      A   
ATOM   1045  N   PHE   108     -26.087  -6.533  32.855  1.00 10.00      A   
ATOM   1046  HN  PHE   108     -25.304  -7.112  32.770  1.00 10.00      A   
ATOM   1047  CA  PHE   108     -26.041  -5.189  32.304  1.00 10.00      A   
ATOM   1048  CB  PHE   108     -25.916  -4.154  33.437  1.00 10.00      A   
ATOM   1049  CG  PHE   108     -24.675  -4.293  34.285  1.00 10.00      A   
ATOM   1050  CD1 PHE   108     -23.505  -3.636  33.943  1.00 10.00      A   
ATOM   1051  CD2 PHE   108     -24.681  -5.078  35.426  1.00 10.00      A   
ATOM   1052  CE1 PHE   108     -22.368  -3.759  34.719  1.00 10.00      A   
ATOM   1053  CE2 PHE   108     -23.546  -5.205  36.206  1.00 10.00      A   
ATOM   1054  CZ  PHE   108     -22.388  -4.545  35.852  1.00 10.00      A   
ATOM   1055  C   PHE   108     -24.885  -5.020  31.326  1.00 10.00      A   
ATOM   1056  O   PHE   108     -23.987  -5.865  31.250  1.00 10.00      A   
ATOM   1057  N   ILE   109     -24.926  -3.930  30.576  1.00 10.00      A   
ATOM   1058  HN  ILE   109     -25.690  -3.322  30.667  1.00 10.00      A   
ATOM   1059  CA  ILE   109     -23.874  -3.599  29.623  1.00 10.00      A   
ATOM   1060  CB  ILE   109     -24.449  -3.237  28.235  1.00 10.00      A   
ATOM   1061  CG1 ILE   109     -25.361  -4.354  27.725  1.00 10.00      A   
ATOM   1062  CG2 ILE   109     -23.325  -2.976  27.240  1.00 10.00      A   
ATOM   1063  CD1 ILE   109     -26.065  -4.026  26.426  1.00 10.00      A   
ATOM   1064  C   ILE   109     -23.105  -2.404  30.172  1.00 10.00      A   
ATOM   1065  O   ILE   109     -23.712  -1.442  30.641  1.00 10.00      A   
ATOM   1066  N   ASP   110     -21.785  -2.467  30.129  1.00 10.00      A   
ATOM   1067  HN  ASP   110     -21.352  -3.256  29.725  1.00 10.00      A   
ATOM   1068  CA  ASP   110     -20.955  -1.393  30.654  1.00 10.00      A   
ATOM   1069  CB  ASP   110     -20.284  -1.829  31.961  1.00 10.00      A   
ATOM   1070  CG  ASP   110     -19.182  -2.851  31.756  1.00 10.00      A   
ATOM   1071  OD1 ASP   110     -17.991  -2.493  31.918  1.00 10.00      A   
ATOM   1072  OD2 ASP   110     -19.494  -4.017  31.440  1.00 10.00      A   
ATOM   1073  C   ASP   110     -19.899  -0.942  29.652  1.00 10.00      A   
ATOM   1074  O   ASP   110     -19.479  -1.709  28.779  1.00 10.00      A   
ATOM   1075  N   LEU   111     -19.483   0.310  29.786  1.00 10.00      A   
ATOM   1076  HN  LEU   111     -19.874   0.865  30.497  1.00 10.00      A   
ATOM   1077  CA  LEU   111     -18.469   0.897  28.920  1.00 10.00      A   
ATOM   1078  CB  LEU   111     -19.079   1.367  27.591  1.00 10.00      A   
ATOM   1079  CG  LEU   111     -20.443   2.066  27.666  1.00 10.00      A   
ATOM   1080  CD1 LEU   111     -20.290   3.529  28.051  1.00 10.00      A   
ATOM   1081  CD2 LEU   111     -21.187   1.933  26.347  1.00 10.00      A   
ATOM   1082  C   LEU   111     -17.762   2.047  29.635  1.00 10.00      A   
ATOM   1083  O   LEU   111     -18.315   2.643  30.562  1.00 10.00      A   
ATOM   1084  N   PHE   112     -16.547   2.357  29.204  1.00 10.00      A   
ATOM   1085  HN  PHE   112     -16.165   1.864  28.447  1.00 10.00      A   
ATOM   1086  CA  PHE   112     -15.773   3.430  29.815  1.00 10.00      A   
ATOM   1087  CB  PHE   112     -14.412   2.919  30.301  1.00 10.00      A   
ATOM   1088  CG  PHE   112     -14.489   1.937  31.439  1.00 10.00      A   
ATOM   1089  CD1 PHE   112     -13.767   0.756  31.403  1.00 10.00      A   
ATOM   1090  CD2 PHE   112     -15.286   2.197  32.542  1.00 10.00      A   
ATOM   1091  CE1 PHE   112     -13.838  -0.151  32.444  1.00 10.00      A   
ATOM   1092  CE2 PHE   112     -15.362   1.296  33.586  1.00 10.00      A   
ATOM   1093  CZ  PHE   112     -14.637   0.121  33.538  1.00 10.00      A   
ATOM   1094  C   PHE   112     -15.581   4.592  28.847  1.00 10.00      A   
ATOM   1095  O   PHE   112     -15.027   4.424  27.760  1.00 10.00      A   
ATOM   1096  N   VAL   113     -16.056   5.762  29.242  1.00 10.00      A   
ATOM   1097  HN  VAL   113     -16.506   5.825  30.113  1.00 10.00      A   
ATOM   1098  CA  VAL   113     -15.930   6.961  28.424  1.00 10.00      A   
ATOM   1099  CB  VAL   113     -17.314   7.488  27.983  1.00 10.00      A   
ATOM   1100  CG1 VAL   113     -17.178   8.718  27.099  1.00 10.00      A   
ATOM   1101  CG2 VAL   113     -18.100   6.404  27.268  1.00 10.00      A   
ATOM   1102  C   VAL   113     -15.209   8.040  29.222  1.00 10.00      A   
ATOM   1103  O   VAL   113     -15.563   8.299  30.372  1.00 10.00      A   
ATOM   1104  N   LYS   114     -14.195   8.651  28.621  1.00 10.00      A   
ATOM   1105  HN  LYS   114     -13.968   8.405  27.698  1.00 10.00      A   
ATOM   1106  CA  LYS   114     -13.422   9.691  29.289  1.00 10.00      A   
ATOM   1107  CB  LYS   114     -12.223  10.106  28.432  1.00 10.00      A   
ATOM   1108  CG  LYS   114     -11.243   8.978  28.128  1.00 10.00      A   
ATOM   1109  CD  LYS   114     -10.657   8.385  29.401  1.00 10.00      A   
ATOM   1110  CE  LYS   114      -9.568   7.369  29.093  1.00 10.00      A   
ATOM   1111  NZ  LYS   114      -9.169   6.592  30.299  1.00 10.00      A   
ATOM   1112  HZ1 LYS   114      -8.396   5.928  30.057  1.00 10.00      A   
ATOM   1113  HZ2 LYS   114      -9.976   6.043  30.658  1.00 10.00      A   
ATOM   1114  HZ3 LYS   114      -8.837   7.235  31.050  1.00 10.00      A   
ATOM   1115  C   LYS   114     -14.291  10.903  29.606  1.00 10.00      A   
ATOM   1116  O   LYS   114     -15.217  11.222  28.862  1.00 10.00      A   
ATOM   1117  N   VAL   115     -13.985  11.572  30.712  1.00 10.00      A   
ATOM   1118  HN  VAL   115     -13.234  11.259  31.264  1.00 10.00      A   
ATOM   1119  CA  VAL   115     -14.737  12.750  31.144  1.00 10.00      A   
ATOM   1120  CB  VAL   115     -14.177  13.303  32.475  1.00 10.00      A   
ATOM   1121  CG1 VAL   115     -15.031  14.450  32.994  1.00 10.00      A   
ATOM   1122  CG2 VAL   115     -14.068  12.199  33.516  1.00 10.00      A   
ATOM   1123  C   VAL   115     -14.699  13.855  30.085  1.00 10.00      A   
ATOM   1124  O   VAL   115     -15.664  14.602  29.909  1.00 10.00      A   
ATOM   1125  N   THR   116     -13.581  13.940  29.377  1.00 10.00      A   
ATOM   1126  HN  THR   116     -12.849  13.316  29.561  1.00 10.00      A   
ATOM   1127  CA  THR   116     -13.394  14.943  28.343  1.00 10.00      A   
ATOM   1128  CB  THR   116     -11.921  14.968  27.907  1.00 10.00      A   
ATOM   1129  OG1 THR   116     -11.197  13.971  28.650  1.00 10.00      A   
ATOM   1130  HG1 THR   116     -10.293  13.915  28.318  1.00 10.00      A   
ATOM   1131  CG2 THR   116     -11.316  16.336  28.177  1.00 10.00      A   
ATOM   1132  C   THR   116     -14.271  14.682  27.118  1.00 10.00      A   
ATOM   1133  O   THR   116     -14.513  15.587  26.317  1.00 10.00      A   
ATOM   1134  N   ASN   117     -14.757  13.456  26.984  1.00 10.00      A   
ATOM   1135  HN  ASN   117     -14.568  12.786  27.675  1.00 10.00      A   
ATOM   1136  CA  ASN   117     -15.593  13.088  25.849  1.00 10.00      A   
ATOM   1137  CB  ASN   117     -15.299  11.651  25.404  1.00 10.00      A   
ATOM   1138  CG  ASN   117     -16.119  11.210  24.204  1.00 10.00      A   
ATOM   1139  OD1 ASN   117     -16.644  12.031  23.450  1.00 10.00      A   
ATOM   1140  ND2 ASN   117     -16.223   9.908  24.012  1.00 10.00      A   
ATOM   1141 HD21 ASN   117     -15.774   9.309  24.647  1.00 10.00      A   
ATOM   1142 HD22 ASN   117     -16.740   9.588  23.240  1.00 10.00      A   
ATOM   1143  C   ASN   117     -17.071  13.274  26.174  1.00 10.00      A   
ATOM   1144  O   ASN   117     -17.761  12.335  26.576  1.00 10.00      A   
ATOM   1145  N   THR   118     -17.545  14.502  26.006  1.00 10.00      A   
ATOM   1146  HN  THR   118     -16.938  15.208  25.696  1.00 10.00      A   
ATOM   1147  CA  THR   118     -18.931  14.839  26.273  1.00 10.00      A   
ATOM   1148  CB  THR   118     -19.125  16.364  26.234  1.00 10.00      A   
ATOM   1149  OG1 THR   118     -17.930  17.003  26.705  1.00 10.00      A   
ATOM   1150  HG1 THR   118     -17.932  17.001  27.671  1.00 10.00      A   
ATOM   1151  CG2 THR   118     -20.298  16.774  27.112  1.00 10.00      A   
ATOM   1152  C   THR   118     -19.847  14.198  25.237  1.00 10.00      A   
ATOM   1153  O   THR   118     -20.922  13.697  25.570  1.00 10.00      A   
ATOM   1154  N   LEU   119     -19.401  14.208  23.984  1.00 10.00      A   
ATOM   1155  HN  LEU   119     -18.525  14.607  23.798  1.00 10.00      A   
ATOM   1156  CA  LEU   119     -20.167  13.640  22.882  1.00 10.00      A   
ATOM   1157  CB  LEU   119     -19.392  13.783  21.567  1.00 10.00      A   
ATOM   1158  CG  LEU   119     -20.057  13.203  20.313  1.00 10.00      A   
ATOM   1159  CD1 LEU   119     -21.378  13.903  20.024  1.00 10.00      A   
ATOM   1160  CD2 LEU   119     -19.122  13.308  19.118  1.00 10.00      A   
ATOM   1161  C   LEU   119     -20.500  12.176  23.142  1.00 10.00      A   
ATOM   1162  O   LEU   119     -21.661  11.773  23.073  1.00 10.00      A   
ATOM   1163  N   GLY   120     -19.478  11.390  23.457  1.00 10.00      A   
ATOM   1164  HN  GLY   120     -18.573  11.771  23.504  1.00 10.00      A   
ATOM   1165  CA  GLY   120     -19.682   9.979  23.725  1.00 10.00      A   
ATOM   1166  C   GLY   120     -20.577   9.747  24.926  1.00 10.00      A   
ATOM   1167  O   GLY   120     -21.457   8.887  24.895  1.00 10.00      A   
ATOM   1168  N   ARG   121     -20.356  10.526  25.979  1.00 10.00      A   
ATOM   1169  HN  ARG   121     -19.640  11.196  25.934  1.00 10.00      A   
ATOM   1170  CA  ARG   121     -21.142  10.412  27.202  1.00 10.00      A   
ATOM   1171  CB  ARG   121     -20.630  11.391  28.261  1.00 10.00      A   
ATOM   1172  CG  ARG   121     -21.166  11.133  29.661  1.00 10.00      A   
ATOM   1173  CD  ARG   121     -22.206  12.163  30.057  1.00 10.00      A   
ATOM   1174  NE  ARG   121     -21.628  13.494  30.221  1.00 10.00      A   
ATOM   1175  HE  ARG   121     -20.648  13.548  30.327  1.00 10.00      A   
ATOM   1176  CZ  ARG   121     -22.338  14.617  30.236  1.00 10.00      A   
ATOM   1177  NH1 ARG   121     -23.661  14.578  30.093  1.00 10.00      A   
ATOM   1178 HH11 ARG   121     -24.162  13.656  29.963  1.00 10.00      A   
ATOM   1179 HH12 ARG   121     -24.214  15.462  30.111  1.00 10.00      A   
ATOM   1180  NH2 ARG   121     -21.719  15.784  30.393  1.00 10.00      A   
ATOM   1181 HH21 ARG   121     -22.268  16.673  30.407  1.00 10.00      A   
ATOM   1182 HH22 ARG   121     -20.683  15.816  30.504  1.00 10.00      A   
ATOM   1183  C   ARG   121     -22.626  10.647  26.927  1.00 10.00      A   
ATOM   1184  O   ARG   121     -23.466   9.812  27.265  1.00 10.00      A   
ATOM   1185  N   ILE   122     -22.938  11.775  26.293  1.00 10.00      A   
ATOM   1186  HN  ILE   122     -22.217  12.390  26.026  1.00 10.00      A   
ATOM   1187  CA  ILE   122     -24.322  12.119  25.976  1.00 10.00      A   
ATOM   1188  CB  ILE   122     -24.428  13.529  25.347  1.00 10.00      A   
ATOM   1189  CG1 ILE   122     -23.898  14.585  26.324  1.00 10.00      A   
ATOM   1190  CG2 ILE   122     -25.866  13.847  24.959  1.00 10.00      A   
ATOM   1191  CD1 ILE   122     -23.792  15.975  25.734  1.00 10.00      A   
ATOM   1192  C   ILE   122     -24.940  11.080  25.040  1.00 10.00      A   
ATOM   1193  O   ILE   122     -26.106  10.705  25.193  1.00 10.00      A   
ATOM   1194  N   LEU   123     -24.144  10.609  24.083  1.00 10.00      A   
ATOM   1195  HN  LEU   123     -23.227  10.953  24.016  1.00 10.00      A   
ATOM   1196  CA  LEU   123     -24.592   9.604  23.126  1.00 10.00      A   
ATOM   1197  CB  LEU   123     -23.442   9.218  22.185  1.00 10.00      A   
ATOM   1198  CG  LEU   123     -23.665   7.990  21.299  1.00 10.00      A   
ATOM   1199  CD1 LEU   123     -24.411   8.365  20.027  1.00 10.00      A   
ATOM   1200  CD2 LEU   123     -22.341   7.314  20.976  1.00 10.00      A   
ATOM   1201  C   LEU   123     -25.105   8.364  23.850  1.00 10.00      A   
ATOM   1202  O   LEU   123     -26.204   7.878  23.577  1.00 10.00      A   
ATOM   1203  N   TYR   124     -24.314   7.873  24.793  1.00 10.00      A   
ATOM   1204  HN  TYR   124     -23.459   8.320  24.983  1.00 10.00      A   
ATOM   1205  CA  TYR   124     -24.684   6.689  25.550  1.00 10.00      A   
ATOM   1206  CB  TYR   124     -23.471   6.079  26.249  1.00 10.00      A   
ATOM   1207  CG  TYR   124     -22.428   5.558  25.284  1.00 10.00      A   
ATOM   1208  CD1 TYR   124     -21.096   5.922  25.404  1.00 10.00      A   
ATOM   1209  CD2 TYR   124     -22.784   4.708  24.243  1.00 10.00      A   
ATOM   1210  CE1 TYR   124     -20.145   5.455  24.517  1.00 10.00      A   
ATOM   1211  CE2 TYR   124     -21.839   4.235  23.351  1.00 10.00      A   
ATOM   1212  CZ  TYR   124     -20.521   4.612  23.494  1.00 10.00      A   
ATOM   1213  OH  TYR   124     -19.575   4.143  22.610  1.00 10.00      A   
ATOM   1214  HH  TYR   124     -18.896   3.660  23.096  1.00 10.00      A   
ATOM   1215  C   TYR   124     -25.814   6.973  26.529  1.00 10.00      A   
ATOM   1216  O   TYR   124     -26.627   6.093  26.816  1.00 10.00      A   
ATOM   1217  N   GLU   125     -25.877   8.205  27.025  1.00 10.00      A   
ATOM   1218  HN  GLU   125     -25.195   8.864  26.765  1.00 10.00      A   
ATOM   1219  CA  GLU   125     -26.932   8.599  27.953  1.00 10.00      A   
ATOM   1220  CB  GLU   125     -26.727  10.032  28.447  1.00 10.00      A   
ATOM   1221  CG  GLU   125     -25.650  10.182  29.506  1.00 10.00      A   
ATOM   1222  CD  GLU   125     -25.687  11.540  30.172  1.00 10.00      A   
ATOM   1223  OE1 GLU   125     -25.300  12.537  29.526  1.00 10.00      A   
ATOM   1224  OE2 GLU   125     -26.106  11.620  31.347  1.00 10.00      A   
ATOM   1225  C   GLU   125     -28.293   8.473  27.279  1.00 10.00      A   
ATOM   1226  O   GLU   125     -29.262   8.014  27.886  1.00 10.00      A   
ATOM   1227  N   LYS   126     -28.351   8.869  26.009  1.00 10.00      A   
ATOM   1228  HN  LYS   126     -27.541   9.231  25.583  1.00 10.00      A   
ATOM   1229  CA  LYS   126     -29.586   8.791  25.236  1.00 10.00      A   
ATOM   1230  CB  LYS   126     -29.484   9.633  23.959  1.00 10.00      A   
ATOM   1231  CG  LYS   126     -29.333  11.126  24.207  1.00 10.00      A   
ATOM   1232  CD  LYS   126     -29.288  11.902  22.901  1.00 10.00      A   
ATOM   1233  CE  LYS   126     -29.208  13.400  23.153  1.00 10.00      A   
ATOM   1234  NZ  LYS   126     -29.200  14.180  21.888  1.00 10.00      A   
ATOM   1235  HZ1 LYS   126     -28.365  13.936  21.320  1.00 10.00      A   
ATOM   1236  HZ2 LYS   126     -29.175  15.199  22.096  1.00 10.00      A   
ATOM   1237  HZ3 LYS   126     -30.055  13.975  21.332  1.00 10.00      A   
ATOM   1238  C   LYS   126     -29.908   7.342  24.882  1.00 10.00      A   
ATOM   1239  O   LYS   126     -31.027   7.014  24.486  1.00 10.00      A   
ATOM   1240  N   LEU   127     -28.912   6.476  25.023  1.00 10.00      A   
ATOM   1241  HN  LEU   127     -28.038   6.799  25.332  1.00 10.00      A   
ATOM   1242  CA  LEU   127     -29.083   5.062  24.729  1.00 10.00      A   
ATOM   1243  CB  LEU   127     -27.794   4.459  24.164  1.00 10.00      A   
ATOM   1244  CG  LEU   127     -27.368   4.960  22.781  1.00 10.00      A   
ATOM   1245  CD1 LEU   127     -26.031   4.361  22.377  1.00 10.00      A   
ATOM   1246  CD2 LEU   127     -28.434   4.651  21.740  1.00 10.00      A   
ATOM   1247  C   LEU   127     -29.539   4.303  25.969  1.00 10.00      A   
ATOM   1248  O   LEU   127     -29.888   3.125  25.892  1.00 10.00      A   
ATOM   1249  N   GLY   128     -29.535   4.983  27.109  1.00 10.00      A   
ATOM   1250  HN  GLY   128     -29.244   5.919  27.108  1.00 10.00      A   
ATOM   1251  CA  GLY   128     -29.964   4.359  28.348  1.00 10.00      A   
ATOM   1252  C   GLY   128     -28.823   4.050  29.298  1.00 10.00      A   
ATOM   1253  O   GLY   128     -29.028   3.428  30.339  1.00 10.00      A   
ATOM   1254  N   TYR   129     -27.623   4.488  28.955  1.00 10.00      A   
ATOM   1255  HN  TYR   129     -27.514   5.002  28.127  1.00 10.00      A   
ATOM   1256  CA  TYR   129     -26.462   4.239  29.800  1.00 10.00      A   
ATOM   1257  CB  TYR   129     -25.185   4.138  28.962  1.00 10.00      A   
ATOM   1258  CG  TYR   129     -25.117   2.888  28.115  1.00 10.00      A   
ATOM   1259  CD1 TYR   129     -25.803   2.801  26.910  1.00 10.00      A   
ATOM   1260  CD2 TYR   129     -24.376   1.788  28.526  1.00 10.00      A   
ATOM   1261  CE1 TYR   129     -25.754   1.659  26.141  1.00 10.00      A   
ATOM   1262  CE2 TYR   129     -24.319   0.640  27.761  1.00 10.00      A   
ATOM   1263  CZ  TYR   129     -25.012   0.581  26.572  1.00 10.00      A   
ATOM   1264  OH  TYR   129     -24.963  -0.559  25.806  1.00 10.00      A   
ATOM   1265  HH  TYR   129     -25.439  -0.411  24.980  1.00 10.00      A   
ATOM   1266  C   TYR   129     -26.325   5.320  30.861  1.00 10.00      A   
ATOM   1267  O   TYR   129     -26.268   6.507  30.547  1.00 10.00      A   
ATOM   1268  N   SER   130     -26.278   4.905  32.117  1.00 10.00      A   
ATOM   1269  HN  SER   130     -26.314   3.941  32.307  1.00 10.00      A   
ATOM   1270  CA  SER   130     -26.164   5.838  33.225  1.00 10.00      A   
ATOM   1271  CB  SER   130     -27.272   5.562  34.245  1.00 10.00      A   
ATOM   1272  OG  SER   130     -28.507   5.314  33.591  1.00 10.00      A   
ATOM   1273  HG  SER   130     -28.763   4.395  33.735  1.00 10.00      A   
ATOM   1274  C   SER   130     -24.794   5.726  33.886  1.00 10.00      A   
ATOM   1275  O   SER   130     -24.243   4.630  34.012  1.00 10.00      A   
ATOM   1276  N   VAL   131     -24.242   6.863  34.288  1.00 10.00      A   
ATOM   1277  HN  VAL   131     -24.726   7.703  34.147  1.00 10.00      A   
ATOM   1278  CA  VAL   131     -22.939   6.897  34.939  1.00 10.00      A   
ATOM   1279  CB  VAL   131     -22.355   8.324  34.944  1.00 10.00      A   
ATOM   1280  CG1 VAL   131     -20.968   8.341  35.572  1.00 10.00      A   
ATOM   1281  CG2 VAL   131     -22.319   8.894  33.532  1.00 10.00      A   
ATOM   1282  C   VAL   131     -23.059   6.407  36.376  1.00 10.00      A   
ATOM   1283  O   VAL   131     -23.792   6.985  37.179  1.00 10.00      A   
ATOM   1284  N   PHE   132     -22.354   5.335  36.689  1.00 10.00      A   
ATOM   1285  HN  PHE   132     -21.794   4.910  35.997  1.00 10.00      A   
ATOM   1286  CA  PHE   132     -22.383   4.764  38.025  1.00 10.00      A   
ATOM   1287  CB  PHE   132     -22.195   3.243  37.950  1.00 10.00      A   
ATOM   1288  CG  PHE   132     -22.262   2.540  39.279  1.00 10.00      A   
ATOM   1289  CD1 PHE   132     -23.484   2.276  39.877  1.00 10.00      A   
ATOM   1290  CD2 PHE   132     -21.104   2.137  39.925  1.00 10.00      A   
ATOM   1291  CE1 PHE   132     -23.550   1.627  41.095  1.00 10.00      A   
ATOM   1292  CE2 PHE   132     -21.162   1.488  41.142  1.00 10.00      A   
ATOM   1293  CZ  PHE   132     -22.386   1.232  41.728  1.00 10.00      A   
ATOM   1294  C   PHE   132     -21.300   5.386  38.895  1.00 10.00      A   
ATOM   1295  O   PHE   132     -21.581   5.983  39.939  1.00 10.00      A   
ATOM   1296  N   ARG   133     -20.061   5.257  38.454  1.00 10.00      A   
ATOM   1297  HN  ARG   133     -19.900   4.793  37.604  1.00 10.00      A   
ATOM   1298  CA  ARG   133     -18.929   5.788  39.190  1.00 10.00      A   
ATOM   1299  CB  ARG   133     -18.409   4.716  40.154  1.00 10.00      A   
ATOM   1300  CG  ARG   133     -17.552   5.238  41.294  1.00 10.00      A   
ATOM   1301  CD  ARG   133     -17.168   4.119  42.248  1.00 10.00      A   
ATOM   1302  NE  ARG   133     -16.483   3.021  41.565  1.00 10.00      A   
ATOM   1303  HE  ARG   133     -16.605   2.949  40.589  1.00 10.00      A   
ATOM   1304  CZ  ARG   133     -15.718   2.121  42.184  1.00 10.00      A   
ATOM   1305  NH1 ARG   133     -15.541   2.182  43.501  1.00 10.00      A   
ATOM   1306 HH11 ARG   133     -15.997   2.936  44.061  1.00 10.00      A   
ATOM   1307 HH12 ARG   133     -14.947   1.472  43.983  1.00 10.00      A   
ATOM   1308  NH2 ARG   133     -15.124   1.161  41.483  1.00 10.00      A   
ATOM   1309 HH21 ARG   133     -15.253   1.106  40.447  1.00 10.00      A   
ATOM   1310 HH22 ARG   133     -14.522   0.455  41.962  1.00 10.00      A   
ATOM   1311  C   ARG   133     -17.829   6.199  38.220  1.00 10.00      A   
ATOM   1312  O   ARG   133     -17.914   5.919  37.028  1.00 10.00      A   
ATOM   1313  N   ARG   134     -16.817   6.888  38.719  1.00 10.00      A   
ATOM   1314  HN  ARG   134     -16.816   7.125  39.673  1.00 10.00      A   
ATOM   1315  CA  ARG   134     -15.706   7.308  37.887  1.00 10.00      A   
ATOM   1316  CB  ARG   134     -15.379   8.782  38.126  1.00 10.00      A   
ATOM   1317  CG  ARG   134     -14.295   9.331  37.213  1.00 10.00      A   
ATOM   1318  CD  ARG   134     -13.932  10.756  37.585  1.00 10.00      A   
ATOM   1319  NE  ARG   134     -13.464  10.854  38.965  1.00 10.00      A   
ATOM   1320  HE  ARG   134     -13.604  10.069  39.544  1.00 10.00      A   
ATOM   1321  CZ  ARG   134     -12.858  11.920  39.475  1.00 10.00      A   
ATOM   1322  NH1 ARG   134     -12.639  12.990  38.721  1.00 10.00      A   
ATOM   1323 HH11 ARG   134     -12.946  12.998  37.724  1.00 10.00      A   
ATOM   1324 HH12 ARG   134     -12.159  13.827  39.118  1.00 10.00      A   
ATOM   1325  NH2 ARG   134     -12.489  11.919  40.749  1.00 10.00      A   
ATOM   1326 HH21 ARG   134     -12.676  11.084  41.349  1.00 10.00      A   
ATOM   1327 HH22 ARG   134     -12.010  12.748  41.157  1.00 10.00      A   
ATOM   1328  C   ARG   134     -14.490   6.445  38.184  1.00 10.00      A   
ATOM   1329  O   ARG   134     -14.186   6.171  39.345  1.00 10.00      A   
ATOM   1330  N   VAL   135     -13.809   6.009  37.142  1.00 10.00      A   
ATOM   1331  HN  VAL   135     -14.093   6.270  36.236  1.00 10.00      A   
ATOM   1332  CA  VAL   135     -12.636   5.175  37.301  1.00 10.00      A   
ATOM   1333  CB  VAL   135     -12.678   3.930  36.386  1.00 10.00      A   
ATOM   1334  CG1 VAL   135     -13.884   3.063  36.719  1.00 10.00      A   
ATOM   1335  CG2 VAL   135     -12.691   4.322  34.916  1.00 10.00      A   
ATOM   1336  C   VAL   135     -11.362   5.976  37.057  1.00 10.00      A   
ATOM   1337  O   VAL   135     -11.368   6.962  36.311  1.00 10.00      A   
ATOM   1338  N   VAL   136     -10.281   5.544  37.694  1.00 10.00      A   
ATOM   1339  HN  VAL   136     -10.357   4.747  38.261  1.00 10.00      A   
ATOM   1340  CA  VAL   136      -8.984   6.206  37.579  1.00 10.00      A   
ATOM   1341  CB  VAL   136      -7.958   5.581  38.561  1.00 10.00      A   
ATOM   1342  CG1 VAL   136      -6.615   6.296  38.497  1.00 10.00      A   
ATOM   1343  CG2 VAL   136      -8.504   5.600  39.982  1.00 10.00      A   
ATOM   1344  C   VAL   136      -8.450   6.121  36.150  1.00 10.00      A   
ATOM   1345  O   VAL   136      -7.739   7.013  35.679  1.00 10.00      A   
ATOM   1346  N   GLY   137      -8.804   5.046  35.461  1.00 10.00      A   
ATOM   1347  HN  GLY   137      -9.380   4.375  35.883  1.00 10.00      A   
ATOM   1348  CA  GLY   137      -8.351   4.856  34.099  1.00 10.00      A   
ATOM   1349  C   GLY   137      -7.035   4.111  34.045  1.00 10.00      A   
ATOM   1350  O   GLY   137      -6.985   2.957  33.619  1.00 10.00      A   
ATOM   1351  N   TYR   138      -5.974   4.763  34.499  1.00 10.00      A   
ATOM   1352  HN  TYR   138      -6.085   5.677  34.843  1.00 10.00      A   
ATOM   1353  CA  TYR   138      -4.647   4.156  34.503  1.00 10.00      A   
ATOM   1354  CB  TYR   138      -3.764   4.799  33.427  1.00 10.00      A   
ATOM   1355  CG  TYR   138      -2.375   4.210  33.335  1.00 10.00      A   
ATOM   1356  CD1 TYR   138      -2.187   2.860  33.061  1.00 10.00      A   
ATOM   1357  CD2 TYR   138      -1.253   5.003  33.524  1.00 10.00      A   
ATOM   1358  CE1 TYR   138      -0.919   2.319  32.978  1.00 10.00      A   
ATOM   1359  CE2 TYR   138       0.018   4.470  33.443  1.00 10.00      A   
ATOM   1360  CZ  TYR   138       0.179   3.128  33.171  1.00 10.00      A   
ATOM   1361  OH  TYR   138       1.442   2.596  33.085  1.00 10.00      A   
ATOM   1362  HH  TYR   138       1.458   1.934  32.381  1.00 10.00      A   
ATOM   1363  C   TYR   138      -3.992   4.281  35.878  1.00 10.00      A   
ATOM   1364  O   TYR   138      -3.678   5.386  36.330  1.00 10.00      A   
ATOM   1365  N   ASN   148      -2.844   5.129  21.802  1.00 10.00      A   
ATOM   1366  HN  ASN   148      -3.778   5.378  21.594  1.00 10.00      A   
ATOM   1367  CA  ASN   148      -1.758   5.898  21.205  1.00 10.00      A   
ATOM   1368  CB  ASN   148      -1.309   5.254  19.893  1.00 10.00      A   
ATOM   1369  CG  ASN   148       0.199   5.151  19.774  1.00 10.00      A   
ATOM   1370  OD1 ASN   148       0.870   6.082  19.325  1.00 10.00      A   
ATOM   1371  ND2 ASN   148       0.742   4.010  20.171  1.00 10.00      A   
ATOM   1372 HD21 ASN   148       0.147   3.308  20.514  1.00 10.00      A   
ATOM   1373 HD22 ASN   148       1.713   3.910  20.104  1.00 10.00      A   
ATOM   1374  C   ASN   148      -2.190   7.335  20.945  1.00 10.00      A   
ATOM   1375  O   ASN   148      -1.489   8.282  21.304  1.00 10.00      A   
ATOM   1376  N   LYS   149      -3.349   7.491  20.320  1.00 10.00      A   
ATOM   1377  HN  LYS   149      -3.868   6.692  20.062  1.00 10.00      A   
ATOM   1378  CA  LYS   149      -3.878   8.811  20.006  1.00 10.00      A   
ATOM   1379  CB  LYS   149      -4.679   8.771  18.700  1.00 10.00      A   
ATOM   1380  CG  LYS   149      -3.832   8.503  17.464  1.00 10.00      A   
ATOM   1381  CD  LYS   149      -4.685   8.357  16.213  1.00 10.00      A   
ATOM   1382  CE  LYS   149      -5.444   7.038  16.204  1.00 10.00      A   
ATOM   1383  NZ  LYS   149      -6.032   6.741  14.870  1.00 10.00      A   
ATOM   1384  HZ1 LYS   149      -6.749   7.452  14.625  1.00 10.00      A   
ATOM   1385  HZ2 LYS   149      -6.488   5.804  14.883  1.00 10.00      A   
ATOM   1386  HZ3 LYS   149      -5.290   6.744  14.139  1.00 10.00      A   
ATOM   1387  C   LYS   149      -4.741   9.342  21.146  1.00 10.00      A   
ATOM   1388  O   LYS   149      -4.853  10.554  21.344  1.00 10.00      A   
ATOM   1389  N   ILE   150      -5.348   8.432  21.894  1.00 10.00      A   
ATOM   1390  HN  ILE   150      -5.219   7.475  21.690  1.00 10.00      A   
ATOM   1391  CA  ILE   150      -6.200   8.807  23.012  1.00 10.00      A   
ATOM   1392  CB  ILE   150      -7.578   8.108  22.934  1.00 10.00      A   
ATOM   1393  CG1 ILE   150      -8.278   8.450  21.613  1.00 10.00      A   
ATOM   1394  CG2 ILE   150      -8.451   8.503  24.119  1.00 10.00      A   
ATOM   1395  CD1 ILE   150      -9.535   7.645  21.354  1.00 10.00      A   
ATOM   1396  C   ILE   150      -5.529   8.456  24.337  1.00 10.00      A   
ATOM   1397  O   ILE   150      -5.278   7.283  24.622  1.00 10.00      A   
ATOM   1398  N   ASP   151      -5.228   9.480  25.133  1.00 10.00      A   
ATOM   1399  HN  ASP   151      -5.439  10.391  24.841  1.00 10.00      A   
ATOM   1400  CA  ASP   151      -4.591   9.284  26.433  1.00 10.00      A   
ATOM   1401  CB  ASP   151      -4.199  10.624  27.058  1.00 10.00      A   
ATOM   1402  CG  ASP   151      -3.631  10.466  28.456  1.00 10.00      A   
ATOM   1403  OD1 ASP   151      -2.414  10.223  28.589  1.00 10.00      A   
ATOM   1404  OD2 ASP   151      -4.398  10.579  29.431  1.00 10.00      A   
ATOM   1405  C   ASP   151      -5.512   8.514  27.373  1.00 10.00      A   
ATOM   1406  O   ASP   151      -6.684   8.863  27.535  1.00 10.00      A   
ATOM   1407  N   ASP   152      -4.972   7.480  27.999  1.00 10.00      A   
ATOM   1408  HN  ASP   152      -4.022   7.275  27.853  1.00 10.00      A   
ATOM   1409  CA  ASP   152      -5.749   6.640  28.898  1.00 10.00      A   
ATOM   1410  CB  ASP   152      -5.385   5.172  28.685  1.00 10.00      A   
ATOM   1411  CG  ASP   152      -6.433   4.218  29.219  1.00 10.00      A   
ATOM   1412  OD1 ASP   152      -7.613   4.622  29.339  1.00 10.00      A   
ATOM   1413  OD2 ASP   152      -6.086   3.053  29.498  1.00 10.00      A   
ATOM   1414  C   ASP   152      -5.546   7.026  30.358  1.00 10.00      A   
ATOM   1415  O   ASP   152      -6.184   6.470  31.250  1.00 10.00      A   
ATOM   1416  N   SER   153      -4.672   7.993  30.599  1.00 10.00      A   
ATOM   1417  HN  SER   153      -4.210   8.423  29.847  1.00 10.00      A   
ATOM   1418  CA  SER   153      -4.391   8.449  31.956  1.00 10.00      A   
ATOM   1419  CB  SER   153      -3.083   9.244  31.980  1.00 10.00      A   
ATOM   1420  OG  SER   153      -2.201   8.805  30.955  1.00 10.00      A   
ATOM   1421  HG  SER   153      -2.310   9.376  30.174  1.00 10.00      A   
ATOM   1422  C   SER   153      -5.549   9.293  32.501  1.00 10.00      A   
ATOM   1423  O   SER   153      -5.715   9.438  33.716  1.00 10.00      A   
ATOM   1424  N   VAL   154      -6.340   9.858  31.591  1.00 10.00      A   
ATOM   1425  HN  VAL   154      -6.136   9.730  30.639  1.00 10.00      A   
ATOM   1426  CA  VAL   154      -7.492  10.670  31.966  1.00 10.00      A   
ATOM   1427  CB  VAL   154      -8.079  11.407  30.737  1.00 10.00      A   
ATOM   1428  CG1 VAL   154      -9.256  12.291  31.128  1.00 10.00      A   
ATOM   1429  CG2 VAL   154      -7.004  12.231  30.048  1.00 10.00      A   
ATOM   1430  C   VAL   154      -8.577   9.789  32.593  1.00 10.00      A   
ATOM   1431  O   VAL   154      -8.771   8.640  32.178  1.00 10.00      A   
ATOM   1432  N   ASP   155      -9.269  10.332  33.593  1.00 10.00      A   
ATOM   1433  HN  ASP   155      -9.059  11.248  33.871  1.00 10.00      A   
ATOM   1434  CA  ASP   155     -10.332   9.615  34.288  1.00 10.00      A   
ATOM   1435  CB  ASP   155     -10.861  10.440  35.468  1.00 10.00      A   
ATOM   1436  CG  ASP   155      -9.837  10.637  36.566  1.00 10.00      A   
ATOM   1437  OD1 ASP   155      -8.998  11.557  36.444  1.00 10.00      A   
ATOM   1438  OD2 ASP   155      -9.863   9.878  37.557  1.00 10.00      A   
ATOM   1439  C   ASP   155     -11.479   9.297  33.336  1.00 10.00      A   
ATOM   1440  O   ASP   155     -11.747  10.046  32.391  1.00 10.00      A   
ATOM   1441  N   ALA   156     -12.161   8.194  33.590  1.00 10.00      A   
ATOM   1442  HN  ALA   156     -11.922   7.652  34.375  1.00 10.00      A   
ATOM   1443  CA  ALA   156     -13.268   7.777  32.747  1.00 10.00      A   
ATOM   1444  CB  ALA   156     -12.874   6.555  31.934  1.00 10.00      A   
ATOM   1445  C   ALA   156     -14.509   7.486  33.578  1.00 10.00      A   
ATOM   1446  O   ALA   156     -14.410   7.098  34.738  1.00 10.00      A   
ATOM   1447  N   PHE   157     -15.673   7.681  32.984  1.00 10.00      A   
ATOM   1448  HN  PHE   157     -15.689   7.992  32.050  1.00 10.00      A   
ATOM   1449  CA  PHE   157     -16.928   7.433  33.668  1.00 10.00      A   
ATOM   1450  CB  PHE   157     -17.976   8.480  33.283  1.00 10.00      A   
ATOM   1451  CG  PHE   157     -17.831   9.800  33.987  1.00 10.00      A   
ATOM   1452  CD1 PHE   157     -17.931  10.988  33.280  1.00 10.00      A   
ATOM   1453  CD2 PHE   157     -17.604   9.853  35.352  1.00 10.00      A   
ATOM   1454  CE1 PHE   157     -17.807  12.205  33.921  1.00 10.00      A   
ATOM   1455  CE2 PHE   157     -17.477  11.067  36.000  1.00 10.00      A   
ATOM   1456  CZ  PHE   157     -17.580  12.244  35.283  1.00 10.00      A   
ATOM   1457  C   PHE   157     -17.450   6.041  33.346  1.00 10.00      A   
ATOM   1458  O   PHE   157     -17.549   5.659  32.176  1.00 10.00      A   
ATOM   1459  N   ASP   158     -17.761   5.290  34.390  1.00 10.00      A   
ATOM   1460  HN  ASP   158     -17.642   5.655  35.296  1.00 10.00      A   
ATOM   1461  CA  ASP   158     -18.287   3.941  34.246  1.00 10.00      A   
ATOM   1462  CB  ASP   158     -17.996   3.133  35.518  1.00 10.00      A   
ATOM   1463  CG  ASP   158     -18.629   1.754  35.530  1.00 10.00      A   
ATOM   1464  OD1 ASP   158     -18.727   1.126  34.459  1.00 10.00      A   
ATOM   1465  OD2 ASP   158     -19.007   1.285  36.628  1.00 10.00      A   
ATOM   1466  C   ASP   158     -19.785   4.012  33.982  1.00 10.00      A   
ATOM   1467  O   ASP   158     -20.584   4.222  34.899  1.00 10.00      A   
ATOM   1468  N   MET   159     -20.156   3.876  32.719  1.00 10.00      A   
ATOM   1469  HN  MET   159     -19.470   3.710  32.035  1.00 10.00      A   
ATOM   1470  CA  MET   159     -21.553   3.939  32.322  1.00 10.00      A   
ATOM   1471  CB  MET   159     -21.713   4.773  31.050  1.00 10.00      A   
ATOM   1472  CG  MET   159     -21.106   6.163  31.139  1.00 10.00      A   
ATOM   1473  SD  MET   159     -21.368   7.137  29.644  1.00 10.00      A   
ATOM   1474  CE  MET   159     -23.136   7.409  29.729  1.00 10.00      A   
ATOM   1475  C   MET   159     -22.109   2.541  32.107  1.00 10.00      A   
ATOM   1476  O   MET   159     -21.545   1.750  31.350  1.00 10.00      A   
ATOM   1477  N   ARG   160     -23.214   2.242  32.773  1.00 10.00      A   
ATOM   1478  HN  ARG   160     -23.629   2.924  33.348  1.00 10.00      A   
ATOM   1479  CA  ARG   160     -23.835   0.932  32.664  1.00 10.00      A   
ATOM   1480  CB  ARG   160     -23.661   0.148  33.969  1.00 10.00      A   
ATOM   1481  CG  ARG   160     -22.215  -0.054  34.383  1.00 10.00      A   
ATOM   1482  CD  ARG   160     -21.960   0.458  35.790  1.00 10.00      A   
ATOM   1483  NE  ARG   160     -22.438  -0.468  36.818  1.00 10.00      A   
ATOM   1484  HE  ARG   160     -23.390  -0.726  36.787  1.00 10.00      A   
ATOM   1485  CZ  ARG   160     -21.671  -0.955  37.796  1.00 10.00      A   
ATOM   1486  NH1 ARG   160     -20.393  -0.606  37.881  1.00 10.00      A   
ATOM   1487 HH11 ARG   160     -19.795  -0.989  38.646  1.00 10.00      A   
ATOM   1488 HH12 ARG   160     -19.975   0.063  37.179  1.00 10.00      A   
ATOM   1489  NH2 ARG   160     -22.181  -1.801  38.682  1.00 10.00      A   
ATOM   1490 HH21 ARG   160     -21.582  -2.182  39.449  1.00 10.00      A   
ATOM   1491 HH22 ARG   160     -23.183  -2.089  38.619  1.00 10.00      A   
ATOM   1492  C   ARG   160     -25.315   1.048  32.342  1.00 10.00      A   
ATOM   1493  O   ARG   160     -25.958   2.042  32.682  1.00 10.00      A   
ATOM   1494  N   LYS   161     -25.837   0.033  31.669  1.00 10.00      A   
ATOM   1495  HN  LYS   161     -25.246  -0.704  31.390  1.00 10.00      A   
ATOM   1496  CA  LYS   161     -27.248  -0.026  31.316  1.00 10.00      A   
ATOM   1497  CB  LYS   161     -27.459   0.189  29.814  1.00 10.00      A   
ATOM   1498  CG  LYS   161     -28.922   0.151  29.396  1.00 10.00      A   
ATOM   1499  CD  LYS   161     -29.088   0.339  27.900  1.00 10.00      A   
ATOM   1500  CE  LYS   161     -30.553   0.267  27.505  1.00 10.00      A   
ATOM   1501  NZ  LYS   161     -30.758   0.567  26.068  1.00 10.00      A   
ATOM   1502  HZ1 LYS   161     -30.349   1.496  25.834  1.00 10.00      A   
ATOM   1503  HZ2 LYS   161     -31.773   0.583  25.846  1.00 10.00      A   
ATOM   1504  HZ3 LYS   161     -30.298  -0.164  25.474  1.00 10.00      A   
ATOM   1505  C   LYS   161     -27.811  -1.379  31.729  1.00 10.00      A   
ATOM   1506  O   LYS   161     -27.341  -2.416  31.261  1.00 10.00      A   
ATOM   1507  N   LEU   162     -28.798  -1.361  32.614  1.00 10.00      A   
ATOM   1508  HN  LEU   162     -29.128  -0.498  32.940  1.00 10.00      A   
ATOM   1509  CA  LEU   162     -29.414  -2.587  33.109  1.00 10.00      A   
ATOM   1510  CB  LEU   162     -30.360  -2.280  34.273  1.00 10.00      A   
ATOM   1511  CG  LEU   162     -29.709  -2.207  35.654  1.00 10.00      A   
ATOM   1512  CD1 LEU   162     -30.723  -1.790  36.708  1.00 10.00      A   
ATOM   1513  CD2 LEU   162     -29.078  -3.545  36.010  1.00 10.00      A   
ATOM   1514  C   LEU   162     -30.160  -3.333  32.013  1.00 10.00      A   
ATOM   1515  O   LEU   162     -30.828  -2.724  31.177  1.00 10.00      A   
ATOM   1516  N   LEU   163     -30.036  -4.651  32.019  1.00 10.00      A   
ATOM   1517  HN  LEU   163     -29.481  -5.079  32.710  1.00 10.00      A   
ATOM   1518  CA  LEU   163     -30.704  -5.484  31.033  1.00 10.00      A   
ATOM   1519  CB  LEU   163     -29.718  -6.447  30.370  1.00 10.00      A   
ATOM   1520  CG  LEU   163     -28.635  -5.802  29.505  1.00 10.00      A   
ATOM   1521  CD1 LEU   163     -27.755  -6.869  28.878  1.00 10.00      A   
ATOM   1522  CD2 LEU   163     -29.255  -4.914  28.436  1.00 10.00      A   
ATOM   1523  C   LEU   163     -31.852  -6.253  31.673  1.00 10.00      A   
ATOM   1524  O   LEU   163     -31.675  -6.914  32.701  1.00 10.00      A   
ATOM   1525  N   PRO   164     -33.051  -6.151  31.085  1.00 10.00      A   
ATOM   1526  CB  PRO   164     -35.396  -6.164  30.820  1.00 10.00      A   
ATOM   1527  CG  PRO   164     -34.787  -5.009  30.094  1.00 10.00      A   
ATOM   1528  CD  PRO   164     -33.346  -5.359  29.887  1.00 10.00      A   
ATOM   1529  CA  PRO   164     -34.243  -6.835  31.584  1.00 10.00      A   
ATOM   1530  C   PRO   164     -34.203  -8.323  31.264  1.00 10.00      A   
ATOM   1531  O   PRO   164     -34.254  -9.143  32.205  1.00 10.00      A   
ATOM   1532  OXT PRO   164     -34.109  -8.672  30.068  1.00 10.00      A   
ATOM   1533  CB  GLU     8      17.199 -23.741  16.274  1.00 10.00      B   
ATOM   1534  CG  GLU     8      16.079 -24.622  15.733  1.00 10.00      B   
ATOM   1535  CD  GLU     8      16.356 -26.104  15.888  1.00 10.00      B   
ATOM   1536  OE1 GLU     8      16.960 -26.497  16.910  1.00 10.00      B   
ATOM   1537  OE2 GLU     8      15.975 -26.883  14.992  1.00 10.00      B   
ATOM   1538  C   GLU     8      19.439 -22.764  15.671  1.00 10.00      B   
ATOM   1539  O   GLU     8      20.016 -22.398  14.648  1.00 10.00      B   
ATOM   1540  N   GLU     8      19.258 -25.124  16.400  1.00 10.00      B   
ATOM   1541  HT1 GLU     8      20.040 -25.512  15.820  1.00 10.00      B   
ATOM   1542  HT2 GLU     8      18.580 -25.886  16.606  1.00 10.00      B   
ATOM   1543  HT3 GLU     8      19.647 -24.775  17.294  1.00 10.00      B   
ATOM   1544  CA  GLU     8      18.581 -24.027  15.673  1.00 10.00      B   
ATOM   1545  N   ILE     9      19.545 -22.123  16.831  1.00 10.00      B   
ATOM   1546  HN  ILE     9      19.090 -22.487  17.620  1.00 10.00      B   
ATOM   1547  CA  ILE     9      20.324 -20.896  16.970  1.00 10.00      B   
ATOM   1548  CB  ILE     9      20.192 -20.292  18.389  1.00 10.00      B   
ATOM   1549  CG1 ILE     9      18.721 -20.027  18.735  1.00 10.00      B   
ATOM   1550  CG2 ILE     9      21.000 -19.007  18.508  1.00 10.00      B   
ATOM   1551  CD1 ILE     9      18.058 -21.139  19.522  1.00 10.00      B   
ATOM   1552  C   ILE     9      21.800 -21.139  16.652  1.00 10.00      B   
ATOM   1553  O   ILE     9      22.417 -20.378  15.906  1.00 10.00      B   
ATOM   1554  N   ILE    10      22.351 -22.217  17.200  1.00 10.00      B   
ATOM   1555  HN  ILE    10      21.804 -22.795  17.773  1.00 10.00      B   
ATOM   1556  CA  ILE    10      23.753 -22.557  16.982  1.00 10.00      B   
ATOM   1557  CB  ILE    10      24.224 -23.697  17.907  1.00 10.00      B   
ATOM   1558  CG1 ILE    10      23.264 -24.890  17.841  1.00 10.00      B   
ATOM   1559  CG2 ILE    10      24.361 -23.195  19.336  1.00 10.00      B   
ATOM   1560  CD1 ILE    10      23.664 -26.049  18.728  1.00 10.00      B   
ATOM   1561  C   ILE    10      24.035 -22.909  15.523  1.00 10.00      B   
ATOM   1562  O   ILE    10      25.169 -22.791  15.052  1.00 10.00      B   
ATOM   1563  N   ASP    11      22.998 -23.328  14.810  1.00 10.00      B   
ATOM   1564  HN  ASP    11      22.123 -23.404  15.241  1.00 10.00      B   
ATOM   1565  CA  ASP    11      23.130 -23.684  13.402  1.00 10.00      B   
ATOM   1566  CB  ASP    11      22.002 -24.626  12.969  1.00 10.00      B   
ATOM   1567  CG  ASP    11      21.921 -25.883  13.811  1.00 10.00      B   
ATOM   1568  OD1 ASP    11      22.659 -26.848  13.527  1.00 10.00      B   
ATOM   1569  OD2 ASP    11      21.111 -25.912  14.764  1.00 10.00      B   
ATOM   1570  C   ASP    11      23.109 -22.422  12.551  1.00 10.00      B   
ATOM   1571  O   ASP    11      23.729 -22.359  11.491  1.00 10.00      B   
ATOM   1572  N   PHE    12      22.397 -21.410  13.038  1.00 10.00      B   
ATOM   1573  HN  PHE    12      21.921 -21.530  13.888  1.00 10.00      B   
ATOM   1574  CA  PHE    12      22.291 -20.134  12.341  1.00 10.00      B   
ATOM   1575  CB  PHE    12      21.158 -19.295  12.947  1.00 10.00      B   
ATOM   1576  CG  PHE    12      20.888 -18.005  12.225  1.00 10.00      B   
ATOM   1577  CD1 PHE    12      20.426 -18.006  10.918  1.00 10.00      B   
ATOM   1578  CD2 PHE    12      21.095 -16.789  12.857  1.00 10.00      B   
ATOM   1579  CE1 PHE    12      20.178 -16.820  10.256  1.00 10.00      B   
ATOM   1580  CE2 PHE    12      20.848 -15.601  12.201  1.00 10.00      B   
ATOM   1581  CZ  PHE    12      20.389 -15.616  10.899  1.00 10.00      B   
ATOM   1582  C   PHE    12      23.615 -19.376  12.409  1.00 10.00      B   
ATOM   1583  O   PHE    12      23.906 -18.527  11.564  1.00 10.00      B   
ATOM   1584  N   ILE    13      24.421 -19.698  13.416  1.00 10.00      B   
ATOM   1585  HN  ILE    13      24.128 -20.382  14.058  1.00 10.00      B   
ATOM   1586  CA  ILE    13      25.722 -19.060  13.598  1.00 10.00      B   
ATOM   1587  CB  ILE    13      26.375 -19.469  14.941  1.00 10.00      B   
ATOM   1588  CG1 ILE    13      25.432 -19.153  16.107  1.00 10.00      B   
ATOM   1589  CG2 ILE    13      27.707 -18.756  15.136  1.00 10.00      B   
ATOM   1590  CD1 ILE    13      25.913 -19.671  17.445  1.00 10.00      B   
ATOM   1591  C   ILE    13      26.657 -19.410  12.439  1.00 10.00      B   
ATOM   1592  O   ILE    13      27.511 -18.612  12.053  1.00 10.00      B   
ATOM   1593  N   ASP    14      26.467 -20.598  11.867  1.00 10.00      B   
ATOM   1594  HN  ASP    14      25.749 -21.179  12.200  1.00 10.00      B   
ATOM   1595  CA  ASP    14      27.290 -21.057  10.752  1.00 10.00      B   
ATOM   1596  CB  ASP    14      27.050 -22.542  10.480  1.00 10.00      B   
ATOM   1597  CG  ASP    14      28.020 -23.115   9.465  1.00 10.00      B   
ATOM   1598  OD1 ASP    14      29.238 -23.155   9.754  1.00 10.00      B   
ATOM   1599  OD2 ASP    14      27.565 -23.549   8.386  1.00 10.00      B   
ATOM   1600  C   ASP    14      27.012 -20.240   9.496  1.00 10.00      B   
ATOM   1601  O   ASP    14      27.875 -20.100   8.627  1.00 10.00      B   
ATOM   1602  N   GLN    15      25.807 -19.685   9.418  1.00 10.00      B   
ATOM   1603  HN  GLN    15      25.166 -19.833  10.145  1.00 10.00      B   
ATOM   1604  CA  GLN    15      25.410 -18.869   8.278  1.00 10.00      B   
ATOM   1605  CB  GLN    15      23.907 -18.587   8.315  1.00 10.00      B   
ATOM   1606  CG  GLN    15      23.206 -18.813   6.986  1.00 10.00      B   
ATOM   1607  CD  GLN    15      23.426 -20.210   6.432  1.00 10.00      B   
ATOM   1608  OE1 GLN    15      23.569 -21.179   7.178  1.00 10.00      B   
ATOM   1609  NE2 GLN    15      23.453 -20.323   5.114  1.00 10.00      B   
ATOM   1610 HE21 GLN    15      23.330 -19.510   4.575  1.00 10.00      B   
ATOM   1611 HE22 GLN    15      23.603 -21.212   4.728  1.00 10.00      B   
ATOM   1612  C   GLN    15      26.198 -17.565   8.267  1.00 10.00      B   
ATOM   1613  O   GLN    15      26.426 -16.970   7.214  1.00 10.00      B   
ATOM   1614  N   GLY    16      26.612 -17.130   9.453  1.00 10.00      B   
ATOM   1615  HN  GLY    16      26.387 -17.646  10.257  1.00 10.00      B   
ATOM   1616  CA  GLY    16      27.392 -15.918   9.571  1.00 10.00      B   
ATOM   1617  C   GLY    16      28.850 -16.194   9.270  1.00 10.00      B   
ATOM   1618  O   GLY    16      29.621 -15.279   8.977  1.00 10.00      B   
ATOM   1619  N   ASN    17      29.207 -17.478   9.351  1.00 10.00      B   
ATOM   1620  HN  ASN    17      28.521 -18.133   9.598  1.00 10.00      B   
ATOM   1621  CA  ASN    17      30.561 -17.962   9.084  1.00 10.00      B   
ATOM   1622  CB  ASN    17      31.052 -17.559   7.687  1.00 10.00      B   
ATOM   1623  CG  ASN    17      32.213 -18.410   7.207  1.00 10.00      B   
ATOM   1624  OD1 ASN    17      32.410 -19.532   7.677  1.00 10.00      B   
ATOM   1625  ND2 ASN    17      32.980 -17.893   6.261  1.00 10.00      B   
ATOM   1626 HD21 ASN    17      32.759 -17.000   5.923  1.00 10.00      B   
ATOM   1627 HD22 ASN    17      33.742 -18.424   5.939  1.00 10.00      B   
ATOM   1628  C   ASN    17      31.563 -17.580  10.174  1.00 10.00      B   
ATOM   1629  O   ASN    17      31.341 -16.652  10.954  1.00 10.00      B   
ATOM   1630  N   THR    19      32.663 -18.318  10.227  1.00 10.00      B   
ATOM   1631  HN  THR    19      32.781 -19.044   9.577  1.00 10.00      B   
ATOM   1632  CA  THR    19      33.708 -18.081  11.203  1.00 10.00      B   
ATOM   1633  CB  THR    19      34.696 -17.016  10.674  1.00 10.00      B   
ATOM   1634  OG1 THR    19      35.263 -17.460   9.432  1.00 10.00      B   
ATOM   1635  HG1 THR    19      35.240 -18.426   9.401  1.00 10.00      B   
ATOM   1636  CG2 THR    19      35.805 -16.737  11.678  1.00 10.00      B   
ATOM   1637  C   THR    19      34.450 -19.389  11.481  1.00 10.00      B   
ATOM   1638  O   THR    19      34.685 -20.175  10.561  1.00 10.00      B   
ATOM   1639  N   TYR    20      34.794 -19.633  12.741  1.00 10.00      B   
ATOM   1640  HN  TYR    20      34.557 -18.980  13.436  1.00 10.00      B   
ATOM   1641  CA  TYR    20      35.506 -20.854  13.117  1.00 10.00      B   
ATOM   1642  CB  TYR    20      37.015 -20.602  13.218  1.00 10.00      B   
ATOM   1643  CG  TYR    20      37.739 -20.558  11.892  1.00 10.00      B   
ATOM   1644  CD1 TYR    20      38.238 -19.365  11.396  1.00 10.00      B   
ATOM   1645  CD2 TYR    20      37.929 -21.712  11.141  1.00 10.00      B   
ATOM   1646  CE1 TYR    20      38.907 -19.318  10.192  1.00 10.00      B   
ATOM   1647  CE2 TYR    20      38.597 -21.674   9.933  1.00 10.00      B   
ATOM   1648  CZ  TYR    20      39.084 -20.473   9.465  1.00 10.00      B   
ATOM   1649  OH  TYR    20      39.756 -20.426   8.268  1.00 10.00      B   
ATOM   1650  HH  TYR    20      39.234 -20.873   7.592  1.00 10.00      B   
ATOM   1651  C   TYR    20      34.992 -21.414  14.439  1.00 10.00      B   
ATOM   1652  O   TYR    20      35.564 -22.354  14.990  1.00 10.00      B   
ATOM   1653  N   ALA    21      33.912 -20.840  14.948  1.00 10.00      B   
ATOM   1654  HN  ALA    21      33.485 -20.102  14.462  1.00 10.00      B   
ATOM   1655  CA  ALA    21      33.338 -21.288  16.211  1.00 10.00      B   
ATOM   1656  CB  ALA    21      32.562 -20.161  16.872  1.00 10.00      B   
ATOM   1657  C   ALA    21      32.439 -22.500  16.002  1.00 10.00      B   
ATOM   1658  O   ALA    21      32.432 -23.429  16.813  1.00 10.00      B   
ATOM   1659  N   GLN    22      31.701 -22.492  14.896  1.00 10.00      B   
ATOM   1660  HN  GLN    22      31.769 -21.725  14.287  1.00 10.00      B   
ATOM   1661  CA  GLN    22      30.784 -23.582  14.566  1.00 10.00      B   
ATOM   1662  CB  GLN    22      30.042 -23.317  13.255  1.00 10.00      B   
ATOM   1663  CG  GLN    22      29.754 -21.856  12.953  1.00 10.00      B   
ATOM   1664  CD  GLN    22      30.895 -21.187  12.216  1.00 10.00      B   
ATOM   1665  OE1 GLN    22      31.728 -20.515  12.825  1.00 10.00      B   
ATOM   1666  NE2 GLN    22      30.958 -21.395  10.910  1.00 10.00      B   
ATOM   1667 HE21 GLN    22      30.265 -21.971  10.491  1.00 10.00      B   
ATOM   1668 HE22 GLN    22      31.683 -20.978  10.409  1.00 10.00      B   
ATOM   1669  C   GLN    22      31.512 -24.917  14.481  1.00 10.00      B   
ATOM   1670  O   GLN    22      30.958 -25.956  14.833  1.00 10.00      B   
ATOM   1671  N   SER    23      32.761 -24.875  14.030  1.00 10.00      B   
ATOM   1672  HN  SER    23      33.149 -24.011  13.780  1.00 10.00      B   
ATOM   1673  CA  SER    23      33.578 -26.072  13.894  1.00 10.00      B   
ATOM   1674  CB  SER    23      34.981 -25.677  13.438  1.00 10.00      B   
ATOM   1675  OG  SER    23      34.921 -24.580  12.538  1.00 10.00      B   
ATOM   1676  HG  SER    23      35.807 -24.209  12.432  1.00 10.00      B   
ATOM   1677  C   SER    23      33.630 -26.859  15.204  1.00 10.00      B   
ATOM   1678  O   SER    23      33.663 -28.088  15.199  1.00 10.00      B   
ATOM   1679  N   LEU    24      33.601 -26.144  16.322  1.00 10.00      B   
ATOM   1680  HN  LEU    24      33.546 -25.163  16.263  1.00 10.00      B   
ATOM   1681  CA  LEU    24      33.639 -26.775  17.635  1.00 10.00      B   
ATOM   1682  CB  LEU    24      34.428 -25.909  18.620  1.00 10.00      B   
ATOM   1683  CG  LEU    24      35.865 -25.578  18.217  1.00 10.00      B   
ATOM   1684  CD1 LEU    24      36.489 -24.603  19.205  1.00 10.00      B   
ATOM   1685  CD2 LEU    24      36.696 -26.846  18.115  1.00 10.00      B   
ATOM   1686  C   LEU    24      32.228 -27.002  18.163  1.00 10.00      B   
ATOM   1687  O   LEU    24      31.966 -27.984  18.862  1.00 10.00      B   
ATOM   1688  N   ILE    25      31.320 -26.092  17.810  1.00 10.00      B   
ATOM   1689  HN  ILE    25      31.596 -25.345  17.238  1.00 10.00      B   
ATOM   1690  CA  ILE    25      29.929 -26.170  18.256  1.00 10.00      B   
ATOM   1691  CB  ILE    25      29.112 -24.923  17.850  1.00 10.00      B   
ATOM   1692  CG1 ILE    25      29.703 -23.663  18.490  1.00 10.00      B   
ATOM   1693  CG2 ILE    25      27.652 -25.085  18.252  1.00 10.00      B   
ATOM   1694  CD1 ILE    25      29.086 -22.372  17.992  1.00 10.00      B   
ATOM   1695  C   ILE    25      29.234 -27.432  17.750  1.00 10.00      B   
ATOM   1696  O   ILE    25      28.765 -28.248  18.546  1.00 10.00      B   
ATOM   1697  N   THR    26      29.187 -27.608  16.432  1.00 10.00      B   
ATOM   1698  HN  THR    26      29.605 -26.943  15.837  1.00 10.00      B   
ATOM   1699  CA  THR    26      28.533 -28.775  15.850  1.00 10.00      B   
ATOM   1700  CB  THR    26      28.438 -28.678  14.319  1.00 10.00      B   
ATOM   1701  OG1 THR    26      28.903 -27.393  13.890  1.00 10.00      B   
ATOM   1702  HG1 THR    26      28.207 -26.738  14.025  1.00 10.00      B   
ATOM   1703  CG2 THR    26      27.001 -28.867  13.863  1.00 10.00      B   
ATOM   1704  C   THR    26      29.256 -30.063  16.239  1.00 10.00      B   
ATOM   1705  O   THR    26      28.650 -31.132  16.307  1.00 10.00      B   
ATOM   1706  N   LYS    27      30.552 -29.948  16.500  1.00 10.00      B   
ATOM   1707  HN  LYS    27      30.976 -29.069  16.416  1.00 10.00      B   
ATOM   1708  CA  LYS    27      31.360 -31.090  16.903  1.00 10.00      B   
ATOM   1709  CB  LYS    27      32.828 -30.670  17.015  1.00 10.00      B   
ATOM   1710  CG  LYS    27      33.760 -31.756  17.525  1.00 10.00      B   
ATOM   1711  CD  LYS    27      35.173 -31.222  17.691  1.00 10.00      B   
ATOM   1712  CE  LYS    27      36.105 -32.281  18.252  1.00 10.00      B   
ATOM   1713  NZ  LYS    27      36.166 -33.493  17.396  1.00 10.00      B   
ATOM   1714  HZ1 LYS    27      35.286 -34.038  17.488  1.00 10.00      B   
ATOM   1715  HZ2 LYS    27      36.963 -34.095  17.687  1.00 10.00      B   
ATOM   1716  HZ3 LYS    27      36.294 -33.224  16.400  1.00 10.00      B   
ATOM   1717  C   LYS    27      30.861 -31.627  18.241  1.00 10.00      B   
ATOM   1718  O   LYS    27      30.571 -32.818  18.374  1.00 10.00      B   
ATOM   1719  N   LYS    28      30.745 -30.729  19.214  1.00 10.00      B   
ATOM   1720  HN  LYS    28      30.989 -29.795  19.029  1.00 10.00      B   
ATOM   1721  CA  LYS    28      30.274 -31.082  20.548  1.00 10.00      B   
ATOM   1722  CB  LYS    28      30.449 -29.882  21.484  1.00 10.00      B   
ATOM   1723  CG  LYS    28      30.163 -30.168  22.948  1.00 10.00      B   
ATOM   1724  CD  LYS    28      30.233 -28.893  23.772  1.00 10.00      B   
ATOM   1725  CE  LYS    28      29.901 -29.151  25.231  1.00 10.00      B   
ATOM   1726  NZ  LYS    28      29.592 -27.890  25.958  1.00 10.00      B   
ATOM   1727  HZ1 LYS    28      28.729 -27.458  25.573  1.00 10.00      B   
ATOM   1728  HZ2 LYS    28      30.374 -27.215  25.856  1.00 10.00      B   
ATOM   1729  HZ3 LYS    28      29.447 -28.086  26.969  1.00 10.00      B   
ATOM   1730  C   LYS    28      28.805 -31.490  20.497  1.00 10.00      B   
ATOM   1731  O   LYS    28      28.378 -32.430  21.173  1.00 10.00      B   
ATOM   1732  N   LEU    29      28.039 -30.783  19.676  1.00 10.00      B   
ATOM   1733  HN  LEU    29      28.440 -30.039  19.170  1.00 10.00      B   
ATOM   1734  CA  LEU    29      26.619 -31.063  19.523  1.00 10.00      B   
ATOM   1735  CB  LEU    29      25.958 -30.021  18.616  1.00 10.00      B   
ATOM   1736  CG  LEU    29      24.452 -30.180  18.390  1.00 10.00      B   
ATOM   1737  CD1 LEU    29      23.678 -29.863  19.663  1.00 10.00      B   
ATOM   1738  CD2 LEU    29      23.988 -29.300  17.239  1.00 10.00      B   
ATOM   1739  C   LEU    29      26.385 -32.467  18.969  1.00 10.00      B   
ATOM   1740  O   LEU    29      25.597 -33.234  19.518  1.00 10.00      B   
ATOM   1741  N   ALA    30      27.091 -32.810  17.896  1.00 10.00      B   
ATOM   1742  HN  ALA    30      27.731 -32.165  17.513  1.00 10.00      B   
ATOM   1743  CA  ALA    30      26.944 -34.118  17.269  1.00 10.00      B   
ATOM   1744  CB  ALA    30      27.568 -34.113  15.884  1.00 10.00      B   
ATOM   1745  C   ALA    30      27.533 -35.234  18.129  1.00 10.00      B   
ATOM   1746  O   ALA    30      27.268 -36.413  17.899  1.00 10.00      B   
ATOM   1747  N   LYS    31      28.323 -34.855  19.126  1.00 10.00      B   
ATOM   1748  HN  LYS    31      28.495 -33.901  19.265  1.00 10.00      B   
ATOM   1749  CA  LYS    31      28.943 -35.825  20.018  1.00 10.00      B   
ATOM   1750  CB  LYS    31      30.186 -35.221  20.686  1.00 10.00      B   
ATOM   1751  CG  LYS    31      31.067 -36.232  21.403  1.00 10.00      B   
ATOM   1752  CD  LYS    31      32.158 -35.545  22.205  1.00 10.00      B   
ATOM   1753  CE  LYS    31      32.958 -36.545  23.024  1.00 10.00      B   
ATOM   1754  NZ  LYS    31      33.795 -35.872  24.052  1.00 10.00      B   
ATOM   1755  HZ1 LYS    31      34.339 -36.575  24.592  1.00 10.00      B   
ATOM   1756  HZ2 LYS    31      33.193 -35.339  24.709  1.00 10.00      B   
ATOM   1757  HZ3 LYS    31      34.456 -35.213  23.597  1.00 10.00      B   
ATOM   1758  C   LYS    31      27.946 -36.291  21.076  1.00 10.00      B   
ATOM   1759  O   LYS    31      28.160 -37.300  21.751  1.00 10.00      B   
ATOM   1760  N   SER    32      26.850 -35.554  21.199  1.00 10.00      B   
ATOM   1761  HN  SER    32      26.734 -34.773  20.619  1.00 10.00      B   
ATOM   1762  CA  SER    32      25.814 -35.867  22.174  1.00 10.00      B   
ATOM   1763  CB  SER    32      24.905 -34.657  22.408  1.00 10.00      B   
ATOM   1764  OG  SER    32      25.630 -33.441  22.280  1.00 10.00      B   
ATOM   1765  HG  SER    32      25.602 -33.151  21.359  1.00 10.00      B   
ATOM   1766  C   SER    32      25.004 -37.126  21.809  1.00 10.00      B   
ATOM   1767  O   SER    32      24.956 -38.073  22.598  1.00 10.00      B   
ATOM   1768  N   PRO    33      24.349 -37.165  20.623  1.00 10.00      B   
ATOM   1769  CA  PRO    33      23.556 -38.326  20.205  1.00 10.00      B   
ATOM   1770  CB  PRO    33      22.587 -37.718  19.193  1.00 10.00      B   
ATOM   1771  CG  PRO    33      23.369 -36.624  18.552  1.00 10.00      B   
ATOM   1772  CD  PRO    33      24.311 -36.097  19.602  1.00 10.00      B   
ATOM   1773  C   PRO    33      24.411 -39.399  19.535  1.00 10.00      B   
ATOM   1774  O   PRO    33      25.366 -39.914  20.125  1.00 10.00      B   
ATOM   1775  N   LEU    36      20.045 -36.214  10.791  1.00 10.00      B   
ATOM   1776  HN  LEU    36      19.425 -35.476  10.994  1.00 10.00      B   
ATOM   1777  CA  LEU    36      21.474 -35.929  10.697  1.00 10.00      B   
ATOM   1778  CB  LEU    36      22.290 -37.190  11.000  1.00 10.00      B   
ATOM   1779  CG  LEU    36      23.802 -37.005  11.165  1.00 10.00      B   
ATOM   1780  CD1 LEU    36      24.110 -35.991  12.257  1.00 10.00      B   
ATOM   1781  CD2 LEU    36      24.472 -38.337  11.469  1.00 10.00      B   
ATOM   1782  C   LEU    36      21.812 -35.391   9.312  1.00 10.00      B   
ATOM   1783  O   LEU    36      22.858 -34.773   9.102  1.00 10.00      B   
ATOM   1784  N   PHE    37      20.894 -35.603   8.379  1.00 10.00      B   
ATOM   1785  HN  PHE    37      20.070 -36.075   8.626  1.00 10.00      B   
ATOM   1786  CA  PHE    37      21.067 -35.147   7.008  1.00 10.00      B   
ATOM   1787  CB  PHE    37      19.963 -35.712   6.111  1.00 10.00      B   
ATOM   1788  CG  PHE    37      19.990 -37.206   5.964  1.00 10.00      B   
ATOM   1789  CD1 PHE    37      20.928 -37.820   5.152  1.00 10.00      B   
ATOM   1790  CD2 PHE    37      19.070 -37.996   6.630  1.00 10.00      B   
ATOM   1791  CE1 PHE    37      20.950 -39.195   5.010  1.00 10.00      B   
ATOM   1792  CE2 PHE    37      19.085 -39.371   6.494  1.00 10.00      B   
ATOM   1793  CZ  PHE    37      20.026 -39.972   5.682  1.00 10.00      B   
ATOM   1794  C   PHE    37      21.055 -33.625   6.953  1.00 10.00      B   
ATOM   1795  O   PHE    37      21.682 -33.020   6.086  1.00 10.00      B   
ATOM   1796  N   TYR    38      20.343 -33.018   7.897  1.00 10.00      B   
ATOM   1797  HN  TYR    38      19.862 -33.567   8.555  1.00 10.00      B   
ATOM   1798  CA  TYR    38      20.240 -31.567   7.982  1.00 10.00      B   
ATOM   1799  CB  TYR    38      19.283 -31.179   9.113  1.00 10.00      B   
ATOM   1800  CG  TYR    38      18.912 -29.712   9.150  1.00 10.00      B   
ATOM   1801  CD1 TYR    38      18.105 -29.155   8.168  1.00 10.00      B   
ATOM   1802  CD2 TYR    38      19.363 -28.889  10.172  1.00 10.00      B   
ATOM   1803  CE1 TYR    38      17.758 -27.819   8.203  1.00 10.00      B   
ATOM   1804  CE2 TYR    38      19.022 -27.551  10.215  1.00 10.00      B   
ATOM   1805  CZ  TYR    38      18.218 -27.021   9.228  1.00 10.00      B   
ATOM   1806  OH  TYR    38      17.877 -25.687   9.264  1.00 10.00      B   
ATOM   1807  HH  TYR    38      16.920 -25.595   9.161  1.00 10.00      B   
ATOM   1808  C   TYR    38      21.613 -30.950   8.223  1.00 10.00      B   
ATOM   1809  O   TYR    38      21.930 -29.876   7.703  1.00 10.00      B   
ATOM   1810  N   HIS    39      22.426 -31.636   9.013  1.00 10.00      B   
ATOM   1811  HN  HIS    39      22.112 -32.480   9.409  1.00 10.00      B   
ATOM   1812  CA  HIS    39      23.767 -31.161   9.311  1.00 10.00      B   
ATOM   1813  CB  HIS    39      24.300 -31.743  10.619  1.00 10.00      B   
ATOM   1814  CG  HIS    39      23.942 -30.896  11.801  1.00 10.00      B   
ATOM   1815  ND1 HIS    39      23.867 -31.374  13.093  1.00 10.00      B   
ATOM   1816  HD1 HIS    39      24.038 -32.301  13.378  1.00 10.00      B   
ATOM   1817  CD2 HIS    39      23.624 -29.582  11.872  1.00 10.00      B   
ATOM   1818  CE1 HIS    39      23.518 -30.390  13.901  1.00 10.00      B   
ATOM   1819  NE2 HIS    39      23.367 -29.298  13.183  1.00 10.00      B   
ATOM   1820  HE2 HIS    39      23.093 -28.408  13.535  1.00 10.00      B   
ATOM   1821  C   HIS    39      24.712 -31.406   8.145  1.00 10.00      B   
ATOM   1822  O   HIS    39      25.660 -30.651   7.933  1.00 10.00      B   
ATOM   1823  N   VAL    40      24.440 -32.457   7.384  1.00 10.00      B   
ATOM   1824  HN  VAL    40      23.680 -33.031   7.614  1.00 10.00      B   
ATOM   1825  CA  VAL    40      25.245 -32.773   6.212  1.00 10.00      B   
ATOM   1826  CB  VAL    40      24.884 -34.162   5.633  1.00 10.00      B   
ATOM   1827  CG1 VAL    40      25.744 -34.485   4.418  1.00 10.00      B   
ATOM   1828  CG2 VAL    40      25.041 -35.239   6.696  1.00 10.00      B   
ATOM   1829  C   VAL    40      24.991 -31.699   5.159  1.00 10.00      B   
ATOM   1830  O   VAL    40      25.914 -31.206   4.514  1.00 10.00      B   
ATOM   1831  N   LEU    41      23.724 -31.321   5.037  1.00 10.00      B   
ATOM   1832  HN  LEU    41      23.045 -31.761   5.595  1.00 10.00      B   
ATOM   1833  CA  LEU    41      23.294 -30.296   4.097  1.00 10.00      B   
ATOM   1834  CB  LEU    41      21.768 -30.180   4.139  1.00 10.00      B   
ATOM   1835  CG  LEU    41      21.138 -29.031   3.351  1.00 10.00      B   
ATOM   1836  CD1 LEU    41      21.418 -29.176   1.865  1.00 10.00      B   
ATOM   1837  CD2 LEU    41      19.643 -28.972   3.609  1.00 10.00      B   
ATOM   1838  C   LEU    41      23.933 -28.953   4.434  1.00 10.00      B   
ATOM   1839  O   LEU    41      24.268 -28.174   3.543  1.00 10.00      B   
ATOM   1840  N   GLN    42      24.105 -28.693   5.730  1.00 10.00      B   
ATOM   1841  HN  GLN    42      23.810 -29.355   6.389  1.00 10.00      B   
ATOM   1842  CA  GLN    42      24.714 -27.448   6.196  1.00 10.00      B   
ATOM   1843  CB  GLN    42      24.784 -27.426   7.727  1.00 10.00      B   
ATOM   1844  CG  GLN    42      25.203 -26.089   8.325  1.00 10.00      B   
ATOM   1845  CD  GLN    42      24.280 -24.947   7.939  1.00 10.00      B   
ATOM   1846  OE1 GLN    42      23.079 -25.142   7.729  1.00 10.00      B   
ATOM   1847  NE2 GLN    42      24.837 -23.751   7.836  1.00 10.00      B   
ATOM   1848 HE21 GLN    42      25.808 -23.672   8.011  1.00 10.00      B   
ATOM   1849 HE22 GLN    42      24.263 -22.988   7.598  1.00 10.00      B   
ATOM   1850  C   GLN    42      26.107 -27.277   5.596  1.00 10.00      B   
ATOM   1851  O   GLN    42      26.534 -26.162   5.287  1.00 10.00      B   
ATOM   1852  N   ASN    43      26.805 -28.392   5.425  1.00 10.00      B   
ATOM   1853  HN  ASN    43      26.405 -29.250   5.688  1.00 10.00      B   
ATOM   1854  CA  ASN    43      28.142 -28.382   4.844  1.00 10.00      B   
ATOM   1855  CB  ASN    43      28.745 -29.791   4.886  1.00 10.00      B   
ATOM   1856  CG  ASN    43      30.121 -29.874   4.252  1.00 10.00      B   
ATOM   1857  OD1 ASN    43      31.045 -29.155   4.637  1.00 10.00      B   
ATOM   1858  ND2 ASN    43      30.272 -30.758   3.278  1.00 10.00      B   
ATOM   1859 HD21 ASN    43      29.496 -31.304   3.020  1.00 10.00      B   
ATOM   1860 HD22 ASN    43      31.150 -30.833   2.853  1.00 10.00      B   
ATOM   1861  C   ASN    43      28.073 -27.881   3.405  1.00 10.00      B   
ATOM   1862  O   ASN    43      28.863 -27.030   2.992  1.00 10.00      B   
ATOM   1863  N   GLU    44      27.091 -28.386   2.662  1.00 10.00      B   
ATOM   1864  HN  GLU    44      26.477 -29.036   3.066  1.00 10.00      B   
ATOM   1865  CA  GLU    44      26.892 -27.998   1.269  1.00 10.00      B   
ATOM   1866  CB  GLU    44      25.810 -28.864   0.622  1.00 10.00      B   
ATOM   1867  CG  GLU    44      26.273 -30.275   0.304  1.00 10.00      B   
ATOM   1868  CD  GLU    44      25.213 -31.324   0.566  1.00 10.00      B   
ATOM   1869  OE1 GLU    44      24.089 -31.185   0.043  1.00 10.00      B   
ATOM   1870  OE2 GLU    44      25.512 -32.299   1.290  1.00 10.00      B   
ATOM   1871  C   GLU    44      26.526 -26.523   1.167  1.00 10.00      B   
ATOM   1872  O   GLU    44      27.008 -25.812   0.284  1.00 10.00      B   
ATOM   1873  N   ILE    45      25.677 -26.066   2.082  1.00 10.00      B   
ATOM   1874  HN  ILE    45      25.309 -26.691   2.748  1.00 10.00      B   
ATOM   1875  CA  ILE    45      25.265 -24.669   2.111  1.00 10.00      B   
ATOM   1876  CB  ILE    45      24.217 -24.401   3.215  1.00 10.00      B   
ATOM   1877  CG1 ILE    45      23.021 -25.346   3.054  1.00 10.00      B   
ATOM   1878  CG2 ILE    45      23.752 -22.950   3.168  1.00 10.00      B   
ATOM   1879  CD1 ILE    45      22.040 -25.305   4.208  1.00 10.00      B   
ATOM   1880  C   ILE    45      26.482 -23.778   2.335  1.00 10.00      B   
ATOM   1881  O   ILE    45      26.612 -22.714   1.730  1.00 10.00      B   
ATOM   1882  N   HIS    46      27.384 -24.237   3.195  1.00 10.00      B   
ATOM   1883  HN  HIS    46      27.223 -25.096   3.644  1.00 10.00      B   
ATOM   1884  CA  HIS    46      28.601 -23.496   3.492  1.00 10.00      B   
ATOM   1885  CB  HIS    46      29.322 -24.116   4.691  1.00 10.00      B   
ATOM   1886  CG  HIS    46      30.348 -23.226   5.323  1.00 10.00      B   
ATOM   1887  ND1 HIS    46      31.679 -23.232   4.963  1.00 10.00      B   
ATOM   1888  HD1 HIS    46      32.086 -23.801   4.271  1.00 10.00      B   
ATOM   1889  CD2 HIS    46      30.231 -22.298   6.303  1.00 10.00      B   
ATOM   1890  CE1 HIS    46      32.336 -22.352   5.693  1.00 10.00      B   
ATOM   1891  NE2 HIS    46      31.481 -21.772   6.511  1.00 10.00      B   
ATOM   1892  HE2 HIS    46      31.707 -21.065   7.157  1.00 10.00      B   
ATOM   1893  C   HIS    46      29.518 -23.491   2.272  1.00 10.00      B   
ATOM   1894  O   HIS    46      30.180 -22.493   1.984  1.00 10.00      B   
ATOM   1895  N   LEU    47      29.538 -24.613   1.558  1.00 10.00      B   
ATOM   1896  HN  LEU    47      28.990 -25.373   1.853  1.00 10.00      B   
ATOM   1897  CA  LEU    47      30.356 -24.756   0.359  1.00 10.00      B   
ATOM   1898  CB  LEU    47      30.283 -26.194  -0.168  1.00 10.00      B   
ATOM   1899  CG  LEU    47      31.022 -27.261   0.643  1.00 10.00      B   
ATOM   1900  CD1 LEU    47      30.624 -28.655   0.180  1.00 10.00      B   
ATOM   1901  CD2 LEU    47      32.524 -27.072   0.525  1.00 10.00      B   
ATOM   1902  C   LEU    47      29.898 -23.798  -0.733  1.00 10.00      B   
ATOM   1903  O   LEU    47      30.716 -23.250  -1.467  1.00 10.00      B   
ATOM   1904  N   LYS    48      28.584 -23.597  -0.817  1.00 10.00      B   
ATOM   1905  HN  LYS    48      27.996 -24.068  -0.188  1.00 10.00      B   
ATOM   1906  CA  LYS    48      27.981 -22.716  -1.816  1.00 10.00      B   
ATOM   1907  CB  LYS    48      26.464 -22.647  -1.600  1.00 10.00      B   
ATOM   1908  CG  LYS    48      25.707 -21.780  -2.596  1.00 10.00      B   
ATOM   1909  CD  LYS    48      24.205 -21.870  -2.363  1.00 10.00      B   
ATOM   1910  CE  LYS    48      23.424 -21.012  -3.344  1.00 10.00      B   
ATOM   1911  NZ  LYS    48      23.828 -21.264  -4.752  1.00 10.00      B   
ATOM   1912  HZ1 LYS    48      23.064 -20.980  -5.399  1.00 10.00      B   
ATOM   1913  HZ2 LYS    48      24.033 -22.273  -4.896  1.00 10.00      B   
ATOM   1914  HZ3 LYS    48      24.677 -20.709  -4.980  1.00 10.00      B   
ATOM   1915  C   LYS    48      28.586 -21.310  -1.791  1.00 10.00      B   
ATOM   1916  O   LYS    48      28.721 -20.663  -2.835  1.00 10.00      B   
ATOM   1917  N   SER    49      28.945 -20.848  -0.602  1.00 10.00      B   
ATOM   1918  HN  SER    49      28.809 -21.412   0.189  1.00 10.00      B   
ATOM   1919  CA  SER    49      29.526 -19.524  -0.432  1.00 10.00      B   
ATOM   1920  CB  SER    49      29.632 -19.192   1.057  1.00 10.00      B   
ATOM   1921  OG  SER    49      28.824 -20.068   1.832  1.00 10.00      B   
ATOM   1922  HG  SER    49      29.372 -20.790   2.172  1.00 10.00      B   
ATOM   1923  C   SER    49      30.900 -19.414  -1.096  1.00 10.00      B   
ATOM   1924  O   SER    49      31.228 -18.389  -1.686  1.00 10.00      B   
ATOM   1925  N   GLY    50      31.688 -20.482  -1.016  1.00 10.00      B   
ATOM   1926  HN  GLY    50      31.357 -21.292  -0.575  1.00 10.00      B   
ATOM   1927  CA  GLY    50      33.019 -20.467  -1.598  1.00 10.00      B   
ATOM   1928  C   GLY    50      33.039 -20.992  -3.017  1.00 10.00      B   
ATOM   1929  O   GLY    50      33.647 -20.391  -3.902  1.00 10.00      B   
ATOM   1930  N   GLN    51      32.365 -22.110  -3.234  1.00 10.00      B   
ATOM   1931  HN  GLN    51      31.885 -22.532  -2.485  1.00 10.00      B   
ATOM   1932  CA  GLN    51      32.301 -22.734  -4.545  1.00 10.00      B   
ATOM   1933  CB  GLN    51      33.535 -23.614  -4.764  1.00 10.00      B   
ATOM   1934  CG  GLN    51      33.693 -24.153  -6.176  1.00 10.00      B   
ATOM   1935  CD  GLN    51      35.122 -24.560  -6.478  1.00 10.00      B   
ATOM   1936  OE1 GLN    51      35.886 -24.918  -5.578  1.00 10.00      B   
ATOM   1937  NE2 GLN    51      35.492 -24.520  -7.744  1.00 10.00      B   
ATOM   1938 HE21 GLN    51      34.827 -24.234  -8.418  1.00 10.00      B   
ATOM   1939 HE22 GLN    51      36.414 -24.772  -7.967  1.00 10.00      B   
ATOM   1940  C   GLN    51      31.023 -23.558  -4.650  1.00 10.00      B   
ATOM   1941  O   GLN    51      30.979 -24.717  -4.236  1.00 10.00      B   
ATOM   1942  N   ARG    52      29.984 -22.948  -5.205  1.00 10.00      B   
ATOM   1943  HN  ARG    52      30.098 -22.033  -5.545  1.00 10.00      B   
ATOM   1944  CA  ARG    52      28.685 -23.602  -5.343  1.00 10.00      B   
ATOM   1945  CB  ARG    52      27.611 -22.611  -5.799  1.00 10.00      B   
ATOM   1946  CG  ARG    52      27.980 -21.813  -7.038  1.00 10.00      B   
ATOM   1947  CD  ARG    52      27.598 -20.352  -6.883  1.00 10.00      B   
ATOM   1948  NE  ARG    52      28.112 -19.776  -5.638  1.00 10.00      B   
ATOM   1949  HE  ARG    52      28.268 -20.389  -4.883  1.00 10.00      B   
ATOM   1950  CZ  ARG    52      28.368 -18.480  -5.471  1.00 10.00      B   
ATOM   1951  NH1 ARG    52      28.171 -17.629  -6.467  1.00 10.00      B   
ATOM   1952 HH11 ARG    52      27.809 -17.969  -7.386  1.00 10.00      B   
ATOM   1953 HH12 ARG    52      28.369 -16.611  -6.336  1.00 10.00      B   
ATOM   1954  NH2 ARG    52      28.828 -18.042  -4.304  1.00 10.00      B   
ATOM   1955 HH21 ARG    52      28.987 -18.711  -3.521  1.00 10.00      B   
ATOM   1956 HH22 ARG    52      29.028 -17.025  -4.164  1.00 10.00      B   
ATOM   1957  C   ARG    52      28.733 -24.816  -6.263  1.00 10.00      B   
ATOM   1958  O   ARG    52      27.863 -25.682  -6.192  1.00 10.00      B   
ATOM   1959  N   GLU    53      29.752 -24.880  -7.112  1.00 10.00      B   
ATOM   1960  HN  GLU    53      30.412 -24.154  -7.122  1.00 10.00      B   
ATOM   1961  CA  GLU    53      29.911 -25.995  -8.039  1.00 10.00      B   
ATOM   1962  CB  GLU    53      31.146 -25.783  -8.911  1.00 10.00      B   
ATOM   1963  CG  GLU    53      31.271 -24.380  -9.477  1.00 10.00      B   
ATOM   1964  CD  GLU    53      32.547 -24.192 -10.264  1.00 10.00      B   
ATOM   1965  OE1 GLU    53      33.631 -24.495  -9.725  1.00 10.00      B   
ATOM   1966  OE2 GLU    53      32.473 -23.736 -11.426  1.00 10.00      B   
ATOM   1967  C   GLU    53      30.037 -27.312  -7.279  1.00 10.00      B   
ATOM   1968  O   GLU    53      29.525 -28.345  -7.708  1.00 10.00      B   
ATOM   1969  N   LEU    54      30.713 -27.263  -6.139  1.00 10.00      B   
ATOM   1970  HN  LEU    54      31.097 -26.409  -5.847  1.00 10.00      B   
ATOM   1971  CA  LEU    54      30.899 -28.446  -5.312  1.00 10.00      B   
ATOM   1972  CB  LEU    54      32.009 -28.211  -4.285  1.00 10.00      B   
ATOM   1973  CG  LEU    54      33.326 -27.646  -4.821  1.00 10.00      B   
ATOM   1974  CD1 LEU    54      34.325 -27.457  -3.689  1.00 10.00      B   
ATOM   1975  CD2 LEU    54      33.902 -28.550  -5.899  1.00 10.00      B   
ATOM   1976  C   LEU    54      29.603 -28.790  -4.595  1.00 10.00      B   
ATOM   1977  O   LEU    54      29.248 -29.959  -4.446  1.00 10.00      B   
ATOM   1978  N   ALA    55      28.897 -27.753  -4.169  1.00 10.00      B   
ATOM   1979  HN  ALA    55      29.232 -26.850  -4.339  1.00 10.00      B   
ATOM   1980  CA  ALA    55      27.639 -27.916  -3.462  1.00 10.00      B   
ATOM   1981  CB  ALA    55      27.143 -26.570  -2.961  1.00 10.00      B   
ATOM   1982  C   ALA    55      26.586 -28.578  -4.344  1.00 10.00      B   
ATOM   1983  O   ALA    55      25.810 -29.399  -3.873  1.00 10.00      B   
ATOM   1984  N   ILE    56      26.575 -28.220  -5.625  1.00 10.00      B   
ATOM   1985  HN  ILE    56      27.228 -27.558  -5.941  1.00 10.00      B   
ATOM   1986  CA  ILE    56      25.615 -28.784  -6.574  1.00 10.00      B   
ATOM   1987  CB  ILE    56      25.770 -28.173  -7.987  1.00 10.00      B   
ATOM   1988  CG1 ILE    56      25.524 -26.660  -7.950  1.00 10.00      B   
ATOM   1989  CG2 ILE    56      24.816 -28.842  -8.970  1.00 10.00      B   
ATOM   1990  CD1 ILE    56      25.891 -25.945  -9.234  1.00 10.00      B   
ATOM   1991  C   ILE    56      25.752 -30.303  -6.657  1.00 10.00      B   
ATOM   1992  O   ILE    56      24.769 -31.031  -6.522  1.00 10.00      B   
ATOM   1993  N   LYS    57      26.976 -30.774  -6.862  1.00 10.00      B   
ATOM   1994  HN  LYS    57      27.723 -30.144  -6.944  1.00 10.00      B   
ATOM   1995  CA  LYS    57      27.235 -32.204  -6.968  1.00 10.00      B   
ATOM   1996  CB  LYS    57      28.695 -32.464  -7.351  1.00 10.00      B   
ATOM   1997  CG  LYS    57      29.031 -33.937  -7.520  1.00 10.00      B   
ATOM   1998  CD  LYS    57      30.488 -34.145  -7.886  1.00 10.00      B   
ATOM   1999  CE  LYS    57      30.825 -35.625  -7.947  1.00 10.00      B   
ATOM   2000  NZ  LYS    57      32.206 -35.865  -8.435  1.00 10.00      B   
ATOM   2001  HZ1 LYS    57      32.426 -36.883  -8.398  1.00 10.00      B   
ATOM   2002  HZ2 LYS    57      32.887 -35.354  -7.842  1.00 10.00      B   
ATOM   2003  HZ3 LYS    57      32.303 -35.536  -9.416  1.00 10.00      B   
ATOM   2004  C   LYS    57      26.892 -32.927  -5.667  1.00 10.00      B   
ATOM   2005  O   LYS    57      26.253 -33.979  -5.682  1.00 10.00      B   
ATOM   2006  N   LYS    58      27.314 -32.345  -4.552  1.00 10.00      B   
ATOM   2007  HN  LYS    58      27.811 -31.501  -4.616  1.00 10.00      B   
ATOM   2008  CA  LYS    58      27.066 -32.918  -3.235  1.00 10.00      B   
ATOM   2009  CB  LYS    58      27.832 -32.136  -2.167  1.00 10.00      B   
ATOM   2010  CG  LYS    58      29.183 -32.730  -1.808  1.00 10.00      B   
ATOM   2011  CD  LYS    58      29.042 -33.810  -0.748  1.00 10.00      B   
ATOM   2012  CE  LYS    58      30.324 -34.614  -0.602  1.00 10.00      B   
ATOM   2013  NZ  LYS    58      30.589 -35.444  -1.805  1.00 10.00      B   
ATOM   2014  HZ1 LYS    58      29.686 -35.790  -2.211  1.00 10.00      B   
ATOM   2015  HZ2 LYS    58      31.175 -36.263  -1.553  1.00 10.00      B   
ATOM   2016  HZ3 LYS    58      31.087 -34.885  -2.525  1.00 10.00      B   
ATOM   2017  C   LYS    58      25.577 -32.947  -2.901  1.00 10.00      B   
ATOM   2018  O   LYS    58      25.069 -33.938  -2.371  1.00 10.00      B   
ATOM   2019  N   ASN    59      24.877 -31.868  -3.227  1.00 10.00      B   
ATOM   2020  HN  ASN    59      25.337 -31.105  -3.647  1.00 10.00      B   
ATOM   2021  CA  ASN    59      23.445 -31.770  -2.958  1.00 10.00      B   
ATOM   2022  CB  ASN    59      22.924 -30.380  -3.318  1.00 10.00      B   
ATOM   2023  CG  ASN    59      21.774 -29.941  -2.437  1.00 10.00      B   
ATOM   2024  OD1 ASN    59      20.818 -29.325  -2.905  1.00 10.00      B   
ATOM   2025  ND2 ASN    59      21.865 -30.231  -1.149  1.00 10.00      B   
ATOM   2026 HD21 ASN    59      22.675 -30.712  -0.829  1.00 10.00      B   
ATOM   2027 HD22 ASN    59      21.132 -29.962  -0.562  1.00 10.00      B   
ATOM   2028  C   ASN    59      22.671 -32.833  -3.727  1.00 10.00      B   
ATOM   2029  O   ASN    59      21.686 -33.387  -3.231  1.00 10.00      B   
ATOM   2030  N   LEU    60      23.131 -33.125  -4.938  1.00 10.00      B   
ATOM   2031  HN  LEU    60      23.916 -32.642  -5.282  1.00 10.00      B   
ATOM   2032  CA  LEU    60      22.493 -34.129  -5.773  1.00 10.00      B   
ATOM   2033  CB  LEU    60      23.133 -34.163  -7.162  1.00 10.00      B   
ATOM   2034  CG  LEU    60      22.737 -33.036  -8.114  1.00 10.00      B   
ATOM   2035  CD1 LEU    60      23.623 -33.047  -9.349  1.00 10.00      B   
ATOM   2036  CD2 LEU    60      21.272 -33.152  -8.502  1.00 10.00      B   
ATOM   2037  C   LEU    60      22.572 -35.505  -5.120  1.00 10.00      B   
ATOM   2038  O   LEU    60      21.720 -36.366  -5.353  1.00 10.00      B   
ATOM   2039  N   GLU    61      23.596 -35.702  -4.300  1.00 10.00      B   
ATOM   2040  HN  GLU    61      24.241 -34.978  -4.159  1.00 10.00      B   
ATOM   2041  CA  GLU    61      23.782 -36.963  -3.601  1.00 10.00      B   
ATOM   2042  CB  GLU    61      25.201 -37.068  -3.042  1.00 10.00      B   
ATOM   2043  CG  GLU    61      26.287 -36.713  -4.040  1.00 10.00      B   
ATOM   2044  CD  GLU    61      27.672 -37.027  -3.523  1.00 10.00      B   
ATOM   2045  OE1 GLU    61      28.313 -36.136  -2.934  1.00 10.00      B   
ATOM   2046  OE2 GLU    61      28.132 -38.174  -3.709  1.00 10.00      B   
ATOM   2047  C   GLU    61      22.766 -37.084  -2.472  1.00 10.00      B   
ATOM   2048  O   GLU    61      22.138 -38.128  -2.297  1.00 10.00      B   
ATOM   2049  N   LEU    62      22.591 -35.993  -1.729  1.00 10.00      B   
ATOM   2050  HN  LEU    62      23.111 -35.187  -1.939  1.00 10.00      B   
ATOM   2051  CA  LEU    62      21.649 -35.957  -0.613  1.00 10.00      B   
ATOM   2052  CB  LEU    62      21.720 -34.605   0.100  1.00 10.00      B   
ATOM   2053  CG  LEU    62      22.007 -34.648   1.602  1.00 10.00      B   
ATOM   2054  CD1 LEU    62      22.168 -33.241   2.152  1.00 10.00      B   
ATOM   2055  CD2 LEU    62      20.908 -35.393   2.344  1.00 10.00      B   
ATOM   2056  C   LEU    62      20.231 -36.214  -1.104  1.00 10.00      B   
ATOM   2057  O   LEU    62      19.419 -36.832  -0.412  1.00 10.00      B   
ATOM   2058  N   LEU    63      19.946 -35.744  -2.311  1.00 10.00      B   
ATOM   2059  HN  LEU    63      20.637 -35.246  -2.801  1.00 10.00      B   
ATOM   2060  CA  LEU    63      18.637 -35.925  -2.924  1.00 10.00      B   
ATOM   2061  CB  LEU    63      18.602 -35.214  -4.280  1.00 10.00      B   
ATOM   2062  CG  LEU    63      17.293 -35.303  -5.069  1.00 10.00      B   
ATOM   2063  CD1 LEU    63      16.250 -34.362  -4.489  1.00 10.00      B   
ATOM   2064  CD2 LEU    63      17.532 -35.000  -6.539  1.00 10.00      B   
ATOM   2065  C   LEU    63      18.323 -37.410  -3.109  1.00 10.00      B   
ATOM   2066  O   LEU    63      17.170 -37.828  -2.998  1.00 10.00      B   
ATOM   2067  N   ASN    64      19.360 -38.200  -3.376  1.00 10.00      B   
ATOM   2068  HN  ASN    64      20.257 -37.806  -3.433  1.00 10.00      B   
ATOM   2069  CA  ASN    64      19.201 -39.638  -3.584  1.00 10.00      B   
ATOM   2070  CB  ASN    64      20.337 -40.187  -4.454  1.00 10.00      B   
ATOM   2071  CG  ASN    64      20.297 -39.681  -5.883  1.00 10.00      B   
ATOM   2072  OD1 ASN    64      19.227 -39.432  -6.443  1.00 10.00      B   
ATOM   2073  ND2 ASN    64      21.468 -39.522  -6.485  1.00 10.00      B   
ATOM   2074 HD21 ASN    64      22.281 -39.736  -5.981  1.00 10.00      B   
ATOM   2075 HD22 ASN    64      21.475 -39.197  -7.409  1.00 10.00      B   
ATOM   2076  C   ASN    64      19.164 -40.389  -2.256  1.00 10.00      B   
ATOM   2077  O   ASN    64      18.658 -41.507  -2.177  1.00 10.00      B   
ATOM   2078  N   ARG    65      19.692 -39.761  -1.213  1.00 10.00      B   
ATOM   2079  HN  ARG    65      20.060 -38.863  -1.335  1.00 10.00      B   
ATOM   2080  CA  ARG    65      19.734 -40.372   0.112  1.00 10.00      B   
ATOM   2081  CB  ARG    65      20.781 -39.679   0.990  1.00 10.00      B   
ATOM   2082  CG  ARG    65      22.203 -39.747   0.457  1.00 10.00      B   
ATOM   2083  CD  ARG    65      22.783 -41.146   0.570  1.00 10.00      B   
ATOM   2084  NE  ARG    65      24.218 -41.146   0.296  1.00 10.00      B   
ATOM   2085  HE  ARG    65      24.508 -40.773  -0.568  1.00 10.00      B   
ATOM   2086  CZ  ARG    65      25.142 -41.618   1.135  1.00 10.00      B   
ATOM   2087  NH1 ARG    65      24.784 -42.132   2.304  1.00 10.00      B   
ATOM   2088 HH11 ARG    65      23.781 -42.176   2.571  1.00 10.00      B   
ATOM   2089 HH12 ARG    65      25.510 -42.498   2.961  1.00 10.00      B   
ATOM   2090  NH2 ARG    65      26.427 -41.547   0.817  1.00 10.00      B   
ATOM   2091 HH21 ARG    65      26.721 -41.122  -0.091  1.00 10.00      B   
ATOM   2092 HH22 ARG    65      27.149 -41.916   1.474  1.00 10.00      B   
ATOM   2093  C   ARG    65      18.372 -40.314   0.798  1.00 10.00      B   
ATOM   2094  O   ARG    65      18.085 -41.125   1.679  1.00 10.00      B   
ATOM   2095  N   TYR    66      17.544 -39.351   0.385  1.00 10.00      B   
ATOM   2096  HN  TYR    66      17.846 -38.744  -0.323  1.00 10.00      B   
ATOM   2097  CA  TYR    66      16.209 -39.160   0.958  1.00 10.00      B   
ATOM   2098  CB  TYR    66      15.332 -40.410   0.805  1.00 10.00      B   
ATOM   2099  CG  TYR    66      15.168 -40.878  -0.623  1.00 10.00      B   
ATOM   2100  CD1 TYR    66      15.429 -42.194  -0.978  1.00 10.00      B   
ATOM   2101  CD2 TYR    66      14.759 -40.000  -1.619  1.00 10.00      B   
ATOM   2102  CE1 TYR    66      15.286 -42.623  -2.286  1.00 10.00      B   
ATOM   2103  CE2 TYR    66      14.612 -40.422  -2.927  1.00 10.00      B   
ATOM   2104  CZ  TYR    66      14.877 -41.733  -3.255  1.00 10.00      B   
ATOM   2105  OH  TYR    66      14.731 -42.154  -4.558  1.00 10.00      B   
ATOM   2106  HH  TYR    66      15.199 -41.540  -5.143  1.00 10.00      B   
ATOM   2107  C   TYR    66      16.309 -38.728   2.420  1.00 10.00      B   
ATOM   2108  O   TYR    66      16.391 -39.561   3.326  1.00 10.00      B   
ATOM   2109  N   PRO    67      16.318 -37.409   2.658  1.00 10.00      B   
ATOM   2110  CA  PRO    67      16.437 -36.834   4.005  1.00 10.00      B   
ATOM   2111  CB  PRO    67      16.282 -35.325   3.776  1.00 10.00      B   
ATOM   2112  CG  PRO    67      15.707 -35.191   2.407  1.00 10.00      B   
ATOM   2113  CD  PRO    67      16.214 -36.366   1.629  1.00 10.00      B   
ATOM   2114  C   PRO    67      15.373 -37.332   4.981  1.00 10.00      B   
ATOM   2115  O   PRO    67      15.665 -37.559   6.158  1.00 10.00      B   
ATOM   2116  N   ASN    68      14.142 -37.482   4.489  1.00 10.00      B   
ATOM   2117  HN  ASN    68      13.987 -37.280   3.540  1.00 10.00      B   
ATOM   2118  CA  ASN    68      13.015 -37.947   5.309  1.00 10.00      B   
ATOM   2119  CB  ASN    68      13.225 -39.395   5.784  1.00 10.00      B   
ATOM   2120  CG  ASN    68      12.921 -40.426   4.713  1.00 10.00      B   
ATOM   2121  OD1 ASN    68      11.785 -40.878   4.569  1.00 10.00      B   
ATOM   2122  ND2 ASN    68      13.935 -40.814   3.958  1.00 10.00      B   
ATOM   2123 HD21 ASN    68      14.822 -40.419   4.130  1.00 10.00      B   
ATOM   2124 HD22 ASN    68      13.763 -41.468   3.251  1.00 10.00      B   
ATOM   2125  C   ASN    68      12.779 -37.025   6.506  1.00 10.00      B   
ATOM   2126  O   ASN    68      12.210 -37.436   7.519  1.00 10.00      B   
ATOM   2127  N   ASP    69      13.205 -35.771   6.366  1.00 10.00      B   
ATOM   2128  HN  ASP    69      13.614 -35.503   5.517  1.00 10.00      B   
ATOM   2129  CA  ASP    69      13.069 -34.775   7.425  1.00 10.00      B   
ATOM   2130  CB  ASP    69      14.407 -34.579   8.146  1.00 10.00      B   
ATOM   2131  CG  ASP    69      14.415 -33.384   9.081  1.00 10.00      B   
ATOM   2132  OD1 ASP    69      14.004 -33.534  10.252  1.00 10.00      B   
ATOM   2133  OD2 ASP    69      14.849 -32.291   8.652  1.00 10.00      B   
ATOM   2134  C   ASP    69      12.595 -33.450   6.844  1.00 10.00      B   
ATOM   2135  O   ASP    69      13.199 -32.937   5.901  1.00 10.00      B   
ATOM   2136  N   PRO    70      11.511 -32.890   7.407  1.00 10.00      B   
ATOM   2137  CA  PRO    70      10.917 -31.624   6.949  1.00 10.00      B   
ATOM   2138  CB  PRO    70       9.938 -31.277   8.071  1.00 10.00      B   
ATOM   2139  CG  PRO    70       9.534 -32.599   8.619  1.00 10.00      B   
ATOM   2140  CD  PRO    70      10.761 -33.461   8.544  1.00 10.00      B   
ATOM   2141  C   PRO    70      11.925 -30.489   6.769  1.00 10.00      B   
ATOM   2142  O   PRO    70      12.027 -29.911   5.687  1.00 10.00      B   
ATOM   2143  N   LEU    71      12.684 -30.196   7.819  1.00 10.00      B   
ATOM   2144  HN  LEU    71      12.597 -30.732   8.636  1.00 10.00      B   
ATOM   2145  CA  LEU    71      13.662 -29.110   7.783  1.00 10.00      B   
ATOM   2146  CB  LEU    71      14.368 -28.968   9.135  1.00 10.00      B   
ATOM   2147  CG  LEU    71      13.479 -28.641  10.340  1.00 10.00      B   
ATOM   2148  CD1 LEU    71      14.317 -28.527  11.605  1.00 10.00      B   
ATOM   2149  CD2 LEU    71      12.691 -27.362  10.102  1.00 10.00      B   
ATOM   2150  C   LEU    71      14.687 -29.300   6.669  1.00 10.00      B   
ATOM   2151  O   LEU    71      15.026 -28.355   5.951  1.00 10.00      B   
ATOM   2152  N   THR    72      15.168 -30.525   6.522  1.00 10.00      B   
ATOM   2153  HN  THR    72      14.851 -31.238   7.124  1.00 10.00      B   
ATOM   2154  CA  THR    72      16.154 -30.836   5.499  1.00 10.00      B   
ATOM   2155  CB  THR    72      16.730 -32.253   5.682  1.00 10.00      B   
ATOM   2156  OG1 THR    72      16.940 -32.521   7.079  1.00 10.00      B   
ATOM   2157  HG1 THR    72      16.164 -32.230   7.586  1.00 10.00      B   
ATOM   2158  CG2 THR    72      18.055 -32.382   4.945  1.00 10.00      B   
ATOM   2159  C   THR    72      15.554 -30.706   4.097  1.00 10.00      B   
ATOM   2160  O   THR    72      16.204 -30.206   3.178  1.00 10.00      B   
ATOM   2161  N   ILE    73      14.308 -31.143   3.950  1.00 10.00      B   
ATOM   2162  HN  ILE    73      13.842 -31.518   4.730  1.00 10.00      B   
ATOM   2163  CA  ILE    73      13.608 -31.085   2.668  1.00 10.00      B   
ATOM   2164  CB  ILE    73      12.239 -31.800   2.742  1.00 10.00      B   
ATOM   2165  CG1 ILE    73      12.435 -33.308   2.907  1.00 10.00      B   
ATOM   2166  CG2 ILE    73      11.391 -31.501   1.514  1.00 10.00      B   
ATOM   2167  CD1 ILE    73      11.177 -34.042   3.316  1.00 10.00      B   
ATOM   2168  C   ILE    73      13.414 -29.640   2.199  1.00 10.00      B   
ATOM   2169  O   ILE    73      13.644 -29.318   1.028  1.00 10.00      B   
ATOM   2170  N   GLU    74      12.996 -28.777   3.118  1.00 10.00      B   
ATOM   2171  HN  GLU    74      12.822 -29.099   4.032  1.00 10.00      B   
ATOM   2172  CA  GLU    74      12.768 -27.370   2.809  1.00 10.00      B   
ATOM   2173  CB  GLU    74      12.308 -26.620   4.055  1.00 10.00      B   
ATOM   2174  CG  GLU    74      10.967 -27.072   4.599  1.00 10.00      B   
ATOM   2175  CD  GLU    74      10.550 -26.259   5.800  1.00 10.00      B   
ATOM   2176  OE1 GLU    74      10.682 -26.756   6.936  1.00 10.00      B   
ATOM   2177  OE2 GLU    74      10.107 -25.100   5.617  1.00 10.00      B   
ATOM   2178  C   GLU    74      14.021 -26.702   2.253  1.00 10.00      B   
ATOM   2179  O   GLU    74      13.991 -26.094   1.181  1.00 10.00      B   
ATOM   2180  N   LYS    75      15.124 -26.825   2.983  1.00 10.00      B   
ATOM   2181  HN  LYS    75      15.088 -27.339   3.821  1.00 10.00      B   
ATOM   2182  CA  LYS    75      16.384 -26.220   2.569  1.00 10.00      B   
ATOM   2183  CB  LYS    75      17.437 -26.337   3.671  1.00 10.00      B   
ATOM   2184  CG  LYS    75      17.478 -25.157   4.628  1.00 10.00      B   
ATOM   2185  CD  LYS    75      18.511 -25.379   5.720  1.00 10.00      B   
ATOM   2186  CE  LYS    75      18.775 -24.105   6.505  1.00 10.00      B   
ATOM   2187  NZ  LYS    75      19.664 -24.348   7.672  1.00 10.00      B   
ATOM   2188  HZ1 LYS    75      19.135 -24.835   8.432  1.00 10.00      B   
ATOM   2189  HZ2 LYS    75      20.026 -23.446   8.040  1.00 10.00      B   
ATOM   2190  HZ3 LYS    75      20.469 -24.945   7.392  1.00 10.00      B   
ATOM   2191  C   LYS    75      16.904 -26.822   1.268  1.00 10.00      B   
ATOM   2192  O   LYS    75      17.444 -26.109   0.424  1.00 10.00      B   
ATOM   2193  N   LEU    76      16.734 -28.132   1.112  1.00 10.00      B   
ATOM   2194  HN  LEU    76      16.299 -28.646   1.829  1.00 10.00      B   
ATOM   2195  CA  LEU    76      17.181 -28.830  -0.092  1.00 10.00      B   
ATOM   2196  CB  LEU    76      16.911 -30.335   0.034  1.00 10.00      B   
ATOM   2197  CG  LEU    76      18.138 -31.254   0.020  1.00 10.00      B   
ATOM   2198  CD1 LEU    76      17.828 -32.569   0.718  1.00 10.00      B   
ATOM   2199  CD2 LEU    76      18.598 -31.513  -1.407  1.00 10.00      B   
ATOM   2200  C   LEU    76      16.482 -28.273  -1.330  1.00 10.00      B   
ATOM   2201  O   LEU    76      17.107 -28.057  -2.369  1.00 10.00      B   
ATOM   2202  N   SER    77      15.186 -28.024  -1.202  1.00 10.00      B   
ATOM   2203  HN  SER    77      14.747 -28.206  -0.344  1.00 10.00      B   
ATOM   2204  CA  SER    77      14.397 -27.490  -2.300  1.00 10.00      B   
ATOM   2205  CB  SER    77      12.908 -27.551  -1.957  1.00 10.00      B   
ATOM   2206  OG  SER    77      12.551 -28.844  -1.498  1.00 10.00      B   
ATOM   2207  HG  SER    77      12.834 -28.953  -0.580  1.00 10.00      B   
ATOM   2208  C   SER    77      14.818 -26.059  -2.632  1.00 10.00      B   
ATOM   2209  O   SER    77      14.990 -25.711  -3.801  1.00 10.00      B   
ATOM   2210  N   ASP    78      15.010 -25.242  -1.598  1.00 10.00      B   
ATOM   2211  HN  ASP    78      14.879 -25.586  -0.685  1.00 10.00      B   
ATOM   2212  CA  ASP    78      15.422 -23.850  -1.783  1.00 10.00      B   
ATOM   2213  CB  ASP    78      15.471 -23.124  -0.431  1.00 10.00      B   
ATOM   2214  CG  ASP    78      16.030 -21.717  -0.529  1.00 10.00      B   
ATOM   2215  OD1 ASP    78      15.270 -20.791  -0.885  1.00 10.00      B   
ATOM   2216  OD2 ASP    78      17.231 -21.528  -0.237  1.00 10.00      B   
ATOM   2217  C   ASP    78      16.786 -23.786  -2.465  1.00 10.00      B   
ATOM   2218  O   ASP    78      17.024 -22.953  -3.344  1.00 10.00      B   
ATOM   2219  N   PHE    79      17.662 -24.696  -2.062  1.00 10.00      B   
ATOM   2220  HN  PHE    79      17.392 -25.330  -1.363  1.00 10.00      B   
ATOM   2221  CA  PHE    79      19.011 -24.789  -2.606  1.00 10.00      B   
ATOM   2222  CB  PHE    79      19.746 -25.949  -1.923  1.00 10.00      B   
ATOM   2223  CG  PHE    79      21.207 -25.707  -1.675  1.00 10.00      B   
ATOM   2224  CD1 PHE    79      21.619 -24.771  -0.742  1.00 10.00      B   
ATOM   2225  CD2 PHE    79      22.169 -26.424  -2.364  1.00 10.00      B   
ATOM   2226  CE1 PHE    79      22.963 -24.553  -0.505  1.00 10.00      B   
ATOM   2227  CE2 PHE    79      23.516 -26.212  -2.133  1.00 10.00      B   
ATOM   2228  CZ  PHE    79      23.913 -25.275  -1.201  1.00 10.00      B   
ATOM   2229  C   PHE    79      18.975 -25.014  -4.118  1.00 10.00      B   
ATOM   2230  O   PHE    79      19.655 -24.322  -4.878  1.00 10.00      B   
ATOM   2231  N   PHE    80      18.164 -25.971  -4.546  1.00 10.00      B   
ATOM   2232  HN  PHE    80      17.634 -26.477  -3.892  1.00 10.00      B   
ATOM   2233  CA  PHE    80      18.042 -26.296  -5.960  1.00 10.00      B   
ATOM   2234  CB  PHE    80      17.315 -27.626  -6.151  1.00 10.00      B   
ATOM   2235  CG  PHE    80      18.184 -28.834  -5.946  1.00 10.00      B   
ATOM   2236  CD1 PHE    80      17.714 -29.925  -5.236  1.00 10.00      B   
ATOM   2237  CD2 PHE    80      19.466 -28.883  -6.471  1.00 10.00      B   
ATOM   2238  CE1 PHE    80      18.503 -31.044  -5.053  1.00 10.00      B   
ATOM   2239  CE2 PHE    80      20.262 -29.998  -6.290  1.00 10.00      B   
ATOM   2240  CZ  PHE    80      19.778 -31.081  -5.580  1.00 10.00      B   
ATOM   2241  C   PHE    80      17.340 -25.194  -6.747  1.00 10.00      B   
ATOM   2242  O   PHE    80      17.726 -24.890  -7.879  1.00 10.00      B   
ATOM   2243  N   SER    81      16.320 -24.591  -6.148  1.00 10.00      B   
ATOM   2244  HN  SER    81      16.059 -24.875  -5.242  1.00 10.00      B   
ATOM   2245  CA  SER    81      15.567 -23.525  -6.802  1.00 10.00      B   
ATOM   2246  CB  SER    81      14.410 -23.064  -5.913  1.00 10.00      B   
ATOM   2247  OG  SER    81      13.507 -24.128  -5.647  1.00 10.00      B   
ATOM   2248  HG  SER    81      13.882 -24.963  -5.976  1.00 10.00      B   
ATOM   2249  C   SER    81      16.462 -22.340  -7.167  1.00 10.00      B   
ATOM   2250  O   SER    81      16.337 -21.763  -8.251  1.00 10.00      B   
ATOM   2251  N   LYS    82      17.382 -21.995  -6.274  1.00 10.00      B   
ATOM   2252  HN  LYS    82      17.445 -22.500  -5.432  1.00 10.00      B   
ATOM   2253  CA  LYS    82      18.294 -20.879  -6.505  1.00 10.00      B   
ATOM   2254  CB  LYS    82      18.983 -20.466  -5.206  1.00 10.00      B   
ATOM   2255  CG  LYS    82      18.091 -19.681  -4.261  1.00 10.00      B   
ATOM   2256  CD  LYS    82      18.726 -19.552  -2.891  1.00 10.00      B   
ATOM   2257  CE  LYS    82      17.859 -18.724  -1.960  1.00 10.00      B   
ATOM   2258  NZ  LYS    82      18.158 -19.016  -0.536  1.00 10.00      B   
ATOM   2259  HZ1 LYS    82      17.881 -19.999  -0.310  1.00 10.00      B   
ATOM   2260  HZ2 LYS    82      17.628 -18.369   0.079  1.00 10.00      B   
ATOM   2261  HZ3 LYS    82      19.174 -18.901  -0.351  1.00 10.00      B   
ATOM   2262  C   LYS    82      19.329 -21.203  -7.581  1.00 10.00      B   
ATOM   2263  O   LYS    82      20.046 -20.318  -8.052  1.00 10.00      B   
ATOM   2264  N   MET    83      19.403 -22.470  -7.970  1.00 10.00      B   
ATOM   2265  HN  MET    83      18.803 -23.134  -7.564  1.00 10.00      B   
ATOM   2266  CA  MET    83      20.346 -22.901  -8.991  1.00 10.00      B   
ATOM   2267  CB  MET    83      21.129 -24.133  -8.530  1.00 10.00      B   
ATOM   2268  CG  MET    83      22.055 -23.886  -7.349  1.00 10.00      B   
ATOM   2269  SD  MET    83      23.124 -22.444  -7.564  1.00 10.00      B   
ATOM   2270  CE  MET    83      23.957 -22.850  -9.099  1.00 10.00      B   
ATOM   2271  C   MET    83      19.620 -23.197 -10.297  1.00 10.00      B   
ATOM   2272  O   MET    83      20.164 -23.860 -11.181  1.00 10.00      B   
ATOM   2273  N   GLU    84      18.384 -22.702 -10.398  1.00 10.00      B   
ATOM   2274  HN  GLU    84      18.017 -22.195  -9.640  1.00 10.00      B   
ATOM   2275  CA  GLU    84      17.548 -22.884 -11.589  1.00 10.00      B   
ATOM   2276  CB  GLU    84      18.248 -22.358 -12.848  1.00 10.00      B   
ATOM   2277  CG  GLU    84      18.709 -20.913 -12.765  1.00 10.00      B   
ATOM   2278  CD  GLU    84      19.547 -20.517 -13.960  1.00 10.00      B   
ATOM   2279  OE1 GLU    84      19.012 -20.511 -15.090  1.00 10.00      B   
ATOM   2280  OE2 GLU    84      20.750 -20.222 -13.781  1.00 10.00      B   
ATOM   2281  C   GLU    84      17.149 -24.346 -11.784  1.00 10.00      B   
ATOM   2282  O   GLU    84      16.785 -24.763 -12.885  1.00 10.00      B   
ATOM   2283  N   MET    85      17.202 -25.118 -10.711  1.00 10.00      B   
ATOM   2284  HN  MET    85      17.478 -24.727  -9.853  1.00 10.00      B   
ATOM   2285  CA  MET    85      16.856 -26.530 -10.772  1.00 10.00      B   
ATOM   2286  CB  MET    85      17.936 -27.383 -10.102  1.00 10.00      B   
ATOM   2287  CG  MET    85      19.298 -27.285 -10.775  1.00 10.00      B   
ATOM   2288  SD  MET    85      20.584 -28.189  -9.892  1.00 10.00      B   
ATOM   2289  CE  MET    85      20.025 -29.873 -10.131  1.00 10.00      B   
ATOM   2290  C   MET    85      15.486 -26.789 -10.151  1.00 10.00      B   
ATOM   2291  O   MET    85      15.372 -27.433  -9.104  1.00 10.00      B   
ATOM   2292  N   GLU    86      14.450 -26.287 -10.812  1.00 10.00      B   
ATOM   2293  HN  GLU    86      14.613 -25.804 -11.651  1.00 10.00      B   
ATOM   2294  CA  GLU    86      13.076 -26.445 -10.346  1.00 10.00      B   
ATOM   2295  CB  GLU    86      12.126 -25.601 -11.196  1.00 10.00      B   
ATOM   2296  CG  GLU    86      12.235 -24.106 -10.953  1.00 10.00      B   
ATOM   2297  CD  GLU    86      11.843 -23.718  -9.542  1.00 10.00      B   
ATOM   2298  OE1 GLU    86      10.811 -24.217  -9.044  1.00 10.00      B   
ATOM   2299  OE2 GLU    86      12.558 -22.906  -8.922  1.00 10.00      B   
ATOM   2300  C   GLU    86      12.653 -27.905 -10.402  1.00 10.00      B   
ATOM   2301  O   GLU    86      11.913 -28.382  -9.541  1.00 10.00      B   
ATOM   2302  N   LYS    87      13.144 -28.608 -11.415  1.00 10.00      B   
ATOM   2303  HN  LYS    87      13.731 -28.159 -12.061  1.00 10.00      B   
ATOM   2304  CA  LYS    87      12.838 -30.020 -11.602  1.00 10.00      B   
ATOM   2305  CB  LYS    87      13.576 -30.549 -12.839  1.00 10.00      B   
ATOM   2306  CG  LYS    87      13.698 -32.064 -12.919  1.00 10.00      B   
ATOM   2307  CD  LYS    87      14.358 -32.490 -14.220  1.00 10.00      B   
ATOM   2308  CE  LYS    87      14.842 -33.929 -14.158  1.00 10.00      B   
ATOM   2309  NZ  LYS    87      16.242 -34.038 -13.662  1.00 10.00      B   
ATOM   2310  HZ1 LYS    87      16.597 -35.003 -13.813  1.00 10.00      B   
ATOM   2311  HZ2 LYS    87      16.285 -33.823 -12.639  1.00 10.00      B   
ATOM   2312  HZ3 LYS    87      16.860 -33.370 -14.171  1.00 10.00      B   
ATOM   2313  C   LYS    87      13.225 -30.817 -10.360  1.00 10.00      B   
ATOM   2314  O   LYS    87      12.436 -31.612  -9.843  1.00 10.00      B   
ATOM   2315  N   GLU    88      14.436 -30.585  -9.876  1.00 10.00      B   
ATOM   2316  HN  GLU    88      15.021 -29.944 -10.334  1.00 10.00      B   
ATOM   2317  CA  GLU    88      14.923 -31.272  -8.691  1.00 10.00      B   
ATOM   2318  CB  GLU    88      16.442 -31.152  -8.580  1.00 10.00      B   
ATOM   2319  CG  GLU    88      17.206 -32.345  -9.137  1.00 10.00      B   
ATOM   2320  CD  GLU    88      16.982 -32.561 -10.622  1.00 10.00      B   
ATOM   2321  OE1 GLU    88      17.092 -31.587 -11.392  1.00 10.00      B   
ATOM   2322  OE2 GLU    88      16.710 -33.714 -11.029  1.00 10.00      B   
ATOM   2323  C   GLU    88      14.246 -30.737  -7.432  1.00 10.00      B   
ATOM   2324  O   GLU    88      14.014 -31.482  -6.485  1.00 10.00      B   
ATOM   2325  N   SER    89      13.914 -29.446  -7.443  1.00 10.00      B   
ATOM   2326  HN  SER    89      14.119 -28.911  -8.237  1.00 10.00      B   
ATOM   2327  CA  SER    89      13.253 -28.805  -6.308  1.00 10.00      B   
ATOM   2328  CB  SER    89      13.018 -27.318  -6.590  1.00 10.00      B   
ATOM   2329  OG  SER    89      14.242 -26.640  -6.814  1.00 10.00      B   
ATOM   2330  HG  SER    89      14.663 -26.993  -7.611  1.00 10.00      B   
ATOM   2331  C   SER    89      11.927 -29.488  -5.983  1.00 10.00      B   
ATOM   2332  O   SER    89      11.615 -29.742  -4.819  1.00 10.00      B   
ATOM   2333  N   SER    90      11.147 -29.782  -7.014  1.00 10.00      B   
ATOM   2334  HN  SER    90      11.436 -29.539  -7.923  1.00 10.00      B   
ATOM   2335  CA  SER    90       9.867 -30.445  -6.824  1.00 10.00      B   
ATOM   2336  CB  SER    90       9.056 -30.411  -8.120  1.00 10.00      B   
ATOM   2337  OG  SER    90       9.038 -29.107  -8.676  1.00 10.00      B   
ATOM   2338  HG  SER    90       9.501 -28.500  -8.087  1.00 10.00      B   
ATOM   2339  C   SER    90      10.078 -31.890  -6.376  1.00 10.00      B   
ATOM   2340  O   SER    90       9.350 -32.400  -5.521  1.00 10.00      B   
ATOM   2341  N   LEU    91      11.105 -32.524  -6.940  1.00 10.00      B   
ATOM   2342  HN  LEU    91      11.664 -32.038  -7.583  1.00 10.00      B   
ATOM   2343  CA  LEU    91      11.429 -33.915  -6.636  1.00 10.00      B   
ATOM   2344  CB  LEU    91      12.582 -34.417  -7.508  1.00 10.00      B   
ATOM   2345  CG  LEU    91      12.219 -34.792  -8.947  1.00 10.00      B   
ATOM   2346  CD1 LEU    91      13.472 -34.980  -9.787  1.00 10.00      B   
ATOM   2347  CD2 LEU    91      11.365 -36.052  -8.971  1.00 10.00      B   
ATOM   2348  C   LEU    91      11.729 -34.142  -5.159  1.00 10.00      B   
ATOM   2349  O   LEU    91      11.456 -35.219  -4.630  1.00 10.00      B   
ATOM   2350  N   VAL    92      12.287 -33.132  -4.495  1.00 10.00      B   
ATOM   2351  HN  VAL    92      12.492 -32.298  -4.972  1.00 10.00      B   
ATOM   2352  CA  VAL    92      12.607 -33.245  -3.073  1.00 10.00      B   
ATOM   2353  CB  VAL    92      13.239 -31.956  -2.500  1.00 10.00      B   
ATOM   2354  CG1 VAL    92      13.773 -32.205  -1.098  1.00 10.00      B   
ATOM   2355  CG2 VAL    92      14.350 -31.444  -3.401  1.00 10.00      B   
ATOM   2356  C   VAL    92      11.355 -33.593  -2.272  1.00 10.00      B   
ATOM   2357  O   VAL    92      11.382 -34.469  -1.403  1.00 10.00      B   
ATOM   2358  N   TYR    93      10.257 -32.919  -2.588  1.00 10.00      B   
ATOM   2359  HN  TYR    93      10.298 -32.247  -3.303  1.00 10.00      B   
ATOM   2360  CA  TYR    93       8.992 -33.157  -1.906  1.00 10.00      B   
ATOM   2361  CB  TYR    93       8.063 -31.948  -2.037  1.00 10.00      B   
ATOM   2362  CG  TYR    93       8.394 -30.797  -1.112  1.00 10.00      B   
ATOM   2363  CD1 TYR    93       9.237 -29.775  -1.521  1.00 10.00      B   
ATOM   2364  CD2 TYR    93       7.854 -30.727   0.168  1.00 10.00      B   
ATOM   2365  CE1 TYR    93       9.533 -28.715  -0.686  1.00 10.00      B   
ATOM   2366  CE2 TYR    93       8.149 -29.671   1.012  1.00 10.00      B   
ATOM   2367  CZ  TYR    93       8.989 -28.667   0.578  1.00 10.00      B   
ATOM   2368  OH  TYR    93       9.281 -27.606   1.406  1.00 10.00      B   
ATOM   2369  HH  TYR    93       9.587 -26.861   0.873  1.00 10.00      B   
ATOM   2370  C   TYR    93       8.298 -34.396  -2.461  1.00 10.00      B   
ATOM   2371  O   TYR    93       7.785 -35.216  -1.704  1.00 10.00      B   
ATOM   2372  N   GLU    94       8.301 -34.531  -3.785  1.00 10.00      B   
ATOM   2373  HN  GLU    94       8.746 -33.847  -4.334  1.00 10.00      B   
ATOM   2374  CA  GLU    94       7.658 -35.665  -4.449  1.00 10.00      B   
ATOM   2375  CB  GLU    94       7.830 -35.577  -5.968  1.00 10.00      B   
ATOM   2376  CG  GLU    94       7.148 -34.378  -6.603  1.00 10.00      B   
ATOM   2377  CD  GLU    94       7.119 -34.462  -8.113  1.00 10.00      B   
ATOM   2378  OE1 GLU    94       8.194 -34.382  -8.744  1.00 10.00      B   
ATOM   2379  OE2 GLU    94       6.018 -34.611  -8.682  1.00 10.00      B   
ATOM   2380  C   GLU    94       8.194 -36.999  -3.939  1.00 10.00      B   
ATOM   2381  O   GLU    94       7.426 -37.920  -3.655  1.00 10.00      B   
ATOM   2382  N   ASN    95       9.513 -37.095  -3.822  1.00 10.00      B   
ATOM   2383  HN  ASN    95      10.074 -36.323  -4.063  1.00 10.00      B   
ATOM   2384  CA  ASN    95      10.150 -38.316  -3.345  1.00 10.00      B   
ATOM   2385  CB  ASN    95      11.674 -38.211  -3.439  1.00 10.00      B   
ATOM   2386  CG  ASN    95      12.207 -38.583  -4.811  1.00 10.00      B   
ATOM   2387  OD1 ASN    95      11.660 -39.454  -5.492  1.00 10.00      B   
ATOM   2388  ND2 ASN    95      13.280 -37.927  -5.221  1.00 10.00      B   
ATOM   2389 HD21 ASN    95      13.660 -37.248  -4.623  1.00 10.00      B   
ATOM   2390 HD22 ASN    95      13.655 -38.147  -6.103  1.00 10.00      B   
ATOM   2391  C   ASN    95       9.733 -38.622  -1.915  1.00 10.00      B   
ATOM   2392  O   ASN    95       9.446 -39.768  -1.574  1.00 10.00      B   
ATOM   2393  N   ALA    96       9.682 -37.586  -1.086  1.00 10.00      B   
ATOM   2394  HN  ALA    96       9.901 -36.692  -1.424  1.00 10.00      B   
ATOM   2395  CA  ALA    96       9.296 -37.741   0.309  1.00 10.00      B   
ATOM   2396  CB  ALA    96       9.534 -36.445   1.067  1.00 10.00      B   
ATOM   2397  C   ALA    96       7.833 -38.161   0.413  1.00 10.00      B   
ATOM   2398  O   ALA    96       7.469 -38.969   1.263  1.00 10.00      B   
ATOM   2399  N   ILE    97       7.006 -37.608  -0.468  1.00 10.00      B   
ATOM   2400  HN  ILE    97       7.368 -36.963  -1.118  1.00 10.00      B   
ATOM   2401  CA  ILE    97       5.580 -37.915  -0.499  1.00 10.00      B   
ATOM   2402  CB  ILE    97       4.852 -37.041  -1.554  1.00 10.00      B   
ATOM   2403  CG1 ILE    97       4.642 -35.620  -1.019  1.00 10.00      B   
ATOM   2404  CG2 ILE    97       3.527 -37.659  -1.986  1.00 10.00      B   
ATOM   2405  CD1 ILE    97       4.179 -34.626  -2.066  1.00 10.00      B   
ATOM   2406  C   ILE    97       5.351 -39.400  -0.792  1.00 10.00      B   
ATOM   2407  O   ILE    97       4.471 -40.035  -0.206  1.00 10.00      B   
ATOM   2408  N   LYS    98       6.160 -39.949  -1.688  1.00 10.00      B   
ATOM   2409  HN  LYS    98       6.846 -39.393  -2.117  1.00 10.00      B   
ATOM   2410  CA  LYS    98       6.047 -41.354  -2.055  1.00 10.00      B   
ATOM   2411  CB  LYS    98       6.724 -41.625  -3.398  1.00 10.00      B   
ATOM   2412  CG  LYS    98       6.064 -40.905  -4.562  1.00 10.00      B   
ATOM   2413  CD  LYS    98       6.762 -41.210  -5.873  1.00 10.00      B   
ATOM   2414  CE  LYS    98       6.164 -40.404  -7.013  1.00 10.00      B   
ATOM   2415  NZ  LYS    98       6.858 -40.674  -8.300  1.00 10.00      B   
ATOM   2416  HZ1 LYS    98       6.679 -41.652  -8.609  1.00 10.00      B   
ATOM   2417  HZ2 LYS    98       7.884 -40.544  -8.187  1.00 10.00      B   
ATOM   2418  HZ3 LYS    98       6.518 -40.022  -9.035  1.00 10.00      B   
ATOM   2419  C   LYS    98       6.607 -42.261  -0.967  1.00 10.00      B   
ATOM   2420  O   LYS    98       6.102 -43.358  -0.745  1.00 10.00      B   
ATOM   2421  N   LYS    99       7.647 -41.795  -0.286  1.00 10.00      B   
ATOM   2422  HN  LYS    99       8.009 -40.910  -0.507  1.00 10.00      B   
ATOM   2423  CA  LYS    99       8.264 -42.570   0.781  1.00 10.00      B   
ATOM   2424  CB  LYS    99       9.673 -42.054   1.088  1.00 10.00      B   
ATOM   2425  CG  LYS    99      10.672 -42.260  -0.042  1.00 10.00      B   
ATOM   2426  CD  LYS    99      10.793 -43.727  -0.417  1.00 10.00      B   
ATOM   2427  CE  LYS    99      11.621 -43.908  -1.678  1.00 10.00      B   
ATOM   2428  NZ  LYS    99      11.748 -45.339  -2.064  1.00 10.00      B   
ATOM   2429  HZ1 LYS    99      10.809 -45.755  -2.218  1.00 10.00      B   
ATOM   2430  HZ2 LYS    99      12.232 -45.874  -1.315  1.00 10.00      B   
ATOM   2431  HZ3 LYS    99      12.300 -45.425  -2.943  1.00 10.00      B   
ATOM   2432  C   LYS    99       7.398 -42.544   2.036  1.00 10.00      B   
ATOM   2433  O   LYS    99       7.309 -43.534   2.763  1.00 10.00      B   
ATOM   2434  N   TYR   100       6.756 -41.408   2.279  1.00 10.00      B   
ATOM   2435  HN  TYR   100       6.874 -40.651   1.661  1.00 10.00      B   
ATOM   2436  CA  TYR   100       5.885 -41.240   3.436  1.00 10.00      B   
ATOM   2437  CB  TYR   100       6.468 -40.201   4.401  1.00 10.00      B   
ATOM   2438  CG  TYR   100       7.226 -40.792   5.567  1.00 10.00      B   
ATOM   2439  CD1 TYR   100       6.588 -41.058   6.772  1.00 10.00      B   
ATOM   2440  CD2 TYR   100       8.578 -41.086   5.463  1.00 10.00      B   
ATOM   2441  CE1 TYR   100       7.277 -41.599   7.842  1.00 10.00      B   
ATOM   2442  CE2 TYR   100       9.274 -41.627   6.527  1.00 10.00      B   
ATOM   2443  CZ  TYR   100       8.619 -41.882   7.714  1.00 10.00      B   
ATOM   2444  OH  TYR   100       9.310 -42.424   8.774  1.00 10.00      B   
ATOM   2445  HH  TYR   100       8.746 -43.064   9.226  1.00 10.00      B   
ATOM   2446  C   TYR   100       4.478 -40.815   3.011  1.00 10.00      B   
ATOM   2447  O   TYR   100       4.107 -39.643   3.141  1.00 10.00      B   
ATOM   2448  N   PRO   101       3.663 -41.762   2.506  1.00 10.00      B   
ATOM   2449  CA  PRO   101       2.288 -41.477   2.065  1.00 10.00      B   
ATOM   2450  CB  PRO   101       1.816 -42.804   1.450  1.00 10.00      B   
ATOM   2451  CG  PRO   101       3.062 -43.593   1.225  1.00 10.00      B   
ATOM   2452  CD  PRO   101       4.010 -43.177   2.309  1.00 10.00      B   
ATOM   2453  C   PRO   101       1.389 -41.097   3.240  1.00 10.00      B   
ATOM   2454  O   PRO   101       0.310 -40.531   3.065  1.00 10.00      B   
ATOM   2455  N   VAL   102       1.851 -41.412   4.441  1.00 10.00      B   
ATOM   2456  HN  VAL   102       2.717 -41.862   4.510  1.00 10.00      B   
ATOM   2457  CA  VAL   102       1.111 -41.113   5.658  1.00 10.00      B   
ATOM   2458  CB  VAL   102       1.484 -42.091   6.793  1.00 10.00      B   
ATOM   2459  CG1 VAL   102       0.981 -43.492   6.478  1.00 10.00      B   
ATOM   2460  CG2 VAL   102       2.992 -42.103   7.014  1.00 10.00      B   
ATOM   2461  C   VAL   102       1.379 -39.682   6.119  1.00 10.00      B   
ATOM   2462  O   VAL   102       0.682 -39.153   6.984  1.00 10.00      B   
ATOM   2463  N   SER   103       2.390 -39.055   5.534  1.00 10.00      B   
ATOM   2464  HN  SER   103       2.912 -39.519   4.843  1.00 10.00      B   
ATOM   2465  CA  SER   103       2.744 -37.692   5.892  1.00 10.00      B   
ATOM   2466  CB  SER   103       4.150 -37.648   6.496  1.00 10.00      B   
ATOM   2467  OG  SER   103       4.313 -38.665   7.474  1.00 10.00      B   
ATOM   2468  HG  SER   103       3.469 -38.832   7.911  1.00 10.00      B   
ATOM   2469  C   SER   103       2.652 -36.769   4.684  1.00 10.00      B   
ATOM   2470  O   SER   103       3.117 -35.632   4.726  1.00 10.00      B   
ATOM   2471  N   THR   104       2.037 -37.266   3.613  1.00 10.00      B   
ATOM   2472  HN  THR   104       1.687 -38.183   3.646  1.00 10.00      B   
ATOM   2473  CA  THR   104       1.874 -36.494   2.384  1.00 10.00      B   
ATOM   2474  CB  THR   104       1.040 -37.276   1.354  1.00 10.00      B   
ATOM   2475  OG1 THR   104       1.671 -38.534   1.082  1.00 10.00      B   
ATOM   2476  HG1 THR   104       2.618 -38.462   1.254  1.00 10.00      B   
ATOM   2477  CG2 THR   104       0.891 -36.493   0.057  1.00 10.00      B   
ATOM   2478  C   THR   104       1.205 -35.149   2.659  1.00 10.00      B   
ATOM   2479  O   THR   104       1.620 -34.118   2.126  1.00 10.00      B   
ATOM   2480  N   GLU   105       0.185 -35.170   3.508  1.00 10.00      B   
ATOM   2481  HN  GLU   105      -0.077 -36.022   3.915  1.00 10.00      B   
ATOM   2482  CA  GLU   105      -0.553 -33.966   3.860  1.00 10.00      B   
ATOM   2483  CB  GLU   105      -1.705 -34.334   4.793  1.00 10.00      B   
ATOM   2484  CG  GLU   105      -2.625 -33.184   5.163  1.00 10.00      B   
ATOM   2485  CD  GLU   105      -3.794 -33.648   6.000  1.00 10.00      B   
ATOM   2486  OE1 GLU   105      -3.566 -34.132   7.127  1.00 10.00      B   
ATOM   2487  OE2 GLU   105      -4.945 -33.548   5.531  1.00 10.00      B   
ATOM   2488  C   GLU   105       0.363 -32.937   4.520  1.00 10.00      B   
ATOM   2489  O   GLU   105       0.456 -31.798   4.064  1.00 10.00      B   
ATOM   2490  N   THR   106       1.057 -33.362   5.573  1.00 10.00      B   
ATOM   2491  HN  THR   106       0.955 -34.290   5.871  1.00 10.00      B   
ATOM   2492  CA  THR   106       1.968 -32.497   6.308  1.00 10.00      B   
ATOM   2493  CB  THR   106       2.623 -33.282   7.457  1.00 10.00      B   
ATOM   2494  OG1 THR   106       1.885 -34.499   7.665  1.00 10.00      B   
ATOM   2495  HG1 THR   106       1.738 -34.625   8.610  1.00 10.00      B   
ATOM   2496  CG2 THR   106       2.608 -32.462   8.738  1.00 10.00      B   
ATOM   2497  C   THR   106       3.057 -31.929   5.397  1.00 10.00      B   
ATOM   2498  O   THR   106       3.402 -30.747   5.485  1.00 10.00      B   
ATOM   2499  N   LEU   107       3.583 -32.772   4.514  1.00 10.00      B   
ATOM   2500  HN  LEU   107       3.267 -33.702   4.498  1.00 10.00      B   
ATOM   2501  CA  LEU   107       4.624 -32.357   3.580  1.00 10.00      B   
ATOM   2502  CB  LEU   107       5.160 -33.562   2.801  1.00 10.00      B   
ATOM   2503  CG  LEU   107       5.898 -34.623   3.624  1.00 10.00      B   
ATOM   2504  CD1 LEU   107       6.127 -35.878   2.799  1.00 10.00      B   
ATOM   2505  CD2 LEU   107       7.217 -34.076   4.151  1.00 10.00      B   
ATOM   2506  C   LEU   107       4.102 -31.294   2.617  1.00 10.00      B   
ATOM   2507  O   LEU   107       4.778 -30.299   2.351  1.00 10.00      B   
ATOM   2508  N   CYS   108       2.889 -31.498   2.116  1.00 10.00      B   
ATOM   2509  HN  CYS   108       2.393 -32.308   2.371  1.00 10.00      B   
ATOM   2510  CA  CYS   108       2.277 -30.551   1.190  1.00 10.00      B   
ATOM   2511  CB  CYS   108       0.970 -31.104   0.626  1.00 10.00      B   
ATOM   2512  SG  CYS   108       1.166 -32.615  -0.345  1.00 10.00      B   
ATOM   2513  HG  CYS   108       1.588 -33.567   0.478  1.00 10.00      B   
ATOM   2514  C   CYS   108       2.041 -29.204   1.863  1.00 10.00      B   
ATOM   2515  O   CYS   108       2.127 -28.157   1.223  1.00 10.00      B   
ATOM   2516  N   LEU   109       1.757 -29.235   3.161  1.00 10.00      B   
ATOM   2517  HN  LEU   109       1.697 -30.104   3.618  1.00 10.00      B   
ATOM   2518  CA  LEU   109       1.529 -28.013   3.921  1.00 10.00      B   
ATOM   2519  CB  LEU   109       1.100 -28.339   5.351  1.00 10.00      B   
ATOM   2520  CG  LEU   109      -0.202 -29.128   5.503  1.00 10.00      B   
ATOM   2521  CD1 LEU   109      -0.444 -29.484   6.959  1.00 10.00      B   
ATOM   2522  CD2 LEU   109      -1.379 -28.350   4.934  1.00 10.00      B   
ATOM   2523  C   LEU   109       2.793 -27.161   3.933  1.00 10.00      B   
ATOM   2524  O   LEU   109       2.741 -25.945   3.753  1.00 10.00      B   
ATOM   2525  N   SER   110       3.932 -27.813   4.136  1.00 10.00      B   
ATOM   2526  HN  SER   110       3.911 -28.782   4.290  1.00 10.00      B   
ATOM   2527  CA  SER   110       5.214 -27.123   4.151  1.00 10.00      B   
ATOM   2528  CB  SER   110       6.300 -28.041   4.712  1.00 10.00      B   
ATOM   2529  OG  SER   110       5.870 -28.631   5.928  1.00 10.00      B   
ATOM   2530  HG  SER   110       6.094 -28.045   6.665  1.00 10.00      B   
ATOM   2531  C   SER   110       5.573 -26.659   2.744  1.00 10.00      B   
ATOM   2532  O   SER   110       6.118 -25.571   2.556  1.00 10.00      B   
ATOM   2533  N   TRP   111       5.248 -27.490   1.759  1.00 10.00      B   
ATOM   2534  HN  TRP   111       4.830 -28.351   1.980  1.00 10.00      B   
ATOM   2535  CA  TRP   111       5.511 -27.170   0.363  1.00 10.00      B   
ATOM   2536  CB  TRP   111       5.077 -28.334  -0.537  1.00 10.00      B   
ATOM   2537  CG  TRP   111       5.697 -28.326  -1.905  1.00 10.00      B   
ATOM   2538  CD1 TRP   111       6.557 -27.396  -2.413  1.00 10.00      B   
ATOM   2539  CD2 TRP   111       5.504 -29.299  -2.940  1.00 10.00      B   
ATOM   2540  NE1 TRP   111       6.912 -27.729  -3.696  1.00 10.00      B   
ATOM   2541  HE1 TRP   111       7.522 -27.215  -4.269  1.00 10.00      B   
ATOM   2542  CE2 TRP   111       6.279 -28.893  -4.045  1.00 10.00      B   
ATOM   2543  CE3 TRP   111       4.753 -30.473  -3.040  1.00 10.00      B   
ATOM   2544  CZ2 TRP   111       6.324 -29.619  -5.234  1.00 10.00      B   
ATOM   2545  CZ3 TRP   111       4.799 -31.192  -4.219  1.00 10.00      B   
ATOM   2546  CH2 TRP   111       5.579 -30.764  -5.301  1.00 10.00      B   
ATOM   2547  C   TRP   111       4.757 -25.903  -0.022  1.00 10.00      B   
ATOM   2548  O   TRP   111       5.320 -24.995  -0.628  1.00 10.00      B   
ATOM   2549  N   PHE   112       3.484 -25.849   0.355  1.00 10.00      B   
ATOM   2550  HN  PHE   112       3.097 -26.615   0.836  1.00 10.00      B   
ATOM   2551  CA  PHE   112       2.639 -24.697   0.066  1.00 10.00      B   
ATOM   2552  CB  PHE   112       1.196 -24.971   0.506  1.00 10.00      B   
ATOM   2553  CG  PHE   112       0.275 -23.792   0.362  1.00 10.00      B   
ATOM   2554  CD1 PHE   112      -0.105 -23.339  -0.892  1.00 10.00      B   
ATOM   2555  CD2 PHE   112      -0.209 -23.138   1.483  1.00 10.00      B   
ATOM   2556  CE1 PHE   112      -0.951 -22.254  -1.024  1.00 10.00      B   
ATOM   2557  CE2 PHE   112      -1.054 -22.053   1.358  1.00 10.00      B   
ATOM   2558  CZ  PHE   112      -1.425 -21.610   0.103  1.00 10.00      B   
ATOM   2559  C   PHE   112       3.177 -23.441   0.748  1.00 10.00      B   
ATOM   2560  O   PHE   112       3.271 -22.380   0.134  1.00 10.00      B   
ATOM   2561  N   ASP   113       3.556 -23.580   2.013  1.00 10.00      B   
ATOM   2562  HN  ASP   113       3.475 -24.459   2.439  1.00 10.00      B   
ATOM   2563  CA  ASP   113       4.084 -22.460   2.792  1.00 10.00      B   
ATOM   2564  CB  ASP   113       4.358 -22.906   4.235  1.00 10.00      B   
ATOM   2565  CG  ASP   113       4.430 -21.753   5.222  1.00 10.00      B   
ATOM   2566  OD1 ASP   113       5.469 -21.053   5.267  1.00 10.00      B   
ATOM   2567  OD2 ASP   113       3.453 -21.555   5.976  1.00 10.00      B   
ATOM   2568  C   ASP   113       5.371 -21.916   2.175  1.00 10.00      B   
ATOM   2569  O   ASP   113       5.677 -20.730   2.297  1.00 10.00      B   
ATOM   2570  N   ASN   114       6.107 -22.785   1.492  1.00 10.00      B   
ATOM   2571  HN  ASN   114       5.794 -23.712   1.407  1.00 10.00      B   
ATOM   2572  CA  ASN   114       7.372 -22.404   0.874  1.00 10.00      B   
ATOM   2573  CB  ASN   114       8.403 -23.524   1.027  1.00 10.00      B   
ATOM   2574  CG  ASN   114       9.115 -23.477   2.363  1.00 10.00      B   
ATOM   2575  OD1 ASN   114       9.422 -22.404   2.879  1.00 10.00      B   
ATOM   2576  ND2 ASN   114       9.377 -24.641   2.938  1.00 10.00      B   
ATOM   2577 HD21 ASN   114       9.101 -25.461   2.475  1.00 10.00      B   
ATOM   2578 HD22 ASN   114       9.831 -24.637   3.813  1.00 10.00      B   
ATOM   2579  C   ASN   114       7.227 -22.020  -0.596  1.00 10.00      B   
ATOM   2580  O   ASN   114       8.205 -21.622  -1.237  1.00 10.00      B   
ATOM   2581  N   SER   115       6.025 -22.142  -1.140  1.00 10.00      B   
ATOM   2582  HN  SER   115       5.276 -22.473  -0.597  1.00 10.00      B   
ATOM   2583  CA  SER   115       5.796 -21.793  -2.535  1.00 10.00      B   
ATOM   2584  CB  SER   115       5.084 -22.922  -3.283  1.00 10.00      B   
ATOM   2585  OG  SER   115       4.102 -23.530  -2.468  1.00 10.00      B   
ATOM   2586  HG  SER   115       4.535 -24.117  -1.835  1.00 10.00      B   
ATOM   2587  C   SER   115       5.025 -20.486  -2.657  1.00 10.00      B   
ATOM   2588  O   SER   115       4.811 -19.979  -3.754  1.00 10.00      B   
ATOM   2589  N   ILE   116       4.622 -19.935  -1.520  1.00 10.00      B   
ATOM   2590  HN  ILE   116       4.826 -20.385  -0.672  1.00 10.00      B   
ATOM   2591  CA  ILE   116       3.881 -18.680  -1.503  1.00 10.00      B   
ATOM   2592  CB  ILE   116       3.337 -18.362  -0.089  1.00 10.00      B   
ATOM   2593  CG1 ILE   116       2.282 -19.400   0.308  1.00 10.00      B   
ATOM   2594  CG2 ILE   116       2.749 -16.957  -0.027  1.00 10.00      B   
ATOM   2595  CD1 ILE   116       1.816 -19.294   1.743  1.00 10.00      B   
ATOM   2596  C   ILE   116       4.756 -17.537  -2.021  1.00 10.00      B   
ATOM   2597  O   ILE   116       4.269 -16.597  -2.643  1.00 10.00      B   
ATOM   2598  N   GLU   117       6.055 -17.636  -1.780  1.00 10.00      B   
ATOM   2599  HN  GLU   117       6.394 -18.407  -1.269  1.00 10.00      B   
ATOM   2600  CA  GLU   117       6.991 -16.619  -2.231  1.00 10.00      B   
ATOM   2601  CB  GLU   117       8.258 -16.622  -1.367  1.00 10.00      B   
ATOM   2602  CG  GLU   117       8.014 -16.333   0.111  1.00 10.00      B   
ATOM   2603  CD  GLU   117       7.621 -17.567   0.900  1.00 10.00      B   
ATOM   2604  OE1 GLU   117       7.586 -18.663   0.305  1.00 10.00      B   
ATOM   2605  OE2 GLU   117       7.360 -17.445   2.119  1.00 10.00      B   
ATOM   2606  C   GLU   117       7.343 -16.808  -3.711  1.00 10.00      B   
ATOM   2607  O   GLU   117       7.963 -15.941  -4.328  1.00 10.00      B   
ATOM   2608  N   LYS   118       6.940 -17.946  -4.270  1.00 10.00      B   
ATOM   2609  HN  LYS   118       6.436 -18.591  -3.726  1.00 10.00      B   
ATOM   2610  CA  LYS   118       7.191 -18.259  -5.673  1.00 10.00      B   
ATOM   2611  CB  LYS   118       8.249 -19.364  -5.806  1.00 10.00      B   
ATOM   2612  CG  LYS   118       8.632 -19.698  -7.243  1.00 10.00      B   
ATOM   2613  CD  LYS   118       9.892 -20.550  -7.311  1.00 10.00      B   
ATOM   2614  CE  LYS   118       9.680 -21.921  -6.683  1.00 10.00      B   
ATOM   2615  NZ  LYS   118      10.928 -22.733  -6.685  1.00 10.00      B   
ATOM   2616  HZ1 LYS   118      11.187 -22.998  -7.665  1.00 10.00      B   
ATOM   2617  HZ2 LYS   118      10.795 -23.601  -6.131  1.00 10.00      B   
ATOM   2618  HZ3 LYS   118      11.711 -22.189  -6.271  1.00 10.00      B   
ATOM   2619  C   LYS   118       5.882 -18.679  -6.333  1.00 10.00      B   
ATOM   2620  O   LYS   118       5.582 -19.866  -6.459  1.00 10.00      B   
ATOM   2621  N   TYR   119       5.108 -17.687  -6.741  1.00 10.00      B   
ATOM   2622  HN  TYR   119       5.430 -16.766  -6.641  1.00 10.00      B   
ATOM   2623  CA  TYR   119       3.806 -17.914  -7.353  1.00 10.00      B   
ATOM   2624  CB  TYR   119       3.039 -16.597  -7.493  1.00 10.00      B   
ATOM   2625  CG  TYR   119       2.784 -15.896  -6.179  1.00 10.00      B   
ATOM   2626  CD1 TYR   119       3.530 -14.786  -5.803  1.00 10.00      B   
ATOM   2627  CD2 TYR   119       1.800 -16.349  -5.311  1.00 10.00      B   
ATOM   2628  CE1 TYR   119       3.306 -14.150  -4.599  1.00 10.00      B   
ATOM   2629  CE2 TYR   119       1.566 -15.717  -4.106  1.00 10.00      B   
ATOM   2630  CZ  TYR   119       2.322 -14.620  -3.755  1.00 10.00      B   
ATOM   2631  OH  TYR   119       2.102 -14.001  -2.549  1.00 10.00      B   
ATOM   2632  HH  TYR   119       2.038 -14.670  -1.858  1.00 10.00      B   
ATOM   2633  C   TYR   119       3.894 -18.616  -8.701  1.00 10.00      B   
ATOM   2634  O   TYR   119       4.180 -17.993  -9.724  1.00 10.00      B   
ATOM   2635  N   ASP   120       3.662 -19.918  -8.689  1.00 10.00      B   
ATOM   2636  HN  ASP   120       3.489 -20.363  -7.831  1.00 10.00      B   
ATOM   2637  CA  ASP   120       3.669 -20.713  -9.906  1.00 10.00      B   
ATOM   2638  CB  ASP   120       4.999 -21.435 -10.110  1.00 10.00      B   
ATOM   2639  CG  ASP   120       5.051 -22.144 -11.448  1.00 10.00      B   
ATOM   2640  OD1 ASP   120       4.780 -23.359 -11.492  1.00 10.00      B   
ATOM   2641  OD2 ASP   120       5.355 -21.481 -12.466  1.00 10.00      B   
ATOM   2642  C   ASP   120       2.522 -21.708  -9.864  1.00 10.00      B   
ATOM   2643  O   ASP   120       2.513 -22.627  -9.043  1.00 10.00      B   
ATOM   2644  N   PHE   121       1.564 -21.512 -10.757  1.00 10.00      B   
ATOM   2645  HN  PHE   121       1.660 -20.776 -11.396  1.00 10.00      B   
ATOM   2646  CA  PHE   121       0.370 -22.347 -10.829  1.00 10.00      B   
ATOM   2647  CB  PHE   121      -0.558 -21.842 -11.935  1.00 10.00      B   
ATOM   2648  CG  PHE   121      -0.756 -20.350 -11.919  1.00 10.00      B   
ATOM   2649  CD1 PHE   121      -0.428 -19.582 -13.024  1.00 10.00      B   
ATOM   2650  CD2 PHE   121      -1.267 -19.714 -10.797  1.00 10.00      B   
ATOM   2651  CE1 PHE   121      -0.604 -18.212 -13.014  1.00 10.00      B   
ATOM   2652  CE2 PHE   121      -1.446 -18.344 -10.780  1.00 10.00      B   
ATOM   2653  CZ  PHE   121      -1.114 -17.592 -11.890  1.00 10.00      B   
ATOM   2654  C   PHE   121       0.692 -23.827 -11.019  1.00 10.00      B   
ATOM   2655  O   PHE   121      -0.007 -24.693 -10.492  1.00 10.00      B   
ATOM   2656  N   LYS   122       1.760 -24.120 -11.749  1.00 10.00      B   
ATOM   2657  HN  LYS   122       2.308 -23.395 -12.115  1.00 10.00      B   
ATOM   2658  CA  LYS   122       2.149 -25.503 -11.989  1.00 10.00      B   
ATOM   2659  CB  LYS   122       3.228 -25.597 -13.071  1.00 10.00      B   
ATOM   2660  CG  LYS   122       2.729 -25.236 -14.460  1.00 10.00      B   
ATOM   2661  CD  LYS   122       3.875 -24.940 -15.410  1.00 10.00      B   
ATOM   2662  CE  LYS   122       4.735 -23.801 -14.892  1.00 10.00      B   
ATOM   2663  NZ  LYS   122       5.421 -23.077 -15.991  1.00 10.00      B   
ATOM   2664  HZ1 LYS   122       6.177 -22.474 -15.603  1.00 10.00      B   
ATOM   2665  HZ2 LYS   122       4.740 -22.474 -16.501  1.00 10.00      B   
ATOM   2666  HZ3 LYS   122       5.841 -23.753 -16.660  1.00 10.00      B   
ATOM   2667  C   LYS   122       2.613 -26.159 -10.696  1.00 10.00      B   
ATOM   2668  O   LYS   122       2.295 -27.317 -10.429  1.00 10.00      B   
ATOM   2669  N   VAL   123       3.364 -25.415  -9.895  1.00 10.00      B   
ATOM   2670  HN  VAL   123       3.611 -24.504 -10.176  1.00 10.00      B   
ATOM   2671  CA  VAL   123       3.849 -25.925  -8.618  1.00 10.00      B   
ATOM   2672  CB  VAL   123       4.879 -24.975  -7.964  1.00 10.00      B   
ATOM   2673  CG1 VAL   123       5.316 -25.505  -6.604  1.00 10.00      B   
ATOM   2674  CG2 VAL   123       6.086 -24.797  -8.869  1.00 10.00      B   
ATOM   2675  C   VAL   123       2.679 -26.146  -7.661  1.00 10.00      B   
ATOM   2676  O   VAL   123       2.553 -27.214  -7.062  1.00 10.00      B   
ATOM   2677  N   PHE   124       1.812 -25.141  -7.553  1.00 10.00      B   
ATOM   2678  HN  PHE   124       1.962 -24.325  -8.079  1.00 10.00      B   
ATOM   2679  CA  PHE   124       0.648 -25.212  -6.675  1.00 10.00      B   
ATOM   2680  CB  PHE   124      -0.157 -23.911  -6.732  1.00 10.00      B   
ATOM   2681  CG  PHE   124       0.483 -22.761  -6.004  1.00 10.00      B   
ATOM   2682  CD1 PHE   124       0.820 -22.875  -4.664  1.00 10.00      B   
ATOM   2683  CD2 PHE   124       0.746 -21.567  -6.655  1.00 10.00      B   
ATOM   2684  CE1 PHE   124       1.407 -21.822  -3.989  1.00 10.00      B   
ATOM   2685  CE2 PHE   124       1.332 -20.510  -5.986  1.00 10.00      B   
ATOM   2686  CZ  PHE   124       1.663 -20.638  -4.651  1.00 10.00      B   
ATOM   2687  C   PHE   124      -0.243 -26.399  -7.022  1.00 10.00      B   
ATOM   2688  O   PHE   124      -0.639 -27.167  -6.141  1.00 10.00      B   
ATOM   2689  N   ASN   125      -0.542 -26.554  -8.308  1.00 10.00      B   
ATOM   2690  HN  ASN   125      -0.200 -25.903  -8.961  1.00 10.00      B   
ATOM   2691  CA  ASN   125      -1.382 -27.655  -8.773  1.00 10.00      B   
ATOM   2692  CB  ASN   125      -1.627 -27.559 -10.282  1.00 10.00      B   
ATOM   2693  CG  ASN   125      -2.635 -28.581 -10.785  1.00 10.00      B   
ATOM   2694  OD1 ASN   125      -3.842 -28.350 -10.744  1.00 10.00      B   
ATOM   2695  ND2 ASN   125      -2.148 -29.711 -11.278  1.00 10.00      B   
ATOM   2696 HD21 ASN   125      -1.176 -29.833 -11.289  1.00 10.00      B   
ATOM   2697 HD22 ASN   125      -2.781 -30.379 -11.610  1.00 10.00      B   
ATOM   2698  C   ASN   125      -0.745 -28.996  -8.432  1.00 10.00      B   
ATOM   2699  O   ASN   125      -1.433 -29.949  -8.075  1.00 10.00      B   
ATOM   2700  N   ARG   126       0.580 -29.051  -8.532  1.00 10.00      B   
ATOM   2701  HN  ARG   126       1.070 -28.249  -8.815  1.00 10.00      B   
ATOM   2702  CA  ARG   126       1.326 -30.267  -8.232  1.00 10.00      B   
ATOM   2703  CB  ARG   126       2.802 -30.079  -8.589  1.00 10.00      B   
ATOM   2704  CG  ARG   126       3.549 -31.367  -8.884  1.00 10.00      B   
ATOM   2705  CD  ARG   126       4.891 -31.079  -9.531  1.00 10.00      B   
ATOM   2706  NE  ARG   126       5.567 -32.302  -9.957  1.00 10.00      B   
ATOM   2707  HE  ARG   126       5.632 -33.041  -9.297  1.00 10.00      B   
ATOM   2708  CZ  ARG   126       6.090 -32.487 -11.166  1.00 10.00      B   
ATOM   2709  NH1 ARG   126       6.023 -31.525 -12.079  1.00 10.00      B   
ATOM   2710 HH11 ARG   126       6.438 -31.672 -13.027  1.00 10.00      B   
ATOM   2711 HH12 ARG   126       5.555 -30.620 -11.854  1.00 10.00      B   
ATOM   2712  NH2 ARG   126       6.685 -33.637 -11.452  1.00 10.00      B   
ATOM   2713 HH21 ARG   126       7.103 -33.796 -12.393  1.00 10.00      B   
ATOM   2714 HH22 ARG   126       6.736 -34.390 -10.729  1.00 10.00      B   
ATOM   2715  C   ARG   126       1.178 -30.635  -6.759  1.00 10.00      B   
ATOM   2716  O   ARG   126       1.029 -31.806  -6.413  1.00 10.00      B   
ATOM   2717  N   ILE   127       1.206 -29.624  -5.899  1.00 10.00      B   
ATOM   2718  HN  ILE   127       1.330 -28.710  -6.241  1.00 10.00      B   
ATOM   2719  CA  ILE   127       1.061 -29.832  -4.463  1.00 10.00      B   
ATOM   2720  CB  ILE   127       1.185 -28.498  -3.690  1.00 10.00      B   
ATOM   2721  CG1 ILE   127       2.496 -27.787  -4.033  1.00 10.00      B   
ATOM   2722  CG2 ILE   127       1.081 -28.733  -2.190  1.00 10.00      B   
ATOM   2723  CD1 ILE   127       2.586 -26.373  -3.497  1.00 10.00      B   
ATOM   2724  C   ILE   127      -0.304 -30.444  -4.154  1.00 10.00      B   
ATOM   2725  O   ILE   127      -0.402 -31.503  -3.531  1.00 10.00      B   
ATOM   2726  N   PHE   128      -1.354 -29.784  -4.630  1.00 10.00      B   
ATOM   2727  HN  PHE   128      -1.206 -28.966  -5.157  1.00 10.00      B   
ATOM   2728  CA  PHE   128      -2.718 -30.241  -4.396  1.00 10.00      B   
ATOM   2729  CB  PHE   128      -3.728 -29.162  -4.781  1.00 10.00      B   
ATOM   2730  CG  PHE   128      -3.507 -27.860  -4.059  1.00 10.00      B   
ATOM   2731  CD1 PHE   128      -3.437 -26.670  -4.758  1.00 10.00      B   
ATOM   2732  CD2 PHE   128      -3.361 -27.830  -2.680  1.00 10.00      B   
ATOM   2733  CE1 PHE   128      -3.229 -25.473  -4.102  1.00 10.00      B   
ATOM   2734  CE2 PHE   128      -3.153 -26.636  -2.018  1.00 10.00      B   
ATOM   2735  CZ  PHE   128      -3.087 -25.456  -2.730  1.00 10.00      B   
ATOM   2736  C   PHE   128      -3.005 -31.559  -5.106  1.00 10.00      B   
ATOM   2737  O   PHE   128      -3.910 -32.296  -4.721  1.00 10.00      B   
ATOM   2738  N   MET   129      -2.223 -31.853  -6.139  1.00 10.00      B   
ATOM   2739  HN  MET   129      -1.534 -31.208  -6.413  1.00 10.00      B   
ATOM   2740  CA  MET   129      -2.371 -33.098  -6.886  1.00 10.00      B   
ATOM   2741  CB  MET   129      -1.370 -33.137  -8.047  1.00 10.00      B   
ATOM   2742  CG  MET   129      -1.152 -34.508  -8.663  1.00 10.00      B   
ATOM   2743  SD  MET   129       0.298 -34.541  -9.734  1.00 10.00      B   
ATOM   2744  CE  MET   129       0.430 -36.294 -10.076  1.00 10.00      B   
ATOM   2745  C   MET   129      -2.143 -34.285  -5.955  1.00 10.00      B   
ATOM   2746  O   MET   129      -2.938 -35.225  -5.916  1.00 10.00      B   
ATOM   2747  N   TYR   130      -1.058 -34.221  -5.192  1.00 10.00      B   
ATOM   2748  HN  TYR   130      -0.470 -33.436  -5.262  1.00 10.00      B   
ATOM   2749  CA  TYR   130      -0.723 -35.279  -4.250  1.00 10.00      B   
ATOM   2750  CB  TYR   130       0.764 -35.232  -3.889  1.00 10.00      B   
ATOM   2751  CG  TYR   130       1.686 -35.549  -5.046  1.00 10.00      B   
ATOM   2752  CD1 TYR   130       2.260 -34.535  -5.803  1.00 10.00      B   
ATOM   2753  CD2 TYR   130       1.979 -36.862  -5.386  1.00 10.00      B   
ATOM   2754  CE1 TYR   130       3.099 -34.822  -6.865  1.00 10.00      B   
ATOM   2755  CE2 TYR   130       2.817 -37.160  -6.444  1.00 10.00      B   
ATOM   2756  CZ  TYR   130       3.374 -36.136  -7.181  1.00 10.00      B   
ATOM   2757  OH  TYR   130       4.207 -36.427  -8.236  1.00 10.00      B   
ATOM   2758  HH  TYR   130       4.852 -35.705  -8.347  1.00 10.00      B   
ATOM   2759  C   TYR   130      -1.576 -35.154  -2.993  1.00 10.00      B   
ATOM   2760  O   TYR   130      -1.950 -36.153  -2.376  1.00 10.00      B   
ATOM   2761  N   LEU   131      -1.900 -33.914  -2.638  1.00 10.00      B   
ATOM   2762  HN  LEU   131      -1.571 -33.164  -3.180  1.00 10.00      B   
ATOM   2763  CA  LEU   131      -2.710 -33.629  -1.459  1.00 10.00      B   
ATOM   2764  CB  LEU   131      -2.734 -32.123  -1.185  1.00 10.00      B   
ATOM   2765  CG  LEU   131      -3.292 -31.688   0.171  1.00 10.00      B   
ATOM   2766  CD1 LEU   131      -2.442 -32.239   1.305  1.00 10.00      B   
ATOM   2767  CD2 LEU   131      -3.376 -30.173   0.252  1.00 10.00      B   
ATOM   2768  C   LEU   131      -4.134 -34.159  -1.620  1.00 10.00      B   
ATOM   2769  O   LEU   131      -4.816 -34.440  -0.633  1.00 10.00      B   
ATOM   2770  N   ASN   132      -4.587 -34.271  -2.861  1.00 10.00      B   
ATOM   2771  HN  ASN   132      -4.016 -33.985  -3.609  1.00 10.00      B   
ATOM   2772  CA  ASN   132      -5.923 -34.785  -3.141  1.00 10.00      B   
ATOM   2773  CB  ASN   132      -6.445 -34.239  -4.475  1.00 10.00      B   
ATOM   2774  CG  ASN   132      -7.804 -34.791  -4.877  1.00 10.00      B   
ATOM   2775  OD1 ASN   132      -8.058 -35.036  -6.058  1.00 10.00      B   
ATOM   2776  ND2 ASN   132      -8.692 -34.979  -3.910  1.00 10.00      B   
ATOM   2777 HD21 ASN   132      -8.435 -34.759  -2.993  1.00 10.00      B   
ATOM   2778 HD22 ASN   132      -9.572 -35.339  -4.155  1.00 10.00      B   
ATOM   2779  C   ASN   132      -5.911 -36.309  -3.157  1.00 10.00      B   
ATOM   2780  O   ASN   132      -6.811 -36.955  -2.620  1.00 10.00      B   
ATOM   2781  N   LYS   133      -4.876 -36.881  -3.763  1.00 10.00      B   
ATOM   2782  HN  LYS   133      -4.184 -36.314  -4.167  1.00 10.00      B   
ATOM   2783  CA  LYS   133      -4.748 -38.329  -3.845  1.00 10.00      B   
ATOM   2784  CB  LYS   133      -3.583 -38.725  -4.756  1.00 10.00      B   
ATOM   2785  CG  LYS   133      -3.464 -40.222  -5.006  1.00 10.00      B   
ATOM   2786  CD  LYS   133      -2.682 -40.505  -6.277  1.00 10.00      B   
ATOM   2787  CE  LYS   133      -2.343 -41.979  -6.418  1.00 10.00      B   
ATOM   2788  NZ  LYS   133      -1.607 -42.253  -7.681  1.00 10.00      B   
ATOM   2789  HZ1 LYS   133      -1.482 -43.280  -7.808  1.00 10.00      B   
ATOM   2790  HZ2 LYS   133      -0.670 -41.800  -7.656  1.00 10.00      B   
ATOM   2791  HZ3 LYS   133      -2.140 -41.878  -8.492  1.00 10.00      B   
ATOM   2792  C   LYS   133      -4.587 -38.940  -2.457  1.00 10.00      B   
ATOM   2793  O   LYS   133      -5.256 -39.913  -2.117  1.00 10.00      B   
ATOM   2794  N   ASN   134      -3.718 -38.348  -1.650  1.00 10.00      B   
ATOM   2795  HN  ASN   134      -3.222 -37.562  -1.972  1.00 10.00      B   
ATOM   2796  CA  ASN   134      -3.480 -38.835  -0.297  1.00 10.00      B   
ATOM   2797  CB  ASN   134      -1.977 -38.993  -0.021  1.00 10.00      B   
ATOM   2798  CG  ASN   134      -1.350 -40.145  -0.788  1.00 10.00      B   
ATOM   2799  OD1 ASN   134      -2.027 -41.110  -1.150  1.00 10.00      B   
ATOM   2800  ND2 ASN   134      -0.048 -40.061  -1.031  1.00 10.00      B   
ATOM   2801 HD21 ASN   134       0.438 -39.275  -0.700  1.00 10.00      B   
ATOM   2802 HD22 ASN   134       0.375 -40.786  -1.541  1.00 10.00      B   
ATOM   2803  C   ASN   134      -4.120 -37.907   0.730  1.00 10.00      B   
ATOM   2804  O   ASN   134      -3.557 -37.653   1.796  1.00 10.00      B   
ATOM   2805  N   GLY   135      -5.301 -37.398   0.397  1.00 10.00      B   
ATOM   2806  HN  GLY   135      -5.694 -37.625  -0.472  1.00 10.00      B   
ATOM   2807  CA  GLY   135      -6.010 -36.508   1.295  1.00 10.00      B   
ATOM   2808  C   GLY   135      -7.491 -36.467   0.993  1.00 10.00      B   
ATOM   2809  O   GLY   135      -7.946 -35.638   0.204  1.00 10.00      B   
ATOM   2810  N   LYS   136      -8.238 -37.362   1.625  1.00 10.00      B   
ATOM   2811  HN  LYS   136      -7.807 -37.982   2.251  1.00 10.00      B   
ATOM   2812  CA  LYS   136      -9.678 -37.456   1.426  1.00 10.00      B   
ATOM   2813  CB  LYS   136     -10.181 -38.815   1.916  1.00 10.00      B   
ATOM   2814  CG  LYS   136      -9.343 -39.991   1.442  1.00 10.00      B   
ATOM   2815  CD  LYS   136      -9.596 -41.225   2.292  1.00 10.00      B   
ATOM   2816  CE  LYS   136      -8.565 -42.304   2.015  1.00 10.00      B   
ATOM   2817  NZ  LYS   136      -8.746 -43.484   2.898  1.00 10.00      B   
ATOM   2818  HZ1 LYS   136      -8.758 -43.190   3.896  1.00 10.00      B   
ATOM   2819  HZ2 LYS   136      -7.964 -44.154   2.760  1.00 10.00      B   
ATOM   2820  HZ3 LYS   136      -9.640 -43.964   2.678  1.00 10.00      B   
ATOM   2821  C   LYS   136     -10.424 -36.339   2.153  1.00 10.00      B   
ATOM   2822  O   LYS   136     -10.752 -36.465   3.336  1.00 10.00      B   
ATOM   2823  N   SER   137     -10.678 -35.246   1.446  1.00 10.00      B   
ATOM   2824  HN  SER   137     -10.369 -35.193   0.516  1.00 10.00      B   
ATOM   2825  CA  SER   137     -11.396 -34.118   2.013  1.00 10.00      B   
ATOM   2826  CB  SER   137     -10.501 -33.338   2.986  1.00 10.00      B   
ATOM   2827  OG  SER   137     -10.185 -32.044   2.497  1.00 10.00      B   
ATOM   2828  HG  SER   137     -10.094 -31.439   3.245  1.00 10.00      B   
ATOM   2829  C   SER   137     -11.928 -33.219   0.904  1.00 10.00      B   
ATOM   2830  O   SER   137     -11.273 -33.038  -0.125  1.00 10.00      B   
ATOM   2831  N   ARG   138     -13.114 -32.665   1.118  1.00 10.00      B   
ATOM   2832  HN  ARG   138     -13.576 -32.846   1.965  1.00 10.00      B   
ATOM   2833  CA  ARG   138     -13.748 -31.786   0.142  1.00 10.00      B   
ATOM   2834  CB  ARG   138     -15.139 -31.389   0.640  1.00 10.00      B   
ATOM   2835  CG  ARG   138     -15.982 -30.608  -0.353  1.00 10.00      B   
ATOM   2836  CD  ARG   138     -17.389 -30.412   0.185  1.00 10.00      B   
ATOM   2837  NE  ARG   138     -18.245 -29.678  -0.741  1.00 10.00      B   
ATOM   2838  HE  ARG   138     -18.146 -28.689  -0.765  1.00 10.00      B   
ATOM   2839  CZ  ARG   138     -19.149 -30.248  -1.535  1.00 10.00      B   
ATOM   2840  NH1 ARG   138     -19.320 -31.565  -1.522  1.00 10.00      B   
ATOM   2841 HH11 ARG   138     -18.749 -32.163  -0.888  1.00 10.00      B   
ATOM   2842 HH12 ARG   138     -20.028 -32.003  -2.149  1.00 10.00      B   
ATOM   2843  NH2 ARG   138     -19.889 -29.500  -2.339  1.00 10.00      B   
ATOM   2844 HH21 ARG   138     -20.598 -29.947  -2.964  1.00 10.00      B   
ATOM   2845 HH22 ARG   138     -19.765 -28.455  -2.351  1.00 10.00      B   
ATOM   2846  C   ARG   138     -12.901 -30.539  -0.088  1.00 10.00      B   
ATOM   2847  O   ARG   138     -12.802 -30.034  -1.208  1.00 10.00      B   
ATOM   2848  N   LEU   139     -12.277 -30.056   0.982  1.00 10.00      B   
ATOM   2849  HN  LEU   139     -12.393 -30.511   1.844  1.00 10.00      B   
ATOM   2850  CA  LEU   139     -11.434 -28.871   0.917  1.00 10.00      B   
ATOM   2851  CB  LEU   139     -10.976 -28.479   2.326  1.00 10.00      B   
ATOM   2852  CG  LEU   139     -10.435 -27.057   2.497  1.00 10.00      B   
ATOM   2853  CD1 LEU   139     -11.496 -26.029   2.131  1.00 10.00      B   
ATOM   2854  CD2 LEU   139      -9.945 -26.842   3.919  1.00 10.00      B   
ATOM   2855  C   LEU   139     -10.225 -29.110   0.015  1.00 10.00      B   
ATOM   2856  O   LEU   139      -9.797 -28.221  -0.718  1.00 10.00      B   
ATOM   2857  N   HIS   140      -9.696 -30.328   0.057  1.00 10.00      B   
ATOM   2858  HN  HIS   140     -10.107 -31.007   0.640  1.00 10.00      B   
ATOM   2859  CA  HIS   140      -8.534 -30.687  -0.749  1.00 10.00      B   
ATOM   2860  CB  HIS   140      -7.976 -32.051  -0.334  1.00 10.00      B   
ATOM   2861  CG  HIS   140      -7.225 -32.042   0.963  1.00 10.00      B   
ATOM   2862  ND1 HIS   140      -6.319 -33.020   1.316  1.00 10.00      B   
ATOM   2863  HD1 HIS   140      -6.059 -33.792   0.761  1.00 10.00      B   
ATOM   2864  CD2 HIS   140      -7.261 -31.176   2.005  1.00 10.00      B   
ATOM   2865  CE1 HIS   140      -5.838 -32.757   2.516  1.00 10.00      B   
ATOM   2866  NE2 HIS   140      -6.392 -31.645   2.953  1.00 10.00      B   
ATOM   2867  HE2 HIS   140      -6.212 -31.222   3.828  1.00 10.00      B   
ATOM   2868  C   HIS   140      -8.880 -30.692  -2.233  1.00 10.00      B   
ATOM   2869  O   HIS   140      -8.109 -30.206  -3.061  1.00 10.00      B   
ATOM   2870  N   THR   141     -10.043 -31.239  -2.560  1.00 10.00      B   
ATOM   2871  HN  THR   141     -10.610 -31.623  -1.855  1.00 10.00      B   
ATOM   2872  CA  THR   141     -10.500 -31.299  -3.941  1.00 10.00      B   
ATOM   2873  CB  THR   141     -11.796 -32.119  -4.045  1.00 10.00      B   
ATOM   2874  OG1 THR   141     -11.817 -33.087  -2.986  1.00 10.00      B   
ATOM   2875  HG1 THR   141     -11.997 -33.958  -3.350  1.00 10.00      B   
ATOM   2876  CG2 THR   141     -11.870 -32.836  -5.385  1.00 10.00      B   
ATOM   2877  C   THR   141     -10.741 -29.892  -4.483  1.00 10.00      B   
ATOM   2878  O   THR   141     -10.423 -29.598  -5.636  1.00 10.00      B   
ATOM   2879  N   LEU   142     -11.288 -29.024  -3.634  1.00 10.00      B   
ATOM   2880  HN  LEU   142     -11.517 -29.326  -2.728  1.00 10.00      B   
ATOM   2881  CA  LEU   142     -11.562 -27.642  -4.015  1.00 10.00      B   
ATOM   2882  CB  LEU   142     -12.270 -26.898  -2.879  1.00 10.00      B   
ATOM   2883  CG  LEU   142     -13.737 -27.263  -2.640  1.00 10.00      B   
ATOM   2884  CD1 LEU   142     -14.237 -26.636  -1.349  1.00 10.00      B   
ATOM   2885  CD2 LEU   142     -14.595 -26.822  -3.815  1.00 10.00      B   
ATOM   2886  C   LEU   142     -10.270 -26.917  -4.381  1.00 10.00      B   
ATOM   2887  O   LEU   142     -10.210 -26.197  -5.378  1.00 10.00      B   
ATOM   2888  N   TRP   143      -9.237 -27.121  -3.570  1.00 10.00      B   
ATOM   2889  HN  TRP   143      -9.351 -27.705  -2.790  1.00 10.00      B   
ATOM   2890  CA  TRP   143      -7.943 -26.496  -3.804  1.00 10.00      B   
ATOM   2891  CB  TRP   143      -6.980 -26.819  -2.657  1.00 10.00      B   
ATOM   2892  CG  TRP   143      -7.337 -26.185  -1.342  1.00 10.00      B   
ATOM   2893  CD1 TRP   143      -8.323 -25.270  -1.104  1.00 10.00      B   
ATOM   2894  CD2 TRP   143      -6.699 -26.420  -0.080  1.00 10.00      B   
ATOM   2895  NE1 TRP   143      -8.337 -24.925   0.226  1.00 10.00      B   
ATOM   2896  HE1 TRP   143      -8.953 -24.288   0.645  1.00 10.00      B   
ATOM   2897  CE2 TRP   143      -7.349 -25.615   0.874  1.00 10.00      B   
ATOM   2898  CE3 TRP   143      -5.643 -27.233   0.336  1.00 10.00      B   
ATOM   2899  CZ2 TRP   143      -6.976 -25.599   2.217  1.00 10.00      B   
ATOM   2900  CZ3 TRP   143      -5.273 -27.216   1.667  1.00 10.00      B   
ATOM   2901  CH2 TRP   143      -5.937 -26.406   2.593  1.00 10.00      B   
ATOM   2902  C   TRP   143      -7.352 -26.971  -5.129  1.00 10.00      B   
ATOM   2903  O   TRP   143      -6.828 -26.179  -5.914  1.00 10.00      B   
ATOM   2904  N   TYR   144      -7.460 -28.270  -5.377  1.00 10.00      B   
ATOM   2905  HN  TYR   144      -7.900 -28.846  -4.714  1.00 10.00      B   
ATOM   2906  CA  TYR   144      -6.939 -28.865  -6.600  1.00 10.00      B   
ATOM   2907  CB  TYR   144      -7.006 -30.395  -6.509  1.00 10.00      B   
ATOM   2908  CG  TYR   144      -6.287 -31.134  -7.620  1.00 10.00      B   
ATOM   2909  CD1 TYR   144      -5.118 -30.633  -8.185  1.00 10.00      B   
ATOM   2910  CD2 TYR   144      -6.779 -32.339  -8.101  1.00 10.00      B   
ATOM   2911  CE1 TYR   144      -4.465 -31.313  -9.197  1.00 10.00      B   
ATOM   2912  CE2 TYR   144      -6.134 -33.025  -9.111  1.00 10.00      B   
ATOM   2913  CZ  TYR   144      -4.978 -32.510  -9.656  1.00 10.00      B   
ATOM   2914  OH  TYR   144      -4.335 -33.194 -10.667  1.00 10.00      B   
ATOM   2915  HH  TYR   144      -4.954 -33.350 -11.390  1.00 10.00      B   
ATOM   2916  C   TYR   144      -7.701 -28.358  -7.824  1.00 10.00      B   
ATOM   2917  O   TYR   144      -7.101 -27.986  -8.830  1.00 10.00      B   
ATOM   2918  N   ALA   145      -9.024 -28.317  -7.720  1.00 10.00      B   
ATOM   2919  HN  ALA   145      -9.449 -28.607  -6.881  1.00 10.00      B   
ATOM   2920  CA  ALA   145      -9.864 -27.858  -8.818  1.00 10.00      B   
ATOM   2921  CB  ALA   145     -11.328 -28.133  -8.518  1.00 10.00      B   
ATOM   2922  C   ALA   145      -9.644 -26.376  -9.112  1.00 10.00      B   
ATOM   2923  O   ALA   145      -9.585 -25.967 -10.271  1.00 10.00      B   
ATOM   2924  N   PHE   146      -9.514 -25.574  -8.061  1.00 10.00      B   
ATOM   2925  HN  PHE   146      -9.566 -25.956  -7.155  1.00 10.00      B   
ATOM   2926  CA  PHE   146      -9.308 -24.140  -8.214  1.00 10.00      B   
ATOM   2927  CB  PHE   146      -9.387 -23.435  -6.860  1.00 10.00      B   
ATOM   2928  CG  PHE   146      -9.523 -21.944  -6.964  1.00 10.00      B   
ATOM   2929  CD1 PHE   146     -10.713 -21.372  -7.385  1.00 10.00      B   
ATOM   2930  CD2 PHE   146      -8.463 -21.113  -6.639  1.00 10.00      B   
ATOM   2931  CE1 PHE   146     -10.844 -20.000  -7.481  1.00 10.00      B   
ATOM   2932  CE2 PHE   146      -8.587 -19.741  -6.733  1.00 10.00      B   
ATOM   2933  CZ  PHE   146      -9.779 -19.183  -7.155  1.00 10.00      B   
ATOM   2934  C   PHE   146      -7.974 -23.841  -8.892  1.00 10.00      B   
ATOM   2935  O   PHE   146      -7.842 -22.851  -9.617  1.00 10.00      B   
ATOM   2936  N   SER   147      -6.998 -24.712  -8.666  1.00 10.00      B   
ATOM   2937  HN  SER   147      -7.173 -25.486  -8.092  1.00 10.00      B   
ATOM   2938  CA  SER   147      -5.674 -24.551  -9.248  1.00 10.00      B   
ATOM   2939  CB  SER   147      -4.719 -25.607  -8.696  1.00 10.00      B   
ATOM   2940  OG  SER   147      -4.568 -25.448  -7.296  1.00 10.00      B   
ATOM   2941  HG  SER   147      -5.378 -25.731  -6.850  1.00 10.00      B   
ATOM   2942  C   SER   147      -5.721 -24.604 -10.770  1.00 10.00      B   
ATOM   2943  O   SER   147      -4.943 -23.934 -11.449  1.00 10.00      B   
ATOM   2944  N   PHE   148      -6.650 -25.384 -11.307  1.00 10.00      B   
ATOM   2945  HN  PHE   148      -7.248 -25.895 -10.720  1.00 10.00      B   
ATOM   2946  CA  PHE   148      -6.791 -25.501 -12.751  1.00 10.00      B   
ATOM   2947  CB  PHE   148      -7.728 -26.646 -13.129  1.00 10.00      B   
ATOM   2948  CG  PHE   148      -7.100 -28.002 -12.967  1.00 10.00      B   
ATOM   2949  CD1 PHE   148      -7.518 -28.859 -11.964  1.00 10.00      B   
ATOM   2950  CD2 PHE   148      -6.086 -28.414 -13.814  1.00 10.00      B   
ATOM   2951  CE1 PHE   148      -6.934 -30.102 -11.809  1.00 10.00      B   
ATOM   2952  CE2 PHE   148      -5.498 -29.656 -13.666  1.00 10.00      B   
ATOM   2953  CZ  PHE   148      -5.925 -30.502 -12.662  1.00 10.00      B   
ATOM   2954  C   PHE   148      -7.242 -24.176 -13.368  1.00 10.00      B   
ATOM   2955  O   PHE   148      -6.883 -23.855 -14.498  1.00 10.00      B   
ATOM   2956  N   HIS   149      -8.020 -23.401 -12.611  1.00 10.00      B   
ATOM   2957  HN  HIS   149      -8.280 -23.711 -11.717  1.00 10.00      B   
ATOM   2958  CA  HIS   149      -8.484 -22.100 -13.083  1.00 10.00      B   
ATOM   2959  CB  HIS   149      -9.595 -21.545 -12.171  1.00 10.00      B   
ATOM   2960  CG  HIS   149      -9.728 -20.043 -12.159  1.00 10.00      B   
ATOM   2961  ND1 HIS   149     -10.218 -19.313 -13.225  1.00 10.00      B   
ATOM   2962  HD1 HIS   149     -10.535 -19.682 -14.081  1.00 10.00      B   
ATOM   2963  CD2 HIS   149      -9.415 -19.134 -11.200  1.00 10.00      B   
ATOM   2964  CE1 HIS   149     -10.196 -18.027 -12.921  1.00 10.00      B   
ATOM   2965  NE2 HIS   149      -9.714 -17.893 -11.701  1.00 10.00      B   
ATOM   2966  HE2 HIS   149      -9.580 -17.037 -11.231  1.00 10.00      B   
ATOM   2967  C   HIS   149      -7.303 -21.143 -13.144  1.00 10.00      B   
ATOM   2968  O   HIS   149      -7.211 -20.304 -14.040  1.00 10.00      B   
ATOM   2969  N   LEU   150      -6.403 -21.285 -12.182  1.00 10.00      B   
ATOM   2970  HN  LEU   150      -6.535 -21.978 -11.500  1.00 10.00      B   
ATOM   2971  CA  LEU   150      -5.217 -20.452 -12.120  1.00 10.00      B   
ATOM   2972  CB  LEU   150      -4.584 -20.519 -10.728  1.00 10.00      B   
ATOM   2973  CG  LEU   150      -5.446 -19.997  -9.576  1.00 10.00      B   
ATOM   2974  CD1 LEU   150      -4.698 -20.097  -8.256  1.00 10.00      B   
ATOM   2975  CD2 LEU   150      -5.886 -18.566  -9.838  1.00 10.00      B   
ATOM   2976  C   LEU   150      -4.225 -20.888 -13.194  1.00 10.00      B   
ATOM   2977  O   LEU   150      -3.511 -20.070 -13.769  1.00 10.00      B   
ATOM   2978  N   LEU   151      -4.201 -22.188 -13.470  1.00 10.00      B   
ATOM   2979  HN  LEU   151      -4.780 -22.793 -12.955  1.00 10.00      B   
ATOM   2980  CA  LEU   151      -3.321 -22.744 -14.492  1.00 10.00      B   
ATOM   2981  CB  LEU   151      -3.393 -24.271 -14.498  1.00 10.00      B   
ATOM   2982  CG  LEU   151      -2.270 -25.000 -13.763  1.00 10.00      B   
ATOM   2983  CD1 LEU   151      -2.563 -26.490 -13.690  1.00 10.00      B   
ATOM   2984  CD2 LEU   151      -0.937 -24.751 -14.450  1.00 10.00      B   
ATOM   2985  C   LEU   151      -3.685 -22.202 -15.866  1.00 10.00      B   
ATOM   2986  O   LEU   151      -2.830 -22.058 -16.736  1.00 10.00      B   
ATOM   2987  N   LEU   152      -4.962 -21.884 -16.046  1.00 10.00      B   
ATOM   2988  HN  LEU   152      -5.596 -22.030 -15.312  1.00 10.00      B   
ATOM   2989  CA  LEU   152      -5.452 -21.342 -17.306  1.00 10.00      B   
ATOM   2990  CB  LEU   152      -6.983 -21.364 -17.336  1.00 10.00      B   
ATOM   2991  CG  LEU   152      -7.638 -22.743 -17.423  1.00 10.00      B   
ATOM   2992  CD1 LEU   152      -9.137 -22.638 -17.200  1.00 10.00      B   
ATOM   2993  CD2 LEU   152      -7.343 -23.386 -18.768  1.00 10.00      B   
ATOM   2994  C   LEU   152      -4.949 -19.917 -17.521  1.00 10.00      B   
ATOM   2995  O   LEU   152      -5.141 -19.333 -18.587  1.00 10.00      B   
ATOM   2996  N   GLN   153      -4.304 -19.358 -16.504  1.00 10.00      B   
ATOM   2997  HN  GLN   153      -4.176 -19.870 -15.676  1.00 10.00      B   
ATOM   2998  CA  GLN   153      -3.777 -18.003 -16.586  1.00 10.00      B   
ATOM   2999  CB  GLN   153      -4.013 -17.246 -15.276  1.00 10.00      B   
ATOM   3000  CG  GLN   153      -5.367 -17.515 -14.635  1.00 10.00      B   
ATOM   3001  CD  GLN   153      -6.534 -17.083 -15.501  1.00 10.00      B   
ATOM   3002  OE1 GLN   153      -6.478 -16.059 -16.178  1.00 10.00      B   
ATOM   3003  NE2 GLN   153      -7.595 -17.874 -15.497  1.00 10.00      B   
ATOM   3004 HE21 GLN   153      -7.566 -18.685 -14.943  1.00 10.00      B   
ATOM   3005 HE22 GLN   153      -8.367 -17.617 -16.049  1.00 10.00      B   
ATOM   3006  C   GLN   153      -2.288 -18.018 -16.927  1.00 10.00      B   
ATOM   3007  O   GLN   153      -1.664 -16.965 -17.054  1.00 10.00      B   
ATOM   3008  N   GLU   154      -1.726 -19.216 -17.076  1.00 10.00      B   
ATOM   3009  HN  GLU   154      -2.276 -20.020 -16.959  1.00 10.00      B   
ATOM   3010  CA  GLU   154      -0.313 -19.366 -17.411  1.00 10.00      B   
ATOM   3011  CB  GLU   154       0.126 -20.829 -17.257  1.00 10.00      B   
ATOM   3012  CG  GLU   154       0.816 -21.152 -15.939  1.00 10.00      B   
ATOM   3013  CD  GLU   154       2.229 -20.610 -15.868  1.00 10.00      B   
ATOM   3014  OE1 GLU   154       3.167 -21.304 -16.322  1.00 10.00      B   
ATOM   3015  OE2 GLU   154       2.414 -19.487 -15.357  1.00 10.00      B   
ATOM   3016  C   GLU   154      -0.049 -18.893 -18.837  1.00 10.00      B   
ATOM   3017  O   GLU   154       0.739 -17.973 -19.064  1.00 10.00      B   
ATOM   3018  N   GLY   155      -0.728 -19.512 -19.792  1.00 10.00      B   
ATOM   3019  HN  GLY   155      -1.359 -20.223 -19.551  1.00 10.00      B   
ATOM   3020  CA  GLY   155      -0.549 -19.141 -21.182  1.00 10.00      B   
ATOM   3021  C   GLY   155      -0.466 -20.347 -22.091  1.00 10.00      B   
ATOM   3022  O   GLY   155      -0.444 -20.209 -23.317  1.00 10.00      B   
ATOM   3023  N   GLU   156      -0.428 -21.531 -21.489  1.00 10.00      B   
ATOM   3024  HN  GLU   156      -0.463 -21.569 -20.512  1.00 10.00      B   
ATOM   3025  CA  GLU   156      -0.348 -22.776 -22.240  1.00 10.00      B   
ATOM   3026  CB  GLU   156       0.128 -23.919 -21.338  1.00 10.00      B   
ATOM   3027  CG  GLU   156       1.308 -23.577 -20.442  1.00 10.00      B   
ATOM   3028  CD  GLU   156       1.674 -24.720 -19.517  1.00 10.00      B   
ATOM   3029  OE1 GLU   156       0.889 -25.017 -18.594  1.00 10.00      B   
ATOM   3030  OE2 GLU   156       2.744 -25.340 -19.717  1.00 10.00      B   
ATOM   3031  C   GLU   156      -1.711 -23.125 -22.830  1.00 10.00      B   
ATOM   3032  O   GLU   156      -2.432 -23.967 -22.293  1.00 10.00      B   
ATOM   3033  N   THR   157      -2.055 -22.475 -23.937  1.00 10.00      B   
ATOM   3034  HN  THR   157      -1.433 -21.812 -24.317  1.00 10.00      B   
ATOM   3035  CA  THR   157      -3.334 -22.700 -24.600  1.00 10.00      B   
ATOM   3036  CB  THR   157      -3.546 -21.695 -25.740  1.00 10.00      B   
ATOM   3037  OG1 THR   157      -2.279 -21.132 -26.112  1.00 10.00      B   
ATOM   3038  HG1 THR   157      -1.950 -21.577 -26.907  1.00 10.00      B   
ATOM   3039  CG2 THR   157      -4.479 -20.582 -25.290  1.00 10.00      B   
ATOM   3040  C   THR   157      -3.452 -24.119 -25.140  1.00 10.00      B   
ATOM   3041  O   THR   157      -4.552 -24.610 -25.389  1.00 10.00      B   
ATOM   3042  N   ASP   158      -2.311 -24.778 -25.299  1.00 10.00      B   
ATOM   3043  HN  ASP   158      -1.468 -24.328 -25.074  1.00 10.00      B   
ATOM   3044  CA  ASP   158      -2.275 -26.147 -25.803  1.00 10.00      B   
ATOM   3045  CB  ASP   158      -0.856 -26.521 -26.231  1.00 10.00      B   
ATOM   3046  CG  ASP   158      -0.815 -27.263 -27.553  1.00 10.00      B   
ATOM   3047  OD1 ASP   158      -0.306 -26.691 -28.542  1.00 10.00      B   
ATOM   3048  OD2 ASP   158      -1.282 -28.419 -27.612  1.00 10.00      B   
ATOM   3049  C   ASP   158      -2.760 -27.125 -24.741  1.00 10.00      B   
ATOM   3050  O   ASP   158      -3.104 -28.267 -25.041  1.00 10.00      B   
ATOM   3051  N   LYS   159      -2.786 -26.671 -23.492  1.00 10.00      B   
ATOM   3052  HN  LYS   159      -2.505 -25.747 -23.310  1.00 10.00      B   
ATOM   3053  CA  LYS   159      -3.231 -27.511 -22.385  1.00 10.00      B   
ATOM   3054  CB  LYS   159      -2.106 -27.692 -21.362  1.00 10.00      B   
ATOM   3055  CG  LYS   159      -0.784 -28.151 -21.948  1.00 10.00      B   
ATOM   3056  CD  LYS   159       0.346 -27.973 -20.949  1.00 10.00      B   
ATOM   3057  CE  LYS   159       1.696 -28.174 -21.610  1.00 10.00      B   
ATOM   3058  NZ  LYS   159       2.820 -27.800 -20.713  1.00 10.00      B   
ATOM   3059  HZ1 LYS   159       2.749 -26.793 -20.439  1.00 10.00      B   
ATOM   3060  HZ2 LYS   159       3.726 -27.952 -21.198  1.00 10.00      B   
ATOM   3061  HZ3 LYS   159       2.801 -28.383 -19.853  1.00 10.00      B   
ATOM   3062  C   LYS   159      -4.446 -26.896 -21.699  1.00 10.00      B   
ATOM   3063  O   LYS   159      -4.862 -27.353 -20.634  1.00 10.00      B   
ATOM   3064  N   ALA   160      -5.012 -25.867 -22.324  1.00 10.00      B   
ATOM   3065  HN  ALA   160      -4.645 -25.576 -23.184  1.00 10.00      B   
ATOM   3066  CA  ALA   160      -6.171 -25.166 -21.775  1.00 10.00      B   
ATOM   3067  CB  ALA   160      -6.568 -24.010 -22.679  1.00 10.00      B   
ATOM   3068  C   ALA   160      -7.352 -26.106 -21.575  1.00 10.00      B   
ATOM   3069  O   ALA   160      -7.998 -26.094 -20.526  1.00 10.00      B   
ATOM   3070  N   SER   161      -7.625 -26.926 -22.578  1.00 10.00      B   
ATOM   3071  HN  SER   161      -7.068 -26.898 -23.385  1.00 10.00      B   
ATOM   3072  CA  SER   161      -8.728 -27.867 -22.510  1.00 10.00      B   
ATOM   3073  CB  SER   161      -8.923 -28.574 -23.853  1.00 10.00      B   
ATOM   3074  OG  SER   161     -10.132 -29.315 -23.872  1.00 10.00      B   
ATOM   3075  HG  SER   161     -10.665 -29.079 -23.101  1.00 10.00      B   
ATOM   3076  C   SER   161      -8.503 -28.880 -21.394  1.00 10.00      B   
ATOM   3077  O   SER   161      -9.434 -29.228 -20.671  1.00 10.00      B   
ATOM   3078  N   LEU   162      -7.261 -29.329 -21.246  1.00 10.00      B   
ATOM   3079  HN  LEU   162      -6.563 -29.005 -21.854  1.00 10.00      B   
ATOM   3080  CA  LEU   162      -6.904 -30.294 -20.213  1.00 10.00      B   
ATOM   3081  CB  LEU   162      -5.422 -30.670 -20.321  1.00 10.00      B   
ATOM   3082  CG  LEU   162      -4.904 -31.689 -19.303  1.00 10.00      B   
ATOM   3083  CD1 LEU   162      -5.489 -33.065 -19.576  1.00 10.00      B   
ATOM   3084  CD2 LEU   162      -3.384 -31.736 -19.314  1.00 10.00      B   
ATOM   3085  C   LEU   162      -7.201 -29.740 -18.823  1.00 10.00      B   
ATOM   3086  O   LEU   162      -7.855 -30.393 -18.011  1.00 10.00      B   
ATOM   3087  N   TYR   163      -6.734 -28.523 -18.563  1.00 10.00      B   
ATOM   3088  HN  TYR   163      -6.233 -28.041 -19.259  1.00 10.00      B   
ATOM   3089  CA  TYR   163      -6.947 -27.885 -17.270  1.00 10.00      B   
ATOM   3090  CB  TYR   163      -6.173 -26.563 -17.177  1.00 10.00      B   
ATOM   3091  CG  TYR   163      -4.674 -26.698 -17.360  1.00 10.00      B   
ATOM   3092  CD1 TYR   163      -3.987 -27.800 -16.867  1.00 10.00      B   
ATOM   3093  CD2 TYR   163      -3.946 -25.718 -18.026  1.00 10.00      B   
ATOM   3094  CE1 TYR   163      -2.620 -27.924 -17.032  1.00 10.00      B   
ATOM   3095  CE2 TYR   163      -2.578 -25.834 -18.195  1.00 10.00      B   
ATOM   3096  CZ  TYR   163      -1.920 -26.938 -17.696  1.00 10.00      B   
ATOM   3097  OH  TYR   163      -0.559 -27.063 -17.868  1.00 10.00      B   
ATOM   3098  HH  TYR   163      -0.170 -26.185 -18.052  1.00 10.00      B   
ATOM   3099  C   TYR   163      -8.431 -27.636 -17.020  1.00 10.00      B   
ATOM   3100  O   TYR   163      -8.948 -27.922 -15.937  1.00 10.00      B   
ATOM   3101  N   ASN   164      -9.113 -27.124 -18.040  1.00 10.00      B   
ATOM   3102  HN  ASN   164      -8.641 -26.940 -18.884  1.00 10.00      B   
ATOM   3103  CA  ASN   164     -10.538 -26.816 -17.945  1.00 10.00      B   
ATOM   3104  CB  ASN   164     -11.025 -26.119 -19.223  1.00 10.00      B   
ATOM   3105  CG  ASN   164     -12.495 -25.748 -19.180  1.00 10.00      B   
ATOM   3106  OD1 ASN   164     -12.871 -24.720 -18.621  1.00 10.00      B   
ATOM   3107  ND2 ASN   164     -13.335 -26.563 -19.802  1.00 10.00      B   
ATOM   3108 HD21 ASN   164     -12.966 -27.351 -20.260  1.00 10.00      B   
ATOM   3109 HD22 ASN   164     -14.291 -26.352 -19.773  1.00 10.00      B   
ATOM   3110  C   ASN   164     -11.382 -28.058 -17.657  1.00 10.00      B   
ATOM   3111  O   ASN   164     -12.215 -28.055 -16.750  1.00 10.00      B   
ATOM   3112  N   SER   165     -11.152 -29.121 -18.418  1.00 10.00      B   
ATOM   3113  HN  SER   165     -10.454 -29.077 -19.107  1.00 10.00      B   
ATOM   3114  CA  SER   165     -11.910 -30.354 -18.249  1.00 10.00      B   
ATOM   3115  CB  SER   165     -11.660 -31.319 -19.412  1.00 10.00      B   
ATOM   3116  OG  SER   165     -10.273 -31.487 -19.658  1.00 10.00      B   
ATOM   3117  HG  SER   165      -9.931 -30.706 -20.117  1.00 10.00      B   
ATOM   3118  C   SER   165     -11.628 -31.022 -16.902  1.00 10.00      B   
ATOM   3119  O   SER   165     -12.554 -31.447 -16.210  1.00 10.00      B   
ATOM   3120  N   LEU   166     -10.354 -31.102 -16.530  1.00 10.00      B   
ATOM   3121  HN  LEU   166      -9.657 -30.740 -17.121  1.00 10.00      B   
ATOM   3122  CA  LEU   166      -9.969 -31.720 -15.266  1.00 10.00      B   
ATOM   3123  CB  LEU   166      -8.445 -31.796 -15.128  1.00 10.00      B   
ATOM   3124  CG  LEU   166      -7.739 -32.843 -15.993  1.00 10.00      B   
ATOM   3125  CD1 LEU   166      -6.235 -32.783 -15.779  1.00 10.00      B   
ATOM   3126  CD2 LEU   166      -8.270 -34.238 -15.693  1.00 10.00      B   
ATOM   3127  C   LEU   166     -10.578 -30.972 -14.085  1.00 10.00      B   
ATOM   3128  O   LEU   166     -11.134 -31.585 -13.171  1.00 10.00      B   
ATOM   3129  N   GLY   167     -10.488 -29.646 -14.120  1.00 10.00      B   
ATOM   3130  HN  GLY   167     -10.040 -29.213 -14.882  1.00 10.00      B   
ATOM   3131  CA  GLY   167     -11.038 -28.835 -13.053  1.00 10.00      B   
ATOM   3132  C   GLY   167     -12.545 -28.957 -12.969  1.00 10.00      B   
ATOM   3133  O   GLY   167     -13.109 -29.036 -11.877  1.00 10.00      B   
ATOM   3134  N   LYS   168     -13.197 -28.985 -14.127  1.00 10.00      B   
ATOM   3135  HN  LYS   168     -12.689 -28.921 -14.966  1.00 10.00      B   
ATOM   3136  CA  LYS   168     -14.646 -29.103 -14.182  1.00 10.00      B   
ATOM   3137  CB  LYS   168     -15.155 -28.906 -15.609  1.00 10.00      B   
ATOM   3138  CG  LYS   168     -16.670 -28.928 -15.727  1.00 10.00      B   
ATOM   3139  CD  LYS   168     -17.119 -28.895 -17.178  1.00 10.00      B   
ATOM   3140  CE  LYS   168     -18.565 -29.346 -17.309  1.00 10.00      B   
ATOM   3141  NZ  LYS   168     -18.990 -29.463 -18.727  1.00 10.00      B   
ATOM   3142  HZ1 LYS   168     -19.821 -30.083 -18.799  1.00 10.00      B   
ATOM   3143  HZ2 LYS   168     -18.221 -29.866 -19.301  1.00 10.00      B   
ATOM   3144  HZ3 LYS   168     -19.242 -28.523 -19.110  1.00 10.00      B   
ATOM   3145  C   LYS   168     -15.105 -30.453 -13.646  1.00 10.00      B   
ATOM   3146  O   LYS   168     -16.000 -30.515 -12.806  1.00 10.00      B   
ATOM   3147  N   LYS   169     -14.473 -31.526 -14.120  1.00 10.00      B   
ATOM   3148  HN  LYS   169     -13.754 -31.407 -14.781  1.00 10.00      B   
ATOM   3149  CA  LYS   169     -14.825 -32.876 -13.686  1.00 10.00      B   
ATOM   3150  CB  LYS   169     -14.014 -33.933 -14.439  1.00 10.00      B   
ATOM   3151  CG  LYS   169     -14.416 -34.080 -15.898  1.00 10.00      B   
ATOM   3152  CD  LYS   169     -13.726 -35.259 -16.559  1.00 10.00      B   
ATOM   3153  CE  LYS   169     -14.180 -35.411 -18.002  1.00 10.00      B   
ATOM   3154  NZ  LYS   169     -13.564 -36.589 -18.672  1.00 10.00      B   
ATOM   3155  HZ1 LYS   169     -12.526 -36.534 -18.614  1.00 10.00      B   
ATOM   3156  HZ2 LYS   169     -13.841 -36.614 -19.674  1.00 10.00      B   
ATOM   3157  HZ3 LYS   169     -13.879 -37.469 -18.215  1.00 10.00      B   
ATOM   3158  C   LYS   169     -14.673 -33.041 -12.178  1.00 10.00      B   
ATOM   3159  O   LYS   169     -15.490 -33.704 -11.534  1.00 10.00      B   
ATOM   3160  N   LEU   170     -13.632 -32.428 -11.619  1.00 10.00      B   
ATOM   3161  HN  LEU   170     -13.007 -31.926 -12.190  1.00 10.00      B   
ATOM   3162  CA  LEU   170     -13.391 -32.491 -10.183  1.00 10.00      B   
ATOM   3163  CB  LEU   170     -12.083 -31.788  -9.822  1.00 10.00      B   
ATOM   3164  CG  LEU   170     -10.798 -32.530 -10.188  1.00 10.00      B   
ATOM   3165  CD1 LEU   170      -9.597 -31.618 -10.023  1.00 10.00      B   
ATOM   3166  CD2 LEU   170     -10.640 -33.783  -9.342  1.00 10.00      B   
ATOM   3167  C   LEU   170     -14.547 -31.851  -9.425  1.00 10.00      B   
ATOM   3168  O   LEU   170     -15.016 -32.387  -8.421  1.00 10.00      B   
ATOM   3169  N   MET   171     -15.014 -30.712  -9.929  1.00 10.00      B   
ATOM   3170  HN  MET   171     -14.604 -30.346 -10.741  1.00 10.00      B   
ATOM   3171  CA  MET   171     -16.121 -29.995  -9.310  1.00 10.00      B   
ATOM   3172  CB  MET   171     -16.257 -28.586  -9.893  1.00 10.00      B   
ATOM   3173  CG  MET   171     -15.111 -27.649  -9.544  1.00 10.00      B   
ATOM   3174  SD  MET   171     -14.840 -27.503  -7.765  1.00 10.00      B   
ATOM   3175  CE  MET   171     -16.406 -26.817  -7.234  1.00 10.00      B   
ATOM   3176  C   MET   171     -17.424 -30.764  -9.480  1.00 10.00      B   
ATOM   3177  O   MET   171     -18.276 -30.759  -8.593  1.00 10.00      B   
ATOM   3178  N   GLU   172     -17.570 -31.429 -10.625  1.00 10.00      B   
ATOM   3179  HN  GLU   172     -16.860 -31.378 -11.302  1.00 10.00      B   
ATOM   3180  CA  GLU   172     -18.763 -32.219 -10.913  1.00 10.00      B   
ATOM   3181  CB  GLU   172     -18.717 -32.793 -12.332  1.00 10.00      B   
ATOM   3182  CG  GLU   172     -18.963 -31.780 -13.437  1.00 10.00      B   
ATOM   3183  CD  GLU   172     -18.970 -32.420 -14.811  1.00 10.00      B   
ATOM   3184  OE1 GLU   172     -17.959 -33.056 -15.178  1.00 10.00      B   
ATOM   3185  OE2 GLU   172     -19.988 -32.296 -15.527  1.00 10.00      B   
ATOM   3186  C   GLU   172     -18.916 -33.351  -9.904  1.00 10.00      B   
ATOM   3187  O   GLU   172     -20.032 -33.774  -9.596  1.00 10.00      B   
ATOM   3188  N   GLY   173     -17.792 -33.824  -9.381  1.00 10.00      B   
ATOM   3189  HN  GLY   173     -16.934 -33.437  -9.662  1.00 10.00      B   
ATOM   3190  CA  GLY   173     -17.816 -34.903  -8.412  1.00 10.00      B   
ATOM   3191  C   GLY   173     -18.046 -34.414  -6.995  1.00 10.00      B   
ATOM   3192  O   GLY   173     -18.060 -35.206  -6.053  1.00 10.00      B   
ATOM   3193  N   LEU   174     -18.228 -33.110  -6.840  1.00 10.00      B   
ATOM   3194  HN  LEU   174     -18.204 -32.524  -7.626  1.00 10.00      B   
ATOM   3195  CA  LEU   174     -18.457 -32.523  -5.526  1.00 10.00      B   
ATOM   3196  CB  LEU   174     -17.500 -31.353  -5.284  1.00 10.00      B   
ATOM   3197  CG  LEU   174     -16.016 -31.705  -5.167  1.00 10.00      B   
ATOM   3198  CD1 LEU   174     -15.170 -30.444  -5.116  1.00 10.00      B   
ATOM   3199  CD2 LEU   174     -15.767 -32.570  -3.942  1.00 10.00      B   
ATOM   3200  C   LEU   174     -19.902 -32.065  -5.370  1.00 10.00      B   
ATOM   3201  O   LEU   174     -20.243 -31.367  -4.419  1.00 10.00      B   
ATOM   3202  N   GLN   175     -20.748 -32.471  -6.303  1.00 10.00      B   
ATOM   3203  HN  GLN   175     -20.421 -33.045  -7.024  1.00 10.00      B   
ATOM   3204  CA  GLN   175     -22.157 -32.101  -6.271  1.00 10.00      B   
ATOM   3205  CB  GLN   175     -22.764 -32.174  -7.674  1.00 10.00      B   
ATOM   3206  CG  GLN   175     -22.074 -31.285  -8.693  1.00 10.00      B   
ATOM   3207  CD  GLN   175     -22.659 -31.435 -10.081  1.00 10.00      B   
ATOM   3208  OE1 GLN   175     -23.561 -30.696 -10.473  1.00 10.00      B   
ATOM   3209  NE2 GLN   175     -22.162 -32.403 -10.830  1.00 10.00      B   
ATOM   3210 HE21 GLN   175     -21.451 -32.966 -10.448  1.00 10.00      B   
ATOM   3211 HE22 GLN   175     -22.522 -32.520 -11.735  1.00 10.00      B   
ATOM   3212  C   GLN   175     -22.928 -33.006  -5.315  1.00 10.00      B   
ATOM   3213  O   GLN   175     -22.619 -34.193  -5.191  1.00 10.00      B   
ATOM   3214  N   PRO   176     -23.937 -32.465  -4.616  1.00 10.00      B   
ATOM   3215  CA  PRO   176     -24.323 -31.053  -4.724  1.00 10.00      B   
ATOM   3216  CB  PRO   176     -25.724 -31.036  -4.113  1.00 10.00      B   
ATOM   3217  CG  PRO   176     -25.703 -32.136  -3.109  1.00 10.00      B   
ATOM   3218  CD  PRO   176     -24.795 -33.200  -3.668  1.00 10.00      B   
ATOM   3219  C   PRO   176     -23.391 -30.135  -3.932  1.00 10.00      B   
ATOM   3220  O   PRO   176     -22.662 -30.585  -3.044  1.00 10.00      B   
ATOM   3221  N   PHE   177     -23.416 -28.852  -4.266  1.00 10.00      B   
ATOM   3222  HN  PHE   177     -24.014 -28.562  -4.988  1.00 10.00      B   
ATOM   3223  CA  PHE   177     -22.583 -27.863  -3.596  1.00 10.00      B   
ATOM   3224  CB  PHE   177     -22.436 -26.602  -4.452  1.00 10.00      B   
ATOM   3225  CG  PHE   177     -21.886 -26.883  -5.822  1.00 10.00      B   
ATOM   3226  CD1 PHE   177     -22.676 -26.724  -6.948  1.00 10.00      B   
ATOM   3227  CD2 PHE   177     -20.582 -27.320  -5.982  1.00 10.00      B   
ATOM   3228  CE1 PHE   177     -22.176 -26.996  -8.208  1.00 10.00      B   
ATOM   3229  CE2 PHE   177     -20.075 -27.592  -7.236  1.00 10.00      B   
ATOM   3230  CZ  PHE   177     -20.874 -27.430  -8.351  1.00 10.00      B   
ATOM   3231  C   PHE   177     -23.141 -27.526  -2.222  1.00 10.00      B   
ATOM   3232  O   PHE   177     -24.357 -27.535  -2.013  1.00 10.00      B   
ATOM   3233  N   GLU   178     -22.252 -27.227  -1.291  1.00 10.00      B   
ATOM   3234  HN  GLU   178     -21.293 -27.208  -1.532  1.00 10.00      B   
ATOM   3235  CA  GLU   178     -22.648 -26.907   0.071  1.00 10.00      B   
ATOM   3236  CB  GLU   178     -21.697 -27.561   1.074  1.00 10.00      B   
ATOM   3237  CG  GLU   178     -21.660 -29.080   1.000  1.00 10.00      B   
ATOM   3238  CD  GLU   178     -21.078 -29.708   2.247  1.00 10.00      B   
ATOM   3239  OE1 GLU   178     -21.666 -29.524   3.337  1.00 10.00      B   
ATOM   3240  OE2 GLU   178     -20.040 -30.395   2.150  1.00 10.00      B   
ATOM   3241  C   GLU   178     -22.702 -25.402   0.302  1.00 10.00      B   
ATOM   3242  O   GLU   178     -23.479 -24.920   1.127  1.00 10.00      B   
ATOM   3243  N   ASN   179     -21.886 -24.659  -0.429  1.00 10.00      B   
ATOM   3244  HN  ASN   179     -21.301 -25.090  -1.092  1.00 10.00      B   
ATOM   3245  CA  ASN   179     -21.856 -23.208  -0.283  1.00 10.00      B   
ATOM   3246  CB  ASN   179     -20.723 -22.750   0.642  1.00 10.00      B   
ATOM   3247  CG  ASN   179     -19.349 -23.152   0.153  1.00 10.00      B   
ATOM   3248  OD1 ASN   179     -18.813 -22.562  -0.783  1.00 10.00      B   
ATOM   3249  ND2 ASN   179     -18.764 -24.155   0.792  1.00 10.00      B   
ATOM   3250 HD21 ASN   179     -19.247 -24.579   1.536  1.00 10.00      B   
ATOM   3251 HD22 ASN   179     -17.869 -24.430   0.502  1.00 10.00      B   
ATOM   3252  C   ASN   179     -21.778 -22.506  -1.635  1.00 10.00      B   
ATOM   3253  O   ASN   179     -21.492 -23.134  -2.656  1.00 10.00      B   
ATOM   3254  N   THR   180     -22.024 -21.199  -1.624  1.00 10.00      B   
ATOM   3255  HN  THR   180     -22.224 -20.760  -0.769  1.00 10.00      B   
ATOM   3256  CA  THR   180     -22.013 -20.388  -2.837  1.00 10.00      B   
ATOM   3257  CB  THR   180     -22.557 -18.977  -2.544  1.00 10.00      B   
ATOM   3258  OG1 THR   180     -23.119 -18.954  -1.222  1.00 10.00      B   
ATOM   3259  HG1 THR   180     -22.476 -18.577  -0.608  1.00 10.00      B   
ATOM   3260  CG2 THR   180     -23.633 -18.599  -3.550  1.00 10.00      B   
ATOM   3261  C   THR   180     -20.620 -20.276  -3.462  1.00 10.00      B   
ATOM   3262  O   THR   180     -20.488 -20.218  -4.685  1.00 10.00      B   
ATOM   3263  N   GLN   181     -19.585 -20.249  -2.623  1.00 10.00      B   
ATOM   3264  HN  GLN   181     -19.751 -20.305  -1.655  1.00 10.00      B   
ATOM   3265  CA  GLN   181     -18.209 -20.140  -3.106  1.00 10.00      B   
ATOM   3266  CB  GLN   181     -17.221 -20.012  -1.939  1.00 10.00      B   
ATOM   3267  CG  GLN   181     -17.026 -18.586  -1.444  1.00 10.00      B   
ATOM   3268  CD  GLN   181     -16.286 -17.716  -2.446  1.00 10.00      B   
ATOM   3269  OE1 GLN   181     -15.058 -17.623  -2.424  1.00 10.00      B   
ATOM   3270  NE2 GLN   181     -17.027 -17.067  -3.332  1.00 10.00      B   
ATOM   3271 HE21 GLN   181     -17.999 -17.180  -3.295  1.00 10.00      B   
ATOM   3272 HE22 GLN   181     -16.570 -16.500  -3.995  1.00 10.00      B   
ATOM   3273  C   GLN   181     -17.830 -21.308  -4.016  1.00 10.00      B   
ATOM   3274  O   GLN   181     -17.138 -21.123  -5.017  1.00 10.00      B   
ATOM   3275  N   GLU   182     -18.295 -22.504  -3.666  1.00 10.00      B   
ATOM   3276  HN  GLU   182     -18.830 -22.585  -2.848  1.00 10.00      B   
ATOM   3277  CA  GLU   182     -18.016 -23.702  -4.455  1.00 10.00      B   
ATOM   3278  CB  GLU   182     -18.595 -24.941  -3.776  1.00 10.00      B   
ATOM   3279  CG  GLU   182     -17.981 -25.265  -2.428  1.00 10.00      B   
ATOM   3280  CD  GLU   182     -18.636 -26.461  -1.773  1.00 10.00      B   
ATOM   3281  OE1 GLU   182     -19.765 -26.822  -2.168  1.00 10.00      B   
ATOM   3282  OE2 GLU   182     -18.025 -27.050  -0.860  1.00 10.00      B   
ATOM   3283  C   GLU   182     -18.601 -23.577  -5.857  1.00 10.00      B   
ATOM   3284  O   GLU   182     -17.965 -23.948  -6.844  1.00 10.00      B   
ATOM   3285  N   ILE   183     -19.815 -23.046  -5.937  1.00 10.00      B   
ATOM   3286  HN  ILE   183     -20.266 -22.766  -5.113  1.00 10.00      B   
ATOM   3287  CA  ILE   183     -20.495 -22.871  -7.216  1.00 10.00      B   
ATOM   3288  CB  ILE   183     -21.907 -22.278  -7.031  1.00 10.00      B   
ATOM   3289  CG1 ILE   183     -22.656 -23.040  -5.932  1.00 10.00      B   
ATOM   3290  CG2 ILE   183     -22.684 -22.343  -8.339  1.00 10.00      B   
ATOM   3291  CD1 ILE   183     -23.928 -22.365  -5.472  1.00 10.00      B   
ATOM   3292  C   ILE   183     -19.683 -21.973  -8.143  1.00 10.00      B   
ATOM   3293  O   ILE   183     -19.536 -22.264  -9.331  1.00 10.00      B   
ATOM   3294  N   TYR   184     -19.139 -20.896  -7.584  1.00 10.00      B   
ATOM   3295  HN  TYR   184     -19.288 -20.730  -6.629  1.00 10.00      B   
ATOM   3296  CA  TYR   184     -18.333 -19.956  -8.354  1.00 10.00      B   
ATOM   3297  CB  TYR   184     -17.897 -18.776  -7.477  1.00 10.00      B   
ATOM   3298  CG  TYR   184     -17.160 -17.690  -8.230  1.00 10.00      B   
ATOM   3299  CD1 TYR   184     -17.847 -16.772  -9.014  1.00 10.00      B   
ATOM   3300  CD2 TYR   184     -15.778 -17.583  -8.157  1.00 10.00      B   
ATOM   3301  CE1 TYR   184     -17.176 -15.779  -9.703  1.00 10.00      B   
ATOM   3302  CE2 TYR   184     -15.101 -16.592  -8.843  1.00 10.00      B   
ATOM   3303  CZ  TYR   184     -15.804 -15.694  -9.614  1.00 10.00      B   
ATOM   3304  OH  TYR   184     -15.132 -14.702 -10.294  1.00 10.00      B   
ATOM   3305  HH  TYR   184     -15.731 -13.960 -10.454  1.00 10.00      B   
ATOM   3306  C   TYR   184     -17.115 -20.655  -8.956  1.00 10.00      B   
ATOM   3307  O   TYR   184     -16.744 -20.401 -10.104  1.00 10.00      B   
ATOM   3308  N   VAL   185     -16.514 -21.551  -8.180  1.00 10.00      B   
ATOM   3309  HN  VAL   185     -16.872 -21.717  -7.281  1.00 10.00      B   
ATOM   3310  CA  VAL   185     -15.344 -22.302  -8.626  1.00 10.00      B   
ATOM   3311  CB  VAL   185     -14.768 -23.170  -7.481  1.00 10.00      B   
ATOM   3312  CG1 VAL   185     -13.574 -23.989  -7.951  1.00 10.00      B   
ATOM   3313  CG2 VAL   185     -14.380 -22.302  -6.296  1.00 10.00      B   
ATOM   3314  C   VAL   185     -15.707 -23.196  -9.814  1.00 10.00      B   
ATOM   3315  O   VAL   185     -14.916 -23.372 -10.746  1.00 10.00      B   
ATOM   3316  N   TYR   186     -16.920 -23.735  -9.778  1.00 10.00      B   
ATOM   3317  HN  TYR   186     -17.503 -23.534  -9.015  1.00 10.00      B   
ATOM   3318  CA  TYR   186     -17.411 -24.614 -10.833  1.00 10.00      B   
ATOM   3319  CB  TYR   186     -18.647 -25.382 -10.348  1.00 10.00      B   
ATOM   3320  CG  TYR   186     -19.280 -26.301 -11.376  1.00 10.00      B   
ATOM   3321  CD1 TYR   186     -18.519 -27.213 -12.099  1.00 10.00      B   
ATOM   3322  CD2 TYR   186     -20.647 -26.262 -11.609  1.00 10.00      B   
ATOM   3323  CE1 TYR   186     -19.104 -28.056 -13.026  1.00 10.00      B   
ATOM   3324  CE2 TYR   186     -21.239 -27.100 -12.533  1.00 10.00      B   
ATOM   3325  CZ  TYR   186     -20.466 -27.995 -13.238  1.00 10.00      B   
ATOM   3326  OH  TYR   186     -21.059 -28.831 -14.156  1.00 10.00      B   
ATOM   3327  HH  TYR   186     -21.705 -28.335 -14.668  1.00 10.00      B   
ATOM   3328  C   TYR   186     -17.724 -23.836 -12.109  1.00 10.00      B   
ATOM   3329  O   TYR   186     -17.405 -24.282 -13.212  1.00 10.00      B   
ATOM   3330  N   THR   187     -18.331 -22.664 -11.957  1.00 10.00      B   
ATOM   3331  HN  THR   187     -18.557 -22.352 -11.051  1.00 10.00      B   
ATOM   3332  CA  THR   187     -18.686 -21.834 -13.104  1.00 10.00      B   
ATOM   3333  CB  THR   187     -19.568 -20.640 -12.691  1.00 10.00      B   
ATOM   3334  OG1 THR   187     -19.181 -20.179 -11.392  1.00 10.00      B   
ATOM   3335  HG1 THR   187     -18.220 -20.129 -11.338  1.00 10.00      B   
ATOM   3336  CG2 THR   187     -21.030 -21.053 -12.654  1.00 10.00      B   
ATOM   3337  C   THR   187     -17.458 -21.331 -13.863  1.00 10.00      B   
ATOM   3338  O   THR   187     -17.562 -20.890 -15.008  1.00 10.00      B   
ATOM   3339  N   LEU   188     -16.293 -21.428 -13.235  1.00 10.00      B   
ATOM   3340  HN  LEU   188     -16.267 -21.815 -12.332  1.00 10.00      B   
ATOM   3341  CA  LEU   188     -15.053 -20.975 -13.852  1.00 10.00      B   
ATOM   3342  CB  LEU   188     -13.952 -20.816 -12.804  1.00 10.00      B   
ATOM   3343  CG  LEU   188     -14.163 -19.703 -11.777  1.00 10.00      B   
ATOM   3344  CD1 LEU   188     -13.163 -19.826 -10.640  1.00 10.00      B   
ATOM   3345  CD2 LEU   188     -14.063 -18.333 -12.433  1.00 10.00      B   
ATOM   3346  C   LEU   188     -14.598 -21.908 -14.974  1.00 10.00      B   
ATOM   3347  O   LEU   188     -13.704 -21.566 -15.748  1.00 10.00      B   
ATOM   3348  N   PHE   189     -15.214 -23.081 -15.057  1.00 10.00      B   
ATOM   3349  HN  PHE   189     -15.916 -23.300 -14.405  1.00 10.00      B   
ATOM   3350  CA  PHE   189     -14.874 -24.057 -16.090  1.00 10.00      B   
ATOM   3351  CB  PHE   189     -14.437 -25.381 -15.458  1.00 10.00      B   
ATOM   3352  CG  PHE   189     -13.245 -25.266 -14.558  1.00 10.00      B   
ATOM   3353  CD1 PHE   189     -13.385 -25.401 -13.189  1.00 10.00      B   
ATOM   3354  CD2 PHE   189     -11.988 -25.025 -15.082  1.00 10.00      B   
ATOM   3355  CE1 PHE   189     -12.291 -25.294 -12.356  1.00 10.00      B   
ATOM   3356  CE2 PHE   189     -10.889 -24.916 -14.255  1.00 10.00      B   
ATOM   3357  CZ  PHE   189     -11.041 -25.052 -12.890  1.00 10.00      B   
ATOM   3358  C   PHE   189     -16.067 -24.302 -17.006  1.00 10.00      B   
ATOM   3359  O   PHE   189     -16.086 -25.252 -17.792  1.00 10.00      B   
ATOM   3360  N   LEU   190     -17.059 -23.433 -16.910  1.00 10.00      B   
ATOM   3361  HN  LEU   190     -16.974 -22.674 -16.295  1.00 10.00      B   
ATOM   3362  CA  LEU   190     -18.263 -23.568 -17.709  1.00 10.00      B   
ATOM   3363  CB  LEU   190     -19.500 -23.543 -16.808  1.00 10.00      B   
ATOM   3364  CG  LEU   190     -19.578 -24.614 -15.720  1.00 10.00      B   
ATOM   3365  CD1 LEU   190     -20.771 -24.359 -14.816  1.00 10.00      B   
ATOM   3366  CD2 LEU   190     -19.658 -26.002 -16.335  1.00 10.00      B   
ATOM   3367  C   LEU   190     -18.375 -22.454 -18.735  1.00 10.00      B   
ATOM   3368  O   LEU   190     -17.794 -21.379 -18.566  1.00 10.00      B   
ATOM   3369  N   SER   191     -19.104 -22.726 -19.805  1.00 10.00      B   
ATOM   3370  HN  SER   191     -19.487 -23.629 -19.905  1.00 10.00      B   
ATOM   3371  CA  SER   191     -19.333 -21.744 -20.850  1.00 10.00      B   
ATOM   3372  CB  SER   191     -19.602 -22.459 -22.174  1.00 10.00      B   
ATOM   3373  OG  SER   191     -20.530 -23.515 -22.002  1.00 10.00      B   
ATOM   3374  HG  SER   191     -20.086 -24.268 -21.578  1.00 10.00      B   
ATOM   3375  C   SER   191     -20.525 -20.868 -20.466  1.00 10.00      B   
ATOM   3376  O   SER   191     -21.190 -21.138 -19.465  1.00 10.00      B   
ATOM   3377  N   SER   192     -20.794 -19.830 -21.250  1.00 10.00      B   
ATOM   3378  HN  SER   192     -20.231 -19.659 -22.036  1.00 10.00      B   
ATOM   3379  CA  SER   192     -21.907 -18.927 -20.973  1.00 10.00      B   
ATOM   3380  CB  SER   192     -21.987 -17.861 -22.064  1.00 10.00      B   
ATOM   3381  OG  SER   192     -20.681 -17.434 -22.425  1.00 10.00      B   
ATOM   3382  HG  SER   192     -20.734 -16.567 -22.861  1.00 10.00      B   
ATOM   3383  C   SER   192     -23.231 -19.685 -20.858  1.00 10.00      B   
ATOM   3384  O   SER   192     -24.052 -19.398 -19.982  1.00 10.00      B   
ATOM   3385  N   LYS   193     -23.425 -20.665 -21.733  1.00 10.00      B   
ATOM   3386  HN  LYS   193     -22.734 -20.848 -22.409  1.00 10.00      B   
ATOM   3387  CA  LYS   193     -24.642 -21.466 -21.723  1.00 10.00      B   
ATOM   3388  CB  LYS   193     -24.784 -22.255 -23.028  1.00 10.00      B   
ATOM   3389  CG  LYS   193     -25.123 -21.387 -24.230  1.00 10.00      B   
ATOM   3390  CD  LYS   193     -25.174 -22.187 -25.521  1.00 10.00      B   
ATOM   3391  CE  LYS   193     -25.501 -21.283 -26.697  1.00 10.00      B   
ATOM   3392  NZ  LYS   193     -25.421 -21.997 -27.996  1.00 10.00      B   
ATOM   3393  HZ1 LYS   193     -26.175 -22.710 -28.064  1.00 10.00      B   
ATOM   3394  HZ2 LYS   193     -24.501 -22.474 -28.089  1.00 10.00      B   
ATOM   3395  HZ3 LYS   193     -25.529 -21.324 -28.780  1.00 10.00      B   
ATOM   3396  C   LYS   193     -24.686 -22.392 -20.510  1.00 10.00      B   
ATOM   3397  O   LYS   193     -25.724 -22.532 -19.859  1.00 10.00      B   
ATOM   3398  N   GLU   194     -23.546 -22.999 -20.197  1.00 10.00      B   
ATOM   3399  HN  GLU   194     -22.751 -22.833 -20.745  1.00 10.00      B   
ATOM   3400  CA  GLU   194     -23.448 -23.906 -19.058  1.00 10.00      B   
ATOM   3401  CB  GLU   194     -22.082 -24.588 -19.024  1.00 10.00      B   
ATOM   3402  CG  GLU   194     -21.888 -25.679 -20.061  1.00 10.00      B   
ATOM   3403  CD  GLU   194     -20.464 -26.190 -20.083  1.00 10.00      B   
ATOM   3404  OE1 GLU   194     -19.546 -25.383 -20.337  1.00 10.00      B   
ATOM   3405  OE2 GLU   194     -20.252 -27.400 -19.855  1.00 10.00      B   
ATOM   3406  C   GLU   194     -23.678 -23.162 -17.746  1.00 10.00      B   
ATOM   3407  O   GLU   194     -24.438 -23.617 -16.894  1.00 10.00      B   
ATOM   3408  N   ILE   195     -23.019 -22.013 -17.600  1.00 10.00      B   
ATOM   3409  HN  ILE   195     -22.429 -21.708 -18.327  1.00 10.00      B   
ATOM   3410  CA  ILE   195     -23.139 -21.193 -16.397  1.00 10.00      B   
ATOM   3411  CB  ILE   195     -22.335 -19.874 -16.522  1.00 10.00      B   
ATOM   3412  CG1 ILE   195     -20.831 -20.164 -16.536  1.00 10.00      B   
ATOM   3413  CG2 ILE   195     -22.679 -18.914 -15.391  1.00 10.00      B   
ATOM   3414  CD1 ILE   195     -19.976 -18.965 -16.887  1.00 10.00      B   
ATOM   3415  C   ILE   195     -24.602 -20.877 -16.098  1.00 10.00      B   
ATOM   3416  O   ILE   195     -25.067 -21.053 -14.971  1.00 10.00      B   
ATOM   3417  N   GLU   196     -25.328 -20.450 -17.124  1.00 10.00      B   
ATOM   3418  HN  GLU   196     -24.907 -20.363 -18.005  1.00 10.00      B   
ATOM   3419  CA  GLU   196     -26.731 -20.108 -16.977  1.00 10.00      B   
ATOM   3420  CB  GLU   196     -27.280 -19.537 -18.282  1.00 10.00      B   
ATOM   3421  CG  GLU   196     -28.548 -18.722 -18.108  1.00 10.00      B   
ATOM   3422  CD  GLU   196     -29.458 -18.807 -19.311  1.00 10.00      B   
ATOM   3423  OE1 GLU   196     -28.986 -18.550 -20.439  1.00 10.00      B   
ATOM   3424  OE2 GLU   196     -30.652 -19.134 -19.131  1.00 10.00      B   
ATOM   3425  C   GLU   196     -27.553 -21.321 -16.547  1.00 10.00      B   
ATOM   3426  O   GLU   196     -28.321 -21.246 -15.586  1.00 10.00      B   
ATOM   3427  N   GLN   197     -27.374 -22.438 -17.252  1.00 10.00      B   
ATOM   3428  HN  GLN   197     -26.734 -22.434 -17.999  1.00 10.00      B   
ATOM   3429  CA  GLN   197     -28.105 -23.670 -16.952  1.00 10.00      B   
ATOM   3430  CB  GLN   197     -27.746 -24.771 -17.951  1.00 10.00      B   
ATOM   3431  CG  GLN   197     -28.229 -24.519 -19.369  1.00 10.00      B   
ATOM   3432  CD  GLN   197     -27.773 -25.600 -20.328  1.00 10.00      B   
ATOM   3433  OE1 GLN   197     -26.727 -26.219 -20.133  1.00 10.00      B   
ATOM   3434  NE2 GLN   197     -28.551 -25.836 -21.371  1.00 10.00      B   
ATOM   3435 HE21 GLN   197     -29.374 -25.305 -21.469  1.00 10.00      B   
ATOM   3436 HE22 GLN   197     -28.279 -26.533 -22.004  1.00 10.00      B   
ATOM   3437  C   GLN   197     -27.830 -24.162 -15.534  1.00 10.00      B   
ATOM   3438  O   GLN   197     -28.726 -24.666 -14.855  1.00 10.00      B   
ATOM   3439  N   VAL   198     -26.592 -24.017 -15.094  1.00 10.00      B   
ATOM   3440  HN  VAL   198     -25.919 -23.611 -15.684  1.00 10.00      B   
ATOM   3441  CA  VAL   198     -26.204 -24.452 -13.761  1.00 10.00      B   
ATOM   3442  CB  VAL   198     -24.672 -24.588 -13.624  1.00 10.00      B   
ATOM   3443  CG1 VAL   198     -24.267 -24.794 -12.170  1.00 10.00      B   
ATOM   3444  CG2 VAL   198     -24.169 -25.739 -14.482  1.00 10.00      B   
ATOM   3445  C   VAL   198     -26.745 -23.510 -12.688  1.00 10.00      B   
ATOM   3446  O   VAL   198     -27.361 -23.955 -11.721  1.00 10.00      B   
ATOM   3447  N   LEU   199     -26.533 -22.210 -12.876  1.00 10.00      B   
ATOM   3448  HN  LEU   199     -26.048 -21.913 -13.681  1.00 10.00      B   
ATOM   3449  CA  LEU   199     -26.987 -21.209 -11.913  1.00 10.00      B   
ATOM   3450  CB  LEU   199     -26.487 -19.814 -12.288  1.00 10.00      B   
ATOM   3451  CG  LEU   199     -24.987 -19.564 -12.107  1.00 10.00      B   
ATOM   3452  CD1 LEU   199     -24.649 -18.110 -12.394  1.00 10.00      B   
ATOM   3453  CD2 LEU   199     -24.540 -19.955 -10.708  1.00 10.00      B   
ATOM   3454  C   LEU   199     -28.503 -21.214 -11.727  1.00 10.00      B   
ATOM   3455  O   LEU   199     -28.998 -20.999 -10.619  1.00 10.00      B   
ATOM   3456  N   SER   200     -29.238 -21.473 -12.803  1.00 10.00      B   
ATOM   3457  HN  SER   200     -28.793 -21.644 -13.661  1.00 10.00      B   
ATOM   3458  CA  SER   200     -30.693 -21.505 -12.738  1.00 10.00      B   
ATOM   3459  CB  SER   200     -31.300 -21.445 -14.143  1.00 10.00      B   
ATOM   3460  OG  SER   200     -30.660 -22.359 -15.018  1.00 10.00      B   
ATOM   3461  HG  SER   200     -29.894 -21.928 -15.425  1.00 10.00      B   
ATOM   3462  C   SER   200     -31.185 -22.736 -11.983  1.00 10.00      B   
ATOM   3463  O   SER   200     -32.317 -22.768 -11.496  1.00 10.00      B   
ATOM   3464  N   GLY   201     -30.321 -23.739 -11.870  1.00 10.00      B   
ATOM   3465  HN  GLY   201     -29.428 -23.652 -12.269  1.00 10.00      B   
ATOM   3466  CA  GLY   201     -30.678 -24.958 -11.169  1.00 10.00      B   
ATOM   3467  C   GLY   201     -30.267 -24.927  -9.709  1.00 10.00      B   
ATOM   3468  O   GLY   201     -30.472 -25.896  -8.974  1.00 10.00      B   
ATOM   3469  N   VAL   202     -29.686 -23.814  -9.285  1.00 10.00      B   
ATOM   3470  HN  VAL   202     -29.550 -23.077  -9.916  1.00 10.00      B   
ATOM   3471  CA  VAL   202     -29.246 -23.661  -7.905  1.00 10.00      B   
ATOM   3472  CB  VAL   202     -28.010 -22.740  -7.794  1.00 10.00      B   
ATOM   3473  CG1 VAL   202     -27.563 -22.606  -6.346  1.00 10.00      B   
ATOM   3474  CG2 VAL   202     -26.870 -23.265  -8.653  1.00 10.00      B   
ATOM   3475  C   VAL   202     -30.377 -23.113  -7.037  1.00 10.00      B   
ATOM   3476  O   VAL   202     -30.867 -22.005  -7.264  1.00 10.00      B   
ATOM   3477  N   THR   203     -30.795 -23.900  -6.056  1.00 10.00      B   
ATOM   3478  HN  THR   203     -30.384 -24.786  -5.940  1.00 10.00      B   
ATOM   3479  CA  THR   203     -31.862 -23.502  -5.151  1.00 10.00      B   
ATOM   3480  CB  THR   203     -32.498 -24.744  -4.504  1.00 10.00      B   
ATOM   3481  OG1 THR   203     -31.518 -25.793  -4.448  1.00 10.00      B   
ATOM   3482  HG1 THR   203     -31.319 -25.995  -3.525  1.00 10.00      B   
ATOM   3483  CG2 THR   203     -33.687 -25.216  -5.325  1.00 10.00      B   
ATOM   3484  C   THR   203     -31.336 -22.564  -4.064  1.00 10.00      B   
ATOM   3485  O   THR   203     -32.103 -21.852  -3.413  1.00 10.00      B   
ATOM   3486  N   LEU   204     -30.022 -22.566  -3.880  1.00 10.00      B   
ATOM   3487  HN  LEU   204     -29.466 -23.149  -4.435  1.00 10.00      B   
ATOM   3488  CA  LEU   204     -29.387 -21.719  -2.883  1.00 10.00      B   
ATOM   3489  CB  LEU   204     -27.980 -22.240  -2.559  1.00 10.00      B   
ATOM   3490  CG  LEU   204     -27.886 -23.671  -2.024  1.00 10.00      B   
ATOM   3491  CD1 LEU   204     -26.431 -24.086  -1.867  1.00 10.00      B   
ATOM   3492  CD2 LEU   204     -28.621 -23.799  -0.699  1.00 10.00      B   
ATOM   3493  C   LEU   204     -29.301 -20.279  -3.384  1.00 10.00      B   
ATOM   3494  O   LEU   204     -29.182 -20.042  -4.590  1.00 10.00      B   
ATOM   3495  N   PRO   205     -29.385 -19.301  -2.470  1.00 10.00      B   
ATOM   3496  CA  PRO   205     -29.294 -17.882  -2.822  1.00 10.00      B   
ATOM   3497  CB  PRO   205     -29.554 -17.152  -1.496  1.00 10.00      B   
ATOM   3498  CG  PRO   205     -30.165 -18.178  -0.602  1.00 10.00      B   
ATOM   3499  CD  PRO   205     -29.583 -19.492  -1.026  1.00 10.00      B   
ATOM   3500  C   PRO   205     -27.900 -17.547  -3.342  1.00 10.00      B   
ATOM   3501  O   PRO   205     -26.908 -17.671  -2.618  1.00 10.00      B   
ATOM   3502  N   LEU   206     -27.827 -17.149  -4.604  1.00 10.00      B   
ATOM   3503  HN  LEU   206     -28.651 -17.085  -5.132  1.00 10.00      B   
ATOM   3504  CA  LEU   206     -26.555 -16.807  -5.224  1.00 10.00      B   
ATOM   3505  CB  LEU   206     -26.705 -16.686  -6.743  1.00 10.00      B   
ATOM   3506  CG  LEU   206     -27.179 -17.938  -7.486  1.00 10.00      B   
ATOM   3507  CD1 LEU   206     -27.336 -17.644  -8.969  1.00 10.00      B   
ATOM   3508  CD2 LEU   206     -26.219 -19.098  -7.266  1.00 10.00      B   
ATOM   3509  C   LEU   206     -25.996 -15.513  -4.648  1.00 10.00      B   
ATOM   3510  O   LEU   206     -26.748 -14.623  -4.241  1.00 10.00      B   
ATOM   3511  N   ASP   207     -24.676 -15.417  -4.610  1.00 10.00      B   
ATOM   3512  HN  ASP   207     -24.133 -16.158  -4.950  1.00 10.00      B   
ATOM   3513  CA  ASP   207     -24.008 -14.234  -4.093  1.00 10.00      B   
ATOM   3514  CB  ASP   207     -22.589 -14.579  -3.612  1.00 10.00      B   
ATOM   3515  CG  ASP   207     -21.519 -14.312  -4.653  1.00 10.00      B   
ATOM   3516  OD1 ASP   207     -21.459 -15.055  -5.653  1.00 10.00      B   
ATOM   3517  OD2 ASP   207     -20.743 -13.344  -4.475  1.00 10.00      B   
ATOM   3518  C   ASP   207     -23.969 -13.154  -5.167  1.00 10.00      B   
ATOM   3519  O   ASP   207     -24.376 -13.393  -6.303  1.00 10.00      B   
ATOM   3520  N   LEU   208     -23.482 -11.974  -4.807  1.00 10.00      B   
ATOM   3521  HN  LEU   208     -23.171 -11.850  -3.884  1.00 10.00      B   
ATOM   3522  CA  LEU   208     -23.399 -10.858  -5.743  1.00 10.00      B   
ATOM   3523  CB  LEU   208     -22.806  -9.626  -5.055  1.00 10.00      B   
ATOM   3524  CG  LEU   208     -23.577  -9.103  -3.838  1.00 10.00      B   
ATOM   3525  CD1 LEU   208     -22.817  -7.973  -3.166  1.00 10.00      B   
ATOM   3526  CD2 LEU   208     -24.967  -8.641  -4.245  1.00 10.00      B   
ATOM   3527  C   LEU   208     -22.595 -11.215  -6.996  1.00 10.00      B   
ATOM   3528  O   LEU   208     -22.992 -10.877  -8.112  1.00 10.00      B   
ATOM   3529  N   GLU   209     -21.487 -11.923  -6.807  1.00 10.00      B   
ATOM   3530  HN  GLU   209     -21.243 -12.196  -5.893  1.00 10.00      B   
ATOM   3531  CA  GLU   209     -20.629 -12.324  -7.916  1.00 10.00      B   
ATOM   3532  CB  GLU   209     -19.364 -13.009  -7.389  1.00 10.00      B   
ATOM   3533  CG  GLU   209     -18.101 -12.677  -8.165  1.00 10.00      B   
ATOM   3534  CD  GLU   209     -17.754 -11.203  -8.120  1.00 10.00      B   
ATOM   3535  OE1 GLU   209     -17.759 -10.616  -7.017  1.00 10.00      B   
ATOM   3536  OE2 GLU   209     -17.453 -10.628  -9.189  1.00 10.00      B   
ATOM   3537  C   GLU   209     -21.378 -13.248  -8.875  1.00 10.00      B   
ATOM   3538  O   GLU   209     -21.431 -12.997 -10.082  1.00 10.00      B   
ATOM   3539  N   LEU   210     -21.971 -14.307  -8.330  1.00 10.00      B   
ATOM   3540  HN  LEU   210     -21.891 -14.456  -7.358  1.00 10.00      B   
ATOM   3541  CA  LEU   210     -22.726 -15.260  -9.135  1.00 10.00      B   
ATOM   3542  CB  LEU   210     -23.138 -16.473  -8.300  1.00 10.00      B   
ATOM   3543  CG  LEU   210     -22.017 -17.465  -7.971  1.00 10.00      B   
ATOM   3544  CD1 LEU   210     -22.523 -18.556  -7.044  1.00 10.00      B   
ATOM   3545  CD2 LEU   210     -21.442 -18.068  -9.246  1.00 10.00      B   
ATOM   3546  C   LEU   210     -23.944 -14.601  -9.779  1.00 10.00      B   
ATOM   3547  O   LEU   210     -24.333 -14.948 -10.895  1.00 10.00      B   
ATOM   3548  N   LYS   211     -24.541 -13.644  -9.076  1.00 10.00      B   
ATOM   3549  HN  LYS   211     -24.200 -13.420  -8.181  1.00 10.00      B   
ATOM   3550  CA  LYS   211     -25.698 -12.928  -9.600  1.00 10.00      B   
ATOM   3551  CB  LYS   211     -26.302 -12.006  -8.541  1.00 10.00      B   
ATOM   3552  CG  LYS   211     -27.247 -12.700  -7.573  1.00 10.00      B   
ATOM   3553  CD  LYS   211     -27.698 -11.746  -6.480  1.00 10.00      B   
ATOM   3554  CE  LYS   211     -28.762 -12.373  -5.591  1.00 10.00      B   
ATOM   3555  NZ  LYS   211     -29.191 -11.455  -4.501  1.00 10.00      B   
ATOM   3556  HZ1 LYS   211     -28.396 -11.261  -3.858  1.00 10.00      B   
ATOM   3557  HZ2 LYS   211     -29.964 -11.882  -3.954  1.00 10.00      B   
ATOM   3558  HZ3 LYS   211     -29.524 -10.556  -4.899  1.00 10.00      B   
ATOM   3559  C   LYS   211     -25.303 -12.128 -10.834  1.00 10.00      B   
ATOM   3560  O   LYS   211     -26.058 -12.051 -11.807  1.00 10.00      B   
ATOM   3561  N   LEU   212     -24.109 -11.541 -10.790  1.00 10.00      B   
ATOM   3562  HN  LEU   212     -23.563 -11.625  -9.975  1.00 10.00      B   
ATOM   3563  CA  LEU   212     -23.596 -10.767 -11.912  1.00 10.00      B   
ATOM   3564  CB  LEU   212     -22.313 -10.017 -11.525  1.00 10.00      B   
ATOM   3565  CG  LEU   212     -22.435  -8.995 -10.391  1.00 10.00      B   
ATOM   3566  CD1 LEU   212     -21.098  -8.318 -10.128  1.00 10.00      B   
ATOM   3567  CD2 LEU   212     -23.508  -7.964 -10.700  1.00 10.00      B   
ATOM   3568  C   LEU   212     -23.330 -11.695 -13.091  1.00 10.00      B   
ATOM   3569  O   LEU   212     -23.689 -11.390 -14.229  1.00 10.00      B   
ATOM   3570  N   LEU   213     -22.721 -12.845 -12.800  1.00 10.00      B   
ATOM   3571  HN  LEU   213     -22.464 -13.026 -11.866  1.00 10.00      B   
ATOM   3572  CA  LEU   213     -22.421 -13.839 -13.824  1.00 10.00      B   
ATOM   3573  CB  LEU   213     -21.657 -15.023 -13.229  1.00 10.00      B   
ATOM   3574  CG  LEU   213     -20.221 -14.747 -12.772  1.00 10.00      B   
ATOM   3575  CD1 LEU   213     -19.562 -16.029 -12.290  1.00 10.00      B   
ATOM   3576  CD2 LEU   213     -19.408 -14.114 -13.893  1.00 10.00      B   
ATOM   3577  C   LEU   213     -23.706 -14.327 -14.480  1.00 10.00      B   
ATOM   3578  O   LEU   213     -23.746 -14.558 -15.686  1.00 10.00      B   
ATOM   3579  N   TYR   214     -24.755 -14.471 -13.674  1.00 10.00      B   
ATOM   3580  HN  TYR   214     -24.645 -14.285 -12.714  1.00 10.00      B   
ATOM   3581  CA  TYR   214     -26.057 -14.911 -14.164  1.00 10.00      B   
ATOM   3582  CB  TYR   214     -27.062 -14.937 -13.004  1.00 10.00      B   
ATOM   3583  CG  TYR   214     -28.271 -15.821 -13.224  1.00 10.00      B   
ATOM   3584  CD1 TYR   214     -28.429 -16.997 -12.506  1.00 10.00      B   
ATOM   3585  CD2 TYR   214     -29.259 -15.478 -14.137  1.00 10.00      B   
ATOM   3586  CE1 TYR   214     -29.532 -17.806 -12.691  1.00 10.00      B   
ATOM   3587  CE2 TYR   214     -30.367 -16.283 -14.330  1.00 10.00      B   
ATOM   3588  CZ  TYR   214     -30.498 -17.445 -13.604  1.00 10.00      B   
ATOM   3589  OH  TYR   214     -31.599 -18.248 -13.787  1.00 10.00      B   
ATOM   3590  HH  TYR   214     -31.982 -18.460 -12.927  1.00 10.00      B   
ATOM   3591  C   TYR   214     -26.545 -13.965 -15.258  1.00 10.00      B   
ATOM   3592  O   TYR   214     -26.987 -14.399 -16.323  1.00 10.00      B   
ATOM   3593  N   MET   215     -26.434 -12.667 -14.992  1.00 10.00      B   
ATOM   3594  HN  MET   215     -26.045 -12.389 -14.133  1.00 10.00      B   
ATOM   3595  CA  MET   215     -26.860 -11.648 -15.941  1.00 10.00      B   
ATOM   3596  CB  MET   215     -26.905 -10.267 -15.280  1.00 10.00      B   
ATOM   3597  CG  MET   215     -27.923 -10.153 -14.157  1.00 10.00      B   
ATOM   3598  SD  MET   215     -28.235  -8.448 -13.655  1.00 10.00      B   
ATOM   3599  CE  MET   215     -26.613  -7.958 -13.071  1.00 10.00      B   
ATOM   3600  C   MET   215     -25.947 -11.626 -17.160  1.00 10.00      B   
ATOM   3601  O   MET   215     -26.415 -11.533 -18.296  1.00 10.00      B   
ATOM   3602  N   LYS   216     -24.643 -11.722 -16.914  1.00 10.00      B   
ATOM   3603  HN  LYS   216     -24.337 -11.787 -15.981  1.00 10.00      B   
ATOM   3604  CA  LYS   216     -23.656 -11.728 -17.989  1.00 10.00      B   
ATOM   3605  CB  LYS   216     -22.234 -11.777 -17.417  1.00 10.00      B   
ATOM   3606  CG  LYS   216     -21.825 -10.523 -16.660  1.00 10.00      B   
ATOM   3607  CD  LYS   216     -20.509 -10.724 -15.926  1.00 10.00      B   
ATOM   3608  CE  LYS   216     -20.194  -9.531 -15.039  1.00 10.00      B   
ATOM   3609  NZ  LYS   216     -18.940  -9.715 -14.262  1.00 10.00      B   
ATOM   3610  HZ1 LYS   216     -18.762  -8.878 -13.670  1.00 10.00      B   
ATOM   3611  HZ2 LYS   216     -18.134  -9.844 -14.903  1.00 10.00      B   
ATOM   3612  HZ3 LYS   216     -19.015 -10.548 -13.645  1.00 10.00      B   
ATOM   3613  C   LYS   216     -23.894 -12.909 -18.926  1.00 10.00      B   
ATOM   3614  O   LYS   216     -23.859 -12.761 -20.150  1.00 10.00      B   
ATOM   3615  N   ALA   217     -24.154 -14.076 -18.340  1.00 10.00      B   
ATOM   3616  HN  ALA   217     -24.161 -14.126 -17.358  1.00 10.00      B   
ATOM   3617  CA  ALA   217     -24.414 -15.285 -19.110  1.00 10.00      B   
ATOM   3618  CB  ALA   217     -24.538 -16.493 -18.193  1.00 10.00      B   
ATOM   3619  C   ALA   217     -25.675 -15.125 -19.947  1.00 10.00      B   
ATOM   3620  O   ALA   217     -25.678 -15.425 -21.140  1.00 10.00      B   
ATOM   3621  N   MET   218     -26.740 -14.628 -19.322  1.00 10.00      B   
ATOM   3622  HN  MET   218     -26.673 -14.402 -18.368  1.00 10.00      B   
ATOM   3623  CA  MET   218     -28.009 -14.420 -20.018  1.00 10.00      B   
ATOM   3624  CB  MET   218     -29.086 -13.899 -19.066  1.00 10.00      B   
ATOM   3625  CG  MET   218     -29.673 -14.955 -18.144  1.00 10.00      B   
ATOM   3626  SD  MET   218     -31.064 -14.335 -17.180  1.00 10.00      B   
ATOM   3627  CE  MET   218     -30.289 -12.986 -16.293  1.00 10.00      B   
ATOM   3628  C   MET   218     -27.838 -13.461 -21.189  1.00 10.00      B   
ATOM   3629  O   MET   218     -28.428 -13.655 -22.254  1.00 10.00      B   
ATOM   3630  N   LYS   219     -27.021 -12.431 -20.991  1.00 10.00      B   
ATOM   3631  HN  LYS   219     -26.586 -12.326 -20.113  1.00 10.00      B   
ATOM   3632  CA  LYS   219     -26.760 -11.450 -22.036  1.00 10.00      B   
ATOM   3633  CB  LYS   219     -25.918 -10.290 -21.494  1.00 10.00      B   
ATOM   3634  CG  LYS   219     -25.818  -9.099 -22.437  1.00 10.00      B   
ATOM   3635  CD  LYS   219     -24.831  -8.061 -21.924  1.00 10.00      B   
ATOM   3636  CE  LYS   219     -24.784  -6.848 -22.839  1.00 10.00      B   
ATOM   3637  NZ  LYS   219     -23.714  -5.895 -22.445  1.00 10.00      B   
ATOM   3638  HZ1 LYS   219     -23.791  -5.019 -23.002  1.00 10.00      B   
ATOM   3639  HZ2 LYS   219     -22.777  -6.317 -22.612  1.00 10.00      B   
ATOM   3640  HZ3 LYS   219     -23.796  -5.659 -21.436  1.00 10.00      B   
ATOM   3641  C   LYS   219     -26.057 -12.110 -23.218  1.00 10.00      B   
ATOM   3642  O   LYS   219     -26.440 -11.914 -24.372  1.00 10.00      B   
ATOM   3643  N   GLU   220     -25.051 -12.920 -22.916  1.00 10.00      B   
ATOM   3644  HN  GLU   220     -24.807 -13.047 -21.971  1.00 10.00      B   
ATOM   3645  CA  GLU   220     -24.289 -13.619 -23.944  1.00 10.00      B   
ATOM   3646  CB  GLU   220     -23.025 -14.237 -23.347  1.00 10.00      B   
ATOM   3647  CG  GLU   220     -21.904 -13.248 -23.081  1.00 10.00      B   
ATOM   3648  CD  GLU   220     -20.596 -13.940 -22.755  1.00 10.00      B   
ATOM   3649  OE1 GLU   220     -19.826 -13.417 -21.921  1.00 10.00      B   
ATOM   3650  OE2 GLU   220     -20.325 -15.018 -23.330  1.00 10.00      B   
ATOM   3651  C   GLU   220     -25.120 -14.701 -24.632  1.00 10.00      B   
ATOM   3652  O   GLU   220     -24.910 -15.000 -25.808  1.00 10.00      B   
ATOM   3653  N   ASN   221     -26.061 -15.281 -23.899  1.00 10.00      B   
ATOM   3654  HN  ASN   221     -26.176 -15.004 -22.963  1.00 10.00      B   
ATOM   3655  CA  ASN   221     -26.916 -16.338 -24.437  1.00 10.00      B   
ATOM   3656  CB  ASN   221     -27.371 -17.294 -23.331  1.00 10.00      B   
ATOM   3657  CG  ASN   221     -26.224 -18.035 -22.670  1.00 10.00      B   
ATOM   3658  OD1 ASN   221     -25.154 -18.203 -23.256  1.00 10.00      B   
ATOM   3659  ND2 ASN   221     -26.449 -18.501 -21.449  1.00 10.00      B   
ATOM   3660 HD21 ASN   221     -27.340 -18.344 -21.044  1.00 10.00      B   
ATOM   3661 HD22 ASN   221     -25.719 -18.971 -20.988  1.00 10.00      B   
ATOM   3662  C   ASN   221     -28.135 -15.775 -25.157  1.00 10.00      B   
ATOM   3663  O   ASN   221     -29.013 -16.530 -25.585  1.00 10.00      B   
ATOM   3664  N   ALA   222     -28.191 -14.448 -25.271  1.00 10.00      B   
ATOM   3665  HN  ALA   222     -27.464 -13.911 -24.891  1.00 10.00      B   
ATOM   3666  CA  ALA   222     -29.294 -13.759 -25.942  1.00 10.00      B   
ATOM   3667  CB  ALA   222     -29.316 -14.073 -27.432  1.00 10.00      B   
ATOM   3668  C   ALA   222     -30.642 -14.066 -25.297  1.00 10.00      B   
ATOM   3669  O   ALA   222     -31.685 -13.994 -25.944  1.00 10.00      B   
ATOM   3670  N   SER   223     -30.622 -14.386 -24.014  1.00 10.00      B   
ATOM   3671  HN  SER   223     -29.765 -14.395 -23.536  1.00 10.00      B   
ATOM   3672  CA  SER   223     -31.842 -14.698 -23.294  1.00 10.00      B   
ATOM   3673  CB  SER   223     -31.586 -15.798 -22.268  1.00 10.00      B   
ATOM   3674  OG  SER   223     -31.008 -16.932 -22.895  1.00 10.00      B   
ATOM   3675  HG  SER   223     -30.636 -16.668 -23.744  1.00 10.00      B   
ATOM   3676  C   SER   223     -32.408 -13.452 -22.624  1.00 10.00      B   
ATOM   3677  O   SER   223     -32.487 -13.376 -21.398  1.00 10.00      B   
ATOM   3678  N   PHE   224     -32.803 -12.482 -23.444  1.00 10.00      B   
ATOM   3679  HN  PHE   224     -32.709 -12.616 -24.411  1.00 10.00      B   
ATOM   3680  CA  PHE   224     -33.365 -11.227 -22.955  1.00 10.00      B   
ATOM   3681  CB  PHE   224     -33.582 -10.243 -24.107  1.00 10.00      B   
ATOM   3682  CG  PHE   224     -32.306  -9.761 -24.735  1.00 10.00      B   
ATOM   3683  CD1 PHE   224     -31.819 -10.353 -25.886  1.00 10.00      B   
ATOM   3684  CD2 PHE   224     -31.591  -8.718 -24.170  1.00 10.00      B   
ATOM   3685  CE1 PHE   224     -30.643  -9.917 -26.465  1.00 10.00      B   
ATOM   3686  CE2 PHE   224     -30.413  -8.275 -24.742  1.00 10.00      B   
ATOM   3687  CZ  PHE   224     -29.938  -8.876 -25.892  1.00 10.00      B   
ATOM   3688  C   PHE   224     -34.668 -11.461 -22.202  1.00 10.00      B   
ATOM   3689  O   PHE   224     -35.057 -10.660 -21.353  1.00 10.00      B   
ATOM   3690  N   GLU   225     -35.328 -12.573 -22.516  1.00 10.00      B   
ATOM   3691  HN  GLU   225     -34.956 -13.164 -23.206  1.00 10.00      B   
ATOM   3692  CA  GLU   225     -36.580 -12.943 -21.873  1.00 10.00      B   
ATOM   3693  CB  GLU   225     -37.110 -14.236 -22.495  1.00 10.00      B   
ATOM   3694  CG  GLU   225     -38.584 -14.510 -22.254  1.00 10.00      B   
ATOM   3695  CD  GLU   225     -39.011 -15.844 -22.832  1.00 10.00      B   
ATOM   3696  OE1 GLU   225     -39.300 -15.907 -24.049  1.00 10.00      B   
ATOM   3697  OE2 GLU   225     -39.045 -16.837 -22.074  1.00 10.00      B   
ATOM   3698  C   GLU   225     -36.347 -13.146 -20.382  1.00 10.00      B   
ATOM   3699  O   GLU   225     -36.970 -12.488 -19.546  1.00 10.00      B   
ATOM   3700  N   ALA   226     -35.428 -14.050 -20.058  1.00 10.00      B   
ATOM   3701  HN  ALA   226     -34.965 -14.538 -20.770  1.00 10.00      B   
ATOM   3702  CA  ALA   226     -35.096 -14.338 -18.672  1.00 10.00      B   
ATOM   3703  CB  ALA   226     -34.294 -15.629 -18.572  1.00 10.00      B   
ATOM   3704  C   ALA   226     -34.326 -13.173 -18.064  1.00 10.00      B   
ATOM   3705  O   ALA   226     -34.465 -12.872 -16.878  1.00 10.00      B   
ATOM   3706  N   LEU   227     -33.530 -12.509 -18.899  1.00 10.00      B   
ATOM   3707  HN  LEU   227     -33.470 -12.807 -19.834  1.00 10.00      B   
ATOM   3708  CA  LEU   227     -32.733 -11.366 -18.471  1.00 10.00      B   
ATOM   3709  CB  LEU   227     -31.926 -10.812 -19.651  1.00 10.00      B   
ATOM   3710  CG  LEU   227     -30.950  -9.670 -19.351  1.00 10.00      B   
ATOM   3711  CD1 LEU   227     -29.816 -10.146 -18.459  1.00 10.00      B   
ATOM   3712  CD2 LEU   227     -30.404  -9.079 -20.642  1.00 10.00      B   
ATOM   3713  C   LEU   227     -33.622 -10.276 -17.878  1.00 10.00      B   
ATOM   3714  O   LEU   227     -33.356  -9.773 -16.783  1.00 10.00      B   
ATOM   3715  N   HIS   228     -34.685  -9.925 -18.595  1.00 10.00      B   
ATOM   3716  HN  HIS   228     -34.847 -10.367 -19.460  1.00 10.00      B   
ATOM   3717  CA  HIS   228     -35.612  -8.895 -18.135  1.00 10.00      B   
ATOM   3718  CB  HIS   228     -36.666  -8.576 -19.202  1.00 10.00      B   
ATOM   3719  CG  HIS   228     -37.449  -7.326 -18.921  1.00 10.00      B   
ATOM   3720  ND1 HIS   228     -36.982  -6.063 -19.220  1.00 10.00      B   
ATOM   3721  HD1 HIS   228     -36.106  -5.854 -19.627  1.00 10.00      B   
ATOM   3722  CD2 HIS   228     -38.670  -7.147 -18.359  1.00 10.00      B   
ATOM   3723  CE1 HIS   228     -37.879  -5.165 -18.855  1.00 10.00      B   
ATOM   3724  NE2 HIS   228     -38.909  -5.797 -18.330  1.00 10.00      B   
ATOM   3725  HE2 HIS   228     -39.713  -5.363 -17.960  1.00 10.00      B   
ATOM   3726  C   HIS   228     -36.294  -9.303 -16.836  1.00 10.00      B   
ATOM   3727  O   HIS   228     -36.449  -8.490 -15.930  1.00 10.00      B   
ATOM   3728  N   ALA   229     -36.681 -10.566 -16.748  1.00 10.00      B   
ATOM   3729  HN  ALA   229     -36.505 -11.175 -17.498  1.00 10.00      B   
ATOM   3730  CA  ALA   229     -37.355 -11.078 -15.562  1.00 10.00      B   
ATOM   3731  CB  ALA   229     -37.865 -12.487 -15.811  1.00 10.00      B   
ATOM   3732  C   ALA   229     -36.437 -11.048 -14.345  1.00 10.00      B   
ATOM   3733  O   ALA   229     -36.838 -10.622 -13.261  1.00 10.00      B   
ATOM   3734  N   TYR   230     -35.204 -11.492 -14.535  1.00 10.00      B   
ATOM   3735  HN  TYR   230     -34.945 -11.818 -15.427  1.00 10.00      B   
ATOM   3736  CA  TYR   230     -34.224 -11.525 -13.459  1.00 10.00      B   
ATOM   3737  CB  TYR   230     -32.963 -12.263 -13.919  1.00 10.00      B   
ATOM   3738  CG  TYR   230     -32.086 -12.766 -12.793  1.00 10.00      B   
ATOM   3739  CD1 TYR   230     -32.358 -13.972 -12.161  1.00 10.00      B   
ATOM   3740  CD2 TYR   230     -30.983 -12.038 -12.366  1.00 10.00      B   
ATOM   3741  CE1 TYR   230     -31.557 -14.438 -11.134  1.00 10.00      B   
ATOM   3742  CE2 TYR   230     -30.177 -12.495 -11.340  1.00 10.00      B   
ATOM   3743  CZ  TYR   230     -30.467 -13.696 -10.727  1.00 10.00      B   
ATOM   3744  OH  TYR   230     -29.666 -14.152  -9.702  1.00 10.00      B   
ATOM   3745  HH  TYR   230     -29.605 -13.471  -9.022  1.00 10.00      B   
ATOM   3746  C   TYR   230     -33.872 -10.114 -12.983  1.00 10.00      B   
ATOM   3747  O   TYR   230     -33.788  -9.858 -11.780  1.00 10.00      B   
ATOM   3748  N   THR   231     -33.689  -9.199 -13.930  1.00 10.00      B   
ATOM   3749  HN  THR   231     -33.793  -9.459 -14.870  1.00 10.00      B   
ATOM   3750  CA  THR   231     -33.337  -7.820 -13.600  1.00 10.00      B   
ATOM   3751  CB  THR   231     -32.846  -7.031 -14.827  1.00 10.00      B   
ATOM   3752  OG1 THR   231     -33.701  -7.299 -15.940  1.00 10.00      B   
ATOM   3753  HG1 THR   231     -33.623  -8.231 -16.185  1.00 10.00      B   
ATOM   3754  CG2 THR   231     -31.423  -7.430 -15.182  1.00 10.00      B   
ATOM   3755  C   THR   231     -34.493  -7.076 -12.938  1.00 10.00      B   
ATOM   3756  O   THR   231     -34.307  -6.437 -11.905  1.00 10.00      B   
ATOM   3757  N   GLU   232     -35.685  -7.168 -13.528  1.00 10.00      B   
ATOM   3758  HN  GLU   232     -35.771  -7.692 -14.355  1.00 10.00      B   
ATOM   3759  CA  GLU   232     -36.865  -6.499 -12.986  1.00 10.00      B   
ATOM   3760  CB  GLU   232     -38.088  -6.769 -13.868  1.00 10.00      B   
ATOM   3761  CG  GLU   232     -39.258  -5.834 -13.610  1.00 10.00      B   
ATOM   3762  CD  GLU   232     -40.155  -5.668 -14.820  1.00 10.00      B   
ATOM   3763  OE1 GLU   232     -41.046  -6.516 -15.031  1.00 10.00      B   
ATOM   3764  OE2 GLU   232     -39.984  -4.674 -15.561  1.00 10.00      B   
ATOM   3765  C   GLU   232     -37.123  -6.947 -11.551  1.00 10.00      B   
ATOM   3766  O   GLU   232     -37.523  -6.149 -10.697  1.00 10.00      B   
ATOM   3767  N   LYS   233     -36.869  -8.224 -11.290  1.00 10.00      B   
ATOM   3768  HN  LYS   233     -36.561  -8.804 -12.017  1.00 10.00      B   
ATOM   3769  CA  LYS   233     -37.046  -8.787  -9.962  1.00 10.00      B   
ATOM   3770  CB  LYS   233     -36.846 -10.305  -9.999  1.00 10.00      B   
ATOM   3771  CG  LYS   233     -37.014 -11.004  -8.658  1.00 10.00      B   
ATOM   3772  CD  LYS   233     -36.870 -12.509  -8.808  1.00 10.00      B   
ATOM   3773  CE  LYS   233     -36.835 -13.204  -7.456  1.00 10.00      B   
ATOM   3774  NZ  LYS   233     -36.790 -14.684  -7.595  1.00 10.00      B   
ATOM   3775  HZ1 LYS   233     -37.643 -15.029  -8.079  1.00 10.00      B   
ATOM   3776  HZ2 LYS   233     -36.734 -15.131  -6.659  1.00 10.00      B   
ATOM   3777  HZ3 LYS   233     -35.957 -14.967  -8.147  1.00 10.00      B   
ATOM   3778  C   LYS   233     -36.065  -8.147  -8.984  1.00 10.00      B   
ATOM   3779  O   LYS   233     -36.442  -7.761  -7.881  1.00 10.00      B   
ATOM   3780  N   LEU   234     -34.814  -8.013  -9.405  1.00 10.00      B   
ATOM   3781  HN  LEU   234     -34.576  -8.325 -10.305  1.00 10.00      B   
ATOM   3782  CA  LEU   234     -33.780  -7.418  -8.562  1.00 10.00      B   
ATOM   3783  CB  LEU   234     -32.391  -7.629  -9.173  1.00 10.00      B   
ATOM   3784  CG  LEU   234     -31.867  -9.067  -9.209  1.00 10.00      B   
ATOM   3785  CD1 LEU   234     -30.565  -9.134  -9.991  1.00 10.00      B   
ATOM   3786  CD2 LEU   234     -31.671  -9.605  -7.800  1.00 10.00      B   
ATOM   3787  C   LEU   234     -34.016  -5.925  -8.346  1.00 10.00      B   
ATOM   3788  O   LEU   234     -33.681  -5.376  -7.295  1.00 10.00      B   
ATOM   3789  N   LEU   235     -34.602  -5.275  -9.337  1.00 10.00      B   
ATOM   3790  HN  LEU   235     -34.869  -5.770 -10.143  1.00 10.00      B   
ATOM   3791  CA  LEU   235     -34.852  -3.844  -9.268  1.00 10.00      B   
ATOM   3792  CB  LEU   235     -34.935  -3.251 -10.674  1.00 10.00      B   
ATOM   3793  CG  LEU   235     -33.667  -3.374 -11.519  1.00 10.00      B   
ATOM   3794  CD1 LEU   235     -33.966  -3.090 -12.981  1.00 10.00      B   
ATOM   3795  CD2 LEU   235     -32.586  -2.441 -10.999  1.00 10.00      B   
ATOM   3796  C   LEU   235     -36.101  -3.491  -8.467  1.00 10.00      B   
ATOM   3797  O   LEU   235     -36.046  -2.657  -7.566  1.00 10.00      B   
ATOM   3798  N   PHE   236     -37.220  -4.124  -8.786  1.00 10.00      B   
ATOM   3799  HN  PHE   236     -37.207  -4.802  -9.500  1.00 10.00      B   
ATOM   3800  CA  PHE   236     -38.476  -3.824  -8.106  1.00 10.00      B   
ATOM   3801  CB  PHE   236     -39.659  -3.996  -9.061  1.00 10.00      B   
ATOM   3802  CG  PHE   236     -39.763  -2.913 -10.098  1.00 10.00      B   
ATOM   3803  CD1 PHE   236     -39.069  -3.008 -11.294  1.00 10.00      B   
ATOM   3804  CD2 PHE   236     -40.558  -1.800  -9.875  1.00 10.00      B   
ATOM   3805  CE1 PHE   236     -39.163  -2.013 -12.248  1.00 10.00      B   
ATOM   3806  CE2 PHE   236     -40.657  -0.801 -10.824  1.00 10.00      B   
ATOM   3807  CZ  PHE   236     -39.959  -0.907 -12.012  1.00 10.00      B   
ATOM   3808  C   PHE   236     -38.697  -4.642  -6.836  1.00 10.00      B   
ATOM   3809  O   PHE   236     -39.002  -4.089  -5.779  1.00 10.00      B   
ATOM   3810  N   LYS   237     -38.541  -5.951  -6.935  1.00 10.00      B   
ATOM   3811  HN  LYS   237     -38.260  -6.338  -7.791  1.00 10.00      B   
ATOM   3812  CA  LYS   237     -38.770  -6.830  -5.793  1.00 10.00      B   
ATOM   3813  CB  LYS   237     -39.058  -8.261  -6.253  1.00 10.00      B   
ATOM   3814  CG  LYS   237     -40.298  -8.395  -7.122  1.00 10.00      B   
ATOM   3815  CD  LYS   237     -40.543  -9.839  -7.531  1.00 10.00      B   
ATOM   3816  CE  LYS   237     -41.853  -9.979  -8.288  1.00 10.00      B   
ATOM   3817  NZ  LYS   237     -42.151 -11.392  -8.641  1.00 10.00      B   
ATOM   3818  HZ1 LYS   237     -42.219 -11.976  -7.782  1.00 10.00      B   
ATOM   3819  HZ2 LYS   237     -41.401 -11.772  -9.247  1.00 10.00      B   
ATOM   3820  HZ3 LYS   237     -43.053 -11.447  -9.154  1.00 10.00      B   
ATOM   3821  C   LYS   237     -37.623  -6.803  -4.785  1.00 10.00      B   
ATOM   3822  O   LYS   237     -37.844  -6.623  -3.585  1.00 10.00      B   
ATOM   3823  N   GLU   238     -36.403  -6.976  -5.268  1.00 10.00      B   
ATOM   3824  HN  GLU   238     -36.286  -7.112  -6.237  1.00 10.00      B   
ATOM   3825  CA  GLU   238     -35.229  -6.993  -4.398  1.00 10.00      B   
ATOM   3826  CB  GLU   238     -34.081  -7.762  -5.052  1.00 10.00      B   
ATOM   3827  CG  GLU   238     -34.446  -9.179  -5.468  1.00 10.00      B   
ATOM   3828  CD  GLU   238     -34.823 -10.052  -4.290  1.00 10.00      B   
ATOM   3829  OE1 GLU   238     -33.906 -10.572  -3.618  1.00 10.00      B   
ATOM   3830  OE2 GLU   238     -36.038 -10.224  -4.030  1.00 10.00      B   
ATOM   3831  C   GLU   238     -34.780  -5.587  -4.000  1.00 10.00      B   
ATOM   3832  O   GLU   238     -34.070  -5.417  -3.005  1.00 10.00      B   
ATOM   3833  N   LYS   239     -35.194  -4.593  -4.787  1.00 10.00      B   
ATOM   3834  HN  LYS   239     -35.741  -4.809  -5.569  1.00 10.00      B   
ATOM   3835  CA  LYS   239     -34.858  -3.191  -4.531  1.00 10.00      B   
ATOM   3836  CB  LYS   239     -35.545  -2.686  -3.260  1.00 10.00      B   
ATOM   3837  CG  LYS   239     -37.052  -2.869  -3.240  1.00 10.00      B   
ATOM   3838  CD  LYS   239     -37.662  -2.208  -2.017  1.00 10.00      B   
ATOM   3839  CE  LYS   239     -37.624  -0.694  -2.137  1.00 10.00      B   
ATOM   3840  NZ  LYS   239     -38.021  -0.020  -0.874  1.00 10.00      B   
ATOM   3841  HZ1 LYS   239     -38.874  -0.468  -0.477  1.00 10.00      B   
ATOM   3842  HZ2 LYS   239     -38.222   0.985  -1.051  1.00 10.00      B   
ATOM   3843  HZ3 LYS   239     -37.253  -0.088  -0.180  1.00 10.00      B   
ATOM   3844  C   LYS   239     -33.351  -2.984  -4.422  1.00 10.00      B   
ATOM   3845  O   LYS   239     -32.874  -2.287  -3.525  1.00 10.00      B   
ATOM   3846  N   PHE   240     -32.601  -3.590  -5.330  1.00 10.00      B   
ATOM   3847  HN  PHE   240     -33.031  -4.144  -6.020  1.00 10.00      B   
ATOM   3848  CA  PHE   240     -31.153  -3.461  -5.315  1.00 10.00      B   
ATOM   3849  CB  PHE   240     -30.506  -4.556  -6.162  1.00 10.00      B   
ATOM   3850  CG  PHE   240     -29.057  -4.799  -5.847  1.00 10.00      B   
ATOM   3851  CD1 PHE   240     -28.687  -5.411  -4.662  1.00 10.00      B   
ATOM   3852  CD2 PHE   240     -28.067  -4.418  -6.737  1.00 10.00      B   
ATOM   3853  CE1 PHE   240     -27.356  -5.641  -4.370  1.00 10.00      B   
ATOM   3854  CE2 PHE   240     -26.733  -4.643  -6.452  1.00 10.00      B   
ATOM   3855  CZ  PHE   240     -26.378  -5.256  -5.266  1.00 10.00      B   
ATOM   3856  C   PHE   240     -30.723  -2.080  -5.802  1.00 10.00      B   
ATOM   3857  O   PHE   240     -29.830  -1.461  -5.218  1.00 10.00      B   
ATOM   3858  N   ASP   241     -31.378  -1.612  -6.866  1.00 10.00      B   
ATOM   3859  HN  ASP   241     -32.074  -2.168  -7.268  1.00 10.00      B   
ATOM   3860  CA  ASP   241     -31.093  -0.302  -7.464  1.00 10.00      B   
ATOM   3861  CB  ASP   241     -31.522   0.858  -6.553  1.00 10.00      B   
ATOM   3862  CG  ASP   241     -31.324   2.217  -7.202  1.00 10.00      B   
ATOM   3863  OD1 ASP   241     -31.482   2.324  -8.437  1.00 10.00      B   
ATOM   3864  OD2 ASP   241     -31.015   3.192  -6.480  1.00 10.00      B   
ATOM   3865  C   ASP   241     -29.631  -0.166  -7.887  1.00 10.00      B   
ATOM   3866  O   ASP   241     -28.830   0.494  -7.225  1.00 10.00      B   
ATOM   3867  N   ASP   242     -29.287  -0.812  -8.990  1.00 10.00      B   
ATOM   3868  HN  ASP   242     -29.963  -1.337  -9.470  1.00 10.00      B   
ATOM   3869  CA  ASP   242     -27.928  -0.766  -9.509  1.00 10.00      B   
ATOM   3870  CB  ASP   242     -27.266  -2.142  -9.414  1.00 10.00      B   
ATOM   3871  CG  ASP   242     -26.011  -2.249 -10.246  1.00 10.00      B   
ATOM   3872  OD1 ASP   242     -24.933  -1.833  -9.768  1.00 10.00      B   
ATOM   3873  OD2 ASP   242     -26.100  -2.754 -11.384  1.00 10.00      B   
ATOM   3874  C   ASP   242     -27.912  -0.242 -10.944  1.00 10.00      B   
ATOM   3875  O   ASP   242     -28.713  -0.667 -11.778  1.00 10.00      B   
ATOM   3876  N   PHE   243     -26.987   0.673 -11.216  1.00 10.00      B   
ATOM   3877  HN  PHE   243     -26.361   0.928 -10.507  1.00 10.00      B   
ATOM   3878  CA  PHE   243     -26.854   1.306 -12.526  1.00 10.00      B   
ATOM   3879  CB  PHE   243     -25.657   2.261 -12.518  1.00 10.00      B   
ATOM   3880  CG  PHE   243     -25.714   3.333 -13.566  1.00 10.00      B   
ATOM   3881  CD1 PHE   243     -26.840   4.128 -13.703  1.00 10.00      B   
ATOM   3882  CD2 PHE   243     -24.637   3.549 -14.410  1.00 10.00      B   
ATOM   3883  CE1 PHE   243     -26.893   5.119 -14.661  1.00 10.00      B   
ATOM   3884  CE2 PHE   243     -24.682   4.539 -15.373  1.00 10.00      B   
ATOM   3885  CZ  PHE   243     -25.812   5.326 -15.498  1.00 10.00      B   
ATOM   3886  C   PHE   243     -26.729   0.300 -13.674  1.00 10.00      B   
ATOM   3887  O   PHE   243     -27.451   0.396 -14.669  1.00 10.00      B   
ATOM   3888  N   ASP   244     -25.822  -0.663 -13.526  1.00 10.00      B   
ATOM   3889  HN  ASP   244     -25.291  -0.697 -12.703  1.00 10.00      B   
ATOM   3890  CA  ASP   244     -25.602  -1.678 -14.555  1.00 10.00      B   
ATOM   3891  CB  ASP   244     -24.447  -2.607 -14.167  1.00 10.00      B   
ATOM   3892  CG  ASP   244     -23.228  -2.443 -15.055  1.00 10.00      B   
ATOM   3893  OD1 ASP   244     -23.387  -2.093 -16.245  1.00 10.00      B   
ATOM   3894  OD2 ASP   244     -22.095  -2.665 -14.565  1.00 10.00      B   
ATOM   3895  C   ASP   244     -26.866  -2.492 -14.798  1.00 10.00      B   
ATOM   3896  O   ASP   244     -27.231  -2.770 -15.942  1.00 10.00      B   
ATOM   3897  N   THR   245     -27.537  -2.857 -13.713  1.00 10.00      B   
ATOM   3898  HN  THR   245     -27.187  -2.601 -12.829  1.00 10.00      B   
ATOM   3899  CA  THR   245     -28.769  -3.632 -13.798  1.00 10.00      B   
ATOM   3900  CB  THR   245     -29.297  -4.006 -12.400  1.00 10.00      B   
ATOM   3901  OG1 THR   245     -28.211  -4.418 -11.554  1.00 10.00      B   
ATOM   3902  HG1 THR   245     -27.457  -3.819 -11.678  1.00 10.00      B   
ATOM   3903  CG2 THR   245     -30.305  -5.141 -12.496  1.00 10.00      B   
ATOM   3904  C   THR   245     -29.845  -2.844 -14.547  1.00 10.00      B   
ATOM   3905  O   THR   245     -30.601  -3.402 -15.345  1.00 10.00      B   
ATOM   3906  N   TRP   246     -29.893  -1.541 -14.294  1.00 10.00      B   
ATOM   3907  HN  TRP   246     -29.258  -1.157 -13.652  1.00 10.00      B   
ATOM   3908  CA  TRP   246     -30.860  -0.670 -14.941  1.00 10.00      B   
ATOM   3909  CB  TRP   246     -30.766   0.754 -14.381  1.00 10.00      B   
ATOM   3910  CG  TRP   246     -31.500   0.968 -13.087  1.00 10.00      B   
ATOM   3911  CD1 TRP   246     -30.963   1.373 -11.900  1.00 10.00      B   
ATOM   3912  CD2 TRP   246     -32.905   0.797 -12.850  1.00 10.00      B   
ATOM   3913  NE1 TRP   246     -31.940   1.465 -10.940  1.00 10.00      B   
ATOM   3914  HE1 TRP   246     -31.799   1.740  -9.997  1.00 10.00      B   
ATOM   3915  CE2 TRP   246     -33.141   1.116 -11.497  1.00 10.00      B   
ATOM   3916  CE3 TRP   246     -33.985   0.406 -13.648  1.00 10.00      B   
ATOM   3917  CZ2 TRP   246     -34.411   1.055 -10.927  1.00 10.00      B   
ATOM   3918  CZ3 TRP   246     -35.243   0.346 -13.080  1.00 10.00      B   
ATOM   3919  CH2 TRP   246     -35.446   0.669 -11.733  1.00 10.00      B   
ATOM   3920  C   TRP   246     -30.641  -0.648 -16.450  1.00 10.00      B   
ATOM   3921  O   TRP   246     -31.595  -0.692 -17.226  1.00 10.00      B   
ATOM   3922  N   LYS   247     -29.377  -0.599 -16.860  1.00 10.00      B   
ATOM   3923  HN  LYS   247     -28.655  -0.579 -16.191  1.00 10.00      B   
ATOM   3924  CA  LYS   247     -29.032  -0.568 -18.277  1.00 10.00      B   
ATOM   3925  CB  LYS   247     -27.526  -0.366 -18.465  1.00 10.00      B   
ATOM   3926  CG  LYS   247     -27.123  -0.059 -19.897  1.00 10.00      B   
ATOM   3927  CD  LYS   247     -25.780   0.644 -19.958  1.00 10.00      B   
ATOM   3928  CE  LYS   247     -25.487   1.149 -21.363  1.00 10.00      B   
ATOM   3929  NZ  LYS   247     -24.654   2.381 -21.346  1.00 10.00      B   
ATOM   3930  HZ1 LYS   247     -24.133   2.477 -22.239  1.00 10.00      B   
ATOM   3931  HZ2 LYS   247     -23.974   2.344 -20.562  1.00 10.00      B   
ATOM   3932  HZ3 LYS   247     -25.259   3.224 -21.221  1.00 10.00      B   
ATOM   3933  C   LYS   247     -29.502  -1.834 -18.990  1.00 10.00      B   
ATOM   3934  O   LYS   247     -29.909  -1.795 -20.155  1.00 10.00      B   
ATOM   3935  N   LEU   248     -29.445  -2.955 -18.289  1.00 10.00      B   
ATOM   3936  HN  LEU   248     -29.092  -2.928 -17.374  1.00 10.00      B   
ATOM   3937  CA  LEU   248     -29.881  -4.225 -18.850  1.00 10.00      B   
ATOM   3938  CB  LEU   248     -29.360  -5.391 -18.005  1.00 10.00      B   
ATOM   3939  CG  LEU   248     -27.868  -5.707 -18.141  1.00 10.00      B   
ATOM   3940  CD1 LEU   248     -27.445  -6.739 -17.109  1.00 10.00      B   
ATOM   3941  CD2 LEU   248     -27.554  -6.196 -19.548  1.00 10.00      B   
ATOM   3942  C   LEU   248     -31.404  -4.274 -18.940  1.00 10.00      B   
ATOM   3943  O   LEU   248     -31.964  -4.817 -19.893  1.00 10.00      B   
ATOM   3944  N   TRP   249     -32.063  -3.681 -17.947  1.00 10.00      B   
ATOM   3945  HN  TRP   249     -31.548  -3.254 -17.225  1.00 10.00      B   
ATOM   3946  CA  TRP   249     -33.521  -3.646 -17.888  1.00 10.00      B   
ATOM   3947  CB  TRP   249     -33.993  -2.909 -16.628  1.00 10.00      B   
ATOM   3948  CG  TRP   249     -35.484  -2.830 -16.477  1.00 10.00      B   
ATOM   3949  CD1 TRP   249     -36.324  -3.818 -16.051  1.00 10.00      B   
ATOM   3950  CD2 TRP   249     -36.309  -1.692 -16.744  1.00 10.00      B   
ATOM   3951  NE1 TRP   249     -37.621  -3.366 -16.049  1.00 10.00      B   
ATOM   3952  HE1 TRP   249     -38.413  -3.894 -15.784  1.00 10.00      B   
ATOM   3953  CE2 TRP   249     -37.637  -2.062 -16.467  1.00 10.00      B   
ATOM   3954  CE3 TRP   249     -36.051  -0.397 -17.192  1.00 10.00      B   
ATOM   3955  CZ2 TRP   249     -38.703  -1.183 -16.624  1.00 10.00      B   
ATOM   3956  CZ3 TRP   249     -37.108   0.476 -17.347  1.00 10.00      B   
ATOM   3957  CH2 TRP   249     -38.418   0.080 -17.064  1.00 10.00      B   
ATOM   3958  C   TRP   249     -34.116  -3.013 -19.144  1.00 10.00      B   
ATOM   3959  O   TRP   249     -35.057  -3.552 -19.732  1.00 10.00      B   
ATOM   3960  N   ILE   250     -33.558  -1.883 -19.568  1.00 10.00      B   
ATOM   3961  HN  ILE   250     -32.804  -1.499 -19.069  1.00 10.00      B   
ATOM   3962  CA  ILE   250     -34.055  -1.203 -20.763  1.00 10.00      B   
ATOM   3963  CB  ILE   250     -33.590   0.265 -20.861  1.00 10.00      B   
ATOM   3964  CG1 ILE   250     -32.063   0.367 -20.818  1.00 10.00      B   
ATOM   3965  CG2 ILE   250     -34.215   1.098 -19.754  1.00 10.00      B   
ATOM   3966  CD1 ILE   250     -31.526   1.701 -21.288  1.00 10.00      B   
ATOM   3967  C   ILE   250     -33.667  -1.954 -22.035  1.00 10.00      B   
ATOM   3968  O   ILE   250     -34.428  -1.983 -23.003  1.00 10.00      B   
ATOM   3969  N   LEU   251     -32.488  -2.572 -22.019  1.00 10.00      B   
ATOM   3970  HN  LEU   251     -31.934  -2.520 -21.213  1.00 10.00      B   
ATOM   3971  CA  LEU   251     -32.004  -3.326 -23.167  1.00 10.00      B   
ATOM   3972  CB  LEU   251     -30.575  -3.822 -22.922  1.00 10.00      B   
ATOM   3973  CG  LEU   251     -29.891  -4.526 -24.096  1.00 10.00      B   
ATOM   3974  CD1 LEU   251     -29.716  -3.574 -25.269  1.00 10.00      B   
ATOM   3975  CD2 LEU   251     -28.551  -5.105 -23.667  1.00 10.00      B   
ATOM   3976  C   LEU   251     -32.929  -4.499 -23.452  1.00 10.00      B   
ATOM   3977  O   LEU   251     -33.391  -4.682 -24.578  1.00 10.00      B   
ATOM   3978  N   SER   252     -33.220  -5.273 -22.416  1.00 10.00      B   
ATOM   3979  HN  SER   252     -32.832  -5.067 -21.537  1.00 10.00      B   
ATOM   3980  CA  SER   252     -34.097  -6.423 -22.547  1.00 10.00      B   
ATOM   3981  CB  SER   252     -34.113  -7.220 -21.245  1.00 10.00      B   
ATOM   3982  OG  SER   252     -34.332  -6.368 -20.133  1.00 10.00      B   
ATOM   3983  HG  SER   252     -33.484  -6.186 -19.701  1.00 10.00      B   
ATOM   3984  C   SER   252     -35.508  -5.985 -22.918  1.00 10.00      B   
ATOM   3985  O   SER   252     -36.196  -6.665 -23.674  1.00 10.00      B   
ATOM   3986  N   GLY   253     -35.923  -4.837 -22.388  1.00 10.00      B   
ATOM   3987  HN  GLY   253     -35.318  -4.336 -21.797  1.00 10.00      B   
ATOM   3988  CA  GLY   253     -37.243  -4.315 -22.678  1.00 10.00      B   
ATOM   3989  C   GLY   253     -37.419  -4.044 -24.157  1.00 10.00      B   
ATOM   3990  O   GLY   253     -38.373  -4.519 -24.776  1.00 10.00      B   
ATOM   3991  N   LYS   254     -36.483  -3.298 -24.729  1.00 10.00      B   
ATOM   3992  HN  LYS   254     -35.745  -2.948 -24.179  1.00 10.00      B   
ATOM   3993  CA  LYS   254     -36.525  -2.973 -26.150  1.00 10.00      B   
ATOM   3994  CB  LYS   254     -35.411  -1.975 -26.504  1.00 10.00      B   
ATOM   3995  CG  LYS   254     -35.185  -1.770 -27.996  1.00 10.00      B   
ATOM   3996  CD  LYS   254     -34.551  -0.418 -28.280  1.00 10.00      B   
ATOM   3997  CE  LYS   254     -33.860  -0.399 -29.636  1.00 10.00      B   
ATOM   3998  NZ  LYS   254     -34.742  -0.888 -30.730  1.00 10.00      B   
ATOM   3999  HZ1 LYS   254     -35.653  -0.385 -30.712  1.00 10.00      B   
ATOM   4000  HZ2 LYS   254     -34.919  -1.908 -30.625  1.00 10.00      B   
ATOM   4001  HZ3 LYS   254     -34.290  -0.725 -31.652  1.00 10.00      B   
ATOM   4002  C   LYS   254     -36.411  -4.239 -27.000  1.00 10.00      B   
ATOM   4003  O   LYS   254     -37.054  -4.361 -28.044  1.00 10.00      B   
ATOM   4004  N   GLU   255     -35.612  -5.188 -26.529  1.00 10.00      B   
ATOM   4005  HN  GLU   255     -35.144  -5.038 -25.678  1.00 10.00      B   
ATOM   4006  CA  GLU   255     -35.402  -6.444 -27.237  1.00 10.00      B   
ATOM   4007  CB  GLU   255     -34.233  -7.216 -26.625  1.00 10.00      B   
ATOM   4008  CG  GLU   255     -32.864  -6.744 -27.093  1.00 10.00      B   
ATOM   4009  CD  GLU   255     -32.573  -7.139 -28.526  1.00 10.00      B   
ATOM   4010  OE1 GLU   255     -33.166  -8.125 -29.006  1.00 10.00      B   
ATOM   4011  OE2 GLU   255     -31.748  -6.469 -29.185  1.00 10.00      B   
ATOM   4012  C   GLU   255     -36.660  -7.313 -27.268  1.00 10.00      B   
ATOM   4013  O   GLU   255     -36.968  -7.924 -28.292  1.00 10.00      B   
ATOM   4014  N   ILE   256     -37.394  -7.363 -26.159  1.00 10.00      B   
ATOM   4015  HN  ILE   256     -37.114  -6.851 -25.368  1.00 10.00      B   
ATOM   4016  CA  ILE   256     -38.607  -8.179 -26.097  1.00 10.00      B   
ATOM   4017  CB  ILE   256     -38.971  -8.644 -24.669  1.00 10.00      B   
ATOM   4018  CG1 ILE   256     -39.209  -7.451 -23.740  1.00 10.00      B   
ATOM   4019  CG2 ILE   256     -37.888  -9.563 -24.117  1.00 10.00      B   
ATOM   4020  CD1 ILE   256     -39.605  -7.836 -22.331  1.00 10.00      B   
ATOM   4021  C   ILE   256     -39.800  -7.499 -26.766  1.00 10.00      B   
ATOM   4022  O   ILE   256     -40.861  -8.103 -26.917  1.00 10.00      B   
ATOM   4023  N   GLY   257     -39.630  -6.238 -27.148  1.00 10.00      B   
ATOM   4024  HN  GLY   257     -38.777  -5.790 -26.966  1.00 10.00      B   
ATOM   4025  CA  GLY   257     -40.694  -5.524 -27.827  1.00 10.00      B   
ATOM   4026  C   GLY   257     -41.475  -4.567 -26.945  1.00 10.00      B   
ATOM   4027  O   GLY   257     -42.576  -4.149 -27.313  1.00 10.00      B   
ATOM   4028  N   LYS   258     -40.924  -4.209 -25.792  1.00 10.00      B   
ATOM   4029  HN  LYS   258     -40.039  -4.557 -25.547  1.00 10.00      B   
ATOM   4030  CA  LYS   258     -41.605  -3.284 -24.893  1.00 10.00      B   
ATOM   4031  CB  LYS   258     -40.987  -3.301 -23.491  1.00 10.00      B   
ATOM   4032  CG  LYS   258     -41.169  -4.611 -22.733  1.00 10.00      B   
ATOM   4033  CD  LYS   258     -42.603  -4.807 -22.257  1.00 10.00      B   
ATOM   4034  CE  LYS   258     -43.454  -5.524 -23.294  1.00 10.00      B   
ATOM   4035  NZ  LYS   258     -44.889  -5.563 -22.904  1.00 10.00      B   
ATOM   4036  HZ1 LYS   258     -45.031  -6.238 -22.126  1.00 10.00      B   
ATOM   4037  HZ2 LYS   258     -45.473  -5.860 -23.712  1.00 10.00      B   
ATOM   4038  HZ3 LYS   258     -45.203  -4.616 -22.590  1.00 10.00      B   
ATOM   4039  C   LYS   258     -41.567  -1.877 -25.470  1.00 10.00      B   
ATOM   4040  O   LYS   258     -40.606  -1.499 -26.141  1.00 10.00      B   
ATOM   4041  N   SER   259     -42.611  -1.112 -25.218  1.00 10.00      B   
ATOM   4042  HN  SER   259     -43.349  -1.468 -24.668  1.00 10.00      B   
ATOM   4043  CA  SER   259     -42.687   0.245 -25.728  1.00 10.00      B   
ATOM   4044  CB  SER   259     -44.148   0.640 -25.959  1.00 10.00      B   
ATOM   4045  OG  SER   259     -44.931   0.404 -24.801  1.00 10.00      B   
ATOM   4046  HG  SER   259     -44.900  -0.536 -24.572  1.00 10.00      B   
ATOM   4047  C   SER   259     -42.005   1.228 -24.781  1.00 10.00      B   
ATOM   4048  O   SER   259     -41.839   0.944 -23.589  1.00 10.00      B   
ATOM   4049  N   PHE   260     -41.606   2.377 -25.320  1.00 10.00      B   
ATOM   4050  HN  PHE   260     -41.753   2.530 -26.281  1.00 10.00      B   
ATOM   4051  CA  PHE   260     -40.953   3.416 -24.530  1.00 10.00      B   
ATOM   4052  CB  PHE   260     -40.573   4.605 -25.424  1.00 10.00      B   
ATOM   4053  CG  PHE   260     -39.820   5.703 -24.719  1.00 10.00      B   
ATOM   4054  CD1 PHE   260     -38.440   5.662 -24.625  1.00 10.00      B   
ATOM   4055  CD2 PHE   260     -40.492   6.778 -24.157  1.00 10.00      B   
ATOM   4056  CE1 PHE   260     -37.743   6.669 -23.984  1.00 10.00      B   
ATOM   4057  CE2 PHE   260     -39.802   7.787 -23.514  1.00 10.00      B   
ATOM   4058  CZ  PHE   260     -38.426   7.733 -23.427  1.00 10.00      B   
ATOM   4059  C   PHE   260     -41.879   3.876 -23.412  1.00 10.00      B   
ATOM   4060  O   PHE   260     -41.440   4.115 -22.289  1.00 10.00      B   
ATOM   4061  N   GLU   261     -43.167   3.973 -23.734  1.00 10.00      B   
ATOM   4062  HN  GLU   261     -43.444   3.762 -24.651  1.00 10.00      B   
ATOM   4063  CA  GLU   261     -44.177   4.393 -22.774  1.00 10.00      B   
ATOM   4064  CB  GLU   261     -45.556   4.398 -23.443  1.00 10.00      B   
ATOM   4065  CG  GLU   261     -46.659   5.044 -22.618  1.00 10.00      B   
ATOM   4066  CD  GLU   261     -46.481   6.541 -22.450  1.00 10.00      B   
ATOM   4067  OE1 GLU   261     -46.160   7.227 -23.447  1.00 10.00      B   
ATOM   4068  OE2 GLU   261     -46.685   7.043 -21.326  1.00 10.00      B   
ATOM   4069  C   GLU   261     -44.184   3.472 -21.552  1.00 10.00      B   
ATOM   4070  O   GLU   261     -44.244   3.939 -20.414  1.00 10.00      B   
ATOM   4071  N   GLU   262     -44.106   2.165 -21.793  1.00 10.00      B   
ATOM   4072  HN  GLU   262     -44.043   1.854 -22.722  1.00 10.00      B   
ATOM   4073  CA  GLU   262     -44.104   1.183 -20.712  1.00 10.00      B   
ATOM   4074  CB  GLU   262     -44.053  -0.238 -21.277  1.00 10.00      B   
ATOM   4075  CG  GLU   262     -45.350  -0.738 -21.881  1.00 10.00      B   
ATOM   4076  CD  GLU   262     -45.178  -2.089 -22.538  1.00 10.00      B   
ATOM   4077  OE1 GLU   262     -44.802  -2.131 -23.730  1.00 10.00      B   
ATOM   4078  OE2 GLU   262     -45.402  -3.118 -21.862  1.00 10.00      B   
ATOM   4079  C   GLU   262     -42.906   1.381 -19.792  1.00 10.00      B   
ATOM   4080  O   GLU   262     -43.051   1.462 -18.571  1.00 10.00      B   
ATOM   4081  N   LEU   263     -41.726   1.465 -20.390  1.00 10.00      B   
ATOM   4082  HN  LEU   263     -41.684   1.422 -21.371  1.00 10.00      B   
ATOM   4083  CA  LEU   263     -40.493   1.630 -19.633  1.00 10.00      B   
ATOM   4084  CB  LEU   263     -39.273   1.469 -20.543  1.00 10.00      B   
ATOM   4085  CG  LEU   263     -39.184   0.161 -21.339  1.00 10.00      B   
ATOM   4086  CD1 LEU   263     -37.896   0.114 -22.145  1.00 10.00      B   
ATOM   4087  CD2 LEU   263     -39.277  -1.046 -20.415  1.00 10.00      B   
ATOM   4088  C   LEU   263     -40.447   2.972 -18.905  1.00 10.00      B   
ATOM   4089  O   LEU   263     -40.117   3.033 -17.719  1.00 10.00      B   
ATOM   4090  N   ASP   264     -40.804   4.039 -19.610  1.00 10.00      B   
ATOM   4091  HN  ASP   264     -41.078   3.923 -20.549  1.00 10.00      B   
ATOM   4092  CA  ASP   264     -40.792   5.385 -19.035  1.00 10.00      B   
ATOM   4093  CB  ASP   264     -41.077   6.444 -20.104  1.00 10.00      B   
ATOM   4094  CG  ASP   264     -40.734   7.849 -19.647  1.00 10.00      B   
ATOM   4095  OD1 ASP   264     -39.534   8.153 -19.492  1.00 10.00      B   
ATOM   4096  OD2 ASP   264     -41.663   8.661 -19.442  1.00 10.00      B   
ATOM   4097  C   ASP   264     -41.772   5.519 -17.874  1.00 10.00      B   
ATOM   4098  O   ASP   264     -41.477   6.175 -16.875  1.00 10.00      B   
ATOM   4099  N   GLN   265     -42.927   4.877 -17.989  1.00 10.00      B   
ATOM   4100  HN  GLN   265     -43.107   4.352 -18.800  1.00 10.00      B   
ATOM   4101  CA  GLN   265     -43.935   4.938 -16.936  1.00 10.00      B   
ATOM   4102  CB  GLN   265     -45.297   4.450 -17.427  1.00 10.00      B   
ATOM   4103  CG  GLN   265     -46.072   5.499 -18.207  1.00 10.00      B   
ATOM   4104  CD  GLN   265     -47.538   5.154 -18.372  1.00 10.00      B   
ATOM   4105  OE1 GLN   265     -48.126   4.468 -17.536  1.00 10.00      B   
ATOM   4106  NE2 GLN   265     -48.139   5.631 -19.450  1.00 10.00      B   
ATOM   4107 HE21 GLN   265     -47.603   6.173 -20.081  1.00 10.00      B   
ATOM   4108 HE22 GLN   265     -49.092   5.437 -19.579  1.00 10.00      B   
ATOM   4109  C   GLN   265     -43.506   4.185 -15.681  1.00 10.00      B   
ATOM   4110  O   GLN   265     -44.024   4.437 -14.593  1.00 10.00      B   
ATOM   4111  N   LYS   266     -42.566   3.257 -15.825  1.00 10.00      B   
ATOM   4112  HN  LYS   266     -42.194   3.079 -16.716  1.00 10.00      B   
ATOM   4113  CA  LYS   266     -42.078   2.500 -14.678  1.00 10.00      B   
ATOM   4114  CB  LYS   266     -41.449   1.171 -15.107  1.00 10.00      B   
ATOM   4115  CG  LYS   266     -42.452   0.114 -15.546  1.00 10.00      B   
ATOM   4116  CD  LYS   266     -41.927  -1.291 -15.281  1.00 10.00      B   
ATOM   4117  CE  LYS   266     -42.880  -2.353 -15.810  1.00 10.00      B   
ATOM   4118  NZ  LYS   266     -42.535  -3.716 -15.317  1.00 10.00      B   
ATOM   4119  HZ1 LYS   266     -41.578  -3.990 -15.640  1.00 10.00      B   
ATOM   4120  HZ2 LYS   266     -43.219  -4.410 -15.676  1.00 10.00      B   
ATOM   4121  HZ3 LYS   266     -42.555  -3.739 -14.279  1.00 10.00      B   
ATOM   4122  C   LYS   266     -41.080   3.340 -13.882  1.00 10.00      B   
ATOM   4123  O   LYS   266     -40.767   3.038 -12.728  1.00 10.00      B   
ATOM   4124  N   LEU   267     -40.598   4.405 -14.510  1.00 10.00      B   
ATOM   4125  HN  LEU   267     -40.897   4.591 -15.427  1.00 10.00      B   
ATOM   4126  CA  LEU   267     -39.643   5.310 -13.886  1.00 10.00      B   
ATOM   4127  CB  LEU   267     -38.725   5.924 -14.948  1.00 10.00      B   
ATOM   4128  CG  LEU   267     -38.251   4.994 -16.066  1.00 10.00      B   
ATOM   4129  CD1 LEU   267     -37.583   5.791 -17.174  1.00 10.00      B   
ATOM   4130  CD2 LEU   267     -37.308   3.930 -15.527  1.00 10.00      B   
ATOM   4131  C   LEU   267     -40.384   6.424 -13.155  1.00 10.00      B   
ATOM   4132  O   LEU   267     -40.446   7.557 -13.629  1.00 10.00      B   
ATOM   4133  N   THR   268     -40.960   6.099 -12.010  1.00 10.00      B   
ATOM   4134  HN  THR   268     -40.901   5.175 -11.685  1.00 10.00      B   
ATOM   4135  CA  THR   268     -41.709   7.078 -11.235  1.00 10.00      B   
ATOM   4136  CB  THR   268     -43.001   6.459 -10.674  1.00 10.00      B   
ATOM   4137  OG1 THR   268     -43.032   5.055 -10.988  1.00 10.00      B   
ATOM   4138  HG1 THR   268     -43.915   4.819 -11.305  1.00 10.00      B   
ATOM   4139  CG2 THR   268     -44.218   7.137 -11.282  1.00 10.00      B   
ATOM   4140  C   THR   268     -40.886   7.663 -10.088  1.00 10.00      B   
ATOM   4141  O   THR   268     -41.375   8.499  -9.327  1.00 10.00      B   
ATOM   4142  N   LEU   269     -39.641   7.229  -9.965  1.00 10.00      B   
ATOM   4143  HN  LEU   269     -39.293   6.581 -10.611  1.00 10.00      B   
ATOM   4144  CA  LEU   269     -38.770   7.712  -8.904  1.00 10.00      B   
ATOM   4145  CB  LEU   269     -38.101   6.540  -8.181  1.00 10.00      B   
ATOM   4146  CG  LEU   269     -39.034   5.552  -7.476  1.00 10.00      B   
ATOM   4147  CD1 LEU   269     -38.242   4.379  -6.919  1.00 10.00      B   
ATOM   4148  CD2 LEU   269     -39.818   6.245  -6.371  1.00 10.00      B   
ATOM   4149  C   LEU   269     -37.722   8.675  -9.456  1.00 10.00      B   
ATOM   4150  O   LEU   269     -37.237   8.499 -10.575  1.00 10.00      B   
ATOM   4151  N   PRO   270     -37.364   9.712  -8.680  1.00 10.00      B   
ATOM   4152  CA  PRO   270     -36.385  10.716  -9.092  1.00 10.00      B   
ATOM   4153  CB  PRO   270     -36.880  11.949  -8.342  1.00 10.00      B   
ATOM   4154  CG  PRO   270     -37.405  11.406  -7.052  1.00 10.00      B   
ATOM   4155  CD  PRO   270     -37.900  10.007  -7.336  1.00 10.00      B   
ATOM   4156  C   PRO   270     -34.964  10.374  -8.648  1.00 10.00      B   
ATOM   4157  O   PRO   270     -34.127  11.263  -8.488  1.00 10.00      B   
ATOM   4158  N   THR   271     -34.696   9.090  -8.450  1.00 10.00      B   
ATOM   4159  HN  THR   271     -35.403   8.424  -8.590  1.00 10.00      B   
ATOM   4160  CA  THR   271     -33.377   8.644  -8.029  1.00 10.00      B   
ATOM   4161  CB  THR   271     -33.402   7.151  -7.658  1.00 10.00      B   
ATOM   4162  OG1 THR   271     -34.753   6.670  -7.748  1.00 10.00      B   
ATOM   4163  HG1 THR   271     -35.182   6.754  -6.884  1.00 10.00      B   
ATOM   4164  CG2 THR   271     -32.902   6.958  -6.235  1.00 10.00      B   
ATOM   4165  C   THR   271     -32.341   8.899  -9.128  1.00 10.00      B   
ATOM   4166  O   THR   271     -32.691   9.012 -10.309  1.00 10.00      B   
ATOM   4167  N   ARG   272     -31.073   8.998  -8.736  1.00 10.00      B   
ATOM   4168  HN  ARG   272     -30.859   8.895  -7.782  1.00 10.00      B   
ATOM   4169  CA  ARG   272     -29.989   9.263  -9.681  1.00 10.00      B   
ATOM   4170  CB  ARG   272     -28.637   9.395  -8.967  1.00 10.00      B   
ATOM   4171  CG  ARG   272     -27.479   9.696  -9.907  1.00 10.00      B   
ATOM   4172  CD  ARG   272     -26.474  10.652  -9.285  1.00 10.00      B   
ATOM   4173  NE  ARG   272     -25.652  10.010  -8.261  1.00 10.00      B   
ATOM   4174  HE  ARG   272     -26.069   9.861  -7.382  1.00 10.00      B   
ATOM   4175  CZ  ARG   272     -24.381   9.639  -8.444  1.00 10.00      B   
ATOM   4176  NH1 ARG   272     -23.776   9.834  -9.612  1.00 10.00      B   
ATOM   4177 HH11 ARG   272     -24.289  10.288 -10.416  1.00 10.00      B   
ATOM   4178 HH12 ARG   272     -22.783   9.541  -9.740  1.00 10.00      B   
ATOM   4179  NH2 ARG   272     -23.705   9.073  -7.453  1.00 10.00      B   
ATOM   4180 HH21 ARG   272     -24.159   8.918  -6.528  1.00 10.00      B   
ATOM   4181 HH22 ARG   272     -22.712   8.781  -7.597  1.00 10.00      B   
ATOM   4182  C   ARG   272     -29.913   8.220 -10.792  1.00 10.00      B   
ATOM   4183  O   ARG   272     -29.841   8.572 -11.969  1.00 10.00      B   
ATOM   4184  N   ASN   273     -29.949   6.944 -10.417  1.00 10.00      B   
ATOM   4185  HN  ASN   273     -30.033   6.728  -9.462  1.00 10.00      B   
ATOM   4186  CA  ASN   273     -29.874   5.853 -11.392  1.00 10.00      B   
ATOM   4187  CB  ASN   273     -29.979   4.487 -10.709  1.00 10.00      B   
ATOM   4188  CG  ASN   273     -28.692   4.046 -10.038  1.00 10.00      B   
ATOM   4189  OD1 ASN   273     -27.597   4.464 -10.417  1.00 10.00      B   
ATOM   4190  ND2 ASN   273     -28.817   3.184  -9.041  1.00 10.00      B   
ATOM   4191 HD21 ASN   273     -29.727   2.880  -8.800  1.00 10.00      B   
ATOM   4192 HD22 ASN   273     -28.007   2.888  -8.574  1.00 10.00      B   
ATOM   4193  C   ASN   273     -30.970   5.976 -12.438  1.00 10.00      B   
ATOM   4194  O   ASN   273     -30.716   5.876 -13.637  1.00 10.00      B   
ATOM   4195  N   ILE   274     -32.185   6.219 -11.972  1.00 10.00      B   
ATOM   4196  HN  ILE   274     -32.313   6.314 -11.008  1.00 10.00      B   
ATOM   4197  CA  ILE   274     -33.335   6.349 -12.852  1.00 10.00      B   
ATOM   4198  CB  ILE   274     -34.648   6.384 -12.049  1.00 10.00      B   
ATOM   4199  CG1 ILE   274     -34.789   5.097 -11.229  1.00 10.00      B   
ATOM   4200  CG2 ILE   274     -35.838   6.564 -12.980  1.00 10.00      B   
ATOM   4201  CD1 ILE   274     -36.077   5.002 -10.443  1.00 10.00      B   
ATOM   4202  C   ILE   274     -33.224   7.586 -13.741  1.00 10.00      B   
ATOM   4203  O   ILE   274     -33.467   7.518 -14.947  1.00 10.00      B   
ATOM   4204  N   SER   275     -32.837   8.707 -13.144  1.00 10.00      B   
ATOM   4205  HN  SER   275     -32.654   8.698 -12.178  1.00 10.00      B   
ATOM   4206  CA  SER   275     -32.686   9.952 -13.884  1.00 10.00      B   
ATOM   4207  CB  SER   275     -32.376  11.104 -12.929  1.00 10.00      B   
ATOM   4208  OG  SER   275     -33.410  11.242 -11.968  1.00 10.00      B   
ATOM   4209  HG  SER   275     -33.263  10.617 -11.248  1.00 10.00      B   
ATOM   4210  C   SER   275     -31.609   9.830 -14.961  1.00 10.00      B   
ATOM   4211  O   SER   275     -31.710  10.438 -16.028  1.00 10.00      B   
ATOM   4212  N   LEU   276     -30.585   9.035 -14.676  1.00 10.00      B   
ATOM   4213  HN  LEU   276     -30.551   8.591 -13.799  1.00 10.00      B   
ATOM   4214  CA  LEU   276     -29.502   8.816 -15.625  1.00 10.00      B   
ATOM   4215  CB  LEU   276     -28.255   8.300 -14.912  1.00 10.00      B   
ATOM   4216  CG  LEU   276     -27.438   9.333 -14.141  1.00 10.00      B   
ATOM   4217  CD1 LEU   276     -26.350   8.643 -13.333  1.00 10.00      B   
ATOM   4218  CD2 LEU   276     -26.837  10.355 -15.095  1.00 10.00      B   
ATOM   4219  C   LEU   276     -29.920   7.817 -16.693  1.00 10.00      B   
ATOM   4220  O   LEU   276     -29.572   7.963 -17.866  1.00 10.00      B   
ATOM   4221  N   LEU   277     -30.665   6.797 -16.280  1.00 10.00      B   
ATOM   4222  HN  LEU   277     -30.902   6.728 -15.330  1.00 10.00      B   
ATOM   4223  CA  LEU   277     -31.131   5.776 -17.205  1.00 10.00      B   
ATOM   4224  CB  LEU   277     -31.777   4.603 -16.472  1.00 10.00      B   
ATOM   4225  CG  LEU   277     -32.027   3.360 -17.328  1.00 10.00      B   
ATOM   4226  CD1 LEU   277     -30.711   2.735 -17.762  1.00 10.00      B   
ATOM   4227  CD2 LEU   277     -32.890   2.354 -16.587  1.00 10.00      B   
ATOM   4228  C   LEU   277     -32.103   6.366 -18.214  1.00 10.00      B   
ATOM   4229  O   LEU   277     -32.181   5.905 -19.348  1.00 10.00      B   
ATOM   4230  N   LYS   278     -32.840   7.388 -17.790  1.00 10.00      B   
ATOM   4231  HN  LYS   278     -32.753   7.683 -16.855  1.00 10.00      B   
ATOM   4232  CA  LYS   278     -33.794   8.064 -18.663  1.00 10.00      B   
ATOM   4233  CB  LYS   278     -34.469   9.213 -17.909  1.00 10.00      B   
ATOM   4234  CG  LYS   278     -35.986   9.201 -17.977  1.00 10.00      B   
ATOM   4235  CD  LYS   278     -36.573  10.431 -17.303  1.00 10.00      B   
ATOM   4236  CE  LYS   278     -38.086  10.485 -17.461  1.00 10.00      B   
ATOM   4237  NZ  LYS   278     -38.508  10.490 -18.888  1.00 10.00      B   
ATOM   4238  HZ1 LYS   278     -39.261  11.193 -19.037  1.00 10.00      B   
ATOM   4239  HZ2 LYS   278     -38.874   9.546 -19.160  1.00 10.00      B   
ATOM   4240  HZ3 LYS   278     -37.703  10.724 -19.504  1.00 10.00      B   
ATOM   4241  C   LYS   278     -33.075   8.602 -19.899  1.00 10.00      B   
ATOM   4242  O   LYS   278     -33.610   8.580 -21.007  1.00 10.00      B   
ATOM   4243  N   ILE   279     -31.847   9.063 -19.693  1.00 10.00      B   
ATOM   4244  HN  ILE   279     -31.477   9.035 -18.785  1.00 10.00      B   
ATOM   4245  CA  ILE   279     -31.030   9.597 -20.771  1.00 10.00      B   
ATOM   4246  CB  ILE   279     -29.746  10.249 -20.212  1.00 10.00      B   
ATOM   4247  CG1 ILE   279     -30.102  11.310 -19.165  1.00 10.00      B   
ATOM   4248  CG2 ILE   279     -28.922  10.864 -21.332  1.00 10.00      B   
ATOM   4249  CD1 ILE   279     -28.909  11.855 -18.408  1.00 10.00      B   
ATOM   4250  C   ILE   279     -30.644   8.474 -21.728  1.00 10.00      B   
ATOM   4251  O   ILE   279     -30.794   8.597 -22.944  1.00 10.00      B   
ATOM   4252  N   GLU   280     -30.174   7.368 -21.160  1.00 10.00      B   
ATOM   4253  HN  GLU   280     -30.105   7.330 -20.185  1.00 10.00      B   
ATOM   4254  CA  GLU   280     -29.767   6.208 -21.943  1.00 10.00      B   
ATOM   4255  CB  GLU   280     -29.127   5.153 -21.034  1.00 10.00      B   
ATOM   4256  CG  GLU   280     -28.305   4.101 -21.764  1.00 10.00      B   
ATOM   4257  CD  GLU   280     -26.976   4.632 -22.261  1.00 10.00      B   
ATOM   4258  OE1 GLU   280     -26.018   4.705 -21.457  1.00 10.00      B   
ATOM   4259  OE2 GLU   280     -26.867   4.952 -23.462  1.00 10.00      B   
ATOM   4260  C   GLU   280     -30.968   5.614 -22.678  1.00 10.00      B   
ATOM   4261  O   GLU   280     -30.850   5.155 -23.813  1.00 10.00      B   
ATOM   4262  N   LEU   281     -32.126   5.635 -22.020  1.00 10.00      B   
ATOM   4263  HN  LEU   281     -32.147   6.000 -21.105  1.00 10.00      B   
ATOM   4264  CA  LEU   281     -33.359   5.118 -22.601  1.00 10.00      B   
ATOM   4265  CB  LEU   281     -34.495   5.182 -21.576  1.00 10.00      B   
ATOM   4266  CG  LEU   281     -35.849   4.632 -22.029  1.00 10.00      B   
ATOM   4267  CD1 LEU   281     -35.746   3.156 -22.374  1.00 10.00      B   
ATOM   4268  CD2 LEU   281     -36.909   4.867 -20.964  1.00 10.00      B   
ATOM   4269  C   LEU   281     -33.731   5.903 -23.852  1.00 10.00      B   
ATOM   4270  O   LEU   281     -34.102   5.322 -24.874  1.00 10.00      B   
ATOM   4271  N   ASP   282     -33.618   7.224 -23.765  1.00 10.00      B   
ATOM   4272  HN  ASP   282     -33.331   7.625 -22.915  1.00 10.00      B   
ATOM   4273  CA  ASP   282     -33.921   8.092 -24.894  1.00 10.00      B   
ATOM   4274  CB  ASP   282     -33.823   9.569 -24.500  1.00 10.00      B   
ATOM   4275  CG  ASP   282     -35.147  10.145 -24.036  1.00 10.00      B   
ATOM   4276  OD1 ASP   282     -36.151  10.013 -24.766  1.00 10.00      B   
ATOM   4277  OD2 ASP   282     -35.187  10.748 -22.939  1.00 10.00      B   
ATOM   4278  C   ASP   282     -32.972   7.797 -26.045  1.00 10.00      B   
ATOM   4279  O   ASP   282     -33.382   7.734 -27.200  1.00 10.00      B   
ATOM   4280  N   ILE   283     -31.699   7.598 -25.720  1.00 10.00      B   
ATOM   4281  HN  ILE   283     -31.431   7.663 -24.777  1.00 10.00      B   
ATOM   4282  CA  ILE   283     -30.690   7.294 -26.727  1.00 10.00      B   
ATOM   4283  CB  ILE   283     -29.269   7.293 -26.122  1.00 10.00      B   
ATOM   4284  CG1 ILE   283     -28.947   8.664 -25.522  1.00 10.00      B   
ATOM   4285  CG2 ILE   283     -28.230   6.914 -27.170  1.00 10.00      B   
ATOM   4286  CD1 ILE   283     -27.675   8.691 -24.704  1.00 10.00      B   
ATOM   4287  C   ILE   283     -30.972   5.941 -27.379  1.00 10.00      B   
ATOM   4288  O   ILE   283     -30.927   5.811 -28.604  1.00 10.00      B   
ATOM   4289  N   LEU   284     -31.287   4.948 -26.552  1.00 10.00      B   
ATOM   4290  HN  LEU   284     -31.316   5.127 -25.586  1.00 10.00      B   
ATOM   4291  CA  LEU   284     -31.576   3.599 -27.025  1.00 10.00      B   
ATOM   4292  CB  LEU   284     -31.832   2.664 -25.837  1.00 10.00      B   
ATOM   4293  CG  LEU   284     -31.947   1.171 -26.156  1.00 10.00      B   
ATOM   4294  CD1 LEU   284     -30.615   0.618 -26.639  1.00 10.00      B   
ATOM   4295  CD2 LEU   284     -32.441   0.402 -24.941  1.00 10.00      B   
ATOM   4296  C   LEU   284     -32.769   3.575 -27.976  1.00 10.00      B   
ATOM   4297  O   LEU   284     -32.794   2.808 -28.936  1.00 10.00      B   
ATOM   4298  N   TYR   285     -33.754   4.419 -27.708  1.00 10.00      B   
ATOM   4299  HN  TYR   285     -33.681   5.008 -26.925  1.00 10.00      B   
ATOM   4300  CA  TYR   285     -34.947   4.485 -28.542  1.00 10.00      B   
ATOM   4301  CB  TYR   285     -36.198   4.720 -27.691  1.00 10.00      B   
ATOM   4302  CG  TYR   285     -36.784   3.456 -27.097  1.00 10.00      B   
ATOM   4303  CD1 TYR   285     -36.157   2.804 -26.044  1.00 10.00      B   
ATOM   4304  CD2 TYR   285     -37.966   2.916 -27.590  1.00 10.00      B   
ATOM   4305  CE1 TYR   285     -36.688   1.651 -25.499  1.00 10.00      B   
ATOM   4306  CE2 TYR   285     -38.505   1.764 -27.050  1.00 10.00      B   
ATOM   4307  CZ  TYR   285     -37.861   1.136 -26.005  1.00 10.00      B   
ATOM   4308  OH  TYR   285     -38.394  -0.009 -25.462  1.00 10.00      B   
ATOM   4309  HH  TYR   285     -39.007  -0.408 -26.089  1.00 10.00      B   
ATOM   4310  C   TYR   285     -34.824   5.556 -29.623  1.00 10.00      B   
ATOM   4311  O   TYR   285     -35.789   5.839 -30.334  1.00 10.00      B   
ATOM   4312  N   SER   286     -33.634   6.145 -29.736  1.00 10.00      B   
ATOM   4313  HN  SER   286     -32.913   5.868 -29.132  1.00 10.00      B   
ATOM   4314  CA  SER   286     -33.361   7.181 -30.732  1.00 10.00      B   
ATOM   4315  CB  SER   286     -33.447   6.598 -32.145  1.00 10.00      B   
ATOM   4316  OG  SER   286     -32.689   5.398 -32.244  1.00 10.00      B   
ATOM   4317  HG  SER   286     -31.833   5.527 -31.815  1.00 10.00      B   
ATOM   4318  C   SER   286     -34.282   8.399 -30.576  1.00 10.00      B   
ATOM   4319  O   SER   286     -34.927   8.836 -31.530  1.00 10.00      B   
ATOM   4320  N   ARG   287     -34.331   8.946 -29.369  1.00 10.00      B   
ATOM   4321  HN  ARG   287     -33.793   8.556 -28.643  1.00 10.00      B   
ATOM   4322  CA  ARG   287     -35.164  10.104 -29.084  1.00 10.00      B   
ATOM   4323  CB  ARG   287     -36.179   9.765 -27.993  1.00 10.00      B   
ATOM   4324  CG  ARG   287     -37.185   8.706 -28.417  1.00 10.00      B   
ATOM   4325  CD  ARG   287     -38.027   8.227 -27.249  1.00 10.00      B   
ATOM   4326  NE  ARG   287     -38.774   9.314 -26.621  1.00 10.00      B   
ATOM   4327  HE  ARG   287     -38.255   9.965 -26.087  1.00 10.00      B   
ATOM   4328  CZ  ARG   287     -40.097   9.470 -26.720  1.00 10.00      B   
ATOM   4329  NH1 ARG   287     -40.824   8.603 -27.422  1.00 10.00      B   
ATOM   4330 HH11 ARG   287     -41.859   8.726 -27.497  1.00 10.00      B   
ATOM   4331 HH12 ARG   287     -40.367   7.797 -27.895  1.00 10.00      B   
ATOM   4332  NH2 ARG   287     -40.689  10.486 -26.108  1.00 10.00      B   
ATOM   4333 HH21 ARG   287     -41.722  10.617 -26.181  1.00 10.00      B   
ATOM   4334 HH22 ARG   287     -40.120  11.165 -25.549  1.00 10.00      B   
ATOM   4335  C   ARG   287     -34.315  11.316 -28.706  1.00 10.00      B   
ATOM   4336  O   ARG   287     -33.090  11.288 -28.838  1.00 10.00      B   
ATOM   4337  N   ASN   288     -34.961  12.378 -28.241  1.00 10.00      B   
ATOM   4338  HN  ASN   288     -35.937  12.335 -28.129  1.00 10.00      B   
ATOM   4339  CA  ASN   288     -34.255  13.604 -27.876  1.00 10.00      B   
ATOM   4340  CB  ASN   288     -35.185  14.818 -27.945  1.00 10.00      B   
ATOM   4341  CG  ASN   288     -34.430  16.121 -28.135  1.00 10.00      B   
ATOM   4342  OD1 ASN   288     -33.247  16.221 -27.808  1.00 10.00      B   
ATOM   4343  ND2 ASN   288     -35.110  17.131 -28.656  1.00 10.00      B   
ATOM   4344 HD21 ASN   288     -36.055  16.985 -28.885  1.00 10.00      B   
ATOM   4345 HD22 ASN   288     -34.642  17.983 -28.797  1.00 10.00      B   
ATOM   4346  C   ASN   288     -33.609  13.508 -26.494  1.00 10.00      B   
ATOM   4347  O   ASN   288     -34.285  13.272 -25.491  1.00 10.00      B   
ATOM   4348  N   ILE   289     -32.299  13.728 -26.458  1.00 10.00      B   
ATOM   4349  HN  ILE   289     -31.834  13.935 -27.294  1.00 10.00      B   
ATOM   4350  CA  ILE   289     -31.526  13.669 -25.220  1.00 10.00      B   
ATOM   4351  CB  ILE   289     -30.056  13.283 -25.521  1.00 10.00      B   
ATOM   4352  CG1 ILE   289     -29.269  13.013 -24.231  1.00 10.00      B   
ATOM   4353  CG2 ILE   289     -29.376  14.355 -26.367  1.00 10.00      B   
ATOM   4354  CD1 ILE   289     -27.824  12.615 -24.459  1.00 10.00      B   
ATOM   4355  C   ILE   289     -31.567  15.011 -24.478  1.00 10.00      B   
ATOM   4356  O   ILE   289     -31.222  15.094 -23.298  1.00 10.00      B   
ATOM   4357  N   GLU   290     -32.010  16.054 -25.176  1.00 10.00      B   
ATOM   4358  HN  GLU   290     -32.295  15.915 -26.105  1.00 10.00      B   
ATOM   4359  CA  GLU   290     -32.089  17.398 -24.606  1.00 10.00      B   
ATOM   4360  CB  GLU   290     -32.674  18.371 -25.632  1.00 10.00      B   
ATOM   4361  CG  GLU   290     -32.596  19.835 -25.233  1.00 10.00      B   
ATOM   4362  CD  GLU   290     -33.316  20.736 -26.214  1.00 10.00      B   
ATOM   4363  OE1 GLU   290     -34.557  20.821 -26.144  1.00 10.00      B   
ATOM   4364  OE2 GLU   290     -32.646  21.367 -27.060  1.00 10.00      B   
ATOM   4365  C   GLU   290     -32.920  17.419 -23.324  1.00 10.00      B   
ATOM   4366  O   GLU   290     -32.460  17.887 -22.281  1.00 10.00      B   
ATOM   4367  N   THR   291     -34.130  16.883 -23.405  1.00 10.00      B   
ATOM   4368  HN  THR   291     -34.426  16.506 -24.258  1.00 10.00      B   
ATOM   4369  CA  THR   291     -35.036  16.841 -22.266  1.00 10.00      B   
ATOM   4370  CB  THR   291     -36.421  16.321 -22.696  1.00 10.00      B   
ATOM   4371  OG1 THR   291     -36.764  16.904 -23.965  1.00 10.00      B   
ATOM   4372  HG1 THR   291     -36.892  17.858 -23.850  1.00 10.00      B   
ATOM   4373  CG2 THR   291     -37.480  16.692 -21.668  1.00 10.00      B   
ATOM   4374  C   THR   291     -34.483  15.974 -21.133  1.00 10.00      B   
ATOM   4375  O   THR   291     -34.601  16.324 -19.957  1.00 10.00      B   
ATOM   4376  N   SER   292     -33.867  14.856 -21.493  1.00 10.00      B   
ATOM   4377  HN  SER   292     -33.793  14.634 -22.445  1.00 10.00      B   
ATOM   4378  CA  SER   292     -33.300  13.939 -20.516  1.00 10.00      B   
ATOM   4379  CB  SER   292     -32.732  12.725 -21.246  1.00 10.00      B   
ATOM   4380  OG  SER   292     -33.304  12.618 -22.541  1.00 10.00      B   
ATOM   4381  HG  SER   292     -33.895  11.846 -22.571  1.00 10.00      B   
ATOM   4382  C   SER   292     -32.219  14.616 -19.672  1.00 10.00      B   
ATOM   4383  O   SER   292     -32.192  14.472 -18.445  1.00 10.00      B   
ATOM   4384  N   VAL   293     -31.340  15.361 -20.334  1.00 10.00      B   
ATOM   4385  HN  VAL   293     -31.415  15.434 -21.310  1.00 10.00      B   
ATOM   4386  CA  VAL   293     -30.263  16.065 -19.654  1.00 10.00      B   
ATOM   4387  CB  VAL   293     -29.235  16.622 -20.661  1.00 10.00      B   
ATOM   4388  CG1 VAL   293     -28.180  17.460 -19.955  1.00 10.00      B   
ATOM   4389  CG2 VAL   293     -28.579  15.484 -21.429  1.00 10.00      B   
ATOM   4390  C   VAL   293     -30.813  17.204 -18.796  1.00 10.00      B   
ATOM   4391  O   VAL   293     -30.407  17.378 -17.644  1.00 10.00      B   
ATOM   4392  N   GLU   294     -31.749  17.962 -19.360  1.00 10.00      B   
ATOM   4393  HN  GLU   294     -32.033  17.761 -20.280  1.00 10.00      B   
ATOM   4394  CA  GLU   294     -32.369  19.085 -18.660  1.00 10.00      B   
ATOM   4395  CB  GLU   294     -33.426  19.737 -19.561  1.00 10.00      B   
ATOM   4396  CG  GLU   294     -34.082  20.983 -18.982  1.00 10.00      B   
ATOM   4397  CD  GLU   294     -33.202  22.215 -19.075  1.00 10.00      B   
ATOM   4398  OE1 GLU   294     -33.094  22.792 -20.179  1.00 10.00      B   
ATOM   4399  OE2 GLU   294     -32.634  22.627 -18.041  1.00 10.00      B   
ATOM   4400  C   GLU   294     -33.013  18.623 -17.351  1.00 10.00      B   
ATOM   4401  O   GLU   294     -32.848  19.253 -16.303  1.00 10.00      B   
ATOM   4402  N   ASN   295     -33.728  17.506 -17.423  1.00 10.00      B   
ATOM   4403  HN  ASN   295     -33.808  17.049 -18.291  1.00 10.00      B   
ATOM   4404  CA  ASN   295     -34.407  16.940 -16.261  1.00 10.00      B   
ATOM   4405  CB  ASN   295     -35.208  15.697 -16.669  1.00 10.00      B   
ATOM   4406  CG  ASN   295     -36.293  15.317 -15.675  1.00 10.00      B   
ATOM   4407  OD1 ASN   295     -36.177  15.562 -14.476  1.00 10.00      B   
ATOM   4408  ND2 ASN   295     -37.361  14.713 -16.172  1.00 10.00      B   
ATOM   4409 HD21 ASN   295     -37.394  14.546 -17.142  1.00 10.00      B   
ATOM   4410 HD22 ASN   295     -38.076  14.449 -15.553  1.00 10.00      B   
ATOM   4411  C   ASN   295     -33.415  16.593 -15.149  1.00 10.00      B   
ATOM   4412  O   ASN   295     -33.629  16.936 -13.985  1.00 10.00      B   
ATOM   4413  N   TYR   296     -32.317  15.938 -15.516  1.00 10.00      B   
ATOM   4414  HN  TYR   296     -32.182  15.723 -16.463  1.00 10.00      B   
ATOM   4415  CA  TYR   296     -31.307  15.539 -14.544  1.00 10.00      B   
ATOM   4416  CB  TYR   296     -30.287  14.576 -15.168  1.00 10.00      B   
ATOM   4417  CG  TYR   296     -29.190  14.142 -14.212  1.00 10.00      B   
ATOM   4418  CD1 TYR   296     -29.348  13.024 -13.403  1.00 10.00      B   
ATOM   4419  CD2 TYR   296     -28.003  14.860 -14.109  1.00 10.00      B   
ATOM   4420  CE1 TYR   296     -28.358  12.636 -12.519  1.00 10.00      B   
ATOM   4421  CE2 TYR   296     -27.008  14.476 -13.231  1.00 10.00      B   
ATOM   4422  CZ  TYR   296     -27.190  13.365 -12.437  1.00 10.00      B   
ATOM   4423  OH  TYR   296     -26.209  12.992 -11.546  1.00 10.00      B   
ATOM   4424  HH  TYR   296     -25.757  12.193 -11.867  1.00 10.00      B   
ATOM   4425  C   TYR   296     -30.593  16.746 -13.945  1.00 10.00      B   
ATOM   4426  O   TYR   296     -30.398  16.822 -12.728  1.00 10.00      B   
ATOM   4427  N   TYR   297     -30.215  17.690 -14.797  1.00 10.00      B   
ATOM   4428  HN  TYR   297     -30.423  17.583 -15.753  1.00 10.00      B   
ATOM   4429  CA  TYR   297     -29.496  18.878 -14.357  1.00 10.00      B   
ATOM   4430  CB  TYR   297     -29.142  19.775 -15.546  1.00 10.00      B   
ATOM   4431  CG  TYR   297     -28.122  20.845 -15.219  1.00 10.00      B   
ATOM   4432  CD1 TYR   297     -26.791  20.516 -15.005  1.00 10.00      B   
ATOM   4433  CD2 TYR   297     -28.489  22.182 -15.126  1.00 10.00      B   
ATOM   4434  CE1 TYR   297     -25.852  21.485 -14.708  1.00 10.00      B   
ATOM   4435  CE2 TYR   297     -27.557  23.159 -14.829  1.00 10.00      B   
ATOM   4436  CZ  TYR   297     -26.239  22.805 -14.621  1.00 10.00      B   
ATOM   4437  OH  TYR   297     -25.304  23.774 -14.326  1.00 10.00      B   
ATOM   4438  HH  TYR   297     -25.566  24.232 -13.515  1.00 10.00      B   
ATOM   4439  C   TYR   297     -30.267  19.670 -13.306  1.00 10.00      B   
ATOM   4440  O   TYR   297     -29.706  20.062 -12.287  1.00 10.00      B   
ATOM   4441  N   GLN   298     -31.555  19.877 -13.539  1.00 10.00      B   
ATOM   4442  HN  GLN   298     -31.960  19.509 -14.356  1.00 10.00      B   
ATOM   4443  CA  GLN   298     -32.386  20.646 -12.613  1.00 10.00      B   
ATOM   4444  CB  GLN   298     -33.677  21.109 -13.294  1.00 10.00      B   
ATOM   4445  CG  GLN   298     -33.458  22.097 -14.427  1.00 10.00      B   
ATOM   4446  CD  GLN   298     -34.757  22.620 -15.010  1.00 10.00      B   
ATOM   4447  OE1 GLN   298     -35.770  22.728 -14.316  1.00 10.00      B   
ATOM   4448  NE2 GLN   298     -34.743  22.945 -16.291  1.00 10.00      B   
ATOM   4449 HE21 GLN   298     -33.898  22.827 -16.794  1.00 10.00      B   
ATOM   4450 HE22 GLN   298     -35.567  23.292 -16.690  1.00 10.00      B   
ATOM   4451  C   GLN   298     -32.709  19.879 -11.329  1.00 10.00      B   
ATOM   4452  O   GLN   298     -33.347  20.418 -10.423  1.00 10.00      B   
ATOM   4453  N   LYS   299     -32.275  18.629 -11.249  1.00 10.00      B   
ATOM   4454  HN  LYS   299     -31.771  18.246 -12.000  1.00 10.00      B   
ATOM   4455  CA  LYS   299     -32.535  17.814 -10.071  1.00 10.00      B   
ATOM   4456  CB  LYS   299     -33.138  16.468 -10.468  1.00 10.00      B   
ATOM   4457  CG  LYS   299     -34.638  16.491 -10.703  1.00 10.00      B   
ATOM   4458  CD  LYS   299     -35.158  15.091 -10.984  1.00 10.00      B   
ATOM   4459  CE  LYS   299     -36.674  15.035 -10.914  1.00 10.00      B   
ATOM   4460  NZ  LYS   299     -37.314  15.754 -12.045  1.00 10.00      B   
ATOM   4461  HZ1 LYS   299     -36.884  15.459 -12.949  1.00 10.00      B   
ATOM   4462  HZ2 LYS   299     -37.194  16.780 -11.936  1.00 10.00      B   
ATOM   4463  HZ3 LYS   299     -38.329  15.538 -12.073  1.00 10.00      B   
ATOM   4464  C   LYS   299     -31.277  17.587  -9.241  1.00 10.00      B   
ATOM   4465  O   LYS   299     -31.338  17.531  -8.011  1.00 10.00      B   
ATOM   4466  N   PHE   300     -30.138  17.461  -9.910  1.00 10.00      B   
ATOM   4467  HN  PHE   300     -30.147  17.532 -10.893  1.00 10.00      B   
ATOM   4468  CA  PHE   300     -28.879  17.208  -9.220  1.00 10.00      B   
ATOM   4469  CB  PHE   300     -28.285  15.868  -9.662  1.00 10.00      B   
ATOM   4470  CG  PHE   300     -29.133  14.681  -9.289  1.00 10.00      B   
ATOM   4471  CD1 PHE   300     -30.172  14.266 -10.108  1.00 10.00      B   
ATOM   4472  CD2 PHE   300     -28.894  13.983  -8.117  1.00 10.00      B   
ATOM   4473  CE1 PHE   300     -30.953  13.180  -9.766  1.00 10.00      B   
ATOM   4474  CE2 PHE   300     -29.671  12.895  -7.769  1.00 10.00      B   
ATOM   4475  CZ  PHE   300     -30.703  12.494  -8.594  1.00 10.00      B   
ATOM   4476  C   PHE   300     -27.872  18.338  -9.405  1.00 10.00      B   
ATOM   4477  O   PHE   300     -26.664  18.125  -9.326  1.00 10.00      B   
ATOM   4478  N   ASN   301     -28.375  19.548  -9.609  1.00 10.00      B   
ATOM   4479  HN  ASN   301     -29.350  19.661  -9.637  1.00 10.00      B   
ATOM   4480  CA  ASN   301     -27.521  20.721  -9.797  1.00 10.00      B   
ATOM   4481  CB  ASN   301     -28.351  21.927 -10.255  1.00 10.00      B   
ATOM   4482  CG  ASN   301     -29.438  22.304  -9.265  1.00 10.00      B   
ATOM   4483  OD1 ASN   301     -30.522  21.723  -9.266  1.00 10.00      B   
ATOM   4484  ND2 ASN   301     -29.164  23.291  -8.427  1.00 10.00      B   
ATOM   4485 HD21 ASN   301     -28.287  23.727  -8.493  1.00 10.00      B   
ATOM   4486 HD22 ASN   301     -29.846  23.543  -7.766  1.00 10.00      B   
ATOM   4487  C   ASN   301     -26.757  21.065  -8.520  1.00 10.00      B   
ATOM   4488  O   ASN   301     -25.818  21.860  -8.535  1.00 10.00      B   
ATOM   4489  N   THR   302     -27.166  20.459  -7.416  1.00 10.00      B   
ATOM   4490  HN  THR   302     -27.931  19.847  -7.461  1.00 10.00      B   
ATOM   4491  CA  THR   302     -26.529  20.693  -6.133  1.00 10.00      B   
ATOM   4492  CB  THR   302     -27.587  20.751  -5.018  1.00 10.00      B   
ATOM   4493  OG1 THR   302     -28.648  19.829  -5.325  1.00 10.00      B   
ATOM   4494  HG1 THR   302     -28.591  19.068  -4.733  1.00 10.00      B   
ATOM   4495  CG2 THR   302     -28.157  22.156  -4.902  1.00 10.00      B   
ATOM   4496  C   THR   302     -25.517  19.597  -5.805  1.00 10.00      B   
ATOM   4497  O   THR   302     -25.022  19.515  -4.681  1.00 10.00      B   
ATOM   4498  N   LYS   303     -25.207  18.758  -6.788  1.00 10.00      B   
ATOM   4499  HN  LYS   303     -25.607  18.887  -7.677  1.00 10.00      B   
ATOM   4500  CA  LYS   303     -24.270  17.661  -6.584  1.00 10.00      B   
ATOM   4501  CB  LYS   303     -24.948  16.316  -6.864  1.00 10.00      B   
ATOM   4502  CG  LYS   303     -26.266  16.127  -6.130  1.00 10.00      B   
ATOM   4503  CD  LYS   303     -26.368  14.745  -5.509  1.00 10.00      B   
ATOM   4504  CE  LYS   303     -27.715  14.556  -4.831  1.00 10.00      B   
ATOM   4505  NZ  LYS   303     -27.752  13.330  -3.993  1.00 10.00      B   
ATOM   4506  HZ1 LYS   303     -27.598  12.486  -4.581  1.00 10.00      B   
ATOM   4507  HZ2 LYS   303     -28.676  13.245  -3.525  1.00 10.00      B   
ATOM   4508  HZ3 LYS   303     -27.013  13.374  -3.263  1.00 10.00      B   
ATOM   4509  C   LYS   303     -23.025  17.812  -7.449  1.00 10.00      B   
ATOM   4510  O   LYS   303     -23.066  18.407  -8.524  1.00 10.00      B   
ATOM   4511  N   LEU   304     -21.920  17.256  -6.970  1.00 10.00      B   
ATOM   4512  HN  LEU   304     -21.958  16.791  -6.106  1.00 10.00      B   
ATOM   4513  CA  LEU   304     -20.649  17.312  -7.682  1.00 10.00      B   
ATOM   4514  CB  LEU   304     -19.490  17.086  -6.707  1.00 10.00      B   
ATOM   4515  CG  LEU   304     -19.473  17.957  -5.451  1.00 10.00      B   
ATOM   4516  CD1 LEU   304     -18.360  17.513  -4.514  1.00 10.00      B   
ATOM   4517  CD2 LEU   304     -19.315  19.423  -5.820  1.00 10.00      B   
ATOM   4518  C   LEU   304     -20.599  16.247  -8.769  1.00 10.00      B   
ATOM   4519  O   LEU   304     -19.953  16.423  -9.804  1.00 10.00      B   
ATOM   4520  N   CYS   305     -21.290  15.142  -8.527  1.00 10.00      B   
ATOM   4521  HN  CYS   305     -21.781  15.062  -7.682  1.00 10.00      B   
ATOM   4522  CA  CYS   305     -21.323  14.035  -9.473  1.00 10.00      B   
ATOM   4523  CB  CYS   305     -21.895  12.786  -8.803  1.00 10.00      B   
ATOM   4524  SG  CYS   305     -21.128  12.384  -7.214  1.00 10.00      B   
ATOM   4525  HG  CYS   305     -20.452  11.250  -7.363  1.00 10.00      B   
ATOM   4526  C   CYS   305     -22.122  14.378 -10.728  1.00 10.00      B   
ATOM   4527  O   CYS   305     -21.997  13.705 -11.747  1.00 10.00      B   
ATOM   4528  N   CYS   306     -22.923  15.436 -10.653  1.00 10.00      B   
ATOM   4529  HN  CYS   306     -22.959  15.945  -9.819  1.00 10.00      B   
ATOM   4530  CA  CYS   306     -23.746  15.865 -11.779  1.00 10.00      B   
ATOM   4531  CB  CYS   306     -24.549  17.108 -11.392  1.00 10.00      B   
ATOM   4532  SG  CYS   306     -25.583  17.786 -12.710  1.00 10.00      B   
ATOM   4533  HG  CYS   306     -26.814  17.909 -12.237  1.00 10.00      B   
ATOM   4534  C   CYS   306     -22.893  16.152 -13.014  1.00 10.00      B   
ATOM   4535  O   CYS   306     -23.221  15.727 -14.122  1.00 10.00      B   
ATOM   4536  N   TYR   307     -21.788  16.857 -12.809  1.00 10.00      B   
ATOM   4537  HN  TYR   307     -21.576  17.159 -11.900  1.00 10.00      B   
ATOM   4538  CA  TYR   307     -20.885  17.204 -13.896  1.00 10.00      B   
ATOM   4539  CB  TYR   307     -19.751  18.090 -13.369  1.00 10.00      B   
ATOM   4540  CG  TYR   307     -18.728  18.488 -14.409  1.00 10.00      B   
ATOM   4541  CD1 TYR   307     -19.000  19.485 -15.337  1.00 10.00      B   
ATOM   4542  CD2 TYR   307     -17.488  17.868 -14.457  1.00 10.00      B   
ATOM   4543  CE1 TYR   307     -18.065  19.851 -16.286  1.00 10.00      B   
ATOM   4544  CE2 TYR   307     -16.548  18.227 -15.401  1.00 10.00      B   
ATOM   4545  CZ  TYR   307     -16.840  19.218 -16.313  1.00 10.00      B   
ATOM   4546  OH  TYR   307     -15.902  19.577 -17.255  1.00 10.00      B   
ATOM   4547  HH  TYR   307     -15.461  18.780 -17.585  1.00 10.00      B   
ATOM   4548  C   TYR   307     -20.317  15.955 -14.564  1.00 10.00      B   
ATOM   4549  O   TYR   307     -20.321  15.841 -15.789  1.00 10.00      B   
ATOM   4550  N   ALA   308     -19.859  15.013 -13.747  1.00 10.00      B   
ATOM   4551  HN  ALA   308     -19.927  15.150 -12.779  1.00 10.00      B   
ATOM   4552  CA  ALA   308     -19.266  13.777 -14.250  1.00 10.00      B   
ATOM   4553  CB  ALA   308     -18.504  13.067 -13.144  1.00 10.00      B   
ATOM   4554  C   ALA   308     -20.303  12.842 -14.872  1.00 10.00      B   
ATOM   4555  O   ALA   308     -20.017  12.141 -15.845  1.00 10.00      B   
ATOM   4556  N   ASP   309     -21.501  12.833 -14.308  1.00 10.00      B   
ATOM   4557  HN  ASP   309     -21.668  13.408 -13.529  1.00 10.00      B   
ATOM   4558  CA  ASP   309     -22.576  11.978 -14.803  1.00 10.00      B   
ATOM   4559  CB  ASP   309     -23.771  12.006 -13.848  1.00 10.00      B   
ATOM   4560  CG  ASP   309     -23.760  10.877 -12.838  1.00 10.00      B   
ATOM   4561  OD1 ASP   309     -22.957   9.930 -12.995  1.00 10.00      B   
ATOM   4562  OD2 ASP   309     -24.568  10.925 -11.884  1.00 10.00      B   
ATOM   4563  C   ASP   309     -23.027  12.400 -16.194  1.00 10.00      B   
ATOM   4564  O   ASP   309     -23.431  11.568 -17.007  1.00 10.00      B   
ATOM   4565  N   LEU   310     -22.945  13.695 -16.466  1.00 10.00      B   
ATOM   4566  HN  LEU   310     -22.606  14.308 -15.778  1.00 10.00      B   
ATOM   4567  CA  LEU   310     -23.360  14.231 -17.752  1.00 10.00      B   
ATOM   4568  CB  LEU   310     -23.949  15.635 -17.588  1.00 10.00      B   
ATOM   4569  CG  LEU   310     -25.289  15.724 -16.856  1.00 10.00      B   
ATOM   4570  CD1 LEU   310     -25.731  17.173 -16.722  1.00 10.00      B   
ATOM   4571  CD2 LEU   310     -26.349  14.899 -17.572  1.00 10.00      B   
ATOM   4572  C   LEU   310     -22.227  14.244 -18.776  1.00 10.00      B   
ATOM   4573  O   LEU   310     -22.477  14.160 -19.977  1.00 10.00      B   
ATOM   4574  N   SER   311     -20.984  14.314 -18.308  1.00 10.00      B   
ATOM   4575  HN  SER   311     -20.832  14.344 -17.337  1.00 10.00      B   
ATOM   4576  CA  SER   311     -19.832  14.356 -19.210  1.00 10.00      B   
ATOM   4577  CB  SER   311     -18.554  14.749 -18.465  1.00 10.00      B   
ATOM   4578  OG  SER   311     -18.412  14.008 -17.267  1.00 10.00      B   
ATOM   4579  HG  SER   311     -17.882  13.221 -17.437  1.00 10.00      B   
ATOM   4580  C   SER   311     -19.640  13.053 -19.989  1.00 10.00      B   
ATOM   4581  O   SER   311     -18.912  13.019 -20.981  1.00 10.00      B   
ATOM   4582  N   GLN   312     -20.298  11.986 -19.547  1.00 10.00      B   
ATOM   4583  HN  GLN   312     -20.863  12.067 -18.750  1.00 10.00      B   
ATOM   4584  CA  GLN   312     -20.195  10.696 -20.222  1.00 10.00      B   
ATOM   4585  CB  GLN   312     -20.479   9.541 -19.259  1.00 10.00      B   
ATOM   4586  CG  GLN   312     -21.893   9.524 -18.709  1.00 10.00      B   
ATOM   4587  CD  GLN   312     -22.200   8.278 -17.902  1.00 10.00      B   
ATOM   4588  OE1 GLN   312     -21.685   7.193 -18.183  1.00 10.00      B   
ATOM   4589  NE2 GLN   312     -23.046   8.427 -16.897  1.00 10.00      B   
ATOM   4590 HE21 GLN   312     -23.421   9.321 -16.736  1.00 10.00      B   
ATOM   4591 HE22 GLN   312     -23.256   7.643 -16.343  1.00 10.00      B   
ATOM   4592  C   GLN   312     -21.142  10.631 -21.419  1.00 10.00      B   
ATOM   4593  O   GLN   312     -21.113   9.678 -22.197  1.00 10.00      B   
ATOM   4594  N   TYR   313     -21.981  11.649 -21.560  1.00 10.00      B   
ATOM   4595  HN  TYR   313     -21.954  12.389 -20.914  1.00 10.00      B   
ATOM   4596  CA  TYR   313     -22.931  11.711 -22.657  1.00 10.00      B   
ATOM   4597  CB  TYR   313     -24.368  11.735 -22.124  1.00 10.00      B   
ATOM   4598  CG  TYR   313     -24.834  10.431 -21.512  1.00 10.00      B   
ATOM   4599  CD1 TYR   313     -25.110  10.338 -20.155  1.00 10.00      B   
ATOM   4600  CD2 TYR   313     -25.001   9.296 -22.294  1.00 10.00      B   
ATOM   4601  CE1 TYR   313     -25.542   9.152 -19.594  1.00 10.00      B   
ATOM   4602  CE2 TYR   313     -25.429   8.105 -21.742  1.00 10.00      B   
ATOM   4603  CZ  TYR   313     -25.699   8.037 -20.392  1.00 10.00      B   
ATOM   4604  OH  TYR   313     -26.133   6.852 -19.839  1.00 10.00      B   
ATOM   4605  HH  TYR   313     -25.943   6.120 -20.454  1.00 10.00      B   
ATOM   4606  C   TYR   313     -22.679  12.954 -23.497  1.00 10.00      B   
ATOM   4607  O   TYR   313     -22.081  13.922 -23.024  1.00 10.00      B   
ATOM   4608  N   GLU   314     -23.112  12.918 -24.747  1.00 10.00      B   
ATOM   4609  HN  GLU   314     -23.549  12.104 -25.082  1.00 10.00      B   
ATOM   4610  CA  GLU   314     -22.950  14.055 -25.636  1.00 10.00      B   
ATOM   4611  CB  GLU   314     -22.940  13.612 -27.098  1.00 10.00      B   
ATOM   4612  CG  GLU   314     -21.738  12.763 -27.469  1.00 10.00      B   
ATOM   4613  CD  GLU   314     -21.535  12.663 -28.965  1.00 10.00      B   
ATOM   4614  OE1 GLU   314     -21.784  11.574 -29.532  1.00 10.00      B   
ATOM   4615  OE2 GLU   314     -21.118  13.668 -29.580  1.00 10.00      B   
ATOM   4616  C   GLU   314     -24.055  15.073 -25.385  1.00 10.00      B   
ATOM   4617  O   GLU   314     -25.147  14.982 -25.952  1.00 10.00      B   
ATOM   4618  N   LEU   315     -23.766  16.018 -24.503  1.00 10.00      B   
ATOM   4619  HN  LEU   315     -22.883  16.014 -24.080  1.00 10.00      B   
ATOM   4620  CA  LEU   315     -24.716  17.059 -24.135  1.00 10.00      B   
ATOM   4621  CB  LEU   315     -24.139  17.934 -23.019  1.00 10.00      B   
ATOM   4622  CG  LEU   315     -23.662  17.195 -21.766  1.00 10.00      B   
ATOM   4623  CD1 LEU   315     -23.054  18.166 -20.767  1.00 10.00      B   
ATOM   4624  CD2 LEU   315     -24.803  16.412 -21.135  1.00 10.00      B   
ATOM   4625  C   LEU   315     -25.097  17.926 -25.330  1.00 10.00      B   
ATOM   4626  O   LEU   315     -24.245  18.289 -26.144  1.00 10.00      B   
ATOM   4627  N   PRO   316     -26.391  18.249 -25.457  1.00 10.00      B   
ATOM   4628  CA  PRO   316     -26.898  19.089 -26.547  1.00 10.00      B   
ATOM   4629  CB  PRO   316     -28.416  19.101 -26.322  1.00 10.00      B   
ATOM   4630  CG  PRO   316     -28.599  18.728 -24.891  1.00 10.00      B   
ATOM   4631  CD  PRO   316     -27.468  17.803 -24.556  1.00 10.00      B   
ATOM   4632  C   PRO   316     -26.338  20.509 -26.473  1.00 10.00      B   
ATOM   4633  O   PRO   316     -26.096  21.040 -25.385  1.00 10.00      B   
ATOM   4634  N   THR   317     -26.146  21.123 -27.633  1.00 10.00      B   
ATOM   4635  HN  THR   317     -26.377  20.658 -28.465  1.00 10.00      B   
ATOM   4636  CA  THR   317     -25.603  22.470 -27.715  1.00 10.00      B   
ATOM   4637  CB  THR   317     -25.374  22.875 -29.180  1.00 10.00      B   
ATOM   4638  OG1 THR   317     -25.208  21.690 -29.976  1.00 10.00      B   
ATOM   4639  HG1 THR   317     -25.383  21.903 -30.903  1.00 10.00      B   
ATOM   4640  CG2 THR   317     -24.126  23.733 -29.297  1.00 10.00      B   
ATOM   4641  C   THR   317     -26.523  23.487 -27.043  1.00 10.00      B   
ATOM   4642  O   THR   317     -26.056  24.444 -26.425  1.00 10.00      B   
ATOM   4643  N   SER   318     -27.827  23.264 -27.146  1.00 10.00      B   
ATOM   4644  HN  SER   318     -28.144  22.476 -27.644  1.00 10.00      B   
ATOM   4645  CA  SER   318     -28.806  24.159 -26.546  1.00 10.00      B   
ATOM   4646  CB  SER   318     -30.207  23.710 -26.943  1.00 10.00      B   
ATOM   4647  OG  SER   318     -30.220  22.315 -27.194  1.00 10.00      B   
ATOM   4648  HG  SER   318     -31.121  21.977 -27.067  1.00 10.00      B   
ATOM   4649  C   SER   318     -28.667  24.178 -25.027  1.00 10.00      B   
ATOM   4650  O   SER   318     -28.966  25.180 -24.377  1.00 10.00      B   
ATOM   4651  N   PHE   319     -28.197  23.067 -24.473  1.00 10.00      B   
ATOM   4652  HN  PHE   319     -27.966  22.310 -25.052  1.00 10.00      B   
ATOM   4653  CA  PHE   319     -28.008  22.942 -23.036  1.00 10.00      B   
ATOM   4654  CB  PHE   319     -27.937  21.463 -22.638  1.00 10.00      B   
ATOM   4655  CG  PHE   319     -27.547  21.225 -21.207  1.00 10.00      B   
ATOM   4656  CD1 PHE   319     -28.454  21.433 -20.182  1.00 10.00      B   
ATOM   4657  CD2 PHE   319     -26.271  20.788 -20.889  1.00 10.00      B   
ATOM   4658  CE1 PHE   319     -28.096  21.212 -18.867  1.00 10.00      B   
ATOM   4659  CE2 PHE   319     -25.906  20.566 -19.576  1.00 10.00      B   
ATOM   4660  CZ  PHE   319     -26.820  20.778 -18.563  1.00 10.00      B   
ATOM   4661  C   PHE   319     -26.745  23.674 -22.595  1.00 10.00      B   
ATOM   4662  O   PHE   319     -26.739  24.366 -21.576  1.00 10.00      B   
ATOM   4663  N   ILE   320     -25.677  23.531 -23.370  1.00 10.00      B   
ATOM   4664  HN  ILE   320     -25.734  22.975 -24.177  1.00 10.00      B   
ATOM   4665  CA  ILE   320     -24.418  24.185 -23.041  1.00 10.00      B   
ATOM   4666  CB  ILE   320     -23.219  23.545 -23.777  1.00 10.00      B   
ATOM   4667  CG1 ILE   320     -21.913  23.840 -23.038  1.00 10.00      B   
ATOM   4668  CG2 ILE   320     -23.140  24.012 -25.224  1.00 10.00      B   
ATOM   4669  CD1 ILE   320     -21.871  23.282 -21.632  1.00 10.00      B   
ATOM   4670  C   ILE   320     -24.492  25.690 -23.311  1.00 10.00      B   
ATOM   4671  O   ILE   320     -23.668  26.465 -22.825  1.00 10.00      B   
ATOM   4672  N   GLY   321     -25.507  26.096 -24.067  1.00 10.00      B   
ATOM   4673  HN  GLY   321     -26.131  25.431 -24.428  1.00 10.00      B   
ATOM   4674  CA  GLY   321     -25.693  27.499 -24.381  1.00 10.00      B   
ATOM   4675  C   GLY   321     -26.498  28.226 -23.319  1.00 10.00      B   
ATOM   4676  O   GLY   321     -26.961  29.348 -23.537  1.00 10.00      B   
ATOM   4677  N   SER   322     -26.671  27.585 -22.171  1.00 10.00      B   
ATOM   4678  HN  SER   322     -26.292  26.687 -22.066  1.00 10.00      B   
ATOM   4679  CA  SER   322     -27.418  28.172 -21.067  1.00 10.00      B   
ATOM   4680  CB  SER   322     -28.397  27.149 -20.483  1.00 10.00      B   
ATOM   4681  OG  SER   322     -29.342  26.732 -21.457  1.00 10.00      B   
ATOM   4682  HG  SER   322     -29.613  25.821 -21.274  1.00 10.00      B   
ATOM   4683  C   SER   322     -26.475  28.694 -19.981  1.00 10.00      B   
ATOM   4684  O   SER   322     -26.857  28.818 -18.812  1.00 10.00      B   
ATOM   4685  N   LEU   323     -25.245  29.011 -20.372  1.00 10.00      B   
ATOM   4686  HN  LEU   323     -25.003  28.909 -21.318  1.00 10.00      B   
ATOM   4687  CA  LEU   323     -24.250  29.523 -19.436  1.00 10.00      B   
ATOM   4688  CB  LEU   323     -22.841  29.064 -19.829  1.00 10.00      B   
ATOM   4689  CG  LEU   323     -22.583  27.557 -19.783  1.00 10.00      B   
ATOM   4690  CD1 LEU   323     -21.194  27.237 -20.312  1.00 10.00      B   
ATOM   4691  CD2 LEU   323     -22.748  27.029 -18.367  1.00 10.00      B   
ATOM   4692  C   LEU   323     -24.315  31.045 -19.356  1.00 10.00      B   
ATOM   4693  O   LEU   323     -23.402  31.750 -19.793  1.00 10.00      B   
ATOM   4694  N   LYS   324     -25.408  31.542 -18.800  1.00 10.00      B   
ATOM   4695  HN  LYS   324     -26.097  30.925 -18.470  1.00 10.00      B   
ATOM   4696  CA  LYS   324     -25.616  32.973 -18.656  1.00 10.00      B   
ATOM   4697  CB  LYS   324     -26.785  33.418 -19.541  1.00 10.00      B   
ATOM   4698  CG  LYS   324     -26.927  34.921 -19.714  1.00 10.00      B   
ATOM   4699  CD  LYS   324     -28.037  35.243 -20.702  1.00 10.00      B   
ATOM   4700  CE  LYS   324     -28.198  36.741 -20.897  1.00 10.00      B   
ATOM   4701  NZ  LYS   324     -29.306  37.067 -21.836  1.00 10.00      B   
ATOM   4702  HZ1 LYS   324     -30.178  36.576 -21.550  1.00 10.00      B   
ATOM   4703  HZ2 LYS   324     -29.057  36.773 -22.801  1.00 10.00      B   
ATOM   4704  HZ3 LYS   324     -29.484  38.092 -21.836  1.00 10.00      B   
ATOM   4705  C   LYS   324     -25.901  33.306 -17.197  1.00 10.00      B   
ATOM   4706  O   LYS   324     -26.982  33.008 -16.686  1.00 10.00      B   
ATOM   4707  N   ASN   325     -24.919  33.910 -16.531  1.00 10.00      B   
ATOM   4708  HN  ASN   325     -24.084  34.111 -17.001  1.00 10.00      B   
ATOM   4709  CA  ASN   325     -25.042  34.285 -15.120  1.00 10.00      B   
ATOM   4710  CB  ASN   325     -26.140  35.334 -14.906  1.00 10.00      B   
ATOM   4711  CG  ASN   325     -26.274  35.754 -13.453  1.00 10.00      B   
ATOM   4712  OD1 ASN   325     -25.302  35.757 -12.702  1.00 10.00      B   
ATOM   4713  ND2 ASN   325     -27.481  36.111 -13.047  1.00 10.00      B   
ATOM   4714 HD21 ASN   325     -28.215  36.088 -13.696  1.00 10.00      B   
ATOM   4715 HD22 ASN   325     -27.592  36.385 -12.112  1.00 10.00      B   
ATOM   4716  C   ASN   325     -25.283  33.066 -14.235  1.00 10.00      B   
ATOM   4717  O   ASN   325     -24.730  31.989 -14.484  1.00 10.00      B   
ATOM   4718  N   GLU   329     -23.790  34.365  -2.448  1.00 10.00      B   
ATOM   4719  HN  GLU   329     -23.229  34.000  -3.167  1.00 10.00      B   
ATOM   4720  CA  GLU   329     -24.897  33.565  -1.943  1.00 10.00      B   
ATOM   4721  CB  GLU   329     -24.878  32.162  -2.554  1.00 10.00      B   
ATOM   4722  CG  GLU   329     -25.355  32.096  -3.996  1.00 10.00      B   
ATOM   4723  CD  GLU   329     -24.332  32.620  -4.983  1.00 10.00      B   
ATOM   4724  OE1 GLU   329     -23.316  31.935  -5.214  1.00 10.00      B   
ATOM   4725  OE2 GLU   329     -24.544  33.717  -5.541  1.00 10.00      B   
ATOM   4726  C   GLU   329     -24.853  33.474  -0.422  1.00 10.00      B   
ATOM   4727  O   GLU   329     -23.911  33.965   0.211  1.00 10.00      B   
ATOM   4728  N   GLU   330     -25.871  32.843   0.150  1.00 10.00      B   
ATOM   4729  HN  GLU   330     -26.579  32.472  -0.418  1.00 10.00      B   
ATOM   4730  CA  GLU   330     -25.972  32.681   1.595  1.00 10.00      B   
ATOM   4731  CB  GLU   330     -27.437  32.481   1.991  1.00 10.00      B   
ATOM   4732  CG  GLU   330     -28.361  33.609   1.567  1.00 10.00      B   
ATOM   4733  CD  GLU   330     -28.592  34.618   2.669  1.00 10.00      B   
ATOM   4734  OE1 GLU   330     -29.412  34.339   3.564  1.00 10.00      B   
ATOM   4735  OE2 GLU   330     -27.965  35.696   2.641  1.00 10.00      B   
ATOM   4736  C   GLU   330     -25.162  31.477   2.054  1.00 10.00      B   
ATOM   4737  O   GLU   330     -24.413  31.547   3.030  1.00 10.00      B   
ATOM   4738  N   ASN   331     -25.321  30.372   1.341  1.00 10.00      B   
ATOM   4739  HN  ASN   331     -25.921  30.385   0.564  1.00 10.00      B   
ATOM   4740  CA  ASN   331     -24.622  29.142   1.671  1.00 10.00      B   
ATOM   4741  CB  ASN   331     -25.454  27.928   1.251  1.00 10.00      B   
ATOM   4742  CG  ASN   331     -24.846  26.615   1.700  1.00 10.00      B   
ATOM   4743  OD1 ASN   331     -24.073  25.995   0.973  1.00 10.00      B   
ATOM   4744  ND2 ASN   331     -25.193  26.183   2.903  1.00 10.00      B   
ATOM   4745 HD21 ASN   331     -25.819  26.729   3.429  1.00 10.00      B   
ATOM   4746 HD22 ASN   331     -24.808  25.340   3.222  1.00 10.00      B   
ATOM   4747  C   ASN   331     -23.246  29.104   1.021  1.00 10.00      B   
ATOM   4748  O   ASN   331     -23.118  29.251  -0.195  1.00 10.00      B   
ATOM   4749  N   LEU   332     -22.227  28.896   1.845  1.00 10.00      B   
ATOM   4750  HN  LEU   332     -22.412  28.761   2.801  1.00 10.00      B   
ATOM   4751  CA  LEU   332     -20.843  28.846   1.381  1.00 10.00      B   
ATOM   4752  CB  LEU   332     -19.885  28.699   2.570  1.00 10.00      B   
ATOM   4753  CG  LEU   332     -18.396  28.520   2.242  1.00 10.00      B   
ATOM   4754  CD1 LEU   332     -17.867  29.701   1.443  1.00 10.00      B   
ATOM   4755  CD2 LEU   332     -17.588  28.324   3.515  1.00 10.00      B   
ATOM   4756  C   LEU   332     -20.623  27.722   0.373  1.00 10.00      B   
ATOM   4757  O   LEU   332     -19.979  27.923  -0.655  1.00 10.00      B   
ATOM   4758  N   ILE   333     -21.183  26.550   0.661  1.00 10.00      B   
ATOM   4759  HN  ILE   333     -21.717  26.464   1.482  1.00 10.00      B   
ATOM   4760  CA  ILE   333     -21.040  25.390  -0.220  1.00 10.00      B   
ATOM   4761  CB  ILE   333     -21.758  24.146   0.353  1.00 10.00      B   
ATOM   4762  CG1 ILE   333     -21.325  23.909   1.806  1.00 10.00      B   
ATOM   4763  CG2 ILE   333     -21.469  22.915  -0.498  1.00 10.00      B   
ATOM   4764  CD1 ILE   333     -22.170  22.893   2.547  1.00 10.00      B   
ATOM   4765  C   ILE   333     -21.572  25.703  -1.618  1.00 10.00      B   
ATOM   4766  O   ILE   333     -20.981  25.304  -2.626  1.00 10.00      B   
ATOM   4767  N   THR   334     -22.682  26.430  -1.670  1.00 10.00      B   
ATOM   4768  HN  THR   334     -23.110  26.709  -0.831  1.00 10.00      B   
ATOM   4769  CA  THR   334     -23.279  26.819  -2.940  1.00 10.00      B   
ATOM   4770  CB  THR   334     -24.632  27.529  -2.726  1.00 10.00      B   
ATOM   4771  OG1 THR   334     -25.473  26.699  -1.913  1.00 10.00      B   
ATOM   4772  HG1 THR   334     -25.032  25.853  -1.765  1.00 10.00      B   
ATOM   4773  CG2 THR   334     -25.325  27.786  -4.055  1.00 10.00      B   
ATOM   4774  C   THR   334     -22.322  27.729  -3.713  1.00 10.00      B   
ATOM   4775  O   THR   334     -22.104  27.543  -4.913  1.00 10.00      B   
ATOM   4776  N   VAL   335     -21.724  28.687  -3.006  1.00 10.00      B   
ATOM   4777  HN  VAL   335     -21.921  28.768  -2.048  1.00 10.00      B   
ATOM   4778  CA  VAL   335     -20.778  29.618  -3.616  1.00 10.00      B   
ATOM   4779  CB  VAL   335     -20.289  30.685  -2.611  1.00 10.00      B   
ATOM   4780  CG1 VAL   335     -19.418  31.719  -3.306  1.00 10.00      B   
ATOM   4781  CG2 VAL   335     -21.463  31.360  -1.921  1.00 10.00      B   
ATOM   4782  C   VAL   335     -19.573  28.860  -4.161  1.00 10.00      B   
ATOM   4783  O   VAL   335     -19.122  29.111  -5.278  1.00 10.00      B   
ATOM   4784  N   VAL   336     -19.070  27.919  -3.366  1.00 10.00      B   
ATOM   4785  HN  VAL   336     -19.479  27.775  -2.482  1.00 10.00      B   
ATOM   4786  CA  VAL   336     -17.923  27.105  -3.763  1.00 10.00      B   
ATOM   4787  CB  VAL   336     -17.570  26.039  -2.697  1.00 10.00      B   
ATOM   4788  CG1 VAL   336     -16.404  25.173  -3.155  1.00 10.00      B   
ATOM   4789  CG2 VAL   336     -17.254  26.688  -1.361  1.00 10.00      B   
ATOM   4790  C   VAL   336     -18.195  26.414  -5.097  1.00 10.00      B   
ATOM   4791  O   VAL   336     -17.369  26.450  -6.010  1.00 10.00      B   
ATOM   4792  N   ASN   337     -19.368  25.806  -5.209  1.00 10.00      B   
ATOM   4793  HN  ASN   337     -19.990  25.822  -4.447  1.00 10.00      B   
ATOM   4794  CA  ASN   337     -19.756  25.108  -6.428  1.00 10.00      B   
ATOM   4795  CB  ASN   337     -21.034  24.296  -6.206  1.00 10.00      B   
ATOM   4796  CG  ASN   337     -20.816  23.098  -5.300  1.00 10.00      B   
ATOM   4797  OD1 ASN   337     -19.714  22.550  -5.227  1.00 10.00      B   
ATOM   4798  ND2 ASN   337     -21.865  22.682  -4.608  1.00 10.00      B   
ATOM   4799 HD21 ASN   337     -22.714  23.163  -4.718  1.00 10.00      B   
ATOM   4800 HD22 ASN   337     -21.752  21.915  -4.010  1.00 10.00      B   
ATOM   4801  C   ASN   337     -19.938  26.081  -7.585  1.00 10.00      B   
ATOM   4802  O   ASN   337     -19.455  25.836  -8.690  1.00 10.00      B   
ATOM   4803  N   ASN   338     -20.617  27.195  -7.318  1.00 10.00      B   
ATOM   4804  HN  ASN   338     -20.967  27.333  -6.409  1.00 10.00      B   
ATOM   4805  CA  ASN   338     -20.868  28.214  -8.336  1.00 10.00      B   
ATOM   4806  CB  ASN   338     -21.714  29.362  -7.774  1.00 10.00      B   
ATOM   4807  CG  ASN   338     -23.176  28.998  -7.599  1.00 10.00      B   
ATOM   4808  OD1 ASN   338     -23.682  28.074  -8.237  1.00 10.00      B   
ATOM   4809  ND2 ASN   338     -23.872  29.723  -6.737  1.00 10.00      B   
ATOM   4810 HD21 ASN   338     -23.410  30.453  -6.256  1.00 10.00      B   
ATOM   4811 HD22 ASN   338     -24.821  29.512  -6.615  1.00 10.00      B   
ATOM   4812  C   ASN   338     -19.565  28.760  -8.915  1.00 10.00      B   
ATOM   4813  O   ASN   338     -19.453  28.981 -10.124  1.00 10.00      B   
ATOM   4814  N   ARG   339     -18.577  28.962  -8.052  1.00 10.00      B   
ATOM   4815  HN  ARG   339     -18.726  28.762  -7.097  1.00 10.00      B   
ATOM   4816  CA  ARG   339     -17.283  29.480  -8.477  1.00 10.00      B   
ATOM   4817  CB  ARG   339     -16.492  30.017  -7.280  1.00 10.00      B   
ATOM   4818  CG  ARG   339     -17.198  31.136  -6.524  1.00 10.00      B   
ATOM   4819  CD  ARG   339     -17.105  32.463  -7.262  1.00 10.00      B   
ATOM   4820  NE  ARG   339     -15.827  33.124  -7.016  1.00 10.00      B   
ATOM   4821  HE  ARG   339     -15.020  32.688  -7.373  1.00 10.00      B   
ATOM   4822  CZ  ARG   339     -15.692  34.264  -6.334  1.00 10.00      B   
ATOM   4823  NH1 ARG   339     -16.752  34.880  -5.821  1.00 10.00      B   
ATOM   4824 HH11 ARG   339     -17.707  34.481  -5.949  1.00 10.00      B   
ATOM   4825 HH12 ARG   339     -16.632  35.778  -5.285  1.00 10.00      B   
ATOM   4826  NH2 ARG   339     -14.492  34.789  -6.165  1.00 10.00      B   
ATOM   4827 HH21 ARG   339     -13.646  34.326  -6.574  1.00 10.00      B   
ATOM   4828 HH22 ARG   339     -14.378  35.677  -5.607  1.00 10.00      B   
ATOM   4829  C   ARG   339     -16.482  28.417  -9.226  1.00 10.00      B   
ATOM   4830  O   ARG   339     -15.701  28.735 -10.121  1.00 10.00      B   
ATOM   4831  N   LYS   340     -16.695  27.156  -8.868  1.00 10.00      B   
ATOM   4832  HN  LYS   340     -17.336  26.964  -8.149  1.00 10.00      B   
ATOM   4833  CA  LYS   340     -15.999  26.049  -9.511  1.00 10.00      B   
ATOM   4834  CB  LYS   340     -16.110  24.767  -8.679  1.00 10.00      B   
ATOM   4835  CG  LYS   340     -15.141  24.698  -7.507  1.00 10.00      B   
ATOM   4836  CD  LYS   340     -15.104  23.303  -6.893  1.00 10.00      B   
ATOM   4837  CE  LYS   340     -16.384  22.990  -6.132  1.00 10.00      B   
ATOM   4838  NZ  LYS   340     -16.324  21.668  -5.453  1.00 10.00      B   
ATOM   4839  HZ1 LYS   340     -17.169  21.529  -4.862  1.00 10.00      B   
ATOM   4840  HZ2 LYS   340     -15.480  21.613  -4.847  1.00 10.00      B   
ATOM   4841  HZ3 LYS   340     -16.278  20.905  -6.156  1.00 10.00      B   
ATOM   4842  C   LYS   340     -16.529  25.813 -10.923  1.00 10.00      B   
ATOM   4843  O   LYS   340     -15.770  25.463 -11.830  1.00 10.00      B   
ATOM   4844  N   PHE   341     -17.831  26.017 -11.105  1.00 10.00      B   
ATOM   4845  HN  PHE   341     -18.383  26.289 -10.340  1.00 10.00      B   
ATOM   4846  CA  PHE   341     -18.463  25.834 -12.407  1.00 10.00      B   
ATOM   4847  CB  PHE   341     -19.990  25.923 -12.292  1.00 10.00      B   
ATOM   4848  CG  PHE   341     -20.631  24.792 -11.534  1.00 10.00      B   
ATOM   4849  CD1 PHE   341     -21.769  25.010 -10.777  1.00 10.00      B   
ATOM   4850  CD2 PHE   341     -20.097  23.515 -11.577  1.00 10.00      B   
ATOM   4851  CE1 PHE   341     -22.365  23.975 -10.080  1.00 10.00      B   
ATOM   4852  CE2 PHE   341     -20.687  22.477 -10.884  1.00 10.00      B   
ATOM   4853  CZ  PHE   341     -21.822  22.707 -10.132  1.00 10.00      B   
ATOM   4854  C   PHE   341     -17.961  26.877 -13.399  1.00 10.00      B   
ATOM   4855  O   PHE   341     -17.739  26.580 -14.572  1.00 10.00      B   
ATOM   4856  N   VAL   342     -17.770  28.096 -12.914  1.00 10.00      B   
ATOM   4857  HN  VAL   342     -17.962  28.269 -11.966  1.00 10.00      B   
ATOM   4858  CA  VAL   342     -17.294  29.188 -13.754  1.00 10.00      B   
ATOM   4859  CB  VAL   342     -17.868  30.547 -13.288  1.00 10.00      B   
ATOM   4860  CG1 VAL   342     -17.199  31.031 -12.011  1.00 10.00      B   
ATOM   4861  CG2 VAL   342     -17.790  31.595 -14.388  1.00 10.00      B   
ATOM   4862  C   VAL   342     -15.760  29.224 -13.796  1.00 10.00      B   
ATOM   4863  O   VAL   342     -15.162  30.045 -14.496  1.00 10.00      B   
ATOM   4864  N   ASN   343     -15.136  28.312 -13.049  1.00 10.00      B   
ATOM   4865  HN  ASN   343     -15.675  27.687 -12.522  1.00 10.00      B   
ATOM   4866  CA  ASN   343     -13.674  28.210 -12.983  1.00 10.00      B   
ATOM   4867  CB  ASN   343     -13.097  27.727 -14.323  1.00 10.00      B   
ATOM   4868  CG  ASN   343     -11.680  27.193 -14.204  1.00 10.00      B   
ATOM   4869  OD1 ASN   343     -11.296  26.640 -13.174  1.00 10.00      B   
ATOM   4870  ND2 ASN   343     -10.893  27.352 -15.259  1.00 10.00      B   
ATOM   4871 HD21 ASN   343     -11.264  27.799 -16.051  1.00 10.00      B   
ATOM   4872 HD22 ASN   343      -9.972  27.016 -15.207  1.00 10.00      B   
ATOM   4873  C   ASN   343     -13.045  29.541 -12.572  1.00 10.00      B   
ATOM   4874  O   ASN   343     -12.122  30.042 -13.221  1.00 10.00      B   
ATOM   4875  N   GLN   344     -13.564  30.113 -11.493  1.00 10.00      B   
ATOM   4876  HN  GLN   344     -14.294  29.658 -11.017  1.00 10.00      B   
ATOM   4877  CA  GLN   344     -13.078  31.388 -10.987  1.00 10.00      B   
ATOM   4878  CB  GLN   344     -14.138  32.044 -10.097  1.00 10.00      B   
ATOM   4879  CG  GLN   344     -13.997  33.552  -9.957  1.00 10.00      B   
ATOM   4880  CD  GLN   344     -15.063  34.315 -10.721  1.00 10.00      B   
ATOM   4881  OE1 GLN   344     -15.536  33.874 -11.769  1.00 10.00      B   
ATOM   4882  NE2 GLN   344     -15.453  35.466 -10.201  1.00 10.00      B   
ATOM   4883 HE21 GLN   344     -15.037  35.761  -9.363  1.00 10.00      B   
ATOM   4884 HE22 GLN   344     -16.146  35.977 -10.673  1.00 10.00      B   
ATOM   4885  C   GLN   344     -11.781  31.205 -10.206  1.00 10.00      B   
ATOM   4886  O   GLN   344     -11.722  30.430  -9.246  1.00 10.00      B   
ATOM   4887  N   THR   345     -10.746  31.912 -10.629  1.00 10.00      B   
ATOM   4888  HN  THR   345     -10.852  32.496 -11.410  1.00 10.00      B   
ATOM   4889  CA  THR   345      -9.452  31.842  -9.976  1.00 10.00      B   
ATOM   4890  CB  THR   345      -8.334  32.282 -10.930  1.00 10.00      B   
ATOM   4891  OG1 THR   345      -8.756  32.039 -12.281  1.00 10.00      B   
ATOM   4892  HG1 THR   345      -8.926  31.096 -12.398  1.00 10.00      B   
ATOM   4893  CG2 THR   345      -7.067  31.491 -10.648  1.00 10.00      B   
ATOM   4894  C   THR   345      -9.436  32.721  -8.730  1.00 10.00      B   
ATOM   4895  O   THR   345      -9.113  32.254  -7.641  1.00 10.00      B   
ATOM   4896  N   ASP   346      -9.794  33.989  -8.900  1.00 10.00      B   
ATOM   4897  HN  ASP   346     -10.043  34.299  -9.796  1.00 10.00      B   
ATOM   4898  CA  ASP   346      -9.835  34.930  -7.788  1.00 10.00      B   
ATOM   4899  CB  ASP   346     -10.066  36.346  -8.315  1.00 10.00      B   
ATOM   4900  CG  ASP   346     -10.211  37.375  -7.214  1.00 10.00      B   
ATOM   4901  OD1 ASP   346      -9.490  37.269  -6.198  1.00 10.00      B   
ATOM   4902  OD2 ASP   346     -11.034  38.306  -7.374  1.00 10.00      B   
ATOM   4903  C   ASP   346     -10.951  34.536  -6.833  1.00 10.00      B   
ATOM   4904  O   ASP   346     -12.110  34.455  -7.235  1.00 10.00      B   
ATOM   4905  N   ASN   347     -10.600  34.274  -5.579  1.00 10.00      B   
ATOM   4906  HN  ASN   347      -9.659  34.366  -5.315  1.00 10.00      B   
ATOM   4907  CA  ASN   347     -11.583  33.854  -4.584  1.00 10.00      B   
ATOM   4908  CB  ASN   347     -11.522  32.332  -4.408  1.00 10.00      B   
ATOM   4909  CG  ASN   347     -12.063  31.560  -5.598  1.00 10.00      B   
ATOM   4910  OD1 ASN   347     -13.064  31.949  -6.212  1.00 10.00      B   
ATOM   4911  ND2 ASN   347     -11.408  30.456  -5.927  1.00 10.00      B   
ATOM   4912 HD21 ASN   347     -10.622  30.204  -5.387  1.00 10.00      B   
ATOM   4913 HD22 ASN   347     -11.731  29.935  -6.690  1.00 10.00      B   
ATOM   4914  C   ASN   347     -11.346  34.524  -3.234  1.00 10.00      B   
ATOM   4915  O   ASN   347     -11.748  33.996  -2.194  1.00 10.00      B   
ATOM   4916  N   TRP   348     -10.713  35.690  -3.243  1.00 10.00      B   
ATOM   4917  HN  TRP   348     -10.439  36.085  -4.100  1.00 10.00      B   
ATOM   4918  CA  TRP   348     -10.426  36.403  -1.999  1.00 10.00      B   
ATOM   4919  CB  TRP   348      -9.309  37.443  -2.191  1.00 10.00      B   
ATOM   4920  CG  TRP   348      -9.784  38.796  -2.640  1.00 10.00      B   
ATOM   4921  CD1 TRP   348     -10.205  39.145  -3.888  1.00 10.00      B   
ATOM   4922  CD2 TRP   348      -9.877  39.982  -1.840  1.00 10.00      B   
ATOM   4923  NE1 TRP   348     -10.563  40.471  -3.915  1.00 10.00      B   
ATOM   4924  HE1 TRP   348     -10.904  40.952  -4.703  1.00 10.00      B   
ATOM   4925  CE2 TRP   348     -10.370  41.007  -2.671  1.00 10.00      B   
ATOM   4926  CE3 TRP   348      -9.594  40.274  -0.502  1.00 10.00      B   
ATOM   4927  CZ2 TRP   348     -10.588  42.303  -2.207  1.00 10.00      B   
ATOM   4928  CZ3 TRP   348      -9.811  41.561  -0.044  1.00 10.00      B   
ATOM   4929  CH2 TRP   348     -10.303  42.559  -0.894  1.00 10.00      B   
ATOM   4930  C   TRP   348     -11.683  37.043  -1.406  1.00 10.00      B   
ATOM   4931  O   TRP   348     -11.814  37.157  -0.187  1.00 10.00      B   
ATOM   4932  N   ASP   349     -12.614  37.421  -2.274  1.00 10.00      B   
ATOM   4933  HN  ASP   349     -12.467  37.256  -3.232  1.00 10.00      B   
ATOM   4934  CA  ASP   349     -13.859  38.062  -1.853  1.00 10.00      B   
ATOM   4935  CB  ASP   349     -14.682  38.518  -3.065  1.00 10.00      B   
ATOM   4936  CG  ASP   349     -15.079  37.380  -3.987  1.00 10.00      B   
ATOM   4937  OD1 ASP   349     -14.198  36.581  -4.358  1.00 10.00      B   
ATOM   4938  OD2 ASP   349     -16.274  37.284  -4.354  1.00 10.00      B   
ATOM   4939  C   ASP   349     -14.688  37.158  -0.946  1.00 10.00      B   
ATOM   4940  O   ASP   349     -15.240  37.614   0.058  1.00 10.00      B   
ATOM   4941  N   VAL   350     -14.759  35.878  -1.289  1.00 10.00      B   
ATOM   4942  HN  VAL   350     -14.293  35.575  -2.096  1.00 10.00      B   
ATOM   4943  CA  VAL   350     -15.520  34.918  -0.498  1.00 10.00      B   
ATOM   4944  CB  VAL   350     -15.824  33.634  -1.297  1.00 10.00      B   
ATOM   4945  CG1 VAL   350     -16.655  32.666  -0.469  1.00 10.00      B   
ATOM   4946  CG2 VAL   350     -16.548  33.982  -2.587  1.00 10.00      B   
ATOM   4947  C   VAL   350     -14.783  34.574   0.794  1.00 10.00      B   
ATOM   4948  O   VAL   350     -15.402  34.395   1.845  1.00 10.00      B   
ATOM   4949  N   TYR   351     -13.456  34.514   0.716  1.00 10.00      B   
ATOM   4950  HN  TYR   351     -13.020  34.688  -0.144  1.00 10.00      B   
ATOM   4951  CA  TYR   351     -12.631  34.201   1.881  1.00 10.00      B   
ATOM   4952  CB  TYR   351     -11.151  34.105   1.490  1.00 10.00      B   
ATOM   4953  CG  TYR   351     -10.218  33.830   2.652  1.00 10.00      B   
ATOM   4954  CD1 TYR   351     -10.120  32.558   3.208  1.00 10.00      B   
ATOM   4955  CD2 TYR   351      -9.437  34.842   3.196  1.00 10.00      B   
ATOM   4956  CE1 TYR   351      -9.271  32.306   4.271  1.00 10.00      B   
ATOM   4957  CE2 TYR   351      -8.585  34.597   4.257  1.00 10.00      B   
ATOM   4958  CZ  TYR   351      -8.506  33.330   4.791  1.00 10.00      B   
ATOM   4959  OH  TYR   351      -7.657  33.083   5.849  1.00 10.00      B   
ATOM   4960  HH  TYR   351      -7.543  33.892   6.367  1.00 10.00      B   
ATOM   4961  C   TYR   351     -12.824  35.251   2.970  1.00 10.00      B   
ATOM   4962  O   TYR   351     -12.867  34.932   4.155  1.00 10.00      B   
ATOM   4963  N   GLU   352     -12.948  36.504   2.553  1.00 10.00      B   
ATOM   4964  HN  GLU   352     -12.900  36.693   1.591  1.00 10.00      B   
ATOM   4965  CA  GLU   352     -13.148  37.605   3.485  1.00 10.00      B   
ATOM   4966  CB  GLU   352     -13.025  38.946   2.760  1.00 10.00      B   
ATOM   4967  CG  GLU   352     -11.594  39.372   2.474  1.00 10.00      B   
ATOM   4968  CD  GLU   352     -11.099  40.421   3.448  1.00 10.00      B   
ATOM   4969  OE1 GLU   352     -11.619  41.556   3.413  1.00 10.00      B   
ATOM   4970  OE2 GLU   352     -10.193  40.119   4.255  1.00 10.00      B   
ATOM   4971  C   GLU   352     -14.506  37.497   4.172  1.00 10.00      B   
ATOM   4972  O   GLU   352     -14.655  37.873   5.334  1.00 10.00      B   
ATOM   4973  N   ARG   353     -15.492  36.973   3.453  1.00 10.00      B   
ATOM   4974  HN  ARG   353     -15.312  36.680   2.535  1.00 10.00      B   
ATOM   4975  CA  ARG   353     -16.834  36.817   4.002  1.00 10.00      B   
ATOM   4976  CB  ARG   353     -17.874  36.639   2.891  1.00 10.00      B   
ATOM   4977  CG  ARG   353     -18.194  37.907   2.117  1.00 10.00      B   
ATOM   4978  CD  ARG   353     -19.669  37.974   1.746  1.00 10.00      B   
ATOM   4979  NE  ARG   353     -20.040  36.980   0.736  1.00 10.00      B   
ATOM   4980  HE  ARG   353     -19.421  36.854  -0.020  1.00 10.00      B   
ATOM   4981  CZ  ARG   353     -21.163  36.260   0.775  1.00 10.00      B   
ATOM   4982  NH1 ARG   353     -22.019  36.409   1.777  1.00 10.00      B   
ATOM   4983 HH11 ARG   353     -22.896  35.842   1.807  1.00 10.00      B   
ATOM   4984 HH12 ARG   353     -21.827  37.098   2.536  1.00 10.00      B   
ATOM   4985  NH2 ARG   353     -21.429  35.389  -0.190  1.00 10.00      B   
ATOM   4986 HH21 ARG   353     -22.310  34.822  -0.158  1.00 10.00      B   
ATOM   4987 HH22 ARG   353     -20.768  35.272  -0.988  1.00 10.00      B   
ATOM   4988  C   ARG   353     -16.903  35.647   4.979  1.00 10.00      B   
ATOM   4989  O   ARG   353     -17.488  35.760   6.059  1.00 10.00      B   
ATOM   4990  N   PHE   354     -16.300  34.528   4.601  1.00 10.00      B   
ATOM   4991  HN  PHE   354     -15.836  34.501   3.733  1.00 10.00      B   
ATOM   4992  CA  PHE   354     -16.305  33.336   5.441  1.00 10.00      B   
ATOM   4993  CB  PHE   354     -16.913  32.146   4.687  1.00 10.00      B   
ATOM   4994  CG  PHE   354     -18.364  32.319   4.326  1.00 10.00      B   
ATOM   4995  CD1 PHE   354     -18.730  32.872   3.108  1.00 10.00      B   
ATOM   4996  CD2 PHE   354     -19.362  31.925   5.200  1.00 10.00      B   
ATOM   4997  CE1 PHE   354     -20.061  33.029   2.771  1.00 10.00      B   
ATOM   4998  CE2 PHE   354     -20.695  32.079   4.870  1.00 10.00      B   
ATOM   4999  CZ  PHE   354     -21.046  32.632   3.653  1.00 10.00      B   
ATOM   5000  C   PHE   354     -14.898  32.995   5.919  1.00 10.00      B   
ATOM   5001  O   PHE   354     -14.356  31.941   5.585  1.00 10.00      B   
ATOM   5002  N   SER   355     -14.301  33.895   6.690  1.00 10.00      B   
ATOM   5003  HN  SER   355     -14.768  34.731   6.905  1.00 10.00      B   
ATOM   5004  CA  SER   355     -12.958  33.674   7.213  1.00 10.00      B   
ATOM   5005  CB  SER   355     -12.310  35.013   7.570  1.00 10.00      B   
ATOM   5006  OG  SER   355     -12.633  35.997   6.598  1.00 10.00      B   
ATOM   5007  HG  SER   355     -12.749  35.568   5.733  1.00 10.00      B   
ATOM   5008  C   SER   355     -13.009  32.774   8.445  1.00 10.00      B   
ATOM   5009  O   SER   355     -12.067  32.033   8.733  1.00 10.00      B   
ATOM   5010  N   THR   356     -14.126  32.842   9.156  1.00 10.00      B   
ATOM   5011  HN  THR   356     -14.843  33.443   8.862  1.00 10.00      B   
ATOM   5012  CA  THR   356     -14.331  32.056  10.359  1.00 10.00      B   
ATOM   5013  CB  THR   356     -15.502  32.636  11.170  1.00 10.00      B   
ATOM   5014  OG1 THR   356     -16.205  33.593  10.359  1.00 10.00      B   
ATOM   5015  HG1 THR   356     -16.927  33.978  10.871  1.00 10.00      B   
ATOM   5016  CG2 THR   356     -14.994  33.315  12.429  1.00 10.00      B   
ATOM   5017  C   THR   356     -14.644  30.603  10.025  1.00 10.00      B   
ATOM   5018  O   THR   356     -15.449  30.320   9.134  1.00 10.00      B   
ATOM   5019  N   LYS   357     -14.001  29.687  10.736  1.00 10.00      B   
ATOM   5020  HN  LYS   357     -13.356  29.978  11.421  1.00 10.00      B   
ATOM   5021  CA  LYS   357     -14.232  28.266  10.533  1.00 10.00      B   
ATOM   5022  CB  LYS   357     -12.941  27.465  10.724  1.00 10.00      B   
ATOM   5023  CG  LYS   357     -13.131  25.967  10.561  1.00 10.00      B   
ATOM   5024  CD  LYS   357     -11.878  25.188  10.921  1.00 10.00      B   
ATOM   5025  CE  LYS   357     -12.191  23.706  11.051  1.00 10.00      B   
ATOM   5026  NZ  LYS   357     -10.979  22.889  11.322  1.00 10.00      B   
ATOM   5027  HZ1 LYS   357     -10.475  23.254  12.157  1.00 10.00      B   
ATOM   5028  HZ2 LYS   357     -10.335  22.915  10.497  1.00 10.00      B   
ATOM   5029  HZ3 LYS   357     -11.251  21.898  11.498  1.00 10.00      B   
ATOM   5030  C   LYS   357     -15.302  27.773  11.501  1.00 10.00      B   
ATOM   5031  O   LYS   357     -15.112  27.811  12.719  1.00 10.00      B   
ATOM   5032  N   GLU   358     -16.421  27.329  10.957  1.00 10.00      B   
ATOM   5033  HN  GLU   358     -16.505  27.326   9.978  1.00 10.00      B   
ATOM   5034  CA  GLU   358     -17.527  26.833  11.761  1.00 10.00      B   
ATOM   5035  CB  GLU   358     -18.847  27.415  11.250  1.00 10.00      B   
ATOM   5036  CG  GLU   358     -19.050  28.881  11.591  1.00 10.00      B   
ATOM   5037  CD  GLU   358     -19.415  29.090  13.044  1.00 10.00      B   
ATOM   5038  OE1 GLU   358     -18.510  29.069  13.899  1.00 10.00      B   
ATOM   5039  OE2 GLU   358     -20.616  29.273  13.340  1.00 10.00      B   
ATOM   5040  C   GLU   358     -17.581  25.308  11.733  1.00 10.00      B   
ATOM   5041  O   GLU   358     -16.673  24.651  11.211  1.00 10.00      B   
ATOM   5042  N   GLY   359     -18.640  24.752  12.302  1.00 10.00      B   
ATOM   5043  HN  GLY   359     -19.319  25.327  12.720  1.00 10.00      B   
ATOM   5044  CA  GLY   359     -18.805  23.313  12.326  1.00 10.00      B   
ATOM   5045  C   GLY   359     -18.106  22.666  13.503  1.00 10.00      B   
ATOM   5046  O   GLY   359     -18.621  22.667  14.622  1.00 10.00      B   
ATOM   5047  N   ALA   360     -16.925  22.121  13.252  1.00 10.00      B   
ATOM   5048  HN  ALA   360     -16.556  22.176  12.345  1.00 10.00      B   
ATOM   5049  CA  ALA   360     -16.152  21.461  14.291  1.00 10.00      B   
ATOM   5050  CB  ALA   360     -16.565  20.002  14.415  1.00 10.00      B   
ATOM   5051  C   ALA   360     -14.663  21.568  13.996  1.00 10.00      B   
ATOM   5052  O   ALA   360     -14.268  21.970  12.899  1.00 10.00      B   
ATOM   5053  N   GLU   361     -13.847  21.197  14.972  1.00 10.00      B   
ATOM   5054  HN  GLU   361     -14.230  20.877  15.817  1.00 10.00      B   
ATOM   5055  CA  GLU   361     -12.399  21.252  14.832  1.00 10.00      B   
ATOM   5056  CB  GLU   361     -11.736  21.201  16.206  1.00 10.00      B   
ATOM   5057  CG  GLU   361     -12.317  22.186  17.206  1.00 10.00      B   
ATOM   5058  CD  GLU   361     -12.215  21.696  18.632  1.00 10.00      B   
ATOM   5059  OE1 GLU   361     -12.732  20.595  18.924  1.00 10.00      B   
ATOM   5060  OE2 GLU   361     -11.629  22.413  19.473  1.00 10.00      B   
ATOM   5061  C   GLU   361     -11.904  20.102  13.965  1.00 10.00      B   
ATOM   5062  O   GLU   361     -10.968  20.261  13.179  1.00 10.00      B   
ATOM   5063  N   TYR   362     -12.547  18.947  14.110  1.00 10.00      B   
ATOM   5064  HN  TYR   362     -13.277  18.888  14.760  1.00 10.00      B   
ATOM   5065  CA  TYR   362     -12.191  17.764  13.337  1.00 10.00      B   
ATOM   5066  CB  TYR   362     -12.886  16.522  13.908  1.00 10.00      B   
ATOM   5067  CG  TYR   362     -12.400  16.111  15.279  1.00 10.00      B   
ATOM   5068  CD1 TYR   362     -13.141  16.398  16.418  1.00 10.00      B   
ATOM   5069  CD2 TYR   362     -11.195  15.439  15.436  1.00 10.00      B   
ATOM   5070  CE1 TYR   362     -12.697  16.026  17.672  1.00 10.00      B   
ATOM   5071  CE2 TYR   362     -10.743  15.062  16.686  1.00 10.00      B   
ATOM   5072  CZ  TYR   362     -11.496  15.360  17.800  1.00 10.00      B   
ATOM   5073  OH  TYR   362     -11.047  14.992  19.047  1.00 10.00      B   
ATOM   5074  HH  TYR   362     -11.794  14.721  19.595  1.00 10.00      B   
ATOM   5075  C   TYR   362     -12.579  17.948  11.874  1.00 10.00      B   
ATOM   5076  O   TYR   362     -11.965  17.369  10.976  1.00 10.00      B   
ATOM   5077  N   ASP   363     -13.604  18.758  11.646  1.00 10.00      B   
ATOM   5078  HN  ASP   363     -14.041  19.197  12.404  1.00 10.00      B   
ATOM   5079  CA  ASP   363     -14.081  19.027  10.299  1.00 10.00      B   
ATOM   5080  CB  ASP   363     -15.521  19.549  10.331  1.00 10.00      B   
ATOM   5081  CG  ASP   363     -16.437  18.798   9.387  1.00 10.00      B   
ATOM   5082  OD1 ASP   363     -16.126  18.723   8.180  1.00 10.00      B   
ATOM   5083  OD2 ASP   363     -17.475  18.276   9.848  1.00 10.00      B   
ATOM   5084  C   ASP   363     -13.173  20.043   9.624  1.00 10.00      B   
ATOM   5085  O   ASP   363     -12.311  20.641  10.273  1.00 10.00      B   
ATOM   5086  N   SER   364     -13.366  20.246   8.333  1.00 10.00      B   
ATOM   5087  HN  SER   364     -14.077  19.753   7.869  1.00 10.00      B   
ATOM   5088  CA  SER   364     -12.552  21.190   7.585  1.00 10.00      B   
ATOM   5089  CB  SER   364     -11.937  20.490   6.374  1.00 10.00      B   
ATOM   5090  OG  SER   364     -12.853  19.559   5.819  1.00 10.00      B   
ATOM   5091  HG  SER   364     -12.710  18.694   6.224  1.00 10.00      B   
ATOM   5092  C   SER   364     -13.380  22.392   7.138  1.00 10.00      B   
ATOM   5093  O   SER   364     -14.614  22.367   7.204  1.00 10.00      B   
ATOM   5094  N   ASN   365     -12.701  23.447   6.699  1.00 10.00      B   
ATOM   5095  HN  ASN   365     -11.713  23.414   6.696  1.00 10.00      B   
ATOM   5096  CA  ASN   365     -13.376  24.654   6.229  1.00 10.00      B   
ATOM   5097  CB  ASN   365     -12.535  25.901   6.536  1.00 10.00      B   
ATOM   5098  CG  ASN   365     -13.302  27.206   6.365  1.00 10.00      B   
ATOM   5099  OD1 ASN   365     -14.203  27.316   5.535  1.00 10.00      B   
ATOM   5100  ND2 ASN   365     -12.940  28.209   7.151  1.00 10.00      B   
ATOM   5101 HD21 ASN   365     -12.213  28.059   7.789  1.00 10.00      B   
ATOM   5102 HD22 ASN   365     -13.414  29.062   7.057  1.00 10.00      B   
ATOM   5103  C   ASN   365     -13.646  24.557   4.728  1.00 10.00      B   
ATOM   5104  O   ASN   365     -12.717  24.410   3.932  1.00 10.00      B   
ATOM   5105  N   PRO   366     -14.925  24.636   4.325  1.00 10.00      B   
ATOM   5106  CA  PRO   366     -15.331  24.552   2.916  1.00 10.00      B   
ATOM   5107  CB  PRO   366     -16.863  24.653   2.968  1.00 10.00      B   
ATOM   5108  CG  PRO   366     -17.220  24.296   4.370  1.00 10.00      B   
ATOM   5109  CD  PRO   366     -16.085  24.793   5.217  1.00 10.00      B   
ATOM   5110  C   PRO   366     -14.759  25.680   2.054  1.00 10.00      B   
ATOM   5111  O   PRO   366     -14.626  25.530   0.840  1.00 10.00      B   
ATOM   5112  N   VAL   367     -14.409  26.805   2.675  1.00 10.00      B   
ATOM   5113  HN  VAL   367     -14.520  26.877   3.651  1.00 10.00      B   
ATOM   5114  CA  VAL   367     -13.860  27.935   1.930  1.00 10.00      B   
ATOM   5115  CB  VAL   367     -13.906  29.260   2.731  1.00 10.00      B   
ATOM   5116  CG1 VAL   367     -12.696  29.406   3.647  1.00 10.00      B   
ATOM   5117  CG2 VAL   367     -14.021  30.453   1.793  1.00 10.00      B   
ATOM   5118  C   VAL   367     -12.435  27.648   1.456  1.00 10.00      B   
ATOM   5119  O   VAL   367     -11.950  28.262   0.505  1.00 10.00      B   
ATOM   5120  N   ASN   368     -11.790  26.680   2.106  1.00 10.00      B   
ATOM   5121  HN  ASN   368     -12.255  26.203   2.829  1.00 10.00      B   
ATOM   5122  CA  ASN   368     -10.418  26.300   1.774  1.00 10.00      B   
ATOM   5123  CB  ASN   368      -9.885  25.278   2.780  1.00 10.00      B   
ATOM   5124  CG  ASN   368      -8.639  25.758   3.497  1.00 10.00      B   
ATOM   5125  OD1 ASN   368      -7.842  26.512   2.943  1.00 10.00      B   
ATOM   5126  ND2 ASN   368      -8.461  25.320   4.733  1.00 10.00      B   
ATOM   5127 HD21 ASN   368      -9.135  24.711   5.114  1.00 10.00      B   
ATOM   5128 HD22 ASN   368      -7.667  25.620   5.220  1.00 10.00      B   
ATOM   5129  C   ASN   368     -10.327  25.732   0.366  1.00 10.00      B   
ATOM   5130  O   ASN   368      -9.297  25.852  -0.293  1.00 10.00      B   
ATOM   5131  N   GLU   369     -11.419  25.122  -0.087  1.00 10.00      B   
ATOM   5132  HN  GLU   369     -12.205  25.060   0.497  1.00 10.00      B   
ATOM   5133  CA  GLU   369     -11.479  24.540  -1.421  1.00 10.00      B   
ATOM   5134  CB  GLU   369     -12.857  23.914  -1.655  1.00 10.00      B   
ATOM   5135  CG  GLU   369     -13.258  22.858  -0.636  1.00 10.00      B   
ATOM   5136  CD  GLU   369     -12.451  21.581  -0.765  1.00 10.00      B   
ATOM   5137  OE1 GLU   369     -12.077  21.218  -1.899  1.00 10.00      B   
ATOM   5138  OE2 GLU   369     -12.190  20.931   0.269  1.00 10.00      B   
ATOM   5139  C   GLU   369     -11.225  25.608  -2.481  1.00 10.00      B   
ATOM   5140  O   GLU   369     -10.509  25.380  -3.457  1.00 10.00      B   
ATOM   5141  N   LEU   370     -11.810  26.782  -2.262  1.00 10.00      B   
ATOM   5142  HN  LEU   370     -12.344  26.899  -1.450  1.00 10.00      B   
ATOM   5143  CA  LEU   370     -11.675  27.900  -3.182  1.00 10.00      B   
ATOM   5144  CB  LEU   370     -12.714  28.970  -2.849  1.00 10.00      B   
ATOM   5145  CG  LEU   370     -14.175  28.525  -2.918  1.00 10.00      B   
ATOM   5146  CD1 LEU   370     -15.059  29.463  -2.109  1.00 10.00      B   
ATOM   5147  CD2 LEU   370     -14.639  28.454  -4.364  1.00 10.00      B   
ATOM   5148  C   LEU   370     -10.273  28.495  -3.123  1.00 10.00      B   
ATOM   5149  O   LEU   370      -9.672  28.799  -4.155  1.00 10.00      B   
ATOM   5150  N   THR   371      -9.755  28.649  -1.911  1.00 10.00      B   
ATOM   5151  HN  THR   371     -10.278  28.377  -1.126  1.00 10.00      B   
ATOM   5152  CA  THR   371      -8.430  29.213  -1.713  1.00 10.00      B   
ATOM   5153  CB  THR   371      -8.146  29.427  -0.216  1.00 10.00      B   
ATOM   5154  OG1 THR   371      -9.372  29.757   0.453  1.00 10.00      B   
ATOM   5155  HG1 THR   371      -9.894  30.347  -0.102  1.00 10.00      B   
ATOM   5156  CG2 THR   371      -7.146  30.556  -0.018  1.00 10.00      B   
ATOM   5157  C   THR   371      -7.352  28.314  -2.313  1.00 10.00      B   
ATOM   5158  O   THR   371      -6.466  28.785  -3.032  1.00 10.00      B   
ATOM   5159  N   LEU   372      -7.446  27.016  -2.033  1.00 10.00      B   
ATOM   5160  HN  LEU   372      -8.180  26.700  -1.456  1.00 10.00      B   
ATOM   5161  CA  LEU   372      -6.479  26.051  -2.537  1.00 10.00      B   
ATOM   5162  CB  LEU   372      -6.764  24.653  -1.986  1.00 10.00      B   
ATOM   5163  CG  LEU   372      -5.691  23.593  -2.246  1.00 10.00      B   
ATOM   5164  CD1 LEU   372      -4.376  23.982  -1.587  1.00 10.00      B   
ATOM   5165  CD2 LEU   372      -6.157  22.231  -1.758  1.00 10.00      B   
ATOM   5166  C   LEU   372      -6.470  26.029  -4.059  1.00 10.00      B   
ATOM   5167  O   LEU   372      -5.408  25.959  -4.676  1.00 10.00      B
[truncated: 289,833 more chars]
