# Supplementary material for: Large-scale discovery of protein interactions at residue resolution using co-evolution calculated from genomic sequences
Source: Nat Commun. 2021 Mar 2;12:1396. doi: 10.1038/s41467-021-21636-z (PMC7925567; doi:10.1038/s41467-021-21636-z)
Supplement: Supplementary file 12 — Supplementary Data 10 [file 41467_2021_21636_MOESM12_ESM.zip › supplementary/allpdb0203_SCNA_SCNC/SCNA_THITI_2ZZD_J.pdb]

ATOM      1  N   LYS J   7     -18.605  38.378 -60.484  1.00                 N  
ATOM      2  CA  LYS J   7     -19.857  38.132 -59.706  1.00                 C  
ATOM      3  C   LYS J   7     -21.053  38.436 -60.606  1.00                 C  
ATOM      4  O   LYS J   7     -21.042  39.418 -61.348  1.00                 O  
ATOM      5  CB  LYS J   7     -19.877  38.988 -58.438  1.00                 C  
ATOM      6  CD  LYS J   7     -18.937  39.456 -56.158  1.00                 C  
ATOM      7  CE  LYS J   7     -17.888  39.067 -55.130  1.00                 C  
ATOM      8  CG  LYS J   7     -18.832  38.595 -57.407  1.00                 C  
ATOM      9  NZ  LYS J   7     -17.972  39.909 -53.905  1.00                 N  
ATOM     10  N   PRO J   8     -22.107  37.606 -60.542  1.00                 N  
ATOM     11  CA  PRO J   8     -23.283  37.840 -61.385  1.00                 C  
ATOM     12  C   PRO J   8     -24.026  39.106 -61.000  1.00                 C  
ATOM     13  O   PRO J   8     -24.049  39.497 -59.832  1.00                 O  
ATOM     14  CB  PRO J   8     -24.154  36.603 -61.157  1.00                 C  
ATOM     15  CD  PRO J   8     -22.302  36.421 -59.652  1.00                 C  
ATOM     16  CG  PRO J   8     -23.767  36.118 -59.800  1.00                 C  
ATOM     17  N   VAL J   9     -24.634  39.741 -61.994  1.00                 N  
ATOM     18  CA  VAL J   9     -25.412  40.945 -61.763  1.00                 C  
ATOM     19  C   VAL J   9     -26.871  40.598 -62.027  1.00                 C  
ATOM     20  O   VAL J   9     -27.198  39.955 -63.026  1.00                 O  
ATOM     21  CB  VAL J   9     -24.929  42.108 -62.650  1.00                 C  
ATOM     22  CG1 VAL J   9     -25.795  43.339 -62.431  1.00                 C  
ATOM     23  CG2 VAL J   9     -23.468  42.422 -62.368  1.00                 C  
ATOM     24  N   TRP J  10     -27.740  41.008 -61.112  1.00                 N  
ATOM     25  CA  TRP J  10     -29.162  40.749 -61.243  1.00                 C  
ATOM     26  C   TRP J  10     -29.857  41.969 -61.802  1.00                 C  
ATOM     27  O   TRP J  10     -29.632  43.088 -61.340  1.00                 O  
ATOM     28  CB  TRP J  10     -29.762  40.355 -59.892  1.00                 C  
ATOM     29  CG  TRP J  10     -29.307  39.015 -59.401  1.00                 C  
ATOM     30  CD1 TRP J  10     -28.342  38.768 -58.468  1.00                 C  
ATOM     31  NE1 TRP J  10     -28.201  37.414 -58.278  1.00                 N  
ATOM     32  CD2 TRP J  10     -29.798  37.735 -59.820  1.00                 C  
ATOM     33  CE2 TRP J  10     -29.086  36.760 -59.099  1.00                 C  
ATOM     34  CH2 TRP J  10     -30.272  35.017 -60.163  1.00                 C  
ATOM     35  CZ2 TRP J  10     -29.315  35.395 -59.263  1.00                 C  
ATOM     36  CE3 TRP J  10     -30.771  37.321 -60.735  1.00                 C  
ATOM     37  CZ3 TRP J  10     -30.994  35.966 -60.894  1.00                 C  
ATOM     38  N   ASP J  11     -30.694  41.751 -62.808  1.00                 N  
ATOM     39  CA  ASP J  11     -31.427  42.845 -63.420  1.00                 C  
ATOM     40  C   ASP J  11     -32.659  43.114 -62.573  1.00                 C  
ATOM     41  O   ASP J  11     -33.651  42.391 -62.662  1.00                 O  
ATOM     42  CB  ASP J  11     -31.795  42.501 -64.865  1.00                 C  
ATOM     43  CG  ASP J  11     -32.521  43.632 -65.566  1.00                 C  
ATOM     44  OD1 ASP J  11     -32.963  44.574 -64.874  1.00                 O  
ATOM     45  OD2 ASP J  11     -32.649  43.578 -66.807  1.00                 O  
ATOM     46  N   ARG J  12     -32.616  44.161 -61.764  1.00                 N  
ATOM     47  CA  ARG J  12     -33.752  44.443 -60.904  1.00                 C  
ATOM     48  C   ARG J  12     -34.794  45.400 -61.494  1.00                 C  
ATOM     49  O   ARG J  12     -35.747  45.780 -60.809  1.00                 O  
ATOM     50  CB  ARG J  12     -33.282  45.026 -59.570  1.00                 C  
ATOM     51  CD  ARG J  12     -32.075  44.688 -57.395  1.00                 C  
ATOM     52  NE  ARG J  12     -31.299  43.770 -56.565  1.00                 N  
ATOM     53  CG  ARG J  12     -32.517  44.043 -58.698  1.00                 C  
ATOM     54  CZ  ARG J  12     -31.833  42.904 -55.710  1.00                 C  
ATOM     55  NH1 ARG J  12     -31.048  42.107 -54.996  1.00                 N  
ATOM     56  NH2 ARG J  12     -33.150  42.836 -55.570  1.00                 N  
ATOM     57  N   THR J  13     -34.635  45.767 -62.764  1.00                 N  
ATOM     58  CA  THR J  13     -35.594  46.670 -63.404  1.00                 C  
ATOM     59  C   THR J  13     -36.430  45.999 -64.493  1.00                 C  
ATOM     60  O   THR J  13     -37.457  46.538 -64.902  1.00                 O  
ATOM     61  CB  THR J  13     -34.891  47.891 -64.027  1.00                 C  
ATOM     62  OG1 THR J  13     -33.979  47.454 -65.042  1.00                 O  
ATOM     63  CG2 THR J  13     -34.111  48.654 -62.967  1.00                 C  
ATOM     64  N   HIS J  14     -36.001  44.827 -64.956  1.00                 N  
ATOM     65  CA  HIS J  14     -36.716  44.125 -66.020  1.00                 C  
ATOM     66  C   HIS J  14     -38.225  43.934 -65.839  1.00                 C  
ATOM     67  O   HIS J  14     -39.004  44.278 -66.725  1.00                 O  
ATOM     68  CB  HIS J  14     -36.118  42.734 -66.240  1.00                 C  
ATOM     69  CG  HIS J  14     -36.810  41.941 -67.304  1.00                 C  
ATOM     70  ND1 HIS J  14     -36.660  42.208 -68.648  1.00                 N  
ATOM     71  CE1 HIS J  14     -37.399  41.334 -69.354  1.00                 C  
ATOM     72  CD2 HIS J  14     -37.724  40.808 -67.327  1.00                 C  
ATOM     73  NE2 HIS J  14     -38.040  40.491 -68.567  1.00                 N  
ATOM     74  N   HIS J  15     -38.633  43.365 -64.709  1.00                 N  
ATOM     75  CA  HIS J  15     -40.050  43.110 -64.469  1.00                 C  
ATOM     76  C   HIS J  15     -40.896  44.383 -64.456  1.00                 C  
ATOM     77  O   HIS J  15     -41.954  44.436 -65.084  1.00                 O  
ATOM     78  CB  HIS J  15     -40.244  42.370 -63.144  1.00                 C  
ATOM     79  CG  HIS J  15     -41.675  42.068 -62.825  1.00                 C  
ATOM     80  ND1 HIS J  15     -42.394  41.092 -63.480  1.00                 N  
ATOM     81  CE1 HIS J  15     -43.642  41.055 -62.978  1.00                 C  
ATOM     82  CD2 HIS J  15     -42.662  42.585 -61.887  1.00                 C  
ATOM     83  NE2 HIS J  15     -43.809  41.948 -62.022  1.00                 N  
ATOM     84  N   ALA J  16     -40.439  45.405 -63.741  1.00                 N  
ATOM     85  CA  ALA J  16     -41.187  46.656 -63.668  1.00                 C  
ATOM     86  C   ALA J  16     -41.291  47.328 -65.036  1.00                 C  
ATOM     87  O   ALA J  16     -42.339  47.864 -65.397  1.00                 O  
ATOM     88  CB  ALA J  16     -40.537  47.605 -62.673  1.00                 C  
ATOM     89  N   LYS J  17     -40.202  47.310 -65.796  1.00                 N  
ATOM     90  CA  LYS J  17     -40.215  47.926 -67.116  1.00                 C  
ATOM     91  C   LYS J  17     -41.195  47.226 -68.044  1.00                 C  
ATOM     92  O   LYS J  17     -41.861  47.862 -68.859  1.00                 O  
ATOM     93  CB  LYS J  17     -38.813  47.910 -67.729  1.00                 C  
ATOM     94  CD  LYS J  17     -36.458  48.776 -67.704  1.00                 C  
ATOM     95  CE  LYS J  17     -35.473  49.714 -67.025  1.00                 C  
ATOM     96  CG  LYS J  17     -37.832  48.858 -67.059  1.00                 C  
ATOM     97  NZ  LYS J  17     -34.111  49.613 -67.618  1.00                 N  
ATOM     98  N   MET J  18     -41.287  45.911 -67.903  1.00                 N  
ATOM     99  CA  MET J  18     -42.172  45.114 -68.730  1.00                 C  
ATOM    100  C   MET J  18     -43.643  45.184 -68.324  1.00                 C  
ATOM    101  O   MET J  18     -44.526  45.225 -69.182  1.00                 O  
ATOM    102  CB  MET J  18     -41.739  43.647 -68.719  1.00                 C  
ATOM    103  SD  MET J  18     -40.312  43.843 -71.087  1.00                 S  
ATOM    104  CE  MET J  18     -39.628  45.495 -70.991  1.00                 C  
ATOM    105  CG  MET J  18     -40.374  43.398 -69.340  1.00                 C  
ATOM    106  N   ALA J  19     -43.908  45.223 -67.022  1.00                 N  
ATOM    107  CA  ALA J  19     -45.287  45.212 -66.541  1.00                 C  
ATOM    108  C   ALA J  19     -45.941  46.522 -66.110  1.00                 C  
ATOM    109  O   ALA J  19     -47.165  46.583 -66.013  1.00                 O  
ATOM    110  CB  ALA J  19     -45.425  44.277 -65.349  1.00                 C  
ATOM    111  N   THR J  20     -45.161  47.562 -65.840  1.00                 N  
ATOM    112  CA  THR J  20     -45.770  48.812 -65.397  1.00                 C  
ATOM    113  C   THR J  20     -46.838  49.327 -66.362  1.00                 C  
ATOM    114  O   THR J  20     -46.604  49.438 -67.569  1.00                 O  
ATOM    115  CB  THR J  20     -44.715  49.917 -65.205  1.00                 C  
ATOM    116  OG1 THR J  20     -43.750  49.497 -64.232  1.00                 O  
ATOM    117  CG2 THR J  20     -45.370  51.200 -64.718  1.00                 C  
ATOM    118  N   GLY J  21     -48.015  49.625 -65.813  1.00                 N  
ATOM    119  CA  GLY J  21     -49.114  50.138 -66.612  1.00                 C  
ATOM    120  C   GLY J  21     -49.856  49.087 -67.416  1.00                 C  
ATOM    121  O   GLY J  21     -50.856  49.395 -68.066  1.00                 O  
ATOM    122  N   ILE J  22     -49.374  47.847 -67.374  1.00                 N  
ATOM    123  CA  ILE J  22     -49.989  46.759 -68.128  1.00                 C  
ATOM    124  C   ILE J  22     -50.503  45.661 -67.205  1.00                 C  
ATOM    125  O   ILE J  22     -51.641  45.204 -67.344  1.00                 O  
ATOM    126  CB  ILE J  22     -49.009  46.157 -69.152  1.00                 C  
ATOM    127  CD1 ILE J  22     -47.487  46.772 -71.103  1.00                 C  
ATOM    128  CG1 ILE J  22     -48.618  47.205 -70.196  1.00                 C  
ATOM    129  CG2 ILE J  22     -49.605  44.913 -69.793  1.00                 C  
ATOM    130  N   GLY J  23     -49.659  45.242 -66.269  1.00                 N  
ATOM    131  CA  GLY J  23     -50.052  44.205 -65.334  1.00                 C  
ATOM    132  C   GLY J  23     -49.453  42.847 -65.647  1.00                 C  
ATOM    133  O   GLY J  23     -48.879  42.633 -66.714  1.00                 O  
ATOM    134  N   ASP J  24     -49.595  41.935 -64.690  1.00                 N  
ATOM    135  CA  ASP J  24     -49.113  40.563 -64.795  1.00                 C  
ATOM    136  C   ASP J  24     -50.363  39.741 -64.472  1.00                 C  
ATOM    137  O   ASP J  24     -50.982  39.941 -63.427  1.00                 O  
ATOM    138  CB  ASP J  24     -47.940  40.333 -63.840  1.00                 C  
ATOM    139  CG  ASP J  24     -47.301  38.970 -64.020  1.00                 C  
ATOM    140  OD1 ASP J  24     -47.933  38.096 -64.651  1.00                 O  
ATOM    141  OD2 ASP J  24     -46.169  38.775 -63.530  1.00                 O  
ATOM    142  N   PRO J  25     -50.723  38.770 -65.335  1.00                 N  
ATOM    143  CA  PRO J  25     -50.083  38.318 -66.576  1.00                 C  
ATOM    144  C   PRO J  25     -50.396  39.049 -67.888  1.00                 C  
ATOM    145  O   PRO J  25     -50.057  38.538 -68.954  1.00                 O  
ATOM    146  CB  PRO J  25     -50.546  36.867 -66.724  1.00                 C  
ATOM    147  CD  PRO J  25     -51.947  37.820 -65.033  1.00                 C  
ATOM    148  CG  PRO J  25     -51.941  36.864 -66.193  1.00                 C  
ATOM    149  N   GLN J  26     -51.033  40.218 -67.833  1.00                 N  
ATOM    150  CA  GLN J  26     -51.346  40.938 -69.070  1.00                 C  
ATOM    151  C   GLN J  26     -50.104  41.195 -69.925  1.00                 C  
ATOM    152  O   GLN J  26     -50.181  41.196 -71.157  1.00                 O  
ATOM    153  CB  GLN J  26     -52.031  42.270 -68.756  1.00                 C  
ATOM    154  CD  GLN J  26     -53.590  42.286 -70.743  1.00                 C  
ATOM    155  CG  GLN J  26     -52.507  43.027 -69.985  1.00                 C  
ATOM    156  OE1 GLN J  26     -54.579  41.843 -70.158  1.00                 O  
ATOM    157  NE2 GLN J  26     -53.406  42.148 -72.051  1.00                 N  
ATOM    158  N   CYS J  27     -48.959  41.394 -69.276  1.00                 N  
ATOM    159  CA  CYS J  27     -47.717  41.675 -69.997  1.00                 C  
ATOM    160  C   CYS J  27     -47.205  40.525 -70.869  1.00                 C  
ATOM    161  O   CYS J  27     -46.315  40.721 -71.698  1.00                 O  
ATOM    162  CB  CYS J  27     -46.605  42.059 -69.019  1.00                 C  
ATOM    163  SG  CYS J  27     -46.059  40.713 -67.942  1.00                 S  
ATOM    164  N   PHE J  28     -47.769  39.333 -70.694  1.00                 N  
ATOM    165  CA  PHE J  28     -47.354  38.170 -71.478  1.00                 C  
ATOM    166  C   PHE J  28     -48.355  37.841 -72.576  1.00                 C  
ATOM    167  O   PHE J  28     -48.174  36.883 -73.323  1.00                 O  
ATOM    168  CB  PHE J  28     -47.165  36.952 -70.571  1.00                 C  
ATOM    169  CG  PHE J  28     -46.035  37.095 -69.592  1.00                 C  
ATOM    170  CZ  PHE J  28     -43.938  37.358 -67.786  1.00                 C  
ATOM    171  CD1 PHE J  28     -46.285  37.367 -68.259  1.00                 C  
ATOM    172  CE1 PHE J  28     -45.245  37.499 -67.358  1.00                 C  
ATOM    173  CD2 PHE J  28     -44.721  36.957 -70.005  1.00                 C  
ATOM    174  CE2 PHE J  28     -43.681  37.089 -69.105  1.00                 C  
ATOM    175  N   LYS J  29     -49.414  38.637 -72.666  1.00                 N  
ATOM    176  CA  LYS J  29     -50.454  38.412 -73.661  1.00                 C  
ATOM    177  C   LYS J  29     -49.904  38.307 -75.083  1.00                 C  
ATOM    178  O   LYS J  29     -49.075  39.120 -75.504  1.00                 O  
ATOM    179  CB  LYS J  29     -51.497  39.531 -73.609  1.00                 C  
ATOM    180  CD  LYS J  29     -53.687  40.451 -74.419  1.00                 C  
ATOM    181  CE  LYS J  29     -54.852  40.257 -75.376  1.00                 C  
ATOM    182  CG  LYS J  29     -52.656  39.344 -74.574  1.00                 C  
ATOM    183  NZ  LYS J  29     -55.856  41.350 -75.256  1.00                 N  
ATOM    184  N   GLY J  30     -50.368  37.290 -75.806  1.00                 N  
ATOM    185  CA  GLY J  30     -49.948  37.075 -77.179  1.00                 C  
ATOM    186  C   GLY J  30     -48.638  36.332 -77.375  1.00                 C  
ATOM    187  O   GLY J  30     -48.300  35.959 -78.500  1.00                 O  
ATOM    188  N   MET J  31     -47.906  36.095 -76.294  1.00                 N  
ATOM    189  CA  MET J  31     -46.614  35.426 -76.388  1.00                 C  
ATOM    190  C   MET J  31     -46.646  33.903 -76.461  1.00                 C  
ATOM    191  O   MET J  31     -45.628  33.276 -76.761  1.00                 O  
ATOM    192  CB  MET J  31     -45.727  35.804 -75.200  1.00                 C  
ATOM    193  SD  MET J  31     -44.321  37.685 -73.729  1.00                 S  
ATOM    194  CE  MET J  31     -42.790  36.833 -74.099  1.00                 C  
ATOM    195  CG  MET J  31     -45.305  37.264 -75.181  1.00                 C  
ATOM    196  N   ALA J  32     -47.803  33.302 -76.206  1.00                 N  
ATOM    197  CA  ALA J  32     -47.904  31.845 -76.240  1.00                 C  
ATOM    198  C   ALA J  32     -48.249  31.280 -77.620  1.00                 C  
ATOM    199  O   ALA J  32     -48.078  30.086 -77.863  1.00                 O  
ATOM    200  CB  ALA J  32     -48.946  31.362 -75.243  1.00                 C  
ATOM    201  N   GLY J  33     -48.723  32.138 -78.517  1.00                 N  
ATOM    202  CA  GLY J  33     -49.099  31.675 -79.839  1.00                 C  
ATOM    203  C   GLY J  33     -50.473  31.033 -79.761  1.00                 C  
ATOM    204  O   GLY J  33     -51.229  31.317 -78.832  1.00                 O  
ATOM    205  N   LYS J  34     -50.801  30.163 -80.715  1.00                 N  
ATOM    206  CA  LYS J  34     -52.108  29.507 -80.736  1.00                 C  
ATOM    207  C   LYS J  34     -52.256  28.442 -79.651  1.00                 C  
ATOM    208  O   LYS J  34     -51.383  27.589 -79.481  1.00                 O  
ATOM    209  CB  LYS J  34     -52.365  28.869 -82.103  1.00                 C  
ATOM    210  CD  LYS J  34     -53.960  27.703 -83.650  1.00                 C  
ATOM    211  CE  LYS J  34     -55.342  27.086 -83.797  1.00                 C  
ATOM    212  CG  LYS J  34     -53.746  28.250 -82.248  1.00                 C  
ATOM    213  NZ  LYS J  34     -55.559  26.529 -85.160  1.00                 N  
ATOM    214  N   SER J  35     -53.370  28.492 -78.923  1.00                 N  
ATOM    215  CA  SER J  35     -53.627  27.522 -77.863  1.00                 C  
ATOM    216  C   SER J  35     -53.848  26.137 -78.456  1.00                 C  
ATOM    217  O   SER J  35     -54.445  25.991 -79.524  1.00                 O  
ATOM    218  CB  SER J  35     -54.837  27.948 -77.029  1.00                 C  
ATOM    219  OG  SER J  35     -56.023  27.930 -77.805  1.00                 O  
ATOM    220  N   LYS J  36     -53.357  25.123 -77.755  1.00                 N  
ATOM    221  CA  LYS J  36     -53.492  23.748 -78.205  1.00                 C  
ATOM    222  C   LYS J  36     -54.890  23.203 -77.931  1.00                 C  
ATOM    223  O   LYS J  36     -55.369  22.317 -78.637  1.00                 O  
ATOM    224  CB  LYS J  36     -52.446  22.858 -77.530  1.00                 C  
ATOM    225  CD  LYS J  36     -51.322  20.619 -77.389  1.00                 C  
ATOM    226  CE  LYS J  36     -51.341  19.173 -77.857  1.00                 C  
ATOM    227  CG  LYS J  36     -52.464  21.413 -78.001  1.00                 C  
ATOM    228  NZ  LYS J  36     -50.227  18.382 -77.266  1.00                 N  
ATOM    229  N   PHE J  37     -55.545  23.742 -76.908  1.00                 N  
ATOM    230  CA  PHE J  37     -56.884  23.290 -76.543  1.00                 C  
ATOM    231  C   PHE J  37     -57.912  24.424 -76.537  1.00                 C  
ATOM    232  O   PHE J  37     -57.552  25.603 -76.529  1.00                 O  
ATOM    233  CB  PHE J  37     -56.867  22.620 -75.167  1.00                 C  
ATOM    234  CG  PHE J  37     -56.030  21.375 -75.110  1.00                 C  
ATOM    235  CZ  PHE J  37     -54.485  19.066 -75.005  1.00                 C  
ATOM    236  CD1 PHE J  37     -54.707  21.431 -74.708  1.00                 C  
ATOM    237  CE1 PHE J  37     -53.936  20.285 -74.655  1.00                 C  
ATOM    238  CD2 PHE J  37     -56.565  20.147 -75.458  1.00                 C  
ATOM    239  CE2 PHE J  37     -55.794  19.001 -75.405  1.00                 C  
ATOM    240  N   ASN J  38     -59.191  24.051 -76.539  1.00                 N  
ATOM    241  CA  ASN J  38     -60.290  25.015 -76.543  1.00                 C  
ATOM    242  C   ASN J  38     -61.273  24.762 -75.408  1.00                 C  
ATOM    243  O   ASN J  38     -61.295  23.684 -74.810  1.00                 O  
ATOM    244  CB  ASN J  38     -61.019  24.991 -77.888  1.00                 C  
ATOM    245  CG  ASN J  38     -60.145  25.461 -79.033  1.00                 C  
ATOM    246  OD1 ASN J  38     -59.942  26.661 -79.219  1.00                 O  
ATOM    247  ND2 ASN J  38     -59.624  24.515 -79.806  1.00                 N  
ATOM    248  N   VAL J  39     -62.096  25.766 -75.128  1.00                 N  
ATOM    249  CA  VAL J  39     -63.111  25.641 -74.094  1.00                 C  
ATOM    250  C   VAL J  39     -64.013  24.470 -74.481  1.00                 C  
ATOM    251  O   VAL J  39     -64.409  24.336 -75.640  1.00                 O  
ATOM    252  CB  VAL J  39     -63.909  26.947 -73.925  1.00                 C  
ATOM    253  CG1 VAL J  39     -65.057  26.748 -72.947  1.00                 C  
ATOM    254  CG2 VAL J  39     -62.997  28.072 -73.460  1.00                 C  
ATOM    255  N   GLY J  40     -64.318  23.613 -73.514  1.00                 N  
ATOM    256  CA  GLY J  40     -65.160  22.468 -73.797  1.00                 C  
ATOM    257  C   GLY J  40     -64.391  21.167 -73.964  1.00                 C  
ATOM    258  O   GLY J  40     -64.958  20.085 -73.805  1.00                 O  
ATOM    259  N   ASP J  41     -63.103  21.258 -74.284  1.00                 N  
ATOM    260  CA  ASP J  41     -62.289  20.058 -74.459  1.00                 C  
ATOM    261  C   ASP J  41     -62.094  19.289 -73.158  1.00                 C  
ATOM    262  O   ASP J  41     -61.960  19.879 -72.085  1.00                 O  
ATOM    263  CB  ASP J  41     -60.922  20.419 -75.043  1.00                 C  
ATOM    264  CG  ASP J  41     -61.004  20.856 -76.492  1.00                 C  
ATOM    265  OD1 ASP J  41     -62.068  20.653 -77.114  1.00                 O  
ATOM    266  OD2 ASP J  41     -60.004  21.401 -77.006  1.00                 O  
ATOM    267  N   ARG J  42     -62.085  17.965 -73.271  1.00                 N  
ATOM    268  CA  ARG J  42     -61.855  17.088 -72.129  1.00                 C  
ATOM    269  C   ARG J  42     -60.353  16.835 -72.141  1.00                 C  
ATOM    270  O   ARG J  42     -59.798  16.474 -73.179  1.00                 O  
ATOM    271  CB  ARG J  42     -62.692  15.813 -72.255  1.00                 C  
ATOM    272  CD  ARG J  42     -63.472  13.660 -71.228  1.00                 C  
ATOM    273  NE  ARG J  42     -63.311  12.708 -70.132  1.00                 N  
ATOM    274  CG  ARG J  42     -62.541  14.854 -71.086  1.00                 C  
ATOM    275  CZ  ARG J  42     -63.953  11.547 -70.051  1.00                 C  
ATOM    276  NH1 ARG J  42     -63.743  10.744 -69.017  1.00                 N  
ATOM    277  NH2 ARG J  42     -64.802  11.191 -71.006  1.00                 N  
ATOM    278  N   VAL J  43     -59.693  17.027 -71.004  1.00                 N  
ATOM    279  CA  VAL J  43     -58.250  16.812 -70.929  1.00                 C  
ATOM    280  C   VAL J  43     -57.863  16.017 -69.690  1.00                 C  
ATOM    281  O   VAL J  43     -58.530  16.090 -68.656  1.00                 O  
ATOM    282  CB  VAL J  43     -57.479  18.145 -70.944  1.00                 C  
ATOM    283  CG1 VAL J  43     -57.729  18.890 -72.246  1.00                 C  
ATOM    284  CG2 VAL J  43     -57.875  19.002 -69.751  1.00                 C  
ATOM    285  N   ARG J  44     -56.786  15.247 -69.813  1.00                 N  
ATOM    286  CA  ARG J  44     -56.274  14.442 -68.711  1.00                 C  
ATOM    287  C   ARG J  44     -54.983  15.119 -68.261  1.00                 C  
ATOM    288  O   ARG J  44     -54.224  15.623 -69.089  1.00                 O  
ATOM    289  CB  ARG J  44     -56.060  12.995 -69.159  1.00                 C  
ATOM    290  CD  ARG J  44     -57.057  10.823 -69.926  1.00                 C  
ATOM    291  NE  ARG J  44     -58.277  10.107 -70.291  1.00                 N  
ATOM    292  CG  ARG J  44     -57.342  12.254 -69.499  1.00                 C  
ATOM    293  CZ  ARG J  44     -59.033   9.433 -69.430  1.00                 C  
ATOM    294  NH1 ARG J  44     -60.126   8.812 -69.853  1.00                 N  
ATOM    295  NH2 ARG J  44     -58.694   9.381 -68.150  1.00                 N  
ATOM    296  N   ILE J  45     -54.736  15.140 -66.956  1.00                 N  
ATOM    297  CA  ILE J  45     -53.539  15.781 -66.428  1.00                 C  
ATOM    298  C   ILE J  45     -52.345  14.826 -66.457  1.00                 C  
ATOM    299  O   ILE J  45     -52.368  13.778 -65.815  1.00                 O  
ATOM    300  CB  ILE J  45     -53.761  16.297 -64.994  1.00                 C  
ATOM    301  CD1 ILE J  45     -54.787  18.472 -65.840  1.00                 C  
ATOM    302  CG1 ILE J  45     -54.951  17.259 -64.952  1.00                 C  
ATOM    303  CG2 ILE J  45     -52.492  16.942 -64.458  1.00                 C  
ATOM    304  N   LYS J  46     -51.309  15.188 -67.212  1.00                 N  
ATOM    305  CA  LYS J  46     -50.105  14.361 -67.316  1.00                 C  
ATOM    306  C   LYS J  46     -49.345  14.403 -65.991  1.00                 C  
ATOM    307  O   LYS J  46     -49.231  15.456 -65.367  1.00                 O  
ATOM    308  CB  LYS J  46     -49.223  14.842 -68.470  1.00                 C  
ATOM    309  CD  LYS J  46     -47.225  14.450 -69.938  1.00                 C  
ATOM    310  CE  LYS J  46     -46.000  13.585 -70.186  1.00                 C  
ATOM    311  CG  LYS J  46     -48.004  13.970 -68.724  1.00                 C  
ATOM    312  NZ  LYS J  46     -45.216  14.056 -71.360  1.00                 N  
ATOM    313  N   ASP J  47     -48.821  13.260 -65.561  1.00                 N  
ATOM    314  CA  ASP J  47     -48.076  13.217 -64.308  1.00                 C  
ATOM    315  C   ASP J  47     -46.608  13.505 -64.587  1.00                 C  
ATOM    316  O   ASP J  47     -45.761  12.612 -64.534  1.00                 O  
ATOM    317  CB  ASP J  47     -48.250  11.858 -63.627  1.00                 C  
ATOM    318  CG  ASP J  47     -47.664  11.827 -62.229  1.00                 C  
ATOM    319  OD1 ASP J  47     -47.437  12.913 -61.656  1.00                 O  
ATOM    320  OD2 ASP J  47     -47.432  10.716 -61.707  1.00                 O  
ATOM    321  N   LEU J  48     -46.317  14.764 -64.900  1.00                 N  
ATOM    322  CA  LEU J  48     -44.953  15.177 -65.194  1.00                 C  
ATOM    323  C   LEU J  48     -44.119  15.173 -63.917  1.00                 C  
ATOM    324  O   LEU J  48     -44.651  15.338 -62.817  1.00                 O  
ATOM    325  CB  LEU J  48     -44.941  16.563 -65.842  1.00                 C  
ATOM    326  CG  LEU J  48     -45.616  16.677 -67.211  1.00                 C  
ATOM    327  CD1 LEU J  48     -45.643  18.124 -67.678  1.00                 C  
ATOM    328  CD2 LEU J  48     -44.906  15.804 -68.235  1.00                 C  
ATOM    329  N   PRO J  49     -42.799  14.963 -64.044  1.00                 N  
ATOM    330  CA  PRO J  49     -41.918  14.952 -62.872  1.00                 C  
ATOM    331  C   PRO J  49     -42.139  16.235 -62.078  1.00                 C  
ATOM    332  O   PRO J  49     -42.328  17.297 -62.670  1.00                 O  
ATOM    333  CB  PRO J  49     -40.511  14.867 -63.467  1.00                 C  
ATOM    334  CD  PRO J  49     -41.992  14.672 -65.337  1.00                 C  
ATOM    335  CG  PRO J  49     -40.698  14.162 -64.769  1.00                 C  
ATOM    336  N   ASP J  50     -42.113  16.142 -60.750  1.00                 N  
ATOM    337  CA  ASP J  50     -42.337  17.320 -59.918  1.00                 C  
ATOM    338  C   ASP J  50     -41.143  17.715 -59.052  1.00                 C  
ATOM    339  O   ASP J  50     -41.278  18.503 -58.113  1.00                 O  
ATOM    340  CB  ASP J  50     -43.545  17.108 -59.003  1.00                 C  
ATOM    341  CG  ASP J  50     -43.342  15.968 -58.025  1.00                 C  
ATOM    342  OD1 ASP J  50     -42.320  15.260 -58.142  1.00                 O  
ATOM    343  OD2 ASP J  50     -44.205  15.784 -57.141  1.00                 O  
ATOM    344  N   LEU J  51     -39.972  17.184 -59.386  1.00                 N  
ATOM    345  CA  LEU J  51     -38.761  17.480 -58.636  1.00                 C  
ATOM    346  C   LEU J  51     -38.533  18.985 -58.484  1.00                 C  
ATOM    347  O   LEU J  51     -38.636  19.741 -59.453  1.00                 O  
ATOM    348  CB  LEU J  51     -37.544  16.843 -59.310  1.00                 C  
ATOM    349  CG  LEU J  51     -36.208  16.995 -58.581  1.00                 C  
ATOM    350  CD1 LEU J  51     -36.224  16.235 -57.263  1.00                 C  
ATOM    351  CD2 LEU J  51     -35.060  16.514 -59.455  1.00                 C  
ATOM    352  N   PHE J  52     -38.242  19.401 -57.253  1.00                 N  
ATOM    353  CA  PHE J  52     -37.965  20.793 -56.891  1.00                 C  
ATOM    354  C   PHE J  52     -39.134  21.776 -56.891  1.00                 C  
ATOM    355  O   PHE J  52     -39.230  22.600 -55.981  1.00                 O  
ATOM    356  CB  PHE J  52     -36.903  21.387 -57.819  1.00                 C  
ATOM    357  CG  PHE J  52     -35.558  20.728 -57.700  1.00                 C  
ATOM    358  CZ  PHE J  52     -33.070  19.511 -57.473  1.00                 C  
ATOM    359  CD1 PHE J  52     -34.841  20.377 -58.830  1.00                 C  
ATOM    360  CE1 PHE J  52     -33.604  19.772 -58.721  1.00                 C  
ATOM    361  CD2 PHE J  52     -35.010  20.460 -56.458  1.00                 C  
ATOM    362  CE2 PHE J  52     -33.773  19.855 -56.349  1.00                 C  
ATOM    363  N   TYR J  53     -40.011  21.717 -57.892  1.00                 N  
ATOM    364  CA  TYR J  53     -41.152  22.637 -57.917  1.00                 C  
ATOM    365  C   TYR J  53     -42.242  22.286 -58.924  1.00                 C  
ATOM    366  O   TYR J  53     -41.975  21.746 -59.998  1.00                 O  
ATOM    367  CB  TYR J  53     -40.683  24.064 -58.208  1.00                 C  
ATOM    368  CG  TYR J  53     -41.791  25.093 -58.169  1.00                 C  
ATOM    369  OH  TYR J  53     -44.836  27.921 -58.045  1.00                 O  
ATOM    370  CZ  TYR J  53     -43.829  26.985 -58.088  1.00                 C  
ATOM    371  CD1 TYR J  53     -42.261  25.586 -56.959  1.00                 C  
ATOM    372  CE1 TYR J  53     -43.273  26.526 -56.913  1.00                 C  
ATOM    373  CD2 TYR J  53     -42.363  25.567 -59.343  1.00                 C  
ATOM    374  CE2 TYR J  53     -43.376  26.507 -59.317  1.00                 C  
ATOM    375  N   THR J  54     -43.476  22.598 -58.544  1.00                 N  
ATOM    376  CA  THR J  54     -44.645  22.404 -59.383  1.00                 C  
ATOM    377  C   THR J  54     -45.825  23.090 -58.719  1.00                 C  
ATOM    378  O   THR J  54     -45.873  23.225 -57.496  1.00                 O  
ATOM    379  CB  THR J  54     -44.934  20.909 -59.611  1.00                 C  
ATOM    380  OG1 THR J  54     -46.034  20.765 -60.518  1.00                 O  
ATOM    381  CG2 THR J  54     -45.295  20.230 -58.299  1.00                 C  
ATOM    382  N   ARG J  55     -46.760  23.557 -59.534  1.00                 N  
ATOM    383  CA  ARG J  55     -47.957  24.175 -59.009  1.00                 C  
ATOM    384  C   ARG J  55     -49.167  23.421 -59.558  1.00                 C  
ATOM    385  O   ARG J  55     -50.288  23.922 -59.557  1.00                 O  
ATOM    386  CB  ARG J  55     -48.002  25.658 -59.382  1.00                 C  
ATOM    387  CD  ARG J  55     -46.883  26.601 -57.343  1.00                 C  
ATOM    388  NE  ARG J  55     -48.133  27.211 -56.894  1.00                 N  
ATOM    389  CG  ARG J  55     -46.827  26.466 -58.855  1.00                 C  
ATOM    390  CZ  ARG J  55     -48.350  28.521 -56.845  1.00                 C  
ATOM    391  NH1 ARG J  55     -49.518  28.985 -56.422  1.00                 N  
ATOM    392  NH2 ARG J  55     -47.397  29.365 -57.218  1.00                 N  
ATOM    393  N   THR J  56     -48.916  22.208 -60.054  1.00                 N  
ATOM    394  CA  THR J  56     -49.990  21.348 -60.553  1.00                 C  
ATOM    395  C   THR J  56     -50.083  20.261 -59.483  1.00                 C  
ATOM    396  O   THR J  56     -49.317  19.293 -59.481  1.00                 O  
ATOM    397  CB  THR J  56     -49.673  20.808 -61.960  1.00                 C  
ATOM    398  OG1 THR J  56     -49.511  21.902 -62.870  1.00                 O  
ATOM    399  CG2 THR J  56     -50.806  19.924 -62.459  1.00                 C  
ATOM    400  N   MET J  57     -51.021  20.463 -58.560  1.00                 N  
ATOM    401  CA  MET J  57     -51.235  19.580 -57.419  1.00                 C  
ATOM    402  C   MET J  57     -51.247  18.094 -57.727  1.00                 C  
ATOM    403  O   MET J  57     -51.819  17.656 -58.723  1.00                 O  
ATOM    404  CB  MET J  57     -52.555  19.916 -56.722  1.00                 C  
ATOM    405  SD  MET J  57     -54.327  19.601 -54.615  1.00                 S  
ATOM    406  CE  MET J  57     -53.863  21.233 -54.041  1.00                 C  
ATOM    407  CG  MET J  57     -52.820  19.098 -55.468  1.00                 C  
ATOM    408  N   THR J  58     -50.610  17.323 -56.851  1.00                 N  
ATOM    409  CA  THR J  58     -50.554  15.879 -57.006  1.00                 C  
ATOM    410  C   THR J  58     -51.961  15.287 -57.080  1.00                 C  
ATOM    411  O   THR J  58     -52.193  14.344 -57.837  1.00                 O  
ATOM    412  CB  THR J  58     -49.776  15.217 -55.853  1.00                 C  
ATOM    413  OG1 THR J  58     -48.423  15.690 -55.853  1.00                 O  
ATOM    414  CG2 THR J  58     -49.763  13.705 -56.018  1.00                 C  
ATOM    415  N   TYR J  59     -52.912  15.847 -56.331  1.00                 N  
ATOM    416  CA  TYR J  59     -54.263  15.289 -56.355  1.00                 C  
ATOM    417  C   TYR J  59     -54.949  15.324 -57.721  1.00                 C  
ATOM    418  O   TYR J  59     -55.943  14.622 -57.926  1.00                 O  
ATOM    419  CB  TYR J  59     -55.162  16.019 -55.355  1.00                 C  
ATOM    420  CG  TYR J  59     -54.852  15.704 -53.909  1.00                 C  
ATOM    421  OH  TYR J  59     -53.989  14.850 -49.932  1.00                 O  
ATOM    422  CZ  TYR J  59     -54.276  15.131 -51.248  1.00                 C  
ATOM    423  CD1 TYR J  59     -53.949  16.476 -53.191  1.00                 C  
ATOM    424  CE1 TYR J  59     -53.659  16.196 -51.869  1.00                 C  
ATOM    425  CD2 TYR J  59     -55.464  14.635 -53.267  1.00                 C  
ATOM    426  CE2 TYR J  59     -55.187  14.339 -51.946  1.00                 C  
ATOM    427  N   THR J  60     -54.424  16.113 -58.659  1.00                 N  
ATOM    428  CA  THR J  60     -55.017  16.179 -60.000  1.00                 C  
ATOM    429  C   THR J  60     -54.364  15.247 -61.027  1.00                 C  
ATOM    430  O   THR J  60     -54.931  15.015 -62.102  1.00                 O  
ATOM    431  CB  THR J  60     -54.965  17.608 -60.571  1.00                 C  
ATOM    432  OG1 THR J  60     -53.600  18.029 -60.688  1.00                 O  
ATOM    433  CG2 THR J  60     -55.694  18.576 -59.652  1.00                 C  
ATOM    434  N   ARG J  61     -53.185  14.716 -60.711  1.00                 N  
ATOM    435  CA  ARG J  61     -52.464  13.873 -61.664  1.00                 C  
ATOM    436  C   ARG J  61     -53.238  12.652 -62.157  1.00                 C  
ATOM    437  O   ARG J  61     -53.730  11.847 -61.365  1.00                 O  
ATOM    438  CB  ARG J  61     -51.147  13.384 -61.058  1.00                 C  
ATOM    439  CD  ARG J  61     -49.520  15.069 -61.961  1.00                 C  
ATOM    440  NE  ARG J  61     -48.526  16.091 -61.641  1.00                 N  
ATOM    441  CG  ARG J  61     -50.172  14.498 -60.712  1.00                 C  
ATOM    442  CZ  ARG J  61     -47.846  16.781 -62.550  1.00                 C  
ATOM    443  NH1 ARG J  61     -46.961  17.692 -62.166  1.00                 N  
ATOM    444  NH2 ARG J  61     -48.051  16.560 -63.841  1.00                 N  
ATOM    445  N   GLY J  62     -53.343  12.531 -63.479  1.00                 N  
ATOM    446  CA  GLY J  62     -54.027  11.397 -64.078  1.00                 C  
ATOM    447  C   GLY J  62     -55.536  11.520 -64.153  1.00                 C  
ATOM    448  O   GLY J  62     -56.206  10.641 -64.698  1.00                 O  
ATOM    449  N   ALA J  63     -56.081  12.598 -63.602  1.00                 N  
ATOM    450  CA  ALA J  63     -57.525  12.793 -63.629  1.00                 C  
ATOM    451  C   ALA J  63     -57.936  13.530 -64.897  1.00                 C  
ATOM    452  O   ALA J  63     -57.124  14.218 -65.513  1.00                 O  
ATOM    453  CB  ALA J  63     -57.980  13.558 -62.396  1.00                 C  
ATOM    454  N   THR J  64     -59.200  13.381 -65.281  1.00                 N  
ATOM    455  CA  THR J  64     -59.723  14.043 -66.471  1.00                 C  
ATOM    456  C   THR J  64     -60.728  15.117 -66.072  1.00                 C  
ATOM    457  O   THR J  64     -61.547  14.912 -65.174  1.00                 O  
ATOM    458  CB  THR J  64     -60.382  13.037 -67.433  1.00                 C  
ATOM    459  OG1 THR J  64     -60.833  13.721 -68.609  1.00                 O  
ATOM    460  CG2 THR J  64     -61.578  12.371 -66.769  1.00                 C  
ATOM    461  N   GLY J  65     -60.652  16.262 -66.742  1.00                 N  
ATOM    462  CA  GLY J  65     -61.563  17.353 -66.456  1.00                 C  
ATOM    463  C   GLY J  65     -61.964  18.072 -67.730  1.00                 C  
ATOM    464  O   GLY J  65     -61.543  17.697 -68.828  1.00                 O  
ATOM    465  N   THR J  66     -62.774  19.114 -67.582  1.00                 N  
ATOM    466  CA  THR J  66     -63.248  19.888 -68.722  1.00                 C  
ATOM    467  C   THR J  66     -62.705  21.311 -68.672  1.00                 C  
ATOM    468  O   THR J  66     -62.776  21.969 -67.637  1.00                 O  
ATOM    469  CB  THR J  66     -64.787  19.925 -68.779  1.00                 C  
ATOM    470  OG1 THR J  66     -65.294  18.592 -68.919  1.00                 O  
ATOM    471  CG2 THR J  66     -65.256  20.752 -69.966  1.00                 C  
ATOM    472  N   ILE J  67     -62.165  21.786 -69.790  1.00                 N  
ATOM    473  CA  ILE J  67     -61.654  23.151 -69.853  1.00                 C  
ATOM    474  C   ILE J  67     -62.858  24.086 -69.914  1.00                 C  
ATOM    475  O   ILE J  67     -63.720  23.929 -70.780  1.00                 O  
ATOM    476  CB  ILE J  67     -60.714  23.347 -71.057  1.00                 C  
ATOM    477  CD1 ILE J  67     -58.606  22.420 -72.152  1.00                 C  
ATOM    478  CG1 ILE J  67     -59.470  22.467 -70.910  1.00                 C  
ATOM    479  CG2 ILE J  67     -60.353  24.815 -71.218  1.00                 C  
ATOM    480  N   VAL J  68     -62.931  25.049 -69.001  1.00                 N  
ATOM    481  CA  VAL J  68     -64.055  25.976 -69.011  1.00                 C  
ATOM    482  C   VAL J  68     -63.638  27.404 -69.365  1.00                 C  
ATOM    483  O   VAL J  68     -64.490  28.266 -69.586  1.00                 O  
ATOM    484  CB  VAL J  68     -64.786  25.991 -67.656  1.00                 C  
ATOM    485  CG1 VAL J  68     -65.337  24.611 -67.332  1.00                 C  
ATOM    486  CG2 VAL J  68     -63.854  26.469 -66.553  1.00                 C  
ATOM    487  N   ARG J  69     -62.332  27.650 -69.434  1.00                 N  
ATOM    488  CA  ARG J  69     -61.839  28.979 -69.776  1.00                 C  
ATOM    489  C   ARG J  69     -60.339  29.006 -70.049  1.00                 C  
ATOM    490  O   ARG J  69     -59.565  28.277 -69.428  1.00                 O  
ATOM    491  CB  ARG J  69     -62.161  29.974 -68.659  1.00                 C  
ATOM    492  CD  ARG J  69     -62.221  32.357 -67.874  1.00                 C  
ATOM    493  NE  ARG J  69     -61.834  33.738 -68.150  1.00                 N  
ATOM    494  CG  ARG J  69     -61.781  31.410 -68.979  1.00                 C  
ATOM    495  CZ  ARG J  69     -62.061  34.757 -67.327  1.00                 C  
ATOM    496  NH1 ARG J  69     -61.674  35.980 -67.663  1.00                 N  
ATOM    497  NH2 ARG J  69     -62.676  34.550 -66.171  1.00                 N  
ATOM    498  N   LEU J  70     -59.940  29.817 -71.026  1.00                 N  
ATOM    499  CA  LEU J  70     -58.524  30.012 -71.321  1.00                 C  
ATOM    500  C   LEU J  70     -58.339  31.313 -70.552  1.00                 C  
ATOM    501  O   LEU J  70     -58.743  32.379 -71.014  1.00                 O  
ATOM    502  CB  LEU J  70     -58.293  30.061 -72.833  1.00                 C  
ATOM    503  CG  LEU J  70     -56.850  30.281 -73.292  1.00                 C  
ATOM    504  CD1 LEU J  70     -55.962  29.131 -72.842  1.00                 C  
ATOM    505  CD2 LEU J  70     -56.785  30.440 -74.803  1.00                 C  
ATOM    506  N   VAL J  71     -57.749  31.220 -69.365  1.00                 N  
ATOM    507  CA  VAL J  71     -57.608  32.381 -68.503  1.00                 C  
ATOM    508  C   VAL J  71     -56.597  33.462 -68.873  1.00                 C  
ATOM    509  O   VAL J  71     -56.896  34.650 -68.735  1.00                 O  
ATOM    510  CB  VAL J  71     -57.253  31.974 -67.061  1.00                 C  
ATOM    511  CG1 VAL J  71     -58.344  31.092 -66.473  1.00                 C  
ATOM    512  CG2 VAL J  71     -55.910  31.261 -67.024  1.00                 C  
ATOM    513  N   TYR J  72     -55.414  33.067 -69.332  1.00                 N  
ATOM    514  CA  TYR J  72     -54.373  34.029 -69.711  1.00                 C  
ATOM    515  C   TYR J  72     -53.138  33.277 -70.178  1.00                 C  
ATOM    516  O   TYR J  72     -53.121  32.048 -70.193  1.00                 O  
ATOM    517  CB  TYR J  72     -54.042  34.951 -68.536  1.00                 C  
ATOM    518  CG  TYR J  72     -53.490  34.230 -67.327  1.00                 C  
ATOM    519  OH  TYR J  72     -51.956  32.243 -64.012  1.00                 O  
ATOM    520  CZ  TYR J  72     -52.465  32.901 -65.108  1.00                 C  
ATOM    521  CD1 TYR J  72     -52.188  33.745 -67.322  1.00                 C  
ATOM    522  CE1 TYR J  72     -51.675  33.084 -66.222  1.00                 C  
ATOM    523  CD2 TYR J  72     -54.272  34.036 -66.196  1.00                 C  
ATOM    524  CE2 TYR J  72     -53.775  33.378 -65.087  1.00                 C  
ATOM    525  N   GLU J  73     -52.114  34.028 -70.564  1.00                 N  
ATOM    526  CA  GLU J  73     -50.851  33.461 -71.016  1.00                 C  
ATOM    527  C   GLU J  73     -49.804  33.891 -70.001  1.00                 C  
ATOM    528  O   GLU J  73     -49.847  35.023 -69.506  1.00                 O  
ATOM    529  CB  GLU J  73     -50.527  33.936 -72.434  1.00                 C  
ATOM    530  CD  GLU J  73     -51.164  33.955 -74.878  1.00                 C  
ATOM    531  CG  GLU J  73     -51.522  33.474 -73.486  1.00                 C  
ATOM    532  OE1 GLU J  73     -50.335  33.296 -75.539  1.00                 O  
ATOM    533  OE2 GLU J  73     -51.713  34.992 -75.308  1.00                 O  
ATOM    534  N   SER J  74     -48.869  33.000 -69.688  1.00                 N  
ATOM    535  CA  SER J  74     -47.836  33.327 -68.716  1.00                 C  
ATOM    536  C   SER J  74     -46.740  32.276 -68.706  1.00                 C  
ATOM    537  O   SER J  74     -46.926  31.167 -69.209  1.00                 O  
ATOM    538  CB  SER J  74     -48.441  33.467 -67.318  1.00                 C  
ATOM    539  OG  SER J  74     -47.447  33.792 -66.362  1.00                 O  
ATOM    540  N   PRO J  75     -45.550  32.633 -68.195  1.00                 N  
ATOM    541  CA  PRO J  75     -44.519  31.597 -68.167  1.00                 C  
ATOM    542  C   PRO J  75     -45.074  30.599 -67.145  1.00                 C  
ATOM    543  O   PRO J  75     -45.855  30.982 -66.274  1.00                 O  
ATOM    544  CB  PRO J  75     -43.258  32.341 -67.723  1.00                 C  
ATOM    545  CD  PRO J  75     -45.023  33.956 -67.806  1.00                 C  
ATOM    546  CG  PRO J  75     -43.547  33.775 -68.020  1.00                 C  
ATOM    547  N   ALA J  76     -44.695  29.333 -67.252  1.00                 N  
ATOM    548  CA  ALA J  76     -45.169  28.356 -66.287  1.00                 C  
ATOM    549  C   ALA J  76     -44.458  28.681 -64.971  1.00                 C  
ATOM    550  O   ALA J  76     -43.329  29.170 -64.982  1.00                 O  
ATOM    551  CB  ALA J  76     -44.884  26.945 -66.778  1.00                 C  
ATOM    552  N   ALA J  77     -45.110  28.423 -63.841  1.00                 N  
ATOM    553  CA  ALA J  77     -44.496  28.710 -62.547  1.00                 C  
ATOM    554  C   ALA J  77     -43.193  27.938 -62.396  1.00                 C  
ATOM    555  O   ALA J  77     -42.248  28.406 -61.758  1.00                 O  
ATOM    556  CB  ALA J  77     -45.454  28.365 -61.417  1.00                 C  
ATOM    557  N   GLU J  78     -43.152  26.747 -62.985  1.00                 N  
ATOM    558  CA  GLU J  78     -41.969  25.901 -62.925  1.00                 C  
ATOM    559  C   GLU J  78     -40.749  26.625 -63.504  1.00                 C  
ATOM    560  O   GLU J  78     -39.608  26.316 -63.158  1.00                 O  
ATOM    561  CB  GLU J  78     -42.210  24.589 -63.675  1.00                 C  
ATOM    562  CD  GLU J  78     -44.670  24.086 -63.407  1.00                 C  
ATOM    563  CG  GLU J  78     -43.255  23.691 -63.034  1.00                 C  
ATOM    564  OE1 GLU J  78     -44.887  25.267 -63.749  1.00                 O  
ATOM    565  OE2 GLU J  78     -45.563  23.214 -63.357  1.00                 O  
ATOM    566  N   ASP J  79     -40.992  27.588 -64.388  1.00                 N  
ATOM    567  CA  ASP J  79     -39.904  28.358 -64.982  1.00                 C  
ATOM    568  C   ASP J  79     -39.753  29.715 -64.296  1.00                 C  
ATOM    569  O   ASP J  79     -38.646  30.138 -63.958  1.00                 O  
ATOM    570  CB  ASP J  79     -40.140  28.550 -66.481  1.00                 C  
ATOM    571  CG  ASP J  79     -40.032  27.253 -67.259  1.00                 C  
ATOM    572  OD1 ASP J  79     -39.501  26.269 -66.702  1.00                 O  
ATOM    573  OD2 ASP J  79     -40.478  27.221 -68.425  1.00                 O  
ATOM    574  N   GLU J  80     -40.876  30.386 -64.078  1.00                 N  
ATOM    575  CA  GLU J  80     -40.870  31.693 -63.445  1.00                 C  
ATOM    576  C   GLU J  80     -40.213  31.655 -62.065  1.00                 C  
ATOM    577  O   GLU J  80     -39.492  32.575 -61.692  1.00                 O  
ATOM    578  CB  GLU J  80     -42.295  32.235 -63.322  1.00                 C  
ATOM    579  CD  GLU J  80     -43.798  34.163 -62.685  1.00                 C  
ATOM    580  CG  GLU J  80     -42.380  33.629 -62.720  1.00                 C  
ATOM    581  OE1 GLU J  80     -44.718  33.436 -63.114  1.00                 O  
ATOM    582  OE2 GLU J  80     -43.989  35.310 -62.229  1.00                 O  
ATOM    583  N   ALA J  81     -40.448  30.578 -61.319  1.00                 N  
ATOM    584  CA  ALA J  81     -39.892  30.437 -59.973  1.00                 C  
ATOM    585  C   ALA J  81     -38.374  30.271 -59.941  1.00                 C  
ATOM    586  O   ALA J  81     -37.769  30.302 -58.869  1.00                 O  
ATOM    587  CB  ALA J  81     -40.523  29.251 -59.260  1.00                 C  
ATOM    588  N   PHE J  82     -37.759  30.078 -61.104  1.00                 N  
ATOM    589  CA  PHE J  82     -36.312  29.928 -61.163  1.00                 C  
ATOM    590  C   PHE J  82     -35.685  31.018 -62.025  1.00                 C  
ATOM    591  O   PHE J  82     -34.528  30.918 -62.437  1.00                 O  
ATOM    592  CB  PHE J  82     -35.938  28.547 -61.705  1.00                 C  
ATOM    593  CG  PHE J  82     -36.376  27.411 -60.825  1.00                 C  
ATOM    594  CZ  PHE J  82     -37.182  25.311 -59.192  1.00                 C  
ATOM    595  CD1 PHE J  82     -37.468  26.632 -61.167  1.00                 C  
ATOM    596  CE1 PHE J  82     -37.871  25.588 -60.358  1.00                 C  
ATOM    597  CD2 PHE J  82     -35.697  27.122 -59.655  1.00                 C  
ATOM    598  CE2 PHE J  82     -36.100  26.077 -58.845  1.00                 C  
ATOM    599  N   GLY J  83     -36.467  32.068 -62.268  1.00                 N  
ATOM    600  CA  GLY J  83     -36.001  33.206 -63.043  1.00                 C  
ATOM    601  C   GLY J  83     -35.994  33.040 -64.549  1.00                 C  
ATOM    602  O   GLY J  83     -35.364  33.827 -65.252  1.00                 O  
ATOM    603  N   ASN J  84     -36.708  32.036 -65.043  1.00                 N  
ATOM    604  CA  ASN J  84     -36.764  31.745 -66.472  1.00                 C  
ATOM    605  C   ASN J  84     -38.121  32.146 -67.042  1.00                 C  
ATOM    606  O   ASN J  84     -39.105  31.436 -66.866  1.00                 O  
ATOM    607  CB  ASN J  84     -36.476  30.265 -66.729  1.00                 C  
ATOM    608  CG  ASN J  84     -36.438  29.926 -68.206  1.00                 C  
ATOM    609  OD1 ASN J  84     -36.649  30.791 -69.057  1.00                 O  
ATOM    610  ND2 ASN J  84     -36.169  28.663 -68.516  1.00                 N  
ATOM    611  N   GLU J  85     -38.169  33.281 -67.736  1.00                 N  
ATOM    612  CA  GLU J  85     -39.430  33.766 -68.296  1.00                 C  
ATOM    613  C   GLU J  85     -39.462  33.835 -69.826  1.00                 C  
ATOM    614  O   GLU J  85     -40.378  34.433 -70.403  1.00                 O  
ATOM    615  CB  GLU J  85     -39.760  35.156 -67.748  1.00                 C  
ATOM    616  CD  GLU J  85     -40.350  36.577 -65.745  1.00                 C  
ATOM    617  CG  GLU J  85     -39.998  35.191 -66.247  1.00                 C  
ATOM    618  OE1 GLU J  85     -40.353  37.522 -66.562  1.00                 O  
ATOM    619  OE2 GLU J  85     -40.624  36.719 -64.535  1.00                 O  
ATOM    620  N   GLU J  86     -38.483  33.213 -70.479  1.00                 N  
ATOM    621  CA  GLU J  86     -38.398  33.222 -71.942  1.00                 C  
ATOM    622  C   GLU J  86     -39.537  32.508 -72.665  1.00                 C  
ATOM    623  O   GLU J  86     -39.878  32.866 -73.794  1.00                 O  
ATOM    624  CB  GLU J  86     -37.083  32.593 -72.406  1.00                 C  
ATOM    625  CD  GLU J  86     -34.565  32.752 -72.526  1.00                 C  
ATOM    626  CG  GLU J  86     -35.849  33.416 -72.070  1.00                 C  
ATOM    627  OE1 GLU J  86     -34.620  31.579 -72.950  1.00                 O  
ATOM    628  OE2 GLU J  86     -33.502  33.405 -72.458  1.00                 O  
ATOM    629  N   ASN J  87     -40.120  31.498 -72.024  1.00                 N  
ATOM    630  CA  ASN J  87     -41.207  30.741 -72.632  1.00                 C  
ATOM    631  C   ASN J  87     -42.529  31.061 -71.956  1.00                 C  
ATOM    632  O   ASN J  87     -42.622  31.104 -70.729  1.00                 O  
ATOM    633  CB  ASN J  87     -40.914  29.240 -72.572  1.00                 C  
ATOM    634  CG  ASN J  87     -39.722  28.845 -73.421  1.00                 C  
ATOM    635  OD1 ASN J  87     -39.592  29.279 -74.566  1.00                 O  
ATOM    636  ND2 ASN J  87     -38.847  28.018 -72.861  1.00                 N  
ATOM    637  N   VAL J  88     -43.546  31.295 -72.774  1.00                 N  
ATOM    638  CA  VAL J  88     -44.874  31.628 -72.278  1.00                 C  
ATOM    639  C   VAL J  88     -45.874  30.618 -72.824  1.00                 C  
ATOM    640  O   VAL J  88     -45.797  30.240 -73.990  1.00                 O  
ATOM    641  CB  VAL J  88     -45.276  33.064 -72.662  1.00                 C  
ATOM    642  CG1 VAL J  88     -46.694  33.362 -72.198  1.00                 C  
ATOM    643  CG2 VAL J  88     -44.297  34.067 -72.073  1.00                 C  
ATOM    644  N   GLU J  89     -46.798  30.161 -71.985  1.00                 N  
ATOM    645  CA  GLU J  89     -47.798  29.218 -72.461  1.00                 C  
ATOM    646  C   GLU J  89     -49.198  29.538 -71.956  1.00                 C  
ATOM    647  O   GLU J  89     -49.379  30.342 -71.039  1.00                 O  
ATOM    648  CB  GLU J  89     -47.429  27.792 -72.048  1.00                 C  
ATOM    649  CD  GLU J  89     -46.934  26.174 -70.173  1.00                 C  
ATOM    650  CG  GLU J  89     -47.389  27.571 -70.545  1.00                 C  
ATOM    651  OE1 GLU J  89     -47.739  25.230 -70.312  1.00                 O  
ATOM    652  OE2 GLU J  89     -45.771  26.023 -69.742  1.00                 O  
ATOM    653  N   TRP J  90     -50.190  28.926 -72.589  1.00                 N  
ATOM    654  CA  TRP J  90     -51.581  29.136 -72.217  1.00                 C  
ATOM    655  C   TRP J  90     -51.942  28.444 -70.910  1.00                 C  
ATOM    656  O   TRP J  90     -51.495  27.329 -70.643  1.00                 O  
ATOM    657  CB  TRP J  90     -52.513  28.644 -73.327  1.00                 C  
ATOM    658  CG  TRP J  90     -52.455  29.476 -74.571  1.00                 C  
ATOM    659  CD1 TRP J  90     -51.815  29.166 -75.736  1.00                 C  
ATOM    660  NE1 TRP J  90     -51.985  30.174 -76.654  1.00                 N  
ATOM    661  CD2 TRP J  90     -53.062  30.758 -74.775  1.00                 C  
ATOM    662  CE2 TRP J  90     -52.748  31.163 -76.085  1.00                 C  
ATOM    663  CH2 TRP J  90     -53.944  33.181 -75.815  1.00                 C  
ATOM    664  CZ2 TRP J  90     -53.185  32.376 -76.616  1.00                 C  
ATOM    665  CE3 TRP J  90     -53.840  31.602 -73.977  1.00                 C  
ATOM    666  CZ3 TRP J  90     -54.271  32.803 -74.508  1.00                 C  
ATOM    667  N   PHE J  91     -52.733  29.129 -70.089  1.00                 N  
ATOM    668  CA  PHE J  91     -53.212  28.566 -68.830  1.00                 C  
ATOM    669  C   PHE J  91     -54.705  28.310 -68.999  1.00                 C  
ATOM    670  O   PHE J  91     -55.423  29.123 -69.587  1.00                 O  
ATOM    671  CB  PHE J  91     -52.913  29.517 -67.670  1.00                 C  
ATOM    672  CG  PHE J  91     -51.448  29.691 -67.390  1.00                 C  
ATOM    673  CZ  PHE J  91     -48.736  30.008 -66.869  1.00                 C  
ATOM    674  CD1 PHE J  91     -50.707  30.643 -68.070  1.00                 C  
ATOM    675  CE1 PHE J  91     -49.359  30.803 -67.813  1.00                 C  
ATOM    676  CD2 PHE J  91     -50.810  28.904 -66.448  1.00                 C  
ATOM    677  CE2 PHE J  91     -49.461  29.064 -66.191  1.00                 C  
ATOM    678  N   TYR J  92     -55.171  27.184 -68.469  1.00                 N  
ATOM    679  CA  TYR J  92     -56.569  26.792 -68.598  1.00                 C  
ATOM    680  C   TYR J  92     -57.244  26.550 -67.253  1.00                 C  
ATOM    681  O   TYR J  92     -56.631  26.000 -66.340  1.00                 O  
ATOM    682  CB  TYR J  92     -56.695  25.531 -69.455  1.00                 C  
ATOM    683  CG  TYR J  92     -56.251  25.718 -70.889  1.00                 C  
ATOM    684  OH  TYR J  92     -55.015  26.229 -74.826  1.00                 O  
ATOM    685  CZ  TYR J  92     -55.426  26.060 -73.524  1.00                 C  
ATOM    686  CD1 TYR J  92     -54.919  25.556 -71.248  1.00                 C  
ATOM    687  CE1 TYR J  92     -54.505  25.725 -72.555  1.00                 C  
ATOM    688  CD2 TYR J  92     -57.166  26.056 -71.878  1.00                 C  
ATOM    689  CE2 TYR J  92     -56.769  26.229 -73.191  1.00                 C  
ATOM    690  N   SER J  93     -58.505  26.961 -67.125  1.00                 N  
ATOM    691  CA  SER J  93     -59.233  26.692 -65.893  1.00                 C  
ATOM    692  C   SER J  93     -59.950  25.386 -66.209  1.00                 C  
ATOM    693  O   SER J  93     -60.666  25.284 -67.209  1.00                 O  
ATOM    694  CB  SER J  93     -60.162  27.860 -65.554  1.00                 C  
ATOM    695  OG  SER J  93     -60.953  27.567 -64.415  1.00                 O  
ATOM    696  N   ILE J  94     -59.744  24.388 -65.360  1.00                 N  
ATOM    697  CA  ILE J  94     -60.319  23.069 -65.575  1.00                 C  
ATOM    698  C   ILE J  94     -61.256  22.645 -64.450  1.00                 C  
ATOM    699  O   ILE J  94     -60.958  22.857 -63.274  1.00                 O  
ATOM    700  CB  ILE J  94     -59.226  21.998 -65.746  1.00                 C  
ATOM    701  CD1 ILE J  94     -57.126  21.443 -67.080  1.00                 C  
ATOM    702  CG1 ILE J  94     -58.364  22.306 -66.972  1.00                 C  
ATOM    703  CG2 ILE J  94     -59.846  20.611 -65.823  1.00                 C  
ATOM    704  N   VAL J  95     -62.389  22.052 -64.818  1.00                 N  
ATOM    705  CA  VAL J  95     -63.358  21.589 -63.832  1.00                 C  
ATOM    706  C   VAL J  95     -63.362  20.061 -63.770  1.00                 C  
ATOM    707  O   VAL J  95     -63.537  19.386 -64.788  1.00                 O  
ATOM    708  CB  VAL J  95     -64.773  22.113 -64.142  1.00                 C  
ATOM    709  CG1 VAL J  95     -65.771  21.587 -63.121  1.00                 C  
ATOM    710  CG2 VAL J  95     -64.783  23.634 -64.168  1.00                 C  
ATOM    711  N   PHE J  96     -63.155  19.534 -62.566  1.00                 N  
ATOM    712  CA  PHE J  96     -63.130  18.095 -62.311  1.00                 C  
ATOM    713  C   PHE J  96     -64.348  17.681 -61.494  1.00                 C  
ATOM    714  O   PHE J  96     -64.801  18.426 -60.625  1.00                 O  
ATOM    715  CB  PHE J  96     -61.840  17.701 -61.588  1.00                 C  
ATOM    716  CG  PHE J  96     -60.601  17.888 -62.415  1.00                 C  
ATOM    717  CZ  PHE J  96     -58.306  18.228 -63.947  1.00                 C  
ATOM    718  CD1 PHE J  96     -59.949  19.109 -62.445  1.00                 C  
ATOM    719  CE1 PHE J  96     -58.808  19.281 -63.206  1.00                 C  
ATOM    720  CD2 PHE J  96     -60.086  16.844 -63.162  1.00                 C  
ATOM    721  CE2 PHE J  96     -58.945  17.016 -63.922  1.00                 C  
ATOM    722  N   ALA J  97     -64.869  16.489 -61.761  1.00                 N  
ATOM    723  CA  ALA J  97     -65.983  15.982 -60.972  1.00                 C  
ATOM    724  C   ALA J  97     -65.292  15.454 -59.711  1.00                 C  
ATOM    725  O   ALA J  97     -64.280  14.763 -59.812  1.00                 O  
ATOM    726  CB  ALA J  97     -66.753  14.930 -61.756  1.00                 C  
ATOM    727  N   GLN J  98     -65.816  15.779 -58.533  1.00                 N  
ATOM    728  CA  GLN J  98     -65.190  15.320 -57.299  1.00                 C  
ATOM    729  C   GLN J  98     -65.003  13.805 -57.254  1.00                 C  
ATOM    730  O   GLN J  98     -63.995  13.318 -56.750  1.00                 O  
ATOM    731  CB  GLN J  98     -66.012  15.759 -56.086  1.00                 C  
ATOM    732  CD  GLN J  98     -64.081  16.158 -54.507  1.00                 C  
ATOM    733  CG  GLN J  98     -65.379  15.412 -54.748  1.00                 C  
ATOM    734  OE1 GLN J  98     -64.037  17.386 -54.583  1.00                 O  
ATOM    735  NE2 GLN J  98     -63.019  15.416 -54.214  1.00                 N  
ATOM    736  N   LYS J  99     -65.967  13.066 -57.795  1.00                 N  
ATOM    737  CA  LYS J  99     -65.900  11.607 -57.807  1.00                 C  
ATOM    738  C   LYS J  99     -64.690  11.102 -58.591  1.00                 C  
ATOM    739  O   LYS J  99     -64.220   9.990 -58.362  1.00                 O  
ATOM    740  CB  LYS J  99     -67.182  11.017 -58.398  1.00                 C  
ATOM    741  CD  LYS J  99     -68.651  10.673 -60.404  1.00                 C  
ATOM    742  CE  LYS J  99     -68.879  11.023 -61.865  1.00                 C  
ATOM    743  CG  LYS J  99     -67.361  11.286 -59.883  1.00                 C  
ATOM    744  NZ  LYS J  99     -67.786  10.509 -62.736  1.00                 N  
ATOM    745  N   ASP J 100     -64.184  11.911 -59.518  1.00                 N  
ATOM    746  CA  ASP J 100     -63.032  11.491 -60.306  1.00                 C  
ATOM    747  C   ASP J 100     -61.707  11.762 -59.601  1.00                 C  
ATOM    748  O   ASP J 100     -60.655  11.312 -60.048  1.00                 O  
ATOM    749  CB  ASP J 100     -63.031  12.189 -61.667  1.00                 C  
ATOM    750  CG  ASP J 100     -64.158  11.719 -62.565  1.00                 C  
ATOM    751  OD1 ASP J 100     -64.649  10.589 -62.358  1.00                 O  
ATOM    752  OD2 ASP J 100     -64.550  12.479 -63.475  1.00                 O  
ATOM    753  N   LEU J 101     -61.758  12.503 -58.501  1.00                 N  
ATOM    754  CA  LEU J 101     -60.557  12.803 -57.738  1.00                 C  
ATOM    755  C   LEU J 101     -60.485  11.932 -56.492  1.00                 C  
ATOM    756  O   LEU J 101     -59.436  11.368 -56.167  1.00                 O  
ATOM    757  CB  LEU J 101     -60.521  14.284 -57.356  1.00                 C  
ATOM    758  CG  LEU J 101     -60.436  15.281 -58.514  1.00                 C  
ATOM    759  CD1 LEU J 101     -60.517  16.710 -58.000  1.00                 C  
ATOM    760  CD2 LEU J 101     -59.155  15.075 -59.307  1.00                 C  
ATOM    761  N   TRP J 102     -61.616  11.817 -55.806  1.00                 N  
ATOM    762  CA  TRP J 102     -61.677  11.081 -54.552  1.00                 C  
ATOM    763  C   TRP J 102     -62.559   9.833 -54.656  1.00                 C  
ATOM    764  O   TRP J 102     -63.779   9.933 -54.806  1.00                 O  
ATOM    765  CB  TRP J 102     -62.195  11.980 -53.428  1.00                 C  
ATOM    766  CG  TRP J 102     -62.243  11.303 -52.092  1.00                 C  
ATOM    767  CD1 TRP J 102     -63.355  10.853 -51.441  1.00                 C  
ATOM    768  NE1 TRP J 102     -63.005  10.287 -50.239  1.00                 N  
ATOM    769  CD2 TRP J 102     -61.129  10.999 -51.243  1.00                 C  
ATOM    770  CE2 TRP J 102     -61.641  10.365 -50.097  1.00                 C  
ATOM    771  CH2 TRP J 102     -59.478  10.142 -49.177  1.00                 C  
ATOM    772  CZ2 TRP J 102     -60.823   9.932 -49.055  1.00                 C  
ATOM    773  CE3 TRP J 102     -59.750  11.201 -51.342  1.00                 C  
ATOM    774  CZ3 TRP J 102     -58.942  10.769 -50.307  1.00                 C  
ATOM    775  N   PRO J 103     -61.944   8.638 -54.577  1.00                 N  
ATOM    776  CA  PRO J 103     -62.652   7.357 -54.664  1.00                 C  
ATOM    777  C   PRO J 103     -63.867   7.241 -53.755  1.00                 C  
ATOM    778  O   PRO J 103     -64.882   6.647 -54.137  1.00                 O  
ATOM    779  CB  PRO J 103     -61.598   6.323 -54.262  1.00                 C  
ATOM    780  CD  PRO J 103     -60.407   8.396 -54.385  1.00                 C  
ATOM    781  CG  PRO J 103     -60.302   6.927 -54.687  1.00                 C  
ATOM    782  N   GLU J 104     -63.758   7.810 -52.558  1.00                 N  
ATOM    783  CA  GLU J 104     -64.830   7.740 -51.570  1.00                 C  
ATOM    784  C   GLU J 104     -65.963   8.756 -51.715  1.00                 C  
ATOM    785  O   GLU J 104     -66.956   8.669 -50.993  1.00                 O  
ATOM    786  CB  GLU J 104     -64.267   7.896 -50.156  1.00                 C  
ATOM    787  CD  GLU J 104     -62.806   6.954 -48.323  1.00                 C  
ATOM    788  CG  GLU J 104     -63.363   6.755 -49.719  1.00                 C  
ATOM    789  OE1 GLU J 104     -63.075   8.016 -47.723  1.00                 O  
ATOM    790  OE2 GLU J 104     -62.102   6.048 -47.829  1.00                 O  
ATOM    791  N   TYR J 105     -65.834   9.709 -52.634  1.00                 N  
ATOM    792  CA  TYR J 105     -66.884  10.714 -52.782  1.00                 C  
ATOM    793  C   TYR J 105     -68.256  10.066 -52.970  1.00                 C  
ATOM    794  O   TYR J 105     -68.420   9.151 -53.776  1.00                 O  
ATOM    795  CB  TYR J 105     -66.579  11.638 -53.962  1.00                 C  
ATOM    796  CG  TYR J 105     -67.612  12.722 -54.176  1.00                 C  
ATOM    797  OH  TYR J 105     -70.451  15.705 -54.746  1.00                 O  
ATOM    798  CZ  TYR J 105     -69.511  14.718 -54.559  1.00                 C  
ATOM    799  CD1 TYR J 105     -67.983  13.565 -53.136  1.00                 C  
ATOM    800  CE1 TYR J 105     -68.926  14.558 -53.322  1.00                 C  
ATOM    801  CD2 TYR J 105     -68.212  12.897 -55.416  1.00                 C  
ATOM    802  CE2 TYR J 105     -69.157  13.885 -55.620  1.00                 C  
ATOM    803  N   SER J 106     -69.239  10.555 -52.220  1.00                 N  
ATOM    804  CA  SER J 106     -70.592  10.008 -52.262  1.00                 C  
ATOM    805  C   SER J 106     -71.442  10.365 -53.478  1.00                 C  
ATOM    806  O   SER J 106     -71.467  11.515 -53.924  1.00                 O  
ATOM    807  CB  SER J 106     -71.382  10.438 -51.025  1.00                 C  
ATOM    808  OG  SER J 106     -72.726   9.994 -51.098  1.00                 O  
ATOM    809  N   ASP J 107     -72.147   9.362 -54.001  1.00                 N  
ATOM    810  CA  ASP J 107     -73.027   9.553 -55.148  1.00                 C  
ATOM    811  C   ASP J 107     -74.146  10.519 -54.778  1.00                 C  
ATOM    812  O   ASP J 107     -74.808  11.072 -55.654  1.00                 O  
ATOM    813  CB  ASP J 107     -73.596   8.212 -55.616  1.00                 C  
ATOM    814  CG  ASP J 107     -72.554   7.340 -56.288  1.00                 C  
ATOM    815  OD1 ASP J 107     -71.477   7.865 -56.641  1.00                 O  
ATOM    816  OD2 ASP J 107     -72.814   6.131 -56.463  1.00                 O  
ATOM    817  N   THR J 108     -74.369  10.702 -53.479  1.00                 N  
ATOM    818  CA  THR J 108     -75.413  11.609 -53.015  1.00                 C  
ATOM    819  C   THR J 108     -75.098  13.038 -53.444  1.00                 C  
ATOM    820  O   THR J 108     -75.999  13.821 -53.736  1.00                 O  
ATOM    821  CB  THR J 108     -75.577  11.546 -51.485  1.00                 C  
ATOM    822  OG1 THR J 108     -74.338  11.894 -50.854  1.00                 O  
ATOM    823  CG2 THR J 108     -75.966  10.142 -51.049  1.00                 C  
ATOM    824  N   PHE J 109     -73.813  13.365 -53.489  1.00                 N  
ATOM    825  CA  PHE J 109     -73.364  14.694 -53.894  1.00                 C  
ATOM    826  C   PHE J 109     -72.779  14.569 -55.301  1.00                 C  
ATOM    827  O   PHE J 109     -71.648  14.965 -55.573  1.00                 O  
ATOM    828  CB  PHE J 109     -72.344  15.243 -52.894  1.00                 C  
ATOM    829  CG  PHE J 109     -72.896  15.438 -51.511  1.00                 C  
ATOM    830  CZ  PHE J 109     -73.921  15.804 -48.953  1.00                 C  
ATOM    831  CD1 PHE J 109     -72.566  14.564 -50.489  1.00                 C  
ATOM    832  CE1 PHE J 109     -73.074  14.744 -49.216  1.00                 C  
ATOM    833  CD2 PHE J 109     -73.745  16.494 -51.231  1.00                 C  
ATOM    834  CE2 PHE J 109     -74.253  16.673 -49.958  1.00                 C  
ATOM    835  N   ALA J 110     -73.606  14.017 -56.185  1.00                 N  
ATOM    836  CA  ALA J 110     -73.280  13.745 -57.581  1.00                 C  
ATOM    837  C   ALA J 110     -72.792  14.904 -58.448  1.00                 C  
ATOM    838  O   ALA J 110     -72.065  14.680 -59.422  1.00                 O  
ATOM    839  CB  ALA J 110     -74.482  13.154 -58.301  1.00                 C  
ATOM    840  N   ASN J 111     -73.172  16.132 -58.110  1.00                 N  
ATOM    841  CA  ASN J 111     -72.781  17.273 -58.937  1.00                 C  
ATOM    842  C   ASN J 111     -71.608  18.122 -58.454  1.00                 C  
ATOM    843  O   ASN J 111     -71.225  19.083 -59.124  1.00                 O  
ATOM    844  CB  ASN J 111     -73.967  18.218 -59.141  1.00                 C  
ATOM    845  CG  ASN J 111     -75.058  17.608 -59.999  1.00                 C  
ATOM    846  OD1 ASN J 111     -74.778  16.958 -61.006  1.00                 O  
ATOM    847  ND2 ASN J 111     -76.307  17.816 -59.601  1.00                 N  
ATOM    848  N   ASP J 112     -71.017  17.760 -57.319  1.00                 N  
ATOM    849  CA  ASP J 112     -69.895  18.534 -56.782  1.00                 C  
ATOM    850  C   ASP J 112     -68.666  18.504 -57.684  1.00                 C  
ATOM    851  O   ASP J 112     -68.354  17.483 -58.298  1.00                 O  
ATOM    852  CB  ASP J 112     -69.508  18.023 -55.393  1.00                 C  
ATOM    853  CG  ASP J 112     -68.455  18.887 -54.727  1.00                 C  
ATOM    854  OD1 ASP J 112     -68.826  19.917 -54.124  1.00                 O  
ATOM    855  OD2 ASP J 112     -67.260  18.535 -54.807  1.00                 O  
ATOM    856  N   THR J 113     -67.960  19.631 -57.745  1.00                 N  
ATOM    857  CA  THR J 113     -66.783  19.761 -58.596  1.00                 C  
ATOM    858  C   THR J 113     -65.640  20.540 -57.955  1.00                 C  
ATOM    859  O   THR J 113     -65.784  21.128 -56.879  1.00                 O  
ATOM    860  CB  THR J 113     -67.126  20.443 -59.933  1.00                 C  
ATOM    861  OG1 THR J 113     -67.513  21.802 -59.695  1.00                 O  
ATOM    862  CG2 THR J 113     -68.277  19.722 -60.619  1.00                 C  
ATOM    863  N   LEU J 114     -64.502  20.534 -58.641  1.00                 N  
ATOM    864  CA  LEU J 114     -63.321  21.267 -58.207  1.00                 C  
ATOM    865  C   LEU J 114     -62.771  21.960 -59.445  1.00                 C  
ATOM    866  O   LEU J 114     -62.586  21.331 -60.486  1.00                 O  
ATOM    867  CB  LEU J 114     -62.308  20.318 -57.564  1.00                 C  
ATOM    868  CG  LEU J 114     -60.990  20.944 -57.103  1.00                 C  
ATOM    869  CD1 LEU J 114     -61.230  21.925 -55.965  1.00                 C  
ATOM    870  CD2 LEU J 114     -60.004  19.868 -56.675  1.00                 C  
ATOM    871  N   GLU J 115     -62.537  23.265 -59.338  1.00                 N  
ATOM    872  CA  GLU J 115     -62.003  24.021 -60.463  1.00                 C  
ATOM    873  C   GLU J 115     -60.638  24.579 -60.093  1.00                 C  
ATOM    874  O   GLU J 115     -60.461  25.139 -59.012  1.00                 O  
ATOM    875  CB  GLU J 115     -62.965  25.143 -60.860  1.00                 C  
ATOM    876  CD  GLU J 115     -63.517  27.014 -62.464  1.00                 C  
ATOM    877  CG  GLU J 115     -62.513  25.951 -62.065  1.00                 C  
ATOM    878  OE1 GLU J 115     -64.648  26.649 -62.849  1.00                 O  
ATOM    879  OE2 GLU J 115     -63.174  28.213 -62.391  1.00                 O  
ATOM    880  N   THR J 116     -59.665  24.419 -60.986  1.00                 N  
ATOM    881  CA  THR J 116     -58.327  24.929 -60.719  1.00                 C  
ATOM    882  C   THR J 116     -57.616  25.190 -62.049  1.00                 C  
ATOM    883  O   THR J 116     -58.090  24.756 -63.100  1.00                 O  
ATOM    884  CB  THR J 116     -57.511  23.949 -59.855  1.00                 C  
ATOM    885  OG1 THR J 116     -56.311  24.589 -59.406  1.00                 O  
ATOM    886  CG2 THR J 116     -57.133  22.716 -60.661  1.00                 C  
ATOM    887  N   GLU J 117     -56.495  25.907 -62.011  1.00                 N  
ATOM    888  CA  GLU J 117     -55.772  26.250 -63.234  1.00                 C  
ATOM    889  C   GLU J 117     -54.508  25.444 -63.495  1.00                 C  
ATOM    890  O   GLU J 117     -53.708  25.188 -62.594  1.00                 O  
ATOM    891  CB  GLU J 117     -55.387  27.731 -63.231  1.00                 C  
ATOM    892  CD  GLU J 117     -56.152  30.137 -63.278  1.00                 C  
ATOM    893  CG  GLU J 117     -56.573  28.681 -63.260  1.00                 C  
ATOM    894  OE1 GLU J 117     -54.959  30.414 -63.037  1.00                 O  
ATOM    895  OE2 GLU J 117     -57.017  31.002 -63.534  1.00                 O  
ATOM    896  N   ILE J 118     -54.328  25.062 -64.754  1.00                 N  
ATOM    897  CA  ILE J 118     -53.182  24.253 -65.147  1.00                 C  
ATOM    898  C   ILE J 118     -52.613  24.722 -66.486  1.00                 C  
ATOM    899  O   ILE J 118     -53.360  24.965 -67.435  1.00                 O  
ATOM    900  CB  ILE J 118     -53.547  22.759 -65.227  1.00                 C  
ATOM    901  CD1 ILE J 118     -54.625  20.860 -63.912  1.00                 C  
ATOM    902  CG1 ILE J 118     -54.054  22.260 -63.872  1.00                 C  
ATOM    903  CG2 ILE J 118     -52.360  21.947 -65.722  1.00                 C  
ATOM    904  N   PRO J 119     -51.280  24.878 -66.572  1.00                 N  
ATOM    905  CA  PRO J 119     -50.699  25.320 -67.841  1.00                 C  
ATOM    906  C   PRO J 119     -50.729  24.193 -68.874  1.00                 C  
ATOM    907  O   PRO J 119     -50.738  23.011 -68.531  1.00                 O  
ATOM    908  CB  PRO J 119     -49.266  25.712 -67.475  1.00                 C  
ATOM    909  CD  PRO J 119     -50.239  24.766 -65.504  1.00                 C  
ATOM    910  CG  PRO J 119     -48.951  24.894 -66.268  1.00                 C  
ATOM    911  N   GLU J 120     -50.745  24.581 -70.142  1.00                 N  
ATOM    912  CA  GLU J 120     -50.823  23.654 -71.264  1.00                 C  
ATOM    913  C   GLU J 120     -49.906  22.423 -71.248  1.00                 C  
ATOM    914  O   GLU J 120     -50.312  21.342 -71.680  1.00                 O  
ATOM    915  CB  GLU J 120     -50.540  24.381 -72.580  1.00                 C  
ATOM    916  CD  GLU J 120     -50.430  24.267 -75.101  1.00                 C  
ATOM    917  CG  GLU J 120     -50.657  23.500 -73.813  1.00                 C  
ATOM    918  OE1 GLU J 120     -51.166  25.246 -75.347  1.00                 O  
ATOM    919  OE2 GLU J 120     -49.516  23.890 -75.864  1.00                 O  
ATOM    920  N   ARG J 121     -48.680  22.575 -70.754  1.00                 N  
ATOM    921  CA  ARG J 121     -47.734  21.459 -70.723  1.00                 C  
ATOM    922  C   ARG J 121     -48.248  20.205 -70.005  1.00                 C  
ATOM    923  O   ARG J 121     -47.816  19.088 -70.309  1.00                 O  
ATOM    924  CB  ARG J 121     -46.424  21.886 -70.058  1.00                 C  
ATOM    925  CD  ARG J 121     -44.332  23.270 -70.148  1.00                 C  
ATOM    926  NE  ARG J 121     -43.509  24.179 -70.942  1.00                 N  
ATOM    927  CG  ARG J 121     -45.591  22.849 -70.888  1.00                 C  
ATOM    928  CZ  ARG J 121     -42.437  24.813 -70.479  1.00                 C  
ATOM    929  NH1 ARG J 121     -41.749  25.621 -71.274  1.00                 N  
ATOM    930  NH2 ARG J 121     -42.055  24.639 -69.221  1.00                 N  
ATOM    931  N   TYR J 122     -49.164  20.383 -69.058  1.00                 N  
ATOM    932  CA  TYR J 122     -49.713  19.259 -68.297  1.00                 C  
ATOM    933  C   TYR J 122     -50.943  18.608 -68.923  1.00                 C  
ATOM    934  O   TYR J 122     -51.429  17.590 -68.424  1.00                 O  
ATOM    935  CB  TYR J 122     -50.077  19.700 -66.878  1.00                 C  
ATOM    936  CG  TYR J 122     -48.885  20.091 -66.033  1.00                 C  
ATOM    937  OH  TYR J 122     -45.611  21.182 -63.714  1.00                 O  
ATOM    938  CZ  TYR J 122     -46.694  20.819 -64.481  1.00                 C  
ATOM    939  CD1 TYR J 122     -48.521  21.423 -65.891  1.00                 C  
ATOM    940  CE1 TYR J 122     -47.433  21.790 -65.122  1.00                 C  
ATOM    941  CD2 TYR J 122     -48.129  19.126 -65.380  1.00                 C  
ATOM    942  CE2 TYR J 122     -47.038  19.474 -64.606  1.00                 C  
ATOM    943  N   LEU J 123     -51.441  19.180 -70.014  1.00                 N  
ATOM    944  CA  LEU J 123     -52.652  18.666 -70.635  1.00                 C  
ATOM    945  C   LEU J 123     -52.496  17.791 -71.867  1.00                 C  
ATOM    946  O   LEU J 123     -51.653  18.039 -72.727  1.00                 O  
ATOM    947  CB  LEU J 123     -53.579  19.816 -71.035  1.00                 C  
ATOM    948  CG  LEU J 123     -54.053  20.729 -69.903  1.00                 C  
ATOM    949  CD1 LEU J 123     -54.897  21.870 -70.450  1.00                 C  
ATOM    950  CD2 LEU J 123     -54.840  19.938 -68.868  1.00                 C  
ATOM    951  N   GLU J 124     -53.332  16.762 -71.936  1.00                 N  
ATOM    952  CA  GLU J 124     -53.366  15.874 -73.084  1.00                 C  
ATOM    953  C   GLU J 124     -54.842  15.579 -73.332  1.00                 C  
ATOM    954  O   GLU J 124     -55.625  15.449 -72.396  1.00                 O  
ATOM    955  CB  GLU J 124     -52.543  14.614 -72.811  1.00                 C  
ATOM    956  CD  GLU J 124     -51.578  12.459 -73.709  1.00                 C  
ATOM    957  CG  GLU J 124     -52.463  13.657 -73.989  1.00                 C  
ATOM    958  OE1 GLU J 124     -50.948  12.426 -72.631  1.00                 O  
ATOM    959  OE2 GLU J 124     -51.513  11.554 -74.567  1.00                 O  
ATOM    960  N   LYS J 125     -55.221  15.519 -74.602  1.00                 N  
ATOM    961  CA  LYS J 125     -56.596  15.243 -74.994  1.00                 C  
ATOM    962  C   LYS J 125     -57.040  13.949 -74.313  1.00                 C  
ATOM    963  O   LYS J 125     -56.326  12.949 -74.356  1.00                 O  
ATOM    964  CB  LYS J 125     -56.710  15.145 -76.517  1.00                 C  
ATOM    965  CD  LYS J 125     -59.024  16.051 -76.866  1.00                 C  
ATOM    966  CE  LYS J 125     -60.432  15.744 -77.350  1.00                 C  
ATOM    967  CG  LYS J 125     -58.113  14.843 -77.016  1.00                 C  
ATOM    968  NZ  LYS J 125     -61.149  14.823 -76.425  1.00                 N  
ATOM    969  N   ALA J 126     -58.204  13.971 -73.670  1.00                 N  
ATOM    970  CA  ALA J 126     -58.707  12.784 -72.987  1.00                 C  
ATOM    971  C   ALA J 126     -59.171  11.743 -73.998  1.00                 C  
ATOM    972  O   ALA J 126     -58.971  10.545 -73.801  1.00                 O  
ATOM    973  OXT ALA J 126     -59.753  12.084 -75.027  1.00                 O  
ATOM    974  CB  ALA J 126     -59.843  13.155 -72.046  1.00                 C  
TER
