# Supplementary material for: Large-scale discovery of protein interactions at residue resolution using co-evolution calculated from genomic sequences
Source: Nat Commun. 2021 Mar 2;12:1396. doi: 10.1038/s41467-021-21636-z (PMC7925567; doi:10.1038/s41467-021-21636-z)
Supplement: Supplementary file 12 — Supplementary Data 10 [file 41467_2021_21636_MOESM12_ESM.zip › supplementary/allpdb0203_SCNA_SCNC/SCNC_THITI_2ZZD_L.pdb]

ATOM      1  N   VAL L  24     -37.788  40.991 -26.701  1.00                 N  
ATOM      2  CA  VAL L  24     -38.129  40.798 -28.139  1.00                 C  
ATOM      3  C   VAL L  24     -37.844  39.354 -28.555  1.00                 C  
ATOM      4  O   VAL L  24     -37.002  38.684 -27.951  1.00                 O  
ATOM      5  CB  VAL L  24     -37.354  41.778 -29.039  1.00                 C  
ATOM      6  CG1 VAL L  24     -37.717  43.215 -28.697  1.00                 C  
ATOM      7  CG2 VAL L  24     -35.856  41.556 -28.903  1.00                 C  
ATOM      8  N   SER L  25     -38.545  38.878 -29.581  1.00                 N  
ATOM      9  CA  SER L  25     -38.375  37.503 -30.049  1.00                 C  
ATOM     10  C   SER L  25     -37.339  37.379 -31.159  1.00                 C  
ATOM     11  O   SER L  25     -36.878  38.374 -31.711  1.00                 O  
ATOM     12  CB  SER L  25     -39.708  36.936 -30.542  1.00                 C  
ATOM     13  OG  SER L  25     -40.133  37.588 -31.726  1.00                 O  
ATOM     14  N   ASP L  26     -36.980  36.139 -31.480  1.00                 N  
ATOM     15  CA  ASP L  26     -36.015  35.882 -32.539  1.00                 C  
ATOM     16  C   ASP L  26     -36.564  36.388 -33.871  1.00                 C  
ATOM     17  O   ASP L  26     -35.806  36.777 -34.756  1.00                 O  
ATOM     18  CB  ASP L  26     -35.690  34.389 -32.617  1.00                 C  
ATOM     19  CG  ASP L  26     -34.844  33.916 -31.451  1.00                 C  
ATOM     20  OD1 ASP L  26     -34.285  34.773 -30.736  1.00                 O  
ATOM     21  OD2 ASP L  26     -34.739  32.687 -31.254  1.00                 O  
ATOM     22  N   PHE L  27     -37.886  36.374 -34.015  1.00                 N  
ATOM     23  CA  PHE L  27     -38.513  36.849 -35.245  1.00                 C  
ATOM     24  C   PHE L  27     -38.386  38.363 -35.379  1.00                 C  
ATOM     25  O   PHE L  27     -38.177  38.882 -36.471  1.00                 O  
ATOM     26  CB  PHE L  27     -39.987  36.441 -35.287  1.00                 C  
ATOM     27  CG  PHE L  27     -40.692  36.846 -36.550  1.00                 C  
ATOM     28  CZ  PHE L  27     -42.000  37.600 -38.884  1.00                 C  
ATOM     29  CD1 PHE L  27     -40.459  36.172 -37.737  1.00                 C  
ATOM     30  CE1 PHE L  27     -41.108  36.545 -38.899  1.00                 C  
ATOM     31  CD2 PHE L  27     -41.588  37.900 -36.552  1.00                 C  
ATOM     32  CE2 PHE L  27     -42.237  38.273 -37.714  1.00                 C  
ATOM     33  N   GLU L  28     -38.519  39.075 -34.267  1.00                 N  
ATOM     34  CA  GLU L  28     -38.416  40.529 -34.302  1.00                 C  
ATOM     35  C   GLU L  28     -36.973  40.954 -34.563  1.00                 C  
ATOM     36  O   GLU L  28     -36.724  41.926 -35.278  1.00                 O  
ATOM     37  CB  GLU L  28     -38.923  41.134 -32.991  1.00                 C  
ATOM     38  CD  GLU L  28     -40.879  41.552 -31.449  1.00                 C  
ATOM     39  CG  GLU L  28     -40.423  40.996 -32.783  1.00                 C  
ATOM     40  OE1 GLU L  28     -40.534  40.955 -30.407  1.00                 O  
ATOM     41  OE2 GLU L  28     -41.582  42.584 -31.445  1.00                 O  
ATOM     42  N   ILE L  29     -36.026  40.212 -34.000  1.00                 N  
ATOM     43  CA  ILE L  29     -34.609  40.494 -34.202  1.00                 C  
ATOM     44  C   ILE L  29     -34.271  40.310 -35.687  1.00                 C  
ATOM     45  O   ILE L  29     -33.627  41.158 -36.305  1.00                 O  
ATOM     46  CB  ILE L  29     -33.723  39.596 -33.318  1.00                 C  
ATOM     47  CD1 ILE L  29     -33.307  38.945 -30.889  1.00                 C  
ATOM     48  CG1 ILE L  29     -33.903  39.957 -31.842  1.00                 C  
ATOM     49  CG2 ILE L  29     -32.269  39.691 -33.752  1.00                 C  
ATOM     50  N   LEU L  30     -34.717  39.194 -36.258  1.00                 N  
ATOM     51  CA  LEU L  30     -34.444  38.908 -37.661  1.00                 C  
ATOM     52  C   LEU L  30     -35.159  39.871 -38.613  1.00                 C  
ATOM     53  O   LEU L  30     -34.603  40.251 -39.644  1.00                 O  
ATOM     54  CB  LEU L  30     -34.847  37.472 -38.003  1.00                 C  
ATOM     55  CG  LEU L  30     -34.008  36.363 -37.365  1.00                 C  
ATOM     56  CD1 LEU L  30     -34.619  34.998 -37.646  1.00                 C  
ATOM     57  CD2 LEU L  30     -32.574  36.414 -37.869  1.00                 C  
ATOM     58  N   GLU L  31     -36.385  40.264 -38.276  1.00                 N  
ATOM     59  CA  GLU L  31     -37.136  41.178 -39.132  1.00                 C  
ATOM     60  C   GLU L  31     -36.358  42.494 -39.237  1.00                 C  
ATOM     61  O   GLU L  31     -36.156  43.022 -40.336  1.00                 O  
ATOM     62  CB  GLU L  31     -38.543  41.401 -38.573  1.00                 C  
ATOM     63  CD  GLU L  31     -40.806  42.487 -38.856  1.00                 C  
ATOM     64  CG  GLU L  31     -39.410  42.315 -39.424  1.00                 C  
ATOM     65  OE1 GLU L  31     -41.087  41.910 -37.785  1.00                 O  
ATOM     66  OE2 GLU L  31     -41.618  43.200 -39.483  1.00                 O  
ATOM     67  N   MET L  32     -35.907  43.008 -38.094  1.00                 N  
ATOM     68  CA  MET L  32     -35.139  44.249 -38.068  1.00                 C  
ATOM     69  C   MET L  32     -33.861  44.113 -38.890  1.00                 C  
ATOM     70  O   MET L  32     -33.503  45.013 -39.652  1.00                 O  
ATOM     71  CB  MET L  32     -34.803  44.641 -36.628  1.00                 C  
ATOM     72  SD  MET L  32     -35.595  45.381 -34.078  1.00                 S  
ATOM     73  CE  MET L  32     -34.590  46.857 -34.217  1.00                 C  
ATOM     74  CG  MET L  32     -36.004  45.083 -35.808  1.00                 C  
ATOM     75  N   ALA L  33     -33.170  42.988 -38.727  1.00                 N  
ATOM     76  CA  ALA L  33     -31.926  42.744 -39.451  1.00                 C  
ATOM     77  C   ALA L  33     -32.143  42.742 -40.962  1.00                 C  
ATOM     78  O   ALA L  33     -31.421  43.401 -41.711  1.00                 O  
ATOM     79  CB  ALA L  33     -31.310  41.423 -39.017  1.00                 C  
ATOM     80  N   VAL L  34     -33.138  41.984 -41.408  1.00                 N  
ATOM     81  CA  VAL L  34     -33.442  41.896 -42.830  1.00                 C  
ATOM     82  C   VAL L  34     -33.827  43.255 -43.416  1.00                 C  
ATOM     83  O   VAL L  34     -33.339  43.643 -44.483  1.00                 O  
ATOM     84  CB  VAL L  34     -34.570  40.884 -43.104  1.00                 C  
ATOM     85  CG1 VAL L  34     -35.018  40.966 -44.556  1.00                 C  
ATOM     86  CG2 VAL L  34     -34.116  39.474 -42.762  1.00                 C  
ATOM     87  N   ARG L  35     -34.707  43.974 -42.727  1.00                 N  
ATOM     88  CA  ARG L  35     -35.144  45.280 -43.209  1.00                 C  
ATOM     89  C   ARG L  35     -33.993  46.282 -43.283  1.00                 C  
ATOM     90  O   ARG L  35     -33.839  46.974 -44.290  1.00                 O  
ATOM     91  CB  ARG L  35     -36.251  45.839 -42.313  1.00                 C  
ATOM     92  CD  ARG L  35     -37.969  47.621 -41.896  1.00                 C  
ATOM     93  NE  ARG L  35     -39.079  46.672 -41.861  1.00                 N  
ATOM     94  CG  ARG L  35     -36.845  47.149 -42.804  1.00                 C  
ATOM     95  CZ  ARG L  35     -39.362  45.890 -40.824  1.00                 C  
ATOM     96  NH1 ARG L  35     -40.392  45.057 -40.882  1.00                 N  
ATOM     97  NH2 ARG L  35     -38.613  45.944 -39.730  1.00                 N  
ATOM     98  N   GLU L  36     -33.176  46.362 -42.235  1.00                 N  
ATOM     99  CA  GLU L  36     -32.063  47.307 -42.263  1.00                 C  
ATOM    100  C   GLU L  36     -31.055  46.970 -43.359  1.00                 C  
ATOM    101  O   GLU L  36     -30.542  47.863 -44.029  1.00                 O  
ATOM    102  CB  GLU L  36     -31.355  47.341 -40.907  1.00                 C  
ATOM    103  CD  GLU L  36     -31.469  47.935 -38.455  1.00                 C  
ATOM    104  CG  GLU L  36     -32.169  47.988 -39.798  1.00                 C  
ATOM    105  OE1 GLU L  36     -30.442  47.232 -38.347  1.00                 O  
ATOM    106  OE2 GLU L  36     -31.947  48.597 -37.509  1.00                 O  
ATOM    107  N   LEU L  37     -30.779  45.685 -43.557  1.00                 N  
ATOM    108  CA  LEU L  37     -29.838  45.281 -44.596  1.00                 C  
ATOM    109  C   LEU L  37     -30.379  45.599 -45.989  1.00                 C  
ATOM    110  O   LEU L  37     -29.647  46.090 -46.847  1.00                 O  
ATOM    111  CB  LEU L  37     -29.526  43.787 -44.485  1.00                 C  
ATOM    112  CG  LEU L  37     -28.727  43.351 -43.255  1.00                 C  
ATOM    113  CD1 LEU L  37     -28.639  41.835 -43.181  1.00                 C  
ATOM    114  CD2 LEU L  37     -27.334  43.961 -43.275  1.00                 C  
ATOM    115  N   ALA L  38     -31.660  45.325 -46.211  1.00                 N  
ATOM    116  CA  ALA L  38     -32.277  45.590 -47.509  1.00                 C  
ATOM    117  C   ALA L  38     -32.177  47.077 -47.846  1.00                 C  
ATOM    118  O   ALA L  38     -31.868  47.453 -48.982  1.00                 O  
ATOM    119  CB  ALA L  38     -33.729  45.137 -47.508  1.00                 C  
ATOM    120  N   ILE L  39     -32.441  47.920 -46.854  1.00                 N  
ATOM    121  CA  ILE L  39     -32.384  49.363 -47.047  1.00                 C  
ATOM    122  C   ILE L  39     -30.941  49.841 -47.228  1.00                 C  
ATOM    123  O   ILE L  39     -30.665  50.679 -48.090  1.00                 O  
ATOM    124  CB  ILE L  39     -33.039  50.116 -45.874  1.00                 C  
ATOM    125  CD1 ILE L  39     -35.227  50.331 -44.583  1.00                 C  
ATOM    126  CG1 ILE L  39     -34.546  49.852 -45.847  1.00                 C  
ATOM    127  CG2 ILE L  39     -32.725  51.602 -45.953  1.00                 C  
ATOM    128  N   GLU L  40     -30.026  49.305 -46.424  1.00                 N  
ATOM    129  CA  GLU L  40     -28.616  49.677 -46.522  1.00                 C  
ATOM    130  C   GLU L  40     -28.055  49.363 -47.908  1.00                 C  
ATOM    131  O   GLU L  40     -27.244  50.119 -48.447  1.00                 O  
ATOM    132  CB  GLU L  40     -27.796  48.956 -45.450  1.00                 C  
ATOM    133  CD  GLU L  40     -27.287  48.658 -42.994  1.00                 C  
ATOM    134  CG  GLU L  40     -28.058  49.446 -44.035  1.00                 C  
ATOM    135  OE1 GLU L  40     -26.699  47.615 -43.353  1.00                 O  
ATOM    136  OE2 GLU L  40     -27.270  49.083 -41.820  1.00                 O  
ATOM    137  N   LYS L  41     -28.495  48.246 -48.483  1.00                 N  
ATOM    138  CA  LYS L  41     -28.029  47.825 -49.800  1.00                 C  
ATOM    139  C   LYS L  41     -28.818  48.452 -50.946  1.00                 C  
ATOM    140  O   LYS L  41     -28.576  48.142 -52.113  1.00                 O  
ATOM    141  CB  LYS L  41     -28.092  46.302 -49.929  1.00                 C  
ATOM    142  CD  LYS L  41     -27.257  44.056 -49.183  1.00                 C  
ATOM    143  CE  LYS L  41     -26.305  43.315 -48.257  1.00                 C  
ATOM    144  CG  LYS L  41     -27.146  45.561 -48.999  1.00                 C  
ATOM    145  NZ  LYS L  41     -26.428  41.838 -48.401  1.00                 N  
ATOM    146  N   GLY L  42     -29.761  49.328 -50.614  1.00                 N  
ATOM    147  CA  GLY L  42     -30.548  49.994 -51.640  1.00                 C  
ATOM    148  C   GLY L  42     -31.521  49.121 -52.413  1.00                 C  
ATOM    149  O   GLY L  42     -31.880  49.448 -53.547  1.00                 O  
ATOM    150  N   LEU L  43     -31.951  48.013 -51.816  1.00                 N  
ATOM    151  CA  LEU L  43     -32.898  47.119 -52.481  1.00                 C  
ATOM    152  C   LEU L  43     -34.266  47.805 -52.503  1.00                 C  
ATOM    153  O   LEU L  43     -34.965  47.791 -53.518  1.00                 O  
ATOM    154  CB  LEU L  43     -32.955  45.769 -51.764  1.00                 C  
ATOM    155  CG  LEU L  43     -33.920  44.733 -52.344  1.00                 C  
ATOM    156  CD1 LEU L  43     -33.549  44.398 -53.780  1.00                 C  
ATOM    157  CD2 LEU L  43     -33.930  43.472 -51.492  1.00                 C  
ATOM    158  N   PHE L  44     -34.649  48.380 -51.369  1.00                 N  
ATOM    159  CA  PHE L  44     -35.868  49.174 -51.268  1.00                 C  
ATOM    160  C   PHE L  44     -35.575  50.205 -50.191  1.00                 C  
ATOM    161  O   PHE L  44     -34.632  50.044 -49.416  1.00                 O  
ATOM    162  CB  PHE L  44     -37.065  48.279 -50.941  1.00                 C  
ATOM    163  CG  PHE L  44     -36.975  47.614 -49.597  1.00                 C  
ATOM    164  CZ  PHE L  44     -36.806  46.379 -47.113  1.00                 C  
ATOM    165  CD1 PHE L  44     -37.532  48.206 -48.477  1.00                 C  
ATOM    166  CE1 PHE L  44     -37.450  47.595 -47.240  1.00                 C  
ATOM    167  CD2 PHE L  44     -36.334  46.397 -49.452  1.00                 C  
ATOM    168  CE2 PHE L  44     -36.251  45.785 -48.216  1.00                 C  
ATOM    169  N   SER L  45     -36.348  51.282 -50.165  1.00                 N  
ATOM    170  CA  SER L  45     -36.112  52.345 -49.200  1.00                 C  
ATOM    171  C   SER L  45     -37.050  52.284 -48.011  1.00                 C  
ATOM    172  O   SER L  45     -38.045  51.563 -48.022  1.00                 O  
ATOM    173  CB  SER L  45     -36.242  53.715 -49.869  1.00                 C  
ATOM    174  OG  SER L  45     -37.581  53.967 -50.259  1.00                 O  
ATOM    175  N   ALA L  46     -36.718  53.052 -46.979  1.00                 N  
ATOM    176  CA  ALA L  46     -37.554  53.111 -45.797  1.00                 C  
ATOM    177  C   ALA L  46     -38.919  53.637 -46.240  1.00                 C  
ATOM    178  O   ALA L  46     -39.957  53.190 -45.752  1.00                 O  
ATOM    179  CB  ALA L  46     -36.912  53.993 -44.737  1.00                 C  
ATOM    180  N   GLU L  47     -38.918  54.587 -47.170  1.00                 N  
ATOM    181  CA  GLU L  47     -40.175  55.145 -47.653  1.00                 C  
ATOM    182  C   GLU L  47     -40.992  54.079 -48.395  1.00                 C  
ATOM    183  O   GLU L  47     -42.213  54.035 -48.260  1.00                 O  
ATOM    184  CB  GLU L  47     -39.913  56.344 -48.566  1.00                 C  
ATOM    185  CD  GLU L  47     -41.986  57.654 -47.958  1.00                 C  
ATOM    186  CG  GLU L  47     -41.174  57.025 -49.074  1.00                 C  
ATOM    187  OE1 GLU L  47     -41.416  57.897 -46.874  1.00                 O  
ATOM    188  OE2 GLU L  47     -43.191  57.903 -48.169  1.00                 O  
ATOM    189  N   ASP L  48     -40.329  53.216 -49.164  1.00                 N  
ATOM    190  CA  ASP L  48     -41.037  52.150 -49.886  1.00                 C  
ATOM    191  C   ASP L  48     -41.782  51.261 -48.894  1.00                 C  
ATOM    192  O   ASP L  48     -42.948  50.906 -49.100  1.00                 O  
ATOM    193  CB  ASP L  48     -40.056  51.327 -50.723  1.00                 C  
ATOM    194  CG  ASP L  48     -39.535  52.088 -51.926  1.00                 C  
ATOM    195  OD1 ASP L  48     -40.323  52.835 -52.543  1.00                 O  
ATOM    196  OD2 ASP L  48     -38.339  51.937 -52.252  1.00                 O  
ATOM    197  N   HIS L  49     -41.089  50.881 -47.825  1.00                 N  
ATOM    198  CA  HIS L  49     -41.671  50.012 -46.805  1.00                 C  
ATOM    199  C   HIS L  49     -42.895  50.672 -46.178  1.00                 C  
ATOM    200  O   HIS L  49     -43.915  50.020 -45.965  1.00                 O  
ATOM    201  CB  HIS L  49     -40.634  49.678 -45.730  1.00                 C  
ATOM    202  CG  HIS L  49     -41.142  48.754 -44.668  1.00                 C  
ATOM    203  ND1 HIS L  49     -41.387  47.418 -44.898  1.00                 N  
ATOM    204  CE1 HIS L  49     -41.832  46.852 -43.762  1.00                 C  
ATOM    205  CD2 HIS L  49     -41.501  48.885 -43.263  1.00                 C  
ATOM    206  NE2 HIS L  49     -41.903  47.727 -42.777  1.00                 N  
ATOM    207  N   ARG L  50     -42.801  51.967 -45.891  1.00                 N  
ATOM    208  CA  ARG L  50     -43.932  52.675 -45.308  1.00                 C  
ATOM    209  C   ARG L  50     -45.066  52.774 -46.323  1.00                 C  
ATOM    210  O   ARG L  50     -46.239  52.651 -45.967  1.00                 O  
ATOM    211  CB  ARG L  50     -43.507  54.067 -44.836  1.00                 C  
ATOM    212  CD  ARG L  50     -42.454  55.450 -43.026  1.00                 C  
ATOM    213  NE  ARG L  50     -41.814  56.379 -43.954  1.00                 N  
ATOM    214  CG  ARG L  50     -42.596  54.058 -43.619  1.00                 C  
ATOM    215  CZ  ARG L  50     -40.499  56.547 -44.055  1.00                 C  
ATOM    216  NH1 ARG L  50     -40.006  57.414 -44.928  1.00                 N  
ATOM    217  NH2 ARG L  50     -39.680  55.847 -43.281  1.00                 N  
ATOM    218  N   VAL L  51     -44.712  52.988 -47.586  1.00                 N  
ATOM    219  CA  VAL L  51     -45.707  53.084 -48.648  1.00                 C  
ATOM    220  C   VAL L  51     -46.496  51.781 -48.738  1.00                 C  
ATOM    221  O   VAL L  51     -47.720  51.802 -48.886  1.00                 O  
ATOM    222  CB  VAL L  51     -45.055  53.414 -50.004  1.00                 C  
ATOM    223  CG1 VAL L  51     -46.075  53.300 -51.127  1.00                 C  
ATOM    224  CG2 VAL L  51     -44.441  54.805 -49.975  1.00                 C  
ATOM    225  N   TRP L  52     -45.809  50.645 -48.632  1.00                 N  
ATOM    226  CA  TRP L  52     -46.515  49.375 -48.719  1.00                 C  
ATOM    227  C   TRP L  52     -47.397  49.117 -47.506  1.00                 C  
ATOM    228  O   TRP L  52     -48.525  48.640 -47.643  1.00                 O  
ATOM    229  CB  TRP L  52     -45.524  48.221 -48.880  1.00                 C  
ATOM    230  CG  TRP L  52     -46.180  46.880 -49.008  1.00                 C  
ATOM    231  CD1 TRP L  52     -46.638  46.298 -50.154  1.00                 C  
ATOM    232  NE1 TRP L  52     -47.178  45.065 -49.877  1.00                 N  
ATOM    233  CD2 TRP L  52     -46.452  45.953 -47.949  1.00                 C  
ATOM    234  CE2 TRP L  52     -47.075  44.833 -48.528  1.00                 C  
ATOM    235  CH2 TRP L  52     -47.248  43.766 -46.429  1.00                 C  
ATOM    236  CZ2 TRP L  52     -47.478  43.731 -47.775  1.00                 C  
ATOM    237  CE3 TRP L  52     -46.228  45.962 -46.569  1.00                 C  
ATOM    238  CZ3 TRP L  52     -46.630  44.868 -45.827  1.00                 C  
ATOM    239  N   LYS L  53     -46.900  49.433 -46.316  1.00                 N  
ATOM    240  CA  LYS L  53     -47.706  49.213 -45.127  1.00                 C  
ATOM    241  C   LYS L  53     -48.949  50.092 -45.185  1.00                 C  
ATOM    242  O   LYS L  53     -50.042  49.654 -44.824  1.00                 O  
ATOM    243  CB  LYS L  53     -46.890  49.502 -43.865  1.00                 C  
ATOM    244  CD  LYS L  53     -46.750  49.481 -41.360  1.00                 C  
ATOM    245  CE  LYS L  53     -47.507  49.249 -40.062  1.00                 C  
ATOM    246  CG  LYS L  53     -47.641  49.249 -42.569  1.00                 C  
ATOM    247  NZ  LYS L  53     -46.646  49.475 -38.869  1.00                 N  
ATOM    248  N   ASP L  54     -48.786  51.325 -45.656  1.00                 N  
ATOM    249  CA  ASP L  54     -49.920  52.238 -45.763  1.00                 C  
ATOM    250  C   ASP L  54     -50.953  51.680 -46.738  1.00                 C  
ATOM    251  O   ASP L  54     -52.159  51.774 -46.498  1.00                 O  
ATOM    252  CB  ASP L  54     -49.451  53.624 -46.210  1.00                 C  
ATOM    253  CG  ASP L  54     -48.694  54.361 -45.123  1.00                 C  
ATOM    254  OD1 ASP L  54     -48.764  53.930 -43.953  1.00                 O  
ATOM    255  OD2 ASP L  54     -48.029  55.370 -45.441  1.00                 O  
ATOM    256  N   TYR L  55     -50.480  51.108 -47.842  1.00                 N  
ATOM    257  CA  TYR L  55     -51.378  50.526 -48.835  1.00                 C  
ATOM    258  C   TYR L  55     -52.184  49.390 -48.208  1.00                 C  
ATOM    259  O   TYR L  55     -53.410  49.341 -48.331  1.00                 O  
ATOM    260  CB  TYR L  55     -50.586  50.024 -50.044  1.00                 C  
ATOM    261  CG  TYR L  55     -51.439  49.357 -51.100  1.00                 C  
ATOM    262  OH  TYR L  55     -53.787  47.537 -54.010  1.00                 O  
ATOM    263  CZ  TYR L  55     -53.009  48.138 -53.046  1.00                 C  
ATOM    264  CD1 TYR L  55     -52.176  50.114 -52.001  1.00                 C  
ATOM    265  CE1 TYR L  55     -52.958  49.513 -52.970  1.00                 C  
ATOM    266  CD2 TYR L  55     -51.503  47.972 -51.192  1.00                 C  
ATOM    267  CE2 TYR L  55     -52.279  47.354 -52.154  1.00                 C  
ATOM    268  N   VAL L  56     -51.493  48.477 -47.535  1.00                 N  
ATOM    269  CA  VAL L  56     -52.161  47.352 -46.896  1.00                 C  
ATOM    270  C   VAL L  56     -53.218  47.856 -45.917  1.00                 C  
ATOM    271  O   VAL L  56     -54.300  47.277 -45.797  1.00                 O  
ATOM    272  CB  VAL L  56     -51.156  46.436 -46.173  1.00                 C  
ATOM    273  CG1 VAL L  56     -51.889  45.394 -45.341  1.00                 C  
ATOM    274  CG2 VAL L  56     -50.229  45.766 -47.176  1.00                 C  
ATOM    275  N   HIS L  57     -52.911  48.953 -45.232  1.00                 N  
ATOM    276  CA  HIS L  57     -53.847  49.522 -44.268  1.00                 C  
ATOM    277  C   HIS L  57     -55.129  50.027 -44.947  1.00                 C  
ATOM    278  O   HIS L  57     -56.171  50.128 -44.297  1.00                 O  
ATOM    279  CB  HIS L  57     -53.189  50.665 -43.493  1.00                 C  
ATOM    280  CG  HIS L  57     -52.126  50.216 -42.540  1.00                 C  
ATOM    281  ND1 HIS L  57     -51.279  51.095 -41.901  1.00                 N  
ATOM    282  CE1 HIS L  57     -50.439  50.400 -41.114  1.00                 C  
ATOM    283  CD2 HIS L  57     -51.669  48.934 -42.023  1.00                 C  
ATOM    284  NE2 HIS L  57     -50.667  49.102 -41.182  1.00                 N  
ATOM    285  N   THR L  58     -55.063  50.339 -46.240  1.00                 N  
ATOM    286  CA  THR L  58     -56.247  50.821 -46.947  1.00                 C  
ATOM    287  C   THR L  58     -57.125  49.679 -47.434  1.00                 C  
ATOM    288  O   THR L  58     -58.247  49.904 -47.880  1.00                 O  
ATOM    289  CB  THR L  58     -55.866  51.704 -48.150  1.00                 C  
ATOM    290  OG1 THR L  58     -55.080  50.942 -49.075  1.00                 O  
ATOM    291  CG2 THR L  58     -55.051  52.904 -47.693  1.00                 C  
ATOM    292  N   LEU L  59     -56.617  48.455 -47.352  1.00                 N  
ATOM    293  CA  LEU L  59     -57.370  47.300 -47.825  1.00                 C  
ATOM    294  C   LEU L  59     -58.413  46.784 -46.846  1.00                 C  
ATOM    295  O   LEU L  59     -58.295  46.962 -45.634  1.00                 O  
ATOM    296  CB  LEU L  59     -56.424  46.148 -48.168  1.00                 C  
ATOM    297  CG  LEU L  59     -55.423  46.406 -49.296  1.00                 C  
ATOM    298  CD1 LEU L  59     -54.477  45.225 -49.456  1.00                 C  
ATOM    299  CD2 LEU L  59     -56.146  46.685 -50.604  1.00                 C  
ATOM    300  N   GLY L  60     -59.436  46.138 -47.397  1.00                 N  
ATOM    301  CA  GLY L  60     -60.508  45.591 -46.590  1.00                 C  
ATOM    302  C   GLY L  60     -61.508  44.876 -47.477  1.00                 C  
ATOM    303  O   GLY L  60     -61.379  44.904 -48.701  1.00                 O  
ATOM    304  N   PRO L  61     -62.524  44.230 -46.890  1.00                 N  
ATOM    305  CA  PRO L  61     -63.537  43.503 -47.656  1.00                 C  
ATOM    306  C   PRO L  61     -64.663  44.325 -48.295  1.00                 C  
ATOM    307  O   PRO L  61     -65.421  43.801 -49.100  1.00                 O  
ATOM    308  CB  PRO L  61     -64.150  42.539 -46.638  1.00                 C  
ATOM    309  CD  PRO L  61     -62.727  43.995 -45.379  1.00                 C  
ATOM    310  CG  PRO L  61     -64.033  43.251 -45.332  1.00                 C  
ATOM    311  N   LEU L  62     -64.763  45.605 -47.951  1.00                 N  
ATOM    312  CA  LEU L  62     -65.835  46.447 -48.485  1.00                 C  
ATOM    313  C   LEU L  62     -65.966  46.567 -50.009  1.00                 C  
ATOM    314  O   LEU L  62     -67.072  46.477 -50.540  1.00                 O  
ATOM    315  CB  LEU L  62     -65.710  47.876 -47.952  1.00                 C  
ATOM    316  CG  LEU L  62     -66.742  48.883 -48.464  1.00                 C  
ATOM    317  CD1 LEU L  62     -68.148  48.461 -48.066  1.00                 C  
ATOM    318  CD2 LEU L  62     -66.439  50.277 -47.938  1.00                 C  
ATOM    319  N   PRO L  63     -64.850  46.771 -50.737  1.00                 N  
ATOM    320  CA  PRO L  63     -64.981  46.890 -52.197  1.00                 C  
ATOM    321  C   PRO L  63     -65.634  45.650 -52.812  1.00                 C  
ATOM    322  O   PRO L  63     -66.510  45.754 -53.671  1.00                 O  
ATOM    323  CB  PRO L  63     -63.541  47.057 -52.685  1.00                 C  
ATOM    324  CD  PRO L  63     -63.405  47.049 -50.296  1.00                 C  
ATOM    325  CG  PRO L  63     -62.825  47.677 -51.532  1.00                 C  
ATOM    326  N   ALA L  64     -65.195  44.476 -52.366  1.00                 N  
ATOM    327  CA  ALA L  64     -65.738  43.221 -52.871  1.00                 C  
ATOM    328  C   ALA L  64     -67.227  43.097 -52.557  1.00                 C  
ATOM    329  O   ALA L  64     -68.008  42.637 -53.391  1.00                 O  
ATOM    330  CB  ALA L  64     -64.980  42.041 -52.283  1.00                 C  
ATOM    331  N   ALA L  65     -67.617  43.500 -51.351  1.00                 N  
ATOM    332  CA  ALA L  65     -69.015  43.425 -50.947  1.00                 C  
ATOM    333  C   ALA L  65     -69.856  44.363 -51.802  1.00                 C  
ATOM    334  O   ALA L  65     -70.992  44.050 -52.154  1.00                 O  
ATOM    335  CB  ALA L  65     -69.160  43.767 -49.472  1.00                 C  
ATOM    336  N   ARG L  66     -69.291  45.520 -52.131  1.00                 N  
ATOM    337  CA  ARG L  66     -69.998  46.493 -52.951  1.00                 C  
ATOM    338  C   ARG L  66     -70.162  45.959 -54.373  1.00                 C  
ATOM    339  O   ARG L  66     -71.184  46.201 -55.018  1.00                 O  
ATOM    340  CB  ARG L  66     -69.253  47.829 -52.959  1.00                 C  
ATOM    341  CD  ARG L  66     -68.756  49.996 -51.793  1.00                 C  
ATOM    342  NE  ARG L  66     -67.296  49.958 -51.828  1.00                 N  
ATOM    343  CG  ARG L  66     -69.359  48.607 -51.657  1.00                 C  
ATOM    344  CZ  ARG L  66     -66.571  50.148 -52.925  1.00                 C  
ATOM    345  NH1 ARG L  66     -65.247  50.095 -52.862  1.00                 N  
ATOM    346  NH2 ARG L  66     -67.170  50.390 -54.083  1.00                 N  
ATOM    347  N   LEU L  67     -69.160  45.232 -54.863  1.00                 N  
ATOM    348  CA  LEU L  67     -69.238  44.662 -56.204  1.00                 C  
ATOM    349  C   LEU L  67     -70.415  43.690 -56.253  1.00                 C  
ATOM    350  O   LEU L  67     -71.186  43.679 -57.214  1.00                 O  
ATOM    351  CB  LEU L  67     -67.924  43.967 -56.568  1.00                 C  
ATOM    352  CG  LEU L  67     -67.855  43.335 -57.960  1.00                 C  
ATOM    353  CD1 LEU L  67     -68.052  44.388 -59.039  1.00                 C  
ATOM    354  CD2 LEU L  67     -66.530  42.615 -58.158  1.00                 C  
ATOM    355  N   VAL L  68     -70.554  42.879 -55.208  1.00                 N  
ATOM    356  CA  VAL L  68     -71.648  41.918 -55.146  1.00                 C  
ATOM    357  C   VAL L  68     -72.999  42.638 -55.100  1.00                 C  
ATOM    358  O   VAL L  68     -73.917  42.288 -55.843  1.00                 O  
ATOM    359  CB  VAL L  68     -71.509  40.982 -53.931  1.00                 C  
ATOM    360  CG1 VAL L  68     -72.762  40.137 -53.763  1.00                 C  
ATOM    361  CG2 VAL L  68     -70.281  40.096 -54.079  1.00                 C  
ATOM    362  N   ALA L  69     -73.118  43.651 -54.245  1.00                 N  
ATOM    363  CA  ALA L  69     -74.372  44.390 -54.134  1.00                 C  
ATOM    364  C   ALA L  69     -74.743  45.028 -55.472  1.00                 C  
ATOM    365  O   ALA L  69     -75.902  44.983 -55.887  1.00                 O  
ATOM    366  CB  ALA L  69     -74.267  45.453 -53.052  1.00                 C  
ATOM    367  N   LYS L  70     -73.761  45.619 -56.146  1.00                 N  
ATOM    368  CA  LYS L  70     -74.013  46.251 -57.437  1.00                 C  
ATOM    369  C   LYS L  70     -74.471  45.214 -58.462  1.00                 C  
ATOM    370  O   LYS L  70     -75.352  45.485 -59.282  1.00                 O  
ATOM    371  CB  LYS L  70     -72.759  46.973 -57.934  1.00                 C  
ATOM    372  CD  LYS L  70     -71.176  48.908 -57.711  1.00                 C  
ATOM    373  CE  LYS L  70     -70.813  50.146 -56.907  1.00                 C  
ATOM    374  CG  LYS L  70     -72.418  48.233 -57.154  1.00                 C  
ATOM    375  NZ  LYS L  70     -71.834  51.220 -57.049  1.00                 N  
ATOM    376  N   ALA L  71     -73.868  44.028 -58.418  1.00                 N  
ATOM    377  CA  ALA L  71     -74.230  42.964 -59.348  1.00                 C  
ATOM    378  C   ALA L  71     -75.665  42.505 -59.104  1.00                 C  
ATOM    379  O   ALA L  71     -76.392  42.194 -60.047  1.00                 O  
ATOM    380  CB  ALA L  71     -73.268  41.794 -59.215  1.00                 C  
ATOM    381  N   TRP L  72     -76.070  42.451 -57.839  1.00                 N  
ATOM    382  CA  TRP L  72     -77.428  42.036 -57.513  1.00                 C  
ATOM    383  C   TRP L  72     -78.440  43.049 -58.044  1.00                 C  
ATOM    384  O   TRP L  72     -79.565  42.691 -58.388  1.00                 O  
ATOM    385  CB  TRP L  72     -77.588  41.865 -56.001  1.00                 C  
ATOM    386  CG  TRP L  72     -76.875  40.666 -55.454  1.00                 C  
ATOM    387  CD1 TRP L  72     -76.340  39.635 -56.169  1.00                 C  
ATOM    388  NE1 TRP L  72     -75.767  38.717 -55.322  1.00                 N  
ATOM    389  CD2 TRP L  72     -76.621  40.375 -54.074  1.00                 C  
ATOM    390  CE2 TRP L  72     -75.927  39.151 -54.029  1.00                 C  
ATOM    391  CH2 TRP L  72     -75.817  39.228 -51.672  1.00                 C  
ATOM    392  CZ2 TRP L  72     -75.520  38.568 -52.831  1.00                 C  
ATOM    393  CE3 TRP L  72     -76.912  41.029 -52.874  1.00                 C  
ATOM    394  CZ3 TRP L  72     -76.506  40.446 -51.688  1.00                 C  
ATOM    395  N   LEU L  73     -78.042  44.315 -58.113  1.00                 N  
ATOM    396  CA  LEU L  73     -78.952  45.361 -58.572  1.00                 C  
ATOM    397  C   LEU L  73     -78.870  45.717 -60.054  1.00                 C  
ATOM    398  O   LEU L  73     -79.740  46.418 -60.570  1.00                 O  
ATOM    399  CB  LEU L  73     -78.729  46.651 -57.779  1.00                 C  
ATOM    400  CG  LEU L  73     -79.006  46.579 -56.276  1.00                 C  
ATOM    401  CD1 LEU L  73     -78.649  47.894 -55.600  1.00                 C  
ATOM    402  CD2 LEU L  73     -80.462  46.227 -56.013  1.00                 C  
ATOM    403  N   ASP L  74     -77.842  45.228 -60.742  1.00                 N  
ATOM    404  CA  ASP L  74     -77.647  45.531 -62.161  1.00                 C  
ATOM    405  C   ASP L  74     -77.211  44.285 -62.940  1.00                 C  
ATOM    406  O   ASP L  74     -76.045  43.894 -62.890  1.00                 O  
ATOM    407  CB  ASP L  74     -76.613  46.645 -62.334  1.00                 C  
ATOM    408  CG  ASP L  74     -76.428  47.049 -63.783  1.00                 C  
ATOM    409  OD1 ASP L  74     -76.597  46.184 -64.668  1.00                 O  
ATOM    410  OD2 ASP L  74     -76.115  48.232 -64.035  1.00                 O  
ATOM    411  N   PRO L  75     -78.147  43.649 -63.674  1.00                 N  
ATOM    412  CA  PRO L  75     -77.878  42.444 -64.470  1.00                 C  
ATOM    413  C   PRO L  75     -76.722  42.571 -65.456  1.00                 C  
ATOM    414  O   PRO L  75     -75.972  41.620 -65.669  1.00                 O  
ATOM    415  CB  PRO L  75     -79.184  42.203 -65.229  1.00                 C  
ATOM    416  CD  PRO L  75     -79.673  44.001 -63.727  1.00                 C  
ATOM    417  CG  PRO L  75     -80.244  42.749 -64.332  1.00                 C  
ATOM    418  N   GLU L  76     -76.589  43.744 -66.068  1.00                 N  
ATOM    419  CA  GLU L  76     -75.509  43.977 -67.019  1.00                 C  
ATOM    420  C   GLU L  76     -74.172  43.962 -66.286  1.00                 C  
ATOM    421  O   GLU L  76     -73.193  43.396 -66.779  1.00                 O  
ATOM    422  CB  GLU L  76     -75.716  45.305 -67.750  1.00                 C  
ATOM    423  CD  GLU L  76     -77.107  46.656 -69.369  1.00                 C  
ATOM    424  CG  GLU L  76     -76.896  45.308 -68.709  1.00                 C  
ATOM    425  OE1 GLU L  76     -76.460  47.635 -68.941  1.00                 O  
ATOM    426  OE2 GLU L  76     -77.919  46.734 -70.314  1.00                 O  
ATOM    427  N   TYR L  77     -74.126  44.585 -65.112  1.00                 N  
ATOM    428  CA  TYR L  77     -72.889  44.612 -64.342  1.00                 C  
ATOM    429  C   TYR L  77     -72.561  43.204 -63.854  1.00                 C  
ATOM    430  O   TYR L  77     -71.398  42.812 -63.823  1.00                 O  
ATOM    431  CB  TYR L  77     -73.011  45.583 -63.166  1.00                 C  
ATOM    432  CG  TYR L  77     -73.045  47.039 -63.575  1.00                 C  
ATOM    433  OH  TYR L  77     -73.132  51.037 -64.714  1.00                 O  
ATOM    434  CZ  TYR L  77     -73.104  49.714 -64.336  1.00                 C  
ATOM    435  CD1 TYR L  77     -72.693  47.424 -64.862  1.00                 C  
ATOM    436  CE1 TYR L  77     -72.721  48.752 -65.245  1.00                 C  
ATOM    437  CD2 TYR L  77     -73.428  48.022 -62.672  1.00                 C  
ATOM    438  CE2 TYR L  77     -73.462  49.355 -63.037  1.00                 C  
ATOM    439  N   LYS L  78     -73.582  42.439 -63.472  1.00                 N  
ATOM    440  CA  LYS L  78     -73.338  41.078 -63.007  1.00                 C  
ATOM    441  C   LYS L  78     -72.685  40.260 -64.114  1.00                 C  
ATOM    442  O   LYS L  78     -71.778  39.474 -63.860  1.00                 O  
ATOM    443  CB  LYS L  78     -74.644  40.425 -62.551  1.00                 C  
ATOM    444  CD  LYS L  78     -75.797  38.461 -61.496  1.00                 C  
ATOM    445  CE  LYS L  78     -75.634  37.046 -60.966  1.00                 C  
ATOM    446  CG  LYS L  78     -74.476  39.018 -62.001  1.00                 C  
ATOM    447  NZ  LYS L  78     -76.921  36.486 -60.470  1.00                 N  
ATOM    448  N   LYS L  79     -73.150  40.439 -65.347  1.00                 N  
ATOM    449  CA  LYS L  79     -72.574  39.707 -66.466  1.00                 C  
ATOM    450  C   LYS L  79     -71.104  40.063 -66.613  1.00                 C  
ATOM    451  O   LYS L  79     -70.273  39.200 -66.881  1.00                 O  
ATOM    452  CB  LYS L  79     -73.338  40.012 -67.756  1.00                 C  
ATOM    453  CD  LYS L  79     -75.442  39.774 -69.103  1.00                 C  
ATOM    454  CE  LYS L  79     -76.845  39.189 -69.147  1.00                 C  
ATOM    455  CG  LYS L  79     -74.735  39.416 -67.806  1.00                 C  
ATOM    456  NZ  LYS L  79     -77.565  39.568 -70.394  1.00                 N  
ATOM    457  N   LEU L  80     -70.793  41.346 -66.452  1.00                 N  
ATOM    458  CA  LEU L  80     -69.418  41.814 -66.564  1.00                 C  
ATOM    459  C   LEU L  80     -68.563  41.179 -65.467  1.00                 C  
ATOM    460  O   LEU L  80     -67.429  40.767 -65.716  1.00                 O  
ATOM    461  CB  LEU L  80     -69.363  43.341 -66.479  1.00                 C  
ATOM    462  CG  LEU L  80     -69.954  44.107 -67.664  1.00                 C  
ATOM    463  CD1 LEU L  80     -70.000  45.599 -67.371  1.00                 C  
ATOM    464  CD2 LEU L  80     -69.154  43.841 -68.930  1.00                 C  
ATOM    465  N   CYS L  81     -69.106  41.105 -64.255  1.00                 N  
ATOM    466  CA  CYS L  81     -68.378  40.516 -63.133  1.00                 C  
ATOM    467  C   CYS L  81     -67.973  39.084 -63.454  1.00                 C  
ATOM    468  O   CYS L  81     -66.829  38.677 -63.234  1.00                 O  
ATOM    469  CB  CYS L  81     -69.228  40.558 -61.861  1.00                 C  
ATOM    470  SG  CYS L  81     -69.473  42.216 -61.182  1.00                 S  
ATOM    471  N   ILE L  82     -68.927  38.328 -63.982  1.00                 N  
ATOM    472  CA  ILE L  82     -68.714  36.930 -64.324  1.00                 C  
ATOM    473  C   ILE L  82     -67.724  36.710 -65.467  1.00                 C  
ATOM    474  O   ILE L  82     -66.924  35.777 -65.429  1.00                 O  
ATOM    475  CB  ILE L  82     -70.036  36.232 -64.694  1.00                 C  
ATOM    476  CD1 ILE L  82     -72.361  35.702 -63.792  1.00                 C  
ATOM    477  CG1 ILE L  82     -70.946  36.130 -63.468  1.00                 C  
ATOM    478  CG2 ILE L  82     -69.764  34.869 -65.312  1.00                 C  
ATOM    479  N   GLU L  83     -67.770  37.571 -66.476  1.00                 N  
ATOM    480  CA  GLU L  83     -66.891  37.435 -67.627  1.00                 C  
ATOM    481  C   GLU L  83     -65.528  38.097 -67.490  1.00                 C  
ATOM    482  O   GLU L  83     -64.526  37.564 -67.960  1.00                 O  
ATOM    483  CB  GLU L  83     -67.559  38.001 -68.881  1.00                 C  
ATOM    484  CD  GLU L  83     -69.425  37.819 -70.574  1.00                 C  
ATOM    485  CG  GLU L  83     -68.765  37.206 -69.355  1.00                 C  
ATOM    486  OE1 GLU L  83     -69.056  38.955 -70.941  1.00                 O  
ATOM    487  OE2 GLU L  83     -70.311  37.165 -71.162  1.00                 O  
ATOM    488  N   ASP L  84     -65.493  39.251 -66.833  1.00                 N  
ATOM    489  CA  ASP L  84     -64.259  40.025 -66.712  1.00                 C  
ATOM    490  C   ASP L  84     -64.147  40.681 -65.331  1.00                 C  
ATOM    491  O   ASP L  84     -64.439  41.868 -65.177  1.00                 O  
ATOM    492  CB  ASP L  84     -64.187  41.093 -67.806  1.00                 C  
ATOM    493  CG  ASP L  84     -62.861  41.828 -67.815  1.00                 C  
ATOM    494  OD1 ASP L  84     -61.998  41.508 -66.971  1.00                 O  
ATOM    495  OD2 ASP L  84     -62.685  42.725 -68.667  1.00                 O  
ATOM    496  N   GLY L  85     -63.715  39.910 -64.336  1.00                 N  
ATOM    497  CA  GLY L  85     -63.594  40.432 -62.984  1.00                 C  
ATOM    498  C   GLY L  85     -62.680  41.636 -62.845  1.00                 C  
ATOM    499  O   GLY L  85     -62.931  42.526 -62.027  1.00                 O  
ATOM    500  N   VAL L  86     -61.612  41.662 -63.636  1.00                 N  
ATOM    501  CA  VAL L  86     -60.662  42.767 -63.589  1.00                 C  
ATOM    502  C   VAL L  86     -61.349  44.079 -63.991  1.00                 C  
ATOM    503  O   VAL L  86     -61.191  45.105 -63.323  1.00                 O  
ATOM    504  CB  VAL L  86     -59.446  42.504 -64.496  1.00                 C  
ATOM    505  CG1 VAL L  86     -58.580  43.751 -64.601  1.00                 C  
ATOM    506  CG2 VAL L  86     -58.633  41.330 -63.972  1.00                 C  
ATOM    507  N   GLU L  87     -62.121  44.045 -65.073  1.00                 N  
ATOM    508  CA  GLU L  87     -62.829  45.241 -65.520  1.00                 C  
ATOM    509  C   GLU L  87     -63.932  45.625 -64.524  1.00                 C  
ATOM    510  O   GLU L  87     -64.128  46.804 -64.220  1.00                 O  
ATOM    511  CB  GLU L  87     -63.425  45.022 -66.912  1.00                 C  
ATOM    512  CD  GLU L  87     -63.195  47.403 -67.724  1.00                 C  
ATOM    513  CG  GLU L  87     -64.136  46.239 -67.481  1.00                 C  
ATOM    514  OE1 GLU L  87     -61.971  47.168 -67.816  1.00                 O  
ATOM    515  OE2 GLU L  87     -63.681  48.549 -67.823  1.00                 O  
ATOM    516  N   ALA L  88     -64.647  44.630 -64.006  1.00                 N  
ATOM    517  CA  ALA L  88     -65.719  44.893 -63.055  1.00                 C  
ATOM    518  C   ALA L  88     -65.196  45.542 -61.773  1.00                 C  
ATOM    519  O   ALA L  88     -65.846  46.418 -61.203  1.00                 O  
ATOM    520  CB  ALA L  88     -66.455  43.606 -62.716  1.00                 C  
ATOM    521  N   SER L  89     -64.012  45.124 -61.330  1.00                 N  
ATOM    522  CA  SER L  89     -63.422  45.661 -60.105  1.00                 C  
ATOM    523  C   SER L  89     -63.257  47.180 -60.139  1.00                 C  
ATOM    524  O   SER L  89     -63.313  47.841 -59.102  1.00                 O  
ATOM    525  CB  SER L  89     -62.060  45.016 -59.839  1.00                 C  
ATOM    526  OG  SER L  89     -61.119  45.383 -60.832  1.00                 O  
ATOM    527  N   LYS L  90     -63.051  47.730 -61.330  1.00                 N  
ATOM    528  CA  LYS L  90     -62.873  49.172 -61.472  1.00                 C  
ATOM    529  C   LYS L  90     -64.078  49.958 -60.950  1.00                 C  
ATOM    530  O   LYS L  90     -63.923  51.075 -60.459  1.00                 O  
ATOM    531  CB  LYS L  90     -62.620  49.539 -62.936  1.00                 C  
ATOM    532  CD  LYS L  90     -61.083  49.484 -64.919  1.00                 C  
ATOM    533  CE  LYS L  90     -59.724  49.048 -65.442  1.00                 C  
ATOM    534  CG  LYS L  90     -61.265  49.092 -63.462  1.00                 C  
ATOM    535  NZ  LYS L  90     -59.547  49.389 -66.880  1.00                 N  
ATOM    536  N   ALA L  91     -65.269  49.371 -61.050  1.00                 N  
ATOM    537  CA  ALA L  91     -66.491  50.036 -60.598  1.00                 C  
ATOM    538  C   ALA L  91     -66.515  50.298 -59.094  1.00                 C  
ATOM    539  O   ALA L  91     -67.257  51.163 -58.631  1.00                 O  
ATOM    540  CB  ALA L  91     -67.713  49.213 -60.975  1.00                 C  
ATOM    541  N   VAL L  92     -65.728  49.549 -58.326  1.00                 N  
ATOM    542  CA  VAL L  92     -65.690  49.777 -56.887  1.00                 C  
ATOM    543  C   VAL L  92     -64.365  50.420 -56.475  1.00                 C  
ATOM    544  O   VAL L  92     -63.962  50.359 -55.312  1.00                 O  
ATOM    545  CB  VAL L  92     -65.906  48.470 -56.102  1.00                 C  
ATOM    546  CG1 VAL L  92     -67.291  47.905 -56.380  1.00                 C  
ATOM    547  CG2 VAL L  92     -64.832  47.453 -56.455  1.00                 C  
ATOM    548  N   GLY L  93     -63.692  51.029 -57.448  1.00                 N  
ATOM    549  CA  GLY L  93     -62.446  51.727 -57.174  1.00                 C  
ATOM    550  C   GLY L  93     -61.167  50.926 -57.039  1.00                 C  
ATOM    551  O   GLY L  93     -60.124  51.483 -56.695  1.00                 O  
ATOM    552  N   VAL L  94     -61.226  49.627 -57.296  1.00                 N  
ATOM    553  CA  VAL L  94     -60.028  48.814 -57.180  1.00                 C  
ATOM    554  C   VAL L  94     -59.562  48.383 -58.562  1.00                 C  
ATOM    555  O   VAL L  94     -60.119  47.466 -59.165  1.00                 O  
ATOM    556  CB  VAL L  94     -60.265  47.585 -56.283  1.00                 C  
ATOM    557  CG1 VAL L  94     -58.999  46.748 -56.182  1.00                 C  
ATOM    558  CG2 VAL L  94     -60.735  48.015 -54.902  1.00                 C  
ATOM    559  N   ASN L  95     -58.549  49.078 -59.074  1.00                 N  
ATOM    560  CA  ASN L  95     -57.983  48.755 -60.382  1.00                 C  
ATOM    561  C   ASN L  95     -56.812  47.844 -60.052  1.00                 C  
ATOM    562  O   ASN L  95     -55.821  48.289 -59.480  1.00                 O  
ATOM    563  CB  ASN L  95     -57.602  50.033 -61.132  1.00                 C  
ATOM    564  CG  ASN L  95     -57.070  49.756 -62.524  1.00                 C  
ATOM    565  OD1 ASN L  95     -56.421  48.736 -62.759  1.00                 O  
ATOM    566  ND2 ASN L  95     -57.342  50.665 -63.452  1.00                 N  
ATOM    567  N   TRP L  96     -56.926  46.568 -60.409  1.00                 N  
ATOM    568  CA  TRP L  96     -55.879  45.606 -60.090  1.00                 C  
ATOM    569  C   TRP L  96     -54.487  45.934 -60.609  1.00                 C  
ATOM    570  O   TRP L  96     -53.489  45.465 -60.058  1.00                 O  
ATOM    571  CB  TRP L  96     -56.247  44.218 -60.619  1.00                 C  
ATOM    572  CG  TRP L  96     -57.389  43.581 -59.889  1.00                 C  
ATOM    573  CD1 TRP L  96     -58.720  43.767 -60.127  1.00                 C  
ATOM    574  NE1 TRP L  96     -59.468  43.015 -59.254  1.00                 N  
ATOM    575  CD2 TRP L  96     -57.301  42.655 -58.799  1.00                 C  
ATOM    576  CE2 TRP L  96     -58.617  42.322 -58.429  1.00                 C  
ATOM    577  CH2 TRP L  96     -57.841  40.882 -56.726  1.00                 C  
ATOM    578  CZ2 TRP L  96     -58.900  41.435 -57.391  1.00                 C  
ATOM    579  CE3 TRP L  96     -56.238  42.074 -58.101  1.00                 C  
ATOM    580  CZ3 TRP L  96     -56.523  41.195 -57.074  1.00                 C  
ATOM    581  N   VAL L  97     -54.411  46.753 -61.648  1.00                 N  
ATOM    582  CA  VAL L  97     -53.120  47.127 -62.197  1.00                 C  
ATOM    583  C   VAL L  97     -52.589  48.429 -61.589  1.00                 C  
ATOM    584  O   VAL L  97     -51.455  48.484 -61.111  1.00                 O  
ATOM    585  CB  VAL L  97     -53.178  47.271 -63.729  1.00                 C  
ATOM    586  CG1 VAL L  97     -51.853  47.788 -64.267  1.00                 C  
ATOM    587  CG2 VAL L  97     -53.537  45.942 -64.376  1.00                 C  
ATOM    588  N   THR L  98     -53.424  49.464 -61.581  1.00                 N  
ATOM    589  CA  THR L  98     -53.010  50.782 -61.095  1.00                 C  
ATOM    590  C   THR L  98     -53.261  51.189 -59.643  1.00                 C  
ATOM    591  O   THR L  98     -52.719  52.200 -59.197  1.00                 O  
ATOM    592  CB  THR L  98     -53.655  51.914 -61.916  1.00                 C  
ATOM    593  OG1 THR L  98     -55.080  51.849 -61.788  1.00                 O  
ATOM    594  CG2 THR L  98     -53.292  51.779 -63.387  1.00                 C  
ATOM    595  N   SER L  99     -54.074  50.446 -58.899  1.00                 N  
ATOM    596  CA  SER L  99     -54.315  50.827 -57.506  1.00                 C  
ATOM    597  C   SER L  99     -53.124  50.540 -56.588  1.00                 C  
ATOM    598  O   SER L  99     -52.809  51.341 -55.705  1.00                 O  
ATOM    599  CB  SER L  99     -55.549  50.106 -56.959  1.00                 C  
ATOM    600  OG  SER L  99     -56.726  50.535 -57.622  1.00                 O  
ATOM    601  N   PRO L 100     -52.447  49.393 -56.775  1.00                 N  
ATOM    602  CA  PRO L 100     -51.296  49.084 -55.916  1.00                 C  
ATOM    603  C   PRO L 100     -50.125  50.024 -56.233  1.00                 C  
ATOM    604  O   PRO L 100     -50.017  50.527 -57.351  1.00                 O  
ATOM    605  CB  PRO L 100     -50.964  47.629 -56.251  1.00                 C  
ATOM    606  CD  PRO L 100     -52.695  48.299 -57.762  1.00                 C  
ATOM    607  CG  PRO L 100     -51.466  47.442 -57.644  1.00                 C  
ATOM    608  N   PRO L 101     -49.220  50.250 -55.264  1.00                 N  
ATOM    609  CA  PRO L 101     -48.062  51.136 -55.447  1.00                 C  
ATOM    610  C   PRO L 101     -47.175  50.829 -56.655  1.00                 C  
ATOM    611  O   PRO L 101     -46.567  51.727 -57.232  1.00                 O  
ATOM    612  CB  PRO L 101     -47.252  50.957 -54.161  1.00                 C  
ATOM    613  CD  PRO L 101     -49.264  49.706 -53.820  1.00                 C  
ATOM    614  CG  PRO L 101     -48.266  50.593 -53.129  1.00                 C  
ATOM    615  N   THR L 102     -47.103  49.556 -57.031  1.00                 N  
ATOM    616  CA  THR L 102     -46.271  49.114 -58.150  1.00                 C  
ATOM    617  C   THR L 102     -46.721  49.621 -59.514  1.00                 C  
ATOM    618  O   THR L 102     -45.902  49.824 -60.413  1.00                 O  
ATOM    619  CB  THR L 102     -46.201  47.578 -58.229  1.00                 C  
ATOM    620  OG1 THR L 102     -47.520  47.045 -58.401  1.00                 O  
ATOM    621  CG2 THR L 102     -45.609  47.005 -56.951  1.00                 C  
ATOM    622  N   GLN L 103     -48.029  49.791 -59.661  1.00                 N  
ATOM    623  CA  GLN L 103     -48.649  50.197 -60.914  1.00                 C  
ATOM    624  C   GLN L 103     -48.575  49.034 -61.908  1.00                 C  
ATOM    625  O   GLN L 103     -48.676  49.226 -63.121  1.00                 O  
ATOM    626  CB  GLN L 103     -47.963  51.446 -61.472  1.00                 C  
ATOM    627  CD  GLN L 103     -49.438  53.156 -60.341  1.00                 C  
ATOM    628  CG  GLN L 103     -48.023  52.652 -60.548  1.00                 C  
ATOM    629  OE1 GLN L 103     -50.113  53.549 -61.293  1.00                 O  
ATOM    630  NE2 GLN L 103     -49.891  53.148 -59.093  1.00                 N  
ATOM    631  N   PHE L 104     -48.351  47.829 -61.387  1.00                 N  
ATOM    632  CA  PHE L 104     -48.354  46.634 -62.225  1.00                 C  
ATOM    633  C   PHE L 104     -48.993  45.494 -61.445  1.00                 C  
ATOM    634  O   PHE L 104     -48.738  44.316 -61.699  1.00                 O  
ATOM    635  CB  PHE L 104     -46.930  46.282 -62.662  1.00                 C  
ATOM    636  CG  PHE L 104     -46.279  47.337 -63.510  1.00                 C  
ATOM    637  CZ  PHE L 104     -45.076  49.287 -65.084  1.00                 C  
ATOM    638  CD1 PHE L 104     -45.301  48.163 -62.982  1.00                 C  
ATOM    639  CE1 PHE L 104     -44.702  49.134 -63.762  1.00                 C  
ATOM    640  CD2 PHE L 104     -46.642  47.503 -64.834  1.00                 C  
ATOM    641  CE2 PHE L 104     -46.043  48.474 -65.614  1.00                 C  
ATOM    642  N   GLY L 105     -49.873  45.881 -60.523  1.00                 N  
ATOM    643  CA  GLY L 105     -50.561  44.931 -59.670  1.00                 C  
ATOM    644  C   GLY L 105     -49.632  44.551 -58.533  1.00                 C  
ATOM    645  O   GLY L 105     -48.422  44.762 -58.637  1.00                 O  
ATOM    646  N   THR L 106     -50.162  44.015 -57.439  1.00                 N  
ATOM    647  CA  THR L 106     -49.274  43.622 -56.355  1.00                 C  
ATOM    648  C   THR L 106     -48.436  42.466 -56.887  1.00                 C  
ATOM    649  O   THR L 106     -48.895  41.685 -57.722  1.00                 O  
ATOM    650  CB  THR L 106     -50.064  43.229 -55.093  1.00                 C  
ATOM    651  OG1 THR L 106     -50.935  42.132 -55.394  1.00                 O  
ATOM    652  CG2 THR L 106     -50.905  44.398 -54.605  1.00                 C  
ATOM    653  N   PRO L 107     -47.185  42.350 -56.429  1.00                 N  
ATOM    654  CA  PRO L 107     -46.334  41.259 -56.905  1.00                 C  
ATOM    655  C   PRO L 107     -46.926  39.879 -56.639  1.00                 C  
ATOM    656  O   PRO L 107     -46.798  38.973 -57.466  1.00                 O  
ATOM    657  CB  PRO L 107     -45.027  41.444 -56.131  1.00                 C  
ATOM    658  CD  PRO L 107     -46.392  43.317 -55.531  1.00                 C  
ATOM    659  CG  PRO L 107     -44.977  42.904 -55.826  1.00                 C  
ATOM    660  N   SER L 108     -47.580  39.729 -55.490  1.00                 N  
ATOM    661  CA  SER L 108     -48.132  38.438 -55.091  1.00                 C  
ATOM    662  C   SER L 108     -49.584  38.109 -55.426  1.00                 C  
ATOM    663  O   SER L 108     -49.946  36.931 -55.432  1.00                 O  
ATOM    664  CB  SER L 108     -48.009  38.247 -53.578  1.00                 C  
ATOM    665  OG  SER L 108     -48.827  39.169 -52.879  1.00                 O  
ATOM    666  N   ASP L 109     -50.416  39.109 -55.716  1.00                 N  
ATOM    667  CA  ASP L 109     -51.824  38.822 -56.019  1.00                 C  
ATOM    668  C   ASP L 109     -52.135  38.896 -57.513  1.00                 C  
ATOM    669  O   ASP L 109     -53.186  38.431 -57.961  1.00                 O  
ATOM    670  CB  ASP L 109     -52.742  39.788 -55.267  1.00                 C  
ATOM    671  CG  ASP L 109     -52.683  39.596 -53.764  1.00                 C  
ATOM    672  OD1 ASP L 109     -52.824  38.442 -53.306  1.00                 O  
ATOM    673  OD2 ASP L 109     -52.495  40.599 -53.044  1.00                 O  
ATOM    674  N   TYR L 110     -51.215  39.483 -58.274  1.00                 N  
ATOM    675  CA  TYR L 110     -51.344  39.614 -59.726  1.00                 C  
ATOM    676  C   TYR L 110     -52.555  40.411 -60.195  1.00                 C  
ATOM    677  O   TYR L 110     -53.186  41.110 -59.403  1.00                 O  
ATOM    678  CB  TYR L 110     -51.403  38.235 -60.385  1.00                 C  
ATOM    679  CG  TYR L 110     -50.180  37.382 -60.133  1.00                 C  
ATOM    680  OH  TYR L 110     -46.826  35.027 -59.428  1.00                 O  
ATOM    681  CZ  TYR L 110     -47.935  35.808 -59.662  1.00                 C  
ATOM    682  CD1 TYR L 110     -50.257  36.245 -59.339  1.00                 C  
ATOM    683  CE1 TYR L 110     -49.145  35.460 -59.102  1.00                 C  
ATOM    684  CD2 TYR L 110     -48.952  37.717 -60.689  1.00                 C  
ATOM    685  CE2 TYR L 110     -47.829  36.944 -60.463  1.00                 C  
ATOM    686  N   CYS L 111     -52.879  40.304 -61.483  1.00                 N  
ATOM    687  CA  CYS L 111     -53.986  41.070 -62.052  1.00                 C  
ATOM    688  C   CYS L 111     -55.031  40.251 -62.805  1.00                 C  
ATOM    689  O   CYS L 111     -55.404  40.594 -63.929  1.00                 O  
ATOM    690  CB  CYS L 111     -53.460  42.144 -63.007  1.00                 C  
ATOM    691  SG  CYS L 111     -52.347  43.345 -62.240  1.00                 S  
ATOM    692  N   ASN L 112     -55.516  39.177 -62.193  1.00                 N  
ATOM    693  CA  ASN L 112     -56.537  38.376 -62.845  1.00                 C  
ATOM    694  C   ASN L 112     -57.608  37.911 -61.871  1.00                 C  
ATOM    695  O   ASN L 112     -57.664  36.740 -61.496  1.00                 O  
ATOM    696  CB  ASN L 112     -55.906  37.172 -63.547  1.00                 C  
ATOM    697  CG  ASN L 112     -54.952  37.576 -64.653  1.00                 C  
ATOM    698  OD1 ASN L 112     -55.372  37.867 -65.773  1.00                 O  
ATOM    699  ND2 ASN L 112     -53.661  37.595 -64.341  1.00                 N  
ATOM    700  N   LEU L 113     -58.455  38.848 -61.462  1.00                 N  
ATOM    701  CA  LEU L 113     -59.543  38.540 -60.553  1.00                 C  
ATOM    702  C   LEU L 113     -60.676  37.887 -61.328  1.00                 C  
ATOM    703  O   LEU L 113     -61.044  38.346 -62.409  1.00                 O  
ATOM    704  CB  LEU L 113     -60.022  39.807 -59.842  1.00                 C  
ATOM    705  CG  LEU L 113     -61.156  39.629 -58.831  1.00                 C  
ATOM    706  CD1 LEU L 113     -60.696  38.788 -57.650  1.00                 C  
ATOM    707  CD2 LEU L 113     -61.666  40.980 -58.351  1.00                 C  
ATOM    708  N   ARG L 114     -61.218  36.806 -60.783  1.00                 N  
ATOM    709  CA  ARG L 114     -62.354  36.150 -61.399  1.00                 C  
ATOM    710  C   ARG L 114     -63.437  36.137 -60.330  1.00                 C  
ATOM    711  O   ARG L 114     -63.157  35.895 -59.154  1.00                 O  
ATOM    712  CB  ARG L 114     -61.968  34.750 -61.881  1.00                 C  
ATOM    713  CD  ARG L 114     -60.546  33.320 -63.375  1.00                 C  
ATOM    714  NE  ARG L 114     -61.663  32.656 -64.044  1.00                 N  
ATOM    715  CG  ARG L 114     -60.894  34.739 -62.958  1.00                 C  
ATOM    716  CZ  ARG L 114     -61.689  31.363 -64.350  1.00                 C  
ATOM    717  NH1 ARG L 114     -62.748  30.847 -64.958  1.00                 N  
ATOM    718  NH2 ARG L 114     -60.656  30.589 -64.047  1.00                 N  
ATOM    719  N   VAL L 115     -64.666  36.450 -60.730  1.00                 N  
ATOM    720  CA  VAL L 115     -65.786  36.458 -59.800  1.00                 C  
ATOM    721  C   VAL L 115     -66.617  35.215 -60.079  1.00                 C  
ATOM    722  O   VAL L 115     -67.068  34.999 -61.208  1.00                 O  
ATOM    723  CB  VAL L 115     -66.620  37.746 -59.932  1.00                 C  
ATOM    724  CG1 VAL L 115     -67.804  37.714 -58.978  1.00                 C  
ATOM    725  CG2 VAL L 115     -65.755  38.970 -59.674  1.00                 C  
ATOM    726  N   LEU L 116     -66.801  34.396 -59.049  1.00                 N  
ATOM    727  CA  LEU L 116     -67.559  33.151 -59.167  1.00                 C  
ATOM    728  C   LEU L 116     -69.004  33.363 -58.732  1.00                 C  
ATOM    729  O   LEU L 116     -69.272  33.615 -57.561  1.00                 O  
ATOM    730  CB  LEU L 116     -66.907  32.046 -58.333  1.00                 C  
ATOM    731  CG  LEU L 116     -65.464  31.688 -58.692  1.00                 C  
ATOM    732  CD1 LEU L 116     -64.915  30.642 -57.734  1.00                 C  
ATOM    733  CD2 LEU L 116     -65.374  31.191 -60.127  1.00                 C  
ATOM    734  N   ALA L 117     -69.935  33.235 -59.672  1.00                 N  
ATOM    735  CA  ALA L 117     -71.340  33.463 -59.359  1.00                 C  
ATOM    736  C   ALA L 117     -72.163  32.255 -58.915  1.00                 C  
ATOM    737  O   ALA L 117     -72.419  31.335 -59.698  1.00                 O  
ATOM    738  CB  ALA L 117     -72.059  34.067 -60.556  1.00                 C  
ATOM    739  N   ASP L 118     -72.577  32.273 -57.651  1.00                 N  
ATOM    740  CA  ASP L 118     -73.416  31.217 -57.100  1.00                 C  
ATOM    741  C   ASP L 118     -74.769  31.340 -57.792  1.00                 C  
ATOM    742  O   ASP L 118     -75.090  32.383 -58.369  1.00                 O  
ATOM    743  CB  ASP L 118     -73.518  31.352 -55.579  1.00                 C  
ATOM    744  CG  ASP L 118     -72.221  31.006 -54.875  1.00                 C  
ATOM    745  OD1 ASP L 118     -71.325  30.433 -55.529  1.00                 O  
ATOM    746  OD2 ASP L 118     -72.101  31.307 -53.669  1.00                 O  
ATOM    747  N   SER L 119     -75.555  30.272 -57.729  1.00                 N  
ATOM    748  CA  SER L 119     -76.883  30.256 -58.325  1.00                 C  
ATOM    749  C   SER L 119     -77.687  29.229 -57.541  1.00                 C  
ATOM    750  O   SER L 119     -77.157  28.585 -56.632  1.00                 O  
ATOM    751  CB  SER L 119     -76.797  29.925 -59.816  1.00                 C  
ATOM    752  OG  SER L 119     -76.375  28.587 -60.019  1.00                 O  
ATOM    753  N   PRO L 120     -78.978  29.067 -57.869  1.00                 N  
ATOM    754  CA  PRO L 120     -79.787  28.085 -57.144  1.00                 C  
ATOM    755  C   PRO L 120     -79.239  26.661 -57.278  1.00                 C  
ATOM    756  O   PRO L 120     -79.606  25.776 -56.505  1.00                 O  
ATOM    757  CB  PRO L 120     -81.171  28.200 -57.785  1.00                 C  
ATOM    758  CD  PRO L 120     -79.742  29.710 -58.971  1.00                 C  
ATOM    759  CG  PRO L 120     -80.911  28.779 -59.135  1.00                 C  
ATOM    760  N   THR L 121     -78.363  26.445 -58.256  1.00                 N  
ATOM    761  CA  THR L 121     -77.782  25.122 -58.489  1.00                 C  
ATOM    762  C   THR L 121     -76.262  25.063 -58.350  1.00                 C  
ATOM    763  O   THR L 121     -75.655  24.032 -58.644  1.00                 O  
ATOM    764  CB  THR L 121     -78.139  24.587 -59.888  1.00                 C  
ATOM    765  OG1 THR L 121     -77.648  25.489 -60.887  1.00                 O  
ATOM    766  CG2 THR L 121     -79.647  24.465 -60.043  1.00                 C  
ATOM    767  N   LEU L 122     -75.648  26.150 -57.894  1.00                 N  
ATOM    768  CA  LEU L 122     -74.192  26.194 -57.773  1.00                 C  
ATOM    769  C   LEU L 122     -73.727  27.078 -56.617  1.00                 C  
ATOM    770  O   LEU L 122     -74.175  28.214 -56.477  1.00                 O  
ATOM    771  CB  LEU L 122     -73.561  26.691 -59.075  1.00                 C  
ATOM    772  CG  LEU L 122     -72.036  26.813 -59.086  1.00                 C  
ATOM    773  CD1 LEU L 122     -71.386  25.444 -58.956  1.00                 C  
ATOM    774  CD2 LEU L 122     -71.561  27.506 -60.354  1.00                 C  
ATOM    775  N   LYS L 123     -72.831  26.553 -55.783  1.00                 N  
ATOM    776  CA  LYS L 123     -72.310  27.324 -54.655  1.00                 C  
ATOM    777  C   LYS L 123     -70.798  27.108 -54.574  1.00                 C  
ATOM    778  O   LYS L 123     -70.330  25.971 -54.499  1.00                 O  
ATOM    779  CB  LYS L 123     -73.004  26.909 -53.356  1.00                 C  
ATOM    780  CD  LYS L 123     -72.942  29.097 -52.128  1.00                 C  
ATOM    781  CE  LYS L 123     -72.471  29.821 -50.877  1.00                 C  
ATOM    782  CG  LYS L 123     -72.503  27.642 -52.123  1.00                 C  
ATOM    783  NZ  LYS L 123     -72.854  31.260 -50.891  1.00                 N  
ATOM    784  N   HIS L 124     -70.046  28.210 -54.595  1.00                 N  
ATOM    785  CA  HIS L 124     -68.583  28.166 -54.574  1.00                 C  
ATOM    786  C   HIS L 124     -67.928  28.444 -53.223  1.00                 C  
ATOM    787  O   HIS L 124     -68.470  29.150 -52.378  1.00                 O  
ATOM    788  CB  HIS L 124     -68.002  29.162 -55.580  1.00                 C  
ATOM    789  CG  HIS L 124     -68.293  28.818 -57.007  1.00                 C  
ATOM    790  ND1 HIS L 124     -69.521  29.039 -57.592  1.00                 N  
ATOM    791  CE1 HIS L 124     -69.476  28.630 -58.872  1.00                 C  
ATOM    792  CD2 HIS L 124     -67.540  28.234 -58.108  1.00                 C  
ATOM    793  NE2 HIS L 124     -68.291  28.146 -59.189  1.00                 N  
ATOM    794  N   VAL L 125     -66.735  27.886 -53.044  1.00                 N  
ATOM    795  CA  VAL L 125     -65.925  28.142 -51.856  1.00                 C  
ATOM    796  C   VAL L 125     -64.482  28.079 -52.351  1.00                 C  
ATOM    797  O   VAL L 125     -64.131  27.242 -53.194  1.00                 O  
ATOM    798  CB  VAL L 125     -66.229  27.129 -50.737  1.00                 C  
ATOM    799  CG1 VAL L 125     -65.895  25.716 -51.192  1.00                 C  
ATOM    800  CG2 VAL L 125     -65.456  27.482 -49.475  1.00                 C  
ATOM    801  N   VAL L 126     -63.654  28.977 -51.823  1.00                 N  
ATOM    802  CA  VAL L 126     -62.272  29.123 -52.266  1.00                 C  
ATOM    803  C   VAL L 126     -61.179  28.751 -51.263  1.00                 C  
ATOM    804  O   VAL L 126     -61.349  28.889 -50.052  1.00                 O  
ATOM    805  CB  VAL L 126     -61.974  30.564 -52.720  1.00                 C  
ATOM    806  CG1 VAL L 126     -62.844  30.937 -53.911  1.00                 C  
ATOM    807  CG2 VAL L 126     -62.188  31.539 -51.573  1.00                 C  
ATOM    808  N   VAL L 127     -60.047  28.305 -51.800  1.00                 N  
ATOM    809  CA  VAL L 127     -58.883  27.925 -51.007  1.00                 C  
ATOM    810  C   VAL L 127     -57.647  28.009 -51.903  1.00                 C  
ATOM    811  O   VAL L 127     -57.761  28.092 -53.127  1.00                 O  
ATOM    812  CB  VAL L 127     -59.045  26.517 -50.405  1.00                 C  
ATOM    813  CG1 VAL L 127     -59.087  25.468 -51.507  1.00                 C  
ATOM    814  CG2 VAL L 127     -57.919  26.222 -49.427  1.00                 C  
ATOM    815  N   CYS L 128     -56.471  28.035 -51.284  1.00                 N  
ATOM    816  CA  CYS L 128     -55.214  28.002 -52.021  1.00                 C  
ATOM    817  C   CYS L 128     -54.511  26.835 -51.348  1.00                 C  
ATOM    818  O   CYS L 128     -53.852  27.015 -50.323  1.00                 O  
ATOM    819  CB  CYS L 128     -54.494  29.348 -51.913  1.00                 C  
ATOM    820  SG  CYS L 128     -52.948  29.445 -52.846  1.00                 S  
ATOM    821  N   THR L 129     -54.658  25.634 -51.901  1.00                 N  
ATOM    822  CA  THR L 129     -54.036  24.481 -51.264  1.00                 C  
ATOM    823  C   THR L 129     -52.516  24.570 -51.181  1.00                 C  
ATOM    824  O   THR L 129     -51.920  24.021 -50.256  1.00                 O  
ATOM    825  CB  THR L 129     -54.394  23.172 -51.992  1.00                 C  
ATOM    826  OG1 THR L 129     -55.812  22.971 -51.949  1.00                 O  
ATOM    827  CG2 THR L 129     -53.714  21.987 -51.324  1.00                 C  
ATOM    828  N   LEU L 130     -51.889  25.260 -52.131  1.00                 N  
ATOM    829  CA  LEU L 130     -50.433  25.377 -52.132  1.00                 C  
ATOM    830  C   LEU L 130     -49.905  26.406 -51.137  1.00                 C  
ATOM    831  O   LEU L 130     -48.732  26.365 -50.766  1.00                 O  
ATOM    832  CB  LEU L 130     -49.925  25.737 -53.530  1.00                 C  
ATOM    833  CG  LEU L 130     -50.263  24.750 -54.649  1.00                 C  
ATOM    834  CD1 LEU L 130     -49.755  25.262 -55.988  1.00                 C  
ATOM    835  CD2 LEU L 130     -49.677  23.379 -54.351  1.00                 C  
ATOM    836  N   SER L 132     -51.719  30.369 -49.644  1.00                 N  
ATOM    837  CA  SER L 132     -52.719  31.240 -49.042  1.00                 C  
ATOM    838  C   SER L 132     -53.216  32.292 -50.014  1.00                 C  
ATOM    839  O   SER L 132     -53.797  33.305 -49.615  1.00                 O  
ATOM    840  CB  SER L 132     -52.155  31.921 -47.794  1.00                 C  
ATOM    841  OG  SER L 132     -51.079  32.782 -48.124  1.00                 O  
ATOM    842  N   TYR L 134     -54.920  34.812 -52.125  1.00                 N  
ATOM    843  CA  TYR L 134     -56.163  35.478 -51.767  1.00                 C  
ATOM    844  C   TYR L 134     -56.264  36.797 -52.546  1.00                 C  
ATOM    845  O   TYR L 134     -55.245  37.418 -52.850  1.00                 O  
ATOM    846  CB  TYR L 134     -56.226  35.719 -50.257  1.00                 C  
ATOM    847  CG  TYR L 134     -55.152  36.649 -49.740  1.00                 C  
ATOM    848  OH  TYR L 134     -52.206  39.219 -48.322  1.00                 O  
ATOM    849  CZ  TYR L 134     -53.180  38.367 -48.791  1.00                 C  
ATOM    850  CD1 TYR L 134     -55.341  38.025 -49.740  1.00                 C  
ATOM    851  CE1 TYR L 134     -54.365  38.882 -49.269  1.00                 C  
ATOM    852  CD2 TYR L 134     -53.951  36.148 -49.254  1.00                 C  
ATOM    853  CE2 TYR L 134     -52.963  36.990 -48.780  1.00                 C  
ATOM    854  N   PRO L 135     -57.492  37.243 -52.869  1.00                 N  
ATOM    855  CA  PRO L 135     -57.665  38.495 -53.618  1.00                 C  
ATOM    856  C   PRO L 135     -57.484  39.742 -52.752  1.00                 C  
ATOM    857  O   PRO L 135     -58.395  40.558 -52.625  1.00                 O  
ATOM    858  CB  PRO L 135     -59.096  38.412 -54.152  1.00                 C  
ATOM    859  CD  PRO L 135     -58.888  36.608 -52.593  1.00                 C  
ATOM    860  CG  PRO L 135     -59.841  37.650 -53.108  1.00                 C  
ATOM    861  N   ARG L 136     -56.293  39.894 -52.182  1.00                 N  
ATOM    862  CA  ARG L 136     -55.995  41.019 -51.294  1.00                 C  
ATOM    863  C   ARG L 136     -56.402  42.432 -51.754  1.00                 C  
ATOM    864  O   ARG L 136     -56.973  43.192 -50.972  1.00                 O  
ATOM    865  CB  ARG L 136     -54.496  41.082 -50.993  1.00                 C  
ATOM    866  CD  ARG L 136     -52.595  42.246 -49.841  1.00                 C  
ATOM    867  NE  ARG L 136     -52.081  41.030 -49.216  1.00                 N  
ATOM    868  CG  ARG L 136     -54.101  42.194 -50.035  1.00                 C  
ATOM    869  CZ  ARG L 136     -50.813  40.637 -49.277  1.00                 C  
ATOM    870  NH1 ARG L 136     -50.436  39.516 -48.678  1.00                 N  
ATOM    871  NH2 ARG L 136     -49.924  41.367 -49.937  1.00                 N  
ATOM    872  N   PRO L 137     -56.120  42.805 -53.018  1.00                 N  
ATOM    873  CA  PRO L 137     -56.500  44.154 -53.460  1.00                 C  
ATOM    874  C   PRO L 137     -57.959  44.546 -53.256  1.00                 C  
ATOM    875  O   PRO L 137     -58.255  45.704 -52.964  1.00                 O  
ATOM    876  CB  PRO L 137     -56.183  44.156 -54.957  1.00                 C  
ATOM    877  CD  PRO L 137     -55.333  42.067 -54.154  1.00                 C  
ATOM    878  CG  PRO L 137     -55.046  43.201 -55.099  1.00                 C  
ATOM    879  N   ILE L 138     -58.867  43.587 -53.405  1.00                 N  
ATOM    880  CA  ILE L 138     -60.290  43.872 -53.278  1.00                 C  
ATOM    881  C   ILE L 138     -60.922  43.309 -52.002  1.00                 C  
ATOM    882  O   ILE L 138     -62.046  43.673 -51.654  1.00                 O  
ATOM    883  CB  ILE L 138     -61.082  43.339 -54.486  1.00                 C  
ATOM    884  CD1 ILE L 138     -63.184  43.769 -55.864  1.00                 C  
ATOM    885  CG1 ILE L 138     -62.457  44.007 -54.559  1.00                 C  
ATOM    886  CG2 ILE L 138     -61.190  41.823 -54.426  1.00                 C  
ATOM    887  N   LEU L 139     -60.190  42.453 -51.290  1.00                 N  
ATOM    888  CA  LEU L 139     -60.730  41.815 -50.094  1.00                 C  
ATOM    889  C   LEU L 139     -59.973  42.020 -48.777  1.00                 C  
ATOM    890  O   LEU L 139     -60.532  41.798 -47.705  1.00                 O  
ATOM    891  CB  LEU L 139     -60.844  40.303 -50.299  1.00                 C  
ATOM    892  CG  LEU L 139     -61.423  39.503 -49.130  1.00                 C  
ATOM    893  CD1 LEU L 139     -62.838  39.961 -48.812  1.00                 C  
ATOM    894  CD2 LEU L 139     -61.406  38.013 -49.438  1.00                 C  
ATOM    895  N   GLY L 140     -58.709  42.428 -48.847  1.00                 N  
ATOM    896  CA  GLY L 140     -57.937  42.613 -47.628  1.00                 C  
ATOM    897  C   GLY L 140     -57.025  41.426 -47.346  1.00                 C  
ATOM    898  O   GLY L 140     -56.816  40.588 -48.219  1.00                 O  
ATOM    899  N   GLN L 141     -56.492  41.347 -46.128  1.00                 N  
ATOM    900  CA  GLN L 141     -55.584  40.263 -45.740  1.00                 C  
ATOM    901  C   GLN L 141     -56.375  38.974 -45.447  1.00                 C  
ATOM    902  O   GLN L 141     -57.535  39.024 -45.033  1.00                 O  
ATOM    903  CB  GLN L 141     -54.756  40.669 -44.519  1.00                 C  
ATOM    904  CD  GLN L 141     -52.807  41.628 -45.809  1.00                 C  
ATOM    905  CG  GLN L 141     -53.862  41.877 -44.750  1.00                 C  
ATOM    906  OE1 GLN L 141     -52.046  40.664 -45.727  1.00                 O  
ATOM    907  NE2 GLN L 141     -52.759  42.499 -46.811  1.00                 N  
ATOM    908  N   SER L 142     -55.749  37.824 -45.684  1.00                 N  
ATOM    909  CA  SER L 142     -56.393  36.526 -45.469  1.00                 C  
ATOM    910  C   SER L 142     -56.541  36.137 -43.997  1.00                 C  
ATOM    911  O   SER L 142     -55.734  36.536 -43.158  1.00                 O  
ATOM    912  CB  SER L 142     -55.619  35.418 -46.186  1.00                 C  
ATOM    913  OG  SER L 142     -54.339  35.233 -45.607  1.00                 O  
ATOM    914  N   PRO L 143     -57.584  35.352 -43.667  1.00                 N  
ATOM    915  CA  PRO L 143     -57.812  34.915 -42.283  1.00                 C  
ATOM    916  C   PRO L 143     -56.744  33.892 -41.903  1.00                 C  
ATOM    917  O   PRO L 143     -56.214  33.197 -42.767  1.00                 O  
ATOM    918  CB  PRO L 143     -59.216  34.309 -42.313  1.00                 C  
ATOM    919  CD  PRO L 143     -58.739  35.062 -44.534  1.00                 C  
ATOM    920  CG  PRO L 143     -59.848  34.889 -43.534  1.00                 C  
ATOM    921  N   GLU L 144     -56.441  33.792 -40.615  1.00                 N  
ATOM    922  CA  GLU L 144     -55.445  32.835 -40.150  1.00                 C  
ATOM    923  C   GLU L 144     -55.802  31.399 -40.559  1.00                 C  
ATOM    924  O   GLU L 144     -54.938  30.650 -41.028  1.00                 O  
ATOM    925  CB  GLU L 144     -55.292  32.917 -38.630  1.00                 C  
ATOM    926  CD  GLU L 144     -54.558  34.271 -36.628  1.00                 C  
ATOM    927  CG  GLU L 144     -54.623  34.191 -38.141  1.00                 C  
ATOM    928  OE1 GLU L 144     -55.200  33.433 -35.961  1.00                 O  
ATOM    929  OE2 GLU L 144     -53.867  35.173 -36.111  1.00                 O  
ATOM    930  N   TRP L 145     -57.068  31.017 -40.390  1.00                 N  
ATOM    931  CA  TRP L 145     -57.504  29.660 -40.730  1.00                 C  
ATOM    932  C   TRP L 145     -57.418  29.326 -42.216  1.00                 C  
ATOM    933  O   TRP L 145     -57.226  28.167 -42.586  1.00                 O  
ATOM    934  CB  TRP L 145     -58.944  29.428 -40.268  1.00                 C  
ATOM    935  CG  TRP L 145     -59.086  29.317 -38.780  1.00                 C  
ATOM    936  CD1 TRP L 145     -59.625  30.245 -37.937  1.00                 C  
ATOM    937  NE1 TRP L 145     -59.583  29.790 -36.641  1.00                 N  
ATOM    938  CD2 TRP L 145     -58.681  28.215 -37.960  1.00                 C  
ATOM    939  CE2 TRP L 145     -59.006  28.544 -36.631  1.00                 C  
ATOM    940  CH2 TRP L 145     -58.155  26.486 -35.846  1.00                 C  
ATOM    941  CZ2 TRP L 145     -58.747  27.685 -35.564  1.00                 C  
ATOM    942  CE3 TRP L 145     -58.076  26.981 -38.219  1.00                 C  
ATOM    943  CZ3 TRP L 145     -57.821  26.133 -37.158  1.00                 C  
ATOM    944  N   TYR L 146     -57.564  30.340 -43.063  1.00                 N  
ATOM    945  CA  TYR L 146     -57.495  30.158 -44.509  1.00                 C  
ATOM    946  C   TYR L 146     -56.085  29.709 -44.904  1.00                 C  
ATOM    947  O   TYR L 146     -55.902  28.986 -45.886  1.00                 O  
ATOM    948  CB  TYR L 146     -57.878  31.452 -45.231  1.00                 C  
ATOM    949  CG  TYR L 146     -57.869  31.338 -46.738  1.00                 C  
ATOM    950  OH  TYR L 146     -57.859  31.016 -50.884  1.00                 O  
ATOM    951  CZ  TYR L 146     -57.861  31.123 -49.512  1.00                 C  
ATOM    952  CD1 TYR L 146     -58.920  30.728 -47.412  1.00                 C  
ATOM    953  CE1 TYR L 146     -58.920  30.619 -48.789  1.00                 C  
ATOM    954  CD2 TYR L 146     -56.810  31.840 -47.483  1.00                 C  
ATOM    955  CE2 TYR L 146     -56.793  31.740 -48.862  1.00                 C  
ATOM    956  N   ARG L 147     -55.095  30.135 -44.121  1.00                 N  
ATOM    957  CA  ARG L 147     -53.690  29.805 -44.365  1.00                 C  
ATOM    958  C   ARG L 147     -53.278  28.477 -43.740  1.00                 C  
ATOM    959  O   ARG L 147     -52.169  27.995 -43.979  1.00                 O  
ATOM    960  CB  ARG L 147     -52.779  30.914 -43.834  1.00                 C  
ATOM    961  CD  ARG L 147     -51.834  33.217 -44.149  1.00                 C  
ATOM    962  NE  ARG L 147     -51.974  33.605 -42.747  1.00                 N  
ATOM    963  CG  ARG L 147     -52.910  32.233 -44.578  1.00                 C  
ATOM    964  CZ  ARG L 147     -52.738  34.606 -42.322  1.00                 C  
ATOM    965  NH1 ARG L 147     -52.804  34.886 -41.028  1.00                 N  
ATOM    966  NH2 ARG L 147     -53.435  35.324 -43.192  1.00                 N  
ATOM    967  N   SER L 148     -54.153  27.893 -42.931  1.00                 N  
ATOM    968  CA  SER L 148     -53.800  26.667 -42.226  1.00                 C  
ATOM    969  C   SER L 148     -53.663  25.412 -43.067  1.00                 C  
ATOM    970  O   SER L 148     -54.407  25.194 -44.023  1.00                 O  
ATOM    971  CB  SER L 148     -54.827  26.363 -41.133  1.00                 C  
ATOM    972  OG  SER L 148     -54.535  25.136 -40.486  1.00                 O  
ATOM    973  N   PRO L 149     -52.672  24.577 -42.733  1.00                 N  
ATOM    974  CA  PRO L 149     -52.465  23.331 -43.468  1.00                 C  
ATOM    975  C   PRO L 149     -53.776  22.545 -43.446  1.00                 C  
ATOM    976  O   PRO L 149     -54.139  21.880 -44.416  1.00                 O  
ATOM    977  CB  PRO L 149     -51.341  22.631 -42.701  1.00                 C  
ATOM    978  CD  PRO L 149     -51.525  24.789 -41.683  1.00                 C  
ATOM    979  CG  PRO L 149     -50.536  23.745 -42.119  1.00                 C  
ATOM    980  N   ASN L 150     -54.495  22.652 -42.332  1.00                 N  
ATOM    981  CA  ASN L 150     -55.756  21.935 -42.157  1.00                 C  
ATOM    982  C   ASN L 150     -56.819  22.268 -43.203  1.00                 C  
ATOM    983  O   ASN L 150     -57.386  21.374 -43.831  1.00                 O  
ATOM    984  CB  ASN L 150     -56.333  22.198 -40.764  1.00                 C  
ATOM    985  CG  ASN L 150     -57.591  21.396 -40.494  1.00                 C  
ATOM    986  OD1 ASN L 150     -57.563  20.165 -40.482  1.00                 O  
ATOM    987  ND2 ASN L 150     -58.700  22.093 -40.277  1.00                 N  
ATOM    988  N   TYR L 151     -57.091  23.556 -43.377  1.00                 N  
ATOM    989  CA  TYR L 151     -58.081  24.020 -44.344  1.00                 C  
ATOM    990  C   TYR L 151     -57.610  23.667 -45.760  1.00                 C  
ATOM    991  O   TYR L 151     -58.396  23.263 -46.620  1.00                 O  
ATOM    992  CB  TYR L 151     -58.307  25.526 -44.199  1.00                 C  
ATOM    993  CG  TYR L 151     -59.325  26.089 -45.165  1.00                 C  
ATOM    994  OH  TYR L 151     -62.139  27.630 -47.810  1.00                 O  
ATOM    995  CZ  TYR L 151     -61.206  27.121 -46.936  1.00                 C  
ATOM    996  CD1 TYR L 151     -60.686  25.933 -44.934  1.00                 C  
ATOM    997  CE1 TYR L 151     -61.624  26.444 -45.811  1.00                 C  
ATOM    998  CD2 TYR L 151     -58.923  26.774 -46.304  1.00                 C  
ATOM    999  CE2 TYR L 151     -59.847  27.292 -47.192  1.00                 C  
ATOM   1000  N   ARG L 152     -56.311  23.816 -45.981  1.00                 N  
ATOM   1001  CA  ARG L 152     -55.704  23.543 -47.274  1.00                 C  
ATOM   1002  C   ARG L 152     -55.714  22.056 -47.643  1.00                 C  
ATOM   1003  O   ARG L 152     -55.750  21.705 -48.825  1.00                 O  
ATOM   1004  CB  ARG L 152     -54.262  24.054 -47.308  1.00                 C  
ATOM   1005  CD  ARG L 152     -52.684  26.005 -47.335  1.00                 C  
ATOM   1006  NE  ARG L 152     -51.984  25.689 -46.093  1.00                 N  
ATOM   1007  CG  ARG L 152     -54.140  25.569 -47.295  1.00                 C  
ATOM   1008  CZ  ARG L 152     -50.669  25.787 -45.931  1.00                 C  
ATOM   1009  NH1 ARG L 152     -50.119  25.477 -44.764  1.00                 N  
ATOM   1010  NH2 ARG L 152     -49.906  26.195 -46.936  1.00                 N  
ATOM   1011  N   ARG L 153     -55.684  21.185 -46.640  1.00                 N  
ATOM   1012  CA  ARG L 153     -55.722  19.746 -46.888  1.00                 C  
ATOM   1013  C   ARG L 153     -57.152  19.252 -47.117  1.00                 C  
ATOM   1014  O   ARG L 153     -57.428  18.516 -48.069  1.00                 O  
ATOM   1015  CB  ARG L 153     -55.090  18.984 -45.721  1.00                 C  
ATOM   1016  CD  ARG L 153     -54.416  16.785 -44.718  1.00                 C  
ATOM   1017  NE  ARG L 153     -55.189  16.978 -43.493  1.00                 N  
ATOM   1018  CG  ARG L 153     -55.057  17.476 -45.910  1.00                 C  
ATOM   1019  CZ  ARG L 153     -56.284  16.291 -43.185  1.00                 C  
ATOM   1020  NH1 ARG L 153     -56.921  16.534 -42.048  1.00                 N  
ATOM   1021  NH2 ARG L 153     -56.739  15.362 -44.014  1.00                 N  
ATOM   1022  N   ARG L 154     -58.059  19.679 -46.241  1.00                 N  
ATOM   1023  CA  ARG L 154     -59.444  19.215 -46.248  1.00                 C  
ATOM   1024  C   ARG L 154     -60.501  19.781 -47.187  1.00                 C  
ATOM   1025  O   ARG L 154     -61.290  19.017 -47.738  1.00                 O  
ATOM   1026  CB  ARG L 154     -60.072  19.383 -44.863  1.00                 C  
ATOM   1027  CD  ARG L 154     -60.129  18.712 -42.445  1.00                 C  
ATOM   1028  NE  ARG L 154     -61.536  18.320 -42.440  1.00                 N  
ATOM   1029  CG  ARG L 154     -59.477  18.477 -43.798  1.00                 C  
ATOM   1030  CZ  ARG L 154     -62.389  18.609 -41.462  1.00                 C  
ATOM   1031  NH1 ARG L 154     -63.651  18.211 -41.544  1.00                 N  
ATOM   1032  NH2 ARG L 154     -61.977  19.296 -40.405  1.00                 N  
ATOM   1033  N   LEU L 155     -60.546  21.094 -47.372  1.00                 N  
ATOM   1034  CA  LEU L 155     -61.597  21.666 -48.213  1.00                 C  
ATOM   1035  C   LEU L 155     -61.766  21.068 -49.611  1.00                 C  
ATOM   1036  O   LEU L 155     -62.893  20.820 -50.040  1.00                 O  
ATOM   1037  CB  LEU L 155     -61.378  23.169 -48.396  1.00                 C  
ATOM   1038  CG  LEU L 155     -62.408  23.905 -49.256  1.00                 C  
ATOM   1039  CD1 LEU L 155     -63.796  23.798 -48.641  1.00                 C  
ATOM   1040  CD2 LEU L 155     -62.018  25.364 -49.431  1.00                 C  
ATOM   1041  N   VAL L 156     -60.674  20.828 -50.332  1.00                 N  
ATOM   1042  CA  VAL L 156     -60.820  20.295 -51.682  1.00                 C  
ATOM   1043  C   VAL L 156     -61.388  18.878 -51.738  1.00                 C  
ATOM   1044  O   VAL L 156     -61.956  18.482 -52.756  1.00                 O  
ATOM   1045  CB  VAL L 156     -59.479  20.301 -52.439  1.00                 C  
ATOM   1046  CG1 VAL L 156     -58.948  21.720 -52.571  1.00                 C  
ATOM   1047  CG2 VAL L 156     -58.465  19.413 -51.735  1.00                 C  
ATOM   1048  N   ARG L 157     -61.261  18.132 -50.643  1.00                 N  
ATOM   1049  CA  ARG L 157     -61.719  16.744 -50.610  1.00                 C  
ATOM   1050  C   ARG L 157     -63.015  16.469 -49.847  1.00                 C  
ATOM   1051  O   ARG L 157     -63.798  15.593 -50.235  1.00                 O  
ATOM   1052  CB  ARG L 157     -60.643  15.839 -50.007  1.00                 C  
ATOM   1053  CD  ARG L 157     -59.867  13.512 -49.477  1.00                 C  
ATOM   1054  NE  ARG L 157     -60.245  12.107 -49.337  1.00                 N  
ATOM   1055  CG  ARG L 157     -61.030  14.370 -49.945  1.00                 C  
ATOM   1056  CZ  ARG L 157     -59.420  11.149 -48.926  1.00                 C  
ATOM   1057  NH1 ARG L 157     -59.852   9.899 -48.829  1.00                 N  
ATOM   1058  NH2 ARG L 157     -58.166  11.444 -48.611  1.00                 N  
ATOM   1059  N   TRP L 158     -63.233  17.202 -48.760  1.00                 N  
ATOM   1060  CA  TRP L 158     -64.428  17.034 -47.939  1.00                 C  
ATOM   1061  C   TRP L 158     -65.067  18.412 -47.760  1.00                 C  
ATOM   1062  O   TRP L 158     -65.293  18.853 -46.637  1.00                 O  
ATOM   1063  CB  TRP L 158     -64.070  16.392 -46.597  1.00                 C  
ATOM   1064  CG  TRP L 158     -63.428  15.045 -46.728  1.00                 C  
ATOM   1065  CD1 TRP L 158     -62.124  14.731 -46.476  1.00                 C  
ATOM   1066  NE1 TRP L 158     -61.905  13.394 -46.709  1.00                 N  
ATOM   1067  CD2 TRP L 158     -64.062  13.829 -47.145  1.00                 C  
ATOM   1068  CE2 TRP L 158     -63.082  12.820 -47.121  1.00                 C  
ATOM   1069  CH2 TRP L 158     -64.639  11.203 -47.851  1.00                 C  
ATOM   1070  CZ2 TRP L 158     -63.360  11.501 -47.473  1.00                 C  
ATOM   1071  CE3 TRP L 158     -65.362  13.497 -47.536  1.00                 C  
ATOM   1072  CZ3 TRP L 158     -65.634  12.187 -47.884  1.00                 C  
ATOM   1073  N   PRO L 159     -65.378  19.104 -48.871  1.00                 N  
ATOM   1074  CA  PRO L 159     -65.981  20.435 -48.748  1.00                 C  
ATOM   1075  C   PRO L 159     -67.287  20.510 -47.975  1.00                 C  
ATOM   1076  O   PRO L 159     -67.496  21.444 -47.204  1.00                 O  
ATOM   1077  CB  PRO L 159     -66.225  20.866 -50.196  1.00                 C  
ATOM   1078  CD  PRO L 159     -65.262  18.676 -50.262  1.00                 C  
ATOM   1079  CG  PRO L 159     -66.221  19.591 -50.971  1.00                 C  
ATOM   1080  N   ARG L 160     -68.176  19.546 -48.168  1.00                 N  
ATOM   1081  CA  ARG L 160     -69.437  19.611 -47.447  1.00                 C  
ATOM   1082  C   ARG L 160     -69.259  19.423 -45.957  1.00                 C  
ATOM   1083  O   ARG L 160     -69.998  20.007 -45.162  1.00                 O  
ATOM   1084  CB  ARG L 160     -70.413  18.559 -47.979  1.00                 C  
ATOM   1085  CD  ARG L 160     -71.857  17.740 -49.861  1.00                 C  
ATOM   1086  NE  ARG L 160     -72.385  18.013 -51.196  1.00                 N  
ATOM   1087  CG  ARG L 160     -70.935  18.848 -49.376  1.00                 C  
ATOM   1088  CZ  ARG L 160     -73.117  17.155 -51.899  1.00                 C  
ATOM   1089  NH1 ARG L 160     -73.554  17.489 -53.105  1.00                 N  
ATOM   1090  NH2 ARG L 160     -73.410  15.964 -51.394  1.00                 N  
ATOM   1091  N   GLN L 161     -68.274  18.620 -45.575  1.00                 N  
ATOM   1092  CA  GLN L 161     -68.017  18.399 -44.164  1.00                 C  
ATOM   1093  C   GLN L 161     -67.386  19.654 -43.553  1.00                 C  
ATOM   1094  O   GLN L 161     -67.793  20.095 -42.480  1.00                 O  
ATOM   1095  CB  GLN L 161     -67.110  17.182 -43.969  1.00                 C  
ATOM   1096  CD  GLN L 161     -65.860  17.555 -41.806  1.00                 C  
ATOM   1097  CG  GLN L 161     -66.938  16.763 -42.518  1.00                 C  
ATOM   1098  OE1 GLN L 161     -64.890  17.995 -42.423  1.00                 O  
ATOM   1099  NE2 GLN L 161     -66.027  17.740 -40.501  1.00                 N  
ATOM   1100  N   VAL L 162     -66.410  20.240 -44.244  1.00                 N  
ATOM   1101  CA  VAL L 162     -65.767  21.448 -43.739  1.00                 C  
ATOM   1102  C   VAL L 162     -66.786  22.581 -43.662  1.00                 C  
ATOM   1103  O   VAL L 162     -66.846  23.303 -42.670  1.00                 O  
ATOM   1104  CB  VAL L 162     -64.569  21.858 -44.615  1.00                 C  
ATOM   1105  CG1 VAL L 162     -64.048  23.225 -44.199  1.00                 C  
ATOM   1106  CG2 VAL L 162     -63.465  20.815 -44.531  1.00                 C  
ATOM   1107  N   LEU L 163     -67.599  22.728 -44.701  1.00                 N  
ATOM   1108  CA  LEU L 163     -68.606  23.783 -44.703  1.00                 C  
ATOM   1109  C   LEU L 163     -69.607  23.591 -43.568  1.00                 C  
ATOM   1110  O   LEU L 163     -70.069  24.561 -42.967  1.00                 O  
ATOM   1111  CB  LEU L 163     -69.337  23.823 -46.046  1.00                 C  
ATOM   1112  CG  LEU L 163     -68.519  24.296 -47.250  1.00                 C  
ATOM   1113  CD1 LEU L 163     -69.306  24.115 -48.539  1.00                 C  
ATOM   1114  CD2 LEU L 163     -68.107  25.751 -47.081  1.00                 C  
ATOM   1115  N   ALA L 164     -69.939  22.339 -43.268  1.00                 N  
ATOM   1116  CA  ALA L 164     -70.877  22.064 -42.186  1.00                 C  
ATOM   1117  C   ALA L 164     -70.282  22.530 -40.863  1.00                 C  
ATOM   1118  O   ALA L 164     -70.992  23.034 -39.993  1.00                 O  
ATOM   1119  CB  ALA L 164     -71.212  20.581 -42.139  1.00                 C  
ATOM   1120  N   GLU L 165     -68.974  22.352 -40.707  1.00                 N  
ATOM   1121  CA  GLU L 165     -68.296  22.782 -39.491  1.00                 C  
ATOM   1122  C   GLU L 165     -68.427  24.300 -39.365  1.00                 C  
ATOM   1123  O   GLU L 165     -68.522  24.835 -38.261  1.00                 O  
ATOM   1124  CB  GLU L 165     -66.828  22.350 -39.514  1.00                 C  
ATOM   1125  CD  GLU L 165     -65.159  20.456 -39.458  1.00                 C  
ATOM   1126  CG  GLU L 165     -66.621  20.850 -39.385  1.00                 C  
ATOM   1127  OE1 GLU L 165     -64.354  21.254 -39.981  1.00                 O  
ATOM   1128  OE2 GLU L 165     -64.818  19.348 -38.992  1.00                 O  
ATOM   1129  N   PHE L 166     -68.432  24.981 -40.507  1.00                 N  
ATOM   1130  CA  PHE L 166     -68.567  26.436 -40.561  1.00                 C  
ATOM   1131  C   PHE L 166     -70.035  26.848 -40.406  1.00                 C  
ATOM   1132  O   PHE L 166     -70.348  28.035 -40.338  1.00                 O  
ATOM   1133  CB  PHE L 166     -67.998  26.979 -41.874  1.00                 C  
ATOM   1134  CG  PHE L 166     -66.503  26.874 -41.975  1.00                 C  
ATOM   1135  CZ  PHE L 166     -63.736  26.686 -42.160  1.00                 C  
ATOM   1136  CD1 PHE L 166     -65.913  25.831 -42.668  1.00                 C  
ATOM   1137  CE1 PHE L 166     -64.538  25.735 -42.762  1.00                 C  
ATOM   1138  CD2 PHE L 166     -65.687  27.818 -41.378  1.00                 C  
ATOM   1139  CE2 PHE L 166     -64.311  27.721 -41.472  1.00                 C  
ATOM   1140  N   GLY L 167     -70.930  25.863 -40.363  1.00                 N  
ATOM   1141  CA  GLY L 167     -72.348  26.155 -40.210  1.00                 C  
ATOM   1142  C   GLY L 167     -73.111  26.355 -41.510  1.00                 C  
ATOM   1143  O   GLY L 167     -74.206  26.920 -41.507  1.00                 O  
ATOM   1144  N   LEU L 168     -72.549  25.886 -42.621  1.00                 N  
ATOM   1145  CA  LEU L 168     -73.193  26.032 -43.924  1.00                 C  
ATOM   1146  C   LEU L 168     -73.484  24.685 -44.575  1.00                 C  
ATOM   1147  O   LEU L 168     -72.606  23.831 -44.681  1.00                 O  
ATOM   1148  CB  LEU L 168     -72.324  26.875 -44.860  1.00                 C  
ATOM   1149  CG  LEU L 168     -72.844  27.057 -46.287  1.00                 C  
ATOM   1150  CD1 LEU L 168     -74.138  27.856 -46.290  1.00                 C  
ATOM   1151  CD2 LEU L 168     -71.799  27.739 -47.157  1.00                 C  
ATOM   1152  N   GLN L 169     -74.725  24.510 -45.012  1.00                 N  
ATOM   1153  CA  GLN L 169     -75.145  23.280 -45.656  1.00                 C  
ATOM   1154  C   GLN L 169     -75.990  23.636 -46.863  1.00                 C  
ATOM   1155  O   GLN L 169     -76.785  24.576 -46.834  1.00                 O  
ATOM   1156  CB  GLN L 169     -75.915  22.396 -44.673  1.00                 C  
ATOM   1157  CD  GLN L 169     -75.267  20.141 -45.608  1.00                 C  
ATOM   1158  CG  GLN L 169     -76.403  21.085 -45.267  1.00                 C  
ATOM   1159  OE1 GLN L 169     -74.454  19.799 -44.750  1.00                 O  
ATOM   1160  NE2 GLN L 169     -75.209  19.716 -46.865  1.00                 N  
ATOM   1161  N   LEU L 170     -75.806  22.889 -47.936  1.00                 N  
ATOM   1162  CA  LEU L 170     -76.574  23.131 -49.137  1.00                 C  
ATOM   1163  C   LEU L 170     -77.242  21.848 -49.578  1.00                 C  
ATOM   1164  O   LEU L 170     -76.764  20.770 -49.255  1.00                 O  
ATOM   1165  CB  LEU L 170     -75.676  23.688 -50.244  1.00                 C  
ATOM   1166  CG  LEU L 170     -75.086  25.079 -50.003  1.00                 C  
ATOM   1167  CD1 LEU L 170     -73.814  24.987 -49.174  1.00                 C  
ATOM   1168  CD2 LEU L 170     -74.808  25.781 -51.323  1.00                 C  
ATOM   1169  N   PRO L 171     -78.349  21.950 -50.337  1.00                 N  
ATOM   1170  CA  PRO L 171     -79.034  20.736 -50.792  1.00                 C  
ATOM   1171  C   PRO L 171     -78.031  19.797 -51.472  1.00                 C  
ATOM   1172  O   PRO L 171     -77.069  20.247 -52.104  1.00                 O  
ATOM   1173  CB  PRO L 171     -80.092  21.252 -51.769  1.00                 C  
ATOM   1174  CD  PRO L 171     -79.040  23.204 -50.868  1.00                 C  
ATOM   1175  CG  PRO L 171     -80.361  22.651 -51.325  1.00                 C  
ATOM   1176  N   SER L 172     -78.264  18.495 -51.363  1.00                 N  
ATOM   1177  CA  SER L 172     -77.356  17.524 -51.954  1.00                 C  
ATOM   1178  C   SER L 172     -77.241  17.614 -53.470  1.00                 C  
ATOM   1179  O   SER L 172     -76.197  17.283 -54.023  1.00                 O  
ATOM   1180  CB  SER L 172     -77.781  16.101 -51.588  1.00                 C  
ATOM   1181  OG  SER L 172     -79.026  15.772 -52.179  1.00                 O  
ATOM   1182  N   GLU L 173     -78.301  18.061 -54.141  1.00                 N  
ATOM   1183  CA  GLU L 173     -78.272  18.168 -55.596  1.00                 C  
ATOM   1184  C   GLU L 173     -77.575  19.430 -56.093  1.00                 C  
ATOM   1185  O   GLU L 173     -77.212  19.524 -57.266  1.00                 O  
ATOM   1186  CB  GLU L 173     -79.692  18.129 -56.165  1.00                 C  
ATOM   1187  CD  GLU L 173     -81.805  16.799 -56.543  1.00                 C  
ATOM   1188  CG  GLU L 173     -80.397  16.795 -55.981  1.00                 C  
ATOM   1189  OE1 GLU L 173     -82.255  17.865 -57.013  1.00                 O  
ATOM   1190  OE2 GLU L 173     -82.460  15.735 -56.514  1.00                 O  
ATOM   1191  N   VAL L 174     -77.400  20.401 -55.204  1.00                 N  
ATOM   1192  CA  VAL L 174     -76.721  21.635 -55.571  1.00                 C  
ATOM   1193  C   VAL L 174     -75.248  21.305 -55.782  1.00                 C  
ATOM   1194  O   VAL L 174     -74.667  20.524 -55.029  1.00                 O  
ATOM   1195  CB  VAL L 174     -76.913  22.725 -54.500  1.00                 C  
ATOM   1196  CG1 VAL L 174     -76.082  23.954 -54.836  1.00                 C  
ATOM   1197  CG2 VAL L 174     -78.383  23.091 -54.369  1.00                 C  
ATOM   1198  N   GLN L 175     -74.652  21.894 -56.811  1.00                 N  
ATOM   1199  CA  GLN L 175     -73.250  21.666 -57.098  1.00                 C  
ATOM   1200  C   GLN L 175     -72.361  22.544 -56.232  1.00                 C  
ATOM   1201  O   GLN L 175     -72.383  23.767 -56.353  1.00                 O  
ATOM   1202  CB  GLN L 175     -72.957  21.922 -58.578  1.00                 C  
ATOM   1203  CD  GLN L 175     -71.073  20.261 -58.841  1.00                 C  
ATOM   1204  CG  GLN L 175     -71.504  21.709 -58.969  1.00                 C  
ATOM   1205  OE1 GLN L 175     -71.680  19.368 -59.433  1.00                 O  
ATOM   1206  NE2 GLN L 175     -70.021  20.024 -58.066  1.00                 N  
ATOM   1207  N   ILE L 176     -71.605  21.931 -55.328  1.00                 N  
ATOM   1208  CA  ILE L 176     -70.673  22.713 -54.534  1.00                 C  
ATOM   1209  C   ILE L 176     -69.401  22.682 -55.369  1.00                 C  
ATOM   1210  O   ILE L 176     -68.939  21.604 -55.752  1.00                 O  
ATOM   1211  CB  ILE L 176     -70.512  22.131 -53.117  1.00                 C  
ATOM   1212  CD1 ILE L 176     -71.843  21.393 -51.072  1.00                 C  
ATOM   1213  CG1 ILE L 176     -71.846  22.173 -52.369  1.00                 C  
ATOM   1214  CG2 ILE L 176     -69.415  22.866 -52.361  1.00                 C  
ATOM   1215  N   ARG L 177     -68.848  23.848 -55.678  1.00                 N  
ATOM   1216  CA  ARG L 177     -67.615  23.888 -56.449  1.00                 C  
ATOM   1217  C   ARG L 177     -66.515  24.517 -55.614  1.00                 C  
ATOM   1218  O   ARG L 177     -66.664  25.636 -55.116  1.00                 O  
ATOM   1219  CB  ARG L 177     -67.823  24.662 -57.752  1.00                 C  
ATOM   1220  CD  ARG L 177     -66.881  25.460 -59.938  1.00                 C  
ATOM   1221  NE  ARG L 177     -65.690  25.587 -60.774  1.00                 N  
ATOM   1222  CG  ARG L 177     -66.586  24.740 -58.632  1.00                 C  
ATOM   1223  CZ  ARG L 177     -65.666  26.204 -61.951  1.00                 C  
ATOM   1224  NH1 ARG L 177     -64.536  26.270 -62.642  1.00                 N  
ATOM   1225  NH2 ARG L 177     -66.772  26.754 -62.434  1.00                 N  
ATOM   1226  N   VAL L 178     -65.423  23.782 -55.435  1.00                 N  
ATOM   1227  CA  VAL L 178     -64.289  24.302 -54.693  1.00                 C  
ATOM   1228  C   VAL L 178     -63.330  24.841 -55.742  1.00                 C  
ATOM   1229  O   VAL L 178     -63.019  24.157 -56.715  1.00                 O  
ATOM   1230  CB  VAL L 178     -63.653  23.219 -53.802  1.00                 C  
ATOM   1231  CG1 VAL L 178     -62.428  23.769 -53.087  1.00                 C  
ATOM   1232  CG2 VAL L 178     -64.667  22.690 -52.800  1.00                 C  
ATOM   1233  N   ALA L 179     -62.884  26.077 -55.554  1.00                 N  
ATOM   1234  CA  ALA L 179     -61.948  26.694 -56.481  1.00                 C  
ATOM   1235  C   ALA L 179     -60.603  26.760 -55.776  1.00                 C  
ATOM   1236  O   ALA L 179     -60.490  27.355 -54.699  1.00                 O  
ATOM   1237  CB  ALA L 179     -62.447  28.067 -56.903  1.00                 C  
ATOM   1238  N   ASP L 180     -59.594  26.132 -56.376  1.00                 N  
ATOM   1239  CA  ASP L 180     -58.243  26.114 -55.807  1.00                 C  
ATOM   1240  C   ASP L 180     -57.397  27.155 -56.548  1.00                 C  
ATOM   1241  O   ASP L 180     -57.048  26.965 -57.715  1.00                 O  
ATOM   1242  CB  ASP L 180     -57.635  24.714 -55.914  1.00                 C  
ATOM   1243  CG  ASP L 180     -56.259  24.627 -55.284  1.00                 C  
ATOM   1244  OD1 ASP L 180     -55.699  25.686 -54.930  1.00                 O  
ATOM   1245  OD2 ASP L 180     -55.740  23.499 -55.144  1.00                 O  
ATOM   1246  N   SER L 181     -57.078  28.252 -55.854  1.00                 N  
ATOM   1247  CA  SER L 181     -56.316  29.386 -56.413  1.00                 C  
ATOM   1248  C   SER L 181     -54.819  29.104 -56.531  1.00                 C  
ATOM   1249  O   SER L 181     -54.014  29.767 -55.885  1.00                 O  
ATOM   1250  CB  SER L 181     -56.520  30.640 -55.561  1.00                 C  
ATOM   1251  OG  SER L 181     -57.865  31.084 -55.620  1.00                 O  
ATOM   1252  N   ASN L 182     -54.446  28.167 -57.394  1.00                 N  
ATOM   1253  CA  ASN L 182     -53.049  27.769 -57.525  1.00                 C  
ATOM   1254  C   ASN L 182     -52.145  28.528 -58.500  1.00                 C  
ATOM   1255  O   ASN L 182     -50.928  28.400 -58.415  1.00                 O  
ATOM   1256  CB  ASN L 182     -52.947  26.293 -57.914  1.00                 C  
ATOM   1257  CG  ASN L 182     -53.379  25.365 -56.796  1.00                 C  
ATOM   1258  OD1 ASN L 182     -53.323  25.725 -55.620  1.00                 O  
ATOM   1259  ND2 ASN L 182     -53.814  24.164 -57.160  1.00                 N  
ATOM   1260  N   GLN L 183     -52.702  29.294 -59.431  1.00                 N  
ATOM   1261  CA  GLN L 183     -51.833  30.012 -60.358  1.00                 C  
ATOM   1262  C   GLN L 183     -51.997  31.519 -60.153  1.00                 C  
ATOM   1263  O   GLN L 183     -51.989  31.981 -59.014  1.00                 O  
ATOM   1264  CB  GLN L 183     -52.150  29.620 -61.803  1.00                 C  
ATOM   1265  CD  GLN L 183     -52.967  27.233 -61.692  1.00                 C  
ATOM   1266  CG  GLN L 183     -51.856  28.166 -62.130  1.00                 C  
ATOM   1267  OE1 GLN L 183     -54.146  27.511 -61.910  1.00                 O  
ATOM   1268  NE2 GLN L 183     -52.594  26.120 -61.071  1.00                 N  
ATOM   1269  N   LYS L 184     -52.167  32.291 -61.220  1.00                 N  
ATOM   1270  CA  LYS L 184     -52.276  33.741 -61.051  1.00                 C  
ATOM   1271  C   LYS L 184     -53.672  34.334 -60.882  1.00                 C  
ATOM   1272  O   LYS L 184     -53.820  35.547 -60.724  1.00                 O  
ATOM   1273  CB  LYS L 184     -51.639  34.468 -62.237  1.00                 C  
ATOM   1274  CD  LYS L 184     -49.570  35.020 -63.546  1.00                 C  
ATOM   1275  CE  LYS L 184     -48.066  34.825 -63.658  1.00                 C  
ATOM   1276  CG  LYS L 184     -50.136  34.268 -62.353  1.00                 C  
ATOM   1277  NZ  LYS L 184     -47.502  35.527 -64.844  1.00                 N  
ATOM   1278  N   THR L 185     -54.695  33.488 -60.906  1.00                 N  
ATOM   1279  CA  THR L 185     -56.061  33.961 -60.721  1.00                 C  
ATOM   1280  C   THR L 185     -56.432  33.982 -59.236  1.00                 C  
ATOM   1281  O   THR L 185     -56.054  33.091 -58.475  1.00                 O  
ATOM   1282  CB  THR L 185     -57.069  33.089 -61.492  1.00                 C  
ATOM   1283  OG1 THR L 185     -56.986  31.735 -61.031  1.00                 O  
ATOM   1284  CG2 THR L 185     -56.766  33.115 -62.982  1.00                 C  
ATOM   1285  N   ARG L 186     -57.160  35.019 -58.834  1.00                 N  
ATOM   1286  CA  ARG L 186     -57.647  35.152 -57.464  1.00                 C  
ATOM   1287  C   ARG L 186     -59.160  35.222 -57.632  1.00                 C  
ATOM   1288  O   ARG L 186     -59.645  35.759 -58.630  1.00                 O  
ATOM   1289  CB  ARG L 186     -57.035  36.384 -56.795  1.00                 C  
ATOM   1290  CD  ARG L 186     -55.113  35.287 -55.611  1.00                 C  
ATOM   1291  NE  ARG L 186     -53.667  35.264 -55.403  1.00                 N  
ATOM   1292  CG  ARG L 186     -55.524  36.323 -56.645  1.00                 C  
ATOM   1293  CZ  ARG L 186     -52.824  34.512 -56.104  1.00                 C  
ATOM   1294  NH1 ARG L 186     -51.524  34.557 -55.844  1.00                 N  
ATOM   1295  NH2 ARG L 186     -53.282  33.718 -57.062  1.00                 N  
ATOM   1296  N   TYR L 187     -59.905  34.684 -56.671  1.00                 N  
ATOM   1297  CA  TYR L 187     -61.362  34.651 -56.770  1.00                 C  
ATOM   1298  C   TYR L 187     -62.111  35.287 -55.614  1.00                 C  
ATOM   1299  O   TYR L 187     -61.607  35.349 -54.495  1.00                 O  
ATOM   1300  CB  TYR L 187     -61.857  33.210 -56.906  1.00                 C  
ATOM   1301  CG  TYR L 187     -61.402  32.523 -58.174  1.00                 C  
ATOM   1302  OH  TYR L 187     -60.134  30.629 -61.652  1.00                 O  
ATOM   1303  CZ  TYR L 187     -60.555  31.256 -60.502  1.00                 C  
ATOM   1304  CD1 TYR L 187     -60.179  31.866 -58.227  1.00                 C  
ATOM   1305  CE1 TYR L 187     -59.754  31.236 -59.381  1.00                 C  
ATOM   1306  CD2 TYR L 187     -62.196  32.533 -59.313  1.00                 C  
ATOM   1307  CE2 TYR L 187     -61.788  31.908 -60.476  1.00                 C  
ATOM   1308  N   ILE L 188     -63.319  35.765 -55.909  1.00                 N  
ATOM   1309  CA  ILE L 188     -64.231  36.214 -54.865  1.00                 C  
ATOM   1310  C   ILE L 188     -65.539  35.551 -55.270  1.00                 C  
ATOM   1311  O   ILE L 188     -65.813  35.358 -56.459  1.00                 O  
ATOM   1312  CB  ILE L 188     -64.289  37.751 -54.789  1.00                 C  
ATOM   1313  CD1 ILE L 188     -65.072  39.818 -56.059  1.00                 C  
ATOM   1314  CG1 ILE L 188     -64.793  38.332 -56.112  1.00                 C  
ATOM   1315  CG2 ILE L 188     -62.931  38.317 -54.402  1.00                 C  
ATOM   1316  N   VAL L 189     -66.320  35.166 -54.274  1.00                 N  
ATOM   1317  CA  VAL L 189     -67.586  34.512 -54.510  1.00                 C  
ATOM   1318  C   VAL L 189     -68.724  35.514 -54.461  1.00                 C  
ATOM   1319  O   VAL L 189     -68.795  36.332 -53.546  1.00                 O  
ATOM   1320  CB  VAL L 189     -67.835  33.382 -53.494  1.00                 C  
ATOM   1321  CG1 VAL L 189     -69.202  32.753 -53.722  1.00                 C  
ATOM   1322  CG2 VAL L 189     -66.739  32.331 -53.587  1.00                 C  
ATOM   1323  N   MET L 190     -69.592  35.466 -55.466  1.00                 N  
ATOM   1324  CA  MET L 190     -70.766  36.330 -55.506  1.00                 C  
ATOM   1325  C   MET L 190     -71.906  35.408 -55.075  1.00                 C  
ATOM   1326  O   MET L 190     -72.412  34.627 -55.878  1.00                 O  
ATOM   1327  CB  MET L 190     -70.944  36.928 -56.903  1.00                 C  
ATOM   1328  SD  MET L 190     -72.306  38.551 -58.689  1.00                 S  
ATOM   1329  CE  MET L 190     -70.864  39.608 -58.797  1.00                 C  
ATOM   1330  CG  MET L 190     -72.117  37.887 -57.023  1.00                 C  
ATOM   1331  N   PRO L 191     -72.313  35.474 -53.797  1.00                 N  
ATOM   1332  CA  PRO L 191     -73.400  34.611 -53.313  1.00                 C  
ATOM   1333  C   PRO L 191     -74.730  35.016 -53.936  1.00                 C  
ATOM   1334  O   PRO L 191     -74.849  36.109 -54.489  1.00                 O  
ATOM   1335  CB  PRO L 191     -73.397  34.826 -51.798  1.00                 C  
ATOM   1336  CD  PRO L 191     -71.816  36.382 -52.697  1.00                 C  
ATOM   1337  CG  PRO L 191     -72.846  36.201 -51.617  1.00                 C  
ATOM   1338  N   VAL L 192     -75.724  34.139 -53.856  1.00                 N  
ATOM   1339  CA  VAL L 192     -77.028  34.493 -54.392  1.00                 C  
ATOM   1340  C   VAL L 192     -77.617  35.464 -53.382  1.00                 C  
ATOM   1341  O   VAL L 192     -77.291  35.413 -52.195  1.00                 O  
ATOM   1342  CB  VAL L 192     -77.904  33.246 -54.614  1.00                 C  
ATOM   1343  CG1 VAL L 192     -77.244  32.300 -55.605  1.00                 C  
ATOM   1344  CG2 VAL L 192     -78.170  32.540 -53.293  1.00                 C  
ATOM   1345  N   ARG L 193     -78.470  36.359 -53.861  1.00                 N  
ATOM   1346  CA  ARG L 193     -79.107  37.343 -53.000  1.00                 C  
ATOM   1347  C   ARG L 193     -80.143  36.628 -52.138  1.00                 C  
ATOM   1348  O   ARG L 193     -81.020  35.941 -52.657  1.00                 O  
ATOM   1349  CB  ARG L 193     -79.743  38.455 -53.836  1.00                 C  
ATOM   1350  CD  ARG L 193     -80.819  40.722 -53.900  1.00                 C  
ATOM   1351  NE  ARG L 193     -81.851  40.300 -54.845  1.00                 N  
ATOM   1352  CG  ARG L 193     -80.356  39.577 -53.014  1.00                 C  
ATOM   1353  CZ  ARG L 193     -83.149  40.257 -54.563  1.00                 C  
ATOM   1354  NH1 ARG L 193     -84.015  39.860 -55.485  1.00                 N  
ATOM   1355  NH2 ARG L 193     -83.578  40.610 -53.359  1.00                 N  
ATOM   1356  N   PRO L 194     -80.057  36.786 -50.808  1.00                 N  
ATOM   1357  CA  PRO L 194     -81.015  36.114 -49.927  1.00                 C  
ATOM   1358  C   PRO L 194     -82.408  36.725 -49.869  1.00                 C  
ATOM   1359  O   PRO L 194     -82.615  37.869 -50.269  1.00                 O  
ATOM   1360  CB  PRO L 194     -80.367  36.196 -48.544  1.00                 C  
ATOM   1361  CD  PRO L 194     -79.035  37.580 -49.972  1.00                 C  
ATOM   1362  CG  PRO L 194     -79.578  37.462 -48.576  1.00                 C  
ATOM   1363  N   GLU L 195     -83.360  35.930 -49.383  1.00                 N  
ATOM   1364  CA  GLU L 195     -84.742  36.365 -49.233  1.00                 C  
ATOM   1365  C   GLU L 195     -84.760  37.414 -48.141  1.00                 C  
ATOM   1366  O   GLU L 195     -83.853  37.460 -47.311  1.00                 O  
ATOM   1367  CB  GLU L 195     -85.646  35.174 -48.908  1.00                 C  
ATOM   1368  CD  GLU L 195     -86.413  34.658 -51.259  1.00                 C  
ATOM   1369  CG  GLU L 195     -85.724  34.134 -50.014  1.00                 C  
ATOM   1370  OE1 GLU L 195     -87.477  35.297 -51.125  1.00                 O  
ATOM   1371  OE2 GLU L 195     -85.887  34.430 -52.369  1.00                 O  
ATOM   1372  N   GLY L 196     -85.792  38.248 -48.142  1.00                 N  
ATOM   1373  CA  GLY L 196     -85.902  39.265 -47.119  1.00                 C  
ATOM   1374  C   GLY L 196     -85.115  40.532 -47.367  1.00                 C  
ATOM   1375  O   GLY L 196     -84.810  41.263 -46.422  1.00                 O  
ATOM   1376  N   THR L 197     -84.777  40.801 -48.625  1.00                 N  
ATOM   1377  CA  THR L 197     -84.024  42.010 -48.954  1.00                 C  
ATOM   1378  C   THR L 197     -84.678  42.831 -50.064  1.00                 C  
ATOM   1379  O   THR L 197     -84.011  43.625 -50.727  1.00                 O  
ATOM   1380  CB  THR L 197     -82.581  41.678 -49.379  1.00                 C  
ATOM   1381  OG1 THR L 197     -82.604  40.801 -50.512  1.00                 O  
ATOM   1382  CG2 THR L 197     -81.837  40.990 -48.245  1.00                 C  
ATOM   1383  N   ASP L 198     -85.980  42.640 -50.262  1.00                 N  
ATOM   1384  CA  ASP L 198     -86.710  43.384 -51.290  1.00                 C  
ATOM   1385  C   ASP L 198     -86.586  44.883 -51.035  1.00                 C  
ATOM   1386  O   ASP L 198     -86.772  45.344 -49.910  1.00                 O  
ATOM   1387  CB  ASP L 198     -88.180  42.960 -51.316  1.00                 C  
ATOM   1388  CG  ASP L 198     -88.948  43.590 -52.462  1.00                 C  
ATOM   1389  OD1 ASP L 198     -88.884  43.051 -53.587  1.00                 O  
ATOM   1390  OD2 ASP L 198     -89.612  44.622 -52.234  1.00                 O  
ATOM   1391  N   GLY L 199     -86.270  45.636 -52.081  1.00                 N  
ATOM   1392  CA  GLY L 199     -86.159  47.078 -51.948  1.00                 C  
ATOM   1393  C   GLY L 199     -84.951  47.601 -51.195  1.00                 C  
ATOM   1394  O   GLY L 199     -84.837  48.807 -50.976  1.00                 O  
ATOM   1395  N   TRP L 200     -84.053  46.708 -50.788  1.00                 N  
ATOM   1396  CA  TRP L 200     -82.851  47.124 -50.073  1.00                 C  
ATOM   1397  C   TRP L 200     -81.960  47.954 -50.987  1.00                 C  
ATOM   1398  O   TRP L 200     -81.945  47.755 -52.202  1.00                 O  
ATOM   1399  CB  TRP L 200     -82.093  45.905 -49.544  1.00                 C  
ATOM   1400  CG  TRP L 200     -82.819  45.173 -48.456  1.00                 C  
ATOM   1401  CD1 TRP L 200     -84.150  44.869 -48.420  1.00                 C  
ATOM   1402  NE1 TRP L 200     -84.450  44.192 -47.263  1.00                 N  
ATOM   1403  CD2 TRP L 200     -82.255  44.653 -47.246  1.00                 C  
ATOM   1404  CE2 TRP L 200     -83.300  44.048 -46.526  1.00                 C  
ATOM   1405  CH2 TRP L 200     -81.830  43.439 -44.781  1.00                 C  
ATOM   1406  CZ2 TRP L 200     -83.099  43.436 -45.290  1.00                 C  
ATOM   1407  CE3 TRP L 200     -80.967  44.641 -46.702  1.00                 C  
ATOM   1408  CZ3 TRP L 200     -80.772  44.034 -45.477  1.00                 C  
ATOM   1409  N   THR L 201     -81.231  48.890 -50.390  1.00                 N  
ATOM   1410  CA  THR L 201     -80.321  49.754 -51.130  1.00                 C  
ATOM   1411  C   THR L 201     -79.000  49.020 -51.313  1.00                 C  
ATOM   1412  O   THR L 201     -78.782  47.970 -50.710  1.00                 O  
ATOM   1413  CB  THR L 201     -80.105  51.097 -50.408  1.00                 C  
ATOM   1414  OG1 THR L 201     -79.475  50.866 -49.142  1.00                 O  
ATOM   1415  CG2 THR L 201     -81.436  51.793 -50.168  1.00                 C  
ATOM   1416  N   GLU L 202     -78.119  49.584 -52.132  1.00                 N  
ATOM   1417  CA  GLU L 202     -76.815  48.980 -52.367  1.00                 C  
ATOM   1418  C   GLU L 202     -76.050  48.863 -51.047  1.00                 C  
ATOM   1419  O   GLU L 202     -75.395  47.854 -50.799  1.00                 O  
ATOM   1420  CB  GLU L 202     -76.019  49.801 -53.383  1.00                 C  
ATOM   1421  CD  GLU L 202     -73.938  50.009 -54.799  1.00                 C  
ATOM   1422  CG  GLU L 202     -74.663  49.211 -53.733  1.00                 C  
ATOM   1423  OE1 GLU L 202     -74.496  50.168 -55.905  1.00                 O  
ATOM   1424  OE2 GLU L 202     -72.811  50.475 -54.528  1.00                 O  
ATOM   1425  N   ASP L 203     -76.136  49.895 -50.205  1.00                 N  
ATOM   1426  CA  ASP L 203     -75.452  49.887 -48.910  1.00                 C  
ATOM   1427  C   ASP L 203     -75.964  48.782 -47.997  1.00                 C  
ATOM   1428  O   ASP L 203     -75.181  48.088 -47.350  1.00                 O  
ATOM   1429  CB  ASP L 203     -75.609  51.240 -48.213  1.00                 C  
ATOM   1430  CG  ASP L 203     -74.796  52.335 -48.875  1.00                 C  
ATOM   1431  OD1 ASP L 203     -73.912  52.005 -49.694  1.00                 O  
ATOM   1432  OD2 ASP L 203     -75.043  53.522 -48.575  1.00                 O  
ATOM   1433  N   GLN L 204     -77.284  48.638 -47.932  1.00                 N  
ATOM   1434  CA  GLN L 204     -77.898  47.621 -47.087  1.00                 C  
ATOM   1435  C   GLN L 204     -77.500  46.225 -47.541  1.00                 C  
ATOM   1436  O   GLN L 204     -77.241  45.346 -46.718  1.00                 O  
ATOM   1437  CB  GLN L 204     -79.421  47.765 -47.096  1.00                 C  
ATOM   1438  CD  GLN L 204     -81.433  49.170 -46.499  1.00                 C  
ATOM   1439  CG  GLN L 204     -79.932  48.999 -46.371  1.00                 C  
ATOM   1440  OE1 GLN L 204     -81.970  49.218 -47.606  1.00                 O  
ATOM   1441  NE2 GLN L 204     -82.116  49.264 -45.364  1.00                 N  
ATOM   1442  N   LEU L 205     -77.463  46.023 -48.853  1.00                 N  
ATOM   1443  CA  LEU L 205     -77.101  44.725 -49.403  1.00                 C  
ATOM   1444  C   LEU L 205     -75.621  44.419 -49.174  1.00                 C  
ATOM   1445  O   LEU L 205     -75.264  43.313 -48.763  1.00                 O  
ATOM   1446  CB  LEU L 205     -77.422  44.668 -50.898  1.00                 C  
ATOM   1447  CG  LEU L 205     -78.905  44.671 -51.274  1.00                 C  
ATOM   1448  CD1 LEU L 205     -79.078  44.800 -52.779  1.00                 C  
ATOM   1449  CD2 LEU L 205     -79.590  43.410 -50.769  1.00                 C  
ATOM   1450  N   ALA L 206     -74.765  45.402 -49.429  1.00                 N  
ATOM   1451  CA  ALA L 206     -73.329  45.222 -49.248  1.00                 C  
ATOM   1452  C   ALA L 206     -72.975  44.882 -47.803  1.00                 C  
ATOM   1453  O   ALA L 206     -72.053  44.106 -47.544  1.00                 O  
ATOM   1454  CB  ALA L 206     -72.579  46.473 -49.679  1.00                 C  
ATOM   1455  N   GLU L 207     -73.719  45.463 -46.867  1.00                 N  
ATOM   1456  CA  GLU L 207     -73.471  45.261 -45.447  1.00                 C  
ATOM   1457  C   GLU L 207     -73.554  43.808 -44.977  1.00                 C  
ATOM   1458  O   GLU L 207     -72.880  43.438 -44.016  1.00                 O  
ATOM   1459  CB  GLU L 207     -74.452  46.084 -44.609  1.00                 C  
ATOM   1460  CD  GLU L 207     -75.238  48.370 -43.875  1.00                 C  
ATOM   1461  CG  GLU L 207     -74.220  47.585 -44.680  1.00                 C  
ATOM   1462  OE1 GLU L 207     -76.320  47.818 -43.587  1.00                 O  
ATOM   1463  OE2 GLU L 207     -74.952  49.537 -43.534  1.00                 O  
ATOM   1464  N   ILE L 208     -74.367  42.985 -45.636  1.00                 N  
ATOM   1465  CA  ILE L 208     -74.482  41.590 -45.221  1.00                 C  
ATOM   1466  C   ILE L 208     -73.560  40.646 -45.995  1.00                 C  
ATOM   1467  O   ILE L 208     -73.553  39.439 -45.753  1.00                 O  
ATOM   1468  CB  ILE L 208     -75.929  41.079 -45.354  1.00                 C  
ATOM   1469  CD1 ILE L 208     -77.675  40.364 -47.068  1.00                 C  
ATOM   1470  CG1 ILE L 208     -76.355  41.063 -46.823  1.00                 C  
ATOM   1471  CG2 ILE L 208     -76.870  41.915 -44.500  1.00                 C  
ATOM   1472  N   VAL L 209     -72.786  41.194 -46.930  1.00                 N  
ATOM   1473  CA  VAL L 209     -71.842  40.380 -47.694  1.00                 C  
ATOM   1474  C   VAL L 209     -70.502  40.521 -46.977  1.00                 C  
ATOM   1475  O   VAL L 209     -69.693  41.396 -47.293  1.00                 O  
ATOM   1476  CB  VAL L 209     -71.778  40.823 -49.167  1.00                 C  
ATOM   1477  CG1 VAL L 209     -70.790  39.963 -49.940  1.00                 C  
ATOM   1478  CG2 VAL L 209     -73.158  40.759 -49.803  1.00                 C  
ATOM   1479  N   THR L 210     -70.299  39.655 -45.989  1.00                 N  
ATOM   1480  CA  THR L 210     -69.095  39.645 -45.165  1.00                 C  
ATOM   1481  C   THR L 210     -67.914  38.980 -45.860  1.00                 C  
ATOM   1482  O   THR L 210     -68.066  38.357 -46.908  1.00                 O  
ATOM   1483  CB  THR L 210     -69.337  38.932 -43.821  1.00                 C  
ATOM   1484  OG1 THR L 210     -69.654  37.555 -44.058  1.00                 O  
ATOM   1485  CG2 THR L 210     -70.495  39.578 -43.077  1.00                 C  
ATOM   1486  N   ARG L 211     -66.739  39.113 -45.253  1.00                 N  
ATOM   1487  CA  ARG L 211     -65.528  38.505 -45.786  1.00                 C  
ATOM   1488  C   ARG L 211     -65.775  37.009 -45.985  1.00                 C  
ATOM   1489  O   ARG L 211     -65.459  36.446 -47.032  1.00                 O  
ATOM   1490  CB  ARG L 211     -64.346  38.754 -44.847  1.00                 C  
ATOM   1491  CD  ARG L 211     -61.936  38.325 -44.293  1.00                 C  
ATOM   1492  NE  ARG L 211     -62.219  37.571 -43.074  1.00                 N  
ATOM   1493  CG  ARG L 211     -63.033  38.160 -45.332  1.00                 C  
ATOM   1494  CZ  ARG L 211     -61.610  37.775 -41.910  1.00                 C  
ATOM   1495  NH1 ARG L 211     -61.933  37.040 -40.855  1.00                 N  
ATOM   1496  NH2 ARG L 211     -60.679  38.714 -41.805  1.00                 N  
ATOM   1497  N   ASP L 212     -66.351  36.367 -44.974  1.00                 N  
ATOM   1498  CA  ASP L 212     -66.617  34.934 -45.058  1.00                 C  
ATOM   1499  C   ASP L 212     -67.521  34.561 -46.234  1.00                 C  
ATOM   1500  O   ASP L 212     -67.383  33.484 -46.813  1.00                 O  
ATOM   1501  CB  ASP L 212     -67.253  34.430 -43.761  1.00                 C  
ATOM   1502  CG  ASP L 212     -66.269  34.387 -42.608  1.00                 C  
ATOM   1503  OD1 ASP L 212     -65.050  34.483 -42.864  1.00                 O  
ATOM   1504  OD2 ASP L 212     -66.716  34.257 -41.449  1.00                 O  
ATOM   1505  N   CYS L 213     -68.450  35.444 -46.589  1.00                 N  
ATOM   1506  CA  CYS L 213     -69.340  35.179 -47.717  1.00                 C  
ATOM   1507  C   CYS L 213     -68.558  35.255 -49.027  1.00                 C  
ATOM   1508  O   CYS L 213     -68.846  34.531 -49.980  1.00                 O  
ATOM   1509  CB  CYS L 213     -70.505  36.170 -47.724  1.00                 C  
ATOM   1510  SG  CYS L 213     -71.679  35.953 -46.367  1.00                 S  
ATOM   1511  N   LEU L 214     -67.570  36.142 -49.066  1.00                 N  
ATOM   1512  CA  LEU L 214     -66.758  36.330 -50.260  1.00                 C  
ATOM   1513  C   LEU L 214     -65.733  35.210 -50.438  1.00                 C  
ATOM   1514  O   LEU L 214     -65.198  35.021 -51.529  1.00                 O  
ATOM   1515  CB  LEU L 214     -66.040  37.680 -50.212  1.00                 C  
ATOM   1516  CG  LEU L 214     -66.930  38.924 -50.259  1.00                 C  
ATOM   1517  CD1 LEU L 214     -66.101  40.186 -50.076  1.00                 C  
ATOM   1518  CD2 LEU L 214     -67.702  38.983 -51.568  1.00                 C  
ATOM   1519  N   ILE L 215     -65.457  34.477 -49.361  1.00                 N  
ATOM   1520  CA  ILE L 215     -64.544  33.333 -49.420  1.00                 C  
ATOM   1521  C   ILE L 215     -65.414  32.123 -49.767  1.00                 C  
ATOM   1522  O   ILE L 215     -64.986  31.205 -50.472  1.00                 O  
ATOM   1523  CB  ILE L 215     -63.777  33.154 -48.097  1.00                 C  
ATOM   1524  CD1 ILE L 215     -62.232  34.375 -46.478  1.00                 C  
ATOM   1525  CG1 ILE L 215     -62.827  34.332 -47.868  1.00                 C  
ATOM   1526  CG2 ILE L 215     -63.042  31.823 -48.082  1.00                 C  
ATOM   1527  N   GLY L 216     -66.641  32.136 -49.252  1.00                 N  
ATOM   1528  CA  GLY L 216     -67.575  31.060 -49.523  1.00                 C  
ATOM   1529  C   GLY L 216     -67.905  30.132 -48.363  1.00                 C  
ATOM   1530  O   GLY L 216     -68.635  29.158 -48.548  1.00                 O  
ATOM   1531  N   VAL L 217     -67.387  30.410 -47.170  1.00                 N  
ATOM   1532  CA  VAL L 217     -67.670  29.549 -46.028  1.00                 C  
ATOM   1533  C   VAL L 217     -68.958  29.946 -45.309  1.00                 C  
ATOM   1534  O   VAL L 217     -69.369  29.305 -44.340  1.00                 O  
ATOM   1535  CB  VAL L 217     -66.507  29.551 -45.018  1.00                 C  
ATOM   1536  CG1 VAL L 217     -65.225  29.074 -45.682  1.00                 C  
ATOM   1537  CG2 VAL L 217     -66.320  30.938 -44.424  1.00                 C  
ATOM   1538  N   ALA L 218     -69.591  31.006 -45.795  1.00                 N  
ATOM   1539  CA  ALA L 218     -70.844  31.486 -45.230  1.00                 C  
ATOM   1540  C   ALA L 218     -71.657  32.106 -46.362  1.00                 C  
ATOM   1541  O   ALA L 218     -71.118  32.383 -47.434  1.00                 O  
ATOM   1542  CB  ALA L 218     -70.575  32.482 -44.113  1.00                 C  
ATOM   1543  N   VAL L 219     -72.957  32.280 -46.144  1.00                 N  
ATOM   1544  CA  VAL L 219     -73.811  32.916 -47.136  1.00                 C  
ATOM   1545  C   VAL L 219     -74.423  34.125 -46.446  1.00                 C  
ATOM   1546  O   VAL L 219     -74.589  34.138 -45.225  1.00                 O  
ATOM   1547  CB  VAL L 219     -74.874  31.941 -47.674  1.00                 C  
ATOM   1548  CG1 VAL L 219     -74.212  30.763 -48.372  1.00                 C  
ATOM   1549  CG2 VAL L 219     -75.774  31.459 -46.546  1.00                 C  
ATOM   1550  N   PRO L 220     -74.746  35.171 -47.217  1.00                 N  
ATOM   1551  CA  PRO L 220     -75.338  36.380 -46.640  1.00                 C  
ATOM   1552  C   PRO L 220     -76.730  36.176 -46.044  1.00                 C  
ATOM   1553  O   PRO L 220     -77.561  35.446 -46.592  1.00                 O  
ATOM   1554  CB  PRO L 220     -75.407  37.356 -47.816  1.00                 C  
ATOM   1555  CD  PRO L 220     -74.637  35.267 -48.695  1.00                 C  
ATOM   1556  CG  PRO L 220     -75.458  36.482 -49.024  1.00                 C  
ATOM   1557  N   LYS L 221     -76.961  36.826 -44.906  1.00                 N  
ATOM   1558  CA  LYS L 221     -78.231  36.732 -44.198  1.00                 C  
ATOM   1559  C   LYS L 221     -78.639  38.096 -43.662  1.00                 C  
ATOM   1560  O   LYS L 221     -77.830  38.805 -43.059  1.00                 O  
ATOM   1561  CB  LYS L 221     -78.135  35.715 -43.059  1.00                 C  
ATOM   1562  CD  LYS L 221     -79.297  34.409 -41.258  1.00                 C  
ATOM   1563  CE  LYS L 221     -80.601  34.192 -40.507  1.00                 C  
ATOM   1564  CG  LYS L 221     -79.443  35.488 -42.318  1.00                 C  
ATOM   1565  NZ  LYS L 221     -80.464  33.159 -39.444  1.00                 N  
ATOM   1566  N   PRO L 222     -79.901  38.491 -43.883  1.00                 N  
ATOM   1567  CA  PRO L 222     -80.352  39.791 -43.381  1.00                 C  
ATOM   1568  C   PRO L 222     -80.084  39.849 -41.879  1.00                 C  
ATOM   1569  O   PRO L 222     -80.336  38.875 -41.175  1.00                 O  
ATOM   1570  CB  PRO L 222     -81.845  39.819 -43.714  1.00                 C  
ATOM   1571  CD  PRO L 222     -81.021  37.803 -44.708  1.00                 C  
ATOM   1572  CG  PRO L 222     -81.976  38.945 -44.917  1.00                 C  
ATOM   1573  N   GLY L 223     -79.558  40.965 -41.388  1.00                 N  
ATOM   1574  CA  GLY L 223     -79.310  41.076 -39.962  1.00                 C  
ATOM   1575  C   GLY L 223     -77.948  40.620 -39.481  1.00                 C  
ATOM   1576  O   GLY L 223     -77.574  40.875 -38.336  1.00                 O  
ATOM   1577  N   ILE L 224     -77.211  39.929 -40.344  1.00                 N  
ATOM   1578  CA  ILE L 224     -75.874  39.456 -40.000  1.00                 C  
ATOM   1579  C   ILE L 224     -74.901  40.298 -40.814  1.00                 C  
ATOM   1580  O   ILE L 224     -74.805  40.147 -42.033  1.00                 O  
ATOM   1581  CB  ILE L 224     -75.721  37.948 -40.274  1.00                 C  
ATOM   1582  CD1 ILE L 224     -76.804  35.685 -39.825  1.00                 C  
ATOM   1583  CG1 ILE L 224     -76.741  37.151 -39.459  1.00                 C  
ATOM   1584  CG2 ILE L 224     -74.295  37.498 -39.995  1.00                 C  
ATOM   1585  N   THR L 225     -74.188  41.193 -40.138  1.00                 N  
ATOM   1586  CA  THR L 225     -73.260  42.086 -40.823  1.00                 C  
ATOM   1587  C   THR L 225     -71.789  41.913 -40.457  1.00                 C  
ATOM   1588  O   THR L 225     -70.949  42.714 -40.870  1.00                 O  
ATOM   1589  CB  THR L 225     -73.612  43.564 -40.574  1.00                 C  
ATOM   1590  OG1 THR L 225     -73.565  43.840 -39.169  1.00                 O  
ATOM   1591  CG2 THR L 225     -75.012  43.872 -41.083  1.00                 C  
ATOM   1592  N   VAL L 226     -71.481  40.874 -39.683  1.00                 N  
ATOM   1593  CA  VAL L 226     -70.100  40.582 -39.295  1.00                 C  
ATOM   1594  C   VAL L 226     -69.876  39.081 -39.420  1.00                 C  
ATOM   1595  O   VAL L 226     -70.835  38.303 -39.384  1.00                 O  
ATOM   1596  CB  VAL L 226     -69.798  41.076 -37.868  1.00                 C  
ATOM   1597  CG1 VAL L 226     -69.962  42.586 -37.781  1.00                 C  
ATOM   1598  CG2 VAL L 226     -70.700  40.380 -36.861  1.00                 C  
ATOM   1599  N   ASN L 227     -68.617  38.676 -39.576  1.00                 N  
ATOM   1600  CA  ASN L 227     -68.287  37.256 -39.682  1.00                 C  
ATOM   1601  C   ASN L 227     -68.707  36.582 -38.388  1.00                 C  
ATOM   1602  O   ASN L 227     -68.716  37.210 -37.328  1.00                 O  
ATOM   1603  CB  ASN L 227     -66.797  37.073 -39.977  1.00                 C  
ATOM   1604  CG  ASN L 227     -66.420  37.525 -41.374  1.00                 C  
ATOM   1605  OD1 ASN L 227     -67.276  37.643 -42.251  1.00                 O  
ATOM   1606  ND2 ASN L 227     -65.134  37.780 -41.585  1.00                 N  
ATOM   1607  N   ALA L 228     -69.054  35.304 -38.473  1.00                 N  
ATOM   1608  CA  ALA L 228     -69.451  34.559 -37.289  1.00                 C  
ATOM   1609  C   ALA L 228     -68.297  34.613 -36.293  1.00                 C  
ATOM   1610  O   ALA L 228     -67.133  34.504 -36.674  1.00                 O  
ATOM   1611  CB  ALA L 228     -69.813  33.129 -37.659  1.00                 C  
ATOM   1612  N   LYS L 229     -68.622  34.786 -35.017  1.00                 N  
ATOM   1613  CA  LYS L 229     -67.596  34.864 -33.989  1.00                 C  
ATOM   1614  C   LYS L 229     -66.846  33.539 -33.874  1.00                 C  
ATOM   1615  O   LYS L 229     -67.450  32.465 -33.889  1.00                 O  
ATOM   1616  CB  LYS L 229     -68.215  35.243 -32.642  1.00                 C  
ATOM   1617  CD  LYS L 229     -69.323  36.982 -31.211  1.00                 C  
ATOM   1618  CE  LYS L 229     -69.880  38.395 -31.159  1.00                 C  
ATOM   1619  CG  LYS L 229     -68.765  36.659 -32.588  1.00                 C  
ATOM   1620  NZ  LYS L 229     -70.439  38.723 -29.819  1.00                 N  
ATOM   1621  N   ARG L 230     -65.523  33.640 -33.786  1.00                 N  
ATOM   1622  CA  ARG L 230     -64.627  32.494 -33.661  1.00                 C  
ATOM   1623  C   ARG L 230     -63.576  32.816 -32.638  1.00                 C  
ATOM   1624  O   ARG L 230     -63.351  33.977 -32.314  1.00                 O  
ATOM   1625  CB  ARG L 230     -64.002  32.152 -35.015  1.00                 C  
ATOM   1626  CD  ARG L 230     -64.312  31.292 -37.353  1.00                 C  
ATOM   1627  NE  ARG L 230     -63.577  32.391 -37.976  1.00                 N  
ATOM   1628  CG  ARG L 230     -65.007  31.726 -36.073  1.00                 C  
ATOM   1629  CZ  ARG L 230     -64.132  33.312 -38.757  1.00                 C  
ATOM   1630  NH1 ARG L 230     -63.385  34.274 -39.280  1.00                 N  
ATOM   1631  NH2 ARG L 230     -65.432  33.268 -39.014  1.00                 N  
ATOM   1632  N   PRO L 231     -62.896  31.785 -32.127  1.00                 N  
ATOM   1633  CA  PRO L 231     -61.854  32.063 -31.144  1.00                 C  
ATOM   1634  C   PRO L 231     -60.819  32.960 -31.827  1.00                 C  
ATOM   1635  O   PRO L 231     -60.572  32.830 -33.031  1.00                 O  
ATOM   1636  CB  PRO L 231     -61.308  30.680 -30.782  1.00                 C  
ATOM   1637  CD  PRO L 231     -63.108  30.294 -32.311  1.00                 C  
ATOM   1638  CG  PRO L 231     -62.429  29.744 -31.088  1.00                 C  
ATOM   1639  N   VAL L 232     -60.241  33.885 -31.070  1.00                 N  
ATOM   1640  CA  VAL L 232     -59.225  34.779 -31.608  1.00                 C  
ATOM   1641  C   VAL L 232     -57.940  34.557 -30.828  1.00                 C  
ATOM   1642  O   VAL L 232     -57.901  34.763 -29.615  1.00                 O  
ATOM   1643  CB  VAL L 232     -59.676  36.250 -31.542  1.00                 C  
ATOM   1644  CG1 VAL L 232     -58.588  37.165 -32.084  1.00                 C  
ATOM   1645  CG2 VAL L 232     -60.973  36.445 -32.312  1.00                 C  
ATOM   1646  N   LEU L 233     -56.898  34.111 -31.520  1.00                 N  
ATOM   1647  CA  LEU L 233     -55.608  33.878 -30.882  1.00                 C  
ATOM   1648  C   LEU L 233     -54.882  35.217 -30.837  1.00                 C  
ATOM   1649  O   LEU L 233     -54.685  35.854 -31.868  1.00                 O  
ATOM   1650  CB  LEU L 233     -54.816  32.816 -31.647  1.00                 C  
ATOM   1651  CG  LEU L 233     -53.440  32.459 -31.082  1.00                 C  
ATOM   1652  CD1 LEU L 233     -53.572  31.814 -29.711  1.00                 C  
ATOM   1653  CD2 LEU L 233     -52.692  31.535 -32.031  1.00                 C  
ATOM   1654  N   LYS L 234     -54.483  35.639 -29.642  1.00                 N  
ATOM   1655  CA  LYS L 234     -53.800  36.916 -29.479  1.00                 C  
ATOM   1656  C   LYS L 234     -52.323  36.877 -29.851  1.00                 C  
ATOM   1657  O   LYS L 234     -51.650  35.854 -29.697  1.00                 O  
ATOM   1658  CB  LYS L 234     -53.926  37.411 -28.037  1.00                 C  
ATOM   1659  CD  LYS L 234     -55.392  38.289 -26.198  1.00                 C  
ATOM   1660  CE  LYS L 234     -56.811  38.643 -25.785  1.00                 C  
ATOM   1661  CG  LYS L 234     -55.345  37.772 -27.627  1.00                 C  
ATOM   1662  NZ  LYS L 234     -56.875  39.133 -24.381  1.00                 N  
ATOM   1663  N   ALA L 235     -51.835  38.006 -30.351  1.00                 N  
ATOM   1664  CA  ALA L 235     -50.439  38.142 -30.737  1.00                 C  
ATOM   1665  C   ALA L 235     -49.626  38.542 -29.511  1.00                 C  
ATOM   1666  O   ALA L 235     -50.168  39.081 -28.541  1.00                 O  
ATOM   1667  CB  ALA L 235     -50.295  39.164 -31.854  1.00                 C  
ATOM   1668  N   ASN L 236     -48.328  38.262 -29.548  1.00                 N  
ATOM   1669  CA  ASN L 236     -47.456  38.616 -28.438  1.00                 C  
ATOM   1670  C   ASN L 236     -47.291  40.132 -28.445  1.00                 C  
ATOM   1671  O   ASN L 236     -47.345  40.781 -27.401  1.00                 O  
ATOM   1672  CB  ASN L 236     -46.119  37.881 -28.552  1.00                 C  
ATOM   1673  CG  ASN L 236     -46.235  36.406 -28.222  1.00                 C  
ATOM   1674  OD1 ASN L 236     -47.181  35.981 -27.558  1.00                 O  
ATOM   1675  ND2 ASN L 236     -45.271  35.620 -28.686  1.00                 N  
ATOM   1676  N   ARG L 237     -47.102  40.694 -29.634  1.00                 N  
ATOM   1677  CA  ARG L 237     -46.950  42.134 -29.766  1.00                 C  
ATOM   1678  C   ARG L 237     -47.662  42.666 -31.000  1.00                 C  
ATOM   1679  O   ARG L 237     -47.051  42.848 -32.057  1.00                 O  
ATOM   1680  CB  ARG L 237     -45.469  42.514 -29.821  1.00                 C  
ATOM   1681  CD  ARG L 237     -43.258  42.670 -28.644  1.00                 C  
ATOM   1682  NE  ARG L 237     -42.515  42.411 -27.413  1.00                 N  
ATOM   1683  CG  ARG L 237     -44.701  42.202 -28.547  1.00                 C  
ATOM   1684  CZ  ARG L 237     -41.258  42.789 -27.205  1.00                 C  
ATOM   1685  NH1 ARG L 237     -40.662  42.510 -26.054  1.00                 N  
ATOM   1686  NH2 ARG L 237     -40.598  43.445 -28.151  1.00                 N  
ATOM   1687  N   PRO L 238     -48.975  42.912 -30.887  1.00                 N  
ATOM   1688  CA  PRO L 238     -49.743  43.430 -32.015  1.00                 C  
ATOM   1689  C   PRO L 238     -49.536  44.937 -32.064  1.00                 C  
ATOM   1690  O   PRO L 238     -48.825  45.502 -31.231  1.00                 O  
ATOM   1691  CB  PRO L 238     -51.186  43.036 -31.692  1.00                 C  
ATOM   1692  CD  PRO L 238     -49.932  42.565 -29.709  1.00                 C  
ATOM   1693  CG  PRO L 238     -51.258  43.071 -30.202  1.00                 C  
ATOM   1694  N   VAL L 239     -50.167  45.584 -33.032  1.00                 N  
ATOM   1695  CA  VAL L 239     -50.064  47.028 -33.173  1.00                 C  
ATOM   1696  C   VAL L 239     -50.586  47.695 -31.904  1.00                 C  
ATOM   1697  O   VAL L 239     -51.606  47.276 -31.353  1.00                 O  
ATOM   1698  CB  VAL L 239     -50.831  47.530 -34.410  1.00                 C  
ATOM   1699  CG1 VAL L 239     -50.779  49.048 -34.489  1.00                 C  
ATOM   1700  CG2 VAL L 239     -50.265  46.908 -35.677  1.00                 C  
TER
