# Supplementary material for: Large-scale discovery of protein interactions at residue resolution using co-evolution calculated from genomic sequences
Source: Nat Commun. 2021 Mar 2;12:1396. doi: 10.1038/s41467-021-21636-z (PMC7925567; doi:10.1038/s41467-021-21636-z)
Supplement: Supplementary file 12 — Supplementary Data 10 [file 41467_2021_21636_MOESM12_ESM.zip › supplementary/allpdb0203_SCNA_SCNC/allpdb0203_SCNA_THITI_SCNC_THITI_inter_ecs.csv]

X	Unnamed..0.1	A_i	A_j	cn	dist	dist_intra	dist_multimer	fn	i	j	segmentwise_precision	probability	segment_i	segment_j	precision	evcomplex_raw	X_e_i	X_e_j	intra_enrich_max	intra_enrich_min	Z_score	inter_relative_rank_longrange	asa_i	asa_j	asa_max	asa_min	conservation_i	conservation_j	conservation_max	conservation_min	f_hydrophilicity	enrichment_5	enrichment_10	evcomplex_normed	residue_prediction_strucaware	residue_prediction_strucfree	A_i_state	A_j_state
1	197	R	R	0.085846	2.83406845365458	NA	NA	0	69	114	1	1.52995900908929	A_1	B_1	0.827956989247312	1.52995900908929	0.84427022265589	1.65655158485157	1.65655158485157	0.84427022265589	6.53322828882928	0.297734627831715	0.394823217246275	0.35307498875918	0.394823217246275	0.35307498875918	0.339	0.36	0.36	0.339	-0.0698999999999999	1.34736937751325	1.34736937751325	0.821465984934448	0.514668373857712	0.475649018746169	found	found
0	105	D	I	0.104752	2.73446923551902	NA	NA	0	112	176	1	1.86690429513456	A_1	B_1	0.890909090909091	1.86690429513456	2.59078058553894	0	2.59078058553894	0	7.88327436464258	0.174757281553398	0.451643424258211	0.156043956043956	0.451643424258211	0.156043956043956	0.423	0.721	0.721	0.423	3.7773	1.6257938654334	1.6257938654334	1.00237873463939	0.498456687870863	0.50699624997765	found	found
5	465	K	E	0.062844	6.68832609850925	NA	NA	0	36	76	0.333333333333333	1.12001425770807	A_1	B_1	0.544747081712062	1.12001425770807	0.727317042953865	2.55905638447663	2.55905638447663	0.727317042953865	4.89069365242509	0.828478964401295	0.467271164679122	0.658878455161378	0.658878455161378	0.467271164679122	0.361	0.459	0.459	0.361	-3.9142	1.00862400191082	1.00862400191082	0.60135834351304	0.279166295257067	0.229063131490457	found	found
8	589	H	E	0.057455	41.8026053853106	NA	NA	0	15	195	0.2	1.02397077169845	A_1	B_1	0.479041916167665	1.02397077169845	0	0.715506957206213	0.715506957206213	0	4.50587410822971	1.07766990291262	0.39021164021164	0.816921368068351	0.816921368068351	0.39021164021164	0.443	0.448	0.448	0.443	-2.2302	0.929261388697996	0.929261388697996	0.549790650285496	0.268712771786429	0.25997518352812	found	found
2	261	E	G	0.078968	10.9766542261292	NA	NA	0	117	85	0.666666666666667	1.407378363928	A_1	B_1	0.776	1.407378363928	1.78409222850212	2.6592599373294	2.6592599373294	1.78409222850212	6.04208172639175	0.401294498381877	0.386726206157269	0.0443113097015895	0.386726206157269	0.0443113097015895	0.724	0.625	0.724	0.625	-2.7218	1.24607859004288	1.24607859004288	0.755649953385172	0.265650000382913	0.292926683936798	found	found
4	457	D	D	0.063197	22.6411942485373	NA	NA	0	100	203	0.4	1.12630547139547	A_1	B_1	0.555555555555556	1.12630547139547	1.98368806287587	1.54502806413618	1.98368806287587	1.54502806413618	4.91590079644086	0.812297734627832	0.360636511646682	0.654892601650936	0.654892601650936	0.360636511646682	0.643	0.535	0.643	0.535	-5.7849	1.01382255497524	1.01382255497524	0.604736223585284	0.253818513262585	0.222029036902162	found	found
7	523	C	T	0.060122	6.23013394719568	NA	NA	0	27	185	0.25	1.07150240598824	A_1	B_1	0.512027491408935	1.07150240598824	1.59284547212934	1.62361862308231	1.62361862308231	1.59284547212934	4.69632015097773	0.938511326860841	0.185043396407033	0.249577621933331	0.249577621933331	0.185043396407033	0.282	0.336	0.336	0.282	2.7131	0.968537708875879	0.968537708875879	0.575311347601855	0.212380851519293	0.265587539836877	found	found
14	678	A	K	0.054343	22.9341693767182	NA	NA	0	97	79	0.125	0.968508287292818	A_1	B_1	0.437185929648241	0.968508287292818	1.61703356617959	1.45338235977183	1.61703356617959	1.45338235977183	4.28365135418702	1.28478964401294	0.347222923199596	0.544864272349866	0.544864272349866	0.347222923199596	0.258	0.354	0.354	0.258	-4.0904	0.883431651767523	0.883431651767523	0.52001171888373	0.207904382446494	0.21859761091496	found	found
12	646	A	G	0.055637	25.8352683554865	NA	NA	0	63	93	0.142857142857143	0.991570130101586	A_1	B_1	0.454545454545454	0.991570130101586	1.96755165222758	0.703348910388172	1.96755165222758	0.703348910388172	4.37605374613151	1.20711974110032	0.274601085952604	0.636720667648503	0.636720667648503	0.274601085952604	0.513	0.838	0.838	0.513	-3.1174	0.902488104077302	0.902488104077302	0.532394089460171	0.159411164114474	0.149451324976328	found	found
13	660	T	S	0.055089	18.4715445212359	NA	NA	0	64	172	0.133333333333333	0.981803600071288	A_1	B_1	0.447916666666667	0.981803600071288	4.01792219296332	0	4.01792219296332	0	4.33692197581808	1.23948220064725	0.291804359917283	0.750028468350938	0.750028468350938	0.291804359917283	0.244	0.377	0.377	0.244	-2.341	0.894417829065124	1.80166268283026	0.527150241642637	0.140960612323624	0.148233807063169	found	found
15	688	P	P	0.053943	10.4559431425386	NA	NA	0	119	107	0.117647058823529	0.961379433256104	A_1	B_1	0.43424317617866	0.961379433256104	2.41888650732932	2.40285499268717	2.41888650732932	2.40285499268717	4.25508801819182	1.30097087378641	0.0823157106051843	0.298840317775369	0.298840317775369	0.0823157106051843	0.546	0.537	0.546	0.537	-2.4405	0.877540940079801	0.877540940079801	0.516184092739544	0.119321976852151	0.163941207977715	found	found
3	349	I	K	0.07031	18.4131722959408	NA	NA	0	67	78	0.5	1.25307431830333	A_1	B_1	0.692307692307692	1.25307431830333	2.18264504959254	6.59179788651832	6.59179788651832	2.18264504959254	5.42382831877557	0.585760517799353	0.00835126412049489	0.273177077229579	0.273177077229579	0.00835126412049489	0.762	0.583	0.762	0.583	1.3676	2.11033597526687	2.11033597526687	0.672800985494269	0.108728659203493	0.11659751991191	found	found
11	634	I	E	0.05596	27.0341755746314	NA	NA	0	67	165	0.153846153846154	0.997326679736232	A_1	B_1	0.455040871934605	0.997326679736232	2.18264504959254	1.20689271544723	2.18264504959254	1.20689271544723	4.39911863994764	1.18446601941748	0.00835126412049489	0.56154873164219	0.56154873164219	0.00835126412049489	0.762	0.839	0.839	0.762	0.8577	0.907244853765137	1.80166268283026	0.535484897571601	0.107628395572099	0.145629486281044	found	found
9	616	E	V	0.056621	31.6796812799624	NA	NA	0	104	94	0.181818181818182	1.0091071110319	A_1	B_1	0.467605633802817	1.0091071110319	0.690208805770203	4.70574251110056	4.70574251110056	0.690208805770203	4.44631955267971	1.14563106796116	0.829681755917642	0.114548976994797	0.829681755917642	0.114548976994797	0.288	0.443	0.443	0.288	-0.5532	0.916979254829097	0.916979254829097	0.541810049774869	0.103101339758965	0.131905316582951	found	found
6	486	I	I	0.061699	12.8037897905269	NA	NA	0	67	82	0.285714285714286	1.09960791302798	A_1	B_1	0.52962962962963	1.09960791302798	2.18264504959254	4.42028809731348	4.42028809731348	2.18264504959254	4.80893110313882	0.870550161812298	0.00835126412049489	0.305929974621074	0.305929974621074	0.00835126412049489	0.762	0.595	0.762	0.595	6.4128	2.11033597526687	2.11033597526687	0.590401763675308	0.100931396547373	0.128521481936721	found	found
16	699	I	W	0.053507	20.1333818818399	NA	NA	0	67	200	0.111111111111111	0.953608982356086	A_1	B_1	0.425790754257908	0.953608982356086	2.18264504959254	2.31518721237883	2.31518721237883	2.18264504959254	4.22395398195705	1.32686084142395	0.00835126412049489	0.316555289370823	0.316555289370823	0.00835126412049489	0.762	0.579	0.762	0.579	5.283	0.871120064340185	0.871120064340185	0.512011980242382	0.098033663873957	0.138651137538619	found	found
17	705	F	S	0.053366	21.7364209335392	NA	NA	0	91	148	0.105263157894737	0.951096061308145	A_1	B_1	0.423728813559322	0.951096061308145	4.48848856546566	0	4.48848856546566	0	4.21388540601874	1.33333333333333	0.0528508303238471	0.311822134252041	0.311822134252041	0.0528508303238471	0.531	0.493	0.531	0.493	2.8164	0.869043588470263	0.869043588470263	0.510662742026556	0.0814356397625485	0.11336499176428	found	found
19	754	K	K	0.052304	9.57418894737304	NA	NA	0	46	70	0.0952380952380952	0.93216895384067	A_1	B_1	0.393805309734513	0.93216895384067	2.39600915243752	5.45590580370267	5.45590580370267	2.39600915243752	4.13804974895147	1.45954692556634	0.279654054218641	0.228264385327552	0.279654054218641	0.228264385327552	0.513	0.745	0.745	0.513	-7.4635	0.853403748939363	0.853403748939363	0.500500394613743	0.0773260172696594	0.0756170468289877	found	found
10	633	F	S	0.056033	8.75634090245464	NA	NA	0	91	181	0.166666666666667	0.998627695597933	A_1	B_1	0.456284153005464	0.998627695597933	4.48848856546566	2.42981516640795	4.48848856546566	2.42981516640795	4.40433144876676	1.18122977346278	0.0528508303238471	0.0147451730273816	0.0528508303238471	0.0147451730273816	0.531	0.849	0.849	0.531	2.4691	0.908319908648146	0.908319908648146	0.536183439342915	0.0760181709164907	0.0961207434219157	found	found
18	717	S	H	0.053172	9.15073341322978	NA	NA	0	93	124	0.1	0.947638567100339	A_1	B_1	0.415676959619952	0.947638567100339	4.26293128406257	6.05244096102632	6.05244096102632	4.26293128406257	4.20003218806107	1.35922330097087	0.269483890779434	0.0203097737411463	0.269483890779434	0.0203097737411463	0.323	0.837	0.837	0.323	-3.7607	0.866186593301718	0.866186593301718	0.508806343346626	0.0524762465267296	0.0650056556205865	found	found
