# Supplementary material for: Large-scale discovery of protein interactions at residue resolution using co-evolution calculated from genomic sequences
Source: Nat Commun. 2021 Mar 2;12:1396. doi: 10.1038/s41467-021-21636-z (PMC7925567; doi:10.1038/s41467-021-21636-z)
Supplement: Supplementary file 12 — Supplementary Data 10 [file 41467_2021_21636_MOESM12_ESM.zip › supplementary/allpdb0203_SCNA_SCNC/2ZZD_J_L.pdb]

ATOM  11837  N   LYS J   7     -18.605  38.378 -60.484  1.00 43.82           N  
ATOM  11838  CA  LYS J   7     -19.857  38.132 -59.706  1.00 43.67           C  
ATOM  11839  C   LYS J   7     -21.053  38.436 -60.606  1.00 42.33           C  
ATOM  11840  O   LYS J   7     -21.042  39.418 -61.348  1.00 42.62           O  
ATOM  11841  CB  LYS J   7     -19.893  39.035 -58.468  1.00 46.34           C  
ATOM  11842  CG  LYS J   7     -20.869  38.568 -57.394  1.00 49.12           C  
ATOM  11843  CD  LYS J   7     -20.923  39.499 -56.180  1.00 52.73           C  
ATOM  11844  CE  LYS J   7     -21.593  40.833 -56.500  1.00 54.64           C  
ATOM  11845  NZ  LYS J   7     -22.423  41.323 -55.358  1.00 55.98           N  
ATOM  11846  N   PRO J   8     -22.107  37.606 -60.542  1.00 40.46           N  
ATOM  11847  CA  PRO J   8     -23.283  37.840 -61.385  1.00 38.59           C  
ATOM  11848  C   PRO J   8     -24.026  39.106 -61.000  1.00 36.61           C  
ATOM  11849  O   PRO J   8     -24.049  39.497 -59.832  1.00 35.68           O  
ATOM  11850  CB  PRO J   8     -24.164  36.610 -61.144  1.00 39.60           C  
ATOM  11851  CG  PRO J   8     -23.366  35.717 -60.253  1.00 40.34           C  
ATOM  11852  CD  PRO J   8     -22.393  36.579 -59.532  1.00 40.39           C  
ATOM  11853  N   VAL J   9     -24.634  39.741 -61.994  1.00 34.31           N  
ATOM  11854  CA  VAL J   9     -25.412  40.945 -61.763  1.00 33.07           C  
ATOM  11855  C   VAL J   9     -26.871  40.598 -62.027  1.00 32.06           C  
ATOM  11856  O   VAL J   9     -27.198  39.955 -63.026  1.00 31.87           O  
ATOM  11857  CB  VAL J   9     -24.998  42.092 -62.706  1.00 33.56           C  
ATOM  11858  CG1 VAL J   9     -25.844  43.323 -62.420  1.00 33.57           C  
ATOM  11859  CG2 VAL J   9     -23.525  42.416 -62.523  1.00 33.59           C  
ATOM  11860  N   TRP J  10     -27.740  41.008 -61.112  1.00 30.00           N  
ATOM  11861  CA  TRP J  10     -29.162  40.749 -61.243  1.00 29.08           C  
ATOM  11862  C   TRP J  10     -29.857  41.969 -61.802  1.00 27.54           C  
ATOM  11863  O   TRP J  10     -29.632  43.088 -61.340  1.00 28.15           O  
ATOM  11864  CB  TRP J  10     -29.762  40.393 -59.886  1.00 29.18           C  
ATOM  11865  CG  TRP J  10     -29.107  39.205 -59.320  1.00 31.75           C  
ATOM  11866  CD1 TRP J  10     -28.074  39.183 -58.428  1.00 31.39           C  
ATOM  11867  CD2 TRP J  10     -29.322  37.852 -59.721  1.00 33.57           C  
ATOM  11868  NE1 TRP J  10     -27.625  37.899 -58.258  1.00 31.21           N  
ATOM  11869  CE2 TRP J  10     -28.374  37.060 -59.040  1.00 34.42           C  
ATOM  11870  CE3 TRP J  10     -30.223  37.230 -60.597  1.00 36.29           C  
ATOM  11871  CZ2 TRP J  10     -28.298  35.675 -59.207  1.00 36.48           C  
ATOM  11872  CZ3 TRP J  10     -30.147  35.853 -60.763  1.00 39.60           C  
ATOM  11873  CH2 TRP J  10     -29.190  35.092 -60.070  1.00 39.42           C  
ATOM  11874  N   ASP J  11     -30.694  41.751 -62.808  1.00 26.44           N  
ATOM  11875  CA  ASP J  11     -31.427  42.845 -63.420  1.00 24.93           C  
ATOM  11876  C   ASP J  11     -32.659  43.114 -62.573  1.00 23.88           C  
ATOM  11877  O   ASP J  11     -33.651  42.391 -62.662  1.00 25.50           O  
ATOM  11878  CB  ASP J  11     -31.859  42.472 -64.829  1.00 26.72           C  
ATOM  11879  CG  ASP J  11     -32.513  43.626 -65.551  1.00 29.65           C  
ATOM  11880  OD1 ASP J  11     -33.005  44.553 -64.873  1.00 31.47           O  
ATOM  11881  OD2 ASP J  11     -32.550  43.602 -66.797  1.00 31.13           O  
ATOM  11882  N   ARG J  12     -32.616  44.161 -61.764  1.00 21.87           N  
ATOM  11883  CA  ARG J  12     -33.752  44.443 -60.904  1.00 21.14           C  
ATOM  11884  C   ARG J  12     -34.794  45.400 -61.494  1.00 20.89           C  
ATOM  11885  O   ARG J  12     -35.747  45.780 -60.809  1.00 21.46           O  
ATOM  11886  CB  ARG J  12     -33.245  44.943 -59.546  1.00 21.61           C  
ATOM  11887  CG  ARG J  12     -32.130  44.061 -58.957  1.00 24.32           C  
ATOM  11888  CD  ARG J  12     -32.073  44.134 -57.437  1.00 27.94           C  
ATOM  11889  NE  ARG J  12     -32.090  45.504 -56.928  1.00 33.63           N  
ATOM  11890  CZ  ARG J  12     -31.019  46.276 -56.772  1.00 34.63           C  
ATOM  11891  NH1 ARG J  12     -29.813  45.826 -57.084  1.00 36.15           N  
ATOM  11892  NH2 ARG J  12     -31.163  47.500 -56.287  1.00 34.17           N  
ATOM  11893  N   THR J  13     -34.635  45.767 -62.764  1.00 19.67           N  
ATOM  11894  CA  THR J  13     -35.594  46.670 -63.404  1.00 19.66           C  
ATOM  11895  C   THR J  13     -36.430  45.999 -64.493  1.00 19.05           C  
ATOM  11896  O   THR J  13     -37.457  46.538 -64.902  1.00 18.17           O  
ATOM  11897  CB  THR J  13     -34.894  47.886 -64.048  1.00 21.00           C  
ATOM  11898  OG1 THR J  13     -34.068  47.444 -65.132  1.00 21.92           O  
ATOM  11899  CG2 THR J  13     -34.048  48.613 -63.028  1.00 22.74           C  
ATOM  11900  N   HIS J  14     -36.001  44.827 -64.956  1.00 17.90           N  
ATOM  11901  CA  HIS J  14     -36.716  44.125 -66.020  1.00 18.82           C  
ATOM  11902  C   HIS J  14     -38.225  43.934 -65.839  1.00 18.12           C  
ATOM  11903  O   HIS J  14     -39.004  44.278 -66.725  1.00 18.20           O  
ATOM  11904  CB  HIS J  14     -36.096  42.748 -66.277  1.00 21.31           C  
ATOM  11905  CG  HIS J  14     -36.876  41.918 -67.252  1.00 24.11           C  
ATOM  11906  ND1 HIS J  14     -36.847  42.142 -68.612  1.00 25.84           N  
ATOM  11907  CD2 HIS J  14     -37.761  40.912 -67.056  1.00 24.42           C  
ATOM  11908  CE1 HIS J  14     -37.682  41.311 -69.211  1.00 28.06           C  
ATOM  11909  NE2 HIS J  14     -38.250  40.554 -68.289  1.00 26.13           N  
ATOM  11910  N   HIS J  15     -38.633  43.365 -64.709  1.00 16.42           N  
ATOM  11911  CA  HIS J  15     -40.050  43.110 -64.469  1.00 16.01           C  
ATOM  11912  C   HIS J  15     -40.896  44.383 -64.456  1.00 15.25           C  
ATOM  11913  O   HIS J  15     -41.954  44.436 -65.084  1.00 15.69           O  
ATOM  11914  CB  HIS J  15     -40.243  42.354 -63.150  1.00 16.29           C  
ATOM  11915  CG  HIS J  15     -41.649  41.891 -62.920  1.00 16.55           C  
ATOM  11916  ND1 HIS J  15     -42.243  40.906 -63.681  1.00 15.45           N  
ATOM  11917  CD2 HIS J  15     -42.583  42.290 -62.025  1.00 15.73           C  
ATOM  11918  CE1 HIS J  15     -43.483  40.720 -63.266  1.00 14.97           C  
ATOM  11919  NE2 HIS J  15     -43.715  41.549 -62.263  1.00 16.68           N  
ATOM  11920  N   ALA J  16     -40.439  45.405 -63.741  1.00 14.73           N  
ATOM  11921  CA  ALA J  16     -41.187  46.656 -63.668  1.00 16.02           C  
ATOM  11922  C   ALA J  16     -41.291  47.328 -65.036  1.00 18.32           C  
ATOM  11923  O   ALA J  16     -42.339  47.864 -65.397  1.00 18.99           O  
ATOM  11924  CB  ALA J  16     -40.533  47.603 -62.668  1.00 16.42           C  
ATOM  11925  N   LYS J  17     -40.202  47.310 -65.796  1.00 18.31           N  
ATOM  11926  CA  LYS J  17     -40.215  47.926 -67.116  1.00 19.64           C  
ATOM  11927  C   LYS J  17     -41.195  47.226 -68.044  1.00 18.81           C  
ATOM  11928  O   LYS J  17     -41.861  47.862 -68.859  1.00 17.84           O  
ATOM  11929  CB  LYS J  17     -38.813  47.902 -67.725  1.00 22.30           C  
ATOM  11930  CG  LYS J  17     -37.886  48.880 -67.047  1.00 27.43           C  
ATOM  11931  CD  LYS J  17     -36.516  48.944 -67.686  1.00 33.62           C  
ATOM  11932  CE  LYS J  17     -35.805  50.194 -67.191  1.00 38.10           C  
ATOM  11933  NZ  LYS J  17     -34.333  50.165 -67.387  1.00 42.49           N  
ATOM  11934  N   MET J  18     -41.287  45.911 -67.903  1.00 17.28           N  
ATOM  11935  CA  MET J  18     -42.172  45.114 -68.730  1.00 17.76           C  
ATOM  11936  C   MET J  18     -43.643  45.184 -68.324  1.00 17.06           C  
ATOM  11937  O   MET J  18     -44.526  45.225 -69.182  1.00 16.67           O  
ATOM  11938  CB  MET J  18     -41.709  43.654 -68.703  1.00 21.24           C  
ATOM  11939  CG  MET J  18     -42.665  42.673 -69.348  1.00 25.06           C  
ATOM  11940  SD  MET J  18     -42.068  40.981 -69.211  1.00 27.26           S  
ATOM  11941  CE  MET J  18     -42.361  40.679 -67.468  1.00 33.32           C  
ATOM  11942  N   ALA J  19     -43.908  45.223 -67.022  1.00 14.93           N  
ATOM  11943  CA  ALA J  19     -45.287  45.212 -66.541  1.00 14.19           C  
ATOM  11944  C   ALA J  19     -45.941  46.522 -66.110  1.00 13.51           C  
ATOM  11945  O   ALA J  19     -47.165  46.583 -66.013  1.00 13.41           O  
ATOM  11946  CB  ALA J  19     -45.416  44.193 -65.404  1.00 13.45           C  
ATOM  11947  N   THR J  20     -45.161  47.562 -65.840  1.00 14.55           N  
ATOM  11948  CA  THR J  20     -45.770  48.812 -65.397  1.00 15.04           C  
ATOM  11949  C   THR J  20     -46.838  49.327 -66.362  1.00 15.91           C  
ATOM  11950  O   THR J  20     -46.604  49.438 -67.569  1.00 14.38           O  
ATOM  11951  CB  THR J  20     -44.702  49.898 -65.164  1.00 16.61           C  
ATOM  11952  OG1 THR J  20     -43.838  49.487 -64.096  1.00 16.64           O  
ATOM  11953  CG2 THR J  20     -45.358  51.222 -64.785  1.00 15.81           C  
ATOM  11954  N   GLY J  21     -48.015  49.625 -65.813  1.00 15.41           N  
ATOM  11955  CA  GLY J  21     -49.114  50.138 -66.612  1.00 15.67           C  
ATOM  11956  C   GLY J  21     -49.856  49.087 -67.416  1.00 16.07           C  
ATOM  11957  O   GLY J  21     -50.856  49.395 -68.066  1.00 16.97           O  
ATOM  11958  N   ILE J  22     -49.374  47.847 -67.374  1.00 14.52           N  
ATOM  11959  CA  ILE J  22     -49.989  46.759 -68.128  1.00 14.04           C  
ATOM  11960  C   ILE J  22     -50.503  45.661 -67.205  1.00 14.11           C  
ATOM  11961  O   ILE J  22     -51.641  45.204 -67.344  1.00 14.11           O  
ATOM  11962  CB  ILE J  22     -48.976  46.161 -69.124  1.00 15.39           C  
ATOM  11963  CG1 ILE J  22     -48.515  47.257 -70.086  1.00 17.41           C  
ATOM  11964  CG2 ILE J  22     -49.609  44.997 -69.890  1.00 15.81           C  
ATOM  11965  CD1 ILE J  22     -47.215  46.953 -70.799  1.00 20.89           C  
ATOM  11966  N   GLY J  23     -49.659  45.242 -66.269  1.00 13.20           N  
ATOM  11967  CA  GLY J  23     -50.052  44.205 -65.334  1.00 13.03           C  
ATOM  11968  C   GLY J  23     -49.453  42.847 -65.647  1.00 12.56           C  
ATOM  11969  O   GLY J  23     -48.879  42.633 -66.714  1.00 13.44           O  
ATOM  11970  N   ASP J  24     -49.595  41.935 -64.690  1.00 10.82           N  
ATOM  11971  CA  ASP J  24     -49.113  40.563 -64.795  1.00 11.50           C  
ATOM  11972  C   ASP J  24     -50.363  39.741 -64.472  1.00 11.45           C  
ATOM  11973  O   ASP J  24     -50.982  39.941 -63.427  1.00 12.57           O  
ATOM  11974  CB  ASP J  24     -48.021  40.340 -63.731  1.00 11.39           C  
ATOM  11975  CG  ASP J  24     -47.427  38.941 -63.755  1.00 11.51           C  
ATOM  11976  OD1 ASP J  24     -47.925  38.076 -64.508  1.00 12.61           O  
ATOM  11977  OD2 ASP J  24     -46.452  38.715 -62.997  1.00 13.10           O  
ATOM  11978  N   PRO J  25     -50.723  38.770 -65.335  1.00 12.05           N  
ATOM  11979  CA  PRO J  25     -50.083  38.318 -66.576  1.00 11.24           C  
ATOM  11980  C   PRO J  25     -50.396  39.049 -67.888  1.00 11.96           C  
ATOM  11981  O   PRO J  25     -50.057  38.538 -68.954  1.00 11.85           O  
ATOM  11982  CB  PRO J  25     -50.509  36.861 -66.645  1.00 10.86           C  
ATOM  11983  CG  PRO J  25     -51.951  36.959 -66.218  1.00 11.66           C  
ATOM  11984  CD  PRO J  25     -51.912  37.949 -65.044  1.00 11.77           C  
ATOM  11985  N   GLN J  26     -51.033  40.218 -67.833  1.00 12.43           N  
ATOM  11986  CA  GLN J  26     -51.346  40.938 -69.070  1.00 13.43           C  
ATOM  11987  C   GLN J  26     -50.104  41.195 -69.925  1.00 14.15           C  
ATOM  11988  O   GLN J  26     -50.181  41.196 -71.157  1.00 13.75           O  
ATOM  11989  CB  GLN J  26     -52.038  42.278 -68.776  1.00 12.99           C  
ATOM  11990  CG  GLN J  26     -53.487  42.149 -68.318  1.00 13.32           C  
ATOM  11991  CD  GLN J  26     -53.623  41.971 -66.818  1.00 15.46           C  
ATOM  11992  OE1 GLN J  26     -52.699  41.513 -66.147  1.00 14.66           O  
ATOM  11993  NE2 GLN J  26     -54.789  42.328 -66.284  1.00 13.09           N  
ATOM  11994  N   CYS J  27     -48.959  41.394 -69.276  1.00 13.92           N  
ATOM  11995  CA  CYS J  27     -47.717  41.675 -69.997  1.00 15.10           C  
ATOM  11996  C   CYS J  27     -47.205  40.525 -70.869  1.00 15.56           C  
ATOM  11997  O   CYS J  27     -46.315  40.721 -71.698  1.00 15.50           O  
ATOM  11998  CB  CYS J  27     -46.621  42.107 -69.014  1.00 15.11           C  
ATOM  11999  SG  CYS J  27     -46.222  40.889 -67.739  1.00 16.44           S  
ATOM  12000  N   PHE J  28     -47.769  39.333 -70.694  1.00 14.69           N  
ATOM  12001  CA  PHE J  28     -47.354  38.170 -71.478  1.00 14.48           C  
ATOM  12002  C   PHE J  28     -48.355  37.841 -72.576  1.00 14.25           C  
ATOM  12003  O   PHE J  28     -48.174  36.883 -73.323  1.00 14.81           O  
ATOM  12004  CB  PHE J  28     -47.202  36.944 -70.574  1.00 13.05           C  
ATOM  12005  CG  PHE J  28     -46.214  37.128 -69.467  1.00 13.47           C  
ATOM  12006  CD1 PHE J  28     -44.852  37.226 -69.734  1.00 13.52           C  
ATOM  12007  CD2 PHE J  28     -46.648  37.207 -68.148  1.00 12.14           C  
ATOM  12008  CE1 PHE J  28     -43.934  37.399 -68.699  1.00 13.91           C  
ATOM  12009  CE2 PHE J  28     -45.743  37.379 -67.106  1.00 14.20           C  
ATOM  12010  CZ  PHE J  28     -44.383  37.475 -67.379  1.00 13.40           C  
ATOM  12011  N   LYS J  29     -49.414  38.637 -72.666  1.00 14.89           N  
ATOM  12012  CA  LYS J  29     -50.454  38.412 -73.661  1.00 16.09           C  
ATOM  12013  C   LYS J  29     -49.904  38.307 -75.083  1.00 16.99           C  
ATOM  12014  O   LYS J  29     -49.075  39.120 -75.504  1.00 17.34           O  
ATOM  12015  CB  LYS J  29     -51.491  39.532 -73.585  1.00 19.52           C  
ATOM  12016  CG  LYS J  29     -52.709  39.332 -74.473  1.00 24.30           C  
ATOM  12017  CD  LYS J  29     -53.621  40.540 -74.354  1.00 31.11           C  
ATOM  12018  CE  LYS J  29     -54.612  40.639 -75.507  1.00 36.94           C  
ATOM  12019  NZ  LYS J  29     -55.740  39.669 -75.440  1.00 41.31           N  
ATOM  12020  N   GLY J  30     -50.368  37.290 -75.806  1.00 16.84           N  
ATOM  12021  CA  GLY J  30     -49.948  37.075 -77.179  1.00 18.52           C  
ATOM  12022  C   GLY J  30     -48.638  36.332 -77.375  1.00 19.23           C  
ATOM  12023  O   GLY J  30     -48.300  35.959 -78.500  1.00 21.53           O  
ATOM  12024  N   MET J  31     -47.906  36.095 -76.294  1.00 17.45           N  
ATOM  12025  CA  MET J  31     -46.614  35.426 -76.388  1.00 17.89           C  
ATOM  12026  C   MET J  31     -46.646  33.903 -76.461  1.00 17.54           C  
ATOM  12027  O   MET J  31     -45.628  33.276 -76.761  1.00 17.76           O  
ATOM  12028  CB  MET J  31     -45.737  35.868 -75.217  1.00 18.69           C  
ATOM  12029  CG  MET J  31     -45.460  37.358 -75.213  1.00 20.69           C  
ATOM  12030  SD  MET J  31     -44.439  37.853 -73.833  1.00 23.27           S  
ATOM  12031  CE  MET J  31     -42.946  37.093 -74.259  1.00 27.16           C  
ATOM  12032  N   ALA J  32     -47.803  33.302 -76.206  1.00 17.05           N  
ATOM  12033  CA  ALA J  32     -47.904  31.845 -76.240  1.00 18.12           C  
ATOM  12034  C   ALA J  32     -48.249  31.280 -77.620  1.00 19.12           C  
ATOM  12035  O   ALA J  32     -48.078  30.086 -77.863  1.00 20.49           O  
ATOM  12036  CB  ALA J  32     -48.939  31.373 -75.210  1.00 17.84           C  
ATOM  12037  N   GLY J  33     -48.723  32.138 -78.517  1.00 19.43           N  
ATOM  12038  CA  GLY J  33     -49.099  31.675 -79.839  1.00 22.02           C  
ATOM  12039  C   GLY J  33     -50.473  31.033 -79.761  1.00 22.24           C  
ATOM  12040  O   GLY J  33     -51.229  31.317 -78.832  1.00 22.62           O  
ATOM  12041  N   LYS J  34     -50.801  30.163 -80.715  1.00 22.10           N  
ATOM  12042  CA  LYS J  34     -52.108  29.507 -80.736  1.00 21.39           C  
ATOM  12043  C   LYS J  34     -52.256  28.442 -79.651  1.00 20.46           C  
ATOM  12044  O   LYS J  34     -51.383  27.589 -79.481  1.00 20.78           O  
ATOM  12045  CB  LYS J  34     -52.353  28.874 -82.107  1.00 24.91           C  
ATOM  12046  CG  LYS J  34     -53.744  28.280 -82.272  1.00 28.38           C  
ATOM  12047  CD  LYS J  34     -53.974  27.789 -83.696  1.00 33.98           C  
ATOM  12048  CE  LYS J  34     -55.416  27.337 -83.907  1.00 36.30           C  
ATOM  12049  NZ  LYS J  34     -55.775  26.155 -83.073  1.00 39.86           N  
ATOM  12050  N   SER J  35     -53.370  28.492 -78.923  1.00 19.26           N  
ATOM  12051  CA  SER J  35     -53.627  27.522 -77.863  1.00 18.11           C  
ATOM  12052  C   SER J  35     -53.848  26.137 -78.456  1.00 18.87           C  
ATOM  12053  O   SER J  35     -54.445  25.991 -79.524  1.00 18.62           O  
ATOM  12054  CB  SER J  35     -54.855  27.936 -77.038  1.00 19.37           C  
ATOM  12055  OG  SER J  35     -56.038  27.888 -77.816  1.00 21.09           O  
ATOM  12056  N   LYS J  36     -53.357  25.123 -77.755  1.00 16.88           N  
ATOM  12057  CA  LYS J  36     -53.492  23.748 -78.205  1.00 17.25           C  
ATOM  12058  C   LYS J  36     -54.890  23.203 -77.931  1.00 18.05           C  
ATOM  12059  O   LYS J  36     -55.369  22.317 -78.637  1.00 17.64           O  
ATOM  12060  CB  LYS J  36     -52.446  22.876 -77.507  1.00 17.22           C  
ATOM  12061  CG  LYS J  36     -52.449  21.416 -77.920  1.00 19.71           C  
ATOM  12062  CD  LYS J  36     -51.241  20.717 -77.320  1.00 21.33           C  
ATOM  12063  CE  LYS J  36     -51.174  19.249 -77.695  1.00 24.10           C  
ATOM  12064  NZ  LYS J  36     -49.936  18.624 -77.143  1.00 26.89           N  
ATOM  12065  N   PHE J  37     -55.545  23.742 -76.908  1.00 16.48           N  
ATOM  12066  CA  PHE J  37     -56.884  23.290 -76.543  1.00 16.85           C  
ATOM  12067  C   PHE J  37     -57.912  24.424 -76.537  1.00 17.05           C  
ATOM  12068  O   PHE J  37     -57.552  25.603 -76.529  1.00 17.09           O  
ATOM  12069  CB  PHE J  37     -56.838  22.613 -75.172  1.00 15.33           C  
ATOM  12070  CG  PHE J  37     -55.877  21.460 -75.102  1.00 16.59           C  
ATOM  12071  CD1 PHE J  37     -56.238  20.202 -75.578  1.00 17.29           C  
ATOM  12072  CD2 PHE J  37     -54.599  21.639 -74.581  1.00 17.01           C  
ATOM  12073  CE1 PHE J  37     -55.338  19.136 -75.536  1.00 18.57           C  
ATOM  12074  CE2 PHE J  37     -53.692  20.581 -74.535  1.00 16.98           C  
ATOM  12075  CZ  PHE J  37     -54.063  19.327 -75.013  1.00 17.19           C  
ATOM  12076  N   ASN J  38     -59.191  24.051 -76.539  1.00 17.51           N  
ATOM  12077  CA  ASN J  38     -60.290  25.015 -76.543  1.00 18.98           C  
ATOM  12078  C   ASN J  38     -61.273  24.762 -75.408  1.00 17.64           C  
ATOM  12079  O   ASN J  38     -61.295  23.684 -74.810  1.00 17.27           O  
ATOM  12080  CB  ASN J  38     -61.073  24.932 -77.858  1.00 21.81           C  
ATOM  12081  CG  ASN J  38     -60.185  25.031 -79.075  1.00 26.05           C  
ATOM  12082  OD1 ASN J  38     -60.203  24.160 -79.944  1.00 32.25           O  
ATOM  12083  ND2 ASN J  38     -59.404  26.098 -79.149  1.00 25.21           N  
ATOM  12084  N   VAL J  39     -62.096  25.766 -75.128  1.00 16.60           N  
ATOM  12085  CA  VAL J  39     -63.111  25.641 -74.094  1.00 15.90           C  
ATOM  12086  C   VAL J  39     -64.013  24.470 -74.481  1.00 16.67           C  
ATOM  12087  O   VAL J  39     -64.409  24.336 -75.640  1.00 16.38           O  
ATOM  12088  CB  VAL J  39     -63.948  26.936 -73.983  1.00 17.24           C  
ATOM  12089  CG1 VAL J  39     -65.210  26.686 -73.171  1.00 17.73           C  
ATOM  12090  CG2 VAL J  39     -63.120  28.023 -73.321  1.00 15.13           C  
ATOM  12091  N   GLY J  40     -64.318  23.613 -73.514  1.00 15.57           N  
ATOM  12092  CA  GLY J  40     -65.160  22.468 -73.797  1.00 16.00           C  
ATOM  12093  C   GLY J  40     -64.391  21.167 -73.964  1.00 16.43           C  
ATOM  12094  O   GLY J  40     -64.958  20.085 -73.805  1.00 15.98           O  
ATOM  12095  N   ASP J  41     -63.103  21.258 -74.284  1.00 16.23           N  
ATOM  12096  CA  ASP J  41     -62.289  20.058 -74.459  1.00 15.82           C  
ATOM  12097  C   ASP J  41     -62.094  19.289 -73.158  1.00 17.03           C  
ATOM  12098  O   ASP J  41     -61.960  19.879 -72.085  1.00 15.94           O  
ATOM  12099  CB  ASP J  41     -60.897  20.395 -75.004  1.00 17.61           C  
ATOM  12100  CG  ASP J  41     -60.916  20.834 -76.448  1.00 18.98           C  
ATOM  12101  OD1 ASP J  41     -61.957  20.667 -77.119  1.00 18.67           O  
ATOM  12102  OD2 ASP J  41     -59.873  21.342 -76.910  1.00 18.19           O  
ATOM  12103  N   ARG J  42     -62.085  17.965 -73.271  1.00 15.68           N  
ATOM  12104  CA  ARG J  42     -61.855  17.088 -72.129  1.00 16.52           C  
ATOM  12105  C   ARG J  42     -60.353  16.835 -72.141  1.00 15.56           C  
ATOM  12106  O   ARG J  42     -59.798  16.474 -73.179  1.00 14.66           O  
ATOM  12107  CB  ARG J  42     -62.592  15.760 -72.313  1.00 17.92           C  
ATOM  12108  CG  ARG J  42     -64.104  15.865 -72.280  1.00 23.46           C  
ATOM  12109  CD  ARG J  42     -64.597  16.016 -70.856  1.00 24.96           C  
ATOM  12110  NE  ARG J  42     -64.505  14.759 -70.119  1.00 27.63           N  
ATOM  12111  CZ  ARG J  42     -64.749  14.635 -68.817  1.00 28.38           C  
ATOM  12112  NH1 ARG J  42     -65.098  15.693 -68.097  1.00 29.60           N  
ATOM  12113  NH2 ARG J  42     -64.647  13.447 -68.234  1.00 27.96           N  
ATOM  12114  N   VAL J  43     -59.693  17.027 -71.004  1.00 13.21           N  
ATOM  12115  CA  VAL J  43     -58.250  16.812 -70.929  1.00 14.12           C  
ATOM  12116  C   VAL J  43     -57.863  16.017 -69.690  1.00 13.84           C  
ATOM  12117  O   VAL J  43     -58.530  16.090 -68.656  1.00 14.28           O  
ATOM  12118  CB  VAL J  43     -57.483  18.158 -70.911  1.00 13.51           C  
ATOM  12119  CG1 VAL J  43     -57.586  18.836 -72.269  1.00 15.12           C  
ATOM  12120  CG2 VAL J  43     -58.059  19.067 -69.834  1.00 13.83           C  
ATOM  12121  N   ARG J  44     -56.786  15.247 -69.813  1.00 13.96           N  
ATOM  12122  CA  ARG J  44     -56.274  14.442 -68.711  1.00 13.61           C  
ATOM  12123  C   ARG J  44     -54.983  15.119 -68.261  1.00 12.87           C  
ATOM  12124  O   ARG J  44     -54.224  15.623 -69.089  1.00 13.23           O  
ATOM  12125  CB  ARG J  44     -55.986  13.013 -69.184  1.00 14.50           C  
ATOM  12126  CG  ARG J  44     -55.514  12.072 -68.082  1.00 20.01           C  
ATOM  12127  CD  ARG J  44     -55.212  10.674 -68.615  1.00 26.36           C  
ATOM  12128  NE  ARG J  44     -56.363  10.075 -69.290  1.00 35.14           N  
ATOM  12129  CZ  ARG J  44     -56.543  10.081 -70.609  1.00 38.96           C  
ATOM  12130  NH1 ARG J  44     -55.642  10.652 -71.399  1.00 41.49           N  
ATOM  12131  NH2 ARG J  44     -57.619   9.516 -71.141  1.00 39.49           N  
ATOM  12132  N   ILE J  45     -54.736  15.140 -66.956  1.00 11.99           N  
ATOM  12133  CA  ILE J  45     -53.539  15.781 -66.428  1.00 11.07           C  
ATOM  12134  C   ILE J  45     -52.345  14.826 -66.457  1.00 11.82           C  
ATOM  12135  O   ILE J  45     -52.368  13.778 -65.815  1.00 12.15           O  
ATOM  12136  CB  ILE J  45     -53.773  16.264 -64.977  1.00 11.63           C  
ATOM  12137  CG1 ILE J  45     -55.056  17.101 -64.913  1.00 11.57           C  
ATOM  12138  CG2 ILE J  45     -52.574  17.057 -64.488  1.00 12.09           C  
ATOM  12139  CD1 ILE J  45     -55.142  18.216 -65.950  1.00 11.66           C  
ATOM  12140  N   LYS J  46     -51.309  15.188 -67.212  1.00 11.20           N  
ATOM  12141  CA  LYS J  46     -50.105  14.361 -67.316  1.00 11.97           C  
ATOM  12142  C   LYS J  46     -49.345  14.403 -65.991  1.00 12.42           C  
ATOM  12143  O   LYS J  46     -49.231  15.456 -65.367  1.00 12.19           O  
ATOM  12144  CB  LYS J  46     -49.197  14.876 -68.443  1.00 14.05           C  
ATOM  12145  CG  LYS J  46     -49.862  14.917 -69.817  1.00 17.75           C  
ATOM  12146  CD  LYS J  46     -48.997  15.611 -70.874  1.00 22.74           C  
ATOM  12147  CE  LYS J  46     -47.833  14.748 -71.343  1.00 27.38           C  
ATOM  12148  NZ  LYS J  46     -47.079  15.406 -72.454  1.00 28.79           N  
ATOM  12149  N   ASP J  47     -48.821  13.260 -65.561  1.00 11.90           N  
ATOM  12150  CA  ASP J  47     -48.076  13.217 -64.308  1.00 12.21           C  
ATOM  12151  C   ASP J  47     -46.608  13.505 -64.587  1.00 12.79           C  
ATOM  12152  O   ASP J  47     -45.761  12.612 -64.534  1.00 12.99           O  
ATOM  12153  CB  ASP J  47     -48.243  11.850 -63.637  1.00 13.37           C  
ATOM  12154  CG  ASP J  47     -47.684  11.822 -62.225  1.00 15.06           C  
ATOM  12155  OD1 ASP J  47     -47.495  12.907 -61.633  1.00 12.39           O  
ATOM  12156  OD2 ASP J  47     -47.438  10.712 -61.708  1.00 13.72           O  
ATOM  12157  N   LEU J  48     -46.317  14.764 -64.900  1.00 11.51           N  
ATOM  12158  CA  LEU J  48     -44.953  15.177 -65.194  1.00 11.49           C  
ATOM  12159  C   LEU J  48     -44.119  15.173 -63.917  1.00 12.70           C  
ATOM  12160  O   LEU J  48     -44.651  15.338 -62.817  1.00 13.42           O  
ATOM  12161  CB  LEU J  48     -44.943  16.588 -65.803  1.00 12.56           C  
ATOM  12162  CG  LEU J  48     -45.762  16.795 -67.083  1.00 14.30           C  
ATOM  12163  CD1 LEU J  48     -45.586  18.221 -67.588  1.00 15.71           C  
ATOM  12164  CD2 LEU J  48     -45.311  15.806 -68.150  1.00 16.47           C  
ATOM  12165  N   PRO J  49     -42.799  14.963 -64.044  1.00 13.15           N  
ATOM  12166  CA  PRO J  49     -41.918  14.952 -62.872  1.00 14.11           C  
ATOM  12167  C   PRO J  49     -42.139  16.235 -62.078  1.00 14.67           C  
ATOM  12168  O   PRO J  49     -42.328  17.297 -62.670  1.00 15.49           O  
ATOM  12169  CB  PRO J  49     -40.529  14.888 -63.494  1.00 14.47           C  
ATOM  12170  CG  PRO J  49     -40.768  14.044 -64.728  1.00 14.57           C  
ATOM  12171  CD  PRO J  49     -42.045  14.654 -65.273  1.00 13.96           C  
ATOM  12172  N   ASP J  50     -42.113  16.142 -60.750  1.00 13.75           N  
ATOM  12173  CA  ASP J  50     -42.337  17.320 -59.918  1.00 15.14           C  
ATOM  12174  C   ASP J  50     -41.143  17.715 -59.052  1.00 15.05           C  
ATOM  12175  O   ASP J  50     -41.278  18.503 -58.113  1.00 15.33           O  
ATOM  12176  CB  ASP J  50     -43.574  17.110 -59.033  1.00 17.36           C  
ATOM  12177  CG  ASP J  50     -43.426  15.941 -58.077  1.00 21.33           C  
ATOM  12178  OD1 ASP J  50     -42.466  15.157 -58.228  1.00 19.32           O  
ATOM  12179  OD2 ASP J  50     -44.279  15.803 -57.174  1.00 26.04           O  
ATOM  12180  N   LEU J  51     -39.972  17.184 -59.386  1.00 13.12           N  
ATOM  12181  CA  LEU J  51     -38.761  17.480 -58.636  1.00 12.23           C  
ATOM  12182  C   LEU J  51     -38.533  18.985 -58.484  1.00 12.03           C  
ATOM  12183  O   LEU J  51     -38.636  19.741 -59.453  1.00 12.18           O  
ATOM  12184  CB  LEU J  51     -37.554  16.841 -59.328  1.00 13.24           C  
ATOM  12185  CG  LEU J  51     -36.244  16.814 -58.537  1.00 14.77           C  
ATOM  12186  CD1 LEU J  51     -36.433  15.992 -57.264  1.00 16.35           C  
ATOM  12187  CD2 LEU J  51     -35.139  16.209 -59.398  1.00 15.28           C  
ATOM  12188  N   PHE J  52     -38.242  19.401 -57.253  1.00 10.14           N  
ATOM  12189  CA  PHE J  52     -37.965  20.793 -56.891  1.00 10.61           C  
ATOM  12190  C   PHE J  52     -39.134  21.776 -56.891  1.00 11.44           C  
ATOM  12191  O   PHE J  52     -39.230  22.600 -55.981  1.00 12.57           O  
ATOM  12192  CB  PHE J  52     -36.823  21.362 -57.746  1.00 11.29           C  
ATOM  12193  CG  PHE J  52     -35.552  20.549 -57.690  1.00 11.57           C  
ATOM  12194  CD1 PHE J  52     -35.197  19.852 -56.534  1.00 12.70           C  
ATOM  12195  CD2 PHE J  52     -34.701  20.495 -58.791  1.00 11.84           C  
ATOM  12196  CE1 PHE J  52     -34.013  19.114 -56.473  1.00 12.24           C  
ATOM  12197  CE2 PHE J  52     -33.512  19.760 -58.741  1.00 12.49           C  
ATOM  12198  CZ  PHE J  52     -33.170  19.067 -57.577  1.00 13.33           C  
ATOM  12199  N   TYR J  53     -40.011  21.717 -57.892  1.00  9.82           N  
ATOM  12200  CA  TYR J  53     -41.152  22.637 -57.917  1.00 10.23           C  
ATOM  12201  C   TYR J  53     -42.242  22.286 -58.924  1.00 11.45           C  
ATOM  12202  O   TYR J  53     -41.975  21.746 -59.998  1.00 11.62           O  
ATOM  12203  CB  TYR J  53     -40.679  24.070 -58.205  1.00  9.96           C  
ATOM  12204  CG  TYR J  53     -41.687  25.156 -57.852  1.00 11.08           C  
ATOM  12205  CD1 TYR J  53     -42.163  25.295 -56.548  1.00 10.68           C  
ATOM  12206  CD2 TYR J  53     -42.140  26.062 -58.816  1.00 10.63           C  
ATOM  12207  CE1 TYR J  53     -43.061  26.307 -56.206  1.00 11.32           C  
ATOM  12208  CE2 TYR J  53     -43.040  27.082 -58.484  1.00 10.34           C  
ATOM  12209  CZ  TYR J  53     -43.496  27.195 -57.174  1.00 11.72           C  
ATOM  12210  OH  TYR J  53     -44.380  28.189 -56.822  1.00 10.73           O  
ATOM  12211  N   THR J  54     -43.476  22.598 -58.544  1.00 11.36           N  
ATOM  12212  CA  THR J  54     -44.645  22.404 -59.383  1.00 11.85           C  
ATOM  12213  C   THR J  54     -45.825  23.090 -58.719  1.00 11.53           C  
ATOM  12214  O   THR J  54     -45.873  23.225 -57.496  1.00 10.21           O  
ATOM  12215  CB  THR J  54     -45.025  20.918 -59.580  1.00 12.69           C  
ATOM  12216  OG1 THR J  54     -46.093  20.833 -60.536  1.00 13.73           O  
ATOM  12217  CG2 THR J  54     -45.505  20.292 -58.269  1.00 14.53           C  
ATOM  12218  N   ARG J  55     -46.760  23.557 -59.534  1.00  9.73           N  
ATOM  12219  CA  ARG J  55     -47.957  24.175 -59.009  1.00 10.05           C  
ATOM  12220  C   ARG J  55     -49.167  23.421 -59.558  1.00 10.71           C  
ATOM  12221  O   ARG J  55     -50.288  23.922 -59.557  1.00 10.32           O  
ATOM  12222  CB  ARG J  55     -48.004  25.668 -59.351  1.00 10.24           C  
ATOM  12223  CG  ARG J  55     -46.935  26.475 -58.603  1.00  9.27           C  
ATOM  12224  CD  ARG J  55     -47.235  27.979 -58.598  1.00  9.60           C  
ATOM  12225  NE  ARG J  55     -48.329  28.345 -57.695  1.00  9.68           N  
ATOM  12226  CZ  ARG J  55     -48.212  28.437 -56.369  1.00 10.43           C  
ATOM  12227  NH1 ARG J  55     -47.045  28.192 -55.774  1.00 10.25           N  
ATOM  12228  NH2 ARG J  55     -49.263  28.775 -55.629  1.00  9.12           N  
ATOM  12229  N   THR J  56     -48.916  22.208 -60.054  1.00 10.11           N  
ATOM  12230  CA  THR J  56     -49.990  21.348 -60.553  1.00 10.50           C  
ATOM  12231  C   THR J  56     -50.083  20.261 -59.483  1.00 10.83           C  
ATOM  12232  O   THR J  56     -49.317  19.293 -59.481  1.00 10.81           O  
ATOM  12233  CB  THR J  56     -49.667  20.737 -61.931  1.00 12.14           C  
ATOM  12234  OG1 THR J  56     -49.532  21.788 -62.896  1.00 12.21           O  
ATOM  12235  CG2 THR J  56     -50.798  19.807 -62.380  1.00 11.71           C  
ATOM  12236  N   MET J  57     -51.021  20.463 -58.560  1.00 10.06           N  
ATOM  12237  CA  MET J  57     -51.235  19.580 -57.419  1.00  9.89           C  
ATOM  12238  C   MET J  57     -51.247  18.094 -57.727  1.00  9.81           C  
ATOM  12239  O   MET J  57     -51.819  17.656 -58.723  1.00 11.55           O  
ATOM  12240  CB  MET J  57     -52.537  19.949 -56.706  1.00  9.97           C  
ATOM  12241  CG  MET J  57     -52.564  21.367 -56.125  1.00 11.06           C  
ATOM  12242  SD  MET J  57     -52.788  22.666 -57.373  1.00 13.35           S  
ATOM  12243  CE  MET J  57     -54.429  22.260 -57.962  1.00 11.18           C  
ATOM  12244  N   THR J  58     -50.610  17.323 -56.851  1.00  9.88           N  
ATOM  12245  CA  THR J  58     -50.554  15.879 -57.006  1.00  9.97           C  
ATOM  12246  C   THR J  58     -51.961  15.287 -57.080  1.00  9.60           C  
ATOM  12247  O   THR J  58     -52.193  14.344 -57.837  1.00 10.03           O  
ATOM  12248  CB  THR J  58     -49.787  15.221 -55.833  1.00  9.25           C  
ATOM  12249  OG1 THR J  58     -48.437  15.696 -55.821  1.00 12.13           O  
ATOM  12250  CG2 THR J  58     -49.775  13.703 -55.987  1.00 10.29           C  
ATOM  12251  N   TYR J  59     -52.912  15.847 -56.331  1.00 10.45           N  
ATOM  12252  CA  TYR J  59     -54.263  15.289 -56.355  1.00 10.12           C  
ATOM  12253  C   TYR J  59     -54.949  15.324 -57.721  1.00 10.87           C  
ATOM  12254  O   TYR J  59     -55.943  14.622 -57.926  1.00 11.90           O  
ATOM  12255  CB  TYR J  59     -55.145  15.934 -55.264  1.00 10.51           C  
ATOM  12256  CG  TYR J  59     -55.635  17.347 -55.514  1.00 10.16           C  
ATOM  12257  CD1 TYR J  59     -56.661  17.601 -56.425  1.00  9.85           C  
ATOM  12258  CD2 TYR J  59     -55.119  18.421 -54.788  1.00  9.31           C  
ATOM  12259  CE1 TYR J  59     -57.169  18.896 -56.602  1.00 11.31           C  
ATOM  12260  CE2 TYR J  59     -55.617  19.719 -54.957  1.00 10.82           C  
ATOM  12261  CZ  TYR J  59     -56.643  19.948 -55.864  1.00 10.41           C  
ATOM  12262  OH  TYR J  59     -57.147  21.221 -56.017  1.00 10.32           O  
ATOM  12263  N   THR J  60     -54.424  16.113 -58.659  1.00 10.57           N  
ATOM  12264  CA  THR J  60     -55.017  16.179 -60.000  1.00 11.08           C  
ATOM  12265  C   THR J  60     -54.364  15.247 -61.027  1.00 13.16           C  
ATOM  12266  O   THR J  60     -54.931  15.015 -62.102  1.00 12.69           O  
ATOM  12267  CB  THR J  60     -54.917  17.592 -60.628  1.00 11.76           C  
ATOM  12268  OG1 THR J  60     -53.536  17.908 -60.865  1.00 11.00           O  
ATOM  12269  CG2 THR J  60     -55.546  18.641 -59.724  1.00 10.73           C  
ATOM  12270  N   ARG J  61     -53.185  14.716 -60.711  1.00 12.07           N  
ATOM  12271  CA  ARG J  61     -52.464  13.873 -61.664  1.00 11.71           C  
ATOM  12272  C   ARG J  61     -53.238  12.652 -62.157  1.00 12.26           C  
ATOM  12273  O   ARG J  61     -53.730  11.847 -61.365  1.00 12.12           O  
ATOM  12274  CB  ARG J  61     -51.116  13.422 -61.075  1.00 11.81           C  
ATOM  12275  CG  ARG J  61     -50.231  14.550 -60.513  1.00 10.99           C  
ATOM  12276  CD  ARG J  61     -50.142  15.747 -61.453  1.00 10.90           C  
ATOM  12277  NE  ARG J  61     -49.242  16.796 -60.969  1.00 11.98           N  
ATOM  12278  CZ  ARG J  61     -47.931  16.835 -61.206  1.00 12.90           C  
ATOM  12279  NH1 ARG J  61     -47.349  15.877 -61.917  1.00 12.09           N  
ATOM  12280  NH2 ARG J  61     -47.200  17.849 -60.757  1.00 11.11           N  
ATOM  12281  N   GLY J  62     -53.343  12.531 -63.479  1.00 12.15           N  
ATOM  12282  CA  GLY J  62     -54.027  11.397 -64.078  1.00 12.31           C  
ATOM  12283  C   GLY J  62     -55.536  11.520 -64.153  1.00 13.21           C  
ATOM  12284  O   GLY J  62     -56.206  10.641 -64.698  1.00 13.49           O  
ATOM  12285  N   ALA J  63     -56.081  12.598 -63.602  1.00 12.25           N  
ATOM  12286  CA  ALA J  63     -57.525  12.793 -63.629  1.00 12.64           C  
ATOM  12287  C   ALA J  63     -57.936  13.530 -64.897  1.00 12.84           C  
ATOM  12288  O   ALA J  63     -57.124  14.218 -65.513  1.00 13.69           O  
ATOM  12289  CB  ALA J  63     -57.974  13.581 -62.400  1.00 12.67           C  
ATOM  12290  N   THR J  64     -59.200  13.381 -65.281  1.00 11.99           N  
ATOM  12291  CA  THR J  64     -59.723  14.043 -66.471  1.00 13.60           C  
ATOM  12292  C   THR J  64     -60.728  15.117 -66.072  1.00 13.77           C  
ATOM  12293  O   THR J  64     -61.547  14.912 -65.174  1.00 14.69           O  
ATOM  12294  CB  THR J  64     -60.420  13.043 -67.417  1.00 14.76           C  
ATOM  12295  OG1 THR J  64     -59.458  12.102 -67.902  1.00 15.74           O  
ATOM  12296  CG2 THR J  64     -61.048  13.768 -68.600  1.00 16.27           C  
ATOM  12297  N   GLY J  65     -60.652  16.262 -66.742  1.00 13.99           N  
ATOM  12298  CA  GLY J  65     -61.563  17.353 -66.456  1.00 13.14           C  
ATOM  12299  C   GLY J  65     -61.964  18.072 -67.730  1.00 13.96           C  
ATOM  12300  O   GLY J  65     -61.543  17.697 -68.828  1.00 14.55           O  
ATOM  12301  N   THR J  66     -62.774  19.114 -67.582  1.00 12.20           N  
ATOM  12302  CA  THR J  66     -63.248  19.888 -68.722  1.00 12.62           C  
ATOM  12303  C   THR J  66     -62.705  21.311 -68.672  1.00 11.49           C  
ATOM  12304  O   THR J  66     -62.776  21.969 -67.637  1.00 12.44           O  
ATOM  12305  CB  THR J  66     -64.789  19.975 -68.728  1.00 14.00           C  
ATOM  12306  OG1 THR J  66     -65.342  18.654 -68.707  1.00 15.87           O  
ATOM  12307  CG2 THR J  66     -65.279  20.711 -69.970  1.00 14.79           C  
ATOM  12308  N   ILE J  67     -62.165  21.786 -69.790  1.00 12.49           N  
ATOM  12309  CA  ILE J  67     -61.654  23.151 -69.853  1.00 12.18           C  
ATOM  12310  C   ILE J  67     -62.858  24.086 -69.914  1.00 13.43           C  
ATOM  12311  O   ILE J  67     -63.720  23.929 -70.780  1.00 13.91           O  
ATOM  12312  CB  ILE J  67     -60.799  23.377 -71.116  1.00 13.17           C  
ATOM  12313  CG1 ILE J  67     -59.525  22.535 -71.042  1.00 12.60           C  
ATOM  12314  CG2 ILE J  67     -60.456  24.861 -71.259  1.00 12.37           C  
ATOM  12315  CD1 ILE J  67     -58.703  22.573 -72.321  1.00 12.91           C  
ATOM  12316  N   VAL J  68     -62.931  25.049 -69.001  1.00 12.50           N  
ATOM  12317  CA  VAL J  68     -64.055  25.976 -69.011  1.00 12.52           C  
ATOM  12318  C   VAL J  68     -63.638  27.404 -69.365  1.00 13.28           C  
ATOM  12319  O   VAL J  68     -64.490  28.266 -69.586  1.00 13.34           O  
ATOM  12320  CB  VAL J  68     -64.809  25.983 -67.654  1.00 13.54           C  
ATOM  12321  CG1 VAL J  68     -65.368  24.597 -67.369  1.00 13.41           C  
ATOM  12322  CG2 VAL J  68     -63.885  26.427 -66.529  1.00 12.84           C  
ATOM  12323  N   ARG J  69     -62.332  27.650 -69.434  1.00 12.93           N  
ATOM  12324  CA  ARG J  69     -61.839  28.979 -69.776  1.00 12.43           C  
ATOM  12325  C   ARG J  69     -60.339  29.006 -70.049  1.00 13.18           C  
ATOM  12326  O   ARG J  69     -59.565  28.277 -69.428  1.00 13.12           O  
ATOM  12327  CB  ARG J  69     -62.170  29.973 -68.646  1.00 13.37           C  
ATOM  12328  CG  ARG J  69     -61.716  31.422 -68.879  1.00 11.74           C  
ATOM  12329  CD  ARG J  69     -62.245  32.358 -67.784  1.00 14.50           C  
ATOM  12330  NE  ARG J  69     -63.692  32.556 -67.870  1.00 16.59           N  
ATOM  12331  CZ  ARG J  69     -64.280  33.490 -68.614  1.00 17.71           C  
ATOM  12332  NH1 ARG J  69     -63.551  34.330 -69.342  1.00 17.70           N  
ATOM  12333  NH2 ARG J  69     -65.604  33.582 -68.638  1.00 17.58           N  
ATOM  12334  N   LEU J  70     -59.940  29.817 -71.026  1.00 12.37           N  
ATOM  12335  CA  LEU J  70     -58.524  30.012 -71.321  1.00 13.62           C  
ATOM  12336  C   LEU J  70     -58.339  31.313 -70.552  1.00 13.32           C  
ATOM  12337  O   LEU J  70     -58.743  32.379 -71.014  1.00 11.97           O  
ATOM  12338  CB  LEU J  70     -58.286  30.205 -72.822  1.00 13.78           C  
ATOM  12339  CG  LEU J  70     -57.997  28.914 -73.601  1.00 14.57           C  
ATOM  12340  CD1 LEU J  70     -59.219  28.013 -73.559  1.00 14.83           C  
ATOM  12341  CD2 LEU J  70     -57.630  29.232 -75.047  1.00 15.46           C  
ATOM  12342  N   VAL J  71     -57.749  31.220 -69.365  1.00 12.59           N  
ATOM  12343  CA  VAL J  71     -57.608  32.381 -68.503  1.00 12.89           C  
ATOM  12344  C   VAL J  71     -56.597  33.462 -68.873  1.00 13.04           C  
ATOM  12345  O   VAL J  71     -56.896  34.650 -68.735  1.00 13.28           O  
ATOM  12346  CB  VAL J  71     -57.375  31.929 -67.042  1.00 12.57           C  
ATOM  12347  CG1 VAL J  71     -58.620  31.205 -66.534  1.00 13.15           C  
ATOM  12348  CG2 VAL J  71     -56.171  30.997 -66.956  1.00 11.74           C  
ATOM  12349  N   TYR J  72     -55.414  33.067 -69.332  1.00 11.61           N  
ATOM  12350  CA  TYR J  72     -54.373  34.029 -69.711  1.00 12.38           C  
ATOM  12351  C   TYR J  72     -53.138  33.277 -70.178  1.00 12.58           C  
ATOM  12352  O   TYR J  72     -53.121  32.048 -70.193  1.00 12.97           O  
ATOM  12353  CB  TYR J  72     -54.007  34.920 -68.515  1.00 13.27           C  
ATOM  12354  CG  TYR J  72     -53.715  34.140 -67.251  1.00 11.93           C  
ATOM  12355  CD1 TYR J  72     -52.529  33.414 -67.110  1.00 11.04           C  
ATOM  12356  CD2 TYR J  72     -54.661  34.068 -66.227  1.00 12.04           C  
ATOM  12357  CE1 TYR J  72     -52.299  32.625 -65.978  1.00 12.42           C  
ATOM  12358  CE2 TYR J  72     -54.445  33.280 -65.099  1.00 11.79           C  
ATOM  12359  CZ  TYR J  72     -53.265  32.558 -64.981  1.00 12.52           C  
ATOM  12360  OH  TYR J  72     -53.076  31.743 -63.886  1.00 12.90           O  
ATOM  12361  N   GLU J  73     -52.114  34.028 -70.564  1.00 11.75           N  
ATOM  12362  CA  GLU J  73     -50.851  33.461 -71.016  1.00 12.00           C  
ATOM  12363  C   GLU J  73     -49.804  33.891 -70.001  1.00 11.95           C  
ATOM  12364  O   GLU J  73     -49.847  35.023 -69.506  1.00 11.19           O  
ATOM  12365  CB  GLU J  73     -50.487  34.010 -72.399  1.00 12.34           C  
ATOM  12366  CG  GLU J  73     -51.384  33.526 -73.522  1.00 13.98           C  
ATOM  12367  CD  GLU J  73     -51.329  34.430 -74.733  1.00 15.42           C  
ATOM  12368  OE1 GLU J  73     -52.019  35.473 -74.724  1.00 15.72           O  
ATOM  12369  OE2 GLU J  73     -50.585  34.108 -75.684  1.00 14.24           O  
ATOM  12370  N   SER J  74     -48.869  33.000 -69.688  1.00 10.84           N  
ATOM  12371  CA  SER J  74     -47.836  33.327 -68.716  1.00 11.31           C  
ATOM  12372  C   SER J  74     -46.740  32.276 -68.706  1.00 12.15           C  
ATOM  12373  O   SER J  74     -46.926  31.167 -69.209  1.00 11.77           O  
ATOM  12374  CB  SER J  74     -48.450  33.401 -67.314  1.00 12.35           C  
ATOM  12375  OG  SER J  74     -47.450  33.410 -66.304  1.00 12.65           O  
ATOM  12376  N   PRO J  75     -45.550  32.633 -68.195  1.00 13.16           N  
ATOM  12377  CA  PRO J  75     -44.519  31.597 -68.167  1.00 12.33           C  
ATOM  12378  C   PRO J  75     -45.074  30.599 -67.145  1.00 12.84           C  
ATOM  12379  O   PRO J  75     -45.855  30.982 -66.274  1.00 12.30           O  
ATOM  12380  CB  PRO J  75     -43.302  32.334 -67.611  1.00 12.71           C  
ATOM  12381  CG  PRO J  75     -43.500  33.740 -68.104  1.00 14.03           C  
ATOM  12382  CD  PRO J  75     -44.980  33.956 -67.879  1.00 13.30           C  
ATOM  12383  N   ALA J  76     -44.695  29.333 -67.252  1.00 11.35           N  
ATOM  12384  CA  ALA J  76     -45.169  28.356 -66.287  1.00 11.28           C  
ATOM  12385  C   ALA J  76     -44.458  28.681 -64.971  1.00 11.06           C  
ATOM  12386  O   ALA J  76     -43.329  29.170 -64.982  1.00 12.39           O  
ATOM  12387  CB  ALA J  76     -44.826  26.947 -66.744  1.00 10.93           C  
ATOM  12388  N   ALA J  77     -45.110  28.423 -63.841  1.00 11.25           N  
ATOM  12389  CA  ALA J  77     -44.496  28.710 -62.547  1.00 10.14           C  
ATOM  12390  C   ALA J  77     -43.193  27.938 -62.396  1.00 10.77           C  
ATOM  12391  O   ALA J  77     -42.248  28.406 -61.758  1.00 11.05           O  
ATOM  12392  CB  ALA J  77     -45.457  28.352 -61.415  1.00 10.47           C  
ATOM  12393  N   GLU J  78     -43.152  26.747 -62.985  1.00 10.33           N  
ATOM  12394  CA  GLU J  78     -41.969  25.901 -62.925  1.00 11.59           C  
ATOM  12395  C   GLU J  78     -40.749  26.625 -63.504  1.00 11.23           C  
ATOM  12396  O   GLU J  78     -39.608  26.316 -63.158  1.00 10.71           O  
ATOM  12397  CB  GLU J  78     -42.215  24.588 -63.678  1.00 12.11           C  
ATOM  12398  CG  GLU J  78     -43.177  23.616 -62.979  1.00 12.77           C  
ATOM  12399  CD  GLU J  78     -44.648  23.991 -63.126  1.00 15.28           C  
ATOM  12400  OE1 GLU J  78     -44.947  25.034 -63.740  1.00 14.46           O  
ATOM  12401  OE2 GLU J  78     -45.509  23.235 -62.626  1.00 16.01           O  
ATOM  12402  N   ASP J  79     -40.992  27.588 -64.388  1.00 11.05           N  
ATOM  12403  CA  ASP J  79     -39.904  28.358 -64.982  1.00 10.47           C  
ATOM  12404  C   ASP J  79     -39.753  29.715 -64.296  1.00 10.60           C  
ATOM  12405  O   ASP J  79     -38.646  30.138 -63.958  1.00 11.61           O  
ATOM  12406  CB  ASP J  79     -40.137  28.558 -66.487  1.00 10.94           C  
ATOM  12407  CG  ASP J  79     -39.939  27.279 -67.278  1.00 13.45           C  
ATOM  12408  OD1 ASP J  79     -39.017  26.508 -66.928  1.00 13.20           O  
ATOM  12409  OD2 ASP J  79     -40.689  27.046 -68.250  1.00 13.60           O  
ATOM  12410  N   GLU J  80     -40.876  30.386 -64.078  1.00 10.96           N  
ATOM  12411  CA  GLU J  80     -40.870  31.693 -63.445  1.00 11.62           C  
ATOM  12412  C   GLU J  80     -40.213  31.655 -62.065  1.00 12.09           C  
ATOM  12413  O   GLU J  80     -39.492  32.575 -61.692  1.00 12.66           O  
ATOM  12414  CB  GLU J  80     -42.309  32.209 -63.333  1.00 12.69           C  
ATOM  12415  CG  GLU J  80     -42.437  33.713 -63.155  1.00 15.17           C  
ATOM  12416  CD  GLU J  80     -43.878  34.175 -63.251  1.00 16.06           C  
ATOM  12417  OE1 GLU J  80     -44.711  33.661 -62.475  1.00 15.69           O  
ATOM  12418  OE2 GLU J  80     -44.179  35.044 -64.101  1.00 17.01           O  
ATOM  12419  N   ALA J  81     -40.448  30.578 -61.319  1.00 11.01           N  
ATOM  12420  CA  ALA J  81     -39.892  30.437 -59.973  1.00 10.70           C  
ATOM  12421  C   ALA J  81     -38.374  30.271 -59.941  1.00 11.88           C  
ATOM  12422  O   ALA J  81     -37.769  30.302 -58.869  1.00 11.74           O  
ATOM  12423  CB  ALA J  81     -40.554  29.262 -59.254  1.00 10.86           C  
ATOM  12424  N   PHE J  82     -37.759  30.078 -61.104  1.00 12.14           N  
ATOM  12425  CA  PHE J  82     -36.312  29.928 -61.163  1.00 11.50           C  
ATOM  12426  C   PHE J  82     -35.685  31.018 -62.025  1.00 12.40           C  
ATOM  12427  O   PHE J  82     -34.528  30.918 -62.437  1.00 12.49           O  
ATOM  12428  CB  PHE J  82     -35.949  28.520 -61.654  1.00 11.91           C  
ATOM  12429  CG  PHE J  82     -36.115  27.468 -60.589  1.00 11.84           C  
ATOM  12430  CD1 PHE J  82     -35.143  27.308 -59.602  1.00 12.63           C  
ATOM  12431  CD2 PHE J  82     -37.280  26.704 -60.516  1.00 11.66           C  
ATOM  12432  CE1 PHE J  82     -35.326  26.407 -58.551  1.00 13.60           C  
ATOM  12433  CE2 PHE J  82     -37.476  25.801 -59.470  1.00 13.90           C  
ATOM  12434  CZ  PHE J  82     -36.498  25.652 -58.484  1.00 12.88           C  
ATOM  12435  N   GLY J  83     -36.467  32.068 -62.268  1.00 11.41           N  
ATOM  12436  CA  GLY J  83     -36.001  33.206 -63.043  1.00 12.55           C  
ATOM  12437  C   GLY J  83     -35.994  33.040 -64.549  1.00 13.59           C  
ATOM  12438  O   GLY J  83     -35.364  33.827 -65.252  1.00 14.44           O  
ATOM  12439  N   ASN J  84     -36.708  32.036 -65.043  1.00 11.75           N  
ATOM  12440  CA  ASN J  84     -36.764  31.745 -66.472  1.00 12.62           C  
ATOM  12441  C   ASN J  84     -38.121  32.146 -67.042  1.00 14.47           C  
ATOM  12442  O   ASN J  84     -39.105  31.436 -66.866  1.00 14.48           O  
ATOM  12443  CB  ASN J  84     -36.517  30.250 -66.683  1.00 13.70           C  
ATOM  12444  CG  ASN J  84     -35.228  29.779 -66.031  1.00 14.81           C  
ATOM  12445  OD1 ASN J  84     -35.206  28.775 -65.311  1.00 15.77           O  
ATOM  12446  ND2 ASN J  84     -34.141  30.499 -66.285  1.00 11.54           N  
ATOM  12447  N   GLU J  85     -38.169  33.281 -67.736  1.00 14.15           N  
ATOM  12448  CA  GLU J  85     -39.430  33.766 -68.296  1.00 14.88           C  
ATOM  12449  C   GLU J  85     -39.462  33.835 -69.826  1.00 16.22           C  
ATOM  12450  O   GLU J  85     -40.378  34.433 -70.403  1.00 16.26           O  
ATOM  12451  CB  GLU J  85     -39.748  35.149 -67.717  1.00 14.00           C  
ATOM  12452  CG  GLU J  85     -39.796  35.173 -66.190  1.00 15.13           C  
ATOM  12453  CD  GLU J  85     -40.163  36.537 -65.633  1.00 16.92           C  
ATOM  12454  OE1 GLU J  85     -40.283  37.499 -66.427  1.00 15.76           O  
ATOM  12455  OE2 GLU J  85     -40.323  36.643 -64.398  1.00 17.15           O  
ATOM  12456  N   GLU J  86     -38.483  33.213 -70.479  1.00 16.42           N  
ATOM  12457  CA  GLU J  86     -38.398  33.222 -71.942  1.00 18.83           C  
ATOM  12458  C   GLU J  86     -39.537  32.508 -72.665  1.00 18.65           C  
ATOM  12459  O   GLU J  86     -39.878  32.866 -73.794  1.00 18.47           O  
ATOM  12460  CB  GLU J  86     -37.072  32.612 -72.404  1.00 21.90           C  
ATOM  12461  CG  GLU J  86     -35.827  33.386 -71.978  1.00 27.16           C  
ATOM  12462  CD  GLU J  86     -35.381  33.057 -70.563  1.00 31.43           C  
ATOM  12463  OE1 GLU J  86     -35.900  32.074 -69.988  1.00 28.21           O  
ATOM  12464  OE2 GLU J  86     -34.501  33.773 -70.035  1.00 35.58           O  
ATOM  12465  N   ASN J  87     -40.120  31.498 -72.024  1.00 16.38           N  
ATOM  12466  CA  ASN J  87     -41.207  30.741 -72.632  1.00 16.52           C  
ATOM  12467  C   ASN J  87     -42.529  31.061 -71.956  1.00 16.96           C  
ATOM  12468  O   ASN J  87     -42.622  31.104 -70.729  1.00 17.38           O  
ATOM  12469  CB  ASN J  87     -40.911  29.242 -72.542  1.00 17.12           C  
ATOM  12470  CG  ASN J  87     -39.654  28.857 -73.303  1.00 20.59           C  
ATOM  12471  OD1 ASN J  87     -38.837  28.065 -72.827  1.00 22.51           O  
ATOM  12472  ND2 ASN J  87     -39.495  29.418 -74.495  1.00 17.98           N  
ATOM  12473  N   VAL J  88     -43.546  31.295 -72.774  1.00 15.61           N  
ATOM  12474  CA  VAL J  88     -44.874  31.628 -72.278  1.00 14.27           C  
ATOM  12475  C   VAL J  88     -45.874  30.618 -72.824  1.00 14.47           C  
ATOM  12476  O   VAL J  88     -45.797  30.240 -73.990  1.00 14.24           O  
ATOM  12477  CB  VAL J  88     -45.284  33.049 -72.743  1.00 15.18           C  
ATOM  12478  CG1 VAL J  88     -46.739  33.325 -72.395  1.00 14.93           C  
ATOM  12479  CG2 VAL J  88     -44.381  34.087 -72.085  1.00 14.40           C  
ATOM  12480  N   GLU J  89     -46.798  30.161 -71.985  1.00 12.87           N  
ATOM  12481  CA  GLU J  89     -47.798  29.218 -72.461  1.00 12.99           C  
ATOM  12482  C   GLU J  89     -49.198  29.538 -71.956  1.00 12.54           C  
ATOM  12483  O   GLU J  89     -49.379  30.342 -71.039  1.00 12.83           O  
ATOM  12484  CB  GLU J  89     -47.402  27.775 -72.103  1.00 13.93           C  
ATOM  12485  CG  GLU J  89     -47.242  27.456 -70.627  1.00 15.95           C  
ATOM  12486  CD  GLU J  89     -46.776  26.020 -70.410  1.00 17.39           C  
ATOM  12487  OE1 GLU J  89     -45.583  25.801 -70.108  1.00 19.44           O  
ATOM  12488  OE2 GLU J  89     -47.600  25.098 -70.563  1.00 18.05           O  
ATOM  12489  N   TRP J  90     -50.190  28.926 -72.589  1.00 12.49           N  
ATOM  12490  CA  TRP J  90     -51.581  29.136 -72.217  1.00 12.39           C  
ATOM  12491  C   TRP J  90     -51.942  28.444 -70.910  1.00 12.23           C  
ATOM  12492  O   TRP J  90     -51.495  27.329 -70.643  1.00 12.37           O  
ATOM  12493  CB  TRP J  90     -52.509  28.621 -73.321  1.00 12.88           C  
ATOM  12494  CG  TRP J  90     -52.719  29.616 -74.416  1.00 14.25           C  
ATOM  12495  CD1 TRP J  90     -52.118  29.642 -75.641  1.00 15.56           C  
ATOM  12496  CD2 TRP J  90     -53.559  30.769 -74.353  1.00 14.48           C  
ATOM  12497  NE1 TRP J  90     -52.532  30.749 -76.347  1.00 16.15           N  
ATOM  12498  CE2 TRP J  90     -53.415  31.460 -75.576  1.00 15.28           C  
ATOM  12499  CE3 TRP J  90     -54.416  31.292 -73.375  1.00 14.58           C  
ATOM  12500  CZ2 TRP J  90     -54.101  32.647 -75.850  1.00 16.32           C  
ATOM  12501  CZ3 TRP J  90     -55.099  32.475 -73.646  1.00 16.14           C  
ATOM  12502  CH2 TRP J  90     -54.933  33.140 -74.875  1.00 14.54           C  
ATOM  12503  N   PHE J  91     -52.733  29.129 -70.089  1.00 11.36           N  
ATOM  12504  CA  PHE J  91     -53.212  28.566 -68.830  1.00 11.49           C  
ATOM  12505  C   PHE J  91     -54.705  28.310 -68.999  1.00 11.87           C  
ATOM  12506  O   PHE J  91     -55.423  29.123 -69.587  1.00 12.86           O  
ATOM  12507  CB  PHE J  91     -52.974  29.517 -67.657  1.00 11.02           C  
ATOM  12508  CG  PHE J  91     -51.588  29.424 -67.070  1.00 10.39           C  
ATOM  12509  CD1 PHE J  91     -50.469  29.690 -67.847  1.00 10.64           C  
ATOM  12510  CD2 PHE J  91     -51.408  29.087 -65.731  1.00 11.64           C  
ATOM  12511  CE1 PHE J  91     -49.185  29.625 -67.300  1.00 11.09           C  
ATOM  12512  CE2 PHE J  91     -50.133  29.019 -65.168  1.00 10.15           C  
ATOM  12513  CZ  PHE J  91     -49.016  29.289 -65.956  1.00 11.72           C  
ATOM  12514  N   TYR J  92     -55.171  27.184 -68.469  1.00 10.79           N  
ATOM  12515  CA  TYR J  92     -56.569  26.792 -68.598  1.00 11.73           C  
ATOM  12516  C   TYR J  92     -57.244  26.550 -67.253  1.00 12.21           C  
ATOM  12517  O   TYR J  92     -56.631  26.000 -66.340  1.00 12.01           O  
ATOM  12518  CB  TYR J  92     -56.656  25.494 -69.402  1.00 11.15           C  
ATOM  12519  CG  TYR J  92     -56.029  25.554 -70.778  1.00 11.22           C  
ATOM  12520  CD1 TYR J  92     -56.815  25.780 -71.907  1.00 13.41           C  
ATOM  12521  CD2 TYR J  92     -54.656  25.362 -70.955  1.00 11.61           C  
ATOM  12522  CE1 TYR J  92     -56.257  25.808 -73.181  1.00 11.72           C  
ATOM  12523  CE2 TYR J  92     -54.084  25.390 -72.228  1.00 11.67           C  
ATOM  12524  CZ  TYR J  92     -54.894  25.612 -73.336  1.00 13.06           C  
ATOM  12525  OH  TYR J  92     -54.357  25.625 -74.601  1.00 13.15           O  
ATOM  12526  N   SER J  93     -58.505  26.961 -67.125  1.00 11.16           N  
ATOM  12527  CA  SER J  93     -59.233  26.692 -65.893  1.00 11.17           C  
ATOM  12528  C   SER J  93     -59.950  25.386 -66.209  1.00 12.38           C  
ATOM  12529  O   SER J  93     -60.666  25.284 -67.209  1.00 12.62           O  
ATOM  12530  CB  SER J  93     -60.239  27.792 -65.572  1.00 11.53           C  
ATOM  12531  OG  SER J  93     -60.651  27.683 -64.214  1.00 12.62           O  
ATOM  12532  N   ILE J  94     -59.744  24.388 -65.360  1.00 11.18           N  
ATOM  12533  CA  ILE J  94     -60.319  23.069 -65.575  1.00 11.61           C  
ATOM  12534  C   ILE J  94     -61.256  22.645 -64.450  1.00 11.68           C  
ATOM  12535  O   ILE J  94     -60.958  22.857 -63.274  1.00 11.76           O  
ATOM  12536  CB  ILE J  94     -59.176  22.033 -65.734  1.00 13.27           C  
ATOM  12537  CG1 ILE J  94     -58.328  22.399 -66.958  1.00 14.30           C  
ATOM  12538  CG2 ILE J  94     -59.742  20.624 -65.858  1.00 12.29           C  
ATOM  12539  CD1 ILE J  94     -57.033  21.637 -67.071  1.00 20.04           C  
ATOM  12540  N   VAL J  95     -62.389  22.052 -64.818  1.00 10.16           N  
ATOM  12541  CA  VAL J  95     -63.358  21.589 -63.832  1.00 10.56           C  
ATOM  12542  C   VAL J  95     -63.362  20.061 -63.770  1.00 11.12           C  
ATOM  12543  O   VAL J  95     -63.537  19.386 -64.788  1.00 11.59           O  
ATOM  12544  CB  VAL J  95     -64.787  22.090 -64.164  1.00  9.67           C  
ATOM  12545  CG1 VAL J  95     -65.805  21.427 -63.241  1.00 11.42           C  
ATOM  12546  CG2 VAL J  95     -64.855  23.606 -64.000  1.00 10.30           C  
ATOM  12547  N   PHE J  96     -63.155  19.534 -62.566  1.00 10.69           N  
ATOM  12548  CA  PHE J  96     -63.130  18.095 -62.311  1.00 10.91           C  
ATOM  12549  C   PHE J  96     -64.348  17.681 -61.494  1.00 11.88           C  
ATOM  12550  O   PHE J  96     -64.801  18.426 -60.625  1.00 11.36           O  
ATOM  12551  CB  PHE J  96     -61.904  17.718 -61.479  1.00 10.79           C  
ATOM  12552  CG  PHE J  96     -60.594  18.007 -62.138  1.00 12.66           C  
ATOM  12553  CD1 PHE J  96     -60.013  17.080 -62.998  1.00 12.23           C  
ATOM  12554  CD2 PHE J  96     -59.911  19.184 -61.854  1.00 12.60           C  
ATOM  12555  CE1 PHE J  96     -58.761  17.319 -63.562  1.00 13.03           C  
ATOM  12556  CE2 PHE J  96     -58.661  19.437 -62.411  1.00 14.51           C  
ATOM  12557  CZ  PHE J  96     -58.082  18.502 -63.266  1.00 12.81           C  
ATOM  12558  N   ALA J  97     -64.869  16.489 -61.761  1.00 11.60           N  
ATOM  12559  CA  ALA J  97     -65.983  15.982 -60.972  1.00 11.96           C  
ATOM  12560  C   ALA J  97     -65.292  15.454 -59.711  1.00 11.48           C  
ATOM  12561  O   ALA J  97     -64.280  14.763 -59.812  1.00 12.35           O  
ATOM  12562  CB  ALA J  97     -66.688  14.849 -61.708  1.00 11.48           C  
ATOM  12563  N   GLN J  98     -65.816  15.779 -58.533  1.00 11.10           N  
ATOM  12564  CA  GLN J  98     -65.190  15.320 -57.299  1.00 11.37           C  
ATOM  12565  C   GLN J  98     -65.003  13.805 -57.254  1.00 12.84           C  
ATOM  12566  O   GLN J  98     -63.995  13.318 -56.750  1.00 11.44           O  
ATOM  12567  CB  GLN J  98     -65.995  15.794 -56.084  1.00 11.54           C  
ATOM  12568  CG  GLN J  98     -65.857  17.294 -55.805  1.00 10.70           C  
ATOM  12569  CD  GLN J  98     -64.518  17.656 -55.172  1.00 12.90           C  
ATOM  12570  OE1 GLN J  98     -63.465  17.188 -55.608  1.00 13.40           O  
ATOM  12571  NE2 GLN J  98     -64.553  18.504 -54.146  1.00 12.60           N  
ATOM  12572  N   LYS J  99     -65.967  13.066 -57.795  1.00 13.16           N  
ATOM  12573  CA  LYS J  99     -65.900  11.607 -57.807  1.00 15.19           C  
ATOM  12574  C   LYS J  99     -64.690  11.102 -58.591  1.00 14.87           C  
ATOM  12575  O   LYS J  99     -64.220   9.990 -58.362  1.00 15.09           O  
ATOM  12576  CB  LYS J  99     -67.178  11.022 -58.421  1.00 18.78           C  
ATOM  12577  CG  LYS J  99     -67.317  11.334 -59.899  1.00 26.20           C  
ATOM  12578  CD  LYS J  99     -68.751  11.224 -60.403  1.00 35.01           C  
ATOM  12579  CE  LYS J  99     -69.210   9.783 -60.576  1.00 41.73           C  
ATOM  12580  NZ  LYS J  99     -69.598   9.133 -59.295  1.00 47.50           N  
ATOM  12581  N   ASP J 100     -64.184  11.911 -59.518  1.00 14.07           N  
ATOM  12582  CA  ASP J 100     -63.032  11.491 -60.306  1.00 13.46           C  
ATOM  12583  C   ASP J 100     -61.707  11.762 -59.601  1.00 14.45           C  
ATOM  12584  O   ASP J 100     -60.655  11.312 -60.048  1.00 15.14           O  
ATOM  12585  CB  ASP J 100     -63.036  12.165 -61.681  1.00 14.57           C  
ATOM  12586  CG  ASP J 100     -64.157  11.658 -62.574  1.00 17.22           C  
ATOM  12587  OD1 ASP J 100     -64.539  10.478 -62.434  1.00 17.81           O  
ATOM  12588  OD2 ASP J 100     -64.646  12.432 -63.427  1.00 16.78           O  
ATOM  12589  N   LEU J 101     -61.758  12.503 -58.501  1.00 11.97           N  
ATOM  12590  CA  LEU J 101     -60.557  12.803 -57.738  1.00 11.68           C  
ATOM  12591  C   LEU J 101     -60.485  11.932 -56.492  1.00 11.80           C  
ATOM  12592  O   LEU J 101     -59.436  11.368 -56.167  1.00 12.16           O  
ATOM  12593  CB  LEU J 101     -60.553  14.275 -57.305  1.00 10.78           C  
ATOM  12594  CG  LEU J 101     -60.510  15.327 -58.416  1.00 11.10           C  
ATOM  12595  CD1 LEU J 101     -60.498  16.728 -57.801  1.00 11.21           C  
ATOM  12596  CD2 LEU J 101     -59.263  15.115 -59.265  1.00 10.61           C  
ATOM  12597  N   TRP J 102     -61.616  11.817 -55.806  1.00 11.58           N  
ATOM  12598  CA  TRP J 102     -61.677  11.081 -54.552  1.00 11.31           C  
ATOM  12599  C   TRP J 102     -62.559   9.833 -54.656  1.00 12.23           C  
ATOM  12600  O   TRP J 102     -63.779   9.933 -54.806  1.00 12.88           O  
ATOM  12601  CB  TRP J 102     -62.200  12.027 -53.461  1.00 12.03           C  
ATOM  12602  CG  TRP J 102     -61.717  13.455 -53.630  1.00 12.38           C  
ATOM  12603  CD1 TRP J 102     -62.480  14.548 -53.944  1.00 11.68           C  
ATOM  12604  CD2 TRP J 102     -60.368  13.933 -53.513  1.00 11.52           C  
ATOM  12605  NE1 TRP J 102     -61.691  15.672 -54.032  1.00 11.92           N  
ATOM  12606  CE2 TRP J 102     -60.392  15.324 -53.773  1.00 12.08           C  
ATOM  12607  CE3 TRP J 102     -59.141  13.322 -53.218  1.00 11.38           C  
ATOM  12608  CZ2 TRP J 102     -59.235  16.115 -53.741  1.00 12.26           C  
ATOM  12609  CZ3 TRP J 102     -57.991  14.109 -53.187  1.00 11.42           C  
ATOM  12610  CH2 TRP J 102     -58.048  15.491 -53.448  1.00 12.25           C  
ATOM  12611  N   PRO J 103     -61.944   8.638 -54.577  1.00 13.65           N  
ATOM  12612  CA  PRO J 103     -62.652   7.357 -54.664  1.00 14.47           C  
ATOM  12613  C   PRO J 103     -63.867   7.241 -53.755  1.00 14.61           C  
ATOM  12614  O   PRO J 103     -64.882   6.647 -54.137  1.00 14.26           O  
ATOM  12615  CB  PRO J 103     -61.574   6.337 -54.290  1.00 14.81           C  
ATOM  12616  CG  PRO J 103     -60.321   6.974 -54.807  1.00 15.48           C  
ATOM  12617  CD  PRO J 103     -60.501   8.418 -54.366  1.00 13.90           C  
ATOM  12618  N   GLU J 104     -63.758   7.810 -52.558  1.00 13.71           N  
ATOM  12619  CA  GLU J 104     -64.830   7.740 -51.570  1.00 13.14           C  
ATOM  12620  C   GLU J 104     -65.963   8.756 -51.715  1.00 13.72           C  
ATOM  12621  O   GLU J 104     -66.956   8.669 -50.993  1.00 13.31           O  
ATOM  12622  CB  GLU J 104     -64.248   7.864 -50.156  1.00 13.61           C  
ATOM  12623  CG  GLU J 104     -63.938   9.291 -49.704  1.00 13.92           C  
ATOM  12624  CD  GLU J 104     -62.661   9.863 -50.300  1.00 14.59           C  
ATOM  12625  OE1 GLU J 104     -61.955   9.150 -51.048  1.00 13.76           O  
ATOM  12626  OE2 GLU J 104     -62.355  11.038 -50.001  1.00 13.83           O  
ATOM  12627  N   TYR J 105     -65.834   9.709 -52.634  1.00 13.08           N  
ATOM  12628  CA  TYR J 105     -66.884  10.714 -52.782  1.00 12.53           C  
ATOM  12629  C   TYR J 105     -68.256  10.066 -52.970  1.00 13.48           C  
ATOM  12630  O   TYR J 105     -68.420   9.151 -53.776  1.00 13.20           O  
ATOM  12631  CB  TYR J 105     -66.585  11.662 -53.945  1.00 13.47           C  
ATOM  12632  CG  TYR J 105     -66.979  13.084 -53.615  1.00 11.57           C  
ATOM  12633  CD1 TYR J 105     -66.179  13.870 -52.785  1.00 11.36           C  
ATOM  12634  CD2 TYR J 105     -68.186  13.619 -54.068  1.00 13.71           C  
ATOM  12635  CE1 TYR J 105     -66.569  15.154 -52.408  1.00 11.91           C  
ATOM  12636  CE2 TYR J 105     -68.589  14.900 -53.694  1.00 11.33           C  
ATOM  12637  CZ  TYR J 105     -67.775  15.662 -52.862  1.00 12.38           C  
ATOM  12638  OH  TYR J 105     -68.176  16.922 -52.472  1.00 12.60           O  
ATOM  12639  N   SER J 106     -69.239  10.555 -52.220  1.00 14.41           N  
ATOM  12640  CA  SER J 106     -70.592  10.008 -52.262  1.00 14.96           C  
ATOM  12641  C   SER J 106     -71.442  10.365 -53.478  1.00 16.11           C  
ATOM  12642  O   SER J 106     -71.467  11.515 -53.924  1.00 15.00           O  
ATOM  12643  CB  SER J 106     -71.356  10.411 -51.000  1.00 15.43           C  
ATOM  12644  OG  SER J 106     -72.695   9.939 -51.056  1.00 15.83           O  
ATOM  12645  N   ASP J 107     -72.147   9.362 -54.001  1.00 16.64           N  
ATOM  12646  CA  ASP J 107     -73.027   9.553 -55.148  1.00 17.81           C  
ATOM  12647  C   ASP J 107     -74.146  10.519 -54.778  1.00 16.27           C  
ATOM  12648  O   ASP J 107     -74.808  11.072 -55.654  1.00 16.24           O  
ATOM  12649  CB  ASP J 107     -73.659   8.231 -55.598  1.00 21.67           C  
ATOM  12650  CG  ASP J 107     -72.665   7.288 -56.250  1.00 27.03           C  
ATOM  12651  OD1 ASP J 107     -71.593   7.746 -56.696  1.00 30.28           O  
ATOM  12652  OD2 ASP J 107     -72.975   6.079 -56.335  1.00 29.67           O  
ATOM  12653  N   THR J 108     -74.369  10.702 -53.479  1.00 15.81           N  
ATOM  12654  CA  THR J 108     -75.413  11.609 -53.015  1.00 15.21           C  
ATOM  12655  C   THR J 108     -75.098  13.038 -53.444  1.00 15.00           C  
ATOM  12656  O   THR J 108     -75.999  13.821 -53.736  1.00 14.17           O  
ATOM  12657  CB  THR J 108     -75.568  11.553 -51.479  1.00 15.80           C  
ATOM  12658  OG1 THR J 108     -76.074  10.267 -51.098  1.00 15.55           O  
ATOM  12659  CG2 THR J 108     -76.535  12.626 -50.996  1.00 16.78           C  
ATOM  12660  N   PHE J 109     -73.813  13.365 -53.489  1.00 13.86           N  
ATOM  12661  CA  PHE J 109     -73.364  14.694 -53.894  1.00 13.65           C  
ATOM  12662  C   PHE J 109     -72.779  14.569 -55.301  1.00 16.34           C  
ATOM  12663  O   PHE J 109     -71.648  14.965 -55.573  1.00 15.94           O  
ATOM  12664  CB  PHE J 109     -72.327  15.190 -52.888  1.00 14.38           C  
ATOM  12665  CG  PHE J 109     -72.811  15.128 -51.464  1.00 14.31           C  
ATOM  12666  CD1 PHE J 109     -73.949  15.836 -51.074  1.00 16.31           C  
ATOM  12667  CD2 PHE J 109     -72.160  14.336 -50.522  1.00 15.83           C  
ATOM  12668  CE1 PHE J 109     -74.431  15.754 -49.766  1.00 16.96           C  
ATOM  12669  CE2 PHE J 109     -72.635  14.248 -49.212  1.00 15.29           C  
ATOM  12670  CZ  PHE J 109     -73.775  14.960 -48.835  1.00 17.16           C  
ATOM  12671  N   ALA J 110     -73.606  14.017 -56.185  1.00 17.29           N  
ATOM  12672  CA  ALA J 110     -73.280  13.745 -57.581  1.00 19.00           C  
ATOM  12673  C   ALA J 110     -72.792  14.904 -58.448  1.00 17.18           C  
ATOM  12674  O   ALA J 110     -72.065  14.680 -59.422  1.00 18.09           O  
ATOM  12675  CB  ALA J 110     -74.489  13.089 -58.253  1.00 20.94           C  
ATOM  12676  N   ASN J 111     -73.172  16.132 -58.110  1.00 15.44           N  
ATOM  12677  CA  ASN J 111     -72.781  17.273 -58.937  1.00 14.30           C  
ATOM  12678  C   ASN J 111     -71.608  18.122 -58.454  1.00 13.35           C  
ATOM  12679  O   ASN J 111     -71.225  19.083 -59.124  1.00 12.88           O  
ATOM  12680  CB  ASN J 111     -74.009  18.163 -59.171  1.00 14.58           C  
ATOM  12681  CG  ASN J 111     -75.181  17.385 -59.744  1.00 17.27           C  
ATOM  12682  OD1 ASN J 111     -75.019  16.629 -60.700  1.00 17.31           O  
ATOM  12683  ND2 ASN J 111     -76.365  17.561 -59.162  1.00 17.81           N  
ATOM  12684  N   ASP J 112     -71.017  17.760 -57.319  1.00 11.63           N  
ATOM  12685  CA  ASP J 112     -69.895  18.534 -56.782  1.00 11.54           C  
ATOM  12686  C   ASP J 112     -68.666  18.504 -57.684  1.00 11.87           C  
ATOM  12687  O   ASP J 112     -68.354  17.483 -58.298  1.00 11.08           O  
ATOM  12688  CB  ASP J 112     -69.533  18.038 -55.385  1.00 11.52           C  
ATOM  12689  CG  ASP J 112     -70.613  18.349 -54.363  1.00 12.28           C  
ATOM  12690  OD1 ASP J 112     -71.621  18.992 -54.738  1.00 13.68           O  
ATOM  12691  OD2 ASP J 112     -70.454  17.962 -53.184  1.00 12.09           O  
ATOM  12692  N   THR J 113     -67.960  19.631 -57.745  1.00 11.54           N  
ATOM  12693  CA  THR J 113     -66.783  19.761 -58.596  1.00 11.12           C  
ATOM  12694  C   THR J 113     -65.640  20.540 -57.955  1.00 11.11           C  
ATOM  12695  O   THR J 113     -65.784  21.128 -56.879  1.00 10.71           O  
ATOM  12696  CB  THR J 113     -67.134  20.500 -59.899  1.00 10.86           C  
ATOM  12697  OG1 THR J 113     -67.703  21.778 -59.576  1.00 11.89           O  
ATOM  12698  CG2 THR J 113     -68.128  19.697 -60.720  1.00 11.16           C  
ATOM  12699  N   LEU J 114     -64.502  20.534 -58.641  1.00 11.10           N  
ATOM  12700  CA  LEU J 114     -63.321  21.267 -58.207  1.00 10.54           C  
ATOM  12701  C   LEU J 114     -62.771  21.960 -59.445  1.00 10.66           C  
ATOM  12702  O   LEU J 114     -62.586  21.331 -60.486  1.00 10.96           O  
ATOM  12703  CB  LEU J 114     -62.259  20.330 -57.615  1.00 10.96           C  
ATOM  12704  CG  LEU J 114     -60.993  21.049 -57.122  1.00 12.43           C  
ATOM  12705  CD1 LEU J 114     -60.458  20.366 -55.879  1.00 14.84           C  
ATOM  12706  CD2 LEU J 114     -59.942  21.092 -58.224  1.00 11.43           C  
ATOM  12707  N   GLU J 115     -62.537  23.265 -59.338  1.00 10.03           N  
ATOM  12708  CA  GLU J 115     -62.003  24.021 -60.463  1.00  9.97           C  
ATOM  12709  C   GLU J 115     -60.638  24.579 -60.093  1.00 10.49           C  
ATOM  12710  O   GLU J 115     -60.461  25.139 -59.012  1.00 10.15           O  
ATOM  12711  CB  GLU J 115     -62.936  25.176 -60.839  1.00 11.23           C  
ATOM  12712  CG  GLU J 115     -62.459  25.961 -62.060  1.00 11.47           C  
ATOM  12713  CD  GLU J 115     -63.430  27.041 -62.514  1.00 12.19           C  
ATOM  12714  OE1 GLU J 115     -64.567  27.102 -61.994  1.00 11.34           O  
ATOM  12715  OE2 GLU J 115     -63.048  27.826 -63.408  1.00 11.40           O  
ATOM  12716  N   THR J 116     -59.665  24.419 -60.986  1.00 10.30           N  
ATOM  12717  CA  THR J 116     -58.327  24.929 -60.719  1.00 10.17           C  
ATOM  12718  C   THR J 116     -57.616  25.190 -62.049  1.00 12.17           C  
ATOM  12719  O   THR J 116     -58.090  24.756 -63.100  1.00 11.49           O  
ATOM  12720  CB  THR J 116     -57.531  23.945 -59.823  1.00 10.77           C  
ATOM  12721  OG1 THR J 116     -56.350  24.591 -59.330  1.00 10.83           O  
ATOM  12722  CG2 THR J 116     -57.143  22.692 -60.593  1.00 10.50           C  
ATOM  12723  N   GLU J 117     -56.495  25.907 -62.011  1.00 11.44           N  
ATOM  12724  CA  GLU J 117     -55.772  26.250 -63.234  1.00 10.62           C  
ATOM  12725  C   GLU J 117     -54.508  25.444 -63.495  1.00 11.23           C  
ATOM  12726  O   GLU J 117     -53.708  25.188 -62.594  1.00 10.48           O  
ATOM  12727  CB  GLU J 117     -55.453  27.747 -63.242  1.00 10.01           C  
ATOM  12728  CG  GLU J 117     -56.708  28.604 -63.403  1.00  9.62           C  
ATOM  12729  CD  GLU J 117     -56.447  30.094 -63.324  1.00 11.94           C  
ATOM  12730  OE1 GLU J 117     -55.280  30.501 -63.123  1.00 11.14           O  
ATOM  12731  OE2 GLU J 117     -57.423  30.863 -63.473  1.00 12.20           O  
ATOM  12732  N   ILE J 118     -54.328  25.062 -64.754  1.00 10.69           N  
ATOM  12733  CA  ILE J 118     -53.182  24.253 -65.147  1.00 11.02           C  
ATOM  12734  C   ILE J 118     -52.613  24.722 -66.486  1.00 11.34           C  
ATOM  12735  O   ILE J 118     -53.360  24.965 -67.435  1.00 11.07           O  
ATOM  12736  CB  ILE J 118     -53.604  22.767 -65.244  1.00 14.15           C  
ATOM  12737  CG1 ILE J 118     -54.122  22.298 -63.878  1.00 15.79           C  
ATOM  12738  CG2 ILE J 118     -52.433  21.908 -65.703  1.00 13.38           C  
ATOM  12739  CD1 ILE J 118     -54.763  20.933 -63.877  1.00 20.25           C  
ATOM  12740  N   PRO J 119     -51.280  24.878 -66.572  1.00 11.12           N  
ATOM  12741  CA  PRO J 119     -50.699  25.320 -67.841  1.00 11.56           C  
ATOM  12742  C   PRO J 119     -50.729  24.193 -68.874  1.00 11.16           C  
ATOM  12743  O   PRO J 119     -50.738  23.011 -68.531  1.00 11.79           O  
ATOM  12744  CB  PRO J 119     -49.289  25.751 -67.448  1.00 11.94           C  
ATOM  12745  CG  PRO J 119     -48.965  24.840 -66.312  1.00 13.37           C  
ATOM  12746  CD  PRO J 119     -50.254  24.799 -65.516  1.00 11.66           C  
ATOM  12747  N   GLU J 120     -50.745  24.581 -70.142  1.00 11.18           N  
ATOM  12748  CA  GLU J 120     -50.823  23.654 -71.264  1.00 12.07           C  
ATOM  12749  C   GLU J 120     -49.906  22.423 -71.248  1.00 12.46           C  
ATOM  12750  O   GLU J 120     -50.312  21.342 -71.680  1.00 12.80           O  
ATOM  12751  CB  GLU J 120     -50.618  24.444 -72.559  1.00 12.19           C  
ATOM  12752  CG  GLU J 120     -51.041  23.725 -73.819  1.00 14.14           C  
ATOM  12753  CD  GLU J 120     -50.935  24.617 -75.036  1.00 13.83           C  
ATOM  12754  OE1 GLU J 120     -51.856  25.429 -75.267  1.00 15.16           O  
ATOM  12755  OE2 GLU J 120     -49.919  24.519 -75.750  1.00 16.84           O  
ATOM  12756  N   ARG J 121     -48.680  22.575 -70.754  1.00 11.68           N  
ATOM  12757  CA  ARG J 121     -47.734  21.459 -70.723  1.00 11.73           C  
ATOM  12758  C   ARG J 121     -48.248  20.205 -70.005  1.00 12.83           C  
ATOM  12759  O   ARG J 121     -47.816  19.088 -70.309  1.00 12.82           O  
ATOM  12760  CB  ARG J 121     -46.416  21.901 -70.075  1.00 12.03           C  
ATOM  12761  CG  ARG J 121     -46.540  22.244 -68.595  1.00 13.26           C  
ATOM  12762  CD  ARG J 121     -45.174  22.500 -67.982  1.00 13.01           C  
ATOM  12763  NE  ARG J 121     -44.518  23.656 -68.584  1.00 12.97           N  
ATOM  12764  CZ  ARG J 121     -43.284  24.046 -68.282  1.00 12.72           C  
ATOM  12765  NH1 ARG J 121     -42.573  23.371 -67.385  1.00 12.22           N  
ATOM  12766  NH2 ARG J 121     -42.757  25.111 -68.874  1.00 12.32           N  
ATOM  12767  N   TYR J 122     -49.164  20.383 -69.058  1.00 13.08           N  
ATOM  12768  CA  TYR J 122     -49.713  19.259 -68.297  1.00 13.21           C  
ATOM  12769  C   TYR J 122     -50.943  18.608 -68.923  1.00 14.33           C  
ATOM  12770  O   TYR J 122     -51.429  17.590 -68.424  1.00 14.11           O  
ATOM  12771  CB  TYR J 122     -50.096  19.721 -66.888  1.00 12.58           C  
ATOM  12772  CG  TYR J 122     -48.926  20.007 -65.986  1.00 12.24           C  
ATOM  12773  CD1 TYR J 122     -48.339  18.993 -65.230  1.00 12.58           C  
ATOM  12774  CD2 TYR J 122     -48.397  21.292 -65.894  1.00 13.11           C  
ATOM  12775  CE1 TYR J 122     -47.250  19.252 -64.402  1.00 13.96           C  
ATOM  12776  CE2 TYR J 122     -47.309  21.561 -65.076  1.00 13.08           C  
ATOM  12777  CZ  TYR J 122     -46.741  20.539 -64.332  1.00 13.85           C  
ATOM  12778  OH  TYR J 122     -45.660  20.802 -63.528  1.00 14.42           O  
ATOM  12779  N   LEU J 123     -51.441  19.180 -70.014  1.00 12.83           N  
ATOM  12780  CA  LEU J 123     -52.652  18.666 -70.635  1.00 13.33           C  
ATOM  12781  C   LEU J 123     -52.496  17.791 -71.867  1.00 13.96           C  
ATOM  12782  O   LEU J 123     -51.653  18.039 -72.727  1.00 14.73           O  
ATOM  12783  CB  LEU J 123     -53.574  19.831 -71.002  1.00 13.02           C  
ATOM  12784  CG  LEU J 123     -53.789  20.920 -69.950  1.00 12.75           C  
ATOM  12785  CD1 LEU J 123     -54.693  22.003 -70.514  1.00 11.54           C  
ATOM  12786  CD2 LEU J 123     -54.396  20.321 -68.691  1.00 12.09           C  
ATOM  12787  N   GLU J 124     -53.332  16.762 -71.936  1.00 14.52           N  
ATOM  12788  CA  GLU J 124     -53.366  15.874 -73.084  1.00 15.49           C  
ATOM  12789  C   GLU J 124     -54.842  15.579 -73.332  1.00 16.91           C  
ATOM  12790  O   GLU J 124     -55.625  15.449 -72.396  1.00 14.50           O  
ATOM  12791  CB  GLU J 124     -52.586  14.575 -72.832  1.00 17.79           C  
ATOM  12792  CG  GLU J 124     -53.154  13.647 -71.772  1.00 21.85           C  
ATOM  12793  CD  GLU J 124     -52.344  12.364 -71.635  1.00 25.60           C  
ATOM  12794  OE1 GLU J 124     -51.249  12.279 -72.234  1.00 25.82           O  
ATOM  12795  OE2 GLU J 124     -52.796  11.444 -70.921  1.00 27.47           O  
ATOM  12796  N   LYS J 125     -55.221  15.519 -74.602  1.00 17.84           N  
ATOM  12797  CA  LYS J 125     -56.596  15.243 -74.994  1.00 21.43           C  
ATOM  12798  C   LYS J 125     -57.040  13.949 -74.313  1.00 22.05           C  
ATOM  12799  O   LYS J 125     -56.326  12.949 -74.356  1.00 21.31           O  
ATOM  12800  CB  LYS J 125     -56.635  15.111 -76.516  1.00 25.31           C  
ATOM  12801  CG  LYS J 125     -57.958  14.738 -77.145  1.00 33.58           C  
ATOM  12802  CD  LYS J 125     -57.784  14.710 -78.663  1.00 40.24           C  
ATOM  12803  CE  LYS J 125     -58.906  13.966 -79.372  1.00 45.33           C  
ATOM  12804  NZ  LYS J 125     -60.207  14.681 -79.306  1.00 48.87           N  
ATOM  12805  N   ALA J 126     -58.204  13.971 -73.670  1.00 23.25           N  
ATOM  12806  CA  ALA J 126     -58.707  12.784 -72.987  1.00 27.66           C  
ATOM  12807  C   ALA J 126     -59.171  11.743 -73.998  1.00 30.25           C  
ATOM  12808  O   ALA J 126     -58.971  10.545 -73.801  1.00 31.39           O  
ATOM  12809  CB  ALA J 126     -59.851  13.152 -72.046  1.00 26.72           C  
ATOM  12810  OXT ALA J 126     -59.759  12.166 -75.017  1.00 33.45           O  
ATOM  14045  N   VAL L  24     -37.788  40.991 -26.701  1.00 21.84           N  
ATOM  14046  CA  VAL L  24     -38.129  40.798 -28.139  1.00 20.10           C  
ATOM  14047  C   VAL L  24     -37.844  39.354 -28.555  1.00 20.92           C  
ATOM  14048  O   VAL L  24     -37.002  38.684 -27.951  1.00 20.53           O  
ATOM  14049  CB  VAL L  24     -37.313  41.756 -29.026  1.00 22.05           C  
ATOM  14050  CG1 VAL L  24     -37.530  43.188 -28.562  1.00 23.48           C  
ATOM  14051  CG2 VAL L  24     -35.846  41.401 -28.966  1.00 22.56           C  
ATOM  14052  N   SER L  25     -38.545  38.878 -29.581  1.00 18.88           N  
ATOM  14053  CA  SER L  25     -38.375  37.503 -30.049  1.00 16.60           C  
ATOM  14054  C   SER L  25     -37.339  37.379 -31.159  1.00 15.62           C  
ATOM  14055  O   SER L  25     -36.878  38.374 -31.711  1.00 14.09           O  
ATOM  14056  CB  SER L  25     -39.704  36.953 -30.566  1.00 16.63           C  
ATOM  14057  OG  SER L  25     -40.019  37.521 -31.830  1.00 15.56           O  
ATOM  14058  N   ASP L  26     -36.980  36.139 -31.480  1.00 13.92           N  
ATOM  14059  CA  ASP L  26     -36.015  35.882 -32.539  1.00 13.95           C  
ATOM  14060  C   ASP L  26     -36.564  36.388 -33.871  1.00 12.80           C  
ATOM  14061  O   ASP L  26     -35.806  36.777 -34.756  1.00 12.82           O  
ATOM  14062  CB  ASP L  26     -35.719  34.383 -32.640  1.00 14.88           C  
ATOM  14063  CG  ASP L  26     -34.865  33.878 -31.492  1.00 17.49           C  
ATOM  14064  OD1 ASP L  26     -33.692  34.295 -31.393  1.00 18.72           O  
ATOM  14065  OD2 ASP L  26     -35.366  33.061 -30.692  1.00 19.01           O  
ATOM  14066  N   PHE L  27     -37.886  36.374 -34.015  1.00 13.37           N  
ATOM  14067  CA  PHE L  27     -38.513  36.849 -35.245  1.00 12.89           C  
ATOM  14068  C   PHE L  27     -38.386  38.363 -35.379  1.00 13.22           C  
ATOM  14069  O   PHE L  27     -38.177  38.882 -36.471  1.00 12.38           O  
ATOM  14070  CB  PHE L  27     -39.991  36.458 -35.281  1.00 13.82           C  
ATOM  14071  CG  PHE L  27     -40.222  34.976 -35.319  1.00 13.63           C  
ATOM  14072  CD1 PHE L  27     -39.898  34.232 -36.453  1.00 14.33           C  
ATOM  14073  CD2 PHE L  27     -40.758  34.321 -34.216  1.00 15.39           C  
ATOM  14074  CE1 PHE L  27     -40.111  32.847 -36.485  1.00 14.87           C  
ATOM  14075  CE2 PHE L  27     -40.974  32.942 -34.236  1.00 15.56           C  
ATOM  14076  CZ  PHE L  27     -40.649  32.204 -35.375  1.00 12.66           C  
ATOM  14077  N   GLU L  28     -38.519  39.075 -34.267  1.00 12.69           N  
ATOM  14078  CA  GLU L  28     -38.416  40.529 -34.302  1.00 13.10           C  
ATOM  14079  C   GLU L  28     -36.973  40.954 -34.563  1.00 13.82           C  
ATOM  14080  O   GLU L  28     -36.724  41.926 -35.278  1.00 13.20           O  
ATOM  14081  CB  GLU L  28     -38.965  41.107 -32.994  1.00 14.23           C  
ATOM  14082  CG  GLU L  28     -40.482  40.899 -32.904  1.00 15.36           C  
ATOM  14083  CD  GLU L  28     -41.064  41.117 -31.520  1.00 18.32           C  
ATOM  14084  OE1 GLU L  28     -40.346  40.899 -30.521  1.00 18.10           O  
ATOM  14085  OE2 GLU L  28     -42.259  41.480 -31.434  1.00 18.06           O  
ATOM  14086  N   ILE L  29     -36.026  40.212 -34.000  1.00 13.33           N  
ATOM  14087  CA  ILE L  29     -34.609  40.494 -34.202  1.00 13.61           C  
ATOM  14088  C   ILE L  29     -34.271  40.310 -35.687  1.00 14.22           C  
ATOM  14089  O   ILE L  29     -33.627  41.158 -36.305  1.00 13.46           O  
ATOM  14090  CB  ILE L  29     -33.718  39.533 -33.364  1.00 15.34           C  
ATOM  14091  CG1 ILE L  29     -33.752  39.941 -31.888  1.00 16.16           C  
ATOM  14092  CG2 ILE L  29     -32.282  39.547 -33.892  1.00 15.13           C  
ATOM  14093  CD1 ILE L  29     -33.005  41.229 -31.584  1.00 19.44           C  
ATOM  14094  N   LEU L  30     -34.717  39.194 -36.258  1.00 12.53           N  
ATOM  14095  CA  LEU L  30     -34.444  38.908 -37.661  1.00 13.38           C  
ATOM  14096  C   LEU L  30     -35.159  39.871 -38.613  1.00 13.71           C  
ATOM  14097  O   LEU L  30     -34.603  40.251 -39.644  1.00 14.03           O  
ATOM  14098  CB  LEU L  30     -34.833  37.461 -37.992  1.00 12.97           C  
ATOM  14099  CG  LEU L  30     -34.487  36.965 -39.400  1.00 12.92           C  
ATOM  14100  CD1 LEU L  30     -32.996  37.126 -39.662  1.00 13.37           C  
ATOM  14101  CD2 LEU L  30     -34.889  35.502 -39.532  1.00 13.69           C  
ATOM  14102  N   GLU L  31     -36.385  40.264 -38.276  1.00 13.51           N  
ATOM  14103  CA  GLU L  31     -37.136  41.178 -39.132  1.00 13.40           C  
ATOM  14104  C   GLU L  31     -36.358  42.494 -39.237  1.00 13.95           C  
ATOM  14105  O   GLU L  31     -36.156  43.022 -40.336  1.00 14.11           O  
ATOM  14106  CB  GLU L  31     -38.538  41.420 -38.556  1.00 13.67           C  
ATOM  14107  CG  GLU L  31     -39.501  42.189 -39.472  1.00 13.11           C  
ATOM  14108  CD  GLU L  31     -39.174  43.670 -39.583  1.00 14.61           C  
ATOM  14109  OE1 GLU L  31     -39.005  44.325 -38.530  1.00 14.46           O  
ATOM  14110  OE2 GLU L  31     -39.102  44.185 -40.721  1.00 13.85           O  
ATOM  14111  N   MET L  32     -35.907  43.008 -38.094  1.00 13.50           N  
ATOM  14112  CA  MET L  32     -35.139  44.249 -38.068  1.00 15.28           C  
ATOM  14113  C   MET L  32     -33.861  44.113 -38.890  1.00 14.39           C  
ATOM  14114  O   MET L  32     -33.503  45.013 -39.652  1.00 14.32           O  
ATOM  14115  CB  MET L  32     -34.773  44.628 -36.628  1.00 17.27           C  
ATOM  14116  CG  MET L  32     -35.878  45.322 -35.840  1.00 24.27           C  
ATOM  14117  SD  MET L  32     -36.210  47.004 -36.428  1.00 28.38           S  
ATOM  14118  CE  MET L  32     -34.763  47.858 -35.829  1.00 30.43           C  
ATOM  14119  N   ALA L  33     -33.170  42.988 -38.727  1.00 14.05           N  
ATOM  14120  CA  ALA L  33     -31.926  42.744 -39.451  1.00 13.05           C  
ATOM  14121  C   ALA L  33     -32.143  42.742 -40.962  1.00 13.76           C  
ATOM  14122  O   ALA L  33     -31.421  43.401 -41.711  1.00 12.89           O  
ATOM  14123  CB  ALA L  33     -31.317  41.412 -39.014  1.00 13.18           C  
ATOM  14124  N   VAL L  34     -33.138  41.984 -41.408  1.00 12.25           N  
ATOM  14125  CA  VAL L  34     -33.442  41.896 -42.830  1.00 13.37           C  
ATOM  14126  C   VAL L  34     -33.827  43.255 -43.416  1.00 13.48           C  
ATOM  14127  O   VAL L  34     -33.339  43.643 -44.483  1.00 13.14           O  
ATOM  14128  CB  VAL L  34     -34.589  40.901 -43.089  1.00 11.97           C  
ATOM  14129  CG1 VAL L  34     -35.038  40.981 -44.544  1.00 13.20           C  
ATOM  14130  CG2 VAL L  34     -34.123  39.487 -42.765  1.00 13.07           C  
ATOM  14131  N   ARG L  35     -34.707  43.974 -42.727  1.00 13.99           N  
ATOM  14132  CA  ARG L  35     -35.144  45.280 -43.209  1.00 13.64           C  
ATOM  14133  C   ARG L  35     -33.993  46.282 -43.283  1.00 14.31           C  
ATOM  14134  O   ARG L  35     -33.839  46.974 -44.290  1.00 13.88           O  
ATOM  14135  CB  ARG L  35     -36.268  45.829 -42.322  1.00 13.91           C  
ATOM  14136  CG  ARG L  35     -36.768  47.224 -42.712  1.00 15.06           C  
ATOM  14137  CD  ARG L  35     -38.255  47.383 -42.404  1.00 16.41           C  
ATOM  14138  NE  ARG L  35     -38.606  46.950 -41.053  1.00 18.07           N  
ATOM  14139  CZ  ARG L  35     -38.571  47.724 -39.973  1.00 21.83           C  
ATOM  14140  NH1 ARG L  35     -38.201  48.994 -40.071  1.00 23.09           N  
ATOM  14141  NH2 ARG L  35     -38.899  47.221 -38.790  1.00 19.90           N  
ATOM  14142  N   GLU L  36     -33.176  46.362 -42.235  1.00 15.32           N  
ATOM  14143  CA  GLU L  36     -32.063  47.307 -42.263  1.00 16.59           C  
ATOM  14144  C   GLU L  36     -31.055  46.970 -43.359  1.00 15.74           C  
ATOM  14145  O   GLU L  36     -30.542  47.863 -44.029  1.00 15.24           O  
ATOM  14146  CB  GLU L  36     -31.368  47.388 -40.894  1.00 18.13           C  
ATOM  14147  CG  GLU L  36     -32.185  48.162 -39.856  1.00 22.59           C  
ATOM  14148  CD  GLU L  36     -31.369  48.619 -38.655  1.00 24.68           C  
ATOM  14149  OE1 GLU L  36     -30.173  48.267 -38.562  1.00 24.32           O  
ATOM  14150  OE2 GLU L  36     -31.931  49.331 -37.795  1.00 27.69           O  
ATOM  14151  N   LEU L  37     -30.779  45.685 -43.557  1.00 14.51           N  
ATOM  14152  CA  LEU L  37     -29.838  45.281 -44.596  1.00 13.43           C  
ATOM  14153  C   LEU L  37     -30.379  45.599 -45.989  1.00 13.60           C  
ATOM  14154  O   LEU L  37     -29.647  46.090 -46.847  1.00 14.47           O  
ATOM  14155  CB  LEU L  37     -29.527  43.785 -44.479  1.00 13.03           C  
ATOM  14156  CG  LEU L  37     -28.581  43.402 -43.332  1.00 13.71           C  
ATOM  14157  CD1 LEU L  37     -28.564  41.886 -43.153  1.00 15.60           C  
ATOM  14158  CD2 LEU L  37     -27.173  43.916 -43.631  1.00 15.20           C  
ATOM  14159  N   ALA L  38     -31.660  45.325 -46.211  1.00 13.34           N  
ATOM  14160  CA  ALA L  38     -32.277  45.590 -47.509  1.00 13.70           C  
ATOM  14161  C   ALA L  38     -32.177  47.077 -47.846  1.00 14.29           C  
ATOM  14162  O   ALA L  38     -31.868  47.453 -48.982  1.00 15.35           O  
ATOM  14163  CB  ALA L  38     -33.742  45.157 -47.493  1.00 15.66           C  
ATOM  14164  N   ILE L  39     -32.441  47.920 -46.854  1.00 15.69           N  
ATOM  14165  CA  ILE L  39     -32.384  49.363 -47.047  1.00 15.52           C  
ATOM  14166  C   ILE L  39     -30.941  49.841 -47.228  1.00 16.59           C  
ATOM  14167  O   ILE L  39     -30.665  50.679 -48.090  1.00 16.67           O  
ATOM  14168  CB  ILE L  39     -33.051  50.091 -45.856  1.00 16.03           C  
ATOM  14169  CG1 ILE L  39     -34.548  49.759 -45.836  1.00 16.70           C  
ATOM  14170  CG2 ILE L  39     -32.856  51.602 -45.979  1.00 16.31           C  
ATOM  14171  CD1 ILE L  39     -35.286  50.231 -44.591  1.00 16.58           C  
ATOM  14172  N   GLU L  40     -30.026  49.305 -46.424  1.00 16.87           N  
ATOM  14173  CA  GLU L  40     -28.616  49.677 -46.522  1.00 17.61           C  
ATOM  14174  C   GLU L  40     -28.055  49.363 -47.908  1.00 17.29           C  
ATOM  14175  O   GLU L  40     -27.244  50.119 -48.447  1.00 16.69           O  
ATOM  14176  CB  GLU L  40     -27.793  48.939 -45.455  1.00 20.90           C  
ATOM  14177  CG  GLU L  40     -27.935  49.509 -44.043  1.00 24.26           C  
ATOM  14178  CD  GLU L  40     -27.328  48.612 -42.974  1.00 29.00           C  
ATOM  14179  OE1 GLU L  40     -26.556  47.698 -43.329  1.00 29.45           O  
ATOM  14180  OE2 GLU L  40     -27.620  48.826 -41.776  1.00 30.38           O  
ATOM  14181  N   LYS L  41     -28.495  48.246 -48.483  1.00 14.84           N  
ATOM  14182  CA  LYS L  41     -28.029  47.825 -49.800  1.00 15.15           C  
ATOM  14183  C   LYS L  41     -28.818  48.452 -50.946  1.00 15.00           C  
ATOM  14184  O   LYS L  41     -28.576  48.142 -52.113  1.00 15.62           O  
ATOM  14185  CB  LYS L  41     -28.078  46.301 -49.916  1.00 15.25           C  
ATOM  14186  CG  LYS L  41     -27.161  45.575 -48.941  1.00 15.96           C  
ATOM  14187  CD  LYS L  41     -25.704  45.989 -49.118  1.00 16.55           C  
ATOM  14188  CE  LYS L  41     -24.793  45.163 -48.218  1.00 17.25           C  
ATOM  14189  NZ  LYS L  41     -23.371  45.608 -48.291  1.00 18.14           N  
ATOM  14190  N   GLY L  42     -29.761  49.328 -50.614  1.00 14.89           N  
ATOM  14191  CA  GLY L  42     -30.548  49.994 -51.640  1.00 16.21           C  
ATOM  14192  C   GLY L  42     -31.521  49.121 -52.413  1.00 17.06           C  
ATOM  14193  O   GLY L  42     -31.880  49.448 -53.547  1.00 18.19           O  
ATOM  14194  N   LEU L  43     -31.951  48.013 -51.816  1.00 14.66           N  
ATOM  14195  CA  LEU L  43     -32.898  47.119 -52.481  1.00 15.01           C  
ATOM  14196  C   LEU L  43     -34.266  47.805 -52.503  1.00 15.13           C  
ATOM  14197  O   LEU L  43     -34.965  47.791 -53.518  1.00 16.87           O  
ATOM  14198  CB  LEU L  43     -32.925  45.774 -51.756  1.00 14.18           C  
ATOM  14199  CG  LEU L  43     -31.514  45.162 -51.694  1.00 15.32           C  
ATOM  14200  CD1 LEU L  43     -31.576  43.772 -51.092  1.00 14.59           C  
ATOM  14201  CD2 LEU L  43     -30.900  45.099 -53.096  1.00 15.82           C  
ATOM  14202  N   PHE L  44     -34.649  48.380 -51.369  1.00 14.80           N  
ATOM  14203  CA  PHE L  44     -35.868  49.174 -51.268  1.00 15.99           C  
ATOM  14204  C   PHE L  44     -35.575  50.205 -50.191  1.00 16.69           C  
ATOM  14205  O   PHE L  44     -34.632  50.044 -49.416  1.00 15.89           O  
ATOM  14206  CB  PHE L  44     -37.132  48.333 -50.971  1.00 15.19           C  
ATOM  14207  CG  PHE L  44     -37.133  47.622 -49.647  1.00 14.76           C  
ATOM  14208  CD1 PHE L  44     -37.389  48.308 -48.461  1.00 14.35           C  
ATOM  14209  CD2 PHE L  44     -36.957  46.244 -49.599  1.00 14.89           C  
ATOM  14210  CE1 PHE L  44     -37.479  47.627 -47.245  1.00 15.07           C  
ATOM  14211  CE2 PHE L  44     -37.043  45.551 -48.394  1.00 13.05           C  
ATOM  14212  CZ  PHE L  44     -37.306  46.236 -47.215  1.00 13.74           C  
ATOM  14213  N   SER L  45     -36.348  51.282 -50.165  1.00 16.40           N  
ATOM  14214  CA  SER L  45     -36.112  52.345 -49.200  1.00 16.62           C  
ATOM  14215  C   SER L  45     -37.050  52.284 -48.011  1.00 17.09           C  
ATOM  14216  O   SER L  45     -38.045  51.563 -48.022  1.00 15.40           O  
ATOM  14217  CB  SER L  45     -36.270  53.700 -49.888  1.00 17.94           C  
ATOM  14218  OG  SER L  45     -37.601  53.853 -50.361  1.00 16.66           O  
ATOM  14219  N   ALA L  46     -36.718  53.052 -46.979  1.00 16.23           N  
ATOM  14220  CA  ALA L  46     -37.554  53.111 -45.797  1.00 16.73           C  
ATOM  14221  C   ALA L  46     -38.919  53.637 -46.240  1.00 16.77           C  
ATOM  14222  O   ALA L  46     -39.957  53.190 -45.752  1.00 16.65           O  
ATOM  14223  CB  ALA L  46     -36.937  54.043 -44.758  1.00 17.32           C  
ATOM  14224  N   GLU L  47     -38.918  54.587 -47.170  1.00 17.06           N  
ATOM  14225  CA  GLU L  47     -40.175  55.145 -47.653  1.00 19.27           C  
ATOM  14226  C   GLU L  47     -40.992  54.079 -48.395  1.00 16.73           C  
ATOM  14227  O   GLU L  47     -42.213  54.035 -48.260  1.00 16.48           O  
ATOM  14228  CB  GLU L  47     -39.911  56.358 -48.555  1.00 23.69           C  
ATOM  14229  CG  GLU L  47     -41.162  57.086 -49.067  1.00 33.32           C  
ATOM  14230  CD  GLU L  47     -42.068  57.613 -47.961  1.00 39.46           C  
ATOM  14231  OE1 GLU L  47     -41.581  57.783 -46.825  1.00 42.27           O  
ATOM  14232  OE2 GLU L  47     -43.263  57.874 -48.234  1.00 43.54           O  
ATOM  14233  N   ASP L  48     -40.329  53.216 -49.164  1.00 15.37           N  
ATOM  14234  CA  ASP L  48     -41.037  52.150 -49.886  1.00 15.10           C  
ATOM  14235  C   ASP L  48     -41.782  51.261 -48.894  1.00 14.57           C  
ATOM  14236  O   ASP L  48     -42.948  50.906 -49.100  1.00 15.62           O  
ATOM  14237  CB  ASP L  48     -40.073  51.241 -50.666  1.00 14.46           C  
ATOM  14238  CG  ASP L  48     -39.493  51.899 -51.903  1.00 16.92           C  
ATOM  14239  OD1 ASP L  48     -40.080  52.881 -52.407  1.00 16.10           O  
ATOM  14240  OD2 ASP L  48     -38.450  51.410 -52.384  1.00 15.24           O  
ATOM  14241  N   HIS L  49     -41.089  50.881 -47.825  1.00 15.07           N  
ATOM  14242  CA  HIS L  49     -41.671  50.012 -46.805  1.00 13.89           C  
ATOM  14243  C   HIS L  49     -42.895  50.672 -46.178  1.00 15.16           C  
ATOM  14244  O   HIS L  49     -43.915  50.020 -45.965  1.00 13.45           O  
ATOM  14245  CB  HIS L  49     -40.621  49.690 -45.736  1.00 13.81           C  
ATOM  14246  CG  HIS L  49     -40.949  48.487 -44.903  1.00 13.74           C  
ATOM  14247  ND1 HIS L  49     -41.660  48.565 -43.723  1.00 13.93           N  
ATOM  14248  CD2 HIS L  49     -40.664  47.175 -45.081  1.00 14.28           C  
ATOM  14249  CE1 HIS L  49     -41.796  47.354 -43.211  1.00 14.68           C  
ATOM  14250  NE2 HIS L  49     -41.201  46.492 -44.015  1.00 14.40           N  
ATOM  14251  N   ARG L  50     -42.801  51.967 -45.891  1.00 15.34           N  
ATOM  14252  CA  ARG L  50     -43.932  52.675 -45.308  1.00 17.13           C  
ATOM  14253  C   ARG L  50     -45.066  52.774 -46.323  1.00 15.00           C  
ATOM  14254  O   ARG L  50     -46.239  52.651 -45.967  1.00 17.14           O  
ATOM  14255  CB  ARG L  50     -43.513  54.072 -44.837  1.00 20.25           C  
ATOM  14256  CG  ARG L  50     -42.607  54.051 -43.609  1.00 28.38           C  
ATOM  14257  CD  ARG L  50     -42.516  55.427 -42.965  1.00 35.36           C  
ATOM  14258  NE  ARG L  50     -41.815  56.387 -43.809  1.00 38.31           N  
ATOM  14259  CZ  ARG L  50     -40.497  56.566 -43.809  1.00 39.99           C  
ATOM  14260  NH1 ARG L  50     -39.723  55.851 -43.001  1.00 41.21           N  
ATOM  14261  NH2 ARG L  50     -39.953  57.461 -44.621  1.00 38.22           N  
ATOM  14262  N   VAL L  51     -44.712  52.988 -47.586  1.00 15.19           N  
ATOM  14263  CA  VAL L  51     -45.707  53.084 -48.648  1.00 15.32           C  
ATOM  14264  C   VAL L  51     -46.496  51.781 -48.738  1.00 15.23           C  
ATOM  14265  O   VAL L  51     -47.720  51.802 -48.886  1.00 14.28           O  
ATOM  14266  CB  VAL L  51     -45.050  53.380 -50.022  1.00 16.38           C  
ATOM  14267  CG1 VAL L  51     -46.026  53.096 -51.159  1.00 16.24           C  
ATOM  14268  CG2 VAL L  51     -44.617  54.841 -50.079  1.00 16.93           C  
ATOM  14269  N   TRP L  52     -45.809  50.645 -48.632  1.00 13.69           N  
ATOM  14270  CA  TRP L  52     -46.515  49.375 -48.719  1.00 13.02           C  
ATOM  14271  C   TRP L  52     -47.397  49.117 -47.506  1.00 14.09           C  
ATOM  14272  O   TRP L  52     -48.525  48.640 -47.643  1.00 15.77           O  
ATOM  14273  CB  TRP L  52     -45.553  48.198 -48.916  1.00 13.01           C  
ATOM  14274  CG  TRP L  52     -46.274  47.074 -49.578  1.00 11.93           C  
ATOM  14275  CD1 TRP L  52     -47.032  46.107 -48.973  1.00 12.97           C  
ATOM  14276  CD2 TRP L  52     -46.491  46.928 -50.983  1.00 11.50           C  
ATOM  14277  NE1 TRP L  52     -47.718  45.381 -49.920  1.00 13.33           N  
ATOM  14278  CE2 TRP L  52     -47.403  45.865 -51.163  1.00 12.54           C  
ATOM  14279  CE3 TRP L  52     -46.008  47.604 -52.112  1.00 13.59           C  
ATOM  14280  CZ2 TRP L  52     -47.842  45.461 -52.429  1.00 12.54           C  
ATOM  14281  CZ3 TRP L  52     -46.444  47.205 -53.370  1.00 14.68           C  
ATOM  14282  CH2 TRP L  52     -47.354  46.143 -53.518  1.00 14.03           C  
ATOM  14283  N   LYS L  53     -46.900  49.433 -46.316  1.00 13.99           N  
ATOM  14284  CA  LYS L  53     -47.706  49.213 -45.127  1.00 16.63           C  
ATOM  14285  C   LYS L  53     -48.949  50.092 -45.185  1.00 17.20           C  
ATOM  14286  O   LYS L  53     -50.042  49.654 -44.824  1.00 18.33           O  
ATOM  14287  CB  LYS L  53     -46.902  49.513 -43.863  1.00 17.40           C  
ATOM  14288  CG  LYS L  53     -45.787  48.506 -43.614  1.00 17.89           C  
ATOM  14289  CD  LYS L  53     -45.055  48.779 -42.313  1.00 20.88           C  
ATOM  14290  CE  LYS L  53     -45.924  48.500 -41.098  1.00 22.71           C  
ATOM  14291  NZ  LYS L  53     -45.191  48.809 -39.836  1.00 25.31           N  
ATOM  14292  N   ASP L  54     -48.786  51.325 -45.656  1.00 17.35           N  
ATOM  14293  CA  ASP L  54     -49.920  52.238 -45.763  1.00 18.77           C  
ATOM  14294  C   ASP L  54     -50.953  51.680 -46.738  1.00 17.77           C  
ATOM  14295  O   ASP L  54     -52.159  51.774 -46.498  1.00 18.34           O  
ATOM  14296  CB  ASP L  54     -49.467  53.624 -46.232  1.00 20.56           C  
ATOM  14297  CG  ASP L  54     -48.763  54.412 -45.140  1.00 23.73           C  
ATOM  14298  OD1 ASP L  54     -48.846  54.005 -43.964  1.00 25.45           O  
ATOM  14299  OD2 ASP L  54     -48.135  55.446 -45.457  1.00 25.80           O  
ATOM  14300  N   TYR L  55     -50.480  51.108 -47.842  1.00 16.12           N  
ATOM  14301  CA  TYR L  55     -51.378  50.526 -48.835  1.00 14.88           C  
ATOM  14302  C   TYR L  55     -52.184  49.390 -48.208  1.00 15.39           C  
ATOM  14303  O   TYR L  55     -53.410  49.341 -48.331  1.00 14.87           O  
ATOM  14304  CB  TYR L  55     -50.583  49.995 -50.035  1.00 14.41           C  
ATOM  14305  CG  TYR L  55     -51.405  49.156 -50.996  1.00 14.63           C  
ATOM  14306  CD1 TYR L  55     -52.506  49.695 -51.669  1.00 14.52           C  
ATOM  14307  CD2 TYR L  55     -51.090  47.816 -51.220  1.00 15.60           C  
ATOM  14308  CE1 TYR L  55     -53.276  48.913 -52.539  1.00 14.84           C  
ATOM  14309  CE2 TYR L  55     -51.848  47.032 -52.083  1.00 14.70           C  
ATOM  14310  CZ  TYR L  55     -52.940  47.584 -52.738  1.00 16.06           C  
ATOM  14311  OH  TYR L  55     -53.699  46.801 -53.576  1.00 18.33           O  
ATOM  14312  N   VAL L  56     -51.493  48.477 -47.535  1.00 15.84           N  
ATOM  14313  CA  VAL L  56     -52.161  47.352 -46.896  1.00 15.95           C  
ATOM  14314  C   VAL L  56     -53.218  47.856 -45.917  1.00 18.63           C  
ATOM  14315  O   VAL L  56     -54.300  47.277 -45.797  1.00 17.21           O  
ATOM  14316  CB  VAL L  56     -51.152  46.452 -46.149  1.00 16.66           C  
ATOM  14317  CG1 VAL L  56     -51.886  45.358 -45.390  1.00 18.25           C  
ATOM  14318  CG2 VAL L  56     -50.184  45.827 -47.148  1.00 15.41           C  
ATOM  14319  N   HIS L  57     -52.911  48.953 -45.232  1.00 20.00           N  
ATOM  14320  CA  HIS L  57     -53.847  49.522 -44.268  1.00 23.44           C  
ATOM  14321  C   HIS L  57     -55.129  50.027 -44.947  1.00 22.00           C  
ATOM  14322  O   HIS L  57     -56.171  50.128 -44.297  1.00 25.62           O  
ATOM  14323  CB  HIS L  57     -53.188  50.669 -43.489  1.00 26.68           C  
ATOM  14324  CG  HIS L  57     -54.005  51.161 -42.334  1.00 33.08           C  
ATOM  14325  ND1 HIS L  57     -54.156  50.442 -41.168  1.00 35.37           N  
ATOM  14326  CD2 HIS L  57     -54.742  52.287 -42.180  1.00 35.41           C  
ATOM  14327  CE1 HIS L  57     -54.952  51.103 -40.346  1.00 36.79           C  
ATOM  14328  NE2 HIS L  57     -55.321  52.226 -40.937  1.00 37.08           N  
ATOM  14329  N   THR L  58     -55.063  50.339 -46.240  1.00 21.54           N  
ATOM  14330  CA  THR L  58     -56.247  50.821 -46.947  1.00 20.74           C  
ATOM  14331  C   THR L  58     -57.125  49.679 -47.434  1.00 19.95           C  
ATOM  14332  O   THR L  58     -58.247  49.904 -47.880  1.00 20.64           O  
ATOM  14333  CB  THR L  58     -55.899  51.664 -48.203  1.00 21.29           C  
ATOM  14334  OG1 THR L  58     -55.365  50.810 -49.225  1.00 20.40           O  
ATOM  14335  CG2 THR L  58     -54.898  52.751 -47.863  1.00 22.96           C  
ATOM  14336  N   LEU L  59     -56.617  48.455 -47.352  1.00 17.54           N  
ATOM  14337  CA  LEU L  59     -57.370  47.300 -47.825  1.00 16.06           C  
ATOM  14338  C   LEU L  59     -58.413  46.784 -46.846  1.00 15.98           C  
ATOM  14339  O   LEU L  59     -58.295  46.962 -45.634  1.00 17.27           O  
ATOM  14340  CB  LEU L  59     -56.412  46.166 -48.199  1.00 15.51           C  
ATOM  14341  CG  LEU L  59     -55.311  46.530 -49.202  1.00 13.67           C  
ATOM  14342  CD1 LEU L  59     -54.472  45.287 -49.484  1.00 14.12           C  
ATOM  14343  CD2 LEU L  59     -55.918  47.066 -50.501  1.00 13.96           C  
ATOM  14344  N   GLY L  60     -59.436  46.138 -47.397  1.00 15.84           N  
ATOM  14345  CA  GLY L  60     -60.508  45.591 -46.590  1.00 15.62           C  
ATOM  14346  C   GLY L  60     -61.508  44.876 -47.477  1.00 14.05           C  
ATOM  14347  O   GLY L  60     -61.379  44.904 -48.701  1.00 13.90           O  
ATOM  14348  N   PRO L  61     -62.524  44.230 -46.890  1.00 15.17           N  
ATOM  14349  CA  PRO L  61     -63.537  43.503 -47.656  1.00 15.39           C  
ATOM  14350  C   PRO L  61     -64.663  44.325 -48.295  1.00 16.00           C  
ATOM  14351  O   PRO L  61     -65.421  43.801 -49.100  1.00 15.82           O  
ATOM  14352  CB  PRO L  61     -64.059  42.499 -46.635  1.00 16.12           C  
ATOM  14353  CG  PRO L  61     -64.061  43.321 -45.381  1.00 16.38           C  
ATOM  14354  CD  PRO L  61     -62.703  44.002 -45.444  1.00 15.34           C  
ATOM  14355  N   LEU L  62     -64.763  45.605 -47.951  1.00 15.67           N  
ATOM  14356  CA  LEU L  62     -65.835  46.447 -48.485  1.00 16.43           C  
ATOM  14357  C   LEU L  62     -65.966  46.567 -50.009  1.00 14.65           C  
ATOM  14358  O   LEU L  62     -67.072  46.477 -50.540  1.00 15.62           O  
ATOM  14359  CB  LEU L  62     -65.760  47.847 -47.864  1.00 18.95           C  
ATOM  14360  CG  LEU L  62     -65.912  47.858 -46.338  1.00 22.59           C  
ATOM  14361  CD1 LEU L  62     -65.970  49.296 -45.863  1.00 26.47           C  
ATOM  14362  CD2 LEU L  62     -67.175  47.114 -45.912  1.00 27.20           C  
ATOM  14363  N   PRO L  63     -64.850  46.771 -50.737  1.00 14.00           N  
ATOM  14364  CA  PRO L  63     -64.981  46.890 -52.197  1.00 13.70           C  
ATOM  14365  C   PRO L  63     -65.634  45.650 -52.812  1.00 13.45           C  
ATOM  14366  O   PRO L  63     -66.510  45.754 -53.671  1.00 12.42           O  
ATOM  14367  CB  PRO L  63     -63.536  47.065 -52.664  1.00 13.37           C  
ATOM  14368  CG  PRO L  63     -62.855  47.684 -51.468  1.00 15.41           C  
ATOM  14369  CD  PRO L  63     -63.439  46.888 -50.331  1.00 14.44           C  
ATOM  14370  N   ALA L  64     -65.195  44.476 -52.366  1.00 12.43           N  
ATOM  14371  CA  ALA L  64     -65.738  43.221 -52.871  1.00 12.77           C  
ATOM  14372  C   ALA L  64     -67.227  43.097 -52.557  1.00 12.70           C  
ATOM  14373  O   ALA L  64     -68.008  42.637 -53.391  1.00 12.94           O  
ATOM  14374  CB  ALA L  64     -64.971  42.040 -52.272  1.00 12.64           C  
ATOM  14375  N   ALA L  65     -67.617  43.500 -51.351  1.00 12.23           N  
ATOM  14376  CA  ALA L  65     -69.015  43.425 -50.947  1.00 12.94           C  
ATOM  14377  C   ALA L  65     -69.856  44.363 -51.802  1.00 13.37           C  
ATOM  14378  O   ALA L  65     -70.992  44.050 -52.154  1.00 13.39           O  
ATOM  14379  CB  ALA L  65     -69.158  43.787 -49.474  1.00 12.08           C  
ATOM  14380  N   ARG L  66     -69.291  45.520 -52.131  1.00 14.25           N  
ATOM  14381  CA  ARG L  66     -69.998  46.493 -52.951  1.00 14.38           C  
ATOM  14382  C   ARG L  66     -70.162  45.959 -54.373  1.00 14.37           C  
ATOM  14383  O   ARG L  66     -71.184  46.201 -55.018  1.00 14.77           O  
ATOM  14384  CB  ARG L  66     -69.247  47.826 -52.965  1.00 16.12           C  
ATOM  14385  CG  ARG L  66     -69.135  48.483 -51.596  1.00 19.15           C  
ATOM  14386  CD  ARG L  66     -68.493  49.852 -51.718  1.00 23.33           C  
ATOM  14387  NE  ARG L  66     -69.252  50.714 -52.621  1.00 23.72           N  
ATOM  14388  CZ  ARG L  66     -68.703  51.421 -53.602  1.00 24.30           C  
ATOM  14389  NH1 ARG L  66     -69.457  52.184 -54.383  1.00 25.65           N  
ATOM  14390  NH2 ARG L  66     -67.394  51.363 -53.804  1.00 23.03           N  
ATOM  14391  N   LEU L  67     -69.160  45.232 -54.863  1.00 13.12           N  
ATOM  14392  CA  LEU L  67     -69.238  44.662 -56.204  1.00 12.24           C  
ATOM  14393  C   LEU L  67     -70.415  43.690 -56.253  1.00 13.08           C  
ATOM  14394  O   LEU L  67     -71.186  43.679 -57.214  1.00 12.90           O  
ATOM  14395  CB  LEU L  67     -67.934  43.930 -56.562  1.00 12.45           C  
ATOM  14396  CG  LEU L  67     -67.890  43.161 -57.894  1.00 11.95           C  
ATOM  14397  CD1 LEU L  67     -66.458  43.107 -58.416  1.00 12.82           C  
ATOM  14398  CD2 LEU L  67     -68.438  41.752 -57.700  1.00 11.59           C  
ATOM  14399  N   VAL L  68     -70.554  42.879 -55.208  1.00 12.06           N  
ATOM  14400  CA  VAL L  68     -71.648  41.918 -55.146  1.00 12.72           C  
ATOM  14401  C   VAL L  68     -72.999  42.638 -55.100  1.00 12.87           C  
ATOM  14402  O   VAL L  68     -73.917  42.288 -55.843  1.00 14.48           O  
ATOM  14403  CB  VAL L  68     -71.513  40.991 -53.917  1.00 13.17           C  
ATOM  14404  CG1 VAL L  68     -72.784  40.169 -53.735  1.00 13.21           C  
ATOM  14405  CG2 VAL L  68     -70.321  40.054 -54.109  1.00 11.32           C  
ATOM  14406  N   ALA L  69     -73.118  43.651 -54.245  1.00 13.95           N  
ATOM  14407  CA  ALA L  69     -74.372  44.390 -54.134  1.00 14.09           C  
ATOM  14408  C   ALA L  69     -74.743  45.028 -55.472  1.00 14.57           C  
ATOM  14409  O   ALA L  69     -75.902  44.983 -55.887  1.00 14.94           O  
ATOM  14410  CB  ALA L  69     -74.261  45.461 -53.050  1.00 14.33           C  
ATOM  14411  N   LYS L  70     -73.761  45.619 -56.146  1.00 14.90           N  
ATOM  14412  CA  LYS L  70     -74.013  46.251 -57.437  1.00 15.15           C  
ATOM  14413  C   LYS L  70     -74.471  45.214 -58.462  1.00 15.32           C  
ATOM  14414  O   LYS L  70     -75.352  45.485 -59.282  1.00 15.62           O  
ATOM  14415  CB  LYS L  70     -72.754  46.956 -57.952  1.00 15.55           C  
ATOM  14416  CG  LYS L  70     -72.390  48.230 -57.195  1.00 17.66           C  
ATOM  14417  CD  LYS L  70     -71.082  48.820 -57.710  1.00 17.98           C  
ATOM  14418  CE  LYS L  70     -70.709  50.100 -56.966  1.00 21.12           C  
ATOM  14419  NZ  LYS L  70     -71.681  51.204 -57.215  1.00 19.32           N  
ATOM  14420  N   ALA L  71     -73.868  44.028 -58.418  1.00 13.75           N  
ATOM  14421  CA  ALA L  71     -74.230  42.964 -59.348  1.00 14.65           C  
ATOM  14422  C   ALA L  71     -75.665  42.505 -59.104  1.00 13.84           C  
ATOM  14423  O   ALA L  71     -76.392  42.194 -60.047  1.00 15.06           O  
ATOM  14424  CB  ALA L  71     -73.269  41.783 -59.207  1.00 14.18           C  
ATOM  14425  N   TRP L  72     -76.070  42.451 -57.839  1.00 14.51           N  
ATOM  14426  CA  TRP L  72     -77.428  42.036 -57.513  1.00 14.76           C  
ATOM  14427  C   TRP L  72     -78.440  43.049 -58.044  1.00 16.39           C  
ATOM  14428  O   TRP L  72     -79.565  42.691 -58.388  1.00 16.84           O  
ATOM  14429  CB  TRP L  72     -77.624  41.914 -56.001  1.00 15.13           C  
ATOM  14430  CG  TRP L  72     -76.975  40.717 -55.356  1.00 13.60           C  
ATOM  14431  CD1 TRP L  72     -76.585  39.558 -55.967  1.00 14.23           C  
ATOM  14432  CD2 TRP L  72     -76.724  40.536 -53.957  1.00 13.99           C  
ATOM  14433  NE1 TRP L  72     -76.113  38.663 -55.032  1.00 14.20           N  
ATOM  14434  CE2 TRP L  72     -76.190  39.237 -53.790  1.00 13.09           C  
ATOM  14435  CE3 TRP L  72     -76.909  41.342 -52.824  1.00 13.36           C  
ATOM  14436  CZ2 TRP L  72     -75.833  38.728 -52.537  1.00 13.94           C  
ATOM  14437  CZ3 TRP L  72     -76.554  40.835 -51.575  1.00 15.80           C  
ATOM  14438  CH2 TRP L  72     -76.025  39.538 -51.445  1.00 14.81           C  
ATOM  14439  N   LEU L  73     -78.042  44.315 -58.113  1.00 16.04           N  
ATOM  14440  CA  LEU L  73     -78.952  45.361 -58.572  1.00 17.24           C  
ATOM  14441  C   LEU L  73     -78.870  45.717 -60.054  1.00 19.12           C  
ATOM  14442  O   LEU L  73     -79.740  46.418 -60.570  1.00 19.80           O  
ATOM  14443  CB  LEU L  73     -78.734  46.629 -57.740  1.00 17.92           C  
ATOM  14444  CG  LEU L  73     -78.999  46.513 -56.233  1.00 19.20           C  
ATOM  14445  CD1 LEU L  73     -78.517  47.766 -55.519  1.00 19.51           C  
ATOM  14446  CD2 LEU L  73     -80.486  46.292 -55.992  1.00 19.25           C  
ATOM  14447  N   ASP L  74     -77.842  45.228 -60.742  1.00 17.80           N  
ATOM  14448  CA  ASP L  74     -77.647  45.531 -62.161  1.00 17.70           C  
ATOM  14449  C   ASP L  74     -77.211  44.285 -62.940  1.00 17.52           C  
ATOM  14450  O   ASP L  74     -76.045  43.894 -62.890  1.00 16.82           O  
ATOM  14451  CB  ASP L  74     -76.588  46.640 -62.282  1.00 16.68           C  
ATOM  14452  CG  ASP L  74     -76.294  47.037 -63.720  1.00 19.22           C  
ATOM  14453  OD1 ASP L  74     -76.808  46.388 -64.654  1.00 18.57           O  
ATOM  14454  OD2 ASP L  74     -75.531  48.009 -63.913  1.00 20.23           O  
ATOM  14455  N   PRO L  75     -78.147  43.649 -63.674  1.00 18.37           N  
ATOM  14456  CA  PRO L  75     -77.878  42.444 -64.470  1.00 17.92           C  
ATOM  14457  C   PRO L  75     -76.722  42.571 -65.456  1.00 17.24           C  
ATOM  14458  O   PRO L  75     -75.972  41.620 -65.669  1.00 16.99           O  
ATOM  14459  CB  PRO L  75     -79.211  42.193 -65.173  1.00 18.71           C  
ATOM  14460  CG  PRO L  75     -80.197  42.665 -64.168  1.00 19.11           C  
ATOM  14461  CD  PRO L  75     -79.583  43.979 -63.721  1.00 18.52           C  
ATOM  14462  N   GLU L  76     -76.589  43.744 -66.068  1.00 17.82           N  
ATOM  14463  CA  GLU L  76     -75.509  43.977 -67.019  1.00 18.80           C  
ATOM  14464  C   GLU L  76     -74.172  43.962 -66.286  1.00 17.31           C  
ATOM  14465  O   GLU L  76     -73.193  43.396 -66.779  1.00 16.71           O  
ATOM  14466  CB  GLU L  76     -75.692  45.322 -67.726  1.00 22.52           C  
ATOM  14467  CG  GLU L  76     -74.540  45.699 -68.652  1.00 30.45           C  
ATOM  14468  CD  GLU L  76     -74.780  47.013 -69.371  1.00 36.04           C  
ATOM  14469  OE1 GLU L  76     -74.828  47.010 -70.620  1.00 38.90           O  
ATOM  14470  OE2 GLU L  76     -74.926  48.048 -68.687  1.00 38.63           O  
ATOM  14471  N   TYR L  77     -74.126  44.585 -65.112  1.00 15.76           N  
ATOM  14472  CA  TYR L  77     -72.889  44.612 -64.342  1.00 14.90           C  
ATOM  14473  C   TYR L  77     -72.561  43.204 -63.854  1.00 15.44           C  
ATOM  14474  O   TYR L  77     -71.398  42.812 -63.823  1.00 14.66           O  
ATOM  14475  CB  TYR L  77     -73.002  45.565 -63.145  1.00 14.61           C  
ATOM  14476  CG  TYR L  77     -71.737  45.645 -62.301  1.00 13.65           C  
ATOM  14477  CD1 TYR L  77     -70.547  46.148 -62.833  1.00 15.13           C  
ATOM  14478  CD2 TYR L  77     -71.730  45.208 -60.975  1.00 13.56           C  
ATOM  14479  CE1 TYR L  77     -69.378  46.213 -62.064  1.00 14.24           C  
ATOM  14480  CE2 TYR L  77     -70.570  45.267 -60.198  1.00 14.55           C  
ATOM  14481  CZ  TYR L  77     -69.399  45.770 -60.748  1.00 14.88           C  
ATOM  14482  OH  TYR L  77     -68.254  45.823 -59.986  1.00 14.04           O  
ATOM  14483  N   LYS L  78     -73.582  42.439 -63.472  1.00 14.99           N  
ATOM  14484  CA  LYS L  78     -73.338  41.078 -63.007  1.00 14.99           C  
ATOM  14485  C   LYS L  78     -72.685  40.260 -64.114  1.00 15.12           C  
ATOM  14486  O   LYS L  78     -71.778  39.474 -63.860  1.00 14.70           O  
ATOM  14487  CB  LYS L  78     -74.637  40.395 -62.559  1.00 15.32           C  
ATOM  14488  CG  LYS L  78     -74.437  38.935 -62.128  1.00 13.97           C  
ATOM  14489  CD  LYS L  78     -75.694  38.345 -61.495  1.00 15.76           C  
ATOM  14490  CE  LYS L  78     -75.499  36.872 -61.138  1.00 15.69           C  
ATOM  14491  NZ  LYS L  78     -76.724  36.288 -60.519  1.00 16.07           N  
ATOM  14492  N   LYS L  79     -73.150  40.439 -65.347  1.00 15.17           N  
ATOM  14493  CA  LYS L  79     -72.574  39.707 -66.466  1.00 16.22           C  
ATOM  14494  C   LYS L  79     -71.104  40.063 -66.613  1.00 15.08           C  
ATOM  14495  O   LYS L  79     -70.273  39.200 -66.881  1.00 14.86           O  
ATOM  14496  CB  LYS L  79     -73.294  40.030 -67.778  1.00 19.09           C  
ATOM  14497  CG  LYS L  79     -74.669  39.420 -67.911  1.00 25.29           C  
ATOM  14498  CD  LYS L  79     -75.223  39.718 -69.293  1.00 32.47           C  
ATOM  14499  CE  LYS L  79     -76.678  39.314 -69.402  1.00 38.52           C  
ATOM  14500  NZ  LYS L  79     -77.212  39.623 -70.756  1.00 44.07           N  
ATOM  14501  N   LEU L  80     -70.793  41.346 -66.452  1.00 14.78           N  
ATOM  14502  CA  LEU L  80     -69.418  41.814 -66.564  1.00 13.54           C  
ATOM  14503  C   LEU L  80     -68.563  41.179 -65.467  1.00 13.25           C  
ATOM  14504  O   LEU L  80     -67.429  40.767 -65.716  1.00 14.74           O  
ATOM  14505  CB  LEU L  80     -69.356  43.336 -66.435  1.00 14.17           C  
ATOM  14506  CG  LEU L  80     -67.955  43.941 -66.535  1.00 14.64           C  
ATOM  14507  CD1 LEU L  80     -67.415  43.756 -67.945  1.00 15.42           C  
ATOM  14508  CD2 LEU L  80     -68.007  45.419 -66.188  1.00 15.23           C  
ATOM  14509  N   CYS L  81     -69.106  41.105 -64.255  1.00 13.09           N  
ATOM  14510  CA  CYS L  81     -68.378  40.516 -63.133  1.00 13.47           C  
ATOM  14511  C   CYS L  81     -67.973  39.084 -63.454  1.00 14.14           C  
ATOM  14512  O   CYS L  81     -66.829  38.677 -63.234  1.00 12.64           O  
ATOM  14513  CB  CYS L  81     -69.248  40.509 -61.872  1.00 13.93           C  
ATOM  14514  SG  CYS L  81     -69.501  42.127 -61.114  1.00 14.67           S  
ATOM  14515  N   ILE L  82     -68.927  38.328 -63.982  1.00 13.57           N  
ATOM  14516  CA  ILE L  82     -68.714  36.930 -64.324  1.00 13.72           C  
ATOM  14517  C   ILE L  82     -67.724  36.710 -65.467  1.00 14.43           C  
ATOM  14518  O   ILE L  82     -66.924  35.777 -65.429  1.00 14.50           O  
ATOM  14519  CB  ILE L  82     -70.066  36.267 -64.674  1.00 14.81           C  
ATOM  14520  CG1 ILE L  82     -70.951  36.249 -63.426  1.00 15.68           C  
ATOM  14521  CG2 ILE L  82     -69.849  34.850 -65.212  1.00 15.30           C  
ATOM  14522  CD1 ILE L  82     -72.371  35.774 -63.671  1.00 18.87           C  
ATOM  14523  N   GLU L  83     -67.770  37.571 -66.476  1.00 13.49           N  
ATOM  14524  CA  GLU L  83     -66.891  37.435 -67.627  1.00 13.69           C  
ATOM  14525  C   GLU L  83     -65.528  38.097 -67.490  1.00 13.58           C  
ATOM  14526  O   GLU L  83     -64.526  37.564 -67.960  1.00 15.02           O  
ATOM  14527  CB  GLU L  83     -67.587  38.002 -68.868  1.00 15.02           C  
ATOM  14528  CG  GLU L  83     -66.743  37.959 -70.135  1.00 17.06           C  
ATOM  14529  CD  GLU L  83     -66.304  36.553 -70.489  1.00 19.67           C  
ATOM  14530  OE1 GLU L  83     -67.083  35.611 -70.235  1.00 20.26           O  
ATOM  14531  OE2 GLU L  83     -65.189  36.388 -71.026  1.00 20.59           O  
ATOM  14532  N   ASP L  84     -65.493  39.251 -66.833  1.00 13.90           N  
ATOM  14533  CA  ASP L  84     -64.259  40.025 -66.712  1.00 13.54           C  
ATOM  14534  C   ASP L  84     -64.147  40.681 -65.331  1.00 13.89           C  
ATOM  14535  O   ASP L  84     -64.439  41.868 -65.177  1.00 13.91           O  
ATOM  14536  CB  ASP L  84     -64.291  41.090 -67.813  1.00 15.93           C  
ATOM  14537  CG  ASP L  84     -62.974  41.808 -67.996  1.00 18.26           C  
ATOM  14538  OD1 ASP L  84     -62.071  41.673 -67.148  1.00 17.87           O  
ATOM  14539  OD2 ASP L  84     -62.862  42.545 -68.997  1.00 21.42           O  
ATOM  14540  N   GLY L  85     -63.715  39.910 -64.336  1.00 12.63           N  
ATOM  14541  CA  GLY L  85     -63.594  40.432 -62.984  1.00 12.97           C  
ATOM  14542  C   GLY L  85     -62.680  41.636 -62.845  1.00 13.56           C  
ATOM  14543  O   GLY L  85     -62.931  42.526 -62.027  1.00 13.48           O  
ATOM  14544  N   VAL L  86     -61.612  41.662 -63.636  1.00 12.96           N  
ATOM  14545  CA  VAL L  86     -60.662  42.767 -63.589  1.00 13.32           C  
ATOM  14546  C   VAL L  86     -61.349  44.079 -63.991  1.00 13.74           C  
ATOM  14547  O   VAL L  86     -61.191  45.105 -63.323  1.00 13.53           O  
ATOM  14548  CB  VAL L  86     -59.455  42.481 -64.511  1.00 14.75           C  
ATOM  14549  CG1 VAL L  86     -58.543  43.700 -64.590  1.00 14.84           C  
ATOM  14550  CG2 VAL L  86     -58.675  41.290 -63.969  1.00 14.13           C  
ATOM  14551  N   GLU L  87     -62.121  44.045 -65.073  1.00 13.67           N  
ATOM  14552  CA  GLU L  87     -62.829  45.241 -65.520  1.00 14.11           C  
ATOM  14553  C   GLU L  87     -63.932  45.625 -64.524  1.00 13.25           C  
ATOM  14554  O   GLU L  87     -64.128  46.804 -64.220  1.00 13.59           O  
ATOM  14555  CB  GLU L  87     -63.442  45.011 -66.908  1.00 15.90           C  
ATOM  14556  CG  GLU L  87     -64.167  46.225 -67.508  1.00 17.87           C  
ATOM  14557  CD  GLU L  87     -63.240  47.384 -67.836  1.00 21.65           C  
ATOM  14558  OE1 GLU L  87     -62.015  47.161 -67.950  1.00 20.91           O  
ATOM  14559  OE2 GLU L  87     -63.741  48.517 -67.998  1.00 22.47           O  
ATOM  14560  N   ALA L  88     -64.647  44.630 -64.006  1.00 12.83           N  
ATOM  14561  CA  ALA L  88     -65.719  44.893 -63.055  1.00 12.27           C  
ATOM  14562  C   ALA L  88     -65.196  45.542 -61.773  1.00 13.24           C  
ATOM  14563  O   ALA L  88     -65.846  46.418 -61.203  1.00 12.74           O  
ATOM  14564  CB  ALA L  88     -66.460  43.592 -62.724  1.00 13.01           C  
ATOM  14565  N   SER L  89     -64.012  45.124 -61.330  1.00 11.81           N  
ATOM  14566  CA  SER L  89     -63.422  45.661 -60.105  1.00 11.50           C  
ATOM  14567  C   SER L  89     -63.257  47.180 -60.139  1.00 11.81           C  
ATOM  14568  O   SER L  89     -63.313  47.841 -59.102  1.00 12.94           O  
ATOM  14569  CB  SER L  89     -62.063  45.007 -59.847  1.00 11.44           C  
ATOM  14570  OG  SER L  89     -61.552  45.369 -58.577  1.00 11.86           O  
ATOM  14571  N   LYS L  90     -63.051  47.730 -61.330  1.00 12.53           N  
ATOM  14572  CA  LYS L  90     -62.873  49.172 -61.472  1.00 14.46           C  
ATOM  14573  C   LYS L  90     -64.078  49.958 -60.950  1.00 14.45           C  
ATOM  14574  O   LYS L  90     -63.923  51.075 -60.459  1.00 15.08           O  
ATOM  14575  CB  LYS L  90     -62.623  49.537 -62.940  1.00 13.39           C  
ATOM  14576  CG  LYS L  90     -61.335  48.979 -63.530  1.00 13.50           C  
ATOM  14577  CD  LYS L  90     -61.279  49.276 -65.021  1.00 15.53           C  
ATOM  14578  CE  LYS L  90     -60.021  48.728 -65.671  1.00 17.25           C  
ATOM  14579  NZ  LYS L  90     -60.012  49.032 -67.134  1.00 17.20           N  
ATOM  14580  N   ALA L  91     -65.269  49.371 -61.050  1.00 13.58           N  
ATOM  14581  CA  ALA L  91     -66.491  50.036 -60.598  1.00 14.90           C  
ATOM  14582  C   ALA L  91     -66.515  50.298 -59.094  1.00 15.73           C  
ATOM  14583  O   ALA L  91     -67.257  51.163 -58.631  1.00 15.62           O  
ATOM  14584  CB  ALA L  91     -67.717  49.227 -61.007  1.00 16.39           C  
ATOM  14585  N   VAL L  92     -65.728  49.549 -58.326  1.00 13.65           N  
ATOM  14586  CA  VAL L  92     -65.690  49.777 -56.887  1.00 14.41           C  
ATOM  14587  C   VAL L  92     -64.365  50.420 -56.475  1.00 15.05           C  
ATOM  14588  O   VAL L  92     -63.962  50.359 -55.312  1.00 15.68           O  
ATOM  14589  CB  VAL L  92     -65.943  48.475 -56.074  1.00 14.46           C  
ATOM  14590  CG1 VAL L  92     -67.370  47.992 -56.306  1.00 14.58           C  
ATOM  14591  CG2 VAL L  92     -64.949  47.395 -56.470  1.00 14.59           C  
ATOM  14592  N   GLY L  93     -63.692  51.029 -57.448  1.00 13.79           N  
ATOM  14593  CA  GLY L  93     -62.446  51.727 -57.174  1.00 14.90           C  
ATOM  14594  C   GLY L  93     -61.167  50.926 -57.039  1.00 15.58           C  
ATOM  14595  O   GLY L  93     -60.124  51.483 -56.695  1.00 17.40           O  
ATOM  14596  N   VAL L  94     -61.226  49.627 -57.296  1.00 13.49           N  
ATOM  14597  CA  VAL L  94     -60.028  48.814 -57.180  1.00 12.49           C  
ATOM  14598  C   VAL L  94     -59.562  48.383 -58.562  1.00 12.55           C  
ATOM  14599  O   VAL L  94     -60.119  47.466 -59.165  1.00 12.90           O  
ATOM  14600  CB  VAL L  94     -60.280  47.569 -56.290  1.00 12.42           C  
ATOM  14601  CG1 VAL L  94     -59.034  46.682 -56.246  1.00 11.86           C  
ATOM  14602  CG2 VAL L  94     -60.651  48.014 -54.884  1.00 12.52           C  
ATOM  14603  N   ASN L  95     -58.549  49.078 -59.074  1.00 12.52           N  
ATOM  14604  CA  ASN L  95     -57.983  48.755 -60.382  1.00 12.07           C  
ATOM  14605  C   ASN L  95     -56.812  47.844 -60.052  1.00 11.96           C  
ATOM  14606  O   ASN L  95     -55.821  48.289 -59.480  1.00 11.12           O  
ATOM  14607  CB  ASN L  95     -57.488  50.023 -61.084  1.00 12.63           C  
ATOM  14608  CG  ASN L  95     -57.002  49.752 -62.501  1.00 12.93           C  
ATOM  14609  OD1 ASN L  95     -56.127  48.916 -62.716  1.00 12.56           O  
ATOM  14610  ND2 ASN L  95     -57.568  50.463 -63.475  1.00 12.79           N  
ATOM  14611  N   TRP L  96     -56.926  46.568 -60.409  1.00 12.06           N  
ATOM  14612  CA  TRP L  96     -55.879  45.606 -60.090  1.00 12.23           C  
ATOM  14613  C   TRP L  96     -54.487  45.934 -60.609  1.00 13.45           C  
ATOM  14614  O   TRP L  96     -53.489  45.465 -60.058  1.00 13.84           O  
ATOM  14615  CB  TRP L  96     -56.314  44.207 -60.533  1.00 10.65           C  
ATOM  14616  CG  TRP L  96     -57.385  43.679 -59.635  1.00 11.79           C  
ATOM  14617  CD1 TRP L  96     -58.625  44.224 -59.424  1.00 10.91           C  
ATOM  14618  CD2 TRP L  96     -57.282  42.563 -58.741  1.00 11.71           C  
ATOM  14619  NE1 TRP L  96     -59.293  43.520 -58.446  1.00 12.48           N  
ATOM  14620  CE2 TRP L  96     -58.493  42.496 -58.012  1.00 11.50           C  
ATOM  14621  CE3 TRP L  96     -56.283  41.615 -58.485  1.00 12.55           C  
ATOM  14622  CZ2 TRP L  96     -58.729  41.516 -57.039  1.00 11.24           C  
ATOM  14623  CZ3 TRP L  96     -56.519  40.637 -57.516  1.00 11.07           C  
ATOM  14624  CH2 TRP L  96     -57.733  40.598 -56.807  1.00 11.86           C  
ATOM  14625  N   VAL L  97     -54.411  46.753 -61.648  1.00 12.43           N  
ATOM  14626  CA  VAL L  97     -53.120  47.127 -62.197  1.00 10.79           C  
ATOM  14627  C   VAL L  97     -52.589  48.429 -61.589  1.00 12.61           C  
ATOM  14628  O   VAL L  97     -51.455  48.484 -61.111  1.00 12.84           O  
ATOM  14629  CB  VAL L  97     -53.199  47.305 -63.735  1.00 10.86           C  
ATOM  14630  CG1 VAL L  97     -51.860  47.798 -64.282  1.00 11.12           C  
ATOM  14631  CG2 VAL L  97     -53.582  45.984 -64.385  1.00 10.54           C  
ATOM  14632  N   THR L  98     -53.424  49.464 -61.581  1.00 11.82           N  
ATOM  14633  CA  THR L  98     -53.010  50.782 -61.095  1.00 13.20           C  
ATOM  14634  C   THR L  98     -53.261  51.189 -59.643  1.00 13.74           C  
ATOM  14635  O   THR L  98     -52.719  52.200 -59.197  1.00 14.73           O  
ATOM  14636  CB  THR L  98     -53.604  51.883 -61.992  1.00 12.93           C  
ATOM  14637  OG1 THR L  98     -55.033  51.791 -61.972  1.00 14.77           O  
ATOM  14638  CG2 THR L  98     -53.112  51.717 -63.418  1.00 14.44           C  
ATOM  14639  N   SER L  99     -54.074  50.446 -58.899  1.00 13.60           N  
ATOM  14640  CA  SER L  99     -54.315  50.827 -57.506  1.00 13.46           C  
ATOM  14641  C   SER L  99     -53.124  50.540 -56.588  1.00 14.38           C  
ATOM  14642  O   SER L  99     -52.809  51.341 -55.705  1.00 13.27           O  
ATOM  14643  CB  SER L  99     -55.577  50.142 -56.964  1.00 14.01           C  
ATOM  14644  OG  SER L  99     -56.743  50.705 -57.549  1.00 13.71           O  
ATOM  14645  N   PRO L 100     -52.447  49.393 -56.775  1.00 13.42           N  
ATOM  14646  CA  PRO L 100     -51.296  49.084 -55.916  1.00 14.09           C  
ATOM  14647  C   PRO L 100     -50.125  50.024 -56.233  1.00 14.21           C  
ATOM  14648  O   PRO L 100     -50.017  50.527 -57.351  1.00 14.12           O  
ATOM  14649  CB  PRO L 100     -50.976  47.632 -56.270  1.00 12.90           C  
ATOM  14650  CG  PRO L 100     -52.297  47.087 -56.788  1.00 15.08           C  
ATOM  14651  CD  PRO L 100     -52.789  48.241 -57.627  1.00 14.14           C  
ATOM  14652  N   PRO L 101     -49.220  50.250 -55.264  1.00 14.83           N  
ATOM  14653  CA  PRO L 101     -48.062  51.136 -55.447  1.00 15.05           C  
ATOM  14654  C   PRO L 101     -47.175  50.829 -56.655  1.00 15.01           C  
ATOM  14655  O   PRO L 101     -46.567  51.727 -57.232  1.00 13.83           O  
ATOM  14656  CB  PRO L 101     -47.301  50.984 -54.129  1.00 14.42           C  
ATOM  14657  CG  PRO L 101     -48.390  50.692 -53.147  1.00 15.92           C  
ATOM  14658  CD  PRO L 101     -49.225  49.687 -53.903  1.00 14.36           C  
ATOM  14659  N   THR L 102     -47.103  49.556 -57.031  1.00 12.77           N  
ATOM  14660  CA  THR L 102     -46.271  49.114 -58.150  1.00 12.43           C  
ATOM  14661  C   THR L 102     -46.721  49.621 -59.514  1.00 12.47           C  
ATOM  14662  O   THR L 102     -45.902  49.824 -60.413  1.00 13.83           O  
ATOM  14663  CB  THR L 102     -46.274  47.588 -58.265  1.00 13.09           C  
ATOM  14664  OG1 THR L 102     -47.614  47.146 -58.524  1.00 14.25           O  
ATOM  14665  CG2 THR L 102     -45.769  46.947 -56.980  1.00 11.64           C  
ATOM  14666  N   GLN L 103     -48.029  49.791 -59.661  1.00 11.77           N  
ATOM  14667  CA  GLN L 103     -48.649  50.197 -60.914  1.00 10.94           C  
ATOM  14668  C   GLN L 103     -48.575  49.034 -61.908  1.00 12.54           C  
ATOM  14669  O   GLN L 103     -48.676  49.226 -63.121  1.00 11.83           O  
ATOM  14670  CB  GLN L 103     -47.999  51.444 -61.516  1.00 12.40           C  
ATOM  14671  CG  GLN L 103     -48.928  52.144 -62.520  1.00 13.03           C  
ATOM  14672  CD  GLN L 103     -48.254  53.260 -63.302  1.00 13.88           C  
ATOM  14673  OE1 GLN L 103     -47.361  53.934 -62.797  1.00 13.98           O  
ATOM  14674  NE2 GLN L 103     -48.695  53.467 -64.543  1.00 12.95           N  
ATOM  14675  N   PHE L 104     -48.351  47.829 -61.387  1.00 12.36           N  
ATOM  14676  CA  PHE L 104     -48.354  46.634 -62.225  1.00 12.51           C  
ATOM  14677  C   PHE L 104     -48.993  45.494 -61.445  1.00 12.23           C  
ATOM  14678  O   PHE L 104     -48.738  44.316 -61.699  1.00 12.34           O  
ATOM  14679  CB  PHE L 104     -46.945  46.262 -62.763  1.00 12.78           C  
ATOM  14680  CG  PHE L 104     -45.875  46.040 -61.714  1.00 14.52           C  
ATOM  14681  CD1 PHE L 104     -45.859  44.891 -60.921  1.00 15.58           C  
ATOM  14682  CD2 PHE L 104     -44.814  46.940 -61.603  1.00 15.93           C  
ATOM  14683  CE1 PHE L 104     -44.793  44.640 -60.041  1.00 16.21           C  
ATOM  14684  CE2 PHE L 104     -43.748  46.701 -60.730  1.00 16.28           C  
ATOM  14685  CZ  PHE L 104     -43.738  45.546 -59.949  1.00 16.36           C  
ATOM  14686  N   GLY L 105     -49.873  45.881 -60.523  1.00 11.88           N  
ATOM  14687  CA  GLY L 105     -50.561  44.931 -59.670  1.00 11.56           C  
ATOM  14688  C   GLY L 105     -49.632  44.551 -58.533  1.00 11.11           C  
ATOM  14689  O   GLY L 105     -48.422  44.762 -58.637  1.00 12.35           O  
ATOM  14690  N   THR L 106     -50.162  44.015 -57.439  1.00 11.97           N  
ATOM  14691  CA  THR L 106     -49.274  43.622 -56.355  1.00 11.06           C  
ATOM  14692  C   THR L 106     -48.436  42.466 -56.887  1.00 11.75           C  
ATOM  14693  O   THR L 106     -48.895  41.685 -57.722  1.00 11.38           O  
ATOM  14694  CB  THR L 106     -50.038  43.148 -55.096  1.00 11.14           C  
ATOM  14695  OG1 THR L 106     -50.818  41.989 -55.410  1.00 12.48           O  
ATOM  14696  CG2 THR L 106     -50.948  44.255 -54.576  1.00 10.41           C  
ATOM  14697  N   PRO L 107     -47.185  42.350 -56.429  1.00 11.80           N  
ATOM  14698  CA  PRO L 107     -46.334  41.259 -56.905  1.00 11.41           C  
ATOM  14699  C   PRO L 107     -46.926  39.879 -56.639  1.00 11.59           C  
ATOM  14700  O   PRO L 107     -46.798  38.973 -57.466  1.00 11.33           O  
ATOM  14701  CB  PRO L 107     -45.040  41.466 -56.125  1.00 11.19           C  
ATOM  14702  CG  PRO L 107     -45.000  42.959 -55.928  1.00 11.75           C  
ATOM  14703  CD  PRO L 107     -46.432  43.268 -55.558  1.00 12.01           C  
ATOM  14704  N   SER L 108     -47.580  39.729 -55.490  1.00 11.63           N  
ATOM  14705  CA  SER L 108     -48.132  38.438 -55.091  1.00 12.03           C  
ATOM  14706  C   SER L 108     -49.584  38.109 -55.426  1.00 12.86           C  
ATOM  14707  O   SER L 108     -49.946  36.931 -55.432  1.00 13.42           O  
ATOM  14708  CB  SER L 108     -47.905  38.242 -53.586  1.00 12.87           C  
ATOM  14709  OG  SER L 108     -46.517  38.255 -53.284  1.00 12.88           O  
ATOM  14710  N   ASP L 109     -50.416  39.109 -55.716  1.00 11.54           N  
ATOM  14711  CA  ASP L 109     -51.824  38.822 -56.019  1.00 11.74           C  
ATOM  14712  C   ASP L 109     -52.135  38.896 -57.513  1.00 11.38           C  
ATOM  14713  O   ASP L 109     -53.186  38.431 -57.961  1.00 11.34           O  
ATOM  14714  CB  ASP L 109     -52.747  39.779 -55.255  1.00 13.21           C  
ATOM  14715  CG  ASP L 109     -52.386  39.892 -53.780  1.00 15.60           C  
ATOM  14716  OD1 ASP L 109     -52.405  38.858 -53.075  1.00 13.46           O  
ATOM  14717  OD2 ASP L 109     -52.082  41.020 -53.325  1.00 14.91           O  
ATOM  14718  N   TYR L 110     -51.215  39.483 -58.274  1.00 10.11           N  
ATOM  14719  CA  TYR L 110     -51.344  39.614 -59.726  1.00  9.30           C  
ATOM  14720  C   TYR L 110     -52.555  40.411 -60.195  1.00 10.97           C  
ATOM  14721  O   TYR L 110     -53.186  41.110 -59.403  1.00 10.83           O  
ATOM  14722  CB  TYR L 110     -51.340  38.231 -60.377  1.00 10.00           C  
ATOM  14723  CG  TYR L 110     -50.131  37.412 -59.987  1.00  9.65           C  
ATOM  14724  CD1 TYR L 110     -50.239  36.371 -59.064  1.00 10.54           C  
ATOM  14725  CD2 TYR L 110     -48.865  37.716 -60.495  1.00 10.90           C  
ATOM  14726  CE1 TYR L 110     -49.117  35.655 -58.652  1.00 10.53           C  
ATOM  14727  CE2 TYR L 110     -47.735  37.005 -60.088  1.00 11.07           C  
ATOM  14728  CZ  TYR L 110     -47.869  35.974 -59.165  1.00 12.74           C  
ATOM  14729  OH  TYR L 110     -46.762  35.261 -58.757  1.00 12.38           O  
ATOM  14730  N   CYS L 111     -52.879  40.304 -61.483  1.00 11.18           N  
ATOM  14731  CA  CYS L 111     -53.986  41.070 -62.052  1.00 11.49           C  
ATOM  14732  C   CYS L 111     -55.031  40.251 -62.805  1.00 11.23           C  
ATOM  14733  O   CYS L 111     -55.404  40.594 -63.929  1.00 12.44           O  
ATOM  14734  CB  CYS L 111     -53.426  42.145 -62.992  1.00 10.90           C  
ATOM  14735  SG  CYS L 111     -52.051  43.088 -62.277  1.00 11.60           S  
ATOM  14736  N   ASN L 112     -55.516  39.177 -62.193  1.00 10.69           N  
ATOM  14737  CA  ASN L 112     -56.537  38.376 -62.845  1.00 10.51           C  
ATOM  14738  C   ASN L 112     -57.608  37.911 -61.871  1.00 11.65           C  
ATOM  14739  O   ASN L 112     -57.664  36.740 -61.496  1.00 10.77           O  
ATOM  14740  CB  ASN L 112     -55.928  37.166 -63.556  1.00 10.80           C  
ATOM  14741  CG  ASN L 112     -56.863  36.595 -64.603  1.00 12.69           C  
ATOM  14742  OD1 ASN L 112     -57.420  35.505 -64.448  1.00 13.84           O  
ATOM  14743  ND2 ASN L 112     -57.055  37.347 -65.679  1.00 10.53           N  
ATOM  14744  N   LEU L 113     -58.455  38.848 -61.462  1.00 11.18           N  
ATOM  14745  CA  LEU L 113     -59.543  38.540 -60.553  1.00 11.53           C  
ATOM  14746  C   LEU L 113     -60.676  37.887 -61.328  1.00 12.26           C  
ATOM  14747  O   LEU L 113     -61.044  38.346 -62.409  1.00 11.10           O  
ATOM  14748  CB  LEU L 113     -60.085  39.815 -59.903  1.00 10.84           C  
ATOM  14749  CG  LEU L 113     -61.420  39.610 -59.173  1.00 12.49           C  
ATOM  14750  CD1 LEU L 113     -61.173  38.806 -57.903  1.00 11.11           C  
ATOM  14751  CD2 LEU L 113     -62.063  40.948 -58.829  1.00 12.51           C  
ATOM  14752  N   ARG L 114     -61.218  36.806 -60.783  1.00 10.94           N  
ATOM  14753  CA  ARG L 114     -62.354  36.150 -61.399  1.00 10.81           C  
ATOM  14754  C   ARG L 114     -63.437  36.137 -60.330  1.00 11.95           C  
ATOM  14755  O   ARG L 114     -63.157  35.895 -59.154  1.00 12.33           O  
ATOM  14756  CB  ARG L 114     -62.016  34.725 -61.850  1.00 11.65           C  
ATOM  14757  CG  ARG L 114     -61.337  34.641 -63.225  1.00 10.91           C  
ATOM  14758  CD  ARG L 114     -61.491  33.242 -63.830  1.00 11.64           C  
ATOM  14759  NE  ARG L 114     -62.898  32.914 -64.046  1.00 11.77           N  
ATOM  14760  CZ  ARG L 114     -63.413  31.691 -63.945  1.00 12.24           C  
ATOM  14761  NH1 ARG L 114     -62.634  30.662 -63.633  1.00 10.74           N  
ATOM  14762  NH2 ARG L 114     -64.713  31.499 -64.138  1.00 12.14           N  
ATOM  14763  N   VAL L 115     -64.666  36.450 -60.730  1.00 11.42           N  
ATOM  14764  CA  VAL L 115     -65.786  36.458 -59.800  1.00 10.82           C  
ATOM  14765  C   VAL L 115     -66.617  35.215 -60.079  1.00 11.69           C  
ATOM  14766  O   VAL L 115     -67.068  34.999 -61.208  1.00 12.05           O  
ATOM  14767  CB  VAL L 115     -66.662  37.713 -59.973  1.00 10.89           C  
ATOM  14768  CG1 VAL L 115     -67.828  37.674 -58.989  1.00 11.50           C  
ATOM  14769  CG2 VAL L 115     -65.823  38.962 -59.742  1.00 11.69           C  
ATOM  14770  N   LEU L 116     -66.801  34.396 -59.049  1.00 11.40           N  
ATOM  14771  CA  LEU L 116     -67.559  33.151 -59.167  1.00 12.48           C  
ATOM  14772  C   LEU L 116     -69.004  33.363 -58.732  1.00 11.75           C  
ATOM  14773  O   LEU L 116     -69.272  33.615 -57.561  1.00 13.21           O  
ATOM  14774  CB  LEU L 116     -66.902  32.077 -58.301  1.00 11.21           C  
ATOM  14775  CG  LEU L 116     -65.437  31.792 -58.645  1.00 11.68           C  
ATOM  14776  CD1 LEU L 116     -64.843  30.821 -57.628  1.00 12.48           C  
ATOM  14777  CD2 LEU L 116     -65.345  31.221 -60.052  1.00 13.79           C  
ATOM  14778  N   ALA L 117     -69.935  33.235 -59.672  1.00 12.51           N  
ATOM  14779  CA  ALA L 117     -71.340  33.463 -59.359  1.00 13.57           C  
ATOM  14780  C   ALA L 117     -72.163  32.255 -58.915  1.00 12.46           C  
ATOM  14781  O   ALA L 117     -72.419  31.335 -59.698  1.00 12.54           O  
ATOM  14782  CB  ALA L 117     -72.023  34.136 -60.551  1.00 13.25           C  
ATOM  14783  N   ASP L 118     -72.577  32.273 -57.651  1.00 12.97           N  
ATOM  14784  CA  ASP L 118     -73.416  31.217 -57.100  1.00 12.39           C  
ATOM  14785  C   ASP L 118     -74.769  31.340 -57.792  1.00 14.08           C  
ATOM  14786  O   ASP L 118     -75.090  32.383 -58.369  1.00 14.07           O  
ATOM  14787  CB  ASP L 118     -73.637  31.410 -55.591  1.00 12.35           C  
ATOM  14788  CG  ASP L 118     -72.422  31.056 -54.757  1.00 10.96           C  
ATOM  14789  OD1 ASP L 118     -71.406  30.607 -55.325  1.00 12.43           O  
ATOM  14790  OD2 ASP L 118     -72.492  31.223 -53.519  1.00 12.91           O  
ATOM  14791  N   SER L 119     -75.555  30.272 -57.729  1.00 13.93           N  
ATOM  14792  CA  SER L 119     -76.883  30.256 -58.325  1.00 14.55           C  
ATOM  14793  C   SER L 119     -77.687  29.229 -57.541  1.00 15.47           C  
ATOM  14794  O   SER L 119     -77.157  28.585 -56.632  1.00 15.26           O  
ATOM  14795  CB  SER L 119     -76.812  29.833 -59.796  1.00 13.92           C  
ATOM  14796  OG  SER L 119     -76.659  28.426 -59.908  1.00 14.51           O  
ATOM  14797  N   PRO L 120     -78.978  29.067 -57.869  1.00 16.40           N  
ATOM  14798  CA  PRO L 120     -79.787  28.085 -57.144  1.00 17.18           C  
ATOM  14799  C   PRO L 120     -79.239  26.661 -57.278  1.00 17.10           C  
ATOM  14800  O   PRO L 120     -79.606  25.776 -56.505  1.00 18.35           O  
ATOM  14801  CB  PRO L 120     -81.163  28.234 -57.785  1.00 18.40           C  
ATOM  14802  CG  PRO L 120     -81.203  29.703 -58.130  1.00 18.04           C  
ATOM  14803  CD  PRO L 120     -79.827  29.915 -58.727  1.00 16.94           C  
ATOM  14804  N   THR L 121     -78.363  26.445 -58.256  1.00 15.84           N  
ATOM  14805  CA  THR L 121     -77.782  25.122 -58.489  1.00 16.29           C  
ATOM  14806  C   THR L 121     -76.262  25.063 -58.350  1.00 16.17           C  
ATOM  14807  O   THR L 121     -75.655  24.032 -58.644  1.00 15.11           O  
ATOM  14808  CB  THR L 121     -78.109  24.609 -59.904  1.00 18.07           C  
ATOM  14809  OG1 THR L 121     -77.573  25.519 -60.876  1.00 19.51           O  
ATOM  14810  CG2 THR L 121     -79.606  24.485 -60.092  1.00 19.97           C  
ATOM  14811  N   LEU L 122     -75.648  26.150 -57.894  1.00 14.12           N  
ATOM  14812  CA  LEU L 122     -74.192  26.194 -57.773  1.00 13.55           C  
ATOM  14813  C   LEU L 122     -73.727  27.078 -56.617  1.00 12.62           C  
ATOM  14814  O   LEU L 122     -74.175  28.214 -56.477  1.00 12.54           O  
ATOM  14815  CB  LEU L 122     -73.608  26.708 -59.095  1.00 13.57           C  
ATOM  14816  CG  LEU L 122     -72.116  27.027 -59.228  1.00 13.50           C  
ATOM  14817  CD1 LEU L 122     -71.292  25.749 -59.130  1.00 13.81           C  
ATOM  14818  CD2 LEU L 122     -71.869  27.708 -60.569  1.00 12.33           C  
ATOM  14819  N   LYS L 123     -72.831  26.553 -55.783  1.00 11.58           N  
ATOM  14820  CA  LYS L 123     -72.310  27.324 -54.655  1.00 11.55           C  
ATOM  14821  C   LYS L 123     -70.798  27.108 -54.574  1.00 11.64           C  
ATOM  14822  O   LYS L 123     -70.330  25.971 -54.499  1.00 11.63           O  
ATOM  14823  CB  LYS L 123     -73.000  26.899 -53.353  1.00 10.28           C  
ATOM  14824  CG  LYS L 123     -72.898  27.935 -52.232  1.00 11.10           C  
ATOM  14825  CD  LYS L 123     -71.579  27.824 -51.486  1.00 11.80           C  
ATOM  14826  CE  LYS L 123     -71.304  29.064 -50.641  1.00 11.17           C  
ATOM  14827  NZ  LYS L 123     -70.921  30.230 -51.499  1.00 11.71           N  
ATOM  14828  N   HIS L 124     -70.046  28.210 -54.595  1.00 10.99           N  
ATOM  14829  CA  HIS L 124     -68.583  28.166 -54.574  1.00 10.70           C  
ATOM  14830  C   HIS L 124     -67.928  28.444 -53.223  1.00 11.25           C  
ATOM  14831  O   HIS L 124     -68.470  29.150 -52.378  1.00 11.21           O  
ATOM  14832  CB  HIS L 124     -67.984  29.205 -55.541  1.00  9.65           C  
ATOM  14833  CG  HIS L 124     -68.478  29.121 -56.951  1.00 10.80           C  
ATOM  14834  ND1 HIS L 124     -69.654  29.709 -57.368  1.00 10.90           N  
ATOM  14835  CD2 HIS L 124     -67.908  28.593 -58.061  1.00 10.88           C  
ATOM  14836  CE1 HIS L 124     -69.783  29.553 -58.674  1.00 10.69           C  
ATOM  14837  NE2 HIS L 124     -68.736  28.880 -59.118  1.00 10.86           N  
ATOM  14838  N   VAL L 125     -66.735  27.886 -53.044  1.00 10.94           N  
ATOM  14839  CA  VAL L 125     -65.925  28.142 -51.856  1.00 10.84           C  
ATOM  14840  C   VAL L 125     -64.482  28.079 -52.351  1.00 11.31           C  
ATOM  14841  O   VAL L 125     -64.131  27.242 -53.194  1.00 10.67           O  
ATOM  14842  CB  VAL L 125     -66.201  27.163 -50.681  1.00 11.87           C  
ATOM  14843  CG1 VAL L 125     -65.897  25.732 -51.071  1.00 11.52           C  
ATOM  14844  CG2 VAL L 125     -65.377  27.589 -49.464  1.00 10.69           C  
ATOM  14845  N   VAL L 126     -63.654  28.977 -51.823  1.00 10.03           N  
ATOM  14846  CA  VAL L 126     -62.272  29.123 -52.266  1.00 10.46           C  
ATOM  14847  C   VAL L 126     -61.179  28.751 -51.263  1.00  9.32           C  
ATOM  14848  O   VAL L 126     -61.349  28.889 -50.052  1.00 11.06           O  
ATOM  14849  CB  VAL L 126     -62.051  30.591 -52.711  1.00 10.56           C  
ATOM  14850  CG1 VAL L 126     -60.707  30.753 -53.387  1.00 11.37           C  
ATOM  14851  CG2 VAL L 126     -63.181  31.018 -53.644  1.00 11.33           C  
ATOM  14852  N   VAL L 127     -60.047  28.305 -51.800  1.00 10.88           N  
ATOM  14853  CA  VAL L 127     -58.883  27.925 -51.007  1.00 10.58           C  
ATOM  14854  C   VAL L 127     -57.647  28.009 -51.903  1.00 10.71           C  
ATOM  14855  O   VAL L 127     -57.761  28.092 -53.127  1.00 11.53           O  
ATOM  14856  CB  VAL L 127     -59.001  26.458 -50.494  1.00 10.97           C  
ATOM  14857  CG1 VAL L 127     -59.052  25.489 -51.678  1.00 10.53           C  
ATOM  14858  CG2 VAL L 127     -57.814  26.106 -49.596  1.00 11.46           C  
ATOM  14859  N   CYS L 128     -56.471  28.035 -51.284  1.00  9.14           N  
ATOM  14860  CA  CYS L 128     -55.214  28.002 -52.021  1.00 10.16           C  
ATOM  14861  C   CYS L 128     -54.511  26.835 -51.348  1.00  8.90           C  
ATOM  14862  O   CYS L 128     -53.852  27.015 -50.323  1.00  9.12           O  
ATOM  14863  CB  CYS L 128     -54.380  29.262 -51.827  1.00 10.86           C  
ATOM  14864  SG  CYS L 128     -52.732  29.121 -52.607  1.00 11.78           S  
ATOM  14865  N   THR L 129     -54.658  25.634 -51.901  1.00  8.98           N  
ATOM  14866  CA  THR L 129     -54.036  24.481 -51.264  1.00  9.55           C  
ATOM  14867  C   THR L 129     -52.516  24.570 -51.181  1.00 10.26           C  
ATOM  14868  O   THR L 129     -51.920  24.021 -50.256  1.00 11.68           O  
ATOM  14869  CB  THR L 129     -54.414  23.145 -51.960  1.00  8.37           C  
ATOM  14870  OG1 THR L 129     -53.898  23.124 -53.297  1.00 10.00           O  
ATOM  14871  CG2 THR L 129     -55.926  22.971 -51.992  1.00  9.69           C  
ATOM  14872  N   LEU L 130     -51.889  25.260 -52.131  1.00 10.17           N  
ATOM  14873  CA  LEU L 130     -50.433  25.377 -52.132  1.00  9.87           C  
ATOM  14874  C   LEU L 130     -49.905  26.406 -51.137  1.00 10.37           C  
ATOM  14875  O   LEU L 130     -48.732  26.365 -50.766  1.00 10.76           O  
ATOM  14876  CB  LEU L 130     -49.933  25.727 -53.534  1.00  9.47           C  
ATOM  14877  CG  LEU L 130     -50.268  24.676 -54.592  1.00  8.60           C  
ATOM  14878  CD1 LEU L 130     -49.760  25.131 -55.958  1.00  9.81           C  
ATOM  14879  CD2 LEU L 130     -49.639  23.335 -54.206  1.00 10.00           C  
ATOM  14888  N   SER L 132     -51.719  30.369 -49.644  1.00 10.66           N  
ATOM  14889  CA  SER L 132     -52.719  31.240 -49.042  1.00  9.74           C  
ATOM  14890  C   SER L 132     -53.216  32.292 -50.014  1.00 11.32           C  
ATOM  14891  O   SER L 132     -53.797  33.305 -49.615  1.00 10.62           O  
ATOM  14892  CB  SER L 132     -52.141  31.908 -47.790  1.00 10.44           C  
ATOM  14893  OG  SER L 132     -50.932  32.589 -48.088  1.00 13.81           O  
ATOM  14902  N   TYR L 134     -54.920  34.812 -52.125  1.00 10.07           N  
ATOM  14903  CA  TYR L 134     -56.163  35.478 -51.767  1.00 10.23           C  
ATOM  14904  C   TYR L 134     -56.264  36.797 -52.546  1.00  9.44           C  
ATOM  14905  O   TYR L 134     -55.245  37.418 -52.850  1.00  9.72           O  
ATOM  14906  CB  TYR L 134     -56.034  35.723 -50.260  1.00 10.08           C  
ATOM  14907  CG  TYR L 134     -57.241  36.143 -49.468  1.00 10.90           C  
ATOM  14908  CD1 TYR L 134     -58.152  35.203 -48.988  1.00 11.01           C  
ATOM  14909  CD2 TYR L 134     -57.402  37.474 -49.089  1.00 11.70           C  
ATOM  14910  CE1 TYR L 134     -59.188  35.579 -48.138  1.00 10.83           C  
ATOM  14911  CE2 TYR L 134     -58.432  37.862 -48.243  1.00 11.35           C  
ATOM  14912  CZ  TYR L 134     -59.318  36.911 -47.767  1.00 11.63           C  
ATOM  14913  OH  TYR L 134     -60.320  37.295 -46.909  1.00 11.44           O  
ATOM  14914  N   PRO L 135     -57.492  37.243 -52.869  1.00 10.87           N  
ATOM  14915  CA  PRO L 135     -57.665  38.495 -53.618  1.00 10.95           C  
ATOM  14916  C   PRO L 135     -57.484  39.742 -52.752  1.00 12.03           C  
ATOM  14917  O   PRO L 135     -58.395  40.558 -52.625  1.00 12.10           O  
ATOM  14918  CB  PRO L 135     -59.084  38.366 -54.161  1.00 10.57           C  
ATOM  14919  CG  PRO L 135     -59.793  37.679 -53.016  1.00 12.20           C  
ATOM  14920  CD  PRO L 135     -58.794  36.581 -52.656  1.00 10.86           C  
ATOM  14921  N   ARG L 136     -56.293  39.894 -52.182  1.00 11.66           N  
ATOM  14922  CA  ARG L 136     -55.995  41.019 -51.294  1.00 11.15           C  
ATOM  14923  C   ARG L 136     -56.402  42.432 -51.754  1.00 10.64           C  
ATOM  14924  O   ARG L 136     -56.973  43.192 -50.972  1.00 11.36           O  
ATOM  14925  CB  ARG L 136     -54.501  41.021 -50.933  1.00 10.74           C  
ATOM  14926  CG  ARG L 136     -54.008  39.798 -50.134  1.00 11.79           C  
ATOM  14927  CD  ARG L 136     -52.565  40.035 -49.676  1.00 12.72           C  
ATOM  14928  NE  ARG L 136     -51.954  38.907 -48.968  1.00 14.58           N  
ATOM  14929  CZ  ARG L 136     -51.148  38.010 -49.532  1.00 16.19           C  
ATOM  14930  NH1 ARG L 136     -50.854  38.089 -50.826  1.00 16.43           N  
ATOM  14931  NH2 ARG L 136     -50.602  37.046 -48.797  1.00 16.08           N  
ATOM  14932  N   PRO L 137     -56.120  42.805 -53.018  1.00 11.48           N  
ATOM  14933  CA  PRO L 137     -56.500  44.154 -53.460  1.00 11.75           C  
ATOM  14934  C   PRO L 137     -57.959  44.546 -53.256  1.00 12.69           C  
ATOM  14935  O   PRO L 137     -58.255  45.704 -52.964  1.00 13.53           O  
ATOM  14936  CB  PRO L 137     -56.125  44.152 -54.940  1.00 12.13           C  
ATOM  14937  CG  PRO L 137     -54.917  43.258 -54.969  1.00 12.45           C  
ATOM  14938  CD  PRO L 137     -55.358  42.109 -54.072  1.00 11.66           C  
ATOM  14939  N   ILE L 138     -58.867  43.587 -53.405  1.00 11.52           N  
ATOM  14940  CA  ILE L 138     -60.290  43.872 -53.278  1.00 11.92           C  
ATOM  14941  C   ILE L 138     -60.922  43.309 -52.002  1.00 12.79           C  
ATOM  14942  O   ILE L 138     -62.046  43.673 -51.654  1.00 10.79           O  
ATOM  14943  CB  ILE L 138     -61.054  43.308 -54.519  1.00 11.94           C  
ATOM  14944  CG1 ILE L 138     -62.407  44.001 -54.681  1.00 11.42           C  
ATOM  14945  CG2 ILE L 138     -61.276  41.805 -54.356  1.00 11.11           C  
ATOM  14946  CD1 ILE L 138     -63.152  43.569 -55.943  1.00 12.08           C  
ATOM  14947  N   LEU L 139     -60.190  42.453 -51.290  1.00 12.41           N  
ATOM  14948  CA  LEU L 139     -60.730  41.815 -50.094  1.00 13.08           C  
ATOM  14949  C   LEU L 139     -59.973  42.020 -48.777  1.00 13.35           C  
ATOM  14950  O   LEU L 139     -60.532  41.798 -47.705  1.00 14.41           O  
ATOM  14951  CB  LEU L 139     -60.873  40.311 -50.376  1.00 12.50           C  
ATOM  14952  CG  LEU L 139     -61.677  39.436 -49.411  1.00 13.98           C  
ATOM  14953  CD1 LEU L 139     -63.119  39.939 -49.321  1.00 13.00           C  
ATOM  14954  CD2 LEU L 139     -61.654  37.995 -49.910  1.00 12.41           C  
ATOM  14955  N   GLY L 140     -58.709  42.428 -48.847  1.00 13.32           N  
ATOM  14956  CA  GLY L 140     -57.937  42.613 -47.628  1.00 13.03           C  
ATOM  14957  C   GLY L 140     -57.025  41.426 -47.346  1.00 14.54           C  
ATOM  14958  O   GLY L 140     -56.816  40.588 -48.219  1.00 14.29           O  
ATOM  14959  N   GLN L 141     -56.492  41.347 -46.128  1.00 15.02           N  
ATOM  14960  CA  GLN L 141     -55.584  40.263 -45.740  1.00 15.71           C  
ATOM  14961  C   GLN L 141     -56.375  38.974 -45.447  1.00 15.27           C  
ATOM  14962  O   GLN L 141     -57.535  39.024 -45.033  1.00 15.22           O  
ATOM  14963  CB  GLN L 141     -54.761  40.726 -44.522  1.00 19.99           C  
ATOM  14964  CG  GLN L 141     -53.424  40.014 -44.255  1.00 22.24           C  
ATOM  14965  CD  GLN L 141     -52.585  39.777 -45.504  1.00 23.62           C  
ATOM  14966  OE1 GLN L 141     -52.841  38.841 -46.259  1.00 19.22           O  
ATOM  14967  NE2 GLN L 141     -51.576  40.620 -45.723  1.00 21.91           N  
ATOM  14968  N   SER L 142     -55.749  37.824 -45.684  1.00 15.22           N  
ATOM  14969  CA  SER L 142     -56.393  36.526 -45.469  1.00 13.96           C  
ATOM  14970  C   SER L 142     -56.541  36.137 -43.997  1.00 13.42           C  
ATOM  14971  O   SER L 142     -55.734  36.536 -43.158  1.00 14.93           O  
ATOM  14972  CB  SER L 142     -55.604  35.435 -46.198  1.00 14.34           C  
ATOM  14973  OG  SER L 142     -54.247  35.413 -45.767  1.00 16.72           O  
ATOM  14974  N   PRO L 143     -57.584  35.352 -43.667  1.00 13.63           N  
ATOM  14975  CA  PRO L 143     -57.812  34.915 -42.283  1.00 13.42           C  
ATOM  14976  C   PRO L 143     -56.744  33.892 -41.903  1.00 13.17           C  
ATOM  14977  O   PRO L 143     -56.214  33.197 -42.767  1.00 13.05           O  
ATOM  14978  CB  PRO L 143     -59.197  34.260 -42.334  1.00 13.40           C  
ATOM  14979  CG  PRO L 143     -59.823  34.791 -43.599  1.00 14.28           C  
ATOM  14980  CD  PRO L 143     -58.659  34.868 -44.548  1.00 13.69           C  
ATOM  14981  N   GLU L 144     -56.441  33.792 -40.615  1.00 12.12           N  
ATOM  14982  CA  GLU L 144     -55.445  32.835 -40.150  1.00 12.97           C  
ATOM  14983  C   GLU L 144     -55.802  31.399 -40.559  1.00 12.23           C  
ATOM  14984  O   GLU L 144     -54.938  30.650 -41.028  1.00 12.38           O  
ATOM  14985  CB  GLU L 144     -55.311  32.916 -38.624  1.00 12.88           C  
ATOM  14986  CG  GLU L 144     -54.280  31.960 -38.028  1.00 13.97           C  
ATOM  14987  CD  GLU L 144     -52.848  32.433 -38.216  1.00 14.81           C  
ATOM  14988  OE1 GLU L 144     -52.642  33.489 -38.852  1.00 16.20           O  
ATOM  14989  OE2 GLU L 144     -51.925  31.750 -37.723  1.00 17.35           O  
ATOM  14990  N   TRP L 145     -57.068  31.017 -40.390  1.00 12.88           N  
ATOM  14991  CA  TRP L 145     -57.504  29.660 -40.730  1.00 12.09           C  
ATOM  14992  C   TRP L 145     -57.418  29.326 -42.216  1.00 11.43           C  
ATOM  14993  O   TRP L 145     -57.226  28.167 -42.586  1.00 11.19           O  
ATOM  14994  CB  TRP L 145     -58.934  29.394 -40.230  1.00 12.13           C  
ATOM  14995  CG  TRP L 145     -59.955  30.438 -40.605  1.00 13.01           C  
ATOM  14996  CD1 TRP L 145     -60.367  31.495 -39.843  1.00 12.92           C  
ATOM  14997  CD2 TRP L 145     -60.699  30.512 -41.830  1.00 12.55           C  
ATOM  14998  NE1 TRP L 145     -61.323  32.221 -40.516  1.00 13.39           N  
ATOM  14999  CE2 TRP L 145     -61.544  31.641 -41.738  1.00 13.82           C  
ATOM  15000  CE3 TRP L 145     -60.731  29.735 -42.998  1.00 11.50           C  
ATOM  15001  CZ2 TRP L 145     -62.418  32.012 -42.771  1.00 14.09           C  
ATOM  15002  CZ3 TRP L 145     -61.600  30.104 -44.027  1.00 14.02           C  
ATOM  15003  CH2 TRP L 145     -62.430  31.235 -43.905  1.00 13.63           C  
ATOM  15004  N   TYR L 146     -57.564  30.340 -43.063  1.00 10.32           N  
ATOM  15005  CA  TYR L 146     -57.495  30.158 -44.509  1.00 10.32           C  
ATOM  15006  C   TYR L 146     -56.085  29.709 -44.904  1.00 11.38           C  
ATOM  15007  O   TYR L 146     -55.902  28.986 -45.886  1.00 10.67           O  
ATOM  15008  CB  TYR L 146     -57.841  31.479 -45.203  1.00 10.10           C  
ATOM  15009  CG  TYR L 146     -57.856  31.432 -46.716  1.00  8.24           C  
ATOM  15010  CD1 TYR L 146     -59.007  31.061 -47.415  1.00 11.35           C  
ATOM  15011  CD2 TYR L 146     -56.721  31.775 -47.450  1.00 10.45           C  
ATOM  15012  CE1 TYR L 146     -59.025  31.036 -48.812  1.00  9.62           C  
ATOM  15013  CE2 TYR L 146     -56.729  31.750 -48.842  1.00  9.13           C  
ATOM  15014  CZ  TYR L 146     -57.882  31.382 -49.519  1.00  9.96           C  
ATOM  15015  OH  TYR L 146     -57.882  31.371 -50.896  1.00 11.52           O  
ATOM  15016  N   ARG L 147     -55.095  30.135 -44.121  1.00 10.19           N  
ATOM  15017  CA  ARG L 147     -53.690  29.805 -44.365  1.00 11.00           C  
ATOM  15018  C   ARG L 147     -53.278  28.477 -43.740  1.00 10.15           C  
ATOM  15019  O   ARG L 147     -52.169  27.995 -43.979  1.00 10.82           O  
ATOM  15020  CB  ARG L 147     -52.776  30.871 -43.750  1.00 11.47           C  
ATOM  15021  CG  ARG L 147     -53.117  32.296 -44.081  1.00 12.68           C  
ATOM  15022  CD  ARG L 147     -52.335  33.239 -43.176  1.00 12.23           C  
ATOM  15023  NE  ARG L 147     -52.738  34.620 -43.396  1.00 14.05           N  
ATOM  15024  CZ  ARG L 147     -52.280  35.658 -42.703  1.00 15.64           C  
ATOM  15025  NH1 ARG L 147     -51.390  35.485 -41.731  1.00 14.49           N  
ATOM  15026  NH2 ARG L 147     -52.718  36.879 -42.985  1.00 14.99           N  
ATOM  15027  N   SER L 148     -54.153  27.893 -42.931  1.00 10.64           N  
ATOM  15028  CA  SER L 148     -53.800  26.667 -42.226  1.00 10.16           C  
ATOM  15029  C   SER L 148     -53.663  25.412 -43.067  1.00 10.64           C  
ATOM  15030  O   SER L 148     -54.407  25.194 -44.023  1.00 10.62           O  
ATOM  15031  CB  SER L 148     -54.801  26.394 -41.103  1.00 10.90           C  
ATOM  15032  OG  SER L 148     -56.033  25.913 -41.616  1.00 11.32           O  
ATOM  15033  N   PRO L 149     -52.672  24.577 -42.733  1.00 10.90           N  
ATOM  15034  CA  PRO L 149     -52.465  23.331 -43.468  1.00 11.04           C  
ATOM  15035  C   PRO L 149     -53.776  22.545 -43.446  1.00 11.18           C  
ATOM  15036  O   PRO L 149     -54.139  21.880 -44.416  1.00 11.94           O  
ATOM  15037  CB  PRO L 149     -51.378  22.637 -42.654  1.00 11.00           C  
ATOM  15038  CG  PRO L 149     -50.534  23.788 -42.199  1.00 12.08           C  
ATOM  15039  CD  PRO L 149     -51.570  24.820 -41.784  1.00 10.04           C  
ATOM  15040  N   ASN L 150     -54.495  22.652 -42.332  1.00 10.76           N  
ATOM  15041  CA  ASN L 150     -55.756  21.935 -42.157  1.00 11.04           C  
ATOM  15042  C   ASN L 150     -56.819  22.268 -43.203  1.00 10.15           C  
ATOM  15043  O   ASN L 150     -57.386  21.374 -43.831  1.00 10.44           O  
ATOM  15044  CB  ASN L 150     -56.313  22.188 -40.753  1.00 11.40           C  
ATOM  15045  CG  ASN L 150     -57.517  21.321 -40.446  1.00 12.62           C  
ATOM  15046  OD1 ASN L 150     -58.618  21.572 -40.933  1.00 12.71           O  
ATOM  15047  ND2 ASN L 150     -57.310  20.284 -39.645  1.00 12.65           N  
ATOM  15048  N   TYR L 151     -57.091  23.556 -43.377  1.00 10.26           N  
ATOM  15049  CA  TYR L 151     -58.081  24.020 -44.344  1.00  9.93           C  
ATOM  15050  C   TYR L 151     -57.610  23.667 -45.760  1.00  9.77           C  
ATOM  15051  O   TYR L 151     -58.396  23.263 -46.620  1.00 10.69           O  
ATOM  15052  CB  TYR L 151     -58.237  25.537 -44.203  1.00  9.48           C  
ATOM  15053  CG  TYR L 151     -59.261  26.182 -45.111  1.00 10.53           C  
ATOM  15054  CD1 TYR L 151     -60.626  26.075 -44.845  1.00 10.71           C  
ATOM  15055  CD2 TYR L 151     -58.860  26.935 -46.217  1.00 10.83           C  
ATOM  15056  CE1 TYR L 151     -61.572  26.711 -45.658  1.00 10.56           C  
ATOM  15057  CE2 TYR L 151     -59.794  27.575 -47.032  1.00 10.18           C  
ATOM  15058  CZ  TYR L 151     -61.146  27.458 -46.748  1.00 11.11           C  
ATOM  15059  OH  TYR L 151     -62.067  28.091 -47.552  1.00 12.40           O  
ATOM  15060  N   ARG L 152     -56.311  23.816 -45.981  1.00  9.11           N  
ATOM  15061  CA  ARG L 152     -55.704  23.543 -47.274  1.00  9.42           C  
ATOM  15062  C   ARG L 152     -55.714  22.056 -47.643  1.00 10.30           C  
ATOM  15063  O   ARG L 152     -55.750  21.705 -48.825  1.00 10.17           O  
ATOM  15064  CB  ARG L 152     -54.284  24.108 -47.280  1.00 10.02           C  
ATOM  15065  CG  ARG L 152     -54.261  25.641 -47.206  1.00  9.91           C  
ATOM  15066  CD  ARG L 152     -52.860  26.157 -46.924  1.00 10.60           C  
ATOM  15067  NE  ARG L 152     -51.894  25.471 -47.766  1.00 10.64           N  
ATOM  15068  CZ  ARG L 152     -50.663  25.155 -47.381  1.00 11.46           C  
ATOM  15069  NH1 ARG L 152     -49.853  24.519 -48.219  1.00 11.88           N  
ATOM  15070  NH2 ARG L 152     -50.238  25.478 -46.162  1.00 11.35           N  
ATOM  15071  N   ARG L 153     -55.684  21.185 -46.640  1.00  9.68           N  
ATOM  15072  CA  ARG L 153     -55.722  19.746 -46.888  1.00 10.23           C  
ATOM  15073  C   ARG L 153     -57.152  19.252 -47.117  1.00 10.56           C  
ATOM  15074  O   ARG L 153     -57.428  18.516 -48.069  1.00 10.63           O  
ATOM  15075  CB  ARG L 153     -55.169  18.971 -45.687  1.00 10.93           C  
ATOM  15076  CG  ARG L 153     -53.661  18.975 -45.536  1.00 10.20           C  
ATOM  15077  CD  ARG L 153     -53.261  18.210 -44.276  1.00 11.15           C  
ATOM  15078  NE  ARG L 153     -51.814  18.120 -44.135  1.00 11.55           N  
ATOM  15079  CZ  ARG L 153     -51.153  18.441 -43.028  1.00 12.54           C  
ATOM  15080  NH1 ARG L 153     -51.812  18.878 -41.959  1.00 11.89           N  
ATOM  15081  NH2 ARG L 153     -49.831  18.326 -42.984  1.00 12.20           N  
ATOM  15082  N   ARG L 154     -58.059  19.679 -46.241  1.00 10.27           N  
ATOM  15083  CA  ARG L 154     -59.444  19.215 -46.248  1.00  9.78           C  
ATOM  15084  C   ARG L 154     -60.501  19.781 -47.187  1.00 11.03           C  
ATOM  15085  O   ARG L 154     -61.290  19.017 -47.738  1.00 10.83           O  
ATOM  15086  CB  ARG L 154     -60.002  19.290 -44.825  1.00  8.82           C  
ATOM  15087  CG  ARG L 154     -59.186  18.523 -43.795  1.00 12.07           C  
ATOM  15088  CD  ARG L 154     -59.994  18.343 -42.515  1.00 11.80           C  
ATOM  15089  NE  ARG L 154     -60.404  19.621 -41.946  1.00 13.81           N  
ATOM  15090  CZ  ARG L 154     -61.543  19.805 -41.284  1.00 14.30           C  
ATOM  15091  NH1 ARG L 154     -62.390  18.792 -41.114  1.00 14.96           N  
ATOM  15092  NH2 ARG L 154     -61.837  20.999 -40.785  1.00 14.08           N  
ATOM  15093  N   LEU L 155     -60.546  21.094 -47.372  1.00 10.85           N  
ATOM  15094  CA  LEU L 155     -61.597  21.666 -48.213  1.00 10.50           C  
ATOM  15095  C   LEU L 155     -61.766  21.068 -49.611  1.00 10.55           C  
ATOM  15096  O   LEU L 155     -62.893  20.820 -50.040  1.00  9.80           O  
ATOM  15097  CB  LEU L 155     -61.430  23.185 -48.340  1.00 12.20           C  
ATOM  15098  CG  LEU L 155     -62.641  23.862 -48.993  1.00 12.33           C  
ATOM  15099  CD1 LEU L 155     -63.801  23.934 -48.004  1.00 13.03           C  
ATOM  15100  CD2 LEU L 155     -62.262  25.255 -49.453  1.00 12.02           C  
ATOM  15101  N   VAL L 156     -60.674  20.828 -50.332  1.00  9.57           N  
ATOM  15102  CA  VAL L 156     -60.820  20.295 -51.682  1.00  9.16           C  
ATOM  15103  C   VAL L 156     -61.388  18.878 -51.738  1.00 10.12           C  
ATOM  15104  O   VAL L 156     -61.956  18.482 -52.756  1.00  9.83           O  
ATOM  15105  CB  VAL L 156     -59.473  20.301 -52.463  1.00 10.85           C  
ATOM  15106  CG1 VAL L 156     -59.031  21.734 -52.732  1.00  9.70           C  
ATOM  15107  CG2 VAL L 156     -58.396  19.542 -51.685  1.00  8.27           C  
ATOM  15108  N   ARG L 157     -61.261  18.132 -50.643  1.00  8.76           N  
ATOM  15109  CA  ARG L 157     -61.719  16.744 -50.610  1.00  9.31           C  
ATOM  15110  C   ARG L 157     -63.015  16.469 -49.847  1.00 10.63           C  
ATOM  15111  O   ARG L 157     -63.798  15.593 -50.235  1.00 11.64           O  
ATOM  15112  CB  ARG L 157     -60.599  15.868 -50.044  1.00  9.66           C  
ATOM  15113  CG  ARG L 157     -60.901  14.380 -50.053  1.00  8.06           C  
ATOM  15114  CD  ARG L 157     -59.627  13.576 -49.818  1.00  9.78           C  
ATOM  15115  NE  ARG L 157     -59.828  12.174 -50.161  1.00 10.58           N  
ATOM  15116  CZ  ARG L 157     -58.844  11.304 -50.355  1.00 11.90           C  
ATOM  15117  NH1 ARG L 157     -57.576  11.685 -50.235  1.00 11.70           N  
ATOM  15118  NH2 ARG L 157     -59.127  10.051 -50.692  1.00 11.24           N  
ATOM  15119  N   TRP L 158     -63.233  17.202 -48.760  1.00 10.65           N  
ATOM  15120  CA  TRP L 158     -64.428  17.034 -47.939  1.00 10.76           C  
ATOM  15121  C   TRP L 158     -65.067  18.412 -47.760  1.00 10.41           C  
ATOM  15122  O   TRP L 158     -65.293  18.853 -46.637  1.00 11.69           O  
ATOM  15123  CB  TRP L 158     -64.030  16.465 -46.571  1.00 11.39           C  
ATOM  15124  CG  TRP L 158     -63.372  15.101 -46.628  1.00 11.58           C  
ATOM  15125  CD1 TRP L 158     -63.991  13.896 -46.809  1.00 13.56           C  
ATOM  15126  CD2 TRP L 158     -61.971  14.814 -46.495  1.00 11.53           C  
ATOM  15127  NE1 TRP L 158     -63.063  12.875 -46.796  1.00 13.47           N  
ATOM  15128  CE2 TRP L 158     -61.816  13.412 -46.607  1.00 12.36           C  
ATOM  15129  CE3 TRP L 158     -60.831  15.605 -46.294  1.00 12.22           C  
ATOM  15130  CZ2 TRP L 158     -60.566  12.784 -46.523  1.00 12.54           C  
ATOM  15131  CZ3 TRP L 158     -59.581  14.977 -46.210  1.00 13.20           C  
ATOM  15132  CH2 TRP L 158     -59.465  13.581 -46.325  1.00 13.07           C  
ATOM  15133  N   PRO L 159     -65.378  19.104 -48.871  1.00 11.00           N  
ATOM  15134  CA  PRO L 159     -65.981  20.435 -48.748  1.00 11.54           C  
ATOM  15135  C   PRO L 159     -67.287  20.510 -47.975  1.00 12.23           C  
ATOM  15136  O   PRO L 159     -67.496  21.444 -47.204  1.00 13.52           O  
ATOM  15137  CB  PRO L 159     -66.135  20.885 -50.198  1.00 10.93           C  
ATOM  15138  CG  PRO L 159     -66.346  19.589 -50.932  1.00 11.29           C  
ATOM  15139  CD  PRO L 159     -65.315  18.687 -50.283  1.00 11.54           C  
ATOM  15140  N   ARG L 160     -68.176  19.546 -48.168  1.00 13.54           N  
ATOM  15141  CA  ARG L 160     -69.437  19.611 -47.447  1.00 15.37           C  
ATOM  15142  C   ARG L 160     -69.259  19.423 -45.957  1.00 14.33           C  
ATOM  15143  O   ARG L 160     -69.998  20.007 -45.162  1.00 15.40           O  
ATOM  15144  CB  ARG L 160     -70.422  18.596 -48.003  1.00 16.17           C  
ATOM  15145  CG  ARG L 160     -71.001  19.074 -49.311  1.00 18.93           C  
ATOM  15146  CD  ARG L 160     -72.028  18.129 -49.842  1.00 18.66           C  
ATOM  15147  NE  ARG L 160     -72.418  18.495 -51.196  1.00 15.62           N  
ATOM  15148  CZ  ARG L 160     -73.523  19.162 -51.505  1.00 15.57           C  
ATOM  15149  NH1 ARG L 160     -74.367  19.548 -50.553  1.00 15.16           N  
ATOM  15150  NH2 ARG L 160     -73.793  19.430 -52.775  1.00 13.38           N  
ATOM  15151  N   GLN L 161     -68.274  18.620 -45.575  1.00 13.79           N  
ATOM  15152  CA  GLN L 161     -68.017  18.399 -44.164  1.00 14.13           C  
ATOM  15153  C   GLN L 161     -67.386  19.654 -43.553  1.00 14.27           C  
ATOM  15154  O   GLN L 161     -67.793  20.095 -42.480  1.00 13.59           O  
ATOM  15155  CB  GLN L 161     -67.117  17.171 -43.972  1.00 14.62           C  
ATOM  15156  CG  GLN L 161     -67.795  15.848 -44.340  1.00 16.07           C  
ATOM  15157  CD  GLN L 161     -67.772  15.538 -45.831  1.00 17.53           C  
ATOM  15158  OE1 GLN L 161     -67.299  16.334 -46.643  1.00 19.72           O  
ATOM  15159  NE2 GLN L 161     -68.287  14.368 -46.196  1.00 19.57           N  
ATOM  15160  N   VAL L 162     -66.410  20.240 -44.244  1.00 13.00           N  
ATOM  15161  CA  VAL L 162     -65.767  21.448 -43.739  1.00 12.71           C  
ATOM  15162  C   VAL L 162     -66.786  22.581 -43.662  1.00 12.80           C  
ATOM  15163  O   VAL L 162     -66.846  23.303 -42.670  1.00 12.73           O  
ATOM  15164  CB  VAL L 162     -64.576  21.875 -44.635  1.00 13.05           C  
ATOM  15165  CG1 VAL L 162     -64.038  23.231 -44.188  1.00 13.52           C  
ATOM  15166  CG2 VAL L 162     -63.470  20.835 -44.547  1.00 14.17           C  
ATOM  15167  N   LEU L 163     -67.599  22.728 -44.701  1.00 13.46           N  
ATOM  15168  CA  LEU L 163     -68.606  23.783 -44.703  1.00 12.94           C  
ATOM  15169  C   LEU L 163     -69.607  23.591 -43.568  1.00 12.93           C  
ATOM  15170  O   LEU L 163     -70.069  24.561 -42.967  1.00 13.15           O  
ATOM  15171  CB  LEU L 163     -69.340  23.828 -46.044  1.00 13.64           C  
ATOM  15172  CG  LEU L 163     -68.508  24.359 -47.216  1.00 14.15           C  
ATOM  15173  CD1 LEU L 163     -69.336  24.344 -48.496  1.00 14.83           C  
ATOM  15174  CD2 LEU L 163     -68.040  25.779 -46.904  1.00 15.95           C  
ATOM  15175  N   ALA L 164     -69.939  22.339 -43.268  1.00 12.62           N  
ATOM  15176  CA  ALA L 164     -70.877  22.064 -42.186  1.00 13.18           C  
ATOM  15177  C   ALA L 164     -70.282  22.530 -40.863  1.00 13.67           C  
ATOM  15178  O   ALA L 164     -70.992  23.034 -39.993  1.00 14.00           O  
ATOM  15179  CB  ALA L 164     -71.199  20.577 -42.126  1.00 13.44           C  
ATOM  15180  N   GLU L 165     -68.974  22.352 -40.707  1.00 13.15           N  
ATOM  15181  CA  GLU L 165     -68.296  22.782 -39.491  1.00 14.54           C  
ATOM  15182  C   GLU L 165     -68.427  24.300 -39.365  1.00 13.89           C  
ATOM  15183  O   GLU L 165     -68.522  24.835 -38.261  1.00 13.75           O  
ATOM  15184  CB  GLU L 165     -66.817  22.377 -39.532  1.00 15.63           C  
ATOM  15185  CG  GLU L 165     -66.579  20.876 -39.400  1.00 16.91           C  
ATOM  15186  CD  GLU L 165     -65.131  20.487 -39.642  1.00 20.08           C  
ATOM  15187  OE1 GLU L 165     -64.250  21.366 -39.537  1.00 22.68           O  
ATOM  15188  OE2 GLU L 165     -64.869  19.298 -39.926  1.00 19.81           O  
ATOM  15189  N   PHE L 166     -68.432  24.981 -40.507  1.00 14.63           N  
ATOM  15190  CA  PHE L 166     -68.567  26.436 -40.561  1.00 14.92           C  
ATOM  15191  C   PHE L 166     -70.035  26.848 -40.406  1.00 15.28           C  
ATOM  15192  O   PHE L 166     -70.348  28.035 -40.338  1.00 15.60           O  
ATOM  15193  CB  PHE L 166     -68.034  26.973 -41.899  1.00 16.09           C  
ATOM  15194  CG  PHE L 166     -66.548  27.236 -41.922  1.00 16.45           C  
ATOM  15195  CD1 PHE L 166     -66.029  28.427 -41.421  1.00 18.03           C  
ATOM  15196  CD2 PHE L 166     -65.673  26.314 -42.492  1.00 17.05           C  
ATOM  15197  CE1 PHE L 166     -64.657  28.697 -41.495  1.00 18.67           C  
ATOM  15198  CE2 PHE L 166     -64.304  26.574 -42.570  1.00 16.83           C  
ATOM  15199  CZ  PHE L 166     -63.796  27.769 -42.072  1.00 18.17           C  
ATOM  15200  N   GLY L 167     -70.930  25.863 -40.363  1.00 14.99           N  
ATOM  15201  CA  GLY L 167     -72.348  26.155 -40.210  1.00 14.11           C  
ATOM  15202  C   GLY L 167     -73.111  26.355 -41.510  1.00 14.78           C  
ATOM  15203  O   GLY L 167     -74.206  26.920 -41.507  1.00 15.04           O  
ATOM  15204  N   LEU L 168     -72.549  25.886 -42.621  1.00 13.71           N  
ATOM  15205  CA  LEU L 168     -73.193  26.032 -43.924  1.00 14.36           C  
ATOM  15206  C   LEU L 168     -73.484  24.685 -44.575  1.00 14.56           C  
ATOM  15207  O   LEU L 168     -72.606  23.831 -44.681  1.00 14.19           O  
ATOM  15208  CB  LEU L 168     -72.311  26.867 -44.857  1.00 14.80           C  
ATOM  15209  CG  LEU L 168     -72.794  27.044 -46.300  1.00 16.11           C  
ATOM  15210  CD1 LEU L 168     -74.131  27.774 -46.316  1.00 17.56           C  
ATOM  15211  CD2 LEU L 168     -71.757  27.824 -47.097  1.00 16.37           C  
ATOM  15212  N   GLN L 169     -74.725  24.510 -45.012  1.00 15.24           N  
ATOM  15213  CA  GLN L 169     -75.145  23.280 -45.656  1.00 15.84           C  
ATOM  15214  C   GLN L 169     -75.990  23.636 -46.863  1.00 16.33           C  
ATOM  15215  O   GLN L 169     -76.785  24.576 -46.834  1.00 16.87           O  
ATOM  15216  CB  GLN L 169     -75.962  22.416 -44.682  1.00 19.26           C  
ATOM  15217  CG  GLN L 169     -76.162  20.959 -45.110  1.00 24.23           C  
ATOM  15218  CD  GLN L 169     -76.804  20.106 -44.014  1.00 27.11           C  
ATOM  15219  OE1 GLN L 169     -76.143  19.280 -43.376  1.00 29.02           O  
ATOM  15220  NE2 GLN L 169     -78.095  20.313 -43.790  1.00 26.83           N  
ATOM  15221  N   LEU L 170     -75.806  22.889 -47.936  1.00 14.98           N  
ATOM  15222  CA  LEU L 170     -76.574  23.131 -49.137  1.00 15.62           C  
ATOM  15223  C   LEU L 170     -77.242  21.848 -49.578  1.00 14.62           C  
ATOM  15224  O   LEU L 170     -76.764  20.770 -49.255  1.00 14.86           O  
ATOM  15225  CB  LEU L 170     -75.655  23.677 -50.227  1.00 16.18           C  
ATOM  15226  CG  LEU L 170     -75.430  25.118 -49.852  1.00 19.96           C  
ATOM  15227  CD1 LEU L 170     -73.966  25.440 -49.654  1.00 18.63           C  
ATOM  15228  CD2 LEU L 170     -76.103  26.003 -50.872  1.00 17.48           C  
ATOM  15229  N   PRO L 171     -78.349  21.950 -50.337  1.00 14.97           N  
ATOM  15230  CA  PRO L 171     -79.034  20.736 -50.792  1.00 15.54           C  
ATOM  15231  C   PRO L 171     -78.031  19.797 -51.472  1.00 16.13           C  
ATOM  15232  O   PRO L 171     -77.069  20.247 -52.104  1.00 14.30           O  
ATOM  15233  CB  PRO L 171     -80.070  21.273 -51.771  1.00 16.78           C  
ATOM  15234  CG  PRO L 171     -80.408  22.622 -51.180  1.00 16.73           C  
ATOM  15235  CD  PRO L 171     -79.029  23.158 -50.844  1.00 16.05           C  
ATOM  15236  N   SER L 172     -78.264  18.495 -51.363  1.00 15.17           N  
ATOM  15237  CA  SER L 172     -77.356  17.524 -51.954  1.00 15.72           C  
ATOM  15238  C   SER L 172     -77.241  17.614 -53.470  1.00 17.25           C  
ATOM  15239  O   SER L 172     -76.197  17.283 -54.023  1.00 16.80           O  
ATOM  15240  CB  SER L 172     -77.762  16.103 -51.551  1.00 16.87           C  
ATOM  15241  OG  SER L 172     -79.042  15.773 -52.063  1.00 20.99           O  
ATOM  15242  N   GLU L 173     -78.301  18.061 -54.141  1.00 16.18           N  
ATOM  15243  CA  GLU L 173     -78.272  18.168 -55.596  1.00 19.41           C  
ATOM  15244  C   GLU L 173     -77.575  19.430 -56.093  1.00 17.23           C  
ATOM  15245  O   GLU L 173     -77.212  19.524 -57.266  1.00 16.86           O  
ATOM  15246  CB  GLU L 173     -79.690  18.099 -56.167  1.00 24.66           C  
ATOM  15247  CG  GLU L 173     -80.282  16.696 -56.130  1.00 34.99           C  
ATOM  15248  CD  GLU L 173     -79.498  15.711 -56.980  1.00 41.80           C  
ATOM  15249  OE1 GLU L 173     -79.368  14.537 -56.572  1.00 46.51           O  
ATOM  15250  OE2 GLU L 173     -79.020  16.110 -58.064  1.00 46.73           O  
ATOM  15251  N   VAL L 174     -77.400  20.401 -55.204  1.00 14.97           N  
ATOM  15252  CA  VAL L 174     -76.721  21.635 -55.571  1.00 15.07           C  
ATOM  15253  C   VAL L 174     -75.248  21.305 -55.782  1.00 14.79           C  
ATOM  15254  O   VAL L 174     -74.667  20.524 -55.029  1.00 15.52           O  
ATOM  15255  CB  VAL L 174     -76.837  22.701 -54.458  1.00 15.42           C  
ATOM  15256  CG1 VAL L 174     -75.831  23.817 -54.691  1.00 17.06           C  
ATOM  15257  CG2 VAL L 174     -78.238  23.278 -54.446  1.00 16.78           C  
ATOM  15258  N   GLN L 175     -74.652  21.894 -56.811  1.00 13.90           N  
ATOM  15259  CA  GLN L 175     -73.250  21.666 -57.098  1.00 13.06           C  
ATOM  15260  C   GLN L 175     -72.361  22.544 -56.232  1.00 13.38           C  
ATOM  15261  O   GLN L 175     -72.383  23.767 -56.353  1.00 12.86           O  
ATOM  15262  CB  GLN L 175     -72.947  21.959 -58.576  1.00 13.44           C  
ATOM  15263  CG  GLN L 175     -71.450  22.038 -58.903  1.00 12.58           C  
ATOM  15264  CD  GLN L 175     -71.176  22.393 -60.358  1.00 15.21           C  
ATOM  15265  OE1 GLN L 175     -72.101  22.603 -61.151  1.00 18.03           O  
ATOM  15266  NE2 GLN L 175     -69.901  22.467 -60.715  1.00 10.68           N  
ATOM  15267  N   ILE L 176     -71.605  21.931 -55.328  1.00 11.66           N  
ATOM  15268  CA  ILE L 176     -70.673  22.713 -54.534  1.00 11.72           C  
ATOM  15269  C   ILE L 176     -69.401  22.682 -55.369  1.00 11.87           C  
ATOM  15270  O   ILE L 176     -68.939  21.604 -55.752  1.00 12.07           O  
ATOM  15271  CB  ILE L 176     -70.351  22.064 -53.167  1.00 12.70           C  
ATOM  15272  CG1 ILE L 176     -71.564  22.128 -52.234  1.00 15.26           C  
ATOM  15273  CG2 ILE L 176     -69.162  22.784 -52.524  1.00 12.61           C  
ATOM  15274  CD1 ILE L 176     -71.901  23.521 -51.734  1.00 19.54           C  
ATOM  15275  N   ARG L 177     -68.848  23.848 -55.678  1.00 10.62           N  
ATOM  15276  CA  ARG L 177     -67.615  23.888 -56.449  1.00 10.59           C  
ATOM  15277  C   ARG L 177     -66.515  24.517 -55.614  1.00 11.06           C  
ATOM  15278  O   ARG L 177     -66.664  25.636 -55.116  1.00 10.73           O  
ATOM  15279  CB  ARG L 177     -67.781  24.693 -57.746  1.00 11.69           C  
ATOM  15280  CG  ARG L 177     -66.452  24.907 -58.485  1.00 11.83           C  
ATOM  15281  CD  ARG L 177     -66.622  25.508 -59.883  1.00 11.64           C  
ATOM  15282  NE  ARG L 177     -67.403  24.634 -60.756  1.00 11.87           N  
ATOM  15283  CZ  ARG L 177     -67.668  24.887 -62.034  1.00 13.58           C  
ATOM  15284  NH1 ARG L 177     -67.206  25.992 -62.606  1.00 11.98           N  
ATOM  15285  NH2 ARG L 177     -68.418  24.046 -62.737  1.00 13.30           N  
ATOM  15286  N   VAL L 178     -65.423  23.782 -55.435  1.00 10.14           N  
ATOM  15287  CA  VAL L 178     -64.289  24.302 -54.693  1.00 10.57           C  
ATOM  15288  C   VAL L 178     -63.330  24.841 -55.742  1.00 10.81           C  
ATOM  15289  O   VAL L 178     -63.019  24.157 -56.715  1.00 11.63           O  
ATOM  15290  CB  VAL L 178     -63.556  23.209 -53.889  1.00 11.01           C  
ATOM  15291  CG1 VAL L 178     -62.332  23.814 -53.205  1.00 11.70           C  
ATOM  15292  CG2 VAL L 178     -64.485  22.601 -52.854  1.00 10.62           C  
ATOM  15293  N   ALA L 179     -62.884  26.077 -55.554  1.00  9.85           N  
ATOM  15294  CA  ALA L 179     -61.948  26.694 -56.481  1.00  9.91           C  
ATOM  15295  C   ALA L 179     -60.603  26.760 -55.776  1.00 10.15           C  
ATOM  15296  O   ALA L 179     -60.490  27.355 -54.699  1.00  9.77           O  
ATOM  15297  CB  ALA L 179     -62.417  28.096 -56.862  1.00 10.38           C  
ATOM  15298  N   ASP L 180     -59.594  26.132 -56.376  1.00  9.85           N  
ATOM  15299  CA  ASP L 180     -58.243  26.114 -55.807  1.00  9.43           C  
ATOM  15300  C   ASP L 180     -57.397  27.155 -56.548  1.00 10.79           C  
ATOM  15301  O   ASP L 180     -57.048  26.965 -57.715  1.00 10.72           O  
ATOM  15302  CB  ASP L 180     -57.634  24.713 -55.959  1.00 10.27           C  
ATOM  15303  CG  ASP L 180     -56.348  24.540 -55.167  1.00 10.60           C  
ATOM  15304  OD1 ASP L 180     -55.831  25.547 -54.644  1.00  9.57           O  
ATOM  15305  OD2 ASP L 180     -55.853  23.391 -55.079  1.00 11.14           O  
ATOM  15306  N   SER L 181     -57.078  28.252 -55.854  1.00 10.87           N  
ATOM  15307  CA  SER L 181     -56.316  29.386 -56.413  1.00 12.96           C  
ATOM  15308  C   SER L 181     -54.819  29.104 -56.531  1.00 14.50           C  
ATOM  15309  O   SER L 181     -54.014  29.767 -55.885  1.00 18.78           O  
ATOM  15310  CB  SER L 181     -56.515  30.619 -55.522  1.00 13.40           C  
ATOM  15311  OG  SER L 181     -57.856  30.724 -55.073  1.00 19.48           O  
ATOM  15312  N   ASN L 182     -54.446  28.167 -57.394  1.00 12.86           N  
ATOM  15313  CA  ASN L 182     -53.049  27.769 -57.525  1.00 12.99           C  
ATOM  15314  C   ASN L 182     -52.145  28.528 -58.500  1.00 13.36           C  
ATOM  15315  O   ASN L 182     -50.928  28.400 -58.415  1.00 17.08           O  
ATOM  15316  CB  ASN L 182     -52.997  26.282 -57.865  1.00 11.05           C  
ATOM  15317  CG  ASN L 182     -53.554  25.992 -59.244  1.00 12.67           C  
ATOM  15318  OD1 ASN L 182     -54.486  26.660 -59.697  1.00  9.75           O  
ATOM  15319  ND2 ASN L 182     -52.999  24.985 -59.912  1.00 10.93           N  
ATOM  15320  N   GLN L 183     -52.702  29.294 -59.431  1.00 11.61           N  
ATOM  15321  CA  GLN L 183     -51.833  30.012 -60.358  1.00  9.80           C  
ATOM  15322  C   GLN L 183     -51.997  31.519 -60.153  1.00  9.97           C  
ATOM  15323  O   GLN L 183     -51.989  31.981 -59.014  1.00 10.45           O  
ATOM  15324  CB  GLN L 183     -52.124  29.600 -61.806  1.00  8.82           C  
ATOM  15325  CG  GLN L 183     -52.067  28.072 -62.071  1.00  9.56           C  
ATOM  15326  CD  GLN L 183     -50.665  27.452 -61.971  1.00  9.96           C  
ATOM  15327  OE1 GLN L 183     -49.657  28.153 -61.872  1.00 11.64           O  
ATOM  15328  NE2 GLN L 183     -50.608  26.123 -62.020  1.00 10.27           N  
ATOM  15329  N   LYS L 184     -52.167  32.291 -61.220  1.00 10.06           N  
ATOM  15330  CA  LYS L 184     -52.276  33.741 -61.051  1.00  9.45           C  
ATOM  15331  C   LYS L 184     -53.672  34.334 -60.882  1.00 11.43           C  
ATOM  15332  O   LYS L 184     -53.820  35.547 -60.724  1.00 12.90           O  
ATOM  15333  CB  LYS L 184     -51.538  34.446 -62.191  1.00 10.52           C  
ATOM  15334  CG  LYS L 184     -50.031  34.222 -62.121  1.00 10.23           C  
ATOM  15335  CD  LYS L 184     -49.287  34.936 -63.238  1.00 11.05           C  
ATOM  15336  CE  LYS L 184     -47.786  34.722 -63.095  1.00 11.86           C  
ATOM  15337  NZ  LYS L 184     -47.010  35.400 -64.176  1.00 11.97           N  
ATOM  15338  N   THR L 185     -54.695  33.488 -60.906  1.00 10.81           N  
ATOM  15339  CA  THR L 185     -56.061  33.961 -60.721  1.00 10.63           C  
ATOM  15340  C   THR L 185     -56.432  33.982 -59.236  1.00 11.08           C  
ATOM  15341  O   THR L 185     -56.054  33.091 -58.475  1.00 10.47           O  
ATOM  15342  CB  THR L 185     -57.076  33.056 -61.464  1.00 11.96           C  
ATOM  15343  OG1 THR L 185     -56.976  33.288 -62.873  1.00 11.29           O  
ATOM  15344  CG2 THR L 185     -58.509  33.345 -61.005  1.00 11.08           C  
ATOM  15345  N   ARG L 186     -57.160  35.019 -58.834  1.00  9.14           N  
ATOM  15346  CA  ARG L 186     -57.647  35.152 -57.464  1.00  9.69           C  
ATOM  15347  C   ARG L 186     -59.160  35.222 -57.632  1.00 10.16           C  
ATOM  15348  O   ARG L 186     -59.645  35.759 -58.630  1.00 10.69           O  
ATOM  15349  CB  ARG L 186     -57.121  36.428 -56.806  1.00  9.81           C  
ATOM  15350  CG  ARG L 186     -55.607  36.452 -56.650  1.00  9.77           C  
ATOM  15351  CD  ARG L 186     -55.111  35.312 -55.756  1.00 10.56           C  
ATOM  15352  NE  ARG L 186     -53.652  35.301 -55.671  1.00  9.14           N  
ATOM  15353  CZ  ARG L 186     -52.856  34.579 -56.457  1.00  9.42           C  
ATOM  15354  NH1 ARG L 186     -53.366  33.786 -57.392  1.00 10.30           N  
ATOM  15355  NH2 ARG L 186     -51.537  34.669 -56.325  1.00  9.37           N  
ATOM  15356  N   TYR L 187     -59.905  34.684 -56.671  1.00  9.15           N  
ATOM  15357  CA  TYR L 187     -61.362  34.651 -56.770  1.00  9.09           C  
ATOM  15358  C   TYR L 187     -62.111  35.287 -55.614  1.00  9.56           C  
ATOM  15359  O   TYR L 187     -61.607  35.349 -54.495  1.00 10.65           O  
ATOM  15360  CB  TYR L 187     -61.860  33.203 -56.788  1.00  9.48           C  
ATOM  15361  CG  TYR L 187     -61.231  32.269 -57.787  1.00 10.06           C  
ATOM  15362  CD1 TYR L 187     -61.727  32.173 -59.083  1.00 10.38           C  
ATOM  15363  CD2 TYR L 187     -60.187  31.422 -57.410  1.00  9.92           C  
ATOM  15364  CE1 TYR L 187     -61.212  31.250 -59.982  1.00  9.43           C  
ATOM  15365  CE2 TYR L 187     -59.658  30.494 -58.302  1.00  9.73           C  
ATOM  15366  CZ  TYR L 187     -60.178  30.413 -59.585  1.00 10.39           C  
ATOM  15367  OH  TYR L 187     -59.675  29.493 -60.471  1.00 11.85           O  
ATOM  15368  N   ILE L 188     -63.319  35.765 -55.909  1.00  9.99           N  
ATOM  15369  CA  ILE L 188     -64.231  36.214 -54.865  1.00 11.15           C  
ATOM  15370  C   ILE L 188     -65.539  35.551 -55.270  1.00 11.55           C  
ATOM  15371  O   ILE L 188     -65.813  35.358 -56.459  1.00 13.05           O  
ATOM  15372  CB  ILE L 188     -64.441  37.755 -54.729  1.00 12.49           C  
ATOM  15373  CG1 ILE L 188     -64.891  38.387 -56.042  1.00 12.29           C  
ATOM  15374  CG2 ILE L 188     -63.192  38.390 -54.147  1.00 11.77           C  
ATOM  15375  CD1 ILE L 188     -65.334  39.857 -55.850  1.00 14.03           C  
ATOM  15376  N   VAL L 189     -66.320  35.166 -54.274  1.00 11.48           N  
ATOM  15377  CA  VAL L 189     -67.586  34.512 -54.510  1.00 10.38           C  
ATOM  15378  C   VAL L 189     -68.724  35.514 -54.461  1.00 11.10           C  
ATOM  15379  O   VAL L 189     -68.795  36.332 -53.546  1.00 11.50           O  
ATOM  15380  CB  VAL L 189     -67.857  33.433 -53.437  1.00 11.02           C  
ATOM  15381  CG1 VAL L 189     -69.227  32.808 -53.655  1.00 10.93           C  
ATOM  15382  CG2 VAL L 189     -66.771  32.368 -53.486  1.00 11.10           C  
ATOM  15383  N   MET L 190     -69.592  35.466 -55.466  1.00 12.16           N  
ATOM  15384  CA  MET L 190     -70.766  36.330 -55.506  1.00 11.62           C  
ATOM  15385  C   MET L 190     -71.906  35.408 -55.075  1.00 11.05           C  
ATOM  15386  O   MET L 190     -72.412  34.627 -55.878  1.00 12.65           O  
ATOM  15387  CB  MET L 190     -71.024  36.840 -56.925  1.00 11.89           C  
ATOM  15388  CG  MET L 190     -72.235  37.769 -57.030  1.00 12.56           C  
ATOM  15389  SD  MET L 190     -72.765  38.046 -58.732  1.00 14.93           S  
ATOM  15390  CE  MET L 190     -71.368  38.936 -59.372  1.00 14.00           C  
ATOM  15391  N   PRO L 191     -72.313  35.474 -53.797  1.00 11.50           N  
ATOM  15392  CA  PRO L 191     -73.400  34.611 -53.313  1.00 13.69           C  
ATOM  15393  C   PRO L 191     -74.730  35.016 -53.936  1.00 13.95           C  
ATOM  15394  O   PRO L 191     -74.849  36.109 -54.489  1.00 13.57           O  
ATOM  15395  CB  PRO L 191     -73.410  34.848 -51.799  1.00 12.56           C  
ATOM  15396  CG  PRO L 191     -72.210  35.762 -51.516  1.00 13.96           C  
ATOM  15397  CD  PRO L 191     -71.959  36.492 -52.795  1.00 12.98           C  
ATOM  15398  N   VAL L 192     -75.724  34.139 -53.856  1.00 14.84           N  
ATOM  15399  CA  VAL L 192     -77.028  34.493 -54.392  1.00 16.17           C  
ATOM  15400  C   VAL L 192     -77.617  35.464 -53.382  1.00 15.63           C  
ATOM  15401  O   VAL L 192     -77.291  35.413 -52.195  1.00 14.88           O  
ATOM  15402  CB  VAL L 192     -77.986  33.278 -54.528  1.00 17.03           C  
ATOM  15403  CG1 VAL L 192     -77.372  32.230 -55.436  1.00 18.37           C  
ATOM  15404  CG2 VAL L 192     -78.312  32.704 -53.162  1.00 19.05           C  
ATOM  15405  N   ARG L 193     -78.470  36.359 -53.861  1.00 16.15           N  
ATOM  15406  CA  ARG L 193     -79.107  37.343 -53.000  1.00 16.37           C  
ATOM  15407  C   ARG L 193     -80.143  36.628 -52.138  1.00 16.77           C  
ATOM  15408  O   ARG L 193     -81.020  35.941 -52.657  1.00 17.72           O  
ATOM  15409  CB  ARG L 193     -79.771  38.404 -53.866  1.00 16.97           C  
ATOM  15410  CG  ARG L 193     -80.508  39.464 -53.090  1.00 17.12           C  
ATOM  15411  CD  ARG L 193     -81.073  40.489 -54.045  1.00 19.82           C  
ATOM  15412  NE  ARG L 193     -81.800  41.540 -53.348  1.00 20.54           N  
ATOM  15413  CZ  ARG L 193     -82.272  42.633 -53.937  1.00 20.82           C  
ATOM  15414  NH1 ARG L 193     -82.091  42.820 -55.237  1.00 20.09           N  
ATOM  15415  NH2 ARG L 193     -82.927  43.539 -53.224  1.00 22.19           N  
ATOM  15416  N   PRO L 194     -80.057  36.786 -50.808  1.00 16.67           N  
ATOM  15417  CA  PRO L 194     -81.015  36.114 -49.927  1.00 19.06           C  
ATOM  15418  C   PRO L 194     -82.408  36.725 -49.869  1.00 21.11           C  
ATOM  15419  O   PRO L 194     -82.615  37.869 -50.269  1.00 20.39           O  
ATOM  15420  CB  PRO L 194     -80.304  36.143 -48.580  1.00 18.99           C  
ATOM  15421  CG  PRO L 194     -79.611  37.468 -48.613  1.00 18.47           C  
ATOM  15422  CD  PRO L 194     -79.040  37.517 -50.026  1.00 17.60           C  
ATOM  15423  N   GLU L 195     -83.360  35.930 -49.383  1.00 23.13           N  
ATOM  15424  CA  GLU L 195     -84.742  36.365 -49.233  1.00 26.21           C  
ATOM  15425  C   GLU L 195     -84.760  37.414 -48.141  1.00 25.12           C  
ATOM  15426  O   GLU L 195     -83.853  37.460 -47.311  1.00 24.01           O  
ATOM  15427  CB  GLU L 195     -85.633  35.197 -48.799  1.00 29.44           C  
ATOM  15428  CG  GLU L 195     -85.602  34.024 -49.740  1.00 38.12           C  
ATOM  15429  CD  GLU L 195     -85.998  34.418 -51.141  1.00 42.99           C  
ATOM  15430  OE1 GLU L 195     -85.359  33.927 -52.095  1.00 48.31           O  
ATOM  15431  OE2 GLU L 195     -86.948  35.217 -51.287  1.00 47.25           O  
ATOM  15432  N   GLY L 196     -85.792  38.248 -48.142  1.00 25.55           N  
ATOM  15433  CA  GLY L 196     -85.902  39.265 -47.119  1.00 24.89           C  
ATOM  15434  C   GLY L 196     -85.115  40.532 -47.367  1.00 24.75           C  
ATOM  15435  O   GLY L 196     -84.810  41.263 -46.422  1.00 25.63           O  
ATOM  15436  N   THR L 197     -84.777  40.801 -48.625  1.00 23.42           N  
ATOM  15437  CA  THR L 197     -84.024  42.010 -48.954  1.00 25.03           C  
ATOM  15438  C   THR L 197     -84.678  42.831 -50.064  1.00 26.57           C  
ATOM  15439  O   THR L 197     -84.011  43.625 -50.727  1.00 27.31           O  
ATOM  15440  CB  THR L 197     -82.576  41.681 -49.383  1.00 21.94           C  
ATOM  15441  OG1 THR L 197     -82.597  40.838 -50.542  1.00 22.58           O  
ATOM  15442  CG2 THR L 197     -81.838  40.980 -48.257  1.00 20.49           C  
ATOM  15443  N   ASP L 198     -85.980  42.640 -50.262  1.00 29.73           N  
ATOM  15444  CA  ASP L 198     -86.710  43.384 -51.290  1.00 31.76           C  
ATOM  15445  C   ASP L 198     -86.586  44.883 -51.035  1.00 31.02           C  
ATOM  15446  O   ASP L 198     -86.772  45.344 -49.910  1.00 30.55           O  
ATOM  15447  CB  ASP L 198     -88.197  43.016 -51.278  1.00 36.49           C  
ATOM  15448  CG  ASP L 198     -88.467  41.620 -51.803  1.00 40.82           C  
ATOM  15449  OD1 ASP L 198     -89.597  41.122 -51.603  1.00 44.56           O  
ATOM  15450  OD2 ASP L 198     -87.561  41.024 -52.421  1.00 42.90           O  
ATOM  15451  N   GLY L 199     -86.270  45.636 -52.081  1.00 30.92           N  
ATOM  15452  CA  GLY L 199     -86.159  47.078 -51.948  1.00 30.17           C  
ATOM  15453  C   GLY L 199     -84.951  47.601 -51.195  1.00 29.67           C  
ATOM  15454  O   GLY L 199     -84.837  48.807 -50.976  1.00 28.95           O  
ATOM  15455  N   TRP L 200     -84.053  46.708 -50.788  1.00 28.01           N  
ATOM  15456  CA  TRP L 200     -82.851  47.124 -50.073  1.00 25.57           C  
ATOM  15457  C   TRP L 200     -81.960  47.954 -50.987  1.00 24.23           C  
ATOM  15458  O   TRP L 200     -81.945  47.755 -52.202  1.00 23.84           O  
ATOM  15459  CB  TRP L 200     -82.076  45.900 -49.572  1.00 25.80           C  
ATOM  15460  CG  TRP L 200     -82.599  45.329 -48.286  1.00 24.96           C  
ATOM  15461  CD1 TRP L 200     -83.895  45.324 -47.855  1.00 25.53           C  
ATOM  15462  CD2 TRP L 200     -81.842  44.626 -47.292  1.00 24.37           C  
ATOM  15463  NE1 TRP L 200     -83.992  44.658 -46.657  1.00 24.23           N  
ATOM  15464  CE2 TRP L 200     -82.748  44.221 -46.288  1.00 24.10           C  
ATOM  15465  CE3 TRP L 200     -80.485  44.300 -47.153  1.00 23.25           C  
ATOM  15466  CZ2 TRP L 200     -82.342  43.500 -45.157  1.00 23.60           C  
ATOM  15467  CZ3 TRP L 200     -80.081  43.582 -46.029  1.00 22.41           C  
ATOM  15468  CH2 TRP L 200     -81.009  43.192 -45.045  1.00 24.08           C  
ATOM  15469  N   THR L 201     -81.231  48.890 -50.390  1.00 23.24           N  
ATOM  15470  CA  THR L 201     -80.321  49.754 -51.130  1.00 23.10           C  
ATOM  15471  C   THR L 201     -79.000  49.020 -51.313  1.00 23.48           C  
ATOM  15472  O   THR L 201     -78.782  47.970 -50.710  1.00 22.26           O  
ATOM  15473  CB  THR L 201     -80.017  51.041 -50.355  1.00 23.38           C  
ATOM  15474  OG1 THR L 201     -79.313  50.713 -49.149  1.00 24.32           O  
ATOM  15475  CG2 THR L 201     -81.301  51.775 -50.006  1.00 23.20           C  
ATOM  15476  N   GLU L 202     -78.119  49.584 -52.132  1.00 22.83           N  
ATOM  15477  CA  GLU L 202     -76.815  48.980 -52.367  1.00 23.07           C  
ATOM  15478  C   GLU L 202     -76.050  48.863 -51.047  1.00 22.57           C  
ATOM  15479  O   GLU L 202     -75.395  47.854 -50.799  1.00 20.61           O  
ATOM  15480  CB  GLU L 202     -76.009  49.822 -53.361  1.00 23.75           C  
ATOM  15481  CG  GLU L 202     -74.620  49.276 -53.664  1.00 24.50           C  
ATOM  15482  CD  GLU L 202     -73.771  50.245 -54.469  1.00 25.09           C  
ATOM  15483  OE1 GLU L 202     -74.190  50.633 -55.580  1.00 24.18           O  
ATOM  15484  OE2 GLU L 202     -72.680  50.624 -53.994  1.00 27.21           O  
ATOM  15485  N   ASP L 203     -76.136  49.895 -50.205  1.00 22.85           N  
ATOM  15486  CA  ASP L 203     -75.452  49.887 -48.910  1.00 23.92           C  
ATOM  15487  C   ASP L 203     -75.964  48.782 -47.997  1.00 21.83           C  
ATOM  15488  O   ASP L 203     -75.181  48.088 -47.350  1.00 21.59           O  
ATOM  15489  CB  ASP L 203     -75.624  51.225 -48.178  1.00 28.40           C  
ATOM  15490  CG  ASP L 203     -74.787  52.338 -48.774  1.00 33.31           C  
ATOM  15491  OD1 ASP L 203     -73.853  52.043 -49.549  1.00 35.80           O  
ATOM  15492  OD2 ASP L 203     -75.056  53.513 -48.447  1.00 37.95           O  
ATOM  15493  N   GLN L 204     -77.284  48.638 -47.932  1.00 20.88           N  
ATOM  15494  CA  GLN L 204     -77.898  47.621 -47.087  1.00 21.24           C  
ATOM  15495  C   GLN L 204     -77.500  46.225 -47.541  1.00 19.93           C  
ATOM  15496  O   GLN L 204     -77.241  45.346 -46.718  1.00 19.07           O  
ATOM  15497  CB  GLN L 204     -79.419  47.735 -47.130  1.00 23.00           C  
ATOM  15498  CG  GLN L 204     -79.985  48.917 -46.367  1.00 27.83           C  
ATOM  15499  CD  GLN L 204     -81.483  49.045 -46.547  1.00 30.22           C  
ATOM  15500  OE1 GLN L 204     -81.967  49.234 -47.663  1.00 29.02           O  
ATOM  15501  NE2 GLN L 204     -82.226  48.937 -45.452  1.00 37.15           N  
ATOM  15502  N   LEU L 205     -77.463  46.023 -48.853  1.00 18.31           N  
ATOM  15503  CA  LEU L 205     -77.101  44.725 -49.403  1.00 17.60           C  
ATOM  15504  C   LEU L 205     -75.621  44.419 -49.174  1.00 17.97           C  
ATOM  15505  O   LEU L 205     -75.264  43.313 -48.763  1.00 16.68           O  
ATOM  15506  CB  LEU L 205     -77.431  44.685 -50.900  1.00 17.97           C  
ATOM  15507  CG  LEU L 205     -78.924  44.646 -51.252  1.00 18.72           C  
ATOM  15508  CD1 LEU L 205     -79.118  44.890 -52.741  1.00 18.85           C  
ATOM  15509  CD2 LEU L 205     -79.513  43.299 -50.848  1.00 18.79           C  
ATOM  15510  N   ALA L 206     -74.765  45.402 -49.429  1.00 17.04           N  
ATOM  15511  CA  ALA L 206     -73.329  45.222 -49.248  1.00 17.50           C  
ATOM  15512  C   ALA L 206     -72.975  44.882 -47.803  1.00 17.54           C  
ATOM  15513  O   ALA L 206     -72.053  44.106 -47.544  1.00 16.75           O  
ATOM  15514  CB  ALA L 206     -72.586  46.490 -49.674  1.00 17.70           C  
ATOM  15515  N   GLU L 207     -73.719  45.463 -46.867  1.00 17.30           N  
ATOM  15516  CA  GLU L 207     -73.471  45.261 -45.447  1.00 18.92           C  
ATOM  15517  C   GLU L 207     -73.554  43.808 -44.977  1.00 17.92           C  
ATOM  15518  O   GLU L 207     -72.880  43.438 -44.016  1.00 18.09           O  
ATOM  15519  CB  GLU L 207     -74.430  46.129 -44.627  1.00 21.64           C  
ATOM  15520  CG  GLU L 207     -74.042  46.292 -43.163  1.00 26.00           C  
ATOM  15521  CD  GLU L 207     -75.011  47.183 -42.411  1.00 28.08           C  
ATOM  15522  OE1 GLU L 207     -76.133  47.394 -42.920  1.00 28.83           O  
ATOM  15523  OE2 GLU L 207     -74.665  47.658 -41.308  1.00 30.81           O  
ATOM  15524  N   ILE L 208     -74.367  42.985 -45.636  1.00 16.91           N  
ATOM  15525  CA  ILE L 208     -74.482  41.590 -45.221  1.00 15.60           C  
ATOM  15526  C   ILE L 208     -73.560  40.646 -45.995  1.00 16.09           C  
ATOM  15527  O   ILE L 208     -73.553  39.439 -45.753  1.00 15.25           O  
ATOM  15528  CB  ILE L 208     -75.946  41.073 -45.316  1.00 16.33           C  
ATOM  15529  CG1 ILE L 208     -76.448  41.124 -46.758  1.00 16.89           C  
ATOM  15530  CG2 ILE L 208     -76.843  41.911 -44.412  1.00 15.32           C  
ATOM  15531  CD1 ILE L 208     -77.785  40.418 -46.955  1.00 18.53           C  
ATOM  15532  N   VAL L 209     -72.786  41.194 -46.930  1.00 14.74           N  
ATOM  15533  CA  VAL L 209     -71.842  40.380 -47.694  1.00 14.55           C  
ATOM  15534  C   VAL L 209     -70.502  40.521 -46.977  1.00 14.64           C  
ATOM  15535  O   VAL L 209     -69.693  41.396 -47.293  1.00 16.82           O  
ATOM  15536  CB  VAL L 209     -71.723  40.862 -49.160  1.00 14.49           C  
ATOM  15537  CG1 VAL L 209     -70.740  39.976 -49.926  1.00 15.36           C  
ATOM  15538  CG2 VAL L 209     -73.087  40.813 -49.830  1.00 15.08           C  
ATOM  15539  N   THR L 210     -70.299  39.655 -45.989  1.00 14.24           N  
ATOM  15540  CA  THR L 210     -69.095  39.645 -45.165  1.00 13.86           C  
ATOM  15541  C   THR L 210     -67.914  38.980 -45.860  1.00 13.90           C  
ATOM  15542  O   THR L 210     -68.066  38.357 -46.908  1.00 13.85           O  
ATOM  15543  CB  THR L 210     -69.328  38.874 -43.856  1.00 15.17           C  
ATOM  15544  OG1 THR L 210     -69.537  37.486 -44.157  1.00 13.70           O  
ATOM  15545  CG2 THR L 210     -70.554  39.406 -43.130  1.00 14.27           C  
ATOM  15546  N   ARG L 211     -66.739  39.113 -45.253  1.00 12.83           N  
ATOM  15547  CA  ARG L 211     -65.528  38.505 -45.786  1.00 13.25           C  
ATOM  15548  C   ARG L 211     -65.775  37.009 -45.985  1.00 12.25           C  
ATOM  15549  O   ARG L 211     -65.459  36.446 -47.032  1.00 12.05           O  
ATOM  15550  CB  ARG L 211     -64.372  38.695 -44.804  1.00 12.14           C  
ATOM  15551  CG  ARG L 211     -63.066  38.020 -45.216  1.00 12.87           C  
ATOM  15552  CD  ARG L 211     -62.183  37.773 -43.995  1.00 12.83           C  
ATOM  15553  NE  ARG L 211     -62.773  36.769 -43.109  1.00 13.92           N  
ATOM  15554  CZ  ARG L 211     -62.304  36.451 -41.905  1.00 13.76           C  
ATOM  15555  NH1 ARG L 211     -61.230  37.059 -41.421  1.00 13.10           N  
ATOM  15556  NH2 ARG L 211     -62.913  35.518 -41.181  1.00 14.03           N  
ATOM  15557  N   ASP L 212     -66.351  36.367 -44.974  1.00 11.89           N  
ATOM  15558  CA  ASP L 212     -66.617  34.934 -45.058  1.00 11.91           C  
ATOM  15559  C   ASP L 212     -67.521  34.561 -46.234  1.00 12.60           C  
ATOM  15560  O   ASP L 212     -67.383  33.484 -46.813  1.00 11.36           O  
ATOM  15561  CB  ASP L 212     -67.213  34.427 -43.741  1.00 13.14           C  
ATOM  15562  CG  ASP L 212     -66.190  34.388 -42.617  1.00 14.82           C  
ATOM  15563  OD1 ASP L 212     -65.000  34.658 -42.895  1.00 13.92           O  
ATOM  15564  OD2 ASP L 212     -66.566  34.077 -41.464  1.00 17.00           O  
ATOM  15565  N   CYS L 213     -68.450  35.444 -46.589  1.00 11.52           N  
ATOM  15566  CA  CYS L 213     -69.340  35.179 -47.717  1.00 12.26           C  
ATOM  15567  C   CYS L 213     -68.558  35.255 -49.027  1.00 11.39           C  
ATOM  15568  O   CYS L 213     -68.846  34.531 -49.980  1.00 13.55           O  
ATOM  15569  CB  CYS L 213     -70.479  36.204 -47.765  1.00 11.65           C  
ATOM  15570  SG  CYS L 213     -71.665  36.093 -46.412  1.00 15.08           S  
ATOM  15571  N   LEU L 214     -67.570  36.142 -49.066  1.00 11.15           N  
ATOM  15572  CA  LEU L 214     -66.758  36.330 -50.260  1.00 10.40           C  
ATOM  15573  C   LEU L 214     -65.733  35.210 -50.438  1.00 11.58           C  
ATOM  15574  O   LEU L 214     -65.198  35.021 -51.529  1.00 11.43           O  
ATOM  15575  CB  LEU L 214     -66.090  37.703 -50.204  1.00 11.05           C  
ATOM  15576  CG  LEU L 214     -67.142  38.819 -50.268  1.00  9.91           C  
ATOM  15577  CD1 LEU L 214     -66.644  40.088 -49.592  1.00 10.63           C  
ATOM  15578  CD2 LEU L 214     -67.501  39.085 -51.729  1.00 10.33           C  
ATOM  15579  N   ILE L 215     -65.457  34.477 -49.361  1.00 10.18           N  
ATOM  15580  CA  ILE L 215     -64.544  33.333 -49.420  1.00 10.79           C  
ATOM  15581  C   ILE L 215     -65.414  32.123 -49.767  1.00 11.37           C  
ATOM  15582  O   ILE L 215     -64.986  31.205 -50.472  1.00 11.85           O  
ATOM  15583  CB  ILE L 215     -63.854  33.081 -48.063  1.00 10.47           C  
ATOM  15584  CG1 ILE L 215     -62.899  34.235 -47.743  1.00 10.52           C  
ATOM  15585  CG2 ILE L 215     -63.088  31.754 -48.095  1.00  9.83           C  
ATOM  15586  CD1 ILE L 215     -62.288  34.170 -46.339  1.00 10.93           C  
ATOM  15587  N   GLY L 216     -66.641  32.136 -49.252  1.00 10.73           N  
ATOM  15588  CA  GLY L 216     -67.575  31.060 -49.523  1.00 11.28           C  
ATOM  15589  C   GLY L 216     -67.905  30.132 -48.363  1.00 11.13           C  
ATOM  15590  O   GLY L 216     -68.635  29.158 -48.548  1.00 12.22           O  
ATOM  15591  N   VAL L 217     -67.387  30.410 -47.170  1.00 12.41           N  
ATOM  15592  CA  VAL L 217     -67.670  29.549 -46.028  1.00 12.53           C  
ATOM  15593  C   VAL L 217     -68.958  29.946 -45.309  1.00 14.62           C  
ATOM  15594  O   VAL L 217     -69.369  29.305 -44.340  1.00 13.87           O  
ATOM  15595  CB  VAL L 217     -66.496  29.541 -45.026  1.00 12.40           C  
ATOM  15596  CG1 VAL L 217     -65.241  29.020 -45.713  1.00 12.45           C  
ATOM  15597  CG2 VAL L 217     -66.255  30.935 -44.468  1.00 13.36           C  
ATOM  15598  N   ALA L 218     -69.591  31.006 -45.795  1.00 12.99           N  
ATOM  15599  CA  ALA L 218     -70.844  31.486 -45.230  1.00 13.75           C  
ATOM  15600  C   ALA L 218     -71.657  32.106 -46.362  1.00 13.58           C  
ATOM  15601  O   ALA L 218     -71.118  32.383 -47.434  1.00 13.19           O  
ATOM  15602  CB  ALA L 218     -70.571  32.530 -44.148  1.00 13.49           C  
ATOM  15603  N   VAL L 219     -72.957  32.280 -46.144  1.00 13.81           N  
ATOM  15604  CA  VAL L 219     -73.811  32.916 -47.136  1.00 14.33           C  
ATOM  15605  C   VAL L 219     -74.423  34.125 -46.446  1.00 14.12           C  
ATOM  15606  O   VAL L 219     -74.589  34.138 -45.225  1.00 13.77           O  
ATOM  15607  CB  VAL L 219     -74.948  31.993 -47.649  1.00 15.57           C  
ATOM  15608  CG1 VAL L 219     -74.383  30.951 -48.605  1.00 15.24           C  
ATOM  15609  CG2 VAL L 219     -75.644  31.321 -46.482  1.00 16.77           C  
ATOM  15610  N   PRO L 220     -74.746  35.171 -47.217  1.00 13.62           N  
ATOM  15611  CA  PRO L 220     -75.338  36.380 -46.640  1.00 14.24           C  
ATOM  15612  C   PRO L 220     -76.730  36.176 -46.044  1.00 15.03           C  
ATOM  15613  O   PRO L 220     -77.561  35.446 -46.592  1.00 14.89           O  
ATOM  15614  CB  PRO L 220     -75.315  37.365 -47.808  1.00 13.98           C  
ATOM  15615  CG  PRO L 220     -75.393  36.481 -49.018  1.00 15.50           C  
ATOM  15616  CD  PRO L 220     -74.473  35.342 -48.653  1.00 13.78           C  
ATOM  15617  N   LYS L 221     -76.961  36.826 -44.906  1.00 16.45           N  
ATOM  15618  CA  LYS L 221     -78.231  36.732 -44.198  1.00 18.29           C  
ATOM  15619  C   LYS L 221     -78.639  38.096 -43.662  1.00 18.51           C  
ATOM  15620  O   LYS L 221     -77.830  38.805 -43.059  1.00 18.22           O  
ATOM  15621  CB  LYS L 221     -78.113  35.767 -43.015  1.00 21.30           C  
ATOM  15622  CG  LYS L 221     -77.726  34.347 -43.395  1.00 24.54           C  
ATOM  15623  CD  LYS L 221     -77.360  33.532 -42.162  1.00 29.51           C  
ATOM  15624  CE  LYS L 221     -76.890  32.138 -42.550  1.00 32.43           C  
ATOM  15625  NZ  LYS L 221     -76.595  31.292 -41.360  1.00 35.53           N  
ATOM  15626  N   PRO L 222     -79.901  38.491 -43.883  1.00 20.53           N  
ATOM  15627  CA  PRO L 222     -80.352  39.791 -43.381  1.00 20.83           C  
ATOM  15628  C   PRO L 222     -80.084  39.849 -41.879  1.00 20.94           C  
ATOM  15629  O   PRO L 222     -80.336  38.875 -41.175  1.00 21.93           O  
ATOM  15630  CB  PRO L 222     -81.847  39.770 -43.684  1.00 21.30           C  
ATOM  15631  CG  PRO L 222     -81.914  38.982 -44.953  1.00 22.16           C  
ATOM  15632  CD  PRO L 222     -80.954  37.838 -44.680  1.00 20.13           C  
ATOM  15633  N   GLY L 223     -79.558  40.965 -41.388  1.00 21.44           N  
ATOM  15634  CA  GLY L 223     -79.310  41.076 -39.962  1.00 22.32           C  
ATOM  15635  C   GLY L 223     -77.948  40.620 -39.481  1.00 22.57           C  
ATOM  15636  O   GLY L 223     -77.574  40.875 -38.336  1.00 22.98           O  
ATOM  15637  N   ILE L 224     -77.211  39.929 -40.344  1.00 20.88           N  
ATOM  15638  CA  ILE L 224     -75.874  39.456 -40.000  1.00 19.29           C  
ATOM  15639  C   ILE L 224     -74.901  40.298 -40.814  1.00 18.43           C  
ATOM  15640  O   ILE L 224     -74.805  40.147 -42.033  1.00 17.31           O  
ATOM  15641  CB  ILE L 224     -75.705  37.962 -40.350  1.00 19.83           C  
ATOM  15642  CG1 ILE L 224     -76.716  37.124 -39.560  1.00 20.65           C  
ATOM  15643  CG2 ILE L 224     -74.285  37.508 -40.041  1.00 18.89           C  
ATOM  15644  CD1 ILE L 224     -76.527  37.179 -38.051  1.00 23.85           C  
ATOM  15645  N   THR L 225     -74.188  41.193 -40.138  1.00 18.38           N  
ATOM  15646  CA  THR L 225     -73.260  42.086 -40.823  1.00 18.97           C  
ATOM  15647  C   THR L 225     -71.789  41.913 -40.457  1.00 19.51           C  
ATOM  15648  O   THR L 225     -70.949  42.714 -40.870  1.00 20.54           O  
ATOM  15649  CB  THR L 225     -73.670  43.555 -40.594  1.00 20.14           C  
ATOM  15650  OG1 THR L 225     -73.654  43.842 -39.190  1.00 21.12           O  
ATOM  15651  CG2 THR L 225     -75.075  43.795 -41.134  1.00 21.57           C  
ATOM  15652  N   VAL L 226     -71.481  40.874 -39.683  1.00 19.27           N  
ATOM  15653  CA  VAL L 226     -70.100  40.582 -39.295  1.00 19.52           C  
ATOM  15654  C   VAL L 226     -69.876  39.081 -39.420  1.00 18.78           C  
ATOM  15655  O   VAL L 226     -70.835  38.303 -39.384  1.00 18.26           O  
ATOM  15656  CB  VAL L 226     -69.798  40.987 -37.828  1.00 21.29           C  
ATOM  15657  CG1 VAL L 226     -69.936  42.493 -37.663  1.00 23.44           C  
ATOM  15658  CG2 VAL L 226     -70.728  40.250 -36.877  1.00 22.91           C  
ATOM  15659  N   ASN L 227     -68.617  38.676 -39.576  1.00 18.25           N  
ATOM  15660  CA  ASN L 227     -68.287  37.256 -39.682  1.00 17.09           C  
ATOM  15661  C   ASN L 227     -68.707  36.582 -38.388  1.00 17.87           C  
ATOM  15662  O   ASN L 227     -68.716  37.210 -37.328  1.00 17.75           O  
ATOM  15663  CB  ASN L 227     -66.776  37.041 -39.869  1.00 16.29           C  
ATOM  15664  CG  ASN L 227     -66.251  37.638 -41.155  1.00 16.26           C  
ATOM  15665  OD1 ASN L 227     -66.856  37.482 -42.216  1.00 15.68           O  
ATOM  15666  ND2 ASN L 227     -65.110  38.312 -41.072  1.00 16.04           N  
ATOM  15667  N   ALA L 228     -69.054  35.304 -38.473  1.00 17.91           N  
ATOM  15668  CA  ALA L 228     -69.451  34.559 -37.289  1.00 17.19           C  
ATOM  15669  C   ALA L 228     -68.297  34.613 -36.293  1.00 19.25           C  
ATOM  15670  O   ALA L 228     -67.133  34.504 -36.674  1.00 18.59           O  
ATOM  15671  CB  ALA L 228     -69.766  33.112 -37.657  1.00 18.16           C  
ATOM  15672  N   LYS L 229     -68.622  34.786 -35.017  1.00 19.53           N  
ATOM  15673  CA  LYS L 229     -67.596  34.864 -33.989  1.00 22.04           C  
ATOM  15674  C   LYS L 229     -66.846  33.539 -33.874  1.00 21.63           C  
ATOM  15675  O   LYS L 229     -67.450  32.465 -33.889  1.00 21.53           O  
ATOM  15676  CB  LYS L 229     -68.230  35.237 -32.647  1.00 27.13           C  
ATOM  15677  CG  LYS L 229     -67.243  35.669 -31.572  1.00 33.61           C  
ATOM  15678  CD  LYS L 229     -67.972  36.311 -30.401  1.00 40.77           C  
ATOM  15679  CE  LYS L 229     -67.032  36.582 -29.238  1.00 45.04           C  
ATOM  15680  NZ  LYS L 229     -66.436  35.320 -28.718  1.00 48.62           N  
ATOM  15681  N   ARG L 230     -65.523  33.640 -33.786  1.00 20.21           N  
ATOM  15682  CA  ARG L 230     -64.627  32.494 -33.661  1.00 20.25           C  
ATOM  15683  C   ARG L 230     -63.576  32.816 -32.638  1.00 19.75           C  
ATOM  15684  O   ARG L 230     -63.351  33.977 -32.314  1.00 19.71           O  
ATOM  15685  CB  ARG L 230     -63.858  32.237 -34.951  1.00 21.96           C  
ATOM  15686  CG  ARG L 230     -64.630  31.575 -36.003  1.00 23.16           C  
ATOM  15687  CD  ARG L 230     -63.839  31.487 -37.280  1.00 22.34           C  
ATOM  15688  NE  ARG L 230     -64.799  31.189 -38.321  1.00 22.50           N  
ATOM  15689  CZ  ARG L 230     -65.220  32.067 -39.221  1.00 23.43           C  
ATOM  15690  NH1 ARG L 230     -64.743  33.309 -39.232  1.00 20.68           N  
ATOM  15691  NH2 ARG L 230     -66.176  31.716 -40.066  1.00 22.58           N  
ATOM  15692  N   PRO L 231     -62.896  31.785 -32.127  1.00 19.29           N  
ATOM  15693  CA  PRO L 231     -61.854  32.063 -31.144  1.00 19.74           C  
ATOM  15694  C   PRO L 231     -60.819  32.960 -31.827  1.00 19.56           C  
ATOM  15695  O   PRO L 231     -60.572  32.830 -33.031  1.00 18.61           O  
ATOM  15696  CB  PRO L 231     -61.299  30.675 -30.840  1.00 19.61           C  
ATOM  15697  CG  PRO L 231     -62.509  29.806 -30.968  1.00 20.69           C  
ATOM  15698  CD  PRO L 231     -63.157  30.337 -32.227  1.00 20.07           C  
ATOM  15699  N   VAL L 232     -60.241  33.885 -31.070  1.00 19.72           N  
ATOM  15700  CA  VAL L 232     -59.225  34.779 -31.608  1.00 19.53           C  
ATOM  15701  C   VAL L 232     -57.940  34.557 -30.828  1.00 20.75           C  
ATOM  15702  O   VAL L 232     -57.901  34.763 -29.615  1.00 21.13           O  
ATOM  15703  CB  VAL L 232     -59.620  36.270 -31.469  1.00 20.55           C  
ATOM  15704  CG1 VAL L 232     -58.467  37.158 -31.930  1.00 20.47           C  
ATOM  15705  CG2 VAL L 232     -60.861  36.562 -32.293  1.00 20.88           C  
ATOM  15706  N   LEU L 233     -56.898  34.111 -31.520  1.00 18.60           N  
ATOM  15707  CA  LEU L 233     -55.608  33.878 -30.882  1.00 19.21           C  
ATOM  15708  C   LEU L 233     -54.882  35.217 -30.837  1.00 18.64           C  
ATOM  15709  O   LEU L 233     -54.685  35.854 -31.868  1.00 16.67           O  
ATOM  15710  CB  LEU L 233     -54.786  32.870 -31.688  1.00 19.25           C  
ATOM  15711  CG  LEU L 233     -53.370  32.575 -31.179  1.00 21.01           C  
ATOM  15712  CD1 LEU L 233     -53.429  32.022 -29.762  1.00 22.61           C  
ATOM  15713  CD2 LEU L 233     -52.694  31.575 -32.102  1.00 21.44           C  
ATOM  15714  N   LYS L 234     -54.483  35.639 -29.642  1.00 19.58           N  
ATOM  15715  CA  LYS L 234     -53.800  36.916 -29.479  1.00 20.38           C  
ATOM  15716  C   LYS L 234     -52.323  36.877 -29.851  1.00 18.80           C  
ATOM  15717  O   LYS L 234     -51.650  35.854 -29.697  1.00 18.82           O  
ATOM  15718  CB  LYS L 234     -53.947  37.410 -28.038  1.00 23.56           C  
ATOM  15719  CG  LYS L 234     -55.392  37.609 -27.597  1.00 28.87           C  
ATOM  15720  CD  LYS L 234     -56.113  38.654 -28.438  1.00 35.23           C  
ATOM  15721  CE  LYS L 234     -57.605  38.597 -28.163  1.00 40.39           C  
ATOM  15722  NZ  LYS L 234     -58.423  39.473 -29.042  1.00 44.49           N  
ATOM  15723  N   ALA L 235     -51.835  38.006 -30.351  1.00 19.76           N  
ATOM  15724  CA  ALA L 235     -50.439  38.142 -30.737  1.00 20.47           C  
ATOM  15725  C   ALA L 235     -49.626  38.542 -29.511  1.00 22.06           C  
ATOM  15726  O   ALA L 235     -50.168  39.081 -28.541  1.00 22.76           O  
ATOM  15727  CB  ALA L 235     -50.299  39.205 -31.822  1.00 19.66           C  
ATOM  15728  N   ASN L 236     -48.328  38.262 -29.548  1.00 22.80           N  
ATOM  15729  CA  ASN L 236     -47.456  38.616 -28.438  1.00 23.87           C  
ATOM  15730  C   ASN L 236     -47.291  40.132 -28.445  1.00 23.89           C  
ATOM  15731  O   ASN L 236     -47.345  40.781 -27.401  1.00 23.54           O  
ATOM  15732  CB  ASN L 236     -46.097  37.931 -28.591  1.00 25.92           C  
ATOM  15733  CG  ASN L 236     -45.102  38.371 -27.536  1.00 29.72           C  
ATOM  15734  OD1 ASN L 236     -45.308  38.161 -26.340  1.00 29.74           O  
ATOM  15735  ND2 ASN L 236     -44.016  38.995 -27.977  1.00 31.13           N  
ATOM  15736  N   ARG L 237     -47.102  40.694 -29.634  1.00 23.22           N  
ATOM  15737  CA  ARG L 237     -46.950  42.134 -29.766  1.00 23.11           C  
ATOM  15738  C   ARG L 237     -47.662  42.666 -31.000  1.00 23.59           C  
ATOM  15739  O   ARG L 237     -47.051  42.848 -32.057  1.00 23.54           O  
ATOM  15740  CB  ARG L 237     -45.474  42.524 -29.832  1.00 23.54           C  
ATOM  15741  CG  ARG L 237     -45.228  44.006 -29.565  1.00 24.99           C  
ATOM  15742  CD  ARG L 237     -43.815  44.401 -29.947  1.00 25.55           C  
ATOM  15743  NE  ARG L 237     -42.846  43.373 -29.576  1.00 25.69           N  
ATOM  15744  CZ  ARG L 237     -42.367  43.184 -28.351  1.00 27.63           C  
ATOM  15745  NH1 ARG L 237     -42.755  43.961 -27.349  1.00 27.04           N  
ATOM  15746  NH2 ARG L 237     -41.498  42.207 -28.128  1.00 27.20           N  
ATOM  15747  N   PRO L 238     -48.975  42.912 -30.887  1.00 23.80           N  
ATOM  15748  CA  PRO L 238     -49.743  43.430 -32.015  1.00 24.92           C  
ATOM  15749  C   PRO L 238     -49.536  44.937 -32.064  1.00 27.66           C  
ATOM  15750  O   PRO L 238     -48.825  45.502 -31.231  1.00 28.44           O  
ATOM  15751  CB  PRO L 238     -51.168  43.069 -31.641  1.00 24.00           C  
ATOM  15752  CG  PRO L 238     -51.163  43.355 -30.168  1.00 23.76           C  
ATOM  15753  CD  PRO L 238     -49.849  42.714 -29.714  1.00 24.02           C  
ATOM  15754  N   VAL L 239     -50.167  45.584 -33.032  1.00 29.16           N  
ATOM  15755  CA  VAL L 239     -50.064  47.028 -33.173  1.00 32.80           C  
ATOM  15756  C   VAL L 239     -50.586  47.695 -31.904  1.00 32.66           C  
ATOM  15757  O   VAL L 239     -51.606  47.276 -31.353  1.00 33.69           O  
ATOM  15758  CB  VAL L 239     -50.887  47.502 -34.378  1.00 33.91           C  
ATOM  15759  CG1 VAL L 239     -50.864  49.016 -34.473  1.00 36.64           C  
ATOM  15760  CG2 VAL L 239     -50.329  46.879 -35.644  1.00 36.35           C  
END   
