# Supplementary material for: Large-scale discovery of protein interactions at residue resolution using co-evolution calculated from genomic sequences
Source: Nat Commun. 2021 Mar 2;12:1396. doi: 10.1038/s41467-021-21636-z (PMC7925567; doi:10.1038/s41467-021-21636-z)
Supplement: Supplementary file 12 — Supplementary Data 10 [file 41467_2021_21636_MOESM12_ESM.zip › supplementary/allpdb0203_SCNA_SCNC/models/rmsdclust1_top1_haddock_39w.pdb]

REMARK FILENAME="haddock_39w.pdb0"
REMARK ===============================================================
REMARK HADDOCK run for haddock
REMARK initial structure: haddock_39.pdb
REMARK final NOE weights: unambig 50 amb: 50
REMARK ===============================================================
REMARK            total,bonds,angles,improper,dihe,vdw,elec,air,cdih,coup,rdcs,vean,dani,xpcs,rg
REMARK energies: -209.568, 0, 0, 0, 0, -52.9653, -575.726, 419.123, 0, 0, 0, 0, 0, 0, 0
REMARK ===============================================================
REMARK            bonds,angles,impropers,dihe,air,cdih,coup,rdcs,vean,dani,xpcs
REMARK rms-dev.: 0,0,0,0,11.5435,0,0, 0, 0, 0, 0
REMARK ===============================================================
REMARK               air,cdih,coup,rdcs,vean,dani,xpcs
REMARK               >0.3,>5,>1,>0,>5,>0.2,>0.2
REMARK violations.: 5, 0, 0, 0, 0, 0, 0
REMARK ===============================================================
REMARK                        CVpartition#,violations,rms
REMARK AIRs cross-validation: 1, 0, NaN
REMARK ===============================================================
REMARK NCS energy: 0
REMARK ===============================================================
REMARK Symmetry energy: 0
REMARK ===============================================================
REMARK Desolvation energy: 13.4947
REMARK Internal energy free molecules: 83081.7
REMARK Internal energy complex: -12069
REMARK Binding energy: -95765.9
REMARK ===============================================================
REMARK buried surface area: 2264.88
REMARK ===============================================================
REMARK water - chain1: 0 0 0
REMARK water - chain2: 0 0 0
REMARK water - chain3: 0 0 0
REMARK water - chain4: 0 0 0
REMARK water - chain5: 0 0 0
REMARK water - chain6: 0 0 0
REMARK ===============================================================
REMARK water - water: 0 0 0
REMARK ===============================================================
REMARK DATE:27-Jul-2020  05:07:19       created by user: he47
REMARK VERSION:1.3
ATOM      1  CB  LYS     7     -33.197  -7.079  28.489  1.00 10.00      A   
ATOM      2  CG  LYS     7     -32.463  -7.114  29.824  1.00 10.00      A   
ATOM      3  CD  LYS     7     -30.993  -6.765  29.651  1.00 10.00      A   
ATOM      4  CE  LYS     7     -30.277  -6.636  30.986  1.00 10.00      A   
ATOM      5  NZ  LYS     7     -28.841  -6.295  30.805  1.00 10.00      A   
ATOM      6  HZ1 LYS     7     -28.745  -5.466  30.181  1.00 10.00      A   
ATOM      7  HZ2 LYS     7     -28.336  -7.094  30.375  1.00 10.00      A   
ATOM      8  HZ3 LYS     7     -28.404  -6.076  31.724  1.00 10.00      A   
ATOM      9  C   LYS     7     -33.007  -5.679  26.411  1.00 10.00      A   
ATOM     10  O   LYS     7     -33.705  -6.296  25.607  1.00 10.00      A   
ATOM     11  N   LYS     7     -34.715  -5.152  28.120  1.00 10.00      A   
ATOM     12  HT1 LYS     7     -34.773  -4.158  27.815  1.00 10.00      A   
ATOM     13  HT2 LYS     7     -34.959  -5.206  29.127  1.00 10.00      A   
ATOM     14  HT3 LYS     7     -35.405  -5.711  27.574  1.00 10.00      A   
ATOM     15  CA  LYS     7     -33.350  -5.674  27.896  1.00 10.00      A   
ATOM     16  N   PRO     8     -31.942  -4.960  26.027  1.00 10.00      A   
ATOM     17  CA  PRO     8     -31.488  -4.882  24.639  1.00 10.00      A   
ATOM     18  CB  PRO     8     -30.544  -3.668  24.628  1.00 10.00      A   
ATOM     19  CG  PRO     8     -30.636  -3.059  25.990  1.00 10.00      A   
ATOM     20  CD  PRO     8     -31.102  -4.146  26.910  1.00 10.00      A   
ATOM     21  C   PRO     8     -30.719  -6.133  24.227  1.00 10.00      A   
ATOM     22  O   PRO     8     -29.883  -6.634  24.979  1.00 10.00      A   
ATOM     23  N   VAL     9     -31.012  -6.640  23.039  1.00 10.00      A   
ATOM     24  HN  VAL     9     -31.694  -6.202  22.485  1.00 10.00      A   
ATOM     25  CA  VAL     9     -30.337  -7.825  22.530  1.00 10.00      A   
ATOM     26  CB  VAL     9     -31.322  -8.983  22.264  1.00 10.00      A   
ATOM     27  CG1 VAL     9     -30.570 -10.232  21.823  1.00 10.00      A   
ATOM     28  CG2 VAL     9     -32.150  -9.278  23.507  1.00 10.00      A   
ATOM     29  C   VAL     9     -29.588  -7.484  21.249  1.00 10.00      A   
ATOM     30  O   VAL     9     -30.185  -7.023  20.277  1.00 10.00      A   
ATOM     31  N   TRP    10     -28.281  -7.698  21.259  1.00 10.00      A   
ATOM     32  HN  TRP    10     -27.864  -8.071  22.067  1.00 10.00      A   
ATOM     33  CA  TRP    10     -27.445  -7.405  20.107  1.00 10.00      A   
ATOM     34  CB  TRP    10     -26.130  -6.762  20.560  1.00 10.00      A   
ATOM     35  CG  TRP    10     -26.305  -5.464  21.292  1.00 10.00      A   
ATOM     36  CD1 TRP    10     -26.668  -5.297  22.597  1.00 10.00      A   
ATOM     37  CD2 TRP    10     -26.113  -4.149  20.758  1.00 10.00      A   
ATOM     38  NE1 TRP    10     -26.721  -3.959  22.905  1.00 10.00      A   
ATOM     39  HE1 TRP    10     -26.958  -3.584  23.779  1.00 10.00      A   
ATOM     40  CE2 TRP    10     -26.381  -3.234  21.793  1.00 10.00      A   
ATOM     41  CE3 TRP    10     -25.739  -3.660  19.504  1.00 10.00      A   
ATOM     42  CZ2 TRP    10     -26.288  -1.857  21.612  1.00 10.00      A   
ATOM     43  CZ3 TRP    10     -25.647  -2.294  19.326  1.00 10.00      A   
ATOM     44  CH2 TRP    10     -25.920  -1.408  20.373  1.00 10.00      A   
ATOM     45  C   TRP    10     -27.155  -8.672  19.310  1.00 10.00      A   
ATOM     46  O   TRP    10     -26.791  -9.707  19.873  1.00 10.00      A   
ATOM     47  N   ASP    11     -27.339  -8.596  18.005  1.00 10.00      A   
ATOM     48  HN  ASP    11     -27.661  -7.754  17.615  1.00 10.00      A   
ATOM     49  CA  ASP    11     -27.076  -9.728  17.133  1.00 10.00      A   
ATOM     50  CB  ASP    11     -28.108  -9.811  16.007  1.00 10.00      A   
ATOM     51  CG  ASP    11     -27.744 -10.843  14.957  1.00 10.00      A   
ATOM     52  OD1 ASP    11     -27.225 -11.927  15.322  1.00 10.00      A   
ATOM     53  OD2 ASP    11     -27.984 -10.581  13.762  1.00 10.00      A   
ATOM     54  C   ASP    11     -25.675  -9.623  16.558  1.00 10.00      A   
ATOM     55  O   ASP    11     -25.399  -8.768  15.715  1.00 10.00      A   
ATOM     56  N   ARG    12     -24.788 -10.486  17.031  1.00 10.00      A   
ATOM     57  HN  ARG    12     -25.073 -11.149  17.697  1.00 10.00      A   
ATOM     58  CA  ARG    12     -23.410 -10.489  16.576  1.00 10.00      A   
ATOM     59  CB  ARG    12     -22.452 -10.567  17.770  1.00 10.00      A   
ATOM     60  CG  ARG    12     -22.346  -9.271  18.559  1.00 10.00      A   
ATOM     61  CD  ARG    12     -21.434  -9.417  19.769  1.00 10.00      A   
ATOM     62  NE  ARG    12     -21.136  -8.124  20.390  1.00 10.00      A   
ATOM     63  HE  ARG    12     -21.188  -7.326  19.812  1.00 10.00      A   
ATOM     64  CZ  ARG    12     -20.790  -7.968  21.668  1.00 10.00      A   
ATOM     65  NH1 ARG    12     -20.707  -9.026  22.470  1.00 10.00      A   
ATOM     66 HH11 ARG    12     -20.913  -9.983  22.103  1.00 10.00      A   
ATOM     67 HH12 ARG    12     -20.434  -8.907  23.471  1.00 10.00      A   
ATOM     68  NH2 ARG    12     -20.537  -6.755  22.144  1.00 10.00      A   
ATOM     69 HH21 ARG    12     -20.602  -5.919  21.518  1.00 10.00      A   
ATOM     70 HH22 ARG    12     -20.269  -6.631  23.142  1.00 10.00      A   
ATOM     71  C   ARG    12     -23.159 -11.627  15.593  1.00 10.00      A   
ATOM     72  O   ARG    12     -22.027 -12.077  15.422  1.00 10.00      A   
ATOM     73  N   THR    13     -24.225 -12.087  14.950  1.00 10.00      A   
ATOM     74  HN  THR    13     -25.107 -11.702  15.147  1.00 10.00      A   
ATOM     75  CA  THR    13     -24.125 -13.161  13.973  1.00 10.00      A   
ATOM     76  CB  THR    13     -24.911 -14.402  14.429  1.00 10.00      A   
ATOM     77  OG1 THR    13     -25.610 -14.111  15.649  1.00 10.00      A   
ATOM     78  HG1 THR    13     -26.150 -13.316  15.525  1.00 10.00      A   
ATOM     79  CG2 THR    13     -23.964 -15.568  14.654  1.00 10.00      A   
ATOM     80  C   THR    13     -24.654 -12.707  12.616  1.00 10.00      A   
ATOM     81  O   THR    13     -24.919 -13.522  11.736  1.00 10.00      A   
ATOM     82  N   HIS    14     -24.791 -11.401  12.450  1.00 10.00      A   
ATOM     83  HN  HIS    14     -24.532 -10.798  13.180  1.00 10.00      A   
ATOM     84  CA  HIS    14     -25.302 -10.833  11.209  1.00 10.00      A   
ATOM     85  CB  HIS    14     -25.752  -9.391  11.435  1.00 10.00      A   
ATOM     86  CG  HIS    14     -27.079  -9.072  10.832  1.00 10.00      A   
ATOM     87  ND1 HIS    14     -28.255  -9.145  11.541  1.00 10.00      A   
ATOM     88  HD1 HIS    14     -28.341  -9.435  12.486  1.00 10.00      A   
ATOM     89  CD2 HIS    14     -27.415  -8.659   9.589  1.00 10.00      A   
ATOM     90  CE1 HIS    14     -29.258  -8.790  10.763  1.00 10.00      A   
ATOM     91  NE2 HIS    14     -28.772  -8.491   9.574  1.00 10.00      A   
ATOM     92  HE2 HIS    14     -29.300  -8.180   8.808  1.00 10.00      A   
ATOM     93  C   HIS    14     -24.255 -10.879  10.104  1.00 10.00      A   
ATOM     94  O   HIS    14     -24.454 -11.512   9.068  1.00 10.00      A   
ATOM     95  N   HIS    15     -23.133 -10.217  10.342  1.00 10.00      A   
ATOM     96  HN  HIS    15     -23.026  -9.760  11.201  1.00 10.00      A   
ATOM     97  CA  HIS    15     -22.044 -10.155   9.376  1.00 10.00      A   
ATOM     98  CB  HIS    15     -21.017  -9.109   9.820  1.00 10.00      A   
ATOM     99  CG  HIS    15     -20.313  -8.412   8.696  1.00 10.00      A   
ATOM    100  ND1 HIS    15     -20.681  -7.167   8.236  1.00 10.00      A   
ATOM    101  HD1 HIS    15     -21.446  -6.626   8.571  1.00 10.00      A   
ATOM    102  CD2 HIS    15     -19.232  -8.773   7.964  1.00 10.00      A   
ATOM    103  CE1 HIS    15     -19.867  -6.797   7.266  1.00 10.00      A   
ATOM    104  NE2 HIS    15     -18.980  -7.753   7.083  1.00 10.00      A   
ATOM    105  HE2 HIS    15     -18.240  -7.729   6.417  1.00 10.00      A   
ATOM    106  C   HIS    15     -21.368 -11.512   9.240  1.00 10.00      A   
ATOM    107  O   HIS    15     -20.856 -11.853   8.176  1.00 10.00      A   
ATOM    108  N   ALA    16     -21.388 -12.285  10.319  1.00 10.00      A   
ATOM    109  HN  ALA    16     -21.821 -11.948  11.132  1.00 10.00      A   
ATOM    110  CA  ALA    16     -20.772 -13.608  10.341  1.00 10.00      A   
ATOM    111  CB  ALA    16     -20.852 -14.209  11.736  1.00 10.00      A   
ATOM    112  C   ALA    16     -21.398 -14.548   9.315  1.00 10.00      A   
ATOM    113  O   ALA    16     -20.695 -15.321   8.661  1.00 10.00      A   
ATOM    114  N   LYS    17     -22.717 -14.461   9.160  1.00 10.00      A   
ATOM    115  HN  LYS    17     -23.219 -13.809   9.695  1.00 10.00      A   
ATOM    116  CA  LYS    17     -23.436 -15.311   8.217  1.00 10.00      A   
ATOM    117  CB  LYS    17     -24.925 -15.365   8.561  1.00 10.00      A   
ATOM    118  CG  LYS    17     -25.229 -16.080   9.867  1.00 10.00      A   
ATOM    119  CD  LYS    17     -26.678 -15.896  10.278  1.00 10.00      A   
ATOM    120  CE  LYS    17     -26.905 -16.359  11.706  1.00 10.00      A   
ATOM    121  NZ  LYS    17     -28.305 -16.129  12.145  1.00 10.00      A   
ATOM    122  HZ1 LYS    17     -28.967 -16.585  11.487  1.00 10.00      A   
ATOM    123  HZ2 LYS    17     -28.512 -15.110  12.171  1.00 10.00      A   
ATOM    124  HZ3 LYS    17     -28.452 -16.523  13.096  1.00 10.00      A   
ATOM    125  C   LYS    17     -23.248 -14.829   6.784  1.00 10.00      A   
ATOM    126  O   LYS    17     -23.469 -15.580   5.835  1.00 10.00      A   
ATOM    127  N   MET    18     -22.846 -13.576   6.634  1.00 10.00      A   
ATOM    128  HN  MET    18     -22.678 -13.029   7.430  1.00 10.00      A   
ATOM    129  CA  MET    18     -22.637 -13.000   5.312  1.00 10.00      A   
ATOM    130  CB  MET    18     -22.970 -11.506   5.311  1.00 10.00      A   
ATOM    131  CG  MET    18     -24.394 -11.174   5.727  1.00 10.00      A   
ATOM    132  SD  MET    18     -25.636 -11.808   4.584  1.00 10.00      A   
ATOM    133  CE  MET    18     -27.134 -11.291   5.420  1.00 10.00      A   
ATOM    134  C   MET    18     -21.200 -13.208   4.849  1.00 10.00      A   
ATOM    135  O   MET    18     -20.953 -13.596   3.708  1.00 10.00      A   
ATOM    136  N   ALA    19     -20.257 -12.947   5.745  1.00 10.00      A   
ATOM    137  HN  ALA    19     -20.521 -12.646   6.644  1.00 10.00      A   
ATOM    138  CA  ALA    19     -18.842 -13.090   5.435  1.00 10.00      A   
ATOM    139  CB  ALA    19     -17.990 -12.495   6.546  1.00 10.00      A   
ATOM    140  C   ALA    19     -18.457 -14.545   5.190  1.00 10.00      A   
ATOM    141  O   ALA    19     -17.888 -14.872   4.150  1.00 10.00      A   
ATOM    142  N   THR    20     -18.781 -15.414   6.140  1.00 10.00      A   
ATOM    143  HN  THR    20     -19.257 -15.101   6.937  1.00 10.00      A   
ATOM    144  CA  THR    20     -18.454 -16.831   6.021  1.00 10.00      A   
ATOM    145  CB  THR    20     -18.657 -17.567   7.358  1.00 10.00      A   
ATOM    146  OG1 THR    20     -18.314 -16.687   8.441  1.00 10.00      A   
ATOM    147  HG1 THR    20     -19.124 -16.275   8.781  1.00 10.00      A   
ATOM    148  CG2 THR    20     -17.777 -18.806   7.422  1.00 10.00      A   
ATOM    149  C   THR    20     -19.276 -17.510   4.924  1.00 10.00      A   
ATOM    150  O   THR    20     -20.408 -17.946   5.155  1.00 10.00      A   
ATOM    151  N   GLY    21     -18.701 -17.583   3.730  1.00 10.00      A   
ATOM    152  HN  GLY    21     -17.801 -17.206   3.607  1.00 10.00      A   
ATOM    153  CA  GLY    21     -19.377 -18.205   2.616  1.00 10.00      A   
ATOM    154  C   GLY    21     -19.192 -17.438   1.324  1.00 10.00      A   
ATOM    155  O   GLY    21     -19.139 -18.033   0.244  1.00 10.00      A   
ATOM    156  N   ILE    22     -19.088 -16.119   1.427  1.00 10.00      A   
ATOM    157  HN  ILE    22     -19.113 -15.704   2.315  1.00 10.00      A   
ATOM    158  CA  ILE    22     -18.919 -15.275   0.245  1.00 10.00      A   
ATOM    159  CB  ILE    22     -20.137 -14.351   0.013  1.00 10.00      A   
ATOM    160  CG1 ILE    22     -21.444 -15.137   0.151  1.00 10.00      A   
ATOM    161  CG2 ILE    22     -20.055 -13.699  -1.361  1.00 10.00      A   
ATOM    162  CD1 ILE    22     -22.686 -14.273   0.119  1.00 10.00      A   
ATOM    163  C   ILE    22     -17.659 -14.421   0.352  1.00 10.00      A   
ATOM    164  O   ILE    22     -16.924 -14.257  -0.622  1.00 10.00      A   
ATOM    165  N   GLY    23     -17.410 -13.891   1.538  1.00 10.00      A   
ATOM    166  HN  GLY    23     -18.019 -14.071   2.284  1.00 10.00      A   
ATOM    167  CA  GLY    23     -16.247 -13.053   1.744  1.00 10.00      A   
ATOM    168  C   GLY    23     -16.634 -11.667   2.215  1.00 10.00      A   
ATOM    169  O   GLY    23     -17.802 -11.285   2.134  1.00 10.00      A   
ATOM    170  N   ASP    24     -15.659 -10.908   2.693  1.00 10.00      A   
ATOM    171  HN  ASP    24     -14.740 -11.257   2.703  1.00 10.00      A   
ATOM    172  CA  ASP    24     -15.911  -9.558   3.186  1.00 10.00      A   
ATOM    173  CB  ASP    24     -15.763  -9.502   4.709  1.00 10.00      A   
ATOM    174  CG  ASP    24     -15.913  -8.098   5.259  1.00 10.00      A   
ATOM    175  OD1 ASP    24     -14.882  -7.482   5.610  1.00 10.00      A   
ATOM    176  OD2 ASP    24     -17.060  -7.609   5.343  1.00 10.00      A   
ATOM    177  C   ASP    24     -14.971  -8.556   2.530  1.00 10.00      A   
ATOM    178  O   ASP    24     -13.754  -8.752   2.519  1.00 10.00      A   
ATOM    179  N   PRO    25     -15.518  -7.474   1.958  1.00 10.00      A   
ATOM    180  CA  PRO    25     -16.956  -7.210   1.934  1.00 10.00      A   
ATOM    181  CB  PRO    25     -16.990  -5.684   1.972  1.00 10.00      A   
ATOM    182  CG  PRO    25     -15.752  -5.253   1.247  1.00 10.00      A   
ATOM    183  CD  PRO    25     -14.771  -6.401   1.294  1.00 10.00      A   
ATOM    184  C   PRO    25     -17.602  -7.719   0.644  1.00 10.00      A   
ATOM    185  O   PRO    25     -18.523  -7.102   0.108  1.00 10.00      A   
ATOM    186  N   GLN    26     -17.116  -8.858   0.164  1.00 10.00      A   
ATOM    187  HN  GLN    26     -16.390  -9.301   0.651  1.00 10.00      A   
ATOM    188  CA  GLN    26     -17.617  -9.473  -1.064  1.00 10.00      A   
ATOM    189  CB  GLN    26     -16.824 -10.749  -1.359  1.00 10.00      A   
ATOM    190  CG  GLN    26     -17.008 -11.298  -2.762  1.00 10.00      A   
ATOM    191  CD  GLN    26     -16.476 -10.363  -3.828  1.00 10.00      A   
ATOM    192  OE1 GLN    26     -15.528  -9.609  -3.598  1.00 10.00      A   
ATOM    193  NE2 GLN    26     -17.087 -10.401  -4.997  1.00 10.00      A   
ATOM    194 HE21 GLN    26     -17.841 -11.024  -5.105  1.00 10.00      A   
ATOM    195 HE22 GLN    26     -16.764  -9.815  -5.712  1.00 10.00      A   
ATOM    196  C   GLN    26     -19.108  -9.793  -0.974  1.00 10.00      A   
ATOM    197  O   GLN    26     -19.810  -9.807  -1.986  1.00 10.00      A   
ATOM    198  N   CYS    27     -19.589 -10.028   0.239  1.00 10.00      A   
ATOM    199  HN  CYS    27     -18.980  -9.987   1.009  1.00 10.00      A   
ATOM    200  CA  CYS    27     -20.991 -10.357   0.469  1.00 10.00      A   
ATOM    201  CB  CYS    27     -21.187 -10.823   1.912  1.00 10.00      A   
ATOM    202  SG  CYS    27     -20.520  -9.690   3.157  1.00 10.00      A   
ATOM    203  HG  CYS    27     -21.492  -8.869   3.526  1.00 10.00      A   
ATOM    204  C   CYS    27     -21.919  -9.178   0.174  1.00 10.00      A   
ATOM    205  O   CYS    27     -23.139  -9.339   0.139  1.00 10.00      A   
ATOM    206  N   PHE    28     -21.345  -7.999  -0.029  1.00 10.00      A   
ATOM    207  HN  PHE    28     -20.364  -7.925   0.006  1.00 10.00      A   
ATOM    208  CA  PHE    28     -22.138  -6.807  -0.308  1.00 10.00      A   
ATOM    209  CB  PHE    28     -21.551  -5.581   0.395  1.00 10.00      A   
ATOM    210  CG  PHE    28     -21.688  -5.614   1.890  1.00 10.00      A   
ATOM    211  CD1 PHE    28     -20.567  -5.649   2.700  1.00 10.00      A   
ATOM    212  CD2 PHE    28     -22.938  -5.612   2.484  1.00 10.00      A   
ATOM    213  CE1 PHE    28     -20.689  -5.681   4.075  1.00 10.00      A   
ATOM    214  CE2 PHE    28     -23.069  -5.644   3.861  1.00 10.00      A   
ATOM    215  CZ  PHE    28     -21.942  -5.679   4.658  1.00 10.00      A   
ATOM    216  C   PHE    28     -22.272  -6.551  -1.805  1.00 10.00      A   
ATOM    217  O   PHE    28     -22.882  -5.568  -2.219  1.00 10.00      A   
ATOM    218  N   LYS    29     -21.711  -7.441  -2.614  1.00 10.00      A   
ATOM    219  HN  LYS    29     -21.252  -8.217  -2.229  1.00 10.00      A   
ATOM    220  CA  LYS    29     -21.780  -7.298  -4.062  1.00 10.00      A   
ATOM    221  CB  LYS    29     -20.724  -8.175  -4.747  1.00 10.00      A   
ATOM    222  CG  LYS    29     -20.653  -7.994  -6.255  1.00 10.00      A   
ATOM    223  CD  LYS    29     -19.672  -8.966  -6.888  1.00 10.00      A   
ATOM    224  CE  LYS    29     -19.703  -8.864  -8.405  1.00 10.00      A   
ATOM    225  NZ  LYS    29     -18.762  -9.816  -9.048  1.00 10.00      A   
ATOM    226  HZ1 LYS    29     -18.914 -10.776  -8.678  1.00 10.00      A   
ATOM    227  HZ2 LYS    29     -17.780  -9.535  -8.853  1.00 10.00      A   
ATOM    228  HZ3 LYS    29     -18.909  -9.827 -10.078  1.00 10.00      A   
ATOM    229  C   LYS    29     -23.175  -7.653  -4.570  1.00 10.00      A   
ATOM    230  O   LYS    29     -23.731  -8.693  -4.213  1.00 10.00      A   
ATOM    231  N   GLY    30     -23.739  -6.782  -5.390  1.00 10.00      A   
ATOM    232  HN  GLY    30     -23.250  -5.956  -5.628  1.00 10.00      A   
ATOM    233  CA  GLY    30     -25.061  -7.017  -5.935  1.00 10.00      A   
ATOM    234  C   GLY    30     -26.153  -6.441  -5.058  1.00 10.00      A   
ATOM    235  O   GLY    30     -27.261  -6.979  -4.994  1.00 10.00      A   
ATOM    236  N   MET    31     -25.845  -5.346  -4.380  1.00 10.00      A   
ATOM    237  HN  MET    31     -24.941  -4.954  -4.479  1.00 10.00      A   
ATOM    238  CA  MET    31     -26.810  -4.700  -3.503  1.00 10.00      A   
ATOM    239  CB  MET    31     -26.330  -4.706  -2.048  1.00 10.00      A   
ATOM    240  CG  MET    31     -26.316  -6.084  -1.405  1.00 10.00      A   
ATOM    241  SD  MET    31     -25.998  -6.028   0.370  1.00 10.00      A   
ATOM    242  CE  MET    31     -25.933  -7.776   0.753  1.00 10.00      A   
ATOM    243  C   MET    31     -27.102  -3.278  -3.961  1.00 10.00      A   
ATOM    244  O   MET    31     -28.248  -2.829  -3.931  1.00 10.00      A   
ATOM    245  N   ALA    32     -26.069  -2.583  -4.413  1.00 10.00      A   
ATOM    246  HN  ALA    32     -25.175  -3.008  -4.445  1.00 10.00      A   
ATOM    247  CA  ALA    32     -26.217  -1.209  -4.872  1.00 10.00      A   
ATOM    248  CB  ALA    32     -24.895  -0.472  -4.752  1.00 10.00      A   
ATOM    249  C   ALA    32     -26.722  -1.162  -6.307  1.00 10.00      A   
ATOM    250  O   ALA    32     -27.297  -0.159  -6.743  1.00 10.00      A   
ATOM    251  N   GLY    33     -26.500  -2.250  -7.036  1.00 10.00      A   
ATOM    252  HN  GLY    33     -26.025  -3.007  -6.632  1.00 10.00      A   
ATOM    253  CA  GLY    33     -26.932  -2.324  -8.416  1.00 10.00      A   
ATOM    254  C   GLY    33     -25.890  -1.754  -9.352  1.00 10.00      A   
ATOM    255  O   GLY    33     -24.717  -2.119  -9.273  1.00 10.00      A   
ATOM    256  N   LYS    34     -26.305  -0.857 -10.234  1.00 10.00      A   
ATOM    257  HN  LYS    34     -27.248  -0.599 -10.248  1.00 10.00      A   
ATOM    258  CA  LYS    34     -25.379  -0.241 -11.173  1.00 10.00      A   
ATOM    259  CB  LYS    34     -26.068   0.087 -12.500  1.00 10.00      A   
ATOM    260  CG  LYS    34     -25.098   0.273 -13.663  1.00 10.00      A   
ATOM    261  CD  LYS    34     -25.750   0.960 -14.851  1.00 10.00      A   
ATOM    262  CE  LYS    34     -25.908   2.453 -14.615  1.00 10.00      A   
ATOM    263  NZ  LYS    34     -26.449   3.145 -15.812  1.00 10.00      A   
ATOM    264  HZ1 LYS    34     -26.557   4.162 -15.620  1.00 10.00      A   
ATOM    265  HZ2 LYS    34     -27.379   2.751 -16.062  1.00 10.00      A   
ATOM    266  HZ3 LYS    34     -25.805   3.021 -16.620  1.00 10.00      A   
ATOM    267  C   LYS    34     -24.789   1.022 -10.567  1.00 10.00      A   
ATOM    268  O   LYS    34     -25.451   1.711  -9.788  1.00 10.00      A   
ATOM    269  N   SER    35     -23.549   1.319 -10.923  1.00 10.00      A   
ATOM    270  HN  SER    35     -23.078   0.735 -11.552  1.00 10.00      A   
ATOM    271  CA  SER    35     -22.869   2.496 -10.414  1.00 10.00      A   
ATOM    272  CB  SER    35     -21.360   2.360 -10.635  1.00 10.00      A   
ATOM    273  OG  SER    35     -21.060   2.088 -11.997  1.00 10.00      A   
ATOM    274  HG  SER    35     -20.889   2.928 -12.454  1.00 10.00      A   
ATOM    275  C   SER    35     -23.399   3.763 -11.082  1.00 10.00      A   
ATOM    276  O   SER    35     -23.773   3.746 -12.259  1.00 10.00      A   
ATOM    277  N   LYS    36     -23.449   4.849 -10.325  1.00 10.00      A   
ATOM    278  HN  LYS    36     -23.163   4.790  -9.381  1.00 10.00      A   
ATOM    279  CA  LYS    36     -23.923   6.128 -10.843  1.00 10.00      A   
ATOM    280  CB  LYS    36     -24.161   7.106  -9.690  1.00 10.00      A   
ATOM    281  CG  LYS    36     -24.821   8.417 -10.088  1.00 10.00      A   
ATOM    282  CD  LYS    36     -25.181   9.233  -8.856  1.00 10.00      A   
ATOM    283  CE  LYS    36     -25.625  10.641  -9.214  1.00 10.00      A   
ATOM    284  NZ  LYS    36     -26.020  11.412  -8.003  1.00 10.00      A   
ATOM    285  HZ1 LYS    36     -26.829  10.956  -7.538  1.00 10.00      A   
ATOM    286  HZ2 LYS    36     -26.288  12.383  -8.265  1.00 10.00      A   
ATOM    287  HZ3 LYS    36     -25.228  11.453  -7.328  1.00 10.00      A   
ATOM    288  C   LYS    36     -22.913   6.707 -11.829  1.00 10.00      A   
ATOM    289  O   LYS    36     -23.280   7.381 -12.794  1.00 10.00      A   
ATOM    290  N   PHE    37     -21.640   6.436 -11.584  1.00 10.00      A   
ATOM    291  HN  PHE    37     -21.408   5.879 -10.807  1.00 10.00      A   
ATOM    292  CA  PHE    37     -20.575   6.924 -12.445  1.00 10.00      A   
ATOM    293  CB  PHE    37     -19.591   7.789 -11.652  1.00 10.00      A   
ATOM    294  CG  PHE    37     -20.249   8.908 -10.895  1.00 10.00      A   
ATOM    295  CD1 PHE    37     -20.400   8.839  -9.518  1.00 10.00      A   
ATOM    296  CD2 PHE    37     -20.723  10.028 -11.561  1.00 10.00      A   
ATOM    297  CE1 PHE    37     -21.012   9.865  -8.819  1.00 10.00      A   
ATOM    298  CE2 PHE    37     -21.334  11.057 -10.871  1.00 10.00      A   
ATOM    299  CZ  PHE    37     -21.479  10.977  -9.497  1.00 10.00      A   
ATOM    300  C   PHE    37     -19.860   5.749 -13.101  1.00 10.00      A   
ATOM    301  O   PHE    37     -20.175   4.586 -12.822  1.00 10.00      A   
ATOM    302  N   ASN    38     -18.904   6.041 -13.969  1.00 10.00      A   
ATOM    303  HN  ASN    38     -18.678   6.979 -14.143  1.00 10.00      A   
ATOM    304  CA  ASN    38     -18.169   4.992 -14.662  1.00 10.00      A   
ATOM    305  CB  ASN    38     -18.729   4.785 -16.070  1.00 10.00      A   
ATOM    306  CG  ASN    38     -19.963   3.905 -16.085  1.00 10.00      A   
ATOM    307  OD1 ASN    38     -19.860   2.679 -16.096  1.00 10.00      A   
ATOM    308  ND2 ASN    38     -21.137   4.518 -16.095  1.00 10.00      A   
ATOM    309 HD21 ASN    38     -21.151   5.498 -16.092  1.00 10.00      A   
ATOM    310 HD22 ASN    38     -21.947   3.963 -16.107  1.00 10.00      A   
ATOM    311  C   ASN    38     -16.678   5.300 -14.729  1.00 10.00      A   
ATOM    312  O   ASN    38     -16.253   6.420 -14.444  1.00 10.00      A   
ATOM    313  N   VAL    39     -15.892   4.297 -15.103  1.00 10.00      A   
ATOM    314  HN  VAL    39     -16.297   3.427 -15.313  1.00 10.00      A   
ATOM    315  CA  VAL    39     -14.446   4.444 -15.217  1.00 10.00      A   
ATOM    316  CB  VAL    39     -13.764   3.080 -15.474  1.00 10.00      A   
ATOM    317  CG1 VAL    39     -12.249   3.225 -15.506  1.00 10.00      A   
ATOM    318  CG2 VAL    39     -14.183   2.059 -14.430  1.00 10.00      A   
ATOM    319  C   VAL    39     -14.098   5.386 -16.365  1.00 10.00      A   
ATOM    320  O   VAL    39     -14.620   5.246 -17.474  1.00 10.00      A   
ATOM    321  N   GLY    40     -13.222   6.343 -16.092  1.00 10.00      A   
ATOM    322  HN  GLY    40     -12.838   6.405 -15.187  1.00 10.00      A   
ATOM    323  CA  GLY    40     -12.814   7.288 -17.113  1.00 10.00      A   
ATOM    324  C   GLY    40     -13.559   8.603 -17.017  1.00 10.00      A   
ATOM    325  O   GLY    40     -13.281   9.539 -17.769  1.00 10.00      A   
ATOM    326  N   ASP    41     -14.505   8.678 -16.095  1.00 10.00      A   
ATOM    327  HN  ASP    41     -14.684   7.900 -15.525  1.00 10.00      A   
ATOM    328  CA  ASP    41     -15.288   9.892 -15.910  1.00 10.00      A   
ATOM    329  CB  ASP    41     -16.747   9.566 -15.577  1.00 10.00      A   
ATOM    330  CG  ASP    41     -17.680   9.769 -16.756  1.00 10.00      A   
ATOM    331  OD1 ASP    41     -17.636  10.853 -17.383  1.00 10.00      A   
ATOM    332  OD2 ASP    41     -18.474   8.854 -17.055  1.00 10.00      A   
ATOM    333  C   ASP    41     -14.688  10.768 -14.824  1.00 10.00      A   
ATOM    334  O   ASP    41     -14.019  10.276 -13.913  1.00 10.00      A   
ATOM    335  N   ARG    42     -14.921  12.067 -14.933  1.00 10.00      A   
ATOM    336  HN  ARG    42     -15.459  12.391 -15.684  1.00 10.00      A   
ATOM    337  CA  ARG    42     -14.415  13.024 -13.965  1.00 10.00      A   
ATOM    338  CB  ARG    42     -13.940  14.294 -14.674  1.00 10.00      A   
ATOM    339  CG  ARG    42     -13.403  15.368 -13.741  1.00 10.00      A   
ATOM    340  CD  ARG    42     -13.206  16.681 -14.474  1.00 10.00      A   
ATOM    341  NE  ARG    42     -11.910  16.758 -15.143  1.00 10.00      A   
ATOM    342  HE  ARG    42     -11.489  15.911 -15.413  1.00 10.00      A   
ATOM    343  CZ  ARG    42     -11.280  17.903 -15.397  1.00 10.00      A   
ATOM    344  NH1 ARG    42     -11.833  19.056 -15.039  1.00 10.00      A   
ATOM    345 HH11 ARG    42     -12.761  19.065 -14.561  1.00 10.00      A   
ATOM    346 HH12 ARG    42     -11.346  19.959 -15.232  1.00 10.00      A   
ATOM    347  NH2 ARG    42     -10.102  17.892 -16.011  1.00 10.00      A   
ATOM    348 HH21 ARG    42      -9.604  18.788 -16.212  1.00 10.00      A   
ATOM    349 HH22 ARG    42      -9.668  16.988 -16.296  1.00 10.00      A   
ATOM    350  C   ARG    42     -15.506  13.362 -12.959  1.00 10.00      A   
ATOM    351  O   ARG    42     -16.660  13.588 -13.333  1.00 10.00      A   
ATOM    352  N   VAL    43     -15.142  13.394 -11.687  1.00 10.00      A   
ATOM    353  HN  VAL    43     -14.204  13.212 -11.451  1.00 10.00      A   
ATOM    354  CA  VAL    43     -16.092  13.699 -10.628  1.00 10.00      A   
ATOM    355  CB  VAL    43     -16.484  12.436  -9.830  1.00 10.00      A   
ATOM    356  CG1 VAL    43     -17.397  11.539 -10.652  1.00 10.00      A   
ATOM    357  CG2 VAL    43     -15.242  11.679  -9.378  1.00 10.00      A   
ATOM    358  C   VAL    43     -15.545  14.742  -9.659  1.00 10.00      A   
ATOM    359  O   VAL    43     -14.335  14.980  -9.592  1.00 10.00      A   
ATOM    360  N   ARG    44     -16.448  15.368  -8.923  1.00 10.00      A   
ATOM    361  HN  ARG    44     -17.398  15.141  -9.040  1.00 10.00      A   
ATOM    362  CA  ARG    44     -16.083  16.367  -7.932  1.00 10.00      A   
ATOM    363  CB  ARG    44     -16.803  17.693  -8.203  1.00 10.00      A   
ATOM    364  CG  ARG    44     -16.305  18.444  -9.427  1.00 10.00      A   
ATOM    365  CD  ARG    44     -16.895  19.844  -9.503  1.00 10.00      A   
ATOM    366  NE  ARG    44     -16.327  20.729  -8.487  1.00 10.00      A   
ATOM    367  HE  ARG    44     -16.550  20.535  -7.548  1.00 10.00      A   
ATOM    368  CZ  ARG    44     -15.538  21.771  -8.761  1.00 10.00      A   
ATOM    369  NH1 ARG    44     -15.226  22.060 -10.016  1.00 10.00      A   
ATOM    370 HH11 ARG    44     -14.607  22.875 -10.228  1.00 10.00      A   
ATOM    371 HH12 ARG    44     -15.598  21.480 -10.798  1.00 10.00      A   
ATOM    372  NH2 ARG    44     -15.063  22.523  -7.773  1.00 10.00      A   
ATOM    373 HH21 ARG    44     -15.302  22.307  -6.780  1.00 10.00      A   
ATOM    374 HH22 ARG    44     -14.445  23.342  -7.987  1.00 10.00      A   
ATOM    375  C   ARG    44     -16.472  15.854  -6.557  1.00 10.00      A   
ATOM    376  O   ARG    44     -17.479  15.159  -6.419  1.00 10.00      A   
ATOM    377  N   ILE    45     -15.677  16.178  -5.552  1.00 10.00      A   
ATOM    378  HN  ILE    45     -14.874  16.720  -5.724  1.00 10.00      A   
ATOM    379  CA  ILE    45     -15.966  15.742  -4.196  1.00 10.00      A   
ATOM    380  CB  ILE    45     -14.752  15.901  -3.255  1.00 10.00      A   
ATOM    381  CG1 ILE    45     -13.528  15.183  -3.836  1.00 10.00      A   
ATOM    382  CG2 ILE    45     -15.072  15.365  -1.864  1.00 10.00      A   
ATOM    383  CD1 ILE    45     -13.738  13.706  -4.099  1.00 10.00      A   
ATOM    384  C   ILE    45     -17.174  16.490  -3.641  1.00 10.00      A   
ATOM    385  O   ILE    45     -17.176  17.722  -3.547  1.00 10.00      A   
ATOM    386  N   LYS    46     -18.207  15.733  -3.311  1.00 10.00      A   
ATOM    387  HN  LYS    46     -18.137  14.759  -3.428  1.00 10.00      A   
ATOM    388  CA  LYS    46     -19.438  16.291  -2.777  1.00 10.00      A   
ATOM    389  CB  LYS    46     -20.590  15.308  -3.003  1.00 10.00      A   
ATOM    390  CG  LYS    46     -21.973  15.838  -2.661  1.00 10.00      A   
ATOM    391  CD  LYS    46     -23.037  14.796  -2.976  1.00 10.00      A   
ATOM    392  CE  LYS    46     -24.435  15.302  -2.668  1.00 10.00      A   
ATOM    393  NZ  LYS    46     -25.479  14.311  -3.045  1.00 10.00      A   
ATOM    394  HZ1 LYS    46     -26.425  14.693  -2.841  1.00 10.00      A   
ATOM    395  HZ2 LYS    46     -25.349  13.429  -2.508  1.00 10.00      A   
ATOM    396  HZ3 LYS    46     -25.417  14.093  -4.059  1.00 10.00      A   
ATOM    397  C   LYS    46     -19.283  16.606  -1.295  1.00 10.00      A   
ATOM    398  O   LYS    46     -19.022  15.717  -0.483  1.00 10.00      A   
ATOM    399  N   ASP    47     -19.445  17.873  -0.952  1.00 10.00      A   
ATOM    400  HN  ASP    47     -19.672  18.530  -1.643  1.00 10.00      A   
ATOM    401  CA  ASP    47     -19.316  18.312   0.430  1.00 10.00      A   
ATOM    402  CB  ASP    47     -19.049  19.816   0.516  1.00 10.00      A   
ATOM    403  CG  ASP    47     -18.922  20.291   1.950  1.00 10.00      A   
ATOM    404  OD1 ASP    47     -17.913  19.952   2.605  1.00 10.00      A   
ATOM    405  OD2 ASP    47     -19.825  21.010   2.430  1.00 10.00      A   
ATOM    406  C   ASP    47     -20.554  17.956   1.238  1.00 10.00      A   
ATOM    407  O   ASP    47     -21.608  18.579   1.095  1.00 10.00      A   
ATOM    408  N   LEU    48     -20.424  16.941   2.071  1.00 10.00      A   
ATOM    409  HN  LEU    48     -19.562  16.474   2.127  1.00 10.00      A   
ATOM    410  CA  LEU    48     -21.522  16.499   2.913  1.00 10.00      A   
ATOM    411  CB  LEU    48     -21.802  15.009   2.698  1.00 10.00      A   
ATOM    412  CG  LEU    48     -22.558  14.632   1.424  1.00 10.00      A   
ATOM    413  CD1 LEU    48     -23.090  13.217   1.537  1.00 10.00      A   
ATOM    414  CD2 LEU    48     -23.691  15.609   1.152  1.00 10.00      A   
ATOM    415  C   LEU    48     -21.191  16.762   4.377  1.00 10.00      A   
ATOM    416  O   LEU    48     -20.030  16.988   4.719  1.00 10.00      A   
ATOM    417  N   PRO    49     -22.208  16.771   5.256  1.00 10.00      A   
ATOM    418  CA  PRO    49     -22.009  16.997   6.691  1.00 10.00      A   
ATOM    419  CB  PRO    49     -23.411  16.794   7.279  1.00 10.00      A   
ATOM    420  CG  PRO    49     -24.334  17.087   6.151  1.00 10.00      A   
ATOM    421  CD  PRO    49     -23.633  16.592   4.921  1.00 10.00      A   
ATOM    422  C   PRO    49     -21.034  15.987   7.295  1.00 10.00      A   
ATOM    423  O   PRO    49     -21.275  14.778   7.268  1.00 10.00      A   
ATOM    424  N   ASP    50     -19.934  16.491   7.839  1.00 10.00      A   
ATOM    425  HN  ASP    50     -19.798  17.463   7.827  1.00 10.00      A   
ATOM    426  CA  ASP    50     -18.919  15.637   8.451  1.00 10.00      A   
ATOM    427  CB  ASP    50     -17.502  16.103   8.081  1.00 10.00      A   
ATOM    428  CG  ASP    50     -17.183  17.523   8.512  1.00 10.00      A   
ATOM    429  OD1 ASP    50     -17.235  18.433   7.651  1.00 10.00      A   
ATOM    430  OD2 ASP    50     -16.852  17.740   9.701  1.00 10.00      A   
ATOM    431  C   ASP    50     -19.095  15.581   9.966  1.00 10.00      A   
ATOM    432  O   ASP    50     -18.157  15.295  10.710  1.00 10.00      A   
ATOM    433  N   LEU    51     -20.316  15.841  10.411  1.00 10.00      A   
ATOM    434  HN  LEU    51     -21.027  16.028   9.763  1.00 10.00      A   
ATOM    435  CA  LEU    51     -20.640  15.836  11.830  1.00 10.00      A   
ATOM    436  CB  LEU    51     -21.995  16.512  12.058  1.00 10.00      A   
ATOM    437  CG  LEU    51     -22.554  16.476  13.482  1.00 10.00      A   
ATOM    438  CD1 LEU    51     -21.717  17.335  14.417  1.00 10.00      A   
ATOM    439  CD2 LEU    51     -24.008  16.916  13.494  1.00 10.00      A   
ATOM    440  C   LEU    51     -20.652  14.419  12.395  1.00 10.00      A   
ATOM    441  O   LEU    51     -21.178  13.499  11.765  1.00 10.00      A   
ATOM    442  N   PHE    52     -20.056  14.267  13.578  1.00 10.00      A   
ATOM    443  HN  PHE    52     -19.635  15.049  13.992  1.00 10.00      A   
ATOM    444  CA  PHE    52     -19.978  12.985  14.285  1.00 10.00      A   
ATOM    445  CB  PHE    52     -21.348  12.316  14.434  1.00 10.00      A   
ATOM    446  CG  PHE    52     -22.299  13.067  15.317  1.00 10.00      A   
ATOM    447  CD1 PHE    52     -23.606  13.285  14.920  1.00 10.00      A   
ATOM    448  CD2 PHE    52     -21.884  13.554  16.545  1.00 10.00      A   
ATOM    449  CE1 PHE    52     -24.485  13.974  15.731  1.00 10.00      A   
ATOM    450  CE2 PHE    52     -22.757  14.244  17.361  1.00 10.00      A   
ATOM    451  CZ  PHE    52     -24.060  14.454  16.954  1.00 10.00      A   
ATOM    452  C   PHE    52     -18.963  12.033  13.667  1.00 10.00      A   
ATOM    453  O   PHE    52     -17.910  11.771  14.257  1.00 10.00      A   
ATOM    454  N   TYR    53     -19.274  11.518  12.491  1.00 10.00      A   
ATOM    455  HN  TYR    53     -20.118  11.777  12.058  1.00 10.00      A   
ATOM    456  CA  TYR    53     -18.382  10.594  11.812  1.00 10.00      A   
ATOM    457  CB  TYR    53     -19.043   9.222  11.645  1.00 10.00      A   
ATOM    458  CG  TYR    53     -18.069   8.064  11.546  1.00 10.00      A   
ATOM    459  CD1 TYR    53     -17.584   7.441  12.688  1.00 10.00      A   
ATOM    460  CD2 TYR    53     -17.644   7.587  10.312  1.00 10.00      A   
ATOM    461  CE1 TYR    53     -16.703   6.378  12.604  1.00 10.00      A   
ATOM    462  CE2 TYR    53     -16.762   6.525  10.218  1.00 10.00      A   
ATOM    463  CZ  TYR    53     -16.294   5.924  11.367  1.00 10.00      A   
ATOM    464  OH  TYR    53     -15.422   4.861  11.283  1.00 10.00      A   
ATOM    465  HH  TYR    53     -15.102   4.770  10.372  1.00 10.00      A   
ATOM    466  C   TYR    53     -17.956  11.157  10.465  1.00 10.00      A   
ATOM    467  O   TYR    53     -18.792  11.536   9.641  1.00 10.00      A   
ATOM    468  N   THR    54     -16.653  11.233  10.265  1.00 10.00      A   
ATOM    469  HN  THR    54     -16.044  10.934  10.973  1.00 10.00      A   
ATOM    470  CA  THR    54     -16.092  11.738   9.028  1.00 10.00      A   
ATOM    471  CB  THR    54     -15.864  13.270   9.071  1.00 10.00      A   
ATOM    472  OG1 THR    54     -15.091  13.695   7.937  1.00 10.00      A   
ATOM    473  HG1 THR    54     -14.292  14.136   8.241  1.00 10.00      A   
ATOM    474  CG2 THR    54     -15.170  13.699  10.358  1.00 10.00      A   
ATOM    475  C   THR    54     -14.790  11.009   8.737  1.00 10.00      A   
ATOM    476  O   THR    54     -13.801  11.151   9.461  1.00 10.00      A   
ATOM    477  N   ARG    55     -14.803  10.189   7.707  1.00 10.00      A   
ATOM    478  HN  ARG    55     -15.632  10.076   7.182  1.00 10.00      A   
ATOM    479  CA  ARG    55     -13.622   9.433   7.344  1.00 10.00      A   
ATOM    480  CB  ARG    55     -13.920   7.937   7.360  1.00 10.00      A   
ATOM    481  CG  ARG    55     -13.605   7.271   8.691  1.00 10.00      A   
ATOM    482  CD  ARG    55     -12.392   6.363   8.575  1.00 10.00      A   
ATOM    483  NE  ARG    55     -12.664   5.237   7.692  1.00 10.00      A   
ATOM    484  HE  ARG    55     -13.136   4.459   8.086  1.00 10.00      A   
ATOM    485  CZ  ARG    55     -12.333   5.202   6.404  1.00 10.00      A   
ATOM    486  NH1 ARG    55     -11.704   6.231   5.848  1.00 10.00      A   
ATOM    487 HH11 ARG    55     -11.457   7.068   6.419  1.00 10.00      A   
ATOM    488 HH12 ARG    55     -11.459   6.216   4.825  1.00 10.00      A   
ATOM    489  NH2 ARG    55     -12.636   4.141   5.673  1.00 10.00      A   
ATOM    490 HH21 ARG    55     -12.381   4.116   4.651  1.00 10.00      A   
ATOM    491 HH22 ARG    55     -13.135   3.324   6.114  1.00 10.00      A   
ATOM    492  C   ARG    55     -13.040   9.875   6.009  1.00 10.00      A   
ATOM    493  O   ARG    55     -12.150   9.227   5.464  1.00 10.00      A   
ATOM    494  N   THR    56     -13.535  10.990   5.494  1.00 10.00      A   
ATOM    495  HN  THR    56     -14.248  11.465   5.971  1.00 10.00      A   
ATOM    496  CA  THR    56     -13.052  11.524   4.231  1.00 10.00      A   
ATOM    497  CB  THR    56     -14.174  12.287   3.504  1.00 10.00      A   
ATOM    498  OG1 THR    56     -15.442  11.713   3.859  1.00 10.00      A   
ATOM    499  HG1 THR    56     -15.384  10.749   3.812  1.00 10.00      A   
ATOM    500  CG2 THR    56     -13.991  12.200   1.996  1.00 10.00      A   
ATOM    501  C   THR    56     -11.878  12.470   4.479  1.00 10.00      A   
ATOM    502  O   THR    56     -11.972  13.375   5.311  1.00 10.00      A   
ATOM    503  N   MET    57     -10.770  12.247   3.775  1.00 10.00      A   
ATOM    504  HN  MET    57     -10.751  11.497   3.138  1.00 10.00      A   
ATOM    505  CA  MET    57      -9.581  13.085   3.927  1.00 10.00      A   
ATOM    506  CB  MET    57      -8.444  12.567   3.042  1.00 10.00      A   
ATOM    507  CG  MET    57      -7.129  13.312   3.210  1.00 10.00      A   
ATOM    508  SD  MET    57      -5.890  12.847   1.984  1.00 10.00      A   
ATOM    509  CE  MET    57      -5.653  11.113   2.372  1.00 10.00      A   
ATOM    510  C   MET    57      -9.900  14.541   3.589  1.00 10.00      A   
ATOM    511  O   MET    57     -10.431  14.837   2.516  1.00 10.00      A   
ATOM    512  N   THR    58      -9.573  15.446   4.505  1.00 10.00      A   
ATOM    513  HN  THR    58      -9.144  15.154   5.339  1.00 10.00      A   
ATOM    514  CA  THR    58      -9.842  16.865   4.316  1.00 10.00      A   
ATOM    515  CB  THR    58      -9.565  17.656   5.604  1.00 10.00      A   
ATOM    516  OG1 THR    58      -9.210  16.737   6.648  1.00 10.00      A   
ATOM    517  HG1 THR    58      -9.686  16.971   7.456  1.00 10.00      A   
ATOM    518  CG2 THR    58     -10.808  18.428   6.017  1.00 10.00      A   
ATOM    519  C   THR    58      -9.040  17.457   3.159  1.00 10.00      A   
ATOM    520  O   THR    58      -9.501  18.377   2.486  1.00 10.00      A   
ATOM    521  N   TYR    59      -7.855  16.909   2.912  1.00 10.00      A   
ATOM    522  HN  TYR    59      -7.545  16.171   3.475  1.00 10.00      A   
ATOM    523  CA  TYR    59      -7.001  17.390   1.830  1.00 10.00      A   
ATOM    524  CB  TYR    59      -5.635  16.701   1.866  1.00 10.00      A   
ATOM    525  CG  TYR    59      -4.796  17.039   3.076  1.00 10.00      A   
ATOM    526  CD1 TYR    59      -4.516  16.078   4.038  1.00 10.00      A   
ATOM    527  CD2 TYR    59      -4.275  18.314   3.253  1.00 10.00      A   
ATOM    528  CE1 TYR    59      -3.741  16.375   5.142  1.00 10.00      A   
ATOM    529  CE2 TYR    59      -3.501  18.622   4.356  1.00 10.00      A   
ATOM    530  CZ  TYR    59      -3.235  17.648   5.297  1.00 10.00      A   
ATOM    531  OH  TYR    59      -2.456  17.947   6.395  1.00 10.00      A   
ATOM    532  HH  TYR    59      -2.771  18.768   6.795  1.00 10.00      A   
ATOM    533  C   TYR    59      -7.655  17.175   0.469  1.00 10.00      A   
ATOM    534  O   TYR    59      -7.259  17.780  -0.522  1.00 10.00      A   
ATOM    535  N   THR    60      -8.665  16.316   0.426  1.00 10.00      A   
ATOM    536  HN  THR    60      -8.947  15.866   1.250  1.00 10.00      A   
ATOM    537  CA  THR    60      -9.366  16.026  -0.815  1.00 10.00      A   
ATOM    538  CB  THR    60      -9.614  14.513  -0.946  1.00 10.00      A   
ATOM    539  OG1 THR    60      -8.582  13.807  -0.244  1.00 10.00      A   
ATOM    540  HG1 THR    60      -7.762  14.313  -0.292  1.00 10.00      A   
ATOM    541  CG2 THR    60      -9.593  14.092  -2.406  1.00 10.00      A   
ATOM    542  C   THR    60     -10.704  16.768  -0.894  1.00 10.00      A   
ATOM    543  O   THR    60     -11.448  16.623  -1.863  1.00 10.00      A   
ATOM    544  N   ARG    61     -11.000  17.577   0.118  1.00 10.00      A   
ATOM    545  HN  ARG    61     -10.355  17.689   0.850  1.00 10.00      A   
ATOM    546  CA  ARG    61     -12.252  18.325   0.152  1.00 10.00      A   
ATOM    547  CB  ARG    61     -12.567  18.808   1.571  1.00 10.00      A   
ATOM    548  CG  ARG    61     -12.729  17.690   2.593  1.00 10.00      A   
ATOM    549  CD  ARG    61     -14.021  16.915   2.387  1.00 10.00      A   
ATOM    550  NE  ARG    61     -15.189  17.670   2.840  1.00 10.00      A   
ATOM    551  HE  ARG    61     -15.613  18.276   2.189  1.00 10.00      A   
ATOM    552  CZ  ARG    61     -15.701  17.591   4.069  1.00 10.00      A   
ATOM    553  NH1 ARG    61     -15.152  16.789   4.978  1.00 10.00      A   
ATOM    554 HH11 ARG    61     -14.318  16.211   4.737  1.00 10.00      A   
ATOM    555 HH12 ARG    61     -15.551  16.737   5.939  1.00 10.00      A   
ATOM    556  NH2 ARG    61     -16.768  18.314   4.388  1.00 10.00      A   
ATOM    557 HH21 ARG    61     -17.175  18.259   5.347  1.00 10.00      A   
ATOM    558 HH22 ARG    61     -17.210  18.948   3.671  1.00 10.00      A   
ATOM    559  C   ARG    61     -12.207  19.506  -0.811  1.00 10.00      A   
ATOM    560  O   ARG    61     -11.322  20.357  -0.723  1.00 10.00      A   
ATOM    561  N   GLY    62     -13.161  19.542  -1.731  1.00 10.00      A   
ATOM    562  HN  GLY    62     -13.844  18.836  -1.741  1.00 10.00      A   
ATOM    563  CA  GLY    62     -13.222  20.616  -2.703  1.00 10.00      A   
ATOM    564  C   GLY    62     -12.333  20.362  -3.905  1.00 10.00      A   
ATOM    565  O   GLY    62     -11.970  21.289  -4.625  1.00 10.00      A   
ATOM    566  N   ALA    63     -11.978  19.105  -4.126  1.00 10.00      A   
ATOM    567  HN  ALA    63     -12.300  18.403  -3.525  1.00 10.00      A   
ATOM    568  CA  ALA    63     -11.123  18.745  -5.247  1.00 10.00      A   
ATOM    569  CB  ALA    63      -9.925  17.941  -4.764  1.00 10.00      A   
ATOM    570  C   ALA    63     -11.897  17.965  -6.304  1.00 10.00      A   
ATOM    571  O   ALA    63     -12.990  17.457  -6.044  1.00 10.00      A   
ATOM    572  N   THR    64     -11.332  17.892  -7.498  1.00 10.00      A   
ATOM    573  HN  THR    64     -10.473  18.346  -7.651  1.00 10.00      A   
ATOM    574  CA  THR    64     -11.943  17.163  -8.593  1.00 10.00      A   
ATOM    575  CB  THR    64     -12.551  18.109  -9.658  1.00 10.00      A   
ATOM    576  OG1 THR    64     -13.297  17.360 -10.628  1.00 10.00      A   
ATOM    577  HG1 THR    64     -13.707  16.596 -10.201  1.00 10.00      A   
ATOM    578  CG2 THR    64     -11.475  18.921 -10.365  1.00 10.00      A   
ATOM    579  C   THR    64     -10.908  16.238  -9.229  1.00 10.00      A   
ATOM    580  O   THR    64      -9.730  16.586  -9.332  1.00 10.00      A   
ATOM    581  N   GLY    65     -11.343  15.055  -9.624  1.00 10.00      A   
ATOM    582  HN  GLY    65     -12.293  14.827  -9.518  1.00 10.00      A   
ATOM    583  CA  GLY    65     -10.437  14.104 -10.226  1.00 10.00      A   
ATOM    584  C   GLY    65     -11.140  13.167 -11.178  1.00 10.00      A   
ATOM    585  O   GLY    65     -12.359  13.241 -11.351  1.00 10.00      A   
ATOM    586  N   THR    66     -10.375  12.282 -11.789  1.00 10.00      A   
ATOM    587  HN  THR    66      -9.415  12.262 -11.592  1.00 10.00      A   
ATOM    588  CA  THR    66     -10.918  11.327 -12.733  1.00 10.00      A   
ATOM    589  CB  THR    66     -10.101  11.335 -14.042  1.00 10.00      A   
ATOM    590  OG1 THR    66      -9.881  12.693 -14.460  1.00 10.00      A   
ATOM    591  HG1 THR    66      -9.837  13.266 -13.683  1.00 10.00      A   
ATOM    592  CG2 THR    66     -10.839  10.591 -15.141  1.00 10.00      A   
ATOM    593  C   THR    66     -10.915   9.922 -12.129  1.00 10.00      A   
ATOM    594  O   THR    66      -9.948   9.519 -11.477  1.00 10.00      A   
ATOM    595  N   ILE    67     -12.011   9.198 -12.321  1.00 10.00      A   
ATOM    596  HN  ILE    67     -12.758   9.590 -12.827  1.00 10.00      A   
ATOM    597  CA  ILE    67     -12.135   7.840 -11.813  1.00 10.00      A   
ATOM    598  CB  ILE    67     -13.590   7.340 -11.907  1.00 10.00      A   
ATOM    599  CG1 ILE    67     -14.543   8.370 -11.297  1.00 10.00      A   
ATOM    600  CG2 ILE    67     -13.738   6.000 -11.205  1.00 10.00      A   
ATOM    601  CD1 ILE    67     -16.007   8.069 -11.529  1.00 10.00      A   
ATOM    602  C   ILE    67     -11.240   6.919 -12.626  1.00 10.00      A   
ATOM    603  O   ILE    67     -11.531   6.624 -13.787  1.00 10.00      A   
ATOM    604  N   VAL    68     -10.146   6.482 -12.023  1.00 10.00      A   
ATOM    605  HN  VAL    68      -9.971   6.748 -11.096  1.00 10.00      A   
ATOM    606  CA  VAL    68      -9.205   5.613 -12.707  1.00 10.00      A   
ATOM    607  CB  VAL    68      -7.803   5.627 -12.060  1.00 10.00      A   
ATOM    608  CG1 VAL    68      -7.200   7.020 -12.131  1.00 10.00      A   
ATOM    609  CG2 VAL    68      -7.849   5.129 -10.624  1.00 10.00      A   
ATOM    610  C   VAL    68      -9.721   4.185 -12.807  1.00 10.00      A   
ATOM    611  O   VAL    68      -9.348   3.458 -13.728  1.00 10.00      A   
ATOM    612  N   ARG    69     -10.579   3.787 -11.865  1.00 10.00      A   
ATOM    613  HN  ARG    69     -10.841   4.415 -11.152  1.00 10.00      A   
ATOM    614  CA  ARG    69     -11.137   2.439 -11.862  1.00 10.00      A   
ATOM    615  CB  ARG    69     -10.029   1.404 -11.625  1.00 10.00      A   
ATOM    616  CG  ARG    69      -9.967   0.318 -12.684  1.00 10.00      A   
ATOM    617  CD  ARG    69      -9.369  -0.962 -12.132  1.00 10.00      A   
ATOM    618  NE  ARG    69     -10.279  -1.633 -11.205  1.00 10.00      A   
ATOM    619  HE  ARG    69     -10.633  -1.102 -10.454  1.00 10.00      A   
ATOM    620  CZ  ARG    69     -10.649  -2.906 -11.321  1.00 10.00      A   
ATOM    621  NH1 ARG    69     -10.191  -3.640 -12.328  1.00 10.00      A   
ATOM    622 HH11 ARG    69      -9.541  -3.219 -13.027  1.00 10.00      A   
ATOM    623 HH12 ARG    69     -10.480  -4.640 -12.429  1.00 10.00      A   
ATOM    624  NH2 ARG    69     -11.489  -3.431 -10.439  1.00 10.00      A   
ATOM    625 HH21 ARG    69     -11.862  -2.843  -9.659  1.00 10.00      A   
ATOM    626 HH22 ARG    69     -11.784  -4.432 -10.516  1.00 10.00      A   
ATOM    627  C   ARG    69     -12.200   2.284 -10.778  1.00 10.00      A   
ATOM    628  O   ARG    69     -12.370   3.156  -9.925  1.00 10.00      A   
ATOM    629  N   LEU    70     -12.923   1.173 -10.834  1.00 10.00      A   
ATOM    630  HN  LEU    70     -12.764   0.536 -11.564  1.00 10.00      A   
ATOM    631  CA  LEU    70     -13.945   0.865  -9.845  1.00 10.00      A   
ATOM    632  CB  LEU    70     -15.259   0.461 -10.526  1.00 10.00      A   
ATOM    633  CG  LEU    70     -16.360   1.525 -10.581  1.00 10.00      A   
ATOM    634  CD1 LEU    70     -15.912   2.731 -11.390  1.00 10.00      A   
ATOM    635  CD2 LEU    70     -17.637   0.938 -11.161  1.00 10.00      A   
ATOM    636  C   LEU    70     -13.437  -0.273  -8.966  1.00 10.00      A   
ATOM    637  O   LEU    70     -12.600  -1.067  -9.401  1.00 10.00      A   
ATOM    638  N   VAL    71     -13.913  -0.351  -7.732  1.00 10.00      A   
ATOM    639  HN  VAL    71     -14.564   0.313  -7.417  1.00 10.00      A   
ATOM    640  CA  VAL    71     -13.466  -1.409  -6.833  1.00 10.00      A   
ATOM    641  CB  VAL    71     -12.790  -0.882  -5.547  1.00 10.00      A   
ATOM    642  CG1 VAL    71     -11.278  -0.898  -5.710  1.00 10.00      A   
ATOM    643  CG2 VAL    71     -13.271   0.522  -5.209  1.00 10.00      A   
ATOM    644  C   VAL    71     -14.559  -2.417  -6.492  1.00 10.00      A   
ATOM    645  O   VAL    71     -14.581  -3.521  -7.040  1.00 10.00      A   
ATOM    646  N   TYR    72     -15.466  -2.041  -5.598  1.00 10.00      A   
ATOM    647  HN  TYR    72     -15.426  -1.135  -5.217  1.00 10.00      A   
ATOM    648  CA  TYR    72     -16.530  -2.943  -5.177  1.00 10.00      A   
ATOM    649  CB  TYR    72     -15.966  -3.972  -4.184  1.00 10.00      A   
ATOM    650  CG  TYR    72     -15.204  -3.360  -3.021  1.00 10.00      A   
ATOM    651  CD1 TYR    72     -15.866  -2.925  -1.881  1.00 10.00      A   
ATOM    652  CD2 TYR    72     -13.823  -3.209  -3.071  1.00 10.00      A   
ATOM    653  CE1 TYR    72     -15.179  -2.360  -0.826  1.00 10.00      A   
ATOM    654  CE2 TYR    72     -13.127  -2.647  -2.017  1.00 10.00      A   
ATOM    655  CZ  TYR    72     -13.811  -2.222  -0.899  1.00 10.00      A   
ATOM    656  OH  TYR    72     -13.128  -1.651   0.149  1.00 10.00      A   
ATOM    657  HH  TYR    72     -12.726  -0.810  -0.151  1.00 10.00      A   
ATOM    658  C   TYR    72     -17.677  -2.183  -4.521  1.00 10.00      A   
ATOM    659  O   TYR    72     -17.706  -0.952  -4.530  1.00 10.00      A   
ATOM    660  N   GLU    73     -18.619  -2.937  -3.967  1.00 10.00      A   
ATOM    661  HN  GLU    73     -18.541  -3.909  -4.023  1.00 10.00      A   
ATOM    662  CA  GLU    73     -19.765  -2.370  -3.271  1.00 10.00      A   
ATOM    663  CB  GLU    73     -21.052  -3.102  -3.667  1.00 10.00      A   
ATOM    664  CG  GLU    73     -21.479  -2.880  -5.110  1.00 10.00      A   
ATOM    665  CD  GLU    73     -22.592  -3.814  -5.544  1.00 10.00      A   
ATOM    666  OE1 GLU    73     -23.730  -3.674  -5.047  1.00 10.00      A   
ATOM    667  OE2 GLU    73     -22.333  -4.700  -6.385  1.00 10.00      A   
ATOM    668  C   GLU    73     -19.537  -2.497  -1.770  1.00 10.00      A   
ATOM    669  O   GLU    73     -19.094  -3.544  -1.289  1.00 10.00      A   
ATOM    670  N   SER    74     -19.818  -1.437  -1.037  1.00 10.00      A   
ATOM    671  HN  SER    74     -20.170  -0.625  -1.474  1.00 10.00      A   
ATOM    672  CA  SER    74     -19.623  -1.437   0.402  1.00 10.00      A   
ATOM    673  CB  SER    74     -18.130  -1.233   0.710  1.00 10.00      A   
ATOM    674  OG  SER    74     -17.868  -1.203   2.105  1.00 10.00      A   
ATOM    675  HG  SER    74     -17.892  -2.104   2.457  1.00 10.00      A   
ATOM    676  C   SER    74     -20.450  -0.330   1.043  1.00 10.00      A   
ATOM    677  O   SER    74     -20.717   0.693   0.410  1.00 10.00      A   
ATOM    678  N   PRO    75     -20.921  -0.538   2.283  1.00 10.00      A   
ATOM    679  CA  PRO    75     -21.696   0.471   3.004  1.00 10.00      A   
ATOM    680  CB  PRO    75     -22.203  -0.274   4.251  1.00 10.00      A   
ATOM    681  CG  PRO    75     -21.956  -1.720   3.976  1.00 10.00      A   
ATOM    682  CD  PRO    75     -20.766  -1.770   3.068  1.00 10.00      A   
ATOM    683  C   PRO    75     -20.806   1.638   3.427  1.00 10.00      A   
ATOM    684  O   PRO    75     -19.616   1.454   3.708  1.00 10.00      A   
ATOM    685  N   ALA    76     -21.378   2.835   3.459  1.00 10.00      A   
ATOM    686  HN  ALA    76     -22.322   2.921   3.208  1.00 10.00      A   
ATOM    687  CA  ALA    76     -20.639   4.026   3.859  1.00 10.00      A   
ATOM    688  CB  ALA    76     -21.496   5.267   3.659  1.00 10.00      A   
ATOM    689  C   ALA    76     -20.213   3.904   5.317  1.00 10.00      A   
ATOM    690  O   ALA    76     -21.047   3.641   6.188  1.00 10.00      A   
ATOM    691  N   ALA    77     -18.920   4.095   5.573  1.00 10.00      A   
ATOM    692  HN  ALA    77     -18.319   4.316   4.831  1.00 10.00      A   
ATOM    693  CA  ALA    77     -18.364   3.986   6.923  1.00 10.00      A   
ATOM    694  CB  ALA    77     -16.882   4.326   6.922  1.00 10.00      A   
ATOM    695  C   ALA    77     -19.108   4.849   7.936  1.00 10.00      A   
ATOM    696  O   ALA    77     -19.303   4.442   9.085  1.00 10.00      A   
ATOM    697  N   GLU    78     -19.535   6.029   7.499  1.00 10.00      A   
ATOM    698  HN  GLU    78     -19.334   6.293   6.569  1.00 10.00      A   
ATOM    699  CA  GLU    78     -20.259   6.971   8.350  1.00 10.00      A   
ATOM    700  CB  GLU    78     -20.578   8.254   7.576  1.00 10.00      A   
ATOM    701  CG  GLU    78     -19.386   9.178   7.350  1.00 10.00      A   
ATOM    702  CD  GLU    78     -18.399   8.655   6.323  1.00 10.00      A   
ATOM    703  OE1 GLU    78     -18.766   7.750   5.542  1.00 10.00      A   
ATOM    704  OE2 GLU    78     -17.253   9.156   6.288  1.00 10.00      A   
ATOM    705  C   GLU    78     -21.540   6.376   8.933  1.00 10.00      A   
ATOM    706  O   GLU    78     -22.082   6.896   9.905  1.00 10.00      A   
ATOM    707  N   ASP    79     -22.026   5.299   8.333  1.00 10.00      A   
ATOM    708  HN  ASP    79     -21.553   4.934   7.555  1.00 10.00      A   
ATOM    709  CA  ASP    79     -23.240   4.639   8.805  1.00 10.00      A   
ATOM    710  CB  ASP    79     -24.340   4.692   7.739  1.00 10.00      A   
ATOM    711  CG  ASP    79     -25.303   5.848   7.930  1.00 10.00      A   
ATOM    712  OD1 ASP    79     -26.304   5.682   8.662  1.00 10.00      A   
ATOM    713  OD2 ASP    79     -25.079   6.924   7.329  1.00 10.00      A   
ATOM    714  C   ASP    79     -22.951   3.189   9.178  1.00 10.00      A   
ATOM    715  O   ASP    79     -23.553   2.635  10.101  1.00 10.00      A   
ATOM    716  N   GLU    80     -22.012   2.588   8.456  1.00 10.00      A   
ATOM    717  HN  GLU    80     -21.563   3.098   7.744  1.00 10.00      A   
ATOM    718  CA  GLU    80     -21.617   1.200   8.675  1.00 10.00      A   
ATOM    719  CB  GLU    80     -20.522   0.815   7.676  1.00 10.00      A   
ATOM    720  CG  GLU    80     -20.038  -0.621   7.784  1.00 10.00      A   
ATOM    721  CD  GLU    80     -18.834  -0.894   6.906  1.00 10.00      A   
ATOM    722  OE1 GLU    80     -18.700  -2.037   6.419  1.00 10.00      A   
ATOM    723  OE2 GLU    80     -18.015   0.033   6.700  1.00 10.00      A   
ATOM    724  C   GLU    80     -21.132   0.974  10.105  1.00 10.00      A   
ATOM    725  O   GLU    80     -21.496  -0.013  10.746  1.00 10.00      A   
ATOM    726  N   ALA    81     -20.336   1.911  10.611  1.00 10.00      A   
ATOM    727  HN  ALA    81     -20.092   2.683  10.055  1.00 10.00      A   
ATOM    728  CA  ALA    81     -19.794   1.812  11.963  1.00 10.00      A   
ATOM    729  CB  ALA    81     -18.756   2.897  12.204  1.00 10.00      A   
ATOM    730  C   ALA    81     -20.886   1.869  13.031  1.00 10.00      A   
ATOM    731  O   ALA    81     -20.665   1.472  14.176  1.00 10.00      A   
ATOM    732  N   PHE    82     -22.062   2.357  12.655  1.00 10.00      A   
ATOM    733  HN  PHE    82     -22.185   2.646  11.725  1.00 10.00      A   
ATOM    734  CA  PHE    82     -23.176   2.467  13.588  1.00 10.00      A   
ATOM    735  CB  PHE    82     -23.988   3.735  13.323  1.00 10.00      A   
ATOM    736  CG  PHE    82     -23.234   5.012  13.580  1.00 10.00      A   
ATOM    737  CD1 PHE    82     -23.389   6.103  12.743  1.00 10.00      A   
ATOM    738  CD2 PHE    82     -22.375   5.123  14.660  1.00 10.00      A   
ATOM    739  CE1 PHE    82     -22.700   7.278  12.979  1.00 10.00      A   
ATOM    740  CE2 PHE    82     -21.683   6.294  14.901  1.00 10.00      A   
ATOM    741  CZ  PHE    82     -21.846   7.374  14.060  1.00 10.00      A   
ATOM    742  C   PHE    82     -24.076   1.239  13.531  1.00 10.00      A   
ATOM    743  O   PHE    82     -24.986   1.088  14.350  1.00 10.00      A   
ATOM    744  N   GLY    83     -23.822   0.365  12.562  1.00 10.00      A   
ATOM    745  HN  GLY    83     -23.086   0.536  11.935  1.00 10.00      A   
ATOM    746  CA  GLY    83     -24.613  -0.839  12.431  1.00 10.00      A   
ATOM    747  C   GLY    83     -25.548  -0.805  11.241  1.00 10.00      A   
ATOM    748  O   GLY    83     -26.422  -1.660  11.114  1.00 10.00      A   
ATOM    749  N   ASN    84     -25.367   0.175  10.362  1.00 10.00      A   
ATOM    750  HN  ASN    84     -24.651   0.832  10.510  1.00 10.00      A   
ATOM    751  CA  ASN    84     -26.214   0.295   9.177  1.00 10.00      A   
ATOM    752  CB  ASN    84     -26.355   1.760   8.752  1.00 10.00      A   
ATOM    753  CG  ASN    84     -27.436   1.997   7.703  1.00 10.00      A   
ATOM    754  OD1 ASN    84     -27.780   1.116   6.907  1.00 10.00      A   
ATOM    755  ND2 ASN    84     -27.972   3.208   7.687  1.00 10.00      A   
ATOM    756 HD21 ASN    84     -27.644   3.867   8.340  1.00 10.00      A   
ATOM    757 HD22 ASN    84     -28.673   3.399   7.028  1.00 10.00      A   
ATOM    758  C   ASN    84     -25.655  -0.539   8.029  1.00 10.00      A   
ATOM    759  O   ASN    84     -24.834  -0.063   7.242  1.00 10.00      A   
ATOM    760  N   GLU    85     -26.090  -1.789   7.948  1.00 10.00      A   
ATOM    761  HN  GLU    85     -26.729  -2.117   8.619  1.00 10.00      A   
ATOM    762  CA  GLU    85     -25.638  -2.690   6.895  1.00 10.00      A   
ATOM    763  CB  GLU    85     -25.309  -4.072   7.470  1.00 10.00      A   
ATOM    764  CG  GLU    85     -24.235  -4.067   8.548  1.00 10.00      A   
ATOM    765  CD  GLU    85     -23.964  -5.451   9.100  1.00 10.00      A   
ATOM    766  OE1 GLU    85     -24.935  -6.140   9.482  1.00 10.00      A   
ATOM    767  OE2 GLU    85     -22.781  -5.860   9.155  1.00 10.00      A   
ATOM    768  C   GLU    85     -26.697  -2.814   5.805  1.00 10.00      A   
ATOM    769  O   GLU    85     -26.560  -3.600   4.866  1.00 10.00      A   
ATOM    770  N   GLU    86     -27.754  -2.026   5.936  1.00 10.00      A   
ATOM    771  HN  GLU    86     -27.805  -1.422   6.709  1.00 10.00      A   
ATOM    772  CA  GLU    86     -28.846  -2.041   4.975  1.00 10.00      A   
ATOM    773  CB  GLU    86     -30.174  -1.749   5.673  1.00 10.00      A   
ATOM    774  CG  GLU    86     -30.624  -2.834   6.639  1.00 10.00      A   
ATOM    775  CD  GLU    86     -31.808  -2.403   7.481  1.00 10.00      A   
ATOM    776  OE1 GLU    86     -32.963  -2.622   7.050  1.00 10.00      A   
ATOM    777  OE2 GLU    86     -31.592  -1.845   8.581  1.00 10.00      A   
ATOM    778  C   GLU    86     -28.611  -1.041   3.844  1.00 10.00      A   
ATOM    779  O   GLU    86     -29.300  -1.074   2.826  1.00 10.00      A   
ATOM    780  N   ASN    87     -27.638  -0.155   4.019  1.00 10.00      A   
ATOM    781  HN  ASN    87     -27.116  -0.172   4.850  1.00 10.00      A   
ATOM    782  CA  ASN    87     -27.326   0.844   3.003  1.00 10.00      A   
ATOM    783  CB  ASN    87     -27.366   2.257   3.596  1.00 10.00      A   
ATOM    784  CG  ASN    87     -28.782   2.767   3.789  1.00 10.00      A   
ATOM    785  OD1 ASN    87     -29.343   3.431   2.911  1.00 10.00      A   
ATOM    786  ND2 ASN    87     -29.371   2.459   4.934  1.00 10.00      A   
ATOM    787 HD21 ASN    87     -28.866   1.925   5.590  1.00 10.00      A   
ATOM    788 HD22 ASN    87     -30.294   2.768   5.081  1.00 10.00      A   
ATOM    789  C   ASN    87     -25.963   0.572   2.380  1.00 10.00      A   
ATOM    790  O   ASN    87     -24.932   0.892   2.967  1.00 10.00      A   
ATOM    791  N   VAL    88     -25.963  -0.038   1.204  1.00 10.00      A   
ATOM    792  HN  VAL    88     -26.820  -0.284   0.790  1.00 10.00      A   
ATOM    793  CA  VAL    88     -24.724  -0.357   0.505  1.00 10.00      A   
ATOM    794  CB  VAL    88     -24.636  -1.874   0.227  1.00 10.00      A   
ATOM    795  CG1 VAL    88     -23.308  -2.246  -0.414  1.00 10.00      A   
ATOM    796  CG2 VAL    88     -24.854  -2.667   1.507  1.00 10.00      A   
ATOM    797  C   VAL    88     -24.661   0.397  -0.822  1.00 10.00      A   
ATOM    798  O   VAL    88     -25.687   0.591  -1.475  1.00 10.00      A   
ATOM    799  N   GLU    89     -23.465   0.836  -1.209  1.00 10.00      A   
ATOM    800  HN  GLU    89     -22.683   0.669  -0.639  1.00 10.00      A   
ATOM    801  CA  GLU    89     -23.286   1.555  -2.462  1.00 10.00      A   
ATOM    802  CB  GLU    89     -23.472   3.058  -2.276  1.00 10.00      A   
ATOM    803  CG  GLU    89     -22.678   3.661  -1.135  1.00 10.00      A   
ATOM    804  CD  GLU    89     -22.941   5.141  -0.996  1.00 10.00      A   
ATOM    805  OE1 GLU    89     -22.021   5.938  -1.276  1.00 10.00      A   
ATOM    806  OE2 GLU    89     -24.081   5.516  -0.631  1.00 10.00      A   
ATOM    807  C   GLU    89     -21.939   1.238  -3.103  1.00 10.00      A   
ATOM    808  O   GLU    89     -21.141   0.485  -2.548  1.00 10.00      A   
ATOM    809  N   TRP    90     -21.699   1.811  -4.272  1.00 10.00      A   
ATOM    810  HN  TRP    90     -22.374   2.411  -4.656  1.00 10.00      A   
ATOM    811  CA  TRP    90     -20.464   1.578  -5.005  1.00 10.00      A   
ATOM    812  CB  TRP    90     -20.682   1.804  -6.502  1.00 10.00      A   
ATOM    813  CG  TRP    90     -21.162   0.598  -7.247  1.00 10.00      A   
ATOM    814  CD1 TRP    90     -22.455   0.265  -7.522  1.00 10.00      A   
ATOM    815  CD2 TRP    90     -20.352  -0.433  -7.822  1.00 10.00      A   
ATOM    816  NE1 TRP    90     -22.501  -0.908  -8.233  1.00 10.00      A   
ATOM    817  HE1 TRP    90     -23.322  -1.355  -8.547  1.00 10.00      A   
ATOM    818  CE2 TRP    90     -21.222  -1.358  -8.429  1.00 10.00      A   
ATOM    819  CE3 TRP    90     -18.974  -0.664  -7.882  1.00 10.00      A   
ATOM    820  CZ2 TRP    90     -20.761  -2.495  -9.088  1.00 10.00      A   
ATOM    821  CZ3 TRP    90     -18.517  -1.793  -8.535  1.00 10.00      A   
ATOM    822  CH2 TRP    90     -19.408  -2.694  -9.130  1.00 10.00      A   
ATOM    823  C   TRP    90     -19.328   2.474  -4.529  1.00 10.00      A   
ATOM    824  O   TRP    90     -19.535   3.639  -4.179  1.00 10.00      A   
ATOM    825  N   PHE    91     -18.127   1.914  -4.520  1.00 10.00      A   
ATOM    826  HN  PHE    91     -18.042   0.968  -4.777  1.00 10.00      A   
ATOM    827  CA  PHE    91     -16.931   2.645  -4.138  1.00 10.00      A   
ATOM    828  CB  PHE    91     -16.134   1.864  -3.092  1.00 10.00      A   
ATOM    829  CG  PHE    91     -16.475   2.225  -1.675  1.00 10.00      A   
ATOM    830  CD1 PHE    91     -17.719   1.930  -1.144  1.00 10.00      A   
ATOM    831  CD2 PHE    91     -15.542   2.857  -0.871  1.00 10.00      A   
ATOM    832  CE1 PHE    91     -18.026   2.264   0.161  1.00 10.00      A   
ATOM    833  CE2 PHE    91     -15.842   3.194   0.433  1.00 10.00      A   
ATOM    834  CZ  PHE    91     -17.086   2.896   0.951  1.00 10.00      A   
ATOM    835  C   PHE    91     -16.084   2.884  -5.381  1.00 10.00      A   
ATOM    836  O   PHE    91     -15.939   1.990  -6.221  1.00 10.00      A   
ATOM    837  N   TYR    92     -15.536   4.082  -5.512  1.00 10.00      A   
ATOM    838  HN  TYR    92     -15.666   4.755  -4.809  1.00 10.00      A   
ATOM    839  CA  TYR    92     -14.736   4.422  -6.678  1.00 10.00      A   
ATOM    840  CB  TYR    92     -15.345   5.621  -7.410  1.00 10.00      A   
ATOM    841  CG  TYR    92     -16.767   5.434  -7.896  1.00 10.00      A   
ATOM    842  CD1 TYR    92     -17.835   5.401  -7.007  1.00 10.00      A   
ATOM    843  CD2 TYR    92     -17.042   5.304  -9.250  1.00 10.00      A   
ATOM    844  CE1 TYR    92     -19.131   5.248  -7.451  1.00 10.00      A   
ATOM    845  CE2 TYR    92     -18.336   5.149  -9.703  1.00 10.00      A   
ATOM    846  CZ  TYR    92     -19.376   5.120  -8.799  1.00 10.00      A   
ATOM    847  OH  TYR    92     -20.667   4.976  -9.249  1.00 10.00      A   
ATOM    848  HH  TYR    92     -21.278   4.972  -8.490  1.00 10.00      A   
ATOM    849  C   TYR    92     -13.295   4.744  -6.302  1.00 10.00      A   
ATOM    850  O   TYR    92     -13.032   5.356  -5.265  1.00 10.00      A   
ATOM    851  N   SER    93     -12.371   4.330  -7.160  1.00 10.00      A   
ATOM    852  HN  SER    93     -12.649   3.837  -7.959  1.00 10.00      A   
ATOM    853  CA  SER    93     -10.956   4.583  -6.954  1.00 10.00      A   
ATOM    854  CB  SER    93     -10.142   3.408  -7.497  1.00 10.00      A   
ATOM    855  OG  SER    93     -10.790   2.177  -7.221  1.00 10.00      A   
ATOM    856  HG  SER    93     -10.561   1.894  -6.327  1.00 10.00      A   
ATOM    857  C   SER    93     -10.573   5.864  -7.685  1.00 10.00      A   
ATOM    858  O   SER    93     -10.498   5.892  -8.917  1.00 10.00      A   
ATOM    859  N   ILE    94     -10.355   6.927  -6.931  1.00 10.00      A   
ATOM    860  HN  ILE    94     -10.419   6.847  -5.953  1.00 10.00      A   
ATOM    861  CA  ILE    94     -10.004   8.207  -7.522  1.00 10.00      A   
ATOM    862  CB  ILE    94     -10.891   9.358  -7.008  1.00 10.00      A   
ATOM    863  CG1 ILE    94     -11.968   8.843  -6.047  1.00 10.00      A   
ATOM    864  CG2 ILE    94     -11.513  10.110  -8.179  1.00 10.00      A   
ATOM    865  CD1 ILE    94     -12.794   9.940  -5.414  1.00 10.00      A   
ATOM    866  C   ILE    94      -8.548   8.555  -7.271  1.00 10.00      A   
ATOM    867  O   ILE    94      -8.026   8.342  -6.174  1.00 10.00      A   
ATOM    868  N   VAL    95      -7.901   9.085  -8.299  1.00 10.00      A   
ATOM    869  HN  VAL    95      -8.379   9.216  -9.146  1.00 10.00      A   
ATOM    870  CA  VAL    95      -6.509   9.488  -8.211  1.00 10.00      A   
ATOM    871  CB  VAL    95      -5.633   8.756  -9.253  1.00 10.00      A   
ATOM    872  CG1 VAL    95      -4.257   9.397  -9.362  1.00 10.00      A   
ATOM    873  CG2 VAL    95      -5.497   7.285  -8.889  1.00 10.00      A   
ATOM    874  C   VAL    95      -6.401  10.995  -8.400  1.00 10.00      A   
ATOM    875  O   VAL    95      -6.926  11.549  -9.369  1.00 10.00      A   
ATOM    876  N   PHE    96      -5.736  11.651  -7.466  1.00 10.00      A   
ATOM    877  HN  PHE    96      -5.330  11.147  -6.724  1.00 10.00      A   
ATOM    878  CA  PHE    96      -5.567  13.092  -7.514  1.00 10.00      A   
ATOM    879  CB  PHE    96      -6.207  13.738  -6.280  1.00 10.00      A   
ATOM    880  CG  PHE    96      -7.685  13.500  -6.150  1.00 10.00      A   
ATOM    881  CD1 PHE    96      -8.167  12.366  -5.517  1.00 10.00      A   
ATOM    882  CD2 PHE    96      -8.592  14.412  -6.658  1.00 10.00      A   
ATOM    883  CE1 PHE    96      -9.526  12.147  -5.396  1.00 10.00      A   
ATOM    884  CE2 PHE    96      -9.953  14.199  -6.540  1.00 10.00      A   
ATOM    885  CZ  PHE    96     -10.421  13.065  -5.909  1.00 10.00      A   
ATOM    886  C   PHE    96      -4.088  13.445  -7.558  1.00 10.00      A   
ATOM    887  O   PHE    96      -3.256  12.722  -7.002  1.00 10.00      A   
ATOM    888  N   ALA    97      -3.763  14.550  -8.218  1.00 10.00      A   
ATOM    889  HN  ALA    97      -4.472  15.079  -8.646  1.00 10.00      A   
ATOM    890  CA  ALA    97      -2.381  14.995  -8.317  1.00 10.00      A   
ATOM    891  CB  ALA    97      -2.219  15.996  -9.450  1.00 10.00      A   
ATOM    892  C   ALA    97      -1.938  15.600  -6.990  1.00 10.00      A   
ATOM    893  O   ALA    97      -2.693  16.333  -6.354  1.00 10.00      A   
ATOM    894  N   GLN    98      -0.715  15.293  -6.579  1.00 10.00      A   
ATOM    895  HN  GLN    98      -0.154  14.714  -7.140  1.00 10.00      A   
ATOM    896  CA  GLN    98      -0.181  15.791  -5.316  1.00 10.00      A   
ATOM    897  CB  GLN    98       1.235  15.254  -5.091  1.00 10.00      A   
ATOM    898  CG  GLN    98       1.733  15.383  -3.660  1.00 10.00      A   
ATOM    899  CD  GLN    98       0.828  14.694  -2.655  1.00 10.00      A   
ATOM    900  OE1 GLN    98       0.167  13.705  -2.965  1.00 10.00      A   
ATOM    901  NE2 GLN    98       0.793  15.214  -1.440  1.00 10.00      A   
ATOM    902 HE21 GLN    98       1.348  16.006  -1.258  1.00 10.00      A   
ATOM    903 HE22 GLN    98       0.219  14.791  -0.771  1.00 10.00      A   
ATOM    904  C   GLN    98      -0.196  17.318  -5.263  1.00 10.00      A   
ATOM    905  O   GLN    98      -0.452  17.908  -4.215  1.00 10.00      A   
ATOM    906  N   LYS    99       0.047  17.949  -6.408  1.00 10.00      A   
ATOM    907  HN  LYS    99       0.219  17.422  -7.213  1.00 10.00      A   
ATOM    908  CA  LYS    99       0.068  19.406  -6.494  1.00 10.00      A   
ATOM    909  CB  LYS    99       0.833  19.876  -7.739  1.00 10.00      A   
ATOM    910  CG  LYS    99       0.353  19.271  -9.050  1.00 10.00      A   
ATOM    911  CD  LYS    99      -0.711  20.133  -9.708  1.00 10.00      A   
ATOM    912  CE  LYS    99      -1.233  19.489 -10.979  1.00 10.00      A   
ATOM    913  NZ  LYS    99      -2.473  20.148 -11.460  1.00 10.00      A   
ATOM    914  HZ1 LYS    99      -2.884  19.605 -12.245  1.00 10.00      A   
ATOM    915  HZ2 LYS    99      -2.260  21.110 -11.792  1.00 10.00      A   
ATOM    916  HZ3 LYS    99      -3.175  20.207 -10.683  1.00 10.00      A   
ATOM    917  C   LYS    99      -1.338  20.010  -6.449  1.00 10.00      A   
ATOM    918  O   LYS    99      -1.497  21.219  -6.280  1.00 10.00      A   
ATOM    919  N   ASP   100      -2.355  19.165  -6.595  1.00 10.00      A   
ATOM    920  HN  ASP   100      -2.172  18.210  -6.714  1.00 10.00      A   
ATOM    921  CA  ASP   100      -3.741  19.625  -6.561  1.00 10.00      A   
ATOM    922  CB  ASP   100      -4.647  18.730  -7.414  1.00 10.00      A   
ATOM    923  CG  ASP   100      -4.544  19.000  -8.903  1.00 10.00      A   
ATOM    924  OD1 ASP   100      -4.058  20.082  -9.291  1.00 10.00      A   
ATOM    925  OD2 ASP   100      -4.954  18.127  -9.696  1.00 10.00      A   
ATOM    926  C   ASP   100      -4.243  19.637  -5.127  1.00 10.00      A   
ATOM    927  O   ASP   100      -5.043  20.490  -4.738  1.00 10.00      A   
ATOM    928  N   LEU   101      -3.761  18.685  -4.343  1.00 10.00      A   
ATOM    929  HN  LEU   101      -3.130  18.032  -4.716  1.00 10.00      A   
ATOM    930  CA  LEU   101      -4.147  18.582  -2.944  1.00 10.00      A   
ATOM    931  CB  LEU   101      -3.979  17.147  -2.450  1.00 10.00      A   
ATOM    932  CG  LEU   101      -4.590  16.054  -3.326  1.00 10.00      A   
ATOM    933  CD1 LEU   101      -4.084  14.689  -2.896  1.00 10.00      A   
ATOM    934  CD2 LEU   101      -6.109  16.104  -3.273  1.00 10.00      A   
ATOM    935  C   LEU   101      -3.304  19.521  -2.094  1.00 10.00      A   
ATOM    936  O   LEU   101      -3.803  20.148  -1.158  1.00 10.00      A   
ATOM    937  N   TRP   102      -2.024  19.612  -2.430  1.00 10.00      A   
ATOM    938  HN  TRP   102      -1.688  19.083  -3.187  1.00 10.00      A   
ATOM    939  CA  TRP   102      -1.100  20.473  -1.715  1.00 10.00      A   
ATOM    940  CB  TRP   102       0.081  19.648  -1.197  1.00 10.00      A   
ATOM    941  CG  TRP   102       0.857  20.313  -0.103  1.00 10.00      A   
ATOM    942  CD1 TRP   102       2.185  20.618  -0.113  1.00 10.00      A   
ATOM    943  CD2 TRP   102       0.352  20.752   1.166  1.00 10.00      A   
ATOM    944  NE1 TRP   102       2.543  21.218   1.067  1.00 10.00      A   
ATOM    945  HE1 TRP   102       3.448  21.529   1.298  1.00 10.00      A   
ATOM    946  CE2 TRP   102       1.436  21.313   1.871  1.00 10.00      A   
ATOM    947  CE3 TRP   102      -0.908  20.726   1.775  1.00 10.00      A   
ATOM    948  CZ2 TRP   102       1.298  21.842   3.151  1.00 10.00      A   
ATOM    949  CZ3 TRP   102      -1.039  21.252   3.046  1.00 10.00      A   
ATOM    950  CH2 TRP   102       0.057  21.803   3.719  1.00 10.00      A   
ATOM    951  C   TRP   102      -0.609  21.579  -2.646  1.00 10.00      A   
ATOM    952  O   TRP   102       0.147  21.322  -3.587  1.00 10.00      A   
ATOM    953  N   PRO   103      -1.029  22.828  -2.390  1.00 10.00      A   
ATOM    954  CA  PRO   103      -0.656  23.982  -3.218  1.00 10.00      A   
ATOM    955  CB  PRO   103      -1.605  25.081  -2.736  1.00 10.00      A   
ATOM    956  CG  PRO   103      -1.899  24.720  -1.322  1.00 10.00      A   
ATOM    957  CD  PRO   103      -1.911  23.216  -1.274  1.00 10.00      A   
ATOM    958  C   PRO   103       0.797  24.421  -3.035  1.00 10.00      A   
ATOM    959  O   PRO   103       1.238  25.399  -3.636  1.00 10.00      A   
ATOM    960  N   GLU   104       1.538  23.703  -2.206  1.00 10.00      A   
ATOM    961  HN  GLU   104       1.140  22.931  -1.753  1.00 10.00      A   
ATOM    962  CA  GLU   104       2.934  24.034  -1.962  1.00 10.00      A   
ATOM    963  CB  GLU   104       3.213  24.169  -0.463  1.00 10.00      A   
ATOM    964  CG  GLU   104       2.355  25.200   0.251  1.00 10.00      A   
ATOM    965  CD  GLU   104       2.965  25.646   1.565  1.00 10.00      A   
ATOM    966  OE1 GLU   104       2.969  24.848   2.529  1.00 10.00      A   
ATOM    967  OE2 GLU   104       3.444  26.800   1.639  1.00 10.00      A   
ATOM    968  C   GLU   104       3.853  22.981  -2.571  1.00 10.00      A   
ATOM    969  O   GLU   104       5.043  22.921  -2.252  1.00 10.00      A   
ATOM    970  N   TYR   105       3.299  22.155  -3.446  1.00 10.00      A   
ATOM    971  HN  TYR   105       2.350  22.264  -3.676  1.00 10.00      A   
ATOM    972  CA  TYR   105       4.069  21.099  -4.087  1.00 10.00      A   
ATOM    973  CB  TYR   105       3.162  19.929  -4.467  1.00 10.00      A   
ATOM    974  CG  TYR   105       3.903  18.626  -4.651  1.00 10.00      A   
ATOM    975  CD1 TYR   105       4.480  17.977  -3.567  1.00 10.00      A   
ATOM    976  CD2 TYR   105       4.026  18.044  -5.904  1.00 10.00      A   
ATOM    977  CE1 TYR   105       5.160  16.786  -3.727  1.00 10.00      A   
ATOM    978  CE2 TYR   105       4.705  16.852  -6.073  1.00 10.00      A   
ATOM    979  CZ  TYR   105       5.270  16.227  -4.981  1.00 10.00      A   
ATOM    980  OH  TYR   105       5.945  15.041  -5.146  1.00 10.00      A   
ATOM    981  HH  TYR   105       5.377  14.303  -4.856  1.00 10.00      A   
ATOM    982  C   TYR   105       4.802  21.628  -5.317  1.00 10.00      A   
ATOM    983  O   TYR   105       4.302  22.510  -6.019  1.00 10.00      A   
ATOM    984  N   SER   106       5.986  21.087  -5.569  1.00 10.00      A   
ATOM    985  HN  SER   106       6.324  20.381  -4.978  1.00 10.00      A   
ATOM    986  CA  SER   106       6.790  21.504  -6.705  1.00 10.00      A   
ATOM    987  CB  SER   106       8.264  21.151  -6.481  1.00 10.00      A   
ATOM    988  OG  SER   106       9.100  21.769  -7.446  1.00 10.00      A   
ATOM    989  HG  SER   106       9.066  22.729  -7.330  1.00 10.00      A   
ATOM    990  C   SER   106       6.277  20.875  -7.996  1.00 10.00      A   
ATOM    991  O   SER   106       5.704  19.783  -7.984  1.00 10.00      A   
ATOM    992  N   ASP   107       6.493  21.563  -9.107  1.00 10.00      A   
ATOM    993  HN  ASP   107       6.973  22.418  -9.055  1.00 10.00      A   
ATOM    994  CA  ASP   107       6.047  21.080 -10.410  1.00 10.00      A   
ATOM    995  CB  ASP   107       5.818  22.244 -11.375  1.00 10.00      A   
ATOM    996  CG  ASP   107       4.383  22.730 -11.374  1.00 10.00      A   
ATOM    997  OD1 ASP   107       3.572  22.192 -12.158  1.00 10.00      A   
ATOM    998  OD2 ASP   107       4.058  23.654 -10.589  1.00 10.00      A   
ATOM    999  C   ASP   107       7.040  20.089 -10.999  1.00 10.00      A   
ATOM   1000  O   ASP   107       6.813  19.532 -12.071  1.00 10.00      A   
ATOM   1001  N   THR   108       8.140  19.869 -10.291  1.00 10.00      A   
ATOM   1002  HN  THR   108       8.265  20.344  -9.444  1.00 10.00      A   
ATOM   1003  CA  THR   108       9.167  18.937 -10.742  1.00 10.00      A   
ATOM   1004  CB  THR   108      10.434  19.046  -9.878  1.00 10.00      A   
ATOM   1005  OG1 THR   108      10.064  19.411  -8.541  1.00 10.00      A   
ATOM   1006  HG1 THR   108      10.037  20.375  -8.465  1.00 10.00      A   
ATOM   1007  CG2 THR   108      11.368  20.104 -10.446  1.00 10.00      A   
ATOM   1008  C   THR   108       8.644  17.501 -10.713  1.00 10.00      A   
ATOM   1009  O   THR   108       9.043  16.662 -11.523  1.00 10.00      A   
ATOM   1010  N   PHE   109       7.744  17.231  -9.778  1.00 10.00      A   
ATOM   1011  HN  PHE   109       7.466  17.947  -9.166  1.00 10.00      A   
ATOM   1012  CA  PHE   109       7.148  15.910  -9.643  1.00 10.00      A   
ATOM   1013  CB  PHE   109       7.328  15.364  -8.221  1.00 10.00      A   
ATOM   1014  CG  PHE   109       8.628  14.639  -8.004  1.00 10.00      A   
ATOM   1015  CD1 PHE   109       9.745  15.316  -7.545  1.00 10.00      A   
ATOM   1016  CD2 PHE   109       8.731  13.280  -8.255  1.00 10.00      A   
ATOM   1017  CE1 PHE   109      10.941  14.654  -7.343  1.00 10.00      A   
ATOM   1018  CE2 PHE   109       9.926  12.611  -8.055  1.00 10.00      A   
ATOM   1019  CZ  PHE   109      11.033  13.300  -7.597  1.00 10.00      A   
ATOM   1020  C   PHE   109       5.671  15.956 -10.015  1.00 10.00      A   
ATOM   1021  O   PHE   109       4.793  15.905  -9.153  1.00 10.00      A   
ATOM   1022  N   ALA   110       5.404  16.063 -11.306  1.00 10.00      A   
ATOM   1023  HN  ALA   110       6.145  16.099 -11.946  1.00 10.00      A   
ATOM   1024  CA  ALA   110       4.036  16.130 -11.802  1.00 10.00      A   
ATOM   1025  CB  ALA   110       4.002  16.845 -13.142  1.00 10.00      A   
ATOM   1026  C   ALA   110       3.428  14.736 -11.926  1.00 10.00      A   
ATOM   1027  O   ALA   110       2.240  14.585 -12.216  1.00 10.00      A   
ATOM   1028  N   ASN   111       4.248  13.722 -11.699  1.00 10.00      A   
ATOM   1029  HN  ASN   111       5.184  13.908 -11.470  1.00 10.00      A   
ATOM   1030  CA  ASN   111       3.793  12.340 -11.790  1.00 10.00      A   
ATOM   1031  CB  ASN   111       4.877  11.451 -12.402  1.00 10.00      A   
ATOM   1032  CG  ASN   111       5.121  11.754 -13.866  1.00 10.00      A   
ATOM   1033  OD1 ASN   111       4.219  12.179 -14.586  1.00 10.00      A   
ATOM   1034  ND2 ASN   111       6.344  11.534 -14.318  1.00 10.00      A   
ATOM   1035 HD21 ASN   111       7.016  11.193 -13.692  1.00 10.00      A   
ATOM   1036 HD22 ASN   111       6.529  11.724 -15.262  1.00 10.00      A   
ATOM   1037  C   ASN   111       3.370  11.799 -10.431  1.00 10.00      A   
ATOM   1038  O   ASN   111       2.749  10.738 -10.343  1.00 10.00      A   
ATOM   1039  N   ASP   112       3.709  12.531  -9.374  1.00 10.00      A   
ATOM   1040  HN  ASP   112       4.188  13.373  -9.512  1.00 10.00      A   
ATOM   1041  CA  ASP   112       3.358  12.129  -8.015  1.00 10.00      A   
ATOM   1042  CB  ASP   112       4.144  12.958  -6.994  1.00 10.00      A   
ATOM   1043  CG  ASP   112       4.387  12.242  -5.673  1.00 10.00      A   
ATOM   1044  OD1 ASP   112       4.640  11.015  -5.686  1.00 10.00      A   
ATOM   1045  OD2 ASP   112       4.358  12.912  -4.616  1.00 10.00      A   
ATOM   1046  C   ASP   112       1.859  12.308  -7.811  1.00 10.00      A   
ATOM   1047  O   ASP   112       1.339  13.425  -7.880  1.00 10.00      A   
ATOM   1048  N   THR   113       1.164  11.206  -7.581  1.00 10.00      A   
ATOM   1049  HN  THR   113       1.633  10.350  -7.508  1.00 10.00      A   
ATOM   1050  CA  THR   113      -0.276  11.240  -7.404  1.00 10.00      A   
ATOM   1051  CB  THR   113      -0.986  10.715  -8.669  1.00 10.00      A   
ATOM   1052  OG1 THR   113      -0.183   9.695  -9.283  1.00 10.00      A   
ATOM   1053  HG1 THR   113       0.738   9.819  -9.027  1.00 10.00      A   
ATOM   1054  CG2 THR   113      -1.210  11.842  -9.667  1.00 10.00      A   
ATOM   1055  C   THR   113      -0.714  10.406  -6.204  1.00 10.00      A   
ATOM   1056  O   THR   113       0.007   9.511  -5.753  1.00 10.00      A   
ATOM   1057  N   LEU   114      -1.898  10.705  -5.693  1.00 10.00      A   
ATOM   1058  HN  LEU   114      -2.423  11.435  -6.097  1.00 10.00      A   
ATOM   1059  CA  LEU   114      -2.450   9.986  -4.558  1.00 10.00      A   
ATOM   1060  CB  LEU   114      -2.747  10.954  -3.410  1.00 10.00      A   
ATOM   1061  CG  LEU   114      -2.959  10.326  -2.030  1.00 10.00      A   
ATOM   1062  CD1 LEU   114      -1.674   9.680  -1.532  1.00 10.00      A   
ATOM   1063  CD2 LEU   114      -3.458  11.369  -1.040  1.00 10.00      A   
ATOM   1064  C   LEU   114      -3.721   9.259  -4.979  1.00 10.00      A   
ATOM   1065  O   LEU   114      -4.441   9.722  -5.863  1.00 10.00      A   
ATOM   1066  N   GLU   115      -3.983   8.122  -4.358  1.00 10.00      A   
ATOM   1067  HN  GLU   115      -3.375   7.810  -3.659  1.00 10.00      A   
ATOM   1068  CA  GLU   115      -5.162   7.326  -4.672  1.00 10.00      A   
ATOM   1069  CB  GLU   115      -4.723   5.964  -5.217  1.00 10.00      A   
ATOM   1070  CG  GLU   115      -5.827   5.104  -5.816  1.00 10.00      A   
ATOM   1071  CD  GLU   115      -5.272   3.883  -6.528  1.00 10.00      A   
ATOM   1072  OE1 GLU   115      -6.066   3.024  -6.970  1.00 10.00      A   
ATOM   1073  OE2 GLU   115      -4.031   3.778  -6.657  1.00 10.00      A   
ATOM   1074  C   GLU   115      -5.996   7.141  -3.414  1.00 10.00      A   
ATOM   1075  O   GLU   115      -5.455   6.865  -2.343  1.00 10.00      A   
ATOM   1076  N   THR   116      -7.299   7.316  -3.539  1.00 10.00      A   
ATOM   1077  HN  THR   116      -7.673   7.545  -4.417  1.00 10.00      A   
ATOM   1078  CA  THR   116      -8.189   7.172  -2.405  1.00 10.00      A   
ATOM   1079  CB  THR   116      -8.526   8.544  -1.781  1.00 10.00      A   
ATOM   1080  OG1 THR   116      -9.095   8.373  -0.476  1.00 10.00      A   
ATOM   1081  HG1 THR   116      -8.624   8.941   0.148  1.00 10.00      A   
ATOM   1082  CG2 THR   116      -9.483   9.336  -2.663  1.00 10.00      A   
ATOM   1083  C   THR   116      -9.465   6.428  -2.801  1.00 10.00      A   
ATOM   1084  O   THR   116      -9.810   6.343  -3.985  1.00 10.00      A   
ATOM   1085  N   GLU   117     -10.153   5.893  -1.804  1.00 10.00      A   
ATOM   1086  HN  GLU   117      -9.830   6.016  -0.887  1.00 10.00      A   
ATOM   1087  CA  GLU   117     -11.377   5.146  -2.026  1.00 10.00      A   
ATOM   1088  CB  GLU   117     -11.259   3.752  -1.403  1.00 10.00      A   
ATOM   1089  CG  GLU   117     -12.300   2.768  -1.901  1.00 10.00      A   
ATOM   1090  CD  GLU   117     -11.855   1.327  -1.773  1.00 10.00      A   
ATOM   1091  OE1 GLU   117     -12.279   0.647  -0.815  1.00 10.00      A   
ATOM   1092  OE2 GLU   117     -11.084   0.865  -2.643  1.00 10.00      A   
ATOM   1093  C   GLU   117     -12.575   5.902  -1.456  1.00 10.00      A   
ATOM   1094  O   GLU   117     -12.809   5.910  -0.246  1.00 10.00      A   
ATOM   1095  N   ILE   118     -13.328   6.542  -2.335  1.00 10.00      A   
ATOM   1096  HN  ILE   118     -13.110   6.477  -3.290  1.00 10.00      A   
ATOM   1097  CA  ILE   118     -14.487   7.317  -1.924  1.00 10.00      A   
ATOM   1098  CB  ILE   118     -14.319   8.816  -2.276  1.00 10.00      A   
ATOM   1099  CG1 ILE   118     -13.166   9.424  -1.468  1.00 10.00      A   
ATOM   1100  CG2 ILE   118     -15.608   9.592  -2.039  1.00 10.00      A   
ATOM   1101  CD1 ILE   118     -12.900  10.884  -1.765  1.00 10.00      A   
ATOM   1102  C   ILE   118     -15.759   6.765  -2.560  1.00 10.00      A   
ATOM   1103  O   ILE   118     -15.797   6.501  -3.764  1.00 10.00      A   
ATOM   1104  N   PRO   119     -16.803   6.552  -1.742  1.00 10.00      A   
ATOM   1105  CA  PRO   119     -18.091   6.037  -2.216  1.00 10.00      A   
ATOM   1106  CB  PRO   119     -18.802   5.648  -0.921  1.00 10.00      A   
ATOM   1107  CG  PRO   119     -18.237   6.569   0.103  1.00 10.00      A   
ATOM   1108  CD  PRO   119     -16.801   6.782  -0.283  1.00 10.00      A   
ATOM   1109  C   PRO   119     -18.898   7.102  -2.958  1.00 10.00      A   
ATOM   1110  O   PRO   119     -18.522   8.279  -2.983  1.00 10.00      A   
ATOM   1111  N   GLU   120     -20.012   6.683  -3.541  1.00 10.00      A   
ATOM   1112  HN  GLU   120     -20.258   5.733  -3.461  1.00 10.00      A   
ATOM   1113  CA  GLU   120     -20.888   7.574  -4.301  1.00 10.00      A   
ATOM   1114  CB  GLU   120     -22.042   6.767  -4.884  1.00 10.00      A   
ATOM   1115  CG  GLU   120     -22.117   6.772  -6.396  1.00 10.00      A   
ATOM   1116  CD  GLU   120     -23.136   5.781  -6.905  1.00 10.00      A   
ATOM   1117  OE1 GLU   120     -22.748   4.851  -7.644  1.00 10.00      A   
ATOM   1118  OE2 GLU   120     -24.329   5.923  -6.559  1.00 10.00      A   
ATOM   1119  C   GLU   120     -21.451   8.701  -3.435  1.00 10.00      A   
ATOM   1120  O   GLU   120     -21.769   9.785  -3.937  1.00 10.00      A   
ATOM   1121  N   ARG   121     -21.583   8.426  -2.144  1.00 10.00      A   
ATOM   1122  HN  ARG   121     -21.340   7.521  -1.827  1.00 10.00      A   
ATOM   1123  CA  ARG   121     -22.106   9.382  -1.174  1.00 10.00      A   
ATOM   1124  CB  ARG   121     -22.026   8.784   0.237  1.00 10.00      A   
ATOM   1125  CG  ARG   121     -22.728   9.586   1.322  1.00 10.00      A   
ATOM   1126  CD  ARG   121     -22.972   8.733   2.561  1.00 10.00      A   
ATOM   1127  NE  ARG   121     -22.950   9.519   3.801  1.00 10.00      A   
ATOM   1128  HE  ARG   121     -22.554  10.416   3.758  1.00 10.00      A   
ATOM   1129  CZ  ARG   121     -23.427   9.089   4.969  1.00 10.00      A   
ATOM   1130  NH1 ARG   121     -23.978   7.884   5.069  1.00 10.00      A   
ATOM   1131 HH11 ARG   121     -24.043   7.263   4.234  1.00 10.00      A   
ATOM   1132 HH12 ARG   121     -24.352   7.547   5.994  1.00 10.00      A   
ATOM   1133  NH2 ARG   121     -23.341   9.869   6.039  1.00 10.00      A   
ATOM   1134 HH21 ARG   121     -23.710   9.548   6.958  1.00 10.00      A   
ATOM   1135 HH22 ARG   121     -22.894  10.814   5.962  1.00 10.00      A   
ATOM   1136  C   ARG   121     -21.385  10.729  -1.228  1.00 10.00      A   
ATOM   1137  O   ARG   121     -22.009  11.774  -1.057  1.00 10.00      A   
ATOM   1138  N   TYR   122     -20.087  10.709  -1.495  1.00 10.00      A   
ATOM   1139  HN  TYR   122     -19.647   9.851  -1.680  1.00 10.00      A   
ATOM   1140  CA  TYR   122     -19.302  11.940  -1.546  1.00 10.00      A   
ATOM   1141  CB  TYR   122     -18.084  11.844  -0.623  1.00 10.00      A   
ATOM   1142  CG  TYR   122     -18.411  11.851   0.851  1.00 10.00      A   
ATOM   1143  CD1 TYR   122     -18.621  10.664   1.538  1.00 10.00      A   
ATOM   1144  CD2 TYR   122     -18.503  13.043   1.558  1.00 10.00      A   
ATOM   1145  CE1 TYR   122     -18.915  10.662   2.885  1.00 10.00      A   
ATOM   1146  CE2 TYR   122     -18.796  13.050   2.908  1.00 10.00      A   
ATOM   1147  CZ  TYR   122     -19.001  11.856   3.565  1.00 10.00      A   
ATOM   1148  OH  TYR   122     -19.293  11.853   4.908  1.00 10.00      A   
ATOM   1149  HH  TYR   122     -18.638  11.318   5.374  1.00 10.00      A   
ATOM   1150  C   TYR   122     -18.843  12.265  -2.964  1.00 10.00      A   
ATOM   1151  O   TYR   122     -17.829  12.932  -3.153  1.00 10.00      A   
ATOM   1152  N   LEU   123     -19.594  11.819  -3.958  1.00 10.00      A   
ATOM   1153  HN  LEU   123     -20.409  11.310  -3.761  1.00 10.00      A   
ATOM   1154  CA  LEU   123     -19.225  12.074  -5.345  1.00 10.00      A   
ATOM   1155  CB  LEU   123     -18.854  10.774  -6.059  1.00 10.00      A   
ATOM   1156  CG  LEU   123     -17.564  10.094  -5.597  1.00 10.00      A   
ATOM   1157  CD1 LEU   123     -17.360   8.785  -6.340  1.00 10.00      A   
ATOM   1158  CD2 LEU   123     -16.369  11.015  -5.786  1.00 10.00      A   
ATOM   1159  C   LEU   123     -20.310  12.811  -6.119  1.00 10.00      A   
ATOM   1160  O   LEU   123     -21.497  12.484  -6.024  1.00 10.00      A   
ATOM   1161  N   GLU   124     -19.887  13.816  -6.874  1.00 10.00      A   
ATOM   1162  HN  GLU   124     -18.929  14.039  -6.878  1.00 10.00      A   
ATOM   1163  CA  GLU   124     -20.788  14.606  -7.696  1.00 10.00      A   
ATOM   1164  CB  GLU   124     -20.895  16.034  -7.166  1.00 10.00      A   
ATOM   1165  CG  GLU   124     -22.238  16.359  -6.533  1.00 10.00      A   
ATOM   1166  CD  GLU   124     -23.404  16.071  -7.456  1.00 10.00      A   
ATOM   1167  OE1 GLU   124     -24.490  15.709  -6.952  1.00 10.00      A   
ATOM   1168  OE2 GLU   124     -23.247  16.199  -8.688  1.00 10.00      A   
ATOM   1169  C   GLU   124     -20.301  14.615  -9.139  1.00 10.00      A   
ATOM   1170  O   GLU   124     -19.127  14.354  -9.405  1.00 10.00      A   
ATOM   1171  N   LYS   125     -21.196  14.932 -10.061  1.00 10.00      A   
ATOM   1172  HN  LYS   125     -22.106  15.181  -9.777  1.00 10.00      A   
ATOM   1173  CA  LYS   125     -20.862  14.952 -11.480  1.00 10.00      A   
ATOM   1174  CB  LYS   125     -22.133  14.839 -12.328  1.00 10.00      A   
ATOM   1175  CG  LYS   125     -21.889  14.801 -13.830  1.00 10.00      A   
ATOM   1176  CD  LYS   125     -20.994  13.636 -14.226  1.00 10.00      A   
ATOM   1177  CE  LYS   125     -20.904  13.492 -15.738  1.00 10.00      A   
ATOM   1178  NZ  LYS   125     -20.424  14.733 -16.403  1.00 10.00      A   
ATOM   1179  HZ1 LYS   125     -19.886  14.490 -17.261  1.00 10.00      A   
ATOM   1180  HZ2 LYS   125     -19.804  15.278 -15.761  1.00 10.00      A   
ATOM   1181  HZ3 LYS   125     -21.230  15.331 -16.674  1.00 10.00      A   
ATOM   1182  C   LYS   125     -20.077  16.205 -11.857  1.00 10.00      A   
ATOM   1183  O   LYS   125     -20.492  17.326 -11.554  1.00 10.00      A   
ATOM   1184  N   ALA   126     -18.943  16.005 -12.515  1.00 10.00      A   
ATOM   1185  HN  ALA   126     -18.669  15.086 -12.728  1.00 10.00      A   
ATOM   1186  CB  ALA   126     -16.678  16.917 -12.453  1.00 10.00      A   
ATOM   1187  CA  ALA   126     -18.101  17.106 -12.951  1.00 10.00      A   
ATOM   1188  C   ALA   126     -18.115  17.183 -14.465  1.00 10.00      A   
ATOM   1189  O   ALA   126     -17.588  18.168 -15.022  1.00 10.00      A   
ATOM   1190  OXT ALA   126     -18.655  16.247 -15.095  1.00 10.00      A   
ATOM   1191  CB  VAL    24      39.743  -4.187   2.243  1.00 10.00      B   
ATOM   1192  CG1 VAL    24      39.858  -4.767   3.646  1.00 10.00      B   
ATOM   1193  CG2 VAL    24      40.285  -2.765   2.202  1.00 10.00      B   
ATOM   1194  C   VAL    24      40.278  -4.532  -0.180  1.00 10.00      B   
ATOM   1195  O   VAL    24      41.242  -4.104  -0.815  1.00 10.00      B   
ATOM   1196  N   VAL    24      41.912  -5.201   1.526  1.00 10.00      B   
ATOM   1197  HT1 VAL    24      42.049  -5.644   2.454  1.00 10.00      B   
ATOM   1198  HT2 VAL    24      42.349  -4.261   1.533  1.00 10.00      B   
ATOM   1199  HT3 VAL    24      42.381  -5.781   0.806  1.00 10.00      B   
ATOM   1200  CA  VAL    24      40.470  -5.089   1.222  1.00 10.00      B   
ATOM   1201  N   SER    25      39.043  -4.537  -0.655  1.00 10.00      B   
ATOM   1202  HN  SER    25      38.309  -4.881  -0.091  1.00 10.00      B   
ATOM   1203  CA  SER    25      38.740  -4.033  -1.982  1.00 10.00      B   
ATOM   1204  CB  SER    25      37.404  -4.601  -2.474  1.00 10.00      B   
ATOM   1205  OG  SER    25      36.365  -4.387  -1.528  1.00 10.00      B   
ATOM   1206  HG  SER    25      36.609  -4.795  -0.678  1.00 10.00      B   
ATOM   1207  C   SER    25      38.707  -2.507  -1.990  1.00 10.00      B   
ATOM   1208  O   SER    25      38.565  -1.874  -0.939  1.00 10.00      B   
ATOM   1209  N   ASP    26      38.828  -1.925  -3.180  1.00 10.00      B   
ATOM   1210  HN  ASP    26      38.937  -2.489  -3.977  1.00 10.00      B   
ATOM   1211  CA  ASP    26      38.807  -0.473  -3.336  1.00 10.00      B   
ATOM   1212  CB  ASP    26      38.960  -0.081  -4.810  1.00 10.00      B   
ATOM   1213  CG  ASP    26      40.350  -0.338  -5.355  1.00 10.00      B   
ATOM   1214  OD1 ASP    26      41.089   0.638  -5.602  1.00 10.00      B   
ATOM   1215  OD2 ASP    26      40.711  -1.521  -5.547  1.00 10.00      B   
ATOM   1216  C   ASP    26      37.512   0.105  -2.779  1.00 10.00      B   
ATOM   1217  O   ASP    26      37.500   1.199  -2.214  1.00 10.00      B   
ATOM   1218  N   PHE    27      36.429  -0.655  -2.924  1.00 10.00      B   
ATOM   1219  HN  PHE    27      36.515  -1.524  -3.368  1.00 10.00      B   
ATOM   1220  CA  PHE    27      35.122  -0.234  -2.438  1.00 10.00      B   
ATOM   1221  CB  PHE    27      34.043  -1.248  -2.831  1.00 10.00      B   
ATOM   1222  CG  PHE    27      32.649  -0.837  -2.446  1.00 10.00      B   
ATOM   1223  CD1 PHE    27      31.989   0.159  -3.146  1.00 10.00      B   
ATOM   1224  CD2 PHE    27      32.001  -1.445  -1.383  1.00 10.00      B   
ATOM   1225  CE1 PHE    27      30.709   0.544  -2.795  1.00 10.00      B   
ATOM   1226  CE2 PHE    27      30.720  -1.067  -1.026  1.00 10.00      B   
ATOM   1227  CZ  PHE    27      30.073  -0.070  -1.733  1.00 10.00      B   
ATOM   1228  C   PHE    27      35.145  -0.042  -0.926  1.00 10.00      B   
ATOM   1229  O   PHE    27      34.644   0.956  -0.417  1.00 10.00      B   
ATOM   1230  N   GLU    28      35.749  -0.994  -0.218  1.00 10.00      B   
ATOM   1231  HN  GLU    28      36.151  -1.758  -0.687  1.00 10.00      B   
ATOM   1232  CA  GLU    28      35.843  -0.926   1.237  1.00 10.00      B   
ATOM   1233  CB  GLU    28      36.437  -2.218   1.795  1.00 10.00      B   
ATOM   1234  CG  GLU    28      35.549  -3.435   1.611  1.00 10.00      B   
ATOM   1235  CD  GLU    28      36.280  -4.731   1.881  1.00 10.00      B   
ATOM   1236  OE1 GLU    28      36.930  -5.255   0.946  1.00 10.00      B   
ATOM   1237  OE2 GLU    28      36.205  -5.236   3.023  1.00 10.00      B   
ATOM   1238  C   GLU    28      36.686   0.268   1.669  1.00 10.00      B   
ATOM   1239  O   GLU    28      36.397   0.910   2.682  1.00 10.00      B   
ATOM   1240  N   ILE    29      37.728   0.558   0.892  1.00 10.00      B   
ATOM   1241  HN  ILE    29      37.910  -0.003   0.108  1.00 10.00      B   
ATOM   1242  CA  ILE    29      38.604   1.685   1.178  1.00 10.00      B   
ATOM   1243  CB  ILE    29      39.832   1.716   0.240  1.00 10.00      B   
ATOM   1244  CG1 ILE    29      40.587   0.384   0.300  1.00 10.00      B   
ATOM   1245  CG2 ILE    29      40.755   2.869   0.611  1.00 10.00      B   
ATOM   1246  CD1 ILE    29      41.669   0.245  -0.749  1.00 10.00      B   
ATOM   1247  C   ILE    29      37.822   2.986   1.028  1.00 10.00      B   
ATOM   1248  O   ILE    29      37.857   3.846   1.906  1.00 10.00      B   
ATOM   1249  N   LEU    30      37.102   3.113  -0.083  1.00 10.00      B   
ATOM   1250  HN  LEU    30      37.118   2.391  -0.752  1.00 10.00      B   
ATOM   1251  CA  LEU    30      36.299   4.302  -0.340  1.00 10.00      B   
ATOM   1252  CB  LEU    30      35.693   4.251  -1.746  1.00 10.00      B   
ATOM   1253  CG  LEU    30      36.679   4.398  -2.904  1.00 10.00      B   
ATOM   1254  CD1 LEU    30      35.968   4.216  -4.234  1.00 10.00      B   
ATOM   1255  CD2 LEU    30      37.374   5.748  -2.847  1.00 10.00      B   
ATOM   1256  C   LEU    30      35.198   4.440   0.704  1.00 10.00      B   
ATOM   1257  O   LEU    30      34.932   5.536   1.197  1.00 10.00      B   
ATOM   1258  N   GLU    31      34.581   3.311   1.048  1.00 10.00      B   
ATOM   1259  HN  GLU    31      34.851   2.469   0.616  1.00 10.00      B   
ATOM   1260  CA  GLU    31      33.511   3.275   2.038  1.00 10.00      B   
ATOM   1261  CB  GLU    31      33.065   1.825   2.255  1.00 10.00      B   
ATOM   1262  CG  GLU    31      31.885   1.654   3.195  1.00 10.00      B   
ATOM   1263  CD  GLU    31      31.969   0.367   3.990  1.00 10.00      B   
ATOM   1264  OE1 GLU    31      31.224  -0.582   3.680  1.00 10.00      B   
ATOM   1265  OE2 GLU    31      32.785   0.306   4.936  1.00 10.00      B   
ATOM   1266  C   GLU    31      33.981   3.884   3.359  1.00 10.00      B   
ATOM   1267  O   GLU    31      33.293   4.718   3.958  1.00 10.00      B   
ATOM   1268  N   MET    32      35.170   3.478   3.792  1.00 10.00      B   
ATOM   1269  HN  MET    32      35.676   2.831   3.252  1.00 10.00      B   
ATOM   1270  CA  MET    32      35.746   3.971   5.038  1.00 10.00      B   
ATOM   1271  CB  MET    32      36.895   3.071   5.505  1.00 10.00      B   
ATOM   1272  CG  MET    32      37.468   3.443   6.864  1.00 10.00      B   
ATOM   1273  SD  MET    32      38.450   2.114   7.589  1.00 10.00      B   
ATOM   1274  CE  MET    32      38.880   2.838   9.168  1.00 10.00      B   
ATOM   1275  C   MET    32      36.220   5.412   4.889  1.00 10.00      B   
ATOM   1276  O   MET    32      36.025   6.232   5.786  1.00 10.00      B   
ATOM   1277  N   ALA    33      36.826   5.714   3.745  1.00 10.00      B   
ATOM   1278  HN  ALA    33      36.943   5.011   3.067  1.00 10.00      B   
ATOM   1279  CA  ALA    33      37.331   7.056   3.469  1.00 10.00      B   
ATOM   1280  CB  ALA    33      37.997   7.110   2.103  1.00 10.00      B   
ATOM   1281  C   ALA    33      36.222   8.100   3.567  1.00 10.00      B   
ATOM   1282  O   ALA    33      36.404   9.150   4.183  1.00 10.00      B   
ATOM   1283  N   VAL    34      35.071   7.798   2.971  1.00 10.00      B   
ATOM   1284  HN  VAL    34      34.993   6.944   2.490  1.00 10.00      B   
ATOM   1285  CA  VAL    34      33.929   8.708   2.998  1.00 10.00      B   
ATOM   1286  CB  VAL    34      32.718   8.148   2.215  1.00 10.00      B   
ATOM   1287  CG1 VAL    34      31.508   9.063   2.353  1.00 10.00      B   
ATOM   1288  CG2 VAL    34      33.072   7.966   0.750  1.00 10.00      B   
ATOM   1289  C   VAL    34      33.514   9.016   4.438  1.00 10.00      B   
ATOM   1290  O   VAL    34      33.255  10.169   4.779  1.00 10.00      B   
ATOM   1291  N   ARG    35      33.476   7.982   5.277  1.00 10.00      B   
ATOM   1292  HN  ARG    35      33.710   7.090   4.946  1.00 10.00      B   
ATOM   1293  CA  ARG    35      33.099   8.147   6.679  1.00 10.00      B   
ATOM   1294  CB  ARG    35      33.034   6.796   7.394  1.00 10.00      B   
ATOM   1295  CG  ARG    35      31.871   5.917   6.969  1.00 10.00      B   
ATOM   1296  CD  ARG    35      31.703   4.731   7.911  1.00 10.00      B   
ATOM   1297  NE  ARG    35      32.922   3.932   8.009  1.00 10.00      B   
ATOM   1298  HE  ARG    35      33.623   4.254   8.623  1.00 10.00      B   
ATOM   1299  CZ  ARG    35      33.137   2.808   7.330  1.00 10.00      B   
ATOM   1300  NH1 ARG    35      32.215   2.345   6.499  1.00 10.00      B   
ATOM   1301 HH11 ARG    35      32.388   1.460   5.958  1.00 10.00      B   
ATOM   1302 HH12 ARG    35      31.316   2.852   6.377  1.00 10.00      B   
ATOM   1303  NH2 ARG    35      34.277   2.142   7.487  1.00 10.00      B   
ATOM   1304 HH21 ARG    35      34.451   1.258   6.957  1.00 10.00      B   
ATOM   1305 HH22 ARG    35      35.006   2.503   8.148  1.00 10.00      B   
ATOM   1306  C   ARG    35      34.080   9.064   7.397  1.00 10.00      B   
ATOM   1307  O   ARG    35      33.676  10.000   8.087  1.00 10.00      B   
ATOM   1308  N   GLU    36      35.370   8.795   7.213  1.00 10.00      B   
ATOM   1309  HN  GLU    36      35.621   8.033   6.646  1.00 10.00      B   
ATOM   1310  CA  GLU    36      36.424   9.590   7.834  1.00 10.00      B   
ATOM   1311  CB  GLU    36      37.798   9.059   7.414  1.00 10.00      B   
ATOM   1312  CG  GLU    36      38.198   7.753   8.082  1.00 10.00      B   
ATOM   1313  CD  GLU    36      38.666   7.948   9.507  1.00 10.00      B   
ATOM   1314  OE1 GLU    36      39.791   8.462   9.701  1.00 10.00      B   
ATOM   1315  OE2 GLU    36      37.918   7.579  10.437  1.00 10.00      B   
ATOM   1316  C   GLU    36      36.300  11.056   7.436  1.00 10.00      B   
ATOM   1317  O   GLU    36      36.254  11.944   8.289  1.00 10.00      B   
ATOM   1318  N   LEU    37      36.213  11.287   6.130  1.00 10.00      B   
ATOM   1319  HN  LEU    37      36.225  10.524   5.512  1.00 10.00      B   
ATOM   1320  CA  LEU    37      36.102  12.634   5.584  1.00 10.00      B   
ATOM   1321  CB  LEU    37      36.088  12.591   4.051  1.00 10.00      B   
ATOM   1322  CG  LEU    37      37.316  11.980   3.372  1.00 10.00      B   
ATOM   1323  CD1 LEU    37      37.120  11.911   1.866  1.00 10.00      B   
ATOM   1324  CD2 LEU    37      38.569  12.765   3.715  1.00 10.00      B   
ATOM   1325  C   LEU    37      34.851  13.344   6.092  1.00 10.00      B   
ATOM   1326  O   LEU    37      34.894  14.522   6.443  1.00 10.00      B   
ATOM   1327  N   ALA    38      33.742  12.615   6.144  1.00 10.00      B   
ATOM   1328  HN  ALA    38      33.778  11.670   5.875  1.00 10.00      B   
ATOM   1329  CA  ALA    38      32.472  13.175   6.593  1.00 10.00      B   
ATOM   1330  CB  ALA    38      31.364  12.142   6.478  1.00 10.00      B   
ATOM   1331  C   ALA    38      32.556  13.715   8.019  1.00 10.00      B   
ATOM   1332  O   ALA    38      32.053  14.802   8.307  1.00 10.00      B   
ATOM   1333  N   ILE    39      33.203  12.961   8.904  1.00 10.00      B   
ATOM   1334  HN  ILE    39      33.599  12.110   8.611  1.00 10.00      B   
ATOM   1335  CA  ILE    39      33.344  13.368  10.301  1.00 10.00      B   
ATOM   1336  CB  ILE    39      33.854  12.207  11.185  1.00 10.00      B   
ATOM   1337  CG1 ILE    39      32.927  10.996  11.054  1.00 10.00      B   
ATOM   1338  CG2 ILE    39      33.954  12.642  12.643  1.00 10.00      B   
ATOM   1339  CD1 ILE    39      33.466   9.740  11.699  1.00 10.00      B   
ATOM   1340  C   ILE    39      34.285  14.564  10.427  1.00 10.00      B   
ATOM   1341  O   ILE    39      34.005  15.512  11.161  1.00 10.00      B   
ATOM   1342  N   GLU    40      35.385  14.522   9.685  1.00 10.00      B   
ATOM   1343  HN  GLU    40      35.541  13.745   9.103  1.00 10.00      B   
ATOM   1344  CA  GLU    40      36.375  15.593   9.713  1.00 10.00      B   
ATOM   1345  CB  GLU    40      37.640  15.172   8.967  1.00 10.00      B   
ATOM   1346  CG  GLU    40      38.388  14.018   9.614  1.00 10.00      B   
ATOM   1347  CD  GLU    40      39.631  13.641   8.843  1.00 10.00      B   
ATOM   1348  OE1 GLU    40      39.764  12.463   8.452  1.00 10.00      B   
ATOM   1349  OE2 GLU    40      40.486  14.527   8.630  1.00 10.00      B   
ATOM   1350  C   GLU    40      35.822  16.888   9.120  1.00 10.00      B   
ATOM   1351  O   GLU    40      36.140  17.984   9.586  1.00 10.00      B   
ATOM   1352  N   LYS    41      35.009  16.756   8.081  1.00 10.00      B   
ATOM   1353  HN  LYS    41      34.818  15.854   7.734  1.00 10.00      B   
ATOM   1354  CA  LYS    41      34.407  17.910   7.427  1.00 10.00      B   
ATOM   1355  CB  LYS    41      33.842  17.506   6.061  1.00 10.00      B   
ATOM   1356  CG  LYS    41      33.882  18.601   5.010  1.00 10.00      B   
ATOM   1357  CD  LYS    41      33.784  18.012   3.614  1.00 10.00      B   
ATOM   1358  CE  LYS    41      34.068  19.053   2.547  1.00 10.00      B   
ATOM   1359  NZ  LYS    41      34.311  18.430   1.219  1.00 10.00      B   
ATOM   1360  HZ1 LYS    41      34.657  19.143   0.549  1.00 10.00      B   
ATOM   1361  HZ2 LYS    41      33.433  18.019   0.844  1.00 10.00      B   
ATOM   1362  HZ3 LYS    41      35.024  17.678   1.302  1.00 10.00      B   
ATOM   1363  C   LYS    41      33.303  18.492   8.302  1.00 10.00      B   
ATOM   1364  O   LYS    41      33.139  19.710   8.389  1.00 10.00      B   
ATOM   1365  N   GLY    42      32.558  17.610   8.960  1.00 10.00      B   
ATOM   1366  HN  GLY    42      32.745  16.651   8.857  1.00 10.00      B   
ATOM   1367  CA  GLY    42      31.480  18.044   9.824  1.00 10.00      B   
ATOM   1368  C   GLY    42      30.117  17.742   9.237  1.00 10.00      B   
ATOM   1369  O   GLY    42      29.155  18.468   9.472  1.00 10.00      B   
ATOM   1370  N   LEU    43      30.036  16.674   8.461  1.00 10.00      B   
ATOM   1371  HN  LEU    43      30.841  16.134   8.304  1.00 10.00      B   
ATOM   1372  CA  LEU    43      28.780  16.278   7.844  1.00 10.00      B   
ATOM   1373  CB  LEU    43      29.041  15.375   6.633  1.00 10.00      B   
ATOM   1374  CG  LEU    43      27.826  15.023   5.770  1.00 10.00      B   
ATOM   1375  CD1 LEU    43      27.224  16.274   5.148  1.00 10.00      B   
ATOM   1376  CD2 LEU    43      28.207  14.018   4.692  1.00 10.00      B   
ATOM   1377  C   LEU    43      27.902  15.567   8.868  1.00 10.00      B   
ATOM   1378  O   LEU    43      26.732  15.918   9.057  1.00 10.00      B   
ATOM   1379  N   PHE    44      28.486  14.580   9.538  1.00 10.00      B   
ATOM   1380  HN  PHE    44      29.425  14.369   9.349  1.00 10.00      B   
ATOM   1381  CA  PHE    44      27.790  13.808  10.560  1.00 10.00      B   
ATOM   1382  CB  PHE    44      26.745  12.854   9.953  1.00 10.00      B   
ATOM   1383  CG  PHE    44      27.306  11.716   9.140  1.00 10.00      B   
ATOM   1384  CD1 PHE    44      27.409  10.445   9.679  1.00 10.00      B   
ATOM   1385  CD2 PHE    44      27.717  11.915   7.835  1.00 10.00      B   
ATOM   1386  CE1 PHE    44      27.911   9.396   8.934  1.00 10.00      B   
ATOM   1387  CE2 PHE    44      28.221  10.871   7.085  1.00 10.00      B   
ATOM   1388  CZ  PHE    44      28.319   9.610   7.635  1.00 10.00      B   
ATOM   1389  C   PHE    44      28.804  13.057  11.413  1.00 10.00      B   
ATOM   1390  O   PHE    44      29.944  12.854  10.991  1.00 10.00      B   
ATOM   1391  N   SER    45      28.399  12.656  12.602  1.00 10.00      B   
ATOM   1392  HN  SER    45      27.470  12.832  12.878  1.00 10.00      B   
ATOM   1393  CA  SER    45      29.292  11.948  13.508  1.00 10.00      B   
ATOM   1394  CB  SER    45      29.017  12.375  14.952  1.00 10.00      B   
ATOM   1395  OG  SER    45      27.671  12.112  15.315  1.00 10.00      B   
ATOM   1396  HG  SER    45      27.078  12.451  14.623  1.00 10.00      B   
ATOM   1397  C   SER    45      29.138  10.440  13.371  1.00 10.00      B   
ATOM   1398  O   SER    45      28.282   9.959  12.625  1.00 10.00      B   
ATOM   1399  N   ALA    46      29.969   9.693  14.089  1.00 10.00      B   
ATOM   1400  HN  ALA    46      30.646  10.133  14.651  1.00 10.00      B   
ATOM   1401  CA  ALA    46      29.903   8.239  14.060  1.00 10.00      B   
ATOM   1402  CB  ALA    46      31.088   7.633  14.799  1.00 10.00      B   
ATOM   1403  C   ALA    46      28.591   7.771  14.677  1.00 10.00      B   
ATOM   1404  O   ALA    46      27.988   6.801  14.222  1.00 10.00      B   
ATOM   1405  N   GLU    47      28.146   8.494  15.703  1.00 10.00      B   
ATOM   1406  HN  GLU    47      28.678   9.259  16.010  1.00 10.00      B   
ATOM   1407  CA  GLU    47      26.902   8.178  16.395  1.00 10.00      B   
ATOM   1408  CB  GLU    47      26.701   9.130  17.579  1.00 10.00      B   
ATOM   1409  CG  GLU    47      25.552   8.756  18.506  1.00 10.00      B   
ATOM   1410  CD  GLU    47      25.744   7.407  19.173  1.00 10.00      B   
ATOM   1411  OE1 GLU    47      26.884   6.897  19.184  1.00 10.00      B   
ATOM   1412  OE2 GLU    47      24.758   6.854  19.703  1.00 10.00      B   
ATOM   1413  C   GLU    47      25.716   8.264  15.440  1.00 10.00      B   
ATOM   1414  O   GLU    47      24.789   7.458  15.515  1.00 10.00      B   
ATOM   1415  N   ASP    48      25.762   9.232  14.528  1.00 10.00      B   
ATOM   1416  HN  ASP    48      26.533   9.835  14.511  1.00 10.00      B   
ATOM   1417  CA  ASP    48      24.690   9.414  13.554  1.00 10.00      B   
ATOM   1418  CB  ASP    48      24.918  10.665  12.699  1.00 10.00      B   
ATOM   1419  CG  ASP    48      24.780  11.955  13.483  1.00 10.00      B   
ATOM   1420  OD1 ASP    48      23.664  12.252  13.969  1.00 10.00      B   
ATOM   1421  OD2 ASP    48      25.791  12.679  13.622  1.00 10.00      B   
ATOM   1422  C   ASP    48      24.569   8.188  12.663  1.00 10.00      B   
ATOM   1423  O   ASP    48      23.470   7.699  12.409  1.00 10.00      B   
ATOM   1424  N   HIS    49      25.708   7.682  12.201  1.00 10.00      B   
ATOM   1425  HN  HIS    49      26.555   8.115  12.441  1.00 10.00      B   
ATOM   1426  CA  HIS    49      25.721   6.496  11.353  1.00 10.00      B   
ATOM   1427  CB  HIS    49      27.087   6.304  10.688  1.00 10.00      B   
ATOM   1428  CG  HIS    49      27.108   5.251   9.615  1.00 10.00      B   
ATOM   1429  ND1 HIS    49      26.678   5.478   8.323  1.00 10.00      B   
ATOM   1430  HD1 HIS    49      26.312   6.325   7.979  1.00 10.00      B   
ATOM   1431  CD2 HIS    49      27.508   3.954   9.648  1.00 10.00      B   
ATOM   1432  CE1 HIS    49      26.825   4.377   7.607  1.00 10.00      B   
ATOM   1433  NE2 HIS    49      27.322   3.438   8.389  1.00 10.00      B   
ATOM   1434  HE2 HIS    49      27.521   2.512   8.109  1.00 10.00      B   
ATOM   1435  C   HIS    49      25.349   5.269  12.177  1.00 10.00      B   
ATOM   1436  O   HIS    49      24.731   4.334  11.672  1.00 10.00      B   
ATOM   1437  N   ARG    50      25.731   5.295  13.447  1.00 10.00      B   
ATOM   1438  HN  ARG    50      26.240   6.070  13.773  1.00 10.00      B   
ATOM   1439  CA  ARG    50      25.438   4.207  14.371  1.00 10.00      B   
ATOM   1440  CB  ARG    50      26.109   4.486  15.717  1.00 10.00      B   
ATOM   1441  CG  ARG    50      25.850   3.445  16.789  1.00 10.00      B   
ATOM   1442  CD  ARG    50      26.769   3.659  17.980  1.00 10.00      B   
ATOM   1443  NE  ARG    50      28.166   3.398  17.637  1.00 10.00      B   
ATOM   1444  HE  ARG    50      28.383   2.503  17.288  1.00 10.00      B   
ATOM   1445  CZ  ARG    50      29.150   4.285  17.771  1.00 10.00      B   
ATOM   1446  NH1 ARG    50      28.904   5.503  18.242  1.00 10.00      B   
ATOM   1447 HH11 ARG    50      29.681   6.187  18.338  1.00 10.00      B   
ATOM   1448 HH12 ARG    50      27.928   5.785  18.522  1.00 10.00      B   
ATOM   1449  NH2 ARG    50      30.387   3.953  17.432  1.00 10.00      B   
ATOM   1450 HH21 ARG    50      31.163   4.644  17.537  1.00 10.00      B   
ATOM   1451 HH22 ARG    50      30.594   2.999  17.061  1.00 10.00      B   
ATOM   1452  C   ARG    50      23.932   4.057  14.548  1.00 10.00      B   
ATOM   1453  O   ARG    50      23.389   2.958  14.427  1.00 10.00      B   
ATOM   1454  N   VAL    51      23.264   5.174  14.815  1.00 10.00      B   
ATOM   1455  HN  VAL    51      23.762   6.018  14.910  1.00 10.00      B   
ATOM   1456  CA  VAL    51      21.817   5.188  14.986  1.00 10.00      B   
ATOM   1457  CB  VAL    51      21.336   6.578  15.463  1.00 10.00      B   
ATOM   1458  CG1 VAL    51      19.818   6.670  15.460  1.00 10.00      B   
ATOM   1459  CG2 VAL    51      21.882   6.884  16.852  1.00 10.00      B   
ATOM   1460  C   VAL    51      21.136   4.828  13.666  1.00 10.00      B   
ATOM   1461  O   VAL    51      20.138   4.102  13.640  1.00 10.00      B   
ATOM   1462  N   TRP    52      21.704   5.330  12.576  1.00 10.00      B   
ATOM   1463  HN  TRP    52      22.497   5.899  12.676  1.00 10.00      B   
ATOM   1464  CA  TRP    52      21.189   5.074  11.236  1.00 10.00      B   
ATOM   1465  CB  TRP    52      22.039   5.843  10.214  1.00 10.00      B   
ATOM   1466  CG  TRP    52      21.673   5.613   8.776  1.00 10.00      B   
ATOM   1467  CD1 TRP    52      20.715   6.269   8.057  1.00 10.00      B   
ATOM   1468  CD2 TRP    52      22.272   4.673   7.875  1.00 10.00      B   
ATOM   1469  NE1 TRP    52      20.675   5.789   6.770  1.00 10.00      B   
ATOM   1470  HE1 TRP    52      20.065   6.101   6.062  1.00 10.00      B   
ATOM   1471  CE2 TRP    52      21.621   4.809   6.633  1.00 10.00      B   
ATOM   1472  CE3 TRP    52      23.292   3.727   8.000  1.00 10.00      B   
ATOM   1473  CZ2 TRP    52      21.960   4.036   5.524  1.00 10.00      B   
ATOM   1474  CZ3 TRP    52      23.626   2.960   6.899  1.00 10.00      B   
ATOM   1475  CH2 TRP    52      22.962   3.119   5.677  1.00 10.00      B   
ATOM   1476  C   TRP    52      21.216   3.579  10.922  1.00 10.00      B   
ATOM   1477  O   TRP    52      20.218   3.009  10.476  1.00 10.00      B   
ATOM   1478  N   LYS    53      22.363   2.954  11.172  1.00 10.00      B   
ATOM   1479  HN  LYS    53      23.115   3.470  11.541  1.00 10.00      B   
ATOM   1480  CA  LYS    53      22.549   1.531  10.912  1.00 10.00      B   
ATOM   1481  CB  LYS    53      24.023   1.157  11.066  1.00 10.00      B   
ATOM   1482  CG  LYS    53      24.413  -0.140  10.377  1.00 10.00      B   
ATOM   1483  CD  LYS    53      25.907  -0.386  10.482  1.00 10.00      B   
ATOM   1484  CE  LYS    53      26.319  -1.622   9.704  1.00 10.00      B   
ATOM   1485  NZ  LYS    53      27.776  -1.886   9.823  1.00 10.00      B   
ATOM   1486  HZ1 LYS    53      28.020  -2.774   9.342  1.00 10.00      B   
ATOM   1487  HZ2 LYS    53      28.043  -1.964  10.824  1.00 10.00      B   
ATOM   1488  HZ3 LYS    53      28.317  -1.113   9.394  1.00 10.00      B   
ATOM   1489  C   LYS    53      21.694   0.678  11.840  1.00 10.00      B   
ATOM   1490  O   LYS    53      21.103  -0.318  11.415  1.00 10.00      B   
ATOM   1491  N   ASP    54      21.629   1.080  13.105  1.00 10.00      B   
ATOM   1492  HN  ASP    54      22.127   1.883  13.379  1.00 10.00      B   
ATOM   1493  CA  ASP    54      20.839   0.359  14.103  1.00 10.00      B   
ATOM   1494  CB  ASP    54      20.940   1.067  15.461  1.00 10.00      B   
ATOM   1495  CG  ASP    54      20.615   0.173  16.645  1.00 10.00      B   
ATOM   1496  OD1 ASP    54      19.570  -0.515  16.616  1.00 10.00      B   
ATOM   1497  OD2 ASP    54      21.402   0.168  17.621  1.00 10.00      B   
ATOM   1498  C   ASP    54      19.380   0.294  13.663  1.00 10.00      B   
ATOM   1499  O   ASP    54      18.738  -0.755  13.731  1.00 10.00      B   
ATOM   1500  N   TYR    55      18.883   1.423  13.174  1.00 10.00      B   
ATOM   1501  HN  TYR    55      19.462   2.212  13.125  1.00 10.00      B   
ATOM   1502  CA  TYR    55      17.507   1.529  12.710  1.00 10.00      B   
ATOM   1503  CB  TYR    55      17.209   2.963  12.266  1.00 10.00      B   
ATOM   1504  CG  TYR    55      15.747   3.233  11.996  1.00 10.00      B   
ATOM   1505  CD1 TYR    55      14.808   3.154  13.014  1.00 10.00      B   
ATOM   1506  CD2 TYR    55      15.304   3.565  10.722  1.00 10.00      B   
ATOM   1507  CE1 TYR    55      13.471   3.397  12.775  1.00 10.00      B   
ATOM   1508  CE2 TYR    55      13.967   3.812  10.472  1.00 10.00      B   
ATOM   1509  CZ  TYR    55      13.056   3.724  11.503  1.00 10.00      B   
ATOM   1510  OH  TYR    55      11.724   3.962  11.264  1.00 10.00      B   
ATOM   1511  HH  TYR    55      11.342   4.423  12.016  1.00 10.00      B   
ATOM   1512  C   TYR    55      17.230   0.555  11.565  1.00 10.00      B   
ATOM   1513  O   TYR    55      16.192  -0.109  11.544  1.00 10.00      B   
ATOM   1514  N   VAL    56      18.175   0.461  10.630  1.00 10.00      B   
ATOM   1515  HN  VAL    56      18.988   1.002  10.719  1.00 10.00      B   
ATOM   1516  CA  VAL    56      18.039  -0.426   9.477  1.00 10.00      B   
ATOM   1517  CB  VAL    56      19.209  -0.257   8.476  1.00 10.00      B   
ATOM   1518  CG1 VAL    56      19.022  -1.154   7.260  1.00 10.00      B   
ATOM   1519  CG2 VAL    56      19.344   1.191   8.042  1.00 10.00      B   
ATOM   1520  C   VAL    56      17.954  -1.887   9.909  1.00 10.00      B   
ATOM   1521  O   VAL    56      17.227  -2.681   9.308  1.00 10.00      B   
ATOM   1522  N   HIS    57      18.675  -2.229  10.971  1.00 10.00      B   
ATOM   1523  HN  HIS    57      19.204  -1.540  11.433  1.00 10.00      B   
ATOM   1524  CA  HIS    57      18.693  -3.600  11.478  1.00 10.00      B   
ATOM   1525  CB  HIS    57      19.788  -3.783  12.536  1.00 10.00      B   
ATOM   1526  CG  HIS    57      21.185  -3.754  11.990  1.00 10.00      B   
ATOM   1527  ND1 HIS    57      22.292  -3.466  12.764  1.00 10.00      B   
ATOM   1528  HD1 HIS    57      22.282  -3.231  13.722  1.00 10.00      B   
ATOM   1529  CD2 HIS    57      21.653  -3.993  10.743  1.00 10.00      B   
ATOM   1530  CE1 HIS    57      23.375  -3.527  12.014  1.00 10.00      B   
ATOM   1531  NE2 HIS    57      23.019  -3.844  10.788  1.00 10.00      B   
ATOM   1532  HE2 HIS    57      23.632  -3.955  10.025  1.00 10.00      B   
ATOM   1533  C   HIS    57      17.338  -4.016  12.045  1.00 10.00      B   
ATOM   1534  O   HIS    57      16.999  -5.200  12.069  1.00 10.00      B   
ATOM   1535  N   THR    58      16.567  -3.043  12.500  1.00 10.00      B   
ATOM   1536  HN  THR    58      16.895  -2.117  12.471  1.00 10.00      B   
ATOM   1537  CA  THR    58      15.255  -3.317  13.067  1.00 10.00      B   
ATOM   1538  CB  THR    58      14.964  -2.382  14.256  1.00 10.00      B   
ATOM   1539  OG1 THR    58      15.641  -1.131  14.053  1.00 10.00      B   
ATOM   1540  HG1 THR    58      15.441  -0.796  13.168  1.00 10.00      B   
ATOM   1541  CG2 THR    58      15.451  -3.009  15.555  1.00 10.00      B   
ATOM   1542  C   THR    58      14.144  -3.187  12.026  1.00 10.00      B   
ATOM   1543  O   THR    58      12.965  -3.341  12.342  1.00 10.00      B   
ATOM   1544  N   LEU    59      14.523  -2.914  10.784  1.00 10.00      B   
ATOM   1545  HN  LEU    59      15.479  -2.826  10.584  1.00 10.00      B   
ATOM   1546  CA  LEU    59      13.553  -2.761   9.707  1.00 10.00      B   
ATOM   1547  CB  LEU    59      13.996  -1.681   8.715  1.00 10.00      B   
ATOM   1548  CG  LEU    59      14.113  -0.258   9.267  1.00 10.00      B   
ATOM   1549  CD1 LEU    59      14.503   0.717   8.167  1.00 10.00      B   
ATOM   1550  CD2 LEU    59      12.816   0.171   9.937  1.00 10.00      B   
ATOM   1551  C   LEU    59      13.342  -4.079   8.974  1.00 10.00      B   
ATOM   1552  O   LEU    59      14.279  -4.646   8.409  1.00 10.00      B   
ATOM   1553  N   GLY    60      12.110  -4.557   8.992  1.00 10.00      B   
ATOM   1554  HN  GLY    60      11.409  -4.056   9.460  1.00 10.00      B   
ATOM   1555  CA  GLY    60      11.779  -5.800   8.329  1.00 10.00      B   
ATOM   1556  C   GLY    60      10.393  -5.750   7.716  1.00 10.00      B   
ATOM   1557  O   GLY    60       9.712  -4.729   7.820  1.00 10.00      B   
ATOM   1558  N   PRO    61       9.946  -6.842   7.074  1.00 10.00      B   
ATOM   1559  CA  PRO    61       8.628  -6.917   6.436  1.00 10.00      B   
ATOM   1560  CB  PRO    61       8.784  -8.069   5.427  1.00 10.00      B   
ATOM   1561  CG  PRO    61      10.195  -8.558   5.559  1.00 10.00      B   
ATOM   1562  CD  PRO    61      10.691  -8.087   6.894  1.00 10.00      B   
ATOM   1563  C   PRO    61       7.512  -7.248   7.430  1.00 10.00      B   
ATOM   1564  O   PRO    61       6.336  -7.295   7.060  1.00 10.00      B   
ATOM   1565  N   LEU    62       7.884  -7.486   8.684  1.00 10.00      B   
ATOM   1566  HN  LEU    62       8.835  -7.441   8.914  1.00 10.00      B   
ATOM   1567  CA  LEU    62       6.915  -7.818   9.731  1.00 10.00      B   
ATOM   1568  CB  LEU    62       7.601  -8.109  11.070  1.00 10.00      B   
ATOM   1569  CG  LEU    62       6.692  -8.584  12.209  1.00 10.00      B   
ATOM   1570  CD1 LEU    62       6.128  -9.965  11.908  1.00 10.00      B   
ATOM   1571  CD2 LEU    62       7.450  -8.591  13.525  1.00 10.00      B   
ATOM   1572  C   LEU    62       5.823  -6.752   9.888  1.00 10.00      B   
ATOM   1573  O   LEU    62       4.640  -7.092   9.888  1.00 10.00      B   
ATOM   1574  N   PRO    63       6.187  -5.458  10.043  1.00 10.00      B   
ATOM   1575  CA  PRO    63       5.201  -4.379  10.182  1.00 10.00      B   
ATOM   1576  CB  PRO    63       6.050  -3.113  10.072  1.00 10.00      B   
ATOM   1577  CG  PRO    63       7.389  -3.519  10.571  1.00 10.00      B   
ATOM   1578  CD  PRO    63       7.571  -4.942  10.135  1.00 10.00      B   
ATOM   1579  C   PRO    63       4.162  -4.400   9.064  1.00 10.00      B   
ATOM   1580  O   PRO    63       2.970  -4.211   9.309  1.00 10.00      B   
ATOM   1581  N   ALA    64       4.619  -4.642   7.841  1.00 10.00      B   
ATOM   1582  HN  ALA    64       5.581  -4.794   7.711  1.00 10.00      B   
ATOM   1583  CA  ALA    64       3.728  -4.691   6.691  1.00 10.00      B   
ATOM   1584  CB  ALA    64       4.525  -4.729   5.399  1.00 10.00      B   
ATOM   1585  C   ALA    64       2.790  -5.890   6.783  1.00 10.00      B   
ATOM   1586  O   ALA    64       1.586  -5.768   6.551  1.00 10.00      B   
ATOM   1587  N   ALA    65       3.346  -7.043   7.141  1.00 10.00      B   
ATOM   1588  HN  ALA    65       4.314  -7.075   7.310  1.00 10.00      B   
ATOM   1589  CA  ALA    65       2.556  -8.265   7.280  1.00 10.00      B   
ATOM   1590  CB  ALA    65       3.453  -9.444   7.628  1.00 10.00      B   
ATOM   1591  C   ALA    65       1.475  -8.087   8.343  1.00 10.00      B   
ATOM   1592  O   ALA    65       0.340  -8.539   8.176  1.00 10.00      B   
ATOM   1593  N   ARG    66       1.840  -7.415   9.432  1.00 10.00      B   
ATOM   1594  HN  ARG    66       2.764  -7.087   9.500  1.00 10.00      B   
ATOM   1595  CA  ARG    66       0.913  -7.159  10.530  1.00 10.00      B   
ATOM   1596  CB  ARG    66       1.645  -6.513  11.709  1.00 10.00      B   
ATOM   1597  CG  ARG    66       2.651  -7.419  12.400  1.00 10.00      B   
ATOM   1598  CD  ARG    66       3.471  -6.645  13.421  1.00 10.00      B   
ATOM   1599  NE  ARG    66       2.625  -5.917  14.367  1.00 10.00      B   
ATOM   1600  HE  ARG    66       1.770  -6.337  14.619  1.00 10.00      B   
ATOM   1601  CZ  ARG    66       2.940  -4.739  14.906  1.00 10.00      B   
ATOM   1602  NH1 ARG    66       4.090  -4.144  14.599  1.00 10.00      B   
ATOM   1603 HH11 ARG    66       4.333  -3.221  15.023  1.00 10.00      B   
ATOM   1604 HH12 ARG    66       4.756  -4.594  13.938  1.00 10.00      B   
ATOM   1605  NH2 ARG    66       2.105  -4.162  15.757  1.00 10.00      B   
ATOM   1606 HH21 ARG    66       2.343  -3.239  16.187  1.00 10.00      B   
ATOM   1607 HH22 ARG    66       1.201  -4.628  16.007  1.00 10.00      B   
ATOM   1608  C   ARG    66      -0.228  -6.255  10.075  1.00 10.00      B   
ATOM   1609  O   ARG    66      -1.387  -6.454  10.451  1.00 10.00      B   
ATOM   1610  N   LEU    67       0.111  -5.262   9.262  1.00 10.00      B   
ATOM   1611  HN  LEU    67       1.051  -5.158   9.002  1.00 10.00      B   
ATOM   1612  CA  LEU    67      -0.871  -4.320   8.744  1.00 10.00      B   
ATOM   1613  CB  LEU    67      -0.172  -3.205   7.963  1.00 10.00      B   
ATOM   1614  CG  LEU    67      -1.029  -1.992   7.598  1.00 10.00      B   
ATOM   1615  CD1 LEU    67      -1.512  -1.283   8.853  1.00 10.00      B   
ATOM   1616  CD2 LEU    67      -0.248  -1.041   6.706  1.00 10.00      B   
ATOM   1617  C   LEU    67      -1.881  -5.034   7.854  1.00 10.00      B   
ATOM   1618  O   LEU    67      -3.092  -4.819   7.966  1.00 10.00      B   
ATOM   1619  N   VAL    68      -1.374  -5.900   6.983  1.00 10.00      B   
ATOM   1620  HN  VAL    68      -0.399  -6.027   6.947  1.00 10.00      B   
ATOM   1621  CA  VAL    68      -2.222  -6.660   6.073  1.00 10.00      B   
ATOM   1622  CB  VAL    68      -1.375  -7.507   5.092  1.00 10.00      B   
ATOM   1623  CG1 VAL    68      -2.260  -8.345   4.182  1.00 10.00      B   
ATOM   1624  CG2 VAL    68      -0.457  -6.622   4.265  1.00 10.00      B   
ATOM   1625  C   VAL    68      -3.149  -7.583   6.861  1.00 10.00      B   
ATOM   1626  O   VAL    68      -4.334  -7.711   6.548  1.00 10.00      B   
ATOM   1627  N   ALA    69      -2.600  -8.206   7.899  1.00 10.00      B   
ATOM   1628  HN  ALA    69      -1.652  -8.044   8.105  1.00 10.00      B   
ATOM   1629  CA  ALA    69      -3.357  -9.125   8.741  1.00 10.00      B   
ATOM   1630  CB  ALA    69      -2.468  -9.692   9.835  1.00 10.00      B   
ATOM   1631  C   ALA    69      -4.587  -8.454   9.347  1.00 10.00      B   
ATOM   1632  O   ALA    69      -5.686  -9.007   9.309  1.00 10.00      B   
ATOM   1633  N   LYS    70      -4.399  -7.259   9.892  1.00 10.00      B   
ATOM   1634  HN  LYS    70      -3.498  -6.865   9.882  1.00 10.00      B   
ATOM   1635  CA  LYS    70      -5.494  -6.521  10.508  1.00 10.00      B   
ATOM   1636  CB  LYS    70      -4.962  -5.345  11.327  1.00 10.00      B   
ATOM   1637  CG  LYS    70      -4.098  -5.754  12.510  1.00 10.00      B   
ATOM   1638  CD  LYS    70      -3.619  -4.541  13.289  1.00 10.00      B   
ATOM   1639  CE  LYS    70      -2.685  -4.938  14.421  1.00 10.00      B   
ATOM   1640  NZ  LYS    70      -3.392  -5.673  15.504  1.00 10.00      B   
ATOM   1641  HZ1 LYS    70      -2.746  -5.841  16.302  1.00 10.00      B   
ATOM   1642  HZ2 LYS    70      -3.732  -6.595  15.151  1.00 10.00      B   
ATOM   1643  HZ3 LYS    70      -4.208  -5.122  15.842  1.00 10.00      B   
ATOM   1644  C   LYS    70      -6.500  -6.035   9.467  1.00 10.00      B   
ATOM   1645  O   LYS    70      -7.703  -5.995   9.725  1.00 10.00      B   
ATOM   1646  N   ALA    71      -6.003  -5.691   8.284  1.00 10.00      B   
ATOM   1647  HN  ALA    71      -5.035  -5.765   8.136  1.00 10.00      B   
ATOM   1648  CA  ALA    71      -6.855  -5.206   7.201  1.00 10.00      B   
ATOM   1649  CB  ALA    71      -6.010  -4.636   6.074  1.00 10.00      B   
ATOM   1650  C   ALA    71      -7.775  -6.308   6.677  1.00 10.00      B   
ATOM   1651  O   ALA    71      -8.900  -6.046   6.253  1.00 10.00      B   
ATOM   1652  N   TRP    72      -7.290  -7.541   6.708  1.00 10.00      B   
ATOM   1653  HN  TRP    72      -6.376  -7.687   7.039  1.00 10.00      B   
ATOM   1654  CA  TRP    72      -8.073  -8.680   6.243  1.00 10.00      B   
ATOM   1655  CB  TRP    72      -7.165  -9.876   5.967  1.00 10.00      B   
ATOM   1656  CG  TRP    72      -6.392  -9.815   4.687  1.00 10.00      B   
ATOM   1657  CD1 TRP    72      -6.431  -8.840   3.734  1.00 10.00      B   
ATOM   1658  CD2 TRP    72      -5.455 -10.791   4.226  1.00 10.00      B   
ATOM   1659  NE1 TRP    72      -5.576  -9.154   2.706  1.00 10.00      B   
ATOM   1660  HE1 TRP    72      -5.425  -8.612   1.898  1.00 10.00      B   
ATOM   1661  CE2 TRP    72      -4.963 -10.346   2.989  1.00 10.00      B   
ATOM   1662  CE3 TRP    72      -4.984 -12.001   4.745  1.00 10.00      B   
ATOM   1663  CZ2 TRP    72      -4.022 -11.067   2.260  1.00 10.00      B   
ATOM   1664  CZ3 TRP    72      -4.051 -12.716   4.020  1.00 10.00      B   
ATOM   1665  CH2 TRP    72      -3.578 -12.246   2.792  1.00 10.00      B   
ATOM   1666  C   TRP    72      -9.114  -9.089   7.277  1.00 10.00      B   
ATOM   1667  O   TRP    72     -10.012  -9.877   6.989  1.00 10.00      B   
ATOM   1668  N   LEU    73      -8.986  -8.560   8.484  1.00 10.00      B   
ATOM   1669  HN  LEU    73      -8.256  -7.928   8.653  1.00 10.00      B   
ATOM   1670  CA  LEU    73      -9.913  -8.888   9.554  1.00 10.00      B   
ATOM   1671  CB  LEU    73      -9.159  -9.153  10.862  1.00 10.00      B   
ATOM   1672  CG  LEU    73      -8.247 -10.382  10.875  1.00 10.00      B   
ATOM   1673  CD1 LEU    73      -7.455 -10.445  12.169  1.00 10.00      B   
ATOM   1674  CD2 LEU    73      -9.058 -11.655  10.684  1.00 10.00      B   
ATOM   1675  C   LEU    73     -10.954  -7.793   9.754  1.00 10.00      B   
ATOM   1676  O   LEU    73     -12.156  -8.061   9.786  1.00 10.00      B   
ATOM   1677  N   ASP    74     -10.489  -6.557   9.869  1.00 10.00      B   
ATOM   1678  HN  ASP    74      -9.522  -6.398   9.790  1.00 10.00      B   
ATOM   1679  CA  ASP    74     -11.379  -5.424  10.086  1.00 10.00      B   
ATOM   1680  CB  ASP    74     -10.756  -4.445  11.077  1.00 10.00      B   
ATOM   1681  CG  ASP    74     -11.757  -3.442  11.608  1.00 10.00      B   
ATOM   1682  OD1 ASP    74     -11.963  -2.392  10.960  1.00 10.00      B   
ATOM   1683  OD2 ASP    74     -12.339  -3.697  12.686  1.00 10.00      B   
ATOM   1684  C   ASP    74     -11.691  -4.709   8.776  1.00 10.00      B   
ATOM   1685  O   ASP    74     -10.785  -4.233   8.088  1.00 10.00      B   
ATOM   1686  N   PRO    75     -12.983  -4.629   8.421  1.00 10.00      B   
ATOM   1687  CA  PRO    75     -13.435  -3.978   7.186  1.00 10.00      B   
ATOM   1688  CB  PRO    75     -14.964  -4.032   7.289  1.00 10.00      B   
ATOM   1689  CG  PRO    75     -15.240  -5.167   8.210  1.00 10.00      B   
ATOM   1690  CD  PRO    75     -14.108  -5.184   9.196  1.00 10.00      B   
ATOM   1691  C   PRO    75     -12.972  -2.526   7.080  1.00 10.00      B   
ATOM   1692  O   PRO    75     -12.539  -2.083   6.015  1.00 10.00      B   
ATOM   1693  N   GLU    76     -13.050  -1.796   8.186  1.00 10.00      B   
ATOM   1694  HN  GLU    76     -13.370  -2.216   9.014  1.00 10.00      B   
ATOM   1695  CA  GLU    76     -12.648  -0.394   8.206  1.00 10.00      B   
ATOM   1696  CB  GLU    76     -13.150   0.305   9.467  1.00 10.00      B   
ATOM   1697  CG  GLU    76     -14.396   1.147   9.252  1.00 10.00      B   
ATOM   1698  CD  GLU    76     -14.111   2.426   8.495  1.00 10.00      B   
ATOM   1699  OE1 GLU    76     -14.077   3.500   9.137  1.00 10.00      B   
ATOM   1700  OE2 GLU    76     -13.918   2.364   7.260  1.00 10.00      B   
ATOM   1701  C   GLU    76     -11.142  -0.243   8.067  1.00 10.00      B   
ATOM   1702  O   GLU    76     -10.665   0.643   7.356  1.00 10.00      B   
ATOM   1703  N   TYR    77     -10.393  -1.113   8.742  1.00 10.00      B   
ATOM   1704  HN  TYR    77     -10.833  -1.792   9.303  1.00 10.00      B   
ATOM   1705  CA  TYR    77      -8.936  -1.076   8.675  1.00 10.00      B   
ATOM   1706  CB  TYR    77      -8.305  -2.161   9.550  1.00 10.00      B   
ATOM   1707  CG  TYR    77      -7.881  -1.680  10.922  1.00 10.00      B   
ATOM   1708  CD1 TYR    77      -8.206  -2.399  12.064  1.00 10.00      B   
ATOM   1709  CD2 TYR    77      -7.151  -0.507  11.075  1.00 10.00      B   
ATOM   1710  CE1 TYR    77      -7.819  -1.966  13.319  1.00 10.00      B   
ATOM   1711  CE2 TYR    77      -6.758  -0.067  12.325  1.00 10.00      B   
ATOM   1712  CZ  TYR    77      -7.096  -0.798  13.444  1.00 10.00      B   
ATOM   1713  OH  TYR    77      -6.707  -0.361  14.692  1.00 10.00      B   
ATOM   1714  HH  TYR    77      -6.788   0.601  14.732  1.00 10.00      B   
ATOM   1715  C   TYR    77      -8.469  -1.216   7.235  1.00 10.00      B   
ATOM   1716  O   TYR    77      -7.514  -0.563   6.815  1.00 10.00      B   
ATOM   1717  N   LYS    78      -9.152  -2.070   6.484  1.00 10.00      B   
ATOM   1718  HN  LYS    78      -9.887  -2.579   6.889  1.00 10.00      B   
ATOM   1719  CA  LYS    78      -8.830  -2.283   5.080  1.00 10.00      B   
ATOM   1720  CB  LYS    78      -9.706  -3.395   4.494  1.00 10.00      B   
ATOM   1721  CG  LYS    78      -9.373  -3.767   3.055  1.00 10.00      B   
ATOM   1722  CD  LYS    78     -10.353  -4.795   2.505  1.00 10.00      B   
ATOM   1723  CE  LYS    78     -10.166  -6.156   3.160  1.00 10.00      B   
ATOM   1724  NZ  LYS    78     -11.195  -7.132   2.715  1.00 10.00      B   
ATOM   1725  HZ1 LYS    78     -11.218  -7.184   1.677  1.00 10.00      B   
ATOM   1726  HZ2 LYS    78     -12.134  -6.845   3.056  1.00 10.00      B   
ATOM   1727  HZ3 LYS    78     -10.979  -8.076   3.093  1.00 10.00      B   
ATOM   1728  C   LYS    78      -9.023  -0.988   4.291  1.00 10.00      B   
ATOM   1729  O   LYS    78      -8.120  -0.542   3.581  1.00 10.00      B   
ATOM   1730  N   LYS    79     -10.199  -0.381   4.444  1.00 10.00      B   
ATOM   1731  HN  LYS    79     -10.865  -0.779   5.044  1.00 10.00      B   
ATOM   1732  CA  LYS    79     -10.527   0.862   3.752  1.00 10.00      B   
ATOM   1733  CB  LYS    79     -11.943   1.318   4.122  1.00 10.00      B   
ATOM   1734  CG  LYS    79     -13.039   0.296   3.859  1.00 10.00      B   
ATOM   1735  CD  LYS    79     -14.405   0.834   4.277  1.00 10.00      B   
ATOM   1736  CE  LYS    79     -15.498  -0.212   4.109  1.00 10.00      B   
ATOM   1737  NZ  LYS    79     -16.859   0.350   4.335  1.00 10.00      B   
ATOM   1738  HZ1 LYS    79     -16.869   1.366   4.124  1.00 10.00      B   
ATOM   1739  HZ2 LYS    79     -17.153   0.209   5.332  1.00 10.00      B   
ATOM   1740  HZ3 LYS    79     -17.549  -0.128   3.715  1.00 10.00      B   
ATOM   1741  C   LYS    79      -9.534   1.965   4.110  1.00 10.00      B   
ATOM   1742  O   LYS    79      -9.031   2.673   3.234  1.00 10.00      B   
ATOM   1743  N   LEU    80      -9.251   2.087   5.406  1.00 10.00      B   
ATOM   1744  HN  LEU    80      -9.688   1.478   6.045  1.00 10.00      B   
ATOM   1745  CA  LEU    80      -8.329   3.095   5.919  1.00 10.00      B   
ATOM   1746  CB  LEU    80      -8.070   2.872   7.411  1.00 10.00      B   
ATOM   1747  CG  LEU    80      -9.113   3.443   8.371  1.00 10.00      B   
ATOM   1748  CD1 LEU    80      -8.945   2.837   9.755  1.00 10.00      B   
ATOM   1749  CD2 LEU    80      -9.000   4.957   8.438  1.00 10.00      B   
ATOM   1750  C   LEU    80      -7.004   3.105   5.168  1.00 10.00      B   
ATOM   1751  O   LEU    80      -6.522   4.163   4.773  1.00 10.00      B   
ATOM   1752  N   CYS    81      -6.435   1.925   4.958  1.00 10.00      B   
ATOM   1753  HN  CYS    81      -6.887   1.114   5.274  1.00 10.00      B   
ATOM   1754  CA  CYS    81      -5.156   1.801   4.267  1.00 10.00      B   
ATOM   1755  CB  CYS    81      -4.683   0.344   4.289  1.00 10.00      B   
ATOM   1756  SG  CYS    81      -4.705  -0.427   5.924  1.00 10.00      B   
ATOM   1757  HG  CYS    81      -5.976  -0.565   6.290  1.00 10.00      B   
ATOM   1758  C   CYS    81      -5.235   2.305   2.828  1.00 10.00      B   
ATOM   1759  O   CYS    81      -4.343   3.012   2.354  1.00 10.00      B   
ATOM   1760  N   ILE    82      -6.312   1.952   2.143  1.00 10.00      B   
ATOM   1761  HN  ILE    82      -7.007   1.421   2.588  1.00 10.00      B   
ATOM   1762  CA  ILE    82      -6.503   2.347   0.752  1.00 10.00      B   
ATOM   1763  CB  ILE    82      -7.750   1.671   0.142  1.00 10.00      B   
ATOM   1764  CG1 ILE    82      -7.760   0.177   0.475  1.00 10.00      B   
ATOM   1765  CG2 ILE    82      -7.783   1.878  -1.366  1.00 10.00      B   
ATOM   1766  CD1 ILE    82      -9.127  -0.463   0.374  1.00 10.00      B   
ATOM   1767  C   ILE    82      -6.642   3.864   0.619  1.00 10.00      B   
ATOM   1768  O   ILE    82      -6.065   4.474  -0.277  1.00 10.00      B   
ATOM   1769  N   GLU    83      -7.384   4.462   1.535  1.00 10.00      B   
ATOM   1770  HN  GLU    83      -7.788   3.922   2.249  1.00 10.00      B   
ATOM   1771  CA  GLU    83      -7.619   5.900   1.516  1.00 10.00      B   
ATOM   1772  CB  GLU    83      -8.872   6.237   2.322  1.00 10.00      B   
ATOM   1773  CG  GLU    83     -10.116   5.482   1.883  1.00 10.00      B   
ATOM   1774  CD  GLU    83     -11.278   5.725   2.818  1.00 10.00      B   
ATOM   1775  OE1 GLU    83     -11.457   6.883   3.253  1.00 10.00      B   
ATOM   1776  OE2 GLU    83     -12.015   4.767   3.136  1.00 10.00      B   
ATOM   1777  C   GLU    83      -6.422   6.687   2.045  1.00 10.00      B   
ATOM   1778  O   GLU    83      -5.888   7.553   1.354  1.00 10.00      B   
ATOM   1779  N   ASP    84      -6.002   6.381   3.264  1.00 10.00      B   
ATOM   1780  HN  ASP    84      -6.449   5.657   3.763  1.00 10.00      B   
ATOM   1781  CA  ASP    84      -4.876   7.076   3.878  1.00 10.00      B   
ATOM   1782  CB  ASP    84      -5.317   7.803   5.153  1.00 10.00      B   
ATOM   1783  CG  ASP    84      -4.440   8.996   5.487  1.00 10.00      B   
ATOM   1784  OD1 ASP    84      -3.200   8.838   5.547  1.00 10.00      B   
ATOM   1785  OD2 ASP    84      -4.992  10.100   5.704  1.00 10.00      B   
ATOM   1786  C   ASP    84      -3.757   6.094   4.193  1.00 10.00      B   
ATOM   1787  O   ASP    84      -3.720   5.499   5.274  1.00 10.00      B   
ATOM   1788  N   GLY    85      -2.850   5.930   3.240  1.00 10.00      B   
ATOM   1789  HN  GLY    85      -2.928   6.447   2.409  1.00 10.00      B   
ATOM   1790  CA  GLY    85      -1.745   5.010   3.409  1.00 10.00      B   
ATOM   1791  C   GLY    85      -0.822   5.394   4.551  1.00 10.00      B   
ATOM   1792  O   GLY    85      -0.374   4.531   5.306  1.00 10.00      B   
ATOM   1793  N   VAL    86      -0.548   6.685   4.690  1.00 10.00      B   
ATOM   1794  HN  VAL    86      -0.951   7.329   4.068  1.00 10.00      B   
ATOM   1795  CA  VAL    86       0.338   7.171   5.743  1.00 10.00      B   
ATOM   1796  CB  VAL    86       0.660   8.676   5.583  1.00 10.00      B   
ATOM   1797  CG1 VAL    86       1.559   9.162   6.712  1.00 10.00      B   
ATOM   1798  CG2 VAL    86       1.314   8.938   4.236  1.00 10.00      B   
ATOM   1799  C   VAL    86      -0.238   6.908   7.134  1.00 10.00      B   
ATOM   1800  O   VAL    86       0.467   6.409   8.019  1.00 10.00      B   
ATOM   1801  N   GLU    87      -1.520   7.216   7.318  1.00 10.00      B   
ATOM   1802  HN  GLU    87      -2.040   7.584   6.565  1.00 10.00      B   
ATOM   1803  CA  GLU    87      -2.174   7.023   8.610  1.00 10.00      B   
ATOM   1804  CB  GLU    87      -3.554   7.686   8.624  1.00 10.00      B   
ATOM   1805  CG  GLU    87      -3.862   8.451   9.900  1.00 10.00      B   
ATOM   1806  CD  GLU    87      -2.989   9.678  10.063  1.00 10.00      B   
ATOM   1807  OE1 GLU    87      -3.129  10.620   9.260  1.00 10.00      B   
ATOM   1808  OE2 GLU    87      -2.161   9.708  10.994  1.00 10.00      B   
ATOM   1809  C   GLU    87      -2.301   5.543   8.962  1.00 10.00      B   
ATOM   1810  O   GLU    87      -2.330   5.178  10.139  1.00 10.00      B   
ATOM   1811  N   ALA    88      -2.375   4.698   7.943  1.00 10.00      B   
ATOM   1812  HN  ALA    88      -2.355   5.051   7.028  1.00 10.00      B   
ATOM   1813  CA  ALA    88      -2.506   3.263   8.142  1.00 10.00      B   
ATOM   1814  CB  ALA    88      -2.832   2.575   6.830  1.00 10.00      B   
ATOM   1815  C   ALA    88      -1.253   2.655   8.767  1.00 10.00      B   
ATOM   1816  O   ALA    88      -1.344   1.848   9.691  1.00 10.00      B   
ATOM   1817  N   SER    89      -0.088   3.064   8.281  1.00 10.00      B   
ATOM   1818  HN  SER    89      -0.078   3.722   7.552  1.00 10.00      B   
ATOM   1819  CA  SER    89       1.181   2.549   8.785  1.00 10.00      B   
ATOM   1820  CB  SER    89       2.346   3.139   7.989  1.00 10.00      B   
ATOM   1821  OG  SER    89       1.890   4.139   7.088  1.00 10.00      B   
ATOM   1822  HG  SER    89       1.591   4.910   7.587  1.00 10.00      B   
ATOM   1823  C   SER    89       1.364   2.814  10.281  1.00 10.00      B   
ATOM   1824  O   SER    89       2.044   2.060  10.976  1.00 10.00      B   
ATOM   1825  N   LYS    90       0.731   3.867  10.781  1.00 10.00      B   
ATOM   1826  HN  LYS    90       0.169   4.415  10.190  1.00 10.00      B   
ATOM   1827  CA  LYS    90       0.845   4.223  12.191  1.00 10.00      B   
ATOM   1828  CB  LYS    90       0.319   5.638  12.434  1.00 10.00      B   
ATOM   1829  CG  LYS    90       1.043   6.711  11.635  1.00 10.00      B   
ATOM   1830  CD  LYS    90       0.449   8.083  11.888  1.00 10.00      B   
ATOM   1831  CE  LYS    90       1.034   9.119  10.945  1.00 10.00      B   
ATOM   1832  NZ  LYS    90       0.370  10.436  11.103  1.00 10.00      B   
ATOM   1833  HZ1 LYS    90       0.719  11.101  10.388  1.00 10.00      B   
ATOM   1834  HZ2 LYS    90       0.565  10.827  12.049  1.00 10.00      B   
ATOM   1835  HZ3 LYS    90      -0.663  10.328  10.993  1.00 10.00      B   
ATOM   1836  C   LYS    90       0.123   3.218  13.090  1.00 10.00      B   
ATOM   1837  O   LYS    90       0.371   3.158  14.295  1.00 10.00      B   
ATOM   1838  N   ALA    91      -0.749   2.410  12.497  1.00 10.00      B   
ATOM   1839  HN  ALA    91      -0.884   2.481  11.527  1.00 10.00      B   
ATOM   1840  CA  ALA    91      -1.504   1.412  13.246  1.00 10.00      B   
ATOM   1841  CB  ALA    91      -2.682   0.900  12.434  1.00 10.00      B   
ATOM   1842  C   ALA    91      -0.612   0.260  13.694  1.00 10.00      B   
ATOM   1843  O   ALA    91      -0.941  -0.460  14.636  1.00 10.00      B   
ATOM   1844  N   VAL    92       0.519   0.087  13.019  1.00 10.00      B   
ATOM   1845  HN  VAL    92       0.735   0.690  12.275  1.00 10.00      B   
ATOM   1846  CA  VAL    92       1.450  -0.979  13.367  1.00 10.00      B   
ATOM   1847  CB  VAL    92       1.788  -1.901  12.175  1.00 10.00      B   
ATOM   1848  CG1 VAL    92       0.603  -2.795  11.840  1.00 10.00      B   
ATOM   1849  CG2 VAL    92       2.211  -1.093  10.959  1.00 10.00      B   
ATOM   1850  C   VAL    92       2.726  -0.421  13.988  1.00 10.00      B   
ATOM   1851  O   VAL    92       3.694  -1.151  14.207  1.00 10.00      B   
ATOM   1852  N   GLY    93       2.717   0.877  14.268  1.00 10.00      B   
ATOM   1853  HN  GLY    93       1.915   1.405  14.074  1.00 10.00      B   
ATOM   1854  CA  GLY    93       3.870   1.517  14.870  1.00 10.00      B   
ATOM   1855  C   GLY    93       4.916   1.934  13.854  1.00 10.00      B   
ATOM   1856  O   GLY    93       6.109   1.970  14.163  1.00 10.00      B   
ATOM   1857  N   VAL    94       4.477   2.242  12.641  1.00 10.00      B   
ATOM   1858  HN  VAL    94       3.517   2.188  12.450  1.00 10.00      B   
ATOM   1859  CA  VAL    94       5.387   2.658  11.583  1.00 10.00      B   
ATOM   1860  CB  VAL    94       5.332   1.681  10.384  1.00 10.00      B   
ATOM   1861  CG1 VAL    94       6.263   2.121   9.266  1.00 10.00      B   
ATOM   1862  CG2 VAL    94       5.673   0.268  10.831  1.00 10.00      B   
ATOM   1863  C   VAL    94       5.051   4.077  11.117  1.00 10.00      B   
ATOM   1864  O   VAL    94       4.142   4.283  10.312  1.00 10.00      B   
ATOM   1865  N   ASN    95       5.775   5.056  11.638  1.00 10.00      B   
ATOM   1866  HN  ASN    95       6.485   4.842  12.284  1.00 10.00      B   
ATOM   1867  CA  ASN    95       5.547   6.443  11.272  1.00 10.00      B   
ATOM   1868  CB  ASN    95       5.687   7.355  12.494  1.00 10.00      B   
ATOM   1869  CG  ASN    95       4.969   8.680  12.330  1.00 10.00      B   
ATOM   1870  OD1 ASN    95       5.293   9.472  11.446  1.00 10.00      B   
ATOM   1871  ND2 ASN    95       3.997   8.936  13.190  1.00 10.00      B   
ATOM   1872 HD21 ASN    95       3.801   8.262  13.881  1.00 10.00      B   
ATOM   1873 HD22 ASN    95       3.513   9.788  13.109  1.00 10.00      B   
ATOM   1874  C   ASN    95       6.512   6.868  10.173  1.00 10.00      B   
ATOM   1875  O   ASN    95       7.665   6.443  10.147  1.00 10.00      B   
ATOM   1876  N   TRP    96       6.038   7.706   9.266  1.00 10.00      B   
ATOM   1877  HN  TRP    96       5.112   8.017   9.341  1.00 10.00      B   
ATOM   1878  CA  TRP    96       6.857   8.177   8.157  1.00 10.00      B   
ATOM   1879  CB  TRP    96       5.991   8.410   6.919  1.00 10.00      B   
ATOM   1880  CG  TRP    96       5.578   7.145   6.238  1.00 10.00      B   
ATOM   1881  CD1 TRP    96       4.418   6.452   6.426  1.00 10.00      B   
ATOM   1882  CD2 TRP    96       6.327   6.416   5.262  1.00 10.00      B   
ATOM   1883  NE1 TRP    96       4.398   5.339   5.623  1.00 10.00      B   
ATOM   1884  HE1 TRP    96       3.668   4.682   5.576  1.00 10.00      B   
ATOM   1885  CE2 TRP    96       5.560   5.295   4.898  1.00 10.00      B   
ATOM   1886  CE3 TRP    96       7.575   6.606   4.656  1.00 10.00      B   
ATOM   1887  CZ2 TRP    96       5.998   4.367   3.959  1.00 10.00      B   
ATOM   1888  CZ3 TRP    96       8.008   5.684   3.725  1.00 10.00      B   
ATOM   1889  CH2 TRP    96       7.221   4.580   3.385  1.00 10.00      B   
ATOM   1890  C   TRP    96       7.606   9.453   8.511  1.00 10.00      B   
ATOM   1891  O   TRP    96       8.421   9.938   7.734  1.00 10.00      B   
ATOM   1892  N   VAL    97       7.331   9.993   9.687  1.00 10.00      B   
ATOM   1893  HN  VAL    97       6.673   9.559  10.273  1.00 10.00      B   
ATOM   1894  CA  VAL    97       7.975  11.222  10.121  1.00 10.00      B   
ATOM   1895  CB  VAL    97       6.958  12.381  10.247  1.00 10.00      B   
ATOM   1896  CG1 VAL    97       7.665  13.691  10.563  1.00 10.00      B   
ATOM   1897  CG2 VAL    97       6.125  12.517   8.981  1.00 10.00      B   
ATOM   1898  C   VAL    97       8.712  11.052  11.450  1.00 10.00      B   
ATOM   1899  O   VAL    97       9.935  11.178  11.508  1.00 10.00      B   
ATOM   1900  N   THR    98       7.966  10.738  12.504  1.00 10.00      B   
ATOM   1901  HN  THR    98       7.000  10.611  12.387  1.00 10.00      B   
ATOM   1902  CA  THR    98       8.532  10.595  13.843  1.00 10.00      B   
ATOM   1903  CB  THR    98       7.433  10.704  14.917  1.00 10.00      B   
ATOM   1904  OG1 THR    98       6.151  10.813  14.274  1.00 10.00      B   
ATOM   1905  HG1 THR    98       5.537  10.189  14.684  1.00 10.00      B   
ATOM   1906  CG2 THR    98       7.663  11.931  15.788  1.00 10.00      B   
ATOM   1907  C   THR    98       9.349   9.314  14.060  1.00 10.00      B   
ATOM   1908  O   THR    98      10.013   9.175  15.086  1.00 10.00      B   
ATOM   1909  N   SER    99       9.305   8.379  13.121  1.00 10.00      B   
ATOM   1910  HN  SER    99       8.758   8.520  12.322  1.00 10.00      B   
ATOM   1911  CA  SER    99      10.063   7.135  13.271  1.00 10.00      B   
ATOM   1912  CB  SER    99       9.338   5.937  12.655  1.00 10.00      B   
ATOM   1913  OG  SER    99       8.184   5.597  13.405  1.00 10.00      B   
ATOM   1914  HG  SER    99       8.458   5.257  14.268  1.00 10.00      B   
ATOM   1915  C   SER    99      11.516   7.236  12.781  1.00 10.00      B   
ATOM   1916  O   SER    99      12.441   6.941  13.541  1.00 10.00      B   
ATOM   1917  N   PRO   100      11.754   7.636  11.511  1.00 10.00      B   
ATOM   1918  CA  PRO   100      13.115   7.762  10.972  1.00 10.00      B   
ATOM   1919  CB  PRO   100      12.910   8.363   9.573  1.00 10.00      B   
ATOM   1920  CG  PRO   100      11.509   8.868   9.563  1.00 10.00      B   
ATOM   1921  CD  PRO   100      10.742   7.983  10.499  1.00 10.00      B   
ATOM   1922  C   PRO   100      13.990   8.683  11.825  1.00 10.00      B   
ATOM   1923  O   PRO   100      13.508   9.674  12.376  1.00 10.00      B   
ATOM   1924  N   PRO   101      15.296   8.369  11.926  1.00 10.00      B   
ATOM   1925  CA  PRO   101      16.256   9.154  12.722  1.00 10.00      B   
ATOM   1926  CB  PRO   101      17.600   8.473  12.438  1.00 10.00      B   
ATOM   1927  CG  PRO   101      17.237   7.089  12.030  1.00 10.00      B   
ATOM   1928  CD  PRO   101      15.941   7.212  11.281  1.00 10.00      B   
ATOM   1929  C   PRO   101      16.313  10.624  12.311  1.00 10.00      B   
ATOM   1930  O   PRO   101      16.772  11.471  13.072  1.00 10.00      B   
ATOM   1931  N   THR   102      15.845  10.921  11.109  1.00 10.00      B   
ATOM   1932  HN  THR   102      15.498  10.203  10.540  1.00 10.00      B   
ATOM   1933  CA  THR   102      15.837  12.283  10.601  1.00 10.00      B   
ATOM   1934  CB  THR   102      15.612  12.271   9.080  1.00 10.00      B   
ATOM   1935  OG1 THR   102      15.138  10.968   8.698  1.00 10.00      B   
ATOM   1936  HG1 THR   102      14.506  11.059   7.966  1.00 10.00      B   
ATOM   1937  CG2 THR   102      16.912  12.564   8.346  1.00 10.00      B   
ATOM   1938  C   THR   102      14.736  13.106  11.273  1.00 10.00      B   
ATOM   1939  O   THR   102      14.838  14.327  11.377  1.00 10.00      B   
ATOM   1940  N   GLN   103      13.688  12.412  11.723  1.00 10.00      B   
ATOM   1941  HN  GLN   103      13.691  11.438  11.613  1.00 10.00      B   
ATOM   1942  CA  GLN   103      12.537  13.034  12.391  1.00 10.00      B   
ATOM   1943  CB  GLN   103      12.948  13.856  13.618  1.00 10.00      B   
ATOM   1944  CG  GLN   103      13.388  13.015  14.806  1.00 10.00      B   
ATOM   1945  CD  GLN   103      12.304  12.073  15.294  1.00 10.00      B   
ATOM   1946  OE1 GLN   103      11.463  12.448  16.111  1.00 10.00      B   
ATOM   1947  NE2 GLN   103      12.314  10.842  14.801  1.00 10.00      B   
ATOM   1948 HE21 GLN   103      13.015  10.603  14.154  1.00 10.00      B   
ATOM   1949 HE22 GLN   103      11.621  10.214  15.105  1.00 10.00      B   
ATOM   1950  C   GLN   103      11.650  13.842  11.442  1.00 10.00      B   
ATOM   1951  O   GLN   103      10.564  14.279  11.821  1.00 10.00      B   
ATOM   1952  N   PHE   104      12.108  14.036  10.215  1.00 10.00      B   
ATOM   1953  HN  PHE   104      12.989  13.686   9.976  1.00 10.00      B   
ATOM   1954  CA  PHE   104      11.343  14.778   9.221  1.00 10.00      B   
ATOM   1955  CB  PHE   104      12.124  16.003   8.739  1.00 10.00      B   
ATOM   1956  CG  PHE   104      12.091  17.158   9.698  1.00 10.00      B   
ATOM   1957  CD1 PHE   104      13.209  17.488  10.446  1.00 10.00      B   
ATOM   1958  CD2 PHE   104      10.940  17.915   9.850  1.00 10.00      B   
ATOM   1959  CE1 PHE   104      13.180  18.550  11.328  1.00 10.00      B   
ATOM   1960  CE2 PHE   104      10.904  18.978  10.730  1.00 10.00      B   
ATOM   1961  CZ  PHE   104      12.026  19.297  11.470  1.00 10.00      B   
ATOM   1962  C   PHE   104      10.987  13.880   8.044  1.00 10.00      B   
ATOM   1963  O   PHE   104      10.552  14.349   6.990  1.00 10.00      B   
ATOM   1964  N   GLY   105      11.169  12.585   8.239  1.00 10.00      B   
ATOM   1965  HN  GLY   105      11.515  12.276   9.098  1.00 10.00      B   
ATOM   1966  CA  GLY   105      10.872  11.630   7.196  1.00 10.00      B   
ATOM   1967  C   GLY   105      12.128  11.026   6.616  1.00 10.00      B   
ATOM   1968  O   GLY   105      13.234  11.490   6.902  1.00 10.00      B   
ATOM   1969  N   THR   106      11.966   9.987   5.817  1.00 10.00      B   
ATOM   1970  HN  THR   106      11.062   9.649   5.643  1.00 10.00      B   
ATOM   1971  CA  THR   106      13.095   9.319   5.193  1.00 10.00      B   
ATOM   1972  CB  THR   106      12.689   7.912   4.725  1.00 10.00      B   
ATOM   1973  OG1 THR   106      11.321   7.670   5.093  1.00 10.00      B   
ATOM   1974  HG1 THR   106      10.734   8.006   4.403  1.00 10.00      B   
ATOM   1975  CG2 THR   106      13.572   6.857   5.378  1.00 10.00      B   
ATOM   1976  C   THR   106      13.612  10.136   4.008  1.00 10.00      B   
ATOM   1977  O   THR   106      12.825  10.662   3.219  1.00 10.00      B   
ATOM   1978  N   PRO   107      14.943  10.260   3.874  1.00 10.00      B   
ATOM   1979  CA  PRO   107      15.566  11.029   2.790  1.00 10.00      B   
ATOM   1980  CB  PRO   107      17.070  10.845   3.033  1.00 10.00      B   
ATOM   1981  CG  PRO   107      17.179  10.476   4.471  1.00 10.00      B   
ATOM   1982  CD  PRO   107      15.947   9.676   4.779  1.00 10.00      B   
ATOM   1983  C   PRO   107      15.183  10.527   1.397  1.00 10.00      B   
ATOM   1984  O   PRO   107      14.542  11.239   0.624  1.00 10.00      B   
ATOM   1985  N   SER   108      15.556   9.295   1.082  1.00 10.00      B   
ATOM   1986  HN  SER   108      16.054   8.759   1.737  1.00 10.00      B   
ATOM   1987  CA  SER   108      15.267   8.728  -0.231  1.00 10.00      B   
ATOM   1988  CB  SER   108      16.417   7.820  -0.663  1.00 10.00      B   
ATOM   1989  OG  SER   108      17.658   8.332  -0.200  1.00 10.00      B   
ATOM   1990  HG  SER   108      17.857   9.156  -0.664  1.00 10.00      B   
ATOM   1991  C   SER   108      13.938   7.969  -0.275  1.00 10.00      B   
ATOM   1992  O   SER   108      13.448   7.633  -1.351  1.00 10.00      B   
ATOM   1993  N   ASP   109      13.356   7.705   0.887  1.00 10.00      B   
ATOM   1994  HN  ASP   109      13.781   8.000   1.716  1.00 10.00      B   
ATOM   1995  CA  ASP   109      12.090   6.971   0.948  1.00 10.00      B   
ATOM   1996  CB  ASP   109      12.067   5.988   2.120  1.00 10.00      B   
ATOM   1997  CG  ASP   109      13.028   4.834   1.938  1.00 10.00      B   
ATOM   1998  OD1 ASP   109      12.572   3.719   1.607  1.00 10.00      B   
ATOM   1999  OD2 ASP   109      14.250   5.037   2.124  1.00 10.00      B   
ATOM   2000  C   ASP   109      10.896   7.913   1.018  1.00 10.00      B   
ATOM   2001  O   ASP   109       9.756   7.499   0.802  1.00 10.00      B   
ATOM   2002  N   TYR   110      11.173   9.182   1.322  1.00 10.00      B   
ATOM   2003  HN  TYR   110      12.101   9.433   1.490  1.00 10.00      B   
ATOM   2004  CA  TYR   110      10.141  10.210   1.422  1.00 10.00      B   
ATOM   2005  CB  TYR   110       9.425  10.412   0.081  1.00 10.00      B   
ATOM   2006  CG  TYR   110      10.371  10.685  -1.070  1.00 10.00      B   
ATOM   2007  CD1 TYR   110      10.642   9.709  -2.022  1.00 10.00      B   
ATOM   2008  CD2 TYR   110      11.000  11.917  -1.199  1.00 10.00      B   
ATOM   2009  CE1 TYR   110      11.509   9.950  -3.068  1.00 10.00      B   
ATOM   2010  CE2 TYR   110      11.870  12.168  -2.246  1.00 10.00      B   
ATOM   2011  CZ  TYR   110      12.120  11.181  -3.176  1.00 10.00      B   
ATOM   2012  OH  TYR   110      12.981  11.426  -4.222  1.00 10.00      B   
ATOM   2013  HH  TYR   110      13.717  11.968  -3.911  1.00 10.00      B   
ATOM   2014  C   TYR   110       9.155   9.915   2.551  1.00 10.00      B   
ATOM   2015  O   TYR   110       9.459   9.142   3.465  1.00 10.00      B   
ATOM   2016  N   CYS   111       7.985  10.544   2.495  1.00 10.00      B   
ATOM   2017  HN  CYS   111       7.803  11.151   1.750  1.00 10.00      B   
ATOM   2018  CA  CYS   111       6.970  10.357   3.523  1.00 10.00      B   
ATOM   2019  CB  CYS   111       6.900  11.598   4.420  1.00 10.00      B   
ATOM   2020  SG  CYS   111       8.473  12.475   4.624  1.00 10.00      B   
ATOM   2021  HG  CYS   111       8.655  12.693   5.920  1.00 10.00      B   
ATOM   2022  C   CYS   111       5.597  10.089   2.904  1.00 10.00      B   
ATOM   2023  O   CYS   111       4.569  10.316   3.535  1.00 10.00      B   
ATOM   2024  N   ASN   112       5.584   9.598   1.671  1.00 10.00      B   
ATOM   2025  HN  ASN   112       6.434   9.405   1.221  1.00 10.00      B   
ATOM   2026  CA  ASN   112       4.329   9.311   0.982  1.00 10.00      B   
ATOM   2027  CB  ASN   112       4.255  10.065  -0.350  1.00 10.00      B   
ATOM   2028  CG  ASN   112       3.341  11.279  -0.298  1.00 10.00      B   
ATOM   2029  OD1 ASN   112       3.176  11.911   0.749  1.00 10.00      B   
ATOM   2030  ND2 ASN   112       2.751  11.626  -1.433  1.00 10.00      B   
ATOM   2031 HD21 ASN   112       2.932  11.091  -2.235  1.00 10.00      B   
ATOM   2032 HD22 ASN   112       2.160  12.407  -1.426  1.00 10.00      B   
ATOM   2033  C   ASN   112       4.179   7.816   0.746  1.00 10.00      B   
ATOM   2034  O   ASN   112       5.127   7.152   0.335  1.00 10.00      B   
ATOM   2035  N   LEU   113       2.990   7.289   1.000  1.00 10.00      B   
ATOM   2036  HN  LEU   113       2.260   7.873   1.298  1.00 10.00      B   
ATOM   2037  CA  LEU   113       2.733   5.865   0.832  1.00 10.00      B   
ATOM   2038  CB  LEU   113       2.952   5.130   2.159  1.00 10.00      B   
ATOM   2039  CG  LEU   113       2.662   3.626   2.164  1.00 10.00      B   
ATOM   2040  CD1 LEU   113       3.711   2.866   1.371  1.00 10.00      B   
ATOM   2041  CD2 LEU   113       2.578   3.104   3.588  1.00 10.00      B   
ATOM   2042  C   LEU   113       1.317   5.606   0.328  1.00 10.00      B   
ATOM   2043  O   LEU   113       0.350   6.160   0.845  1.00 10.00      B   
ATOM   2044  N   ARG   114       1.211   4.764  -0.685  1.00 10.00      B   
ATOM   2045  HN  ARG   114       2.028   4.363  -1.059  1.00 10.00      B   
ATOM   2046  CA  ARG   114      -0.073   4.401  -1.256  1.00 10.00      B   
ATOM   2047  CB  ARG   114      -0.150   4.827  -2.726  1.00 10.00      B   
ATOM   2048  CG  ARG   114      -1.567   4.909  -3.271  1.00 10.00      B   
ATOM   2049  CD  ARG   114      -1.594   4.743  -4.782  1.00 10.00      B   
ATOM   2050  NE  ARG   114      -0.955   5.858  -5.490  1.00 10.00      B   
ATOM   2051  HE  ARG   114      -0.255   6.354  -5.010  1.00 10.00      B   
ATOM   2052  CZ  ARG   114      -1.275   6.231  -6.734  1.00 10.00      B   
ATOM   2053  NH1 ARG   114      -2.228   5.592  -7.400  1.00 10.00      B   
ATOM   2054 HH11 ARG   114      -2.470   5.882  -8.373  1.00 10.00      B   
ATOM   2055 HH12 ARG   114      -2.755   4.795  -6.952  1.00 10.00      B   
ATOM   2056  NH2 ARG   114      -0.642   7.246  -7.315  1.00 10.00      B   
ATOM   2057 HH21 ARG   114       0.110   7.765  -6.803  1.00 10.00      B   
ATOM   2058 HH22 ARG   114      -0.892   7.536  -8.288  1.00 10.00      B   
ATOM   2059  C   ARG   114      -0.258   2.892  -1.137  1.00 10.00      B   
ATOM   2060  O   ARG   114       0.541   2.115  -1.666  1.00 10.00      B   
ATOM   2061  N   VAL   115      -1.298   2.482  -0.430  1.00 10.00      B   
ATOM   2062  HN  VAL   115      -1.905   3.149  -0.043  1.00 10.00      B   
ATOM   2063  CA  VAL   115      -1.577   1.065  -0.235  1.00 10.00      B   
ATOM   2064  CB  VAL   115      -2.404   0.811   1.042  1.00 10.00      B   
ATOM   2065  CG1 VAL   115      -2.761  -0.663   1.170  1.00 10.00      B   
ATOM   2066  CG2 VAL   115      -1.637   1.279   2.267  1.00 10.00      B   
ATOM   2067  C   VAL   115      -2.300   0.484  -1.443  1.00 10.00      B   
ATOM   2068  O   VAL   115      -3.384   0.934  -1.814  1.00 10.00      B   
ATOM   2069  N   LEU   116      -1.689  -0.514  -2.055  1.00 10.00      B   
ATOM   2070  HN  LEU   116      -0.826  -0.835  -1.707  1.00 10.00      B   
ATOM   2071  CA  LEU   116      -2.261  -1.151  -3.224  1.00 10.00      B   
ATOM   2072  CB  LEU   116      -1.171  -1.467  -4.250  1.00 10.00      B   
ATOM   2073  CG  LEU   116      -0.351  -0.279  -4.760  1.00 10.00      B   
ATOM   2074  CD1 LEU   116       0.721  -0.754  -5.729  1.00 10.00      B   
ATOM   2075  CD2 LEU   116      -1.250   0.759  -5.419  1.00 10.00      B   
ATOM   2076  C   LEU   116      -3.018  -2.418  -2.842  1.00 10.00      B   
ATOM   2077  O   LEU   116      -2.498  -3.527  -2.971  1.00 10.00      B   
ATOM   2078  N   ALA   117      -4.239  -2.244  -2.358  1.00 10.00      B   
ATOM   2079  HN  ALA   117      -4.592  -1.334  -2.272  1.00 10.00      B   
ATOM   2080  CA  ALA   117      -5.073  -3.372  -1.959  1.00 10.00      B   
ATOM   2081  CB  ALA   117      -6.196  -2.904  -1.046  1.00 10.00      B   
ATOM   2082  C   ALA   117      -5.639  -4.072  -3.191  1.00 10.00      B   
ATOM   2083  O   ALA   117      -6.371  -3.468  -3.976  1.00 10.00      B   
ATOM   2084  N   ASP   118      -5.281  -5.335  -3.361  1.00 10.00      B   
ATOM   2085  HN  ASP   118      -4.695  -5.759  -2.692  1.00 10.00      B   
ATOM   2086  CA  ASP   118      -5.733  -6.124  -4.499  1.00 10.00      B   
ATOM   2087  CB  ASP   118      -4.937  -7.431  -4.615  1.00 10.00      B   
ATOM   2088  CG  ASP   118      -3.543  -7.237  -5.176  1.00 10.00      B   
ATOM   2089  OD1 ASP   118      -3.376  -6.400  -6.090  1.00 10.00      B   
ATOM   2090  OD2 ASP   118      -2.611  -7.934  -4.719  1.00 10.00      B   
ATOM   2091  C   ASP   118      -7.214  -6.444  -4.405  1.00 10.00      B   
ATOM   2092  O   ASP   118      -7.769  -6.577  -3.312  1.00 10.00      B   
ATOM   2093  N   SER   119      -7.843  -6.568  -5.558  1.00 10.00      B   
ATOM   2094  HN  SER   119      -7.340  -6.450  -6.393  1.00 10.00      B   
ATOM   2095  CA  SER   119      -9.253  -6.888  -5.636  1.00 10.00      B   
ATOM   2096  CB  SER   119     -10.030  -5.660  -6.116  1.00 10.00      B   
ATOM   2097  OG  SER   119      -9.372  -5.047  -7.209  1.00 10.00      B   
ATOM   2098  HG  SER   119      -8.940  -4.236  -6.909  1.00 10.00      B   
ATOM   2099  C   SER   119      -9.433  -8.052  -6.605  1.00 10.00      B   
ATOM   2100  O   SER   119      -8.526  -8.349  -7.381  1.00 10.00      B   
ATOM   2101  N   PRO   120     -10.586  -8.734  -6.584  1.00 10.00      B   
ATOM   2102  CA  PRO   120     -10.842  -9.871  -7.479  1.00 10.00      B   
ATOM   2103  CB  PRO   120     -12.220 -10.381  -7.036  1.00 10.00      B   
ATOM   2104  CG  PRO   120     -12.848  -9.229  -6.331  1.00 10.00      B   
ATOM   2105  CD  PRO   120     -11.722  -8.480  -5.679  1.00 10.00      B   
ATOM   2106  C   PRO   120     -10.870  -9.476  -8.958  1.00 10.00      B   
ATOM   2107  O   PRO   120     -11.048 -10.325  -9.828  1.00 10.00      B   
ATOM   2108  N   THR   121     -10.697  -8.190  -9.243  1.00 10.00      B   
ATOM   2109  HN  THR   121     -10.569  -7.547  -8.515  1.00 10.00      B   
ATOM   2110  CA  THR   121     -10.709  -7.713 -10.615  1.00 10.00      B   
ATOM   2111  CB  THR   121     -11.981  -6.890 -10.894  1.00 10.00      B   
ATOM   2112  OG1 THR   121     -12.260  -6.042  -9.769  1.00 10.00      B   
ATOM   2113  HG1 THR   121     -13.015  -6.394  -9.278  1.00 10.00      B   
ATOM   2114  CG2 THR   121     -13.170  -7.806 -11.145  1.00 10.00      B   
ATOM   2115  C   THR   121      -9.476  -6.866 -10.944  1.00 10.00      B   
ATOM   2116  O   THR   121      -9.265  -6.492 -12.101  1.00 10.00      B   
ATOM   2117  N   LEU   122      -8.650  -6.573  -9.940  1.00 10.00      B   
ATOM   2118  HN  LEU   122      -8.838  -6.920  -9.041  1.00 10.00      B   
ATOM   2119  CA  LEU   122      -7.460  -5.753 -10.153  1.00 10.00      B   
ATOM   2120  CB  LEU   122      -7.758  -4.286  -9.816  1.00 10.00      B   
ATOM   2121  CG  LEU   122      -6.619  -3.279 -10.014  1.00 10.00      B   
ATOM   2122  CD1 LEU   122      -6.318  -3.086 -11.493  1.00 10.00      B   
ATOM   2123  CD2 LEU   122      -6.966  -1.949  -9.361  1.00 10.00      B   
ATOM   2124  C   LEU   122      -6.264  -6.250  -9.344  1.00 10.00      B   
ATOM   2125  O   LEU   122      -6.363  -6.487  -8.139  1.00 10.00      B   
ATOM   2126  N   LYS   123      -5.139  -6.411 -10.022  1.00 10.00      B   
ATOM   2127  HN  LYS   123      -5.133  -6.213 -10.987  1.00 10.00      B   
ATOM   2128  CA  LYS   123      -3.911  -6.863  -9.389  1.00 10.00      B   
ATOM   2129  CB  LYS   123      -3.387  -8.123 -10.087  1.00 10.00      B   
ATOM   2130  CG  LYS   123      -2.112  -8.694  -9.484  1.00 10.00      B   
ATOM   2131  CD  LYS   123      -2.325  -9.105  -8.039  1.00 10.00      B   
ATOM   2132  CE  LYS   123      -1.007  -9.393  -7.342  1.00 10.00      B   
ATOM   2133  NZ  LYS   123      -1.213  -9.771  -5.921  1.00 10.00      B   
ATOM   2134  HZ1 LYS   123      -1.746  -9.019  -5.420  1.00 10.00      B   
ATOM   2135  HZ2 LYS   123      -0.300  -9.902  -5.445  1.00 10.00      B   
ATOM   2136  HZ3 LYS   123      -1.753 -10.655  -5.861  1.00 10.00      B   
ATOM   2137  C   LYS   123      -2.866  -5.753  -9.448  1.00 10.00      B   
ATOM   2138  O   LYS   123      -2.824  -4.983 -10.409  1.00 10.00      B   
ATOM   2139  N   HIS   124      -2.037  -5.658  -8.421  1.00 10.00      B   
ATOM   2140  HN  HIS   124      -2.129  -6.287  -7.668  1.00 10.00      B   
ATOM   2141  CA  HIS   124      -1.008  -4.632  -8.372  1.00 10.00      B   
ATOM   2142  CB  HIS   124      -1.221  -3.719  -7.158  1.00 10.00      B   
ATOM   2143  CG  HIS   124      -2.600  -3.140  -7.044  1.00 10.00      B   
ATOM   2144  ND1 HIS   124      -3.673  -3.849  -6.554  1.00 10.00      B   
ATOM   2145  HD1 HIS   124      -3.652  -4.799  -6.255  1.00 10.00      B   
ATOM   2146  CD2 HIS   124      -3.075  -1.905  -7.341  1.00 10.00      B   
ATOM   2147  CE1 HIS   124      -4.746  -3.083  -6.554  1.00 10.00      B   
ATOM   2148  NE2 HIS   124      -4.409  -1.898  -7.022  1.00 10.00      B   
ATOM   2149  HE2 HIS   124      -5.019  -1.128  -7.112  1.00 10.00      B   
ATOM   2150  C   HIS   124       0.389  -5.243  -8.316  1.00 10.00      B   
ATOM   2151  O   HIS   124       0.557  -6.419  -7.979  1.00 10.00      B   
ATOM   2152  N   VAL   125       1.381  -4.435  -8.670  1.00 10.00      B   
ATOM   2153  HN  VAL   125       1.168  -3.524  -8.967  1.00 10.00      B   
ATOM   2154  CA  VAL   125       2.780  -4.845  -8.649  1.00 10.00      B   
ATOM   2155  CB  VAL   125       3.147  -5.711  -9.883  1.00 10.00      B   
ATOM   2156  CG1 VAL   125       3.096  -4.904 -11.173  1.00 10.00      B   
ATOM   2157  CG2 VAL   125       4.500  -6.388  -9.707  1.00 10.00      B   
ATOM   2158  C   VAL   125       3.657  -3.592  -8.583  1.00 10.00      B   
ATOM   2159  O   VAL   125       3.255  -2.532  -9.069  1.00 10.00      B   
ATOM   2160  N   VAL   126       4.825  -3.698  -7.965  1.00 10.00      B   
ATOM   2161  HN  VAL   126       5.102  -4.565  -7.599  1.00 10.00      B   
ATOM   2162  CA  VAL   126       5.719  -2.553  -7.833  1.00 10.00      B   
ATOM   2163  CB  VAL   126       6.058  -2.251  -6.357  1.00 10.00      B   
ATOM   2164  CG1 VAL   126       4.814  -1.809  -5.602  1.00 10.00      B   
ATOM   2165  CG2 VAL   126       6.684  -3.463  -5.685  1.00 10.00      B   
ATOM   2166  C   VAL   126       7.006  -2.728  -8.630  1.00 10.00      B   
ATOM   2167  O   VAL   126       7.484  -3.845  -8.825  1.00 10.00      B   
ATOM   2168  N   VAL   127       7.559  -1.611  -9.086  1.00 10.00      B   
ATOM   2169  HN  VAL   127       7.117  -0.752  -8.904  1.00 10.00      B   
ATOM   2170  CA  VAL   127       8.796  -1.613  -9.857  1.00 10.00      B   
ATOM   2171  CB  VAL   127       8.568  -2.197 -11.275  1.00 10.00      B   
ATOM   2172  CG1 VAL   127       7.904  -1.187 -12.200  1.00 10.00      B   
ATOM   2173  CG2 VAL   127       9.864  -2.721 -11.868  1.00 10.00      B   
ATOM   2174  C   VAL   127       9.332  -0.185  -9.960  1.00 10.00      B   
ATOM   2175  O   VAL   127       8.613   0.763  -9.652  1.00 10.00      B   
ATOM   2176  N   CYS   128      10.586  -0.031 -10.363  1.00 10.00      B   
ATOM   2177  HN  CYS   128      11.125  -0.824 -10.567  1.00 10.00      B   
ATOM   2178  CA  CYS   128      11.185   1.288 -10.504  1.00 10.00      B   
ATOM   2179  CB  CYS   128      12.045   1.619  -9.279  1.00 10.00      B   
ATOM   2180  SG  CYS   128      12.634   3.329  -9.202  1.00 10.00      B   
ATOM   2181  HG  CYS   128      11.594   4.115  -8.935  1.00 10.00      B   
ATOM   2182  C   CYS   128      12.024   1.363 -11.778  1.00 10.00      B   
ATOM   2183  O   CYS   128      13.137   0.832 -11.834  1.00 10.00      B   
ATOM   2184  N   THR   129      11.472   1.997 -12.809  1.00 10.00      B   
ATOM   2185  HN  THR   129      10.563   2.360 -12.716  1.00 10.00      B   
ATOM   2186  CA  THR   129      12.168   2.150 -14.083  1.00 10.00      B   
ATOM   2187  CB  THR   129      11.265   2.818 -15.143  1.00 10.00      B   
ATOM   2188  OG1 THR   129      10.080   2.033 -15.330  1.00 10.00      B   
ATOM   2189  HG1 THR   129       9.509   2.114 -14.542  1.00 10.00      B   
ATOM   2190  CG2 THR   129      11.991   2.948 -16.475  1.00 10.00      B   
ATOM   2191  C   THR   129      13.451   2.965 -13.914  1.00 10.00      B   
ATOM   2192  O   THR   129      14.465   2.691 -14.564  1.00 10.00      B   
ATOM   2193  N   LEU   130      13.406   3.958 -13.030  1.00 10.00      B   
ATOM   2194  HN  LEU   130      12.573   4.120 -12.532  1.00 10.00      B   
ATOM   2195  CA  LEU   130      14.565   4.806 -12.773  1.00 10.00      B   
ATOM   2196  CB  LEU   130      14.129   6.188 -12.280  1.00 10.00      B   
ATOM   2197  CG  LEU   130      13.282   7.020 -13.245  1.00 10.00      B   
ATOM   2198  CD1 LEU   130      12.897   8.348 -12.611  1.00 10.00      B   
ATOM   2199  CD2 LEU   130      14.010   7.241 -14.562  1.00 10.00      B   
ATOM   2200  C   LEU   130      15.505   4.159 -11.760  1.00 10.00      B   
ATOM   2201  O   LEU   130      15.628   2.931 -11.703  1.00 10.00      B   
ATOM   2202  N   SER   132      14.101   5.608  -3.149  1.00 10.00      B   
ATOM   2203  HN  SER   132      13.729   6.281  -2.531  1.00 10.00      B   
ATOM   2204  CA  SER   132      14.655   4.373  -2.602  1.00 10.00      B   
ATOM   2205  CB  SER   132      13.551   3.551  -1.933  1.00 10.00      B   
ATOM   2206  OG  SER   132      12.700   4.372  -1.146  1.00 10.00      B   
ATOM   2207  HG  SER   132      12.602   3.976  -0.263  1.00 10.00      B   
ATOM   2208  C   SER   132      15.344   3.542  -3.685  1.00 10.00      B   
ATOM   2209  O   SER   132      16.564   3.354  -3.657  1.00 10.00      B   
ATOM   2210  N   TYR   134      10.245   1.257  -3.233  1.00 10.00      B   
ATOM   2211  HN  TYR   134      11.034   1.840  -3.191  1.00 10.00      B   
ATOM   2212  CA  TYR   134       9.946   0.399  -2.093  1.00 10.00      B   
ATOM   2213  CB  TYR   134      10.767  -0.898  -2.152  1.00 10.00      B   
ATOM   2214  CG  TYR   134      12.236  -0.733  -1.820  1.00 10.00      B   
ATOM   2215  CD1 TYR   134      12.767  -1.280  -0.660  1.00 10.00      B   
ATOM   2216  CD2 TYR   134      13.086  -0.027  -2.661  1.00 10.00      B   
ATOM   2217  CE1 TYR   134      14.104  -1.131  -0.351  1.00 10.00      B   
ATOM   2218  CE2 TYR   134      14.423   0.126  -2.361  1.00 10.00      B   
ATOM   2219  CZ  TYR   134      14.928  -0.426  -1.204  1.00 10.00      B   
ATOM   2220  OH  TYR   134      16.261  -0.273  -0.898  1.00 10.00      B   
ATOM   2221  HH  TYR   134      16.738  -1.082  -1.140  1.00 10.00      B   
ATOM   2222  C   TYR   134      10.193   1.143  -0.780  1.00 10.00      B   
ATOM   2223  O   TYR   134      11.147   1.907  -0.664  1.00 10.00      B   
ATOM   2224  N   PRO   135       9.318   0.948   0.212  1.00 10.00      B   
ATOM   2225  CA  PRO   135       9.432   1.599   1.514  1.00 10.00      B   
ATOM   2226  CB  PRO   135       7.987   1.594   2.036  1.00 10.00      B   
ATOM   2227  CG  PRO   135       7.168   0.864   1.012  1.00 10.00      B   
ATOM   2228  CD  PRO   135       8.128   0.102   0.148  1.00 10.00      B   
ATOM   2229  C   PRO   135      10.338   0.827   2.475  1.00 10.00      B   
ATOM   2230  O   PRO   135       9.963  -0.230   2.985  1.00 10.00      B   
ATOM   2231  N   ARG   136      11.520   1.373   2.730  1.00 10.00      B   
ATOM   2232  HN  ARG   136      11.759   2.228   2.290  1.00 10.00      B   
ATOM   2233  CA  ARG   136      12.494   0.748   3.627  1.00 10.00      B   
ATOM   2234  CB  ARG   136      13.758   1.609   3.751  1.00 10.00      B   
ATOM   2235  CG  ARG   136      15.037   0.929   3.301  1.00 10.00      B   
ATOM   2236  CD  ARG   136      15.278   1.139   1.819  1.00 10.00      B   
ATOM   2237  NE  ARG   136      15.407   2.554   1.484  1.00 10.00      B   
ATOM   2238  HE  ARG   136      14.755   3.178   1.893  1.00 10.00      B   
ATOM   2239  CZ  ARG   136      16.324   3.047   0.660  1.00 10.00      B   
ATOM   2240  NH1 ARG   136      17.197   2.244   0.062  1.00 10.00      B   
ATOM   2241 HH11 ARG   136      17.917   2.637  -0.583  1.00 10.00      B   
ATOM   2242 HH12 ARG   136      17.162   1.213   0.229  1.00 10.00      B   
ATOM   2243  NH2 ARG   136      16.362   4.355   0.443  1.00 10.00      B   
ATOM   2244 HH21 ARG   136      15.671   4.982   0.922  1.00 10.00      B   
ATOM   2245 HH22 ARG   136      17.077   4.763  -0.194  1.00 10.00      B   
ATOM   2246  C   ARG   136      11.942   0.439   5.031  1.00 10.00      B   
ATOM   2247  O   ARG   136      12.007  -0.707   5.473  1.00 10.00      B   
ATOM   2248  N   PRO   137      11.373   1.440   5.746  1.00 10.00      B   
ATOM   2249  CA  PRO   137      10.871   1.256   7.121  1.00 10.00      B   
ATOM   2250  CB  PRO   137      10.483   2.672   7.572  1.00 10.00      B   
ATOM   2251  CG  PRO   137      11.141   3.586   6.595  1.00 10.00      B   
ATOM   2252  CD  PRO   137      11.179   2.832   5.301  1.00 10.00      B   
ATOM   2253  C   PRO   137       9.686   0.298   7.287  1.00 10.00      B   
ATOM   2254  O   PRO   137       9.207   0.108   8.402  1.00 10.00      B   
ATOM   2255  N   ILE   138       9.212  -0.310   6.212  1.00 10.00      B   
ATOM   2256  HN  ILE   138       9.618  -0.142   5.338  1.00 10.00      B   
ATOM   2257  CA  ILE   138       8.084  -1.228   6.330  1.00 10.00      B   
ATOM   2258  CB  ILE   138       6.752  -0.560   5.917  1.00 10.00      B   
ATOM   2259  CG1 ILE   138       5.573  -1.238   6.621  1.00 10.00      B   
ATOM   2260  CG2 ILE   138       6.567  -0.594   4.406  1.00 10.00      B   
ATOM   2261  CD1 ILE   138       4.260  -0.507   6.464  1.00 10.00      B   
ATOM   2262  C   ILE   138       8.302  -2.534   5.561  1.00 10.00      B   
ATOM   2263  O   ILE   138       7.573  -3.507   5.752  1.00 10.00      B   
ATOM   2264  N   LEU   139       9.314  -2.555   4.704  1.00 10.00      B   
ATOM   2265  HN  LEU   139       9.869  -1.757   4.599  1.00 10.00      B   
ATOM   2266  CA  LEU   139       9.612  -3.740   3.910  1.00 10.00      B   
ATOM   2267  CB  LEU   139       9.482  -3.425   2.417  1.00 10.00      B   
ATOM   2268  CG  LEU   139       9.750  -4.581   1.450  1.00 10.00      B   
ATOM   2269  CD1 LEU   139       8.643  -5.618   1.527  1.00 10.00      B   
ATOM   2270  CD2 LEU   139       9.903  -4.063   0.031  1.00 10.00      B   
ATOM   2271  C   LEU   139      11.005  -4.286   4.210  1.00 10.00      B   
ATOM   2272  O   LEU   139      11.250  -5.488   4.091  1.00 10.00      B   
ATOM   2273  N   GLY   140      11.915  -3.404   4.596  1.00 10.00      B   
ATOM   2274  HN  GLY   140      11.667  -2.462   4.692  1.00 10.00      B   
ATOM   2275  CA  GLY   140      13.269  -3.819   4.887  1.00 10.00      B   
ATOM   2276  C   GLY   140      14.230  -3.343   3.816  1.00 10.00      B   
ATOM   2277  O   GLY   140      14.469  -2.145   3.683  1.00 10.00      B   
ATOM   2278  N   GLN   141      14.762  -4.272   3.037  1.00 10.00      B   
ATOM   2279  HN  GLN   141      14.515  -5.210   3.173  1.00 10.00      B   
ATOM   2280  CA  GLN   141      15.697  -3.929   1.974  1.00 10.00      B   
ATOM   2281  CB  GLN   141      17.114  -4.401   2.307  1.00 10.00      B   
ATOM   2282  CG  GLN   141      17.910  -3.416   3.154  1.00 10.00      B   
ATOM   2283  CD  GLN   141      18.021  -2.046   2.509  1.00 10.00      B   
ATOM   2284  OE1 GLN   141      18.001  -1.917   1.285  1.00 10.00      B   
ATOM   2285  NE2 GLN   141      18.149  -1.015   3.328  1.00 10.00      B   
ATOM   2286 HE21 GLN   141      18.166  -1.189   4.293  1.00 10.00      B   
ATOM   2287 HE22 GLN   141      18.219  -0.120   2.938  1.00 10.00      B   
ATOM   2288  C   GLN   141      15.245  -4.475   0.624  1.00 10.00      B   
ATOM   2289  O   GLN   141      14.241  -5.189   0.534  1.00 10.00      B   
ATOM   2290  N   SER   142      15.994  -4.135  -0.417  1.00 10.00      B   
ATOM   2291  HN  SER   142      16.788  -3.575  -0.273  1.00 10.00      B   
ATOM   2292  CA  SER   142      15.681  -4.563  -1.771  1.00 10.00      B   
ATOM   2293  CB  SER   142      15.885  -3.391  -2.730  1.00 10.00      B   
ATOM   2294  OG  SER   142      16.951  -2.560  -2.288  1.00 10.00      B   
ATOM   2295  HG  SER   142      17.623  -2.503  -2.980  1.00 10.00      B   
ATOM   2296  C   SER   142      16.547  -5.740  -2.210  1.00 10.00      B   
ATOM   2297  O   SER   142      17.774  -5.696  -2.104  1.00 10.00      B   
ATOM   2298  N   PRO   143      15.909  -6.808  -2.708  1.00 10.00      B   
ATOM   2299  CA  PRO   143      16.605  -8.004  -3.194  1.00 10.00      B   
ATOM   2300  CB  PRO   143      15.473  -9.017  -3.428  1.00 10.00      B   
ATOM   2301  CG  PRO   143      14.267  -8.428  -2.773  1.00 10.00      B   
ATOM   2302  CD  PRO   143      14.454  -6.942  -2.821  1.00 10.00      B   
ATOM   2303  C   PRO   143      17.340  -7.732  -4.509  1.00 10.00      B   
ATOM   2304  O   PRO   143      17.085  -6.723  -5.179  1.00 10.00      B   
ATOM   2305  N   GLU   144      18.241  -8.640  -4.879  1.00 10.00      B   
ATOM   2306  HN  GLU   144      18.398  -9.424  -4.298  1.00 10.00      B   
ATOM   2307  CA  GLU   144      19.020  -8.502  -6.108  1.00 10.00      B   
ATOM   2308  CB  GLU   144      19.986  -9.677  -6.281  1.00 10.00      B   
ATOM   2309  CG  GLU   144      20.836  -9.982  -5.063  1.00 10.00      B   
ATOM   2310  CD  GLU   144      20.231 -11.056  -4.185  1.00 10.00      B   
ATOM   2311  OE1 GLU   144      19.271 -10.752  -3.438  1.00 10.00      B   
ATOM   2312  OE2 GLU   144      20.710 -12.209  -4.240  1.00 10.00      B   
ATOM   2313  C   GLU   144      18.127  -8.404  -7.336  1.00 10.00      B   
ATOM   2314  O   GLU   144      18.357  -7.581  -8.220  1.00 10.00      B   
ATOM   2315  N   TRP   145      17.092  -9.229  -7.374  1.00 10.00      B   
ATOM   2316  HN  TRP   145      16.935  -9.835  -6.617  1.00 10.00      B   
ATOM   2317  CA  TRP   145      16.180  -9.252  -8.508  1.00 10.00      B   
ATOM   2318  CB  TRP   145      15.274 -10.481  -8.453  1.00 10.00      B   
ATOM   2319  CG  TRP   145      16.040 -11.770  -8.397  1.00 10.00      B   
ATOM   2320  CD1 TRP   145      16.180 -12.594  -7.318  1.00 10.00      B   
ATOM   2321  CD2 TRP   145      16.780 -12.382  -9.464  1.00 10.00      B   
ATOM   2322  NE1 TRP   145      16.956 -13.677  -7.644  1.00 10.00      B   
ATOM   2323  HE1 TRP   145      17.197 -14.408  -7.037  1.00 10.00      B   
ATOM   2324  CE2 TRP   145      17.336 -13.573  -8.956  1.00 10.00      B   
ATOM   2325  CE3 TRP   145      17.024 -12.039 -10.799  1.00 10.00      B   
ATOM   2326  CZ2 TRP   145      18.119 -14.422  -9.733  1.00 10.00      B   
ATOM   2327  CZ3 TRP   145      17.801 -12.884 -11.570  1.00 10.00      B   
ATOM   2328  CH2 TRP   145      18.339 -14.061 -11.035  1.00 10.00      B   
ATOM   2329  C   TRP   145      15.367  -7.966  -8.630  1.00 10.00      B   
ATOM   2330  O   TRP   145      14.939  -7.602  -9.719  1.00 10.00      B   
ATOM   2331  N   TYR   146      15.182  -7.268  -7.518  1.00 10.00      B   
ATOM   2332  HN  TYR   146      15.569  -7.591  -6.678  1.00 10.00      B   
ATOM   2333  CA  TYR   146      14.420  -6.024  -7.527  1.00 10.00      B   
ATOM   2334  CB  TYR   146      13.962  -5.643  -6.115  1.00 10.00      B   
ATOM   2335  CG  TYR   146      13.083  -4.410  -6.062  1.00 10.00      B   
ATOM   2336  CD1 TYR   146      11.775  -4.438  -6.532  1.00 10.00      B   
ATOM   2337  CD2 TYR   146      13.564  -3.211  -5.546  1.00 10.00      B   
ATOM   2338  CE1 TYR   146      10.972  -3.310  -6.490  1.00 10.00      B   
ATOM   2339  CE2 TYR   146      12.768  -2.081  -5.500  1.00 10.00      B   
ATOM   2340  CZ  TYR   146      11.475  -2.134  -5.973  1.00 10.00      B   
ATOM   2341  OH  TYR   146      10.683  -1.005  -5.932  1.00 10.00      B   
ATOM   2342  HH  TYR   146       9.794  -1.247  -5.655  1.00 10.00      B   
ATOM   2343  C   TYR   146      15.235  -4.893  -8.153  1.00 10.00      B   
ATOM   2344  O   TYR   146      14.678  -3.928  -8.681  1.00 10.00      B   
ATOM   2345  N   ARG   147      16.556  -5.018  -8.100  1.00 10.00      B   
ATOM   2346  HN  ARG   147      16.950  -5.808  -7.669  1.00 10.00      B   
ATOM   2347  CA  ARG   147      17.433  -4.003  -8.667  1.00 10.00      B   
ATOM   2348  CB  ARG   147      18.607  -3.701  -7.727  1.00 10.00      B   
ATOM   2349  CG  ARG   147      19.667  -4.787  -7.669  1.00 10.00      B   
ATOM   2350  CD  ARG   147      20.684  -4.520  -6.571  1.00 10.00      B   
ATOM   2351  NE  ARG   147      20.190  -4.916  -5.252  1.00 10.00      B   
ATOM   2352  HE  ARG   147      19.405  -4.439  -4.904  1.00 10.00      B   
ATOM   2353  CZ  ARG   147      20.761  -5.857  -4.496  1.00 10.00      B   
ATOM   2354  NH1 ARG   147      21.846  -6.491  -4.928  1.00 10.00      B   
ATOM   2355 HH11 ARG   147      22.294  -7.226  -4.338  1.00 10.00      B   
ATOM   2356 HH12 ARG   147      22.259  -6.256  -5.857  1.00 10.00      B   
ATOM   2357  NH2 ARG   147      20.241  -6.174  -3.314  1.00 10.00      B   
ATOM   2358 HH21 ARG   147      20.687  -6.911  -2.727  1.00 10.00      B   
ATOM   2359 HH22 ARG   147      19.383  -5.689  -2.961  1.00 10.00      B   
ATOM   2360  C   ARG   147      17.920  -4.416 -10.055  1.00 10.00      B   
ATOM   2361  O   ARG   147      18.669  -3.687 -10.706  1.00 10.00      B   
ATOM   2362  N   SER   148      17.466  -5.577 -10.508  1.00 10.00      B   
ATOM   2363  HN  SER   148      16.848  -6.096  -9.953  1.00 10.00      B   
ATOM   2364  CA  SER   148      17.851  -6.094 -11.815  1.00 10.00      B   
ATOM   2365  CB  SER   148      17.366  -7.540 -11.982  1.00 10.00      B   
ATOM   2366  OG  SER   148      17.601  -8.020 -13.297  1.00 10.00      B   
ATOM   2367  HG  SER   148      18.354  -8.625 -13.289  1.00 10.00      B   
ATOM   2368  C   SER   148      17.300  -5.210 -12.935  1.00 10.00      B   
ATOM   2369  O   SER   148      16.109  -4.883 -12.952  1.00 10.00      B   
ATOM   2370  N   PRO   149      18.171  -4.789 -13.868  1.00 10.00      B   
ATOM   2371  CA  PRO   149      17.778  -3.947 -15.005  1.00 10.00      B   
ATOM   2372  CB  PRO   149      19.070  -3.819 -15.819  1.00 10.00      B   
ATOM   2373  CG  PRO   149      20.159  -4.074 -14.838  1.00 10.00      B   
ATOM   2374  CD  PRO   149      19.612  -5.093 -13.882  1.00 10.00      B   
ATOM   2375  C   PRO   149      16.695  -4.609 -15.849  1.00 10.00      B   
ATOM   2376  O   PRO   149      15.694  -3.982 -16.194  1.00 10.00      B   
ATOM   2377  N   ASN   150      16.889  -5.889 -16.156  1.00 10.00      B   
ATOM   2378  HN  ASN   150      17.698  -6.342 -15.831  1.00 10.00      B   
ATOM   2379  CA  ASN   150      15.930  -6.638 -16.962  1.00 10.00      B   
ATOM   2380  CB  ASN   150      16.470  -8.036 -17.310  1.00 10.00      B   
ATOM   2381  CG  ASN   150      15.724  -9.166 -16.617  1.00 10.00      B   
ATOM   2382  OD1 ASN   150      14.730  -9.679 -17.130  1.00 10.00      B   
ATOM   2383  ND2 ASN   150      16.197  -9.562 -15.446  1.00 10.00      B   
ATOM   2384 HD21 ASN   150      16.995  -9.111 -15.089  1.00 10.00      B   
ATOM   2385 HD22 ASN   150      15.735 -10.294 -14.985  1.00 10.00      B   
ATOM   2386  C   ASN   150      14.580  -6.741 -16.257  1.00 10.00      B   
ATOM   2387  O   ASN   150      13.532  -6.764 -16.903  1.00 10.00      B   
ATOM   2388  N   TYR   151      14.610  -6.800 -14.931  1.00 10.00      B   
ATOM   2389  HN  TYR   151      15.475  -6.777 -14.468  1.00 10.00      B   
ATOM   2390  CA  TYR   151      13.389  -6.901 -14.150  1.00 10.00      B   
ATOM   2391  CB  TYR   151      13.717  -7.134 -12.672  1.00 10.00      B   
ATOM   2392  CG  TYR   151      12.507  -7.291 -11.776  1.00 10.00      B   
ATOM   2393  CD1 TYR   151      11.779  -8.474 -11.761  1.00 10.00      B   
ATOM   2394  CD2 TYR   151      12.091  -6.256 -10.946  1.00 10.00      B   
ATOM   2395  CE1 TYR   151      10.674  -8.623 -10.946  1.00 10.00      B   
ATOM   2396  CE2 TYR   151      10.986  -6.397 -10.125  1.00 10.00      B   
ATOM   2397  CZ  TYR   151      10.281  -7.582 -10.131  1.00 10.00      B   
ATOM   2398  OH  TYR   151       9.177  -7.728  -9.322  1.00 10.00      B   
ATOM   2399  HH  TYR   151       9.234  -8.560  -8.846  1.00 10.00      B   
ATOM   2400  C   TYR   151      12.552  -5.644 -14.308  1.00 10.00      B   
ATOM   2401  O   TYR   151      11.369  -5.712 -14.636  1.00 10.00      B   
ATOM   2402  N   ARG   152      13.188  -4.502 -14.111  1.00 10.00      B   
ATOM   2403  HN  ARG   152      14.145  -4.525 -13.885  1.00 10.00      B   
ATOM   2404  CA  ARG   152      12.514  -3.211 -14.208  1.00 10.00      B   
ATOM   2405  CB  ARG   152      13.367  -2.126 -13.554  1.00 10.00      B   
ATOM   2406  CG  ARG   152      13.564  -2.326 -12.060  1.00 10.00      B   
ATOM   2407  CD  ARG   152      15.012  -2.112 -11.661  1.00 10.00      B   
ATOM   2408  NE  ARG   152      15.483  -0.770 -11.995  1.00 10.00      B   
ATOM   2409  HE  ARG   152      14.819  -0.036 -11.947  1.00 10.00      B   
ATOM   2410  CZ  ARG   152      16.734  -0.487 -12.364  1.00 10.00      B   
ATOM   2411  NH1 ARG   152      17.645  -1.448 -12.446  1.00 10.00      B   
ATOM   2412 HH11 ARG   152      17.392  -2.435 -12.224  1.00 10.00      B   
ATOM   2413 HH12 ARG   152      18.620  -1.218 -12.738  1.00 10.00      B   
ATOM   2414  NH2 ARG   152      17.085   0.761 -12.639  1.00 10.00      B   
ATOM   2415 HH21 ARG   152      16.380   1.533 -12.571  1.00 10.00      B   
ATOM   2416 HH22 ARG   152      18.065   0.983 -12.923  1.00 10.00      B   
ATOM   2417  C   ARG   152      12.177  -2.834 -15.647  1.00 10.00      B   
ATOM   2418  O   ARG   152      11.381  -1.927 -15.890  1.00 10.00      B   
ATOM   2419  N   ARG   153      12.785  -3.527 -16.598  1.00 10.00      B   
ATOM   2420  HN  ARG   153      13.422  -4.224 -16.347  1.00 10.00      B   
ATOM   2421  CA  ARG   153      12.541  -3.255 -18.004  1.00 10.00      B   
ATOM   2422  CB  ARG   153      13.826  -3.387 -18.821  1.00 10.00      B   
ATOM   2423  CG  ARG   153      13.805  -2.599 -20.119  1.00 10.00      B   
ATOM   2424  CD  ARG   153      14.939  -3.013 -21.037  1.00 10.00      B   
ATOM   2425  NE  ARG   153      14.632  -4.240 -21.773  1.00 10.00      B   
ATOM   2426  HE  ARG   153      13.683  -4.494 -21.849  1.00 10.00      B   
ATOM   2427  CZ  ARG   153      15.551  -5.017 -22.344  1.00 10.00      B   
ATOM   2428  NH1 ARG   153      16.839  -4.698 -22.260  1.00 10.00      B   
ATOM   2429 HH11 ARG   153      17.137  -3.840 -21.745  1.00 10.00      B   
ATOM   2430 HH12 ARG   153      17.561  -5.307 -22.708  1.00 10.00      B   
ATOM   2431  NH2 ARG   153      15.177  -6.105 -23.008  1.00 10.00      B   
ATOM   2432 HH21 ARG   153      15.892  -6.717 -23.458  1.00 10.00      B   
ATOM   2433 HH22 ARG   153      14.164  -6.354 -23.087  1.00 10.00      B   
ATOM   2434  C   ARG   153      11.458  -4.162 -18.575  1.00 10.00      B   
ATOM   2435  O   ARG   153      10.597  -3.710 -19.329  1.00 10.00      B   
ATOM   2436  N   ARG   154      11.493  -5.437 -18.210  1.00 10.00      B   
ATOM   2437  HN  ARG   154      12.190  -5.742 -17.587  1.00 10.00      B   
ATOM   2438  CA  ARG   154      10.515  -6.392 -18.716  1.00 10.00      B   
ATOM   2439  CB  ARG   154      11.028  -7.833 -18.623  1.00 10.00      B   
ATOM   2440  CG  ARG   154      12.070  -8.214 -19.661  1.00 10.00      B   
ATOM   2441  CD  ARG   154      12.118  -9.722 -19.863  1.00 10.00      B   
ATOM   2442  NE  ARG   154      12.567 -10.435 -18.666  1.00 10.00      B   
ATOM   2443  HE  ARG   154      13.280 -10.012 -18.130  1.00 10.00      B   
ATOM   2444  CZ  ARG   154      12.095 -11.620 -18.278  1.00 10.00      B   
ATOM   2445  NH1 ARG   154      11.160 -12.231 -18.988  1.00 10.00      B   
ATOM   2446 HH11 ARG   154      10.798 -13.169 -18.678  1.00 10.00      B   
ATOM   2447 HH12 ARG   154      10.782 -11.795 -19.852  1.00 10.00      B   
ATOM   2448  NH2 ARG   154      12.555 -12.196 -17.175  1.00 10.00      B   
ATOM   2449 HH21 ARG   154      13.289 -11.725 -16.605  1.00 10.00      B   
ATOM   2450 HH22 ARG   154      12.180 -13.131 -16.873  1.00 10.00      B   
ATOM   2451  C   ARG   154       9.167  -6.279 -18.007  1.00 10.00      B   
ATOM   2452  O   ARG   154       8.125  -6.404 -18.640  1.00 10.00      B   
ATOM   2453  N   LEU   155       9.188  -6.023 -16.703  1.00 10.00      B   
ATOM   2454  HN  LEU   155      10.052  -5.886 -16.252  1.00 10.00      B   
ATOM   2455  CA  LEU   155       7.952  -5.938 -15.917  1.00 10.00      B   
ATOM   2456  CB  LEU   155       8.256  -5.832 -14.418  1.00 10.00      B   
ATOM   2457  CG  LEU   155       7.053  -5.894 -13.467  1.00 10.00      B   
ATOM   2458  CD1 LEU   155       6.317  -7.220 -13.601  1.00 10.00      B   
ATOM   2459  CD2 LEU   155       7.491  -5.667 -12.029  1.00 10.00      B   
ATOM   2460  C   LEU   155       7.025  -4.805 -16.356  1.00 10.00      B   
ATOM   2461  O   LEU   155       5.807  -4.921 -16.245  1.00 10.00      B   
ATOM   2462  N   VAL   156       7.593  -3.725 -16.874  1.00 10.00      B   
ATOM   2463  HN  VAL   156       8.566  -3.696 -16.977  1.00 10.00      B   
ATOM   2464  CA  VAL   156       6.790  -2.583 -17.296  1.00 10.00      B   
ATOM   2465  CB  VAL   156       7.593  -1.264 -17.308  1.00 10.00      B   
ATOM   2466  CG1 VAL   156       8.051  -0.908 -15.905  1.00 10.00      B   
ATOM   2467  CG2 VAL   156       8.781  -1.357 -18.251  1.00 10.00      B   
ATOM   2468  C   VAL   156       6.103  -2.796 -18.646  1.00 10.00      B   
ATOM   2469  O   VAL   156       5.273  -1.986 -19.055  1.00 10.00      B   
ATOM   2470  N   ARG   157       6.434  -3.885 -19.333  1.00 10.00      B   
ATOM   2471  HN  ARG   157       7.086  -4.513 -18.957  1.00 10.00      B   
ATOM   2472  CA  ARG   157       5.831  -4.166 -20.631  1.00 10.00      B   
ATOM   2473  CB  ARG   157       6.852  -4.001 -21.758  1.00 10.00      B   
ATOM   2474  CG  ARG   157       6.222  -3.819 -23.132  1.00 10.00      B   
ATOM   2475  CD  ARG   157       7.232  -4.036 -24.250  1.00 10.00      B   
ATOM   2476  NE  ARG   157       8.409  -3.182 -24.104  1.00 10.00      B   
ATOM   2477  HE  ARG   157       8.887  -3.221 -23.247  1.00 10.00      B   
ATOM   2478  CZ  ARG   157       8.865  -2.368 -25.052  1.00 10.00      B   
ATOM   2479  NH1 ARG   157       8.242  -2.286 -26.223  1.00 10.00      B   
ATOM   2480 HH11 ARG   157       7.391  -2.861 -26.407  1.00 10.00      B   
ATOM   2481 HH12 ARG   157       8.601  -1.647 -26.964  1.00 10.00      B   
ATOM   2482  NH2 ARG   157       9.941  -1.627 -24.822  1.00 10.00      B   
ATOM   2483 HH21 ARG   157      10.430  -1.685 -23.903  1.00 10.00      B   
ATOM   2484 HH22 ARG   157      10.306  -0.982 -25.559  1.00 10.00      B   
ATOM   2485  C   ARG   157       5.222  -5.563 -20.682  1.00 10.00      B   
ATOM   2486  O   ARG   157       4.239  -5.798 -21.387  1.00 10.00      B   
ATOM   2487  N   TRP   158       5.812  -6.488 -19.938  1.00 10.00      B   
ATOM   2488  HN  TRP   158       6.592  -6.239 -19.391  1.00 10.00      B   
ATOM   2489  CA  TRP   158       5.337  -7.866 -19.903  1.00 10.00      B   
ATOM   2490  CB  TRP   158       6.373  -8.802 -20.546  1.00 10.00      B   
ATOM   2491  CG  TRP   158       6.996  -8.284 -21.806  1.00 10.00      B   
ATOM   2492  CD1 TRP   158       8.168  -7.591 -21.918  1.00 10.00      B   
ATOM   2493  CD2 TRP   158       6.487  -8.428 -23.134  1.00 10.00      B   
ATOM   2494  NE1 TRP   158       8.415  -7.291 -23.235  1.00 10.00      B   
ATOM   2495  HE1 TRP   158       9.197  -6.797 -23.573  1.00 10.00      B   
ATOM   2496  CE2 TRP   158       7.398  -7.793 -24.001  1.00 10.00      B   
ATOM   2497  CE3 TRP   158       5.348  -9.031 -23.674  1.00 10.00      B   
ATOM   2498  CZ2 TRP   158       7.204  -7.744 -25.377  1.00 10.00      B   
ATOM   2499  CZ3 TRP   158       5.159  -8.981 -25.040  1.00 10.00      B   
ATOM   2500  CH2 TRP   158       6.081  -8.343 -25.877  1.00 10.00      B   
ATOM   2501  C   TRP   158       5.097  -8.320 -18.461  1.00 10.00      B   
ATOM   2502  O   TRP   158       5.792  -9.207 -17.967  1.00 10.00      B   
ATOM   2503  N   PRO   159       4.108  -7.736 -17.764  1.00 10.00      B   
ATOM   2504  CA  PRO   159       3.815  -8.103 -16.376  1.00 10.00      B   
ATOM   2505  CB  PRO   159       2.641  -7.193 -15.992  1.00 10.00      B   
ATOM   2506  CG  PRO   159       2.059  -6.744 -17.289  1.00 10.00      B   
ATOM   2507  CD  PRO   159       3.200  -6.690 -18.259  1.00 10.00      B   
ATOM   2508  C   PRO   159       3.422  -9.574 -16.249  1.00 10.00      B   
ATOM   2509  O   PRO   159       3.953 -10.300 -15.412  1.00 10.00      B   
ATOM   2510  N   ARG   160       2.522 -10.009 -17.122  1.00 10.00      B   
ATOM   2511  HN  ARG   160       2.176  -9.386 -17.792  1.00 10.00      B   
ATOM   2512  CA  ARG   160       2.036 -11.387 -17.118  1.00 10.00      B   
ATOM   2513  CB  ARG   160       0.928 -11.549 -18.163  1.00 10.00      B   
ATOM   2514  CG  ARG   160      -0.066 -10.399 -18.197  1.00 10.00      B   
ATOM   2515  CD  ARG   160      -0.710 -10.267 -19.567  1.00 10.00      B   
ATOM   2516  NE  ARG   160      -1.885 -11.120 -19.707  1.00 10.00      B   
ATOM   2517  HE  ARG   160      -1.749 -12.093 -19.646  1.00 10.00      B   
ATOM   2518  CZ  ARG   160      -3.116 -10.655 -19.902  1.00 10.00      B   
ATOM   2519  NH1 ARG   160      -3.331  -9.345 -19.980  1.00 10.00      B   
ATOM   2520 HH11 ARG   160      -2.534  -8.674 -19.884  1.00 10.00      B   
ATOM   2521 HH12 ARG   160      -4.296  -8.982 -20.136  1.00 10.00      B   
ATOM   2522  NH2 ARG   160      -4.134 -11.498 -20.027  1.00 10.00      B   
ATOM   2523 HH21 ARG   160      -5.100 -11.135 -20.182  1.00 10.00      B   
ATOM   2524 HH22 ARG   160      -3.972 -12.529 -19.973  1.00 10.00      B   
ATOM   2525  C   ARG   160       3.168 -12.364 -17.418  1.00 10.00      B   
ATOM   2526  O   ARG   160       3.243 -13.446 -16.837  1.00 10.00      B   
ATOM   2527  N   GLN   161       4.051 -11.961 -18.320  1.00 10.00      B   
ATOM   2528  HN  GLN   161       3.940 -11.079 -18.731  1.00 10.00      B   
ATOM   2529  CA  GLN   161       5.181 -12.788 -18.717  1.00 10.00      B   
ATOM   2530  CB  GLN   161       5.856 -12.184 -19.951  1.00 10.00      B   
ATOM   2531  CG  GLN   161       6.569 -13.188 -20.840  1.00 10.00      B   
ATOM   2532  CD  GLN   161       8.016 -13.385 -20.445  1.00 10.00      B   
ATOM   2533  OE1 GLN   161       8.905 -12.666 -20.908  1.00 10.00      B   
ATOM   2534  NE2 GLN   161       8.264 -14.358 -19.588  1.00 10.00      B   
ATOM   2535 HE21 GLN   161       7.508 -14.894 -19.264  1.00 10.00      B   
ATOM   2536 HE22 GLN   161       9.197 -14.497 -19.294  1.00 10.00      B   
ATOM   2537  C   GLN   161       6.187 -12.940 -17.575  1.00 10.00      B   
ATOM   2538  O   GLN   161       6.586 -14.053 -17.234  1.00 10.00      B   
ATOM   2539  N   VAL   162       6.581 -11.820 -16.978  1.00 10.00      B   
ATOM   2540  HN  VAL   162       6.213 -10.961 -17.284  1.00 10.00      B   
ATOM   2541  CA  VAL   162       7.549 -11.830 -15.880  1.00 10.00      B   
ATOM   2542  CB  VAL   162       7.957 -10.398 -15.468  1.00 10.00      B   
ATOM   2543  CG1 VAL   162       8.879 -10.408 -14.255  1.00 10.00      B   
ATOM   2544  CG2 VAL   162       8.623  -9.687 -16.632  1.00 10.00      B   
ATOM   2545  C   VAL   162       7.019 -12.591 -14.664  1.00 10.00      B   
ATOM   2546  O   VAL   162       7.729 -13.413 -14.076  1.00 10.00      B   
ATOM   2547  N   LEU   163       5.765 -12.329 -14.307  1.00 10.00      B   
ATOM   2548  HN  LEU   163       5.246 -11.674 -14.826  1.00 10.00      B   
ATOM   2549  CA  LEU   163       5.140 -12.980 -13.160  1.00 10.00      B   
ATOM   2550  CB  LEU   163       3.793 -12.333 -12.840  1.00 10.00      B   
ATOM   2551  CG  LEU   163       3.856 -10.903 -12.297  1.00 10.00      B   
ATOM   2552  CD1 LEU   163       2.509 -10.215 -12.434  1.00 10.00      B   
ATOM   2553  CD2 LEU   163       4.311 -10.902 -10.848  1.00 10.00      B   
ATOM   2554  C   LEU   163       4.985 -14.481 -13.386  1.00 10.00      B   
ATOM   2555  O   LEU   163       5.037 -15.271 -12.440  1.00 10.00      B   
ATOM   2556  N   ALA   164       4.823 -14.874 -14.645  1.00 10.00      B   
ATOM   2557  HN  ALA   164       4.805 -14.199 -15.360  1.00 10.00      B   
ATOM   2558  CA  ALA   164       4.674 -16.284 -14.991  1.00 10.00      B   
ATOM   2559  CB  ALA   164       4.383 -16.441 -16.476  1.00 10.00      B   
ATOM   2560  C   ALA   164       5.925 -17.066 -14.606  1.00 10.00      B   
ATOM   2561  O   ALA   164       5.846 -18.222 -14.186  1.00 10.00      B   
ATOM   2562  N   GLU   165       7.076 -16.407 -14.721  1.00 10.00      B   
ATOM   2563  HN  GLU   165       7.060 -15.478 -15.038  1.00 10.00      B   
ATOM   2564  CA  GLU   165       8.359 -17.016 -14.393  1.00 10.00      B   
ATOM   2565  CB  GLU   165       9.504 -16.173 -14.957  1.00 10.00      B   
ATOM   2566  CG  GLU   165       9.363 -15.856 -16.438  1.00 10.00      B   
ATOM   2567  CD  GLU   165      10.437 -14.917 -16.953  1.00 10.00      B   
ATOM   2568  OE1 GLU   165      11.238 -14.409 -16.139  1.00 10.00      B   
ATOM   2569  OE2 GLU   165      10.491 -14.685 -18.177  1.00 10.00      B   
ATOM   2570  C   GLU   165       8.514 -17.176 -12.883  1.00 10.00      B   
ATOM   2571  O   GLU   165       9.347 -17.951 -12.414  1.00 10.00      B   
ATOM   2572  N   PHE   166       7.713 -16.432 -12.128  1.00 10.00      B   
ATOM   2573  HN  PHE   166       7.080 -15.822 -12.563  1.00 10.00      B   
ATOM   2574  CA  PHE   166       7.750 -16.499 -10.672  1.00 10.00      B   
ATOM   2575  CB  PHE   166       7.464 -15.130 -10.045  1.00 10.00      B   
ATOM   2576  CG  PHE   166       8.596 -14.152 -10.167  1.00 10.00      B   
ATOM   2577  CD1 PHE   166       8.412 -12.937 -10.804  1.00 10.00      B   
ATOM   2578  CD2 PHE   166       9.842 -14.445  -9.643  1.00 10.00      B   
ATOM   2579  CE1 PHE   166       9.450 -12.032 -10.916  1.00 10.00      B   
ATOM   2580  CE2 PHE   166      10.886 -13.546  -9.752  1.00 10.00      B   
ATOM   2581  CZ  PHE   166      10.690 -12.336 -10.390  1.00 10.00      B   
ATOM   2582  C   PHE   166       6.743 -17.522 -10.162  1.00 10.00      B   
ATOM   2583  O   PHE   166       6.782 -17.922  -8.996  1.00 10.00      B   
ATOM   2584  N   GLY   167       5.843 -17.941 -11.048  1.00 10.00      B   
ATOM   2585  HN  GLY   167       5.870 -17.587 -11.962  1.00 10.00      B   
ATOM   2586  CA  GLY   167       4.832 -18.913 -10.684  1.00 10.00      B   
ATOM   2587  C   GLY   167       3.474 -18.280 -10.462  1.00 10.00      B   
ATOM   2588  O   GLY   167       2.528 -18.954 -10.053  1.00 10.00      B   
ATOM   2589  N   LEU   168       3.366 -16.989 -10.746  1.00 10.00      B   
ATOM   2590  HN  LEU   168       4.140 -16.506 -11.105  1.00 10.00      B   
ATOM   2591  CA  LEU   168       2.112 -16.278 -10.559  1.00 10.00      B   
ATOM   2592  CB  LEU   168       2.360 -14.925  -9.891  1.00 10.00      B   
ATOM   2593  CG  LEU   168       1.130 -14.223  -9.311  1.00 10.00      B   
ATOM   2594  CD1 LEU   168       0.508 -15.061  -8.204  1.00 10.00      B   
ATOM   2595  CD2 LEU   168       1.493 -12.838  -8.799  1.00 10.00      B   
ATOM   2596  C   LEU   168       1.388 -16.091 -11.887  1.00 10.00      B   
ATOM   2597  O   LEU   168       1.961 -15.580 -12.851  1.00 10.00      B   
ATOM   2598  N   GLN   169       0.137 -16.523 -11.934  1.00 10.00      B   
ATOM   2599  HN  GLN   169      -0.253 -16.940 -11.136  1.00 10.00      B   
ATOM   2600  CA  GLN   169      -0.673 -16.401 -13.138  1.00 10.00      B   
ATOM   2601  CB  GLN   169      -0.523 -17.648 -14.013  1.00 10.00      B   
ATOM   2602  CG  GLN   169      -1.251 -17.572 -15.349  1.00 10.00      B   
ATOM   2603  CD  GLN   169      -0.761 -16.430 -16.221  1.00 10.00      B   
ATOM   2604  OE1 GLN   169       0.245 -16.559 -16.921  1.00 10.00      B   
ATOM   2605  NE2 GLN   169      -1.474 -15.310 -16.196  1.00 10.00      B   
ATOM   2606 HE21 GLN   169      -2.271 -15.276 -15.623  1.00 10.00      B   
ATOM   2607 HE22 GLN   169      -1.173 -14.558 -16.747  1.00 10.00      B   
ATOM   2608  C   GLN   169      -2.136 -16.187 -12.778  1.00 10.00      B   
ATOM   2609  O   GLN   169      -2.803 -17.096 -12.284  1.00 10.00      B   
ATOM   2610  N   LEU   170      -2.622 -14.980 -13.018  1.00 10.00      B   
ATOM   2611  HN  LEU   170      -2.034 -14.295 -13.406  1.00 10.00      B   
ATOM   2612  CA  LEU   170      -4.004 -14.636 -12.721  1.00 10.00      B   
ATOM   2613  CB  LEU   170      -4.084 -13.221 -12.129  1.00 10.00      B   
ATOM   2614  CG  LEU   170      -3.983 -13.117 -10.602  1.00 10.00      B   
ATOM   2615  CD1 LEU   170      -2.575 -13.435 -10.123  1.00 10.00      B   
ATOM   2616  CD2 LEU   170      -4.413 -11.738 -10.129  1.00 10.00      B   
ATOM   2617  C   LEU   170      -4.873 -14.747 -13.973  1.00 10.00      B   
ATOM   2618  O   LEU   170      -4.351 -14.765 -15.095  1.00 10.00      B   
ATOM   2619  N   PRO   171      -6.205 -14.864 -13.794  1.00 10.00      B   
ATOM   2620  CA  PRO   171      -7.159 -14.963 -14.908  1.00 10.00      B   
ATOM   2621  CB  PRO   171      -8.525 -14.939 -14.216  1.00 10.00      B   
ATOM   2622  CG  PRO   171      -8.253 -15.441 -12.843  1.00 10.00      B   
ATOM   2623  CD  PRO   171      -6.884 -14.938 -12.488  1.00 10.00      B   
ATOM   2624  C   PRO   171      -7.045 -13.794 -15.885  1.00 10.00      B   
ATOM   2625  O   PRO   171      -6.642 -12.689 -15.513  1.00 10.00      B   
ATOM   2626  N   SER   172      -7.430 -14.047 -17.128  1.00 10.00      B   
ATOM   2627  HN  SER   172      -7.765 -14.945 -17.348  1.00 10.00      B   
ATOM   2628  CA  SER   172      -7.375 -13.050 -18.186  1.00 10.00      B   
ATOM   2629  CB  SER   172      -7.754 -13.717 -19.507  1.00 10.00      B   
ATOM   2630  OG  SER   172      -8.518 -14.893 -19.261  1.00 10.00      B   
ATOM   2631  HG  SER   172      -9.453 -14.704 -19.419  1.00 10.00      B   
ATOM   2632  C   SER   172      -8.298 -11.861 -17.915  1.00 10.00      B   
ATOM   2633  O   SER   172      -8.107 -10.777 -18.466  1.00 10.00      B   
ATOM   2634  N   GLU   173      -9.295 -12.066 -17.062  1.00 10.00      B   
ATOM   2635  HN  GLU   173      -9.394 -12.947 -16.647  1.00 10.00      B   
ATOM   2636  CA  GLU   173     -10.250 -11.013 -16.738  1.00 10.00      B   
ATOM   2637  CB  GLU   173     -11.600 -11.616 -16.344  1.00 10.00      B   
ATOM   2638  CG  GLU   173     -12.192 -12.531 -17.402  1.00 10.00      B   
ATOM   2639  CD  GLU   173     -13.587 -13.001 -17.052  1.00 10.00      B   
ATOM   2640  OE1 GLU   173     -13.753 -13.661 -16.008  1.00 10.00      B   
ATOM   2641  OE2 GLU   173     -14.527 -12.712 -17.822  1.00 10.00      B   
ATOM   2642  C   GLU   173      -9.739 -10.078 -15.642  1.00 10.00      B   
ATOM   2643  O   GLU   173     -10.415  -9.113 -15.278  1.00 10.00      B   
ATOM   2644  N   VAL   174      -8.554 -10.354 -15.122  1.00 10.00      B   
ATOM   2645  HN  VAL   174      -8.043 -11.120 -15.464  1.00 10.00      B   
ATOM   2646  CA  VAL   174      -7.980  -9.527 -14.069  1.00 10.00      B   
ATOM   2647  CB  VAL   174      -7.329 -10.379 -12.958  1.00 10.00      B   
ATOM   2648  CG1 VAL   174      -6.795  -9.491 -11.843  1.00 10.00      B   
ATOM   2649  CG2 VAL   174      -8.324 -11.387 -12.404  1.00 10.00      B   
ATOM   2650  C   VAL   174      -6.952  -8.563 -14.649  1.00 10.00      B   
ATOM   2651  O   VAL   174      -6.037  -8.972 -15.364  1.00 10.00      B   
ATOM   2652  N   GLN   175      -7.111  -7.283 -14.348  1.00 10.00      B   
ATOM   2653  HN  GLN   175      -7.856  -7.016 -13.766  1.00 10.00      B   
ATOM   2654  CA  GLN   175      -6.197  -6.268 -14.846  1.00 10.00      B   
ATOM   2655  CB  GLN   175      -6.945  -4.962 -15.130  1.00 10.00      B   
ATOM   2656  CG  GLN   175      -6.056  -3.849 -15.661  1.00 10.00      B   
ATOM   2657  CD  GLN   175      -5.425  -4.191 -16.997  1.00 10.00      B   
ATOM   2658  OE1 GLN   175      -6.034  -4.856 -17.835  1.00 10.00      B   
ATOM   2659  NE2 GLN   175      -4.194  -3.754 -17.201  1.00 10.00      B   
ATOM   2660 HE21 GLN   175      -3.757  -3.242 -16.486  1.00 10.00      B   
ATOM   2661 HE22 GLN   175      -3.767  -3.958 -18.059  1.00 10.00      B   
ATOM   2662  C   GLN   175      -5.063  -6.020 -13.858  1.00 10.00      B   
ATOM   2663  O   GLN   175      -5.295  -5.838 -12.667  1.00 10.00      B   
ATOM   2664  N   ILE   176      -3.838  -6.023 -14.355  1.00 10.00      B   
ATOM   2665  HN  ILE   176      -3.709  -6.183 -15.315  1.00 10.00      B   
ATOM   2666  CA  ILE   176      -2.675  -5.787 -13.511  1.00 10.00      B   
ATOM   2667  CB  ILE   176      -1.530  -6.777 -13.827  1.00 10.00      B   
ATOM   2668  CG1 ILE   176      -2.055  -8.217 -13.852  1.00 10.00      B   
ATOM   2669  CG2 ILE   176      -0.398  -6.638 -12.817  1.00 10.00      B   
ATOM   2670  CD1 ILE   176      -1.069  -9.222 -14.410  1.00 10.00      B   
ATOM   2671  C   ILE   176      -2.169  -4.367 -13.721  1.00 10.00      B   
ATOM   2672  O   ILE   176      -1.999  -3.922 -14.859  1.00 10.00      B   
ATOM   2673  N   ARG   177      -1.954  -3.652 -12.630  1.00 10.00      B   
ATOM   2674  HN  ARG   177      -2.133  -4.054 -11.749  1.00 10.00      B   
ATOM   2675  CA  ARG   177      -1.459  -2.288 -12.703  1.00 10.00      B   
ATOM   2676  CB  ARG   177      -2.349  -1.342 -11.898  1.00 10.00      B   
ATOM   2677  CG  ARG   177      -2.099   0.127 -12.199  1.00 10.00      B   
ATOM   2678  CD  ARG   177      -2.325   0.999 -10.978  1.00 10.00      B   
ATOM   2679  NE  ARG   177      -3.732   1.069 -10.587  1.00 10.00      B   
ATOM   2680  HE  ARG   177      -4.384   0.617 -11.169  1.00 10.00      B   
ATOM   2681  CZ  ARG   177      -4.170   1.718  -9.512  1.00 10.00      B   
ATOM   2682  NH1 ARG   177      -3.312   2.359  -8.726  1.00 10.00      B   
ATOM   2683 HH11 ARG   177      -3.661   2.871  -7.869  1.00 10.00      B   
ATOM   2684 HH12 ARG   177      -2.293   2.370  -8.951  1.00 10.00      B   
ATOM   2685  NH2 ARG   177      -5.467   1.740  -9.230  1.00 10.00      B   
ATOM   2686 HH21 ARG   177      -5.814   2.257  -8.375  1.00 10.00      B   
ATOM   2687 HH22 ARG   177      -6.148   1.254  -9.852  1.00 10.00      B   
ATOM   2688  C   ARG   177      -0.025  -2.213 -12.193  1.00 10.00      B   
ATOM   2689  O   ARG   177       0.240  -2.454 -11.009  1.00 10.00      B   
ATOM   2690  N   VAL   178       0.891  -1.878 -13.089  1.00 10.00      B   
ATOM   2691  HN  VAL   178       0.612  -1.681 -14.010  1.00 10.00      B   
ATOM   2692  CA  VAL   178       2.298  -1.770 -12.738  1.00 10.00      B   
ATOM   2693  CB  VAL   178       3.206  -1.985 -13.970  1.00 10.00      B   
ATOM   2694  CG1 VAL   178       4.662  -2.111 -13.549  1.00 10.00      B   
ATOM   2695  CG2 VAL   178       2.768  -3.212 -14.759  1.00 10.00      B   
ATOM   2696  C   VAL   178       2.575  -0.398 -12.132  1.00 10.00      B   
ATOM   2697  O   VAL   178       2.595   0.610 -12.842  1.00 10.00      B   
ATOM   2698  N   ALA   179       2.780  -0.360 -10.822  1.00 10.00      B   
ATOM   2699  HN  ALA   179       2.778  -1.200 -10.306  1.00 10.00      B   
ATOM   2700  CA  ALA   179       3.035   0.894 -10.130  1.00 10.00      B   
ATOM   2701  CB  ALA   179       2.569   0.812  -8.686  1.00 10.00      B   
ATOM   2702  C   ALA   179       4.507   1.271 -10.200  1.00 10.00      B   
ATOM   2703  O   ALA   179       5.326   0.769  -9.426  1.00 10.00      B   
ATOM   2704  N   ASP   180       4.838   2.144 -11.140  1.00 10.00      B   
ATOM   2705  HN  ASP   180       4.141   2.493 -11.737  1.00 10.00      B   
ATOM   2706  CA  ASP   180       6.210   2.599 -11.308  1.00 10.00      B   
ATOM   2707  CB  ASP   180       6.382   3.297 -12.657  1.00 10.00      B   
ATOM   2708  CG  ASP   180       7.335   2.570 -13.580  1.00 10.00      B   
ATOM   2709  OD1 ASP   180       8.558   2.551 -13.296  1.00 10.00      B   
ATOM   2710  OD2 ASP   180       6.869   2.030 -14.607  1.00 10.00      B   
ATOM   2711  C   ASP   180       6.573   3.560 -10.188  1.00 10.00      B   
ATOM   2712  O   ASP   180       6.041   4.670 -10.113  1.00 10.00      B   
ATOM   2713  N   SER   181       7.473   3.134  -9.319  1.00 10.00      B   
ATOM   2714  HN  SER   181       7.877   2.242  -9.448  1.00 10.00      B   
ATOM   2715  CA  SER   181       7.897   3.943  -8.187  1.00 10.00      B   
ATOM   2716  CB  SER   181       8.332   3.039  -7.032  1.00 10.00      B   
ATOM   2717  OG  SER   181       7.410   1.973  -6.854  1.00 10.00      B   
ATOM   2718  HG  SER   181       6.830   1.925  -7.624  1.00 10.00      B   
ATOM   2719  C   SER   181       9.022   4.905  -8.571  1.00 10.00      B   
ATOM   2720  O   SER   181      10.157   4.773  -8.113  1.00 10.00      B   
ATOM   2721  N   ASN   182       8.702   5.869  -9.423  1.00 10.00      B   
ATOM   2722  HN  ASN   182       7.785   5.914  -9.776  1.00 10.00      B   
ATOM   2723  CA  ASN   182       9.682   6.856  -9.860  1.00 10.00      B   
ATOM   2724  CB  ASN   182       9.695   6.971 -11.388  1.00 10.00      B   
ATOM   2725  CG  ASN   182       9.925   5.640 -12.079  1.00 10.00      B   
ATOM   2726  OD1 ASN   182      10.924   4.961 -11.845  1.00 10.00      B   
ATOM   2727  ND2 ASN   182       8.998   5.254 -12.937  1.00 10.00      B   
ATOM   2728 HD21 ASN   182       8.228   5.840 -13.086  1.00 10.00      B   
ATOM   2729 HD22 ASN   182       9.106   4.379 -13.378  1.00 10.00      B   
ATOM   2730  C   ASN   182       9.367   8.208  -9.239  1.00 10.00      B   
ATOM   2731  O   ASN   182      10.089   9.186  -9.433  1.00 10.00      B   
ATOM   2732  N   GLN   183       8.278   8.248  -8.489  1.00 10.00      B   
ATOM   2733  HN  GLN   183       7.756   7.425  -8.365  1.00 10.00      B   
ATOM   2734  CA  GLN   183       7.836   9.467  -7.831  1.00 10.00      B   
ATOM   2735  CB  GLN   183       6.320   9.612  -7.962  1.00 10.00      B   
ATOM   2736  CG  GLN   183       5.799   9.462  -9.382  1.00 10.00      B   
ATOM   2737  CD  GLN   183       5.562   8.014  -9.768  1.00 10.00      B   
ATOM   2738  OE1 GLN   183       5.204   7.187  -8.932  1.00 10.00      B   
ATOM   2739  NE2 GLN   183       5.778   7.697 -11.036  1.00 10.00      B   
ATOM   2740 HE21 GLN   183       6.078   8.406 -11.647  1.00 10.00      B   
ATOM   2741 HE22 GLN   183       5.624   6.768 -11.316  1.00 10.00      B   
ATOM   2742  C   GLN   183       8.243   9.440  -6.362  1.00 10.00      B   
ATOM   2743  O   GLN   183       9.236   8.802  -6.005  1.00 10.00      B   
ATOM   2744  N   LYS   184       7.488  10.128  -5.516  1.00 10.00      B   
ATOM   2745  HN  LYS   184       6.704  10.620  -5.854  1.00 10.00      B   
ATOM   2746  CA  LYS   184       7.785  10.162  -4.088  1.00 10.00      B   
ATOM   2747  CB  LYS   184       7.535  11.553  -3.508  1.00 10.00      B   
ATOM   2748  CG  LYS   184       8.437  12.637  -4.062  1.00 10.00      B   
ATOM   2749  CD  LYS   184       8.337  13.902  -3.230  1.00 10.00      B   
ATOM   2750  CE  LYS   184       9.158  15.025  -3.835  1.00 10.00      B   
ATOM   2751  NZ  LYS   184       9.067  16.262  -3.025  1.00 10.00      B   
ATOM   2752  HZ1 LYS   184       9.546  16.128  -2.112  1.00 10.00      B   
ATOM   2753  HZ2 LYS   184       8.071  16.501  -2.849  1.00 10.00      B   
ATOM   2754  HZ3 LYS   184       9.519  17.053  -3.525  1.00 10.00      B   
ATOM   2755  C   LYS   184       6.924   9.153  -3.350  1.00 10.00      B   
ATOM   2756  O   LYS   184       7.284   8.676  -2.275  1.00 10.00      B   
ATOM   2757  N   THR   185       5.787   8.837  -3.940  1.00 10.00      B   
ATOM   2758  HN  THR   185       5.565   9.252  -4.801  1.00 10.00      B   
ATOM   2759  CA  THR   185       4.849   7.901  -3.354  1.00 10.00      B   
ATOM   2760  CB  THR   185       3.515   7.920  -4.127  1.00 10.00      B   
ATOM   2761  OG1 THR   185       3.699   8.584  -5.392  1.00 10.00      B   
ATOM   2762  HG1 THR   185       3.888   9.531  -5.246  1.00 10.00      B   
ATOM   2763  CG2 THR   185       2.440   8.645  -3.332  1.00 10.00      B   
ATOM   2764  C   THR   185       5.399   6.475  -3.328  1.00 10.00      B   
ATOM   2765  O   THR   185       5.852   5.951  -4.347  1.00 10.00      B   
ATOM   2766  N   ARG   186       5.404   5.869  -2.147  1.00 10.00      B   
ATOM   2767  HN  ARG   186       5.093   6.361  -1.353  1.00 10.00      B   
ATOM   2768  CA  ARG   186       5.861   4.495  -1.996  1.00 10.00      B   
ATOM   2769  CB  ARG   186       6.502   4.284  -0.620  1.00 10.00      B   
ATOM   2770  CG  ARG   186       7.702   5.179  -0.328  1.00 10.00      B   
ATOM   2771  CD  ARG   186       8.877   4.873  -1.245  1.00 10.00      B   
ATOM   2772  NE  ARG   186       8.697   5.449  -2.579  1.00 10.00      B   
ATOM   2773  HE  ARG   186       7.778   5.692  -2.843  1.00 10.00      B   
ATOM   2774  CZ  ARG   186       9.688   5.671  -3.442  1.00 10.00      B   
ATOM   2775  NH1 ARG   186      10.940   5.373  -3.124  1.00 10.00      B   
ATOM   2776 HH11 ARG   186      11.712   5.550  -3.804  1.00 10.00      B   
ATOM   2777 HH12 ARG   186      11.164   4.964  -2.187  1.00 10.00      B   
ATOM   2778  NH2 ARG   186       9.420   6.202  -4.629  1.00 10.00      B   
ATOM   2779 HH21 ARG   186       8.441   6.443  -4.882  1.00 10.00      B   
ATOM   2780 HH22 ARG   186      10.192   6.382  -5.310  1.00 10.00      B   
ATOM   2781  C   ARG   186       4.659   3.579  -2.165  1.00 10.00      B   
ATOM   2782  O   ARG   186       3.534   3.981  -1.868  1.00 10.00      B   
ATOM   2783  N   TYR   187       4.872   2.364  -2.641  1.00 10.00      B   
ATOM   2784  HN  TYR   187       5.787   2.072  -2.851  1.00 10.00      B   
ATOM   2785  CA  TYR   187       3.759   1.454  -2.861  1.00 10.00      B   
ATOM   2786  CB  TYR   187       3.551   1.218  -4.358  1.00 10.00      B   
ATOM   2787  CG  TYR   187       3.371   2.476  -5.176  1.00 10.00      B   
ATOM   2788  CD1 TYR   187       4.430   3.018  -5.894  1.00 10.00      B   
ATOM   2789  CD2 TYR   187       2.142   3.116  -5.238  1.00 10.00      B   
ATOM   2790  CE1 TYR   187       4.267   4.162  -6.651  1.00 10.00      B   
ATOM   2791  CE2 TYR   187       1.972   4.260  -5.991  1.00 10.00      B   
ATOM   2792  CZ  TYR   187       3.036   4.779  -6.696  1.00 10.00      B   
ATOM   2793  OH  TYR   187       2.863   5.916  -7.449  1.00 10.00      B   
ATOM   2794  HH  TYR   187       3.558   5.967  -8.117  1.00 10.00      B   
ATOM   2795  C   TYR   187       3.935   0.118  -2.155  1.00 10.00      B   
ATOM   2796  O   TYR   187       5.014  -0.477  -2.176  1.00 10.00      B   
ATOM   2797  N   ILE   188       2.857  -0.340  -1.529  1.00 10.00      B   
ATOM   2798  HN  ILE   188       2.039   0.204  -1.532  1.00 10.00      B   
ATOM   2799  CA  ILE   188       2.841  -1.626  -0.841  1.00 10.00      B   
ATOM   2800  CB  ILE   188       2.823  -1.494   0.700  1.00 10.00      B   
ATOM   2801  CG1 ILE   188       1.864  -0.389   1.160  1.00 10.00      B   
ATOM   2802  CG2 ILE   188       4.228  -1.258   1.236  1.00 10.00      B   
ATOM   2803  CD1 ILE   188       1.617  -0.380   2.655  1.00 10.00      B   
ATOM   2804  C   ILE   188       1.631  -2.426  -1.311  1.00 10.00      B   
ATOM   2805  O   ILE   188       0.487  -1.998  -1.140  1.00 10.00      B   
ATOM   2806  N   VAL   189       1.884  -3.574  -1.915  1.00 10.00      B   
ATOM   2807  HN  VAL   189       2.811  -3.875  -2.005  1.00 10.00      B   
ATOM   2808  CA  VAL   189       0.813  -4.410  -2.441  1.00 10.00      B   
ATOM   2809  CB  VAL   189       1.297  -5.282  -3.624  1.00 10.00      B   
ATOM   2810  CG1 VAL   189       0.124  -5.958  -4.315  1.00 10.00      B   
ATOM   2811  CG2 VAL   189       2.088  -4.446  -4.621  1.00 10.00      B   
ATOM   2812  C   VAL   189       0.201  -5.297  -1.362  1.00 10.00      B   
ATOM   2813  O   VAL   189       0.909  -6.001  -0.643  1.00 10.00      B   
ATOM   2814  N   MET   190      -1.116  -5.237  -1.245  1.00 10.00      B   
ATOM   2815  HN  MET   190      -1.621  -4.637  -1.840  1.00 10.00      B   
ATOM   2816  CA  MET   190      -1.848  -6.039  -0.277  1.00 10.00      B   
ATOM   2817  CB  MET   190      -2.710  -5.144   0.618  1.00 10.00      B   
ATOM   2818  CG  MET   190      -3.583  -5.908   1.606  1.00 10.00      B   
ATOM   2819  SD  MET   190      -5.058  -4.989   2.097  1.00 10.00      B   
ATOM   2820  CE  MET   190      -4.324  -3.572   2.911  1.00 10.00      B   
ATOM   2821  C   MET   190      -2.740  -7.016  -1.024  1.00 10.00      B   
ATOM   2822  O   MET   190      -3.704  -6.604  -1.662  1.00 10.00      B   
ATOM   2823  N   PRO   191      -2.422  -8.316  -0.975  1.00 10.00      B   
ATOM   2824  CA  PRO   191      -3.210  -9.344  -1.667  1.00 10.00      B   
ATOM   2825  CB  PRO   191      -2.334 -10.593  -1.553  1.00 10.00      B   
ATOM   2826  CG  PRO   191      -1.516 -10.370  -0.327  1.00 10.00      B   
ATOM   2827  CD  PRO   191      -1.278  -8.887  -0.242  1.00 10.00      B   
ATOM   2828  C   PRO   191      -4.569  -9.589  -1.010  1.00 10.00      B   
ATOM   2829  O   PRO   191      -4.904  -8.970   0.001  1.00 10.00      B   
ATOM   2830  N   VAL   192      -5.346 -10.490  -1.594  1.00 10.00      B   
ATOM   2831  HN  VAL   192      -5.030 -10.940  -2.401  1.00 10.00      B   
ATOM   2832  CA  VAL   192      -6.659 -10.831  -1.064  1.00 10.00      B   
ATOM   2833  CB  VAL   192      -7.652 -11.210  -2.186  1.00 10.00      B   
ATOM   2834  CG1 VAL   192      -7.949 -10.009  -3.069  1.00 10.00      B   
ATOM   2835  CG2 VAL   192      -7.121 -12.372  -3.014  1.00 10.00      B   
ATOM   2836  C   VAL   192      -6.543 -11.992  -0.083  1.00 10.00      B   
ATOM   2837  O   VAL   192      -5.492 -12.631   0.002  1.00 10.00      B   
ATOM   2838  N   ARG   193      -7.611 -12.260   0.652  1.00 10.00      B   
ATOM   2839  HN  ARG   193      -8.421 -11.721   0.535  1.00 10.00      B   
ATOM   2840  CA  ARG   193      -7.616 -13.345   1.620  1.00 10.00      B   
ATOM   2841  CB  ARG   193      -8.703 -13.125   2.678  1.00 10.00      B   
ATOM   2842  CG  ARG   193      -8.720 -14.181   3.772  1.00 10.00      B   
ATOM   2843  CD  ARG   193     -10.090 -14.286   4.430  1.00 10.00      B   
ATOM   2844  NE  ARG   193     -10.329 -13.205   5.388  1.00 10.00      B   
ATOM   2845  HE  ARG   193      -9.616 -12.533   5.493  1.00 10.00      B   
ATOM   2846  CZ  ARG   193     -11.431 -13.102   6.141  1.00 10.00      B   
ATOM   2847  NH1 ARG   193     -12.389 -14.013   6.052  1.00 10.00      B   
ATOM   2848 HH11 ARG   193     -13.248 -13.930   6.641  1.00 10.00      B   
ATOM   2849 HH12 ARG   193     -12.291 -14.817   5.400  1.00 10.00      B   
ATOM   2850  NH2 ARG   193     -11.578 -12.079   6.975  1.00 10.00      B   
ATOM   2851 HH21 ARG   193     -12.440 -12.003   7.564  1.00 10.00      B   
ATOM   2852 HH22 ARG   193     -10.836 -11.341   7.046  1.00 10.00      B   
ATOM   2853  C   ARG   193      -7.831 -14.686   0.923  1.00 10.00      B   
ATOM   2854  O   ARG   193      -8.886 -14.922   0.327  1.00 10.00      B   
ATOM   2855  N   PRO   194      -6.828 -15.576   0.981  1.00 10.00      B   
ATOM   2856  CA  PRO   194      -6.914 -16.899   0.360  1.00 10.00      B   
ATOM   2857  CB  PRO   194      -5.495 -17.458   0.510  1.00 10.00      B   
ATOM   2858  CG  PRO   194      -4.931 -16.736   1.684  1.00 10.00      B   
ATOM   2859  CD  PRO   194      -5.536 -15.363   1.659  1.00 10.00      B   
ATOM   2860  C   PRO   194      -7.910 -17.786   1.096  1.00 10.00      B   
ATOM   2861  O   PRO   194      -8.113 -17.635   2.301  1.00 10.00      B   
ATOM   2862  N   GLU   195      -8.533 -18.699   0.369  1.00 10.00      B   
ATOM   2863  HN  GLU   195      -8.330 -18.766  -0.585  1.00 10.00      B   
ATOM   2864  CA  GLU   195      -9.509 -19.608   0.954  1.00 10.00      B   
ATOM   2865  CB  GLU   195     -10.226 -20.400  -0.141  1.00 10.00      B   
ATOM   2866  CG  GLU   195     -10.843 -19.541  -1.234  1.00 10.00      B   
ATOM   2867  CD  GLU   195     -11.967 -18.665  -0.724  1.00 10.00      B   
ATOM   2868  OE1 GLU   195     -13.108 -19.164  -0.610  1.00 10.00      B   
ATOM   2869  OE2 GLU   195     -11.719 -17.471  -0.443  1.00 10.00      B   
ATOM   2870  C   GLU   195      -8.834 -20.570   1.928  1.00 10.00      B   
ATOM   2871  O   GLU   195      -7.674 -20.947   1.741  1.00 10.00      B   
ATOM   2872  N   GLY   196      -9.561 -20.958   2.965  1.00 10.00      B   
ATOM   2873  HN  GLY   196     -10.475 -20.618   3.065  1.00 10.00      B   
ATOM   2874  CA  GLY   196      -9.022 -21.874   3.949  1.00 10.00      B   
ATOM   2875  C   GLY   196      -8.233 -21.161   5.021  1.00 10.00      B   
ATOM   2876  O   GLY   196      -7.213 -21.667   5.492  1.00 10.00      B   
ATOM   2877  N   THR   197      -8.695 -19.979   5.394  1.00 10.00      B   
ATOM   2878  HN  THR   197      -9.500 -19.624   4.963  1.00 10.00      B   
ATOM   2879  CA  THR   197      -8.032 -19.182   6.415  1.00 10.00      B   
ATOM   2880  CB  THR   197      -7.430 -17.907   5.800  1.00 10.00      B   
ATOM   2881  OG1 THR   197      -8.369 -17.340   4.876  1.00 10.00      B   
ATOM   2882  HG1 THR   197      -8.044 -17.461   3.970  1.00 10.00      B   
ATOM   2883  CG2 THR   197      -6.132 -18.226   5.073  1.00 10.00      B   
ATOM   2884  C   THR   197      -9.003 -18.790   7.526  1.00 10.00      B   
ATOM   2885  O   THR   197      -8.633 -18.087   8.468  1.00 10.00      B   
ATOM   2886  N   ASP   198     -10.248 -19.240   7.415  1.00 10.00      B   
ATOM   2887  HN  ASP   198     -10.490 -19.799   6.648  1.00 10.00      B   
ATOM   2888  CA  ASP   198     -11.258 -18.933   8.419  1.00 10.00      B   
ATOM   2889  CB  ASP   198     -12.662 -19.272   7.914  1.00 10.00      B   
ATOM   2890  CG  ASP   198     -13.751 -18.842   8.879  1.00 10.00      B   
ATOM   2891  OD1 ASP   198     -14.158 -17.659   8.836  1.00 10.00      B   
ATOM   2892  OD2 ASP   198     -14.214 -19.687   9.679  1.00 10.00      B   
ATOM   2893  C   ASP   198     -10.962 -19.695   9.702  1.00 10.00      B   
ATOM   2894  O   ASP   198     -10.817 -20.921   9.692  1.00 10.00      B   
ATOM   2895  N   GLY   199     -10.844 -18.964  10.798  1.00 10.00      B   
ATOM   2896  HN  GLY   199     -10.955 -17.988  10.744  1.00 10.00      B   
ATOM   2897  CA  GLY   199     -10.552 -19.584  12.073  1.00 10.00      B   
ATOM   2898  C   GLY   199      -9.129 -19.307  12.505  1.00 10.00      B   
ATOM   2899  O   GLY   199      -8.770 -19.507  13.666  1.00 10.00      B   
ATOM   2900  N   TRP   200      -8.321 -18.836  11.563  1.00 10.00      B   
ATOM   2901  HN  TRP   200      -8.677 -18.692  10.660  1.00 10.00      B   
ATOM   2902  CA  TRP   200      -6.923 -18.520  11.832  1.00 10.00      B   
ATOM   2903  CB  TRP   200      -6.134 -18.413  10.524  1.00 10.00      B   
ATOM   2904  CG  TRP   200      -5.814 -19.729   9.882  1.00 10.00      B   
ATOM   2905  CD1 TRP   200      -6.571 -20.865   9.905  1.00 10.00      B   
ATOM   2906  CD2 TRP   200      -4.648 -20.042   9.113  1.00 10.00      B   
ATOM   2907  NE1 TRP   200      -5.948 -21.864   9.198  1.00 10.00      B   
ATOM   2908  HE1 TRP   200      -6.294 -22.776   9.072  1.00 10.00      B   
ATOM   2909  CE2 TRP   200      -4.763 -21.384   8.702  1.00 10.00      B   
ATOM   2910  CE3 TRP   200      -3.516 -19.315   8.732  1.00 10.00      B   
ATOM   2911  CZ2 TRP   200      -3.788 -22.015   7.931  1.00 10.00      B   
ATOM   2912  CZ3 TRP   200      -2.552 -19.942   7.968  1.00 10.00      B   
ATOM   2913  CH2 TRP   200      -2.694 -21.277   7.574  1.00 10.00      B   
ATOM   2914  C   TRP   200      -6.809 -17.210  12.601  1.00 10.00      B   
ATOM   2915  O   TRP   200      -7.665 -16.329  12.476  1.00 10.00      B   
ATOM   2916  N   THR   201      -5.759 -17.083  13.392  1.00 10.00      B   
ATOM   2917  HN  THR   201      -5.106 -17.816  13.452  1.00 10.00      B   
ATOM   2918  CA  THR   201      -5.547 -15.878  14.178  1.00 10.00      B   
ATOM   2919  CB  THR   201      -4.780 -16.189  15.475  1.00 10.00      B   
ATOM   2920  OG1 THR   201      -3.517 -16.783  15.156  1.00 10.00      B   
ATOM   2921  HG1 THR   201      -3.261 -17.390  15.863  1.00 10.00      B   
ATOM   2922  CG2 THR   201      -5.579 -17.144  16.349  1.00 10.00      B   
ATOM   2923  C   THR   201      -4.785 -14.826  13.375  1.00 10.00      B   
ATOM   2924  O   THR   201      -4.249 -15.121  12.303  1.00 10.00      B   
ATOM   2925  N   GLU   202      -4.738 -13.604  13.899  1.00 10.00      B   
ATOM   2926  HN  GLU   202      -5.184 -13.434  14.758  1.00 10.00      B   
ATOM   2927  CA  GLU   202      -4.039 -12.508  13.238  1.00 10.00      B   
ATOM   2928  CB  GLU   202      -4.149 -11.234  14.080  1.00 10.00      B   
ATOM   2929  CG  GLU   202      -3.494 -10.013  13.454  1.00 10.00      B   
ATOM   2930  CD  GLU   202      -3.279  -8.891  14.446  1.00 10.00      B   
ATOM   2931  OE1 GLU   202      -4.246  -8.151  14.737  1.00 10.00      B   
ATOM   2932  OE2 GLU   202      -2.147  -8.741  14.950  1.00 10.00      B   
ATOM   2933  C   GLU   202      -2.572 -12.865  13.038  1.00 10.00      B   
ATOM   2934  O   GLU   202      -2.003 -12.645  11.970  1.00 10.00      B   
ATOM   2935  N   ASP   203      -1.981 -13.444  14.073  1.00 10.00      B   
ATOM   2936  HN  ASP   203      -2.503 -13.606  14.887  1.00 10.00      B   
ATOM   2937  CA  ASP   203      -0.581 -13.838  14.036  1.00 10.00      B   
ATOM   2938  CB  ASP   203      -0.116 -14.323  15.409  1.00 10.00      B   
ATOM   2939  CG  ASP   203       0.797 -13.326  16.083  1.00 10.00      B   
ATOM   2940  OD1 ASP   203       0.291 -12.451  16.813  1.00 10.00      B   
ATOM   2941  OD2 ASP   203       2.026 -13.409  15.879  1.00 10.00      B   
ATOM   2942  C   ASP   203      -0.318 -14.901  12.980  1.00 10.00      B   
ATOM   2943  O   ASP   203       0.627 -14.783  12.202  1.00 10.00      B   
ATOM   2944  N   GLN   204      -1.165 -15.927  12.947  1.00 10.00      B   
ATOM   2945  HN  GLN   204      -1.906 -15.956  13.590  1.00 10.00      B   
ATOM   2946  CA  GLN   204      -1.020 -17.013  11.980  1.00 10.00      B   
ATOM   2947  CB  GLN   204      -2.021 -18.134  12.270  1.00 10.00      B   
ATOM   2948  CG  GLN   204      -1.780 -18.858  13.582  1.00 10.00      B   
ATOM   2949  CD  GLN   204      -2.887 -19.836  13.919  1.00 10.00      B   
ATOM   2950  OE1 GLN   204      -4.038 -19.662  13.512  1.00 10.00      B   
ATOM   2951  NE2 GLN   204      -2.552 -20.862  14.681  1.00 10.00      B   
ATOM   2952 HE21 GLN   204      -1.619 -20.934  14.979  1.00 10.00      B   
ATOM   2953 HE22 GLN   204      -3.248 -21.512  14.917  1.00 10.00      B   
ATOM   2954  C   GLN   204      -1.209 -16.507  10.556  1.00 10.00      B   
ATOM   2955  O   GLN   204      -0.471 -16.888   9.644  1.00 10.00      B   
ATOM   2956  N   LEU   205      -2.196 -15.642  10.374  1.00 10.00      B   
ATOM   2957  HN  LEU   205      -2.748 -15.379  11.145  1.00 10.00      B   
ATOM   2958  CA  LEU   205      -2.496 -15.077   9.066  1.00 10.00      B   
ATOM   2959  CB  LEU   205      -3.838 -14.341   9.102  1.00 10.00      B   
ATOM   2960  CG  LEU   205      -5.086 -15.229   9.108  1.00 10.00      B   
ATOM   2961  CD1 LEU   205      -6.290 -14.473   9.649  1.00 10.00      B   
ATOM   2962  CD2 LEU   205      -5.367 -15.753   7.710  1.00 10.00      B   
ATOM   2963  C   LEU   205      -1.386 -14.147   8.588  1.00 10.00      B   
ATOM   2964  O   LEU   205      -1.180 -13.974   7.387  1.00 10.00      B   
ATOM   2965  N   ALA   206      -0.671 -13.549   9.529  1.00 10.00      B   
ATOM   2966  HN  ALA   206      -0.893 -13.710  10.474  1.00 10.00      B   
ATOM   2967  CA  ALA   206       0.420 -12.642   9.197  1.00 10.00      B   
ATOM   2968  CB  ALA   206       0.662 -11.660  10.333  1.00 10.00      B   
ATOM   2969  C   ALA   206       1.703 -13.404   8.873  1.00 10.00      B   
ATOM   2970  O   ALA   206       2.650 -12.839   8.326  1.00 10.00      B   
ATOM   2971  N   GLU   207       1.731 -14.689   9.205  1.00 10.00      B   
ATOM   2972  HN  GLU   207       0.945 -15.090   9.633  1.00 10.00      B   
ATOM   2973  CA  GLU   207       2.905 -15.517   8.955  1.00 10.00      B   
ATOM   2974  CB  GLU   207       2.885 -16.779   9.819  1.00 10.00      B   
ATOM   2975  CG  GLU   207       3.138 -16.524  11.297  1.00 10.00      B   
ATOM   2976  CD  GLU   207       3.405 -17.795  12.078  1.00 10.00      B   
ATOM   2977  OE1 GLU   207       2.974 -18.877  11.633  1.00 10.00      B   
ATOM   2978  OE2 GLU   207       4.051 -17.719  13.143  1.00 10.00      B   
ATOM   2979  C   GLU   207       3.047 -15.885   7.481  1.00 10.00      B   
ATOM   2980  O   GLU   207       4.159 -16.000   6.971  1.00 10.00      B   
ATOM   2981  N   ILE   208       1.923 -16.056   6.794  1.00 10.00      B   
ATOM   2982  HN  ILE   208       1.061 -15.928   7.240  1.00 10.00      B   
ATOM   2983  CA  ILE   208       1.951 -16.424   5.381  1.00 10.00      B   
ATOM   2984  CB  ILE   208       0.649 -17.117   4.925  1.00 10.00      B   
ATOM   2985  CG1 ILE   208      -0.574 -16.273   5.292  1.00 10.00      B   
ATOM   2986  CG2 ILE   208       0.548 -18.512   5.529  1.00 10.00      B   
ATOM   2987  CD1 ILE   208      -1.874 -16.794   4.719  1.00 10.00      B   
ATOM   2988  C   ILE   208       2.252 -15.221   4.487  1.00 10.00      B   
ATOM   2989  O   ILE   208       2.582 -15.375   3.309  1.00 10.00      B   
ATOM   2990  N   VAL   209       2.148 -14.026   5.053  1.00 10.00      B   
ATOM   2991  HN  VAL   209       1.897 -13.962   5.997  1.00 10.00      B   
ATOM   2992  CA  VAL   209       2.420 -12.808   4.305  1.00 10.00      B   
ATOM   2993  CB  VAL   209       1.630 -11.598   4.857  1.00 10.00      B   
ATOM   2994  CG1 VAL   209       1.817 -10.382   3.963  1.00 10.00      B   
ATOM   2995  CG2 VAL   209       0.153 -11.936   4.989  1.00 10.00      B   
ATOM   2996  C   VAL   209       3.915 -12.503   4.343  1.00 10.00      B   
ATOM   2997  O   VAL   209       4.432 -11.996   5.339  1.00 10.00      B   
ATOM   2998  N   THR   210       4.602 -12.830   3.262  1.00 10.00      B   
ATOM   2999  HN  THR   210       4.133 -13.228   2.498  1.00 10.00      B   
ATOM   3000  CA  THR   210       6.037 -12.608   3.173  1.00 10.00      B   
ATOM   3001  CB  THR   210       6.766 -13.902   2.769  1.00 10.00      B   
ATOM   3002  OG1 THR   210       5.836 -14.788   2.128  1.00 10.00      B   
ATOM   3003  HG1 THR   210       5.206 -15.114   2.780  1.00 10.00      B   
ATOM   3004  CG2 THR   210       7.345 -14.587   3.997  1.00 10.00      B   
ATOM   3005  C   THR   210       6.376 -11.498   2.178  1.00 10.00      B   
ATOM   3006  O   THR   210       5.483 -10.870   1.601  1.00 10.00      B   
ATOM   3007  N   ARG   211       7.672 -11.266   1.985  1.00 10.00      B   
ATOM   3008  HN  ARG   211       8.327 -11.795   2.491  1.00 10.00      B   
ATOM   3009  CA  ARG   211       8.159 -10.245   1.062  1.00 10.00      B   
ATOM   3010  CB  ARG   211       9.688 -10.288   1.009  1.00 10.00      B   
ATOM   3011  CG  ARG   211      10.323  -9.138   0.248  1.00 10.00      B   
ATOM   3012  CD  ARG   211      11.630  -9.561  -0.404  1.00 10.00      B   
ATOM   3013  NE  ARG   211      12.566 -10.150   0.557  1.00 10.00      B   
ATOM   3014  HE  ARG   211      12.516  -9.830   1.488  1.00 10.00      B   
ATOM   3015  CZ  ARG   211      13.470 -11.078   0.246  1.00 10.00      B   
ATOM   3016  NH1 ARG   211      13.571 -11.530  -0.995  1.00 10.00      B   
ATOM   3017 HH11 ARG   211      14.284 -12.255  -1.229  1.00 10.00      B   
ATOM   3018 HH12 ARG   211      12.944 -11.165  -1.741  1.00 10.00      B   
ATOM   3019  NH2 ARG   211      14.281 -11.559   1.177  1.00 10.00      B   
ATOM   3020 HH21 ARG   211      14.220 -11.212   2.162  1.00 10.00      B   
ATOM   3021 HH22 ARG   211      14.987 -12.291   0.928  1.00 10.00      B   
ATOM   3022  C   ARG   211       7.591 -10.453  -0.342  1.00 10.00      B   
ATOM   3023  O   ARG   211       7.259  -9.494  -1.037  1.00 10.00      B   
ATOM   3024  N   ASP   212       7.486 -11.714  -0.744  1.00 10.00      B   
ATOM   3025  HN  ASP   212       7.794 -12.429  -0.140  1.00 10.00      B   
ATOM   3026  CA  ASP   212       6.954 -12.079  -2.055  1.00 10.00      B   
ATOM   3027  CB  ASP   212       6.898 -13.605  -2.199  1.00 10.00      B   
ATOM   3028  CG  ASP   212       8.213 -14.226  -2.634  1.00 10.00      B   
ATOM   3029  OD1 ASP   212       9.081 -13.499  -3.162  1.00 10.00      B   
ATOM   3030  OD2 ASP   212       8.378 -15.457  -2.461  1.00 10.00      B   
ATOM   3031  C   ASP   212       5.560 -11.498  -2.275  1.00 10.00      B   
ATOM   3032  O   ASP   212       5.266 -10.932  -3.333  1.00 10.00      B   
ATOM   3033  N   CYS   213       4.714 -11.622  -1.261  1.00 10.00      B   
ATOM   3034  HN  CYS   213       5.018 -12.061  -0.439  1.00 10.00      B   
ATOM   3035  CA  CYS   213       3.345 -11.130  -1.332  1.00 10.00      B   
ATOM   3036  CB  CYS   213       2.514 -11.743  -0.203  1.00 10.00      B   
ATOM   3037  SG  CYS   213       3.037 -13.404   0.285  1.00 10.00      B   
ATOM   3038  HG  CYS   213       2.533 -14.263  -0.590  1.00 10.00      B   
ATOM   3039  C   CYS   213       3.287  -9.605  -1.256  1.00 10.00      B   
ATOM   3040  O   CYS   213       2.403  -8.981  -1.842  1.00 10.00      B   
ATOM   3041  N   LEU   214       4.238  -9.013  -0.541  1.00 10.00      B   
ATOM   3042  HN  LEU   214       4.921  -9.566  -0.105  1.00 10.00      B   
ATOM   3043  CA  LEU   214       4.289  -7.562  -0.379  1.00 10.00      B   
ATOM   3044  CB  LEU   214       5.219  -7.181   0.778  1.00 10.00      B   
ATOM   3045  CG  LEU   214       4.836  -7.744   2.150  1.00 10.00      B   
ATOM   3046  CD1 LEU   214       5.907  -7.437   3.184  1.00 10.00      B   
ATOM   3047  CD2 LEU   214       3.487  -7.203   2.596  1.00 10.00      B   
ATOM   3048  C   LEU   214       4.709  -6.865  -1.672  1.00 10.00      B   
ATOM   3049  O   LEU   214       4.343  -5.712  -1.917  1.00 10.00      B   
ATOM   3050  N   ILE   215       5.493  -7.559  -2.486  1.00 10.00      B   
ATOM   3051  HN  ILE   215       5.788  -8.455  -2.218  1.00 10.00      B   
ATOM   3052  CA  ILE   215       5.939  -7.012  -3.761  1.00 10.00      B   
ATOM   3053  CB  ILE   215       7.305  -7.596  -4.189  1.00 10.00      B   
ATOM   3054  CG1 ILE   215       8.362  -7.288  -3.127  1.00 10.00      B   
ATOM   3055  CG2 ILE   215       7.737  -7.046  -5.545  1.00 10.00      B   
ATOM   3056  CD1 ILE   215       9.723  -7.874  -3.424  1.00 10.00      B   
ATOM   3057  C   ILE   215       4.893  -7.301  -4.831  1.00 10.00      B   
ATOM   3058  O   ILE   215       4.703  -6.523  -5.765  1.00 10.00      B   
ATOM   3059  N   GLY   216       4.210  -8.427  -4.676  1.00 10.00      B   
ATOM   3060  HN  GLY   216       4.403  -9.002  -3.908  1.00 10.00      B   
ATOM   3061  CA  GLY   216       3.182  -8.808  -5.618  1.00 10.00      B   
ATOM   3062  C   GLY   216       3.665  -9.820  -6.631  1.00 10.00      B   
ATOM   3063  O   GLY   216       3.109  -9.918  -7.723  1.00 10.00      B   
ATOM   3064  N   VAL   217       4.695 -10.577  -6.271  1.00 10.00      B   
ATOM   3065  HN  VAL   217       5.096 -10.454  -5.383  1.00 10.00      B   
ATOM   3066  CA  VAL   217       5.243 -11.591  -7.167  1.00 10.00      B   
ATOM   3067  CB  VAL   217       6.787 -11.594  -7.172  1.00 10.00      B   
ATOM   3068  CG1 VAL   217       7.320 -10.279  -7.717  1.00 10.00      B   
ATOM   3069  CG2 VAL   217       7.339 -11.862  -5.780  1.00 10.00      B   
ATOM   3070  C   VAL   217       4.726 -12.980  -6.804  1.00 10.00      B   
ATOM   3071  O   VAL   217       4.965 -13.953  -7.523  1.00 10.00      B   
ATOM   3072  N   ALA   218       4.014 -13.061  -5.684  1.00 10.00      B   
ATOM   3073  HN  ALA   218       3.851 -12.248  -5.163  1.00 10.00      B   
ATOM   3074  CA  ALA   218       3.458 -14.320  -5.213  1.00 10.00      B   
ATOM   3075  CB  ALA   218       4.523 -15.134  -4.492  1.00 10.00      B   
ATOM   3076  C   ALA   218       2.283 -14.061  -4.286  1.00 10.00      B   
ATOM   3077  O   ALA   218       2.124 -12.953  -3.769  1.00 10.00      B   
ATOM   3078  N   VAL   219       1.461 -15.078  -4.084  1.00 10.00      B   
ATOM   3079  HN  VAL   219       1.642 -15.935  -4.528  1.00 10.00      B   
ATOM   3080  CA  VAL   219       0.301 -14.962  -3.215  1.00 10.00      B   
ATOM   3081  CB  VAL   219      -1.000 -15.407  -3.923  1.00 10.00      B   
ATOM   3082  CG1 VAL   219      -1.377 -14.426  -5.021  1.00 10.00      B   
ATOM   3083  CG2 VAL   219      -0.867 -16.817  -4.481  1.00 10.00      B   
ATOM   3084  C   VAL   219       0.491 -15.789  -1.948  1.00 10.00      B   
ATOM   3085  O   VAL   219       1.178 -16.813  -1.967  1.00 10.00      B   
ATOM   3086  N   PRO   220      -0.090 -15.340  -0.827  1.00 10.00      B   
ATOM   3087  CA  PRO   220       0.004 -16.053   0.450  1.00 10.00      B   
ATOM   3088  CB  PRO   220      -0.585 -15.061   1.457  1.00 10.00      B   
ATOM   3089  CG  PRO   220      -1.493 -14.197   0.651  1.00 10.00      B   
ATOM   3090  CD  PRO   220      -0.876 -14.099  -0.714  1.00 10.00      B   
ATOM   3091  C   PRO   220      -0.820 -17.336   0.422  1.00 10.00      B   
ATOM   3092  O   PRO   220      -1.996 -17.322   0.063  1.00 10.00      B   
ATOM   3093  N   LYS   221      -0.202 -18.443   0.796  1.00 10.00      B   
ATOM   3094  HN  LYS   221       0.735 -18.395   1.084  1.00 10.00      B   
ATOM   3095  CA  LYS   221      -0.879 -19.728   0.792  1.00 10.00      B   
ATOM   3096  CB  LYS   221      -0.452 -20.528  -0.445  1.00 10.00      B   
ATOM   3097  CG  LYS   221      -1.105 -21.894  -0.568  1.00 10.00      B   
ATOM   3098  CD  LYS   221      -0.456 -22.713  -1.669  1.00 10.00      B   
ATOM   3099  CE  LYS   221      -0.968 -24.143  -1.669  1.00 10.00      B   
ATOM   3100  NZ  LYS   221      -0.211 -25.005  -2.613  1.00 10.00      B   
ATOM   3101  HZ1 LYS   221      -0.238 -24.600  -3.573  1.00 10.00      B   
ATOM   3102  HZ2 LYS   221      -0.631 -25.954  -2.639  1.00 10.00      B   
ATOM   3103  HZ3 LYS   221       0.781 -25.085  -2.310  1.00 10.00      B   
ATOM   3104  C   LYS   221      -0.551 -20.514   2.058  1.00 10.00      B   
ATOM   3105  O   LYS   221       0.604 -20.558   2.486  1.00 10.00      B   
ATOM   3106  N   PRO   222      -1.576 -21.118   2.692  1.00 10.00      B   
ATOM   3107  CA  PRO   222      -1.399 -21.924   3.906  1.00 10.00      B   
ATOM   3108  CB  PRO   222      -2.780 -22.553   4.116  1.00 10.00      B   
ATOM   3109  CG  PRO   222      -3.723 -21.597   3.472  1.00 10.00      B   
ATOM   3110  CD  PRO   222      -2.991 -21.037   2.285  1.00 10.00      B   
ATOM   3111  C   PRO   222      -0.347 -23.012   3.706  1.00 10.00      B   
ATOM   3112  O   PRO   222      -0.529 -23.932   2.905  1.00 10.00      B   
ATOM   3113  N   GLY   223       0.758 -22.886   4.422  1.00 10.00      B   
ATOM   3114  HN  GLY   223       0.850 -22.129   5.037  1.00 10.00      B   
ATOM   3115  CA  GLY   223       1.832 -23.849   4.304  1.00 10.00      B   
ATOM   3116  C   GLY   223       3.107 -23.185   3.839  1.00 10.00      B   
ATOM   3117  O   GLY   223       4.195 -23.753   3.958  1.00 10.00      B   
ATOM   3118  N   ILE   224       2.966 -21.985   3.287  1.00 10.00      B   
ATOM   3119  HN  ILE   224       2.064 -21.602   3.197  1.00 10.00      B   
ATOM   3120  CA  ILE   224       4.101 -21.219   2.806  1.00 10.00      B   
ATOM   3121  CB  ILE   224       3.903 -20.773   1.340  1.00 10.00      B   
ATOM   3122  CG1 ILE   224       3.558 -21.974   0.451  1.00 10.00      B   
ATOM   3123  CG2 ILE   224       5.149 -20.069   0.827  1.00 10.00      B   
ATOM   3124  CD1 ILE   224       3.231 -21.609  -0.983  1.00 10.00      B   
ATOM   3125  C   ILE   224       4.289 -19.989   3.689  1.00 10.00      B   
ATOM   3126  O   ILE   224       3.649 -18.959   3.481  1.00 10.00      B   
ATOM   3127  N   THR   225       5.146 -20.112   4.689  1.00 10.00      B   
ATOM   3128  HN  THR   225       5.615 -20.963   4.818  1.00 10.00      B   
ATOM   3129  CA  THR   225       5.402 -19.021   5.611  1.00 10.00      B   
ATOM   3130  CB  THR   225       5.449 -19.538   7.060  1.00 10.00      B   
ATOM   3131  OG1 THR   225       5.960 -20.882   7.064  1.00 10.00      B   
ATOM   3132  HG1 THR   225       6.633 -20.965   7.751  1.00 10.00      B   
ATOM   3133  CG2 THR   225       4.053 -19.537   7.665  1.00 10.00      B   
ATOM   3134  C   THR   225       6.697 -18.283   5.280  1.00 10.00      B   
ATOM   3135  O   THR   225       7.041 -17.290   5.922  1.00 10.00      B   
ATOM   3136  N   VAL   226       7.421 -18.769   4.283  1.00 10.00      B   
ATOM   3137  HN  VAL   226       7.107 -19.563   3.803  1.00 10.00      B   
ATOM   3138  CA  VAL   226       8.670 -18.140   3.878  1.00 10.00      B   
ATOM   3139  CB  VAL   226       9.903 -18.980   4.271  1.00 10.00      B   
ATOM   3140  CG1 VAL   226      10.067 -19.011   5.783  1.00 10.00      B   
ATOM   3141  CG2 VAL   226       9.796 -20.389   3.712  1.00 10.00      B   
ATOM   3142  C   VAL   226       8.687 -17.874   2.377  1.00 10.00      B   
ATOM   3143  O   VAL   226       7.906 -18.463   1.626  1.00 10.00      B   
ATOM   3144  N   ASN   227       9.578 -16.986   1.951  1.00 10.00      B   
ATOM   3145  HN  ASN   227      10.175 -16.558   2.603  1.00 10.00      B   
ATOM   3146  CA  ASN   227       9.701 -16.643   0.537  1.00 10.00      B   
ATOM   3147  CB  ASN   227      10.648 -15.454   0.336  1.00 10.00      B   
ATOM   3148  CG  ASN   227      10.153 -14.175   0.993  1.00 10.00      B   
ATOM   3149  OD1 ASN   227       9.254 -13.505   0.485  1.00 10.00      B   
ATOM   3150  ND2 ASN   227      10.745 -13.821   2.123  1.00 10.00      B   
ATOM   3151 HD21 ASN   227      11.459 -14.395   2.474  1.00 10.00      B   
ATOM   3152 HD22 ASN   227      10.451 -12.996   2.564  1.00 10.00      B   
ATOM   3153  C   ASN   227      10.194 -17.846  -0.260  1.00 10.00      B   
ATOM   3154  O   ASN   227      10.778 -18.776   0.302  1.00 10.00      B   
ATOM   3155  N   ALA   228       9.951 -17.835  -1.561  1.00 10.00      B   
ATOM   3156  HN  ALA   228       9.485 -17.062  -1.957  1.00 10.00      B   
ATOM   3157  CA  ALA   228      10.368 -18.939  -2.420  1.00 10.00      B   
ATOM   3158  CB  ALA   228       9.797 -18.778  -3.822  1.00 10.00      B   
ATOM   3159  C   ALA   228      11.888 -19.054  -2.472  1.00 10.00      B   
ATOM   3160  O   ALA   228      12.591 -18.046  -2.582  1.00 10.00      B   
ATOM   3161  N   LYS   229      12.387 -20.283  -2.380  1.00 10.00      B   
ATOM   3162  HN  LYS   229      11.774 -21.043  -2.279  1.00 10.00      B   
ATOM   3163  CA  LYS   229      13.822 -20.529  -2.422  1.00 10.00      B   
ATOM   3164  CB  LYS   229      14.138 -21.969  -2.023  1.00 10.00      B   
ATOM   3165  CG  LYS   229      14.686 -22.117  -0.615  1.00 10.00      B   
ATOM   3166  CD  LYS   229      15.003 -23.570  -0.303  1.00 10.00      B   
ATOM   3167  CE  LYS   229      15.662 -23.717   1.055  1.00 10.00      B   
ATOM   3168  NZ  LYS   229      15.886 -25.144   1.406  1.00 10.00      B   
ATOM   3169  HZ1 LYS   229      16.423 -25.215   2.293  1.00 10.00      B   
ATOM   3170  HZ2 LYS   229      16.415 -25.623   0.651  1.00 10.00      B   
ATOM   3171  HZ3 LYS   229      14.974 -25.628   1.529  1.00 10.00      B   
ATOM   3172  C   LYS   229      14.391 -20.235  -3.806  1.00 10.00      B   
ATOM   3173  O   LYS   229      14.214 -21.013  -4.744  1.00 10.00      B   
ATOM   3174  N   ARG   230      15.055 -19.098  -3.924  1.00 10.00      B   
ATOM   3175  HN  ARG   230      15.140 -18.515  -3.140  1.00 10.00      B   
ATOM   3176  CA  ARG   230      15.664 -18.683  -5.175  1.00 10.00      B   
ATOM   3177  CB  ARG   230      15.032 -17.375  -5.657  1.00 10.00      B   
ATOM   3178  CG  ARG   230      13.563 -17.515  -6.026  1.00 10.00      B   
ATOM   3179  CD  ARG   230      12.896 -16.163  -6.215  1.00 10.00      B   
ATOM   3180  NE  ARG   230      12.825 -15.403  -4.968  1.00 10.00      B   
ATOM   3181  HE  ARG   230      13.676 -15.201  -4.513  1.00 10.00      B   
ATOM   3182  CZ  ARG   230      11.695 -14.975  -4.408  1.00 10.00      B   
ATOM   3183  NH1 ARG   230      10.520 -15.226  -4.971  1.00 10.00      B   
ATOM   3184 HH11 ARG   230       9.643 -14.877  -4.517  1.00 10.00      B   
ATOM   3185 HH12 ARG   230      10.462 -15.771  -5.857  1.00 10.00      B   
ATOM   3186  NH2 ARG   230      11.735 -14.301  -3.270  1.00 10.00      B   
ATOM   3187 HH21 ARG   230      10.842 -13.963  -2.834  1.00 10.00      B   
ATOM   3188 HH22 ARG   230      12.652 -14.106  -2.804  1.00 10.00      B   
ATOM   3189  C   ARG   230      17.163 -18.519  -4.972  1.00 10.00      B   
ATOM   3190  O   ARG   230      17.603 -18.248  -3.851  1.00 10.00      B   
ATOM   3191  N   PRO   231      17.964 -18.708  -6.034  1.00 10.00      B   
ATOM   3192  CA  PRO   231      19.428 -18.591  -5.965  1.00 10.00      B   
ATOM   3193  CB  PRO   231      19.856 -18.634  -7.433  1.00 10.00      B   
ATOM   3194  CG  PRO   231      18.782 -19.412  -8.106  1.00 10.00      B   
ATOM   3195  CD  PRO   231      17.508 -19.065  -7.391  1.00 10.00      B   
ATOM   3196  C   PRO   231      19.897 -17.288  -5.316  1.00 10.00      B   
ATOM   3197  O   PRO   231      19.610 -16.191  -5.809  1.00 10.00      B   
ATOM   3198  N   VAL   232      20.605 -17.418  -4.200  1.00 10.00      B   
ATOM   3199  HN  VAL   232      20.778 -18.317  -3.846  1.00 10.00      B   
ATOM   3200  CA  VAL   232      21.135 -16.270  -3.481  1.00 10.00      B   
ATOM   3201  CB  VAL   232      20.982 -16.440  -1.953  1.00 10.00      B   
ATOM   3202  CG1 VAL   232      21.461 -15.192  -1.225  1.00 10.00      B   
ATOM   3203  CG2 VAL   232      19.539 -16.749  -1.587  1.00 10.00      B   
ATOM   3204  C   VAL   232      22.611 -16.096  -3.819  1.00 10.00      B   
ATOM   3205  O   VAL   232      23.406 -17.020  -3.649  1.00 10.00      B   
ATOM   3206  N   LEU   233      22.966 -14.920  -4.308  1.00 10.00      B   
ATOM   3207  HN  LEU   233      22.285 -14.221  -4.420  1.00 10.00      B   
ATOM   3208  CA  LEU   233      24.342 -14.635  -4.677  1.00 10.00      B   
ATOM   3209  CB  LEU   233      24.399 -13.444  -5.636  1.00 10.00      B   
ATOM   3210  CG  LEU   233      25.768 -13.128  -6.245  1.00 10.00      B   
ATOM   3211  CD1 LEU   233      26.215 -14.251  -7.167  1.00 10.00      B   
ATOM   3212  CD2 LEU   233      25.732 -11.802  -6.988  1.00 10.00      B   
ATOM   3213  C   LEU   233      25.193 -14.357  -3.443  1.00 10.00      B   
ATOM   3214  O   LEU   233      24.846 -13.510  -2.614  1.00 10.00      B   
ATOM   3215  N   LYS   234      26.292 -15.089  -3.318  1.00 10.00      B   
ATOM   3216  HN  LYS   234      26.485 -15.777  -3.990  1.00 10.00      B   
ATOM   3217  CA  LYS   234      27.208 -14.916  -2.200  1.00 10.00      B   
ATOM   3218  CB  LYS   234      28.203 -16.078  -2.129  1.00 10.00      B   
ATOM   3219  CG  LYS   234      27.605 -17.380  -1.620  1.00 10.00      B   
ATOM   3220  CD  LYS   234      28.693 -18.386  -1.281  1.00 10.00      B   
ATOM   3221  CE  LYS   234      28.125 -19.599  -0.567  1.00 10.00      B   
ATOM   3222  NZ  LYS   234      29.194 -20.515  -0.094  1.00 10.00      B   
ATOM   3223  HZ1 LYS   234      29.871 -20.001   0.506  1.00 10.00      B   
ATOM   3224  HZ2 LYS   234      29.706 -20.918  -0.903  1.00 10.00      B   
ATOM   3225  HZ3 LYS   234      28.781 -21.292   0.459  1.00 10.00      B   
ATOM   3226  C   LYS   234      27.953 -13.589  -2.309  1.00 10.00      B   
ATOM   3227  O   LYS   234      28.341 -13.166  -3.403  1.00 10.00      B   
ATOM   3228  N   ALA   235      28.158 -12.942  -1.174  1.00 10.00      B   
ATOM   3229  HN  ALA   235      27.857 -13.347  -0.331  1.00 10.00      B   
ATOM   3230  CA  ALA   235      28.843 -11.659  -1.140  1.00 10.00      B   
ATOM   3231  CB  ALA   235      28.374 -10.840   0.051  1.00 10.00      B   
ATOM   3232  C   ALA   235      30.352 -11.850  -1.094  1.00 10.00      B   
ATOM   3233  O   ALA   235      30.837 -12.943  -0.794  1.00 10.00      B   
ATOM   3234  N   ASN   236      31.085 -10.784  -1.397  1.00 10.00      B   
ATOM   3235  HN  ASN   236      30.633  -9.948  -1.633  1.00 10.00      B   
ATOM   3236  CA  ASN   236      32.541 -10.825  -1.385  1.00 10.00      B   
ATOM   3237  CB  ASN   236      33.126  -9.571  -2.045  1.00 10.00      B   
ATOM   3238  CG  ASN   236      34.520  -9.798  -2.603  1.00 10.00      B   
ATOM   3239  OD1 ASN   236      35.217 -10.734  -2.204  1.00 10.00      B   
ATOM   3240  ND2 ASN   236      34.937  -8.946  -3.527  1.00 10.00      B   
ATOM   3241 HD21 ASN   236      34.333  -8.220  -3.800  1.00 10.00      B   
ATOM   3242 HD22 ASN   236      35.835  -9.073  -3.903  1.00 10.00      B   
ATOM   3243  C   ASN   236      33.042 -10.938   0.047  1.00 10.00      B   
ATOM   3244  O   ASN   236      33.671 -11.930   0.424  1.00 10.00      B   
ATOM   3245  N   ARG   237      32.752  -9.917   0.841  1.00 10.00      B   
ATOM   3246  HN  ARG   237      32.253  -9.155   0.476  1.00 10.00      B   
ATOM   3247  CA  ARG   237      33.149  -9.890   2.238  1.00 10.00      B   
ATOM   3248  CB  ARG   237      34.392  -9.012   2.442  1.00 10.00      B   
ATOM   3249  CG  ARG   237      35.684  -9.662   1.966  1.00 10.00      B   
ATOM   3250  CD  ARG   237      36.785  -8.640   1.723  1.00 10.00      B   
ATOM   3251  NE  ARG   237      37.267  -8.034   2.961  1.00 10.00      B   
ATOM   3252  HE  ARG   237      36.879  -7.162   3.213  1.00 10.00      B   
ATOM   3253  CZ  ARG   237      38.196  -8.582   3.743  1.00 10.00      B   
ATOM   3254  NH1 ARG   237      38.746  -9.747   3.408  1.00 10.00      B   
ATOM   3255 HH11 ARG   237      39.473 -10.183   4.014  1.00 10.00      B   
ATOM   3256 HH12 ARG   237      38.450 -10.231   2.535  1.00 10.00      B   
ATOM   3257  NH2 ARG   237      38.572  -7.967   4.858  1.00 10.00      B   
ATOM   3258 HH21 ARG   237      39.301  -8.391   5.472  1.00 10.00      B   
ATOM   3259 HH22 ARG   237      38.137  -7.056   5.129  1.00 10.00      B   
ATOM   3260  C   ARG   237      31.987  -9.401   3.095  1.00 10.00      B   
ATOM   3261  O   ARG   237      31.906  -8.219   3.431  1.00 10.00      B   
ATOM   3262  N   PRO   238      31.051 -10.306   3.430  1.00 10.00      B   
ATOM   3263  CA  PRO   238      29.880  -9.969   4.239  1.00 10.00      B   
ATOM   3264  CB  PRO   238      28.960 -11.175   4.030  1.00 10.00      B   
ATOM   3265  CG  PRO   238      29.886 -12.312   3.776  1.00 10.00      B   
ATOM   3266  CD  PRO   238      31.065 -11.733   3.046  1.00 10.00      B   
ATOM   3267  C   PRO   238      30.229  -9.814   5.715  1.00 10.00      B   
ATOM   3268  O   PRO   238      31.400  -9.875   6.100  1.00 10.00      B   
ATOM   3269  N   VAL   239      29.213  -9.609   6.536  1.00 10.00      B   
ATOM   3270  HN  VAL   239      28.304  -9.570   6.174  1.00 10.00      B   
ATOM   3271  CB  VAL   239      28.252  -8.662   8.613  1.00 10.00      B   
ATOM   3272  CG1 VAL   239      28.537  -8.388  10.083  1.00 10.00      B   
ATOM   3273  CG2 VAL   239      28.003  -7.364   7.863  1.00 10.00      B   
ATOM   3274  CA  VAL   239      29.413  -9.447   7.964  1.00 10.00      B   
ATOM   3275  C   VAL   239      29.550 -10.813   8.630  1.00 10.00      B   
ATOM   3276  O   VAL   239      28.525 -11.513   8.775  1.00 10.00      B   
ATOM   3277  OXT VAL   239      30.684 -11.193   8.988  1.00 10.00      B   
END
