# Supplementary material for: Large-scale discovery of protein interactions at residue resolution using co-evolution calculated from genomic sequences
Source: Nat Commun. 2021 Mar 2;12:1396. doi: 10.1038/s41467-021-21636-z (PMC7925567; doi:10.1038/s41467-021-21636-z)
Supplement: Supplementary file 12 — Supplementary Data 10 [file 41467_2021_21636_MOESM12_ESM.zip › supplementary/allpdb0203_SCNA_SCNC/models/structures_haddock-sorted.stat]

#struc haddock-score rmsd_all Einter Enb Evdw+0.1Eelec Evdw Eelec Eair Ecdih Ecoup Esani Evean Edani #NOEviol #Dihedviol #Jviol #Saniviol #veanviol #Daniviol bsa dH Edesolv
haddock_39w.pdb -112.7035 0.000 -209.568 -628.691 -110.538 -52.9653 -575.726 419.123 0 0 0 0 0 5 0 0 0 0 0 2264.88 -95765.9 13.4947
haddock_65w.pdb -103.2807 1.259 -163.54 -561.895 -101.24 -50.0558 -511.839 398.355 0 0 0 0 0 5 0 0 0 0 0 2020.49 -100709 9.3074
haddock_61w.pdb -94.5866 1.293 -175.311 -562.34 -109.111 -58.7517 -503.588 387.029 0 0 0 0 0 5 0 0 0 0 0 2255.64 -100698 26.1798
haddock_66w.pdb -93.50205 4.652 -84.1638 -501.732 -95.6324 -50.5102 -451.222 417.568 0 0 0 0 0 5 0 0 0 0 0 2244.11 -95686.7 5.49575
haddock_40w.pdb -92.1027 1.772 -94.4841 -481.76 -107.962 -66.4288 -415.331 387.275 0 0 0 0 0 5 0 0 0 0 0 2501.95 -100768 18.6648
haddock_82w.pdb -86.9643 1.396 -162.288 -556.664 -109.771 -60.1164 -496.548 394.377 0 0 0 0 0 5 0 0 0 0 0 2203.55 -100676 33.024
haddock_16w.pdb -86.1192 1.523 -175.282 -603.62 -92.1727 -35.3452 -568.275 428.338 0 0 0 0 0 5 0 0 0 0 0 1955.76 -95798.8 20.0472
haddock_76w.pdb -84.9401 4.570 -44.711 -463.214 -102.731 -62.6775 -400.537 418.503 0 0 0 0 0 5 0 0 0 0 0 2478.24 -95737.7 15.9945
haddock_23w.pdb -84.9263 4.744 -55.7666 -477.343 -103.251 -61.6858 -415.657 421.576 0 0 0 0 0 5 0 0 0 0 0 2281.56 -90856.9 17.7333
haddock_11w.pdb -84.3391 1.435 -102.203 -523.083 -98.9623 -51.8378 -471.245 420.879 0 0 0 0 0 5 0 0 0 0 0 2051.85 -95857.9 19.6598
haddock_97w.pdb -79.8368 4.667 -36.1681 -449.72 -97.4154 -58.2705 -391.449 413.551 0 0 0 0 0 5 0 0 0 0 0 2277.56 -90842.6 15.3684
haddock_59w.pdb -78.0852 3.807 -49.8655 -473.292 -89.5212 -46.88 -426.412 423.426 0 0 0 0 0 5 0 0 0 0 0 2156.88 -100827 11.7346
haddock_36w.pdb -76.5769 2.245 -109.996 -532.696 -86.7098 -37.1558 -495.54 422.699 0 0 0 0 0 5 0 0 0 0 0 1733.83 -100777 17.417
haddock_14w.pdb -74.9676 1.593 -83.4827 -494.962 -97.9863 -53.8779 -441.084 411.479 0 0 0 0 0 5 0 0 0 0 0 2223.63 -95886.5 25.9792
haddock_57w.pdb -74.5114 4.042 -47.9954 -473.489 -96.3088 -54.3999 -419.089 425.493 0 0 0 0 0 5 0 0 0 0 0 2203.63 -95812 21.157
haddock_85w.pdb -73.62349 1.734 74.3217 -332.521 -80.8043 -52.8358 -279.685 406.843 0 0 0 0 0 5 0 0 0 0 0 1917.22 -100814 -5.53499
haddock_75w.pdb -73.558 4.586 14.4319 -380.088 -105.025 -74.4629 -305.625 394.52 0 0 0 0 0 5 0 0 0 0 0 2296.32 -90755 22.5779
haddock_47w.pdb -71.8822 4.531 -47.397 -473.435 -90.1137 -47.5224 -425.913 426.038 0 0 0 0 0 5 0 0 0 0 0 2108.23 -95779.3 18.219
haddock_69w.pdb -71.1377 4.382 -4.69445 -437.319 -99.5631 -62.0347 -375.284 432.625 0 0 0 0 0 5 0 0 0 0 0 2287.52 -95834.2 22.6913
haddock_43w.pdb -70.4772 2.016 -37.9801 -441.618 -82.8904 -43.0318 -398.586 403.638 0 0 0 0 0 5 0 0 0 0 0 1962.9 -100746 11.908
haddock_4w.pdb -69.9857 1.464 -69.1899 -482.931 -81.1291 -36.4845 -446.446 413.741 0 0 0 0 0 5 0 0 0 0 0 1914.75 -102020 14.4139
haddock_74w.pdb -69.6421 4.754 15.9836 -397.635 -87.3578 -52.8825 -344.753 413.619 0 0 0 0 0 5 0 0 0 0 0 2059.12 -100593 10.8291
haddock_80w.pdb -69.13208 4.207 13.5244 -393.949 -83.6434 -49.165 -344.784 407.473 0 0 0 0 0 5 0 0 0 0 0 2103.14 -95782.3 8.24242
haddock_3w.pdb -68.0178 1.032 -95.5478 -497.846 -86.7842 -41.1107 -456.735 402.298 0 0 0 0 0 5 0 0 0 0 0 2156.82 -100551 24.2101
haddock_35w.pdb -67.92495 4.316 60.3782 -356.09 -87.5885 -57.755 -298.335 416.468 0 0 0 0 0 5 0 0 0 0 0 2176.38 -90904.5 7.85025
haddock_34w.pdb -67.4901 4.188 28.3016 -385.18 -96.8921 -64.8601 -320.32 413.482 0 0 0 0 0 5 0 0 0 0 0 2330.14 -90860.5 20.0858
haddock_27w.pdb -66.1417 1.920 -134.019 -573.526 -78.0674 -23.0164 -550.51 439.507 0 0 0 0 0 5 0 0 0 0 0 1747.88 -100862 23.026
haddock_96w.pdb -65.337 1.972 -147.402 -551.879 -82.6877 -30.5553 -521.324 404.477 0 0 0 0 0 5 0 0 0 0 0 1833.68 -105777 29.0354
haddock_84w.pdb -64.4648 1.678 -37.4947 -444.93 -78.0781 -37.3168 -407.613 407.435 0 0 0 0 0 5 0 0 0 0 0 1573.34 -105537 13.6311
haddock_10w.pdb -63.4652 1.735 -93.3525 -518.762 -91.7007 -44.2494 -474.513 425.41 0 0 0 0 0 5 0 0 0 0 0 2002.49 -100590 33.1458
haddock_79w.pdb -63.4342 3.968 23.8377 -407.557 -86.8538 -51.2201 -356.337 431.395 0 0 0 0 0 5 0 0 0 0 0 2148.87 -95808.6 15.9138
haddock_99w.pdb -62.9488 1.945 -37.9121 -443.209 -88.0037 -48.5364 -394.673 405.297 0 0 0 0 0 5 0 0 0 0 0 2004.83 -100808 23.9925
haddock_90w.pdb -62.871 3.399 -40.3848 -440.116 -86.4247 -47.1257 -392.99 399.73 0 0 0 0 0 5 0 0 0 0 0 1920.6 -95854.8 22.8797
haddock_62w.pdb -62.6505 4.392 18.4955 -397.009 -89.3293 -55.1427 -341.866 415.504 0 0 0 0 0 5 0 0 0 0 0 2197.98 -95690.4 19.315
haddock_92w.pdb -62.5596 3.799 16.6439 -386.071 -89.4538 -56.4963 -329.575 402.715 0 0 0 0 0 5 0 0 0 0 0 2061.63 -95661.1 19.5802
haddock_89w.pdb -62.2853 4.280 -89.1866 -518.85 -98.8285 -52.1594 -466.691 429.664 0 0 0 0 0 5 0 0 0 0 0 2213.41 -95886 40.2459
haddock_33w.pdb -61.8902 3.836 -40.4201 -459.305 -94.5354 -54.0054 -405.3 418.885 0 0 0 0 0 5 0 0 0 0 0 2198.41 -95868.2 31.2867
haddock_70w.pdb -61.7961 3.992 -35.9883 -464.87 -89.5014 -47.7938 -417.076 428.881 0 0 0 0 0 5 0 0 0 0 0 2089.2 -100888 26.5248
haddock_93w.pdb -61.3451 1.679 -70.9788 -480.912 -95.4246 -52.5927 -428.319 409.933 0 0 0 0 0 5 0 0 0 0 0 2138.15 -100971 35.9181
haddock_95w.pdb -60.7904 3.520 7.87371 -407.03 -91.5963 -56.5481 -350.482 414.904 0 0 0 0 0 5 0 0 0 0 0 2187.04 -95600.6 24.3637
haddock_18w.pdb -60.5156 1.557 -89.8811 -490.76 -83.6949 -38.4654 -452.295 400.879 0 0 0 0 0 5 0 0 0 0 0 1912.68 -100577 28.3209
haddock_56w.pdb -60.2311 2.187 -69.4614 -473.555 -76.4325 -32.3078 -441.247 404.093 0 0 0 0 0 5 0 0 0 0 0 1779.57 -105620 19.9168
haddock_50w.pdb -60.1949 1.638 26.627 -368.85 -94.5927 -64.1197 -304.73 395.476 0 0 0 0 0 5 0 0 0 0 0 2093.66 -100645 25.3232
haddock_7w.pdb -59.4575 0.874 -132.568 -562.959 -94.9192 -42.9148 -520.044 430.391 0 0 0 0 0 5 0 0 0 0 0 2088.06 -100747 44.427
haddock_64w.pdb -59.1364 4.579 24.8851 -408.648 -90.4887 -55.1377 -353.51 433.533 0 0 0 0 0 5 0 0 0 0 0 2221.18 -95688.9 23.35
haddock_98w.pdb -58.0474 4.343 -12.1098 -432.42 -93.587 -55.9389 -376.481 420.31 0 0 0 0 0 5 0 0 0 0 0 2158.69 -95731 31.1567
haddock_44w.pdb -57.2914 2.253 -81.5448 -510.551 -86.826 -39.7454 -470.806 429.006 0 0 0 0 0 5 0 0 0 0 0 1707.71 -100702 33.7146
haddock_71w.pdb -55.8906 1.930 -118.131 -524.55 -83.7854 -34.8116 -489.738 406.418 0 0 0 0 0 5 0 0 0 0 0 1955.24 -100861 36.2268
haddock_32w.pdb -55.58033 1.553 8.72151 -416.752 -63.206 -23.9231 -392.829 425.474 0 0 0 0 0 5 0 0 0 0 0 1675.52 -100598 4.36117
haddock_5w.pdb -55.4423 1.909 19.7015 -400.903 -72.628 -36.153 -364.75 420.605 0 0 0 0 0 5 0 0 0 0 0 1949.61 -100543 11.6002
haddock_38w.pdb -55.2263 4.454 17.3163 -408.357 -86.4735 -50.7087 -357.648 425.673 0 0 0 0 0 5 0 0 0 0 0 2148.53 -95847.2 24.4447
haddock_48w.pdb -54.9416 4.873 19.5895 -408.608 -89.1483 -53.6528 -354.955 428.197 0 0 0 0 0 5 0 0 0 0 0 2122.45 -95936.1 26.8825
haddock_28w.pdb -54.3587 3.794 20.9502 -410.97 -81.0039 -44.341 -366.629 431.92 0 0 0 0 0 5 0 0 0 0 0 1944.1 -100554 20.1161
haddock_83w.pdb -53.9945 3.988 12.0069 -412.984 -93.8322 -58.3709 -354.613 424.991 0 0 0 0 0 5 0 0 0 0 0 2292.6 -95869.4 32.7999
haddock_12w.pdb -52.5804 1.598 -43.1198 -459.779 -76.3123 -33.7049 -426.074 416.659 0 0 0 0 0 5 0 0 0 0 0 1740.91 -100846 24.6734
haddock_19w.pdb -51.5029 4.546 44.4342 -387.209 -76.5403 -42.0215 -345.188 431.644 0 0 0 0 0 5 0 0 0 0 0 1887.32 -100691 16.3918
haddock_91w.pdb -48.6176 5.229 63.5425 -370.181 -74.9062 -42.0979 -328.083 433.724 0 0 0 0 0 5 0 0 0 0 0 1849.16 -105736 15.7245
haddock_13w.pdb -48.4015 2.129 68.8854 -362.772 -76.1494 -44.3024 -318.47 431.657 0 0 0 0 0 5 0 0 0 0 0 1856.54 -100780 16.4292
haddock_100w.pdb -48.3777 4.479 20.0039 -394.283 -86.4536 -52.2503 -342.033 414.287 0 0 0 0 0 5 0 0 0 0 0 2263.89 -95964.5 30.8505
haddock_6w.pdb -48.2809 1.435 -4.9919 -438.412 -81.5808 -41.9329 -396.479 433.42 0 0 0 0 0 5 0 0 0 0 0 1900.77 -95776.7 29.6058
haddock_17w.pdb -48.1108 4.849 7.55089 -432.231 -72.8013 -32.8647 -399.366 439.781 0 0 0 0 0 5 0 0 0 0 0 1734.06 -100715 20.649
haddock_26w.pdb -47.9975 1.744 -101.872 -518.933 -79.2555 -30.4025 -488.53 417.06 0 0 0 0 0 5 0 0 0 0 0 1725.3 -100760 38.405
haddock_63w.pdb -47.9193 4.566 71.8591 -352.777 -80.1895 -49.902 -302.875 424.636 0 0 0 0 0 5 0 0 0 0 0 1990.3 -105668 20.0941
haddock_86w.pdb -47.7278 1.636 -20.8055 -432.936 -78.7815 -39.431 -393.505 412.131 0 0 0 0 0 5 0 0 0 0 0 1982.26 -100724 29.1911
haddock_25w.pdb -46.9993 2.180 -27.8422 -445.109 -75.0671 -33.9513 -411.158 417.267 0 0 0 0 0 5 0 0 0 0 0 1897.13 -100792 27.4569
haddock_49w.pdb -46.9673 4.248 25.0618 -403.991 -81.5435 -45.716 -358.275 429.053 0 0 0 0 0 5 0 0 0 0 0 1940.47 -95829 27.4984
haddock_2w.pdb -45.0617 1.507 -21.6676 -448.702 -65.277 -22.6742 -426.028 427.034 0 0 0 0 0 5 0 0 0 0 0 1503.54 -100584 20.1147
haddock_1w.pdb -44.0115 1.320 -6.81926 -432.985 -79.7084 -40.4554 -392.53 426.166 0 0 0 0 0 5 0 0 0 0 0 1843.94 -100671 32.3333
haddock_51w.pdb -43.6207 3.157 32.4702 -420.754 -63.1957 -23.467 -397.287 453.224 0 0 0 0 0 5 0 0 0 0 0 1457.35 -100748 13.9813
haddock_77w.pdb -43.1797 2.345 1.68301 -431.664 -67.6416 -27.1947 -404.469 433.347 0 0 0 0 0 5 0 0 0 0 0 1535.29 -100800 21.5741
haddock_9w.pdb -42.5193 1.713 5.62995 -402.84 -81.7403 -46.0626 -356.777 408.47 0 0 0 0 0 5 0 0 0 0 0 1942.1 -95683.6 34.0517
haddock_37w.pdb -42.4596 2.538 43.2468 -382.977 -62.5297 -26.9245 -356.052 426.223 0 0 0 0 0 5 0 0 0 0 0 1574.81 -100634 13.053
haddock_68w.pdb -42.3265 1.849 -57.906 -471.376 -71.4271 -26.9883 -444.388 413.47 0 0 0 0 0 5 0 0 0 0 0 1801.72 -100913 32.1924
haddock_54w.pdb -41.9296 4.104 -15.3585 -437.625 -72.6204 -32.0643 -405.561 422.267 0 0 0 0 0 5 0 0 0 0 0 1776.36 -100773 29.0202
haddock_52w.pdb -41.7585 1.834 -116.609 -506.918 -89.6848 -43.3256 -463.592 390.308 0 0 0 0 0 5 0 0 0 0 0 2103.71 -100756 55.2547
haddock_8w.pdb -41.5417 1.875 31.1651 -394.232 -69.6923 -33.6323 -360.6 425.397 0 0 0 0 0 5 0 0 0 0 0 1543.65 -100851 21.6709
haddock_20w.pdb -41.3326 2.060 -18.7376 -457.681 -71.3229 -28.3942 -429.287 438.944 0 0 0 0 0 5 0 0 0 0 0 1551.35 -100765 29.0246
haddock_60w.pdb -40.0378 2.058 -19.8962 -454.288 -69.5313 -26.7805 -427.508 434.393 0 0 0 0 0 5 0 0 0 0 0 1653.23 -100774 28.805
haddock_24w.pdb -39.9744 2.165 8.82981 -430.261 -69.1799 -29.0598 -401.201 439.091 0 0 0 0 0 5 0 0 0 0 0 1690.81 -100691 25.4165
haddock_41w.pdb -39.0867 2.437 86.7952 -347.098 -61.5377 -29.8088 -317.289 433.893 0 0 0 0 0 5 0 0 0 0 0 1497.59 -100957 10.7906
haddock_78w.pdb -38.1841 3.965 84.4989 -341.731 -72.3997 -42.474 -299.257 426.23 0 0 0 0 0 5 0 0 0 0 0 1737.23 -95723.3 21.5183
haddock_73w.pdb -36.3104 3.776 56.873 -361.605 -73.9641 -42.004 -319.601 418.478 0 0 0 0 0 5 0 0 0 0 0 1784.2 -95523.4 27.766
haddock_58w.pdb -35.4673 4.916 69.701 -373.671 -72.686 -39.2432 -334.428 443.372 0 0 0 0 0 5 0 0 0 0 0 1874.57 -100746 26.3243
haddock_31w.pdb -34.6268 2.938 81.9839 -366.483 -59.6986 -25.6114 -340.872 448.467 0 0 0 0 0 5 0 0 0 0 0 1484.7 -105673 14.3123
haddock_53w.pdb -34.4685 4.092 123.591 -290.301 -69.7522 -45.2468 -245.054 413.892 0 0 0 0 0 5 0 0 0 0 0 1824.05 -95527.7 18.3999
haddock_55w.pdb -33.0554 4.099 41.2552 -396.014 -68.7381 -32.3741 -363.64 437.27 0 0 0 0 0 5 0 0 0 0 0 1698.18 -100758 28.3197
haddock_94w.pdb -31.8823 4.189 48.3418 -363.861 -73.1264 -40.8225 -323.039 412.203 0 0 0 0 0 5 0 0 0 0 0 1911.65 -95738.6 32.3277
haddock_46w.pdb -31.1628 4.652 91.1574 -349.57 -68.5502 -37.3258 -312.244 440.727 0 0 0 0 0 5 0 0 0 0 0 1915.83 -100735 24.5391
haddock_87w.pdb -30.8343 4.600 120.964 -309.973 -70.3902 -43.7699 -266.203 430.937 0 0 0 0 0 5 0 0 0 0 0 1727.87 -100611 23.0825
haddock_15w.pdb -28.9622 2.295 77.1708 -368.263 -57.8111 -23.3165 -344.946 445.434 0 0 0 0 0 5 0 0 0 0 0 1359.06 -100808 18.8001
haddock_30w.pdb -28.655 2.015 91.8849 -347.147 -58.6443 -26.5884 -320.559 439.032 0 0 0 0 0 5 0 0 0 0 0 1572.08 -100600 18.142
haddock_42w.pdb -28.419 2.225 114.559 -319.123 -54.4388 -25.0294 -294.094 433.682 0 0 0 0 0 5 0 0 0 0 0 1555.67 -100596 12.061
haddock_21w.pdb -27.2752 2.023 32.2085 -404.59 -61.1545 -22.995 -381.595 436.799 0 0 0 0 0 5 0 0 0 0 0 1459.65 -100712 28.3589
haddock_88w.pdb -26.9315 4.280 96.0056 -328.087 -63.1079 -33.6658 -294.421 424.092 0 0 0 0 0 5 0 0 0 0 0 1705.65 -105646 23.2093
haddock_72w.pdb -23.4865 2.314 62.0403 -359.497 -72.3065 -40.3965 -319.1 421.537 0 0 0 0 0 5 0 0 0 0 0 1762.01 -100715 38.5763
haddock_67w.pdb -22.3597 2.722 79.2007 -352.336 -64.6674 -32.7042 -319.632 431.537 0 0 0 0 0 5 0 0 0 0 0 1564.97 -105677 31.1172
haddock_22w.pdb -22.0031 1.713 41.7098 -380.397 -59.6535 -24.0153 -356.382 422.107 0 0 0 0 0 5 0 0 0 0 0 1619.13 -100681 31.0779
haddock_81w.pdb -13.6392 2.446 104.224 -332.856 -53.9617 -22.9734 -309.883 437.081 0 0 0 0 0 5 0 0 0 0 0 1304.53 -100747 27.6027
haddock_45w.pdb -10.8005 4.253 184.059 -248.801 -67.9954 -47.9059 -200.895 432.859 0 0 0 0 0 5 0 0 0 0 0 1712.83 -95719.5 33.9985
haddock_29w.pdb -6.4856 1.822 87.5374 -365.486 -56.6465 -22.331 -343.155 453.024 0 0 0 0 0 5 0 0 0 0 0 1473.28 -100814 39.174
                      
