# Supplementary material for: Large-scale discovery of protein interactions at residue resolution using co-evolution calculated from genomic sequences
Source: Nat Commun. 2021 Mar 2;12:1396. doi: 10.1038/s41467-021-21636-z (PMC7925567; doi:10.1038/s41467-021-21636-z)
Supplement: Supplementary file 12 — Supplementary Data 10 [file 41467_2021_21636_MOESM12_ESM.zip › supplementary/allpdb0203_SCNA_SCNC/models/haddock_top2_haddock_65w.pdb]

REMARK FILENAME="haddock_65w.pdb0"
REMARK ===============================================================
REMARK HADDOCK run for haddock
REMARK initial structure: haddock_65.pdb
REMARK final NOE weights: unambig 50 amb: 50
REMARK ===============================================================
REMARK            total,bonds,angles,improper,dihe,vdw,elec,air,cdih,coup,rdcs,vean,dani,xpcs,rg
REMARK energies: -163.54, 0, 0, 0, 0, -50.0558, -511.839, 398.355, 0, 0, 0, 0, 0, 0, 0
REMARK ===============================================================
REMARK            bonds,angles,impropers,dihe,air,cdih,coup,rdcs,vean,dani,xpcs
REMARK rms-dev.: 0,0,0,0,11.1931,0,0, 0, 0, 0, 0
REMARK ===============================================================
REMARK               air,cdih,coup,rdcs,vean,dani,xpcs
REMARK               >0.3,>5,>1,>0,>5,>0.2,>0.2
REMARK violations.: 5, 0, 0, 0, 0, 0, 0
REMARK ===============================================================
REMARK                        CVpartition#,violations,rms
REMARK AIRs cross-validation: 1, 0, NaN
REMARK ===============================================================
REMARK NCS energy: 0
REMARK ===============================================================
REMARK Symmetry energy: 0
REMARK ===============================================================
REMARK Desolvation energy: 9.3074
REMARK Internal energy free molecules: 87980.5
REMARK Internal energy complex: -12175.7
REMARK Binding energy: -100709
REMARK ===============================================================
REMARK buried surface area: 2020.49
REMARK ===============================================================
REMARK water - chain1: 0 0 0
REMARK water - chain2: 0 0 0
REMARK water - chain3: 0 0 0
REMARK water - chain4: 0 0 0
REMARK water - chain5: 0 0 0
REMARK water - chain6: 0 0 0
REMARK ===============================================================
REMARK water - water: 0 0 0
REMARK ===============================================================
REMARK DATE:27-Jul-2020  05:11:25       created by user: he47
REMARK VERSION:1.3
ATOM      1  CB  LYS A   7     -33.278  -3.708  26.149  1.00 10.00      A   
ATOM      2  CG  LYS A   7     -33.352  -3.133  27.554  1.00 10.00      A   
ATOM      3  CD  LYS A   7     -32.148  -3.545  28.379  1.00 10.00      A   
ATOM      4  CE  LYS A   7     -32.249  -3.024  29.802  1.00 10.00      A   
ATOM      5  NZ  LYS A   7     -30.996  -3.251  30.564  1.00 10.00      A   
ATOM      6  HZ1 LYS A   7     -30.722  -4.252  30.517  1.00 10.00      A   
ATOM      7  HZ2 LYS A   7     -31.134  -2.988  31.561  1.00 10.00      A   
ATOM      8  HZ3 LYS A   7     -30.227  -2.673  30.168  1.00 10.00      A   
ATOM      9  C   LYS A   7     -34.157  -3.782  23.811  1.00 10.00      A   
ATOM     10  O   LYS A   7     -34.505  -4.932  23.533  1.00 10.00      A   
ATOM     11  N   LYS A   7     -35.711  -3.623  25.718  1.00 10.00      A   
ATOM     12  HT1 LYS A   7     -36.454  -3.275  25.079  1.00 10.00      A   
ATOM     13  HT2 LYS A   7     -35.870  -3.226  26.664  1.00 10.00      A   
ATOM     14  HT3 LYS A   7     -35.773  -4.658  25.773  1.00 10.00      A   
ATOM     15  CA  LYS A   7     -34.383  -3.221  25.210  1.00 10.00      A   
ATOM     16  N   PRO A   8     -33.585  -2.973  22.909  1.00 10.00      A   
ATOM     17  CA  PRO A   8     -33.304  -3.401  21.536  1.00 10.00      A   
ATOM     18  CB  PRO A   8     -32.769  -2.132  20.863  1.00 10.00      A   
ATOM     19  CG  PRO A   8     -32.269  -1.290  21.986  1.00 10.00      A   
ATOM     20  CD  PRO A   8     -33.168  -1.581  23.151  1.00 10.00      A   
ATOM     21  C   PRO A   8     -32.245  -4.500  21.505  1.00 10.00      A   
ATOM     22  O   PRO A   8     -31.217  -4.409  22.185  1.00 10.00      A   
ATOM     23  N   VAL A   9     -32.505  -5.542  20.732  1.00 10.00      A   
ATOM     24  HN  VAL A   9     -33.339  -5.560  20.212  1.00 10.00      A   
ATOM     25  CA  VAL A   9     -31.578  -6.654  20.617  1.00 10.00      A   
ATOM     26  CB  VAL A   9     -32.295  -8.012  20.786  1.00 10.00      A   
ATOM     27  CG1 VAL A   9     -31.308  -9.165  20.677  1.00 10.00      A   
ATOM     28  CG2 VAL A   9     -33.028  -8.064  22.118  1.00 10.00      A   
ATOM     29  C   VAL A   9     -30.883  -6.608  19.264  1.00 10.00      A   
ATOM     30  O   VAL A   9     -31.520  -6.775  18.226  1.00 10.00      A   
ATOM     31  N   TRP A  10     -29.585  -6.351  19.283  1.00 10.00      A   
ATOM     32  HN  TRP A  10     -29.138  -6.202  20.145  1.00 10.00      A   
ATOM     33  CA  TRP A  10     -28.800  -6.282  18.061  1.00 10.00      A   
ATOM     34  CB  TRP A  10     -27.563  -5.402  18.277  1.00 10.00      A   
ATOM     35  CG  TRP A  10     -27.845  -3.930  18.354  1.00 10.00      A   
ATOM     36  CD1 TRP A  10     -28.655  -3.290  19.246  1.00 10.00      A   
ATOM     37  CD2 TRP A  10     -27.297  -2.911  17.510  1.00 10.00      A   
ATOM     38  NE1 TRP A  10     -28.653  -1.939  19.005  1.00 10.00      A   
ATOM     39  HE1 TRP A  10     -29.161  -1.270  19.511  1.00 10.00      A   
ATOM     40  CE2 TRP A  10     -27.825  -1.680  17.946  1.00 10.00      A   
ATOM     41  CE3 TRP A  10     -26.411  -2.922  16.431  1.00 10.00      A   
ATOM     42  CZ2 TRP A  10     -27.498  -0.472  17.334  1.00 10.00      A   
ATOM     43  CZ3 TRP A  10     -26.086  -1.721  15.825  1.00 10.00      A   
ATOM     44  CH2 TRP A  10     -26.628  -0.512  16.279  1.00 10.00      A   
ATOM     45  C   TRP A  10     -28.355  -7.679  17.650  1.00 10.00      A   
ATOM     46  O   TRP A  10     -27.919  -8.466  18.487  1.00 10.00      A   
ATOM     47  N   ASP A  11     -28.478  -7.997  16.373  1.00 10.00      A   
ATOM     48  HN  ASP A  11     -28.859  -7.345  15.746  1.00 10.00      A   
ATOM     49  CA  ASP A  11     -28.061  -9.303  15.884  1.00 10.00      A   
ATOM     50  CB  ASP A  11     -28.905  -9.740  14.686  1.00 10.00      A   
ATOM     51  CG  ASP A  11     -28.492 -11.094  14.137  1.00 10.00      A   
ATOM     52  OD1 ASP A  11     -27.914 -11.906  14.895  1.00 10.00      A   
ATOM     53  OD2 ASP A  11     -28.751 -11.358  12.944  1.00 10.00      A   
ATOM     54  C   ASP A  11     -26.588  -9.275  15.512  1.00 10.00      A   
ATOM     55  O   ASP A  11     -26.169  -8.486  14.665  1.00 10.00      A   
ATOM     56  N   ARG A  12     -25.808 -10.141  16.146  1.00 10.00      A   
ATOM     57  HN  ARG A  12     -26.208 -10.760  16.794  1.00 10.00      A   
ATOM     58  CA  ARG A  12     -24.375 -10.212  15.896  1.00 10.00      A   
ATOM     59  CB  ARG A  12     -23.630 -10.565  17.185  1.00 10.00      A   
ATOM     60  CG  ARG A  12     -24.129  -9.809  18.406  1.00 10.00      A   
ATOM     61  CD  ARG A  12     -23.385 -10.216  19.666  1.00 10.00      A   
ATOM     62  NE  ARG A  12     -22.085  -9.557  19.780  1.00 10.00      A   
ATOM     63  HE  ARG A  12     -21.353  -9.902  19.216  1.00 10.00      A   
ATOM     64  CZ  ARG A  12     -21.837  -8.532  20.600  1.00 10.00      A   
ATOM     65  NH1 ARG A  12     -22.798  -8.050  21.380  1.00 10.00      A   
ATOM     66 HH11 ARG A  12     -23.753  -8.468  21.358  1.00 10.00      A   
ATOM     67 HH12 ARG A  12     -22.602  -7.249  22.020  1.00 10.00      A   
ATOM     68  NH2 ARG A  12     -20.628  -7.990  20.637  1.00 10.00      A   
ATOM     69 HH21 ARG A  12     -19.868  -8.362  20.032  1.00 10.00      A   
ATOM     70 HH22 ARG A  12     -20.434  -7.184  21.274  1.00 10.00      A   
ATOM     71  C   ARG A  12     -24.064 -11.238  14.815  1.00 10.00      A   
ATOM     72  O   ARG A  12     -22.902 -11.552  14.555  1.00 10.00      A   
ATOM     73  N   THR A  13     -25.107 -11.764  14.189  1.00 10.00      A   
ATOM     74  HN  THR A  13     -26.016 -11.497  14.456  1.00 10.00      A   
ATOM     75  CA  THR A  13     -24.940 -12.751  13.134  1.00 10.00      A   
ATOM     76  CB  THR A  13     -25.646 -14.072  13.499  1.00 10.00      A   
ATOM     77  OG1 THR A  13     -26.241 -13.952  14.802  1.00 10.00      A   
ATOM     78  HG1 THR A  13     -26.963 -13.300  14.768  1.00 10.00      A   
ATOM     79  CG2 THR A  13     -24.649 -15.221  13.502  1.00 10.00      A   
ATOM     80  C   THR A  13     -25.483 -12.235  11.799  1.00 10.00      A   
ATOM     81  O   THR A  13     -25.816 -13.018  10.908  1.00 10.00      A   
ATOM     82  N   HIS A  14     -25.565 -10.918  11.658  1.00 10.00      A   
ATOM     83  HN  HIS A  14     -25.276 -10.336  12.394  1.00 10.00      A   
ATOM     84  CA  HIS A  14     -26.067 -10.314  10.432  1.00 10.00      A   
ATOM     85  CB  HIS A  14     -26.523  -8.869  10.677  1.00 10.00      A   
ATOM     86  CG  HIS A  14     -27.052  -8.179   9.454  1.00 10.00      A   
ATOM     87  ND1 HIS A  14     -28.315  -8.398   8.953  1.00 10.00      A   
ATOM     88  HD1 HIS A  14     -28.996  -8.996   9.345  1.00 10.00      A   
ATOM     89  CD2 HIS A  14     -26.471  -7.283   8.619  1.00 10.00      A   
ATOM     90  CE1 HIS A  14     -28.488  -7.673   7.862  1.00 10.00      A   
ATOM     91  NE2 HIS A  14     -27.382  -6.989   7.642  1.00 10.00      A   
ATOM     92  HE2 HIS A  14     -27.240  -6.376   6.889  1.00 10.00      A   
ATOM     93  C   HIS A  14     -25.022 -10.371   9.318  1.00 10.00      A   
ATOM     94  O   HIS A  14     -25.253 -10.976   8.270  1.00 10.00      A   
ATOM     95  N   HIS A  15     -23.876  -9.745   9.553  1.00 10.00      A   
ATOM     96  HN  HIS A  15     -23.750  -9.285  10.414  1.00 10.00      A   
ATOM     97  CA  HIS A  15     -22.796  -9.719   8.571  1.00 10.00      A   
ATOM     98  CB  HIS A  15     -21.665  -8.804   9.050  1.00 10.00      A   
ATOM     99  CG  HIS A  15     -20.988  -8.027   7.962  1.00 10.00      A   
ATOM    100  ND1 HIS A  15     -21.436  -6.799   7.524  1.00 10.00      A   
ATOM    101  HD1 HIS A  15     -22.235  -6.321   7.857  1.00 10.00      A   
ATOM    102  CD2 HIS A  15     -19.872  -8.296   7.237  1.00 10.00      A   
ATOM    103  CE1 HIS A  15     -20.630  -6.348   6.581  1.00 10.00      A   
ATOM    104  NE2 HIS A  15     -19.676  -7.234   6.388  1.00 10.00      A   
ATOM    105  HE2 HIS A  15     -18.927  -7.135   5.742  1.00 10.00      A   
ATOM    106  C   HIS A  15     -22.253 -11.124   8.338  1.00 10.00      A   
ATOM    107  O   HIS A  15     -21.907 -11.484   7.218  1.00 10.00      A   
ATOM    108  N   ALA A  16     -22.210 -11.914   9.402  1.00 10.00      A   
ATOM    109  HN  ALA A  16     -22.517 -11.561  10.265  1.00 10.00      A   
ATOM    110  CA  ALA A  16     -21.703 -13.282   9.338  1.00 10.00      A   
ATOM    111  CB  ALA A  16     -21.753 -13.931  10.712  1.00 10.00      A   
ATOM    112  C   ALA A  16     -22.455 -14.135   8.320  1.00 10.00      A   
ATOM    113  O   ALA A  16     -21.841 -14.810   7.496  1.00 10.00      A   
ATOM    114  N   LYS A  17     -23.782 -14.084   8.363  1.00 10.00      A   
ATOM    115  HN  LYS A  17     -24.218 -13.504   9.024  1.00 10.00      A   
ATOM    116  CA  LYS A  17     -24.611 -14.874   7.450  1.00 10.00      A   
ATOM    117  CB  LYS A  17     -26.072 -14.883   7.909  1.00 10.00      A   
ATOM    118  CG  LYS A  17     -26.333 -15.691   9.170  1.00 10.00      A   
ATOM    119  CD  LYS A  17     -27.804 -15.643   9.552  1.00 10.00      A   
ATOM    120  CE  LYS A  17     -28.042 -16.226  10.935  1.00 10.00      A   
ATOM    121  NZ  LYS A  17     -29.428 -15.973  11.409  1.00 10.00      A   
ATOM    122  HZ1 LYS A  17     -30.114 -16.330  10.715  1.00 10.00      A   
ATOM    123  HZ2 LYS A  17     -29.587 -14.951  11.538  1.00 10.00      A   
ATOM    124  HZ3 LYS A  17     -29.588 -16.454  12.319  1.00 10.00      A   
ATOM    125  C   LYS A  17     -24.531 -14.378   6.008  1.00 10.00      A   
ATOM    126  O   LYS A  17     -24.863 -15.110   5.077  1.00 10.00      A   
ATOM    127  N   MET A  18     -24.099 -13.140   5.825  1.00 10.00      A   
ATOM    128  HN  MET A  18     -23.841 -12.602   6.599  1.00 10.00      A   
ATOM    129  CA  MET A  18     -24.003 -12.566   4.489  1.00 10.00      A   
ATOM    130  CB  MET A  18     -24.430 -11.094   4.495  1.00 10.00      A   
ATOM    131  CG  MET A  18     -25.792 -10.834   5.125  1.00 10.00      A   
ATOM    132  SD  MET A  18     -27.119 -11.784   4.356  1.00 10.00      A   
ATOM    133  CE  MET A  18     -28.493 -11.376   5.431  1.00 10.00      A   
ATOM    134  C   MET A  18     -22.596 -12.697   3.915  1.00 10.00      A   
ATOM    135  O   MET A  18     -22.423 -12.964   2.728  1.00 10.00      A   
ATOM    136  N   ALA A  19     -21.596 -12.521   4.766  1.00 10.00      A   
ATOM    137  HN  ALA A  19     -21.799 -12.329   5.707  1.00 10.00      A   
ATOM    138  CA  ALA A  19     -20.204 -12.596   4.342  1.00 10.00      A   
ATOM    139  CB  ALA A  19     -19.296 -11.918   5.358  1.00 10.00      A   
ATOM    140  C   ALA A  19     -19.748 -14.029   4.089  1.00 10.00      A   
ATOM    141  O   ALA A  19     -19.075 -14.298   3.095  1.00 10.00      A   
ATOM    142  N   THR A  20     -20.117 -14.945   4.979  1.00 10.00      A   
ATOM    143  HN  THR A  20     -20.676 -14.676   5.742  1.00 10.00      A   
ATOM    144  CA  THR A  20     -19.720 -16.344   4.842  1.00 10.00      A   
ATOM    145  CB  THR A  20     -20.249 -17.210   6.000  1.00 10.00      A   
ATOM    146  OG1 THR A  20     -19.906 -16.598   7.251  1.00 10.00      A   
ATOM    147  HG1 THR A  20     -20.579 -15.938   7.480  1.00 10.00      A   
ATOM    148  CG2 THR A  20     -19.635 -18.600   5.952  1.00 10.00      A   
ATOM    149  C   THR A  20     -20.168 -16.935   3.504  1.00 10.00      A   
ATOM    150  O   THR A  20     -21.363 -17.044   3.223  1.00 10.00      A   
ATOM    151  N   GLY A  21     -19.196 -17.295   2.677  1.00 10.00      A   
ATOM    152  HN  GLY A  21     -18.262 -17.168   2.953  1.00 10.00      A   
ATOM    153  CA  GLY A  21     -19.491 -17.866   1.384  1.00 10.00      A   
ATOM    154  C   GLY A  21     -19.092 -16.949   0.249  1.00 10.00      A   
ATOM    155  O   GLY A  21     -18.914 -17.396  -0.884  1.00 10.00      A   
ATOM    156  N   ILE A  22     -18.948 -15.665   0.549  1.00 10.00      A   
ATOM    157  HN  ILE A  22     -19.094 -15.369   1.476  1.00 10.00      A   
ATOM    158  CA  ILE A  22     -18.576 -14.688  -0.465  1.00 10.00      A   
ATOM    159  CB  ILE A  22     -19.730 -13.705  -0.761  1.00 10.00      A   
ATOM    160  CG1 ILE A  22     -21.082 -14.422  -0.728  1.00 10.00      A   
ATOM    161  CG2 ILE A  22     -19.519 -13.032  -2.111  1.00 10.00      A   
ATOM    162  CD1 ILE A  22     -22.272 -13.489  -0.788  1.00 10.00      A   
ATOM    163  C   ILE A  22     -17.353 -13.887  -0.025  1.00 10.00      A   
ATOM    164  O   ILE A  22     -16.384 -13.746  -0.776  1.00 10.00      A   
ATOM    165  N   GLY A  23     -17.404 -13.382   1.200  1.00 10.00      A   
ATOM    166  HN  GLY A  23     -18.193 -13.559   1.756  1.00 10.00      A   
ATOM    167  CA  GLY A  23     -16.319 -12.585   1.737  1.00 10.00      A   
ATOM    168  C   GLY A  23     -16.741 -11.143   1.930  1.00 10.00      A   
ATOM    169  O   GLY A  23     -17.759 -10.716   1.388  1.00 10.00      A   
ATOM    170  N   ASP A  24     -15.971 -10.391   2.700  1.00 10.00      A   
ATOM    171  HN  ASP A  24     -15.167 -10.782   3.106  1.00 10.00      A   
ATOM    172  CA  ASP A  24     -16.282  -8.988   2.953  1.00 10.00      A   
ATOM    173  CB  ASP A  24     -16.293  -8.712   4.460  1.00 10.00      A   
ATOM    174  CG  ASP A  24     -16.432  -7.241   4.803  1.00 10.00      A   
ATOM    175  OD1 ASP A  24     -15.395  -6.594   5.074  1.00 10.00      A   
ATOM    176  OD2 ASP A  24     -17.577  -6.737   4.825  1.00 10.00      A   
ATOM    177  C   ASP A  24     -15.261  -8.095   2.260  1.00 10.00      A   
ATOM    178  O   ASP A  24     -14.061  -8.351   2.341  1.00 10.00      A   
ATOM    179  N   PRO A  25     -15.710  -7.043   1.564  1.00 10.00      A   
ATOM    180  CA  PRO A  25     -17.121  -6.697   1.428  1.00 10.00      A   
ATOM    181  CB  PRO A  25     -17.056  -5.170   1.401  1.00 10.00      A   
ATOM    182  CG  PRO A  25     -15.741  -4.847   0.753  1.00 10.00      A   
ATOM    183  CD  PRO A  25     -14.866  -6.077   0.851  1.00 10.00      A   
ATOM    184  C   PRO A  25     -17.711  -7.217   0.116  1.00 10.00      A   
ATOM    185  O   PRO A  25     -18.553  -6.567  -0.504  1.00 10.00      A   
ATOM    186  N   GLN A  26     -17.268  -8.399  -0.293  1.00 10.00      A   
ATOM    187  HN  GLN A  26     -16.604  -8.869   0.253  1.00 10.00      A   
ATOM    188  CA  GLN A  26     -17.738  -9.021  -1.528  1.00 10.00      A   
ATOM    189  CB  GLN A  26     -16.927 -10.287  -1.814  1.00 10.00      A   
ATOM    190  CG  GLN A  26     -16.851 -10.672  -3.283  1.00 10.00      A   
ATOM    191  CD  GLN A  26     -15.978  -9.733  -4.091  1.00 10.00      A   
ATOM    192  OE1 GLN A  26     -15.015  -9.158  -3.576  1.00 10.00      A   
ATOM    193  NE2 GLN A  26     -16.307  -9.575  -5.363  1.00 10.00      A   
ATOM    194 HE21 GLN A  26     -17.080 -10.068  -5.703  1.00 10.00      A   
ATOM    195 HE22 GLN A  26     -15.767  -8.966  -5.912  1.00 10.00      A   
ATOM    196  C   GLN A  26     -19.229  -9.356  -1.447  1.00 10.00      A   
ATOM    197  O   GLN A  26     -19.904  -9.492  -2.468  1.00 10.00      A   
ATOM    198  N   CYS A  27     -19.733  -9.476  -0.225  1.00 10.00      A   
ATOM    199  HN  CYS A  27     -19.137  -9.358   0.545  1.00 10.00      A   
ATOM    200  CA  CYS A  27     -21.135  -9.792   0.014  1.00 10.00      A   
ATOM    201  CB  CYS A  27     -21.355 -10.085   1.500  1.00 10.00      A   
ATOM    202  SG  CYS A  27     -20.595  -8.880   2.616  1.00 10.00      A   
ATOM    203  HG  CYS A  27     -21.566  -8.306   3.318  1.00 10.00      A   
ATOM    204  C   CYS A  27     -22.058  -8.661  -0.440  1.00 10.00      A   
ATOM    205  O   CYS A  27     -23.255  -8.870  -0.651  1.00 10.00      A   
ATOM    206  N   PHE A  28     -21.496  -7.469  -0.610  1.00 10.00      A   
ATOM    207  HN  PHE A  28     -20.533  -7.368  -0.452  1.00 10.00      A   
ATOM    208  CA  PHE A  28     -22.271  -6.309  -1.029  1.00 10.00      A   
ATOM    209  CB  PHE A  28     -21.701  -5.026  -0.418  1.00 10.00      A   
ATOM    210  CG  PHE A  28     -21.829  -4.947   1.075  1.00 10.00      A   
ATOM    211  CD1 PHE A  28     -20.728  -5.145   1.890  1.00 10.00      A   
ATOM    212  CD2 PHE A  28     -23.051  -4.668   1.663  1.00 10.00      A   
ATOM    213  CE1 PHE A  28     -20.841  -5.067   3.264  1.00 10.00      A   
ATOM    214  CE2 PHE A  28     -23.174  -4.588   3.036  1.00 10.00      A   
ATOM    215  CZ  PHE A  28     -22.068  -4.788   3.839  1.00 10.00      A   
ATOM    216  C   PHE A  28     -22.338  -6.189  -2.550  1.00 10.00      A   
ATOM    217  O   PHE A  28     -22.800  -5.183  -3.081  1.00 10.00      A   
ATOM    218  N   LYS A  29     -21.866  -7.216  -3.244  1.00 10.00      A   
ATOM    219  HN  LYS A  29     -21.492  -7.985  -2.765  1.00 10.00      A   
ATOM    220  CA  LYS A  29     -21.887  -7.229  -4.701  1.00 10.00      A   
ATOM    221  CB  LYS A  29     -21.022  -8.373  -5.237  1.00 10.00      A   
ATOM    222  CG  LYS A  29     -20.798  -8.336  -6.739  1.00 10.00      A   
ATOM    223  CD  LYS A  29     -19.787  -9.385  -7.173  1.00 10.00      A   
ATOM    224  CE  LYS A  29     -19.712  -9.483  -8.687  1.00 10.00      A   
ATOM    225  NZ  LYS A  29     -18.887 -10.634  -9.133  1.00 10.00      A   
ATOM    226  HZ1 LYS A  29     -19.227 -11.513  -8.694  1.00 10.00      A   
ATOM    227  HZ2 LYS A  29     -17.891 -10.489  -8.870  1.00 10.00      A   
ATOM    228  HZ3 LYS A  29     -18.946 -10.734 -10.167  1.00 10.00      A   
ATOM    229  C   LYS A  29     -23.322  -7.358  -5.207  1.00 10.00      A   
ATOM    230  O   LYS A  29     -24.055  -8.267  -4.808  1.00 10.00      A   
ATOM    231  N   GLY A  30     -23.720  -6.444  -6.075  1.00 10.00      A   
ATOM    232  HN  GLY A  30     -23.086  -5.743  -6.365  1.00 10.00      A   
ATOM    233  CA  GLY A  30     -25.063  -6.458  -6.610  1.00 10.00      A   
ATOM    234  C   GLY A  30     -26.050  -5.849  -5.636  1.00 10.00      A   
ATOM    235  O   GLY A  30     -27.209  -6.266  -5.567  1.00 10.00      A   
ATOM    236  N   MET A  31     -25.583  -4.866  -4.874  1.00 10.00      A   
ATOM    237  HN  MET A  31     -24.648  -4.579  -4.989  1.00 10.00      A   
ATOM    238  CA  MET A  31     -26.418  -4.191  -3.886  1.00 10.00      A   
ATOM    239  CB  MET A  31     -25.929  -4.475  -2.462  1.00 10.00      A   
ATOM    240  CG  MET A  31     -26.173  -5.901  -1.990  1.00 10.00      A   
ATOM    241  SD  MET A  31     -25.666  -6.174  -0.280  1.00 10.00      A   
ATOM    242  CE  MET A  31     -26.790  -5.077   0.588  1.00 10.00      A   
ATOM    243  C   MET A  31     -26.464  -2.692  -4.143  1.00 10.00      A   
ATOM    244  O   MET A  31     -27.285  -1.975  -3.566  1.00 10.00      A   
ATOM    245  N   ALA A  32     -25.575  -2.218  -5.005  1.00 10.00      A   
ATOM    246  HN  ALA A  32     -24.931  -2.835  -5.429  1.00 10.00      A   
ATOM    247  CA  ALA A  32     -25.530  -0.806  -5.345  1.00 10.00      A   
ATOM    248  CB  ALA A  32     -24.092  -0.330  -5.471  1.00 10.00      A   
ATOM    249  C   ALA A  32     -26.290  -0.560  -6.638  1.00 10.00      A   
ATOM    250  O   ALA A  32     -27.142   0.324  -6.714  1.00 10.00      A   
ATOM    251  N   GLY A  33     -25.995  -1.366  -7.646  1.00 10.00      A   
ATOM    252  HN  GLY A  33     -25.317  -2.068  -7.521  1.00 10.00      A   
ATOM    253  CA  GLY A  33     -26.657  -1.223  -8.924  1.00 10.00      A   
ATOM    254  C   GLY A  33     -25.735  -0.666  -9.984  1.00 10.00      A   
ATOM    255  O   GLY A  33     -24.587  -1.094 -10.104  1.00 10.00      A   
ATOM    256  N   LYS A  34     -26.230   0.288 -10.751  1.00 10.00      A   
ATOM    257  HN  LYS A  34     -27.150   0.591 -10.602  1.00 10.00      A   
ATOM    258  CA  LYS A  34     -25.443   0.900 -11.809  1.00 10.00      A   
ATOM    259  CB  LYS A  34     -26.356   1.489 -12.883  1.00 10.00      A   
ATOM    260  CG  LYS A  34     -25.618   1.997 -14.111  1.00 10.00      A   
ATOM    261  CD  LYS A  34     -26.485   2.950 -14.916  1.00 10.00      A   
ATOM    262  CE  LYS A  34     -25.766   3.437 -16.162  1.00 10.00      A   
ATOM    263  NZ  LYS A  34     -26.533   4.497 -16.868  1.00 10.00      A   
ATOM    264  HZ1 LYS A  34     -27.544   4.254 -16.899  1.00 10.00      A   
ATOM    265  HZ2 LYS A  34     -26.187   4.597 -17.843  1.00 10.00      A   
ATOM    266  HZ3 LYS A  34     -26.422   5.407 -16.380  1.00 10.00      A   
ATOM    267  C   LYS A  34     -24.538   1.989 -11.257  1.00 10.00      A   
ATOM    268  O   LYS A  34     -24.962   2.808 -10.441  1.00 10.00      A   
ATOM    269  N   SER A  35     -23.292   1.987 -11.698  1.00 10.00      A   
ATOM    270  HN  SER A  35     -23.007   1.295 -12.331  1.00 10.00      A   
ATOM    271  CA  SER A  35     -22.332   2.984 -11.267  1.00 10.00      A   
ATOM    272  CB  SER A  35     -20.928   2.551 -11.683  1.00 10.00      A   
ATOM    273  OG  SER A  35     -20.790   1.142 -11.566  1.00 10.00      A   
ATOM    274  HG  SER A  35     -20.954   0.884 -10.649  1.00 10.00      A   
ATOM    275  C   SER A  35     -22.681   4.339 -11.881  1.00 10.00      A   
ATOM    276  O   SER A  35     -23.037   4.426 -13.059  1.00 10.00      A   
ATOM    277  N   LYS A  36     -22.598   5.385 -11.077  1.00 10.00      A   
ATOM    278  HN  LYS A  36     -22.316   5.250 -10.139  1.00 10.00      A   
ATOM    279  CA  LYS A  36     -22.913   6.728 -11.534  1.00 10.00      A   
ATOM    280  CB  LYS A  36     -22.981   7.678 -10.339  1.00 10.00      A   
ATOM    281  CG  LYS A  36     -23.963   8.823 -10.498  1.00 10.00      A   
ATOM    282  CD  LYS A  36     -24.014   9.664  -9.234  1.00 10.00      A   
ATOM    283  CE  LYS A  36     -25.180  10.635  -9.256  1.00 10.00      A   
ATOM    284  NZ  LYS A  36     -25.273  11.404  -7.989  1.00 10.00      A   
ATOM    285  HZ1 LYS A  36     -25.213  10.759  -7.176  1.00 10.00      A   
ATOM    286  HZ2 LYS A  36     -26.176  11.914  -7.943  1.00 10.00      A   
ATOM    287  HZ3 LYS A  36     -24.497  12.093  -7.928  1.00 10.00      A   
ATOM    288  C   LYS A  36     -21.883   7.227 -12.542  1.00 10.00      A   
ATOM    289  O   LYS A  36     -22.205   8.018 -13.432  1.00 10.00      A   
ATOM    290  N   PHE A  37     -20.651   6.755 -12.405  1.00 10.00      A   
ATOM    291  HN  PHE A  37     -20.463   6.103 -11.693  1.00 10.00      A   
ATOM    292  CA  PHE A  37     -19.571   7.163 -13.295  1.00 10.00      A   
ATOM    293  CB  PHE A  37     -18.563   8.035 -12.538  1.00 10.00      A   
ATOM    294  CG  PHE A  37     -19.199   9.169 -11.781  1.00 10.00      A   
ATOM    295  CD1 PHE A  37     -19.450   9.059 -10.422  1.00 10.00      A   
ATOM    296  CD2 PHE A  37     -19.555  10.339 -12.431  1.00 10.00      A   
ATOM    297  CE1 PHE A  37     -20.042  10.094  -9.725  1.00 10.00      A   
ATOM    298  CE2 PHE A  37     -20.146  11.379 -11.739  1.00 10.00      A   
ATOM    299  CZ  PHE A  37     -20.390  11.256 -10.385  1.00 10.00      A   
ATOM    300  C   PHE A  37     -18.881   5.948 -13.903  1.00 10.00      A   
ATOM    301  O   PHE A  37     -19.257   4.809 -13.622  1.00 10.00      A   
ATOM    302  N   ASN A  38     -17.877   6.192 -14.737  1.00 10.00      A   
ATOM    303  HN  ASN A  38     -17.621   7.123 -14.925  1.00 10.00      A   
ATOM    304  CA  ASN A  38     -17.144   5.116 -15.387  1.00 10.00      A   
ATOM    305  CB  ASN A  38     -17.522   5.035 -16.871  1.00 10.00      A   
ATOM    306  CG  ASN A  38     -18.797   4.255 -17.111  1.00 10.00      A   
ATOM    307  OD1 ASN A  38     -18.766   3.045 -17.320  1.00 10.00      A   
ATOM    308  ND2 ASN A  38     -19.927   4.942 -17.088  1.00 10.00      A   
ATOM    309 HD21 ASN A  38     -19.878   5.909 -16.920  1.00 10.00      A   
ATOM    310 HD22 ASN A  38     -20.766   4.458 -17.236  1.00 10.00      A   
ATOM    311  C   ASN A  38     -15.643   5.317 -15.250  1.00 10.00      A   
ATOM    312  O   ASN A  38     -15.184   6.349 -14.759  1.00 10.00      A   
ATOM    313  N   VAL A  39     -14.879   4.327 -15.684  1.00 10.00      A   
ATOM    314  HN  VAL A  39     -15.301   3.527 -16.067  1.00 10.00      A   
ATOM    315  CA  VAL A  39     -13.428   4.403 -15.620  1.00 10.00      A   
ATOM    316  CB  VAL A  39     -12.779   3.015 -15.826  1.00 10.00      A   
ATOM    317  CG1 VAL A  39     -11.262   3.102 -15.746  1.00 10.00      A   
ATOM    318  CG2 VAL A  39     -13.314   2.017 -14.809  1.00 10.00      A   
ATOM    319  C   VAL A  39     -12.920   5.365 -16.688  1.00 10.00      A   
ATOM    320  O   VAL A  39     -13.237   5.215 -17.867  1.00 10.00      A   
ATOM    321  N   GLY A  40     -12.149   6.357 -16.272  1.00 10.00      A   
ATOM    322  HN  GLY A  40     -11.922   6.426 -15.319  1.00 10.00      A   
ATOM    323  CA  GLY A  40     -11.623   7.328 -17.210  1.00 10.00      A   
ATOM    324  C   GLY A  40     -12.384   8.636 -17.165  1.00 10.00      A   
ATOM    325  O   GLY A  40     -12.101   9.554 -17.935  1.00 10.00      A   
ATOM    326  N   ASP A  41     -13.350   8.725 -16.261  1.00 10.00      A   
ATOM    327  HN  ASP A  41     -13.524   7.960 -15.672  1.00 10.00      A   
ATOM    328  CA  ASP A  41     -14.161   9.931 -16.120  1.00 10.00      A   
ATOM    329  CB  ASP A  41     -15.551   9.595 -15.570  1.00 10.00      A   
ATOM    330  CG  ASP A  41     -16.610   9.513 -16.649  1.00 10.00      A   
ATOM    331  OD1 ASP A  41     -16.758  10.488 -17.416  1.00 10.00      A   
ATOM    332  OD2 ASP A  41     -17.300   8.470 -16.733  1.00 10.00      A   
ATOM    333  C   ASP A  41     -13.481  10.958 -15.220  1.00 10.00      A   
ATOM    334  O   ASP A  41     -12.757  10.601 -14.288  1.00 10.00      A   
ATOM    335  N   ARG A  42     -13.708  12.233 -15.514  1.00 10.00      A   
ATOM    336  HN  ARG A  42     -14.283  12.450 -16.281  1.00 10.00      A   
ATOM    337  CA  ARG A  42     -13.139  13.324 -14.732  1.00 10.00      A   
ATOM    338  CB  ARG A  42     -12.671  14.446 -15.663  1.00 10.00      A   
ATOM    339  CG  ARG A  42     -11.909  15.569 -14.977  1.00 10.00      A   
ATOM    340  CD  ARG A  42     -11.725  16.752 -15.914  1.00 10.00      A   
ATOM    341  NE  ARG A  42     -10.744  17.713 -15.408  1.00 10.00      A   
ATOM    342  HE  ARG A  42      -9.933  17.348 -14.983  1.00 10.00      A   
ATOM    343  CZ  ARG A  42     -10.885  19.038 -15.492  1.00 10.00      A   
ATOM    344  NH1 ARG A  42     -11.966  19.562 -16.059  1.00 10.00      A   
ATOM    345 HH11 ARG A  42     -12.713  18.942 -16.440  1.00 10.00      A   
ATOM    346 HH12 ARG A  42     -12.074  20.599 -16.126  1.00 10.00      A   
ATOM    347  NH2 ARG A  42      -9.937  19.840 -15.018  1.00 10.00      A   
ATOM    348 HH21 ARG A  42     -10.044  20.874 -15.084  1.00 10.00      A   
ATOM    349 HH22 ARG A  42      -9.078  19.437 -14.579  1.00 10.00      A   
ATOM    350  C   ARG A  42     -14.198  13.849 -13.771  1.00 10.00      A   
ATOM    351  O   ARG A  42     -15.227  14.380 -14.197  1.00 10.00      A   
ATOM    352  N   VAL A  43     -13.950  13.701 -12.481  1.00 10.00      A   
ATOM    353  HN  VAL A  43     -13.097  13.305 -12.195  1.00 10.00      A   
ATOM    354  CA  VAL A  43     -14.904  14.135 -11.473  1.00 10.00      A   
ATOM    355  CB  VAL A  43     -15.557  12.928 -10.763  1.00 10.00      A   
ATOM    356  CG1 VAL A  43     -16.421  12.133 -11.731  1.00 10.00      A   
ATOM    357  CG2 VAL A  43     -14.497  12.036 -10.133  1.00 10.00      A   
ATOM    358  C   VAL A  43     -14.255  15.026 -10.422  1.00 10.00      A   
ATOM    359  O   VAL A  43     -13.029  15.111 -10.327  1.00 10.00      A   
ATOM    360  N   ARG A  44     -15.093  15.696  -9.648  1.00 10.00      A   
ATOM    361  HN  ARG A  44     -16.062  15.589  -9.794  1.00 10.00      A   
ATOM    362  CA  ARG A  44     -14.640  16.567  -8.578  1.00 10.00      A   
ATOM    363  CB  ARG A  44     -15.145  18.000  -8.780  1.00 10.00      A   
ATOM    364  CG  ARG A  44     -14.492  18.739  -9.934  1.00 10.00      A   
ATOM    365  CD  ARG A  44     -14.862  20.211  -9.925  1.00 10.00      A   
ATOM    366  NE  ARG A  44     -14.276  20.921  -8.785  1.00 10.00      A   
ATOM    367  HE  ARG A  44     -13.572  20.458  -8.279  1.00 10.00      A   
ATOM    368  CZ  ARG A  44     -14.646  22.139  -8.398  1.00 10.00      A   
ATOM    369  NH1 ARG A  44     -15.593  22.791  -9.059  1.00 10.00      A   
ATOM    370 HH11 ARG A  44     -15.880  23.746  -8.755  1.00 10.00      A   
ATOM    371 HH12 ARG A  44     -16.063  22.350  -9.880  1.00 10.00      A   
ATOM    372  NH2 ARG A  44     -14.061  22.706  -7.352  1.00 10.00      A   
ATOM    373 HH21 ARG A  44     -13.315  22.197  -6.821  1.00 10.00      A   
ATOM    374 HH22 ARG A  44     -14.346  23.664  -7.051  1.00 10.00      A   
ATOM    375  C   ARG A  44     -15.151  16.027  -7.251  1.00 10.00      A   
ATOM    376  O   ARG A  44     -16.161  15.319  -7.213  1.00 10.00      A   
ATOM    377  N   ILE A  45     -14.456  16.353  -6.175  1.00 10.00      A   
ATOM    378  HN  ILE A  45     -13.659  16.920  -6.270  1.00 10.00      A   
ATOM    379  CA  ILE A  45     -14.850  15.891  -4.851  1.00 10.00      A   
ATOM    380  CB  ILE A  45     -13.637  15.739  -3.911  1.00 10.00      A   
ATOM    381  CG1 ILE A  45     -12.576  14.845  -4.558  1.00 10.00      A   
ATOM    382  CG2 ILE A  45     -14.063  15.171  -2.562  1.00 10.00      A   
ATOM    383  CD1 ILE A  45     -13.119  13.539  -5.103  1.00 10.00      A   
ATOM    384  C   ILE A  45     -15.867  16.839  -4.233  1.00 10.00      A   
ATOM    385  O   ILE A  45     -15.554  17.995  -3.942  1.00 10.00      A   
ATOM    386  N   LYS A  46     -17.079  16.340  -4.040  1.00 10.00      A   
ATOM    387  HN  LYS A  46     -17.250  15.400  -4.275  1.00 10.00      A   
ATOM    388  CA  LYS A  46     -18.154  17.131  -3.466  1.00 10.00      A   
ATOM    389  CB  LYS A  46     -19.499  16.439  -3.700  1.00 10.00      A   
ATOM    390  CG  LYS A  46     -20.687  17.384  -3.741  1.00 10.00      A   
ATOM    391  CD  LYS A  46     -21.890  16.727  -4.399  1.00 10.00      A   
ATOM    392  CE  LYS A  46     -22.998  17.736  -4.650  1.00 10.00      A   
ATOM    393  NZ  LYS A  46     -24.112  17.153  -5.447  1.00 10.00      A   
ATOM    394  HZ1 LYS A  46     -23.770  16.875  -6.394  1.00 10.00      A   
ATOM    395  HZ2 LYS A  46     -24.873  17.852  -5.563  1.00 10.00      A   
ATOM    396  HZ3 LYS A  46     -24.499  16.315  -4.971  1.00 10.00      A   
ATOM    397  C   LYS A  46     -17.915  17.333  -1.977  1.00 10.00      A   
ATOM    398  O   LYS A  46     -17.847  16.371  -1.211  1.00 10.00      A   
ATOM    399  N   ASP A  47     -17.769  18.586  -1.574  1.00 10.00      A   
ATOM    400  HN  ASP A  47     -17.826  19.312  -2.233  1.00 10.00      A   
ATOM    401  CA  ASP A  47     -17.526  18.910  -0.177  1.00 10.00      A   
ATOM    402  CB  ASP A  47     -16.909  20.302  -0.039  1.00 10.00      A   
ATOM    403  CG  ASP A  47     -16.413  20.575   1.365  1.00 10.00      A   
ATOM    404  OD1 ASP A  47     -15.376  19.994   1.757  1.00 10.00      A   
ATOM    405  OD2 ASP A  47     -17.043  21.378   2.080  1.00 10.00      A   
ATOM    406  C   ASP A  47     -18.807  18.813   0.643  1.00 10.00      A   
ATOM    407  O   ASP A  47     -19.575  19.769   0.733  1.00 10.00      A   
ATOM    408  N   LEU A  48     -19.040  17.643   1.218  1.00 10.00      A   
ATOM    409  HN  LEU A  48     -18.406  16.910   1.079  1.00 10.00      A   
ATOM    410  CA  LEU A  48     -20.218  17.411   2.040  1.00 10.00      A   
ATOM    411  CB  LEU A  48     -20.791  16.020   1.745  1.00 10.00      A   
ATOM    412  CG  LEU A  48     -21.254  15.772   0.309  1.00 10.00      A   
ATOM    413  CD1 LEU A  48     -21.703  14.331   0.133  1.00 10.00      A   
ATOM    414  CD2 LEU A  48     -22.373  16.732  -0.062  1.00 10.00      A   
ATOM    415  C   LEU A  48     -19.850  17.520   3.516  1.00 10.00      A   
ATOM    416  O   LEU A  48     -18.677  17.386   3.868  1.00 10.00      A   
ATOM    417  N   PRO A  49     -20.840  17.786   4.393  1.00 10.00      A   
ATOM    418  CA  PRO A  49     -20.612  17.905   5.842  1.00 10.00      A   
ATOM    419  CB  PRO A  49     -22.026  17.829   6.415  1.00 10.00      A   
ATOM    420  CG  PRO A  49     -22.883  18.417   5.349  1.00 10.00      A   
ATOM    421  CD  PRO A  49     -22.259  18.004   4.043  1.00 10.00      A   
ATOM    422  C   PRO A  49     -19.751  16.760   6.388  1.00 10.00      A   
ATOM    423  O   PRO A  49     -20.058  15.584   6.186  1.00 10.00      A   
ATOM    424  N   ASP A  50     -18.672  17.111   7.077  1.00 10.00      A   
ATOM    425  HN  ASP A  50     -18.488  18.064   7.221  1.00 10.00      A   
ATOM    426  CA  ASP A  50     -17.752  16.118   7.629  1.00 10.00      A   
ATOM    427  CB  ASP A  50     -16.296  16.500   7.323  1.00 10.00      A   
ATOM    428  CG  ASP A  50     -15.774  17.626   8.193  1.00 10.00      A   
ATOM    429  OD1 ASP A  50     -15.048  17.345   9.169  1.00 10.00      A   
ATOM    430  OD2 ASP A  50     -16.075  18.801   7.896  1.00 10.00      A   
ATOM    431  C   ASP A  50     -17.945  15.934   9.131  1.00 10.00      A   
ATOM    432  O   ASP A  50     -17.184  15.211   9.780  1.00 10.00      A   
ATOM    433  N   LEU A  51     -18.969  16.581   9.676  1.00 10.00      A   
ATOM    434  HN  LEU A  51     -19.547  17.129   9.103  1.00 10.00      A   
ATOM    435  CA  LEU A  51     -19.261  16.494  11.104  1.00 10.00      A   
ATOM    436  CB  LEU A  51     -20.374  17.475  11.482  1.00 10.00      A   
ATOM    437  CG  LEU A  51     -20.469  17.858  12.960  1.00 10.00      A   
ATOM    438  CD1 LEU A  51     -19.251  18.665  13.383  1.00 10.00      A   
ATOM    439  CD2 LEU A  51     -21.751  18.629  13.232  1.00 10.00      A   
ATOM    440  C   LEU A  51     -19.660  15.073  11.495  1.00 10.00      A   
ATOM    441  O   LEU A  51     -20.202  14.328  10.675  1.00 10.00      A   
ATOM    442  N   PHE A  52     -19.363  14.709  12.745  1.00 10.00      A   
ATOM    443  HN  PHE A  52     -18.904  15.358  13.323  1.00 10.00      A   
ATOM    444  CA  PHE A  52     -19.674  13.385  13.297  1.00 10.00      A   
ATOM    445  CB  PHE A  52     -21.149  12.999  13.104  1.00 10.00      A   
ATOM    446  CG  PHE A  52     -22.104  13.707  14.026  1.00 10.00      A   
ATOM    447  CD1 PHE A  52     -22.764  14.854  13.619  1.00 10.00      A   
ATOM    448  CD2 PHE A  52     -22.345  13.222  15.301  1.00 10.00      A   
ATOM    449  CE1 PHE A  52     -23.646  15.502  14.462  1.00 10.00      A   
ATOM    450  CE2 PHE A  52     -23.226  13.867  16.149  1.00 10.00      A   
ATOM    451  CZ  PHE A  52     -23.876  15.009  15.729  1.00 10.00      A   
ATOM    452  C   PHE A  52     -18.752  12.290  12.758  1.00 10.00      A   
ATOM    453  O   PHE A  52     -18.088  11.587  13.526  1.00 10.00      A   
ATOM    454  N   TYR A  53     -18.712  12.153  11.440  1.00 10.00      A   
ATOM    455  HN  TYR A  53     -19.247  12.762  10.883  1.00 10.00      A   
ATOM    456  CA  TYR A  53     -17.893  11.142  10.788  1.00 10.00      A   
ATOM    457  CB  TYR A  53     -18.492   9.753  11.054  1.00 10.00      A   
ATOM    458  CG  TYR A  53     -17.600   8.592  10.680  1.00 10.00      A   
ATOM    459  CD1 TYR A  53     -16.753   8.008  11.614  1.00 10.00      A   
ATOM    460  CD2 TYR A  53     -17.616   8.070   9.396  1.00 10.00      A   
ATOM    461  CE1 TYR A  53     -15.945   6.940  11.273  1.00 10.00      A   
ATOM    462  CE2 TYR A  53     -16.813   7.006   9.048  1.00 10.00      A   
ATOM    463  CZ  TYR A  53     -15.982   6.443   9.988  1.00 10.00      A   
ATOM    464  OH  TYR A  53     -15.183   5.380   9.636  1.00 10.00      A   
ATOM    465  HH  TYR A  53     -15.257   4.680  10.309  1.00 10.00      A   
ATOM    466  C   TYR A  53     -17.848  11.413   9.287  1.00 10.00      A   
ATOM    467  O   TYR A  53     -18.828  11.887   8.711  1.00 10.00      A   
ATOM    468  N   THR A  54     -16.709  11.130   8.666  1.00 10.00      A   
ATOM    469  HN  THR A  54     -15.957  10.775   9.183  1.00 10.00      A   
ATOM    470  CA  THR A  54     -16.550  11.333   7.233  1.00 10.00      A   
ATOM    471  CB  THR A  54     -16.404  12.830   6.874  1.00 10.00      A   
ATOM    472  OG1 THR A  54     -16.609  13.021   5.466  1.00 10.00      A   
ATOM    473  HG1 THR A  54     -17.515  12.764   5.234  1.00 10.00      A   
ATOM    474  CG2 THR A  54     -15.026  13.356   7.259  1.00 10.00      A   
ATOM    475  C   THR A  54     -15.348  10.553   6.704  1.00 10.00      A   
ATOM    476  O   THR A  54     -14.362  10.354   7.417  1.00 10.00      A   
ATOM    477  N   ARG A  55     -15.448  10.089   5.468  1.00 10.00      A   
ATOM    478  HN  ARG A  55     -16.288  10.229   4.970  1.00 10.00      A   
ATOM    479  CA  ARG A  55     -14.367   9.342   4.838  1.00 10.00      A   
ATOM    480  CB  ARG A  55     -14.838   7.938   4.459  1.00 10.00      A   
ATOM    481  CG  ARG A  55     -15.252   7.097   5.652  1.00 10.00      A   
ATOM    482  CD  ARG A  55     -14.063   6.774   6.543  1.00 10.00      A   
ATOM    483  NE  ARG A  55     -13.238   5.709   5.981  1.00 10.00      A   
ATOM    484  HE  ARG A  55     -12.811   5.883   5.101  1.00 10.00      A   
ATOM    485  CZ  ARG A  55     -13.002   4.545   6.584  1.00 10.00      A   
ATOM    486  NH1 ARG A  55     -13.515   4.291   7.784  1.00 10.00      A   
ATOM    487 HH11 ARG A  55     -14.111   5.006   8.266  1.00 10.00      A   
ATOM    488 HH12 ARG A  55     -13.325   3.386   8.258  1.00 10.00      A   
ATOM    489  NH2 ARG A  55     -12.275   3.626   5.966  1.00 10.00      A   
ATOM    490 HH21 ARG A  55     -12.074   2.711   6.423  1.00 10.00      A   
ATOM    491 HH22 ARG A  55     -11.895   3.824   5.002  1.00 10.00      A   
ATOM    492  C   ARG A  55     -13.840  10.076   3.611  1.00 10.00      A   
ATOM    493  O   ARG A  55     -13.833   9.539   2.505  1.00 10.00      A   
ATOM    494  N   THR A  56     -13.419  11.316   3.814  1.00 10.00      A   
ATOM    495  HN  THR A  56     -13.461  11.693   4.718  1.00 10.00      A   
ATOM    496  CA  THR A  56     -12.880  12.129   2.734  1.00 10.00      A   
ATOM    497  CB  THR A  56     -13.989  12.918   2.011  1.00 10.00      A   
ATOM    498  OG1 THR A  56     -15.087  13.133   2.907  1.00 10.00      A   
ATOM    499  HG1 THR A  56     -15.293  12.308   3.358  1.00 10.00      A   
ATOM    500  CG2 THR A  56     -14.471  12.176   0.774  1.00 10.00      A   
ATOM    501  C   THR A  56     -11.853  13.115   3.273  1.00 10.00      A   
ATOM    502  O   THR A  56     -12.166  13.934   4.140  1.00 10.00      A   
ATOM    503  N   MET A  57     -10.631  13.028   2.771  1.00 10.00      A   
ATOM    504  HN  MET A  57     -10.439  12.344   2.095  1.00 10.00      A   
ATOM    505  CA  MET A  57      -9.565  13.925   3.201  1.00 10.00      A   
ATOM    506  CB  MET A  57      -8.219  13.492   2.606  1.00 10.00      A   
ATOM    507  CG  MET A  57      -7.003  14.104   3.290  1.00 10.00      A   
ATOM    508  SD  MET A  57      -5.443  13.655   2.497  1.00 10.00      A   
ATOM    509  CE  MET A  57      -4.266  14.305   3.682  1.00 10.00      A   
ATOM    510  C   MET A  57      -9.899  15.364   2.802  1.00 10.00      A   
ATOM    511  O   MET A  57     -10.292  15.626   1.664  1.00 10.00      A   
ATOM    512  N   THR A  58      -9.746  16.289   3.745  1.00 10.00      A   
ATOM    513  HN  THR A  58      -9.418  16.020   4.630  1.00 10.00      A   
ATOM    514  CA  THR A  58     -10.049  17.696   3.513  1.00 10.00      A   
ATOM    515  CB  THR A  58      -9.870  18.521   4.805  1.00 10.00      A   
ATOM    516  OG1 THR A  58     -10.451  17.799   5.902  1.00 10.00      A   
ATOM    517  HG1 THR A  58     -11.377  18.059   6.003  1.00 10.00      A   
ATOM    518  CG2 THR A  58     -10.553  19.877   4.680  1.00 10.00      A   
ATOM    519  C   THR A  58      -9.203  18.293   2.386  1.00 10.00      A   
ATOM    520  O   THR A  58      -9.674  19.147   1.638  1.00 10.00      A   
ATOM    521  N   TYR A  59      -7.965  17.830   2.256  1.00 10.00      A   
ATOM    522  HN  TYR A  59      -7.642  17.147   2.880  1.00 10.00      A   
ATOM    523  CA  TYR A  59      -7.070  18.332   1.219  1.00 10.00      A   
ATOM    524  CB  TYR A  59      -5.626  17.897   1.480  1.00 10.00      A   
ATOM    525  CG  TYR A  59      -4.932  18.740   2.523  1.00 10.00      A   
ATOM    526  CD1 TYR A  59      -4.961  18.387   3.865  1.00 10.00      A   
ATOM    527  CD2 TYR A  59      -4.255  19.898   2.165  1.00 10.00      A   
ATOM    528  CE1 TYR A  59      -4.337  19.164   4.822  1.00 10.00      A   
ATOM    529  CE2 TYR A  59      -3.626  20.679   3.113  1.00 10.00      A   
ATOM    530  CZ  TYR A  59      -3.670  20.308   4.439  1.00 10.00      A   
ATOM    531  OH  TYR A  59      -3.048  21.089   5.387  1.00 10.00      A   
ATOM    532  HH  TYR A  59      -3.346  22.004   5.292  1.00 10.00      A   
ATOM    533  C   TYR A  59      -7.521  17.928  -0.185  1.00 10.00      A   
ATOM    534  O   TYR A  59      -7.250  18.635  -1.154  1.00 10.00      A   
ATOM    535  N   THR A  60      -8.214  16.801  -0.286  1.00 10.00      A   
ATOM    536  HN  THR A  60      -8.398  16.275   0.517  1.00 10.00      A   
ATOM    537  CA  THR A  60      -8.694  16.307  -1.567  1.00 10.00      A   
ATOM    538  CB  THR A  60      -8.856  14.778  -1.513  1.00 10.00      A   
ATOM    539  OG1 THR A  60      -8.126  14.274  -0.385  1.00 10.00      A   
ATOM    540  HG1 THR A  60      -7.457  13.647  -0.689  1.00 10.00      A   
ATOM    541  CG2 THR A  60      -8.320  14.136  -2.782  1.00 10.00      A   
ATOM    542  C   THR A  60     -10.036  16.938  -1.938  1.00 10.00      A   
ATOM    543  O   THR A  60     -10.440  16.926  -3.102  1.00 10.00      A   
ATOM    544  N   ARG A  61     -10.712  17.506  -0.946  1.00 10.00      A   
ATOM    545  HN  ARG A  61     -10.319  17.522  -0.047  1.00 10.00      A   
ATOM    546  CA  ARG A  61     -12.009  18.127  -1.164  1.00 10.00      A   
ATOM    547  CB  ARG A  61     -12.693  18.411   0.172  1.00 10.00      A   
ATOM    548  CG  ARG A  61     -13.132  17.164   0.916  1.00 10.00      A   
ATOM    549  CD  ARG A  61     -13.451  17.475   2.366  1.00 10.00      A   
ATOM    550  NE  ARG A  61     -14.269  16.432   2.982  1.00 10.00      A   
ATOM    551  HE  ARG A  61     -13.838  15.567   3.167  1.00 10.00      A   
ATOM    552  CZ  ARG A  61     -15.548  16.596   3.310  1.00 10.00      A   
ATOM    553  NH1 ARG A  61     -16.154  17.757   3.087  1.00 10.00      A   
ATOM    554 HH11 ARG A  61     -15.632  18.557   2.645  1.00 10.00      A   
ATOM    555 HH12 ARG A  61     -17.158  17.879   3.352  1.00 10.00      A   
ATOM    556  NH2 ARG A  61     -16.236  15.595   3.846  1.00 10.00      A   
ATOM    557 HH21 ARG A  61     -17.237  15.731   4.105  1.00 10.00      A   
ATOM    558 HH22 ARG A  61     -15.782  14.664   4.006  1.00 10.00      A   
ATOM    559  C   ARG A  61     -11.885  19.409  -1.973  1.00 10.00      A   
ATOM    560  O   ARG A  61     -11.077  20.283  -1.653  1.00 10.00      A   
ATOM    561  N   GLY A  62     -12.677  19.505  -3.032  1.00 10.00      A   
ATOM    562  HN  GLY A  62     -13.282  18.762  -3.252  1.00 10.00      A   
ATOM    563  CA  GLY A  62     -12.658  20.683  -3.871  1.00 10.00      A   
ATOM    564  C   GLY A  62     -11.888  20.471  -5.156  1.00 10.00      A   
ATOM    565  O   GLY A  62     -12.201  21.077  -6.182  1.00 10.00      A   
ATOM    566  N   ALA A  63     -10.892  19.595  -5.111  1.00 10.00      A   
ATOM    567  HN  ALA A  63     -10.710  19.123  -4.272  1.00 10.00      A   
ATOM    568  CA  ALA A  63     -10.066  19.311  -6.280  1.00 10.00      A   
ATOM    569  CB  ALA A  63      -8.729  18.723  -5.853  1.00 10.00      A   
ATOM    570  C   ALA A  63     -10.776  18.379  -7.265  1.00 10.00      A   
ATOM    571  O   ALA A  63     -11.869  17.872  -6.989  1.00 10.00      A   
ATOM    572  N   THR A  64     -10.156  18.169  -8.419  1.00 10.00      A   
ATOM    573  HN  THR A  64      -9.293  18.610  -8.586  1.00 10.00      A   
ATOM    574  CA  THR A  64     -10.710  17.298  -9.442  1.00 10.00      A   
ATOM    575  CB  THR A  64     -11.217  18.095 -10.672  1.00 10.00      A   
ATOM    576  OG1 THR A  64     -11.900  17.223 -11.587  1.00 10.00      A   
ATOM    577  HG1 THR A  64     -12.286  16.482 -11.104  1.00 10.00      A   
ATOM    578  CG2 THR A  64     -10.077  18.795 -11.398  1.00 10.00      A   
ATOM    579  C   THR A  64      -9.671  16.263  -9.869  1.00 10.00      A   
ATOM    580  O   THR A  64      -8.466  16.535  -9.854  1.00 10.00      A   
ATOM    581  N   GLY A  65     -10.131  15.072 -10.215  1.00 10.00      A   
ATOM    582  HN  GLY A  65     -11.099  14.900 -10.194  1.00 10.00      A   
ATOM    583  CA  GLY A  65      -9.225  14.029 -10.634  1.00 10.00      A   
ATOM    584  C   GLY A  65      -9.864  13.105 -11.641  1.00 10.00      A   
ATOM    585  O   GLY A  65     -11.043  13.257 -11.970  1.00 10.00      A   
ATOM    586  N   THR A  66      -9.093  12.152 -12.130  1.00 10.00      A   
ATOM    587  HN  THR A  66      -8.161  12.083 -11.823  1.00 10.00      A   
ATOM    588  CA  THR A  66      -9.591  11.199 -13.105  1.00 10.00      A   
ATOM    589  CB  THR A  66      -8.669  11.151 -14.340  1.00 10.00      A   
ATOM    590  OG1 THR A  66      -8.224  12.481 -14.651  1.00 10.00      A   
ATOM    591  HG1 THR A  66      -8.672  13.112 -14.073  1.00 10.00      A   
ATOM    592  CG2 THR A  66      -9.407  10.577 -15.542  1.00 10.00      A   
ATOM    593  C   THR A  66      -9.698   9.805 -12.491  1.00 10.00      A   
ATOM    594  O   THR A  66      -8.772   9.342 -11.819  1.00 10.00      A   
ATOM    595  N   ILE A  67     -10.843   9.161 -12.686  1.00 10.00      A   
ATOM    596  HN  ILE A  67     -11.564   9.605 -13.192  1.00 10.00      A   
ATOM    597  CA  ILE A  67     -11.060   7.814 -12.169  1.00 10.00      A   
ATOM    598  CB  ILE A  67     -12.540   7.395 -12.291  1.00 10.00      A   
ATOM    599  CG1 ILE A  67     -13.453   8.476 -11.710  1.00 10.00      A   
ATOM    600  CG2 ILE A  67     -12.781   6.062 -11.594  1.00 10.00      A   
ATOM    601  CD1 ILE A  67     -14.897   8.346 -12.136  1.00 10.00      A   
ATOM    602  C   ILE A  67     -10.207   6.839 -12.967  1.00 10.00      A   
ATOM    603  O   ILE A  67     -10.358   6.727 -14.183  1.00 10.00      A   
ATOM    604  N   VAL A  68      -9.302   6.151 -12.298  1.00 10.00      A   
ATOM    605  HN  VAL A  68      -9.215   6.279 -11.329  1.00 10.00      A   
ATOM    606  CA  VAL A  68      -8.425   5.213 -12.981  1.00 10.00      A   
ATOM    607  CB  VAL A  68      -6.967   5.330 -12.504  1.00 10.00      A   
ATOM    608  CG1 VAL A  68      -6.382   6.668 -12.924  1.00 10.00      A   
ATOM    609  CG2 VAL A  68      -6.891   5.162 -10.999  1.00 10.00      A   
ATOM    610  C   VAL A  68      -8.895   3.771 -12.851  1.00 10.00      A   
ATOM    611  O   VAL A  68      -8.504   2.913 -13.642  1.00 10.00      A   
ATOM    612  N   ARG A  69      -9.741   3.499 -11.867  1.00 10.00      A   
ATOM    613  HN  ARG A  69     -10.040   4.216 -11.266  1.00 10.00      A   
ATOM    614  CA  ARG A  69     -10.231   2.146 -11.670  1.00 10.00      A   
ATOM    615  CB  ARG A  69      -9.183   1.303 -10.937  1.00 10.00      A   
ATOM    616  CG  ARG A  69      -8.978  -0.072 -11.545  1.00 10.00      A   
ATOM    617  CD  ARG A  69      -8.115  -0.954 -10.658  1.00 10.00      A   
ATOM    618  NE  ARG A  69      -8.760  -1.252  -9.379  1.00 10.00      A   
ATOM    619  HE  ARG A  69      -8.430  -0.767  -8.585  1.00 10.00      A   
ATOM    620  CZ  ARG A  69      -9.746  -2.137  -9.223  1.00 10.00      A   
ATOM    621  NH1 ARG A  69     -10.213  -2.820 -10.266  1.00 10.00      A   
ATOM    622 HH11 ARG A  69      -9.807  -2.673 -11.216  1.00 10.00      A   
ATOM    623 HH12 ARG A  69     -10.988  -3.511 -10.138  1.00 10.00      A   
ATOM    624  NH2 ARG A  69     -10.261  -2.346  -8.020  1.00 10.00      A   
ATOM    625 HH21 ARG A  69      -9.892  -1.823  -7.194  1.00 10.00      A   
ATOM    626 HH22 ARG A  69     -11.036  -3.034  -7.893  1.00 10.00      A   
ATOM    627  C   ARG A  69     -11.544   2.118 -10.898  1.00 10.00      A   
ATOM    628  O   ARG A  69     -11.785   2.952 -10.022  1.00 10.00      A   
ATOM    629  N   LEU A  70     -12.390   1.160 -11.253  1.00 10.00      A   
ATOM    630  HN  LEU A  70     -12.140   0.555 -11.984  1.00 10.00      A   
ATOM    631  CA  LEU A  70     -13.670   0.961 -10.589  1.00 10.00      A   
ATOM    632  CB  LEU A  70     -14.743   0.557 -11.606  1.00 10.00      A   
ATOM    633  CG  LEU A  70     -16.164   0.380 -11.063  1.00 10.00      A   
ATOM    634  CD1 LEU A  70     -16.680   1.681 -10.467  1.00 10.00      A   
ATOM    635  CD2 LEU A  70     -17.096  -0.114 -12.158  1.00 10.00      A   
ATOM    636  C   LEU A  70     -13.479  -0.148  -9.568  1.00 10.00      A   
ATOM    637  O   LEU A  70     -13.032  -1.245  -9.919  1.00 10.00      A   
ATOM    638  N   VAL A  71     -13.803   0.131  -8.318  1.00 10.00      A   
ATOM    639  HN  VAL A  71     -14.189   1.009  -8.100  1.00 10.00      A   
ATOM    640  CA  VAL A  71     -13.603  -0.845  -7.260  1.00 10.00      A   
ATOM    641  CB  VAL A  71     -13.229  -0.189  -5.916  1.00 10.00      A   
ATOM    642  CG1 VAL A  71     -12.363  -1.128  -5.094  1.00 10.00      A   
ATOM    643  CG2 VAL A  71     -12.510   1.128  -6.148  1.00 10.00      A   
ATOM    644  C   VAL A  71     -14.779  -1.804  -7.083  1.00 10.00      A   
ATOM    645  O   VAL A  71     -15.002  -2.683  -7.913  1.00 10.00      A   
ATOM    646  N   TYR A  72     -15.530  -1.628  -6.008  1.00 10.00      A   
ATOM    647  HN  TYR A  72     -15.339  -0.878  -5.407  1.00 10.00      A   
ATOM    648  CA  TYR A  72     -16.650  -2.509  -5.709  1.00 10.00      A   
ATOM    649  CB  TYR A  72     -16.195  -3.614  -4.736  1.00 10.00      A   
ATOM    650  CG  TYR A  72     -15.323  -3.125  -3.592  1.00 10.00      A   
ATOM    651  CD1 TYR A  72     -15.763  -2.135  -2.721  1.00 10.00      A   
ATOM    652  CD2 TYR A  72     -14.052  -3.650  -3.392  1.00 10.00      A   
ATOM    653  CE1 TYR A  72     -14.964  -1.680  -1.691  1.00 10.00      A   
ATOM    654  CE2 TYR A  72     -13.246  -3.204  -2.360  1.00 10.00      A   
ATOM    655  CZ  TYR A  72     -13.707  -2.218  -1.513  1.00 10.00      A   
ATOM    656  OH  TYR A  72     -12.903  -1.757  -0.491  1.00 10.00      A   
ATOM    657  HH  TYR A  72     -12.316  -1.069  -0.834  1.00 10.00      A   
ATOM    658  C   TYR A  72     -17.816  -1.745  -5.101  1.00 10.00      A   
ATOM    659  O   TYR A  72     -17.810  -0.512  -5.055  1.00 10.00      A   
ATOM    660  N   GLU A  73     -18.806  -2.497  -4.638  1.00 10.00      A   
ATOM    661  HN  GLU A  73     -18.734  -3.471  -4.719  1.00 10.00      A   
ATOM    662  CA  GLU A  73     -19.988  -1.935  -4.006  1.00 10.00      A   
ATOM    663  CB  GLU A  73     -21.246  -2.616  -4.540  1.00 10.00      A   
ATOM    664  CG  GLU A  73     -21.341  -2.660  -6.052  1.00 10.00      A   
ATOM    665  CD  GLU A  73     -22.316  -3.709  -6.535  1.00 10.00      A   
ATOM    666  OE1 GLU A  73     -23.540  -3.516  -6.358  1.00 10.00      A   
ATOM    667  OE2 GLU A  73     -21.860  -4.740  -7.080  1.00 10.00      A   
ATOM    668  C   GLU A  73     -19.903  -2.177  -2.508  1.00 10.00      A   
ATOM    669  O   GLU A  73     -19.680  -3.310  -2.073  1.00 10.00      A   
ATOM    670  N   SER A  74     -20.057  -1.120  -1.726  1.00 10.00      A   
ATOM    671  HN  SER A  74     -20.222  -0.240  -2.138  1.00 10.00      A   
ATOM    672  CA  SER A  74     -19.998  -1.214  -0.276  1.00 10.00      A   
ATOM    673  CB  SER A  74     -18.541  -1.297   0.196  1.00 10.00      A   
ATOM    674  OG  SER A  74     -17.922  -2.479  -0.273  1.00 10.00      A   
ATOM    675  HG  SER A  74     -18.537  -2.948  -0.855  1.00 10.00      A   
ATOM    676  C   SER A  74     -20.676  -0.009   0.361  1.00 10.00      A   
ATOM    677  O   SER A  74     -20.796   1.045  -0.266  1.00 10.00      A   
ATOM    678  N   PRO A  75     -21.159  -0.156   1.599  1.00 10.00      A   
ATOM    679  CA  PRO A  75     -21.800   0.939   2.319  1.00 10.00      A   
ATOM    680  CB  PRO A  75     -22.471   0.237   3.502  1.00 10.00      A   
ATOM    681  CG  PRO A  75     -21.646  -0.978   3.738  1.00 10.00      A   
ATOM    682  CD  PRO A  75     -21.131  -1.402   2.391  1.00 10.00      A   
ATOM    683  C   PRO A  75     -20.758   1.933   2.815  1.00 10.00      A   
ATOM    684  O   PRO A  75     -19.634   1.551   3.165  1.00 10.00      A   
ATOM    685  N   ALA A  76     -21.112   3.207   2.805  1.00 10.00      A   
ATOM    686  HN  ALA A  76     -22.003   3.455   2.476  1.00 10.00      A   
ATOM    687  CA  ALA A  76     -20.214   4.247   3.270  1.00 10.00      A   
ATOM    688  CB  ALA A  76     -20.800   5.619   2.982  1.00 10.00      A   
ATOM    689  C   ALA A  76     -19.984   4.072   4.761  1.00 10.00      A   
ATOM    690  O   ALA A  76     -20.897   3.685   5.491  1.00 10.00      A   
ATOM    691  N   ALA A  77     -18.774   4.349   5.218  1.00 10.00      A   
ATOM    692  HN  ALA A  77     -18.086   4.669   4.597  1.00 10.00      A   
ATOM    693  CA  ALA A  77     -18.453   4.199   6.630  1.00 10.00      A   
ATOM    694  CB  ALA A  77     -16.973   4.410   6.883  1.00 10.00      A   
ATOM    695  C   ALA A  77     -19.313   5.116   7.495  1.00 10.00      A   
ATOM    696  O   ALA A  77     -19.556   4.830   8.666  1.00 10.00      A   
ATOM    697  N   GLU A  78     -19.793   6.208   6.903  1.00 10.00      A   
ATOM    698  HN  GLU A  78     -19.549   6.392   5.966  1.00 10.00      A   
ATOM    699  CA  GLU A  78     -20.651   7.157   7.605  1.00 10.00      A   
ATOM    700  CB  GLU A  78     -20.811   8.441   6.787  1.00 10.00      A   
ATOM    701  CG  GLU A  78     -19.524   9.228   6.608  1.00 10.00      A   
ATOM    702  CD  GLU A  78     -18.806   8.905   5.315  1.00 10.00      A   
ATOM    703  OE1 GLU A  78     -18.937   7.763   4.824  1.00 10.00      A   
ATOM    704  OE2 GLU A  78     -18.103   9.796   4.790  1.00 10.00      A   
ATOM    705  C   GLU A  78     -22.023   6.545   7.884  1.00 10.00      A   
ATOM    706  O   GLU A  78     -22.886   7.168   8.504  1.00 10.00      A   
ATOM    707  N   ASP A  79     -22.217   5.328   7.399  1.00 10.00      A   
ATOM    708  HN  ASP A  79     -21.494   4.906   6.883  1.00 10.00      A   
ATOM    709  CA  ASP A  79     -23.462   4.599   7.593  1.00 10.00      A   
ATOM    710  CB  ASP A  79     -24.215   4.466   6.267  1.00 10.00      A   
ATOM    711  CG  ASP A  79     -25.090   5.664   5.963  1.00 10.00      A   
ATOM    712  OD1 ASP A  79     -26.148   5.809   6.617  1.00 10.00      A   
ATOM    713  OD2 ASP A  79     -24.732   6.461   5.071  1.00 10.00      A   
ATOM    714  C   ASP A  79     -23.165   3.215   8.154  1.00 10.00      A   
ATOM    715  O   ASP A  79     -23.780   2.776   9.125  1.00 10.00      A   
ATOM    716  N   GLU A  80     -22.195   2.551   7.539  1.00 10.00      A   
ATOM    717  HN  GLU A  80     -21.749   2.977   6.773  1.00 10.00      A   
ATOM    718  CA  GLU A  80     -21.769   1.211   7.930  1.00 10.00      A   
ATOM    719  CB  GLU A  80     -20.613   0.772   7.027  1.00 10.00      A   
ATOM    720  CG  GLU A  80     -19.947  -0.536   7.420  1.00 10.00      A   
ATOM    721  CD  GLU A  80     -18.756  -0.857   6.541  1.00 10.00      A   
ATOM    722  OE1 GLU A  80     -18.791  -1.888   5.837  1.00 10.00      A   
ATOM    723  OE2 GLU A  80     -17.785  -0.067   6.531  1.00 10.00      A   
ATOM    724  C   GLU A  80     -21.346   1.151   9.399  1.00 10.00      A   
ATOM    725  O   GLU A  80     -21.718   0.227  10.124  1.00 10.00      A   
ATOM    726  N   ALA A  81     -20.588   2.151   9.839  1.00 10.00      A   
ATOM    727  HN  ALA A  81     -20.338   2.870   9.222  1.00 10.00      A   
ATOM    728  CA  ALA A  81     -20.111   2.202  11.219  1.00 10.00      A   
ATOM    729  CB  ALA A  81     -19.076   3.303  11.391  1.00 10.00      A   
ATOM    730  C   ALA A  81     -21.260   2.384  12.207  1.00 10.00      A   
ATOM    731  O   ALA A  81     -21.120   2.094  13.392  1.00 10.00      A   
ATOM    732  N   PHE A  82     -22.397   2.855  11.714  1.00 10.00      A   
ATOM    733  HN  PHE A  82     -22.455   3.062  10.757  1.00 10.00      A   
ATOM    734  CA  PHE A  82     -23.560   3.070  12.561  1.00 10.00      A   
ATOM    735  CB  PHE A  82     -24.299   4.349  12.160  1.00 10.00      A   
ATOM    736  CG  PHE A  82     -23.534   5.605  12.471  1.00 10.00      A   
ATOM    737  CD1 PHE A  82     -22.674   6.159  11.541  1.00 10.00      A   
ATOM    738  CD2 PHE A  82     -23.676   6.232  13.696  1.00 10.00      A   
ATOM    739  CE1 PHE A  82     -21.969   7.313  11.823  1.00 10.00      A   
ATOM    740  CE2 PHE A  82     -22.974   7.386  13.986  1.00 10.00      A   
ATOM    741  CZ  PHE A  82     -22.120   7.929  13.049  1.00 10.00      A   
ATOM    742  C   PHE A  82     -24.497   1.866  12.528  1.00 10.00      A   
ATOM    743  O   PHE A  82     -25.493   1.823  13.251  1.00 10.00      A   
ATOM    744  N   GLY A  83     -24.170   0.890  11.687  1.00 10.00      A   
ATOM    745  HN  GLY A  83     -23.362   0.979  11.136  1.00 10.00      A   
ATOM    746  CA  GLY A  83     -24.985  -0.305  11.584  1.00 10.00      A   
ATOM    747  C   GLY A  83     -25.901  -0.291  10.377  1.00 10.00      A   
ATOM    748  O   GLY A  83     -26.622  -1.258  10.129  1.00 10.00      A   
ATOM    749  N   ASN A  84     -25.865   0.796   9.616  1.00 10.00      A   
ATOM    750  HN  ASN A  84     -25.248   1.525   9.842  1.00 10.00      A   
ATOM    751  CA  ASN A  84     -26.706   0.921   8.432  1.00 10.00      A   
ATOM    752  CB  ASN A  84     -26.982   2.389   8.085  1.00 10.00      A   
ATOM    753  CG  ASN A  84     -27.859   2.538   6.851  1.00 10.00      A   
ATOM    754  OD1 ASN A  84     -28.625   1.635   6.503  1.00 10.00      A   
ATOM    755  ND2 ASN A  84     -27.759   3.679   6.185  1.00 10.00      A   
ATOM    756 HD21 ASN A  84     -27.128   4.365   6.521  1.00 10.00      A   
ATOM    757 HD22 ASN A  84     -28.314   3.804   5.388  1.00 10.00      A   
ATOM    758  C   ASN A  84     -26.083   0.203   7.245  1.00 10.00      A   
ATOM    759  O   ASN A  84     -25.316   0.788   6.481  1.00 10.00      A   
ATOM    760  N   GLU A  85     -26.411  -1.069   7.101  1.00 10.00      A   
ATOM    761  HN  GLU A  85     -27.015  -1.484   7.754  1.00 10.00      A   
ATOM    762  CA  GLU A  85     -25.893  -1.869   6.002  1.00 10.00      A   
ATOM    763  CB  GLU A  85     -25.496  -3.263   6.491  1.00 10.00      A   
ATOM    764  CG  GLU A  85     -24.295  -3.273   7.427  1.00 10.00      A   
ATOM    765  CD  GLU A  85     -23.805  -4.674   7.737  1.00 10.00      A   
ATOM    766  OE1 GLU A  85     -24.115  -5.605   6.966  1.00 10.00      A   
ATOM    767  OE2 GLU A  85     -23.098  -4.855   8.751  1.00 10.00      A   
ATOM    768  C   GLU A  85     -26.924  -1.968   4.884  1.00 10.00      A   
ATOM    769  O   GLU A  85     -26.866  -2.867   4.045  1.00 10.00      A   
ATOM    770  N   GLU A  86     -27.876  -1.039   4.889  1.00 10.00      A   
ATOM    771  HN  GLU A  86     -27.876  -0.360   5.598  1.00 10.00      A   
ATOM    772  CA  GLU A  86     -28.925  -1.010   3.876  1.00 10.00      A   
ATOM    773  CB  GLU A  86     -30.229  -0.442   4.445  1.00 10.00      A   
ATOM    774  CG  GLU A  86     -30.753  -1.177   5.668  1.00 10.00      A   
ATOM    775  CD  GLU A  86     -32.230  -0.933   5.904  1.00 10.00      A   
ATOM    776  OE1 GLU A  86     -32.615   0.228   6.183  1.00 10.00      A   
ATOM    777  OE2 GLU A  86     -33.017  -1.900   5.802  1.00 10.00      A   
ATOM    778  C   GLU A  86     -28.494  -0.201   2.657  1.00 10.00      A   
ATOM    779  O   GLU A  86     -28.742  -0.598   1.521  1.00 10.00      A   
ATOM    780  N   ASN A  87     -27.845   0.930   2.894  1.00 10.00      A   
ATOM    781  HN  ASN A  87     -27.657   1.193   3.818  1.00 10.00      A   
ATOM    782  CA  ASN A  87     -27.397   1.785   1.803  1.00 10.00      A   
ATOM    783  CB  ASN A  87     -27.343   3.250   2.236  1.00 10.00      A   
ATOM    784  CG  ASN A  87     -27.379   4.199   1.052  1.00 10.00      A   
ATOM    785  OD1 ASN A  87     -26.370   4.408   0.378  1.00 10.00      A   
ATOM    786  ND2 ASN A  87     -28.542   4.780   0.791  1.00 10.00      A   
ATOM    787 HD21 ASN A  87     -29.308   4.569   1.370  1.00 10.00      A   
ATOM    788 HD22 ASN A  87     -28.594   5.400   0.029  1.00 10.00      A   
ATOM    789  C   ASN A  87     -26.037   1.344   1.286  1.00 10.00      A   
ATOM    790  O   ASN A  87     -25.042   1.397   2.008  1.00 10.00      A   
ATOM    791  N   VAL A  88     -25.999   0.907   0.037  1.00 10.00      A   
ATOM    792  HN  VAL A  88     -26.829   0.884  -0.487  1.00 10.00      A   
ATOM    793  CA  VAL A  88     -24.760   0.454  -0.580  1.00 10.00      A   
ATOM    794  CB  VAL A  88     -24.810  -1.063  -0.869  1.00 10.00      A   
ATOM    795  CG1 VAL A  88     -23.530  -1.536  -1.541  1.00 10.00      A   
ATOM    796  CG2 VAL A  88     -25.060  -1.846   0.411  1.00 10.00      A   
ATOM    797  C   VAL A  88     -24.504   1.212  -1.880  1.00 10.00      A   
ATOM    798  O   VAL A  88     -25.398   1.336  -2.718  1.00 10.00      A   
ATOM    799  N   GLU A  89     -23.291   1.728  -2.039  1.00 10.00      A   
ATOM    800  HN  GLU A  89     -22.620   1.607  -1.338  1.00 10.00      A   
ATOM    801  CA  GLU A  89     -22.931   2.468  -3.241  1.00 10.00      A   
ATOM    802  CB  GLU A  89     -22.874   3.974  -2.968  1.00 10.00      A   
ATOM    803  CG  GLU A  89     -21.921   4.377  -1.856  1.00 10.00      A   
ATOM    804  CD  GLU A  89     -22.251   5.737  -1.286  1.00 10.00      A   
ATOM    805  OE1 GLU A  89     -21.456   6.683  -1.484  1.00 10.00      A   
ATOM    806  OE2 GLU A  89     -23.314   5.867  -0.640  1.00 10.00      A   
ATOM    807  C   GLU A  89     -21.613   1.968  -3.825  1.00 10.00      A   
ATOM    808  O   GLU A  89     -20.976   1.067  -3.272  1.00 10.00      A   
ATOM    809  N   TRP A  90     -21.215   2.547  -4.945  1.00 10.00      A   
ATOM    810  HN  TRP A  90     -21.760   3.263  -5.333  1.00 10.00      A   
ATOM    811  CA  TRP A  90     -19.982   2.157  -5.610  1.00 10.00      A   
ATOM    812  CB  TRP A  90     -20.109   2.354  -7.126  1.00 10.00      A   
ATOM    813  CG  TRP A  90     -20.781   1.225  -7.848  1.00 10.00      A   
ATOM    814  CD1 TRP A  90     -22.105   1.126  -8.169  1.00 10.00      A   
ATOM    815  CD2 TRP A  90     -20.158   0.036  -8.349  1.00 10.00      A   
ATOM    816  NE1 TRP A  90     -22.341  -0.050  -8.842  1.00 10.00      A   
ATOM    817  HE1 TRP A  90     -23.218  -0.353  -9.180  1.00 10.00      A   
ATOM    818  CE2 TRP A  90     -21.163  -0.737  -8.961  1.00 10.00      A   
ATOM    819  CE3 TRP A  90     -18.847  -0.451  -8.339  1.00 10.00      A   
ATOM    820  CZ2 TRP A  90     -20.898  -1.967  -9.558  1.00 10.00      A   
ATOM    821  CZ3 TRP A  90     -18.586  -1.672  -8.930  1.00 10.00      A   
ATOM    822  CH2 TRP A  90     -19.606  -2.416  -9.532  1.00 10.00      A   
ATOM    823  C   TRP A  90     -18.800   2.971  -5.103  1.00 10.00      A   
ATOM    824  O   TRP A  90     -18.947   4.133  -4.722  1.00 10.00      A   
ATOM    825  N   PHE A  91     -17.632   2.347  -5.098  1.00 10.00      A   
ATOM    826  HN  PHE A  91     -17.592   1.410  -5.390  1.00 10.00      A   
ATOM    827  CA  PHE A  91     -16.406   3.004  -4.676  1.00 10.00      A   
ATOM    828  CB  PHE A  91     -15.667   2.165  -3.631  1.00 10.00      A   
ATOM    829  CG  PHE A  91     -16.110   2.443  -2.223  1.00 10.00      A   
ATOM    830  CD1 PHE A  91     -17.204   1.786  -1.682  1.00 10.00      A   
ATOM    831  CD2 PHE A  91     -15.437   3.369  -1.444  1.00 10.00      A   
ATOM    832  CE1 PHE A  91     -17.617   2.048  -0.389  1.00 10.00      A   
ATOM    833  CE2 PHE A  91     -15.845   3.634  -0.152  1.00 10.00      A   
ATOM    834  CZ  PHE A  91     -16.936   2.973   0.376  1.00 10.00      A   
ATOM    835  C   PHE A  91     -15.524   3.238  -5.892  1.00 10.00      A   
ATOM    836  O   PHE A  91     -15.412   2.368  -6.761  1.00 10.00      A   
ATOM    837  N   TYR A  92     -14.914   4.410  -5.968  1.00 10.00      A   
ATOM    838  HN  TYR A  92     -15.029   5.066  -5.243  1.00 10.00      A   
ATOM    839  CA  TYR A  92     -14.068   4.746  -7.102  1.00 10.00      A   
ATOM    840  CB  TYR A  92     -14.694   5.892  -7.914  1.00 10.00      A   
ATOM    841  CG  TYR A  92     -16.098   5.647  -8.429  1.00 10.00      A   
ATOM    842  CD1 TYR A  92     -17.196   5.682  -7.575  1.00 10.00      A   
ATOM    843  CD2 TYR A  92     -16.330   5.402  -9.776  1.00 10.00      A   
ATOM    844  CE1 TYR A  92     -18.477   5.477  -8.044  1.00 10.00      A   
ATOM    845  CE2 TYR A  92     -17.610   5.193 -10.253  1.00 10.00      A   
ATOM    846  CZ  TYR A  92     -18.679   5.233  -9.385  1.00 10.00      A   
ATOM    847  OH  TYR A  92     -19.954   5.034  -9.860  1.00 10.00      A   
ATOM    848  HH  TYR A  92     -20.601   5.203  -9.150  1.00 10.00      A   
ATOM    849  C   TYR A  92     -12.684   5.184  -6.647  1.00 10.00      A   
ATOM    850  O   TYR A  92     -12.552   5.953  -5.692  1.00 10.00      A   
ATOM    851  N   SER A  93     -11.661   4.691  -7.332  1.00 10.00      A   
ATOM    852  HN  SER A  93     -11.831   4.050  -8.054  1.00 10.00      A   
ATOM    853  CA  SER A  93     -10.290   5.070  -7.036  1.00 10.00      A   
ATOM    854  CB  SER A  93      -9.340   3.885  -7.244  1.00 10.00      A   
ATOM    855  OG  SER A  93      -9.716   2.769  -6.450  1.00 10.00      A   
ATOM    856  HG  SER A  93     -10.218   3.081  -5.670  1.00 10.00      A   
ATOM    857  C   SER A  93      -9.904   6.221  -7.959  1.00 10.00      A   
ATOM    858  O   SER A  93      -9.761   6.038  -9.173  1.00 10.00      A   
ATOM    859  N   ILE A  94      -9.767   7.408  -7.393  1.00 10.00      A   
ATOM    860  HN  ILE A  94      -9.881   7.494  -6.418  1.00 10.00      A   
ATOM    861  CA  ILE A  94      -9.435   8.585  -8.181  1.00 10.00      A   
ATOM    862  CB  ILE A  94     -10.388   9.765  -7.876  1.00 10.00      A   
ATOM    863  CG1 ILE A  94     -11.824   9.272  -7.674  1.00 10.00      A   
ATOM    864  CG2 ILE A  94     -10.342  10.797  -8.990  1.00 10.00      A   
ATOM    865  CD1 ILE A  94     -12.252   9.216  -6.224  1.00 10.00      A   
ATOM    866  C   ILE A  94      -7.999   9.028  -7.937  1.00 10.00      A   
ATOM    867  O   ILE A  94      -7.523   9.024  -6.802  1.00 10.00      A   
ATOM    868  N   VAL A  95      -7.318   9.409  -9.010  1.00 10.00      A   
ATOM    869  HN  VAL A  95      -7.760   9.391  -9.888  1.00 10.00      A   
ATOM    870  CA  VAL A  95      -5.940   9.869  -8.924  1.00 10.00      A   
ATOM    871  CB  VAL A  95      -5.055   9.223 -10.013  1.00 10.00      A   
ATOM    872  CG1 VAL A  95      -3.704   9.913 -10.103  1.00 10.00      A   
ATOM    873  CG2 VAL A  95      -4.864   7.747  -9.720  1.00 10.00      A   
ATOM    874  C   VAL A  95      -5.888  11.389  -9.045  1.00 10.00      A   
ATOM    875  O   VAL A  95      -6.447  11.968  -9.983  1.00 10.00      A   
ATOM    876  N   PHE A  96      -5.228  12.027  -8.090  1.00 10.00      A   
ATOM    877  HN  PHE A  96      -4.795  11.504  -7.375  1.00 10.00      A   
ATOM    878  CA  PHE A  96      -5.106  13.475  -8.074  1.00 10.00      A   
ATOM    879  CB  PHE A  96      -5.673  14.049  -6.770  1.00 10.00      A   
ATOM    880  CG  PHE A  96      -7.141  13.808  -6.589  1.00 10.00      A   
ATOM    881  CD1 PHE A  96      -7.601  12.601  -6.091  1.00 10.00      A   
ATOM    882  CD2 PHE A  96      -8.061  14.788  -6.920  1.00 10.00      A   
ATOM    883  CE1 PHE A  96      -8.951  12.373  -5.926  1.00 10.00      A   
ATOM    884  CE2 PHE A  96      -9.414  14.569  -6.758  1.00 10.00      A   
ATOM    885  CZ  PHE A  96      -9.859  13.359  -6.261  1.00 10.00      A   
ATOM    886  C   PHE A  96      -3.651  13.885  -8.223  1.00 10.00      A   
ATOM    887  O   PHE A  96      -2.744  13.143  -7.834  1.00 10.00      A   
ATOM    888  N   ALA A  97      -3.435  15.060  -8.794  1.00 10.00      A   
ATOM    889  HN  ALA A  97      -4.203  15.597  -9.085  1.00 10.00      A   
ATOM    890  CA  ALA A  97      -2.093  15.581  -8.994  1.00 10.00      A   
ATOM    891  CB  ALA A  97      -2.091  16.643 -10.084  1.00 10.00      A   
ATOM    892  C   ALA A  97      -1.541  16.143  -7.692  1.00 10.00      A   
ATOM    893  O   ALA A  97      -2.262  16.780  -6.923  1.00 10.00      A   
ATOM    894  N   GLN A  98      -0.260  15.911  -7.449  1.00 10.00      A   
ATOM    895  HN  GLN A  98       0.266  15.405  -8.104  1.00 10.00      A   
ATOM    896  CA  GLN A  98       0.388  16.382  -6.236  1.00 10.00      A   
ATOM    897  CB  GLN A  98       1.807  15.817  -6.141  1.00 10.00      A   
ATOM    898  CG  GLN A  98       2.129  15.137  -4.820  1.00 10.00      A   
ATOM    899  CD  GLN A  98       1.156  14.022  -4.476  1.00 10.00      A   
ATOM    900  OE1 GLN A  98       0.558  13.402  -5.357  1.00 10.00      A   
ATOM    901  NE2 GLN A  98       0.994  13.757  -3.186  1.00 10.00      A   
ATOM    902 HE21 GLN A  98       1.502  14.287  -2.538  1.00 10.00      A   
ATOM    903 HE22 GLN A  98       0.380  13.037  -2.934  1.00 10.00      A   
ATOM    904  C   GLN A  98       0.408  17.907  -6.179  1.00 10.00      A   
ATOM    905  O   GLN A  98       0.382  18.493  -5.101  1.00 10.00      A   
ATOM    906  N   LYS A  99       0.429  18.543  -7.347  1.00 10.00      A   
ATOM    907  HN  LYS A  99       0.446  18.018  -8.176  1.00 10.00      A   
ATOM    908  CA  LYS A  99       0.440  20.003  -7.427  1.00 10.00      A   
ATOM    909  CB  LYS A  99       0.742  20.470  -8.856  1.00 10.00      A   
ATOM    910  CG  LYS A  99      -0.364  20.171  -9.861  1.00 10.00      A   
ATOM    911  CD  LYS A  99      -0.130  20.890 -11.180  1.00 10.00      A   
ATOM    912  CE  LYS A  99      -1.323  20.742 -12.117  1.00 10.00      A   
ATOM    913  NZ  LYS A  99      -2.565  21.341 -11.551  1.00 10.00      A   
ATOM    914  HZ1 LYS A  99      -3.287  21.436 -12.294  1.00 10.00      A   
ATOM    915  HZ2 LYS A  99      -2.367  22.281 -11.160  1.00 10.00      A   
ATOM    916  HZ3 LYS A  99      -2.950  20.732 -10.791  1.00 10.00      A   
ATOM    917  C   LYS A  99      -0.897  20.582  -6.971  1.00 10.00      A   
ATOM    918  O   LYS A  99      -0.988  21.751  -6.593  1.00 10.00      A   
ATOM    919  N   ASP A 100      -1.936  19.758  -7.026  1.00 10.00      A   
ATOM    920  HN  ASP A 100      -1.803  18.840  -7.345  1.00 10.00      A   
ATOM    921  CA  ASP A 100      -3.266  20.185  -6.620  1.00 10.00      A   
ATOM    922  CB  ASP A 100      -4.345  19.510  -7.469  1.00 10.00      A   
ATOM    923  CG  ASP A 100      -4.522  20.172  -8.819  1.00 10.00      A   
ATOM    924  OD1 ASP A 100      -3.808  19.791  -9.770  1.00 10.00      A   
ATOM    925  OD2 ASP A 100      -5.376  21.077  -8.938  1.00 10.00      A   
ATOM    926  C   ASP A 100      -3.494  19.890  -5.150  1.00 10.00      A   
ATOM    927  O   ASP A 100      -4.108  20.683  -4.437  1.00 10.00      A   
ATOM    928  N   LEU A 101      -2.990  18.749  -4.701  1.00 10.00      A   
ATOM    929  HN  LEU A 101      -2.517  18.158  -5.323  1.00 10.00      A   
ATOM    930  CA  LEU A 101      -3.134  18.346  -3.310  1.00 10.00      A   
ATOM    931  CB  LEU A 101      -2.871  16.846  -3.153  1.00 10.00      A   
ATOM    932  CG  LEU A 101      -3.849  15.911  -3.869  1.00 10.00      A   
ATOM    933  CD1 LEU A 101      -3.509  14.456  -3.583  1.00 10.00      A   
ATOM    934  CD2 LEU A 101      -5.281  16.219  -3.462  1.00 10.00      A   
ATOM    935  C   LEU A 101      -2.198  19.145  -2.411  1.00 10.00      A   
ATOM    936  O   LEU A 101      -2.513  19.411  -1.253  1.00 10.00      A   
ATOM    937  N   TRP A 102      -1.047  19.518  -2.949  1.00 10.00      A   
ATOM    938  HN  TRP A 102      -0.847  19.268  -3.877  1.00 10.00      A   
ATOM    939  CA  TRP A 102      -0.069  20.293  -2.203  1.00 10.00      A   
ATOM    940  CB  TRP A 102       1.167  19.446  -1.883  1.00 10.00      A   
ATOM    941  CG  TRP A 102       2.045  20.042  -0.823  1.00 10.00      A   
ATOM    942  CD1 TRP A 102       3.374  20.337  -0.928  1.00 10.00      A   
ATOM    943  CD2 TRP A 102       1.655  20.420   0.505  1.00 10.00      A   
ATOM    944  NE1 TRP A 102       3.834  20.874   0.249  1.00 10.00      A   
ATOM    945  HE1 TRP A 102       4.754  21.167   0.421  1.00 10.00      A   
ATOM    946  CE2 TRP A 102       2.797  20.936   1.144  1.00 10.00      A   
ATOM    947  CE3 TRP A 102       0.448  20.374   1.213  1.00 10.00      A   
ATOM    948  CZ2 TRP A 102       2.770  21.401   2.457  1.00 10.00      A   
ATOM    949  CZ3 TRP A 102       0.423  20.836   2.515  1.00 10.00      A   
ATOM    950  CH2 TRP A 102       1.576  21.343   3.123  1.00 10.00      A   
ATOM    951  C   TRP A 102       0.321  21.545  -2.984  1.00 10.00      A   
ATOM    952  O   TRP A 102       1.039  21.466  -3.977  1.00 10.00      A   
ATOM    953  N   PRO A 103      -0.158  22.720  -2.543  1.00 10.00      A   
ATOM    954  CA  PRO A 103       0.125  24.003  -3.207  1.00 10.00      A   
ATOM    955  CB  PRO A 103      -0.599  25.032  -2.330  1.00 10.00      A   
ATOM    956  CG  PRO A 103      -1.634  24.247  -1.603  1.00 10.00      A   
ATOM    957  CD  PRO A 103      -1.029  22.894  -1.368  1.00 10.00      A   
ATOM    958  C   PRO A 103       1.617  24.329  -3.278  1.00 10.00      A   
ATOM    959  O   PRO A 103       2.077  24.968  -4.223  1.00 10.00      A   
ATOM    960  N   GLU A 104       2.374  23.872  -2.289  1.00 10.00      A   
ATOM    961  HN  GLU A 104       1.959  23.337  -1.578  1.00 10.00      A   
ATOM    962  CA  GLU A 104       3.808  24.137  -2.240  1.00 10.00      A   
ATOM    963  CB  GLU A 104       4.285  24.222  -0.794  1.00 10.00      A   
ATOM    964  CG  GLU A 104       3.732  25.406  -0.030  1.00 10.00      A   
ATOM    965  CD  GLU A 104       4.026  25.315   1.448  1.00 10.00      A   
ATOM    966  OE1 GLU A 104       3.236  24.680   2.177  1.00 10.00      A   
ATOM    967  OE2 GLU A 104       5.044  25.885   1.890  1.00 10.00      A   
ATOM    968  C   GLU A 104       4.615  23.077  -2.980  1.00 10.00      A   
ATOM    969  O   GLU A 104       5.823  22.962  -2.778  1.00 10.00      A   
ATOM    970  N   TYR A 105       3.964  22.309  -3.838  1.00 10.00      A   
ATOM    971  HN  TYR A 105       3.002  22.445  -3.982  1.00 10.00      A   
ATOM    972  CA  TYR A 105       4.660  21.271  -4.578  1.00 10.00      A   
ATOM    973  CB  TYR A 105       3.694  20.223  -5.127  1.00 10.00      A   
ATOM    974  CG  TYR A 105       4.372  18.909  -5.420  1.00 10.00      A   
ATOM    975  CD1 TYR A 105       5.081  18.244  -4.430  1.00 10.00      A   
ATOM    976  CD2 TYR A 105       4.319  18.340  -6.684  1.00 10.00      A   
ATOM    977  CE1 TYR A 105       5.718  17.050  -4.690  1.00 10.00      A   
ATOM    978  CE2 TYR A 105       4.952  17.142  -6.953  1.00 10.00      A   
ATOM    979  CZ  TYR A 105       5.651  16.502  -5.951  1.00 10.00      A   
ATOM    980  OH  TYR A 105       6.288  15.310  -6.209  1.00 10.00      A   
ATOM    981  HH  TYR A 105       6.310  15.162  -7.166  1.00 10.00      A   
ATOM    982  C   TYR A 105       5.521  21.852  -5.694  1.00 10.00      A   
ATOM    983  O   TYR A 105       5.091  22.747  -6.429  1.00 10.00      A   
ATOM    984  N   SER A 106       6.740  21.342  -5.806  1.00 10.00      A   
ATOM    985  HN  SER A 106       7.026  20.646  -5.180  1.00 10.00      A   
ATOM    986  CA  SER A 106       7.672  21.793  -6.824  1.00 10.00      A   
ATOM    987  CB  SER A 106       9.098  21.465  -6.390  1.00 10.00      A   
ATOM    988  OG  SER A 106       9.170  21.303  -4.982  1.00 10.00      A   
ATOM    989  HG  SER A 106       9.030  22.159  -4.556  1.00 10.00      A   
ATOM    990  C   SER A 106       7.369  21.138  -8.171  1.00 10.00      A   
ATOM    991  O   SER A 106       6.684  20.116  -8.240  1.00 10.00      A   
ATOM    992  N   ASP A 107       7.900  21.720  -9.239  1.00 10.00      A   
ATOM    993  HN  ASP A 107       8.460  22.520  -9.119  1.00 10.00      A   
ATOM    994  CA  ASP A 107       7.678  21.205 -10.587  1.00 10.00      A   
ATOM    995  CB  ASP A 107       7.612  22.360 -11.592  1.00 10.00      A   
ATOM    996  CG  ASP A 107       6.219  22.587 -12.142  1.00 10.00      A   
ATOM    997  OD1 ASP A 107       6.013  22.364 -13.357  1.00 10.00      A   
ATOM    998  OD2 ASP A 107       5.322  22.992 -11.366  1.00 10.00      A   
ATOM    999  C   ASP A 107       8.776  20.226 -10.994  1.00 10.00      A   
ATOM   1000  O   ASP A 107       8.824  19.776 -12.137  1.00 10.00      A   
ATOM   1001  N   THR A 108       9.655  19.904 -10.057  1.00 10.00      A   
ATOM   1002  HN  THR A 108       9.573  20.303  -9.167  1.00 10.00      A   
ATOM   1003  CA  THR A 108      10.754  18.985 -10.312  1.00 10.00      A   
ATOM   1004  CB  THR A 108      11.772  19.040  -9.160  1.00 10.00      A   
ATOM   1005  OG1 THR A 108      11.095  19.412  -7.950  1.00 10.00      A   
ATOM   1006  HG1 THR A 108      11.719  19.385  -7.211  1.00 10.00      A   
ATOM   1007  CG2 THR A 108      12.859  20.060  -9.465  1.00 10.00      A   
ATOM   1008  C   THR A 108      10.259  17.549 -10.476  1.00 10.00      A   
ATOM   1009  O   THR A 108      10.651  16.845 -11.407  1.00 10.00      A   
ATOM   1010  N   PHE A 109       9.396  17.124  -9.569  1.00 10.00      A   
ATOM   1011  HN  PHE A 109       9.116  17.735  -8.855  1.00 10.00      A   
ATOM   1012  CA  PHE A 109       8.848  15.772  -9.606  1.00 10.00      A   
ATOM   1013  CB  PHE A 109       9.217  15.010  -8.331  1.00 10.00      A   
ATOM   1014  CG  PHE A 109      10.696  14.945  -8.069  1.00 10.00      A   
ATOM   1015  CD1 PHE A 109      11.278  15.768  -7.116  1.00 10.00      A   
ATOM   1016  CD2 PHE A 109      11.503  14.068  -8.776  1.00 10.00      A   
ATOM   1017  CE1 PHE A 109      12.636  15.715  -6.871  1.00 10.00      A   
ATOM   1018  CE2 PHE A 109      12.863  14.010  -8.537  1.00 10.00      A   
ATOM   1019  CZ  PHE A 109      13.430  14.835  -7.582  1.00 10.00      A   
ATOM   1020  C   PHE A 109       7.337  15.818  -9.789  1.00 10.00      A   
ATOM   1021  O   PHE A 109       6.577  15.347  -8.943  1.00 10.00      A   
ATOM   1022  N   ALA A 110       6.912  16.381 -10.909  1.00 10.00      A   
ATOM   1023  HN  ALA A 110       7.572  16.702 -11.560  1.00 10.00      A   
ATOM   1024  CA  ALA A 110       5.495  16.523 -11.218  1.00 10.00      A   
ATOM   1025  CB  ALA A 110       5.285  17.702 -12.156  1.00 10.00      A   
ATOM   1026  C   ALA A 110       4.918  15.249 -11.829  1.00 10.00      A   
ATOM   1027  O   ALA A 110       3.752  15.210 -12.218  1.00 10.00      A   
ATOM   1028  N   ASN A 111       5.732  14.206 -11.902  1.00 10.00      A   
ATOM   1029  HN  ASN A 111       6.649  14.292 -11.570  1.00 10.00      A   
ATOM   1030  CA  ASN A 111       5.291  12.934 -12.472  1.00 10.00      A   
ATOM   1031  CB  ASN A 111       6.442  12.237 -13.206  1.00 10.00      A   
ATOM   1032  CG  ASN A 111       5.963  11.181 -14.189  1.00 10.00      A   
ATOM   1033  OD1 ASN A 111       4.858  11.269 -14.731  1.00 10.00      A   
ATOM   1034  ND2 ASN A 111       6.797  10.182 -14.436  1.00 10.00      A   
ATOM   1035 HD21 ASN A 111       7.667  10.179 -13.975  1.00 10.00      A   
ATOM   1036 HD22 ASN A 111       6.515   9.488 -15.068  1.00 10.00      A   
ATOM   1037  C   ASN A 111       4.690  12.016 -11.403  1.00 10.00      A   
ATOM   1038  O   ASN A 111       4.238  10.909 -11.697  1.00 10.00      A   
ATOM   1039  N   ASP A 112       4.674  12.480 -10.160  1.00 10.00      A   
ATOM   1040  HN  ASP A 112       5.034  13.372  -9.974  1.00 10.00      A   
ATOM   1041  CA  ASP A 112       4.113  11.692  -9.064  1.00 10.00      A   
ATOM   1042  CB  ASP A 112       4.881  11.935  -7.763  1.00 10.00      A   
ATOM   1043  CG  ASP A 112       4.607  10.875  -6.714  1.00 10.00      A   
ATOM   1044  OD1 ASP A 112       4.533   9.680  -7.083  1.00 10.00      A   
ATOM   1045  OD2 ASP A 112       4.479  11.229  -5.521  1.00 10.00      A   
ATOM   1046  C   ASP A 112       2.633  12.022  -8.884  1.00 10.00      A   
ATOM   1047  O   ASP A 112       2.194  13.123  -9.226  1.00 10.00      A   
ATOM   1048  N   THR A 113       1.869  11.070  -8.368  1.00 10.00      A   
ATOM   1049  HN  THR A 113       2.280  10.222  -8.091  1.00 10.00      A   
ATOM   1050  CA  THR A 113       0.438  11.260  -8.169  1.00 10.00      A   
ATOM   1051  CB  THR A 113      -0.351  10.837  -9.426  1.00 10.00      A   
ATOM   1052  OG1 THR A 113       0.440   9.931 -10.216  1.00 10.00      A   
ATOM   1053  HG1 THR A 113       1.186  10.409 -10.598  1.00 10.00      A   
ATOM   1054  CG2 THR A 113      -0.731  12.048 -10.263  1.00 10.00      A   
ATOM   1055  C   THR A 113      -0.069  10.452  -6.977  1.00 10.00      A   
ATOM   1056  O   THR A 113       0.531   9.443  -6.596  1.00 10.00      A   
ATOM   1057  N   LEU A 114      -1.172  10.897  -6.392  1.00 10.00      A   
ATOM   1058  HN  LEU A 114      -1.600  11.713  -6.732  1.00 10.00      A   
ATOM   1059  CA  LEU A 114      -1.762  10.210  -5.254  1.00 10.00      A   
ATOM   1060  CB  LEU A 114      -1.840  11.149  -4.045  1.00 10.00      A   
ATOM   1061  CG  LEU A 114      -2.005  10.484  -2.674  1.00 10.00      A   
ATOM   1062  CD1 LEU A 114      -1.201  11.227  -1.618  1.00 10.00      A   
ATOM   1063  CD2 LEU A 114      -3.470  10.427  -2.278  1.00 10.00      A   
ATOM   1064  C   LEU A 114      -3.147   9.682  -5.617  1.00 10.00      A   
ATOM   1065  O   LEU A 114      -3.916  10.356  -6.300  1.00 10.00      A   
ATOM   1066  N   GLU A 115      -3.452   8.475  -5.164  1.00 10.00      A   
ATOM   1067  HN  GLU A 115      -2.799   7.995  -4.606  1.00 10.00      A   
ATOM   1068  CA  GLU A 115      -4.737   7.846  -5.441  1.00 10.00      A   
ATOM   1069  CB  GLU A 115      -4.499   6.477  -6.083  1.00 10.00      A   
ATOM   1070  CG  GLU A 115      -5.723   5.801  -6.674  1.00 10.00      A   
ATOM   1071  CD  GLU A 115      -5.359   4.517  -7.392  1.00 10.00      A   
ATOM   1072  OE1 GLU A 115      -5.095   4.559  -8.611  1.00 10.00      A   
ATOM   1073  OE2 GLU A 115      -5.315   3.454  -6.738  1.00 10.00      A   
ATOM   1074  C   GLU A 115      -5.512   7.690  -4.141  1.00 10.00      A   
ATOM   1075  O   GLU A 115      -4.927   7.381  -3.104  1.00 10.00      A   
ATOM   1076  N   THR A 116      -6.811   7.920  -4.185  1.00 10.00      A   
ATOM   1077  HN  THR A 116      -7.228   8.177  -5.035  1.00 10.00      A   
ATOM   1078  CA  THR A 116      -7.631   7.801  -2.992  1.00 10.00      A   
ATOM   1079  CB  THR A 116      -7.856   9.175  -2.316  1.00 10.00      A   
ATOM   1080  OG1 THR A 116      -8.455   8.999  -1.024  1.00 10.00      A   
ATOM   1081  HG1 THR A 116      -7.765   8.772  -0.383  1.00 10.00      A   
ATOM   1082  CG2 THR A 116      -8.735  10.075  -3.174  1.00 10.00      A   
ATOM   1083  C   THR A 116      -8.967   7.124  -3.285  1.00 10.00      A   
ATOM   1084  O   THR A 116      -9.507   7.239  -4.390  1.00 10.00      A   
ATOM   1085  N   GLU A 117      -9.480   6.413  -2.289  1.00 10.00      A   
ATOM   1086  HN  GLU A 117      -8.988   6.361  -1.445  1.00 10.00      A   
ATOM   1087  CA  GLU A 117     -10.750   5.717  -2.400  1.00 10.00      A   
ATOM   1088  CB  GLU A 117     -10.708   4.443  -1.551  1.00 10.00      A   
ATOM   1089  CG  GLU A 117     -11.756   3.410  -1.923  1.00 10.00      A   
ATOM   1090  CD  GLU A 117     -11.338   2.560  -3.104  1.00 10.00      A   
ATOM   1091  OE1 GLU A 117     -11.429   1.318  -3.006  1.00 10.00      A   
ATOM   1092  OE2 GLU A 117     -10.905   3.126  -4.130  1.00 10.00      A   
ATOM   1093  C   GLU A 117     -11.864   6.630  -1.901  1.00 10.00      A   
ATOM   1094  O   GLU A 117     -11.841   7.069  -0.750  1.00 10.00      A   
ATOM   1095  N   ILE A 118     -12.827   6.933  -2.756  1.00 10.00      A   
ATOM   1096  HN  ILE A 118     -12.806   6.557  -3.664  1.00 10.00      A   
ATOM   1097  CA  ILE A 118     -13.922   7.814  -2.370  1.00 10.00      A   
ATOM   1098  CB  ILE A 118     -13.705   9.252  -2.907  1.00 10.00      A   
ATOM   1099  CG1 ILE A 118     -12.594   9.938  -2.105  1.00 10.00      A   
ATOM   1100  CG2 ILE A 118     -14.987  10.075  -2.856  1.00 10.00      A   
ATOM   1101  CD1 ILE A 118     -12.249  11.332  -2.580  1.00 10.00      A   
ATOM   1102  C   ILE A 118     -15.282   7.258  -2.799  1.00 10.00      A   
ATOM   1103  O   ILE A 118     -15.441   6.776  -3.925  1.00 10.00      A   
ATOM   1104  N   PRO A 119     -16.268   7.284  -1.876  1.00 10.00      A   
ATOM   1105  CA  PRO A 119     -17.632   6.797  -2.133  1.00 10.00      A   
ATOM   1106  CB  PRO A 119     -18.335   6.941  -0.775  1.00 10.00      A   
ATOM   1107  CG  PRO A 119     -17.236   7.075   0.221  1.00 10.00      A   
ATOM   1108  CD  PRO A 119     -16.121   7.774  -0.495  1.00 10.00      A   
ATOM   1109  C   PRO A 119     -18.361   7.630  -3.188  1.00 10.00      A   
ATOM   1110  O   PRO A 119     -18.062   8.812  -3.383  1.00 10.00      A   
ATOM   1111  N   GLU A 120     -19.336   7.003  -3.835  1.00 10.00      A   
ATOM   1112  HN  GLU A 120     -19.533   6.071  -3.596  1.00 10.00      A   
ATOM   1113  CA  GLU A 120     -20.125   7.633  -4.891  1.00 10.00      A   
ATOM   1114  CB  GLU A 120     -21.137   6.627  -5.448  1.00 10.00      A   
ATOM   1115  CG  GLU A 120     -21.802   7.050  -6.747  1.00 10.00      A   
ATOM   1116  CD  GLU A 120     -22.621   5.935  -7.362  1.00 10.00      A   
ATOM   1117  OE1 GLU A 120     -22.139   5.300  -8.327  1.00 10.00      A   
ATOM   1118  OE2 GLU A 120     -23.752   5.694  -6.885  1.00 10.00      A   
ATOM   1119  C   GLU A 120     -20.841   8.906  -4.432  1.00 10.00      A   
ATOM   1120  O   GLU A 120     -20.977   9.856  -5.204  1.00 10.00      A   
ATOM   1121  N   ARG A 121     -21.290   8.928  -3.181  1.00 10.00      A   
ATOM   1122  HN  ARG A 121     -21.150   8.135  -2.605  1.00 10.00      A   
ATOM   1123  CA  ARG A 121     -22.008  10.088  -2.643  1.00 10.00      A   
ATOM   1124  CB  ARG A 121     -22.603   9.779  -1.267  1.00 10.00      A   
ATOM   1125  CG  ARG A 121     -24.124   9.762  -1.232  1.00 10.00      A   
ATOM   1126  CD  ARG A 121     -24.645   8.546  -0.482  1.00 10.00      A   
ATOM   1127  NE  ARG A 121     -24.955   8.831   0.920  1.00 10.00      A   
ATOM   1128  HE  ARG A 121     -25.332   9.715   1.121  1.00 10.00      A   
ATOM   1129  CZ  ARG A 121     -24.751   7.972   1.924  1.00 10.00      A   
ATOM   1130  NH1 ARG A 121     -24.243   6.769   1.682  1.00 10.00      A   
ATOM   1131 HH11 ARG A 121     -23.981   6.491   0.699  1.00 10.00      A   
ATOM   1132 HH12 ARG A 121     -24.090   6.096   2.466  1.00 10.00      A   
ATOM   1133  NH2 ARG A 121     -25.072   8.310   3.168  1.00 10.00      A   
ATOM   1134 HH21 ARG A 121     -24.917   7.627   3.958  1.00 10.00      A   
ATOM   1135 HH22 ARG A 121     -25.477   9.250   3.372  1.00 10.00      A   
ATOM   1136  C   ARG A 121     -21.145  11.352  -2.583  1.00 10.00      A   
ATOM   1137  O   ARG A 121     -21.669  12.461  -2.521  1.00 10.00      A   
ATOM   1138  N   TYR A 122     -19.829  11.190  -2.617  1.00 10.00      A   
ATOM   1139  HN  TYR A 122     -19.458  10.283  -2.693  1.00 10.00      A   
ATOM   1140  CA  TYR A 122     -18.920  12.336  -2.555  1.00 10.00      A   
ATOM   1141  CB  TYR A 122     -17.747  12.038  -1.617  1.00 10.00      A   
ATOM   1142  CG  TYR A 122     -18.065  12.079  -0.140  1.00 10.00      A   
ATOM   1143  CD1 TYR A 122     -18.391  10.920   0.549  1.00 10.00      A   
ATOM   1144  CD2 TYR A 122     -18.014  13.273   0.571  1.00 10.00      A   
ATOM   1145  CE1 TYR A 122     -18.658  10.948   1.901  1.00 10.00      A   
ATOM   1146  CE2 TYR A 122     -18.284  13.309   1.926  1.00 10.00      A   
ATOM   1147  CZ  TYR A 122     -18.605  12.142   2.584  1.00 10.00      A   
ATOM   1148  OH  TYR A 122     -18.868  12.165   3.934  1.00 10.00      A   
ATOM   1149  HH  TYR A 122     -18.663  11.290   4.312  1.00 10.00      A   
ATOM   1150  C   TYR A 122     -18.353  12.685  -3.926  1.00 10.00      A   
ATOM   1151  O   TYR A 122     -17.463  13.529  -4.036  1.00 10.00      A   
ATOM   1152  N   LEU A 123     -18.867  12.059  -4.971  1.00 10.00      A   
ATOM   1153  HN  LEU A 123     -19.607  11.426  -4.845  1.00 10.00      A   
ATOM   1154  CA  LEU A 123     -18.349  12.305  -6.309  1.00 10.00      A   
ATOM   1155  CB  LEU A 123     -17.849  10.998  -6.917  1.00 10.00      A   
ATOM   1156  CG  LEU A 123     -16.657  10.363  -6.199  1.00 10.00      A   
ATOM   1157  CD1 LEU A 123     -16.604   8.866  -6.445  1.00 10.00      A   
ATOM   1158  CD2 LEU A 123     -15.362  11.030  -6.630  1.00 10.00      A   
ATOM   1159  C   LEU A 123     -19.353  12.986  -7.230  1.00 10.00      A   
ATOM   1160  O   LEU A 123     -20.553  12.709  -7.184  1.00 10.00      A   
ATOM   1161  N   GLU A 124     -18.847  13.884  -8.064  1.00 10.00      A   
ATOM   1162  HN  GLU A 124     -17.882  14.069  -8.036  1.00 10.00      A   
ATOM   1163  CA  GLU A 124     -19.673  14.610  -9.014  1.00 10.00      A   
ATOM   1164  CB  GLU A 124     -20.196  15.901  -8.388  1.00 10.00      A   
ATOM   1165  CG  GLU A 124     -21.269  16.594  -9.205  1.00 10.00      A   
ATOM   1166  CD  GLU A 124     -22.308  17.260  -8.332  1.00 10.00      A   
ATOM   1167  OE1 GLU A 124     -22.103  18.428  -7.936  1.00 10.00      A   
ATOM   1168  OE2 GLU A 124     -23.339  16.616  -8.034  1.00 10.00      A   
ATOM   1169  C   GLU A 124     -18.870  14.914 -10.273  1.00 10.00      A   
ATOM   1170  O   GLU A 124     -17.732  15.385 -10.190  1.00 10.00      A   
ATOM   1171  N   LYS A 125     -19.462  14.637 -11.430  1.00 10.00      A   
ATOM   1172  HN  LYS A 125     -20.378  14.276 -11.422  1.00 10.00      A   
ATOM   1173  CA  LYS A 125     -18.805  14.858 -12.717  1.00 10.00      A   
ATOM   1174  CB  LYS A 125     -19.743  14.466 -13.865  1.00 10.00      A   
ATOM   1175  CG  LYS A 125     -19.268  14.885 -15.253  1.00 10.00      A   
ATOM   1176  CD  LYS A 125     -18.146  13.992 -15.760  1.00 10.00      A   
ATOM   1177  CE  LYS A 125     -17.775  14.328 -17.198  1.00 10.00      A   
ATOM   1178  NZ  LYS A 125     -16.735  15.392 -17.289  1.00 10.00      A   
ATOM   1179  HZ1 LYS A 125     -16.711  15.786 -18.252  1.00 10.00      A   
ATOM   1180  HZ2 LYS A 125     -15.799  14.997 -17.075  1.00 10.00      A   
ATOM   1181  HZ3 LYS A 125     -16.936  16.167 -16.616  1.00 10.00      A   
ATOM   1182  C   LYS A 125     -18.348  16.304 -12.882  1.00 10.00      A   
ATOM   1183  O   LYS A 125     -19.091  17.240 -12.578  1.00 10.00      A   
ATOM   1184  N   ALA A 126     -17.121  16.475 -13.359  1.00 10.00      A   
ATOM   1185  HN  ALA A 126     -16.577  15.687 -13.585  1.00 10.00      A   
ATOM   1186  CB  ALA A 126     -15.049  17.768 -13.432  1.00 10.00      A   
ATOM   1187  CA  ALA A 126     -16.562  17.800 -13.579  1.00 10.00      A   
ATOM   1188  C   ALA A 126     -16.945  18.294 -14.965  1.00 10.00      A   
ATOM   1189  O   ALA A 126     -17.669  19.306 -15.060  1.00 10.00      A   
ATOM   1190  OXT ALA A 126     -16.541  17.644 -15.954  1.00 10.00      A   
ATOM   1191  CB  VAL B  24      39.540  -3.793   3.411  1.00 10.00      B   
ATOM   1192  CG1 VAL B  24      39.374  -4.082   4.894  1.00 10.00      B   
ATOM   1193  CG2 VAL B  24      40.444  -2.591   3.198  1.00 10.00      B   
ATOM   1194  C   VAL B  24      39.955  -4.831   1.170  1.00 10.00      B   
ATOM   1195  O   VAL B  24      40.959  -4.738   0.460  1.00 10.00      B   
ATOM   1196  N   VAL B  24      41.498  -5.312   3.029  1.00 10.00      B   
ATOM   1197  HT1 VAL B  24      41.583  -5.502   4.047  1.00 10.00      B   
ATOM   1198  HT2 VAL B  24      42.098  -4.499   2.785  1.00 10.00      B   
ATOM   1199  HT3 VAL B  24      41.837  -6.142   2.505  1.00 10.00      B   
ATOM   1200  CA  VAL B  24      40.088  -5.033   2.673  1.00 10.00      B   
ATOM   1201  N   SER B  25      38.724  -4.769   0.692  1.00 10.00      B   
ATOM   1202  HN  SER B  25      37.960  -4.851   1.313  1.00 10.00      B   
ATOM   1203  CA  SER B  25      38.464  -4.578  -0.724  1.00 10.00      B   
ATOM   1204  CB  SER B  25      37.115  -5.188  -1.098  1.00 10.00      B   
ATOM   1205  OG  SER B  25      36.080  -4.678  -0.276  1.00 10.00      B   
ATOM   1206  HG  SER B  25      36.201  -5.003   0.635  1.00 10.00      B   
ATOM   1207  C   SER B  25      38.497  -3.095  -1.081  1.00 10.00      B   
ATOM   1208  O   SER B  25      38.473  -2.235  -0.195  1.00 10.00      B   
ATOM   1209  N   ASP B  26      38.534  -2.799  -2.376  1.00 10.00      B   
ATOM   1210  HN  ASP B  26      38.521  -3.529  -3.035  1.00 10.00      B   
ATOM   1211  CA  ASP B  26      38.581  -1.416  -2.845  1.00 10.00      B   
ATOM   1212  CB  ASP B  26      38.783  -1.361  -4.359  1.00 10.00      B   
ATOM   1213  CG  ASP B  26      39.579  -0.145  -4.784  1.00 10.00      B   
ATOM   1214  OD1 ASP B  26      38.969   0.876  -5.168  1.00 10.00      B   
ATOM   1215  OD2 ASP B  26      40.826  -0.202  -4.725  1.00 10.00      B   
ATOM   1216  C   ASP B  26      37.313  -0.667  -2.463  1.00 10.00      B   
ATOM   1217  O   ASP B  26      37.361   0.508  -2.087  1.00 10.00      B   
ATOM   1218  N   PHE B  27      36.183  -1.361  -2.550  1.00 10.00      B   
ATOM   1219  HN  PHE B  27      36.222  -2.294  -2.856  1.00 10.00      B   
ATOM   1220  CA  PHE B  27      34.888  -0.781  -2.215  1.00 10.00      B   
ATOM   1221  CB  PHE B  27      33.762  -1.780  -2.511  1.00 10.00      B   
ATOM   1222  CG  PHE B  27      32.379  -1.237  -2.275  1.00 10.00      B   
ATOM   1223  CD1 PHE B  27      31.888  -0.195  -3.042  1.00 10.00      B   
ATOM   1224  CD2 PHE B  27      31.572  -1.771  -1.284  1.00 10.00      B   
ATOM   1225  CE1 PHE B  27      30.618   0.307  -2.828  1.00 10.00      B   
ATOM   1226  CE2 PHE B  27      30.300  -1.275  -1.064  1.00 10.00      B   
ATOM   1227  CZ  PHE B  27      29.821  -0.234  -1.838  1.00 10.00      B   
ATOM   1228  C   PHE B  27      34.852  -0.359  -0.751  1.00 10.00      B   
ATOM   1229  O   PHE B  27      34.340   0.709  -0.413  1.00 10.00      B   
ATOM   1230  N   GLU B  28      35.417  -1.199   0.112  1.00 10.00      B   
ATOM   1231  HN  GLU B  28      35.817  -2.032  -0.222  1.00 10.00      B   
ATOM   1232  CA  GLU B  28      35.457  -0.912   1.539  1.00 10.00      B   
ATOM   1233  CB  GLU B  28      36.011  -2.102   2.318  1.00 10.00      B   
ATOM   1234  CG  GLU B  28      35.080  -3.301   2.337  1.00 10.00      B   
ATOM   1235  CD  GLU B  28      35.721  -4.517   2.960  1.00 10.00      B   
ATOM   1236  OE1 GLU B  28      36.582  -5.135   2.300  1.00 10.00      B   
ATOM   1237  OE2 GLU B  28      35.369  -4.857   4.113  1.00 10.00      B   
ATOM   1238  C   GLU B  28      36.279   0.338   1.809  1.00 10.00      B   
ATOM   1239  O   GLU B  28      35.940   1.136   2.685  1.00 10.00      B   
ATOM   1240  N   ILE B  29      37.357   0.500   1.048  1.00 10.00      B   
ATOM   1241  HN  ILE B  29      37.581  -0.191   0.388  1.00 10.00      B   
ATOM   1242  CA  ILE B  29      38.223   1.668   1.174  1.00 10.00      B   
ATOM   1243  CB  ILE B  29      39.519   1.516   0.343  1.00 10.00      B   
ATOM   1244  CG1 ILE B  29      40.271   0.249   0.757  1.00 10.00      B   
ATOM   1245  CG2 ILE B  29      40.413   2.742   0.505  1.00 10.00      B   
ATOM   1246  CD1 ILE B  29      41.424  -0.107  -0.157  1.00 10.00      B   
ATOM   1247  C   ILE B  29      37.469   2.908   0.707  1.00 10.00      B   
ATOM   1248  O   ILE B  29      37.563   3.971   1.320  1.00 10.00      B   
ATOM   1249  N   LEU B  30      36.705   2.749  -0.373  1.00 10.00      B   
ATOM   1250  HN  LEU B  30      36.672   1.869  -0.810  1.00 10.00      B   
ATOM   1251  CA  LEU B  30      35.917   3.841  -0.928  1.00 10.00      B   
ATOM   1252  CB  LEU B  30      35.158   3.382  -2.175  1.00 10.00      B   
ATOM   1253  CG  LEU B  30      35.969   3.281  -3.467  1.00 10.00      B   
ATOM   1254  CD1 LEU B  30      35.209   2.475  -4.506  1.00 10.00      B   
ATOM   1255  CD2 LEU B  30      36.297   4.668  -4.001  1.00 10.00      B   
ATOM   1256  C   LEU B  30      34.934   4.368   0.105  1.00 10.00      B   
ATOM   1257  O   LEU B  30      34.920   5.560   0.403  1.00 10.00      B   
ATOM   1258  N   GLU B  31      34.124   3.467   0.661  1.00 10.00      B   
ATOM   1259  HN  GLU B  31      34.190   2.526   0.378  1.00 10.00      B   
ATOM   1260  CA  GLU B  31      33.137   3.840   1.672  1.00 10.00      B   
ATOM   1261  CB  GLU B  31      32.338   2.620   2.133  1.00 10.00      B   
ATOM   1262  CG  GLU B  31      31.417   2.025   1.082  1.00 10.00      B   
ATOM   1263  CD  GLU B  31      30.269   1.251   1.697  1.00 10.00      B   
ATOM   1264  OE1 GLU B  31      29.124   1.750   1.651  1.00 10.00      B   
ATOM   1265  OE2 GLU B  31      30.508   0.148   2.239  1.00 10.00      B   
ATOM   1266  C   GLU B  31      33.810   4.488   2.877  1.00 10.00      B   
ATOM   1267  O   GLU B  31      33.350   5.512   3.384  1.00 10.00      B   
ATOM   1268  N   MET B  32      34.907   3.883   3.318  1.00 10.00      B   
ATOM   1269  HN  MET B  32      35.216   3.071   2.862  1.00 10.00      B   
ATOM   1270  CA  MET B  32      35.662   4.380   4.459  1.00 10.00      B   
ATOM   1271  CB  MET B  32      36.857   3.465   4.732  1.00 10.00      B   
ATOM   1272  CG  MET B  32      37.694   3.860   5.937  1.00 10.00      B   
ATOM   1273  SD  MET B  32      39.205   2.886   6.068  1.00 10.00      B   
ATOM   1274  CE  MET B  32      40.035   3.359   4.552  1.00 10.00      B   
ATOM   1275  C   MET B  32      36.135   5.814   4.228  1.00 10.00      B   
ATOM   1276  O   MET B  32      35.878   6.698   5.043  1.00 10.00      B   
ATOM   1277  N   ALA B  33      36.799   6.037   3.099  1.00 10.00      B   
ATOM   1278  HN  ALA B  33      36.943   5.292   2.472  1.00 10.00      B   
ATOM   1279  CA  ALA B  33      37.319   7.355   2.759  1.00 10.00      B   
ATOM   1280  CB  ALA B  33      38.198   7.278   1.520  1.00 10.00      B   
ATOM   1281  C   ALA B  33      36.201   8.373   2.566  1.00 10.00      B   
ATOM   1282  O   ALA B  33      36.265   9.475   3.106  1.00 10.00      B   
ATOM   1283  N   VAL B  34      35.174   7.989   1.811  1.00 10.00      B   
ATOM   1284  HN  VAL B  34      35.181   7.084   1.422  1.00 10.00      B   
ATOM   1285  CA  VAL B  34      34.039   8.871   1.533  1.00 10.00      B   
ATOM   1286  CB  VAL B  34      32.957   8.168   0.675  1.00 10.00      B   
ATOM   1287  CG1 VAL B  34      31.618   8.895   0.751  1.00 10.00      B   
ATOM   1288  CG2 VAL B  34      33.423   8.070  -0.770  1.00 10.00      B   
ATOM   1289  C   VAL B  34      33.420   9.434   2.810  1.00 10.00      B   
ATOM   1290  O   VAL B  34      33.253  10.649   2.941  1.00 10.00      B   
ATOM   1291  N   ARG B  35      33.110   8.553   3.749  1.00 10.00      B   
ATOM   1292  HN  ARG B  35      33.293   7.599   3.593  1.00 10.00      B   
ATOM   1293  CA  ARG B  35      32.500   8.962   5.006  1.00 10.00      B   
ATOM   1294  CB  ARG B  35      32.053   7.749   5.818  1.00 10.00      B   
ATOM   1295  CG  ARG B  35      30.935   6.949   5.171  1.00 10.00      B   
ATOM   1296  CD  ARG B  35      30.503   5.791   6.053  1.00 10.00      B   
ATOM   1297  NE  ARG B  35      31.615   4.897   6.367  1.00 10.00      B   
ATOM   1298  HE  ARG B  35      32.323   5.251   6.953  1.00 10.00      B   
ATOM   1299  CZ  ARG B  35      31.727   3.651   5.905  1.00 10.00      B   
ATOM   1300  NH1 ARG B  35      30.797   3.143   5.103  1.00 10.00      B   
ATOM   1301 HH11 ARG B  35      30.889   2.167   4.745  1.00 10.00      B   
ATOM   1302 HH12 ARG B  35      29.972   3.720   4.819  1.00 10.00      B   
ATOM   1303  NH2 ARG B  35      32.778   2.916   6.243  1.00 10.00      B   
ATOM   1304 HH21 ARG B  35      32.873   1.938   5.885  1.00 10.00      B   
ATOM   1305 HH22 ARG B  35      33.517   3.315   6.867  1.00 10.00      B   
ATOM   1306  C   ARG B  35      33.430   9.844   5.829  1.00 10.00      B   
ATOM   1307  O   ARG B  35      33.027  10.907   6.295  1.00 10.00      B   
ATOM   1308  N   GLU B  36      34.678   9.412   5.986  1.00 10.00      B   
ATOM   1309  HN  GLU B  36      34.951   8.566   5.565  1.00 10.00      B   
ATOM   1310  CA  GLU B  36      35.654  10.166   6.765  1.00 10.00      B   
ATOM   1311  CB  GLU B  36      36.989   9.425   6.819  1.00 10.00      B   
ATOM   1312  CG  GLU B  36      36.937   8.123   7.602  1.00 10.00      B   
ATOM   1313  CD  GLU B  36      37.846   8.131   8.813  1.00 10.00      B   
ATOM   1314  OE1 GLU B  36      37.818   9.115   9.580  1.00 10.00      B   
ATOM   1315  OE2 GLU B  36      38.592   7.147   9.010  1.00 10.00      B   
ATOM   1316  C   GLU B  36      35.845  11.579   6.214  1.00 10.00      B   
ATOM   1317  O   GLU B  36      35.857  12.556   6.965  1.00 10.00      B   
ATOM   1318  N   LEU B  37      35.974  11.681   4.899  1.00 10.00      B   
ATOM   1319  HN  LEU B  37      35.941  10.863   4.349  1.00 10.00      B   
ATOM   1320  CA  LEU B  37      36.162  12.971   4.248  1.00 10.00      B   
ATOM   1321  CB  LEU B  37      36.555  12.788   2.779  1.00 10.00      B   
ATOM   1322  CG  LEU B  37      37.886  12.076   2.517  1.00 10.00      B   
ATOM   1323  CD1 LEU B  37      38.101  11.884   1.025  1.00 10.00      B   
ATOM   1324  CD2 LEU B  37      39.038  12.857   3.125  1.00 10.00      B   
ATOM   1325  C   LEU B  37      34.903  13.830   4.359  1.00 10.00      B   
ATOM   1326  O   LEU B  37      34.987  15.040   4.558  1.00 10.00      B   
ATOM   1327  N   ALA B  38      33.740  13.194   4.253  1.00 10.00      B   
ATOM   1328  HN  ALA B  38      33.738  12.220   4.112  1.00 10.00      B   
ATOM   1329  CA  ALA B  38      32.466  13.904   4.338  1.00 10.00      B   
ATOM   1330  CB  ALA B  38      31.312  12.992   3.959  1.00 10.00      B   
ATOM   1331  C   ALA B  38      32.254  14.500   5.726  1.00 10.00      B   
ATOM   1332  O   ALA B  38      31.730  15.610   5.865  1.00 10.00      B   
ATOM   1333  N   ILE B  39      32.664  13.763   6.750  1.00 10.00      B   
ATOM   1334  HN  ILE B  39      33.052  12.874   6.579  1.00 10.00      B   
ATOM   1335  CA  ILE B  39      32.534  14.234   8.122  1.00 10.00      B   
ATOM   1336  CB  ILE B  39      32.844  13.126   9.150  1.00 10.00      B   
ATOM   1337  CG1 ILE B  39      31.848  11.975   8.993  1.00 10.00      B   
ATOM   1338  CG2 ILE B  39      32.786  13.677  10.568  1.00 10.00      B   
ATOM   1339  CD1 ILE B  39      32.171  10.759   9.832  1.00 10.00      B   
ATOM   1340  C   ILE B  39      33.437  15.445   8.352  1.00 10.00      B   
ATOM   1341  O   ILE B  39      33.043  16.419   8.997  1.00 10.00      B   
ATOM   1342  N   GLU B  40      34.638  15.394   7.789  1.00 10.00      B   
ATOM   1343  HN  GLU B  40      34.894  14.596   7.277  1.00 10.00      B   
ATOM   1344  CA  GLU B  40      35.587  16.492   7.920  1.00 10.00      B   
ATOM   1345  CB  GLU B  40      36.999  16.046   7.544  1.00 10.00      B   
ATOM   1346  CG  GLU B  40      37.616  15.057   8.517  1.00 10.00      B   
ATOM   1347  CD  GLU B  40      39.127  15.045   8.451  1.00 10.00      B   
ATOM   1348  OE1 GLU B  40      39.678  15.115   7.330  1.00 10.00      B   
ATOM   1349  OE2 GLU B  40      39.773  14.971   9.518  1.00 10.00      B   
ATOM   1350  C   GLU B  40      35.165  17.678   7.058  1.00 10.00      B   
ATOM   1351  O   GLU B  40      35.651  18.794   7.237  1.00 10.00      B   
ATOM   1352  N   LYS B  41      34.262  17.423   6.118  1.00 10.00      B   
ATOM   1353  HN  LYS B  41      33.939  16.504   6.009  1.00 10.00      B   
ATOM   1354  CA  LYS B  41      33.754  18.461   5.229  1.00 10.00      B   
ATOM   1355  CB  LYS B  41      33.392  17.864   3.867  1.00 10.00      B   
ATOM   1356  CG  LYS B  41      34.165  18.447   2.692  1.00 10.00      B   
ATOM   1357  CD  LYS B  41      35.421  17.642   2.397  1.00 10.00      B   
ATOM   1358  CE  LYS B  41      36.059  18.068   1.083  1.00 10.00      B   
ATOM   1359  NZ  LYS B  41      37.112  17.112   0.646  1.00 10.00      B   
ATOM   1360  HZ1 LYS B  41      37.890  17.099   1.333  1.00 10.00      B   
ATOM   1361  HZ2 LYS B  41      37.492  17.392  -0.281  1.00 10.00      B   
ATOM   1362  HZ3 LYS B  41      36.716  16.151   0.571  1.00 10.00      B   
ATOM   1363  C   LYS B  41      32.533  19.140   5.847  1.00 10.00      B   
ATOM   1364  O   LYS B  41      31.996  20.108   5.301  1.00 10.00      B   
ATOM   1365  N   GLY B  42      32.088  18.611   6.981  1.00 10.00      B   
ATOM   1366  HN  GLY B  42      32.545  17.829   7.358  1.00 10.00      B   
ATOM   1367  CA  GLY B  42      30.947  19.176   7.670  1.00 10.00      B   
ATOM   1368  C   GLY B  42      29.622  18.762   7.063  1.00 10.00      B   
ATOM   1369  O   GLY B  42      28.587  19.360   7.362  1.00 10.00      B   
ATOM   1370  N   LEU B  43      29.644  17.744   6.208  1.00 10.00      B   
ATOM   1371  HN  LEU B  43      30.500  17.309   6.000  1.00 10.00      B   
ATOM   1372  CA  LEU B  43      28.423  17.258   5.573  1.00 10.00      B   
ATOM   1373  CB  LEU B  43      28.755  16.236   4.481  1.00 10.00      B   
ATOM   1374  CG  LEU B  43      27.569  15.678   3.690  1.00 10.00      B   
ATOM   1375  CD1 LEU B  43      26.917  16.766   2.850  1.00 10.00      B   
ATOM   1376  CD2 LEU B  43      28.005  14.511   2.819  1.00 10.00      B   
ATOM   1377  C   LEU B  43      27.510  16.627   6.617  1.00 10.00      B   
ATOM   1378  O   LEU B  43      26.309  16.886   6.652  1.00 10.00      B   
ATOM   1379  N   PHE B  44      28.103  15.806   7.466  1.00 10.00      B   
ATOM   1380  HN  PHE B  44      29.069  15.651   7.383  1.00 10.00      B   
ATOM   1381  CA  PHE B  44      27.380  15.132   8.527  1.00 10.00      B   
ATOM   1382  CB  PHE B  44      26.554  13.954   7.984  1.00 10.00      B   
ATOM   1383  CG  PHE B  44      27.355  12.744   7.581  1.00 10.00      B   
ATOM   1384  CD1 PHE B  44      27.234  11.557   8.283  1.00 10.00      B   
ATOM   1385  CD2 PHE B  44      28.220  12.790   6.497  1.00 10.00      B   
ATOM   1386  CE1 PHE B  44      27.958  10.439   7.919  1.00 10.00      B   
ATOM   1387  CE2 PHE B  44      28.948  11.675   6.129  1.00 10.00      B   
ATOM   1388  CZ  PHE B  44      28.817  10.498   6.839  1.00 10.00      B   
ATOM   1389  C   PHE B  44      28.370  14.670   9.582  1.00 10.00      B   
ATOM   1390  O   PHE B  44      29.574  14.627   9.327  1.00 10.00      B   
ATOM   1391  N   SER B  45      27.879  14.354  10.763  1.00 10.00      B   
ATOM   1392  HN  SER B  45      26.905  14.421  10.919  1.00 10.00      B   
ATOM   1393  CA  SER B  45      28.743  13.905  11.835  1.00 10.00      B   
ATOM   1394  CB  SER B  45      28.350  14.582  13.150  1.00 10.00      B   
ATOM   1395  OG  SER B  45      27.011  14.272  13.506  1.00 10.00      B   
ATOM   1396  HG  SER B  45      26.414  14.524  12.780  1.00 10.00      B   
ATOM   1397  C   SER B  45      28.661  12.390  11.972  1.00 10.00      B   
ATOM   1398  O   SER B  45      27.784  11.753  11.382  1.00 10.00      B   
ATOM   1399  N   ALA B  46      29.569  11.813  12.747  1.00 10.00      B   
ATOM   1400  HN  ALA B  46      30.247  12.369  13.190  1.00 10.00      B   
ATOM   1401  CA  ALA B  46      29.574  10.374  12.961  1.00 10.00      B   
ATOM   1402  CB  ALA B  46      30.784   9.958  13.784  1.00 10.00      B   
ATOM   1403  C   ALA B  46      28.280   9.956  13.646  1.00 10.00      B   
ATOM   1404  O   ALA B  46      27.762   8.864  13.411  1.00 10.00      B   
ATOM   1405  N   GLU B  47      27.755  10.853  14.476  1.00 10.00      B   
ATOM   1406  HN  GLU B  47      28.221  11.706  14.607  1.00 10.00      B   
ATOM   1407  CA  GLU B  47      26.514  10.612  15.196  1.00 10.00      B   
ATOM   1408  CB  GLU B  47      26.244  11.753  16.185  1.00 10.00      B   
ATOM   1409  CG  GLU B  47      25.014  11.556  17.059  1.00 10.00      B   
ATOM   1410  CD  GLU B  47      25.093  10.311  17.924  1.00 10.00      B   
ATOM   1411  OE1 GLU B  47      26.219   9.880  18.259  1.00 10.00      B   
ATOM   1412  OE2 GLU B  47      24.026   9.764  18.284  1.00 10.00      B   
ATOM   1413  C   GLU B  47      25.349  10.468  14.219  1.00 10.00      B   
ATOM   1414  O   GLU B  47      24.496   9.597  14.385  1.00 10.00      B   
ATOM   1415  N   ASP B  48      25.338  11.308  13.185  1.00 10.00      B   
ATOM   1416  HN  ASP B  48      26.060  11.967  13.097  1.00 10.00      B   
ATOM   1417  CA  ASP B  48      24.278  11.271  12.177  1.00 10.00      B   
ATOM   1418  CB  ASP B  48      24.484  12.351  11.108  1.00 10.00      B   
ATOM   1419  CG  ASP B  48      24.324  13.763  11.634  1.00 10.00      B   
ATOM   1420  OD1 ASP B  48      23.227  14.105  12.129  1.00 10.00      B   
ATOM   1421  OD2 ASP B  48      25.300  14.542  11.550  1.00 10.00      B   
ATOM   1422  C   ASP B  48      24.221   9.898  11.518  1.00 10.00      B   
ATOM   1423  O   ASP B  48      23.141   9.350  11.285  1.00 10.00      B   
ATOM   1424  N   HIS B  49      25.395   9.338  11.239  1.00 10.00      B   
ATOM   1425  HN  HIS B  49      26.219   9.824  11.459  1.00 10.00      B   
ATOM   1426  CA  HIS B  49      25.487   8.025  10.618  1.00 10.00      B   
ATOM   1427  CB  HIS B  49      26.921   7.755  10.141  1.00 10.00      B   
ATOM   1428  CG  HIS B  49      27.084   6.474   9.371  1.00 10.00      B   
ATOM   1429  ND1 HIS B  49      26.685   6.325   8.061  1.00 10.00      B   
ATOM   1430  HD1 HIS B  49      26.267   7.023   7.504  1.00 10.00      B   
ATOM   1431  CD2 HIS B  49      27.608   5.278   9.736  1.00 10.00      B   
ATOM   1432  CE1 HIS B  49      26.950   5.096   7.655  1.00 10.00      B   
ATOM   1433  NE2 HIS B  49      27.510   4.443   8.652  1.00 10.00      B   
ATOM   1434  HE2 HIS B  49      27.804   3.504   8.619  1.00 10.00      B   
ATOM   1435  C   HIS B  49      25.036   6.938  11.591  1.00 10.00      B   
ATOM   1436  O   HIS B  49      24.479   5.925  11.179  1.00 10.00      B   
ATOM   1437  N   ARG B  50      25.282   7.157  12.880  1.00 10.00      B   
ATOM   1438  HN  ARG B  50      25.738   7.986  13.146  1.00 10.00      B   
ATOM   1439  CA  ARG B  50      24.892   6.197  13.911  1.00 10.00      B   
ATOM   1440  CB  ARG B  50      25.449   6.600  15.279  1.00 10.00      B   
ATOM   1441  CG  ARG B  50      26.961   6.534  15.384  1.00 10.00      B   
ATOM   1442  CD  ARG B  50      27.461   7.229  16.641  1.00 10.00      B   
ATOM   1443  NE  ARG B  50      28.909   7.424  16.608  1.00 10.00      B   
ATOM   1444  HE  ARG B  50      29.448   6.715  16.190  1.00 10.00      B   
ATOM   1445  CZ  ARG B  50      29.535   8.488  17.114  1.00 10.00      B   
ATOM   1446  NH1 ARG B  50      28.841   9.459  17.703  1.00 10.00      B   
ATOM   1447 HH11 ARG B  50      29.331  10.292  18.099  1.00 10.00      B   
ATOM   1448 HH12 ARG B  50      27.794   9.393  17.778  1.00 10.00      B   
ATOM   1449  NH2 ARG B  50      30.857   8.580  17.017  1.00 10.00      B   
ATOM   1450 HH21 ARG B  50      31.357   9.411  17.404  1.00 10.00      B   
ATOM   1451 HH22 ARG B  50      31.404   7.822  16.552  1.00 10.00      B   
ATOM   1452  C   ARG B  50      23.377   6.092  13.990  1.00 10.00      B   
ATOM   1453  O   ARG B  50      22.825   4.994  14.080  1.00 10.00      B   
ATOM   1454  N   VAL B  51      22.713   7.241  13.936  1.00 10.00      B   
ATOM   1455  HN  VAL B  51      23.218   8.080  13.853  1.00 10.00      B   
ATOM   1456  CA  VAL B  51      21.259   7.293  13.998  1.00 10.00      B   
ATOM   1457  CB  VAL B  51      20.738   8.749  14.032  1.00 10.00      B   
ATOM   1458  CG1 VAL B  51      19.221   8.787  14.172  1.00 10.00      B   
ATOM   1459  CG2 VAL B  51      21.397   9.528  15.160  1.00 10.00      B   
ATOM   1460  C   VAL B  51      20.650   6.565  12.806  1.00 10.00      B   
ATOM   1461  O   VAL B  51      19.775   5.719  12.973  1.00 10.00      B   
ATOM   1462  N   TRP B  52      21.134   6.880  11.609  1.00 10.00      B   
ATOM   1463  HN  TRP B  52      21.843   7.554  11.541  1.00 10.00      B   
ATOM   1464  CA  TRP B  52      20.630   6.250  10.393  1.00 10.00      B   
ATOM   1465  CB  TRP B  52      21.268   6.881   9.155  1.00 10.00      B   
ATOM   1466  CG  TRP B  52      20.528   6.587   7.886  1.00 10.00      B   
ATOM   1467  CD1 TRP B  52      19.350   7.143   7.481  1.00 10.00      B   
ATOM   1468  CD2 TRP B  52      20.914   5.668   6.854  1.00 10.00      B   
ATOM   1469  NE1 TRP B  52      18.976   6.630   6.263  1.00 10.00      B   
ATOM   1470  HE1 TRP B  52      18.163   6.876   5.765  1.00 10.00      B   
ATOM   1471  CE2 TRP B  52      19.922   5.723   5.855  1.00 10.00      B   
ATOM   1472  CE3 TRP B  52      22.005   4.810   6.677  1.00 10.00      B   
ATOM   1473  CZ2 TRP B  52      19.984   4.947   4.699  1.00 10.00      B   
ATOM   1474  CZ3 TRP B  52      22.065   4.042   5.530  1.00 10.00      B   
ATOM   1475  CH2 TRP B  52      21.063   4.117   4.555  1.00 10.00      B   
ATOM   1476  C   TRP B  52      20.882   4.744  10.415  1.00 10.00      B   
ATOM   1477  O   TRP B  52      20.009   3.953  10.058  1.00 10.00      B   
ATOM   1478  N   LYS B  53      22.077   4.359  10.857  1.00 10.00      B   
ATOM   1479  HN  LYS B  53      22.724   5.044  11.133  1.00 10.00      B   
ATOM   1480  CA  LYS B  53      22.458   2.953  10.939  1.00 10.00      B   
ATOM   1481  CB  LYS B  53      23.897   2.836  11.452  1.00 10.00      B   
ATOM   1482  CG  LYS B  53      24.551   1.480  11.230  1.00 10.00      B   
ATOM   1483  CD  LYS B  53      25.974   1.471  11.769  1.00 10.00      B   
ATOM   1484  CE  LYS B  53      26.630   0.107  11.614  1.00 10.00      B   
ATOM   1485  NZ  LYS B  53      27.920   0.025  12.352  1.00 10.00      B   
ATOM   1486  HZ1 LYS B  53      28.266  -0.955  12.360  1.00 10.00      B   
ATOM   1487  HZ2 LYS B  53      27.793   0.345  13.336  1.00 10.00      B   
ATOM   1488  HZ3 LYS B  53      28.634   0.627  11.896  1.00 10.00      B   
ATOM   1489  C   LYS B  53      21.507   2.189  11.859  1.00 10.00      B   
ATOM   1490  O   LYS B  53      21.112   1.062  11.565  1.00 10.00      B   
ATOM   1491  N   ASP B  54      21.132   2.821  12.968  1.00 10.00      B   
ATOM   1492  HN  ASP B  54      21.479   3.723  13.147  1.00 10.00      B   
ATOM   1493  CA  ASP B  54      20.224   2.205  13.930  1.00 10.00      B   
ATOM   1494  CB  ASP B  54      20.367   2.834  15.316  1.00 10.00      B   
ATOM   1495  CG  ASP B  54      21.475   2.195  16.124  1.00 10.00      B   
ATOM   1496  OD1 ASP B  54      21.881   1.055  15.792  1.00 10.00      B   
ATOM   1497  OD2 ASP B  54      21.947   2.826  17.096  1.00 10.00      B   
ATOM   1498  C   ASP B  54      18.783   2.280  13.455  1.00 10.00      B   
ATOM   1499  O   ASP B  54      17.970   1.418  13.781  1.00 10.00      B   
ATOM   1500  N   TYR B  55      18.474   3.312  12.682  1.00 10.00      B   
ATOM   1501  HN  TYR B  55      19.167   3.978  12.475  1.00 10.00      B   
ATOM   1502  CA  TYR B  55      17.132   3.495  12.141  1.00 10.00      B   
ATOM   1503  CB  TYR B  55      17.043   4.833  11.393  1.00 10.00      B   
ATOM   1504  CG  TYR B  55      15.926   4.940  10.376  1.00 10.00      B   
ATOM   1505  CD1 TYR B  55      14.595   5.030  10.770  1.00 10.00      B   
ATOM   1506  CD2 TYR B  55      16.208   4.960   9.017  1.00 10.00      B   
ATOM   1507  CE1 TYR B  55      13.582   5.136   9.835  1.00 10.00      B   
ATOM   1508  CE2 TYR B  55      15.203   5.066   8.077  1.00 10.00      B   
ATOM   1509  CZ  TYR B  55      13.891   5.153   8.491  1.00 10.00      B   
ATOM   1510  OH  TYR B  55      12.885   5.259   7.556  1.00 10.00      B   
ATOM   1511  HH  TYR B  55      12.245   5.921   7.847  1.00 10.00      B   
ATOM   1512  C   TYR B  55      16.780   2.325  11.226  1.00 10.00      B   
ATOM   1513  O   TYR B  55      15.673   1.793  11.274  1.00 10.00      B   
ATOM   1514  N   VAL B  56      17.746   1.915  10.413  1.00 10.00      B   
ATOM   1515  HN  VAL B  56      18.611   2.383  10.422  1.00 10.00      B   
ATOM   1516  CA  VAL B  56      17.551   0.799   9.496  1.00 10.00      B   
ATOM   1517  CB  VAL B  56      18.600   0.805   8.360  1.00 10.00      B   
ATOM   1518  CG1 VAL B  56      18.276  -0.251   7.310  1.00 10.00      B   
ATOM   1519  CG2 VAL B  56      18.685   2.181   7.717  1.00 10.00      B   
ATOM   1520  C   VAL B  56      17.618  -0.530  10.253  1.00 10.00      B   
ATOM   1521  O   VAL B  56      17.100  -1.550   9.798  1.00 10.00      B   
ATOM   1522  N   HIS B  57      18.236  -0.501  11.428  1.00 10.00      B   
ATOM   1523  HN  HIS B  57      18.602   0.352  11.751  1.00 10.00      B   
ATOM   1524  CA  HIS B  57      18.377  -1.699  12.254  1.00 10.00      B   
ATOM   1525  CB  HIS B  57      19.264  -1.423  13.472  1.00 10.00      B   
ATOM   1526  CG  HIS B  57      20.722  -1.661  13.235  1.00 10.00      B   
ATOM   1527  ND1 HIS B  57      21.716  -0.991  13.919  1.00 10.00      B   
ATOM   1528  HD1 HIS B  57      21.578  -0.288  14.604  1.00 10.00      B   
ATOM   1529  CD2 HIS B  57      21.357  -2.519  12.399  1.00 10.00      B   
ATOM   1530  CE1 HIS B  57      22.896  -1.415  13.504  1.00 10.00      B   
ATOM   1531  NE2 HIS B  57      22.705  -2.345  12.587  1.00 10.00      B   
ATOM   1532  HE2 HIS B  57      23.416  -2.834  12.115  1.00 10.00      B   
ATOM   1533  C   HIS B  57      17.020  -2.227  12.712  1.00 10.00      B   
ATOM   1534  O   HIS B  57      16.806  -3.439  12.773  1.00 10.00      B   
ATOM   1535  N   THR B  58      16.112  -1.315  13.035  1.00 10.00      B   
ATOM   1536  HN  THR B  58      16.347  -0.363  12.980  1.00 10.00      B   
ATOM   1537  CA  THR B  58      14.780  -1.683  13.493  1.00 10.00      B   
ATOM   1538  CB  THR B  58      14.256  -0.648  14.505  1.00 10.00      B   
ATOM   1539  OG1 THR B  58      15.000   0.572  14.358  1.00 10.00      B   
ATOM   1540  HG1 THR B  58      14.389   1.318  14.337  1.00 10.00      B   
ATOM   1541  CG2 THR B  58      14.416  -1.167  15.924  1.00 10.00      B   
ATOM   1542  C   THR B  58      13.783  -1.796  12.341  1.00 10.00      B   
ATOM   1543  O   THR B  58      12.598  -2.046  12.561  1.00 10.00      B   
ATOM   1544  N   LEU B  59      14.260  -1.616  11.113  1.00 10.00      B   
ATOM   1545  HN  LEU B  59      15.215  -1.439  10.988  1.00 10.00      B   
ATOM   1546  CA  LEU B  59      13.391  -1.691   9.945  1.00 10.00      B   
ATOM   1547  CB  LEU B  59      13.956  -0.882   8.772  1.00 10.00      B   
ATOM   1548  CG  LEU B  59      13.948   0.641   8.940  1.00 10.00      B   
ATOM   1549  CD1 LEU B  59      14.373   1.327   7.653  1.00 10.00      B   
ATOM   1550  CD2 LEU B  59      12.578   1.132   9.388  1.00 10.00      B   
ATOM   1551  C   LEU B  59      13.124  -3.132   9.524  1.00 10.00      B   
ATOM   1552  O   LEU B  59      14.046  -3.874   9.173  1.00 10.00      B   
ATOM   1553  N   GLY B  60      11.855  -3.516   9.568  1.00 10.00      B   
ATOM   1554  HN  GLY B  60      11.174  -2.876   9.869  1.00 10.00      B   
ATOM   1555  CA  GLY B  60      11.453  -4.850   9.179  1.00 10.00      B   
ATOM   1556  C   GLY B  60      10.062  -4.833   8.580  1.00 10.00      B   
ATOM   1557  O   GLY B  60       9.373  -3.819   8.679  1.00 10.00      B   
ATOM   1558  N   PRO B  61       9.614  -5.939   7.964  1.00 10.00      B   
ATOM   1559  CA  PRO B  61       8.284  -6.023   7.345  1.00 10.00      B   
ATOM   1560  CB  PRO B  61       8.423  -7.226   6.412  1.00 10.00      B   
ATOM   1561  CG  PRO B  61       9.411  -8.108   7.097  1.00 10.00      B   
ATOM   1562  CD  PRO B  61      10.376  -7.192   7.804  1.00 10.00      B   
ATOM   1563  C   PRO B  61       7.164  -6.266   8.360  1.00 10.00      B   
ATOM   1564  O   PRO B  61       6.012  -6.492   7.982  1.00 10.00      B   
ATOM   1565  N   LEU B  62       7.507  -6.210   9.645  1.00 10.00      B   
ATOM   1566  HN  LEU B  62       8.441  -6.028   9.877  1.00 10.00      B   
ATOM   1567  CA  LEU B  62       6.536  -6.418  10.719  1.00 10.00      B   
ATOM   1568  CB  LEU B  62       7.201  -6.327  12.101  1.00 10.00      B   
ATOM   1569  CG  LEU B  62       6.286  -6.537  13.313  1.00 10.00      B   
ATOM   1570  CD1 LEU B  62       5.845  -7.987  13.415  1.00 10.00      B   
ATOM   1571  CD2 LEU B  62       6.975  -6.091  14.592  1.00 10.00      B   
ATOM   1572  C   LEU B  62       5.323  -5.474  10.622  1.00 10.00      B   
ATOM   1573  O   LEU B  62       4.184  -5.943  10.596  1.00 10.00      B   
ATOM   1574  N   PRO B  63       5.534  -4.134  10.564  1.00 10.00      B   
ATOM   1575  CA  PRO B  63       4.428  -3.168  10.473  1.00 10.00      B   
ATOM   1576  CB  PRO B  63       5.134  -1.810  10.385  1.00 10.00      B   
ATOM   1577  CG  PRO B  63       6.480  -2.044  10.974  1.00 10.00      B   
ATOM   1578  CD  PRO B  63       6.845  -3.450  10.604  1.00 10.00      B   
ATOM   1579  C   PRO B  63       3.560  -3.388   9.236  1.00 10.00      B   
ATOM   1580  O   PRO B  63       2.352  -3.145   9.261  1.00 10.00      B   
ATOM   1581  N   ALA B  64       4.176  -3.860   8.159  1.00 10.00      B   
ATOM   1582  HN  ALA B  64       5.136  -4.050   8.203  1.00 10.00      B   
ATOM   1583  CA  ALA B  64       3.461  -4.110   6.918  1.00 10.00      B   
ATOM   1584  CB  ALA B  64       4.431  -4.471   5.804  1.00 10.00      B   
ATOM   1585  C   ALA B  64       2.421  -5.207   7.109  1.00 10.00      B   
ATOM   1586  O   ALA B  64       1.232  -4.991   6.882  1.00 10.00      B   
ATOM   1587  N   ALA B  65       2.872  -6.372   7.559  1.00 10.00      B   
ATOM   1588  HN  ALA B  65       3.832  -6.476   7.745  1.00 10.00      B   
ATOM   1589  CA  ALA B  65       1.978  -7.504   7.787  1.00 10.00      B   
ATOM   1590  CB  ALA B  65       2.788  -8.755   8.094  1.00 10.00      B   
ATOM   1591  C   ALA B  65       1.001  -7.202   8.924  1.00 10.00      B   
ATOM   1592  O   ALA B  65      -0.120  -7.717   8.958  1.00 10.00      B   
ATOM   1593  N   ARG B  66       1.443  -6.359   9.851  1.00 10.00      B   
ATOM   1594  HN  ARG B  66       2.355  -6.004   9.767  1.00 10.00      B   
ATOM   1595  CA  ARG B  66       0.633  -5.961  10.995  1.00 10.00      B   
ATOM   1596  CB  ARG B  66       1.453  -5.066  11.928  1.00 10.00      B   
ATOM   1597  CG  ARG B  66       1.365  -5.432  13.399  1.00 10.00      B   
ATOM   1598  CD  ARG B  66       2.287  -4.555  14.231  1.00 10.00      B   
ATOM   1599  NE  ARG B  66       2.310  -4.959  15.635  1.00 10.00      B   
ATOM   1600  HE  ARG B  66       1.587  -5.549  15.945  1.00 10.00      B   
ATOM   1601  CZ  ARG B  66       3.238  -4.572  16.507  1.00 10.00      B   
ATOM   1602  NH1 ARG B  66       4.220  -3.774  16.126  1.00 10.00      B   
ATOM   1603 HH11 ARG B  66       4.944  -3.472  16.814  1.00 10.00      B   
ATOM   1604 HH12 ARG B  66       4.273  -3.436  15.142  1.00 10.00      B   
ATOM   1605  NH2 ARG B  66       3.186  -4.987  17.766  1.00 10.00      B   
ATOM   1606 HH21 ARG B  66       3.918  -4.683  18.448  1.00 10.00      B   
ATOM   1607 HH22 ARG B  66       2.415  -5.613  18.083  1.00 10.00      B   
ATOM   1608  C   ARG B  66      -0.615  -5.214  10.543  1.00 10.00      B   
ATOM   1609  O   ARG B  66      -1.720  -5.505  11.003  1.00 10.00      B   
ATOM   1610  N   LEU B  67      -0.438  -4.260   9.631  1.00 10.00      B   
ATOM   1611  HN  LEU B  67       0.467  -4.086   9.286  1.00 10.00      B   
ATOM   1612  CA  LEU B  67      -1.557  -3.468   9.130  1.00 10.00      B   
ATOM   1613  CB  LEU B  67      -1.071  -2.290   8.281  1.00 10.00      B   
ATOM   1614  CG  LEU B  67      -2.087  -1.164   8.054  1.00 10.00      B   
ATOM   1615  CD1 LEU B  67      -2.461  -0.499   9.372  1.00 10.00      B   
ATOM   1616  CD2 LEU B  67      -1.548  -0.138   7.070  1.00 10.00      B   
ATOM   1617  C   LEU B  67      -2.533  -4.328   8.337  1.00 10.00      B   
ATOM   1618  O   LEU B  67      -3.744  -4.124   8.405  1.00 10.00      B   
ATOM   1619  N   VAL B  68      -2.000  -5.293   7.597  1.00 10.00      B   
ATOM   1620  HN  VAL B  68      -1.024  -5.404   7.589  1.00 10.00      B   
ATOM   1621  CA  VAL B  68      -2.827  -6.190   6.795  1.00 10.00      B   
ATOM   1622  CB  VAL B  68      -1.966  -7.154   5.947  1.00 10.00      B   
ATOM   1623  CG1 VAL B  68      -2.841  -8.076   5.110  1.00 10.00      B   
ATOM   1624  CG2 VAL B  68      -1.022  -6.370   5.050  1.00 10.00      B   
ATOM   1625  C   VAL B  68      -3.772  -6.992   7.688  1.00 10.00      B   
ATOM   1626  O   VAL B  68      -4.972  -7.078   7.420  1.00 10.00      B   
ATOM   1627  N   ALA B  69      -3.226  -7.550   8.764  1.00 10.00      B   
ATOM   1628  HN  ALA B  69      -2.263  -7.437   8.924  1.00 10.00      B   
ATOM   1629  CA  ALA B  69      -4.014  -8.340   9.703  1.00 10.00      B   
ATOM   1630  CB  ALA B  69      -3.110  -8.950  10.761  1.00 10.00      B   
ATOM   1631  C   ALA B  69      -5.101  -7.493  10.357  1.00 10.00      B   
ATOM   1632  O   ALA B  69      -6.232  -7.947  10.544  1.00 10.00      B   
ATOM   1633  N   LYS B  70      -4.756  -6.256  10.691  1.00 10.00      B   
ATOM   1634  HN  LYS B  70      -3.840  -5.952  10.513  1.00 10.00      B   
ATOM   1635  CA  LYS B  70      -5.700  -5.342  11.318  1.00 10.00      B   
ATOM   1636  CB  LYS B  70      -4.982  -4.099  11.843  1.00 10.00      B   
ATOM   1637  CG  LYS B  70      -4.013  -4.386  12.979  1.00 10.00      B   
ATOM   1638  CD  LYS B  70      -3.290  -3.127  13.430  1.00 10.00      B   
ATOM   1639  CE  LYS B  70      -2.295  -3.426  14.543  1.00 10.00      B   
ATOM   1640  NZ  LYS B  70      -2.947  -4.053  15.726  1.00 10.00      B   
ATOM   1641  HZ1 LYS B  70      -2.351  -3.929  16.568  1.00 10.00      B   
ATOM   1642  HZ2 LYS B  70      -3.084  -5.072  15.562  1.00 10.00      B   
ATOM   1643  HZ3 LYS B  70      -3.872  -3.613  15.903  1.00 10.00      B   
ATOM   1644  C   LYS B  70      -6.814  -4.958  10.346  1.00 10.00      B   
ATOM   1645  O   LYS B  70      -7.957  -4.741  10.754  1.00 10.00      B   
ATOM   1646  N   ALA B  71      -6.476  -4.893   9.061  1.00 10.00      B   
ATOM   1647  HN  ALA B  71      -5.547  -5.077   8.803  1.00 10.00      B   
ATOM   1648  CA  ALA B  71      -7.446  -4.552   8.024  1.00 10.00      B   
ATOM   1649  CB  ALA B  71      -6.734  -4.123   6.749  1.00 10.00      B   
ATOM   1650  C   ALA B  71      -8.368  -5.735   7.745  1.00 10.00      B   
ATOM   1651  O   ALA B  71      -9.556  -5.564   7.467  1.00 10.00      B   
ATOM   1652  N   TRP B  72      -7.816  -6.942   7.829  1.00 10.00      B   
ATOM   1653  HN  TRP B  72      -6.855  -7.019   8.039  1.00 10.00      B   
ATOM   1654  CA  TRP B  72      -8.591  -8.155   7.600  1.00 10.00      B   
ATOM   1655  CB  TRP B  72      -7.677  -9.382   7.588  1.00 10.00      B   
ATOM   1656  CG  TRP B  72      -6.991  -9.634   6.279  1.00 10.00      B   
ATOM   1657  CD1 TRP B  72      -7.239  -9.023   5.081  1.00 10.00      B   
ATOM   1658  CD2 TRP B  72      -5.942 -10.578   6.037  1.00 10.00      B   
ATOM   1659  NE1 TRP B  72      -6.409  -9.533   4.109  1.00 10.00      B   
ATOM   1660  HE1 TRP B  72      -6.393  -9.259   3.165  1.00 10.00      B   
ATOM   1661  CE2 TRP B  72      -5.604 -10.487   4.673  1.00 10.00      B   
ATOM   1662  CE3 TRP B  72      -5.258 -11.492   6.843  1.00 10.00      B   
ATOM   1663  CZ2 TRP B  72      -4.609 -11.274   4.100  1.00 10.00      B   
ATOM   1664  CZ3 TRP B  72      -4.273 -12.271   6.272  1.00 10.00      B   
ATOM   1665  CH2 TRP B  72      -3.957 -12.159   4.914  1.00 10.00      B   
ATOM   1666  C   TRP B  72      -9.656  -8.322   8.678  1.00 10.00      B   
ATOM   1667  O   TRP B  72     -10.699  -8.932   8.447  1.00 10.00      B   
ATOM   1668  N   LEU B  73      -9.392  -7.765   9.849  1.00 10.00      B   
ATOM   1669  HN  LEU B  73      -8.547  -7.278   9.968  1.00 10.00      B   
ATOM   1670  CA  LEU B  73     -10.319  -7.863  10.965  1.00 10.00      B   
ATOM   1671  CB  LEU B  73      -9.575  -8.272  12.240  1.00 10.00      B   
ATOM   1672  CG  LEU B  73      -8.955  -9.671  12.253  1.00 10.00      B   
ATOM   1673  CD1 LEU B  73      -8.107  -9.862  13.500  1.00 10.00      B   
ATOM   1674  CD2 LEU B  73     -10.037 -10.738  12.173  1.00 10.00      B   
ATOM   1675  C   LEU B  73     -11.077  -6.559  11.197  1.00 10.00      B   
ATOM   1676  O   LEU B  73     -11.614  -6.340  12.282  1.00 10.00      B   
ATOM   1677  N   ASP B  74     -11.126  -5.693  10.191  1.00 10.00      B   
ATOM   1678  HN  ASP B  74     -10.683  -5.910   9.341  1.00 10.00      B   
ATOM   1679  CA  ASP B  74     -11.832  -4.421  10.328  1.00 10.00      B   
ATOM   1680  CB  ASP B  74     -10.979  -3.391  11.071  1.00 10.00      B   
ATOM   1681  CG  ASP B  74     -11.798  -2.227  11.590  1.00 10.00      B   
ATOM   1682  OD1 ASP B  74     -12.100  -1.306  10.804  1.00 10.00      B   
ATOM   1683  OD2 ASP B  74     -12.142  -2.230  12.792  1.00 10.00      B   
ATOM   1684  C   ASP B  74     -12.248  -3.868   8.971  1.00 10.00      B   
ATOM   1685  O   ASP B  74     -11.401  -3.536   8.144  1.00 10.00      B   
ATOM   1686  N   PRO B  75     -13.563  -3.751   8.732  1.00 10.00      B   
ATOM   1687  CA  PRO B  75     -14.102  -3.235   7.466  1.00 10.00      B   
ATOM   1688  CB  PRO B  75     -15.622  -3.279   7.667  1.00 10.00      B   
ATOM   1689  CG  PRO B  75     -15.815  -3.360   9.144  1.00 10.00      B   
ATOM   1690  CD  PRO B  75     -14.632  -4.114   9.675  1.00 10.00      B   
ATOM   1691  C   PRO B  75     -13.640  -1.805   7.177  1.00 10.00      B   
ATOM   1692  O   PRO B  75     -13.358  -1.456   6.029  1.00 10.00      B   
ATOM   1693  N   GLU B  76     -13.537  -0.991   8.225  1.00 10.00      B   
ATOM   1694  HN  GLU B  76     -13.731  -1.339   9.122  1.00 10.00      B   
ATOM   1695  CA  GLU B  76     -13.113   0.394   8.078  1.00 10.00      B   
ATOM   1696  CB  GLU B  76     -13.387   1.195   9.352  1.00 10.00      B   
ATOM   1697  CG  GLU B  76     -14.848   1.254   9.769  1.00 10.00      B   
ATOM   1698  CD  GLU B  76     -15.030   1.935  11.108  1.00 10.00      B   
ATOM   1699  OE1 GLU B  76     -15.182   1.221  12.128  1.00 10.00      B   
ATOM   1700  OE2 GLU B  76     -14.995   3.186  11.152  1.00 10.00      B   
ATOM   1701  C   GLU B  76     -11.632   0.461   7.737  1.00 10.00      B   
ATOM   1702  O   GLU B  76     -11.233   1.171   6.813  1.00 10.00      B   
ATOM   1703  N   TYR B  77     -10.827  -0.289   8.483  1.00 10.00      B   
ATOM   1704  HN  TYR B  77     -11.219  -0.825   9.216  1.00 10.00      B   
ATOM   1705  CA  TYR B  77      -9.380  -0.333   8.266  1.00 10.00      B   
ATOM   1706  CB  TYR B  77      -8.708  -1.227   9.312  1.00 10.00      B   
ATOM   1707  CG  TYR B  77      -8.348  -0.528  10.606  1.00 10.00      B   
ATOM   1708  CD1 TYR B  77      -9.154   0.474  11.132  1.00 10.00      B   
ATOM   1709  CD2 TYR B  77      -7.198  -0.875  11.305  1.00 10.00      B   
ATOM   1710  CE1 TYR B  77      -8.823   1.109  12.312  1.00 10.00      B   
ATOM   1711  CE2 TYR B  77      -6.859  -0.245  12.488  1.00 10.00      B   
ATOM   1712  CZ  TYR B  77      -7.675   0.747  12.987  1.00 10.00      B   
ATOM   1713  OH  TYR B  77      -7.343   1.382  14.166  1.00 10.00      B   
ATOM   1714  HH  TYR B  77      -6.386   1.501  14.209  1.00 10.00      B   
ATOM   1715  C   TYR B  77      -9.059  -0.851   6.867  1.00 10.00      B   
ATOM   1716  O   TYR B  77      -8.141  -0.364   6.206  1.00 10.00      B   
ATOM   1717  N   LYS B  78      -9.836  -1.834   6.426  1.00 10.00      B   
ATOM   1718  HN  LYS B  78     -10.546  -2.176   7.017  1.00 10.00      B   
ATOM   1719  CA  LYS B  78      -9.665  -2.440   5.109  1.00 10.00      B   
ATOM   1720  CB  LYS B  78     -10.702  -3.549   4.922  1.00 10.00      B   
ATOM   1721  CG  LYS B  78     -10.478  -4.437   3.709  1.00 10.00      B   
ATOM   1722  CD  LYS B  78     -11.623  -5.423   3.527  1.00 10.00      B   
ATOM   1723  CE  LYS B  78     -11.694  -6.413   4.679  1.00 10.00      B   
ATOM   1724  NZ  LYS B  78     -12.866  -7.321   4.560  1.00 10.00      B   
ATOM   1725  HZ1 LYS B  78     -13.751  -6.804   4.774  1.00 10.00      B   
ATOM   1726  HZ2 LYS B  78     -12.775  -8.112   5.226  1.00 10.00      B   
ATOM   1727  HZ3 LYS B  78     -12.932  -7.704   3.593  1.00 10.00      B   
ATOM   1728  C   LYS B  78      -9.808  -1.401   3.997  1.00 10.00      B   
ATOM   1729  O   LYS B  78      -9.140  -1.481   2.971  1.00 10.00      B   
ATOM   1730  N   LYS B  79     -10.681  -0.427   4.211  1.00 10.00      B   
ATOM   1731  HN  LYS B  79     -11.183  -0.414   5.052  1.00 10.00      B   
ATOM   1732  CA  LYS B  79     -10.911   0.621   3.225  1.00 10.00      B   
ATOM   1733  CB  LYS B  79     -12.364   1.111   3.299  1.00 10.00      B   
ATOM   1734  CG  LYS B  79     -13.395   0.024   3.014  1.00 10.00      B   
ATOM   1735  CD  LYS B  79     -14.784   0.405   3.514  1.00 10.00      B   
ATOM   1736  CE  LYS B  79     -15.739  -0.778   3.420  1.00 10.00      B   
ATOM   1737  NZ  LYS B  79     -17.065  -0.490   4.032  1.00 10.00      B   
ATOM   1738  HZ1 LYS B  79     -16.949  -0.168   5.020  1.00 10.00      B   
ATOM   1739  HZ2 LYS B  79     -17.652  -1.352   4.041  1.00 10.00      B   
ATOM   1740  HZ3 LYS B  79     -17.561   0.249   3.497  1.00 10.00      B   
ATOM   1741  C   LYS B  79      -9.934   1.786   3.412  1.00 10.00      B   
ATOM   1742  O   LYS B  79      -9.488   2.397   2.439  1.00 10.00      B   
ATOM   1743  N   LEU B  80      -9.585   2.062   4.668  1.00 10.00      B   
ATOM   1744  HN  LEU B  80      -9.958   1.515   5.390  1.00 10.00      B   
ATOM   1745  CA  LEU B  80      -8.669   3.153   5.010  1.00 10.00      B   
ATOM   1746  CB  LEU B  80      -8.463   3.225   6.525  1.00 10.00      B   
ATOM   1747  CG  LEU B  80      -9.494   4.037   7.312  1.00 10.00      B   
ATOM   1748  CD1 LEU B  80      -9.325   3.816   8.808  1.00 10.00      B   
ATOM   1749  CD2 LEU B  80      -9.383   5.517   6.973  1.00 10.00      B   
ATOM   1750  C   LEU B  80      -7.319   3.014   4.314  1.00 10.00      B   
ATOM   1751  O   LEU B  80      -6.693   4.011   3.952  1.00 10.00      B   
ATOM   1752  N   CYS B  81      -6.884   1.775   4.117  1.00 10.00      B   
ATOM   1753  HN  CYS B  81      -7.439   1.021   4.412  1.00 10.00      B   
ATOM   1754  CA  CYS B  81      -5.602   1.503   3.474  1.00 10.00      B   
ATOM   1755  CB  CYS B  81      -5.313   0.002   3.469  1.00 10.00      B   
ATOM   1756  SG  CYS B  81      -5.404  -0.776   5.098  1.00 10.00      B   
ATOM   1757  HG  CYS B  81      -6.669  -0.719   5.504  1.00 10.00      B   
ATOM   1758  C   CYS B  81      -5.545   2.063   2.053  1.00 10.00      B   
ATOM   1759  O   CYS B  81      -4.496   2.530   1.600  1.00 10.00      B   
ATOM   1760  N   ILE B  82      -6.676   2.025   1.361  1.00 10.00      B   
ATOM   1761  HN  ILE B  82      -7.484   1.653   1.780  1.00 10.00      B   
ATOM   1762  CA  ILE B  82      -6.747   2.531  -0.004  1.00 10.00      B   
ATOM   1763  CB  ILE B  82      -7.882   1.856  -0.805  1.00 10.00      B   
ATOM   1764  CG1 ILE B  82      -7.881   0.343  -0.565  1.00 10.00      B   
ATOM   1765  CG2 ILE B  82      -7.735   2.159  -2.290  1.00 10.00      B   
ATOM   1766  CD1 ILE B  82      -9.105  -0.374  -1.100  1.00 10.00      B   
ATOM   1767  C   ILE B  82      -6.960   4.041   0.006  1.00 10.00      B   
ATOM   1768  O   ILE B  82      -6.375   4.768  -0.797  1.00 10.00      B   
ATOM   1769  N   GLU B  83      -7.793   4.504   0.938  1.00 10.00      B   
ATOM   1770  HN  GLU B  83      -8.225   3.865   1.547  1.00 10.00      B   
ATOM   1771  CA  GLU B  83      -8.093   5.928   1.077  1.00 10.00      B   
ATOM   1772  CB  GLU B  83      -9.035   6.156   2.257  1.00 10.00      B   
ATOM   1773  CG  GLU B  83     -10.459   5.692   2.003  1.00 10.00      B   
ATOM   1774  CD  GLU B  83     -11.259   5.535   3.277  1.00 10.00      B   
ATOM   1775  OE1 GLU B  83     -11.446   6.536   3.998  1.00 10.00      B   
ATOM   1776  OE2 GLU B  83     -11.709   4.406   3.561  1.00 10.00      B   
ATOM   1777  C   GLU B  83      -6.820   6.750   1.247  1.00 10.00      B   
ATOM   1778  O   GLU B  83      -6.610   7.735   0.536  1.00 10.00      B   
ATOM   1779  N   ASP B  84      -5.974   6.339   2.184  1.00 10.00      B   
ATOM   1780  HN  ASP B  84      -6.196   5.542   2.717  1.00 10.00      B   
ATOM   1781  CA  ASP B  84      -4.714   7.031   2.431  1.00 10.00      B   
ATOM   1782  CB  ASP B  84      -4.900   8.274   3.304  1.00 10.00      B   
ATOM   1783  CG  ASP B  84      -3.672   9.168   3.286  1.00 10.00      B   
ATOM   1784  OD1 ASP B  84      -3.365   9.738   2.218  1.00 10.00      B   
ATOM   1785  OD2 ASP B  84      -3.004   9.298   4.331  1.00 10.00      B   
ATOM   1786  C   ASP B  84      -3.708   6.091   3.068  1.00 10.00      B   
ATOM   1787  O   ASP B  84      -3.851   5.709   4.232  1.00 10.00      B   
ATOM   1788  N   GLY B  85      -2.696   5.722   2.298  1.00 10.00      B   
ATOM   1789  HN  GLY B  85      -2.635   6.079   1.384  1.00 10.00      B   
ATOM   1790  CA  GLY B  85      -1.675   4.819   2.784  1.00 10.00      B   
ATOM   1791  C   GLY B  85      -0.821   5.439   3.872  1.00 10.00      B   
ATOM   1792  O   GLY B  85      -0.374   4.747   4.787  1.00 10.00      B   
ATOM   1793  N   VAL B  86      -0.603   6.745   3.779  1.00 10.00      B   
ATOM   1794  HN  VAL B  86      -1.003   7.244   3.032  1.00 10.00      B   
ATOM   1795  CA  VAL B  86       0.209   7.457   4.762  1.00 10.00      B   
ATOM   1796  CB  VAL B  86       0.489   8.915   4.336  1.00 10.00      B   
ATOM   1797  CG1 VAL B  86       1.372   9.618   5.356  1.00 10.00      B   
ATOM   1798  CG2 VAL B  86       1.141   8.946   2.960  1.00 10.00      B   
ATOM   1799  C   VAL B  86      -0.450   7.434   6.141  1.00 10.00      B   
ATOM   1800  O   VAL B  86       0.158   7.000   7.120  1.00 10.00      B   
ATOM   1801  N   GLU B  87      -1.699   7.884   6.208  1.00 10.00      B   
ATOM   1802  HN  GLU B  87      -2.134   8.223   5.387  1.00 10.00      B   
ATOM   1803  CA  GLU B  87      -2.441   7.914   7.463  1.00 10.00      B   
ATOM   1804  CB  GLU B  87      -3.804   8.580   7.259  1.00 10.00      B   
ATOM   1805  CG  GLU B  87      -4.368   9.245   8.502  1.00 10.00      B   
ATOM   1806  CD  GLU B  87      -3.452  10.318   9.051  1.00 10.00      B   
ATOM   1807  OE1 GLU B  87      -2.886  11.091   8.253  1.00 10.00      B   
ATOM   1808  OE2 GLU B  87      -3.293  10.395  10.285  1.00 10.00      B   
ATOM   1809  C   GLU B  87      -2.623   6.508   8.032  1.00 10.00      B   
ATOM   1810  O   GLU B  87      -2.657   6.318   9.249  1.00 10.00      B   
ATOM   1811  N   ALA B  88      -2.737   5.526   7.146  1.00 10.00      B   
ATOM   1812  HN  ALA B  88      -2.713   5.742   6.190  1.00 10.00      B   
ATOM   1813  CA  ALA B  88      -2.912   4.136   7.557  1.00 10.00      B   
ATOM   1814  CB  ALA B  88      -3.277   3.271   6.362  1.00 10.00      B   
ATOM   1815  C   ALA B  88      -1.652   3.606   8.232  1.00 10.00      B   
ATOM   1816  O   ALA B  88      -1.720   2.877   9.221  1.00 10.00      B   
ATOM   1817  N   SER B  89      -0.499   3.996   7.705  1.00 10.00      B   
ATOM   1818  HN  SER B  89      -0.507   4.591   6.925  1.00 10.00      B   
ATOM   1819  CA  SER B  89       0.779   3.560   8.254  1.00 10.00      B   
ATOM   1820  CB  SER B  89       1.928   4.001   7.346  1.00 10.00      B   
ATOM   1821  OG  SER B  89       1.726   3.556   6.015  1.00 10.00      B   
ATOM   1822  HG  SER B  89       0.924   3.961   5.656  1.00 10.00      B   
ATOM   1823  C   SER B  89       0.988   4.099   9.669  1.00 10.00      B   
ATOM   1824  O   SER B  89       1.688   3.493  10.484  1.00 10.00      B   
ATOM   1825  N   LYS B  90       0.353   5.224   9.966  1.00 10.00      B   
ATOM   1826  HN  LYS B  90      -0.212   5.647   9.285  1.00 10.00      B   
ATOM   1827  CA  LYS B  90       0.471   5.847  11.279  1.00 10.00      B   
ATOM   1828  CB  LYS B  90      -0.145   7.249  11.272  1.00 10.00      B   
ATOM   1829  CG  LYS B  90       0.512   8.210  10.295  1.00 10.00      B   
ATOM   1830  CD  LYS B  90      -0.180   9.562  10.303  1.00 10.00      B   
ATOM   1831  CE  LYS B  90       0.347  10.460   9.195  1.00 10.00      B   
ATOM   1832  NZ  LYS B  90      -0.414  11.734   9.107  1.00 10.00      B   
ATOM   1833  HZ1 LYS B  90      -0.012  12.343   8.367  1.00 10.00      B   
ATOM   1834  HZ2 LYS B  90      -0.372  12.241  10.015  1.00 10.00      B   
ATOM   1835  HZ3 LYS B  90      -1.413  11.536   8.875  1.00 10.00      B   
ATOM   1836  C   LYS B  90      -0.163   4.985  12.370  1.00 10.00      B   
ATOM   1837  O   LYS B  90       0.171   5.119  13.547  1.00 10.00      B   
ATOM   1838  N   ALA B  91      -1.061   4.091  11.970  1.00 10.00      B   
ATOM   1839  HN  ALA B  91      -1.277   4.025  11.014  1.00 10.00      B   
ATOM   1840  CA  ALA B  91      -1.739   3.209  12.915  1.00 10.00      B   
ATOM   1841  CB  ALA B  91      -2.967   2.582  12.273  1.00 10.00      B   
ATOM   1842  C   ALA B  91      -0.796   2.131  13.442  1.00 10.00      B   
ATOM   1843  O   ALA B  91      -0.906   1.708  14.593  1.00 10.00      B   
ATOM   1844  N   VAL B  92       0.141   1.699  12.604  1.00 10.00      B   
ATOM   1845  HN  VAL B  92       0.194   2.081  11.703  1.00 10.00      B   
ATOM   1846  CA  VAL B  92       1.095   0.668  13.002  1.00 10.00      B   
ATOM   1847  CB  VAL B  92       1.422  -0.332  11.870  1.00 10.00      B   
ATOM   1848  CG1 VAL B  92       0.302  -1.349  11.721  1.00 10.00      B   
ATOM   1849  CG2 VAL B  92       1.676   0.385  10.552  1.00 10.00      B   
ATOM   1850  C   VAL B  92       2.377   1.263  13.575  1.00 10.00      B   
ATOM   1851  O   VAL B  92       3.344   0.544  13.828  1.00 10.00      B   
ATOM   1852  N   GLY B  93       2.378   2.576  13.778  1.00 10.00      B   
ATOM   1853  HN  GLY B  93       1.581   3.098  13.553  1.00 10.00      B   
ATOM   1854  CA  GLY B  93       3.537   3.238  14.339  1.00 10.00      B   
ATOM   1855  C   GLY B  93       4.559   3.649  13.299  1.00 10.00      B   
ATOM   1856  O   GLY B  93       5.740   3.803  13.614  1.00 10.00      B   
ATOM   1857  N   VAL B  94       4.119   3.819  12.059  1.00 10.00      B   
ATOM   1858  HN  VAL B  94       3.169   3.668  11.858  1.00 10.00      B   
ATOM   1859  CA  VAL B  94       5.019   4.222  10.984  1.00 10.00      B   
ATOM   1860  CB  VAL B  94       5.117   3.160   9.867  1.00 10.00      B   
ATOM   1861  CG1 VAL B  94       6.147   3.573   8.825  1.00 10.00      B   
ATOM   1862  CG2 VAL B  94       5.464   1.798  10.446  1.00 10.00      B   
ATOM   1863  C   VAL B  94       4.580   5.553  10.383  1.00 10.00      B   
ATOM   1864  O   VAL B  94       3.657   5.611   9.572  1.00 10.00      B   
ATOM   1865  N   ASN B  95       5.228   6.627  10.795  1.00 10.00      B   
ATOM   1866  HN  ASN B  95       5.957   6.532  11.447  1.00 10.00      B   
ATOM   1867  CA  ASN B  95       4.901   7.949  10.287  1.00 10.00      B   
ATOM   1868  CB  ASN B  95       4.809   8.964  11.427  1.00 10.00      B   
ATOM   1869  CG  ASN B  95       4.187  10.277  10.991  1.00 10.00      B   
ATOM   1870  OD1 ASN B  95       4.628  10.898  10.027  1.00 10.00      B   
ATOM   1871  ND2 ASN B  95       3.154  10.705  11.695  1.00 10.00      B   
ATOM   1872 HD21 ASN B  95       2.847  10.160  12.452  1.00 10.00      B   
ATOM   1873 HD22 ASN B  95       2.742  11.559  11.438  1.00 10.00      B   
ATOM   1874  C   ASN B  95       5.939   8.372   9.258  1.00 10.00      B   
ATOM   1875  O   ASN B  95       7.112   8.539   9.582  1.00 10.00      B   
ATOM   1876  N   TRP B  96       5.496   8.547   8.020  1.00 10.00      B   
ATOM   1877  HN  TRP B  96       4.543   8.417   7.837  1.00 10.00      B   
ATOM   1878  CA  TRP B  96       6.380   8.920   6.916  1.00 10.00      B   
ATOM   1879  CB  TRP B  96       5.615   8.902   5.590  1.00 10.00      B   
ATOM   1880  CG  TRP B  96       5.227   7.527   5.132  1.00 10.00      B   
ATOM   1881  CD1 TRP B  96       4.127   6.812   5.514  1.00 10.00      B   
ATOM   1882  CD2 TRP B  96       5.936   6.701   4.201  1.00 10.00      B   
ATOM   1883  NE1 TRP B  96       4.111   5.593   4.883  1.00 10.00      B   
ATOM   1884  HE1 TRP B  96       3.422   4.898   4.997  1.00 10.00      B   
ATOM   1885  CE2 TRP B  96       5.210   5.502   4.069  1.00 10.00      B   
ATOM   1886  CE3 TRP B  96       7.114   6.859   3.465  1.00 10.00      B   
ATOM   1887  CZ2 TRP B  96       5.624   4.468   3.233  1.00 10.00      B   
ATOM   1888  CZ3 TRP B  96       7.521   5.832   2.637  1.00 10.00      B   
ATOM   1889  CH2 TRP B  96       6.778   4.652   2.527  1.00 10.00      B   
ATOM   1890  C   TRP B  96       7.069  10.275   7.109  1.00 10.00      B   
ATOM   1891  O   TRP B  96       7.989  10.614   6.365  1.00 10.00      B   
ATOM   1892  N   VAL B  97       6.634  11.044   8.100  1.00 10.00      B   
ATOM   1893  HN  VAL B  97       5.902  10.724   8.671  1.00 10.00      B   
ATOM   1894  CA  VAL B  97       7.215  12.357   8.352  1.00 10.00      B   
ATOM   1895  CB  VAL B  97       6.155  13.476   8.225  1.00 10.00      B   
ATOM   1896  CG1 VAL B  97       6.783  14.852   8.399  1.00 10.00      B   
ATOM   1897  CG2 VAL B  97       5.429  13.385   6.890  1.00 10.00      B   
ATOM   1898  C   VAL B  97       7.880  12.448   9.730  1.00 10.00      B   
ATOM   1899  O   VAL B  97       9.049  12.822   9.836  1.00 10.00      B   
ATOM   1900  N   THR B  98       7.138  12.093  10.776  1.00 10.00      B   
ATOM   1901  HN  THR B  98       6.214  11.788  10.626  1.00 10.00      B   
ATOM   1902  CA  THR B  98       7.641  12.177  12.150  1.00 10.00      B   
ATOM   1903  CB  THR B  98       6.475  12.230  13.153  1.00 10.00      B   
ATOM   1904  OG1 THR B  98       5.346  12.844  12.521  1.00 10.00      B   
ATOM   1905  HG1 THR B  98       4.965  13.497  13.116  1.00 10.00      B   
ATOM   1906  CG2 THR B  98       6.858  13.041  14.382  1.00 10.00      B   
ATOM   1907  C   THR B  98       8.607  11.052  12.545  1.00 10.00      B   
ATOM   1908  O   THR B  98       9.415  11.222  13.462  1.00 10.00      B   
ATOM   1909  N   SER B  99       8.528   9.907  11.880  1.00 10.00      B   
ATOM   1910  HN  SER B  99       7.873   9.811  11.157  1.00 10.00      B   
ATOM   1911  CA  SER B  99       9.413   8.789  12.207  1.00 10.00      B   
ATOM   1912  CB  SER B  99       8.877   7.451  11.692  1.00 10.00      B   
ATOM   1913  OG  SER B  99       7.642   7.131  12.321  1.00 10.00      B   
ATOM   1914  HG  SER B  99       7.545   7.671  13.119  1.00 10.00      B   
ATOM   1915  C   SER B  99      10.876   9.026  11.797  1.00 10.00      B   
ATOM   1916  O   SER B  99      11.778   8.848  12.619  1.00 10.00      B   
ATOM   1917  N   PRO B 100      11.153   9.416  10.531  1.00 10.00      B   
ATOM   1918  CA  PRO B 100      12.525   9.674  10.079  1.00 10.00      B   
ATOM   1919  CB  PRO B 100      12.362  10.096   8.613  1.00 10.00      B   
ATOM   1920  CG  PRO B 100      10.931  10.488   8.480  1.00 10.00      B   
ATOM   1921  CD  PRO B 100      10.179   9.619   9.443  1.00 10.00      B   
ATOM   1922  C   PRO B 100      13.193  10.790  10.885  1.00 10.00      B   
ATOM   1923  O   PRO B 100      12.535  11.752  11.295  1.00 10.00      B   
ATOM   1924  N   PRO B 101      14.515  10.679  11.109  1.00 10.00      B   
ATOM   1925  CA  PRO B 101      15.285  11.671  11.877  1.00 10.00      B   
ATOM   1926  CB  PRO B 101      16.724  11.146  11.807  1.00 10.00      B   
ATOM   1927  CG  PRO B 101      16.586   9.696  11.501  1.00 10.00      B   
ATOM   1928  CD  PRO B 101      15.365   9.572  10.639  1.00 10.00      B   
ATOM   1929  C   PRO B 101      15.210  13.071  11.271  1.00 10.00      B   
ATOM   1930  O   PRO B 101      15.436  14.067  11.957  1.00 10.00      B   
ATOM   1931  N   THR B 102      14.891  13.136   9.984  1.00 10.00      B   
ATOM   1932  HN  THR B 102      14.721  12.307   9.489  1.00 10.00      B   
ATOM   1933  CA  THR B 102      14.782  14.404   9.283  1.00 10.00      B   
ATOM   1934  CB  THR B 102      14.654  14.170   7.768  1.00 10.00      B   
ATOM   1935  OG1 THR B 102      14.036  12.892   7.540  1.00 10.00      B   
ATOM   1936  HG1 THR B 102      13.554  12.915   6.697  1.00 10.00      B   
ATOM   1937  CG2 THR B 102      16.025  14.187   7.113  1.00 10.00      B   
ATOM   1938  C   THR B 102      13.581  15.208   9.777  1.00 10.00      B   
ATOM   1939  O   THR B 102      13.578  16.434   9.707  1.00 10.00      B   
ATOM   1940  N   GLN B 103      12.558  14.493  10.261  1.00 10.00      B   
ATOM   1941  HN  GLN B 103      12.633  13.515  10.276  1.00 10.00      B   
ATOM   1942  CA  GLN B 103      11.333  15.106  10.780  1.00 10.00      B   
ATOM   1943  CB  GLN B 103      11.631  16.115  11.894  1.00 10.00      B   
ATOM   1944  CG  GLN B 103      12.227  15.488  13.145  1.00 10.00      B   
ATOM   1945  CD  GLN B 103      11.259  14.547  13.838  1.00 10.00      B   
ATOM   1946  OE1 GLN B 103      10.516  14.948  14.734  1.00 10.00      B   
ATOM   1947  NE2 GLN B 103      11.251  13.288  13.425  1.00 10.00      B   
ATOM   1948 HE21 GLN B 103      11.863  13.029  12.703  1.00 10.00      B   
ATOM   1949 HE22 GLN B 103      10.622  12.665  13.851  1.00 10.00      B   
ATOM   1950  C   GLN B 103      10.475  15.727   9.678  1.00 10.00      B   
ATOM   1951  O   GLN B 103       9.415  16.292   9.948  1.00 10.00      B   
ATOM   1952  N   PHE B 104      10.937  15.610   8.439  1.00 10.00      B   
ATOM   1953  HN  PHE B 104      11.792  15.156   8.295  1.00 10.00      B   
ATOM   1954  CA  PHE B 104      10.221  16.150   7.289  1.00 10.00      B   
ATOM   1955  CB  PHE B 104      10.932  17.397   6.762  1.00 10.00      B   
ATOM   1956  CG  PHE B 104      10.833  18.583   7.678  1.00 10.00      B   
ATOM   1957  CD1 PHE B 104      11.859  18.887   8.558  1.00 10.00      B   
ATOM   1958  CD2 PHE B 104       9.709  19.391   7.662  1.00 10.00      B   
ATOM   1959  CE1 PHE B 104      11.766  19.974   9.405  1.00 10.00      B   
ATOM   1960  CE2 PHE B 104       9.609  20.479   8.504  1.00 10.00      B   
ATOM   1961  CZ  PHE B 104      10.638  20.772   9.378  1.00 10.00      B   
ATOM   1962  C   PHE B 104      10.142  15.093   6.197  1.00 10.00      B   
ATOM   1963  O   PHE B 104      10.055  15.403   5.007  1.00 10.00      B   
ATOM   1964  N   GLY B 105      10.175  13.840   6.621  1.00 10.00      B   
ATOM   1965  HN  GLY B 105      10.240  13.662   7.581  1.00 10.00      B   
ATOM   1966  CA  GLY B 105      10.117  12.739   5.689  1.00 10.00      B   
ATOM   1967  C   GLY B 105      11.499  12.299   5.257  1.00 10.00      B   
ATOM   1968  O   GLY B 105      12.457  13.072   5.339  1.00 10.00      B   
ATOM   1969  N   THR B 106      11.615  11.057   4.822  1.00 10.00      B   
ATOM   1970  HN  THR B 106      10.826  10.478   4.805  1.00 10.00      B   
ATOM   1971  CA  THR B 106      12.888  10.526   4.371  1.00 10.00      B   
ATOM   1972  CB  THR B 106      12.853   8.991   4.391  1.00 10.00      B   
ATOM   1973  OG1 THR B 106      11.523   8.565   4.729  1.00 10.00      B   
ATOM   1974  HG1 THR B 106      11.086   8.232   3.938  1.00 10.00      B   
ATOM   1975  CG2 THR B 106      13.821   8.455   5.438  1.00 10.00      B   
ATOM   1976  C   THR B 106      13.207  11.047   2.965  1.00 10.00      B   
ATOM   1977  O   THR B 106      12.339  11.070   2.099  1.00 10.00      B   
ATOM   1978  N   PRO B 107      14.453  11.484   2.731  1.00 10.00      B   
ATOM   1979  CA  PRO B 107      14.885  12.046   1.437  1.00 10.00      B   
ATOM   1980  CB  PRO B 107      16.377  12.321   1.642  1.00 10.00      B   
ATOM   1981  CG  PRO B 107      16.532  12.445   3.118  1.00 10.00      B   
ATOM   1982  CD  PRO B 107      15.550  11.479   3.712  1.00 10.00      B   
ATOM   1983  C   PRO B 107      14.673  11.121   0.237  1.00 10.00      B   
ATOM   1984  O   PRO B 107      14.210  11.559  -0.813  1.00 10.00      B   
ATOM   1985  N   SER B 108      15.014   9.852   0.385  1.00 10.00      B   
ATOM   1986  HN  SER B 108      15.379   9.549   1.244  1.00 10.00      B   
ATOM   1987  CA  SER B 108      14.870   8.894  -0.706  1.00 10.00      B   
ATOM   1988  CB  SER B 108      16.035   7.903  -0.682  1.00 10.00      B   
ATOM   1989  OG  SER B 108      17.274   8.581  -0.535  1.00 10.00      B   
ATOM   1990  HG  SER B 108      17.512   8.991  -1.377  1.00 10.00      B   
ATOM   1991  C   SER B 108      13.542   8.146  -0.639  1.00 10.00      B   
ATOM   1992  O   SER B 108      12.998   7.725  -1.662  1.00 10.00      B   
ATOM   1993  N   ASP B 109      13.018   7.991   0.566  1.00 10.00      B   
ATOM   1994  HN  ASP B 109      13.485   8.364   1.342  1.00 10.00      B   
ATOM   1995  CA  ASP B 109      11.763   7.273   0.761  1.00 10.00      B   
ATOM   1996  CB  ASP B 109      11.682   6.695   2.175  1.00 10.00      B   
ATOM   1997  CG  ASP B 109      12.768   5.669   2.444  1.00 10.00      B   
ATOM   1998  OD1 ASP B 109      12.591   4.496   2.059  1.00 10.00      B   
ATOM   1999  OD2 ASP B 109      13.809   6.036   3.037  1.00 10.00      B   
ATOM   2000  C   ASP B 109      10.552   8.147   0.456  1.00 10.00      B   
ATOM   2001  O   ASP B 109       9.549   7.659  -0.064  1.00 10.00      B   
ATOM   2002  N   TYR B 110      10.664   9.437   0.774  1.00 10.00      B   
ATOM   2003  HN  TYR B 110      11.498   9.752   1.183  1.00 10.00      B   
ATOM   2004  CA  TYR B 110       9.594  10.410   0.538  1.00 10.00      B   
ATOM   2005  CB  TYR B 110       9.240  10.511  -0.947  1.00 10.00      B   
ATOM   2006  CG  TYR B 110      10.379  11.009  -1.802  1.00 10.00      B   
ATOM   2007  CD1 TYR B 110      11.039  10.158  -2.679  1.00 10.00      B   
ATOM   2008  CD2 TYR B 110      10.804  12.329  -1.726  1.00 10.00      B   
ATOM   2009  CE1 TYR B 110      12.092  10.607  -3.454  1.00 10.00      B   
ATOM   2010  CE2 TYR B 110      11.852  12.788  -2.500  1.00 10.00      B   
ATOM   2011  CZ  TYR B 110      12.492  11.923  -3.361  1.00 10.00      B   
ATOM   2012  OH  TYR B 110      13.545  12.374  -4.123  1.00 10.00      B   
ATOM   2013  HH  TYR B 110      14.196  12.792  -3.542  1.00 10.00      B   
ATOM   2014  C   TYR B 110       8.356  10.140   1.389  1.00 10.00      B   
ATOM   2015  O   TYR B 110       8.422   9.420   2.385  1.00 10.00      B   
ATOM   2016  N   CYS B 111       7.238  10.749   1.015  1.00 10.00      B   
ATOM   2017  HN  CYS B 111       7.252  11.345   0.234  1.00 10.00      B   
ATOM   2018  CA  CYS B 111       5.995  10.568   1.744  1.00 10.00      B   
ATOM   2019  CB  CYS B 111       5.703  11.790   2.618  1.00 10.00      B   
ATOM   2020  SG  CYS B 111       7.062  12.291   3.702  1.00 10.00      B   
ATOM   2021  HG  CYS B 111       7.568  11.196   4.256  1.00 10.00      B   
ATOM   2022  C   CYS B 111       4.825  10.321   0.794  1.00 10.00      B   
ATOM   2023  O   CYS B 111       4.037  11.223   0.514  1.00 10.00      B   
ATOM   2024  N   ASN B 112       4.733   9.102   0.282  1.00 10.00      B   
ATOM   2025  HN  ASN B 112       5.421   8.439   0.511  1.00 10.00      B   
ATOM   2026  CA  ASN B 112       3.648   8.716  -0.624  1.00 10.00      B   
ATOM   2027  CB  ASN B 112       3.910   9.215  -2.057  1.00 10.00      B   
ATOM   2028  CG  ASN B 112       2.691   9.084  -2.963  1.00 10.00      B   
ATOM   2029  OD1 ASN B 112       1.746   8.355  -2.659  1.00 10.00      B   
ATOM   2030  ND2 ASN B 112       2.708   9.764  -4.098  1.00 10.00      B   
ATOM   2031 HD21 ASN B 112       3.499  10.321  -4.307  1.00 10.00      B   
ATOM   2032 HD22 ASN B 112       1.931   9.695  -4.688  1.00 10.00      B   
ATOM   2033  C   ASN B 112       3.504   7.200  -0.624  1.00 10.00      B   
ATOM   2034  O   ASN B 112       4.422   6.486  -1.021  1.00 10.00      B   
ATOM   2035  N   LEU B 113       2.358   6.707  -0.180  1.00 10.00      B   
ATOM   2036  HN  LEU B 113       1.646   7.319   0.106  1.00 10.00      B   
ATOM   2037  CA  LEU B 113       2.132   5.272  -0.123  1.00 10.00      B   
ATOM   2038  CB  LEU B 113       2.378   4.756   1.296  1.00 10.00      B   
ATOM   2039  CG  LEU B 113       2.307   3.241   1.483  1.00 10.00      B   
ATOM   2040  CD1 LEU B 113       3.503   2.562   0.836  1.00 10.00      B   
ATOM   2041  CD2 LEU B 113       2.215   2.885   2.955  1.00 10.00      B   
ATOM   2042  C   LEU B 113       0.719   4.916  -0.565  1.00 10.00      B   
ATOM   2043  O   LEU B 113      -0.208   5.712  -0.414  1.00 10.00      B   
ATOM   2044  N   ARG B 114       0.570   3.719  -1.118  1.00 10.00      B   
ATOM   2045  HN  ARG B 114       1.360   3.147  -1.226  1.00 10.00      B   
ATOM   2046  CA  ARG B 114      -0.719   3.230  -1.579  1.00 10.00      B   
ATOM   2047  CB  ARG B 114      -0.835   3.412  -3.094  1.00 10.00      B   
ATOM   2048  CG  ARG B 114      -2.257   3.534  -3.605  1.00 10.00      B   
ATOM   2049  CD  ARG B 114      -2.275   3.807  -5.101  1.00 10.00      B   
ATOM   2050  NE  ARG B 114      -1.516   5.011  -5.460  1.00 10.00      B   
ATOM   2051  HE  ARG B 114      -1.104   5.520  -4.721  1.00 10.00      B   
ATOM   2052  CZ  ARG B 114      -1.368   5.457  -6.712  1.00 10.00      B   
ATOM   2053  NH1 ARG B 114      -1.919   4.798  -7.726  1.00 10.00      B   
ATOM   2054 HH11 ARG B 114      -1.801   5.144  -8.703  1.00 10.00      B   
ATOM   2055 HH12 ARG B 114      -2.478   3.934  -7.552  1.00 10.00      B   
ATOM   2056  NH2 ARG B 114      -0.681   6.569  -6.951  1.00 10.00      B   
ATOM   2057 HH21 ARG B 114      -0.253   7.104  -6.165  1.00 10.00      B   
ATOM   2058 HH22 ARG B 114      -0.566   6.914  -7.931  1.00 10.00      B   
ATOM   2059  C   ARG B 114      -0.860   1.754  -1.227  1.00 10.00      B   
ATOM   2060  O   ARG B 114      -0.175   0.901  -1.802  1.00 10.00      B   
ATOM   2061  N   VAL B 115      -1.727   1.454  -0.269  1.00 10.00      B   
ATOM   2062  HN  VAL B 115      -2.240   2.173   0.158  1.00 10.00      B   
ATOM   2063  CA  VAL B 115      -1.948   0.077   0.152  1.00 10.00      B   
ATOM   2064  CB  VAL B 115      -2.101  -0.048   1.683  1.00 10.00      B   
ATOM   2065  CG1 VAL B 115      -2.024  -1.508   2.102  1.00 10.00      B   
ATOM   2066  CG2 VAL B 115      -1.038   0.768   2.404  1.00 10.00      B   
ATOM   2067  C   VAL B 115      -3.188  -0.483  -0.537  1.00 10.00      B   
ATOM   2068  O   VAL B 115      -4.305  -0.365  -0.032  1.00 10.00      B   
ATOM   2069  N   LEU B 116      -2.984  -1.083  -1.695  1.00 10.00      B   
ATOM   2070  HN  LEU B 116      -2.069  -1.164  -2.035  1.00 10.00      B   
ATOM   2071  CA  LEU B 116      -4.077  -1.639  -2.473  1.00 10.00      B   
ATOM   2072  CB  LEU B 116      -3.768  -1.512  -3.965  1.00 10.00      B   
ATOM   2073  CG  LEU B 116      -3.465  -0.100  -4.466  1.00 10.00      B   
ATOM   2074  CD1 LEU B 116      -2.709  -0.151  -5.781  1.00 10.00      B   
ATOM   2075  CD2 LEU B 116      -4.751   0.698  -4.616  1.00 10.00      B   
ATOM   2076  C   LEU B 116      -4.339  -3.096  -2.119  1.00 10.00      B   
ATOM   2077  O   LEU B 116      -3.421  -3.918  -2.109  1.00 10.00      B   
ATOM   2078  N   ALA B 117      -5.593  -3.400  -1.815  1.00 10.00      B   
ATOM   2079  HN  ALA B 117      -6.269  -2.690  -1.816  1.00 10.00      B   
ATOM   2080  CA  ALA B 117      -5.995  -4.759  -1.474  1.00 10.00      B   
ATOM   2081  CB  ALA B 117      -7.205  -4.749  -0.551  1.00 10.00      B   
ATOM   2082  C   ALA B 117      -6.302  -5.554  -2.736  1.00 10.00      B   
ATOM   2083  O   ALA B 117      -6.883  -5.024  -3.688  1.00 10.00      B   
ATOM   2084  N   ASP B 118      -5.911  -6.819  -2.742  1.00 10.00      B   
ATOM   2085  HN  ASP B 118      -5.458  -7.182  -1.948  1.00 10.00      B   
ATOM   2086  CA  ASP B 118      -6.139  -7.690  -3.887  1.00 10.00      B   
ATOM   2087  CB  ASP B 118      -5.199  -8.895  -3.853  1.00 10.00      B   
ATOM   2088  CG  ASP B 118      -3.878  -8.627  -4.543  1.00 10.00      B   
ATOM   2089  OD1 ASP B 118      -3.834  -7.759  -5.439  1.00 10.00      B   
ATOM   2090  OD2 ASP B 118      -2.878  -9.295  -4.201  1.00 10.00      B   
ATOM   2091  C   ASP B 118      -7.589  -8.151  -3.953  1.00 10.00      B   
ATOM   2092  O   ASP B 118      -8.354  -7.984  -2.997  1.00 10.00      B   
ATOM   2093  N   SER B 119      -7.962  -8.737  -5.077  1.00 10.00      B   
ATOM   2094  HN  SER B 119      -7.304  -8.862  -5.797  1.00 10.00      B   
ATOM   2095  CA  SER B 119      -9.318  -9.214  -5.274  1.00 10.00      B   
ATOM   2096  CB  SER B 119     -10.172  -8.073  -5.836  1.00 10.00      B   
ATOM   2097  OG  SER B 119      -9.486  -7.402  -6.878  1.00 10.00      B   
ATOM   2098  HG  SER B 119      -8.536  -7.431  -6.705  1.00 10.00      B   
ATOM   2099  C   SER B 119      -9.309 -10.389  -6.247  1.00 10.00      B   
ATOM   2100  O   SER B 119      -8.313 -10.606  -6.939  1.00 10.00      B   
ATOM   2101  N   PRO B 120     -10.400 -11.178  -6.310  1.00 10.00      B   
ATOM   2102  CA  PRO B 120     -10.491 -12.320  -7.235  1.00 10.00      B   
ATOM   2103  CB  PRO B 120     -11.782 -13.026  -6.806  1.00 10.00      B   
ATOM   2104  CG  PRO B 120     -12.594 -11.962  -6.153  1.00 10.00      B   
ATOM   2105  CD  PRO B 120     -11.611 -11.051  -5.474  1.00 10.00      B   
ATOM   2106  C   PRO B 120     -10.608 -11.855  -8.686  1.00 10.00      B   
ATOM   2107  O   PRO B 120     -10.563 -12.659  -9.619  1.00 10.00      B   
ATOM   2108  N   THR B 121     -10.770 -10.554  -8.862  1.00 10.00      B   
ATOM   2109  HN  THR B 121     -10.827  -9.972  -8.077  1.00 10.00      B   
ATOM   2110  CA  THR B 121     -10.898  -9.968 -10.180  1.00 10.00      B   
ATOM   2111  CB  THR B 121     -12.054  -8.956 -10.189  1.00 10.00      B   
ATOM   2112  OG1 THR B 121     -12.409  -8.642  -8.833  1.00 10.00      B   
ATOM   2113  HG1 THR B 121     -12.956  -7.845  -8.823  1.00 10.00      B   
ATOM   2114  CG2 THR B 121     -13.262  -9.539 -10.899  1.00 10.00      B   
ATOM   2115  C   THR B 121      -9.611  -9.263 -10.616  1.00 10.00      B   
ATOM   2116  O   THR B 121      -9.272  -9.257 -11.802  1.00 10.00      B   
ATOM   2117  N   LEU B 122      -8.894  -8.677  -9.657  1.00 10.00      B   
ATOM   2118  HN  LEU B 122      -9.198  -8.732  -8.726  1.00 10.00      B   
ATOM   2119  CA  LEU B 122      -7.658  -7.958  -9.956  1.00 10.00      B   
ATOM   2120  CB  LEU B 122      -7.915  -6.445  -9.980  1.00 10.00      B   
ATOM   2121  CG  LEU B 122      -6.796  -5.578 -10.563  1.00 10.00      B   
ATOM   2122  CD1 LEU B 122      -7.043  -5.303 -12.037  1.00 10.00      B   
ATOM   2123  CD2 LEU B 122      -6.664  -4.279  -9.790  1.00 10.00      B   
ATOM   2124  C   LEU B 122      -6.557  -8.274  -8.942  1.00 10.00      B   
ATOM   2125  O   LEU B 122      -6.795  -8.298  -7.731  1.00 10.00      B   
ATOM   2126  N   LYS B 123      -5.349  -8.489  -9.451  1.00 10.00      B   
ATOM   2127  HN  LYS B 123      -5.229  -8.424 -10.424  1.00 10.00      B   
ATOM   2128  CA  LYS B 123      -4.190  -8.798  -8.620  1.00 10.00      B   
ATOM   2129  CB  LYS B 123      -3.603 -10.154  -9.033  1.00 10.00      B   
ATOM   2130  CG  LYS B 123      -2.363 -10.578  -8.259  1.00 10.00      B   
ATOM   2131  CD  LYS B 123      -2.723 -11.206  -6.925  1.00 10.00      B   
ATOM   2132  CE  LYS B 123      -1.482 -11.498  -6.097  1.00 10.00      B   
ATOM   2133  NZ  LYS B 123      -0.856 -10.254  -5.581  1.00 10.00      B   
ATOM   2134  HZ1 LYS B 123      -1.561  -9.694  -5.047  1.00 10.00      B   
ATOM   2135  HZ2 LYS B 123      -0.491  -9.677  -6.369  1.00 10.00      B   
ATOM   2136  HZ3 LYS B 123      -0.069 -10.489  -4.947  1.00 10.00      B   
ATOM   2137  C   LYS B 123      -3.137  -7.703  -8.779  1.00 10.00      B   
ATOM   2138  O   LYS B 123      -3.027  -7.096  -9.842  1.00 10.00      B   
ATOM   2139  N   HIS B 124      -2.385  -7.433  -7.721  1.00 10.00      B   
ATOM   2140  HN  HIS B 124      -2.547  -7.918  -6.880  1.00 10.00      B   
ATOM   2141  CA  HIS B 124      -1.350  -6.403  -7.763  1.00 10.00      B   
ATOM   2142  CB  HIS B 124      -1.601  -5.347  -6.683  1.00 10.00      B   
ATOM   2143  CG  HIS B 124      -2.940  -4.685  -6.756  1.00 10.00      B   
ATOM   2144  ND1 HIS B 124      -4.085  -5.248  -6.236  1.00 10.00      B   
ATOM   2145  HD1 HIS B 124      -4.139  -6.134  -5.789  1.00 10.00      B   
ATOM   2146  CD2 HIS B 124      -3.316  -3.498  -7.286  1.00 10.00      B   
ATOM   2147  CE1 HIS B 124      -5.107  -4.435  -6.433  1.00 10.00      B   
ATOM   2148  NE2 HIS B 124      -4.665  -3.366  -7.071  1.00 10.00      B   
ATOM   2149  HE2 HIS B 124      -5.218  -2.598  -7.349  1.00 10.00      B   
ATOM   2150  C   HIS B 124       0.042  -6.991  -7.571  1.00 10.00      B   
ATOM   2151  O   HIS B 124       0.209  -8.016  -6.907  1.00 10.00      B   
ATOM   2152  N   VAL B 125       1.030  -6.332  -8.167  1.00 10.00      B   
ATOM   2153  HN  VAL B 125       0.813  -5.544  -8.711  1.00 10.00      B   
ATOM   2154  CA  VAL B 125       2.429  -6.739  -8.061  1.00 10.00      B   
ATOM   2155  CB  VAL B 125       2.797  -7.847  -9.081  1.00 10.00      B   
ATOM   2156  CG1 VAL B 125       2.491  -7.418 -10.512  1.00 10.00      B   
ATOM   2157  CG2 VAL B 125       4.252  -8.269  -8.933  1.00 10.00      B   
ATOM   2158  C   VAL B 125       3.326  -5.509  -8.236  1.00 10.00      B   
ATOM   2159  O   VAL B 125       3.179  -4.757  -9.202  1.00 10.00      B   
ATOM   2160  N   VAL B 126       4.244  -5.294  -7.304  1.00 10.00      B   
ATOM   2161  HN  VAL B 126       4.350  -5.942  -6.571  1.00 10.00      B   
ATOM   2162  CA  VAL B 126       5.121  -4.125  -7.354  1.00 10.00      B   
ATOM   2163  CB  VAL B 126       5.487  -3.614  -5.947  1.00 10.00      B   
ATOM   2164  CG1 VAL B 126       4.234  -3.341  -5.131  1.00 10.00      B   
ATOM   2165  CG2 VAL B 126       6.400  -4.595  -5.228  1.00 10.00      B   
ATOM   2166  C   VAL B 126       6.398  -4.370  -8.153  1.00 10.00      B   
ATOM   2167  O   VAL B 126       6.764  -5.511  -8.429  1.00 10.00      B   
ATOM   2168  N   VAL B 127       7.059  -3.275  -8.518  1.00 10.00      B   
ATOM   2169  HN  VAL B 127       6.694  -2.398  -8.268  1.00 10.00      B   
ATOM   2170  CA  VAL B 127       8.304  -3.311  -9.277  1.00 10.00      B   
ATOM   2171  CB  VAL B 127       8.119  -3.952 -10.676  1.00 10.00      B   
ATOM   2172  CG1 VAL B 127       7.397  -3.016 -11.631  1.00 10.00      B   
ATOM   2173  CG2 VAL B 127       9.448  -4.414 -11.255  1.00 10.00      B   
ATOM   2174  C   VAL B 127       8.843  -1.885  -9.420  1.00 10.00      B   
ATOM   2175  O   VAL B 127       8.117  -0.918  -9.180  1.00 10.00      B   
ATOM   2176  N   CYS B 128      10.108  -1.756  -9.786  1.00 10.00      B   
ATOM   2177  HN  CYS B 128      10.644  -2.558  -9.949  1.00 10.00      B   
ATOM   2178  CA  CYS B 128      10.720  -0.448  -9.955  1.00 10.00      B   
ATOM   2179  CB  CYS B 128      11.447  -0.029  -8.673  1.00 10.00      B   
ATOM   2180  SG  CYS B 128      12.119   1.651  -8.706  1.00 10.00      B   
ATOM   2181  HG  CYS B 128      11.097   2.491  -8.844  1.00 10.00      B   
ATOM   2182  C   CYS B 128      11.694  -0.460 -11.125  1.00 10.00      B   
ATOM   2183  O   CYS B 128      12.784  -1.029 -11.030  1.00 10.00      B   
ATOM   2184  N   THR B 129      11.288   0.139 -12.235  1.00 10.00      B   
ATOM   2185  HN  THR B 129      10.379   0.526 -12.269  1.00 10.00      B   
ATOM   2186  CA  THR B 129      12.138   0.216 -13.413  1.00 10.00      B   
ATOM   2187  CB  THR B 129      11.373   0.779 -14.626  1.00 10.00      B   
ATOM   2188  OG1 THR B 129      10.208  -0.022 -14.864  1.00 10.00      B   
ATOM   2189  HG1 THR B 129       9.530   0.194 -14.197  1.00 10.00      B   
ATOM   2190  CG2 THR B 129      12.253   0.772 -15.869  1.00 10.00      B   
ATOM   2191  C   THR B 129      13.367   1.080 -13.133  1.00 10.00      B   
ATOM   2192  O   THR B 129      14.499   0.674 -13.401  1.00 10.00      B   
ATOM   2193  N   LEU B 130      13.138   2.265 -12.582  1.00 10.00      B   
ATOM   2194  HN  LEU B 130      12.210   2.536 -12.389  1.00 10.00      B   
ATOM   2195  CA  LEU B 130      14.227   3.176 -12.259  1.00 10.00      B   
ATOM   2196  CB  LEU B 130      13.759   4.632 -12.324  1.00 10.00      B   
ATOM   2197  CG  LEU B 130      13.195   5.103 -13.668  1.00 10.00      B   
ATOM   2198  CD1 LEU B 130      12.936   6.601 -13.647  1.00 10.00      B   
ATOM   2199  CD2 LEU B 130      14.135   4.735 -14.807  1.00 10.00      B   
ATOM   2200  C   LEU B 130      14.807   2.865 -10.884  1.00 10.00      B   
ATOM   2201  O   LEU B 130      15.769   3.497 -10.439  1.00 10.00      B   
ATOM   2202  N   SER B 132      15.226   1.640  -7.196  1.00 10.00      B   
ATOM   2203  HN  SER B 132      14.348   1.722  -7.632  1.00 10.00      B   
ATOM   2204  CA  SER B 132      16.043   0.458  -7.457  1.00 10.00      B   
ATOM   2205  CB  SER B 132      15.840  -0.574  -6.350  1.00 10.00      B   
ATOM   2206  OG  SER B 132      16.005   0.029  -5.078  1.00 10.00      B   
ATOM   2207  HG  SER B 132      15.952   0.988  -5.175  1.00 10.00      B   
ATOM   2208  C   SER B 132      15.726  -0.151  -8.821  1.00 10.00      B   
ATOM   2209  O   SER B 132      16.389   0.155  -9.817  1.00 10.00      B   
ATOM   2210  N   TYR B 134      11.459   1.067  -3.195  1.00 10.00      B   
ATOM   2211  HN  TYR B 134      11.952   1.838  -2.837  1.00 10.00      B   
ATOM   2212  CA  TYR B 134      10.827   0.145  -2.261  1.00 10.00      B   
ATOM   2213  CB  TYR B 134      11.706  -1.097  -2.045  1.00 10.00      B   
ATOM   2214  CG  TYR B 134      13.058  -0.825  -1.410  1.00 10.00      B   
ATOM   2215  CD1 TYR B 134      13.311  -1.186  -0.094  1.00 10.00      B   
ATOM   2216  CD2 TYR B 134      14.083  -0.220  -2.131  1.00 10.00      B   
ATOM   2217  CE1 TYR B 134      14.542  -0.951   0.488  1.00 10.00      B   
ATOM   2218  CE2 TYR B 134      15.319   0.019  -1.555  1.00 10.00      B   
ATOM   2219  CZ  TYR B 134      15.543  -0.349  -0.246  1.00 10.00      B   
ATOM   2220  OH  TYR B 134      16.772  -0.117   0.332  1.00 10.00      B   
ATOM   2221  HH  TYR B 134      17.115  -0.947   0.697  1.00 10.00      B   
ATOM   2222  C   TYR B 134      10.535   0.844  -0.936  1.00 10.00      B   
ATOM   2223  O   TYR B 134      11.297   1.714  -0.508  1.00 10.00      B   
ATOM   2224  N   PRO B 135       9.414   0.497  -0.284  1.00 10.00      B   
ATOM   2225  CA  PRO B 135       9.015   1.088   0.999  1.00 10.00      B   
ATOM   2226  CB  PRO B 135       7.559   0.628   1.180  1.00 10.00      B   
ATOM   2227  CG  PRO B 135       7.165   0.007  -0.121  1.00 10.00      B   
ATOM   2228  CD  PRO B 135       8.433  -0.489  -0.749  1.00 10.00      B   
ATOM   2229  C   PRO B 135       9.877   0.570   2.151  1.00 10.00      B   
ATOM   2230  O   PRO B 135       9.398  -0.151   3.025  1.00 10.00      B   
ATOM   2231  N   ARG B 136      11.141   0.970   2.145  1.00 10.00      B   
ATOM   2232  HN  ARG B 136      11.435   1.571   1.424  1.00 10.00      B   
ATOM   2233  CA  ARG B 136      12.118   0.562   3.153  1.00 10.00      B   
ATOM   2234  CB  ARG B 136      13.436   1.312   2.945  1.00 10.00      B   
ATOM   2235  CG  ARG B 136      14.545   0.959   3.924  1.00 10.00      B   
ATOM   2236  CD  ARG B 136      15.841   1.651   3.543  1.00 10.00      B   
ATOM   2237  NE  ARG B 136      15.603   3.028   3.122  1.00 10.00      B   
ATOM   2238  HE  ARG B 136      14.866   3.514   3.570  1.00 10.00      B   
ATOM   2239  CZ  ARG B 136      16.305   3.659   2.185  1.00 10.00      B   
ATOM   2240  NH1 ARG B 136      17.306   3.043   1.562  1.00 10.00      B   
ATOM   2241 HH11 ARG B 136      17.853   3.543   0.827  1.00 10.00      B   
ATOM   2242 HH12 ARG B 136      17.549   2.057   1.803  1.00 10.00      B   
ATOM   2243  NH2 ARG B 136      15.983   4.900   1.847  1.00 10.00      B   
ATOM   2244 HH21 ARG B 136      15.172   5.379   2.317  1.00 10.00      B   
ATOM   2245 HH22 ARG B 136      16.529   5.403   1.117  1.00 10.00      B   
ATOM   2246  C   ARG B 136      11.633   0.684   4.609  1.00 10.00      B   
ATOM   2247  O   ARG B 136      11.736  -0.280   5.364  1.00 10.00      B   
ATOM   2248  N   PRO B 137      11.086   1.847   5.034  1.00 10.00      B   
ATOM   2249  CA  PRO B 137      10.625   2.043   6.418  1.00 10.00      B   
ATOM   2250  CB  PRO B 137      10.044   3.464   6.420  1.00 10.00      B   
ATOM   2251  CG  PRO B 137       9.822   3.796   4.986  1.00 10.00      B   
ATOM   2252  CD  PRO B 137      10.891   3.066   4.231  1.00 10.00      B   
ATOM   2253  C   PRO B 137       9.566   1.040   6.884  1.00 10.00      B   
ATOM   2254  O   PRO B 137       9.364   0.862   8.082  1.00 10.00      B   
ATOM   2255  N   ILE B 138       8.893   0.380   5.952  1.00 10.00      B   
ATOM   2256  HN  ILE B 138       9.101   0.534   5.007  1.00 10.00      B   
ATOM   2257  CA  ILE B 138       7.853  -0.576   6.317  1.00 10.00      B   
ATOM   2258  CB  ILE B 138       6.473  -0.159   5.758  1.00 10.00      B   
ATOM   2259  CG1 ILE B 138       6.281   1.357   5.878  1.00 10.00      B   
ATOM   2260  CG2 ILE B 138       5.359  -0.890   6.494  1.00 10.00      B   
ATOM   2261  CD1 ILE B 138       4.918   1.841   5.437  1.00 10.00      B   
ATOM   2262  C   ILE B 138       8.183  -2.002   5.866  1.00 10.00      B   
ATOM   2263  O   ILE B 138       7.696  -2.972   6.448  1.00 10.00      B   
ATOM   2264  N   LEU B 139       9.012  -2.129   4.840  1.00 10.00      B   
ATOM   2265  HN  LEU B 139       9.378  -1.323   4.414  1.00 10.00      B   
ATOM   2266  CA  LEU B 139       9.381  -3.440   4.316  1.00 10.00      B   
ATOM   2267  CB  LEU B 139       9.373  -3.416   2.785  1.00 10.00      B   
ATOM   2268  CG  LEU B 139       9.337  -4.770   2.075  1.00 10.00      B   
ATOM   2269  CD1 LEU B 139       8.135  -5.584   2.527  1.00 10.00      B   
ATOM   2270  CD2 LEU B 139       9.316  -4.580   0.566  1.00 10.00      B   
ATOM   2271  C   LEU B 139      10.739  -3.907   4.844  1.00 10.00      B   
ATOM   2272  O   LEU B 139      11.065  -5.094   4.782  1.00 10.00      B   
ATOM   2273  N   GLY B 140      11.528  -2.976   5.359  1.00 10.00      B   
ATOM   2274  HN  GLY B 140      11.226  -2.042   5.381  1.00 10.00      B   
ATOM   2275  CA  GLY B 140      12.834  -3.321   5.885  1.00 10.00      B   
ATOM   2276  C   GLY B 140      13.941  -3.080   4.879  1.00 10.00      B   
ATOM   2277  O   GLY B 140      14.675  -2.097   4.977  1.00 10.00      B   
ATOM   2278  N   GLN B 141      14.053  -3.972   3.904  1.00 10.00      B   
ATOM   2279  HN  GLN B 141      13.420  -4.721   3.868  1.00 10.00      B   
ATOM   2280  CA  GLN B 141      15.072  -3.861   2.873  1.00 10.00      B   
ATOM   2281  CB  GLN B 141      16.366  -4.563   3.299  1.00 10.00      B   
ATOM   2282  CG  GLN B 141      17.432  -3.629   3.857  1.00 10.00      B   
ATOM   2283  CD  GLN B 141      17.735  -2.457   2.937  1.00 10.00      B   
ATOM   2284  OE1 GLN B 141      17.601  -2.554   1.716  1.00 10.00      B   
ATOM   2285  NE2 GLN B 141      18.148  -1.341   3.517  1.00 10.00      B   
ATOM   2286 HE21 GLN B 141      18.235  -1.330   4.493  1.00 10.00      B   
ATOM   2287 HE22 GLN B 141      18.352  -0.569   2.945  1.00 10.00      B   
ATOM   2288  C   GLN B 141      14.570  -4.442   1.561  1.00 10.00      B   
ATOM   2289  O   GLN B 141      13.393  -4.788   1.436  1.00 10.00      B   
ATOM   2290  N   SER B 142      15.458  -4.538   0.587  1.00 10.00      B   
ATOM   2291  HN  SER B 142      16.376  -4.226   0.742  1.00 10.00      B   
ATOM   2292  CA  SER B 142      15.108  -5.079  -0.711  1.00 10.00      B   
ATOM   2293  CB  SER B 142      15.332  -4.023  -1.797  1.00 10.00      B   
ATOM   2294  OG  SER B 142      16.478  -3.232  -1.515  1.00 10.00      B   
ATOM   2295  HG  SER B 142      16.490  -2.467  -2.105  1.00 10.00      B   
ATOM   2296  C   SER B 142      15.914  -6.338  -1.020  1.00 10.00      B   
ATOM   2297  O   SER B 142      17.105  -6.420  -0.708  1.00 10.00      B   
ATOM   2298  N   PRO B 143      15.257  -7.357  -1.596  1.00 10.00      B   
ATOM   2299  CA  PRO B 143      15.915  -8.608  -1.982  1.00 10.00      B   
ATOM   2300  CB  PRO B 143      14.751  -9.498  -2.452  1.00 10.00      B   
ATOM   2301  CG  PRO B 143      13.520  -8.850  -1.915  1.00 10.00      B   
ATOM   2302  CD  PRO B 143      13.816  -7.382  -1.882  1.00 10.00      B   
ATOM   2303  C   PRO B 143      16.888  -8.370  -3.139  1.00 10.00      B   
ATOM   2304  O   PRO B 143      16.754  -7.394  -3.881  1.00 10.00      B   
ATOM   2305  N   GLU B 144      17.852  -9.263  -3.295  1.00 10.00      B   
ATOM   2306  HN  GLU B 144      17.901 -10.029  -2.681  1.00 10.00      B   
ATOM   2307  CA  GLU B 144      18.847  -9.138  -4.353  1.00 10.00      B   
ATOM   2308  CB  GLU B 144      19.888 -10.244  -4.240  1.00 10.00      B   
ATOM   2309  CG  GLU B 144      20.755 -10.134  -3.005  1.00 10.00      B   
ATOM   2310  CD  GLU B 144      21.654 -11.332  -2.830  1.00 10.00      B   
ATOM   2311  OE1 GLU B 144      22.629 -11.472  -3.601  1.00 10.00      B   
ATOM   2312  OE2 GLU B 144      21.393 -12.139  -1.915  1.00 10.00      B   
ATOM   2313  C   GLU B 144      18.208  -9.155  -5.733  1.00 10.00      B   
ATOM   2314  O   GLU B 144      18.447  -8.264  -6.551  1.00 10.00      B   
ATOM   2315  N   TRP B 145      17.384 -10.160  -5.985  1.00 10.00      B   
ATOM   2316  HN  TRP B 145      17.232 -10.837  -5.290  1.00 10.00      B   
ATOM   2317  CA  TRP B 145      16.715 -10.295  -7.274  1.00 10.00      B   
ATOM   2318  CB  TRP B 145      16.017 -11.647  -7.402  1.00 10.00      B   
ATOM   2319  CG  TRP B 145      16.901 -12.713  -7.971  1.00 10.00      B   
ATOM   2320  CD1 TRP B 145      17.868 -13.413  -7.312  1.00 10.00      B   
ATOM   2321  CD2 TRP B 145      16.905 -13.198  -9.320  1.00 10.00      B   
ATOM   2322  NE1 TRP B 145      18.475 -14.300  -8.162  1.00 10.00      B   
ATOM   2323  HE1 TRP B 145      19.201 -14.915  -7.920  1.00 10.00      B   
ATOM   2324  CE2 TRP B 145      17.901 -14.190  -9.402  1.00 10.00      B   
ATOM   2325  CE3 TRP B 145      16.163 -12.890 -10.466  1.00 10.00      B   
ATOM   2326  CZ2 TRP B 145      18.175 -14.877 -10.582  1.00 10.00      B   
ATOM   2327  CZ3 TRP B 145      16.436 -13.574 -11.636  1.00 10.00      B   
ATOM   2328  CH2 TRP B 145      17.433 -14.556 -11.687  1.00 10.00      B   
ATOM   2329  C   TRP B 145      15.753  -9.147  -7.563  1.00 10.00      B   
ATOM   2330  O   TRP B 145      15.416  -8.895  -8.714  1.00 10.00      B   
ATOM   2331  N   TYR B 146      15.331  -8.440  -6.523  1.00 10.00      B   
ATOM   2332  HN  TYR B 146      15.650  -8.673  -5.625  1.00 10.00      B   
ATOM   2333  CA  TYR B 146      14.408  -7.317  -6.689  1.00 10.00      B   
ATOM   2334  CB  TYR B 146      13.911  -6.824  -5.326  1.00 10.00      B   
ATOM   2335  CG  TYR B 146      12.941  -5.662  -5.383  1.00 10.00      B   
ATOM   2336  CD1 TYR B 146      11.604  -5.859  -5.702  1.00 10.00      B   
ATOM   2337  CD2 TYR B 146      13.363  -4.367  -5.101  1.00 10.00      B   
ATOM   2338  CE1 TYR B 146      10.716  -4.801  -5.740  1.00 10.00      B   
ATOM   2339  CE2 TYR B 146      12.481  -3.303  -5.139  1.00 10.00      B   
ATOM   2340  CZ  TYR B 146      11.159  -3.527  -5.458  1.00 10.00      B   
ATOM   2341  OH  TYR B 146      10.275  -2.473  -5.489  1.00 10.00      B   
ATOM   2342  HH  TYR B 146       9.534  -2.668  -4.901  1.00 10.00      B   
ATOM   2343  C   TYR B 146      15.070  -6.176  -7.459  1.00 10.00      B   
ATOM   2344  O   TYR B 146      14.431  -5.504  -8.271  1.00 10.00      B   
ATOM   2345  N   ARG B 147      16.356  -5.972  -7.215  1.00 10.00      B   
ATOM   2346  HN  ARG B 147      16.820  -6.546  -6.568  1.00 10.00      B   
ATOM   2347  CA  ARG B 147      17.097  -4.911  -7.885  1.00 10.00      B   
ATOM   2348  CB  ARG B 147      18.110  -4.252  -6.936  1.00 10.00      B   
ATOM   2349  CG  ARG B 147      19.191  -5.183  -6.408  1.00 10.00      B   
ATOM   2350  CD  ARG B 147      20.089  -4.486  -5.395  1.00 10.00      B   
ATOM   2351  NE  ARG B 147      19.392  -4.200  -4.142  1.00 10.00      B   
ATOM   2352  HE  ARG B 147      18.732  -3.468  -4.150  1.00 10.00      B   
ATOM   2353  CZ  ARG B 147      19.603  -4.856  -3.005  1.00 10.00      B   
ATOM   2354  NH1 ARG B 147      20.491  -5.844  -2.956  1.00 10.00      B   
ATOM   2355 HH11 ARG B 147      20.655  -6.355  -2.064  1.00 10.00      B   
ATOM   2356 HH12 ARG B 147      21.027  -6.113  -3.811  1.00 10.00      B   
ATOM   2357  NH2 ARG B 147      18.916  -4.539  -1.916  1.00 10.00      B   
ATOM   2358 HH21 ARG B 147      19.079  -5.056  -1.028  1.00 10.00      B   
ATOM   2359 HH22 ARG B 147      18.201  -3.774  -1.942  1.00 10.00      B   
ATOM   2360  C   ARG B 147      17.773  -5.413  -9.162  1.00 10.00      B   
ATOM   2361  O   ARG B 147      18.479  -4.663  -9.839  1.00 10.00      B   
ATOM   2362  N   SER B 148      17.537  -6.679  -9.495  1.00 10.00      B   
ATOM   2363  HN  SER B 148      16.948  -7.219  -8.927  1.00 10.00      B   
ATOM   2364  CA  SER B 148      18.121  -7.281 -10.692  1.00 10.00      B   
ATOM   2365  CB  SER B 148      17.972  -8.808 -10.656  1.00 10.00      B   
ATOM   2366  OG  SER B 148      19.000  -9.447 -11.395  1.00 10.00      B   
ATOM   2367  HG  SER B 148      19.714  -9.694 -10.796  1.00 10.00      B   
ATOM   2368  C   SER B 148      17.469  -6.711 -11.953  1.00 10.00      B   
ATOM   2369  O   SER B 148      16.242  -6.693 -12.070  1.00 10.00      B   
ATOM   2370  N   PRO B 149      18.286  -6.235 -12.909  1.00 10.00      B   
ATOM   2371  CA  PRO B 149      17.796  -5.647 -14.164  1.00 10.00      B   
ATOM   2372  CB  PRO B 149      19.082  -5.334 -14.935  1.00 10.00      B   
ATOM   2373  CG  PRO B 149      20.134  -5.231 -13.888  1.00 10.00      B   
ATOM   2374  CD  PRO B 149      19.758  -6.233 -12.841  1.00 10.00      B   
ATOM   2375  C   PRO B 149      16.938  -6.621 -14.961  1.00 10.00      B   
ATOM   2376  O   PRO B 149      15.891  -6.248 -15.495  1.00 10.00      B   
ATOM   2377  N   ASN B 150      17.387  -7.869 -15.032  1.00 10.00      B   
ATOM   2378  HN  ASN B 150      18.231  -8.097 -14.586  1.00 10.00      B   
ATOM   2379  CA  ASN B 150      16.668  -8.909 -15.760  1.00 10.00      B   
ATOM   2380  CB  ASN B 150      17.459 -10.222 -15.717  1.00 10.00      B   
ATOM   2381  CG  ASN B 150      16.660 -11.426 -16.183  1.00 10.00      B   
ATOM   2382  OD1 ASN B 150      16.069 -11.419 -17.261  1.00 10.00      B   
ATOM   2383  ND2 ASN B 150      16.636 -12.466 -15.366  1.00 10.00      B   
ATOM   2384 HD21 ASN B 150      17.130 -12.403 -14.518  1.00 10.00      B   
ATOM   2385 HD22 ASN B 150      16.116 -13.250 -15.634  1.00 10.00      B   
ATOM   2386  C   ASN B 150      15.274  -9.109 -15.177  1.00 10.00      B   
ATOM   2387  O   ASN B 150      14.282  -9.125 -15.905  1.00 10.00      B   
ATOM   2388  N   TYR B 151      15.212  -9.227 -13.858  1.00 10.00      B   
ATOM   2389  HN  TYR B 151      16.040  -9.188 -13.338  1.00 10.00      B   
ATOM   2390  CA  TYR B 151      13.948  -9.416 -13.160  1.00 10.00      B   
ATOM   2391  CB  TYR B 151      14.205  -9.570 -11.657  1.00 10.00      B   
ATOM   2392  CG  TYR B 151      12.964  -9.508 -10.791  1.00 10.00      B   
ATOM   2393  CD1 TYR B 151      12.131 -10.611 -10.656  1.00 10.00      B   
ATOM   2394  CD2 TYR B 151      12.633  -8.349 -10.101  1.00 10.00      B   
ATOM   2395  CE1 TYR B 151      11.004 -10.560  -9.859  1.00 10.00      B   
ATOM   2396  CE2 TYR B 151      11.508  -8.289  -9.305  1.00 10.00      B   
ATOM   2397  CZ  TYR B 151      10.698  -9.397  -9.187  1.00 10.00      B   
ATOM   2398  OH  TYR B 151       9.583  -9.345  -8.389  1.00 10.00      B   
ATOM   2399  HH  TYR B 151       9.607 -10.076  -7.763  1.00 10.00      B   
ATOM   2400  C   TYR B 151      13.004  -8.244 -13.424  1.00 10.00      B   
ATOM   2401  O   TYR B 151      11.838  -8.439 -13.768  1.00 10.00      B   
ATOM   2402  N   ARG B 152      13.529  -7.031 -13.281  1.00 10.00      B   
ATOM   2403  HN  ARG B 152      14.474  -6.950 -13.028  1.00 10.00      B   
ATOM   2404  CA  ARG B 152      12.748  -5.817 -13.492  1.00 10.00      B   
ATOM   2405  CB  ARG B 152      13.598  -4.577 -13.195  1.00 10.00      B   
ATOM   2406  CG  ARG B 152      13.748  -4.271 -11.712  1.00 10.00      B   
ATOM   2407  CD  ARG B 152      15.110  -3.674 -11.392  1.00 10.00      B   
ATOM   2408  NE  ARG B 152      15.367  -2.435 -12.125  1.00 10.00      B   
ATOM   2409  HE  ARG B 152      14.585  -1.923 -12.432  1.00 10.00      B   
ATOM   2410  CZ  ARG B 152      16.587  -1.964 -12.383  1.00 10.00      B   
ATOM   2411  NH1 ARG B 152      17.664  -2.624 -11.964  1.00 10.00      B   
ATOM   2412 HH11 ARG B 152      17.562  -3.514 -11.430  1.00 10.00      B   
ATOM   2413 HH12 ARG B 152      18.618  -2.250 -12.163  1.00 10.00      B   
ATOM   2414  NH2 ARG B 152      16.729  -0.829 -13.061  1.00 10.00      B   
ATOM   2415 HH21 ARG B 152      15.882  -0.304 -13.386  1.00 10.00      B   
ATOM   2416 HH22 ARG B 152      17.678  -0.454 -13.274  1.00 10.00      B   
ATOM   2417  C   ARG B 152      12.179  -5.749 -14.908  1.00 10.00      B   
ATOM   2418  O   ARG B 152      11.016  -5.392 -15.103  1.00 10.00      B   
ATOM   2419  N   ARG B 153      12.997  -6.107 -15.887  1.00 10.00      B   
ATOM   2420  HN  ARG B 153      13.911  -6.391 -15.664  1.00 10.00      B   
ATOM   2421  CA  ARG B 153      12.583  -6.077 -17.284  1.00 10.00      B   
ATOM   2422  CB  ARG B 153      13.790  -6.276 -18.203  1.00 10.00      B   
ATOM   2423  CG  ARG B 153      13.495  -6.025 -19.674  1.00 10.00      B   
ATOM   2424  CD  ARG B 153      14.627  -6.516 -20.561  1.00 10.00      B   
ATOM   2425  NE  ARG B 153      14.619  -7.972 -20.704  1.00 10.00      B   
ATOM   2426  HE  ARG B 153      13.907  -8.463 -20.236  1.00 10.00      B   
ATOM   2427  CZ  ARG B 153      15.498  -8.655 -21.439  1.00 10.00      B   
ATOM   2428  NH1 ARG B 153      16.446  -8.016 -22.112  1.00 10.00      B   
ATOM   2429 HH11 ARG B 153      16.513  -6.975 -22.071  1.00 10.00      B   
ATOM   2430 HH12 ARG B 153      17.134  -8.553 -22.683  1.00 10.00      B   
ATOM   2431  NH2 ARG B 153      15.422  -9.982 -21.514  1.00 10.00      B   
ATOM   2432 HH21 ARG B 153      16.112 -10.514 -22.087  1.00 10.00      B   
ATOM   2433 HH22 ARG B 153      14.673 -10.498 -20.999  1.00 10.00      B   
ATOM   2434  C   ARG B 153      11.526  -7.135 -17.591  1.00 10.00      B   
ATOM   2435  O   ARG B 153      10.512  -6.848 -18.228  1.00 10.00      B   
ATOM   2436  N   ARG B 154      11.761  -8.355 -17.131  1.00 10.00      B   
ATOM   2437  HN  ARG B 154      12.575  -8.521 -16.605  1.00 10.00      B   
ATOM   2438  CA  ARG B 154      10.840  -9.456 -17.386  1.00 10.00      B   
ATOM   2439  CB  ARG B 154      11.466 -10.799 -17.003  1.00 10.00      B   
ATOM   2440  CG  ARG B 154      12.597 -11.248 -17.917  1.00 10.00      B   
ATOM   2441  CD  ARG B 154      12.441 -12.708 -18.314  1.00 10.00      B   
ATOM   2442  NE  ARG B 154      12.438 -13.595 -17.152  1.00 10.00      B   
ATOM   2443  HE  ARG B 154      13.069 -13.388 -16.421  1.00 10.00      B   
ATOM   2444  CZ  ARG B 154      11.648 -14.659 -17.025  1.00 10.00      B   
ATOM   2445  NH1 ARG B 154      10.789 -14.977 -17.988  1.00 10.00      B   
ATOM   2446 HH11 ARG B 154      10.165 -15.817 -17.889  1.00 10.00      B   
ATOM   2447 HH12 ARG B 154      10.734 -14.397 -18.851  1.00 10.00      B   
ATOM   2448  NH2 ARG B 154      11.726 -15.405 -15.930  1.00 10.00      B   
ATOM   2449 HH21 ARG B 154      12.404 -15.155 -15.180  1.00 10.00      B   
ATOM   2450 HH22 ARG B 154      11.118 -16.247 -15.813  1.00 10.00      B   
ATOM   2451  C   ARG B 154       9.500  -9.275 -16.679  1.00 10.00      B   
ATOM   2452  O   ARG B 154       8.456  -9.627 -17.226  1.00 10.00      B   
ATOM   2453  N   LEU B 155       9.529  -8.723 -15.471  1.00 10.00      B   
ATOM   2454  HN  LEU B 155      10.393  -8.454 -15.084  1.00 10.00      B   
ATOM   2455  CA  LEU B 155       8.308  -8.520 -14.696  1.00 10.00      B   
ATOM   2456  CB  LEU B 155       8.629  -8.078 -13.265  1.00 10.00      B   
ATOM   2457  CG  LEU B 155       7.458  -8.092 -12.274  1.00 10.00      B   
ATOM   2458  CD1 LEU B 155       6.812  -9.467 -12.224  1.00 10.00      B   
ATOM   2459  CD2 LEU B 155       7.924  -7.678 -10.888  1.00 10.00      B   
ATOM   2460  C   LEU B 155       7.349  -7.536 -15.367  1.00 10.00      B   
ATOM   2461  O   LEU B 155       6.136  -7.730 -15.344  1.00 10.00      B   
ATOM   2462  N   VAL B 156       7.889  -6.485 -15.970  1.00 10.00      B   
ATOM   2463  HN  VAL B 156       8.863  -6.371 -15.964  1.00 10.00      B   
ATOM   2464  CA  VAL B 156       7.049  -5.495 -16.638  1.00 10.00      B   
ATOM   2465  CB  VAL B 156       7.715  -4.106 -16.741  1.00 10.00      B   
ATOM   2466  CG1 VAL B 156       7.969  -3.528 -15.358  1.00 10.00      B   
ATOM   2467  CG2 VAL B 156       8.999  -4.163 -17.552  1.00 10.00      B   
ATOM   2468  C   VAL B 156       6.615  -5.972 -18.020  1.00 10.00      B   
ATOM   2469  O   VAL B 156       5.682  -5.427 -18.612  1.00 10.00      B   
ATOM   2470  N   ARG B 157       7.296  -6.993 -18.526  1.00 10.00      B   
ATOM   2471  HN  ARG B 157       8.026  -7.386 -18.000  1.00 10.00      B   
ATOM   2472  CA  ARG B 157       6.983  -7.550 -19.833  1.00 10.00      B   
ATOM   2473  CB  ARG B 157       8.238  -8.133 -20.486  1.00 10.00      B   
ATOM   2474  CG  ARG B 157       8.857  -7.241 -21.550  1.00 10.00      B   
ATOM   2475  CD  ARG B 157       7.963  -7.143 -22.776  1.00 10.00      B   
ATOM   2476  NE  ARG B 157       8.576  -6.359 -23.846  1.00 10.00      B   
ATOM   2477  HE  ARG B 157       8.614  -5.381 -23.723  1.00 10.00      B   
ATOM   2478  CZ  ARG B 157       9.089  -6.887 -24.957  1.00 10.00      B   
ATOM   2479  NH1 ARG B 157       9.058  -8.201 -25.150  1.00 10.00      B   
ATOM   2480 HH11 ARG B 157       8.639  -8.827 -24.433  1.00 10.00      B   
ATOM   2481 HH12 ARG B 157       9.463  -8.614 -26.019  1.00 10.00      B   
ATOM   2482  NH2 ARG B 157       9.616  -6.099 -25.884  1.00 10.00      B   
ATOM   2483 HH21 ARG B 157       9.635  -5.064 -25.744  1.00 10.00      B   
ATOM   2484 HH22 ARG B 157      10.018  -6.507 -26.754  1.00 10.00      B   
ATOM   2485  C   ARG B 157       5.898  -8.614 -19.718  1.00 10.00      B   
ATOM   2486  O   ARG B 157       4.838  -8.502 -20.337  1.00 10.00      B   
ATOM   2487  N   TRP B 158       6.161  -9.637 -18.916  1.00 10.00      B   
ATOM   2488  HN  TRP B 158       7.017  -9.659 -18.430  1.00 10.00      B   
ATOM   2489  CA  TRP B 158       5.206 -10.721 -18.713  1.00 10.00      B   
ATOM   2490  CB  TRP B 158       5.474 -11.917 -19.642  1.00 10.00      B   
ATOM   2491  CG  TRP B 158       6.787 -11.879 -20.363  1.00 10.00      B   
ATOM   2492  CD1 TRP B 158       8.028 -12.091 -19.835  1.00 10.00      B   
ATOM   2493  CD2 TRP B 158       6.984 -11.627 -21.758  1.00 10.00      B   
ATOM   2494  NE1 TRP B 158       8.984 -11.971 -20.812  1.00 10.00      B   
ATOM   2495  HE1 TRP B 158       9.952 -12.074 -20.682  1.00 10.00      B   
ATOM   2496  CE2 TRP B 158       8.368 -11.694 -22.003  1.00 10.00      B   
ATOM   2497  CE3 TRP B 158       6.122 -11.350 -22.824  1.00 10.00      B   
ATOM   2498  CZ2 TRP B 158       8.912 -11.496 -23.269  1.00 10.00      B   
ATOM   2499  CZ3 TRP B 158       6.663 -11.154 -24.081  1.00 10.00      B   
ATOM   2500  CH2 TRP B 158       8.044 -11.229 -24.292  1.00 10.00      B   
ATOM   2501  C   TRP B 158       5.200 -11.177 -17.258  1.00 10.00      B   
ATOM   2502  O   TRP B 158       5.868 -12.152 -16.901  1.00 10.00      B   
ATOM   2503  N   PRO B 159       4.446 -10.472 -16.397  1.00 10.00      B   
ATOM   2504  CA  PRO B 159       4.350 -10.799 -14.971  1.00 10.00      B   
ATOM   2505  CB  PRO B 159       3.381  -9.750 -14.411  1.00 10.00      B   
ATOM   2506  CG  PRO B 159       2.673  -9.194 -15.600  1.00 10.00      B   
ATOM   2507  CD  PRO B 159       3.639  -9.292 -16.744  1.00 10.00      B   
ATOM   2508  C   PRO B 159       3.795 -12.200 -14.744  1.00 10.00      B   
ATOM   2509  O   PRO B 159       4.182 -12.883 -13.798  1.00 10.00      B   
ATOM   2510  N   ARG B 160       2.897 -12.626 -15.628  1.00 10.00      B   
ATOM   2511  HN  ARG B 160       2.647 -12.037 -16.373  1.00 10.00      B   
ATOM   2512  CA  ARG B 160       2.283 -13.944 -15.528  1.00 10.00      B   
ATOM   2513  CB  ARG B 160       1.262 -14.142 -16.650  1.00 10.00      B   
ATOM   2514  CG  ARG B 160       0.071 -13.202 -16.566  1.00 10.00      B   
ATOM   2515  CD  ARG B 160      -0.722 -13.174 -17.866  1.00 10.00      B   
ATOM   2516  NE  ARG B 160      -1.517 -14.386 -18.067  1.00 10.00      B   
ATOM   2517  HE  ARG B 160      -1.262 -15.185 -17.552  1.00 10.00      B   
ATOM   2518  CZ  ARG B 160      -2.555 -14.470 -18.903  1.00 10.00      B   
ATOM   2519  NH1 ARG B 160      -2.928 -13.415 -19.620  1.00 10.00      B   
ATOM   2520 HH11 ARG B 160      -2.410 -12.519 -19.539  1.00 10.00      B   
ATOM   2521 HH12 ARG B 160      -3.742 -13.484 -20.273  1.00 10.00      B   
ATOM   2522  NH2 ARG B 160      -3.220 -15.610 -19.027  1.00 10.00      B   
ATOM   2523 HH21 ARG B 160      -4.034 -15.674 -19.678  1.00 10.00      B   
ATOM   2524 HH22 ARG B 160      -2.930 -16.451 -18.478  1.00 10.00      B   
ATOM   2525  C   ARG B 160       3.339 -15.043 -15.568  1.00 10.00      B   
ATOM   2526  O   ARG B 160       3.264 -16.017 -14.817  1.00 10.00      B   
ATOM   2527  N   GLN B 161       4.334 -14.863 -16.428  1.00 10.00      B   
ATOM   2528  HN  GLN B 161       4.345 -14.054 -16.981  1.00 10.00      B   
ATOM   2529  CA  GLN B 161       5.413 -15.832 -16.572  1.00 10.00      B   
ATOM   2530  CB  GLN B 161       6.196 -15.559 -17.861  1.00 10.00      B   
ATOM   2531  CG  GLN B 161       6.725 -16.801 -18.570  1.00 10.00      B   
ATOM   2532  CD  GLN B 161       7.896 -17.452 -17.856  1.00 10.00      B   
ATOM   2533  OE1 GLN B 161       9.050 -17.060 -18.040  1.00 10.00      B   
ATOM   2534  NE2 GLN B 161       7.611 -18.465 -17.054  1.00 10.00      B   
ATOM   2535 HE21 GLN B 161       6.672 -18.737 -16.970  1.00 10.00      B   
ATOM   2536 HE22 GLN B 161       8.348 -18.900 -16.572  1.00 10.00      B   
ATOM   2537  C   GLN B 161       6.347 -15.768 -15.366  1.00 10.00      B   
ATOM   2538  O   GLN B 161       6.709 -16.795 -14.795  1.00 10.00      B   
ATOM   2539  N   VAL B 162       6.713 -14.553 -14.974  1.00 10.00      B   
ATOM   2540  HN  VAL B 162       6.372 -13.772 -15.464  1.00 10.00      B   
ATOM   2541  CA  VAL B 162       7.609 -14.345 -13.838  1.00 10.00      B   
ATOM   2542  CB  VAL B 162       7.933 -12.850 -13.626  1.00 10.00      B   
ATOM   2543  CG1 VAL B 162       8.920 -12.667 -12.482  1.00 10.00      B   
ATOM   2544  CG2 VAL B 162       8.485 -12.243 -14.905  1.00 10.00      B   
ATOM   2545  C   VAL B 162       7.030 -14.940 -12.556  1.00 10.00      B   
ATOM   2546  O   VAL B 162       7.723 -15.651 -11.826  1.00 10.00      B   
ATOM   2547  N   LEU B 163       5.755 -14.666 -12.297  1.00 10.00      B   
ATOM   2548  HN  LEU B 163       5.252 -14.094 -12.917  1.00 10.00      B   
ATOM   2549  CA  LEU B 163       5.087 -15.182 -11.108  1.00 10.00      B   
ATOM   2550  CB  LEU B 163       3.674 -14.601 -10.986  1.00 10.00      B   
ATOM   2551  CG  LEU B 163       3.583 -13.082 -10.819  1.00 10.00      B   
ATOM   2552  CD1 LEU B 163       2.132 -12.633 -10.789  1.00 10.00      B   
ATOM   2553  CD2 LEU B 163       4.311 -12.632  -9.563  1.00 10.00      B   
ATOM   2554  C   LEU B 163       5.029 -16.707 -11.133  1.00 10.00      B   
ATOM   2555  O   LEU B 163       5.142 -17.361 -10.095  1.00 10.00      B   
ATOM   2556  N   ALA B 164       4.873 -17.268 -12.328  1.00 10.00      B   
ATOM   2557  HN  ALA B 164       4.812 -16.694 -13.122  1.00 10.00      B   
ATOM   2558  CA  ALA B 164       4.803 -18.715 -12.491  1.00 10.00      B   
ATOM   2559  CB  ALA B 164       4.441 -19.073 -13.925  1.00 10.00      B   
ATOM   2560  C   ALA B 164       6.127 -19.358 -12.093  1.00 10.00      B   
ATOM   2561  O   ALA B 164       6.161 -20.483 -11.593  1.00 10.00      B   
ATOM   2562  N   GLU B 165       7.219 -18.627 -12.302  1.00 10.00      B   
ATOM   2563  HN  GLU B 165       7.126 -17.735 -12.704  1.00 10.00      B   
ATOM   2564  CA  GLU B 165       8.549 -19.117 -11.959  1.00 10.00      B   
ATOM   2565  CB  GLU B 165       9.623 -18.254 -12.624  1.00 10.00      B   
ATOM   2566  CG  GLU B 165      10.943 -18.971 -12.861  1.00 10.00      B   
ATOM   2567  CD  GLU B 165      11.951 -18.106 -13.587  1.00 10.00      B   
ATOM   2568  OE1 GLU B 165      12.794 -17.467 -12.914  1.00 10.00      B   
ATOM   2569  OE2 GLU B 165      11.904 -18.052 -14.832  1.00 10.00      B   
ATOM   2570  C   GLU B 165       8.732 -19.135 -10.442  1.00 10.00      B   
ATOM   2571  O   GLU B 165       9.575 -19.860  -9.911  1.00 10.00      B   
ATOM   2572  N   PHE B 166       7.922 -18.344  -9.750  1.00 10.00      B   
ATOM   2573  HN  PHE B 166       7.265 -17.797 -10.233  1.00 10.00      B   
ATOM   2574  CA  PHE B 166       7.974 -18.268  -8.295  1.00 10.00      B   
ATOM   2575  CB  PHE B 166       7.707 -16.840  -7.816  1.00 10.00      B   
ATOM   2576  CG  PHE B 166       8.824 -15.880  -8.102  1.00 10.00      B   
ATOM   2577  CD1 PHE B 166       8.614 -14.772  -8.903  1.00 10.00      B   
ATOM   2578  CD2 PHE B 166      10.085 -16.083  -7.567  1.00 10.00      B   
ATOM   2579  CE1 PHE B 166       9.638 -13.883  -9.167  1.00 10.00      B   
ATOM   2580  CE2 PHE B 166      11.113 -15.199  -7.827  1.00 10.00      B   
ATOM   2581  CZ  PHE B 166      10.890 -14.096  -8.628  1.00 10.00      B   
ATOM   2582  C   PHE B 166       6.963 -19.221  -7.670  1.00 10.00      B   
ATOM   2583  O   PHE B 166       6.711 -19.176  -6.465  1.00 10.00      B   
ATOM   2584  N   GLY B 167       6.369 -20.068  -8.501  1.00 10.00      B   
ATOM   2585  HN  GLY B 167       6.598 -20.044  -9.454  1.00 10.00      B   
ATOM   2586  CA  GLY B 167       5.394 -21.025  -8.018  1.00 10.00      B   
ATOM   2587  C   GLY B 167       4.035 -20.400  -7.773  1.00 10.00      B   
ATOM   2588  O   GLY B 167       3.222 -20.941  -7.020  1.00 10.00      B   
ATOM   2589  N   LEU B 168       3.782 -19.261  -8.400  1.00 10.00      B   
ATOM   2590  HN  LEU B 168       4.468 -18.869  -8.983  1.00 10.00      B   
ATOM   2591  CA  LEU B 168       2.511 -18.573  -8.244  1.00 10.00      B   
ATOM   2592  CB  LEU B 168       2.730 -17.107  -7.858  1.00 10.00      B   
ATOM   2593  CG  LEU B 168       1.474 -16.304  -7.511  1.00 10.00      B   
ATOM   2594  CD1 LEU B 168       0.791 -16.880  -6.281  1.00 10.00      B   
ATOM   2595  CD2 LEU B 168       1.813 -14.838  -7.297  1.00 10.00      B   
ATOM   2596  C   LEU B 168       1.682 -18.676  -9.522  1.00 10.00      B   
ATOM   2597  O   LEU B 168       1.940 -17.976 -10.504  1.00 10.00      B   
ATOM   2598  N   GLN B 169       0.701 -19.568  -9.510  1.00 10.00      B   
ATOM   2599  HN  GLN B 169       0.553 -20.108  -8.704  1.00 10.00      B   
ATOM   2600  CA  GLN B 169      -0.166 -19.764 -10.659  1.00 10.00      B   
ATOM   2601  CB  GLN B 169      -0.322 -21.255 -10.970  1.00 10.00      B   
ATOM   2602  CG  GLN B 169      -1.095 -21.555 -12.248  1.00 10.00      B   
ATOM   2603  CD  GLN B 169      -0.512 -20.857 -13.460  1.00 10.00      B   
ATOM   2604  OE1 GLN B 169       0.445 -21.338 -14.062  1.00 10.00      B   
ATOM   2605  NE2 GLN B 169      -1.098 -19.733 -13.841  1.00 10.00      B   
ATOM   2606 HE21 GLN B 169      -1.875 -19.413 -13.330  1.00 10.00      B   
ATOM   2607 HE22 GLN B 169      -0.726 -19.255 -14.615  1.00 10.00      B   
ATOM   2608  C   GLN B 169      -1.526 -19.130 -10.412  1.00 10.00      B   
ATOM   2609  O   GLN B 169      -2.340 -19.656  -9.655  1.00 10.00      B   
ATOM   2610  N   LEU B 170      -1.758 -17.993 -11.040  1.00 10.00      B   
ATOM   2611  HN  LEU B 170      -1.066 -17.617 -11.623  1.00 10.00      B   
ATOM   2612  CA  LEU B 170      -3.016 -17.284 -10.893  1.00 10.00      B   
ATOM   2613  CB  LEU B 170      -2.756 -15.782 -10.753  1.00 10.00      B   
ATOM   2614  CG  LEU B 170      -1.939 -15.356  -9.532  1.00 10.00      B   
ATOM   2615  CD1 LEU B 170      -1.540 -13.893  -9.633  1.00 10.00      B   
ATOM   2616  CD2 LEU B 170      -2.714 -15.617  -8.249  1.00 10.00      B   
ATOM   2617  C   LEU B 170      -3.908 -17.551 -12.098  1.00 10.00      B   
ATOM   2618  O   LEU B 170      -3.406 -17.821 -13.192  1.00 10.00      B   
ATOM   2619  N   PRO B 171      -5.237 -17.517 -11.909  1.00 10.00      B   
ATOM   2620  CA  PRO B 171      -6.189 -17.738 -12.997  1.00 10.00      B   
ATOM   2621  CB  PRO B 171      -7.559 -17.713 -12.305  1.00 10.00      B   
ATOM   2622  CG  PRO B 171      -7.268 -17.891 -10.854  1.00 10.00      B   
ATOM   2623  CD  PRO B 171      -5.916 -17.279 -10.627  1.00 10.00      B   
ATOM   2624  C   PRO B 171      -6.109 -16.624 -14.038  1.00 10.00      B   
ATOM   2625  O   PRO B 171      -5.965 -15.451 -13.695  1.00 10.00      B   
ATOM   2626  N   SER B 172      -6.224 -17.000 -15.305  1.00 10.00      B   
ATOM   2627  HN  SER B 172      -6.346 -17.952 -15.508  1.00 10.00      B   
ATOM   2628  CA  SER B 172      -6.153 -16.052 -16.414  1.00 10.00      B   
ATOM   2629  CB  SER B 172      -6.212 -16.811 -17.740  1.00 10.00      B   
ATOM   2630  OG  SER B 172      -6.181 -18.215 -17.517  1.00 10.00      B   
ATOM   2631  HG  SER B 172      -5.385 -18.582 -17.923  1.00 10.00      B   
ATOM   2632  C   SER B 172      -7.263 -14.997 -16.360  1.00 10.00      B   
ATOM   2633  O   SER B 172      -7.191 -13.973 -17.041  1.00 10.00      B   
ATOM   2634  N   GLU B 173      -8.282 -15.243 -15.545  1.00 10.00      B   
ATOM   2635  HN  GLU B 173      -8.282 -16.066 -15.016  1.00 10.00      B   
ATOM   2636  CA  GLU B 173      -9.396 -14.315 -15.416  1.00 10.00      B   
ATOM   2637  CB  GLU B 173     -10.659 -15.054 -14.987  1.00 10.00      B   
ATOM   2638  CG  GLU B 173     -10.910 -16.341 -15.757  1.00 10.00      B   
ATOM   2639  CD  GLU B 173     -12.375 -16.699 -15.820  1.00 10.00      B   
ATOM   2640  OE1 GLU B 173     -12.932 -17.119 -14.785  1.00 10.00      B   
ATOM   2641  OE2 GLU B 173     -12.977 -16.558 -16.908  1.00 10.00      B   
ATOM   2642  C   GLU B 173      -9.074 -13.199 -14.426  1.00 10.00      B   
ATOM   2643  O   GLU B 173      -9.808 -12.212 -14.323  1.00 10.00      B   
ATOM   2644  N   VAL B 174      -7.982 -13.364 -13.694  1.00 10.00      B   
ATOM   2645  HN  VAL B 174      -7.433 -14.170 -13.822  1.00 10.00      B   
ATOM   2646  CA  VAL B 174      -7.557 -12.368 -12.724  1.00 10.00      B   
ATOM   2647  CB  VAL B 174      -6.913 -13.014 -11.480  1.00 10.00      B   
ATOM   2648  CG1 VAL B 174      -6.600 -11.957 -10.431  1.00 10.00      B   
ATOM   2649  CG2 VAL B 174      -7.827 -14.084 -10.903  1.00 10.00      B   
ATOM   2650  C   VAL B 174      -6.565 -11.422 -13.383  1.00 10.00      B   
ATOM   2651  O   VAL B 174      -5.466 -11.826 -13.768  1.00 10.00      B   
ATOM   2652  N   GLN B 175      -6.963 -10.168 -13.530  1.00 10.00      B   
ATOM   2653  HN  GLN B 175      -7.844  -9.899 -13.187  1.00 10.00      B   
ATOM   2654  CA  GLN B 175      -6.115  -9.178 -14.167  1.00 10.00      B   
ATOM   2655  CB  GLN B 175      -6.940  -8.005 -14.702  1.00 10.00      B   
ATOM   2656  CG  GLN B 175      -6.172  -7.095 -15.651  1.00 10.00      B   
ATOM   2657  CD  GLN B 175      -5.635  -7.832 -16.864  1.00 10.00      B   
ATOM   2658  OE1 GLN B 175      -6.231  -8.804 -17.332  1.00 10.00      B   
ATOM   2659  NE2 GLN B 175      -4.501  -7.376 -17.379  1.00 10.00      B   
ATOM   2660 HE21 GLN B 175      -4.078  -6.599 -16.954  1.00 10.00      B   
ATOM   2661 HE22 GLN B 175      -4.133  -7.832 -18.166  1.00 10.00      B   
ATOM   2662  C   GLN B 175      -5.034  -8.684 -13.218  1.00 10.00      B   
ATOM   2663  O   GLN B 175      -5.320  -8.028 -12.217  1.00 10.00      B   
ATOM   2664  N   ILE B 176      -3.796  -9.027 -13.526  1.00 10.00      B   
ATOM   2665  HN  ILE B 176      -3.639  -9.586 -14.315  1.00 10.00      B   
ATOM   2666  CA  ILE B 176      -2.664  -8.605 -12.717  1.00 10.00      B   
ATOM   2667  CB  ILE B 176      -1.488  -9.594 -12.833  1.00 10.00      B   
ATOM   2668  CG1 ILE B 176      -1.993 -11.035 -12.708  1.00 10.00      B   
ATOM   2669  CG2 ILE B 176      -0.440  -9.301 -11.766  1.00 10.00      B   
ATOM   2670  CD1 ILE B 176      -0.964 -12.082 -13.079  1.00 10.00      B   
ATOM   2671  C   ILE B 176      -2.194  -7.232 -13.176  1.00 10.00      B   
ATOM   2672  O   ILE B 176      -1.846  -7.045 -14.343  1.00 10.00      B   
ATOM   2673  N   ARG B 177      -2.204  -6.272 -12.267  1.00 10.00      B   
ATOM   2674  HN  ARG B 177      -2.499  -6.480 -11.352  1.00 10.00      B   
ATOM   2675  CA  ARG B 177      -1.776  -4.920 -12.587  1.00 10.00      B   
ATOM   2676  CB  ARG B 177      -2.764  -3.880 -12.055  1.00 10.00      B   
ATOM   2677  CG  ARG B 177      -3.469  -3.093 -13.149  1.00 10.00      B   
ATOM   2678  CD  ARG B 177      -4.362  -2.006 -12.573  1.00 10.00      B   
ATOM   2679  NE  ARG B 177      -3.596  -0.885 -12.027  1.00 10.00      B   
ATOM   2680  HE  ARG B 177      -2.826  -1.102 -11.452  1.00 10.00      B   
ATOM   2681  CZ  ARG B 177      -3.878   0.397 -12.261  1.00 10.00      B   
ATOM   2682  NH1 ARG B 177      -4.912   0.729 -13.028  1.00 10.00      B   
ATOM   2683 HH11 ARG B 177      -5.129   1.733 -13.208  1.00 10.00      B   
ATOM   2684 HH12 ARG B 177      -5.509  -0.011 -13.459  1.00 10.00      B   
ATOM   2685  NH2 ARG B 177      -3.128   1.348 -11.721  1.00 10.00      B   
ATOM   2686 HH21 ARG B 177      -3.348   2.352 -11.898  1.00 10.00      B   
ATOM   2687 HH22 ARG B 177      -2.315   1.097 -11.118  1.00 10.00      B   
ATOM   2688  C   ARG B 177      -0.382  -4.649 -12.048  1.00 10.00      B   
ATOM   2689  O   ARG B 177      -0.128  -4.784 -10.850  1.00 10.00      B   
ATOM   2690  N   VAL B 178       0.513  -4.279 -12.943  1.00 10.00      B   
ATOM   2691  HN  VAL B 178       0.237  -4.194 -13.880  1.00 10.00      B   
ATOM   2692  CA  VAL B 178       1.890  -3.981 -12.585  1.00 10.00      B   
ATOM   2693  CB  VAL B 178       2.797  -3.980 -13.839  1.00 10.00      B   
ATOM   2694  CG1 VAL B 178       4.238  -3.647 -13.481  1.00 10.00      B   
ATOM   2695  CG2 VAL B 178       2.718  -5.321 -14.553  1.00 10.00      B   
ATOM   2696  C   VAL B 178       1.964  -2.619 -11.905  1.00 10.00      B   
ATOM   2697  O   VAL B 178       1.383  -1.644 -12.387  1.00 10.00      B   
ATOM   2698  N   ALA B 179       2.650  -2.563 -10.776  1.00 10.00      B   
ATOM   2699  HN  ALA B 179       3.062  -3.385 -10.424  1.00 10.00      B   
ATOM   2700  CA  ALA B 179       2.808  -1.323 -10.034  1.00 10.00      B   
ATOM   2701  CB  ALA B 179       2.386  -1.506  -8.582  1.00 10.00      B   
ATOM   2702  C   ALA B 179       4.249  -0.836 -10.124  1.00 10.00      B   
ATOM   2703  O   ALA B 179       5.016  -0.945  -9.166  1.00 10.00      B   
ATOM   2704  N   ASP B 180       4.612  -0.329 -11.295  1.00 10.00      B   
ATOM   2705  HN  ASP B 180       3.954  -0.294 -12.022  1.00 10.00      B   
ATOM   2706  CA  ASP B 180       5.956   0.180 -11.541  1.00 10.00      B   
ATOM   2707  CB  ASP B 180       6.231   0.216 -13.047  1.00 10.00      B   
ATOM   2708  CG  ASP B 180       7.604   0.749 -13.406  1.00 10.00      B   
ATOM   2709  OD1 ASP B 180       8.587   0.405 -12.719  1.00 10.00      B   
ATOM   2710  OD2 ASP B 180       7.708   1.491 -14.407  1.00 10.00      B   
ATOM   2711  C   ASP B 180       6.119   1.566 -10.931  1.00 10.00      B   
ATOM   2712  O   ASP B 180       5.593   2.555 -11.452  1.00 10.00      B   
ATOM   2713  N   SER B 181       6.827   1.628  -9.813  1.00 10.00      B   
ATOM   2714  HN  SER B 181       7.221   0.803  -9.449  1.00 10.00      B   
ATOM   2715  CA  SER B 181       7.047   2.882  -9.116  1.00 10.00      B   
ATOM   2716  CB  SER B 181       6.969   2.667  -7.605  1.00 10.00      B   
ATOM   2717  OG  SER B 181       7.607   1.455  -7.230  1.00 10.00      B   
ATOM   2718  HG  SER B 181       8.469   1.403  -7.663  1.00 10.00      B   
ATOM   2719  C   SER B 181       8.386   3.500  -9.494  1.00 10.00      B   
ATOM   2720  O   SER B 181       9.444   3.008  -9.102  1.00 10.00      B   
ATOM   2721  N   ASN B 182       8.329   4.568 -10.271  1.00 10.00      B   
ATOM   2722  HN  ASN B 182       7.451   4.893 -10.573  1.00 10.00      B   
ATOM   2723  CA  ASN B 182       9.529   5.268 -10.701  1.00 10.00      B   
ATOM   2724  CB  ASN B 182       9.550   5.405 -12.227  1.00 10.00      B   
ATOM   2725  CG  ASN B 182       9.692   4.070 -12.930  1.00 10.00      B   
ATOM   2726  OD1 ASN B 182      10.450   3.201 -12.495  1.00 10.00      B   
ATOM   2727  ND2 ASN B 182       8.969   3.900 -14.025  1.00 10.00      B   
ATOM   2728 HD21 ASN B 182       8.398   4.639 -14.326  1.00 10.00      B   
ATOM   2729 HD22 ASN B 182       9.006   3.026 -14.475  1.00 10.00      B   
ATOM   2730  C   ASN B 182       9.581   6.645 -10.060  1.00 10.00      B   
ATOM   2731  O   ASN B 182      10.504   7.424 -10.299  1.00 10.00      B   
ATOM   2732  N   GLN B 183       8.572   6.937  -9.249  1.00 10.00      B   
ATOM   2733  HN  GLN B 183       7.872   6.269  -9.104  1.00 10.00      B   
ATOM   2734  CA  GLN B 183       8.474   8.215  -8.566  1.00 10.00      B   
ATOM   2735  CB  GLN B 183       7.201   8.954  -9.002  1.00 10.00      B   
ATOM   2736  CG  GLN B 183       6.891   8.840 -10.490  1.00 10.00      B   
ATOM   2737  CD  GLN B 183       5.883   7.744 -10.791  1.00 10.00      B   
ATOM   2738  OE1 GLN B 183       6.233   6.566 -10.887  1.00 10.00      B   
ATOM   2739  NE2 GLN B 183       4.626   8.125 -10.963  1.00 10.00      B   
ATOM   2740 HE21 GLN B 183       4.416   9.084 -10.891  1.00 10.00      B   
ATOM   2741 HE22 GLN B 183       3.957   7.434 -11.158  1.00 10.00      B   
ATOM   2742  C   GLN B 183       8.479   7.996  -7.057  1.00 10.00      B   
ATOM   2743  O   GLN B 183       9.039   7.012  -6.574  1.00 10.00      B   
ATOM   2744  N   LYS B 184       7.841   8.896  -6.319  1.00 10.00      B   
ATOM   2745  HN  LYS B 184       7.393   9.646  -6.763  1.00 10.00      B   
ATOM   2746  CA  LYS B 184       7.781   8.800  -4.864  1.00 10.00      B   
ATOM   2747  CB  LYS B 184       7.488  10.174  -4.268  1.00 10.00      B   
ATOM   2748  CG  LYS B 184       8.371  11.296  -4.778  1.00 10.00      B   
ATOM   2749  CD  LYS B 184       7.866  12.628  -4.263  1.00 10.00      B   
ATOM   2750  CE  LYS B 184       8.787  13.767  -4.651  1.00 10.00      B   
ATOM   2751  NZ  LYS B 184       8.242  15.075  -4.210  1.00 10.00      B   
ATOM   2752  HZ1 LYS B 184       7.365  15.292  -4.732  1.00 10.00      B   
ATOM   2753  HZ2 LYS B 184       8.934  15.828  -4.388  1.00 10.00      B   
ATOM   2754  HZ3 LYS B 184       8.025  15.050  -3.191  1.00 10.00      B   
ATOM   2755  C   LYS B 184       6.682   7.839  -4.432  1.00 10.00      B   
ATOM   2756  O   LYS B 184       6.581   7.477  -3.262  1.00 10.00      B   
ATOM   2757  N   THR B 185       5.859   7.450  -5.389  1.00 10.00      B   
ATOM   2758  HN  THR B 185       5.999   7.791  -6.294  1.00 10.00      B   
ATOM   2759  CA  THR B 185       4.747   6.549  -5.149  1.00 10.00      B   
ATOM   2760  CB  THR B 185       3.927   6.379  -6.439  1.00 10.00      B   
ATOM   2761  OG1 THR B 185       4.561   7.112  -7.501  1.00 10.00      B   
ATOM   2762  HG1 THR B 185       4.484   8.071  -7.319  1.00 10.00      B   
ATOM   2763  CG2 THR B 185       2.517   6.902  -6.246  1.00 10.00      B   
ATOM   2764  C   THR B 185       5.201   5.171  -4.666  1.00 10.00      B   
ATOM   2765  O   THR B 185       5.633   4.338  -5.462  1.00 10.00      B   
ATOM   2766  N   ARG B 186       5.127   4.947  -3.357  1.00 10.00      B   
ATOM   2767  HN  ARG B 186       4.829   5.673  -2.762  1.00 10.00      B   
ATOM   2768  CA  ARG B 186       5.497   3.657  -2.784  1.00 10.00      B   
ATOM   2769  CB  ARG B 186       6.038   3.818  -1.360  1.00 10.00      B   
ATOM   2770  CG  ARG B 186       7.231   4.755  -1.242  1.00 10.00      B   
ATOM   2771  CD  ARG B 186       8.431   4.230  -2.013  1.00 10.00      B   
ATOM   2772  NE  ARG B 186       9.486   5.238  -2.139  1.00 10.00      B   
ATOM   2773  HE  ARG B 186       9.946   5.512  -1.310  1.00 10.00      B   
ATOM   2774  CZ  ARG B 186       9.842   5.799  -3.296  1.00 10.00      B   
ATOM   2775  NH1 ARG B 186       9.221   5.453  -4.413  1.00 10.00      B   
ATOM   2776 HH11 ARG B 186       9.493   5.893  -5.326  1.00 10.00      B   
ATOM   2777 HH12 ARG B 186       8.458   4.749  -4.391  1.00 10.00      B   
ATOM   2778  NH2 ARG B 186      10.815   6.706  -3.338  1.00 10.00      B   
ATOM   2779 HH21 ARG B 186      11.313   6.987  -2.465  1.00 10.00      B   
ATOM   2780 HH22 ARG B 186      11.086   7.141  -4.248  1.00 10.00      B   
ATOM   2781  C   ARG B 186       4.270   2.756  -2.779  1.00 10.00      B   
ATOM   2782  O   ARG B 186       3.168   3.210  -2.462  1.00 10.00      B   
ATOM   2783  N   TYR B 187       4.447   1.489  -3.124  1.00 10.00      B   
ATOM   2784  HN  TYR B 187       5.349   1.169  -3.350  1.00 10.00      B   
ATOM   2785  CA  TYR B 187       3.321   0.565  -3.177  1.00 10.00      B   
ATOM   2786  CB  TYR B 187       3.089   0.082  -4.612  1.00 10.00      B   
ATOM   2787  CG  TYR B 187       2.606   1.147  -5.569  1.00 10.00      B   
ATOM   2788  CD1 TYR B 187       3.504   1.911  -6.301  1.00 10.00      B   
ATOM   2789  CD2 TYR B 187       1.251   1.377  -5.748  1.00 10.00      B   
ATOM   2790  CE1 TYR B 187       3.064   2.876  -7.185  1.00 10.00      B   
ATOM   2791  CE2 TYR B 187       0.801   2.341  -6.628  1.00 10.00      B   
ATOM   2792  CZ  TYR B 187       1.711   3.088  -7.345  1.00 10.00      B   
ATOM   2793  OH  TYR B 187       1.265   4.045  -8.227  1.00 10.00      B   
ATOM   2794  HH  TYR B 187       1.897   4.137  -8.950  1.00 10.00      B   
ATOM   2795  C   TYR B 187       3.486  -0.646  -2.263  1.00 10.00      B   
ATOM   2796  O   TYR B 187       4.538  -1.290  -2.238  1.00 10.00      B   
ATOM   2797  N   ILE B 188       2.432  -0.941  -1.512  1.00 10.00      B   
ATOM   2798  HN  ILE B 188       1.645  -0.357  -1.551  1.00 10.00      B   
ATOM   2799  CA  ILE B 188       2.395  -2.098  -0.628  1.00 10.00      B   
ATOM   2800  CB  ILE B 188       2.331  -1.702   0.863  1.00 10.00      B   
ATOM   2801  CG1 ILE B 188       3.648  -1.053   1.291  1.00 10.00      B   
ATOM   2802  CG2 ILE B 188       2.031  -2.922   1.727  1.00 10.00      B   
ATOM   2803  CD1 ILE B 188       3.705  -0.683   2.758  1.00 10.00      B   
ATOM   2804  C   ILE B 188       1.168  -2.925  -0.994  1.00 10.00      B   
ATOM   2805  O   ILE B 188       0.042  -2.423  -0.953  1.00 10.00      B   
ATOM   2806  N   VAL B 189       1.386  -4.170  -1.380  1.00 10.00      B   
ATOM   2807  HN  VAL B 189       2.303  -4.522  -1.380  1.00 10.00      B   
ATOM   2808  CA  VAL B 189       0.294  -5.041  -1.786  1.00 10.00      B   
ATOM   2809  CB  VAL B 189       0.771  -6.114  -2.790  1.00 10.00      B   
ATOM   2810  CG1 VAL B 189      -0.392  -6.972  -3.271  1.00 10.00      B   
ATOM   2811  CG2 VAL B 189       1.480  -5.468  -3.969  1.00 10.00      B   
ATOM   2812  C   VAL B 189      -0.361  -5.724  -0.593  1.00 10.00      B   
ATOM   2813  O   VAL B 189       0.316  -6.312   0.250  1.00 10.00      B   
ATOM   2814  N   MET B 190      -1.679  -5.621  -0.519  1.00 10.00      B   
ATOM   2815  HN  MET B 190      -2.162  -5.102  -1.202  1.00 10.00      B   
ATOM   2816  CA  MET B 190      -2.435  -6.260   0.544  1.00 10.00      B   
ATOM   2817  CB  MET B 190      -3.470  -5.296   1.133  1.00 10.00      B   
ATOM   2818  CG  MET B 190      -4.381  -5.923   2.179  1.00 10.00      B   
ATOM   2819  SD  MET B 190      -5.351  -4.698   3.077  1.00 10.00      B   
ATOM   2820  CE  MET B 190      -4.079  -3.951   4.093  1.00 10.00      B   
ATOM   2821  C   MET B 190      -3.115  -7.498  -0.025  1.00 10.00      B   
ATOM   2822  O   MET B 190      -4.101  -7.393  -0.755  1.00 10.00      B   
ATOM   2823  N   PRO B 191      -2.580  -8.685   0.284  1.00 10.00      B   
ATOM   2824  CA  PRO B 191      -3.111  -9.956  -0.224  1.00 10.00      B   
ATOM   2825  CB  PRO B 191      -2.113 -10.994   0.296  1.00 10.00      B   
ATOM   2826  CG  PRO B 191      -1.477 -10.350   1.478  1.00 10.00      B   
ATOM   2827  CD  PRO B 191      -1.412  -8.886   1.159  1.00 10.00      B   
ATOM   2828  C   PRO B 191      -4.523 -10.272   0.270  1.00 10.00      B   
ATOM   2829  O   PRO B 191      -5.023  -9.657   1.215  1.00 10.00      B   
ATOM   2830  N   VAL B 192      -5.159 -11.233  -0.388  1.00 10.00      B   
ATOM   2831  HN  VAL B 192      -4.705 -11.677  -1.136  1.00 10.00      B   
ATOM   2832  CA  VAL B 192      -6.511 -11.649  -0.035  1.00 10.00      B   
ATOM   2833  CB  VAL B 192      -7.198 -12.398  -1.198  1.00 10.00      B   
ATOM   2834  CG1 VAL B 192      -7.450 -11.462  -2.367  1.00 10.00      B   
ATOM   2835  CG2 VAL B 192      -6.367 -13.596  -1.640  1.00 10.00      B   
ATOM   2836  C   VAL B 192      -6.512 -12.546   1.199  1.00 10.00      B   
ATOM   2837  O   VAL B 192      -5.492 -13.147   1.543  1.00 10.00      B   
ATOM   2838  N   ARG B 193      -7.664 -12.628   1.852  1.00 10.00      B   
ATOM   2839  HN  ARG B 193      -8.435 -12.115   1.521  1.00 10.00      B   
ATOM   2840  CA  ARG B 193      -7.826 -13.452   3.041  1.00 10.00      B   
ATOM   2841  CB  ARG B 193      -8.932 -12.862   3.928  1.00 10.00      B   
ATOM   2842  CG  ARG B 193      -9.213 -13.637   5.208  1.00 10.00      B   
ATOM   2843  CD  ARG B 193     -10.423 -13.065   5.935  1.00 10.00      B   
ATOM   2844  NE  ARG B 193     -10.729 -13.785   7.176  1.00 10.00      B   
ATOM   2845  HE  ARG B 193      -9.970 -14.074   7.728  1.00 10.00      B   
ATOM   2846  CZ  ARG B 193     -11.966 -14.063   7.596  1.00 10.00      B   
ATOM   2847  NH1 ARG B 193     -13.023 -13.692   6.880  1.00 10.00      B   
ATOM   2848 HH11 ARG B 193     -13.987 -13.919   7.214  1.00 10.00      B   
ATOM   2849 HH12 ARG B 193     -12.898 -13.174   5.983  1.00 10.00      B   
ATOM   2850  NH2 ARG B 193     -12.149 -14.709   8.743  1.00 10.00      B   
ATOM   2851 HH21 ARG B 193     -13.114 -14.928   9.071  1.00 10.00      B   
ATOM   2852 HH22 ARG B 193     -11.328 -14.998   9.319  1.00 10.00      B   
ATOM   2853  C   ARG B 193      -8.182 -14.883   2.635  1.00 10.00      B   
ATOM   2854  O   ARG B 193      -9.284 -15.134   2.138  1.00 10.00      B   
ATOM   2855  N   PRO B 194      -7.250 -15.833   2.821  1.00 10.00      B   
ATOM   2856  CA  PRO B 194      -7.469 -17.242   2.468  1.00 10.00      B   
ATOM   2857  CB  PRO B 194      -6.092 -17.883   2.677  1.00 10.00      B   
ATOM   2858  CG  PRO B 194      -5.404 -16.997   3.657  1.00 10.00      B   
ATOM   2859  CD  PRO B 194      -5.908 -15.607   3.391  1.00 10.00      B   
ATOM   2860  C   PRO B 194      -8.505 -17.906   3.375  1.00 10.00      B   
ATOM   2861  O   PRO B 194      -8.508 -17.695   4.592  1.00 10.00      B   
ATOM   2862  N   GLU B 195      -9.390 -18.702   2.782  1.00 10.00      B   
ATOM   2863  HN  GLU B 195      -9.345 -18.834   1.809  1.00 10.00      B   
ATOM   2864  CA  GLU B 195     -10.421 -19.388   3.553  1.00 10.00      B   
ATOM   2865  CB  GLU B 195     -11.512 -19.963   2.650  1.00 10.00      B   
ATOM   2866  CG  GLU B 195     -12.182 -18.950   1.735  1.00 10.00      B   
ATOM   2867  CD  GLU B 195     -12.637 -17.698   2.458  1.00 10.00      B   
ATOM   2868  OE1 GLU B 195     -13.042 -17.791   3.640  1.00 10.00      B   
ATOM   2869  OE2 GLU B 195     -12.598 -16.610   1.843  1.00 10.00      B   
ATOM   2870  C   GLU B 195      -9.811 -20.485   4.419  1.00 10.00      B   
ATOM   2871  O   GLU B 195      -8.921 -21.220   3.984  1.00 10.00      B   
ATOM   2872  N   GLY B 196     -10.301 -20.593   5.642  1.00 10.00      B   
ATOM   2873  HN  GLY B 196     -11.031 -19.998   5.918  1.00 10.00      B   
ATOM   2874  CA  GLY B 196      -9.786 -21.581   6.567  1.00 10.00      B   
ATOM   2875  C   GLY B 196      -9.023 -20.919   7.693  1.00 10.00      B   
ATOM   2876  O   GLY B 196      -8.440 -21.590   8.544  1.00 10.00      B   
ATOM   2877  N   THR B 197      -9.029 -19.595   7.693  1.00 10.00      B   
ATOM   2878  HN  THR B 197      -9.507 -19.118   6.983  1.00 10.00      B   
ATOM   2879  CA  THR B 197      -8.345 -18.831   8.717  1.00 10.00      B   
ATOM   2880  CB  THR B 197      -7.467 -17.723   8.097  1.00 10.00      B   
ATOM   2881  OG1 THR B 197      -8.243 -16.955   7.166  1.00 10.00      B   
ATOM   2882  HG1 THR B 197      -8.155 -17.336   6.277  1.00 10.00      B   
ATOM   2883  CG2 THR B 197      -6.278 -18.331   7.371  1.00 10.00      B   
ATOM   2884  C   THR B 197      -9.356 -18.208   9.677  1.00 10.00      B   
ATOM   2885  O   THR B 197      -9.013 -17.354  10.493  1.00 10.00      B   
ATOM   2886  N   ASP B 198     -10.609 -18.647   9.574  1.00 10.00      B   
ATOM   2887  HN  ASP B 198     -10.819 -19.337   8.912  1.00 10.00      B   
ATOM   2888  CA  ASP B 198     -11.670 -18.135  10.437  1.00 10.00      B   
ATOM   2889  CB  ASP B 198     -13.047 -18.592   9.951  1.00 10.00      B   
ATOM   2890  CG  ASP B 198     -14.169 -18.063  10.821  1.00 10.00      B   
ATOM   2891  OD1 ASP B 198     -14.566 -16.894  10.633  1.00 10.00      B   
ATOM   2892  OD2 ASP B 198     -14.658 -18.812  11.694  1.00 10.00      B   
ATOM   2893  C   ASP B 198     -11.440 -18.585  11.871  1.00 10.00      B   
ATOM   2894  O   ASP B 198     -11.447 -19.781  12.165  1.00 10.00      B   
ATOM   2895  N   GLY B 199     -11.211 -17.627  12.753  1.00 10.00      B   
ATOM   2896  HN  GLY B 199     -11.208 -16.690  12.458  1.00 10.00      B   
ATOM   2897  CA  GLY B 199     -10.964 -17.941  14.142  1.00 10.00      B   
ATOM   2898  C   GLY B 199      -9.526 -17.669  14.517  1.00 10.00      B   
ATOM   2899  O   GLY B 199      -9.150 -17.753  15.690  1.00 10.00      B   
ATOM   2900  N   TRP B 200      -8.724 -17.344  13.510  1.00 10.00      B   
ATOM   2901  HN  TRP B 200      -9.093 -17.300  12.603  1.00 10.00      B   
ATOM   2902  CA  TRP B 200      -7.317 -17.047  13.713  1.00 10.00      B   
ATOM   2903  CB  TRP B 200      -6.551 -17.130  12.390  1.00 10.00      B   
ATOM   2904  CG  TRP B 200      -6.227 -18.532  11.964  1.00 10.00      B   
ATOM   2905  CD1 TRP B 200      -6.896 -19.672  12.304  1.00 10.00      B   
ATOM   2906  CD2 TRP B 200      -5.148 -18.940  11.117  1.00 10.00      B   
ATOM   2907  NE1 TRP B 200      -6.298 -20.762  11.725  1.00 10.00      B   
ATOM   2908  HE1 TRP B 200      -6.592 -21.696  11.823  1.00 10.00      B   
ATOM   2909  CE2 TRP B 200      -5.222 -20.339  10.990  1.00 10.00      B   
ATOM   2910  CE3 TRP B 200      -4.124 -18.256  10.453  1.00 10.00      B   
ATOM   2911  CZ2 TRP B 200      -4.313 -21.068  10.228  1.00 10.00      B   
ATOM   2912  CZ3 TRP B 200      -3.224 -18.981   9.699  1.00 10.00      B   
ATOM   2913  CH2 TRP B 200      -3.325 -20.372   9.591  1.00 10.00      B   
ATOM   2914  C   TRP B 200      -7.147 -15.666  14.324  1.00 10.00      B   
ATOM   2915  O   TRP B 200      -7.950 -14.764  14.080  1.00 10.00      B   
ATOM   2916  N   THR B 201      -6.106 -15.508  15.117  1.00 10.00      B   
ATOM   2917  HN  THR B 201      -5.498 -16.264  15.270  1.00 10.00      B   
ATOM   2918  CA  THR B 201      -5.829 -14.245  15.768  1.00 10.00      B   
ATOM   2919  CB  THR B 201      -5.043 -14.482  17.065  1.00 10.00      B   
ATOM   2920  OG1 THR B 201      -4.115 -15.564  16.864  1.00 10.00      B   
ATOM   2921  HG1 THR B 201      -4.436 -16.351  17.325  1.00 10.00      B   
ATOM   2922  CG2 THR B 201      -5.997 -14.837  18.193  1.00 10.00      B   
ATOM   2923  C   THR B 201      -5.030 -13.327  14.850  1.00 10.00      B   
ATOM   2924  O   THR B 201      -4.580 -13.746  13.778  1.00 10.00      B   
ATOM   2925  N   GLU B 202      -4.851 -12.082  15.279  1.00 10.00      B   
ATOM   2926  HN  GLU B 202      -5.236 -11.815  16.145  1.00 10.00      B   
ATOM   2927  CA  GLU B 202      -4.101 -11.099  14.509  1.00 10.00      B   
ATOM   2928  CB  GLU B 202      -4.081  -9.763  15.250  1.00 10.00      B   
ATOM   2929  CG  GLU B 202      -3.660  -8.578  14.400  1.00 10.00      B   
ATOM   2930  CD  GLU B 202      -3.405  -7.342  15.232  1.00 10.00      B   
ATOM   2931  OE1 GLU B 202      -4.270  -6.993  16.061  1.00 10.00      B   
ATOM   2932  OE2 GLU B 202      -2.338  -6.713  15.063  1.00 10.00      B   
ATOM   2933  C   GLU B 202      -2.679 -11.595  14.295  1.00 10.00      B   
ATOM   2934  O   GLU B 202      -2.069 -11.351  13.254  1.00 10.00      B   
ATOM   2935  N   ASP B 203      -2.169 -12.302  15.298  1.00 10.00      B   
ATOM   2936  HN  ASP B 203      -2.709 -12.438  16.106  1.00 10.00      B   
ATOM   2937  CA  ASP B 203      -0.830 -12.867  15.247  1.00 10.00      B   
ATOM   2938  CB  ASP B 203      -0.499 -13.566  16.568  1.00 10.00      B   
ATOM   2939  CG  ASP B 203      -0.571 -12.654  17.773  1.00 10.00      B   
ATOM   2940  OD1 ASP B 203       0.479 -12.103  18.166  1.00 10.00      B   
ATOM   2941  OD2 ASP B 203      -1.672 -12.497  18.345  1.00 10.00      B   
ATOM   2942  C   ASP B 203      -0.760 -13.885  14.123  1.00 10.00      B   
ATOM   2943  O   ASP B 203       0.094 -13.802  13.247  1.00 10.00      B   
ATOM   2944  N   GLN B 204      -1.702 -14.821  14.148  1.00 10.00      B   
ATOM   2945  HN  GLN B 204      -2.374 -14.795  14.862  1.00 10.00      B   
ATOM   2946  CA  GLN B 204      -1.778 -15.881  13.150  1.00 10.00      B   
ATOM   2947  CB  GLN B 204      -2.950 -16.809  13.464  1.00 10.00      B   
ATOM   2948  CG  GLN B 204      -2.572 -18.053  14.248  1.00 10.00      B   
ATOM   2949  CD  GLN B 204      -3.779 -18.771  14.821  1.00 10.00      B   
ATOM   2950  OE1 GLN B 204      -4.751 -18.140  15.241  1.00 10.00      B   
ATOM   2951  NE2 GLN B 204      -3.733 -20.094  14.820  1.00 10.00      B   
ATOM   2952 HE21 GLN B 204      -2.933 -20.530  14.450  1.00 10.00      B   
ATOM   2953 HE22 GLN B 204      -4.495 -20.585  15.192  1.00 10.00      B   
ATOM   2954  C   GLN B 204      -1.928 -15.319  11.740  1.00 10.00      B   
ATOM   2955  O   GLN B 204      -1.281 -15.790  10.804  1.00 10.00      B   
ATOM   2956  N   LEU B 205      -2.777 -14.309  11.595  1.00 10.00      B   
ATOM   2957  HN  LEU B 205      -3.267 -13.976  12.379  1.00 10.00      B   
ATOM   2958  CA  LEU B 205      -3.011 -13.691  10.296  1.00 10.00      B   
ATOM   2959  CB  LEU B 205      -4.190 -12.721  10.364  1.00 10.00      B   
ATOM   2960  CG  LEU B 205      -5.548 -13.332  10.719  1.00 10.00      B   
ATOM   2961  CD1 LEU B 205      -6.634 -12.266  10.692  1.00 10.00      B   
ATOM   2962  CD2 LEU B 205      -5.891 -14.480   9.781  1.00 10.00      B   
ATOM   2963  C   LEU B 205      -1.765 -12.981   9.775  1.00 10.00      B   
ATOM   2964  O   LEU B 205      -1.537 -12.912   8.568  1.00 10.00      B   
ATOM   2965  N   ALA B 206      -0.960 -12.454  10.686  1.00 10.00      B   
ATOM   2966  HN  ALA B 206      -1.199 -12.521  11.636  1.00 10.00      B   
ATOM   2967  CA  ALA B 206       0.263 -11.761  10.308  1.00 10.00      B   
ATOM   2968  CB  ALA B 206       0.648 -10.744  11.371  1.00 10.00      B   
ATOM   2969  C   ALA B 206       1.403 -12.748  10.070  1.00 10.00      B   
ATOM   2970  O   ALA B 206       2.409 -12.416   9.439  1.00 10.00      B   
ATOM   2971  N   GLU B 207       1.237 -13.962  10.580  1.00 10.00      B   
ATOM   2972  HN  GLU B 207       0.417 -14.158  11.082  1.00 10.00      B   
ATOM   2973  CA  GLU B 207       2.245 -15.006  10.433  1.00 10.00      B   
ATOM   2974  CB  GLU B 207       1.959 -16.160  11.395  1.00 10.00      B   
ATOM   2975  CG  GLU B 207       2.349 -15.895  12.840  1.00 10.00      B   
ATOM   2976  CD  GLU B 207       1.903 -17.000  13.777  1.00 10.00      B   
ATOM   2977  OE1 GLU B 207       1.458 -18.062  13.288  1.00 10.00      B   
ATOM   2978  OE2 GLU B 207       2.002 -16.817  15.011  1.00 10.00      B   
ATOM   2979  C   GLU B 207       2.303 -15.536   9.003  1.00 10.00      B   
ATOM   2980  O   GLU B 207       3.381 -15.799   8.475  1.00 10.00      B   
ATOM   2981  N   ILE B 208       1.141 -15.668   8.373  1.00 10.00      B   
ATOM   2982  HN  ILE B 208       0.315 -15.406   8.834  1.00 10.00      B   
ATOM   2983  CA  ILE B 208       1.064 -16.194   7.010  1.00 10.00      B   
ATOM   2984  CB  ILE B 208      -0.317 -16.804   6.697  1.00 10.00      B   
ATOM   2985  CG1 ILE B 208      -1.436 -15.803   7.002  1.00 10.00      B   
ATOM   2986  CG2 ILE B 208      -0.511 -18.092   7.483  1.00 10.00      B   
ATOM   2987  CD1 ILE B 208      -2.816 -16.275   6.593  1.00 10.00      B   
ATOM   2988  C   ILE B 208       1.434 -15.159   5.951  1.00 10.00      B   
ATOM   2989  O   ILE B 208       1.607 -15.496   4.779  1.00 10.00      B   
ATOM   2990  N   VAL B 209       1.550 -13.901   6.357  1.00 10.00      B   
ATOM   2991  HN  VAL B 209       1.402 -13.683   7.301  1.00 10.00      B   
ATOM   2992  CA  VAL B 209       1.909 -12.839   5.425  1.00 10.00      B   
ATOM   2993  CB  VAL B 209       1.159 -11.522   5.716  1.00 10.00      B   
ATOM   2994  CG1 VAL B 209       1.584 -10.431   4.740  1.00 10.00      B   
ATOM   2995  CG2 VAL B 209      -0.341 -11.748   5.627  1.00 10.00      B   
ATOM   2996  C   VAL B 209       3.416 -12.609   5.439  1.00 10.00      B   
ATOM   2997  O   VAL B 209       3.967 -12.040   6.386  1.00 10.00      B   
ATOM   2998  N   THR B 210       4.076 -13.082   4.398  1.00 10.00      B   
ATOM   2999  HN  THR B 210       3.581 -13.540   3.685  1.00 10.00      B   
ATOM   3000  CA  THR B 210       5.516 -12.948   4.279  1.00 10.00      B   
ATOM   3001  CB  THR B 210       6.110 -14.193   3.601  1.00 10.00      B   
ATOM   3002  OG1 THR B 210       5.210 -14.656   2.583  1.00 10.00      B   
ATOM   3003  HG1 THR B 210       5.051 -15.599   2.705  1.00 10.00      B   
ATOM   3004  CG2 THR B 210       6.323 -15.299   4.623  1.00 10.00      B   
ATOM   3005  C   THR B 210       5.892 -11.704   3.480  1.00 10.00      B   
ATOM   3006  O   THR B 210       5.025 -11.021   2.929  1.00 10.00      B   
ATOM   3007  N   ARG B 211       7.188 -11.419   3.417  1.00 10.00      B   
ATOM   3008  HN  ARG B 211       7.827 -12.004   3.878  1.00 10.00      B   
ATOM   3009  CA  ARG B 211       7.694 -10.261   2.688  1.00 10.00      B   
ATOM   3010  CB  ARG B 211       9.213 -10.151   2.861  1.00 10.00      B   
ATOM   3011  CG  ARG B 211       9.869  -9.057   2.031  1.00 10.00      B   
ATOM   3012  CD  ARG B 211      10.896  -9.637   1.072  1.00 10.00      B   
ATOM   3013  NE  ARG B 211      12.031 -10.230   1.778  1.00 10.00      B   
ATOM   3014  HE  ARG B 211      12.313  -9.799   2.619  1.00 10.00      B   
ATOM   3015  CZ  ARG B 211      12.699 -11.304   1.359  1.00 10.00      B   
ATOM   3016  NH1 ARG B 211      12.350 -11.920   0.233  1.00 10.00      B   
ATOM   3017 HH11 ARG B 211      12.883 -12.759  -0.091  1.00 10.00      B   
ATOM   3018 HH12 ARG B 211      11.548 -11.573  -0.333  1.00 10.00      B   
ATOM   3019  NH2 ARG B 211      13.716 -11.767   2.075  1.00 10.00      B   
ATOM   3020 HH21 ARG B 211      13.996 -11.292   2.962  1.00 10.00      B   
ATOM   3021 HH22 ARG B 211      14.242 -12.612   1.758  1.00 10.00      B   
ATOM   3022  C   ARG B 211       7.326 -10.336   1.209  1.00 10.00      B   
ATOM   3023  O   ARG B 211       6.949  -9.334   0.602  1.00 10.00      B   
ATOM   3024  N   ASP B 212       7.415 -11.534   0.639  1.00 10.00      B   
ATOM   3025  HN  ASP B 212       7.705 -12.302   1.180  1.00 10.00      B   
ATOM   3026  CA  ASP B 212       7.098 -11.737  -0.774  1.00 10.00      B   
ATOM   3027  CB  ASP B 212       7.452 -13.157  -1.215  1.00 10.00      B   
ATOM   3028  CG  ASP B 212       8.933 -13.460  -1.127  1.00 10.00      B   
ATOM   3029  OD1 ASP B 212       9.723 -12.855  -1.885  1.00 10.00      B   
ATOM   3030  OD2 ASP B 212       9.313 -14.321  -0.309  1.00 10.00      B   
ATOM   3031  C   ASP B 212       5.627 -11.459  -1.067  1.00 10.00      B   
ATOM   3032  O   ASP B 212       5.269 -11.065  -2.179  1.00 10.00      B   
ATOM   3033  N   CYS B 213       4.780 -11.651  -0.063  1.00 10.00      B   
ATOM   3034  HN  CYS B 213       5.127 -11.951   0.804  1.00 10.00      B   
ATOM   3035  CA  CYS B 213       3.348 -11.420  -0.214  1.00 10.00      B   
ATOM   3036  CB  CYS B 213       2.584 -11.979   0.989  1.00 10.00      B   
ATOM   3037  SG  CYS B 213       2.748 -13.765   1.211  1.00 10.00      B   
ATOM   3038  HG  CYS B 213       3.984 -14.018   1.628  1.00 10.00      B   
ATOM   3039  C   CYS B 213       3.053  -9.934  -0.374  1.00 10.00      B   
ATOM   3040  O   CYS B 213       2.108  -9.548  -1.058  1.00 10.00      B   
ATOM   3041  N   LEU B 214       3.884  -9.109   0.248  1.00 10.00      B   
ATOM   3042  HN  LEU B 214       4.627  -9.483   0.768  1.00 10.00      B   
ATOM   3043  CA  LEU B 214       3.728  -7.661   0.187  1.00 10.00      B   
ATOM   3044  CB  LEU B 214       4.433  -7.014   1.381  1.00 10.00      B   
ATOM   3045  CG  LEU B 214       4.018  -7.541   2.757  1.00 10.00      B   
ATOM   3046  CD1 LEU B 214       5.135  -7.343   3.768  1.00 10.00      B   
ATOM   3047  CD2 LEU B 214       2.737  -6.871   3.227  1.00 10.00      B   
ATOM   3048  C   LEU B 214       4.280  -7.117  -1.127  1.00 10.00      B   
ATOM   3049  O   LEU B 214       4.034  -5.965  -1.495  1.00 10.00      B   
ATOM   3050  N   ILE B 215       5.047  -7.953  -1.818  1.00 10.00      B   
ATOM   3051  HN  ILE B 215       5.235  -8.837  -1.446  1.00 10.00      B   
ATOM   3052  CA  ILE B 215       5.624  -7.591  -3.103  1.00 10.00      B   
ATOM   3053  CB  ILE B 215       6.987  -8.287  -3.322  1.00 10.00      B   
ATOM   3054  CG1 ILE B 215       7.992  -7.843  -2.254  1.00 10.00      B   
ATOM   3055  CG2 ILE B 215       7.528  -8.006  -4.717  1.00 10.00      B   
ATOM   3056  CD1 ILE B 215       9.311  -8.584  -2.301  1.00 10.00      B   
ATOM   3057  C   ILE B 215       4.658  -7.988  -4.219  1.00 10.00      B   
ATOM   3058  O   ILE B 215       4.479  -7.263  -5.198  1.00 10.00      B   
ATOM   3059  N   GLY B 216       4.023  -9.141  -4.048  1.00 10.00      B   
ATOM   3060  HN  GLY B 216       4.200  -9.671  -3.243  1.00 10.00      B   
ATOM   3061  CA  GLY B 216       3.074  -9.617  -5.033  1.00 10.00      B   
ATOM   3062  C   GLY B 216       3.546 -10.871  -5.738  1.00 10.00      B   
ATOM   3063  O   GLY B 216       2.875 -11.373  -6.637  1.00 10.00      B   
ATOM   3064  N   VAL B 217       4.694 -11.389  -5.325  1.00 10.00      B   
ATOM   3065  HN  VAL B 217       5.181 -10.954  -4.596  1.00 10.00      B   
ATOM   3066  CA  VAL B 217       5.248 -12.592  -5.939  1.00 10.00      B   
ATOM   3067  CB  VAL B 217       6.787 -12.534  -6.051  1.00 10.00      B   
ATOM   3068  CG1 VAL B 217       7.210 -11.488  -7.071  1.00 10.00      B   
ATOM   3069  CG2 VAL B 217       7.422 -12.247  -4.699  1.00 10.00      B   
ATOM   3070  C   VAL B 217       4.827 -13.856  -5.193  1.00 10.00      B   
ATOM   3071  O   VAL B 217       5.157 -14.969  -5.601  1.00 10.00      B   
ATOM   3072  N   ALA B 218       4.090 -13.679  -4.107  1.00 10.00      B   
ATOM   3073  HN  ALA B 218       3.844 -12.770  -3.839  1.00 10.00      B   
ATOM   3074  CA  ALA B 218       3.620 -14.801  -3.307  1.00 10.00      B   
ATOM   3075  CB  ALA B 218       4.664 -15.192  -2.271  1.00 10.00      B   
ATOM   3076  C   ALA B 218       2.304 -14.453  -2.624  1.00 10.00      B   
ATOM   3077  O   ALA B 218       1.948 -13.277  -2.513  1.00 10.00      B   
ATOM   3078  N   VAL B 219       1.586 -15.471  -2.176  1.00 10.00      B   
ATOM   3079  HN  VAL B 219       1.924 -16.382  -2.294  1.00 10.00      B   
ATOM   3080  CA  VAL B 219       0.313 -15.277  -1.495  1.00 10.00      B   
ATOM   3081  CB  VAL B 219      -0.885 -15.800  -2.326  1.00 10.00      B   
ATOM   3082  CG1 VAL B 219      -1.136 -14.904  -3.530  1.00 10.00      B   
ATOM   3083  CG2 VAL B 219      -0.664 -17.242  -2.763  1.00 10.00      B   
ATOM   3084  C   VAL B 219       0.331 -15.958  -0.129  1.00 10.00      B   
ATOM   3085  O   VAL B 219       1.057 -16.936   0.074  1.00 10.00      B   
ATOM   3086  N   PRO B 220      -0.458 -15.441   0.826  1.00 10.00      B   
ATOM   3087  CA  PRO B 220      -0.527 -15.997   2.179  1.00 10.00      B   
ATOM   3088  CB  PRO B 220      -1.431 -15.016   2.933  1.00 10.00      B   
ATOM   3089  CG  PRO B 220      -2.238 -14.355   1.871  1.00 10.00      B   
ATOM   3090  CD  PRO B 220      -1.350 -14.281   0.662  1.00 10.00      B   
ATOM   3091  C   PRO B 220      -1.138 -17.393   2.184  1.00 10.00      B   
ATOM   3092  O   PRO B 220      -2.261 -17.598   1.719  1.00 10.00      B   
ATOM   3093  N   LYS B 221      -0.392 -18.350   2.705  1.00 10.00      B   
ATOM   3094  HN  LYS B 221       0.497 -18.127   3.058  1.00 10.00      B   
ATOM   3095  CA  LYS B 221      -0.852 -19.725   2.772  1.00 10.00      B   
ATOM   3096  CB  LYS B 221      -0.100 -20.573   1.743  1.00 10.00      B   
ATOM   3097  CG  LYS B 221      -0.891 -21.743   1.186  1.00 10.00      B   
ATOM   3098  CD  LYS B 221      -0.108 -22.451   0.092  1.00 10.00      B   
ATOM   3099  CE  LYS B 221      -0.945 -23.526  -0.576  1.00 10.00      B   
ATOM   3100  NZ  LYS B 221      -0.239 -24.149  -1.730  1.00 10.00      B   
ATOM   3101  HZ1 LYS B 221      -0.895 -24.760  -2.257  1.00 10.00      B   
ATOM   3102  HZ2 LYS B 221       0.560 -24.727  -1.397  1.00 10.00      B   
ATOM   3103  HZ3 LYS B 221       0.125 -23.416  -2.371  1.00 10.00      B   
ATOM   3104  C   LYS B 221      -0.628 -20.278   4.173  1.00 10.00      B   
ATOM   3105  O   LYS B 221       0.480 -20.189   4.708  1.00 10.00      B   
ATOM   3106  N   PRO B 222      -1.683 -20.832   4.795  1.00 10.00      B   
ATOM   3107  CA  PRO B 222      -1.601 -21.400   6.145  1.00 10.00      B   
ATOM   3108  CB  PRO B 222      -2.990 -22.006   6.368  1.00 10.00      B   
ATOM   3109  CG  PRO B 222      -3.882 -21.261   5.435  1.00 10.00      B   
ATOM   3110  CD  PRO B 222      -3.042 -20.943   4.232  1.00 10.00      B   
ATOM   3111  C   PRO B 222      -0.532 -22.483   6.235  1.00 10.00      B   
ATOM   3112  O   PRO B 222      -0.688 -23.577   5.687  1.00 10.00      B   
ATOM   3113  N   GLY B 223       0.556 -22.166   6.917  1.00 10.00      B   
ATOM   3114  HN  GLY B 223       0.620 -21.281   7.332  1.00 10.00      B   
ATOM   3115  CA  GLY B 223       1.644 -23.109   7.064  1.00 10.00      B   
ATOM   3116  C   GLY B 223       2.960 -22.530   6.591  1.00 10.00      B   
ATOM   3117  O   GLY B 223       4.027 -23.088   6.856  1.00 10.00      B   
ATOM   3118  N   ILE B 224       2.888 -21.411   5.886  1.00 10.00      B   
ATOM   3119  HN  ILE B 224       2.009 -21.012   5.702  1.00 10.00      B   
ATOM   3120  CA  ILE B 224       4.081 -20.755   5.375  1.00 10.00      B   
ATOM   3121  CB  ILE B 224       3.962 -20.444   3.867  1.00 10.00      B   
ATOM   3122  CG1 ILE B 224       3.553 -21.707   3.096  1.00 10.00      B   
ATOM   3123  CG2 ILE B 224       5.278 -19.899   3.332  1.00 10.00      B   
ATOM   3124  CD1 ILE B 224       3.399 -21.499   1.603  1.00 10.00      B   
ATOM   3125  C   ILE B 224       4.353 -19.472   6.152  1.00 10.00      B   
ATOM   3126  O   ILE B 224       3.854 -18.402   5.804  1.00 10.00      B   
ATOM   3127  N   THR B 225       5.126 -19.598   7.222  1.00 10.00      B   
ATOM   3128  HN  THR B 225       5.467 -20.485   7.461  1.00 10.00      B   
ATOM   3129  CA  THR B 225       5.467 -18.462   8.065  1.00 10.00      B   
ATOM   3130  CB  THR B 225       5.655 -18.920   9.521  1.00 10.00      B   
ATOM   3131  OG1 THR B 225       4.943 -20.151   9.720  1.00 10.00      B   
ATOM   3132  HG1 THR B 225       3.997 -19.998   9.595  1.00 10.00      B   
ATOM   3133  CG2 THR B 225       5.129 -17.871  10.488  1.00 10.00      B   
ATOM   3134  C   THR B 225       6.752 -17.785   7.585  1.00 10.00      B   
ATOM   3135  O   THR B 225       6.986 -16.602   7.847  1.00 10.00      B   
ATOM   3136  N   VAL B 226       7.586 -18.543   6.887  1.00 10.00      B   
ATOM   3137  HN  VAL B 226       7.345 -19.474   6.704  1.00 10.00      B   
ATOM   3138  CA  VAL B 226       8.844 -18.022   6.369  1.00 10.00      B   
ATOM   3139  CB  VAL B 226      10.042 -18.925   6.738  1.00 10.00      B   
ATOM   3140  CG1 VAL B 226      10.308 -18.876   8.234  1.00 10.00      B   
ATOM   3141  CG2 VAL B 226       9.806 -20.359   6.280  1.00 10.00      B   
ATOM   3142  C   VAL B 226       8.768 -17.872   4.856  1.00 10.00      B   
ATOM   3143  O   VAL B 226       7.938 -18.505   4.207  1.00 10.00      B   
ATOM   3144  N   ASN B 227       9.629 -17.035   4.300  1.00 10.00      B   
ATOM   3145  HN  ASN B 227      10.278 -16.568   4.868  1.00 10.00      B   
ATOM   3146  CA  ASN B 227       9.644 -16.808   2.857  1.00 10.00      B   
ATOM   3147  CB  ASN B 227      10.485 -15.575   2.495  1.00 10.00      B   
ATOM   3148  CG  ASN B 227       9.954 -14.285   3.104  1.00 10.00      B   
ATOM   3149  OD1 ASN B 227       9.017 -13.670   2.588  1.00 10.00      B   
ATOM   3150  ND2 ASN B 227      10.557 -13.858   4.202  1.00 10.00      B   
ATOM   3151 HD21 ASN B 227      11.304 -14.389   4.557  1.00 10.00      B   
ATOM   3152 HD22 ASN B 227      10.235 -13.030   4.619  1.00 10.00      B   
ATOM   3153  C   ASN B 227      10.155 -18.048   2.123  1.00 10.00      B   
ATOM   3154  O   ASN B 227      10.894 -18.856   2.698  1.00 10.00      B   
ATOM   3155  N   ALA B 228       9.750 -18.200   0.861  1.00 10.00      B   
ATOM   3156  HN  ALA B 228       9.160 -17.523   0.462  1.00 10.00      B   
ATOM   3157  CA  ALA B 228      10.157 -19.344   0.051  1.00 10.00      B   
ATOM   3158  CB  ALA B 228       9.504 -19.294  -1.321  1.00 10.00      B   
ATOM   3159  C   ALA B 228      11.671 -19.426  -0.081  1.00 10.00      B   
ATOM   3160  O   ALA B 228      12.363 -18.402  -0.107  1.00 10.00      B   
ATOM   3161  N   LYS B 229      12.175 -20.647  -0.168  1.00 10.00      B   
ATOM   3162  HN  LYS B 229      11.567 -21.415  -0.160  1.00 10.00      B   
ATOM   3163  CA  LYS B 229      13.604 -20.880  -0.285  1.00 10.00      B   
ATOM   3164  CB  LYS B 229      13.956 -22.323   0.074  1.00 10.00      B   
ATOM   3165  CG  LYS B 229      14.003 -22.594   1.568  1.00 10.00      B   
ATOM   3166  CD  LYS B 229      14.612 -23.955   1.864  1.00 10.00      B   
ATOM   3167  CE  LYS B 229      14.781 -24.174   3.359  1.00 10.00      B   
ATOM   3168  NZ  LYS B 229      15.358 -25.510   3.666  1.00 10.00      B   
ATOM   3169  HZ1 LYS B 229      15.302 -25.701   4.689  1.00 10.00      B   
ATOM   3170  HZ2 LYS B 229      16.354 -25.545   3.379  1.00 10.00      B   
ATOM   3171  HZ3 LYS B 229      14.840 -26.254   3.158  1.00 10.00      B   
ATOM   3172  C   LYS B 229      14.129 -20.541  -1.670  1.00 10.00      B   
ATOM   3173  O   LYS B 229      13.562 -20.948  -2.688  1.00 10.00      B   
ATOM   3174  N   ARG B 230      15.216 -19.793  -1.696  1.00 10.00      B   
ATOM   3175  HN  ARG B 230      15.615 -19.505  -0.847  1.00 10.00      B   
ATOM   3176  CA  ARG B 230      15.853 -19.384  -2.936  1.00 10.00      B   
ATOM   3177  CB  ARG B 230      15.406 -17.966  -3.308  1.00 10.00      B   
ATOM   3178  CG  ARG B 230      14.096 -17.915  -4.078  1.00 10.00      B   
ATOM   3179  CD  ARG B 230      13.346 -16.625  -3.804  1.00 10.00      B   
ATOM   3180  NE  ARG B 230      12.757 -16.622  -2.470  1.00 10.00      B   
ATOM   3181  HE  ARG B 230      13.039 -17.334  -1.852  1.00 10.00      B   
ATOM   3182  CZ  ARG B 230      11.868 -15.727  -2.049  1.00 10.00      B   
ATOM   3183  NH1 ARG B 230      11.460 -14.750  -2.854  1.00 10.00      B   
ATOM   3184 HH11 ARG B 230      10.756 -14.044  -2.511  1.00 10.00      B   
ATOM   3185 HH12 ARG B 230      11.832 -14.677  -3.827  1.00 10.00      B   
ATOM   3186  NH2 ARG B 230      11.378 -15.819  -0.823  1.00 10.00      B   
ATOM   3187 HH21 ARG B 230      10.670 -15.115  -0.484  1.00 10.00      B   
ATOM   3188 HH22 ARG B 230      11.686 -16.593  -0.191  1.00 10.00      B   
ATOM   3189  C   ARG B 230      17.364 -19.424  -2.754  1.00 10.00      B   
ATOM   3190  O   ARG B 230      17.846 -19.304  -1.628  1.00 10.00      B   
ATOM   3191  N   PRO B 231      18.125 -19.631  -3.840  1.00 10.00      B   
ATOM   3192  CA  PRO B 231      19.593 -19.675  -3.778  1.00 10.00      B   
ATOM   3193  CB  PRO B 231      20.004 -19.798  -5.248  1.00 10.00      B   
ATOM   3194  CG  PRO B 231      18.822 -20.407  -5.916  1.00 10.00      B   
ATOM   3195  CD  PRO B 231      17.622 -19.853  -5.207  1.00 10.00      B   
ATOM   3196  C   PRO B 231      20.162 -18.389  -3.182  1.00 10.00      B   
ATOM   3197  O   PRO B 231      20.203 -17.351  -3.841  1.00 10.00      B   
ATOM   3198  N   VAL B 232      20.593 -18.466  -1.932  1.00 10.00      B   
ATOM   3199  HN  VAL B 232      20.548 -19.326  -1.464  1.00 10.00      B   
ATOM   3200  CA  VAL B 232      21.140 -17.309  -1.242  1.00 10.00      B   
ATOM   3201  CB  VAL B 232      20.935 -17.394   0.289  1.00 10.00      B   
ATOM   3202  CG1 VAL B 232      21.463 -16.143   0.976  1.00 10.00      B   
ATOM   3203  CG2 VAL B 232      19.468 -17.612   0.633  1.00 10.00      B   
ATOM   3204  C   VAL B 232      22.624 -17.131  -1.550  1.00 10.00      B   
ATOM   3205  O   VAL B 232      23.447 -18.006  -1.255  1.00 10.00      B   
ATOM   3206  N   LEU B 233      22.954 -16.004  -2.158  1.00 10.00      B   
ATOM   3207  HN  LEU B 233      22.246 -15.366  -2.393  1.00 10.00      B   
ATOM   3208  CA  LEU B 233      24.330 -15.686  -2.492  1.00 10.00      B   
ATOM   3209  CB  LEU B 233      24.382 -14.731  -3.688  1.00 10.00      B   
ATOM   3210  CG  LEU B 233      25.777 -14.412  -4.234  1.00 10.00      B   
ATOM   3211  CD1 LEU B 233      26.382 -15.634  -4.904  1.00 10.00      B   
ATOM   3212  CD2 LEU B 233      25.723 -13.236  -5.196  1.00 10.00      B   
ATOM   3213  C   LEU B 233      25.017 -15.055  -1.288  1.00 10.00      B   
ATOM   3214  O   LEU B 233      24.597 -14.000  -0.806  1.00 10.00      B   
ATOM   3215  N   LYS B 234      26.060 -15.704  -0.798  1.00 10.00      B   
ATOM   3216  HN  LYS B 234      26.350 -16.536  -1.227  1.00 10.00      B   
ATOM   3217  CA  LYS B 234      26.794 -15.202   0.354  1.00 10.00      B   
ATOM   3218  CB  LYS B 234      27.576 -16.328   1.035  1.00 10.00      B   
ATOM   3219  CG  LYS B 234      26.704 -17.399   1.668  1.00 10.00      B   
ATOM   3220  CD  LYS B 234      27.542 -18.505   2.287  1.00 10.00      B   
ATOM   3221  CE  LYS B 234      26.665 -19.520   3.002  1.00 10.00      B   
ATOM   3222  NZ  LYS B 234      27.459 -20.622   3.600  1.00 10.00      B   
ATOM   3223  HZ1 LYS B 234      28.248 -20.234   4.155  1.00 10.00      B   
ATOM   3224  HZ2 LYS B 234      27.841 -21.236   2.853  1.00 10.00      B   
ATOM   3225  HZ3 LYS B 234      26.858 -21.195   4.230  1.00 10.00      B   
ATOM   3226  C   LYS B 234      27.744 -14.085  -0.057  1.00 10.00      B   
ATOM   3227  O   LYS B 234      28.222 -14.051  -1.193  1.00 10.00      B   
ATOM   3228  N   ALA B 235      28.003 -13.173   0.865  1.00 10.00      B   
ATOM   3229  HN  ALA B 235      27.577 -13.251   1.746  1.00 10.00      B   
ATOM   3230  CA  ALA B 235      28.899 -12.056   0.610  1.00 10.00      B   
ATOM   3231  CB  ALA B 235      28.403 -10.819   1.342  1.00 10.00      B   
ATOM   3232  C   ALA B 235      30.318 -12.402   1.052  1.00 10.00      B   
ATOM   3233  O   ALA B 235      30.509 -13.235   1.940  1.00 10.00      B   
ATOM   3234  N   ASN B 236      31.307 -11.761   0.444  1.00 10.00      B   
ATOM   3235  HN  ASN B 236      31.097 -11.093  -0.247  1.00 10.00      B   
ATOM   3236  CA  ASN B 236      32.699 -12.022   0.789  1.00 10.00      B   
ATOM   3237  CB  ASN B 236      33.653 -11.403  -0.234  1.00 10.00      B   
ATOM   3238  CG  ASN B 236      33.727 -12.181  -1.533  1.00 10.00      B   
ATOM   3239  OD1 ASN B 236      32.731 -12.730  -2.010  1.00 10.00      B   
ATOM   3240  ND2 ASN B 236      34.913 -12.245  -2.108  1.00 10.00      B   
ATOM   3241 HD21 ASN B 236      35.666 -11.798  -1.666  1.00 10.00      B   
ATOM   3242 HD22 ASN B 236      34.993 -12.730  -2.955  1.00 10.00      B   
ATOM   3243  C   ASN B 236      33.016 -11.505   2.183  1.00 10.00      B   
ATOM   3244  O   ASN B 236      33.526 -12.243   3.028  1.00 10.00      B   
ATOM   3245  N   ARG B 237      32.700 -10.240   2.421  1.00 10.00      B   
ATOM   3246  HN  ARG B 237      32.283  -9.710   1.708  1.00 10.00      B   
ATOM   3247  CA  ARG B 237      32.939  -9.613   3.713  1.00 10.00      B   
ATOM   3248  CB  ARG B 237      34.075  -8.592   3.622  1.00 10.00      B   
ATOM   3249  CG  ARG B 237      35.449  -9.224   3.477  1.00 10.00      B   
ATOM   3250  CD  ARG B 237      36.548  -8.176   3.431  1.00 10.00      B   
ATOM   3251  NE  ARG B 237      36.501  -7.271   4.580  1.00 10.00      B   
ATOM   3252  HE  ARG B 237      36.036  -6.404   4.449  1.00 10.00      B   
ATOM   3253  CZ  ARG B 237      37.061  -7.529   5.763  1.00 10.00      B   
ATOM   3254  NH1 ARG B 237      37.724  -8.665   5.955  1.00 10.00      B   
ATOM   3255 HH11 ARG B 237      38.159  -8.868   6.885  1.00 10.00      B   
ATOM   3256 HH12 ARG B 237      37.812  -9.362   5.182  1.00 10.00      B   
ATOM   3257  NH2 ARG B 237      36.957  -6.652   6.758  1.00 10.00      B   
ATOM   3258 HH21 ARG B 237      37.397  -6.853   7.684  1.00 10.00      B   
ATOM   3259 HH22 ARG B 237      36.436  -5.759   6.620  1.00 10.00      B   
ATOM   3260  C   ARG B 237      31.659  -8.960   4.226  1.00 10.00      B   
ATOM   3261  O   ARG B 237      31.440  -7.761   4.041  1.00 10.00      B   
ATOM   3262  N   PRO B 238      30.784  -9.754   4.859  1.00 10.00      B   
ATOM   3263  CA  PRO B 238      29.513  -9.284   5.397  1.00 10.00      B   
ATOM   3264  CB  PRO B 238      28.634 -10.547   5.358  1.00 10.00      B   
ATOM   3265  CG  PRO B 238      29.542 -11.687   4.994  1.00 10.00      B   
ATOM   3266  CD  PRO B 238      30.953 -11.185   5.103  1.00 10.00      B   
ATOM   3267  C   PRO B 238      29.644  -8.785   6.835  1.00 10.00      B   
ATOM   3268  O   PRO B 238      30.748  -8.500   7.308  1.00 10.00      B   
ATOM   3269  N   VAL B 239      28.512  -8.678   7.522  1.00 10.00      B   
ATOM   3270  HN  VAL B 239      27.668  -8.928   7.092  1.00 10.00      B   
ATOM   3271  CB  VAL B 239      27.617  -6.947   9.075  1.00 10.00      B   
ATOM   3272  CG1 VAL B 239      27.880  -6.287  10.421  1.00 10.00      B   
ATOM   3273  CG2 VAL B 239      27.848  -5.961   7.940  1.00 10.00      B   
ATOM   3274  CA  VAL B 239      28.489  -8.214   8.903  1.00 10.00      B   
ATOM   3275  C   VAL B 239      27.955  -9.316   9.812  1.00 10.00      B   
ATOM   3276  O   VAL B 239      26.721  -9.402   9.988  1.00 10.00      B   
ATOM   3277  OXT VAL B 239      28.770 -10.111  10.328  1.00 10.00      B   
END
