# Supplementary material for: Large-scale discovery of protein interactions at residue resolution using co-evolution calculated from genomic sequences
Source: Nat Commun. 2021 Mar 2;12:1396. doi: 10.1038/s41467-021-21636-z (PMC7925567; doi:10.1038/s41467-021-21636-z)
Supplement: Supplementary file 12 — Supplementary Data 10 [file 41467_2021_21636_MOESM12_ESM.zip › supplementary/allpdb0203_SCNA_SCNC/models/haddock_top3_haddock_61w.pdb]

REMARK FILENAME="haddock_61w.pdb0"
REMARK ===============================================================
REMARK HADDOCK run for haddock
REMARK initial structure: haddock_61.pdb
REMARK final NOE weights: unambig 50 amb: 50
REMARK ===============================================================
REMARK            total,bonds,angles,improper,dihe,vdw,elec,air,cdih,coup,rdcs,vean,dani,xpcs,rg
REMARK energies: -175.311, 0, 0, 0, 0, -58.7517, -503.588, 387.029, 0, 0, 0, 0, 0, 0, 0
REMARK ===============================================================
REMARK            bonds,angles,impropers,dihe,air,cdih,coup,rdcs,vean,dani,xpcs
REMARK rms-dev.: 0,0,0,0,10.854,0,0, 0, 0, 0, 0
REMARK ===============================================================
REMARK               air,cdih,coup,rdcs,vean,dani,xpcs
REMARK               >0.3,>5,>1,>0,>5,>0.2,>0.2
REMARK violations.: 5, 0, 0, 0, 0, 0, 0
REMARK ===============================================================
REMARK                        CVpartition#,violations,rms
REMARK AIRs cross-validation: 2, 0, NaN
REMARK ===============================================================
REMARK NCS energy: 0
REMARK ===============================================================
REMARK Symmetry energy: 0
REMARK ===============================================================
REMARK Desolvation energy: 26.1798
REMARK Internal energy free molecules: 87977.3
REMARK Internal energy complex: -12184.3
REMARK Binding energy: -100698
REMARK ===============================================================
REMARK buried surface area: 2255.64
REMARK ===============================================================
REMARK water - chain1: 0 0 0
REMARK water - chain2: 0 0 0
REMARK water - chain3: 0 0 0
REMARK water - chain4: 0 0 0
REMARK water - chain5: 0 0 0
REMARK water - chain6: 0 0 0
REMARK ===============================================================
REMARK water - water: 0 0 0
REMARK ===============================================================
REMARK DATE:27-Jul-2020  05:19:43       created by user: he47
REMARK VERSION:1.3
ATOM      1  CB  LYS A   7     -30.815  -5.198  27.176  1.00 10.00      A   
ATOM      2  CG  LYS A   7     -30.745  -4.618  28.578  1.00 10.00      A   
ATOM      3  CD  LYS A   7     -29.756  -5.376  29.451  1.00 10.00      A   
ATOM      4  CE  LYS A   7     -29.612  -4.715  30.812  1.00 10.00      A   
ATOM      5  NZ  LYS A   7     -28.614  -5.408  31.665  1.00 10.00      A   
ATOM      6  HZ1 LYS A   7     -27.733  -5.563  31.135  1.00 10.00      A   
ATOM      7  HZ2 LYS A   7     -28.984  -6.325  31.979  1.00 10.00      A   
ATOM      8  HZ3 LYS A   7     -28.399  -4.831  32.505  1.00 10.00      A   
ATOM      9  C   LYS A   7     -31.596  -4.894  24.806  1.00 10.00      A   
ATOM     10  O   LYS A   7     -32.069  -5.954  24.393  1.00 10.00      A   
ATOM     11  N   LYS A   7     -33.198  -4.736  26.677  1.00 10.00      A   
ATOM     12  HT1 LYS A   7     -33.855  -4.169  26.102  1.00 10.00      A   
ATOM     13  HT2 LYS A   7     -33.327  -4.485  27.677  1.00 10.00      A   
ATOM     14  HT3 LYS A   7     -33.426  -5.742  26.549  1.00 10.00      A   
ATOM     15  CA  LYS A   7     -31.801  -4.472  26.257  1.00 10.00      A   
ATOM     16  N   PRO A   8     -30.899  -4.068  24.012  1.00 10.00      A   
ATOM     17  CA  PRO A   8     -30.641  -4.354  22.597  1.00 10.00      A   
ATOM     18  CB  PRO A   8     -29.978  -3.070  22.072  1.00 10.00      A   
ATOM     19  CG  PRO A   8     -30.215  -2.040  23.125  1.00 10.00      A   
ATOM     20  CD  PRO A   8     -30.311  -2.786  24.422  1.00 10.00      A   
ATOM     21  C   PRO A   8     -29.700  -5.542  22.403  1.00 10.00      A   
ATOM     22  O   PRO A   8     -28.667  -5.649  23.070  1.00 10.00      A   
ATOM     23  N   VAL A   9     -30.068  -6.436  21.497  1.00 10.00      A   
ATOM     24  HN  VAL A   9     -30.914  -6.309  21.012  1.00 10.00      A   
ATOM     25  CA  VAL A   9     -29.255  -7.607  21.205  1.00 10.00      A   
ATOM     26  CB  VAL A   9     -30.110  -8.886  21.097  1.00 10.00      A   
ATOM     27  CG1 VAL A   9     -29.221 -10.110  20.917  1.00 10.00      A   
ATOM     28  CG2 VAL A   9     -30.994  -9.043  22.324  1.00 10.00      A   
ATOM     29  C   VAL A   9     -28.480  -7.404  19.905  1.00 10.00      A   
ATOM     30  O   VAL A   9     -29.069  -7.210  18.838  1.00 10.00      A   
ATOM     31  N   TRP A  10     -27.161  -7.434  20.003  1.00 10.00      A   
ATOM     32  HN  TRP A  10     -26.749  -7.587  20.879  1.00 10.00      A   
ATOM     33  CA  TRP A  10     -26.307  -7.256  18.840  1.00 10.00      A   
ATOM     34  CB  TRP A  10     -25.053  -6.460  19.211  1.00 10.00      A   
ATOM     35  CG  TRP A  10     -25.313  -5.004  19.467  1.00 10.00      A   
ATOM     36  CD1 TRP A  10     -25.806  -4.444  20.612  1.00 10.00      A   
ATOM     37  CD2 TRP A  10     -25.087  -3.920  18.558  1.00 10.00      A   
ATOM     38  NE1 TRP A  10     -25.903  -3.080  20.470  1.00 10.00      A   
ATOM     39  HE1 TRP A  10     -26.229  -2.454  21.154  1.00 10.00      A   
ATOM     40  CE2 TRP A  10     -25.466  -2.734  19.218  1.00 10.00      A   
ATOM     41  CE3 TRP A  10     -24.601  -3.838  17.250  1.00 10.00      A   
ATOM     42  CZ2 TRP A  10     -25.372  -1.482  18.614  1.00 10.00      A   
ATOM     43  CZ3 TRP A  10     -24.509  -2.596  16.653  1.00 10.00      A   
ATOM     44  CH2 TRP A  10     -24.893  -1.434  17.334  1.00 10.00      A   
ATOM     45  C   TRP A  10     -25.925  -8.603  18.236  1.00 10.00      A   
ATOM     46  O   TRP A  10     -25.952  -9.630  18.918  1.00 10.00      A   
ATOM     47  N   ASP A  11     -25.573  -8.595  16.960  1.00 10.00      A   
ATOM     48  HN  ASP A  11     -25.561  -7.744  16.470  1.00 10.00      A   
ATOM     49  CA  ASP A  11     -25.189  -9.815  16.265  1.00 10.00      A   
ATOM     50  CB  ASP A  11     -26.154 -10.116  15.111  1.00 10.00      A   
ATOM     51  CG  ASP A  11     -25.852 -11.427  14.402  1.00 10.00      A   
ATOM     52  OD1 ASP A  11     -25.059 -12.239  14.934  1.00 10.00      A   
ATOM     53  OD2 ASP A  11     -26.416 -11.658  13.310  1.00 10.00      A   
ATOM     54  C   ASP A  11     -23.765  -9.700  15.743  1.00 10.00      A   
ATOM     55  O   ASP A  11     -23.473  -8.871  14.883  1.00 10.00      A   
ATOM     56  N   ARG A  12     -22.881 -10.534  16.271  1.00 10.00      A   
ATOM     57  HN  ARG A  12     -23.182 -11.185  16.944  1.00 10.00      A   
ATOM     58  CA  ARG A  12     -21.484 -10.527  15.862  1.00 10.00      A   
ATOM     59  CB  ARG A  12     -20.549 -10.475  17.078  1.00 10.00      A   
ATOM     60  CG  ARG A  12     -20.427  -9.102  17.726  1.00 10.00      A   
ATOM     61  CD  ARG A  12     -21.541  -8.852  18.736  1.00 10.00      A   
ATOM     62  NE  ARG A  12     -21.513  -7.484  19.263  1.00 10.00      A   
ATOM     63  HE  ARG A  12     -21.634  -6.753  18.614  1.00 10.00      A   
ATOM     64  CZ  ARG A  12     -21.330  -7.179  20.550  1.00 10.00      A   
ATOM     65  NH1 ARG A  12     -21.172  -8.144  21.445  1.00 10.00      A   
ATOM     66 HH11 ARG A  12     -21.184  -9.143  21.145  1.00 10.00      A   
ATOM     67 HH12 ARG A  12     -21.027  -7.911  22.452  1.00 10.00      A   
ATOM     68  NH2 ARG A  12     -21.304  -5.907  20.940  1.00 10.00      A   
ATOM     69 HH21 ARG A  12     -21.421  -5.139  20.242  1.00 10.00      A   
ATOM     70 HH22 ARG A  12     -21.162  -5.668  21.946  1.00 10.00      A   
ATOM     71  C   ARG A  12     -21.166 -11.745  15.005  1.00 10.00      A   
ATOM     72  O   ARG A  12     -20.003 -12.025  14.707  1.00 10.00      A   
ATOM     73  N   THR A  13     -22.206 -12.470  14.617  1.00 10.00      A   
ATOM     74  HN  THR A  13     -23.112 -12.210  14.907  1.00 10.00      A   
ATOM     75  CA  THR A  13     -22.040 -13.656  13.785  1.00 10.00      A   
ATOM     76  CB  THR A  13     -22.842 -14.847  14.343  1.00 10.00      A   
ATOM     77  OG1 THR A  13     -23.681 -14.395  15.418  1.00 10.00      A   
ATOM     78  HG1 THR A  13     -24.283 -13.704  15.087  1.00 10.00      A   
ATOM     79  CG2 THR A  13     -21.899 -15.921  14.861  1.00 10.00      A   
ATOM     80  C   THR A  13     -22.472 -13.377  12.346  1.00 10.00      A   
ATOM     81  O   THR A  13     -22.221 -14.176  11.440  1.00 10.00      A   
ATOM     82  N   HIS A  14     -23.104 -12.226  12.149  1.00 10.00      A   
ATOM     83  HN  HIS A  14     -23.256 -11.635  12.916  1.00 10.00      A   
ATOM     84  CA  HIS A  14     -23.592 -11.816  10.834  1.00 10.00      A   
ATOM     85  CB  HIS A  14     -24.287 -10.456  10.928  1.00 10.00      A   
ATOM     86  CG  HIS A  14     -25.613 -10.399  10.239  1.00 10.00      A   
ATOM     87  ND1 HIS A  14     -26.781 -10.832  10.828  1.00 10.00      A   
ATOM     88  HD1 HIS A  14     -26.855 -11.231  11.737  1.00 10.00      A   
ATOM     89  CD2 HIS A  14     -25.960  -9.945   9.012  1.00 10.00      A   
ATOM     90  CE1 HIS A  14     -27.789 -10.649   9.997  1.00 10.00      A   
ATOM     91  NE2 HIS A  14     -27.314 -10.109   8.889  1.00 10.00      A   
ATOM     92  HE2 HIS A  14     -27.851  -9.861   8.104  1.00 10.00      A   
ATOM     93  C   HIS A  14     -22.469 -11.758   9.798  1.00 10.00      A   
ATOM     94  O   HIS A  14     -22.505 -12.470   8.792  1.00 10.00      A   
ATOM     95  N   HIS A  15     -21.467 -10.922  10.058  1.00 10.00      A   
ATOM     96  HN  HIS A  15     -21.492 -10.387  10.881  1.00 10.00      A   
ATOM     97  CA  HIS A  15     -20.337 -10.761   9.144  1.00 10.00      A   
ATOM     98  CB  HIS A  15     -19.440  -9.601   9.596  1.00 10.00      A   
ATOM     99  CG  HIS A  15     -18.807  -8.831   8.475  1.00 10.00      A   
ATOM    100  ND1 HIS A  15     -19.266  -7.601   8.050  1.00 10.00      A   
ATOM    101  HD1 HIS A  15     -20.034  -7.102   8.434  1.00 10.00      A   
ATOM    102  CD2 HIS A  15     -17.743  -9.121   7.687  1.00 10.00      A   
ATOM    103  CE1 HIS A  15     -18.513  -7.169   7.056  1.00 10.00      A   
ATOM    104  NE2 HIS A  15     -17.585  -8.073   6.816  1.00 10.00      A   
ATOM    105  HE2 HIS A  15     -16.900  -8.012   6.102  1.00 10.00      A   
ATOM    106  C   HIS A  15     -19.518 -12.045   9.027  1.00 10.00      A   
ATOM    107  O   HIS A  15     -18.914 -12.310   7.991  1.00 10.00      A   
ATOM    108  N   ALA A  16     -19.514 -12.841  10.087  1.00 10.00      A   
ATOM    109  HN  ALA A  16     -20.030 -12.581  10.877  1.00 10.00      A   
ATOM    110  CA  ALA A  16     -18.763 -14.095  10.106  1.00 10.00      A   
ATOM    111  CB  ALA A  16     -18.838 -14.738  11.482  1.00 10.00      A   
ATOM    112  C   ALA A  16     -19.254 -15.062   9.027  1.00 10.00      A   
ATOM    113  O   ALA A  16     -18.458 -15.636   8.279  1.00 10.00      A   
ATOM    114  N   LYS A  17     -20.568 -15.224   8.939  1.00 10.00      A   
ATOM    115  HN  LYS A  17     -21.151 -14.734   9.562  1.00 10.00      A   
ATOM    116  CA  LYS A  17     -21.173 -16.119   7.956  1.00 10.00      A   
ATOM    117  CB  LYS A  17     -22.680 -16.212   8.181  1.00 10.00      A   
ATOM    118  CG  LYS A  17     -23.088 -16.724   9.547  1.00 10.00      A   
ATOM    119  CD  LYS A  17     -24.566 -16.477   9.780  1.00 10.00      A   
ATOM    120  CE  LYS A  17     -25.036 -17.062  11.096  1.00 10.00      A   
ATOM    121  NZ  LYS A  17     -26.482 -16.806  11.326  1.00 10.00      A   
ATOM    122  HZ1 LYS A  17     -27.040 -17.128  10.509  1.00 10.00      A   
ATOM    123  HZ2 LYS A  17     -26.650 -15.787  11.463  1.00 10.00      A   
ATOM    124  HZ3 LYS A  17     -26.802 -17.317  12.175  1.00 10.00      A   
ATOM    125  C   LYS A  17     -20.920 -15.633   6.534  1.00 10.00      A   
ATOM    126  O   LYS A  17     -20.811 -16.432   5.602  1.00 10.00      A   
ATOM    127  N   MET A  18     -20.829 -14.322   6.379  1.00 10.00      A   
ATOM    128  HN  MET A  18     -20.911 -13.743   7.168  1.00 10.00      A   
ATOM    129  CA  MET A  18     -20.610 -13.718   5.074  1.00 10.00      A   
ATOM    130  CB  MET A  18     -21.086 -12.262   5.082  1.00 10.00      A   
ATOM    131  CG  MET A  18     -22.544 -12.090   5.478  1.00 10.00      A   
ATOM    132  SD  MET A  18     -23.005 -10.363   5.720  1.00 10.00      A   
ATOM    133  CE  MET A  18     -23.068  -9.793   4.022  1.00 10.00      A   
ATOM    134  C   MET A  18     -19.146 -13.805   4.652  1.00 10.00      A   
ATOM    135  O   MET A  18     -18.838 -14.030   3.484  1.00 10.00      A   
ATOM    136  N   ALA A  19     -18.247 -13.629   5.611  1.00 10.00      A   
ATOM    137  HN  ALA A  19     -18.554 -13.443   6.526  1.00 10.00      A   
ATOM    138  CA  ALA A  19     -16.816 -13.683   5.340  1.00 10.00      A   
ATOM    139  CB  ALA A  19     -16.032 -13.123   6.518  1.00 10.00      A   
ATOM    140  C   ALA A  19     -16.360 -15.104   5.024  1.00 10.00      A   
ATOM    141  O   ALA A  19     -15.540 -15.317   4.132  1.00 10.00      A   
ATOM    142  N   THR A  20     -16.902 -16.074   5.744  1.00 10.00      A   
ATOM    143  HN  THR A  20     -17.572 -15.849   6.423  1.00 10.00      A   
ATOM    144  CA  THR A  20     -16.531 -17.468   5.542  1.00 10.00      A   
ATOM    145  CB  THR A  20     -16.948 -18.339   6.745  1.00 10.00      A   
ATOM    146  OG1 THR A  20     -16.674 -17.634   7.966  1.00 10.00      A   
ATOM    147  HG1 THR A  20     -17.313 -16.912   8.074  1.00 10.00      A   
ATOM    148  CG2 THR A  20     -16.182 -19.656   6.747  1.00 10.00      A   
ATOM    149  C   THR A  20     -17.154 -18.034   4.265  1.00 10.00      A   
ATOM    150  O   THR A  20     -18.379 -18.130   4.148  1.00 10.00      A   
ATOM    151  N   GLY A  21     -16.303 -18.380   3.306  1.00 10.00      A   
ATOM    152  HN  GLY A  21     -15.334 -18.250   3.451  1.00 10.00      A   
ATOM    153  CA  GLY A  21     -16.768 -18.949   2.057  1.00 10.00      A   
ATOM    154  C   GLY A  21     -16.975 -17.913   0.970  1.00 10.00      A   
ATOM    155  O   GLY A  21     -16.409 -18.022  -0.120  1.00 10.00      A   
ATOM    156  N   ILE A  22     -17.774 -16.897   1.267  1.00 10.00      A   
ATOM    157  HN  ILE A  22     -18.171 -16.849   2.163  1.00 10.00      A   
ATOM    158  CA  ILE A  22     -18.070 -15.848   0.293  1.00 10.00      A   
ATOM    159  CB  ILE A  22     -19.389 -15.111   0.610  1.00 10.00      A   
ATOM    160  CG1 ILE A  22     -20.433 -16.094   1.151  1.00 10.00      A   
ATOM    161  CG2 ILE A  22     -19.919 -14.425  -0.643  1.00 10.00      A   
ATOM    162  CD1 ILE A  22     -21.694 -15.431   1.664  1.00 10.00      A   
ATOM    163  C   ILE A  22     -16.923 -14.844   0.168  1.00 10.00      A   
ATOM    164  O   ILE A  22     -16.652 -14.329  -0.918  1.00 10.00      A   
ATOM    165  N   GLY A  23     -16.245 -14.581   1.274  1.00 10.00      A   
ATOM    166  HN  GLY A  23     -16.499 -15.023   2.111  1.00 10.00      A   
ATOM    167  CA  GLY A  23     -15.142 -13.642   1.260  1.00 10.00      A   
ATOM    168  C   GLY A  23     -15.601 -12.226   1.540  1.00 10.00      A   
ATOM    169  O   GLY A  23     -16.776 -11.901   1.366  1.00 10.00      A   
ATOM    170  N   ASP A  24     -14.679 -11.377   1.962  1.00 10.00      A   
ATOM    171  HN  ASP A  24     -13.751 -11.684   2.053  1.00 10.00      A   
ATOM    172  CA  ASP A  24     -14.998  -9.995   2.275  1.00 10.00      A   
ATOM    173  CB  ASP A  24     -14.655  -9.690   3.735  1.00 10.00      A   
ATOM    174  CG  ASP A  24     -15.004  -8.270   4.140  1.00 10.00      A   
ATOM    175  OD1 ASP A  24     -14.120  -7.388   4.055  1.00 10.00      A   
ATOM    176  OD2 ASP A  24     -16.159  -8.037   4.557  1.00 10.00      A   
ATOM    177  C   ASP A  24     -14.234  -9.052   1.357  1.00 10.00      A   
ATOM    178  O   ASP A  24     -13.026  -9.198   1.180  1.00 10.00      A   
ATOM    179  N   PRO A  25     -14.924  -8.084   0.742  1.00 10.00      A   
ATOM    180  CA  PRO A  25     -16.359  -7.890   0.888  1.00 10.00      A   
ATOM    181  CB  PRO A  25     -16.432  -6.366   0.924  1.00 10.00      A   
ATOM    182  CG  PRO A  25     -15.331  -5.909   0.012  1.00 10.00      A   
ATOM    183  CD  PRO A  25     -14.353  -7.051  -0.128  1.00 10.00      A   
ATOM    184  C   PRO A  25     -17.117  -8.410  -0.334  1.00 10.00      A   
ATOM    185  O   PRO A  25     -18.101  -7.812  -0.769  1.00 10.00      A   
ATOM    186  N   GLN A  26     -16.652  -9.532  -0.872  1.00 10.00      A   
ATOM    187  HN  GLN A  26     -15.865  -9.957  -0.470  1.00 10.00      A   
ATOM    188  CA  GLN A  26     -17.256 -10.147  -2.053  1.00 10.00      A   
ATOM    189  CB  GLN A  26     -16.461 -11.393  -2.462  1.00 10.00      A   
ATOM    190  CG  GLN A  26     -16.506 -11.718  -3.949  1.00 10.00      A   
ATOM    191  CD  GLN A  26     -15.912 -10.626  -4.819  1.00 10.00      A   
ATOM    192  OE1 GLN A  26     -15.076  -9.840  -4.372  1.00 10.00      A   
ATOM    193  NE2 GLN A  26     -16.330 -10.577  -6.072  1.00 10.00      A   
ATOM    194 HE21 GLN A  26     -16.995 -11.236  -6.366  1.00 10.00      A   
ATOM    195 HE22 GLN A  26     -15.948  -9.891  -6.658  1.00 10.00      A   
ATOM    196  C   GLN A  26     -18.729 -10.502  -1.831  1.00 10.00      A   
ATOM    197  O   GLN A  26     -19.495 -10.626  -2.783  1.00 10.00      A   
ATOM    198  N   CYS A  27     -19.122 -10.649  -0.574  1.00 10.00      A   
ATOM    199  HN  CYS A  27     -18.469 -10.529   0.147  1.00 10.00      A   
ATOM    200  CA  CYS A  27     -20.499 -10.990  -0.235  1.00 10.00      A   
ATOM    201  CB  CYS A  27     -20.576 -11.458   1.216  1.00 10.00      A   
ATOM    202  SG  CYS A  27     -19.287 -10.765   2.279  1.00 10.00      A   
ATOM    203  HG  CYS A  27     -18.211 -11.543   2.167  1.00 10.00      A   
ATOM    204  C   CYS A  27     -21.447  -9.814  -0.459  1.00 10.00      A   
ATOM    205  O   CYS A  27     -22.654  -9.999  -0.600  1.00 10.00      A   
ATOM    206  N   PHE A  28     -20.896  -8.607  -0.509  1.00 10.00      A   
ATOM    207  HN  PHE A  28     -19.922  -8.520  -0.424  1.00 10.00      A   
ATOM    208  CA  PHE A  28     -21.701  -7.407  -0.702  1.00 10.00      A   
ATOM    209  CB  PHE A  28     -21.065  -6.208   0.005  1.00 10.00      A   
ATOM    210  CG  PHE A  28     -20.978  -6.350   1.499  1.00 10.00      A   
ATOM    211  CD1 PHE A  28     -19.783  -6.701   2.106  1.00 10.00      A   
ATOM    212  CD2 PHE A  28     -22.087  -6.131   2.297  1.00 10.00      A   
ATOM    213  CE1 PHE A  28     -19.696  -6.829   3.480  1.00 10.00      A   
ATOM    214  CE2 PHE A  28     -22.010  -6.256   3.671  1.00 10.00      A   
ATOM    215  CZ  PHE A  28     -20.812  -6.605   4.264  1.00 10.00      A   
ATOM    216  C   PHE A  28     -21.910  -7.104  -2.184  1.00 10.00      A   
ATOM    217  O   PHE A  28     -22.660  -6.197  -2.545  1.00 10.00      A   
ATOM    218  N   LYS A  29     -21.240  -7.872  -3.034  1.00 10.00      A   
ATOM    219  HN  LYS A  29     -20.661  -8.578  -2.681  1.00 10.00      A   
ATOM    220  CA  LYS A  29     -21.348  -7.699  -4.475  1.00 10.00      A   
ATOM    221  CB  LYS A  29     -20.264  -8.506  -5.195  1.00 10.00      A   
ATOM    222  CG  LYS A  29     -20.166  -8.234  -6.686  1.00 10.00      A   
ATOM    223  CD  LYS A  29     -19.044  -9.036  -7.316  1.00 10.00      A   
ATOM    224  CE  LYS A  29     -19.032  -8.885  -8.827  1.00 10.00      A   
ATOM    225  NZ  LYS A  29     -18.073  -9.823  -9.463  1.00 10.00      A   
ATOM    226  HZ1 LYS A  29     -18.302 -10.805  -9.205  1.00 10.00      A   
ATOM    227  HZ2 LYS A  29     -17.105  -9.614  -9.155  1.00 10.00      A   
ATOM    228  HZ3 LYS A  29     -18.119  -9.733 -10.497  1.00 10.00      A   
ATOM    229  C   LYS A  29     -22.734  -8.119  -4.959  1.00 10.00      A   
ATOM    230  O   LYS A  29     -23.200  -9.228  -4.671  1.00 10.00      A   
ATOM    231  N   GLY A  30     -23.387  -7.229  -5.686  1.00 10.00      A   
ATOM    232  HN  GLY A  30     -22.955  -6.362  -5.886  1.00 10.00      A   
ATOM    233  CA  GLY A  30     -24.715  -7.504  -6.192  1.00 10.00      A   
ATOM    234  C   GLY A  30     -25.785  -6.979  -5.259  1.00 10.00      A   
ATOM    235  O   GLY A  30     -26.903  -7.493  -5.228  1.00 10.00      A   
ATOM    236  N   MET A  31     -25.437  -5.954  -4.489  1.00 10.00      A   
ATOM    237  HN  MET A  31     -24.526  -5.584  -4.568  1.00 10.00      A   
ATOM    238  CA  MET A  31     -26.370  -5.357  -3.541  1.00 10.00      A   
ATOM    239  CB  MET A  31     -25.857  -5.481  -2.104  1.00 10.00      A   
ATOM    240  CG  MET A  31     -25.964  -6.879  -1.516  1.00 10.00      A   
ATOM    241  SD  MET A  31     -25.404  -6.952   0.199  1.00 10.00      A   
ATOM    242  CE  MET A  31     -25.737  -8.666   0.599  1.00 10.00      A   
ATOM    243  C   MET A  31     -26.639  -3.898  -3.874  1.00 10.00      A   
ATOM    244  O   MET A  31     -27.703  -3.368  -3.551  1.00 10.00      A   
ATOM    245  N   ALA A  32     -25.677  -3.249  -4.517  1.00 10.00      A   
ATOM    246  HN  ALA A  32     -24.842  -3.726  -4.754  1.00 10.00      A   
ATOM    247  CA  ALA A  32     -25.823  -1.852  -4.892  1.00 10.00      A   
ATOM    248  CB  ALA A  32     -24.468  -1.163  -4.892  1.00 10.00      A   
ATOM    249  C   ALA A  32     -26.473  -1.747  -6.264  1.00 10.00      A   
ATOM    250  O   ALA A  32     -27.127  -0.753  -6.586  1.00 10.00      A   
ATOM    251  N   GLY A  33     -26.292  -2.787  -7.065  1.00 10.00      A   
ATOM    252  HN  GLY A  33     -25.750  -3.541  -6.753  1.00 10.00      A   
ATOM    253  CA  GLY A  33     -26.861  -2.812  -8.391  1.00 10.00      A   
ATOM    254  C   GLY A  33     -25.911  -2.242  -9.420  1.00 10.00      A   
ATOM    255  O   GLY A  33     -24.720  -2.563  -9.423  1.00 10.00      A   
ATOM    256  N   LYS A  34     -26.431  -1.387 -10.285  1.00 10.00      A   
ATOM    257  HN  LYS A  34     -27.385  -1.160 -10.222  1.00 10.00      A   
ATOM    258  CA  LYS A  34     -25.626  -0.773 -11.325  1.00 10.00      A   
ATOM    259  CB  LYS A  34     -26.515  -0.319 -12.482  1.00 10.00      A   
ATOM    260  CG  LYS A  34     -25.747   0.160 -13.702  1.00 10.00      A   
ATOM    261  CD  LYS A  34     -26.496   1.263 -14.420  1.00 10.00      A   
ATOM    262  CE  LYS A  34     -25.750   1.719 -15.661  1.00 10.00      A   
ATOM    263  NZ  LYS A  34     -26.478   2.801 -16.371  1.00 10.00      A   
ATOM    264  HZ1 LYS A  34     -26.005   3.019 -17.269  1.00 10.00      A   
ATOM    265  HZ2 LYS A  34     -26.497   3.662 -15.788  1.00 10.00      A   
ATOM    266  HZ3 LYS A  34     -27.455   2.508 -16.568  1.00 10.00      A   
ATOM    267  C   LYS A  34     -24.836   0.410 -10.777  1.00 10.00      A   
ATOM    268  O   LYS A  34     -25.255   1.063  -9.820  1.00 10.00      A   
ATOM    269  N   SER A  35     -23.696   0.672 -11.388  1.00 10.00      A   
ATOM    270  HN  SER A  35     -23.419   0.109 -12.139  1.00 10.00      A   
ATOM    271  CA  SER A  35     -22.836   1.769 -10.996  1.00 10.00      A   
ATOM    272  CB  SER A  35     -21.436   1.486 -11.539  1.00 10.00      A   
ATOM    273  OG  SER A  35     -21.510   0.602 -12.654  1.00 10.00      A   
ATOM    274  HG  SER A  35     -21.514   1.119 -13.473  1.00 10.00      A   
ATOM    275  C   SER A  35     -23.363   3.081 -11.576  1.00 10.00      A   
ATOM    276  O   SER A  35     -23.745   3.138 -12.749  1.00 10.00      A   
ATOM    277  N   LYS A  36     -23.395   4.129 -10.760  1.00 10.00      A   
ATOM    278  HN  LYS A  36     -23.090   4.027  -9.826  1.00 10.00      A   
ATOM    279  CA  LYS A  36     -23.877   5.428 -11.212  1.00 10.00      A   
ATOM    280  CB  LYS A  36     -24.189   6.330 -10.016  1.00 10.00      A   
ATOM    281  CG  LYS A  36     -24.814   7.666 -10.378  1.00 10.00      A   
ATOM    282  CD  LYS A  36     -25.252   8.418  -9.134  1.00 10.00      A   
ATOM    283  CE  LYS A  36     -25.711   9.822  -9.480  1.00 10.00      A   
ATOM    284  NZ  LYS A  36     -26.314  10.510  -8.311  1.00 10.00      A   
ATOM    285  HZ1 LYS A  36     -27.186  10.022  -8.017  1.00 10.00      A   
ATOM    286  HZ2 LYS A  36     -26.551  11.492  -8.557  1.00 10.00      A   
ATOM    287  HZ3 LYS A  36     -25.649  10.513  -7.513  1.00 10.00      A   
ATOM    288  C   LYS A  36     -22.855   6.091 -12.128  1.00 10.00      A   
ATOM    289  O   LYS A  36     -23.212   6.858 -13.020  1.00 10.00      A   
ATOM    290  N   PHE A  37     -21.585   5.777 -11.914  1.00 10.00      A   
ATOM    291  HN  PHE A  37     -21.362   5.136 -11.205  1.00 10.00      A   
ATOM    292  CA  PHE A  37     -20.516   6.346 -12.718  1.00 10.00      A   
ATOM    293  CB  PHE A  37     -19.568   7.173 -11.848  1.00 10.00      A   
ATOM    294  CG  PHE A  37     -20.265   8.287 -11.117  1.00 10.00      A   
ATOM    295  CD1 PHE A  37     -20.506   8.199  -9.756  1.00 10.00      A   
ATOM    296  CD2 PHE A  37     -20.690   9.419 -11.798  1.00 10.00      A   
ATOM    297  CE1 PHE A  37     -21.157   9.218  -9.086  1.00 10.00      A   
ATOM    298  CE2 PHE A  37     -21.340  10.443 -11.134  1.00 10.00      A   
ATOM    299  CZ  PHE A  37     -21.573  10.342  -9.776  1.00 10.00      A   
ATOM    300  C   PHE A  37     -19.768   5.260 -13.478  1.00 10.00      A   
ATOM    301  O   PHE A  37     -19.834   4.081 -13.122  1.00 10.00      A   
ATOM    302  N   ASN A  38     -19.063   5.661 -14.527  1.00 10.00      A   
ATOM    303  HN  ASN A  38     -19.025   6.618 -14.741  1.00 10.00      A   
ATOM    304  CA  ASN A  38     -18.317   4.719 -15.352  1.00 10.00      A   
ATOM    305  CB  ASN A  38     -18.701   4.872 -16.831  1.00 10.00      A   
ATOM    306  CG  ASN A  38     -20.144   4.493 -17.116  1.00 10.00      A   
ATOM    307  OD1 ASN A  38     -20.460   3.326 -17.354  1.00 10.00      A   
ATOM    308  ND2 ASN A  38     -21.027   5.480 -17.107  1.00 10.00      A   
ATOM    309 HD21 ASN A  38     -20.704   6.388 -16.925  1.00 10.00      A   
ATOM    310 HD22 ASN A  38     -21.970   5.264 -17.276  1.00 10.00      A   
ATOM    311  C   ASN A  38     -16.817   4.917 -15.176  1.00 10.00      A   
ATOM    312  O   ASN A  38     -16.382   5.800 -14.434  1.00 10.00      A   
ATOM    313  N   VAL A  39     -16.030   4.087 -15.841  1.00 10.00      A   
ATOM    314  HN  VAL A  39     -16.433   3.394 -16.407  1.00 10.00      A   
ATOM    315  CA  VAL A  39     -14.580   4.182 -15.761  1.00 10.00      A   
ATOM    316  CB  VAL A  39     -13.893   2.841 -16.109  1.00 10.00      A   
ATOM    317  CG1 VAL A  39     -12.385   2.934 -15.919  1.00 10.00      A   
ATOM    318  CG2 VAL A  39     -14.469   1.710 -15.267  1.00 10.00      A   
ATOM    319  C   VAL A  39     -14.083   5.281 -16.694  1.00 10.00      A   
ATOM    320  O   VAL A  39     -14.412   5.302 -17.881  1.00 10.00      A   
ATOM    321  N   GLY A  40     -13.302   6.197 -16.146  1.00 10.00      A   
ATOM    322  HN  GLY A  40     -13.067   6.119 -15.192  1.00 10.00      A   
ATOM    323  CA  GLY A  40     -12.783   7.301 -16.925  1.00 10.00      A   
ATOM    324  C   GLY A  40     -13.697   8.506 -16.842  1.00 10.00      A   
ATOM    325  O   GLY A  40     -13.605   9.427 -17.656  1.00 10.00      A   
ATOM    326  N   ASP A  41     -14.588   8.491 -15.858  1.00 10.00      A   
ATOM    327  HN  ASP A  41     -14.613   7.724 -15.250  1.00 10.00      A   
ATOM    328  CA  ASP A  41     -15.530   9.581 -15.660  1.00 10.00      A   
ATOM    329  CB  ASP A  41     -16.861   9.048 -15.122  1.00 10.00      A   
ATOM    330  CG  ASP A  41     -18.056   9.848 -15.603  1.00 10.00      A   
ATOM    331  OD1 ASP A  41     -17.958  11.093 -15.687  1.00 10.00      A   
ATOM    332  OD2 ASP A  41     -19.099   9.231 -15.911  1.00 10.00      A   
ATOM    333  C   ASP A  41     -14.960  10.616 -14.699  1.00 10.00      A   
ATOM    334  O   ASP A  41     -14.146  10.290 -13.828  1.00 10.00      A   
ATOM    335  N   ARG A  42     -15.395  11.855 -14.859  1.00 10.00      A   
ATOM    336  HN  ARG A  42     -16.068  12.035 -15.552  1.00 10.00      A   
ATOM    337  CA  ARG A  42     -14.941  12.947 -14.015  1.00 10.00      A   
ATOM    338  CB  ARG A  42     -14.594  14.173 -14.864  1.00 10.00      A   
ATOM    339  CG  ARG A  42     -13.746  15.212 -14.148  1.00 10.00      A   
ATOM    340  CD  ARG A  42     -13.307  16.310 -15.104  1.00 10.00      A   
ATOM    341  NE  ARG A  42     -12.466  17.314 -14.452  1.00 10.00      A   
ATOM    342  HE  ARG A  42     -11.609  17.014 -14.079  1.00 10.00      A   
ATOM    343  CZ  ARG A  42     -12.796  18.595 -14.338  1.00 10.00      A   
ATOM    344  NH1 ARG A  42     -13.952  19.032 -14.819  1.00 10.00      A   
ATOM    345 HH11 ARG A  42     -14.608  18.373 -15.298  1.00 10.00      A   
ATOM    346 HH12 ARG A  42     -14.210  20.035 -14.725  1.00 10.00      A   
ATOM    347  NH2 ARG A  42     -11.962  19.447 -13.756  1.00 10.00      A   
ATOM    348 HH21 ARG A  42     -12.222  20.455 -13.663  1.00 10.00      A   
ATOM    349 HH22 ARG A  42     -11.040  19.116 -13.392  1.00 10.00      A   
ATOM    350  C   ARG A  42     -16.029  13.287 -13.006  1.00 10.00      A   
ATOM    351  O   ARG A  42     -17.184  13.522 -13.377  1.00 10.00      A   
ATOM    352  N   VAL A  43     -15.664  13.306 -11.735  1.00 10.00      A   
ATOM    353  HN  VAL A  43     -14.723  13.134 -11.501  1.00 10.00      A   
ATOM    354  CA  VAL A  43     -16.622  13.586 -10.677  1.00 10.00      A   
ATOM    355  CB  VAL A  43     -16.988  12.308  -9.893  1.00 10.00      A   
ATOM    356  CG1 VAL A  43     -17.786  11.350 -10.765  1.00 10.00      A   
ATOM    357  CG2 VAL A  43     -15.737  11.631  -9.354  1.00 10.00      A   
ATOM    358  C   VAL A  43     -16.105  14.630  -9.697  1.00 10.00      A   
ATOM    359  O   VAL A  43     -14.906  14.908  -9.635  1.00 10.00      A   
ATOM    360  N   ARG A  44     -17.025  15.199  -8.934  1.00 10.00      A   
ATOM    361  HN  ARG A  44     -17.965  14.925  -9.044  1.00 10.00      A   
ATOM    362  CA  ARG A  44     -16.700  16.202  -7.932  1.00 10.00      A   
ATOM    363  CB  ARG A  44     -17.485  17.492  -8.191  1.00 10.00      A   
ATOM    364  CG  ARG A  44     -17.410  17.988  -9.626  1.00 10.00      A   
ATOM    365  CD  ARG A  44     -18.154  19.301  -9.809  1.00 10.00      A   
ATOM    366  NE  ARG A  44     -17.454  20.418  -9.178  1.00 10.00      A   
ATOM    367  HE  ARG A  44     -17.303  20.362  -8.207  1.00 10.00      A   
ATOM    368  CZ  ARG A  44     -17.015  21.491  -9.838  1.00 10.00      A   
ATOM    369  NH1 ARG A  44     -17.217  21.601 -11.145  1.00 10.00      A   
ATOM    370 HH11 ARG A  44     -16.876  22.442 -11.662  1.00 10.00      A   
ATOM    371 HH12 ARG A  44     -17.714  20.846 -11.662  1.00 10.00      A   
ATOM    372  NH2 ARG A  44     -16.371  22.448  -9.187  1.00 10.00      A   
ATOM    373 HH21 ARG A  44     -16.197  22.359  -8.162  1.00 10.00      A   
ATOM    374 HH22 ARG A  44     -16.033  23.296  -9.694  1.00 10.00      A   
ATOM    375  C   ARG A  44     -17.050  15.653  -6.558  1.00 10.00      A   
ATOM    376  O   ARG A  44     -18.028  14.921  -6.411  1.00 10.00      A   
ATOM    377  N   ILE A  45     -16.251  15.989  -5.559  1.00 10.00      A   
ATOM    378  HN  ILE A  45     -15.483  16.580  -5.732  1.00 10.00      A   
ATOM    379  CA  ILE A  45     -16.489  15.504  -4.206  1.00 10.00      A   
ATOM    380  CB  ILE A  45     -15.195  15.476  -3.368  1.00 10.00      A   
ATOM    381  CG1 ILE A  45     -14.106  14.676  -4.086  1.00 10.00      A   
ATOM    382  CG2 ILE A  45     -15.458  14.902  -1.980  1.00 10.00      A   
ATOM    383  CD1 ILE A  45     -14.537  13.287  -4.500  1.00 10.00      A   
ATOM    384  C   ILE A  45     -17.535  16.347  -3.490  1.00 10.00      A   
ATOM    385  O   ILE A  45     -17.313  17.528  -3.218  1.00 10.00      A   
ATOM    386  N   LYS A  46     -18.668  15.734  -3.189  1.00 10.00      A   
ATOM    387  HN  LYS A  46     -18.776  14.785  -3.424  1.00 10.00      A   
ATOM    388  CA  LYS A  46     -19.745  16.420  -2.501  1.00 10.00      A   
ATOM    389  CB  LYS A  46     -21.087  15.738  -2.773  1.00 10.00      A   
ATOM    390  CG  LYS A  46     -22.284  16.501  -2.230  1.00 10.00      A   
ATOM    391  CD  LYS A  46     -23.594  15.821  -2.588  1.00 10.00      A   
ATOM    392  CE  LYS A  46     -24.780  16.608  -2.050  1.00 10.00      A   
ATOM    393  NZ  LYS A  46     -26.079  15.945  -2.342  1.00 10.00      A   
ATOM    394  HZ1 LYS A  46     -26.851  16.436  -1.845  1.00 10.00      A   
ATOM    395  HZ2 LYS A  46     -26.057  14.952  -2.032  1.00 10.00      A   
ATOM    396  HZ3 LYS A  46     -26.272  15.970  -3.363  1.00 10.00      A   
ATOM    397  C   LYS A  46     -19.472  16.463  -1.006  1.00 10.00      A   
ATOM    398  O   LYS A  46     -19.217  15.431  -0.379  1.00 10.00      A   
ATOM    399  N   ASP A  47     -19.523  17.655  -0.442  1.00 10.00      A   
ATOM    400  HN  ASP A  47     -19.743  18.437  -0.995  1.00 10.00      A   
ATOM    401  CA  ASP A  47     -19.277  17.835   0.977  1.00 10.00      A   
ATOM    402  CB  ASP A  47     -18.720  19.229   1.264  1.00 10.00      A   
ATOM    403  CG  ASP A  47     -18.407  19.446   2.731  1.00 10.00      A   
ATOM    404  OD1 ASP A  47     -17.833  18.534   3.361  1.00 10.00      A   
ATOM    405  OD2 ASP A  47     -18.725  20.537   3.253  1.00 10.00      A   
ATOM    406  C   ASP A  47     -20.539  17.574   1.789  1.00 10.00      A   
ATOM    407  O   ASP A  47     -21.364  18.466   1.990  1.00 10.00      A   
ATOM    408  N   LEU A  48     -20.689  16.333   2.226  1.00 10.00      A   
ATOM    409  HN  LEU A  48     -20.008  15.667   1.998  1.00 10.00      A   
ATOM    410  CA  LEU A  48     -21.834  15.922   3.027  1.00 10.00      A   
ATOM    411  CB  LEU A  48     -22.044  14.409   2.874  1.00 10.00      A   
ATOM    412  CG  LEU A  48     -22.406  13.907   1.473  1.00 10.00      A   
ATOM    413  CD1 LEU A  48     -22.522  12.392   1.462  1.00 10.00      A   
ATOM    414  CD2 LEU A  48     -23.697  14.544   0.988  1.00 10.00      A   
ATOM    415  C   LEU A  48     -21.586  16.264   4.496  1.00 10.00      A   
ATOM    416  O   LEU A  48     -20.461  16.616   4.866  1.00 10.00      A   
ATOM    417  N   PRO A  49     -22.626  16.202   5.352  1.00 10.00      A   
ATOM    418  CA  PRO A  49     -22.480  16.488   6.783  1.00 10.00      A   
ATOM    419  CB  PRO A  49     -23.865  16.164   7.356  1.00 10.00      A   
ATOM    420  CG  PRO A  49     -24.793  16.324   6.203  1.00 10.00      A   
ATOM    421  CD  PRO A  49     -24.020  15.878   4.996  1.00 10.00      A   
ATOM    422  C   PRO A  49     -21.419  15.585   7.414  1.00 10.00      A   
ATOM    423  O   PRO A  49     -21.511  14.358   7.343  1.00 10.00      A   
ATOM    424  N   ASP A  50     -20.411  16.195   8.020  1.00 10.00      A   
ATOM    425  HN  ASP A  50     -20.401  17.176   8.059  1.00 10.00      A   
ATOM    426  CA  ASP A  50     -19.317  15.453   8.645  1.00 10.00      A   
ATOM    427  CB  ASP A  50     -17.960  16.111   8.342  1.00 10.00      A   
ATOM    428  CG  ASP A  50     -17.857  17.550   8.814  1.00 10.00      A   
ATOM    429  OD1 ASP A  50     -18.722  18.369   8.434  1.00 10.00      A   
ATOM    430  OD2 ASP A  50     -16.899  17.879   9.547  1.00 10.00      A   
ATOM    431  C   ASP A  50     -19.531  15.315  10.146  1.00 10.00      A   
ATOM    432  O   ASP A  50     -18.577  15.226  10.922  1.00 10.00      A   
ATOM    433  N   LEU A  51     -20.793  15.276  10.542  1.00 10.00      A   
ATOM    434  HN  LEU A  51     -21.504  15.328   9.869  1.00 10.00      A   
ATOM    435  CA  LEU A  51     -21.158  15.147  11.943  1.00 10.00      A   
ATOM    436  CB  LEU A  51     -22.574  15.689  12.173  1.00 10.00      A   
ATOM    437  CG  LEU A  51     -23.043  15.782  13.626  1.00 10.00      A   
ATOM    438  CD1 LEU A  51     -22.198  16.783  14.399  1.00 10.00      A   
ATOM    439  CD2 LEU A  51     -24.515  16.160  13.690  1.00 10.00      A   
ATOM    440  C   LEU A  51     -21.068  13.692  12.398  1.00 10.00      A   
ATOM    441  O   LEU A  51     -21.606  12.794  11.743  1.00 10.00      A   
ATOM    442  N   PHE A  52     -20.365  13.479  13.511  1.00 10.00      A   
ATOM    443  HN  PHE A  52     -19.935  14.249  13.944  1.00 10.00      A   
ATOM    444  CA  PHE A  52     -20.181  12.154  14.114  1.00 10.00      A   
ATOM    445  CB  PHE A  52     -21.501  11.386  14.289  1.00 10.00      A   
ATOM    446  CG  PHE A  52     -22.491  12.058  15.203  1.00 10.00      A   
ATOM    447  CD1 PHE A  52     -23.785  12.315  14.776  1.00 10.00      A   
ATOM    448  CD2 PHE A  52     -22.132  12.425  16.488  1.00 10.00      A   
ATOM    449  CE1 PHE A  52     -24.700  12.925  15.614  1.00 10.00      A   
ATOM    450  CE2 PHE A  52     -23.040  13.038  17.331  1.00 10.00      A   
ATOM    451  CZ  PHE A  52     -24.327  13.288  16.893  1.00 10.00      A   
ATOM    452  C   PHE A  52     -19.140  11.304  13.389  1.00 10.00      A   
ATOM    453  O   PHE A  52     -18.135  10.908  13.983  1.00 10.00      A   
ATOM    454  N   TYR A  53     -19.366  11.040  12.106  1.00 10.00      A   
ATOM    455  HN  TYR A  53     -20.167  11.411  11.672  1.00 10.00      A   
ATOM    456  CA  TYR A  53     -18.446  10.220  11.327  1.00 10.00      A   
ATOM    457  CB  TYR A  53     -18.936   8.766  11.321  1.00 10.00      A   
ATOM    458  CG  TYR A  53     -17.833   7.726  11.337  1.00 10.00      A   
ATOM    459  CD1 TYR A  53     -17.390   7.177  12.534  1.00 10.00      A   
ATOM    460  CD2 TYR A  53     -17.241   7.289  10.158  1.00 10.00      A   
ATOM    461  CE1 TYR A  53     -16.390   6.224  12.557  1.00 10.00      A   
ATOM    462  CE2 TYR A  53     -16.239   6.337  10.172  1.00 10.00      A   
ATOM    463  CZ  TYR A  53     -15.818   5.806  11.373  1.00 10.00      A   
ATOM    464  OH  TYR A  53     -14.820   4.857  11.391  1.00 10.00      A   
ATOM    465  HH  TYR A  53     -15.213   3.971  11.489  1.00 10.00      A   
ATOM    466  C   TYR A  53     -18.332  10.727   9.891  1.00 10.00      A   
ATOM    467  O   TYR A  53     -19.298  11.258   9.332  1.00 10.00      A   
ATOM    468  N   THR A  54     -17.148  10.565   9.310  1.00 10.00      A   
ATOM    469  HN  THR A  54     -16.417  10.161   9.828  1.00 10.00      A   
ATOM    470  CA  THR A  54     -16.884  10.973   7.935  1.00 10.00      A   
ATOM    471  CB  THR A  54     -17.000  12.505   7.732  1.00 10.00      A   
ATOM    472  OG1 THR A  54     -16.943  12.825   6.334  1.00 10.00      A   
ATOM    473  HG1 THR A  54     -17.777  12.572   5.916  1.00 10.00      A   
ATOM    474  CG2 THR A  54     -15.912  13.261   8.480  1.00 10.00      A   
ATOM    475  C   THR A  54     -15.514  10.453   7.481  1.00 10.00      A   
ATOM    476  O   THR A  54     -14.493  10.679   8.137  1.00 10.00      A   
ATOM    477  N   ARG A  55     -15.499   9.726   6.375  1.00 10.00      A   
ATOM    478  HN  ARG A  55     -16.349   9.554   5.899  1.00 10.00      A   
ATOM    479  CA  ARG A  55     -14.260   9.163   5.856  1.00 10.00      A   
ATOM    480  CB  ARG A  55     -14.521   7.871   5.085  1.00 10.00      A   
ATOM    481  CG  ARG A  55     -14.386   6.619   5.933  1.00 10.00      A   
ATOM    482  CD  ARG A  55     -13.027   6.553   6.610  1.00 10.00      A   
ATOM    483  NE  ARG A  55     -12.839   5.300   7.338  1.00 10.00      A   
ATOM    484  HE  ARG A  55     -12.855   4.471   6.808  1.00 10.00      A   
ATOM    485  CZ  ARG A  55     -12.640   5.217   8.653  1.00 10.00      A   
ATOM    486  NH1 ARG A  55     -12.597   6.315   9.400  1.00 10.00      A   
ATOM    487 HH11 ARG A  55     -12.720   7.257   8.964  1.00 10.00      A   
ATOM    488 HH12 ARG A  55     -12.442   6.242  10.432  1.00 10.00      A   
ATOM    489  NH2 ARG A  55     -12.488   4.026   9.221  1.00 10.00      A   
ATOM    490 HH21 ARG A  55     -12.334   3.951  10.252  1.00 10.00      A   
ATOM    491 HH22 ARG A  55     -12.525   3.162   8.641  1.00 10.00      A   
ATOM    492  C   ARG A  55     -13.471  10.150   5.006  1.00 10.00      A   
ATOM    493  O   ARG A  55     -12.334  10.484   5.341  1.00 10.00      A   
ATOM    494  N   THR A  56     -14.083  10.609   3.919  1.00 10.00      A   
ATOM    495  HN  THR A  56     -14.992  10.302   3.727  1.00 10.00      A   
ATOM    496  CA  THR A  56     -13.453  11.546   2.991  1.00 10.00      A   
ATOM    497  CB  THR A  56     -14.486  12.075   1.978  1.00 10.00      A   
ATOM    498  OG1 THR A  56     -15.350  10.997   1.590  1.00 10.00      A   
ATOM    499  HG1 THR A  56     -14.826  10.192   1.470  1.00 10.00      A   
ATOM    500  CG2 THR A  56     -13.793  12.635   0.743  1.00 10.00      A   
ATOM    501  C   THR A  56     -12.776  12.717   3.709  1.00 10.00      A   
ATOM    502  O   THR A  56     -13.411  13.449   4.471  1.00 10.00      A   
ATOM    503  N   MET A  57     -11.483  12.880   3.449  1.00 10.00      A   
ATOM    504  HN  MET A  57     -11.049  12.262   2.822  1.00 10.00      A   
ATOM    505  CA  MET A  57     -10.680  13.939   4.056  1.00 10.00      A   
ATOM    506  CB  MET A  57      -9.215  13.783   3.638  1.00 10.00      A   
ATOM    507  CG  MET A  57      -8.254  14.758   4.297  1.00 10.00      A   
ATOM    508  SD  MET A  57      -6.548  14.490   3.786  1.00 10.00      A   
ATOM    509  CE  MET A  57      -6.275  12.831   4.408  1.00 10.00      A   
ATOM    510  C   MET A  57     -11.194  15.323   3.667  1.00 10.00      A   
ATOM    511  O   MET A  57     -11.616  15.539   2.528  1.00 10.00      A   
ATOM    512  N   THR A  58     -11.154  16.255   4.617  1.00 10.00      A   
ATOM    513  HN  THR A  58     -10.811  16.014   5.507  1.00 10.00      A   
ATOM    514  CA  THR A  58     -11.622  17.619   4.395  1.00 10.00      A   
ATOM    515  CB  THR A  58     -11.514  18.452   5.681  1.00 10.00      A   
ATOM    516  OG1 THR A  58     -11.714  17.588   6.812  1.00 10.00      A   
ATOM    517  HG1 THR A  58     -12.637  17.636   7.094  1.00 10.00      A   
ATOM    518  CG2 THR A  58     -12.569  19.549   5.691  1.00 10.00      A   
ATOM    519  C   THR A  58     -10.874  18.321   3.257  1.00 10.00      A   
ATOM    520  O   THR A  58     -11.468  19.090   2.498  1.00 10.00      A   
ATOM    521  N   TYR A  59      -9.586  18.039   3.126  1.00 10.00      A   
ATOM    522  HN  TYR A  59      -9.166  17.420   3.757  1.00 10.00      A   
ATOM    523  CA  TYR A  59      -8.775  18.648   2.072  1.00 10.00      A   
ATOM    524  CB  TYR A  59      -7.288  18.353   2.282  1.00 10.00      A   
ATOM    525  CG  TYR A  59      -6.654  19.144   3.403  1.00 10.00      A   
ATOM    526  CD1 TYR A  59      -6.171  18.512   4.541  1.00 10.00      A   
ATOM    527  CD2 TYR A  59      -6.537  20.526   3.323  1.00 10.00      A   
ATOM    528  CE1 TYR A  59      -5.589  19.233   5.567  1.00 10.00      A   
ATOM    529  CE2 TYR A  59      -5.956  21.255   4.342  1.00 10.00      A   
ATOM    530  CZ  TYR A  59      -5.485  20.606   5.462  1.00 10.00      A   
ATOM    531  OH  TYR A  59      -4.908  21.334   6.481  1.00 10.00      A   
ATOM    532  HH  TYR A  59      -5.556  21.958   6.836  1.00 10.00      A   
ATOM    533  C   TYR A  59      -9.210  18.184   0.683  1.00 10.00      A   
ATOM    534  O   TYR A  59      -8.889  18.820  -0.323  1.00 10.00      A   
ATOM    535  N   THR A  60      -9.945  17.082   0.634  1.00 10.00      A   
ATOM    536  HN  THR A  60     -10.172  16.619   1.468  1.00 10.00      A   
ATOM    537  CA  THR A  60     -10.412  16.532  -0.626  1.00 10.00      A   
ATOM    538  CB  THR A  60     -10.311  14.994  -0.609  1.00 10.00      A   
ATOM    539  OG1 THR A  60      -9.253  14.599   0.277  1.00 10.00      A   
ATOM    540  HG1 THR A  60      -9.400  13.688   0.568  1.00 10.00      A   
ATOM    541  CG2 THR A  60     -10.013  14.468  -2.004  1.00 10.00      A   
ATOM    542  C   THR A  60     -11.860  16.938  -0.918  1.00 10.00      A   
ATOM    543  O   THR A  60     -12.377  16.679  -2.003  1.00 10.00      A   
ATOM    544  N   ARG A  61     -12.507  17.586   0.044  1.00 10.00      A   
ATOM    545  HN  ARG A  61     -12.037  17.804   0.877  1.00 10.00      A   
ATOM    546  CA  ARG A  61     -13.894  18.007  -0.127  1.00 10.00      A   
ATOM    547  CB  ARG A  61     -14.528  18.395   1.216  1.00 10.00      A   
ATOM    548  CG  ARG A  61     -14.206  17.455   2.368  1.00 10.00      A   
ATOM    549  CD  ARG A  61     -15.044  16.190   2.331  1.00 10.00      A   
ATOM    550  NE  ARG A  61     -16.298  16.350   3.066  1.00 10.00      A   
ATOM    551  HE  ARG A  61     -16.860  17.138   2.842  1.00 10.00      A   
ATOM    552  CZ  ARG A  61     -16.715  15.525   4.024  1.00 10.00      A   
ATOM    553  NH1 ARG A  61     -15.977  14.482   4.386  1.00 10.00      A   
ATOM    554 HH11 ARG A  61     -15.061  14.299   3.925  1.00 10.00      A   
ATOM    555 HH12 ARG A  61     -16.310  13.837   5.144  1.00 10.00      A   
ATOM    556  NH2 ARG A  61     -17.874  15.747   4.622  1.00 10.00      A   
ATOM    557 HH21 ARG A  61     -18.211  15.104   5.370  1.00 10.00      A   
ATOM    558 HH22 ARG A  61     -18.460  16.568   4.346  1.00 10.00      A   
ATOM    559  C   ARG A  61     -13.983  19.181  -1.096  1.00 10.00      A   
ATOM    560  O   ARG A  61     -13.282  20.180  -0.935  1.00 10.00      A   
ATOM    561  N   GLY A  62     -14.832  19.049  -2.107  1.00 10.00      A   
ATOM    562  HN  GLY A  62     -15.356  18.225  -2.192  1.00 10.00      A   
ATOM    563  CA  GLY A  62     -15.000  20.111  -3.081  1.00 10.00      A   
ATOM    564  C   GLY A  62     -14.075  19.972  -4.275  1.00 10.00      A   
ATOM    565  O   GLY A  62     -14.200  20.710  -5.254  1.00 10.00      A   
ATOM    566  N   ALA A  63     -13.153  19.022  -4.203  1.00 10.00      A   
ATOM    567  HN  ALA A  63     -13.114  18.454  -3.405  1.00 10.00      A   
ATOM    568  CA  ALA A  63     -12.204  18.795  -5.283  1.00 10.00      A   
ATOM    569  CB  ALA A  63     -10.931  18.160  -4.744  1.00 10.00      A   
ATOM    570  C   ALA A  63     -12.817  17.923  -6.374  1.00 10.00      A   
ATOM    571  O   ALA A  63     -13.896  17.354  -6.196  1.00 10.00      A   
ATOM    572  N   THR A  64     -12.130  17.823  -7.501  1.00 10.00      A   
ATOM    573  HN  THR A  64     -11.276  18.295  -7.585  1.00 10.00      A   
ATOM    574  CA  THR A  64     -12.603  17.024  -8.615  1.00 10.00      A   
ATOM    575  CB  THR A  64     -13.267  17.903  -9.704  1.00 10.00      A   
ATOM    576  OG1 THR A  64     -13.785  17.087 -10.764  1.00 10.00      A   
ATOM    577  HG1 THR A  64     -14.148  16.269 -10.395  1.00 10.00      A   
ATOM    578  CG2 THR A  64     -12.286  18.917 -10.273  1.00 10.00      A   
ATOM    579  C   THR A  64     -11.456  16.209  -9.211  1.00 10.00      A   
ATOM    580  O   THR A  64     -10.305  16.653  -9.223  1.00 10.00      A   
ATOM    581  N   GLY A  65     -11.769  15.005  -9.666  1.00 10.00      A   
ATOM    582  HN  GLY A  65     -12.698  14.689  -9.594  1.00 10.00      A   
ATOM    583  CA  GLY A  65     -10.767  14.145 -10.256  1.00 10.00      A   
ATOM    584  C   GLY A  65     -11.376  13.180 -11.252  1.00 10.00      A   
ATOM    585  O   GLY A  65     -12.533  13.339 -11.655  1.00 10.00      A   
ATOM    586  N   THR A  66     -10.609  12.174 -11.644  1.00 10.00      A   
ATOM    587  HN  THR A  66      -9.702  12.088 -11.277  1.00 10.00      A   
ATOM    588  CA  THR A  66     -11.080  11.186 -12.602  1.00 10.00      A   
ATOM    589  CB  THR A  66     -10.217  11.211 -13.879  1.00 10.00      A   
ATOM    590  OG1 THR A  66      -9.904  12.572 -14.211  1.00 10.00      A   
ATOM    591  HG1 THR A  66     -10.654  13.134 -13.983  1.00 10.00      A   
ATOM    592  CG2 THR A  66     -10.958  10.571 -15.044  1.00 10.00      A   
ATOM    593  C   THR A  66     -11.045   9.783 -11.998  1.00 10.00      A   
ATOM    594  O   THR A  66     -10.056   9.389 -11.373  1.00 10.00      A   
ATOM    595  N   ILE A  67     -12.133   9.042 -12.166  1.00 10.00      A   
ATOM    596  HN  ILE A  67     -12.903   9.420 -12.652  1.00 10.00      A   
ATOM    597  CA  ILE A  67     -12.214   7.680 -11.654  1.00 10.00      A   
ATOM    598  CB  ILE A  67     -13.673   7.265 -11.370  1.00 10.00      A   
ATOM    599  CG1 ILE A  67     -14.375   8.311 -10.504  1.00 10.00      A   
ATOM    600  CG2 ILE A  67     -13.712   5.897 -10.699  1.00 10.00      A   
ATOM    601  CD1 ILE A  67     -15.865   8.084 -10.364  1.00 10.00      A   
ATOM    602  C   ILE A  67     -11.640   6.721 -12.685  1.00 10.00      A   
ATOM    603  O   ILE A  67     -12.298   6.407 -13.676  1.00 10.00      A   
ATOM    604  N   VAL A  68     -10.421   6.262 -12.459  1.00 10.00      A   
ATOM    605  HN  VAL A  68      -9.944   6.536 -11.646  1.00 10.00      A   
ATOM    606  CA  VAL A  68      -9.776   5.351 -13.398  1.00 10.00      A   
ATOM    607  CB  VAL A  68      -8.355   5.824 -13.787  1.00 10.00      A   
ATOM    608  CG1 VAL A  68      -8.382   7.254 -14.306  1.00 10.00      A   
ATOM    609  CG2 VAL A  68      -7.393   5.693 -12.616  1.00 10.00      A   
ATOM    610  C   VAL A  68      -9.709   3.930 -12.853  1.00 10.00      A   
ATOM    611  O   VAL A  68      -9.089   3.052 -13.459  1.00 10.00      A   
ATOM    612  N   ARG A  69     -10.349   3.703 -11.714  1.00 10.00      A   
ATOM    613  HN  ARG A  69     -10.837   4.434 -11.279  1.00 10.00      A   
ATOM    614  CA  ARG A  69     -10.343   2.386 -11.096  1.00 10.00      A   
ATOM    615  CB  ARG A  69      -9.156   2.260 -10.135  1.00 10.00      A   
ATOM    616  CG  ARG A  69      -9.040   0.913  -9.442  1.00 10.00      A   
ATOM    617  CD  ARG A  69      -7.616   0.654  -8.971  1.00 10.00      A   
ATOM    618  NE  ARG A  69      -6.996   1.854  -8.407  1.00 10.00      A   
ATOM    619  HE  ARG A  69      -6.644   2.519  -9.044  1.00 10.00      A   
ATOM    620  CZ  ARG A  69      -6.877   2.092  -7.102  1.00 10.00      A   
ATOM    621  NH1 ARG A  69      -7.340   1.224  -6.217  1.00 10.00      A   
ATOM    622 HH11 ARG A  69      -7.796   0.342  -6.533  1.00 10.00      A   
ATOM    623 HH12 ARG A  69      -7.254   1.417  -5.196  1.00 10.00      A   
ATOM    624  NH2 ARG A  69      -6.311   3.212  -6.690  1.00 10.00      A   
ATOM    625 HH21 ARG A  69      -5.948   3.906  -7.395  1.00 10.00      A   
ATOM    626 HH22 ARG A  69      -6.222   3.415  -5.671  1.00 10.00      A   
ATOM    627  C   ARG A  69     -11.654   2.093 -10.375  1.00 10.00      A   
ATOM    628  O   ARG A  69     -12.095   2.861  -9.517  1.00 10.00      A   
ATOM    629  N   LEU A  70     -12.280   0.986 -10.747  1.00 10.00      A   
ATOM    630  HN  LEU A  70     -11.886   0.430 -11.455  1.00 10.00      A   
ATOM    631  CA  LEU A  70     -13.529   0.563 -10.133  1.00 10.00      A   
ATOM    632  CB  LEU A  70     -14.441  -0.073 -11.184  1.00 10.00      A   
ATOM    633  CG  LEU A  70     -15.814  -0.541 -10.696  1.00 10.00      A   
ATOM    634  CD1 LEU A  70     -16.742   0.643 -10.472  1.00 10.00      A   
ATOM    635  CD2 LEU A  70     -16.425  -1.529 -11.679  1.00 10.00      A   
ATOM    636  C   LEU A  70     -13.220  -0.444  -9.031  1.00 10.00      A   
ATOM    637  O   LEU A  70     -12.563  -1.460  -9.277  1.00 10.00      A   
ATOM    638  N   VAL A  71     -13.676  -0.158  -7.822  1.00 10.00      A   
ATOM    639  HN  VAL A  71     -14.202   0.658  -7.687  1.00 10.00      A   
ATOM    640  CA  VAL A  71     -13.417  -1.034  -6.690  1.00 10.00      A   
ATOM    641  CB  VAL A  71     -13.351  -0.261  -5.356  1.00 10.00      A   
ATOM    642  CG1 VAL A  71     -12.529  -1.025  -4.331  1.00 10.00      A   
ATOM    643  CG2 VAL A  71     -12.792   1.134  -5.565  1.00 10.00      A   
ATOM    644  C   VAL A  71     -14.447  -2.156  -6.586  1.00 10.00      A   
ATOM    645  O   VAL A  71     -14.362  -3.156  -7.300  1.00 10.00      A   
ATOM    646  N   TYR A  72     -15.423  -1.978  -5.705  1.00 10.00      A   
ATOM    647  HN  TYR A  72     -15.455  -1.143  -5.191  1.00 10.00      A   
ATOM    648  CA  TYR A  72     -16.464  -2.978  -5.488  1.00 10.00      A   
ATOM    649  CB  TYR A  72     -15.911  -4.181  -4.700  1.00 10.00      A   
ATOM    650  CG  TYR A  72     -15.049  -3.826  -3.497  1.00 10.00      A   
ATOM    651  CD1 TYR A  72     -15.545  -3.047  -2.457  1.00 10.00      A   
ATOM    652  CD2 TYR A  72     -13.737  -4.278  -3.401  1.00 10.00      A   
ATOM    653  CE1 TYR A  72     -14.765  -2.730  -1.362  1.00 10.00      A   
ATOM    654  CE2 TYR A  72     -12.949  -3.964  -2.307  1.00 10.00      A   
ATOM    655  CZ  TYR A  72     -13.468  -3.190  -1.291  1.00 10.00      A   
ATOM    656  OH  TYR A  72     -12.689  -2.870  -0.202  1.00 10.00      A   
ATOM    657  HH  TYR A  72     -12.237  -2.030  -0.372  1.00 10.00      A   
ATOM    658  C   TYR A  72     -17.648  -2.366  -4.752  1.00 10.00      A   
ATOM    659  O   TYR A  72     -17.775  -1.141  -4.679  1.00 10.00      A   
ATOM    660  N   GLU A  73     -18.503  -3.222  -4.212  1.00 10.00      A   
ATOM    661  HN  GLU A  73     -18.341  -4.182  -4.313  1.00 10.00      A   
ATOM    662  CA  GLU A  73     -19.672  -2.782  -3.469  1.00 10.00      A   
ATOM    663  CB  GLU A  73     -20.906  -3.552  -3.927  1.00 10.00      A   
ATOM    664  CG  GLU A  73     -21.306  -3.291  -5.364  1.00 10.00      A   
ATOM    665  CD  GLU A  73     -22.238  -4.353  -5.894  1.00 10.00      A   
ATOM    666  OE1 GLU A  73     -23.444  -4.320  -5.563  1.00 10.00      A   
ATOM    667  OE2 GLU A  73     -21.769  -5.238  -6.637  1.00 10.00      A   
ATOM    668  C   GLU A  73     -19.458  -3.028  -1.984  1.00 10.00      A   
ATOM    669  O   GLU A  73     -19.054  -4.122  -1.585  1.00 10.00      A   
ATOM    670  N   SER A  74     -19.719  -2.013  -1.177  1.00 10.00      A   
ATOM    671  HN  SER A  74     -20.031  -1.162  -1.565  1.00 10.00      A   
ATOM    672  CA  SER A  74     -19.566  -2.107   0.267  1.00 10.00      A   
ATOM    673  CB  SER A  74     -18.081  -2.076   0.649  1.00 10.00      A   
ATOM    674  OG  SER A  74     -17.449  -3.304   0.338  1.00 10.00      A   
ATOM    675  HG  SER A  74     -17.975  -3.772  -0.329  1.00 10.00      A   
ATOM    676  C   SER A  74     -20.294  -0.950   0.942  1.00 10.00      A   
ATOM    677  O   SER A  74     -20.499   0.097   0.330  1.00 10.00      A   
ATOM    678  N   PRO A  75     -20.737  -1.133   2.194  1.00 10.00      A   
ATOM    679  CA  PRO A  75     -21.420  -0.077   2.940  1.00 10.00      A   
ATOM    680  CB  PRO A  75     -21.949  -0.794   4.194  1.00 10.00      A   
ATOM    681  CG  PRO A  75     -21.798  -2.252   3.912  1.00 10.00      A   
ATOM    682  CD  PRO A  75     -20.633  -2.371   2.975  1.00 10.00      A   
ATOM    683  C   PRO A  75     -20.429   1.012   3.338  1.00 10.00      A   
ATOM    684  O   PRO A  75     -19.252   0.728   3.591  1.00 10.00      A   
ATOM    685  N   ALA A  76     -20.893   2.254   3.371  1.00 10.00      A   
ATOM    686  HN  ALA A  76     -21.835   2.420   3.149  1.00 10.00      A   
ATOM    687  CA  ALA A  76     -20.043   3.373   3.746  1.00 10.00      A   
ATOM    688  CB  ALA A  76     -20.758   4.692   3.489  1.00 10.00      A   
ATOM    689  C   ALA A  76     -19.662   3.254   5.212  1.00 10.00      A   
ATOM    690  O   ALA A  76     -20.465   2.796   6.029  1.00 10.00      A   
ATOM    691  N   ALA A  77     -18.446   3.666   5.545  1.00 10.00      A   
ATOM    692  HN  ALA A  77     -17.861   4.042   4.850  1.00 10.00      A   
ATOM    693  CA  ALA A  77     -17.959   3.587   6.917  1.00 10.00      A   
ATOM    694  CB  ALA A  77     -16.529   4.087   7.009  1.00 10.00      A   
ATOM    695  C   ALA A  77     -18.863   4.355   7.873  1.00 10.00      A   
ATOM    696  O   ALA A  77     -19.051   3.953   9.018  1.00 10.00      A   
ATOM    697  N   GLU A  78     -19.436   5.447   7.381  1.00 10.00      A   
ATOM    698  HN  GLU A  78     -19.228   5.718   6.454  1.00 10.00      A   
ATOM    699  CA  GLU A  78     -20.335   6.285   8.166  1.00 10.00      A   
ATOM    700  CB  GLU A  78     -20.727   7.530   7.368  1.00 10.00      A   
ATOM    701  CG  GLU A  78     -19.583   8.512   7.140  1.00 10.00      A   
ATOM    702  CD  GLU A  78     -18.751   8.208   5.903  1.00 10.00      A   
ATOM    703  OE1 GLU A  78     -18.802   7.061   5.405  1.00 10.00      A   
ATOM    704  OE2 GLU A  78     -18.035   9.120   5.430  1.00 10.00      A   
ATOM    705  C   GLU A  78     -21.588   5.524   8.613  1.00 10.00      A   
ATOM    706  O   GLU A  78     -22.316   5.970   9.498  1.00 10.00      A   
ATOM    707  N   ASP A  79     -21.844   4.386   7.984  1.00 10.00      A   
ATOM    708  HN  ASP A  79     -21.243   4.095   7.266  1.00 10.00      A   
ATOM    709  CA  ASP A  79     -22.996   3.557   8.324  1.00 10.00      A   
ATOM    710  CB  ASP A  79     -23.852   3.288   7.081  1.00 10.00      A   
ATOM    711  CG  ASP A  79     -24.560   4.522   6.564  1.00 10.00      A   
ATOM    712  OD1 ASP A  79     -25.398   5.088   7.297  1.00 10.00      A   
ATOM    713  OD2 ASP A  79     -24.300   4.920   5.408  1.00 10.00      A   
ATOM    714  C   ASP A  79     -22.531   2.232   8.914  1.00 10.00      A   
ATOM    715  O   ASP A  79     -23.100   1.727   9.882  1.00 10.00      A   
ATOM    716  N   GLU A  80     -21.471   1.691   8.329  1.00 10.00      A   
ATOM    717  HN  GLU A  80     -21.056   2.162   7.569  1.00 10.00      A   
ATOM    718  CA  GLU A  80     -20.901   0.420   8.761  1.00 10.00      A   
ATOM    719  CB  GLU A  80     -19.764   0.027   7.817  1.00 10.00      A   
ATOM    720  CG  GLU A  80     -19.483  -1.464   7.736  1.00 10.00      A   
ATOM    721  CD  GLU A  80     -18.360  -1.777   6.767  1.00 10.00      A   
ATOM    722  OE1 GLU A  80     -17.220  -1.318   7.005  1.00 10.00      A   
ATOM    723  OE2 GLU A  80     -18.607  -2.470   5.758  1.00 10.00      A   
ATOM    724  C   GLU A  80     -20.393   0.499  10.198  1.00 10.00      A   
ATOM    725  O   GLU A  80     -20.472  -0.476  10.949  1.00 10.00      A   
ATOM    726  N   ALA A  81     -19.898   1.672  10.586  1.00 10.00      A   
ATOM    727  HN  ALA A  81     -19.872   2.417   9.946  1.00 10.00      A   
ATOM    728  CA  ALA A  81     -19.380   1.880  11.935  1.00 10.00      A   
ATOM    729  CB  ALA A  81     -18.605   3.185  12.019  1.00 10.00      A   
ATOM    730  C   ALA A  81     -20.497   1.857  12.974  1.00 10.00      A   
ATOM    731  O   ALA A  81     -20.237   1.816  14.175  1.00 10.00      A   
ATOM    732  N   PHE A  82     -21.740   1.885  12.508  1.00 10.00      A   
ATOM    733  HN  PHE A  82     -21.887   1.921  11.537  1.00 10.00      A   
ATOM    734  CA  PHE A  82     -22.891   1.857  13.403  1.00 10.00      A   
ATOM    735  CB  PHE A  82     -23.906   2.938  13.025  1.00 10.00      A   
ATOM    736  CG  PHE A  82     -23.462   4.327  13.383  1.00 10.00      A   
ATOM    737  CD1 PHE A  82     -22.780   5.108  12.466  1.00 10.00      A   
ATOM    738  CD2 PHE A  82     -23.725   4.852  14.637  1.00 10.00      A   
ATOM    739  CE1 PHE A  82     -22.366   6.386  12.791  1.00 10.00      A   
ATOM    740  CE2 PHE A  82     -23.314   6.128  14.968  1.00 10.00      A   
ATOM    741  CZ  PHE A  82     -22.635   6.896  14.045  1.00 10.00      A   
ATOM    742  C   PHE A  82     -23.545   0.482  13.391  1.00 10.00      A   
ATOM    743  O   PHE A  82     -24.620   0.283  13.959  1.00 10.00      A   
ATOM    744  N   GLY A  83     -22.885  -0.468  12.741  1.00 10.00      A   
ATOM    745  HN  GLY A  83     -22.027  -0.252  12.316  1.00 10.00      A   
ATOM    746  CA  GLY A  83     -23.406  -1.817  12.663  1.00 10.00      A   
ATOM    747  C   GLY A  83     -24.432  -1.980  11.564  1.00 10.00      A   
ATOM    748  O   GLY A  83     -25.177  -2.958  11.543  1.00 10.00      A   
ATOM    749  N   ASN A  84     -24.478  -1.024  10.648  1.00 10.00      A   
ATOM    750  HN  ASN A  84     -23.858  -0.267  10.708  1.00 10.00      A   
ATOM    751  CA  ASN A  84     -25.424  -1.081   9.545  1.00 10.00      A   
ATOM    752  CB  ASN A  84     -26.125   0.265   9.341  1.00 10.00      A   
ATOM    753  CG  ASN A  84     -27.136   0.235   8.209  1.00 10.00      A   
ATOM    754  OD1 ASN A  84     -27.604  -0.831   7.798  1.00 10.00      A   
ATOM    755  ND2 ASN A  84     -27.492   1.404   7.706  1.00 10.00      A   
ATOM    756 HD21 ASN A  84     -27.087   2.215   8.085  1.00 10.00      A   
ATOM    757 HD22 ASN A  84     -28.151   1.415   6.978  1.00 10.00      A   
ATOM    758  C   ASN A  84     -24.731  -1.534   8.268  1.00 10.00      A   
ATOM    759  O   ASN A  84     -23.951  -0.789   7.670  1.00 10.00      A   
ATOM    760  N   GLU A  85     -25.015  -2.765   7.865  1.00 10.00      A   
ATOM    761  HN  GLU A  85     -25.648  -3.304   8.390  1.00 10.00      A   
ATOM    762  CA  GLU A  85     -24.425  -3.343   6.664  1.00 10.00      A   
ATOM    763  CB  GLU A  85     -23.575  -4.561   7.038  1.00 10.00      A   
ATOM    764  CG  GLU A  85     -22.702  -4.359   8.265  1.00 10.00      A   
ATOM    765  CD  GLU A  85     -22.312  -5.667   8.920  1.00 10.00      A   
ATOM    766  OE1 GLU A  85     -23.215  -6.405   9.372  1.00 10.00      A   
ATOM    767  OE2 GLU A  85     -21.098  -5.961   8.993  1.00 10.00      A   
ATOM    768  C   GLU A  85     -25.529  -3.775   5.709  1.00 10.00      A   
ATOM    769  O   GLU A  85     -25.331  -4.642   4.858  1.00 10.00      A   
ATOM    770  N   GLU A  86     -26.693  -3.160   5.853  1.00 10.00      A   
ATOM    771  HN  GLU A  86     -26.785  -2.460   6.536  1.00 10.00      A   
ATOM    772  CA  GLU A  86     -27.836  -3.498   5.020  1.00 10.00      A   
ATOM    773  CB  GLU A  86     -29.124  -3.450   5.837  1.00 10.00      A   
ATOM    774  CG  GLU A  86     -29.207  -4.546   6.886  1.00 10.00      A   
ATOM    775  CD  GLU A  86     -30.201  -4.242   7.982  1.00 10.00      A   
ATOM    776  OE1 GLU A  86     -29.779  -3.760   9.052  1.00 10.00      A   
ATOM    777  OE2 GLU A  86     -31.406  -4.497   7.784  1.00 10.00      A   
ATOM    778  C   GLU A  86     -27.935  -2.617   3.779  1.00 10.00      A   
ATOM    779  O   GLU A  86     -28.590  -2.984   2.802  1.00 10.00      A   
ATOM    780  N   ASN A  87     -27.290  -1.462   3.816  1.00 10.00      A   
ATOM    781  HN  ASN A  87     -26.786  -1.214   4.622  1.00 10.00      A   
ATOM    782  CA  ASN A  87     -27.304  -0.553   2.677  1.00 10.00      A   
ATOM    783  CB  ASN A  87     -27.767   0.846   3.085  1.00 10.00      A   
ATOM    784  CG  ASN A  87     -28.203   1.678   1.893  1.00 10.00      A   
ATOM    785  OD1 ASN A  87     -28.666   1.143   0.883  1.00 10.00      A   
ATOM    786  ND2 ASN A  87     -28.068   2.988   2.002  1.00 10.00      A   
ATOM    787 HD21 ASN A  87     -27.698   3.346   2.838  1.00 10.00      A   
ATOM    788 HD22 ASN A  87     -28.339   3.551   1.246  1.00 10.00      A   
ATOM    789  C   ASN A  87     -25.921  -0.502   2.041  1.00 10.00      A   
ATOM    790  O   ASN A  87     -25.014   0.165   2.542  1.00 10.00      A   
ATOM    791  N   VAL A  88     -25.770  -1.222   0.943  1.00 10.00      A   
ATOM    792  HN  VAL A  88     -26.540  -1.711   0.588  1.00 10.00      A   
ATOM    793  CA  VAL A  88     -24.498  -1.304   0.242  1.00 10.00      A   
ATOM    794  CB  VAL A  88     -24.220  -2.768  -0.162  1.00 10.00      A   
ATOM    795  CG1 VAL A  88     -22.918  -2.902  -0.933  1.00 10.00      A   
ATOM    796  CG2 VAL A  88     -24.210  -3.660   1.068  1.00 10.00      A   
ATOM    797  C   VAL A  88     -24.487  -0.424  -1.006  1.00 10.00      A   
ATOM    798  O   VAL A  88     -25.484  -0.350  -1.728  1.00 10.00      A   
ATOM    799  N   GLU A  89     -23.361   0.250  -1.246  1.00 10.00      A   
ATOM    800  HN  GLU A  89     -22.604   0.161  -0.626  1.00 10.00      A   
ATOM    801  CA  GLU A  89     -23.212   1.107  -2.415  1.00 10.00      A   
ATOM    802  CB  GLU A  89     -23.351   2.591  -2.056  1.00 10.00      A   
ATOM    803  CG  GLU A  89     -22.301   3.127  -1.097  1.00 10.00      A   
ATOM    804  CD  GLU A  89     -22.466   4.614  -0.855  1.00 10.00      A   
ATOM    805  OE1 GLU A  89     -21.842   5.414  -1.587  1.00 10.00      A   
ATOM    806  OE2 GLU A  89     -23.237   4.991   0.057  1.00 10.00      A   
ATOM    807  C   GLU A  89     -21.885   0.831  -3.117  1.00 10.00      A   
ATOM    808  O   GLU A  89     -21.072   0.036  -2.634  1.00 10.00      A   
ATOM    809  N   TRP A  90     -21.671   1.484  -4.252  1.00 10.00      A   
ATOM    810  HN  TRP A  90     -22.350   2.113  -4.576  1.00 10.00      A   
ATOM    811  CA  TRP A  90     -20.451   1.297  -5.028  1.00 10.00      A   
ATOM    812  CB  TRP A  90     -20.718   1.559  -6.516  1.00 10.00      A   
ATOM    813  CG  TRP A  90     -21.199   0.357  -7.272  1.00 10.00      A   
ATOM    814  CD1 TRP A  90     -22.492   0.035  -7.572  1.00 10.00      A   
ATOM    815  CD2 TRP A  90     -20.389  -0.683  -7.828  1.00 10.00      A   
ATOM    816  NE1 TRP A  90     -22.535  -1.142  -8.280  1.00 10.00      A   
ATOM    817  HE1 TRP A  90     -23.352  -1.585  -8.611  1.00 10.00      A   
ATOM    818  CE2 TRP A  90     -21.257  -1.602  -8.448  1.00 10.00      A   
ATOM    819  CE3 TRP A  90     -19.012  -0.926  -7.862  1.00 10.00      A   
ATOM    820  CZ2 TRP A  90     -20.792  -2.746  -9.093  1.00 10.00      A   
ATOM    821  CZ3 TRP A  90     -18.553  -2.062  -8.503  1.00 10.00      A   
ATOM    822  CH2 TRP A  90     -19.440  -2.958  -9.110  1.00 10.00      A   
ATOM    823  C   TRP A  90     -19.318   2.197  -4.543  1.00 10.00      A   
ATOM    824  O   TRP A  90     -19.544   3.329  -4.108  1.00 10.00      A   
ATOM    825  N   PHE A  91     -18.101   1.673  -4.611  1.00 10.00      A   
ATOM    826  HN  PHE A  91     -17.999   0.747  -4.929  1.00 10.00      A   
ATOM    827  CA  PHE A  91     -16.911   2.414  -4.219  1.00 10.00      A   
ATOM    828  CB  PHE A  91     -16.106   1.622  -3.185  1.00 10.00      A   
ATOM    829  CG  PHE A  91     -16.393   2.008  -1.760  1.00 10.00      A   
ATOM    830  CD1 PHE A  91     -17.493   1.491  -1.094  1.00 10.00      A   
ATOM    831  CD2 PHE A  91     -15.561   2.888  -1.088  1.00 10.00      A   
ATOM    832  CE1 PHE A  91     -17.755   1.843   0.215  1.00 10.00      A   
ATOM    833  CE2 PHE A  91     -15.819   3.245   0.222  1.00 10.00      A   
ATOM    834  CZ  PHE A  91     -16.918   2.722   0.873  1.00 10.00      A   
ATOM    835  C   PHE A  91     -16.053   2.687  -5.447  1.00 10.00      A   
ATOM    836  O   PHE A  91     -15.891   1.813  -6.302  1.00 10.00      A   
ATOM    837  N   TYR A  92     -15.511   3.893  -5.544  1.00 10.00      A   
ATOM    838  HN  TYR A  92     -15.660   4.550  -4.829  1.00 10.00      A   
ATOM    839  CA  TYR A  92     -14.689   4.262  -6.688  1.00 10.00      A   
ATOM    840  CB  TYR A  92     -15.401   5.327  -7.531  1.00 10.00      A   
ATOM    841  CG  TYR A  92     -16.756   4.924  -8.081  1.00 10.00      A   
ATOM    842  CD1 TYR A  92     -17.900   5.007  -7.298  1.00 10.00      A   
ATOM    843  CD2 TYR A  92     -16.892   4.481  -9.391  1.00 10.00      A   
ATOM    844  CE1 TYR A  92     -19.137   4.660  -7.804  1.00 10.00      A   
ATOM    845  CE2 TYR A  92     -18.126   4.130  -9.904  1.00 10.00      A   
ATOM    846  CZ  TYR A  92     -19.246   4.222  -9.107  1.00 10.00      A   
ATOM    847  OH  TYR A  92     -20.481   3.886  -9.619  1.00 10.00      A   
ATOM    848  HH  TYR A  92     -21.173   4.123  -8.974  1.00 10.00      A   
ATOM    849  C   TYR A  92     -13.338   4.811  -6.246  1.00 10.00      A   
ATOM    850  O   TYR A  92     -13.230   5.465  -5.206  1.00 10.00      A   
ATOM    851  N   SER A  93     -12.312   4.537  -7.038  1.00 10.00      A   
ATOM    852  HN  SER A  93     -12.456   3.981  -7.835  1.00 10.00      A   
ATOM    853  CA  SER A  93     -10.974   5.030  -6.761  1.00 10.00      A   
ATOM    854  CB  SER A  93      -9.936   3.935  -7.011  1.00 10.00      A   
ATOM    855  OG  SER A  93     -10.211   2.780  -6.241  1.00 10.00      A   
ATOM    856  HG  SER A  93     -10.481   3.050  -5.342  1.00 10.00      A   
ATOM    857  C   SER A  93     -10.703   6.226  -7.664  1.00 10.00      A   
ATOM    858  O   SER A  93     -10.534   6.080  -8.879  1.00 10.00      A   
ATOM    859  N   ILE A  94     -10.684   7.409  -7.074  1.00 10.00      A   
ATOM    860  HN  ILE A  94     -10.802   7.459  -6.098  1.00 10.00      A   
ATOM    861  CA  ILE A  94     -10.465   8.632  -7.832  1.00 10.00      A   
ATOM    862  CB  ILE A  94     -11.432   9.763  -7.405  1.00 10.00      A   
ATOM    863  CG1 ILE A  94     -12.880   9.270  -7.380  1.00 10.00      A   
ATOM    864  CG2 ILE A  94     -11.307  10.958  -8.337  1.00 10.00      A   
ATOM    865  CD1 ILE A  94     -13.336   8.772  -6.026  1.00 10.00      A   
ATOM    866  C   ILE A  94      -9.026   9.114  -7.695  1.00 10.00      A   
ATOM    867  O   ILE A  94      -8.470   9.142  -6.596  1.00 10.00      A   
ATOM    868  N   VAL A  95      -8.427   9.475  -8.820  1.00 10.00      A   
ATOM    869  HN  VAL A  95      -8.920   9.409  -9.666  1.00 10.00      A   
ATOM    870  CA  VAL A  95      -7.062   9.973  -8.834  1.00 10.00      A   
ATOM    871  CB  VAL A  95      -6.319   9.551 -10.117  1.00 10.00      A   
ATOM    872  CG1 VAL A  95      -4.870  10.019 -10.081  1.00 10.00      A   
ATOM    873  CG2 VAL A  95      -6.388   8.045 -10.297  1.00 10.00      A   
ATOM    874  C   VAL A  95      -7.070  11.492  -8.736  1.00 10.00      A   
ATOM    875  O   VAL A  95      -7.651  12.174  -9.584  1.00 10.00      A   
ATOM    876  N   PHE A  96      -6.440  12.014  -7.698  1.00 10.00      A   
ATOM    877  HN  PHE A  96      -5.988  11.416  -7.057  1.00 10.00      A   
ATOM    878  CA  PHE A  96      -6.381  13.447  -7.489  1.00 10.00      A   
ATOM    879  CB  PHE A  96      -6.867  13.805  -6.086  1.00 10.00      A   
ATOM    880  CG  PHE A  96      -8.351  13.693  -5.909  1.00 10.00      A   
ATOM    881  CD1 PHE A  96      -8.912  12.552  -5.362  1.00 10.00      A   
ATOM    882  CD2 PHE A  96      -9.185  14.731  -6.288  1.00 10.00      A   
ATOM    883  CE1 PHE A  96     -10.278  12.448  -5.195  1.00 10.00      A   
ATOM    884  CE2 PHE A  96     -10.553  14.634  -6.125  1.00 10.00      A   
ATOM    885  CZ  PHE A  96     -11.099  13.489  -5.578  1.00 10.00      A   
ATOM    886  C   PHE A  96      -4.970  13.969  -7.692  1.00 10.00      A   
ATOM    887  O   PHE A  96      -3.988  13.271  -7.425  1.00 10.00      A   
ATOM    888  N   ALA A  97      -4.880  15.195  -8.177  1.00 10.00      A   
ATOM    889  HN  ALA A  97      -5.705  15.691  -8.379  1.00 10.00      A   
ATOM    890  CA  ALA A  97      -3.601  15.832  -8.406  1.00 10.00      A   
ATOM    891  CB  ALA A  97      -3.678  16.752  -9.614  1.00 10.00      A   
ATOM    892  C   ALA A  97      -3.194  16.607  -7.162  1.00 10.00      A   
ATOM    893  O   ALA A  97      -4.006  17.324  -6.576  1.00 10.00      A   
ATOM    894  N   GLN A  98      -1.938  16.467  -6.764  1.00 10.00      A   
ATOM    895  HN  GLN A  98      -1.332  15.900  -7.286  1.00 10.00      A   
ATOM    896  CA  GLN A  98      -1.434  17.146  -5.579  1.00 10.00      A   
ATOM    897  CB  GLN A  98      -0.029  16.654  -5.220  1.00 10.00      A   
ATOM    898  CG  GLN A  98       0.368  16.900  -3.771  1.00 10.00      A   
ATOM    899  CD  GLN A  98      -0.660  16.385  -2.777  1.00 10.00      A   
ATOM    900  OE1 GLN A  98      -1.405  15.449  -3.062  1.00 10.00      A   
ATOM    901  NE2 GLN A  98      -0.698  16.988  -1.600  1.00 10.00      A   
ATOM    902 HE21 GLN A  98      -0.070  17.723  -1.436  1.00 10.00      A   
ATOM    903 HE22 GLN A  98      -1.349  16.672  -0.937  1.00 10.00      A   
ATOM    904  C   GLN A  98      -1.458  18.659  -5.769  1.00 10.00      A   
ATOM    905  O   GLN A  98      -1.564  19.412  -4.803  1.00 10.00      A   
ATOM    906  N   LYS A  99      -1.379  19.096  -7.024  1.00 10.00      A   
ATOM    907  HN  LYS A  99      -1.286  18.442  -7.751  1.00 10.00      A   
ATOM    908  CA  LYS A  99      -1.406  20.519  -7.344  1.00 10.00      A   
ATOM    909  CB  LYS A  99      -1.044  20.753  -8.815  1.00 10.00      A   
ATOM    910  CG  LYS A  99      -2.020  20.134  -9.805  1.00 10.00      A   
ATOM    911  CD  LYS A  99      -1.687  20.525 -11.234  1.00 10.00      A   
ATOM    912  CE  LYS A  99      -2.707  19.968 -12.214  1.00 10.00      A   
ATOM    913  NZ  LYS A  99      -4.041  20.605 -12.061  1.00 10.00      A   
ATOM    914  HZ1 LYS A  99      -4.679  20.280 -12.817  1.00 10.00      A   
ATOM    915  HZ2 LYS A  99      -3.956  21.638 -12.118  1.00 10.00      A   
ATOM    916  HZ3 LYS A  99      -4.464  20.353 -11.138  1.00 10.00      A   
ATOM    917  C   LYS A  99      -2.775  21.118  -7.039  1.00 10.00      A   
ATOM    918  O   LYS A  99      -2.899  22.316  -6.779  1.00 10.00      A   
ATOM    919  N   ASP A 100      -3.799  20.273  -7.065  1.00 10.00      A   
ATOM    920  HN  ASP A 100      -3.632  19.327  -7.264  1.00 10.00      A   
ATOM    921  CA  ASP A 100      -5.159  20.711  -6.795  1.00 10.00      A   
ATOM    922  CB  ASP A 100      -6.160  19.907  -7.627  1.00 10.00      A   
ATOM    923  CG  ASP A 100      -6.218  20.356  -9.071  1.00 10.00      A   
ATOM    924  OD1 ASP A 100      -7.068  21.218  -9.398  1.00 10.00      A   
ATOM    925  OD2 ASP A 100      -5.420  19.853  -9.889  1.00 10.00      A   
ATOM    926  C   ASP A 100      -5.479  20.565  -5.318  1.00 10.00      A   
ATOM    927  O   ASP A 100      -6.172  21.401  -4.736  1.00 10.00      A   
ATOM    928  N   LEU A 101      -4.965  19.500  -4.715  1.00 10.00      A   
ATOM    929  HN  LEU A 101      -4.428  18.866  -5.241  1.00 10.00      A   
ATOM    930  CA  LEU A 101      -5.191  19.239  -3.297  1.00 10.00      A   
ATOM    931  CB  LEU A 101      -4.811  17.800  -2.941  1.00 10.00      A   
ATOM    932  CG  LEU A 101      -5.640  16.695  -3.603  1.00 10.00      A   
ATOM    933  CD1 LEU A 101      -5.111  15.325  -3.207  1.00 10.00      A   
ATOM    934  CD2 LEU A 101      -7.112  16.833  -3.241  1.00 10.00      A   
ATOM    935  C   LEU A 101      -4.410  20.216  -2.425  1.00 10.00      A   
ATOM    936  O   LEU A 101      -4.929  20.736  -1.438  1.00 10.00      A   
ATOM    937  N   TRP A 102      -3.167  20.468  -2.803  1.00 10.00      A   
ATOM    938  HN  TRP A 102      -2.813  20.034  -3.610  1.00 10.00      A   
ATOM    939  CA  TRP A 102      -2.313  21.379  -2.060  1.00 10.00      A   
ATOM    940  CB  TRP A 102      -0.923  20.767  -1.871  1.00 10.00      A   
ATOM    941  CG  TRP A 102      -0.160  21.345  -0.721  1.00 10.00      A   
ATOM    942  CD1 TRP A 102       1.001  22.054  -0.786  1.00 10.00      A   
ATOM    943  CD2 TRP A 102      -0.501  21.257   0.667  1.00 10.00      A   
ATOM    944  NE1 TRP A 102       1.401  22.423   0.473  1.00 10.00      A   
ATOM    945  HE1 TRP A 102       2.209  22.945   0.686  1.00 10.00      A   
ATOM    946  CE2 TRP A 102       0.498  21.941   1.384  1.00 10.00      A   
ATOM    947  CE3 TRP A 102      -1.554  20.666   1.374  1.00 10.00      A   
ATOM    948  CZ2 TRP A 102       0.476  22.054   2.772  1.00 10.00      A   
ATOM    949  CZ3 TRP A 102      -1.575  20.778   2.751  1.00 10.00      A   
ATOM    950  CH2 TRP A 102      -0.566  21.466   3.436  1.00 10.00      A   
ATOM    951  C   TRP A 102      -2.218  22.719  -2.782  1.00 10.00      A   
ATOM    952  O   TRP A 102      -1.677  22.802  -3.886  1.00 10.00      A   
ATOM    953  N   PRO A 103      -2.735  23.789  -2.163  1.00 10.00      A   
ATOM    954  CA  PRO A 103      -2.732  25.140  -2.748  1.00 10.00      A   
ATOM    955  CB  PRO A 103      -3.672  25.939  -1.830  1.00 10.00      A   
ATOM    956  CG  PRO A 103      -4.353  24.922  -0.977  1.00 10.00      A   
ATOM    957  CD  PRO A 103      -3.391  23.779  -0.850  1.00 10.00      A   
ATOM    958  C   PRO A 103      -1.351  25.796  -2.772  1.00 10.00      A   
ATOM    959  O   PRO A 103      -1.212  26.954  -3.171  1.00 10.00      A   
ATOM    960  N   GLU A 104      -0.337  25.069  -2.332  1.00 10.00      A   
ATOM    961  HN  GLU A 104      -0.509  24.162  -2.009  1.00 10.00      A   
ATOM    962  CA  GLU A 104       1.026  25.583  -2.312  1.00 10.00      A   
ATOM    963  CB  GLU A 104       1.455  25.890  -0.878  1.00 10.00      A   
ATOM    964  CG  GLU A 104       0.570  26.902  -0.174  1.00 10.00      A   
ATOM    965  CD  GLU A 104       0.860  27.009   1.306  1.00 10.00      A   
ATOM    966  OE1 GLU A 104       1.544  26.119   1.854  1.00 10.00      A   
ATOM    967  OE2 GLU A 104       0.398  27.984   1.934  1.00 10.00      A   
ATOM    968  C   GLU A 104       1.977  24.573  -2.939  1.00 10.00      A   
ATOM    969  O   GLU A 104       3.153  24.497  -2.582  1.00 10.00      A   
ATOM    970  N   TYR A 105       1.454  23.795  -3.872  1.00 10.00      A   
ATOM    971  HN  TYR A 105       0.511  23.913  -4.117  1.00 10.00      A   
ATOM    972  CA  TYR A 105       2.238  22.777  -4.553  1.00 10.00      A   
ATOM    973  CB  TYR A 105       1.335  21.607  -4.949  1.00 10.00      A   
ATOM    974  CG  TYR A 105       2.073  20.367  -5.398  1.00 10.00      A   
ATOM    975  CD1 TYR A 105       2.922  19.686  -4.535  1.00 10.00      A   
ATOM    976  CD2 TYR A 105       1.906  19.869  -6.683  1.00 10.00      A   
ATOM    977  CE1 TYR A 105       3.584  18.543  -4.942  1.00 10.00      A   
ATOM    978  CE2 TYR A 105       2.564  18.730  -7.098  1.00 10.00      A   
ATOM    979  CZ  TYR A 105       3.401  18.070  -6.224  1.00 10.00      A   
ATOM    980  OH  TYR A 105       4.047  16.929  -6.631  1.00 10.00      A   
ATOM    981  HH  TYR A 105       4.161  16.951  -7.592  1.00 10.00      A   
ATOM    982  C   TYR A 105       2.918  23.355  -5.788  1.00 10.00      A   
ATOM    983  O   TYR A 105       2.323  24.143  -6.526  1.00 10.00      A   
ATOM    984  N   SER A 106       4.164  22.970  -6.000  1.00 10.00      A   
ATOM    985  HN  SER A 106       4.585  22.347  -5.370  1.00 10.00      A   
ATOM    986  CA  SER A 106       4.926  23.441  -7.145  1.00 10.00      A   
ATOM    987  CB  SER A 106       6.425  23.285  -6.885  1.00 10.00      A   
ATOM    988  OG  SER A 106       7.192  23.711  -8.001  1.00 10.00      A   
ATOM    989  HG  SER A 106       7.259  24.677  -7.993  1.00 10.00      A   
ATOM    990  C   SER A 106       4.522  22.683  -8.406  1.00 10.00      A   
ATOM    991  O   SER A 106       4.162  21.507  -8.346  1.00 10.00      A   
ATOM    992  N   ASP A 107       4.599  23.355  -9.549  1.00 10.00      A   
ATOM    993  HN  ASP A 107       4.918  24.285  -9.536  1.00 10.00      A   
ATOM    994  CA  ASP A 107       4.233  22.746 -10.825  1.00 10.00      A   
ATOM    995  CB  ASP A 107       3.857  23.812 -11.858  1.00 10.00      A   
ATOM    996  CG  ASP A 107       2.407  24.238 -11.764  1.00 10.00      A   
ATOM    997  OD1 ASP A 107       1.553  23.616 -12.439  1.00 10.00      A   
ATOM    998  OD2 ASP A 107       2.111  25.202 -11.020  1.00 10.00      A   
ATOM    999  C   ASP A 107       5.357  21.873 -11.366  1.00 10.00      A   
ATOM   1000  O   ASP A 107       5.245  21.302 -12.453  1.00 10.00      A   
ATOM   1001  N   THR A 108       6.441  21.779 -10.607  1.00 10.00      A   
ATOM   1002  HN  THR A 108       6.468  22.266  -9.757  1.00 10.00      A   
ATOM   1003  CA  THR A 108       7.590  20.976 -10.994  1.00 10.00      A   
ATOM   1004  CB  THR A 108       8.758  21.196 -10.016  1.00 10.00      A   
ATOM   1005  OG1 THR A 108       8.241  21.297  -8.678  1.00 10.00      A   
ATOM   1006  HG1 THR A 108       8.120  22.231  -8.445  1.00 10.00      A   
ATOM   1007  CG2 THR A 108       9.511  22.470 -10.362  1.00 10.00      A   
ATOM   1008  C   THR A 108       7.230  19.491 -11.019  1.00 10.00      A   
ATOM   1009  O   THR A 108       7.278  18.844 -12.068  1.00 10.00      A   
ATOM   1010  N   PHE A 109       6.846  18.966  -9.862  1.00 10.00      A   
ATOM   1011  HN  PHE A 109       6.815  19.543  -9.069  1.00 10.00      A   
ATOM   1012  CA  PHE A 109       6.472  17.563  -9.735  1.00 10.00      A   
ATOM   1013  CB  PHE A 109       6.668  17.084  -8.294  1.00 10.00      A   
ATOM   1014  CG  PHE A 109       8.070  17.204  -7.768  1.00 10.00      A   
ATOM   1015  CD1 PHE A 109       8.498  18.373  -7.158  1.00 10.00      A   
ATOM   1016  CD2 PHE A 109       8.956  16.143  -7.867  1.00 10.00      A   
ATOM   1017  CE1 PHE A 109       9.780  18.483  -6.660  1.00 10.00      A   
ATOM   1018  CE2 PHE A 109      10.242  16.248  -7.372  1.00 10.00      A   
ATOM   1019  CZ  PHE A 109      10.654  17.419  -6.768  1.00 10.00      A   
ATOM   1020  C   PHE A 109       5.018  17.355 -10.154  1.00 10.00      A   
ATOM   1021  O   PHE A 109       4.186  16.911  -9.360  1.00 10.00      A   
ATOM   1022  N   ALA A 110       4.720  17.667 -11.407  1.00 10.00      A   
ATOM   1023  HN  ALA A 110       5.433  17.996 -11.997  1.00 10.00      A   
ATOM   1024  CA  ALA A 110       3.367  17.530 -11.934  1.00 10.00      A   
ATOM   1025  CB  ALA A 110       3.156  18.495 -13.090  1.00 10.00      A   
ATOM   1026  C   ALA A 110       3.088  16.098 -12.386  1.00 10.00      A   
ATOM   1027  O   ALA A 110       1.978  15.771 -12.812  1.00 10.00      A   
ATOM   1028  N   ASN A 111       4.096  15.244 -12.289  1.00 10.00      A   
ATOM   1029  HN  ASN A 111       4.959  15.557 -11.939  1.00 10.00      A   
ATOM   1030  CA  ASN A 111       3.953  13.854 -12.700  1.00 10.00      A   
ATOM   1031  CB  ASN A 111       5.211  13.369 -13.415  1.00 10.00      A   
ATOM   1032  CG  ASN A 111       4.953  13.021 -14.865  1.00 10.00      A   
ATOM   1033  OD1 ASN A 111       3.905  12.473 -15.213  1.00 10.00      A   
ATOM   1034  ND2 ASN A 111       5.902  13.343 -15.725  1.00 10.00      A   
ATOM   1035 HD21 ASN A 111       6.710  13.784 -15.382  1.00 10.00      A   
ATOM   1036 HD22 ASN A 111       5.763  13.131 -16.672  1.00 10.00      A   
ATOM   1037  C   ASN A 111       3.623  12.943 -11.527  1.00 10.00      A   
ATOM   1038  O   ASN A 111       3.664  11.718 -11.649  1.00 10.00      A   
ATOM   1039  N   ASP A 112       3.297  13.542 -10.393  1.00 10.00      A   
ATOM   1040  HN  ASP A 112       3.281  14.521 -10.355  1.00 10.00      A   
ATOM   1041  CA  ASP A 112       2.947  12.780  -9.202  1.00 10.00      A   
ATOM   1042  CB  ASP A 112       3.859  13.155  -8.033  1.00 10.00      A   
ATOM   1043  CG  ASP A 112       3.702  12.239  -6.833  1.00 10.00      A   
ATOM   1044  OD1 ASP A 112       4.366  11.178  -6.797  1.00 10.00      A   
ATOM   1045  OD2 ASP A 112       2.936  12.592  -5.911  1.00 10.00      A   
ATOM   1046  C   ASP A 112       1.483  13.015  -8.848  1.00 10.00      A   
ATOM   1047  O   ASP A 112       1.013  14.159  -8.825  1.00 10.00      A   
ATOM   1048  N   THR A 113       0.763  11.930  -8.604  1.00 10.00      A   
ATOM   1049  HN  THR A 113       1.195  11.055  -8.643  1.00 10.00      A   
ATOM   1050  CA  THR A 113      -0.649  11.995  -8.267  1.00 10.00      A   
ATOM   1051  CB  THR A 113      -1.515  11.638  -9.493  1.00 10.00      A   
ATOM   1052  OG1 THR A 113      -0.783  10.753 -10.356  1.00 10.00      A   
ATOM   1053  HG1 THR A 113      -0.696  11.158 -11.225  1.00 10.00      A   
ATOM   1054  CG2 THR A 113      -1.896  12.890 -10.268  1.00 10.00      A   
ATOM   1055  C   THR A 113      -0.967  11.032  -7.124  1.00 10.00      A   
ATOM   1056  O   THR A 113      -0.181  10.127  -6.830  1.00 10.00      A   
ATOM   1057  N   LEU A 114      -2.115  11.223  -6.487  1.00 10.00      A   
ATOM   1058  HN  LEU A 114      -2.714  11.950  -6.773  1.00 10.00      A   
ATOM   1059  CA  LEU A 114      -2.516  10.372  -5.380  1.00 10.00      A   
ATOM   1060  CB  LEU A 114      -2.531  11.170  -4.072  1.00 10.00      A   
ATOM   1061  CG  LEU A 114      -2.760  10.363  -2.791  1.00 10.00      A   
ATOM   1062  CD1 LEU A 114      -1.591   9.426  -2.535  1.00 10.00      A   
ATOM   1063  CD2 LEU A 114      -2.979  11.289  -1.607  1.00 10.00      A   
ATOM   1064  C   LEU A 114      -3.887   9.755  -5.634  1.00 10.00      A   
ATOM   1065  O   LEU A 114      -4.807  10.431  -6.094  1.00 10.00      A   
ATOM   1066  N   GLU A 115      -4.007   8.467  -5.348  1.00 10.00      A   
ATOM   1067  HN  GLU A 115      -3.230   7.983  -5.004  1.00 10.00      A   
ATOM   1068  CA  GLU A 115      -5.262   7.750  -5.524  1.00 10.00      A   
ATOM   1069  CB  GLU A 115      -5.010   6.394  -6.188  1.00 10.00      A   
ATOM   1070  CG  GLU A 115      -4.490   6.486  -7.615  1.00 10.00      A   
ATOM   1071  CD  GLU A 115      -4.369   5.127  -8.279  1.00 10.00      A   
ATOM   1072  OE1 GLU A 115      -3.247   4.581  -8.332  1.00 10.00      A   
ATOM   1073  OE2 GLU A 115      -5.394   4.586  -8.736  1.00 10.00      A   
ATOM   1074  C   GLU A 115      -5.930   7.544  -4.169  1.00 10.00      A   
ATOM   1075  O   GLU A 115      -5.280   7.116  -3.210  1.00 10.00      A   
ATOM   1076  N   THR A 116      -7.214   7.854  -4.087  1.00 10.00      A   
ATOM   1077  HN  THR A 116      -7.685   8.193  -4.883  1.00 10.00      A   
ATOM   1078  CA  THR A 116      -7.946   7.699  -2.842  1.00 10.00      A   
ATOM   1079  CB  THR A 116      -8.199   9.060  -2.154  1.00 10.00      A   
ATOM   1080  OG1 THR A 116      -8.666   8.852  -0.814  1.00 10.00      A   
ATOM   1081  HG1 THR A 116      -7.909   8.689  -0.231  1.00 10.00      A   
ATOM   1082  CG2 THR A 116      -9.218   9.883  -2.922  1.00 10.00      A   
ATOM   1083  C   THR A 116      -9.261   6.952  -3.066  1.00 10.00      A   
ATOM   1084  O   THR A 116      -9.763   6.879  -4.194  1.00 10.00      A   
ATOM   1085  N   GLU A 117      -9.803   6.403  -1.987  1.00 10.00      A   
ATOM   1086  HN  GLU A 117      -9.357   6.517  -1.124  1.00 10.00      A   
ATOM   1087  CA  GLU A 117     -11.044   5.650  -2.037  1.00 10.00      A   
ATOM   1088  CB  GLU A 117     -10.922   4.415  -1.145  1.00 10.00      A   
ATOM   1089  CG  GLU A 117     -11.762   3.240  -1.599  1.00 10.00      A   
ATOM   1090  CD  GLU A 117     -11.125   2.497  -2.751  1.00 10.00      A   
ATOM   1091  OE1 GLU A 117     -11.020   1.258  -2.671  1.00 10.00      A   
ATOM   1092  OE2 GLU A 117     -10.715   3.149  -3.733  1.00 10.00      A   
ATOM   1093  C   GLU A 117     -12.213   6.512  -1.570  1.00 10.00      A   
ATOM   1094  O   GLU A 117     -12.186   7.066  -0.468  1.00 10.00      A   
ATOM   1095  N   ILE A 118     -13.226   6.645  -2.417  1.00 10.00      A   
ATOM   1096  HN  ILE A 118     -13.185   6.195  -3.293  1.00 10.00      A   
ATOM   1097  CA  ILE A 118     -14.401   7.445  -2.085  1.00 10.00      A   
ATOM   1098  CB  ILE A 118     -14.290   8.881  -2.655  1.00 10.00      A   
ATOM   1099  CG1 ILE A 118     -13.125   9.626  -1.993  1.00 10.00      A   
ATOM   1100  CG2 ILE A 118     -15.588   9.653  -2.466  1.00 10.00      A   
ATOM   1101  CD1 ILE A 118     -12.787  10.952  -2.635  1.00 10.00      A   
ATOM   1102  C   ILE A 118     -15.680   6.770  -2.588  1.00 10.00      A   
ATOM   1103  O   ILE A 118     -15.759   6.350  -3.743  1.00 10.00      A   
ATOM   1104  N   PRO A 119     -16.685   6.625  -1.705  1.00 10.00      A   
ATOM   1105  CA  PRO A 119     -17.965   6.001  -2.055  1.00 10.00      A   
ATOM   1106  CB  PRO A 119     -18.675   5.854  -0.707  1.00 10.00      A   
ATOM   1107  CG  PRO A 119     -18.068   6.898   0.163  1.00 10.00      A   
ATOM   1108  CD  PRO A 119     -16.642   7.045  -0.292  1.00 10.00      A   
ATOM   1109  C   PRO A 119     -18.795   6.863  -3.007  1.00 10.00      A   
ATOM   1110  O   PRO A 119     -18.599   8.077  -3.096  1.00 10.00      A   
ATOM   1111  N   GLU A 120     -19.737   6.224  -3.691  1.00 10.00      A   
ATOM   1112  HN  GLU A 120     -19.859   5.260  -3.537  1.00 10.00      A   
ATOM   1113  CA  GLU A 120     -20.607   6.887  -4.664  1.00 10.00      A   
ATOM   1114  CB  GLU A 120     -21.545   5.847  -5.286  1.00 10.00      A   
ATOM   1115  CG  GLU A 120     -22.263   6.301  -6.545  1.00 10.00      A   
ATOM   1116  CD  GLU A 120     -23.047   5.179  -7.193  1.00 10.00      A   
ATOM   1117  OE1 GLU A 120     -22.479   4.462  -8.048  1.00 10.00      A   
ATOM   1118  OE2 GLU A 120     -24.241   5.012  -6.861  1.00 10.00      A   
ATOM   1119  C   GLU A 120     -21.421   8.025  -4.041  1.00 10.00      A   
ATOM   1120  O   GLU A 120     -21.744   9.009  -4.712  1.00 10.00      A   
ATOM   1121  N   ARG A 121     -21.747   7.886  -2.761  1.00 10.00      A   
ATOM   1122  HN  ARG A 121     -21.476   7.065  -2.288  1.00 10.00      A   
ATOM   1123  CA  ARG A 121     -22.533   8.885  -2.043  1.00 10.00      A   
ATOM   1124  CB  ARG A 121     -22.855   8.387  -0.635  1.00 10.00      A   
ATOM   1125  CG  ARG A 121     -24.180   8.887  -0.092  1.00 10.00      A   
ATOM   1126  CD  ARG A 121     -24.988   7.748   0.504  1.00 10.00      A   
ATOM   1127  NE  ARG A 121     -25.157   7.887   1.951  1.00 10.00      A   
ATOM   1128  HE  ARG A 121     -25.616   8.698   2.272  1.00 10.00      A   
ATOM   1129  CZ  ARG A 121     -24.722   6.998   2.845  1.00 10.00      A   
ATOM   1130  NH1 ARG A 121     -24.085   5.902   2.452  1.00 10.00      A   
ATOM   1131 HH11 ARG A 121     -23.907   5.723   1.429  1.00 10.00      A   
ATOM   1132 HH12 ARG A 121     -23.754   5.211   3.160  1.00 10.00      A   
ATOM   1133  NH2 ARG A 121     -24.934   7.197   4.138  1.00 10.00      A   
ATOM   1134 HH21 ARG A 121     -24.592   6.491   4.842  1.00 10.00      A   
ATOM   1135 HH22 ARG A 121     -25.438   8.051   4.465  1.00 10.00      A   
ATOM   1136  C   ARG A 121     -21.838  10.245  -1.964  1.00 10.00      A   
ATOM   1137  O   ARG A 121     -22.491  11.274  -1.795  1.00 10.00      A   
ATOM   1138  N   TYR A 122     -20.520  10.250  -2.085  1.00 10.00      A   
ATOM   1139  HN  TYR A 122     -20.049   9.404  -2.248  1.00 10.00      A   
ATOM   1140  CA  TYR A 122     -19.758  11.491  -2.007  1.00 10.00      A   
ATOM   1141  CB  TYR A 122     -18.527  11.312  -1.115  1.00 10.00      A   
ATOM   1142  CG  TYR A 122     -18.818  11.240   0.367  1.00 10.00      A   
ATOM   1143  CD1 TYR A 122     -19.290  10.070   0.948  1.00 10.00      A   
ATOM   1144  CD2 TYR A 122     -18.605  12.340   1.188  1.00 10.00      A   
ATOM   1145  CE1 TYR A 122     -19.542   9.995   2.304  1.00 10.00      A   
ATOM   1146  CE2 TYR A 122     -18.856  12.276   2.544  1.00 10.00      A   
ATOM   1147  CZ  TYR A 122     -19.324  11.101   3.099  1.00 10.00      A   
ATOM   1148  OH  TYR A 122     -19.570  11.034   4.453  1.00 10.00      A   
ATOM   1149  HH  TYR A 122     -19.056  10.294   4.834  1.00 10.00      A   
ATOM   1150  C   TYR A 122     -19.316  11.954  -3.389  1.00 10.00      A   
ATOM   1151  O   TYR A 122     -18.516  12.883  -3.515  1.00 10.00      A   
ATOM   1152  N   LEU A 123     -19.849  11.323  -4.424  1.00 10.00      A   
ATOM   1153  HN  LEU A 123     -20.513  10.617  -4.269  1.00 10.00      A   
ATOM   1154  CA  LEU A 123     -19.473  11.665  -5.784  1.00 10.00      A   
ATOM   1155  CB  LEU A 123     -19.006  10.421  -6.543  1.00 10.00      A   
ATOM   1156  CG  LEU A 123     -17.766   9.715  -5.992  1.00 10.00      A   
ATOM   1157  CD1 LEU A 123     -17.429   8.501  -6.838  1.00 10.00      A   
ATOM   1158  CD2 LEU A 123     -16.586  10.671  -5.934  1.00 10.00      A   
ATOM   1159  C   LEU A 123     -20.590  12.358  -6.555  1.00 10.00      A   
ATOM   1160  O   LEU A 123     -21.710  11.854  -6.648  1.00 10.00      A   
ATOM   1161  N   GLU A 124     -20.268  13.526  -7.088  1.00 10.00      A   
ATOM   1162  HN  GLU A 124     -19.367  13.888  -6.925  1.00 10.00      A   
ATOM   1163  CA  GLU A 124     -21.194  14.303  -7.892  1.00 10.00      A   
ATOM   1164  CB  GLU A 124     -21.286  15.735  -7.362  1.00 10.00      A   
ATOM   1165  CG  GLU A 124     -22.128  15.881  -6.107  1.00 10.00      A   
ATOM   1166  CD  GLU A 124     -23.611  15.940  -6.404  1.00 10.00      A   
ATOM   1167  OE1 GLU A 124     -24.143  17.057  -6.575  1.00 10.00      A   
ATOM   1168  OE2 GLU A 124     -24.256  14.873  -6.477  1.00 10.00      A   
ATOM   1169  C   GLU A 124     -20.687  14.317  -9.327  1.00 10.00      A   
ATOM   1170  O   GLU A 124     -19.484  14.229  -9.557  1.00 10.00      A   
ATOM   1171  N   LYS A 125     -21.587  14.428 -10.288  1.00 10.00      A   
ATOM   1172  HN  LYS A 125     -22.533  14.522 -10.052  1.00 10.00      A   
ATOM   1173  CA  LYS A 125     -21.196  14.433 -11.689  1.00 10.00      A   
ATOM   1174  CB  LYS A 125     -22.394  14.127 -12.593  1.00 10.00      A   
ATOM   1175  CG  LYS A 125     -22.048  14.015 -14.072  1.00 10.00      A   
ATOM   1176  CD  LYS A 125     -21.213  12.776 -14.364  1.00 10.00      A   
ATOM   1177  CE  LYS A 125     -20.738  12.758 -15.810  1.00 10.00      A   
ATOM   1178  NZ  LYS A 125     -19.429  13.450 -15.981  1.00 10.00      A   
ATOM   1179  HZ1 LYS A 125     -19.201  13.540 -16.990  1.00 10.00      A   
ATOM   1180  HZ2 LYS A 125     -18.674  12.901 -15.518  1.00 10.00      A   
ATOM   1181  HZ3 LYS A 125     -19.465  14.406 -15.559  1.00 10.00      A   
ATOM   1182  C   LYS A 125     -20.561  15.762 -12.088  1.00 10.00      A   
ATOM   1183  O   LYS A 125     -21.097  16.833 -11.794  1.00 10.00      A   
ATOM   1184  N   ALA A 126     -19.406  15.682 -12.739  1.00 10.00      A   
ATOM   1185  HN  ALA A 126     -19.015  14.800 -12.916  1.00 10.00      A   
ATOM   1186  CB  ALA A 126     -17.229  16.782 -12.845  1.00 10.00      A   
ATOM   1187  CA  ALA A 126     -18.704  16.866 -13.203  1.00 10.00      A   
ATOM   1188  C   ALA A 126     -18.873  16.990 -14.709  1.00 10.00      A   
ATOM   1189  O   ALA A 126     -18.449  18.017 -15.280  1.00 10.00      A   
ATOM   1190  OXT ALA A 126     -19.435  16.051 -15.317  1.00 10.00      A   
ATOM   1191  CB  VAL B  24      39.501  -4.013   2.116  1.00 10.00      B   
ATOM   1192  CG1 VAL B  24      39.508  -4.663   3.492  1.00 10.00      B   
ATOM   1193  CG2 VAL B  24      40.073  -2.606   2.186  1.00 10.00      B   
ATOM   1194  C   VAL B  24      40.044  -4.369  -0.314  1.00 10.00      B   
ATOM   1195  O   VAL B  24      40.996  -4.152  -1.067  1.00 10.00      B   
ATOM   1196  N   VAL B  24      41.730  -4.905   1.412  1.00 10.00      B   
ATOM   1197  HT1 VAL B  24      41.885  -5.197   2.397  1.00 10.00      B   
ATOM   1198  HT2 VAL B  24      42.141  -3.963   1.271  1.00 10.00      B   
ATOM   1199  HT3 VAL B  24      42.214  -5.578   0.784  1.00 10.00      B   
ATOM   1200  CA  VAL B  24      40.282  -4.880   1.105  1.00 10.00      B   
ATOM   1201  N   SER B  25      38.783  -4.188  -0.679  1.00 10.00      B   
ATOM   1202  HN  SER B  25      38.061  -4.381  -0.034  1.00 10.00      B   
ATOM   1203  CA  SER B  25      38.437  -3.703  -2.004  1.00 10.00      B   
ATOM   1204  CB  SER B  25      37.031  -4.173  -2.392  1.00 10.00      B   
ATOM   1205  OG  SER B  25      36.068  -3.796  -1.416  1.00 10.00      B   
ATOM   1206  HG  SER B  25      36.269  -4.242  -0.572  1.00 10.00      B   
ATOM   1207  C   SER B  25      38.533  -2.181  -2.063  1.00 10.00      B   
ATOM   1208  O   SER B  25      38.610  -1.518  -1.026  1.00 10.00      B   
ATOM   1209  N   ASP B  26      38.529  -1.630  -3.274  1.00 10.00      B   
ATOM   1210  HN  ASP B  26      38.467  -2.209  -4.064  1.00 10.00      B   
ATOM   1211  CA  ASP B  26      38.615  -0.183  -3.459  1.00 10.00      B   
ATOM   1212  CB  ASP B  26      38.682   0.187  -4.942  1.00 10.00      B   
ATOM   1213  CG  ASP B  26      40.016  -0.155  -5.566  1.00 10.00      B   
ATOM   1214  OD1 ASP B  26      40.926   0.700  -5.551  1.00 10.00      B   
ATOM   1215  OD2 ASP B  26      40.161  -1.286  -6.074  1.00 10.00      B   
ATOM   1216  C   ASP B  26      37.436   0.516  -2.807  1.00 10.00      B   
ATOM   1217  O   ASP B  26      37.593   1.562  -2.183  1.00 10.00      B   
ATOM   1218  N   PHE B  27      36.256  -0.078  -2.950  1.00 10.00      B   
ATOM   1219  HN  PHE B  27      36.202  -0.909  -3.467  1.00 10.00      B   
ATOM   1220  CA  PHE B  27      35.040   0.477  -2.372  1.00 10.00      B   
ATOM   1221  CB  PHE B  27      33.834  -0.403  -2.705  1.00 10.00      B   
ATOM   1222  CG  PHE B  27      32.549   0.066  -2.083  1.00 10.00      B   
ATOM   1223  CD1 PHE B  27      31.946   1.237  -2.510  1.00 10.00      B   
ATOM   1224  CD2 PHE B  27      31.948  -0.661  -1.068  1.00 10.00      B   
ATOM   1225  CE1 PHE B  27      30.766   1.674  -1.941  1.00 10.00      B   
ATOM   1226  CE2 PHE B  27      30.768  -0.230  -0.494  1.00 10.00      B   
ATOM   1227  CZ  PHE B  27      30.176   0.940  -0.930  1.00 10.00      B   
ATOM   1228  C   PHE B  27      35.172   0.640  -0.859  1.00 10.00      B   
ATOM   1229  O   PHE B  27      34.766   1.659  -0.303  1.00 10.00      B   
ATOM   1230  N   GLU B  28      35.748  -0.364  -0.204  1.00 10.00      B   
ATOM   1231  HN  GLU B  28      36.060  -1.146  -0.705  1.00 10.00      B   
ATOM   1232  CA  GLU B  28      35.933  -0.331   1.243  1.00 10.00      B   
ATOM   1233  CB  GLU B  28      36.483  -1.670   1.742  1.00 10.00      B   
ATOM   1234  CG  GLU B  28      35.511  -2.830   1.584  1.00 10.00      B   
ATOM   1235  CD  GLU B  28      36.141  -4.175   1.880  1.00 10.00      B   
ATOM   1236  OE1 GLU B  28      36.687  -4.798   0.940  1.00 10.00      B   
ATOM   1237  OE2 GLU B  28      36.090  -4.615   3.048  1.00 10.00      B   
ATOM   1238  C   GLU B  28      36.844   0.825   1.651  1.00 10.00      B   
ATOM   1239  O   GLU B  28      36.663   1.431   2.708  1.00 10.00      B   
ATOM   1240  N   ILE B  29      37.813   1.133   0.797  1.00 10.00      B   
ATOM   1241  HN  ILE B  29      37.903   0.614  -0.029  1.00 10.00      B   
ATOM   1242  CA  ILE B  29      38.744   2.225   1.052  1.00 10.00      B   
ATOM   1243  CB  ILE B  29      39.984   2.134   0.133  1.00 10.00      B   
ATOM   1244  CG1 ILE B  29      40.660   0.768   0.275  1.00 10.00      B   
ATOM   1245  CG2 ILE B  29      40.970   3.255   0.444  1.00 10.00      B   
ATOM   1246  CD1 ILE B  29      41.773   0.523  -0.723  1.00 10.00      B   
ATOM   1247  C   ILE B  29      38.053   3.565   0.813  1.00 10.00      B   
ATOM   1248  O   ILE B  29      38.070   4.450   1.671  1.00 10.00      B   
ATOM   1249  N   LEU B  30      37.431   3.689  -0.357  1.00 10.00      B   
ATOM   1250  HN  LEU B  30      37.447   2.933  -0.985  1.00 10.00      B   
ATOM   1251  CA  LEU B  30      36.729   4.908  -0.745  1.00 10.00      B   
ATOM   1252  CB  LEU B  30      36.119   4.753  -2.141  1.00 10.00      B   
ATOM   1253  CG  LEU B  30      37.098   4.460  -3.281  1.00 10.00      B   
ATOM   1254  CD1 LEU B  30      36.345   4.085  -4.546  1.00 10.00      B   
ATOM   1255  CD2 LEU B  30      38.008   5.654  -3.529  1.00 10.00      B   
ATOM   1256  C   LEU B  30      35.639   5.270   0.259  1.00 10.00      B   
ATOM   1257  O   LEU B  30      35.517   6.426   0.658  1.00 10.00      B   
ATOM   1258  N   GLU B  31      34.857   4.274   0.669  1.00 10.00      B   
ATOM   1259  HN  GLU B  31      35.011   3.368   0.318  1.00 10.00      B   
ATOM   1260  CA  GLU B  31      33.776   4.484   1.624  1.00 10.00      B   
ATOM   1261  CB  GLU B  31      33.052   3.164   1.911  1.00 10.00      B   
ATOM   1262  CG  GLU B  31      31.954   3.273   2.956  1.00 10.00      B   
ATOM   1263  CD  GLU B  31      31.232   1.966   3.191  1.00 10.00      B   
ATOM   1264  OE1 GLU B  31      29.993   1.932   3.028  1.00 10.00      B   
ATOM   1265  OE2 GLU B  31      31.896   0.969   3.554  1.00 10.00      B   
ATOM   1266  C   GLU B  31      34.296   5.099   2.921  1.00 10.00      B   
ATOM   1267  O   GLU B  31      33.755   6.095   3.410  1.00 10.00      B   
ATOM   1268  N   MET B  32      35.361   4.517   3.457  1.00 10.00      B   
ATOM   1269  HN  MET B  32      35.766   3.747   3.002  1.00 10.00      B   
ATOM   1270  CA  MET B  32      35.953   5.001   4.697  1.00 10.00      B   
ATOM   1271  CB  MET B  32      37.071   4.070   5.169  1.00 10.00      B   
ATOM   1272  CG  MET B  32      36.581   2.715   5.651  1.00 10.00      B   
ATOM   1273  SD  MET B  32      37.915   1.651   6.233  1.00 10.00      B   
ATOM   1274  CE  MET B  32      38.479   2.570   7.659  1.00 10.00      B   
ATOM   1275  C   MET B  32      36.474   6.426   4.542  1.00 10.00      B   
ATOM   1276  O   MET B  32      36.291   7.262   5.428  1.00 10.00      B   
ATOM   1277  N   ALA B  33      37.107   6.698   3.407  1.00 10.00      B   
ATOM   1278  HN  ALA B  33      37.213   5.989   2.734  1.00 10.00      B   
ATOM   1279  CA  ALA B  33      37.654   8.021   3.133  1.00 10.00      B   
ATOM   1280  CB  ALA B  33      38.517   7.990   1.879  1.00 10.00      B   
ATOM   1281  C   ALA B  33      36.545   9.063   3.002  1.00 10.00      B   
ATOM   1282  O   ALA B  33      36.603  10.124   3.625  1.00 10.00      B   
ATOM   1283  N   VAL B  34      35.530   8.744   2.206  1.00 10.00      B   
ATOM   1284  HN  VAL B  34      35.538   7.870   1.752  1.00 10.00      B   
ATOM   1285  CA  VAL B  34      34.402   9.651   1.988  1.00 10.00      B   
ATOM   1286  CB  VAL B  34      33.368   9.065   0.996  1.00 10.00      B   
ATOM   1287  CG1 VAL B  34      32.106   9.919   0.946  1.00 10.00      B   
ATOM   1288  CG2 VAL B  34      33.975   8.948  -0.393  1.00 10.00      B   
ATOM   1289  C   VAL B  34      33.715  10.007   3.305  1.00 10.00      B   
ATOM   1290  O   VAL B  34      33.412  11.174   3.558  1.00 10.00      B   
ATOM   1291  N   ARG B  35      33.486   9.004   4.145  1.00 10.00      B   
ATOM   1292  HN  ARG B  35      33.759   8.093   3.890  1.00 10.00      B   
ATOM   1293  CA  ARG B  35      32.839   9.225   5.434  1.00 10.00      B   
ATOM   1294  CB  ARG B  35      32.614   7.910   6.177  1.00 10.00      B   
ATOM   1295  CG  ARG B  35      31.608   6.983   5.515  1.00 10.00      B   
ATOM   1296  CD  ARG B  35      31.287   5.794   6.403  1.00 10.00      B   
ATOM   1297  NE  ARG B  35      32.491   5.216   6.994  1.00 10.00      B   
ATOM   1298  HE  ARG B  35      33.154   5.840   7.368  1.00 10.00      B   
ATOM   1299  CZ  ARG B  35      32.738   3.914   7.054  1.00 10.00      B   
ATOM   1300  NH1 ARG B  35      31.865   3.046   6.554  1.00 10.00      B   
ATOM   1301 HH11 ARG B  35      32.056   2.022   6.598  1.00 10.00      B   
ATOM   1302 HH12 ARG B  35      30.980   3.385   6.118  1.00 10.00      B   
ATOM   1303  NH2 ARG B  35      33.859   3.486   7.621  1.00 10.00      B   
ATOM   1304 HH21 ARG B  35      34.067   2.467   7.673  1.00 10.00      B   
ATOM   1305 HH22 ARG B  35      34.538   4.174   8.021  1.00 10.00      B   
ATOM   1306  C   ARG B  35      33.653  10.182   6.298  1.00 10.00      B   
ATOM   1307  O   ARG B  35      33.104  11.114   6.889  1.00 10.00      B   
ATOM   1308  N   GLU B  36      34.961   9.960   6.354  1.00 10.00      B   
ATOM   1309  HN  GLU B  36      35.343   9.207   5.853  1.00 10.00      B   
ATOM   1310  CA  GLU B  36      35.843  10.813   7.139  1.00 10.00      B   
ATOM   1311  CB  GLU B  36      37.284  10.307   7.089  1.00 10.00      B   
ATOM   1312  CG  GLU B  36      37.507   8.997   7.822  1.00 10.00      B   
ATOM   1313  CD  GLU B  36      38.976   8.678   8.017  1.00 10.00      B   
ATOM   1314  OE1 GLU B  36      39.783   8.954   7.102  1.00 10.00      B   
ATOM   1315  OE2 GLU B  36      39.329   8.133   9.085  1.00 10.00      B   
ATOM   1316  C   GLU B  36      35.784  12.248   6.637  1.00 10.00      B   
ATOM   1317  O   GLU B  36      35.601  13.179   7.421  1.00 10.00      B   
ATOM   1318  N   LEU B  37      35.911  12.410   5.325  1.00 10.00      B   
ATOM   1319  HN  LEU B  37      36.037  11.616   4.758  1.00 10.00      B   
ATOM   1320  CA  LEU B  37      35.880  13.727   4.699  1.00 10.00      B   
ATOM   1321  CB  LEU B  37      36.104  13.607   3.188  1.00 10.00      B   
ATOM   1322  CG  LEU B  37      37.464  13.060   2.748  1.00 10.00      B   
ATOM   1323  CD1 LEU B  37      37.516  12.907   1.237  1.00 10.00      B   
ATOM   1324  CD2 LEU B  37      38.585  13.961   3.238  1.00 10.00      B   
ATOM   1325  C   LEU B  37      34.567  14.446   4.978  1.00 10.00      B   
ATOM   1326  O   LEU B  37      34.554  15.643   5.258  1.00 10.00      B   
ATOM   1327  N   ALA B  38      33.465  13.709   4.909  1.00 10.00      B   
ATOM   1328  HN  ALA B  38      33.542  12.756   4.677  1.00 10.00      B   
ATOM   1329  CA  ALA B  38      32.146  14.280   5.159  1.00 10.00      B   
ATOM   1330  CB  ALA B  38      31.062  13.251   4.881  1.00 10.00      B   
ATOM   1331  C   ALA B  38      32.044  14.809   6.587  1.00 10.00      B   
ATOM   1332  O   ALA B  38      31.525  15.904   6.822  1.00 10.00      B   
ATOM   1333  N   ILE B  39      32.553  14.035   7.534  1.00 10.00      B   
ATOM   1334  HN  ILE B  39      32.949  13.171   7.283  1.00 10.00      B   
ATOM   1335  CA  ILE B  39      32.532  14.430   8.937  1.00 10.00      B   
ATOM   1336  CB  ILE B  39      32.925  13.256   9.863  1.00 10.00      B   
ATOM   1337  CG1 ILE B  39      31.946  12.093   9.678  1.00 10.00      B   
ATOM   1338  CG2 ILE B  39      32.951  13.700  11.320  1.00 10.00      B   
ATOM   1339  CD1 ILE B  39      32.378  10.807  10.351  1.00 10.00      B   
ATOM   1340  C   ILE B  39      33.469  15.615   9.172  1.00 10.00      B   
ATOM   1341  O   ILE B  39      33.144  16.543   9.914  1.00 10.00      B   
ATOM   1342  N   GLU B  40      34.622  15.584   8.508  1.00 10.00      B   
ATOM   1343  HN  GLU B  40      34.813  14.820   7.920  1.00 10.00      B   
ATOM   1344  CA  GLU B  40      35.617  16.645   8.629  1.00 10.00      B   
ATOM   1345  CB  GLU B  40      36.927  16.232   7.953  1.00 10.00      B   
ATOM   1346  CG  GLU B  40      37.651  15.086   8.642  1.00 10.00      B   
ATOM   1347  CD  GLU B  40      38.934  14.698   7.939  1.00 10.00      B   
ATOM   1348  OE1 GLU B  40      39.562  15.578   7.305  1.00 10.00      B   
ATOM   1349  OE2 GLU B  40      39.333  13.515   8.028  1.00 10.00      B   
ATOM   1350  C   GLU B  40      35.107  17.956   8.034  1.00 10.00      B   
ATOM   1351  O   GLU B  40      35.437  19.036   8.518  1.00 10.00      B   
ATOM   1352  N   LYS B  41      34.292  17.853   6.988  1.00 10.00      B   
ATOM   1353  HN  LYS B  41      34.067  16.960   6.644  1.00 10.00      B   
ATOM   1354  CA  LYS B  41      33.736  19.033   6.325  1.00 10.00      B   
ATOM   1355  CB  LYS B  41      33.436  18.753   4.849  1.00 10.00      B   
ATOM   1356  CG  LYS B  41      34.673  18.693   3.969  1.00 10.00      B   
ATOM   1357  CD  LYS B  41      34.307  18.458   2.514  1.00 10.00      B   
ATOM   1358  CE  LYS B  41      35.547  18.450   1.633  1.00 10.00      B   
ATOM   1359  NZ  LYS B  41      35.209  18.268   0.196  1.00 10.00      B   
ATOM   1360  HZ1 LYS B  41      34.557  19.015  -0.118  1.00 10.00      B   
ATOM   1361  HZ2 LYS B  41      34.754  17.347   0.047  1.00 10.00      B   
ATOM   1362  HZ3 LYS B  41      36.071  18.310  -0.383  1.00 10.00      B   
ATOM   1363  C   LYS B  41      32.493  19.561   7.040  1.00 10.00      B   
ATOM   1364  O   LYS B  41      31.887  20.543   6.608  1.00 10.00      B   
ATOM   1365  N   GLY B  42      32.113  18.901   8.123  1.00 10.00      B   
ATOM   1366  HN  GLY B  42      32.624  18.116   8.411  1.00 10.00      B   
ATOM   1367  CA  GLY B  42      30.957  19.329   8.888  1.00 10.00      B   
ATOM   1368  C   GLY B  42      29.636  19.041   8.203  1.00 10.00      B   
ATOM   1369  O   GLY B  42      28.674  19.797   8.359  1.00 10.00      B   
ATOM   1370  N   LEU B  43      29.584  17.960   7.431  1.00 10.00      B   
ATOM   1371  HN  LEU B  43      30.388  17.403   7.321  1.00 10.00      B   
ATOM   1372  CA  LEU B  43      28.354  17.587   6.742  1.00 10.00      B   
ATOM   1373  CB  LEU B  43      28.654  16.669   5.552  1.00 10.00      B   
ATOM   1374  CG  LEU B  43      27.469  16.332   4.639  1.00 10.00      B   
ATOM   1375  CD1 LEU B  43      26.948  17.584   3.946  1.00 10.00      B   
ATOM   1376  CD2 LEU B  43      27.859  15.276   3.615  1.00 10.00      B   
ATOM   1377  C   LEU B  43      27.416  16.897   7.722  1.00 10.00      B   
ATOM   1378  O   LEU B  43      26.208  17.149   7.739  1.00 10.00      B   
ATOM   1379  N   PHE B  44      28.001  16.034   8.542  1.00 10.00      B   
ATOM   1380  HN  PHE B  44      28.971  15.896   8.467  1.00 10.00      B   
ATOM   1381  CA  PHE B  44      27.275  15.287   9.557  1.00 10.00      B   
ATOM   1382  CB  PHE B  44      26.381  14.200   8.928  1.00 10.00      B   
ATOM   1383  CG  PHE B  44      27.115  13.001   8.386  1.00 10.00      B   
ATOM   1384  CD1 PHE B  44      26.997  11.767   9.002  1.00 10.00      B   
ATOM   1385  CD2 PHE B  44      27.920  13.107   7.263  1.00 10.00      B   
ATOM   1386  CE1 PHE B  44      27.665  10.663   8.511  1.00 10.00      B   
ATOM   1387  CE2 PHE B  44      28.591  12.006   6.768  1.00 10.00      B   
ATOM   1388  CZ  PHE B  44      28.464  10.782   7.393  1.00 10.00      B   
ATOM   1389  C   PHE B  44      28.281  14.678  10.528  1.00 10.00      B   
ATOM   1390  O   PHE B  44      29.471  14.595  10.214  1.00 10.00      B   
ATOM   1391  N   SER B  45      27.815  14.277  11.697  1.00 10.00      B   
ATOM   1392  HN  SER B  45      26.857  14.376  11.892  1.00 10.00      B   
ATOM   1393  CA  SER B  45      28.687  13.690  12.701  1.00 10.00      B   
ATOM   1394  CB  SER B  45      28.230  14.108  14.100  1.00 10.00      B   
ATOM   1395  OG  SER B  45      26.902  13.678  14.357  1.00 10.00      B   
ATOM   1396  HG  SER B  45      26.292  14.117  13.745  1.00 10.00      B   
ATOM   1397  C   SER B  45      28.702  12.171  12.590  1.00 10.00      B   
ATOM   1398  O   SER B  45      27.836  11.576  11.944  1.00 10.00      B   
ATOM   1399  N   ALA B  46      29.681  11.543  13.228  1.00 10.00      B   
ATOM   1400  HN  ALA B  46      30.351  12.067  13.720  1.00 10.00      B   
ATOM   1401  CA  ALA B  46      29.782  10.094  13.214  1.00 10.00      B   
ATOM   1402  CB  ALA B  46      31.045   9.642  13.930  1.00 10.00      B   
ATOM   1403  C   ALA B  46      28.546   9.502  13.878  1.00 10.00      B   
ATOM   1404  O   ALA B  46      28.048   8.448  13.477  1.00 10.00      B   
ATOM   1405  N   GLU B  47      28.038  10.217  14.879  1.00 10.00      B   
ATOM   1406  HN  GLU B  47      28.476  11.057  15.132  1.00 10.00      B   
ATOM   1407  CA  GLU B  47      26.849   9.793  15.605  1.00 10.00      B   
ATOM   1408  CB  GLU B  47      26.582  10.724  16.789  1.00 10.00      B   
ATOM   1409  CG  GLU B  47      25.943  10.037  17.985  1.00 10.00      B   
ATOM   1410  CD  GLU B  47      26.904   9.106  18.689  1.00 10.00      B   
ATOM   1411  OE1 GLU B  47      27.653   9.576  19.568  1.00 10.00      B   
ATOM   1412  OE2 GLU B  47      26.938   7.902  18.351  1.00 10.00      B   
ATOM   1413  C   GLU B  47      25.641   9.773  14.673  1.00 10.00      B   
ATOM   1414  O   GLU B  47      24.814   8.865  14.739  1.00 10.00      B   
ATOM   1415  N   ASP B  48      25.559  10.772  13.792  1.00 10.00      B   
ATOM   1416  HN  ASP B  48      26.255  11.463  13.792  1.00 10.00      B   
ATOM   1417  CA  ASP B  48      24.458  10.872  12.831  1.00 10.00      B   
ATOM   1418  CB  ASP B  48      24.615  12.097  11.919  1.00 10.00      B   
ATOM   1419  CG  ASP B  48      24.300  13.412  12.604  1.00 10.00      B   
ATOM   1420  OD1 ASP B  48      23.258  13.505  13.290  1.00 10.00      B   
ATOM   1421  OD2 ASP B  48      25.092  14.370  12.448  1.00 10.00      B   
ATOM   1422  C   ASP B  48      24.385   9.616  11.974  1.00 10.00      B   
ATOM   1423  O   ASP B  48      23.300   9.105  11.692  1.00 10.00      B   
ATOM   1424  N   HIS B  49      25.549   9.119  11.566  1.00 10.00      B   
ATOM   1425  HN  HIS B  49      26.380   9.578  11.820  1.00 10.00      B   
ATOM   1426  CA  HIS B  49      25.616   7.915  10.747  1.00 10.00      B   
ATOM   1427  CB  HIS B  49      27.015   7.725  10.156  1.00 10.00      B   
ATOM   1428  CG  HIS B  49      27.092   6.637   9.125  1.00 10.00      B   
ATOM   1429  ND1 HIS B  49      26.530   6.749   7.873  1.00 10.00      B   
ATOM   1430  HD1 HIS B  49      26.035   7.528   7.531  1.00 10.00      B   
ATOM   1431  CD2 HIS B  49      27.667   5.411   9.166  1.00 10.00      B   
ATOM   1432  CE1 HIS B  49      26.753   5.643   7.190  1.00 10.00      B   
ATOM   1433  NE2 HIS B  49      27.441   4.817   7.951  1.00 10.00      B   
ATOM   1434  HE2 HIS B  49      27.743   3.918   7.685  1.00 10.00      B   
ATOM   1435  C   HIS B  49      25.229   6.694  11.569  1.00 10.00      B   
ATOM   1436  O   HIS B  49      24.573   5.781  11.067  1.00 10.00      B   
ATOM   1437  N   ARG B  50      25.641   6.685  12.833  1.00 10.00      B   
ATOM   1438  HN  ARG B  50      26.165   7.444  13.173  1.00 10.00      B   
ATOM   1439  CA  ARG B  50      25.332   5.578  13.730  1.00 10.00      B   
ATOM   1440  CB  ARG B  50      26.072   5.725  15.062  1.00 10.00      B   
ATOM   1441  CG  ARG B  50      27.584   5.665  14.933  1.00 10.00      B   
ATOM   1442  CD  ARG B  50      28.268   5.999  16.248  1.00 10.00      B   
ATOM   1443  NE  ARG B  50      29.698   6.246  16.066  1.00 10.00      B   
ATOM   1444  HE  ARG B  50      30.182   5.649  15.451  1.00 10.00      B   
ATOM   1445  CZ  ARG B  50      30.373   7.214  16.685  1.00 10.00      B   
ATOM   1446  NH1 ARG B  50      29.749   8.030  17.531  1.00 10.00      B   
ATOM   1447 HH11 ARG B  50      30.272   8.794  18.014  1.00 10.00      B   
ATOM   1448 HH12 ARG B  50      28.724   7.906  17.722  1.00 10.00      B   
ATOM   1449  NH2 ARG B  50      31.672   7.363  16.453  1.00 10.00      B   
ATOM   1450 HH21 ARG B  50      32.210   8.117  16.933  1.00 10.00      B   
ATOM   1451 HH22 ARG B  50      32.163   6.721  15.788  1.00 10.00      B   
ATOM   1452  C   ARG B  50      23.830   5.485  13.961  1.00 10.00      B   
ATOM   1453  O   ARG B  50      23.258   4.397  13.931  1.00 10.00      B   
ATOM   1454  N   VAL B  51      23.195   6.635  14.175  1.00 10.00      B   
ATOM   1455  HN  VAL B  51      23.713   7.470  14.196  1.00 10.00      B   
ATOM   1456  CA  VAL B  51      21.750   6.689  14.390  1.00 10.00      B   
ATOM   1457  CB  VAL B  51      21.296   8.101  14.834  1.00 10.00      B   
ATOM   1458  CG1 VAL B  51      19.782   8.173  14.973  1.00 10.00      B   
ATOM   1459  CG2 VAL B  51      21.962   8.489  16.144  1.00 10.00      B   
ATOM   1460  C   VAL B  51      21.020   6.296  13.108  1.00 10.00      B   
ATOM   1461  O   VAL B  51      20.009   5.593  13.142  1.00 10.00      B   
ATOM   1462  N   TRP B  52      21.555   6.743  11.978  1.00 10.00      B   
ATOM   1463  HN  TRP B  52      22.360   7.304  12.023  1.00 10.00      B   
ATOM   1464  CA  TRP B  52      20.979   6.433  10.676  1.00 10.00      B   
ATOM   1465  CB  TRP B  52      21.779   7.139   9.573  1.00 10.00      B   
ATOM   1466  CG  TRP B  52      21.272   6.889   8.185  1.00 10.00      B   
ATOM   1467  CD1 TRP B  52      20.257   7.546   7.554  1.00 10.00      B   
ATOM   1468  CD2 TRP B  52      21.761   5.917   7.252  1.00 10.00      B   
ATOM   1469  NE1 TRP B  52      20.079   7.042   6.289  1.00 10.00      B   
ATOM   1470  HE1 TRP B  52      19.409   7.352   5.639  1.00 10.00      B   
ATOM   1471  CE2 TRP B  52      20.990   6.042   6.078  1.00 10.00      B   
ATOM   1472  CE3 TRP B  52      22.774   4.952   7.294  1.00 10.00      B   
ATOM   1473  CZ2 TRP B  52      21.201   5.241   4.959  1.00 10.00      B   
ATOM   1474  CZ3 TRP B  52      22.982   4.158   6.182  1.00 10.00      B   
ATOM   1475  CH2 TRP B  52      22.199   4.307   5.030  1.00 10.00      B   
ATOM   1476  C   TRP B  52      20.994   4.923  10.450  1.00 10.00      B   
ATOM   1477  O   TRP B  52      19.977   4.322  10.108  1.00 10.00      B   
ATOM   1478  N   LYS B  53      22.158   4.323  10.671  1.00 10.00      B   
ATOM   1479  HN  LYS B  53      22.926   4.871  10.949  1.00 10.00      B   
ATOM   1480  CA  LYS B  53      22.342   2.886  10.506  1.00 10.00      B   
ATOM   1481  CB  LYS B  53      23.816   2.535  10.723  1.00 10.00      B   
ATOM   1482  CG  LYS B  53      24.213   1.141  10.275  1.00 10.00      B   
ATOM   1483  CD  LYS B  53      25.609   0.797  10.762  1.00 10.00      B   
ATOM   1484  CE  LYS B  53      26.156  -0.431  10.057  1.00 10.00      B   
ATOM   1485  NZ  LYS B  53      27.473  -0.842  10.607  1.00 10.00      B   
ATOM   1486  HZ1 LYS B  53      27.897  -1.573  10.003  1.00 10.00      B   
ATOM   1487  HZ2 LYS B  53      27.356  -1.226  11.566  1.00 10.00      B   
ATOM   1488  HZ3 LYS B  53      28.114  -0.026  10.647  1.00 10.00      B   
ATOM   1489  C   LYS B  53      21.474   2.115  11.496  1.00 10.00      B   
ATOM   1490  O   LYS B  53      20.935   1.056  11.174  1.00 10.00      B   
ATOM   1491  N   ASP B  54      21.337   2.667  12.697  1.00 10.00      B   
ATOM   1492  HN  ASP B  54      21.790   3.516  12.885  1.00 10.00      B   
ATOM   1493  CA  ASP B  54      20.536   2.047  13.749  1.00 10.00      B   
ATOM   1494  CB  ASP B  54      20.683   2.819  15.061  1.00 10.00      B   
ATOM   1495  CG  ASP B  54      21.092   1.934  16.221  1.00 10.00      B   
ATOM   1496  OD1 ASP B  54      22.196   1.347  16.165  1.00 10.00      B   
ATOM   1497  OD2 ASP B  54      20.326   1.841  17.202  1.00 10.00      B   
ATOM   1498  C   ASP B  54      19.072   1.997  13.344  1.00 10.00      B   
ATOM   1499  O   ASP B  54      18.394   0.990  13.544  1.00 10.00      B   
ATOM   1500  N   TYR B  55      18.595   3.088  12.753  1.00 10.00      B   
ATOM   1501  HN  TYR B  55      19.192   3.859  12.617  1.00 10.00      B   
ATOM   1502  CA  TYR B  55      17.212   3.173  12.305  1.00 10.00      B   
ATOM   1503  CB  TYR B  55      16.894   4.581  11.790  1.00 10.00      B   
ATOM   1504  CG  TYR B  55      15.483   4.740  11.267  1.00 10.00      B   
ATOM   1505  CD1 TYR B  55      14.400   4.777  12.137  1.00 10.00      B   
ATOM   1506  CD2 TYR B  55      15.232   4.846   9.905  1.00 10.00      B   
ATOM   1507  CE1 TYR B  55      13.109   4.912  11.665  1.00 10.00      B   
ATOM   1508  CE2 TYR B  55      13.945   4.984   9.424  1.00 10.00      B   
ATOM   1509  CZ  TYR B  55      12.888   5.016  10.308  1.00 10.00      B   
ATOM   1510  OH  TYR B  55      11.603   5.148   9.833  1.00 10.00      B   
ATOM   1511  HH  TYR B  55      11.108   5.735  10.410  1.00 10.00      B   
ATOM   1512  C   TYR B  55      16.928   2.132  11.227  1.00 10.00      B   
ATOM   1513  O   TYR B  55      15.885   1.478  11.245  1.00 10.00      B   
ATOM   1514  N   VAL B  56      17.871   1.971  10.303  1.00 10.00      B   
ATOM   1515  HN  VAL B  56      18.682   2.526  10.347  1.00 10.00      B   
ATOM   1516  CA  VAL B  56      17.734   1.002   9.220  1.00 10.00      B   
ATOM   1517  CB  VAL B  56      18.805   1.218   8.120  1.00 10.00      B   
ATOM   1518  CG1 VAL B  56      18.538   0.325   6.919  1.00 10.00      B   
ATOM   1519  CG2 VAL B  56      18.845   2.677   7.688  1.00 10.00      B   
ATOM   1520  C   VAL B  56      17.823  -0.427   9.768  1.00 10.00      B   
ATOM   1521  O   VAL B  56      17.337  -1.378   9.152  1.00 10.00      B   
ATOM   1522  N   HIS B  57      18.446  -0.567  10.932  1.00 10.00      B   
ATOM   1523  HN  HIS B  57      18.821   0.227  11.370  1.00 10.00      B   
ATOM   1524  CA  HIS B  57      18.589  -1.866  11.578  1.00 10.00      B   
ATOM   1525  CB  HIS B  57      19.626  -1.799  12.701  1.00 10.00      B   
ATOM   1526  CG  HIS B  57      21.040  -2.023  12.267  1.00 10.00      B   
ATOM   1527  ND1 HIS B  57      22.103  -1.989  13.144  1.00 10.00      B   
ATOM   1528  HD1 HIS B  57      22.041  -1.819  14.111  1.00 10.00      B   
ATOM   1529  CD2 HIS B  57      21.567  -2.299  11.051  1.00 10.00      B   
ATOM   1530  CE1 HIS B  57      23.221  -2.226  12.488  1.00 10.00      B   
ATOM   1531  NE2 HIS B  57      22.924  -2.422  11.218  1.00 10.00      B   
ATOM   1532  HE2 HIS B  57      23.572  -2.636  10.508  1.00 10.00      B   
ATOM   1533  C   HIS B  57      17.254  -2.321  12.154  1.00 10.00      B   
ATOM   1534  O   HIS B  57      16.921  -3.506  12.130  1.00 10.00      B   
ATOM   1535  N   THR B  58      16.488  -1.365  12.661  1.00 10.00      B   
ATOM   1536  HN  THR B  58      16.811  -0.438  12.651  1.00 10.00      B   
ATOM   1537  CA  THR B  58      15.188  -1.656  13.249  1.00 10.00      B   
ATOM   1538  CB  THR B  58      14.801  -0.594  14.303  1.00 10.00      B   
ATOM   1539  OG1 THR B  58      15.263   0.700  13.880  1.00 10.00      B   
ATOM   1540  HG1 THR B  58      15.147   0.789  12.925  1.00 10.00      B   
ATOM   1541  CG2 THR B  58      15.415  -0.927  15.657  1.00 10.00      B   
ATOM   1542  C   THR B  58      14.095  -1.735  12.182  1.00 10.00      B   
ATOM   1543  O   THR B  58      12.907  -1.671  12.493  1.00 10.00      B   
ATOM   1544  N   LEU B  59      14.496  -1.879  10.927  1.00 10.00      B   
ATOM   1545  HN  LEU B  59      15.455  -1.938  10.730  1.00 10.00      B   
ATOM   1546  CA  LEU B  59      13.541  -1.962   9.834  1.00 10.00      B   
ATOM   1547  CB  LEU B  59      14.011  -1.141   8.634  1.00 10.00      B   
ATOM   1548  CG  LEU B  59      13.957   0.380   8.804  1.00 10.00      B   
ATOM   1549  CD1 LEU B  59      14.452   1.086   7.551  1.00 10.00      B   
ATOM   1550  CD2 LEU B  59      12.549   0.835   9.159  1.00 10.00      B   
ATOM   1551  C   LEU B  59      13.280  -3.405   9.425  1.00 10.00      B   
ATOM   1552  O   LEU B  59      14.197  -4.229   9.372  1.00 10.00      B   
ATOM   1553  N   GLY B  60      12.023  -3.702   9.149  1.00 10.00      B   
ATOM   1554  HN  GLY B  60      11.336  -3.004   9.228  1.00 10.00      B   
ATOM   1555  CA  GLY B  60      11.636  -5.033   8.737  1.00 10.00      B   
ATOM   1556  C   GLY B  60      10.277  -5.010   8.078  1.00 10.00      B   
ATOM   1557  O   GLY B  60       9.597  -3.988   8.132  1.00 10.00      B   
ATOM   1558  N   PRO B  61       9.847  -6.117   7.452  1.00 10.00      B   
ATOM   1559  CA  PRO B  61       8.545  -6.192   6.778  1.00 10.00      B   
ATOM   1560  CB  PRO B  61       8.717  -7.387   5.844  1.00 10.00      B   
ATOM   1561  CG  PRO B  61       9.676  -8.279   6.555  1.00 10.00      B   
ATOM   1562  CD  PRO B  61      10.601  -7.381   7.335  1.00 10.00      B   
ATOM   1563  C   PRO B  61       7.403  -6.457   7.757  1.00 10.00      B   
ATOM   1564  O   PRO B  61       6.244  -6.586   7.357  1.00 10.00      B   
ATOM   1565  N   LEU B  62       7.743  -6.535   9.039  1.00 10.00      B   
ATOM   1566  HN  LEU B  62       8.685  -6.420   9.284  1.00 10.00      B   
ATOM   1567  CA  LEU B  62       6.764  -6.789  10.091  1.00 10.00      B   
ATOM   1568  CB  LEU B  62       7.444  -6.880  11.462  1.00 10.00      B   
ATOM   1569  CG  LEU B  62       6.568  -7.330  12.633  1.00 10.00      B   
ATOM   1570  CD1 LEU B  62       5.993  -8.713  12.371  1.00 10.00      B   
ATOM   1571  CD2 LEU B  62       7.368  -7.324  13.926  1.00 10.00      B   
ATOM   1572  C   LEU B  62       5.618  -5.762  10.099  1.00 10.00      B   
ATOM   1573  O   LEU B  62       4.451  -6.151  10.069  1.00 10.00      B   
ATOM   1574  N   PRO B  63       5.920  -4.441  10.148  1.00 10.00      B   
ATOM   1575  CA  PRO B  63       4.884  -3.398  10.150  1.00 10.00      B   
ATOM   1576  CB  PRO B  63       5.682  -2.101  10.017  1.00 10.00      B   
ATOM   1577  CG  PRO B  63       7.015  -2.427  10.588  1.00 10.00      B   
ATOM   1578  CD  PRO B  63       7.275  -3.858  10.226  1.00 10.00      B   
ATOM   1579  C   PRO B  63       3.929  -3.540   8.967  1.00 10.00      B   
ATOM   1580  O   PRO B  63       2.716  -3.387   9.116  1.00 10.00      B   
ATOM   1581  N   ALA B  64       4.483  -3.841   7.797  1.00 10.00      B   
ATOM   1582  HN  ALA B  64       5.454  -3.957   7.743  1.00 10.00      B   
ATOM   1583  CA  ALA B  64       3.682  -4.007   6.593  1.00 10.00      B   
ATOM   1584  CB  ALA B  64       4.576  -4.161   5.374  1.00 10.00      B   
ATOM   1585  C   ALA B  64       2.748  -5.205   6.732  1.00 10.00      B   
ATOM   1586  O   ALA B  64       1.568  -5.128   6.389  1.00 10.00      B   
ATOM   1587  N   ALA B  65       3.285  -6.309   7.242  1.00 10.00      B   
ATOM   1588  HN  ALA B  65       4.240  -6.312   7.477  1.00 10.00      B   
ATOM   1589  CA  ALA B  65       2.504  -7.522   7.445  1.00 10.00      B   
ATOM   1590  CB  ALA B  65       3.404  -8.658   7.903  1.00 10.00      B   
ATOM   1591  C   ALA B  65       1.396  -7.278   8.459  1.00 10.00      B   
ATOM   1592  O   ALA B  65       0.272  -7.753   8.293  1.00 10.00      B   
ATOM   1593  N   ARG B  66       1.719  -6.526   9.504  1.00 10.00      B   
ATOM   1594  HN  ARG B  66       2.639  -6.185   9.581  1.00 10.00      B   
ATOM   1595  CA  ARG B  66       0.754  -6.204  10.546  1.00 10.00      B   
ATOM   1596  CB  ARG B  66       1.416  -5.376  11.647  1.00 10.00      B   
ATOM   1597  CG  ARG B  66       2.386  -6.144  12.528  1.00 10.00      B   
ATOM   1598  CD  ARG B  66       2.836  -5.282  13.697  1.00 10.00      B   
ATOM   1599  NE  ARG B  66       1.701  -4.893  14.531  1.00 10.00      B   
ATOM   1600  HE  ARG B  66       0.943  -5.516  14.566  1.00 10.00      B   
ATOM   1601  CZ  ARG B  66       1.631  -3.771  15.244  1.00 10.00      B   
ATOM   1602  NH1 ARG B  66       2.635  -2.901  15.236  1.00 10.00      B   
ATOM   1603 HH11 ARG B  66       2.570  -2.026  15.799  1.00 10.00      B   
ATOM   1604 HH12 ARG B  66       3.494  -3.090  14.668  1.00 10.00      B   
ATOM   1605  NH2 ARG B  66       0.539  -3.513  15.954  1.00 10.00      B   
ATOM   1606 HH21 ARG B  66       0.473  -2.635  16.517  1.00 10.00      B   
ATOM   1607 HH22 ARG B  66      -0.260  -4.189  15.951  1.00 10.00      B   
ATOM   1608  C   ARG B  66      -0.421  -5.423   9.968  1.00 10.00      B   
ATOM   1609  O   ARG B  66      -1.575  -5.691  10.295  1.00 10.00      B   
ATOM   1610  N   LEU B  67      -0.111  -4.465   9.100  1.00 10.00      B   
ATOM   1611  HN  LEU B  67       0.833  -4.308   8.878  1.00 10.00      B   
ATOM   1612  CA  LEU B  67      -1.129  -3.632   8.471  1.00 10.00      B   
ATOM   1613  CB  LEU B  67      -0.468  -2.582   7.576  1.00 10.00      B   
ATOM   1614  CG  LEU B  67      -1.410  -1.593   6.891  1.00 10.00      B   
ATOM   1615  CD1 LEU B  67      -1.984  -0.611   7.900  1.00 10.00      B   
ATOM   1616  CD2 LEU B  67      -0.693  -0.861   5.769  1.00 10.00      B   
ATOM   1617  C   LEU B  67      -2.105  -4.473   7.656  1.00 10.00      B   
ATOM   1618  O   LEU B  67      -3.322  -4.284   7.738  1.00 10.00      B   
ATOM   1619  N   VAL B  68      -1.566  -5.404   6.877  1.00 10.00      B   
ATOM   1620  HN  VAL B  68      -0.590  -5.508   6.860  1.00 10.00      B   
ATOM   1621  CA  VAL B  68      -2.388  -6.275   6.050  1.00 10.00      B   
ATOM   1622  CB  VAL B  68      -1.530  -7.116   5.079  1.00 10.00      B   
ATOM   1623  CG1 VAL B  68      -2.411  -7.976   4.188  1.00 10.00      B   
ATOM   1624  CG2 VAL B  68      -0.644  -6.215   4.232  1.00 10.00      B   
ATOM   1625  C   VAL B  68      -3.239  -7.197   6.920  1.00 10.00      B   
ATOM   1626  O   VAL B  68      -4.428  -7.380   6.664  1.00 10.00      B   
ATOM   1627  N   ALA B  69      -2.626  -7.752   7.962  1.00 10.00      B   
ATOM   1628  HN  ALA B  69      -1.675  -7.560   8.119  1.00 10.00      B   
ATOM   1629  CA  ALA B  69      -3.326  -8.647   8.875  1.00 10.00      B   
ATOM   1630  CB  ALA B  69      -2.365  -9.218   9.904  1.00 10.00      B   
ATOM   1631  C   ALA B  69      -4.485  -7.928   9.561  1.00 10.00      B   
ATOM   1632  O   ALA B  69      -5.570  -8.493   9.724  1.00 10.00      B   
ATOM   1633  N   LYS B  70      -4.252  -6.679   9.953  1.00 10.00      B   
ATOM   1634  HN  LYS B  70      -3.363  -6.290   9.802  1.00 10.00      B   
ATOM   1635  CA  LYS B  70      -5.276  -5.876  10.609  1.00 10.00      B   
ATOM   1636  CB  LYS B  70      -4.696  -4.546  11.097  1.00 10.00      B   
ATOM   1637  CG  LYS B  70      -4.006  -4.633  12.447  1.00 10.00      B   
ATOM   1638  CD  LYS B  70      -4.560  -3.595  13.409  1.00 10.00      B   
ATOM   1639  CE  LYS B  70      -4.423  -4.040  14.857  1.00 10.00      B   
ATOM   1640  NZ  LYS B  70      -5.227  -5.259  15.141  1.00 10.00      B   
ATOM   1641  HZ1 LYS B  70      -5.278  -5.422  16.164  1.00 10.00      B   
ATOM   1642  HZ2 LYS B  70      -4.791  -6.097  14.690  1.00 10.00      B   
ATOM   1643  HZ3 LYS B  70      -6.193  -5.147  14.772  1.00 10.00      B   
ATOM   1644  C   LYS B  70      -6.452  -5.621   9.675  1.00 10.00      B   
ATOM   1645  O   LYS B  70      -7.612  -5.699  10.086  1.00 10.00      B   
ATOM   1646  N   ALA B  71      -6.143  -5.337   8.415  1.00 10.00      B   
ATOM   1647  HN  ALA B  71      -5.198  -5.307   8.152  1.00 10.00      B   
ATOM   1648  CA  ALA B  71      -7.165  -5.068   7.410  1.00 10.00      B   
ATOM   1649  CB  ALA B  71      -6.519  -4.600   6.116  1.00 10.00      B   
ATOM   1650  C   ALA B  71      -8.026  -6.302   7.159  1.00 10.00      B   
ATOM   1651  O   ALA B  71      -9.205  -6.193   6.828  1.00 10.00      B   
ATOM   1652  N   TRP B  72      -7.434  -7.476   7.337  1.00 10.00      B   
ATOM   1653  HN  TRP B  72      -6.491  -7.500   7.608  1.00 10.00      B   
ATOM   1654  CA  TRP B  72      -8.144  -8.731   7.130  1.00 10.00      B   
ATOM   1655  CB  TRP B  72      -7.168  -9.907   7.049  1.00 10.00      B   
ATOM   1656  CG  TRP B  72      -6.433 -10.015   5.745  1.00 10.00      B   
ATOM   1657  CD1 TRP B  72      -6.723  -9.372   4.575  1.00 10.00      B   
ATOM   1658  CD2 TRP B  72      -5.284 -10.826   5.481  1.00 10.00      B   
ATOM   1659  NE1 TRP B  72      -5.824  -9.734   3.601  1.00 10.00      B   
ATOM   1660  HE1 TRP B  72      -5.821  -9.408   2.673  1.00 10.00      B   
ATOM   1661  CE2 TRP B  72      -4.930 -10.624   4.132  1.00 10.00      B   
ATOM   1662  CE3 TRP B  72      -4.520 -11.700   6.256  1.00 10.00      B   
ATOM   1663  CZ2 TRP B  72      -3.848 -11.269   3.542  1.00 10.00      B   
ATOM   1664  CZ3 TRP B  72      -3.446 -12.338   5.669  1.00 10.00      B   
ATOM   1665  CH2 TRP B  72      -3.119 -12.119   4.326  1.00 10.00      B   
ATOM   1666  C   TRP B  72      -9.175  -8.982   8.228  1.00 10.00      B   
ATOM   1667  O   TRP B  72     -10.001  -9.888   8.115  1.00 10.00      B   
ATOM   1668  N   LEU B  73      -9.125  -8.184   9.290  1.00 10.00      B   
ATOM   1669  HN  LEU B  73      -8.441  -7.482   9.332  1.00 10.00      B   
ATOM   1670  CA  LEU B  73     -10.063  -8.335  10.393  1.00 10.00      B   
ATOM   1671  CB  LEU B  73      -9.326  -8.526  11.721  1.00 10.00      B   
ATOM   1672  CG  LEU B  73      -8.615  -9.868  11.911  1.00 10.00      B   
ATOM   1673  CD1 LEU B  73      -7.956  -9.938  13.279  1.00 10.00      B   
ATOM   1674  CD2 LEU B  73      -9.589 -11.023  11.722  1.00 10.00      B   
ATOM   1675  C   LEU B  73     -11.031  -7.160  10.487  1.00 10.00      B   
ATOM   1676  O   LEU B  73     -12.214  -7.343  10.773  1.00 10.00      B   
ATOM   1677  N   ASP B  74     -10.535  -5.955  10.243  1.00 10.00      B   
ATOM   1678  HN  ASP B  74      -9.587  -5.864  10.002  1.00 10.00      B   
ATOM   1679  CA  ASP B  74     -11.372  -4.760  10.322  1.00 10.00      B   
ATOM   1680  CB  ASP B  74     -10.728  -3.708  11.222  1.00 10.00      B   
ATOM   1681  CG  ASP B  74     -11.689  -2.595  11.575  1.00 10.00      B   
ATOM   1682  OD1 ASP B  74     -11.644  -1.530  10.925  1.00 10.00      B   
ATOM   1683  OD2 ASP B  74     -12.499  -2.783  12.509  1.00 10.00      B   
ATOM   1684  C   ASP B  74     -11.650  -4.169   8.944  1.00 10.00      B   
ATOM   1685  O   ASP B  74     -10.742  -3.670   8.281  1.00 10.00      B   
ATOM   1686  N   PRO B  75     -12.918  -4.219   8.498  1.00 10.00      B   
ATOM   1687  CA  PRO B  75     -13.328  -3.691   7.190  1.00 10.00      B   
ATOM   1688  CB  PRO B  75     -14.830  -4.002   7.124  1.00 10.00      B   
ATOM   1689  CG  PRO B  75     -15.047  -5.071   8.137  1.00 10.00      B   
ATOM   1690  CD  PRO B  75     -14.053  -4.808   9.227  1.00 10.00      B   
ATOM   1691  C   PRO B  75     -13.098  -2.187   7.065  1.00 10.00      B   
ATOM   1692  O   PRO B  75     -12.745  -1.695   5.994  1.00 10.00      B   
ATOM   1693  N   GLU B  76     -13.285  -1.462   8.164  1.00 10.00      B   
ATOM   1694  HN  GLU B  76     -13.542  -1.913   8.997  1.00 10.00      B   
ATOM   1695  CA  GLU B  76     -13.098  -0.014   8.162  1.00 10.00      B   
ATOM   1696  CB  GLU B  76     -13.562   0.606   9.477  1.00 10.00      B   
ATOM   1697  CG  GLU B  76     -15.069   0.749   9.598  1.00 10.00      B   
ATOM   1698  CD  GLU B  76     -15.511   1.076  11.012  1.00 10.00      B   
ATOM   1699  OE1 GLU B  76     -16.093   0.190  11.676  1.00 10.00      B   
ATOM   1700  OE2 GLU B  76     -15.270   2.217  11.469  1.00 10.00      B   
ATOM   1701  C   GLU B  76     -11.648   0.354   7.875  1.00 10.00      B   
ATOM   1702  O   GLU B  76     -11.372   1.158   6.985  1.00 10.00      B   
ATOM   1703  N   TYR B  77     -10.725  -0.231   8.631  1.00 10.00      B   
ATOM   1704  HN  TYR B  77     -11.009  -0.843   9.353  1.00 10.00      B   
ATOM   1705  CA  TYR B  77      -9.305   0.027   8.431  1.00 10.00      B   
ATOM   1706  CB  TYR B  77      -8.470  -0.594   9.552  1.00 10.00      B   
ATOM   1707  CG  TYR B  77      -8.186   0.353  10.697  1.00 10.00      B   
ATOM   1708  CD1 TYR B  77      -9.183   0.714  11.591  1.00 10.00      B   
ATOM   1709  CD2 TYR B  77      -6.916   0.887  10.884  1.00 10.00      B   
ATOM   1710  CE1 TYR B  77      -8.927   1.578  12.639  1.00 10.00      B   
ATOM   1711  CE2 TYR B  77      -6.650   1.753  11.930  1.00 10.00      B   
ATOM   1712  CZ  TYR B  77      -7.660   2.094  12.804  1.00 10.00      B   
ATOM   1713  OH  TYR B  77      -7.404   2.955  13.851  1.00 10.00      B   
ATOM   1714  HH  TYR B  77      -7.148   3.817  13.498  1.00 10.00      B   
ATOM   1715  C   TYR B  77      -8.859  -0.500   7.071  1.00 10.00      B   
ATOM   1716  O   TYR B  77      -7.987   0.078   6.421  1.00 10.00      B   
ATOM   1717  N   LYS B  78      -9.480  -1.596   6.651  1.00 10.00      B   
ATOM   1718  HN  LYS B  78     -10.152  -2.012   7.237  1.00 10.00      B   
ATOM   1719  CA  LYS B  78      -9.192  -2.223   5.369  1.00 10.00      B   
ATOM   1720  CB  LYS B  78     -10.124  -3.418   5.199  1.00 10.00      B   
ATOM   1721  CG  LYS B  78      -9.877  -4.274   3.978  1.00 10.00      B   
ATOM   1722  CD  LYS B  78     -10.690  -5.550   4.071  1.00 10.00      B   
ATOM   1723  CE  LYS B  78     -10.814  -6.235   2.726  1.00 10.00      B   
ATOM   1724  NZ  LYS B  78     -11.656  -7.454   2.819  1.00 10.00      B   
ATOM   1725  HZ1 LYS B  78     -12.598  -7.213   3.204  1.00 10.00      B   
ATOM   1726  HZ2 LYS B  78     -11.209  -8.152   3.444  1.00 10.00      B   
ATOM   1727  HZ3 LYS B  78     -11.778  -7.878   1.877  1.00 10.00      B   
ATOM   1728  C   LYS B  78      -9.393  -1.226   4.229  1.00 10.00      B   
ATOM   1729  O   LYS B  78      -8.563  -1.118   3.323  1.00 10.00      B   
ATOM   1730  N   LYS B  79     -10.493  -0.487   4.290  1.00 10.00      B   
ATOM   1731  HN  LYS B  79     -11.119  -0.624   5.034  1.00 10.00      B   
ATOM   1732  CA  LYS B  79     -10.800   0.515   3.275  1.00 10.00      B   
ATOM   1733  CB  LYS B  79     -12.295   0.848   3.285  1.00 10.00      B   
ATOM   1734  CG  LYS B  79     -13.207  -0.358   3.119  1.00 10.00      B   
ATOM   1735  CD  LYS B  79     -14.609  -0.054   3.626  1.00 10.00      B   
ATOM   1736  CE  LYS B  79     -15.487  -1.297   3.636  1.00 10.00      B   
ATOM   1737  NZ  LYS B  79     -16.776  -1.058   4.337  1.00 10.00      B   
ATOM   1738  HZ1 LYS B  79     -17.392  -1.898   4.262  1.00 10.00      B   
ATOM   1739  HZ2 LYS B  79     -17.269  -0.243   3.925  1.00 10.00      B   
ATOM   1740  HZ3 LYS B  79     -16.607  -0.871   5.349  1.00 10.00      B   
ATOM   1741  C   LYS B  79      -9.981   1.780   3.524  1.00 10.00      B   
ATOM   1742  O   LYS B  79      -9.544   2.446   2.585  1.00 10.00      B   
ATOM   1743  N   LEU B  80      -9.764   2.086   4.804  1.00 10.00      B   
ATOM   1744  HN  LEU B  80     -10.144   1.505   5.498  1.00 10.00      B   
ATOM   1745  CA  LEU B  80      -8.998   3.263   5.214  1.00 10.00      B   
ATOM   1746  CB  LEU B  80      -8.858   3.295   6.742  1.00 10.00      B   
ATOM   1747  CG  LEU B  80      -8.890   4.672   7.421  1.00 10.00      B   
ATOM   1748  CD1 LEU B  80      -9.005   4.511   8.929  1.00 10.00      B   
ATOM   1749  CD2 LEU B  80      -7.654   5.490   7.071  1.00 10.00      B   
ATOM   1750  C   LEU B  80      -7.616   3.273   4.564  1.00 10.00      B   
ATOM   1751  O   LEU B  80      -7.126   4.321   4.140  1.00 10.00      B   
ATOM   1752  N   CYS B  81      -7.000   2.099   4.479  1.00 10.00      B   
ATOM   1753  HN  CYS B  81      -7.446   1.299   4.835  1.00 10.00      B   
ATOM   1754  CA  CYS B  81      -5.677   1.965   3.878  1.00 10.00      B   
ATOM   1755  CB  CYS B  81      -5.215   0.507   3.928  1.00 10.00      B   
ATOM   1756  SG  CYS B  81      -5.167  -0.212   5.585  1.00 10.00      B   
ATOM   1757  HG  CYS B  81      -6.379  -0.087   6.113  1.00 10.00      B   
ATOM   1758  C   CYS B  81      -5.675   2.462   2.434  1.00 10.00      B   
ATOM   1759  O   CYS B  81      -4.720   3.089   1.982  1.00 10.00      B   
ATOM   1760  N   ILE B  82      -6.757   2.192   1.721  1.00 10.00      B   
ATOM   1761  HN  ILE B  82      -7.503   1.709   2.140  1.00 10.00      B   
ATOM   1762  CA  ILE B  82      -6.869   2.607   0.331  1.00 10.00      B   
ATOM   1763  CB  ILE B  82      -7.955   1.811  -0.418  1.00 10.00      B   
ATOM   1764  CG1 ILE B  82      -7.915   0.339   0.007  1.00 10.00      B   
ATOM   1765  CG2 ILE B  82      -7.743   1.926  -1.919  1.00 10.00      B   
ATOM   1766  CD1 ILE B  82      -9.050  -0.490  -0.550  1.00 10.00      B   
ATOM   1767  C   ILE B  82      -7.160   4.103   0.242  1.00 10.00      B   
ATOM   1768  O   ILE B  82      -6.720   4.779  -0.690  1.00 10.00      B   
ATOM   1769  N   GLU B  83      -7.895   4.613   1.225  1.00 10.00      B   
ATOM   1770  HN  GLU B  83      -8.221   4.015   1.931  1.00 10.00      B   
ATOM   1771  CA  GLU B  83      -8.238   6.031   1.280  1.00 10.00      B   
ATOM   1772  CB  GLU B  83      -9.284   6.293   2.368  1.00 10.00      B   
ATOM   1773  CG  GLU B  83     -10.635   5.646   2.107  1.00 10.00      B   
ATOM   1774  CD  GLU B  83     -11.741   6.241   2.953  1.00 10.00      B   
ATOM   1775  OE1 GLU B  83     -11.839   7.490   3.019  1.00 10.00      B   
ATOM   1776  OE2 GLU B  83     -12.520   5.468   3.549  1.00 10.00      B   
ATOM   1777  C   GLU B  83      -6.994   6.874   1.541  1.00 10.00      B   
ATOM   1778  O   GLU B  83      -6.729   7.849   0.834  1.00 10.00      B   
ATOM   1779  N   ASP B  84      -6.238   6.492   2.561  1.00 10.00      B   
ATOM   1780  HN  ASP B  84      -6.506   5.705   3.088  1.00 10.00      B   
ATOM   1781  CA  ASP B  84      -5.016   7.195   2.920  1.00 10.00      B   
ATOM   1782  CB  ASP B  84      -5.258   8.163   4.084  1.00 10.00      B   
ATOM   1783  CG  ASP B  84      -4.080   9.091   4.349  1.00 10.00      B   
ATOM   1784  OD1 ASP B  84      -2.933   8.740   3.994  1.00 10.00      B   
ATOM   1785  OD2 ASP B  84      -4.292  10.177   4.928  1.00 10.00      B   
ATOM   1786  C   ASP B  84      -3.931   6.192   3.278  1.00 10.00      B   
ATOM   1787  O   ASP B  84      -3.947   5.596   4.358  1.00 10.00      B   
ATOM   1788  N   GLY B  85      -2.988   6.017   2.365  1.00 10.00      B   
ATOM   1789  HN  GLY B  85      -3.025   6.535   1.534  1.00 10.00      B   
ATOM   1790  CA  GLY B  85      -1.908   5.078   2.576  1.00 10.00      B   
ATOM   1791  C   GLY B  85      -0.884   5.550   3.592  1.00 10.00      B   
ATOM   1792  O   GLY B  85      -0.050   4.769   4.045  1.00 10.00      B   
ATOM   1793  N   VAL B  86      -0.943   6.821   3.957  1.00 10.00      B   
ATOM   1794  HN  VAL B  86      -1.643   7.401   3.576  1.00 10.00      B   
ATOM   1795  CA  VAL B  86      -0.010   7.376   4.930  1.00 10.00      B   
ATOM   1796  CB  VAL B  86       0.336   8.849   4.615  1.00 10.00      B   
ATOM   1797  CG1 VAL B  86       1.444   9.349   5.529  1.00 10.00      B   
ATOM   1798  CG2 VAL B  86       0.734   9.006   3.158  1.00 10.00      B   
ATOM   1799  C   VAL B  86      -0.607   7.283   6.332  1.00 10.00      B   
ATOM   1800  O   VAL B  86       0.094   6.980   7.305  1.00 10.00      B   
ATOM   1801  N   GLU B  87      -1.906   7.534   6.423  1.00 10.00      B   
ATOM   1802  HN  GLU B  87      -2.400   7.777   5.605  1.00 10.00      B   
ATOM   1803  CA  GLU B  87      -2.621   7.477   7.691  1.00 10.00      B   
ATOM   1804  CB  GLU B  87      -4.047   8.008   7.506  1.00 10.00      B   
ATOM   1805  CG  GLU B  87      -4.867   8.097   8.783  1.00 10.00      B   
ATOM   1806  CD  GLU B  87      -4.267   9.038   9.805  1.00 10.00      B   
ATOM   1807  OE1 GLU B  87      -3.727  10.097   9.410  1.00 10.00      B   
ATOM   1808  OE2 GLU B  87      -4.339   8.731  11.011  1.00 10.00      B   
ATOM   1809  C   GLU B  87      -2.658   6.049   8.232  1.00 10.00      B   
ATOM   1810  O   GLU B  87      -2.459   5.824   9.425  1.00 10.00      B   
ATOM   1811  N   ALA B  88      -2.884   5.090   7.341  1.00 10.00      B   
ATOM   1812  HN  ALA B  88      -3.007   5.335   6.398  1.00 10.00      B   
ATOM   1813  CA  ALA B  88      -2.960   3.682   7.719  1.00 10.00      B   
ATOM   1814  CB  ALA B  88      -3.246   2.826   6.497  1.00 10.00      B   
ATOM   1815  C   ALA B  88      -1.687   3.205   8.420  1.00 10.00      B   
ATOM   1816  O   ALA B  88      -1.750   2.479   9.413  1.00 10.00      B   
ATOM   1817  N   SER B  89      -0.538   3.637   7.916  1.00 10.00      B   
ATOM   1818  HN  SER B  89      -0.552   4.217   7.125  1.00 10.00      B   
ATOM   1819  CA  SER B  89       0.752   3.249   8.483  1.00 10.00      B   
ATOM   1820  CB  SER B  89       1.890   3.827   7.645  1.00 10.00      B   
ATOM   1821  OG  SER B  89       1.391   4.683   6.630  1.00 10.00      B   
ATOM   1822  HG  SER B  89       1.086   5.509   7.025  1.00 10.00      B   
ATOM   1823  C   SER B  89       0.902   3.661   9.951  1.00 10.00      B   
ATOM   1824  O   SER B  89       1.680   3.063  10.695  1.00 10.00      B   
ATOM   1825  N   LYS B  90       0.143   4.664  10.373  1.00 10.00      B   
ATOM   1826  HN  LYS B  90      -0.488   5.086   9.749  1.00 10.00      B   
ATOM   1827  CA  LYS B  90       0.212   5.145  11.748  1.00 10.00      B   
ATOM   1828  CB  LYS B  90      -0.579   6.442  11.912  1.00 10.00      B   
ATOM   1829  CG  LYS B  90      -0.010   7.623  11.142  1.00 10.00      B   
ATOM   1830  CD  LYS B  90      -0.921   8.833  11.255  1.00 10.00      B   
ATOM   1831  CE  LYS B  90      -0.441   9.977  10.380  1.00 10.00      B   
ATOM   1832  NZ  LYS B  90      -1.432  11.082  10.339  1.00 10.00      B   
ATOM   1833  HZ1 LYS B  90      -1.104  11.833   9.702  1.00 10.00      B   
ATOM   1834  HZ2 LYS B  90      -1.562  11.484  11.289  1.00 10.00      B   
ATOM   1835  HZ3 LYS B  90      -2.353  10.727   9.994  1.00 10.00      B   
ATOM   1836  C   LYS B  90      -0.301   4.097  12.733  1.00 10.00      B   
ATOM   1837  O   LYS B  90       0.088   4.092  13.901  1.00 10.00      B   
ATOM   1838  N   ALA B  91      -1.155   3.200  12.251  1.00 10.00      B   
ATOM   1839  HN  ALA B  91      -1.405   3.241  11.301  1.00 10.00      B   
ATOM   1840  CA  ALA B  91      -1.727   2.153  13.092  1.00 10.00      B   
ATOM   1841  CB  ALA B  91      -2.919   1.505  12.405  1.00 10.00      B   
ATOM   1842  C   ALA B  91      -0.688   1.099  13.467  1.00 10.00      B   
ATOM   1843  O   ALA B  91      -0.819   0.419  14.484  1.00 10.00      B   
ATOM   1844  N   VAL B  92       0.348   0.971  12.649  1.00 10.00      B   
ATOM   1845  HN  VAL B  92       0.409   1.546  11.856  1.00 10.00      B   
ATOM   1846  CA  VAL B  92       1.400  -0.005  12.908  1.00 10.00      B   
ATOM   1847  CB  VAL B  92       1.690  -0.905  11.687  1.00 10.00      B   
ATOM   1848  CG1 VAL B  92       0.517  -1.835  11.429  1.00 10.00      B   
ATOM   1849  CG2 VAL B  92       1.994  -0.074  10.448  1.00 10.00      B   
ATOM   1850  C   VAL B  92       2.682   0.660  13.402  1.00 10.00      B   
ATOM   1851  O   VAL B  92       3.747   0.042  13.425  1.00 10.00      B   
ATOM   1852  N   GLY B  93       2.565   1.920  13.805  1.00 10.00      B   
ATOM   1853  HN  GLY B  93       1.686   2.354  13.771  1.00 10.00      B   
ATOM   1854  CA  GLY B  93       3.709   2.656  14.310  1.00 10.00      B   
ATOM   1855  C   GLY B  93       4.663   3.115  13.224  1.00 10.00      B   
ATOM   1856  O   GLY B  93       5.864   3.247  13.464  1.00 10.00      B   
ATOM   1857  N   VAL B  94       4.137   3.359  12.031  1.00 10.00      B   
ATOM   1858  HN  VAL B  94       3.173   3.235  11.892  1.00 10.00      B   
ATOM   1859  CA  VAL B  94       4.960   3.805  10.920  1.00 10.00      B   
ATOM   1860  CB  VAL B  94       4.867   2.847   9.713  1.00 10.00      B   
ATOM   1861  CG1 VAL B  94       5.660   3.386   8.532  1.00 10.00      B   
ATOM   1862  CG2 VAL B  94       5.360   1.459  10.092  1.00 10.00      B   
ATOM   1863  C   VAL B  94       4.587   5.220  10.486  1.00 10.00      B   
ATOM   1864  O   VAL B  94       3.568   5.438   9.827  1.00 10.00      B   
ATOM   1865  N   ASN B  95       5.401   6.180  10.884  1.00 10.00      B   
ATOM   1866  HN  ASN B  95       6.174   5.950  11.436  1.00 10.00      B   
ATOM   1867  CA  ASN B  95       5.181   7.567  10.516  1.00 10.00      B   
ATOM   1868  CB  ASN B  95       5.313   8.484  11.739  1.00 10.00      B   
ATOM   1869  CG  ASN B  95       4.738   9.870  11.508  1.00 10.00      B   
ATOM   1870  OD1 ASN B  95       4.831  10.428  10.414  1.00 10.00      B   
ATOM   1871  ND2 ASN B  95       4.132  10.434  12.541  1.00 10.00      B   
ATOM   1872 HD21 ASN B  95       4.090   9.932  13.386  1.00 10.00      B   
ATOM   1873 HD22 ASN B  95       3.751  11.331  12.422  1.00 10.00      B   
ATOM   1874  C   ASN B  95       6.179   7.953   9.434  1.00 10.00      B   
ATOM   1875  O   ASN B  95       7.388   7.880   9.642  1.00 10.00      B   
ATOM   1876  N   TRP B  96       5.669   8.340   8.277  1.00 10.00      B   
ATOM   1877  HN  TRP B  96       4.693   8.376   8.171  1.00 10.00      B   
ATOM   1878  CA  TRP B  96       6.520   8.711   7.153  1.00 10.00      B   
ATOM   1879  CB  TRP B  96       5.713   8.732   5.854  1.00 10.00      B   
ATOM   1880  CG  TRP B  96       5.280   7.370   5.404  1.00 10.00      B   
ATOM   1881  CD1 TRP B  96       4.079   6.767   5.643  1.00 10.00      B   
ATOM   1882  CD2 TRP B  96       6.051   6.438   4.639  1.00 10.00      B   
ATOM   1883  NE1 TRP B  96       4.055   5.516   5.077  1.00 10.00      B   
ATOM   1884  HE1 TRP B  96       3.302   4.888   5.114  1.00 10.00      B   
ATOM   1885  CE2 TRP B  96       5.256   5.290   4.453  1.00 10.00      B   
ATOM   1886  CE3 TRP B  96       7.338   6.463   4.093  1.00 10.00      B   
ATOM   1887  CZ2 TRP B  96       5.707   4.179   3.744  1.00 10.00      B   
ATOM   1888  CZ3 TRP B  96       7.782   5.360   3.390  1.00 10.00      B   
ATOM   1889  CH2 TRP B  96       6.970   4.234   3.220  1.00 10.00      B   
ATOM   1890  C   TRP B  96       7.228  10.045   7.370  1.00 10.00      B   
ATOM   1891  O   TRP B  96       8.151  10.389   6.634  1.00 10.00      B   
ATOM   1892  N   VAL B  97       6.797  10.793   8.378  1.00 10.00      B   
ATOM   1893  HN  VAL B  97       6.056  10.469   8.936  1.00 10.00      B   
ATOM   1894  CA  VAL B  97       7.400  12.085   8.677  1.00 10.00      B   
ATOM   1895  CB  VAL B  97       6.337  13.201   8.796  1.00 10.00      B   
ATOM   1896  CG1 VAL B  97       6.998  14.559   9.004  1.00 10.00      B   
ATOM   1897  CG2 VAL B  97       5.444  13.226   7.565  1.00 10.00      B   
ATOM   1898  C   VAL B  97       8.220  12.028   9.966  1.00 10.00      B   
ATOM   1899  O   VAL B  97       9.452  12.078   9.936  1.00 10.00      B   
ATOM   1900  N   THR B  98       7.537  11.902  11.093  1.00 10.00      B   
ATOM   1901  HN  THR B  98       6.558  11.847  11.059  1.00 10.00      B   
ATOM   1902  CA  THR B  98       8.202  11.859  12.386  1.00 10.00      B   
ATOM   1903  CB  THR B  98       7.311  12.455  13.487  1.00 10.00      B   
ATOM   1904  OG1 THR B  98       6.143  13.041  12.886  1.00 10.00      B   
ATOM   1905  HG1 THR B  98       5.555  13.362  13.580  1.00 10.00      B   
ATOM   1906  CG2 THR B  98       8.072  13.530  14.246  1.00 10.00      B   
ATOM   1907  C   THR B  98       8.626  10.443  12.777  1.00 10.00      B   
ATOM   1908  O   THR B  98       7.965   9.782  13.577  1.00 10.00      B   
ATOM   1909  N   SER B  99       9.718   9.981  12.184  1.00 10.00      B   
ATOM   1910  HN  SER B  99      10.175  10.550  11.527  1.00 10.00      B   
ATOM   1911  CA  SER B  99      10.264   8.656  12.466  1.00 10.00      B   
ATOM   1912  CB  SER B  99       9.446   7.532  11.818  1.00 10.00      B   
ATOM   1913  OG  SER B  99       8.228   7.291  12.507  1.00 10.00      B   
ATOM   1914  HG  SER B  99       8.011   8.059  13.059  1.00 10.00      B   
ATOM   1915  C   SER B  99      11.744   8.557  12.070  1.00 10.00      B   
ATOM   1916  O   SER B  99      12.579   8.216  12.908  1.00 10.00      B   
ATOM   1917  N   PRO B 100      12.106   8.846  10.796  1.00 10.00      B   
ATOM   1918  CA  PRO B 100      13.506   8.782  10.356  1.00 10.00      B   
ATOM   1919  CB  PRO B 100      13.431   9.084   8.854  1.00 10.00      B   
ATOM   1920  CG  PRO B 100      12.153   9.822   8.682  1.00 10.00      B   
ATOM   1921  CD  PRO B 100      11.209   9.238   9.690  1.00 10.00      B   
ATOM   1922  C   PRO B 100      14.361   9.828  11.069  1.00 10.00      B   
ATOM   1923  O   PRO B 100      13.828  10.790  11.630  1.00 10.00      B   
ATOM   1924  N   PRO B 101      15.695   9.663  11.048  1.00 10.00      B   
ATOM   1925  CA  PRO B 101      16.633  10.595  11.703  1.00 10.00      B   
ATOM   1926  CB  PRO B 101      18.010  10.055  11.305  1.00 10.00      B   
ATOM   1927  CG  PRO B 101      17.772   8.615  11.012  1.00 10.00      B   
ATOM   1928  CD  PRO B 101      16.402   8.543  10.404  1.00 10.00      B   
ATOM   1929  C   PRO B 101      16.478  12.037  11.219  1.00 10.00      B   
ATOM   1930  O   PRO B 101      16.911  12.975  11.888  1.00 10.00      B   
ATOM   1931  N   THR B 102      15.858  12.207  10.057  1.00 10.00      B   
ATOM   1932  HN  THR B 102      15.537  11.423   9.565  1.00 10.00      B   
ATOM   1933  CA  THR B 102      15.643  13.528   9.488  1.00 10.00      B   
ATOM   1934  CB  THR B 102      15.299  13.418   7.992  1.00 10.00      B   
ATOM   1935  OG1 THR B 102      14.615  12.178   7.753  1.00 10.00      B   
ATOM   1936  HG1 THR B 102      14.063  12.265   6.961  1.00 10.00      B   
ATOM   1937  CG2 THR B 102      16.560  13.467   7.149  1.00 10.00      B   
ATOM   1938  C   THR B 102      14.509  14.256  10.205  1.00 10.00      B   
ATOM   1939  O   THR B 102      14.467  15.486  10.224  1.00 10.00      B   
ATOM   1940  N   GLN B 103      13.580  13.477  10.770  1.00 10.00      B   
ATOM   1941  HN  GLN B 103      13.689  12.502  10.712  1.00 10.00      B   
ATOM   1942  CA  GLN B 103      12.421  14.011  11.498  1.00 10.00      B   
ATOM   1943  CB  GLN B 103      12.850  14.861  12.699  1.00 10.00      B   
ATOM   1944  CG  GLN B 103      13.462  14.060  13.839  1.00 10.00      B   
ATOM   1945  CD  GLN B 103      12.490  13.062  14.443  1.00 10.00      B   
ATOM   1946  OE1 GLN B 103      11.693  13.404  15.319  1.00 10.00      B   
ATOM   1947  NE2 GLN B 103      12.546  11.819  13.985  1.00 10.00      B   
ATOM   1948 HE21 GLN B 103      13.203  11.609  13.281  1.00 10.00      B   
ATOM   1949 HE22 GLN B 103      11.940  11.154  14.378  1.00 10.00      B   
ATOM   1950  C   GLN B 103      11.444  14.772  10.595  1.00 10.00      B   
ATOM   1951  O   GLN B 103      10.391  15.228  11.044  1.00 10.00      B   
ATOM   1952  N   PHE B 104      11.797  14.897   9.324  1.00 10.00      B   
ATOM   1953  HN  PHE B 104      12.651  14.520   9.033  1.00 10.00      B   
ATOM   1954  CA  PHE B 104      10.962  15.585   8.351  1.00 10.00      B   
ATOM   1955  CB  PHE B 104      11.701  16.793   7.764  1.00 10.00      B   
ATOM   1956  CG  PHE B 104      11.745  17.991   8.670  1.00 10.00      B   
ATOM   1957  CD1 PHE B 104      12.779  18.155   9.576  1.00 10.00      B   
ATOM   1958  CD2 PHE B 104      10.754  18.955   8.615  1.00 10.00      B   
ATOM   1959  CE1 PHE B 104      12.826  19.256  10.410  1.00 10.00      B   
ATOM   1960  CE2 PHE B 104      10.792  20.059   9.446  1.00 10.00      B   
ATOM   1961  CZ  PHE B 104      11.830  20.210  10.345  1.00 10.00      B   
ATOM   1962  C   PHE B 104      10.578  14.627   7.236  1.00 10.00      B   
ATOM   1963  O   PHE B 104      10.136  15.041   6.166  1.00 10.00      B   
ATOM   1964  N   GLY B 105      10.745  13.343   7.503  1.00 10.00      B   
ATOM   1965  HN  GLY B 105      11.078  13.078   8.383  1.00 10.00      B   
ATOM   1966  CA  GLY B 105      10.425  12.336   6.523  1.00 10.00      B   
ATOM   1967  C   GLY B 105      11.653  11.835   5.804  1.00 10.00      B   
ATOM   1968  O   GLY B 105      12.709  12.472   5.845  1.00 10.00      B   
ATOM   1969  N   THR B 106      11.527  10.684   5.170  1.00 10.00      B   
ATOM   1970  HN  THR B 106      10.669  10.209   5.205  1.00 10.00      B   
ATOM   1971  CA  THR B 106      12.627  10.095   4.431  1.00 10.00      B   
ATOM   1972  CB  THR B 106      12.290   8.644   4.044  1.00 10.00      B   
ATOM   1973  OG1 THR B 106      11.062   8.252   4.683  1.00 10.00      B   
ATOM   1974  HG1 THR B 106      10.323   8.378   4.070  1.00 10.00      B   
ATOM   1975  CG2 THR B 106      13.410   7.710   4.480  1.00 10.00      B   
ATOM   1976  C   THR B 106      12.902  10.900   3.164  1.00 10.00      B   
ATOM   1977  O   THR B 106      11.986  11.190   2.401  1.00 10.00      B   
ATOM   1978  N   PRO B 107      14.159  11.300   2.933  1.00 10.00      B   
ATOM   1979  CA  PRO B 107      14.530  12.075   1.743  1.00 10.00      B   
ATOM   1980  CB  PRO B 107      15.999  12.451   1.995  1.00 10.00      B   
ATOM   1981  CG  PRO B 107      16.232  12.188   3.446  1.00 10.00      B   
ATOM   1982  CD  PRO B 107      15.310  11.066   3.816  1.00 10.00      B   
ATOM   1983  C   PRO B 107      14.409  11.251   0.460  1.00 10.00      B   
ATOM   1984  O   PRO B 107      14.108  11.782  -0.608  1.00 10.00      B   
ATOM   1985  N   SER B 108      14.628   9.950   0.581  1.00 10.00      B   
ATOM   1986  HN  SER B 108      14.846   9.583   1.462  1.00 10.00      B   
ATOM   1987  CA  SER B 108      14.569   9.050  -0.562  1.00 10.00      B   
ATOM   1988  CB  SER B 108      15.599   7.935  -0.367  1.00 10.00      B   
ATOM   1989  OG  SER B 108      15.587   7.471   0.979  1.00 10.00      B   
ATOM   1990  HG  SER B 108      15.017   6.686   1.045  1.00 10.00      B   
ATOM   1991  C   SER B 108      13.190   8.427  -0.743  1.00 10.00      B   
ATOM   1992  O   SER B 108      12.662   8.367  -1.853  1.00 10.00      B   
ATOM   1993  N   ASP B 109      12.614   7.965   0.356  1.00 10.00      B   
ATOM   1994  HN  ASP B 109      13.080   8.059   1.210  1.00 10.00      B   
ATOM   1995  CA  ASP B 109      11.318   7.298   0.327  1.00 10.00      B   
ATOM   1996  CB  ASP B 109      11.256   6.220   1.414  1.00 10.00      B   
ATOM   1997  CG  ASP B 109      12.350   5.179   1.265  1.00 10.00      B   
ATOM   1998  OD1 ASP B 109      12.032   4.022   0.911  1.00 10.00      B   
ATOM   1999  OD2 ASP B 109      13.538   5.515   1.495  1.00 10.00      B   
ATOM   2000  C   ASP B 109      10.152   8.269   0.457  1.00 10.00      B   
ATOM   2001  O   ASP B 109       8.995   7.878   0.305  1.00 10.00      B   
ATOM   2002  N   TYR B 110      10.463   9.532   0.736  1.00 10.00      B   
ATOM   2003  HN  TYR B 110      11.405   9.774   0.851  1.00 10.00      B   
ATOM   2004  CA  TYR B 110       9.445  10.575   0.874  1.00 10.00      B   
ATOM   2005  CB  TYR B 110       8.701  10.795  -0.446  1.00 10.00      B   
ATOM   2006  CG  TYR B 110       9.589  11.328  -1.546  1.00 10.00      B   
ATOM   2007  CD1 TYR B 110      10.169  10.474  -2.477  1.00 10.00      B   
ATOM   2008  CD2 TYR B 110       9.853  12.685  -1.649  1.00 10.00      B   
ATOM   2009  CE1 TYR B 110      10.989  10.961  -3.476  1.00 10.00      B   
ATOM   2010  CE2 TYR B 110      10.669  13.180  -2.647  1.00 10.00      B   
ATOM   2011  CZ  TYR B 110      11.235  12.315  -3.556  1.00 10.00      B   
ATOM   2012  OH  TYR B 110      12.050  12.804  -4.548  1.00 10.00      B   
ATOM   2013  HH  TYR B 110      12.373  13.678  -4.297  1.00 10.00      B   
ATOM   2014  C   TYR B 110       8.483  10.313   2.038  1.00 10.00      B   
ATOM   2015  O   TYR B 110       8.818   9.584   2.977  1.00 10.00      B   
ATOM   2016  N   CYS B 111       7.301  10.926   1.981  1.00 10.00      B   
ATOM   2017  HN  CYS B 111       7.098  11.502   1.215  1.00 10.00      B   
ATOM   2018  CA  CYS B 111       6.305  10.778   3.035  1.00 10.00      B   
ATOM   2019  CB  CYS B 111       6.218  12.070   3.848  1.00 10.00      B   
ATOM   2020  SG  CYS B 111       7.782  12.591   4.582  1.00 10.00      B   
ATOM   2021  HG  CYS B 111       8.147  11.654   5.451  1.00 10.00      B   
ATOM   2022  C   CYS B 111       4.928  10.438   2.472  1.00 10.00      B   
ATOM   2023  O   CYS B 111       3.906  10.824   3.042  1.00 10.00      B   
ATOM   2024  N   ASN B 112       4.895   9.715   1.364  1.00 10.00      B   
ATOM   2025  HN  ASN B 112       5.736   9.416   0.955  1.00 10.00      B   
ATOM   2026  CA  ASN B 112       3.627   9.339   0.755  1.00 10.00      B   
ATOM   2027  CB  ASN B 112       3.342  10.180  -0.492  1.00 10.00      B   
ATOM   2028  CG  ASN B 112       1.860  10.458  -0.674  1.00 10.00      B   
ATOM   2029  OD1 ASN B 112       1.013   9.758  -0.121  1.00 10.00      B   
ATOM   2030  ND2 ASN B 112       1.537  11.472  -1.462  1.00 10.00      B   
ATOM   2031 HD21 ASN B 112       2.263  11.982  -1.885  1.00 10.00      B   
ATOM   2032 HD22 ASN B 112       0.586  11.673  -1.590  1.00 10.00      B   
ATOM   2033  C   ASN B 112       3.607   7.854   0.417  1.00 10.00      B   
ATOM   2034  O   ASN B 112       4.615   7.297  -0.021  1.00 10.00      B   
ATOM   2035  N   LEU B 113       2.460   7.219   0.612  1.00 10.00      B   
ATOM   2036  HN  LEU B 113       1.683   7.725   0.935  1.00 10.00      B   
ATOM   2037  CA  LEU B 113       2.316   5.794   0.345  1.00 10.00      B   
ATOM   2038  CB  LEU B 113       2.504   5.002   1.646  1.00 10.00      B   
ATOM   2039  CG  LEU B 113       2.344   3.481   1.559  1.00 10.00      B   
ATOM   2040  CD1 LEU B 113       3.408   2.876   0.658  1.00 10.00      B   
ATOM   2041  CD2 LEU B 113       2.405   2.857   2.944  1.00 10.00      B   
ATOM   2042  C   LEU B 113       0.954   5.485  -0.267  1.00 10.00      B   
ATOM   2043  O   LEU B 113      -0.064   6.024   0.159  1.00 10.00      B   
ATOM   2044  N   ARG B 114       0.950   4.631  -1.284  1.00 10.00      B   
ATOM   2045  HN  ARG B 114       1.802   4.255  -1.596  1.00 10.00      B   
ATOM   2046  CA  ARG B 114      -0.281   4.230  -1.951  1.00 10.00      B   
ATOM   2047  CB  ARG B 114      -0.168   4.464  -3.460  1.00 10.00      B   
ATOM   2048  CG  ARG B 114      -1.496   4.498  -4.200  1.00 10.00      B   
ATOM   2049  CD  ARG B 114      -1.287   4.583  -5.706  1.00 10.00      B   
ATOM   2050  NE  ARG B 114      -0.220   5.520  -6.061  1.00 10.00      B   
ATOM   2051  HE  ARG B 114       0.511   5.631  -5.412  1.00 10.00      B   
ATOM   2052  CZ  ARG B 114      -0.168   6.213  -7.199  1.00 10.00      B   
ATOM   2053  NH1 ARG B 114      -1.111   6.086  -8.120  1.00 10.00      B   
ATOM   2054 HH11 ARG B 114      -1.053   6.639  -9.002  1.00 10.00      B   
ATOM   2055 HH12 ARG B 114      -1.921   5.429  -7.973  1.00 10.00      B   
ATOM   2056  NH2 ARG B 114       0.848   7.033  -7.425  1.00 10.00      B   
ATOM   2057 HH21 ARG B 114       1.603   7.138  -6.718  1.00 10.00      B   
ATOM   2058 HH22 ARG B 114       0.893   7.578  -8.316  1.00 10.00      B   
ATOM   2059  C   ARG B 114      -0.542   2.755  -1.678  1.00 10.00      B   
ATOM   2060  O   ARG B 114       0.290   1.903  -1.998  1.00 10.00      B   
ATOM   2061  N   VAL B 115      -1.679   2.459  -1.074  1.00 10.00      B   
ATOM   2062  HN  VAL B 115      -2.308   3.182  -0.849  1.00 10.00      B   
ATOM   2063  CA  VAL B 115      -2.029   1.084  -0.752  1.00 10.00      B   
ATOM   2064  CB  VAL B 115      -2.703   0.967   0.630  1.00 10.00      B   
ATOM   2065  CG1 VAL B 115      -2.934  -0.492   0.992  1.00 10.00      B   
ATOM   2066  CG2 VAL B 115      -1.868   1.658   1.696  1.00 10.00      B   
ATOM   2067  C   VAL B 115      -2.954   0.501  -1.808  1.00 10.00      B   
ATOM   2068  O   VAL B 115      -4.091   0.943  -1.963  1.00 10.00      B   
ATOM   2069  N   LEU B 116      -2.459  -0.482  -2.541  1.00 10.00      B   
ATOM   2070  HN  LEU B 116      -1.537  -0.788  -2.379  1.00 10.00      B   
ATOM   2071  CA  LEU B 116      -3.254  -1.127  -3.573  1.00 10.00      B   
ATOM   2072  CB  LEU B 116      -2.482  -1.205  -4.893  1.00 10.00      B   
ATOM   2073  CG  LEU B 116      -2.157   0.133  -5.565  1.00 10.00      B   
ATOM   2074  CD1 LEU B 116      -1.360  -0.082  -6.842  1.00 10.00      B   
ATOM   2075  CD2 LEU B 116      -3.429   0.915  -5.856  1.00 10.00      B   
ATOM   2076  C   LEU B 116      -3.680  -2.515  -3.114  1.00 10.00      B   
ATOM   2077  O   LEU B 116      -2.846  -3.410  -2.957  1.00 10.00      B   
ATOM   2078  N   ALA B 117      -4.976  -2.684  -2.896  1.00 10.00      B   
ATOM   2079  HN  ALA B 117      -5.592  -1.938  -3.062  1.00 10.00      B   
ATOM   2080  CA  ALA B 117      -5.514  -3.955  -2.439  1.00 10.00      B   
ATOM   2081  CB  ALA B 117      -6.725  -3.728  -1.546  1.00 10.00      B   
ATOM   2082  C   ALA B 117      -5.877  -4.849  -3.615  1.00 10.00      B   
ATOM   2083  O   ALA B 117      -6.372  -4.373  -4.639  1.00 10.00      B   
ATOM   2084  N   ASP B 118      -5.613  -6.139  -3.466  1.00 10.00      B   
ATOM   2085  HN  ASP B 118      -5.199  -6.449  -2.628  1.00 10.00      B   
ATOM   2086  CA  ASP B 118      -5.915  -7.113  -4.505  1.00 10.00      B   
ATOM   2087  CB  ASP B 118      -4.981  -8.325  -4.404  1.00 10.00      B   
ATOM   2088  CG  ASP B 118      -3.582  -8.063  -4.921  1.00 10.00      B   
ATOM   2089  OD1 ASP B 118      -3.403  -7.132  -5.734  1.00 10.00      B   
ATOM   2090  OD2 ASP B 118      -2.655  -8.806  -4.523  1.00 10.00      B   
ATOM   2091  C   ASP B 118      -7.356  -7.587  -4.383  1.00 10.00      B   
ATOM   2092  O   ASP B 118      -8.016  -7.352  -3.366  1.00 10.00      B   
ATOM   2093  N   SER B 119      -7.834  -8.259  -5.416  1.00 10.00      B   
ATOM   2094  HN  SER B 119      -7.255  -8.411  -6.199  1.00 10.00      B   
ATOM   2095  CA  SER B 119      -9.188  -8.788  -5.436  1.00 10.00      B   
ATOM   2096  CB  SER B 119     -10.155  -7.733  -5.990  1.00 10.00      B   
ATOM   2097  OG  SER B 119      -9.963  -7.532  -7.378  1.00 10.00      B   
ATOM   2098  HG  SER B 119     -10.181  -6.616  -7.601  1.00 10.00      B   
ATOM   2099  C   SER B 119      -9.214 -10.059  -6.287  1.00 10.00      B   
ATOM   2100  O   SER B 119      -8.220 -10.376  -6.941  1.00 10.00      B   
ATOM   2101  N   PRO B 120     -10.326 -10.820  -6.289  1.00 10.00      B   
ATOM   2102  CA  PRO B 120     -10.436 -12.051  -7.085  1.00 10.00      B   
ATOM   2103  CB  PRO B 120     -11.882 -12.512  -6.851  1.00 10.00      B   
ATOM   2104  CG  PRO B 120     -12.582 -11.327  -6.281  1.00 10.00      B   
ATOM   2105  CD  PRO B 120     -11.546 -10.574  -5.505  1.00 10.00      B   
ATOM   2106  C   PRO B 120     -10.187 -11.835  -8.583  1.00 10.00      B   
ATOM   2107  O   PRO B 120      -9.902 -12.786  -9.311  1.00 10.00      B   
ATOM   2108  N   THR B 121     -10.283 -10.592  -9.044  1.00 10.00      B   
ATOM   2109  HN  THR B 121     -10.501  -9.863  -8.426  1.00 10.00      B   
ATOM   2110  CA  THR B 121     -10.075 -10.289 -10.452  1.00 10.00      B   
ATOM   2111  CB  THR B 121     -11.392  -9.853 -11.125  1.00 10.00      B   
ATOM   2112  OG1 THR B 121     -12.215  -9.148 -10.179  1.00 10.00      B   
ATOM   2113  HG1 THR B 121     -12.576  -8.357 -10.603  1.00 10.00      B   
ATOM   2114  CG2 THR B 121     -12.147 -11.062 -11.653  1.00 10.00      B   
ATOM   2115  C   THR B 121      -9.028  -9.196 -10.657  1.00 10.00      B   
ATOM   2116  O   THR B 121      -8.904  -8.649 -11.755  1.00 10.00      B   
ATOM   2117  N   LEU B 122      -8.259  -8.891  -9.619  1.00 10.00      B   
ATOM   2118  HN  LEU B 122      -8.364  -9.383  -8.773  1.00 10.00      B   
ATOM   2119  CA  LEU B 122      -7.244  -7.844  -9.721  1.00 10.00      B   
ATOM   2120  CB  LEU B 122      -7.837  -6.499  -9.287  1.00 10.00      B   
ATOM   2121  CG  LEU B 122      -6.972  -5.251  -9.470  1.00 10.00      B   
ATOM   2122  CD1 LEU B 122      -6.657  -5.015 -10.937  1.00 10.00      B   
ATOM   2123  CD2 LEU B 122      -7.682  -4.042  -8.878  1.00 10.00      B   
ATOM   2124  C   LEU B 122      -6.004  -8.177  -8.898  1.00 10.00      B   
ATOM   2125  O   LEU B 122      -6.099  -8.507  -7.717  1.00 10.00      B   
ATOM   2126  N   LYS B 123      -4.843  -8.100  -9.537  1.00 10.00      B   
ATOM   2127  HN  LYS B 123      -4.837  -7.842 -10.489  1.00 10.00      B   
ATOM   2128  CA  LYS B 123      -3.576  -8.385  -8.877  1.00 10.00      B   
ATOM   2129  CB  LYS B 123      -2.978  -9.690  -9.416  1.00 10.00      B   
ATOM   2130  CG  LYS B 123      -1.698 -10.131  -8.722  1.00 10.00      B   
ATOM   2131  CD  LYS B 123      -1.941 -10.421  -7.253  1.00 10.00      B   
ATOM   2132  CE  LYS B 123      -0.636 -10.628  -6.503  1.00 10.00      B   
ATOM   2133  NZ  LYS B 123      -0.851 -10.654  -5.033  1.00 10.00      B   
ATOM   2134  HZ1 LYS B 123      -1.395  -9.806  -4.738  1.00 10.00      B   
ATOM   2135  HZ2 LYS B 123       0.059 -10.662  -4.533  1.00 10.00      B   
ATOM   2136  HZ3 LYS B 123      -1.390 -11.502  -4.767  1.00 10.00      B   
ATOM   2137  C   LYS B 123      -2.600  -7.229  -9.087  1.00 10.00      B   
ATOM   2138  O   LYS B 123      -2.637  -6.551 -10.117  1.00 10.00      B   
ATOM   2139  N   HIS B 124      -1.749  -6.986  -8.100  1.00 10.00      B   
ATOM   2140  HN  HIS B 124      -1.793  -7.530  -7.282  1.00 10.00      B   
ATOM   2141  CA  HIS B 124      -0.768  -5.913  -8.187  1.00 10.00      B   
ATOM   2142  CB  HIS B 124      -1.104  -4.791  -7.200  1.00 10.00      B   
ATOM   2143  CG  HIS B 124      -2.469  -4.217  -7.378  1.00 10.00      B   
ATOM   2144  ND1 HIS B 124      -3.589  -4.751  -6.781  1.00 10.00      B   
ATOM   2145  HD1 HIS B 124      -3.606  -5.561  -6.201  1.00 10.00      B   
ATOM   2146  CD2 HIS B 124      -2.898  -3.158  -8.103  1.00 10.00      B   
ATOM   2147  CE1 HIS B 124      -4.646  -4.047  -7.126  1.00 10.00      B   
ATOM   2148  NE2 HIS B 124      -4.256  -3.074  -7.929  1.00 10.00      B   
ATOM   2149  HE2 HIS B 124      -4.846  -2.410  -8.347  1.00 10.00      B   
ATOM   2150  C   HIS B 124       0.641  -6.414  -7.915  1.00 10.00      B   
ATOM   2151  O   HIS B 124       0.837  -7.444  -7.269  1.00 10.00      B   
ATOM   2152  N   VAL B 125       1.612  -5.672  -8.417  1.00 10.00      B   
ATOM   2153  HN  VAL B 125       1.377  -4.876  -8.941  1.00 10.00      B   
ATOM   2154  CA  VAL B 125       3.018  -5.987  -8.234  1.00 10.00      B   
ATOM   2155  CB  VAL B 125       3.515  -7.042  -9.257  1.00 10.00      B   
ATOM   2156  CG1 VAL B 125       3.455  -6.517 -10.686  1.00 10.00      B   
ATOM   2157  CG2 VAL B 125       4.913  -7.531  -8.908  1.00 10.00      B   
ATOM   2158  C   VAL B 125       3.817  -4.693  -8.355  1.00 10.00      B   
ATOM   2159  O   VAL B 125       3.482  -3.832  -9.171  1.00 10.00      B   
ATOM   2160  N   VAL B 126       4.839  -4.536  -7.530  1.00 10.00      B   
ATOM   2161  HN  VAL B 126       5.062  -5.250  -6.894  1.00 10.00      B   
ATOM   2162  CA  VAL B 126       5.647  -3.320  -7.556  1.00 10.00      B   
ATOM   2163  CB  VAL B 126       5.972  -2.806  -6.138  1.00 10.00      B   
ATOM   2164  CG1 VAL B 126       4.691  -2.496  -5.375  1.00 10.00      B   
ATOM   2165  CG2 VAL B 126       6.821  -3.811  -5.377  1.00 10.00      B   
ATOM   2166  C   VAL B 126       6.940  -3.502  -8.346  1.00 10.00      B   
ATOM   2167  O   VAL B 126       7.466  -4.611  -8.456  1.00 10.00      B   
ATOM   2168  N   VAL B 127       7.432  -2.407  -8.905  1.00 10.00      B   
ATOM   2169  HN  VAL B 127       6.940  -1.562  -8.806  1.00 10.00      B   
ATOM   2170  CA  VAL B 127       8.666  -2.413  -9.678  1.00 10.00      B   
ATOM   2171  CB  VAL B 127       8.442  -2.980 -11.102  1.00 10.00      B   
ATOM   2172  CG1 VAL B 127       7.798  -1.953 -12.025  1.00 10.00      B   
ATOM   2173  CG2 VAL B 127       9.737  -3.525 -11.691  1.00 10.00      B   
ATOM   2174  C   VAL B 127       9.222  -0.991  -9.759  1.00 10.00      B   
ATOM   2175  O   VAL B 127       8.561  -0.045  -9.336  1.00 10.00      B   
ATOM   2176  N   CYS B 128      10.430  -0.846 -10.277  1.00 10.00      B   
ATOM   2177  HN  CYS B 128      10.920  -1.638 -10.578  1.00 10.00      B   
ATOM   2178  CA  CYS B 128      11.052   0.463 -10.417  1.00 10.00      B   
ATOM   2179  CB  CYS B 128      11.956   0.755  -9.214  1.00 10.00      B   
ATOM   2180  SG  CYS B 128      12.230   2.512  -8.881  1.00 10.00      B   
ATOM   2181  HG  CYS B 128      11.195   3.186  -9.367  1.00 10.00      B   
ATOM   2182  C   CYS B 128      11.859   0.510 -11.710  1.00 10.00      B   
ATOM   2183  O   CYS B 128      13.008   0.069 -11.749  1.00 10.00      B   
ATOM   2184  N   THR B 129      11.243   1.011 -12.771  1.00 10.00      B   
ATOM   2185  HN  THR B 129      10.307   1.319 -12.685  1.00 10.00      B   
ATOM   2186  CA  THR B 129      11.903   1.104 -14.067  1.00 10.00      B   
ATOM   2187  CB  THR B 129      10.887   1.322 -15.206  1.00 10.00      B   
ATOM   2188  OG1 THR B 129       9.844   0.348 -15.095  1.00 10.00      B   
ATOM   2189  HG1 THR B 129       9.042   0.778 -14.750  1.00 10.00      B   
ATOM   2190  CG2 THR B 129      11.554   1.184 -16.566  1.00 10.00      B   
ATOM   2191  C   THR B 129      12.953   2.210 -14.089  1.00 10.00      B   
ATOM   2192  O   THR B 129      14.081   1.993 -14.538  1.00 10.00      B   
ATOM   2193  N   LEU B 130      12.592   3.390 -13.596  1.00 10.00      B   
ATOM   2194  HN  LEU B 130      11.684   3.505 -13.236  1.00 10.00      B   
ATOM   2195  CA  LEU B 130      13.522   4.517 -13.572  1.00 10.00      B   
ATOM   2196  CB  LEU B 130      12.780   5.856 -13.600  1.00 10.00      B   
ATOM   2197  CG  LEU B 130      12.105   6.232 -14.922  1.00 10.00      B   
ATOM   2198  CD1 LEU B 130      11.376   7.560 -14.793  1.00 10.00      B   
ATOM   2199  CD2 LEU B 130      13.124   6.284 -16.052  1.00 10.00      B   
ATOM   2200  C   LEU B 130      14.447   4.449 -12.363  1.00 10.00      B   
ATOM   2201  O   LEU B 130      14.372   3.516 -11.558  1.00 10.00      B   
ATOM   2202  N   SER B 132      24.758   1.216 -10.683  1.00 10.00      B   
ATOM   2203  HN  SER B 132      23.882   1.116 -10.244  1.00 10.00      B   
ATOM   2204  CA  SER B 132      25.002   2.401 -11.497  1.00 10.00      B   
ATOM   2205  CB  SER B 132      23.672   2.995 -11.964  1.00 10.00      B   
ATOM   2206  OG  SER B 132      22.629   2.669 -11.056  1.00 10.00      B   
ATOM   2207  HG  SER B 132      22.679   3.255 -10.290  1.00 10.00      B   
ATOM   2208  C   SER B 132      25.807   3.442 -10.726  1.00 10.00      B   
ATOM   2209  O   SER B 132      26.592   3.098  -9.836  1.00 10.00      B   
ATOM   2210  N   TYR B 134      11.045   1.403  -3.929  1.00 10.00      B   
ATOM   2211  HN  TYR B 134      11.554   2.224  -3.744  1.00 10.00      B   
ATOM   2212  CA  TYR B 134      10.675   0.540  -2.817  1.00 10.00      B   
ATOM   2213  CB  TYR B 134      11.729  -0.563  -2.605  1.00 10.00      B   
ATOM   2214  CG  TYR B 134      13.005  -0.114  -1.918  1.00 10.00      B   
ATOM   2215  CD1 TYR B 134      13.205  -0.350  -0.563  1.00 10.00      B   
ATOM   2216  CD2 TYR B 134      14.007   0.542  -2.622  1.00 10.00      B   
ATOM   2217  CE1 TYR B 134      14.365   0.053   0.069  1.00 10.00      B   
ATOM   2218  CE2 TYR B 134      15.172   0.948  -1.997  1.00 10.00      B   
ATOM   2219  CZ  TYR B 134      15.344   0.703  -0.652  1.00 10.00      B   
ATOM   2220  OH  TYR B 134      16.502   1.105  -0.025  1.00 10.00      B   
ATOM   2221  HH  TYR B 134      16.948   1.761  -0.572  1.00 10.00      B   
ATOM   2222  C   TYR B 134      10.467   1.358  -1.541  1.00 10.00      B   
ATOM   2223  O   TYR B 134      11.024   2.446  -1.399  1.00 10.00      B   
ATOM   2224  N   PRO B 135       9.624   0.871  -0.621  1.00 10.00      B   
ATOM   2225  CA  PRO B 135       9.358   1.538   0.642  1.00 10.00      B   
ATOM   2226  CB  PRO B 135       7.883   1.200   0.879  1.00 10.00      B   
ATOM   2227  CG  PRO B 135       7.622  -0.070   0.115  1.00 10.00      B   
ATOM   2228  CD  PRO B 135       8.833  -0.357  -0.740  1.00 10.00      B   
ATOM   2229  C   PRO B 135      10.228   0.964   1.763  1.00 10.00      B   
ATOM   2230  O   PRO B 135       9.903  -0.064   2.359  1.00 10.00      B   
ATOM   2231  N   ARG B 136      11.340   1.631   2.042  1.00 10.00      B   
ATOM   2232  HN  ARG B 136      11.545   2.461   1.539  1.00 10.00      B   
ATOM   2233  CA  ARG B 136      12.271   1.175   3.072  1.00 10.00      B   
ATOM   2234  CB  ARG B 136      13.604   1.928   3.014  1.00 10.00      B   
ATOM   2235  CG  ARG B 136      14.706   1.293   3.843  1.00 10.00      B   
ATOM   2236  CD  ARG B 136      16.068   1.865   3.494  1.00 10.00      B   
ATOM   2237  NE  ARG B 136      16.211   3.253   3.924  1.00 10.00      B   
ATOM   2238  HE  ARG B 136      15.656   3.551   4.680  1.00 10.00      B   
ATOM   2239  CZ  ARG B 136      17.038   4.127   3.361  1.00 10.00      B   
ATOM   2240  NH1 ARG B 136      17.801   3.767   2.338  1.00 10.00      B   
ATOM   2241 HH11 ARG B 136      18.447   4.460   1.903  1.00 10.00      B   
ATOM   2242 HH12 ARG B 136      17.756   2.797   1.963  1.00 10.00      B   
ATOM   2243  NH2 ARG B 136      17.103   5.368   3.821  1.00 10.00      B   
ATOM   2244 HH21 ARG B 136      16.506   5.661   4.628  1.00 10.00      B   
ATOM   2245 HH22 ARG B 136      17.750   6.056   3.379  1.00 10.00      B   
ATOM   2246  C   ARG B 136      11.680   1.179   4.492  1.00 10.00      B   
ATOM   2247  O   ARG B 136      11.695   0.143   5.164  1.00 10.00      B   
ATOM   2248  N   PRO B 137      11.141   2.324   4.975  1.00 10.00      B   
ATOM   2249  CA  PRO B 137      10.572   2.431   6.331  1.00 10.00      B   
ATOM   2250  CB  PRO B 137      10.356   3.943   6.525  1.00 10.00      B   
ATOM   2251  CG  PRO B 137      11.075   4.595   5.393  1.00 10.00      B   
ATOM   2252  CD  PRO B 137      11.046   3.608   4.266  1.00 10.00      B   
ATOM   2253  C   PRO B 137       9.244   1.685   6.504  1.00 10.00      B   
ATOM   2254  O   PRO B 137       8.269   2.252   6.991  1.00 10.00      B   
ATOM   2255  N   ILE B 138       9.223   0.412   6.120  1.00 10.00      B   
ATOM   2256  HN  ILE B 138      10.043   0.020   5.751  1.00 10.00      B   
ATOM   2257  CA  ILE B 138       8.032  -0.426   6.240  1.00 10.00      B   
ATOM   2258  CB  ILE B 138       6.792   0.170   5.520  1.00 10.00      B   
ATOM   2259  CG1 ILE B 138       5.501  -0.458   6.056  1.00 10.00      B   
ATOM   2260  CG2 ILE B 138       6.887   0.012   4.008  1.00 10.00      B   
ATOM   2261  CD1 ILE B 138       4.241   0.257   5.615  1.00 10.00      B   
ATOM   2262  C   ILE B 138       8.313  -1.846   5.747  1.00 10.00      B   
ATOM   2263  O   ILE B 138       7.706  -2.806   6.218  1.00 10.00      B   
ATOM   2264  N   LEU B 139       9.238  -1.971   4.797  1.00 10.00      B   
ATOM   2265  HN  LEU B 139       9.665  -1.165   4.435  1.00 10.00      B   
ATOM   2266  CA  LEU B 139       9.606  -3.273   4.258  1.00 10.00      B   
ATOM   2267  CB  LEU B 139       9.577  -3.250   2.728  1.00 10.00      B   
ATOM   2268  CG  LEU B 139       9.637  -4.608   2.026  1.00 10.00      B   
ATOM   2269  CD1 LEU B 139       8.367  -5.401   2.287  1.00 10.00      B   
ATOM   2270  CD2 LEU B 139       9.858  -4.427   0.535  1.00 10.00      B   
ATOM   2271  C   LEU B 139      10.987  -3.696   4.756  1.00 10.00      B   
ATOM   2272  O   LEU B 139      11.311  -4.884   4.793  1.00 10.00      B   
ATOM   2273  N   GLY B 140      11.803  -2.718   5.131  1.00 10.00      B   
ATOM   2274  HN  GLY B 140      11.506  -1.786   5.064  1.00 10.00      B   
ATOM   2275  CA  GLY B 140      13.129  -3.015   5.631  1.00 10.00      B   
ATOM   2276  C   GLY B 140      14.215  -2.727   4.617  1.00 10.00      B   
ATOM   2277  O   GLY B 140      14.930  -1.733   4.731  1.00 10.00      B   
ATOM   2278  N   GLN B 141      14.330  -3.589   3.617  1.00 10.00      B   
ATOM   2279  HN  GLN B 141      13.705  -4.342   3.561  1.00 10.00      B   
ATOM   2280  CA  GLN B 141      15.347  -3.438   2.586  1.00 10.00      B   
ATOM   2281  CB  GLN B 141      16.592  -4.255   2.954  1.00 10.00      B   
ATOM   2282  CG  GLN B 141      17.701  -3.453   3.620  1.00 10.00      B   
ATOM   2283  CD  GLN B 141      18.271  -2.376   2.717  1.00 10.00      B   
ATOM   2284  OE1 GLN B 141      18.227  -2.483   1.490  1.00 10.00      B   
ATOM   2285  NE2 GLN B 141      18.820  -1.332   3.317  1.00 10.00      B   
ATOM   2286 HE21 GLN B 141      18.828  -1.312   4.297  1.00 10.00      B   
ATOM   2287 HE22 GLN B 141      19.207  -0.625   2.756  1.00 10.00      B   
ATOM   2288  C   GLN B 141      14.815  -3.904   1.237  1.00 10.00      B   
ATOM   2289  O   GLN B 141      13.647  -4.272   1.115  1.00 10.00      B   
ATOM   2290  N   SER B 142      15.677  -3.890   0.232  1.00 10.00      B   
ATOM   2291  HN  SER B 142      16.596  -3.586   0.390  1.00 10.00      B   
ATOM   2292  CA  SER B 142      15.299  -4.322  -1.099  1.00 10.00      B   
ATOM   2293  CB  SER B 142      15.603  -3.219  -2.119  1.00 10.00      B   
ATOM   2294  OG  SER B 142      16.848  -2.589  -1.846  1.00 10.00      B   
ATOM   2295  HG  SER B 142      16.696  -1.774  -1.353  1.00 10.00      B   
ATOM   2296  C   SER B 142      16.031  -5.610  -1.465  1.00 10.00      B   
ATOM   2297  O   SER B 142      17.233  -5.736  -1.225  1.00 10.00      B   
ATOM   2298  N   PRO B 143      15.310  -6.599  -2.019  1.00 10.00      B   
ATOM   2299  CA  PRO B 143      15.900  -7.876  -2.430  1.00 10.00      B   
ATOM   2300  CB  PRO B 143      14.694  -8.703  -2.899  1.00 10.00      B   
ATOM   2301  CG  PRO B 143      13.505  -8.012  -2.325  1.00 10.00      B   
ATOM   2302  CD  PRO B 143      13.866  -6.557  -2.274  1.00 10.00      B   
ATOM   2303  C   PRO B 143      16.884  -7.693  -3.581  1.00 10.00      B   
ATOM   2304  O   PRO B 143      16.735  -6.785  -4.407  1.00 10.00      B   
ATOM   2305  N   GLU B 144      17.873  -8.575  -3.645  1.00 10.00      B   
ATOM   2306  HN  GLU B 144      17.919  -9.286  -2.970  1.00 10.00      B   
ATOM   2307  CA  GLU B 144      18.892  -8.521  -4.687  1.00 10.00      B   
ATOM   2308  CB  GLU B 144      19.958  -9.586  -4.450  1.00 10.00      B   
ATOM   2309  CG  GLU B 144      20.645  -9.493  -3.103  1.00 10.00      B   
ATOM   2310  CD  GLU B 144      21.740 -10.521  -2.956  1.00 10.00      B   
ATOM   2311  OE1 GLU B 144      21.467 -11.611  -2.412  1.00 10.00      B   
ATOM   2312  OE2 GLU B 144      22.874 -10.249  -3.398  1.00 10.00      B   
ATOM   2313  C   GLU B 144      18.281  -8.731  -6.063  1.00 10.00      B   
ATOM   2314  O   GLU B 144      18.779  -8.215  -7.063  1.00 10.00      B   
ATOM   2315  N   TRP B 145      17.202  -9.494  -6.107  1.00 10.00      B   
ATOM   2316  HN  TRP B 145      16.855  -9.880  -5.276  1.00 10.00      B   
ATOM   2317  CA  TRP B 145      16.527  -9.781  -7.362  1.00 10.00      B   
ATOM   2318  CB  TRP B 145      15.795 -11.124  -7.297  1.00 10.00      B   
ATOM   2319  CG  TRP B 145      16.718 -12.281  -7.018  1.00 10.00      B   
ATOM   2320  CD1 TRP B 145      16.487 -13.331  -6.175  1.00 10.00      B   
ATOM   2321  CD2 TRP B 145      18.024 -12.498  -7.577  1.00 10.00      B   
ATOM   2322  NE1 TRP B 145      17.563 -14.189  -6.179  1.00 10.00      B   
ATOM   2323  HE1 TRP B 145      17.637 -15.017  -5.655  1.00 10.00      B   
ATOM   2324  CE2 TRP B 145      18.519 -13.699  -7.031  1.00 10.00      B   
ATOM   2325  CE3 TRP B 145      18.822 -11.796  -8.489  1.00 10.00      B   
ATOM   2326  CZ2 TRP B 145      19.772 -14.209  -7.365  1.00 10.00      B   
ATOM   2327  CZ3 TRP B 145      20.063 -12.304  -8.816  1.00 10.00      B   
ATOM   2328  CH2 TRP B 145      20.525 -13.499  -8.258  1.00 10.00      B   
ATOM   2329  C   TRP B 145      15.606  -8.640  -7.786  1.00 10.00      B   
ATOM   2330  O   TRP B 145      15.181  -8.568  -8.935  1.00 10.00      B   
ATOM   2331  N   TYR B 146      15.325  -7.730  -6.861  1.00 10.00      B   
ATOM   2332  HN  TYR B 146      15.704  -7.826  -5.964  1.00 10.00      B   
ATOM   2333  CA  TYR B 146      14.470  -6.586  -7.156  1.00 10.00      B   
ATOM   2334  CB  TYR B 146      13.859  -6.017  -5.872  1.00 10.00      B   
ATOM   2335  CG  TYR B 146      13.019  -4.771  -6.074  1.00 10.00      B   
ATOM   2336  CD1 TYR B 146      11.846  -4.807  -6.821  1.00 10.00      B   
ATOM   2337  CD2 TYR B 146      13.398  -3.559  -5.513  1.00 10.00      B   
ATOM   2338  CE1 TYR B 146      11.078  -3.673  -7.004  1.00 10.00      B   
ATOM   2339  CE2 TYR B 146      12.635  -2.420  -5.690  1.00 10.00      B   
ATOM   2340  CZ  TYR B 146      11.477  -2.482  -6.436  1.00 10.00      B   
ATOM   2341  OH  TYR B 146      10.720  -1.346  -6.618  1.00 10.00      B   
ATOM   2342  HH  TYR B 146       9.828  -1.496  -6.284  1.00 10.00      B   
ATOM   2343  C   TYR B 146      15.276  -5.514  -7.880  1.00 10.00      B   
ATOM   2344  O   TYR B 146      14.757  -4.794  -8.731  1.00 10.00      B   
ATOM   2345  N   ARG B 147      16.555  -5.422  -7.541  1.00 10.00      B   
ATOM   2346  HN  ARG B 147      16.913  -6.024  -6.855  1.00 10.00      B   
ATOM   2347  CA  ARG B 147      17.436  -4.446  -8.167  1.00 10.00      B   
ATOM   2348  CB  ARG B 147      18.463  -3.904  -7.169  1.00 10.00      B   
ATOM   2349  CG  ARG B 147      19.444  -4.941  -6.649  1.00 10.00      B   
ATOM   2350  CD  ARG B 147      20.389  -4.345  -5.618  1.00 10.00      B   
ATOM   2351  NE  ARG B 147      19.682  -3.919  -4.409  1.00 10.00      B   
ATOM   2352  HE  ARG B 147      18.946  -3.276  -4.522  1.00 10.00      B   
ATOM   2353  CZ  ARG B 147      19.992  -4.328  -3.178  1.00 10.00      B   
ATOM   2354  NH1 ARG B 147      21.003  -5.168  -2.983  1.00 10.00      B   
ATOM   2355 HH11 ARG B 147      21.243  -5.487  -2.018  1.00 10.00      B   
ATOM   2356 HH12 ARG B 147      21.563  -5.508  -3.793  1.00 10.00      B   
ATOM   2357  NH2 ARG B 147      19.283  -3.909  -2.140  1.00 10.00      B   
ATOM   2358 HH21 ARG B 147      19.524  -4.231  -1.180  1.00 10.00      B   
ATOM   2359 HH22 ARG B 147      18.474  -3.255  -2.275  1.00 10.00      B   
ATOM   2360  C   ARG B 147      18.128  -5.048  -9.386  1.00 10.00      B   
ATOM   2361  O   ARG B 147      19.080  -4.481  -9.920  1.00 10.00      B   
ATOM   2362  N   SER B 148      17.635  -6.201  -9.818  1.00 10.00      B   
ATOM   2363  HN  SER B 148      16.874  -6.597  -9.348  1.00 10.00      B   
ATOM   2364  CA  SER B 148      18.183  -6.884 -10.974  1.00 10.00      B   
ATOM   2365  CB  SER B 148      17.657  -8.323 -11.036  1.00 10.00      B   
ATOM   2366  OG  SER B 148      18.019  -8.959 -12.250  1.00 10.00      B   
ATOM   2367  HG  SER B 148      18.191  -9.893 -12.080  1.00 10.00      B   
ATOM   2368  C   SER B 148      17.815  -6.132 -12.248  1.00 10.00      B   
ATOM   2369  O   SER B 148      16.642  -5.834 -12.488  1.00 10.00      B   
ATOM   2370  N   PRO B 149      18.813  -5.810 -13.082  1.00 10.00      B   
ATOM   2371  CA  PRO B 149      18.589  -5.089 -14.337  1.00 10.00      B   
ATOM   2372  CB  PRO B 149      19.991  -4.975 -14.947  1.00 10.00      B   
ATOM   2373  CG  PRO B 149      20.927  -5.178 -13.806  1.00 10.00      B   
ATOM   2374  CD  PRO B 149      20.235  -6.120 -12.867  1.00 10.00      B   
ATOM   2375  C   PRO B 149      17.667  -5.864 -15.274  1.00 10.00      B   
ATOM   2376  O   PRO B 149      16.827  -5.278 -15.957  1.00 10.00      B   
ATOM   2377  N   ASN B 150      17.813  -7.186 -15.278  1.00 10.00      B   
ATOM   2378  HN  ASN B 150      18.483  -7.593 -14.690  1.00 10.00      B   
ATOM   2379  CA  ASN B 150      16.996  -8.045 -16.125  1.00 10.00      B   
ATOM   2380  CB  ASN B 150      17.585  -9.453 -16.197  1.00 10.00      B   
ATOM   2381  CG  ASN B 150      16.893 -10.325 -17.228  1.00 10.00      B   
ATOM   2382  OD1 ASN B 150      17.166 -10.223 -18.425  1.00 10.00      B   
ATOM   2383  ND2 ASN B 150      16.011 -11.200 -16.775  1.00 10.00      B   
ATOM   2384 HD21 ASN B 150      15.852 -11.239 -15.805  1.00 10.00      B   
ATOM   2385 HD22 ASN B 150      15.553 -11.775 -17.422  1.00 10.00      B   
ATOM   2386  C   ASN B 150      15.567  -8.099 -15.607  1.00 10.00      B   
ATOM   2387  O   ASN B 150      14.616  -8.028 -16.381  1.00 10.00      B   
ATOM   2388  N   TYR B 151      15.428  -8.216 -14.290  1.00 10.00      B   
ATOM   2389  HN  TYR B 151      16.231  -8.277 -13.730  1.00 10.00      B   
ATOM   2390  CA  TYR B 151      14.118  -8.267 -13.650  1.00 10.00      B   
ATOM   2391  CB  TYR B 151      14.275  -8.508 -12.145  1.00 10.00      B   
ATOM   2392  CG  TYR B 151      12.970  -8.567 -11.378  1.00 10.00      B   
ATOM   2393  CD1 TYR B 151      12.211  -9.729 -11.350  1.00 10.00      B   
ATOM   2394  CD2 TYR B 151      12.500  -7.460 -10.682  1.00 10.00      B   
ATOM   2395  CE1 TYR B 151      11.023  -9.786 -10.648  1.00 10.00      B   
ATOM   2396  CE2 TYR B 151      11.313  -7.509  -9.979  1.00 10.00      B   
ATOM   2397  CZ  TYR B 151      10.578  -8.674  -9.967  1.00 10.00      B   
ATOM   2398  OH  TYR B 151       9.395  -8.730  -9.267  1.00 10.00      B   
ATOM   2399  HH  TYR B 151       9.487  -9.364  -8.544  1.00 10.00      B   
ATOM   2400  C   TYR B 151      13.366  -6.963 -13.893  1.00 10.00      B   
ATOM   2401  O   TYR B 151      12.178  -6.965 -14.224  1.00 10.00      B   
ATOM   2402  N   ARG B 152      14.082  -5.852 -13.762  1.00 10.00      B   
ATOM   2403  HN  ARG B 152      15.032  -5.925 -13.511  1.00 10.00      B   
ATOM   2404  CA  ARG B 152      13.508  -4.527 -13.967  1.00 10.00      B   
ATOM   2405  CB  ARG B 152      14.464  -3.449 -13.455  1.00 10.00      B   
ATOM   2406  CG  ARG B 152      14.520  -3.309 -11.942  1.00 10.00      B   
ATOM   2407  CD  ARG B 152      15.593  -2.313 -11.525  1.00 10.00      B   
ATOM   2408  NE  ARG B 152      15.493  -1.055 -12.266  1.00 10.00      B   
ATOM   2409  HE  ARG B 152      14.652  -0.542 -12.176  1.00 10.00      B   
ATOM   2410  CZ  ARG B 152      16.468  -0.562 -13.028  1.00 10.00      B   
ATOM   2411  NH1 ARG B 152      17.616  -1.213 -13.148  1.00 10.00      B   
ATOM   2412 HH11 ARG B 152      17.768  -2.110 -12.644  1.00 10.00      B   
ATOM   2413 HH12 ARG B 152      18.378  -0.827 -13.748  1.00 10.00      B   
ATOM   2414  NH2 ARG B 152      16.290   0.573 -13.687  1.00 10.00      B   
ATOM   2415 HH21 ARG B 152      15.387   1.092 -13.614  1.00 10.00      B   
ATOM   2416 HH22 ARG B 152      17.057   0.957 -14.284  1.00 10.00      B   
ATOM   2417  C   ARG B 152      13.209  -4.276 -15.440  1.00 10.00      B   
ATOM   2418  O   ARG B 152      12.677  -3.227 -15.804  1.00 10.00      B   
ATOM   2419  N   ARG B 153      13.550  -5.235 -16.283  1.00 10.00      B   
ATOM   2420  HN  ARG B 153      13.976  -6.050 -15.936  1.00 10.00      B   
ATOM   2421  CA  ARG B 153      13.319  -5.114 -17.711  1.00 10.00      B   
ATOM   2422  CB  ARG B 153      14.657  -5.209 -18.446  1.00 10.00      B   
ATOM   2423  CG  ARG B 153      14.649  -4.645 -19.855  1.00 10.00      B   
ATOM   2424  CD  ARG B 153      15.645  -5.380 -20.735  1.00 10.00      B   
ATOM   2425  NE  ARG B 153      15.137  -6.690 -21.152  1.00 10.00      B   
ATOM   2426  HE  ARG B 153      14.415  -6.697 -21.820  1.00 10.00      B   
ATOM   2427  CZ  ARG B 153      15.589  -7.855 -20.680  1.00 10.00      B   
ATOM   2428  NH1 ARG B 153      16.561  -7.884 -19.773  1.00 10.00      B   
ATOM   2429 HH11 ARG B 153      16.979  -6.992 -19.422  1.00 10.00      B   
ATOM   2430 HH12 ARG B 153      16.912  -8.800 -19.403  1.00 10.00      B   
ATOM   2431  NH2 ARG B 153      15.070  -8.993 -21.120  1.00 10.00      B   
ATOM   2432 HH21 ARG B 153      15.420  -9.906 -20.753  1.00 10.00      B   
ATOM   2433 HH22 ARG B 153      14.314  -8.986 -21.836  1.00 10.00      B   
ATOM   2434  C   ARG B 153      12.381  -6.220 -18.194  1.00 10.00      B   
ATOM   2435  O   ARG B 153      12.054  -6.303 -19.379  1.00 10.00      B   
ATOM   2436  N   ARG B 154      11.938  -7.066 -17.267  1.00 10.00      B   
ATOM   2437  HN  ARG B 154      12.211  -6.942 -16.333  1.00 10.00      B   
ATOM   2438  CA  ARG B 154      11.055  -8.175 -17.612  1.00 10.00      B   
ATOM   2439  CB  ARG B 154      11.664  -9.517 -17.195  1.00 10.00      B   
ATOM   2440  CG  ARG B 154      12.590 -10.136 -18.230  1.00 10.00      B   
ATOM   2441  CD  ARG B 154      12.341 -11.631 -18.373  1.00 10.00      B   
ATOM   2442  NE  ARG B 154      12.565 -12.354 -17.123  1.00 10.00      B   
ATOM   2443  HE  ARG B 154      12.959 -11.848 -16.373  1.00 10.00      B   
ATOM   2444  CZ  ARG B 154      12.249 -13.640 -16.929  1.00 10.00      B   
ATOM   2445  NH1 ARG B 154      11.694 -14.358 -17.903  1.00 10.00      B   
ATOM   2446 HH11 ARG B 154      11.449 -15.368 -17.743  1.00 10.00      B   
ATOM   2447 HH12 ARG B 154      11.496 -13.920 -18.828  1.00 10.00      B   
ATOM   2448  NH2 ARG B 154      12.506 -14.205 -15.760  1.00 10.00      B   
ATOM   2449 HH21 ARG B 154      12.945 -13.648 -14.996  1.00 10.00      B   
ATOM   2450 HH22 ARG B 154      12.270 -15.215 -15.597  1.00 10.00      B   
ATOM   2451  C   ARG B 154       9.660  -8.032 -17.014  1.00 10.00      B   
ATOM   2452  O   ARG B 154       8.674  -8.419 -17.641  1.00 10.00      B   
ATOM   2453  N   LEU B 155       9.570  -7.475 -15.810  1.00 10.00      B   
ATOM   2454  HN  LEU B 155      10.385  -7.165 -15.360  1.00 10.00      B   
ATOM   2455  CA  LEU B 155       8.279  -7.315 -15.142  1.00 10.00      B   
ATOM   2456  CB  LEU B 155       8.454  -6.828 -13.702  1.00 10.00      B   
ATOM   2457  CG  LEU B 155       7.222  -6.936 -12.798  1.00 10.00      B   
ATOM   2458  CD1 LEU B 155       6.707  -8.368 -12.758  1.00 10.00      B   
ATOM   2459  CD2 LEU B 155       7.544  -6.449 -11.395  1.00 10.00      B   
ATOM   2460  C   LEU B 155       7.339  -6.399 -15.923  1.00 10.00      B   
ATOM   2461  O   LEU B 155       6.148  -6.676 -16.042  1.00 10.00      B   
ATOM   2462  N   VAL B 156       7.882  -5.320 -16.471  1.00 10.00      B   
ATOM   2463  HN  VAL B 156       8.844  -5.148 -16.346  1.00 10.00      B   
ATOM   2464  CA  VAL B 156       7.081  -4.374 -17.248  1.00 10.00      B   
ATOM   2465  CB  VAL B 156       7.667  -2.945 -17.230  1.00 10.00      B   
ATOM   2466  CG1 VAL B 156       7.575  -2.337 -15.839  1.00 10.00      B   
ATOM   2467  CG2 VAL B 156       9.101  -2.938 -17.737  1.00 10.00      B   
ATOM   2468  C   VAL B 156       6.925  -4.837 -18.696  1.00 10.00      B   
ATOM   2469  O   VAL B 156       6.483  -4.079 -19.558  1.00 10.00      B   
ATOM   2470  N   ARG B 157       7.292  -6.082 -18.956  1.00 10.00      B   
ATOM   2471  HN  ARG B 157       7.633  -6.641 -18.225  1.00 10.00      B   
ATOM   2472  CA  ARG B 157       7.191  -6.641 -20.295  1.00 10.00      B   
ATOM   2473  CB  ARG B 157       8.575  -7.015 -20.829  1.00 10.00      B   
ATOM   2474  CG  ARG B 157       9.044  -6.165 -21.997  1.00 10.00      B   
ATOM   2475  CD  ARG B 157       8.145  -6.339 -23.211  1.00 10.00      B   
ATOM   2476  NE  ARG B 157       8.759  -5.803 -24.424  1.00 10.00      B   
ATOM   2477  HE  ARG B 157       9.408  -5.074 -24.314  1.00 10.00      B   
ATOM   2478  CZ  ARG B 157       8.473  -6.225 -25.655  1.00 10.00      B   
ATOM   2479  NH1 ARG B 157       7.586  -7.194 -25.846  1.00 10.00      B   
ATOM   2480 HH11 ARG B 157       7.093  -7.623 -25.035  1.00 10.00      B   
ATOM   2481 HH12 ARG B 157       7.366  -7.519 -26.815  1.00 10.00      B   
ATOM   2482  NH2 ARG B 157       9.097  -5.692 -26.694  1.00 10.00      B   
ATOM   2483 HH21 ARG B 157       9.806  -4.938 -26.552  1.00 10.00      B   
ATOM   2484 HH22 ARG B 157       8.877  -6.018 -27.661  1.00 10.00      B   
ATOM   2485  C   ARG B 157       6.279  -7.860 -20.302  1.00 10.00      B   
ATOM   2486  O   ARG B 157       5.298  -7.908 -21.043  1.00 10.00      B   
ATOM   2487  N   TRP B 158       6.605  -8.843 -19.469  1.00 10.00      B   
ATOM   2488  HN  TRP B 158       7.394  -8.740 -18.889  1.00 10.00      B   
ATOM   2489  CA  TRP B 158       5.819 -10.067 -19.381  1.00 10.00      B   
ATOM   2490  CB  TRP B 158       6.558 -11.232 -20.051  1.00 10.00      B   
ATOM   2491  CG  TRP B 158       6.990 -10.964 -21.459  1.00 10.00      B   
ATOM   2492  CD1 TRP B 158       8.207 -10.500 -21.871  1.00 10.00      B   
ATOM   2493  CD2 TRP B 158       6.210 -11.151 -22.644  1.00 10.00      B   
ATOM   2494  NE1 TRP B 158       8.229 -10.377 -23.238  1.00 10.00      B   
ATOM   2495  HE1 TRP B 158       8.993 -10.063 -23.771  1.00 10.00      B   
ATOM   2496  CE2 TRP B 158       7.015 -10.773 -23.736  1.00 10.00      B   
ATOM   2497  CE3 TRP B 158       4.909 -11.600 -22.886  1.00 10.00      B   
ATOM   2498  CZ2 TRP B 158       6.560 -10.831 -25.050  1.00 10.00      B   
ATOM   2499  CZ3 TRP B 158       4.461 -11.657 -24.191  1.00 10.00      B   
ATOM   2500  CH2 TRP B 158       5.284 -11.275 -25.256  1.00 10.00      B   
ATOM   2501  C   TRP B 158       5.534 -10.418 -17.921  1.00 10.00      B   
ATOM   2502  O   TRP B 158       6.140 -11.337 -17.370  1.00 10.00      B   
ATOM   2503  N   PRO B 159       4.604  -9.695 -17.274  1.00 10.00      B   
ATOM   2504  CA  PRO B 159       4.252  -9.932 -15.869  1.00 10.00      B   
ATOM   2505  CB  PRO B 159       3.149  -8.904 -15.582  1.00 10.00      B   
ATOM   2506  CG  PRO B 159       2.659  -8.465 -16.920  1.00 10.00      B   
ATOM   2507  CD  PRO B 159       3.825  -8.589 -17.854  1.00 10.00      B   
ATOM   2508  C   PRO B 159       3.735 -11.349 -15.623  1.00 10.00      B   
ATOM   2509  O   PRO B 159       4.111 -11.997 -14.647  1.00 10.00      B   
ATOM   2510  N   ARG B 160       2.901 -11.840 -16.533  1.00 10.00      B   
ATOM   2511  HN  ARG B 160       2.678 -11.296 -17.323  1.00 10.00      B   
ATOM   2512  CA  ARG B 160       2.324 -13.174 -16.399  1.00 10.00      B   
ATOM   2513  CB  ARG B 160       1.148 -13.351 -17.359  1.00 10.00      B   
ATOM   2514  CG  ARG B 160      -0.137 -12.688 -16.900  1.00 10.00      B   
ATOM   2515  CD  ARG B 160      -1.160 -12.618 -18.024  1.00 10.00      B   
ATOM   2516  NE  ARG B 160      -1.423 -13.928 -18.619  1.00 10.00      B   
ATOM   2517  HE  ARG B 160      -0.735 -14.623 -18.504  1.00 10.00      B   
ATOM   2518  CZ  ARG B 160      -2.516 -14.219 -19.320  1.00 10.00      B   
ATOM   2519  NH1 ARG B 160      -3.446 -13.294 -19.516  1.00 10.00      B   
ATOM   2520 HH11 ARG B 160      -3.319 -12.336 -19.125  1.00 10.00      B   
ATOM   2521 HH12 ARG B 160      -4.304 -13.517 -20.067  1.00 10.00      B   
ATOM   2522  NH2 ARG B 160      -2.687 -15.442 -19.809  1.00 10.00      B   
ATOM   2523 HH21 ARG B 160      -3.544 -15.672 -20.360  1.00 10.00      B   
ATOM   2524 HH22 ARG B 160      -1.963 -16.179 -19.646  1.00 10.00      B   
ATOM   2525  C   ARG B 160       3.363 -14.264 -16.637  1.00 10.00      B   
ATOM   2526  O   ARG B 160       3.161 -15.420 -16.263  1.00 10.00      B   
ATOM   2527  N   GLN B 161       4.472 -13.891 -17.255  1.00 10.00      B   
ATOM   2528  HN  GLN B 161       4.581 -12.953 -17.518  1.00 10.00      B   
ATOM   2529  CA  GLN B 161       5.535 -14.841 -17.541  1.00 10.00      B   
ATOM   2530  CB  GLN B 161       6.235 -14.477 -18.851  1.00 10.00      B   
ATOM   2531  CG  GLN B 161       6.888 -15.648 -19.570  1.00 10.00      B   
ATOM   2532  CD  GLN B 161       8.336 -15.833 -19.173  1.00 10.00      B   
ATOM   2533  OE1 GLN B 161       9.226 -15.188 -19.726  1.00 10.00      B   
ATOM   2534  NE2 GLN B 161       8.584 -16.726 -18.229  1.00 10.00      B   
ATOM   2535 HE21 GLN B 161       7.826 -17.218 -17.846  1.00 10.00      B   
ATOM   2536 HE22 GLN B 161       9.520 -16.855 -17.938  1.00 10.00      B   
ATOM   2537  C   GLN B 161       6.528 -14.891 -16.385  1.00 10.00      B   
ATOM   2538  O   GLN B 161       6.911 -15.970 -15.932  1.00 10.00      B   
ATOM   2539  N   VAL B 162       6.926 -13.718 -15.902  1.00 10.00      B   
ATOM   2540  HN  VAL B 162       6.584 -12.890 -16.310  1.00 10.00      B   
ATOM   2541  CA  VAL B 162       7.867 -13.624 -14.790  1.00 10.00      B   
ATOM   2542  CB  VAL B 162       8.293 -12.165 -14.516  1.00 10.00      B   
ATOM   2543  CG1 VAL B 162       9.286 -12.103 -13.364  1.00 10.00      B   
ATOM   2544  CG2 VAL B 162       8.898 -11.543 -15.764  1.00 10.00      B   
ATOM   2545  C   VAL B 162       7.263 -14.230 -13.525  1.00 10.00      B   
ATOM   2546  O   VAL B 162       7.915 -15.007 -12.823  1.00 10.00      B   
ATOM   2547  N   LEU B 163       6.005 -13.896 -13.254  1.00 10.00      B   
ATOM   2548  HN  LEU B 163       5.529 -13.282 -13.856  1.00 10.00      B   
ATOM   2549  CA  LEU B 163       5.317 -14.422 -12.080  1.00 10.00      B   
ATOM   2550  CB  LEU B 163       3.925 -13.806 -11.930  1.00 10.00      B   
ATOM   2551  CG  LEU B 163       3.882 -12.339 -11.500  1.00 10.00      B   
ATOM   2552  CD1 LEU B 163       2.455 -11.813 -11.532  1.00 10.00      B   
ATOM   2553  CD2 LEU B 163       4.487 -12.164 -10.115  1.00 10.00      B   
ATOM   2554  C   LEU B 163       5.223 -15.942 -12.148  1.00 10.00      B   
ATOM   2555  O   LEU B 163       5.313 -16.624 -11.127  1.00 10.00      B   
ATOM   2556  N   ALA B 164       5.060 -16.467 -13.362  1.00 10.00      B   
ATOM   2557  HN  ALA B 164       5.000 -15.871 -14.136  1.00 10.00      B   
ATOM   2558  CA  ALA B 164       4.968 -17.906 -13.568  1.00 10.00      B   
ATOM   2559  CB  ALA B 164       4.695 -18.221 -15.031  1.00 10.00      B   
ATOM   2560  C   ALA B 164       6.253 -18.586 -13.104  1.00 10.00      B   
ATOM   2561  O   ALA B 164       6.214 -19.640 -12.467  1.00 10.00      B   
ATOM   2562  N   GLU B 165       7.386 -17.955 -13.412  1.00 10.00      B   
ATOM   2563  HN  GLU B 165       7.338 -17.119 -13.926  1.00 10.00      B   
ATOM   2564  CA  GLU B 165       8.694 -18.469 -13.019  1.00 10.00      B   
ATOM   2565  CB  GLU B 165       9.809 -17.677 -13.705  1.00 10.00      B   
ATOM   2566  CG  GLU B 165       9.883 -17.889 -15.207  1.00 10.00      B   
ATOM   2567  CD  GLU B 165      11.060 -17.178 -15.844  1.00 10.00      B   
ATOM   2568  OE1 GLU B 165      12.047 -16.889 -15.132  1.00 10.00      B   
ATOM   2569  OE2 GLU B 165      11.016 -16.910 -17.064  1.00 10.00      B   
ATOM   2570  C   GLU B 165       8.861 -18.391 -11.506  1.00 10.00      B   
ATOM   2571  O   GLU B 165       9.484 -19.258 -10.891  1.00 10.00      B   
ATOM   2572  N   PHE B 166       8.297 -17.346 -10.911  1.00 10.00      B   
ATOM   2573  HN  PHE B 166       7.820 -16.686 -11.461  1.00 10.00      B   
ATOM   2574  CA  PHE B 166       8.369 -17.150  -9.469  1.00 10.00      B   
ATOM   2575  CB  PHE B 166       7.965 -15.723  -9.089  1.00 10.00      B   
ATOM   2576  CG  PHE B 166       9.124 -14.774  -8.976  1.00 10.00      B   
ATOM   2577  CD1 PHE B 166       9.747 -14.280 -10.110  1.00 10.00      B   
ATOM   2578  CD2 PHE B 166       9.592 -14.380  -7.733  1.00 10.00      B   
ATOM   2579  CE1 PHE B 166      10.814 -13.408 -10.006  1.00 10.00      B   
ATOM   2580  CE2 PHE B 166      10.657 -13.509  -7.622  1.00 10.00      B   
ATOM   2581  CZ  PHE B 166      11.271 -13.024  -8.760  1.00 10.00      B   
ATOM   2582  C   PHE B 166       7.490 -18.157  -8.735  1.00 10.00      B   
ATOM   2583  O   PHE B 166       7.648 -18.375  -7.532  1.00 10.00      B   
ATOM   2584  N   GLY B 167       6.560 -18.761  -9.462  1.00 10.00      B   
ATOM   2585  HN  GLY B 167       6.473 -18.532 -10.412  1.00 10.00      B   
ATOM   2586  CA  GLY B 167       5.675 -19.746  -8.869  1.00 10.00      B   
ATOM   2587  C   GLY B 167       4.277 -19.212  -8.630  1.00 10.00      B   
ATOM   2588  O   GLY B 167       3.501 -19.796  -7.873  1.00 10.00      B   
ATOM   2589  N   LEU B 168       3.947 -18.106  -9.273  1.00 10.00      B   
ATOM   2590  HN  LEU B 168       4.602 -17.684  -9.873  1.00 10.00      B   
ATOM   2591  CA  LEU B 168       2.634 -17.500  -9.120  1.00 10.00      B   
ATOM   2592  CB  LEU B 168       2.757 -16.047  -8.656  1.00 10.00      B   
ATOM   2593  CG  LEU B 168       1.445 -15.336  -8.324  1.00 10.00      B   
ATOM   2594  CD1 LEU B 168       0.763 -16.001  -7.139  1.00 10.00      B   
ATOM   2595  CD2 LEU B 168       1.689 -13.862  -8.045  1.00 10.00      B   
ATOM   2596  C   LEU B 168       1.846 -17.573 -10.422  1.00 10.00      B   
ATOM   2597  O   LEU B 168       2.162 -16.887 -11.392  1.00 10.00      B   
ATOM   2598  N   GLN B 169       0.832 -18.424 -10.445  1.00 10.00      B   
ATOM   2599  HN  GLN B 169       0.638 -18.963  -9.648  1.00 10.00      B   
ATOM   2600  CA  GLN B 169      -0.005 -18.575 -11.624  1.00 10.00      B   
ATOM   2601  CB  GLN B 169      -0.174 -20.051 -11.987  1.00 10.00      B   
ATOM   2602  CG  GLN B 169      -0.462 -20.291 -13.460  1.00 10.00      B   
ATOM   2603  CD  GLN B 169       0.660 -19.804 -14.355  1.00 10.00      B   
ATOM   2604  OE1 GLN B 169       1.838 -19.890 -14.000  1.00 10.00      B   
ATOM   2605  NE2 GLN B 169       0.303 -19.277 -15.517  1.00 10.00      B   
ATOM   2606 HE21 GLN B 169      -0.656 -19.234 -15.734  1.00 10.00      B   
ATOM   2607 HE22 GLN B 169       1.007 -18.941 -16.113  1.00 10.00      B   
ATOM   2608  C   GLN B 169      -1.360 -17.928 -11.380  1.00 10.00      B   
ATOM   2609  O   GLN B 169      -2.136 -18.384 -10.538  1.00 10.00      B   
ATOM   2610  N   LEU B 170      -1.634 -16.858 -12.105  1.00 10.00      B   
ATOM   2611  HN  LEU B 170      -0.979 -16.545 -12.762  1.00 10.00      B   
ATOM   2612  CA  LEU B 170      -2.891 -16.139 -11.959  1.00 10.00      B   
ATOM   2613  CB  LEU B 170      -2.622 -14.637 -11.849  1.00 10.00      B   
ATOM   2614  CG  LEU B 170      -1.733 -14.204 -10.682  1.00 10.00      B   
ATOM   2615  CD1 LEU B 170      -1.140 -12.831 -10.944  1.00 10.00      B   
ATOM   2616  CD2 LEU B 170      -2.519 -14.213  -9.380  1.00 10.00      B   
ATOM   2617  C   LEU B 170      -3.813 -16.416 -13.141  1.00 10.00      B   
ATOM   2618  O   LEU B 170      -3.342 -16.631 -14.260  1.00 10.00      B   
ATOM   2619  N   PRO B 171      -5.137 -16.440 -12.898  1.00 10.00      B   
ATOM   2620  CA  PRO B 171      -6.136 -16.679 -13.948  1.00 10.00      B   
ATOM   2621  CB  PRO B 171      -7.472 -16.538 -13.209  1.00 10.00      B   
ATOM   2622  CG  PRO B 171      -7.140 -16.808 -11.783  1.00 10.00      B   
ATOM   2623  CD  PRO B 171      -5.763 -16.253 -11.579  1.00 10.00      B   
ATOM   2624  C   PRO B 171      -6.037 -15.637 -15.060  1.00 10.00      B   
ATOM   2625  O   PRO B 171      -5.684 -14.482 -14.814  1.00 10.00      B   
ATOM   2626  N   SER B 172      -6.363 -16.047 -16.276  1.00 10.00      B   
ATOM   2627  HN  SER B 172      -6.658 -16.974 -16.405  1.00 10.00      B   
ATOM   2628  CA  SER B 172      -6.290 -15.165 -17.434  1.00 10.00      B   
ATOM   2629  CB  SER B 172      -6.537 -15.972 -18.705  1.00 10.00      B   
ATOM   2630  OG  SER B 172      -6.298 -17.350 -18.478  1.00 10.00      B   
ATOM   2631  HG  SER B 172      -7.114 -17.844 -18.636  1.00 10.00      B   
ATOM   2632  C   SER B 172      -7.279 -14.003 -17.353  1.00 10.00      B   
ATOM   2633  O   SER B 172      -7.055 -12.947 -17.944  1.00 10.00      B   
ATOM   2634  N   GLU B 173      -8.362 -14.193 -16.615  1.00 10.00      B   
ATOM   2635  HN  GLU B 173      -8.480 -15.047 -16.147  1.00 10.00      B   
ATOM   2636  CA  GLU B 173      -9.381 -13.162 -16.483  1.00 10.00      B   
ATOM   2637  CB  GLU B 173     -10.777 -13.786 -16.441  1.00 10.00      B   
ATOM   2638  CG  GLU B 173     -11.064 -14.681 -17.640  1.00 10.00      B   
ATOM   2639  CD  GLU B 173     -12.535 -14.957 -17.844  1.00 10.00      B   
ATOM   2640  OE1 GLU B 173     -12.956 -16.115 -17.646  1.00 10.00      B   
ATOM   2641  OE2 GLU B 173     -13.272 -14.017 -18.219  1.00 10.00      B   
ATOM   2642  C   GLU B 173      -9.127 -12.253 -15.282  1.00 10.00      B   
ATOM   2643  O   GLU B 173     -10.041 -11.601 -14.776  1.00 10.00      B   
ATOM   2644  N   VAL B 174      -7.879 -12.211 -14.832  1.00 10.00      B   
ATOM   2645  HN  VAL B 174      -7.195 -12.764 -15.267  1.00 10.00      B   
ATOM   2646  CA  VAL B 174      -7.494 -11.364 -13.711  1.00 10.00      B   
ATOM   2647  CB  VAL B 174      -6.734 -12.160 -12.628  1.00 10.00      B   
ATOM   2648  CG1 VAL B 174      -6.077 -11.227 -11.618  1.00 10.00      B   
ATOM   2649  CG2 VAL B 174      -7.683 -13.116 -11.922  1.00 10.00      B   
ATOM   2650  C   VAL B 174      -6.635 -10.206 -14.212  1.00 10.00      B   
ATOM   2651  O   VAL B 174      -5.646 -10.415 -14.915  1.00 10.00      B   
ATOM   2652  N   GLN B 175      -7.026  -8.987 -13.866  1.00 10.00      B   
ATOM   2653  HN  GLN B 175      -7.820  -8.882 -13.296  1.00 10.00      B   
ATOM   2654  CA  GLN B 175      -6.298  -7.800 -14.291  1.00 10.00      B   
ATOM   2655  CB  GLN B 175      -7.228  -6.582 -14.285  1.00 10.00      B   
ATOM   2656  CG  GLN B 175      -6.594  -5.301 -14.809  1.00 10.00      B   
ATOM   2657  CD  GLN B 175      -6.188  -5.402 -16.267  1.00 10.00      B   
ATOM   2658  OE1 GLN B 175      -6.817  -6.114 -17.053  1.00 10.00      B   
ATOM   2659  NE2 GLN B 175      -5.124  -4.702 -16.637  1.00 10.00      B   
ATOM   2660 HE21 GLN B 175      -4.660  -4.168 -15.958  1.00 10.00      B   
ATOM   2661 HE22 GLN B 175      -4.850  -4.735 -17.582  1.00 10.00      B   
ATOM   2662  C   GLN B 175      -5.094  -7.548 -13.390  1.00 10.00      B   
ATOM   2663  O   GLN B 175      -5.202  -7.607 -12.169  1.00 10.00      B   
ATOM   2664  N   ILE B 176      -3.947  -7.277 -13.995  1.00 10.00      B   
ATOM   2665  HN  ILE B 176      -3.916  -7.246 -14.973  1.00 10.00      B   
ATOM   2666  CA  ILE B 176      -2.733  -7.016 -13.236  1.00 10.00      B   
ATOM   2667  CB  ILE B 176      -1.616  -8.034 -13.564  1.00 10.00      B   
ATOM   2668  CG1 ILE B 176      -2.149  -9.466 -13.446  1.00 10.00      B   
ATOM   2669  CG2 ILE B 176      -0.417  -7.837 -12.642  1.00 10.00      B   
ATOM   2670  CD1 ILE B 176      -1.204 -10.523 -13.979  1.00 10.00      B   
ATOM   2671  C   ILE B 176      -2.226  -5.607 -13.515  1.00 10.00      B   
ATOM   2672  O   ILE B 176      -2.078  -5.210 -14.674  1.00 10.00      B   
ATOM   2673  N   ARG B 177      -1.988  -4.849 -12.454  1.00 10.00      B   
ATOM   2674  HN  ARG B 177      -2.151  -5.219 -11.557  1.00 10.00      B   
ATOM   2675  CA  ARG B 177      -1.480  -3.490 -12.583  1.00 10.00      B   
ATOM   2676  CB  ARG B 177      -2.389  -2.485 -11.869  1.00 10.00      B   
ATOM   2677  CG  ARG B 177      -2.083  -1.027 -12.199  1.00 10.00      B   
ATOM   2678  CD  ARG B 177      -2.921  -0.074 -11.357  1.00 10.00      B   
ATOM   2679  NE  ARG B 177      -2.803   1.315 -11.807  1.00 10.00      B   
ATOM   2680  HE  ARG B 177      -2.559   1.463 -12.750  1.00 10.00      B   
ATOM   2681  CZ  ARG B 177      -3.021   2.382 -11.030  1.00 10.00      B   
ATOM   2682  NH1 ARG B 177      -3.367   2.234  -9.755  1.00 10.00      B   
ATOM   2683 HH11 ARG B 177      -3.534   3.084  -9.152  1.00 10.00      B   
ATOM   2684 HH12 ARG B 177      -3.476   1.288  -9.348  1.00 10.00      B   
ATOM   2685  NH2 ARG B 177      -2.891   3.603 -11.530  1.00 10.00      B   
ATOM   2686 HH21 ARG B 177      -3.061   4.434 -10.925  1.00 10.00      B   
ATOM   2687 HH22 ARG B 177      -2.622   3.735 -12.528  1.00 10.00      B   
ATOM   2688  C   ARG B 177      -0.070  -3.409 -12.020  1.00 10.00      B   
ATOM   2689  O   ARG B 177       0.132  -3.550 -10.811  1.00 10.00      B   
ATOM   2690  N   VAL B 178       0.898  -3.208 -12.900  1.00 10.00      B   
ATOM   2691  HN  VAL B 178       0.669  -3.115 -13.850  1.00 10.00      B   
ATOM   2692  CA  VAL B 178       2.292  -3.112 -12.493  1.00 10.00      B   
ATOM   2693  CB  VAL B 178       3.254  -3.449 -13.652  1.00 10.00      B   
ATOM   2694  CG1 VAL B 178       4.686  -3.542 -13.151  1.00 10.00      B   
ATOM   2695  CG2 VAL B 178       2.843  -4.744 -14.338  1.00 10.00      B   
ATOM   2696  C   VAL B 178       2.595  -1.715 -11.961  1.00 10.00      B   
ATOM   2697  O   VAL B 178       2.660  -0.749 -12.722  1.00 10.00      B   
ATOM   2698  N   ALA B 179       2.778  -1.622 -10.653  1.00 10.00      B   
ATOM   2699  HN  ALA B 179       2.741  -2.441 -10.108  1.00 10.00      B   
ATOM   2700  CA  ALA B 179       3.057  -0.353  -9.999  1.00 10.00      B   
ATOM   2701  CB  ALA B 179       2.698  -0.432  -8.524  1.00 10.00      B   
ATOM   2702  C   ALA B 179       4.516   0.052 -10.177  1.00 10.00      B   
ATOM   2703  O   ALA B 179       5.414  -0.511  -9.543  1.00 10.00      B   
ATOM   2704  N   ASP B 180       4.747   1.020 -11.049  1.00 10.00      B   
ATOM   2705  HN  ASP B 180       3.992   1.427 -11.521  1.00 10.00      B   
ATOM   2706  CA  ASP B 180       6.095   1.504 -11.312  1.00 10.00      B   
ATOM   2707  CB  ASP B 180       6.225   1.977 -12.761  1.00 10.00      B   
ATOM   2708  CG  ASP B 180       7.629   1.806 -13.309  1.00 10.00      B   
ATOM   2709  OD1 ASP B 180       8.566   1.582 -12.512  1.00 10.00      B   
ATOM   2710  OD2 ASP B 180       7.800   1.890 -14.547  1.00 10.00      B   
ATOM   2711  C   ASP B 180       6.443   2.634 -10.350  1.00 10.00      B   
ATOM   2712  O   ASP B 180       5.732   3.640 -10.273  1.00 10.00      B   
ATOM   2713  N   SER B 181       7.534   2.467  -9.620  1.00 10.00      B   
ATOM   2714  HN  SER B 181       8.068   1.650  -9.742  1.00 10.00      B   
ATOM   2715  CA  SER B 181       7.968   3.459  -8.648  1.00 10.00      B   
ATOM   2716  CB  SER B 181       8.779   2.789  -7.541  1.00 10.00      B   
ATOM   2717  OG  SER B 181       8.168   1.572  -7.149  1.00 10.00      B   
ATOM   2718  HG  SER B 181       8.080   0.996  -7.922  1.00 10.00      B   
ATOM   2719  C   SER B 181       8.765   4.588  -9.295  1.00 10.00      B   
ATOM   2720  O   SER B 181       9.941   4.797  -8.982  1.00 10.00      B   
ATOM   2721  N   ASN B 182       8.118   5.308 -10.204  1.00 10.00      B   
ATOM   2722  HN  ASN B 182       7.190   5.069 -10.431  1.00 10.00      B   
ATOM   2723  CA  ASN B 182       8.751   6.431 -10.885  1.00 10.00      B   
ATOM   2724  CB  ASN B 182       8.453   6.400 -12.386  1.00 10.00      B   
ATOM   2725  CG  ASN B 182       8.958   5.144 -13.069  1.00 10.00      B   
ATOM   2726  OD1 ASN B 182       9.947   4.541 -12.649  1.00 10.00      B   
ATOM   2727  ND2 ASN B 182       8.288   4.749 -14.141  1.00 10.00      B   
ATOM   2728 HD21 ASN B 182       7.523   5.285 -14.434  1.00 10.00      B   
ATOM   2729 HD22 ASN B 182       8.572   3.920 -14.584  1.00 10.00      B   
ATOM   2730  C   ASN B 182       8.245   7.738 -10.289  1.00 10.00      B   
ATOM   2731  O   ASN B 182       8.672   8.827 -10.678  1.00 10.00      B   
ATOM   2732  N   GLN B 183       7.326   7.608  -9.341  1.00 10.00      B   
ATOM   2733  HN  GLN B 183       7.037   6.708  -9.090  1.00 10.00      B   
ATOM   2734  CA  GLN B 183       6.733   8.751  -8.660  1.00 10.00      B   
ATOM   2735  CB  GLN B 183       5.221   8.541  -8.514  1.00 10.00      B   
ATOM   2736  CG  GLN B 183       4.394   9.076  -9.674  1.00 10.00      B   
ATOM   2737  CD  GLN B 183       4.644   8.343 -10.979  1.00 10.00      B   
ATOM   2738  OE1 GLN B 183       4.917   7.141 -10.991  1.00 10.00      B   
ATOM   2739  NE2 GLN B 183       4.557   9.062 -12.084  1.00 10.00      B   
ATOM   2740 HE21 GLN B 183       4.335  10.020 -12.001  1.00 10.00      B   
ATOM   2741 HE22 GLN B 183       4.720   8.616 -12.942  1.00 10.00      B   
ATOM   2742  C   GLN B 183       7.364   8.929  -7.281  1.00 10.00      B   
ATOM   2743  O   GLN B 183       8.341   8.252  -6.945  1.00 10.00      B   
ATOM   2744  N   LYS B 184       6.813   9.839  -6.487  1.00 10.00      B   
ATOM   2745  HN  LYS B 184       6.033  10.354  -6.807  1.00 10.00      B   
ATOM   2746  CA  LYS B 184       7.321  10.084  -5.146  1.00 10.00      B   
ATOM   2747  CB  LYS B 184       7.005  11.525  -4.719  1.00 10.00      B   
ATOM   2748  CG  LYS B 184       7.575  12.598  -5.639  1.00 10.00      B   
ATOM   2749  CD  LYS B 184       6.879  13.942  -5.441  1.00 10.00      B   
ATOM   2750  CE  LYS B 184       7.155  14.521  -4.060  1.00 10.00      B   
ATOM   2751  NZ  LYS B 184       6.258  15.665  -3.732  1.00 10.00      B   
ATOM   2752  HZ1 LYS B 184       6.384  16.433  -4.424  1.00 10.00      B   
ATOM   2753  HZ2 LYS B 184       6.481  16.031  -2.783  1.00 10.00      B   
ATOM   2754  HZ3 LYS B 184       5.259  15.358  -3.746  1.00 10.00      B   
ATOM   2755  C   LYS B 184       6.668   9.103  -4.177  1.00 10.00      B   
ATOM   2756  O   LYS B 184       7.339   8.466  -3.360  1.00 10.00      B   
ATOM   2757  N   THR B 185       5.355   8.982  -4.307  1.00 10.00      B   
ATOM   2758  HN  THR B 185       4.901   9.515  -4.996  1.00 10.00      B   
ATOM   2759  CA  THR B 185       4.552   8.099  -3.474  1.00 10.00      B   
ATOM   2760  CB  THR B 185       3.074   8.198  -3.908  1.00 10.00      B   
ATOM   2761  OG1 THR B 185       2.743   9.578  -4.126  1.00 10.00      B   
ATOM   2762  HG1 THR B 185       2.508   9.716  -5.053  1.00 10.00      B   
ATOM   2763  CG2 THR B 185       2.152   7.630  -2.843  1.00 10.00      B   
ATOM   2764  C   THR B 185       5.023   6.641  -3.575  1.00 10.00      B   
ATOM   2765  O   THR B 185       5.217   6.115  -4.674  1.00 10.00      B   
ATOM   2766  N   ARG B 186       5.210   5.996  -2.421  1.00 10.00      B   
ATOM   2767  HN  ARG B 186       5.039   6.471  -1.575  1.00 10.00      B   
ATOM   2768  CA  ARG B 186       5.654   4.604  -2.375  1.00 10.00      B   
ATOM   2769  CB  ARG B 186       6.193   4.254  -0.985  1.00 10.00      B   
ATOM   2770  CG  ARG B 186       7.282   5.181  -0.465  1.00 10.00      B   
ATOM   2771  CD  ARG B 186       8.606   4.953  -1.179  1.00 10.00      B   
ATOM   2772  NE  ARG B 186       8.754   5.802  -2.359  1.00 10.00      B   
ATOM   2773  HE  ARG B 186       8.051   6.472  -2.521  1.00 10.00      B   
ATOM   2774  CZ  ARG B 186       9.781   5.730  -3.205  1.00 10.00      B   
ATOM   2775  NH1 ARG B 186      10.761   4.855  -2.999  1.00 10.00      B   
ATOM   2776 HH11 ARG B 186      11.567   4.802  -3.662  1.00 10.00      B   
ATOM   2777 HH12 ARG B 186      10.734   4.214  -2.174  1.00 10.00      B   
ATOM   2778  NH2 ARG B 186       9.824   6.534  -4.259  1.00 10.00      B   
ATOM   2779 HH21 ARG B 186       9.057   7.219  -4.427  1.00 10.00      B   
ATOM   2780 HH22 ARG B 186      10.627   6.483  -4.929  1.00 10.00      B   
ATOM   2781  C   ARG B 186       4.505   3.665  -2.739  1.00 10.00      B   
ATOM   2782  O   ARG B 186       3.343   4.078  -2.767  1.00 10.00      B   
ATOM   2783  N   TYR B 187       4.822   2.404  -3.005  1.00 10.00      B   
ATOM   2784  HN  TYR B 187       5.759   2.120  -2.947  1.00 10.00      B   
ATOM   2785  CA  TYR B 187       3.804   1.427  -3.379  1.00 10.00      B   
ATOM   2786  CB  TYR B 187       3.978   1.004  -4.843  1.00 10.00      B   
ATOM   2787  CG  TYR B 187       3.813   2.102  -5.869  1.00 10.00      B   
ATOM   2788  CD1 TYR B 187       4.898   2.873  -6.268  1.00 10.00      B   
ATOM   2789  CD2 TYR B 187       2.581   2.349  -6.461  1.00 10.00      B   
ATOM   2790  CE1 TYR B 187       4.759   3.862  -7.221  1.00 10.00      B   
ATOM   2791  CE2 TYR B 187       2.433   3.338  -7.415  1.00 10.00      B   
ATOM   2792  CZ  TYR B 187       3.526   4.089  -7.793  1.00 10.00      B   
ATOM   2793  OH  TYR B 187       3.384   5.072  -8.744  1.00 10.00      B   
ATOM   2794  HH  TYR B 187       3.989   4.896  -9.475  1.00 10.00      B   
ATOM   2795  C   TYR B 187       3.878   0.175  -2.510  1.00 10.00      B   
ATOM   2796  O   TYR B 187       4.965  -0.324  -2.222  1.00 10.00      B   
ATOM   2797  N   ILE B 188       2.718  -0.313  -2.087  1.00 10.00      B   
ATOM   2798  HN  ILE B 188       1.890   0.164  -2.315  1.00 10.00      B   
ATOM   2799  CA  ILE B 188       2.626  -1.539  -1.297  1.00 10.00      B   
ATOM   2800  CB  ILE B 188       2.487  -1.300   0.223  1.00 10.00      B   
ATOM   2801  CG1 ILE B 188       1.299  -0.389   0.543  1.00 10.00      B   
ATOM   2802  CG2 ILE B 188       3.778  -0.753   0.816  1.00 10.00      B   
ATOM   2803  CD1 ILE B 188       0.901  -0.414   2.005  1.00 10.00      B   
ATOM   2804  C   ILE B 188       1.448  -2.366  -1.800  1.00 10.00      B   
ATOM   2805  O   ILE B 188       0.479  -1.812  -2.329  1.00 10.00      B   
ATOM   2806  N   VAL B 189       1.529  -3.679  -1.656  1.00 10.00      B   
ATOM   2807  HN  VAL B 189       2.313  -4.070  -1.213  1.00 10.00      B   
ATOM   2808  CA  VAL B 189       0.466  -4.555  -2.128  1.00 10.00      B   
ATOM   2809  CB  VAL B 189       1.022  -5.661  -3.056  1.00 10.00      B   
ATOM   2810  CG1 VAL B 189      -0.103  -6.497  -3.652  1.00 10.00      B   
ATOM   2811  CG2 VAL B 189       1.886  -5.063  -4.156  1.00 10.00      B   
ATOM   2812  C   VAL B 189      -0.276  -5.202  -0.966  1.00 10.00      B   
ATOM   2813  O   VAL B 189       0.342  -5.722  -0.037  1.00 10.00      B   
ATOM   2814  N   MET B 190      -1.599  -5.147  -1.014  1.00 10.00      B   
ATOM   2815  HN  MET B 190      -2.030  -4.681  -1.765  1.00 10.00      B   
ATOM   2816  CA  MET B 190      -2.433  -5.757   0.010  1.00 10.00      B   
ATOM   2817  CB  MET B 190      -3.465  -4.759   0.545  1.00 10.00      B   
ATOM   2818  CG  MET B 190      -4.388  -5.330   1.614  1.00 10.00      B   
ATOM   2819  SD  MET B 190      -5.381  -4.063   2.433  1.00 10.00      B   
ATOM   2820  CE  MET B 190      -4.126  -3.212   3.387  1.00 10.00      B   
ATOM   2821  C   MET B 190      -3.125  -6.983  -0.577  1.00 10.00      B   
ATOM   2822  O   MET B 190      -4.159  -6.867  -1.237  1.00 10.00      B   
ATOM   2823  N   PRO B 191      -2.545  -8.172  -0.359  1.00 10.00      B   
ATOM   2824  CA  PRO B 191      -3.085  -9.430  -0.886  1.00 10.00      B   
ATOM   2825  CB  PRO B 191      -2.018 -10.465  -0.512  1.00 10.00      B   
ATOM   2826  CG  PRO B 191      -1.304  -9.869   0.650  1.00 10.00      B   
ATOM   2827  CD  PRO B 191      -1.316  -8.385   0.423  1.00 10.00      B   
ATOM   2828  C   PRO B 191      -4.428  -9.816  -0.276  1.00 10.00      B   
ATOM   2829  O   PRO B 191      -4.865  -9.240   0.724  1.00 10.00      B   
ATOM   2830  N   VAL B 192      -5.076 -10.794  -0.891  1.00 10.00      B   
ATOM   2831  HN  VAL B 192      -4.668 -11.211  -1.681  1.00 10.00      B   
ATOM   2832  CA  VAL B 192      -6.365 -11.276  -0.421  1.00 10.00      B   
ATOM   2833  CB  VAL B 192      -7.269 -11.748  -1.583  1.00 10.00      B   
ATOM   2834  CG1 VAL B 192      -7.801 -10.558  -2.363  1.00 10.00      B   
ATOM   2835  CG2 VAL B 192      -6.520 -12.702  -2.504  1.00 10.00      B   
ATOM   2836  C   VAL B 192      -6.176 -12.424   0.562  1.00 10.00      B   
ATOM   2837  O   VAL B 192      -5.168 -13.133   0.518  1.00 10.00      B   
ATOM   2838  N   ARG B 193      -7.133 -12.593   1.454  1.00 10.00      B   
ATOM   2839  HN  ARG B 193      -7.905 -11.984   1.454  1.00 10.00      B   
ATOM   2840  CA  ARG B 193      -7.074 -13.659   2.435  1.00 10.00      B   
ATOM   2841  CB  ARG B 193      -7.692 -13.191   3.757  1.00 10.00      B   
ATOM   2842  CG  ARG B 193      -7.232 -13.966   4.984  1.00 10.00      B   
ATOM   2843  CD  ARG B 193      -8.223 -15.053   5.366  1.00 10.00      B   
ATOM   2844  NE  ARG B 193      -9.577 -14.528   5.527  1.00 10.00      B   
ATOM   2845  HE  ARG B 193      -9.686 -13.724   6.084  1.00 10.00      B   
ATOM   2846  CZ  ARG B 193     -10.657 -15.074   4.973  1.00 10.00      B   
ATOM   2847  NH1 ARG B 193     -10.547 -16.160   4.223  1.00 10.00      B   
ATOM   2848 HH11 ARG B 193     -11.403 -16.585   3.782  1.00 10.00      B   
ATOM   2849 HH12 ARG B 193      -9.612 -16.600   4.066  1.00 10.00      B   
ATOM   2850  NH2 ARG B 193     -11.848 -14.529   5.171  1.00 10.00      B   
ATOM   2851 HH21 ARG B 193     -12.696 -14.955   4.738  1.00 10.00      B   
ATOM   2852 HH22 ARG B 193     -11.940 -13.672   5.760  1.00 10.00      B   
ATOM   2853  C   ARG B 193      -7.804 -14.888   1.899  1.00 10.00      B   
ATOM   2854  O   ARG B 193      -9.027 -14.870   1.737  1.00 10.00      B   
ATOM   2855  N   PRO B 194      -7.062 -15.968   1.605  1.00 10.00      B   
ATOM   2856  CA  PRO B 194      -7.642 -17.207   1.076  1.00 10.00      B   
ATOM   2857  CB  PRO B 194      -6.417 -18.076   0.776  1.00 10.00      B   
ATOM   2858  CG  PRO B 194      -5.351 -17.547   1.670  1.00 10.00      B   
ATOM   2859  CD  PRO B 194      -5.603 -16.071   1.778  1.00 10.00      B   
ATOM   2860  C   PRO B 194      -8.533 -17.890   2.106  1.00 10.00      B   
ATOM   2861  O   PRO B 194      -8.368 -17.690   3.311  1.00 10.00      B   
ATOM   2862  N   GLU B 195      -9.483 -18.684   1.637  1.00 10.00      B   
ATOM   2863  HN  GLU B 195      -9.572 -18.803   0.668  1.00 10.00      B   
ATOM   2864  CA  GLU B 195     -10.391 -19.389   2.528  1.00 10.00      B   
ATOM   2865  CB  GLU B 195     -11.622 -19.886   1.770  1.00 10.00      B   
ATOM   2866  CG  GLU B 195     -12.658 -18.807   1.510  1.00 10.00      B   
ATOM   2867  CD  GLU B 195     -13.014 -18.047   2.770  1.00 10.00      B   
ATOM   2868  OE1 GLU B 195     -13.629 -18.647   3.679  1.00 10.00      B   
ATOM   2869  OE2 GLU B 195     -12.666 -16.854   2.863  1.00 10.00      B   
ATOM   2870  C   GLU B 195      -9.684 -20.541   3.239  1.00 10.00      B   
ATOM   2871  O   GLU B 195      -8.673 -21.060   2.759  1.00 10.00      B   
ATOM   2872  N   GLY B 196     -10.213 -20.930   4.389  1.00 10.00      B   
ATOM   2873  HN  GLY B 196     -11.023 -20.485   4.724  1.00 10.00      B   
ATOM   2874  CA  GLY B 196      -9.614 -22.006   5.149  1.00 10.00      B   
ATOM   2875  C   GLY B 196      -8.671 -21.484   6.213  1.00 10.00      B   
ATOM   2876  O   GLY B 196      -7.647 -22.102   6.508  1.00 10.00      B   
ATOM   2877  N   THR B 197      -9.003 -20.330   6.771  1.00 10.00      B   
ATOM   2878  HN  THR B 197      -9.819 -19.870   6.474  1.00 10.00      B   
ATOM   2879  CA  THR B 197      -8.187 -19.720   7.813  1.00 10.00      B   
ATOM   2880  CB  THR B 197      -7.289 -18.605   7.241  1.00 10.00      B   
ATOM   2881  OG1 THR B 197      -7.809 -18.175   5.977  1.00 10.00      B   
ATOM   2882  HG1 THR B 197      -7.702 -18.879   5.329  1.00 10.00      B   
ATOM   2883  CG2 THR B 197      -5.862 -19.099   7.062  1.00 10.00      B   
ATOM   2884  C   THR B 197      -9.072 -19.143   8.914  1.00 10.00      B   
ATOM   2885  O   THR B 197      -8.689 -18.209   9.616  1.00 10.00      B   
ATOM   2886  N   ASP B 198     -10.259 -19.712   9.062  1.00 10.00      B   
ATOM   2887  HN  ASP B 198     -10.505 -20.466   8.484  1.00 10.00      B   
ATOM   2888  CA  ASP B 198     -11.204 -19.255  10.073  1.00 10.00      B   
ATOM   2889  CB  ASP B 198     -12.619 -19.727   9.733  1.00 10.00      B   
ATOM   2890  CG  ASP B 198     -13.594 -19.520  10.874  1.00 10.00      B   
ATOM   2891  OD1 ASP B 198     -13.920 -18.355  11.180  1.00 10.00      B   
ATOM   2892  OD2 ASP B 198     -14.042 -20.521  11.475  1.00 10.00      B   
ATOM   2893  C   ASP B 198     -10.806 -19.754  11.458  1.00 10.00      B   
ATOM   2894  O   ASP B 198     -10.437 -20.915  11.623  1.00 10.00      B   
ATOM   2895  N   GLY B 199     -10.870 -18.868  12.443  1.00 10.00      B   
ATOM   2896  HN  GLY B 199     -11.152 -17.950  12.244  1.00 10.00      B   
ATOM   2897  CA  GLY B 199     -10.526 -19.239  13.802  1.00 10.00      B   
ATOM   2898  C   GLY B 199      -9.065 -19.008  14.116  1.00 10.00      B   
ATOM   2899  O   GLY B 199      -8.535 -19.559  15.081  1.00 10.00      B   
ATOM   2900  N   TRP B 200      -8.407 -18.199  13.302  1.00 10.00      B   
ATOM   2901  HN  TRP B 200      -8.879 -17.787  12.548  1.00 10.00      B   
ATOM   2902  CA  TRP B 200      -6.999 -17.902  13.511  1.00 10.00      B   
ATOM   2903  CB  TRP B 200      -6.188 -18.164  12.239  1.00 10.00      B   
ATOM   2904  CG  TRP B 200      -6.068 -19.623  11.899  1.00 10.00      B   
ATOM   2905  CD1 TRP B 200      -7.077 -20.466  11.530  1.00 10.00      B   
ATOM   2906  CD2 TRP B 200      -4.871 -20.410  11.892  1.00 10.00      B   
ATOM   2907  NE1 TRP B 200      -6.586 -21.726  11.302  1.00 10.00      B   
ATOM   2908  HE1 TRP B 200      -7.119 -22.506  11.029  1.00 10.00      B   
ATOM   2909  CE2 TRP B 200      -5.233 -21.720  11.514  1.00 10.00      B   
ATOM   2910  CE3 TRP B 200      -3.530 -20.136  12.169  1.00 10.00      B   
ATOM   2911  CZ2 TRP B 200      -4.301 -22.750  11.406  1.00 10.00      B   
ATOM   2912  CZ3 TRP B 200      -2.607 -21.158  12.061  1.00 10.00      B   
ATOM   2913  CH2 TRP B 200      -2.996 -22.449  11.682  1.00 10.00      B   
ATOM   2914  C   TRP B 200      -6.825 -16.468  13.999  1.00 10.00      B   
ATOM   2915  O   TRP B 200      -7.627 -15.593  13.664  1.00 10.00      B   
ATOM   2916  N   THR B 201      -5.796 -16.233  14.802  1.00 10.00      B   
ATOM   2917  HN  THR B 201      -5.185 -16.969  15.035  1.00 10.00      B   
ATOM   2918  CA  THR B 201      -5.544 -14.907  15.345  1.00 10.00      B   
ATOM   2919  CB  THR B 201      -4.893 -14.996  16.735  1.00 10.00      B   
ATOM   2920  OG1 THR B 201      -3.728 -15.831  16.665  1.00 10.00      B   
ATOM   2921  HG1 THR B 201      -3.406 -16.005  17.558  1.00 10.00      B   
ATOM   2922  CG2 THR B 201      -5.875 -15.583  17.734  1.00 10.00      B   
ATOM   2923  C   THR B 201      -4.650 -14.081  14.430  1.00 10.00      B   
ATOM   2924  O   THR B 201      -4.021 -14.611  13.512  1.00 10.00      B   
ATOM   2925  N   GLU B 202      -4.593 -12.784  14.702  1.00 10.00      B   
ATOM   2926  HN  GLU B 202      -5.123 -12.434  15.452  1.00 10.00      B   
ATOM   2927  CA  GLU B 202      -3.778 -11.858  13.926  1.00 10.00      B   
ATOM   2928  CB  GLU B 202      -3.952 -10.440  14.479  1.00 10.00      B   
ATOM   2929  CG  GLU B 202      -3.467  -9.333  13.561  1.00 10.00      B   
ATOM   2930  CD  GLU B 202      -3.981  -7.974  13.985  1.00 10.00      B   
ATOM   2931  OE1 GLU B 202      -5.081  -7.581  13.545  1.00 10.00      B   
ATOM   2932  OE2 GLU B 202      -3.291  -7.290  14.769  1.00 10.00      B   
ATOM   2933  C   GLU B 202      -2.310 -12.279  13.971  1.00 10.00      B   
ATOM   2934  O   GLU B 202      -1.595 -12.199  12.972  1.00 10.00      B   
ATOM   2935  N   ASP B 203      -1.881 -12.759  15.132  1.00 10.00      B   
ATOM   2936  HN  ASP B 203      -2.505 -12.808  15.885  1.00 10.00      B   
ATOM   2937  CA  ASP B 203      -0.505 -13.204  15.324  1.00 10.00      B   
ATOM   2938  CB  ASP B 203      -0.285 -13.624  16.782  1.00 10.00      B   
ATOM   2939  CG  ASP B 203       1.181 -13.783  17.130  1.00 10.00      B   
ATOM   2940  OD1 ASP B 203       1.876 -12.752  17.258  1.00 10.00      B   
ATOM   2941  OD2 ASP B 203       1.648 -14.931  17.279  1.00 10.00      B   
ATOM   2942  C   ASP B 203      -0.180 -14.371  14.397  1.00 10.00      B   
ATOM   2943  O   ASP B 203       0.905 -14.438  13.823  1.00 10.00      B   
ATOM   2944  N   GLN B 204      -1.145 -15.269  14.238  1.00 10.00      B   
ATOM   2945  HN  GLN B 204      -1.999 -15.137  14.700  1.00 10.00      B   
ATOM   2946  CA  GLN B 204      -0.976 -16.443  13.392  1.00 10.00      B   
ATOM   2947  CB  GLN B 204      -1.950 -17.544  13.819  1.00 10.00      B   
ATOM   2948  CG  GLN B 204      -1.767 -18.007  15.256  1.00 10.00      B   
ATOM   2949  CD  GLN B 204      -2.942 -18.816  15.778  1.00 10.00      B   
ATOM   2950  OE1 GLN B 204      -4.087 -18.622  15.362  1.00 10.00      B   
ATOM   2951  NE2 GLN B 204      -2.668 -19.727  16.698  1.00 10.00      B   
ATOM   2952 HE21 GLN B 204      -1.735 -19.832  16.984  1.00 10.00      B   
ATOM   2953 HE22 GLN B 204      -3.411 -20.252  17.069  1.00 10.00      B   
ATOM   2954  C   GLN B 204      -1.177 -16.102  11.917  1.00 10.00      B   
ATOM   2955  O   GLN B 204      -0.592 -16.734  11.037  1.00 10.00      B   
ATOM   2956  N   LEU B 205      -2.005 -15.103  11.645  1.00 10.00      B   
ATOM   2957  HN  LEU B 205      -2.453 -14.634  12.386  1.00 10.00      B   
ATOM   2958  CA  LEU B 205      -2.275 -14.694  10.271  1.00 10.00      B   
ATOM   2959  CB  LEU B 205      -3.588 -13.915  10.172  1.00 10.00      B   
ATOM   2960  CG  LEU B 205      -4.866 -14.743  10.332  1.00 10.00      B   
ATOM   2961  CD1 LEU B 205      -6.095 -13.847  10.317  1.00 10.00      B   
ATOM   2962  CD2 LEU B 205      -4.960 -15.804   9.243  1.00 10.00      B   
ATOM   2963  C   LEU B 205      -1.120 -13.896   9.680  1.00 10.00      B   
ATOM   2964  O   LEU B 205      -0.828 -14.003   8.493  1.00 10.00      B   
ATOM   2965  N   ALA B 206      -0.450 -13.113  10.516  1.00 10.00      B   
ATOM   2966  HN  ALA B 206      -0.730 -13.065  11.459  1.00 10.00      B   
ATOM   2967  CA  ALA B 206       0.679 -12.302  10.065  1.00 10.00      B   
ATOM   2968  CB  ALA B 206       1.082 -11.311  11.143  1.00 10.00      B   
ATOM   2969  C   ALA B 206       1.873 -13.171   9.670  1.00 10.00      B   
ATOM   2970  O   ALA B 206       2.794 -12.711   8.993  1.00 10.00      B   
ATOM   2971  N   GLU B 207       1.842 -14.431  10.082  1.00 10.00      B   
ATOM   2972  HN  GLU B 207       1.071 -14.742  10.602  1.00 10.00      B   
ATOM   2973  CA  GLU B 207       2.919 -15.365   9.782  1.00 10.00      B   
ATOM   2974  CB  GLU B 207       2.784 -16.621  10.632  1.00 10.00      B   
ATOM   2975  CG  GLU B 207       3.052 -16.403  12.109  1.00 10.00      B   
ATOM   2976  CD  GLU B 207       2.907 -17.680  12.907  1.00 10.00      B   
ATOM   2977  OE1 GLU B 207       2.161 -17.681  13.909  1.00 10.00      B   
ATOM   2978  OE2 GLU B 207       3.534 -18.694  12.533  1.00 10.00      B   
ATOM   2979  C   GLU B 207       2.956 -15.745   8.304  1.00 10.00      B   
ATOM   2980  O   GLU B 207       4.029 -15.955   7.741  1.00 10.00      B   
ATOM   2981  N   ILE B 208       1.787 -15.824   7.677  1.00 10.00      B   
ATOM   2982  HN  ILE B 208       0.961 -15.633   8.172  1.00 10.00      B   
ATOM   2983  CA  ILE B 208       1.712 -16.192   6.264  1.00 10.00      B   
ATOM   2984  CB  ILE B 208       0.401 -16.920   5.904  1.00 10.00      B   
ATOM   2985  CG1 ILE B 208      -0.815 -16.029   6.175  1.00 10.00      B   
ATOM   2986  CG2 ILE B 208       0.295 -18.228   6.679  1.00 10.00      B   
ATOM   2987  CD1 ILE B 208      -2.129 -16.619   5.710  1.00 10.00      B   
ATOM   2988  C   ILE B 208       1.914 -14.986   5.354  1.00 10.00      B   
ATOM   2989  O   ILE B 208       2.004 -15.123   4.135  1.00 10.00      B   
ATOM   2990  N   VAL B 209       1.984 -13.806   5.954  1.00 10.00      B   
ATOM   2991  HN  VAL B 209       1.905 -13.761   6.928  1.00 10.00      B   
ATOM   2992  CA  VAL B 209       2.190 -12.580   5.198  1.00 10.00      B   
ATOM   2993  CB  VAL B 209       1.488 -11.366   5.842  1.00 10.00      B   
ATOM   2994  CG1 VAL B 209       1.429 -10.203   4.862  1.00 10.00      B   
ATOM   2995  CG2 VAL B 209       0.092 -11.735   6.315  1.00 10.00      B   
ATOM   2996  C   VAL B 209       3.685 -12.307   5.088  1.00 10.00      B   
ATOM   2997  O   VAL B 209       4.238 -11.480   5.813  1.00 10.00      B   
ATOM   2998  N   THR B 210       4.334 -13.033   4.197  1.00 10.00      B   
ATOM   2999  HN  THR B 210       3.834 -13.682   3.660  1.00 10.00      B   
ATOM   3000  CA  THR B 210       5.766 -12.901   3.989  1.00 10.00      B   
ATOM   3001  CB  THR B 210       6.317 -14.158   3.299  1.00 10.00      B   
ATOM   3002  OG1 THR B 210       5.319 -14.681   2.410  1.00 10.00      B   
ATOM   3003  HG1 THR B 210       5.314 -15.644   2.464  1.00 10.00      B   
ATOM   3004  CG2 THR B 210       6.667 -15.211   4.333  1.00 10.00      B   
ATOM   3005  C   THR B 210       6.111 -11.673   3.153  1.00 10.00      B   
ATOM   3006  O   THR B 210       5.225 -11.001   2.620  1.00 10.00      B   
ATOM   3007  N   ARG B 211       7.408 -11.388   3.046  1.00 10.00      B   
ATOM   3008  HN  ARG B 211       8.059 -11.958   3.508  1.00 10.00      B   
ATOM   3009  CA  ARG B 211       7.892 -10.249   2.274  1.00 10.00      B   
ATOM   3010  CB  ARG B 211       9.425 -10.201   2.318  1.00 10.00      B   
ATOM   3011  CG  ARG B 211      10.029  -8.918   1.772  1.00 10.00      B   
ATOM   3012  CD  ARG B 211      11.480  -9.113   1.358  1.00 10.00      B   
ATOM   3013  NE  ARG B 211      12.345  -9.451   2.491  1.00 10.00      B   
ATOM   3014  HE  ARG B 211      12.001  -9.262   3.397  1.00 10.00      B   
ATOM   3015  CZ  ARG B 211      13.555 -10.002   2.368  1.00 10.00      B   
ATOM   3016  NH1 ARG B 211      14.043 -10.285   1.164  1.00 10.00      B   
ATOM   3017 HH11 ARG B 211      14.991 -10.718   1.067  1.00 10.00      B   
ATOM   3018 HH12 ARG B 211      13.482 -10.080   0.311  1.00 10.00      B   
ATOM   3019  NH2 ARG B 211      14.273 -10.270   3.453  1.00 10.00      B   
ATOM   3020 HH21 ARG B 211      13.891 -10.051   4.401  1.00 10.00      B   
ATOM   3021 HH22 ARG B 211      15.221 -10.702   3.367  1.00 10.00      B   
ATOM   3022  C   ARG B 211       7.415 -10.350   0.828  1.00 10.00      B   
ATOM   3023  O   ARG B 211       6.991  -9.362   0.233  1.00 10.00      B   
ATOM   3024  N   ASP B 212       7.461 -11.562   0.282  1.00 10.00      B   
ATOM   3025  HN  ASP B 212       7.803 -12.313   0.816  1.00 10.00      B   
ATOM   3026  CA  ASP B 212       7.035 -11.810  -1.095  1.00 10.00      B   
ATOM   3027  CB  ASP B 212       7.224 -13.282  -1.466  1.00 10.00      B   
ATOM   3028  CG  ASP B 212       8.661 -13.638  -1.787  1.00 10.00      B   
ATOM   3029  OD1 ASP B 212       9.443 -12.732  -2.141  1.00 10.00      B   
ATOM   3030  OD2 ASP B 212       9.015 -14.834  -1.696  1.00 10.00      B   
ATOM   3031  C   ASP B 212       5.582 -11.409  -1.318  1.00 10.00      B   
ATOM   3032  O   ASP B 212       5.221 -10.898  -2.382  1.00 10.00      B   
ATOM   3033  N   CYS B 213       4.752 -11.638  -0.310  1.00 10.00      B   
ATOM   3034  HN  CYS B 213       5.102 -12.036   0.515  1.00 10.00      B   
ATOM   3035  CA  CYS B 213       3.336 -11.308  -0.394  1.00 10.00      B   
ATOM   3036  CB  CYS B 213       2.571 -11.967   0.757  1.00 10.00      B   
ATOM   3037  SG  CYS B 213       2.797 -13.758   0.870  1.00 10.00      B   
ATOM   3038  HG  CYS B 213       3.896 -13.992   1.578  1.00 10.00      B   
ATOM   3039  C   CYS B 213       3.124  -9.796  -0.378  1.00 10.00      B   
ATOM   3040  O   CYS B 213       2.195  -9.283  -1.002  1.00 10.00      B   
ATOM   3041  N   LEU B 214       4.001  -9.088   0.327  1.00 10.00      B   
ATOM   3042  HN  LEU B 214       4.724  -9.557   0.797  1.00 10.00      B   
ATOM   3043  CA  LEU B 214       3.918  -7.635   0.429  1.00 10.00      B   
ATOM   3044  CB  LEU B 214       4.735  -7.148   1.627  1.00 10.00      B   
ATOM   3045  CG  LEU B 214       4.329  -7.722   2.985  1.00 10.00      B   
ATOM   3046  CD1 LEU B 214       5.414  -7.471   4.020  1.00 10.00      B   
ATOM   3047  CD2 LEU B 214       3.003  -7.130   3.437  1.00 10.00      B   
ATOM   3048  C   LEU B 214       4.414  -6.973  -0.853  1.00 10.00      B   
ATOM   3049  O   LEU B 214       4.102  -5.814  -1.135  1.00 10.00      B   
ATOM   3050  N   ILE B 215       5.200  -7.719  -1.615  1.00 10.00      B   
ATOM   3051  HN  ILE B 215       5.426  -8.625  -1.318  1.00 10.00      B   
ATOM   3052  CA  ILE B 215       5.743  -7.230  -2.875  1.00 10.00      B   
ATOM   3053  CB  ILE B 215       7.108  -7.888  -3.182  1.00 10.00      B   
ATOM   3054  CG1 ILE B 215       8.102  -7.585  -2.056  1.00 10.00      B   
ATOM   3055  CG2 ILE B 215       7.663  -7.408  -4.516  1.00 10.00      B   
ATOM   3056  CD1 ILE B 215       9.321  -8.481  -2.052  1.00 10.00      B   
ATOM   3057  C   ILE B 215       4.755  -7.513  -4.006  1.00 10.00      B   
ATOM   3058  O   ILE B 215       4.683  -6.777  -4.994  1.00 10.00      B   
ATOM   3059  N   GLY B 216       3.985  -8.584  -3.844  1.00 10.00      B   
ATOM   3060  HN  GLY B 216       4.086  -9.132  -3.034  1.00 10.00      B   
ATOM   3061  CA  GLY B 216       3.000  -8.947  -4.843  1.00 10.00      B   
ATOM   3062  C   GLY B 216       3.463 -10.081  -5.735  1.00 10.00      B   
ATOM   3063  O   GLY B 216       2.733 -10.514  -6.625  1.00 10.00      B   
ATOM   3064  N   VAL B 217       4.669 -10.576  -5.484  1.00 10.00      B   
ATOM   3065  HN  VAL B 217       5.197 -10.202  -4.745  1.00 10.00      B   
ATOM   3066  CA  VAL B 217       5.228 -11.664  -6.284  1.00 10.00      B   
ATOM   3067  CB  VAL B 217       6.770 -11.626  -6.326  1.00 10.00      B   
ATOM   3068  CG1 VAL B 217       7.251 -10.366  -7.026  1.00 10.00      B   
ATOM   3069  CG2 VAL B 217       7.356 -11.721  -4.924  1.00 10.00      B   
ATOM   3070  C   VAL B 217       4.753 -13.028  -5.790  1.00 10.00      B   
ATOM   3071  O   VAL B 217       5.078 -14.063  -6.376  1.00 10.00      B   
ATOM   3072  N   ALA B 218       3.986 -13.025  -4.708  1.00 10.00      B   
ATOM   3073  HN  ALA B 218       3.762 -12.171  -4.284  1.00 10.00      B   
ATOM   3074  CA  ALA B 218       3.459 -14.253  -4.137  1.00 10.00      B   
ATOM   3075  CB  ALA B 218       4.461 -14.867  -3.171  1.00 10.00      B   
ATOM   3076  C   ALA B 218       2.140 -13.986  -3.427  1.00 10.00      B   
ATOM   3077  O   ALA B 218       1.711 -12.834  -3.309  1.00 10.00      B   
ATOM   3078  N   VAL B 219       1.501 -15.052  -2.970  1.00 10.00      B   
ATOM   3079  HN  VAL B 219       1.897 -15.940  -3.102  1.00 10.00      B   
ATOM   3080  CA  VAL B 219       0.231 -14.950  -2.262  1.00 10.00      B   
ATOM   3081  CB  VAL B 219      -0.954 -15.485  -3.102  1.00 10.00      B   
ATOM   3082  CG1 VAL B 219      -1.289 -14.527  -4.234  1.00 10.00      B   
ATOM   3083  CG2 VAL B 219      -0.660 -16.879  -3.643  1.00 10.00      B   
ATOM   3084  C   VAL B 219       0.301 -15.713  -0.943  1.00 10.00      B   
ATOM   3085  O   VAL B 219       0.994 -16.730  -0.845  1.00 10.00      B   
ATOM   3086  N   PRO B 220      -0.396 -15.224   0.090  1.00 10.00      B   
ATOM   3087  CA  PRO B 220      -0.405 -15.867   1.405  1.00 10.00      B   
ATOM   3088  CB  PRO B 220      -1.151 -14.864   2.290  1.00 10.00      B   
ATOM   3089  CG  PRO B 220      -2.003 -14.089   1.345  1.00 10.00      B   
ATOM   3090  CD  PRO B 220      -1.227 -14.008   0.061  1.00 10.00      B   
ATOM   3091  C   PRO B 220      -1.141 -17.205   1.376  1.00 10.00      B   
ATOM   3092  O   PRO B 220      -2.180 -17.345   0.724  1.00 10.00      B   
ATOM   3093  N   LYS B 221      -0.596 -18.185   2.076  1.00 10.00      B   
ATOM   3094  HN  LYS B 221       0.230 -18.015   2.576  1.00 10.00      B   
ATOM   3095  CA  LYS B 221      -1.194 -19.508   2.129  1.00 10.00      B   
ATOM   3096  CB  LYS B 221      -0.811 -20.311   0.879  1.00 10.00      B   
ATOM   3097  CG  LYS B 221      -1.715 -21.499   0.589  1.00 10.00      B   
ATOM   3098  CD  LYS B 221      -1.317 -22.196  -0.702  1.00 10.00      B   
ATOM   3099  CE  LYS B 221      -0.062 -23.034  -0.520  1.00 10.00      B   
ATOM   3100  NZ  LYS B 221       0.330 -23.715  -1.779  1.00 10.00      B   
ATOM   3101  HZ1 LYS B 221       1.109 -24.379  -1.600  1.00 10.00      B   
ATOM   3102  HZ2 LYS B 221       0.643 -23.018  -2.486  1.00 10.00      B   
ATOM   3103  HZ3 LYS B 221      -0.476 -24.244  -2.166  1.00 10.00      B   
ATOM   3104  C   LYS B 221      -0.737 -20.237   3.384  1.00 10.00      B   
ATOM   3105  O   LYS B 221       0.452 -20.230   3.705  1.00 10.00      B   
ATOM   3106  N   PRO B 222      -1.682 -20.855   4.119  1.00 10.00      B   
ATOM   3107  CA  PRO B 222      -1.380 -21.605   5.346  1.00 10.00      B   
ATOM   3108  CB  PRO B 222      -2.697 -22.327   5.645  1.00 10.00      B   
ATOM   3109  CG  PRO B 222      -3.742 -21.448   5.053  1.00 10.00      B   
ATOM   3110  CD  PRO B 222      -3.127 -20.865   3.812  1.00 10.00      B   
ATOM   3111  C   PRO B 222      -0.266 -22.623   5.117  1.00 10.00      B   
ATOM   3112  O   PRO B 222      -0.365 -23.476   4.233  1.00 10.00      B   
ATOM   3113  N   GLY B 223       0.802 -22.508   5.895  1.00 10.00      B   
ATOM   3114  HN  GLY B 223       0.830 -21.798   6.574  1.00 10.00      B   
ATOM   3115  CA  GLY B 223       1.923 -23.419   5.759  1.00 10.00      B   
ATOM   3116  C   GLY B 223       3.164 -22.728   5.226  1.00 10.00      B   
ATOM   3117  O   GLY B 223       4.275 -23.251   5.335  1.00 10.00      B   
ATOM   3118  N   ILE B 224       2.975 -21.553   4.643  1.00 10.00      B   
ATOM   3119  HN  ILE B 224       2.065 -21.189   4.584  1.00 10.00      B   
ATOM   3120  CA  ILE B 224       4.082 -20.784   4.091  1.00 10.00      B   
ATOM   3121  CB  ILE B 224       3.772 -20.276   2.666  1.00 10.00      B   
ATOM   3122  CG1 ILE B 224       3.381 -21.452   1.763  1.00 10.00      B   
ATOM   3123  CG2 ILE B 224       4.970 -19.533   2.091  1.00 10.00      B   
ATOM   3124  CD1 ILE B 224       2.977 -21.048   0.360  1.00 10.00      B   
ATOM   3125  C   ILE B 224       4.415 -19.610   5.005  1.00 10.00      B   
ATOM   3126  O   ILE B 224       3.868 -18.518   4.865  1.00 10.00      B   
ATOM   3127  N   THR B 225       5.297 -19.857   5.960  1.00 10.00      B   
ATOM   3128  HN  THR B 225       5.678 -20.759   6.041  1.00 10.00      B   
ATOM   3129  CA  THR B 225       5.708 -18.837   6.909  1.00 10.00      B   
ATOM   3130  CB  THR B 225       5.884 -19.457   8.302  1.00 10.00      B   
ATOM   3131  OG1 THR B 225       6.457 -20.766   8.157  1.00 10.00      B   
ATOM   3132  HG1 THR B 225       6.677 -21.116   9.029  1.00 10.00      B   
ATOM   3133  CG2 THR B 225       4.536 -19.579   8.997  1.00 10.00      B   
ATOM   3134  C   THR B 225       7.020 -18.183   6.479  1.00 10.00      B   
ATOM   3135  O   THR B 225       7.420 -17.148   7.014  1.00 10.00      B   
ATOM   3136  N   VAL B 226       7.687 -18.796   5.508  1.00 10.00      B   
ATOM   3137  HN  VAL B 226       7.311 -19.609   5.112  1.00 10.00      B   
ATOM   3138  CA  VAL B 226       8.955 -18.283   5.002  1.00 10.00      B   
ATOM   3139  CB  VAL B 226      10.110 -19.289   5.220  1.00 10.00      B   
ATOM   3140  CG1 VAL B 226      10.346 -19.523   6.704  1.00 10.00      B   
ATOM   3141  CG2 VAL B 226       9.832 -20.606   4.506  1.00 10.00      B   
ATOM   3142  C   VAL B 226       8.844 -17.951   3.516  1.00 10.00      B   
ATOM   3143  O   VAL B 226       7.915 -18.400   2.842  1.00 10.00      B   
ATOM   3144  N   ASN B 227       9.786 -17.164   3.009  1.00 10.00      B   
ATOM   3145  HN  ASN B 227      10.502 -16.833   3.592  1.00 10.00      B   
ATOM   3146  CA  ASN B 227       9.780 -16.785   1.599  1.00 10.00      B   
ATOM   3147  CB  ASN B 227      10.680 -15.568   1.342  1.00 10.00      B   
ATOM   3148  CG  ASN B 227      10.151 -14.281   1.953  1.00 10.00      B   
ATOM   3149  OD1 ASN B 227       9.185 -13.689   1.465  1.00 10.00      B   
ATOM   3150  ND2 ASN B 227      10.796 -13.820   3.013  1.00 10.00      B   
ATOM   3151 HD21 ASN B 227      11.571 -14.325   3.343  1.00 10.00      B   
ATOM   3152 HD22 ASN B 227      10.474 -12.994   3.429  1.00 10.00      B   
ATOM   3153  C   ASN B 227      10.223 -17.957   0.729  1.00 10.00      B   
ATOM   3154  O   ASN B 227      10.836 -18.911   1.222  1.00 10.00      B   
ATOM   3155  N   ALA B 228       9.907 -17.877  -0.558  1.00 10.00      B   
ATOM   3156  HN  ALA B 228       9.420 -17.089  -0.880  1.00 10.00      B   
ATOM   3157  CA  ALA B 228      10.258 -18.923  -1.510  1.00 10.00      B   
ATOM   3158  CB  ALA B 228       9.686 -18.606  -2.883  1.00 10.00      B   
ATOM   3159  C   ALA B 228      11.765 -19.123  -1.587  1.00 10.00      B   
ATOM   3160  O   ALA B 228      12.542 -18.181  -1.411  1.00 10.00      B   
ATOM   3161  N   LYS B 229      12.168 -20.357  -1.840  1.00 10.00      B   
ATOM   3162  HN  LYS B 229      11.498 -21.057  -1.971  1.00 10.00      B   
ATOM   3163  CA  LYS B 229      13.575 -20.700  -1.940  1.00 10.00      B   
ATOM   3164  CB  LYS B 229      13.784 -22.193  -1.690  1.00 10.00      B   
ATOM   3165  CG  LYS B 229      13.558 -22.617  -0.249  1.00 10.00      B   
ATOM   3166  CD  LYS B 229      13.871 -24.089  -0.056  1.00 10.00      B   
ATOM   3167  CE  LYS B 229      13.779 -24.481   1.409  1.00 10.00      B   
ATOM   3168  NZ  LYS B 229      14.089 -25.918   1.617  1.00 10.00      B   
ATOM   3169  HZ1 LYS B 229      14.055 -26.147   2.629  1.00 10.00      B   
ATOM   3170  HZ2 LYS B 229      15.039 -26.134   1.261  1.00 10.00      B   
ATOM   3171  HZ3 LYS B 229      13.399 -26.513   1.114  1.00 10.00      B   
ATOM   3172  C   LYS B 229      14.133 -20.315  -3.303  1.00 10.00      B   
ATOM   3173  O   LYS B 229      13.734 -20.869  -4.327  1.00 10.00      B   
ATOM   3174  N   ARG B 230      15.048 -19.357  -3.304  1.00 10.00      B   
ATOM   3175  HN  ARG B 230      15.319 -18.958  -2.449  1.00 10.00      B   
ATOM   3176  CA  ARG B 230      15.673 -18.882  -4.528  1.00 10.00      B   
ATOM   3177  CB  ARG B 230      15.170 -17.474  -4.851  1.00 10.00      B   
ATOM   3178  CG  ARG B 230      13.730 -17.427  -5.326  1.00 10.00      B   
ATOM   3179  CD  ARG B 230      13.145 -16.039  -5.154  1.00 10.00      B   
ATOM   3180  NE  ARG B 230      13.069 -15.653  -3.746  1.00 10.00      B   
ATOM   3181  HE  ARG B 230      13.911 -15.647  -3.231  1.00 10.00      B   
ATOM   3182  CZ  ARG B 230      11.935 -15.335  -3.122  1.00 10.00      B   
ATOM   3183  NH1 ARG B 230      10.783 -15.357  -3.775  1.00 10.00      B   
ATOM   3184 HH11 ARG B 230       9.896 -15.103  -3.272  1.00 10.00      B   
ATOM   3185 HH12 ARG B 230      10.750 -15.624  -4.781  1.00 10.00      B   
ATOM   3186  NH2 ARG B 230      11.949 -14.991  -1.840  1.00 10.00      B   
ATOM   3187 HH21 ARG B 230      11.053 -14.742  -1.359  1.00 10.00      B   
ATOM   3188 HH22 ARG B 230      12.848 -14.969  -1.308  1.00 10.00      B   
ATOM   3189  C   ARG B 230      17.187 -18.869  -4.365  1.00 10.00      B   
ATOM   3190  O   ARG B 230      17.685 -18.844  -3.240  1.00 10.00      B   
ATOM   3191  N   PRO B 231      17.941 -18.903  -5.476  1.00 10.00      B   
ATOM   3192  CA  PRO B 231      19.405 -18.883  -5.426  1.00 10.00      B   
ATOM   3193  CB  PRO B 231      19.817 -18.881  -6.902  1.00 10.00      B   
ATOM   3194  CG  PRO B 231      18.641 -19.438  -7.626  1.00 10.00      B   
ATOM   3195  CD  PRO B 231      17.438 -18.970  -6.861  1.00 10.00      B   
ATOM   3196  C   PRO B 231      19.914 -17.623  -4.736  1.00 10.00      B   
ATOM   3197  O   PRO B 231      19.578 -16.508  -5.137  1.00 10.00      B   
ATOM   3198  N   VAL B 232      20.697 -17.809  -3.682  1.00 10.00      B   
ATOM   3199  HN  VAL B 232      20.905 -18.725  -3.398  1.00 10.00      B   
ATOM   3200  CA  VAL B 232      21.255 -16.688  -2.934  1.00 10.00      B   
ATOM   3201  CB  VAL B 232      21.003 -16.825  -1.415  1.00 10.00      B   
ATOM   3202  CG1 VAL B 232      21.515 -15.600  -0.664  1.00 10.00      B   
ATOM   3203  CG2 VAL B 232      19.525 -17.046  -1.129  1.00 10.00      B   
ATOM   3204  C   VAL B 232      22.754 -16.585  -3.183  1.00 10.00      B   
ATOM   3205  O   VAL B 232      23.488 -17.563  -3.010  1.00 10.00      B   
ATOM   3206  N   LEU B 233      23.199 -15.415  -3.608  1.00 10.00      B   
ATOM   3207  HN  LEU B 233      22.560 -14.685  -3.743  1.00 10.00      B   
ATOM   3208  CA  LEU B 233      24.609 -15.181  -3.874  1.00 10.00      B   
ATOM   3209  CB  LEU B 233      24.784 -14.080  -4.926  1.00 10.00      B   
ATOM   3210  CG  LEU B 233      26.221 -13.617  -5.188  1.00 10.00      B   
ATOM   3211  CD1 LEU B 233      26.993 -14.663  -5.976  1.00 10.00      B   
ATOM   3212  CD2 LEU B 233      26.237 -12.275  -5.904  1.00 10.00      B   
ATOM   3213  C   LEU B 233      25.327 -14.792  -2.589  1.00 10.00      B   
ATOM   3214  O   LEU B 233      24.898 -13.878  -1.880  1.00 10.00      B   
ATOM   3215  N   LYS B 234      26.404 -15.494  -2.284  1.00 10.00      B   
ATOM   3216  HN  LYS B 234      26.693 -16.218  -2.883  1.00 10.00      B   
ATOM   3217  CA  LYS B 234      27.178 -15.213  -1.087  1.00 10.00      B   
ATOM   3218  CB  LYS B 234      27.830 -16.491  -0.560  1.00 10.00      B   
ATOM   3219  CG  LYS B 234      26.840 -17.587  -0.200  1.00 10.00      B   
ATOM   3220  CD  LYS B 234      27.557 -18.873   0.174  1.00 10.00      B   
ATOM   3221  CE  LYS B 234      26.601 -19.880   0.785  1.00 10.00      B   
ATOM   3222  NZ  LYS B 234      27.320 -21.037   1.381  1.00 10.00      B   
ATOM   3223  HZ1 LYS B 234      28.129 -20.708   1.945  1.00 10.00      B   
ATOM   3224  HZ2 LYS B 234      27.669 -21.669   0.634  1.00 10.00      B   
ATOM   3225  HZ3 LYS B 234      26.680 -21.575   2.001  1.00 10.00      B   
ATOM   3226  C   LYS B 234      28.232 -14.153  -1.383  1.00 10.00      B   
ATOM   3227  O   LYS B 234      29.109 -14.355  -2.224  1.00 10.00      B   
ATOM   3228  N   ALA B 235      28.127 -13.023  -0.700  1.00 10.00      B   
ATOM   3229  HN  ALA B 235      27.399 -12.926  -0.051  1.00 10.00      B   
ATOM   3230  CA  ALA B 235      29.057 -11.918  -0.888  1.00 10.00      B   
ATOM   3231  CB  ALA B 235      28.576 -10.685  -0.139  1.00 10.00      B   
ATOM   3232  C   ALA B 235      30.471 -12.292  -0.454  1.00 10.00      B   
ATOM   3233  O   ALA B 235      30.667 -13.255   0.295  1.00 10.00      B   
ATOM   3234  N   ASN B 236      31.447 -11.528  -0.934  1.00 10.00      B   
ATOM   3235  HN  ASN B 236      31.216 -10.785  -1.531  1.00 10.00      B   
ATOM   3236  CA  ASN B 236      32.850 -11.763  -0.607  1.00 10.00      B   
ATOM   3237  CB  ASN B 236      33.756 -10.766  -1.334  1.00 10.00      B   
ATOM   3238  CG  ASN B 236      33.754 -10.953  -2.835  1.00 10.00      B   
ATOM   3239  OD1 ASN B 236      32.950 -10.348  -3.546  1.00 10.00      B   
ATOM   3240  ND2 ASN B 236      34.655 -11.785  -3.331  1.00 10.00      B   
ATOM   3241 HD21 ASN B 236      35.269 -12.229  -2.706  1.00 10.00      B   
ATOM   3242 HD22 ASN B 236      34.670 -11.926  -4.304  1.00 10.00      B   
ATOM   3243  C   ASN B 236      33.074 -11.654   0.893  1.00 10.00      B   
ATOM   3244  O   ASN B 236      33.652 -12.548   1.512  1.00 10.00      B   
ATOM   3245  N   ARG B 237      32.605 -10.556   1.469  1.00 10.00      B   
ATOM   3246  HN  ARG B 237      32.145  -9.889   0.916  1.00 10.00      B   
ATOM   3247  CA  ARG B 237      32.744 -10.312   2.898  1.00 10.00      B   
ATOM   3248  CB  ARG B 237      33.771  -9.203   3.154  1.00 10.00      B   
ATOM   3249  CG  ARG B 237      35.136  -9.483   2.545  1.00 10.00      B   
ATOM   3250  CD  ARG B 237      36.003  -8.238   2.507  1.00 10.00      B   
ATOM   3251  NE  ARG B 237      36.683  -7.989   3.778  1.00 10.00      B   
ATOM   3252  HE  ARG B 237      36.185  -7.491   4.463  1.00 10.00      B   
ATOM   3253  CZ  ARG B 237      37.919  -8.398   4.056  1.00 10.00      B   
ATOM   3254  NH1 ARG B 237      38.615  -9.079   3.158  1.00 10.00      B   
ATOM   3255 HH11 ARG B 237      39.582  -9.395   3.378  1.00 10.00      B   
ATOM   3256 HH12 ARG B 237      38.193  -9.312   2.229  1.00 10.00      B   
ATOM   3257  NH2 ARG B 237      38.464  -8.116   5.234  1.00 10.00      B   
ATOM   3258 HH21 ARG B 237      39.434  -8.431   5.451  1.00 10.00      B   
ATOM   3259 HH22 ARG B 237      37.926  -7.581   5.949  1.00 10.00      B   
ATOM   3260  C   ARG B 237      31.388  -9.935   3.487  1.00 10.00      B   
ATOM   3261  O   ARG B 237      31.046  -8.756   3.580  1.00 10.00      B   
ATOM   3262  N   PRO B 238      30.586 -10.939   3.867  1.00 10.00      B   
ATOM   3263  CA  PRO B 238      29.254 -10.715   4.432  1.00 10.00      B   
ATOM   3264  CB  PRO B 238      28.616 -12.103   4.374  1.00 10.00      B   
ATOM   3265  CG  PRO B 238      29.766 -13.041   4.485  1.00 10.00      B   
ATOM   3266  CD  PRO B 238      30.916 -12.374   3.783  1.00 10.00      B   
ATOM   3267  C   PRO B 238      29.307 -10.220   5.875  1.00 10.00      B   
ATOM   3268  O   PRO B 238      30.319 -10.378   6.565  1.00 10.00      B   
ATOM   3269  N   VAL B 239      28.218  -9.611   6.314  1.00 10.00      B   
ATOM   3270  HN  VAL B 239      27.456  -9.508   5.708  1.00 10.00      B   
ATOM   3271  CB  VAL B 239      27.104  -7.928   7.757  1.00 10.00      B   
ATOM   3272  CG1 VAL B 239      27.062  -7.355   9.167  1.00 10.00      B   
ATOM   3273  CG2 VAL B 239      27.450  -6.845   6.747  1.00 10.00      B   
ATOM   3274  CA  VAL B 239      28.113  -9.095   7.671  1.00 10.00      B   
ATOM   3275  C   VAL B 239      27.679 -10.213   8.609  1.00 10.00      B   
ATOM   3276  O   VAL B 239      26.662 -10.878   8.309  1.00 10.00      B   
ATOM   3277  OXT VAL B 239      28.362 -10.437   9.631  1.00 10.00      B   
END
