# Supplementary material for: Large-scale discovery of protein interactions at residue resolution using co-evolution calculated from genomic sequences
Source: Nat Commun. 2021 Mar 2;12:1396. doi: 10.1038/s41467-021-21636-z (PMC7925567; doi:10.1038/s41467-021-21636-z)
Supplement: Supplementary file 12 — Supplementary Data 10 [file 41467_2021_21636_MOESM12_ESM.zip › supplementary/allpdb0203_SCNA_SCNC/models/haddock_top4_haddock_66w.pdb]

REMARK FILENAME="haddock_66w.pdb0"
REMARK ===============================================================
REMARK HADDOCK run for haddock
REMARK initial structure: haddock_66.pdb
REMARK final NOE weights: unambig 50 amb: 50
REMARK ===============================================================
REMARK            total,bonds,angles,improper,dihe,vdw,elec,air,cdih,coup,rdcs,vean,dani,xpcs,rg
REMARK energies: -84.1638, 0, 0, 0, 0, -50.5102, -451.222, 417.568, 0, 0, 0, 0, 0, 0, 0
REMARK ===============================================================
REMARK            bonds,angles,impropers,dihe,air,cdih,coup,rdcs,vean,dani,xpcs
REMARK rms-dev.: 0,0,0,0,11.3407,0,0, 0, 0, 0, 0
REMARK ===============================================================
REMARK               air,cdih,coup,rdcs,vean,dani,xpcs
REMARK               >0.3,>5,>1,>0,>5,>0.2,>0.2
REMARK violations.: 5, 0, 0, 0, 0, 0, 0
REMARK ===============================================================
REMARK                        CVpartition#,violations,rms
REMARK AIRs cross-validation: 2, 0, NaN
REMARK ===============================================================
REMARK NCS energy: 0
REMARK ===============================================================
REMARK Symmetry energy: 0
REMARK ===============================================================
REMARK Desolvation energy: 5.49575
REMARK Internal energy free molecules: 83187.4
REMARK Internal energy complex: -12003.1
REMARK Binding energy: -95686.7
REMARK ===============================================================
REMARK buried surface area: 2244.11
REMARK ===============================================================
REMARK water - chain1: 0 0 0
REMARK water - chain2: 0 0 0
REMARK water - chain3: 0 0 0
REMARK water - chain4: 0 0 0
REMARK water - chain5: 0 0 0
REMARK water - chain6: 0 0 0
REMARK ===============================================================
REMARK water - water: 0 0 0
REMARK ===============================================================
REMARK DATE:27-Jul-2020  05:32:18       created by user: he47
REMARK VERSION:1.3
ATOM      1  CB  LYS A   7     -26.800  32.527  -4.196  1.00 10.00      A   
ATOM      2  CG  LYS A   7     -26.674  33.720  -5.129  1.00 10.00      A   
ATOM      3  CD  LYS A   7     -25.290  34.333  -5.049  1.00 10.00      A   
ATOM      4  CE  LYS A   7     -25.185  35.581  -5.906  1.00 10.00      A   
ATOM      5  NZ  LYS A   7     -23.841  36.204  -5.804  1.00 10.00      A   
ATOM      6  HZ1 LYS A   7     -23.104  35.519  -6.066  1.00 10.00      A   
ATOM      7  HZ2 LYS A   7     -23.669  36.522  -4.831  1.00 10.00      A   
ATOM      8  HZ3 LYS A   7     -23.779  37.024  -6.441  1.00 10.00      A   
ATOM      9  C   LYS A   7     -28.072  30.468  -3.521  1.00 10.00      A   
ATOM     10  O   LYS A   7     -28.669  30.414  -2.443  1.00 10.00      A   
ATOM     11  N   LYS A   7     -29.262  32.579  -3.971  1.00 10.00      A   
ATOM     12  HT1 LYS A   7     -30.142  32.038  -4.067  1.00 10.00      A   
ATOM     13  HT2 LYS A   7     -29.318  33.418  -4.582  1.00 10.00      A   
ATOM     14  HT3 LYS A   7     -29.162  32.888  -2.985  1.00 10.00      A   
ATOM     15  CA  LYS A   7     -28.106  31.742  -4.359  1.00 10.00      A   
ATOM     16  N   PRO A   8     -27.395  29.417  -4.012  1.00 10.00      A   
ATOM     17  CA  PRO A   8     -27.290  28.141  -3.296  1.00 10.00      A   
ATOM     18  CB  PRO A   8     -26.510  27.245  -4.266  1.00 10.00      A   
ATOM     19  CG  PRO A   8     -25.787  28.191  -5.159  1.00 10.00      A   
ATOM     20  CD  PRO A   8     -26.682  29.385  -5.300  1.00 10.00      A   
ATOM     21  C   PRO A   8     -26.535  28.282  -1.974  1.00 10.00      A   
ATOM     22  O   PRO A   8     -25.611  29.091  -1.854  1.00 10.00      A   
ATOM     23  N   VAL A   9     -26.944  27.504  -0.985  1.00 10.00      A   
ATOM     24  HN  VAL A   9     -27.683  26.877  -1.145  1.00 10.00      A   
ATOM     25  CA  VAL A   9     -26.319  27.535   0.328  1.00 10.00      A   
ATOM     26  CB  VAL A   9     -27.368  27.701   1.450  1.00 10.00      A   
ATOM     27  CG1 VAL A   9     -26.700  27.797   2.817  1.00 10.00      A   
ATOM     28  CG2 VAL A   9     -28.246  28.916   1.189  1.00 10.00      A   
ATOM     29  C   VAL A   9     -25.537  26.249   0.557  1.00 10.00      A   
ATOM     30  O   VAL A   9     -26.097  25.152   0.497  1.00 10.00      A   
ATOM     31  N   TRP A  10     -24.246  26.385   0.813  1.00 10.00      A   
ATOM     32  HN  TRP A  10     -23.857  27.286   0.855  1.00 10.00      A   
ATOM     33  CA  TRP A  10     -23.392  25.232   1.041  1.00 10.00      A   
ATOM     34  CB  TRP A  10     -22.162  25.272   0.128  1.00 10.00      A   
ATOM     35  CG  TRP A  10     -22.472  24.947  -1.303  1.00 10.00      A   
ATOM     36  CD1 TRP A  10     -22.598  25.829  -2.338  1.00 10.00      A   
ATOM     37  CD2 TRP A  10     -22.703  23.645  -1.856  1.00 10.00      A   
ATOM     38  NE1 TRP A  10     -22.893  25.158  -3.499  1.00 10.00      A   
ATOM     39  HE1 TRP A  10     -23.030  25.573  -4.381  1.00 10.00      A   
ATOM     40  CE2 TRP A  10     -22.961  23.815  -3.231  1.00 10.00      A   
ATOM     41  CE3 TRP A  10     -22.713  22.353  -1.323  1.00 10.00      A   
ATOM     42  CZ2 TRP A  10     -23.227  22.741  -4.078  1.00 10.00      A   
ATOM     43  CZ3 TRP A  10     -22.977  21.290  -2.164  1.00 10.00      A   
ATOM     44  CH2 TRP A  10     -23.230  21.489  -3.526  1.00 10.00      A   
ATOM     45  C   TRP A  10     -22.975  25.127   2.503  1.00 10.00      A   
ATOM     46  O   TRP A  10     -22.040  25.796   2.947  1.00 10.00      A   
ATOM     47  N   ASP A  11     -23.697  24.305   3.252  1.00 10.00      A   
ATOM     48  HN  ASP A  11     -24.452  23.826   2.844  1.00 10.00      A   
ATOM     49  CA  ASP A  11     -23.398  24.094   4.663  1.00 10.00      A   
ATOM     50  CB  ASP A  11     -24.599  23.476   5.384  1.00 10.00      A   
ATOM     51  CG  ASP A  11     -24.396  23.387   6.885  1.00 10.00      A   
ATOM     52  OD1 ASP A  11     -23.600  22.535   7.344  1.00 10.00      A   
ATOM     53  OD2 ASP A  11     -25.037  24.164   7.621  1.00 10.00      A   
ATOM     54  C   ASP A  11     -22.188  23.183   4.806  1.00 10.00      A   
ATOM     55  O   ASP A  11     -22.243  22.004   4.451  1.00 10.00      A   
ATOM     56  N   ARG A  12     -21.100  23.727   5.324  1.00 10.00      A   
ATOM     57  HN  ARG A  12     -21.120  24.667   5.599  1.00 10.00      A   
ATOM     58  CA  ARG A  12     -19.875  22.961   5.499  1.00 10.00      A   
ATOM     59  CB  ARG A  12     -18.662  23.753   5.010  1.00 10.00      A   
ATOM     60  CG  ARG A  12     -18.462  23.701   3.504  1.00 10.00      A   
ATOM     61  CD  ARG A  12     -17.252  24.514   3.075  1.00 10.00      A   
ATOM     62  NE  ARG A  12     -16.880  24.246   1.686  1.00 10.00      A   
ATOM     63  HE  ARG A  12     -16.906  23.306   1.388  1.00 10.00      A   
ATOM     64  CZ  ARG A  12     -16.518  25.186   0.811  1.00 10.00      A   
ATOM     65  NH1 ARG A  12     -16.471  26.463   1.176  1.00 10.00      A   
ATOM     66 HH11 ARG A  12     -16.724  26.745   2.147  1.00 10.00      A   
ATOM     67 HH12 ARG A  12     -16.186  27.194   0.486  1.00 10.00      A   
ATOM     68  NH2 ARG A  12     -16.194  24.845  -0.428  1.00 10.00      A   
ATOM     69 HH21 ARG A  12     -16.228  23.845  -0.722  1.00 10.00      A   
ATOM     70 HH22 ARG A  12     -15.907  25.576  -1.116  1.00 10.00      A   
ATOM     71  C   ARG A  12     -19.683  22.518   6.945  1.00 10.00      A   
ATOM     72  O   ARG A  12     -18.556  22.315   7.399  1.00 10.00      A   
ATOM     73  N   THR A  13     -20.784  22.369   7.661  1.00 10.00      A   
ATOM     74  HN  THR A  13     -21.657  22.565   7.250  1.00 10.00      A   
ATOM     75  CA  THR A  13     -20.736  21.936   9.049  1.00 10.00      A   
ATOM     76  CB  THR A  13     -21.367  22.988   9.978  1.00 10.00      A   
ATOM     77  OG1 THR A  13     -22.199  23.870   9.206  1.00 10.00      A   
ATOM     78  HG1 THR A  13     -22.851  23.346   8.710  1.00 10.00      A   
ATOM     79  CG2 THR A  13     -20.288  23.799  10.679  1.00 10.00      A   
ATOM     80  C   THR A  13     -21.466  20.607   9.220  1.00 10.00      A   
ATOM     81  O   THR A  13     -21.304  19.921  10.232  1.00 10.00      A   
ATOM     82  N   HIS A  14     -22.262  20.256   8.213  1.00 10.00      A   
ATOM     83  HN  HIS A  14     -22.340  20.862   7.443  1.00 10.00      A   
ATOM     84  CA  HIS A  14     -23.043  19.020   8.208  1.00 10.00      A   
ATOM     85  CB  HIS A  14     -23.777  18.871   6.862  1.00 10.00      A   
ATOM     86  CG  HIS A  14     -24.243  17.483   6.527  1.00 10.00      A   
ATOM     87  ND1 HIS A  14     -25.372  16.905   7.070  1.00 10.00      A   
ATOM     88  HD1 HIS A  14     -25.985  17.331   7.711  1.00 10.00      A   
ATOM     89  CD2 HIS A  14     -23.719  16.557   5.692  1.00 10.00      A   
ATOM     90  CE1 HIS A  14     -25.524  15.688   6.576  1.00 10.00      A   
ATOM     91  NE2 HIS A  14     -24.530  15.457   5.742  1.00 10.00      A   
ATOM     92  HE2 HIS A  14     -24.388  14.621   5.243  1.00 10.00      A   
ATOM     93  C   HIS A  14     -22.188  17.786   8.507  1.00 10.00      A   
ATOM     94  O   HIS A  14     -22.477  17.036   9.441  1.00 10.00      A   
ATOM     95  N   HIS A  15     -21.136  17.584   7.720  1.00 10.00      A   
ATOM     96  HN  HIS A  15     -20.932  18.232   7.009  1.00 10.00      A   
ATOM     97  CA  HIS A  15     -20.266  16.426   7.906  1.00 10.00      A   
ATOM     98  CB  HIS A  15     -19.452  16.130   6.640  1.00 10.00      A   
ATOM     99  CG  HIS A  15     -19.163  14.673   6.426  1.00 10.00      A   
ATOM    100  ND1 HIS A  15     -19.532  13.994   5.284  1.00 10.00      A   
ATOM    101  HD1 HIS A  15     -20.021  14.382   4.517  1.00 10.00      A   
ATOM    102  CD2 HIS A  15     -18.537  13.761   7.210  1.00 10.00      A   
ATOM    103  CE1 HIS A  15     -19.148  12.735   5.375  1.00 10.00      A   
ATOM    104  NE2 HIS A  15     -18.547  12.569   6.536  1.00 10.00      A   
ATOM    105  HE2 HIS A  15     -18.164  11.713   6.864  1.00 10.00      A   
ATOM    106  C   HIS A  15     -19.339  16.623   9.095  1.00 10.00      A   
ATOM    107  O   HIS A  15     -18.994  15.666   9.781  1.00 10.00      A   
ATOM    108  N   ALA A  16     -18.955  17.868   9.339  1.00 10.00      A   
ATOM    109  HN  ALA A  16     -19.273  18.588   8.750  1.00 10.00      A   
ATOM    110  CA  ALA A  16     -18.065  18.200  10.443  1.00 10.00      A   
ATOM    111  CB  ALA A  16     -17.760  19.692  10.452  1.00 10.00      A   
ATOM    112  C   ALA A  16     -18.646  17.760  11.785  1.00 10.00      A   
ATOM    113  O   ALA A  16     -17.992  17.055  12.549  1.00 10.00      A   
ATOM    114  N   LYS A  17     -19.884  18.155  12.054  1.00 10.00      A   
ATOM    115  HN  LYS A  17     -20.368  18.699  11.393  1.00 10.00      A   
ATOM    116  CA  LYS A  17     -20.542  17.809  13.312  1.00 10.00      A   
ATOM    117  CB  LYS A  17     -21.834  18.613  13.475  1.00 10.00      A   
ATOM    118  CG  LYS A  17     -21.642  20.118  13.493  1.00 10.00      A   
ATOM    119  CD  LYS A  17     -22.980  20.832  13.610  1.00 10.00      A   
ATOM    120  CE  LYS A  17     -22.812  22.342  13.564  1.00 10.00      A   
ATOM    121  NZ  LYS A  17     -24.117  23.049  13.646  1.00 10.00      A   
ATOM    122  HZ1 LYS A  17     -24.557  22.883  14.574  1.00 10.00      A   
ATOM    123  HZ2 LYS A  17     -24.759  22.705  12.907  1.00 10.00      A   
ATOM    124  HZ3 LYS A  17     -23.982  24.073  13.520  1.00 10.00      A   
ATOM    125  C   LYS A  17     -20.861  16.318  13.403  1.00 10.00      A   
ATOM    126  O   LYS A  17     -20.956  15.761  14.496  1.00 10.00      A   
ATOM    127  N   MET A  18     -21.030  15.678  12.256  1.00 10.00      A   
ATOM    128  HN  MET A  18     -20.935  16.171  11.414  1.00 10.00      A   
ATOM    129  CA  MET A  18     -21.362  14.260  12.220  1.00 10.00      A   
ATOM    130  CB  MET A  18     -22.107  13.931  10.922  1.00 10.00      A   
ATOM    131  CG  MET A  18     -22.774  12.565  10.909  1.00 10.00      A   
ATOM    132  SD  MET A  18     -23.678  12.254   9.382  1.00 10.00      A   
ATOM    133  CE  MET A  18     -24.418  10.665   9.751  1.00 10.00      A   
ATOM    134  C   MET A  18     -20.125  13.374  12.361  1.00 10.00      A   
ATOM    135  O   MET A  18     -20.174  12.329  13.009  1.00 10.00      A   
ATOM    136  N   ALA A  19     -19.020  13.796  11.762  1.00 10.00      A   
ATOM    137  HN  ALA A  19     -19.035  14.649  11.271  1.00 10.00      A   
ATOM    138  CA  ALA A  19     -17.785  13.024  11.808  1.00 10.00      A   
ATOM    139  CB  ALA A  19     -16.893  13.364  10.626  1.00 10.00      A   
ATOM    140  C   ALA A  19     -17.030  13.208  13.118  1.00 10.00      A   
ATOM    141  O   ALA A  19     -16.719  12.229  13.801  1.00 10.00      A   
ATOM    142  N   THR A  20     -16.748  14.456  13.469  1.00 10.00      A   
ATOM    143  HN  THR A  20     -17.049  15.193  12.896  1.00 10.00      A   
ATOM    144  CA  THR A  20     -16.008  14.765  14.688  1.00 10.00      A   
ATOM    145  CB  THR A  20     -15.887  16.281  14.905  1.00 10.00      A   
ATOM    146  OG1 THR A  20     -15.606  16.914  13.649  1.00 10.00      A   
ATOM    147  HG1 THR A  20     -16.441  17.195  13.243  1.00 10.00      A   
ATOM    148  CG2 THR A  20     -14.763  16.588  15.886  1.00 10.00      A   
ATOM    149  C   THR A  20     -16.645  14.124  15.918  1.00 10.00      A   
ATOM    150  O   THR A  20     -17.782  14.429  16.274  1.00 10.00      A   
ATOM    151  N   GLY A  21     -15.913  13.212  16.545  1.00 10.00      A   
ATOM    152  HN  GLY A  21     -15.022  12.988  16.199  1.00 10.00      A   
ATOM    153  CA  GLY A  21     -16.415  12.539  17.722  1.00 10.00      A   
ATOM    154  C   GLY A  21     -16.365  11.037  17.574  1.00 10.00      A   
ATOM    155  O   GLY A  21     -16.020  10.321  18.517  1.00 10.00      A   
ATOM    156  N   ILE A  22     -16.707  10.562  16.387  1.00 10.00      A   
ATOM    157  HN  ILE A  22     -16.973  11.191  15.681  1.00 10.00      A   
ATOM    158  CA  ILE A  22     -16.707   9.134  16.103  1.00 10.00      A   
ATOM    159  CB  ILE A  22     -18.105   8.649  15.665  1.00 10.00      A   
ATOM    160  CG1 ILE A  22     -19.195   9.288  16.529  1.00 10.00      A   
ATOM    161  CG2 ILE A  22     -18.185   7.134  15.755  1.00 10.00      A   
ATOM    162  CD1 ILE A  22     -20.590   9.122  15.971  1.00 10.00      A   
ATOM    163  C   ILE A  22     -15.701   8.798  15.004  1.00 10.00      A   
ATOM    164  O   ILE A  22     -15.097   7.724  15.004  1.00 10.00      A   
ATOM    165  N   GLY A  23     -15.519   9.725  14.073  1.00 10.00      A   
ATOM    166  HN  GLY A  23     -16.019  10.571  14.126  1.00 10.00      A   
ATOM    167  CA  GLY A  23     -14.598   9.504  12.977  1.00 10.00      A   
ATOM    168  C   GLY A  23     -15.331   9.134  11.703  1.00 10.00      A   
ATOM    169  O   GLY A  23     -16.406   8.542  11.754  1.00 10.00      A   
ATOM    170  N   ASP A  24     -14.760   9.478  10.560  1.00 10.00      A   
ATOM    171  HN  ASP A  24     -13.896   9.938  10.575  1.00 10.00      A   
ATOM    172  CA  ASP A  24     -15.383   9.177   9.275  1.00 10.00      A   
ATOM    173  CB  ASP A  24     -15.319  10.400   8.353  1.00 10.00      A   
ATOM    174  CG  ASP A  24     -16.433  10.420   7.323  1.00 10.00      A   
ATOM    175  OD1 ASP A  24     -16.137  10.534   6.115  1.00 10.00      A   
ATOM    176  OD2 ASP A  24     -17.617  10.344   7.716  1.00 10.00      A   
ATOM    177  C   ASP A  24     -14.694   7.987   8.617  1.00 10.00      A   
ATOM    178  O   ASP A  24     -13.475   7.839   8.720  1.00 10.00      A   
ATOM    179  N   PRO A  25     -15.458   7.099   7.960  1.00 10.00      A   
ATOM    180  CA  PRO A  25     -16.909   7.192   7.843  1.00 10.00      A   
ATOM    181  CB  PRO A  25     -17.162   6.615   6.445  1.00 10.00      A   
ATOM    182  CG  PRO A  25     -15.960   5.775   6.118  1.00 10.00      A   
ATOM    183  CD  PRO A  25     -14.960   5.930   7.237  1.00 10.00      A   
ATOM    184  C   PRO A  25     -17.618   6.343   8.898  1.00 10.00      A   
ATOM    185  O   PRO A  25     -18.666   5.751   8.639  1.00 10.00      A   
ATOM    186  N   GLN A  26     -17.041   6.299  10.093  1.00 10.00      A   
ATOM    187  HN  GLN A  26     -16.212   6.804  10.238  1.00 10.00      A   
ATOM    188  CA  GLN A  26     -17.607   5.534  11.202  1.00 10.00      A   
ATOM    189  CB  GLN A  26     -16.632   5.543  12.386  1.00 10.00      A   
ATOM    190  CG  GLN A  26     -17.038   4.671  13.560  1.00 10.00      A   
ATOM    191  CD  GLN A  26     -16.688   3.212  13.358  1.00 10.00      A   
ATOM    192  OE1 GLN A  26     -15.715   2.879  12.681  1.00 10.00      A   
ATOM    193  NE2 GLN A  26     -17.478   2.330  13.942  1.00 10.00      A   
ATOM    194 HE21 GLN A  26     -18.237   2.667  14.472  1.00 10.00      A   
ATOM    195 HE22 GLN A  26     -17.273   1.378  13.828  1.00 10.00      A   
ATOM    196  C   GLN A  26     -18.961   6.118  11.617  1.00 10.00      A   
ATOM    197  O   GLN A  26     -19.795   5.436  12.215  1.00 10.00      A   
ATOM    198  N   CYS A  27     -19.176   7.386  11.277  1.00 10.00      A   
ATOM    199  HN  CYS A  27     -18.465   7.881  10.815  1.00 10.00      A   
ATOM    200  CA  CYS A  27     -20.418   8.078  11.591  1.00 10.00      A   
ATOM    201  CB  CYS A  27     -20.260   9.572  11.301  1.00 10.00      A   
ATOM    202  SG  CYS A  27     -18.706  10.005  10.487  1.00 10.00      A   
ATOM    203  HG  CYS A  27     -18.922  10.084   9.176  1.00 10.00      A   
ATOM    204  C   CYS A  27     -21.589   7.526  10.783  1.00 10.00      A   
ATOM    205  O   CYS A  27     -22.746   7.780  11.107  1.00 10.00      A   
ATOM    206  N   PHE A  28     -21.286   6.768   9.735  1.00 10.00      A   
ATOM    207  HN  PHE A  28     -20.343   6.585   9.530  1.00 10.00      A   
ATOM    208  CA  PHE A  28     -22.320   6.197   8.879  1.00 10.00      A   
ATOM    209  CB  PHE A  28     -21.921   6.308   7.403  1.00 10.00      A   
ATOM    210  CG  PHE A  28     -21.953   7.714   6.875  1.00 10.00      A   
ATOM    211  CD1 PHE A  28     -20.845   8.538   6.993  1.00 10.00      A   
ATOM    212  CD2 PHE A  28     -23.093   8.212   6.267  1.00 10.00      A   
ATOM    213  CE1 PHE A  28     -20.875   9.832   6.515  1.00 10.00      A   
ATOM    214  CE2 PHE A  28     -23.131   9.507   5.786  1.00 10.00      A   
ATOM    215  CZ  PHE A  28     -22.019  10.318   5.911  1.00 10.00      A   
ATOM    216  C   PHE A  28     -22.618   4.748   9.243  1.00 10.00      A   
ATOM    217  O   PHE A  28     -23.295   4.039   8.497  1.00 10.00      A   
ATOM    218  N   LYS A  29     -22.120   4.318  10.395  1.00 10.00      A   
ATOM    219  HN  LYS A  29     -21.594   4.933  10.946  1.00 10.00      A   
ATOM    220  CA  LYS A  29     -22.333   2.957  10.862  1.00 10.00      A   
ATOM    221  CB  LYS A  29     -21.439   2.670  12.071  1.00 10.00      A   
ATOM    222  CG  LYS A  29     -21.389   1.209  12.487  1.00 10.00      A   
ATOM    223  CD  LYS A  29     -20.599   1.029  13.773  1.00 10.00      A   
ATOM    224  CE  LYS A  29     -20.344  -0.439  14.067  1.00 10.00      A   
ATOM    225  NZ  LYS A  29     -19.697  -0.638  15.388  1.00 10.00      A   
ATOM    226  HZ1 LYS A  29     -20.334  -0.325  16.150  1.00 10.00      A   
ATOM    227  HZ2 LYS A  29     -18.812  -0.095  15.445  1.00 10.00      A   
ATOM    228  HZ3 LYS A  29     -19.480  -1.644  15.529  1.00 10.00      A   
ATOM    229  C   LYS A  29     -23.798   2.741  11.231  1.00 10.00      A   
ATOM    230  O   LYS A  29     -24.356   3.471  12.056  1.00 10.00      A   
ATOM    231  N   GLY A  30     -24.414   1.747  10.611  1.00 10.00      A   
ATOM    232  HN  GLY A  30     -23.913   1.205   9.951  1.00 10.00      A   
ATOM    233  CA  GLY A  30     -25.804   1.443  10.881  1.00 10.00      A   
ATOM    234  C   GLY A  30     -26.753   2.292  10.065  1.00 10.00      A   
ATOM    235  O   GLY A  30     -27.917   2.458  10.430  1.00 10.00      A   
ATOM    236  N   MET A  31     -26.272   2.823   8.953  1.00 10.00      A   
ATOM    237  HN  MET A  31     -25.342   2.640   8.694  1.00 10.00      A   
ATOM    238  CA  MET A  31     -27.100   3.670   8.106  1.00 10.00      A   
ATOM    239  CB  MET A  31     -26.436   5.029   7.866  1.00 10.00      A   
ATOM    240  CG  MET A  31     -26.372   5.909   9.104  1.00 10.00      A   
ATOM    241  SD  MET A  31     -25.752   7.567   8.760  1.00 10.00      A   
ATOM    242  CE  MET A  31     -27.070   8.213   7.729  1.00 10.00      A   
ATOM    243  C   MET A  31     -27.442   3.003   6.779  1.00 10.00      A   
ATOM    244  O   MET A  31     -28.303   3.486   6.046  1.00 10.00      A   
ATOM    245  N   ALA A  32     -26.780   1.894   6.471  1.00 10.00      A   
ATOM    246  HN  ALA A  32     -26.101   1.543   7.098  1.00 10.00      A   
ATOM    247  CA  ALA A  32     -27.030   1.185   5.220  1.00 10.00      A   
ATOM    248  CB  ALA A  32     -25.721   0.755   4.578  1.00 10.00      A   
ATOM    249  C   ALA A  32     -27.939  -0.018   5.434  1.00 10.00      A   
ATOM    250  O   ALA A  32     -28.472  -0.589   4.477  1.00 10.00      A   
ATOM    251  N   GLY A  33     -28.114  -0.399   6.690  1.00 10.00      A   
ATOM    252  HN  GLY A  33     -27.669   0.099   7.406  1.00 10.00      A   
ATOM    253  CA  GLY A  33     -28.954  -1.537   7.013  1.00 10.00      A   
ATOM    254  C   GLY A  33     -28.205  -2.847   6.877  1.00 10.00      A   
ATOM    255  O   GLY A  33     -27.070  -2.971   7.343  1.00 10.00      A   
ATOM    256  N   LYS A  34     -28.824  -3.823   6.234  1.00 10.00      A   
ATOM    257  HN  LYS A  34     -29.719  -3.663   5.867  1.00 10.00      A   
ATOM    258  CA  LYS A  34     -28.198  -5.122   6.042  1.00 10.00      A   
ATOM    259  CB  LYS A  34     -29.238  -6.246   6.101  1.00 10.00      A   
ATOM    260  CG  LYS A  34     -28.634  -7.642   6.198  1.00 10.00      A   
ATOM    261  CD  LYS A  34     -29.557  -8.697   5.611  1.00 10.00      A   
ATOM    262  CE  LYS A  34     -28.832 -10.021   5.432  1.00 10.00      A   
ATOM    263  NZ  LYS A  34     -29.661 -11.018   4.703  1.00 10.00      A   
ATOM    264  HZ1 LYS A  34     -30.532 -11.212   5.234  1.00 10.00      A   
ATOM    265  HZ2 LYS A  34     -29.134 -11.906   4.589  1.00 10.00      A   
ATOM    266  HZ3 LYS A  34     -29.916 -10.654   3.761  1.00 10.00      A   
ATOM    267  C   LYS A  34     -27.458  -5.164   4.710  1.00 10.00      A   
ATOM    268  O   LYS A  34     -27.858  -4.507   3.746  1.00 10.00      A   
ATOM    269  N   SER A  35     -26.371  -5.915   4.669  1.00 10.00      A   
ATOM    270  HN  SER A  35     -26.079  -6.385   5.480  1.00 10.00      A   
ATOM    271  CA  SER A  35     -25.578  -6.056   3.462  1.00 10.00      A   
ATOM    272  CB  SER A  35     -24.260  -6.734   3.825  1.00 10.00      A   
ATOM    273  OG  SER A  35     -24.239  -7.054   5.210  1.00 10.00      A   
ATOM    274  HG  SER A  35     -23.694  -7.833   5.348  1.00 10.00      A   
ATOM    275  C   SER A  35     -26.330  -6.882   2.421  1.00 10.00      A   
ATOM    276  O   SER A  35     -26.995  -7.867   2.760  1.00 10.00      A   
ATOM    277  N   LYS A  36     -26.242  -6.468   1.163  1.00 10.00      A   
ATOM    278  HN  LYS A  36     -25.708  -5.668   0.956  1.00 10.00      A   
ATOM    279  CA  LYS A  36     -26.907  -7.170   0.077  1.00 10.00      A   
ATOM    280  CB  LYS A  36     -26.871  -6.312  -1.189  1.00 10.00      A   
ATOM    281  CG  LYS A  36     -27.937  -6.641  -2.222  1.00 10.00      A   
ATOM    282  CD  LYS A  36     -27.839  -5.701  -3.414  1.00 10.00      A   
ATOM    283  CE  LYS A  36     -29.042  -5.826  -4.335  1.00 10.00      A   
ATOM    284  NZ  LYS A  36     -28.979  -4.859  -5.466  1.00 10.00      A   
ATOM    285  HZ1 LYS A  36     -28.826  -3.897  -5.106  1.00 10.00      A   
ATOM    286  HZ2 LYS A  36     -29.867  -4.873  -6.010  1.00 10.00      A   
ATOM    287  HZ3 LYS A  36     -28.195  -5.104  -6.105  1.00 10.00      A   
ATOM    288  C   LYS A  36     -26.219  -8.508  -0.174  1.00 10.00      A   
ATOM    289  O   LYS A  36     -26.853  -9.481  -0.582  1.00 10.00      A   
ATOM    290  N   PHE A  37     -24.919  -8.551   0.095  1.00 10.00      A   
ATOM    291  HN  PHE A  37     -24.476  -7.746   0.448  1.00 10.00      A   
ATOM    292  CA  PHE A  37     -24.131  -9.760  -0.094  1.00 10.00      A   
ATOM    293  CB  PHE A  37     -23.149  -9.587  -1.256  1.00 10.00      A   
ATOM    294  CG  PHE A  37     -23.805  -9.180  -2.544  1.00 10.00      A   
ATOM    295  CD1 PHE A  37     -23.684  -7.884  -3.020  1.00 10.00      A   
ATOM    296  CD2 PHE A  37     -24.548 -10.092  -3.277  1.00 10.00      A   
ATOM    297  CE1 PHE A  37     -24.293  -7.504  -4.199  1.00 10.00      A   
ATOM    298  CE2 PHE A  37     -25.159  -9.718  -4.459  1.00 10.00      A   
ATOM    299  CZ  PHE A  37     -25.030  -8.422  -4.922  1.00 10.00      A   
ATOM    300  C   PHE A  37     -23.379 -10.095   1.188  1.00 10.00      A   
ATOM    301  O   PHE A  37     -23.217  -9.238   2.058  1.00 10.00      A   
ATOM    302  N   ASN A  38     -22.931 -11.335   1.311  1.00 10.00      A   
ATOM    303  HN  ASN A  38     -23.095 -11.982   0.591  1.00 10.00      A   
ATOM    304  CA  ASN A  38     -22.201 -11.759   2.496  1.00 10.00      A   
ATOM    305  CB  ASN A  38     -22.920 -12.915   3.197  1.00 10.00      A   
ATOM    306  CG  ASN A  38     -22.794 -12.854   4.710  1.00 10.00      A   
ATOM    307  OD1 ASN A  38     -21.816 -12.326   5.247  1.00 10.00      A   
ATOM    308  ND2 ASN A  38     -23.782 -13.393   5.407  1.00 10.00      A   
ATOM    309 HD21 ASN A  38     -24.530 -13.798   4.915  1.00 10.00      A   
ATOM    310 HD22 ASN A  38     -23.728 -13.367   6.387  1.00 10.00      A   
ATOM    311  C   ASN A  38     -20.775 -12.157   2.138  1.00 10.00      A   
ATOM    312  O   ASN A  38     -20.406 -12.190   0.963  1.00 10.00      A   
ATOM    313  N   VAL A  39     -19.976 -12.450   3.154  1.00 10.00      A   
ATOM    314  HN  VAL A  39     -20.337 -12.417   4.068  1.00 10.00      A   
ATOM    315  CA  VAL A  39     -18.587 -12.837   2.954  1.00 10.00      A   
ATOM    316  CB  VAL A  39     -17.765 -12.704   4.259  1.00 10.00      A   
ATOM    317  CG1 VAL A  39     -16.274 -12.714   3.966  1.00 10.00      A   
ATOM    318  CG2 VAL A  39     -18.152 -11.450   5.031  1.00 10.00      A   
ATOM    319  C   VAL A  39     -18.497 -14.277   2.458  1.00 10.00      A   
ATOM    320  O   VAL A  39     -19.138 -15.173   3.005  1.00 10.00      A   
ATOM    321  N   GLY A  40     -17.708 -14.491   1.414  1.00 10.00      A   
ATOM    322  HN  GLY A  40     -17.233 -13.733   1.006  1.00 10.00      A   
ATOM    323  CA  GLY A  40     -17.531 -15.825   0.874  1.00 10.00      A   
ATOM    324  C   GLY A  40     -18.375 -16.093  -0.353  1.00 10.00      A   
ATOM    325  O   GLY A  40     -18.454 -17.228  -0.817  1.00 10.00      A   
ATOM    326  N   ASP A  41     -19.005 -15.059  -0.887  1.00 10.00      A   
ATOM    327  HN  ASP A  41     -18.912 -14.173  -0.481  1.00 10.00      A   
ATOM    328  CA  ASP A  41     -19.839 -15.224  -2.070  1.00 10.00      A   
ATOM    329  CB  ASP A  41     -21.175 -14.501  -1.914  1.00 10.00      A   
ATOM    330  CG  ASP A  41     -22.324 -15.264  -2.543  1.00 10.00      A   
ATOM    331  OD1 ASP A  41     -22.070 -16.181  -3.359  1.00 10.00      A   
ATOM    332  OD2 ASP A  41     -23.488 -14.959  -2.211  1.00 10.00      A   
ATOM    333  C   ASP A  41     -19.124 -14.746  -3.325  1.00 10.00      A   
ATOM    334  O   ASP A  41     -18.159 -13.983  -3.250  1.00 10.00      A   
ATOM    335  N   ARG A  42     -19.605 -15.196  -4.476  1.00 10.00      A   
ATOM    336  HN  ARG A  42     -20.395 -15.782  -4.464  1.00 10.00      A   
ATOM    337  CA  ARG A  42     -19.020 -14.820  -5.753  1.00 10.00      A   
ATOM    338  CB  ARG A  42     -18.755 -16.054  -6.623  1.00 10.00      A   
ATOM    339  CG  ARG A  42     -18.203 -15.731  -8.004  1.00 10.00      A   
ATOM    340  CD  ARG A  42     -18.084 -16.976  -8.868  1.00 10.00      A   
ATOM    341  NE  ARG A  42     -16.961 -17.822  -8.471  1.00 10.00      A   
ATOM    342  HE  ARG A  42     -16.816 -17.954  -7.505  1.00 10.00      A   
ATOM    343  CZ  ARG A  42     -16.141 -18.427  -9.334  1.00 10.00      A   
ATOM    344  NH1 ARG A  42     -16.321 -18.282 -10.643  1.00 10.00      A   
ATOM    345 HH11 ARG A  42     -17.104 -17.700 -11.001  1.00 10.00      A   
ATOM    346 HH12 ARG A  42     -15.675 -18.750 -11.318  1.00 10.00      A   
ATOM    347  NH2 ARG A  42     -15.145 -19.178  -8.886  1.00 10.00      A   
ATOM    348 HH21 ARG A  42     -14.504 -19.653  -9.556  1.00 10.00      A   
ATOM    349 HH22 ARG A  42     -14.996 -19.299  -7.858  1.00 10.00      A   
ATOM    350  C   ARG A  42     -19.934 -13.849  -6.484  1.00 10.00      A   
ATOM    351  O   ARG A  42     -21.117 -14.126  -6.688  1.00 10.00      A   
ATOM    352  N   VAL A  43     -19.385 -12.713  -6.879  1.00 10.00      A   
ATOM    353  HN  VAL A  43     -18.429 -12.555  -6.709  1.00 10.00      A   
ATOM    354  CA  VAL A  43     -20.162 -11.701  -7.574  1.00 10.00      A   
ATOM    355  CB  VAL A  43     -20.366 -10.437  -6.710  1.00 10.00      A   
ATOM    356  CG1 VAL A  43     -21.350 -10.710  -5.581  1.00 10.00      A   
ATOM    357  CG2 VAL A  43     -19.039  -9.937  -6.158  1.00 10.00      A   
ATOM    358  C   VAL A  43     -19.519 -11.305  -8.899  1.00 10.00      A   
ATOM    359  O   VAL A  43     -18.326 -11.532  -9.122  1.00 10.00      A   
ATOM    360  N   ARG A  44     -20.327 -10.736  -9.780  1.00 10.00      A   
ATOM    361  HN  ARG A  44     -21.275 -10.614  -9.544  1.00 10.00      A   
ATOM    362  CA  ARG A  44     -19.866 -10.274 -11.080  1.00 10.00      A   
ATOM    363  CB  ARG A  44     -20.696 -10.890 -12.211  1.00 10.00      A   
ATOM    364  CG  ARG A  44     -20.869 -12.397 -12.110  1.00 10.00      A   
ATOM    365  CD  ARG A  44     -21.280 -13.000 -13.444  1.00 10.00      A   
ATOM    366  NE  ARG A  44     -20.157 -13.073 -14.377  1.00 10.00      A   
ATOM    367  HE  ARG A  44     -19.732 -12.221 -14.640  1.00 10.00      A   
ATOM    368  CZ  ARG A  44     -19.687 -14.211 -14.892  1.00 10.00      A   
ATOM    369  NH1 ARG A  44     -20.243 -15.375 -14.567  1.00 10.00      A   
ATOM    370 HH11 ARG A  44     -19.871 -16.263 -14.972  1.00 10.00      A   
ATOM    371 HH12 ARG A  44     -21.054 -15.405 -13.910  1.00 10.00      A   
ATOM    372  NH2 ARG A  44     -18.660 -14.189 -15.730  1.00 10.00      A   
ATOM    373 HH21 ARG A  44     -18.214 -13.283 -15.992  1.00 10.00      A   
ATOM    374 HH22 ARG A  44     -18.293 -15.079 -16.133  1.00 10.00      A   
ATOM    375  C   ARG A  44     -19.972  -8.755 -11.128  1.00 10.00      A   
ATOM    376  O   ARG A  44     -20.850  -8.172 -10.488  1.00 10.00      A   
ATOM    377  N   ILE A  45     -19.080  -8.120 -11.870  1.00 10.00      A   
ATOM    378  HN  ILE A  45     -18.400  -8.636 -12.361  1.00 10.00      A   
ATOM    379  CA  ILE A  45     -19.083  -6.667 -11.967  1.00 10.00      A   
ATOM    380  CB  ILE A  45     -17.688  -6.113 -12.314  1.00 10.00      A   
ATOM    381  CG1 ILE A  45     -16.624  -6.735 -11.405  1.00 10.00      A   
ATOM    382  CG2 ILE A  45     -17.667  -4.594 -12.195  1.00 10.00      A   
ATOM    383  CD1 ILE A  45     -16.956  -6.664  -9.930  1.00 10.00      A   
ATOM    384  C   ILE A  45     -20.100  -6.169 -12.984  1.00 10.00      A   
ATOM    385  O   ILE A  45     -19.993  -6.450 -14.181  1.00 10.00      A   
ATOM    386  N   LYS A  46     -21.089  -5.436 -12.493  1.00 10.00      A   
ATOM    387  HN  LYS A  46     -21.115  -5.254 -11.525  1.00 10.00      A   
ATOM    388  CA  LYS A  46     -22.129  -4.885 -13.344  1.00 10.00      A   
ATOM    389  CB  LYS A  46     -23.339  -4.475 -12.505  1.00 10.00      A   
ATOM    390  CG  LYS A  46     -24.593  -4.190 -13.313  1.00 10.00      A   
ATOM    391  CD  LYS A  46     -25.826  -4.211 -12.428  1.00 10.00      A   
ATOM    392  CE  LYS A  46     -27.096  -4.316 -13.252  1.00 10.00      A   
ATOM    393  NZ  LYS A  46     -28.193  -4.980 -12.500  1.00 10.00      A   
ATOM    394  HZ1 LYS A  46     -28.461  -4.409 -11.671  1.00 10.00      A   
ATOM    395  HZ2 LYS A  46     -27.880  -5.925 -12.174  1.00 10.00      A   
ATOM    396  HZ3 LYS A  46     -29.025  -5.099 -13.113  1.00 10.00      A   
ATOM    397  C   LYS A  46     -21.587  -3.688 -14.112  1.00 10.00      A   
ATOM    398  O   LYS A  46     -20.964  -2.800 -13.530  1.00 10.00      A   
ATOM    399  N   ASP A  47     -21.826  -3.662 -15.416  1.00 10.00      A   
ATOM    400  HN  ASP A  47     -22.360  -4.378 -15.825  1.00 10.00      A   
ATOM    401  CA  ASP A  47     -21.335  -2.577 -16.250  1.00 10.00      A   
ATOM    402  CB  ASP A  47     -21.115  -3.040 -17.690  1.00 10.00      A   
ATOM    403  CG  ASP A  47     -19.999  -2.276 -18.363  1.00 10.00      A   
ATOM    404  OD1 ASP A  47     -18.819  -2.626 -18.143  1.00 10.00      A   
ATOM    405  OD2 ASP A  47     -20.287  -1.313 -19.103  1.00 10.00      A   
ATOM    406  C   ASP A  47     -22.266  -1.375 -16.210  1.00 10.00      A   
ATOM    407  O   ASP A  47     -23.148  -1.232 -17.054  1.00 10.00      A   
ATOM    408  N   LEU A  48     -22.076  -0.530 -15.207  1.00 10.00      A   
ATOM    409  HN  LEU A  48     -21.370  -0.721 -14.556  1.00 10.00      A   
ATOM    410  CA  LEU A  48     -22.884   0.671 -15.043  1.00 10.00      A   
ATOM    411  CB  LEU A  48     -23.007   1.032 -13.557  1.00 10.00      A   
ATOM    412  CG  LEU A  48     -23.761   0.029 -12.679  1.00 10.00      A   
ATOM    413  CD1 LEU A  48     -23.809   0.509 -11.237  1.00 10.00      A   
ATOM    414  CD2 LEU A  48     -25.167  -0.195 -13.212  1.00 10.00      A   
ATOM    415  C   LEU A  48     -22.261   1.831 -15.813  1.00 10.00      A   
ATOM    416  O   LEU A  48     -21.043   1.876 -15.984  1.00 10.00      A   
ATOM    417  N   PRO A  49     -23.089   2.776 -16.288  1.00 10.00      A   
ATOM    418  CA  PRO A  49     -22.620   3.942 -17.045  1.00 10.00      A   
ATOM    419  CB  PRO A  49     -23.863   4.835 -17.165  1.00 10.00      A   
ATOM    420  CG  PRO A  49     -24.881   4.241 -16.249  1.00 10.00      A   
ATOM    421  CD  PRO A  49     -24.545   2.786 -16.121  1.00 10.00      A   
ATOM    422  C   PRO A  49     -21.499   4.677 -16.315  1.00 10.00      A   
ATOM    423  O   PRO A  49     -21.701   5.227 -15.230  1.00 10.00      A   
ATOM    424  N   ASP A  50     -20.316   4.678 -16.917  1.00 10.00      A   
ATOM    425  HN  ASP A  50     -20.224   4.232 -17.787  1.00 10.00      A   
ATOM    426  CA  ASP A  50     -19.147   5.319 -16.322  1.00 10.00      A   
ATOM    427  CB  ASP A  50     -17.860   4.566 -16.694  1.00 10.00      A   
ATOM    428  CG  ASP A  50     -17.270   4.976 -18.030  1.00 10.00      A   
ATOM    429  OD1 ASP A  50     -17.867   4.651 -19.078  1.00 10.00      A   
ATOM    430  OD2 ASP A  50     -16.198   5.618 -18.037  1.00 10.00      A   
ATOM    431  C   ASP A  50     -19.049   6.796 -16.693  1.00 10.00      A   
ATOM    432  O   ASP A  50     -18.004   7.424 -16.507  1.00 10.00      A   
ATOM    433  N   LEU A  51     -20.143   7.346 -17.209  1.00 10.00      A   
ATOM    434  HN  LEU A  51     -20.941   6.792 -17.334  1.00 10.00      A   
ATOM    435  CA  LEU A  51     -20.183   8.752 -17.598  1.00 10.00      A   
ATOM    436  CB  LEU A  51     -21.550   9.112 -18.189  1.00 10.00      A   
ATOM    437  CG  LEU A  51     -21.635  10.457 -18.918  1.00 10.00      A   
ATOM    438  CD1 LEU A  51     -21.019  10.358 -20.303  1.00 10.00      A   
ATOM    439  CD2 LEU A  51     -23.072  10.948 -18.996  1.00 10.00      A   
ATOM    440  C   LEU A  51     -19.878   9.650 -16.402  1.00 10.00      A   
ATOM    441  O   LEU A  51     -20.359   9.401 -15.293  1.00 10.00      A   
ATOM    442  N   PHE A  52     -19.071  10.683 -16.642  1.00 10.00      A   
ATOM    443  HN  PHE A  52     -18.721  10.806 -17.551  1.00 10.00      A   
ATOM    444  CA  PHE A  52     -18.671  11.639 -15.611  1.00 10.00      A   
ATOM    445  CB  PHE A  52     -19.867  12.246 -14.871  1.00 10.00      A   
ATOM    446  CG  PHE A  52     -20.503  13.403 -15.582  1.00 10.00      A   
ATOM    447  CD1 PHE A  52     -21.660  13.230 -16.322  1.00 10.00      A   
ATOM    448  CD2 PHE A  52     -19.945  14.667 -15.504  1.00 10.00      A   
ATOM    449  CE1 PHE A  52     -22.250  14.297 -16.972  1.00 10.00      A   
ATOM    450  CE2 PHE A  52     -20.527  15.737 -16.152  1.00 10.00      A   
ATOM    451  CZ  PHE A  52     -21.682  15.553 -16.887  1.00 10.00      A   
ATOM    452  C   PHE A  52     -17.665  11.039 -14.635  1.00 10.00      A   
ATOM    453  O   PHE A  52     -16.464  11.280 -14.753  1.00 10.00      A   
ATOM    454  N   TYR A  53     -18.148  10.244 -13.692  1.00 10.00      A   
ATOM    455  HN  TYR A  53     -19.111  10.045 -13.676  1.00 10.00      A   
ATOM    456  CA  TYR A  53     -17.281   9.630 -12.696  1.00 10.00      A   
ATOM    457  CB  TYR A  53     -17.317  10.427 -11.388  1.00 10.00      A   
ATOM    458  CG  TYR A  53     -16.066  11.232 -11.121  1.00 10.00      A   
ATOM    459  CD1 TYR A  53     -15.866  12.465 -11.728  1.00 10.00      A   
ATOM    460  CD2 TYR A  53     -15.085  10.757 -10.262  1.00 10.00      A   
ATOM    461  CE1 TYR A  53     -14.725  13.205 -11.487  1.00 10.00      A   
ATOM    462  CE2 TYR A  53     -13.940  11.491 -10.013  1.00 10.00      A   
ATOM    463  CZ  TYR A  53     -13.762  12.713 -10.628  1.00 10.00      A   
ATOM    464  OH  TYR A  53     -12.620  13.446 -10.382  1.00 10.00      A   
ATOM    465  HH  TYR A  53     -11.862  12.850 -10.310  1.00 10.00      A   
ATOM    466  C   TYR A  53     -17.684   8.186 -12.432  1.00 10.00      A   
ATOM    467  O   TYR A  53     -18.853   7.823 -12.566  1.00 10.00      A   
ATOM    468  N   THR A  54     -16.703   7.374 -12.062  1.00 10.00      A   
ATOM    469  HN  THR A  54     -15.790   7.734 -11.989  1.00 10.00      A   
ATOM    470  CA  THR A  54     -16.924   5.968 -11.761  1.00 10.00      A   
ATOM    471  CB  THR A  54     -17.195   5.139 -13.037  1.00 10.00      A   
ATOM    472  OG1 THR A  54     -17.612   3.811 -12.684  1.00 10.00      A   
ATOM    473  HG1 THR A  54     -18.490   3.848 -12.271  1.00 10.00      A   
ATOM    474  CG2 THR A  54     -15.954   5.063 -13.916  1.00 10.00      A   
ATOM    475  C   THR A  54     -15.706   5.406 -11.035  1.00 10.00      A   
ATOM    476  O   THR A  54     -14.582   5.854 -11.260  1.00 10.00      A   
ATOM    477  N   ARG A  55     -15.922   4.449 -10.151  1.00 10.00      A   
ATOM    478  HN  ARG A  55     -16.846   4.155  -9.974  1.00 10.00      A   
ATOM    479  CA  ARG A  55     -14.821   3.843  -9.416  1.00 10.00      A   
ATOM    480  CB  ARG A  55     -15.017   3.991  -7.906  1.00 10.00      A   
ATOM    481  CG  ARG A  55     -15.057   5.430  -7.421  1.00 10.00      A   
ATOM    482  CD  ARG A  55     -13.711   6.120  -7.567  1.00 10.00      A   
ATOM    483  NE  ARG A  55     -13.691   7.402  -6.860  1.00 10.00      A   
ATOM    484  HE  ARG A  55     -14.242   7.471  -6.035  1.00 10.00      A   
ATOM    485  CZ  ARG A  55     -12.983   8.466  -7.240  1.00 10.00      A   
ATOM    486  NH1 ARG A  55     -12.221   8.418  -8.327  1.00 10.00      A   
ATOM    487 HH11 ARG A  55     -12.174   7.546  -8.896  1.00 10.00      A   
ATOM    488 HH12 ARG A  55     -11.664   9.254  -8.615  1.00 10.00      A   
ATOM    489  NH2 ARG A  55     -13.059   9.588  -6.537  1.00 10.00      A   
ATOM    490 HH21 ARG A  55     -12.512  10.428  -6.822  1.00 10.00      A   
ATOM    491 HH22 ARG A  55     -13.676   9.635  -5.688  1.00 10.00      A   
ATOM    492  C   ARG A  55     -14.640   2.376  -9.788  1.00 10.00      A   
ATOM    493  O   ARG A  55     -14.825   1.489  -8.955  1.00 10.00      A   
ATOM    494  N   THR A  56     -14.300   2.130 -11.048  1.00 10.00      A   
ATOM    495  HN  THR A  56     -14.183   2.883 -11.669  1.00 10.00      A   
ATOM    496  CA  THR A  56     -14.074   0.773 -11.535  1.00 10.00      A   
ATOM    497  CB  THR A  56     -15.376   0.099 -12.028  1.00 10.00      A   
ATOM    498  OG1 THR A  56     -16.269   1.075 -12.590  1.00 10.00      A   
ATOM    499  HG1 THR A  56     -16.131   1.924 -12.154  1.00 10.00      A   
ATOM    500  CG2 THR A  56     -16.075  -0.652 -10.904  1.00 10.00      A   
ATOM    501  C   THR A  56     -13.052   0.781 -12.672  1.00 10.00      A   
ATOM    502  O   THR A  56     -13.310   1.341 -13.739  1.00 10.00      A   
ATOM    503  N   MET A  57     -11.886   0.192 -12.434  1.00 10.00      A   
ATOM    504  HN  MET A  57     -11.713  -0.201 -11.548  1.00 10.00      A   
ATOM    505  CA  MET A  57     -10.842   0.137 -13.452  1.00 10.00      A   
ATOM    506  CB  MET A  57      -9.528  -0.400 -12.872  1.00 10.00      A   
ATOM    507  CG  MET A  57      -8.333  -0.250 -13.801  1.00 10.00      A   
ATOM    508  SD  MET A  57      -6.777  -0.754 -13.042  1.00 10.00      A   
ATOM    509  CE  MET A  57      -6.665   0.436 -11.708  1.00 10.00      A   
ATOM    510  C   MET A  57     -11.286  -0.695 -14.655  1.00 10.00      A   
ATOM    511  O   MET A  57     -12.072  -1.634 -14.518  1.00 10.00      A   
ATOM    512  N   THR A  58     -10.779  -0.334 -15.828  1.00 10.00      A   
ATOM    513  HN  THR A  58     -10.166   0.435 -15.864  1.00 10.00      A   
ATOM    514  CA  THR A  58     -11.110  -1.012 -17.076  1.00 10.00      A   
ATOM    515  CB  THR A  58     -10.267  -0.439 -18.227  1.00 10.00      A   
ATOM    516  OG1 THR A  58      -9.861   0.893 -17.882  1.00 10.00      A   
ATOM    517  HG1 THR A  58     -10.646   1.442 -17.738  1.00 10.00      A   
ATOM    518  CG2 THR A  58     -11.080  -0.400 -19.512  1.00 10.00      A   
ATOM    519  C   THR A  58     -10.901  -2.525 -17.004  1.00 10.00      A   
ATOM    520  O   THR A  58     -11.737  -3.292 -17.480  1.00 10.00      A   
ATOM    521  N   TYR A  59      -9.803  -2.952 -16.393  1.00 10.00      A   
ATOM    522  HN  TYR A  59      -9.187  -2.300 -16.002  1.00 10.00      A   
ATOM    523  CA  TYR A  59      -9.498  -4.378 -16.283  1.00 10.00      A   
ATOM    524  CB  TYR A  59      -8.067  -4.594 -15.784  1.00 10.00      A   
ATOM    525  CG  TYR A  59      -7.004  -4.150 -16.763  1.00 10.00      A   
ATOM    526  CD1 TYR A  59      -6.207  -3.041 -16.502  1.00 10.00      A   
ATOM    527  CD2 TYR A  59      -6.797  -4.838 -17.952  1.00 10.00      A   
ATOM    528  CE1 TYR A  59      -5.238  -2.630 -17.397  1.00 10.00      A   
ATOM    529  CE2 TYR A  59      -5.829  -4.434 -18.852  1.00 10.00      A   
ATOM    530  CZ  TYR A  59      -5.055  -3.329 -18.570  1.00 10.00      A   
ATOM    531  OH  TYR A  59      -4.093  -2.917 -19.466  1.00 10.00      A   
ATOM    532  HH  TYR A  59      -4.493  -2.311 -20.105  1.00 10.00      A   
ATOM    533  C   TYR A  59     -10.486  -5.109 -15.378  1.00 10.00      A   
ATOM    534  O   TYR A  59     -10.755  -6.297 -15.568  1.00 10.00      A   
ATOM    535  N   THR A  60     -11.026  -4.395 -14.402  1.00 10.00      A   
ATOM    536  HN  THR A  60     -10.774  -3.453 -14.300  1.00 10.00      A   
ATOM    537  CA  THR A  60     -11.974  -4.970 -13.460  1.00 10.00      A   
ATOM    538  CB  THR A  60     -11.958  -4.179 -12.139  1.00 10.00      A   
ATOM    539  OG1 THR A  60     -10.874  -3.237 -12.176  1.00 10.00      A   
ATOM    540  HG1 THR A  60     -10.405  -3.252 -11.335  1.00 10.00      A   
ATOM    541  CG2 THR A  60     -11.760  -5.120 -10.964  1.00 10.00      A   
ATOM    542  C   THR A  60     -13.395  -4.983 -14.025  1.00 10.00      A   
ATOM    543  O   THR A  60     -14.277  -5.668 -13.502  1.00 10.00      A   
ATOM    544  N   ARG A  61     -13.606  -4.244 -15.107  1.00 10.00      A   
ATOM    545  HN  ARG A  61     -12.855  -3.752 -15.501  1.00 10.00      A   
ATOM    546  CA  ARG A  61     -14.919  -4.160 -15.734  1.00 10.00      A   
ATOM    547  CB  ARG A  61     -15.005  -2.931 -16.645  1.00 10.00      A   
ATOM    548  CG  ARG A  61     -14.962  -1.602 -15.910  1.00 10.00      A   
ATOM    549  CD  ARG A  61     -16.277  -1.316 -15.204  1.00 10.00      A   
ATOM    550  NE  ARG A  61     -17.345  -0.973 -16.144  1.00 10.00      A   
ATOM    551  HE  ARG A  61     -17.493  -1.586 -16.905  1.00 10.00      A   
ATOM    552  CZ  ARG A  61     -18.128   0.102 -16.023  1.00 10.00      A   
ATOM    553  NH1 ARG A  61     -17.969   0.940 -15.000  1.00 10.00      A   
ATOM    554 HH11 ARG A  61     -17.226   0.764 -14.284  1.00 10.00      A   
ATOM    555 HH12 ARG A  61     -18.584   1.779 -14.906  1.00 10.00      A   
ATOM    556  NH2 ARG A  61     -19.064   0.339 -16.931  1.00 10.00      A   
ATOM    557 HH21 ARG A  61     -19.683   1.180 -16.843  1.00 10.00      A   
ATOM    558 HH22 ARG A  61     -19.191  -0.311 -17.743  1.00 10.00      A   
ATOM    559  C   ARG A  61     -15.240  -5.422 -16.525  1.00 10.00      A   
ATOM    560  O   ARG A  61     -14.543  -5.761 -17.484  1.00 10.00      A   
ATOM    561  N   GLY A  62     -16.299  -6.111 -16.115  1.00 10.00      A   
ATOM    562  HN  GLY A  62     -16.818  -5.780 -15.350  1.00 10.00      A   
ATOM    563  CA  GLY A  62     -16.709  -7.326 -16.793  1.00 10.00      A   
ATOM    564  C   GLY A  62     -16.028  -8.568 -16.252  1.00 10.00      A   
ATOM    565  O   GLY A  62     -15.805  -9.533 -16.985  1.00 10.00      A   
ATOM    566  N   ALA A  63     -15.696  -8.556 -14.971  1.00 10.00      A   
ATOM    567  HN  ALA A  63     -15.895  -7.762 -14.431  1.00 10.00      A   
ATOM    568  CA  ALA A  63     -15.037  -9.696 -14.347  1.00 10.00      A   
ATOM    569  CB  ALA A  63     -13.636  -9.315 -13.899  1.00 10.00      A   
ATOM    570  C   ALA A  63     -15.855 -10.234 -13.176  1.00 10.00      A   
ATOM    571  O   ALA A  63     -16.916  -9.699 -12.853  1.00 10.00      A   
ATOM    572  N   THR A  64     -15.364 -11.297 -12.552  1.00 10.00      A   
ATOM    573  HN  THR A  64     -14.520 -11.685 -12.864  1.00 10.00      A   
ATOM    574  CA  THR A  64     -16.039 -11.909 -11.416  1.00 10.00      A   
ATOM    575  CB  THR A  64     -16.885 -13.132 -11.852  1.00 10.00      A   
ATOM    576  OG1 THR A  64     -17.623 -13.663 -10.739  1.00 10.00      A   
ATOM    577  HG1 THR A  64     -17.862 -12.944 -10.138  1.00 10.00      A   
ATOM    578  CG2 THR A  64     -16.017 -14.223 -12.462  1.00 10.00      A   
ATOM    579  C   THR A  64     -15.017 -12.313 -10.348  1.00 10.00      A   
ATOM    580  O   THR A  64     -13.899 -12.726 -10.671  1.00 10.00      A   
ATOM    581  N   GLY A  65     -15.389 -12.166  -9.083  1.00 10.00      A   
ATOM    582  HN  GLY A  65     -16.290 -11.829  -8.880  1.00 10.00      A   
ATOM    583  CA  GLY A  65     -14.488 -12.512  -8.001  1.00 10.00      A   
ATOM    584  C   GLY A  65     -15.224 -12.917  -6.738  1.00 10.00      A   
ATOM    585  O   GLY A  65     -16.457 -12.911  -6.700  1.00 10.00      A   
ATOM    586  N   THR A  66     -14.467 -13.270  -5.710  1.00 10.00      A   
ATOM    587  HN  THR A  66     -13.491 -13.244  -5.805  1.00 10.00      A   
ATOM    588  CA  THR A  66     -15.039 -13.687  -4.437  1.00 10.00      A   
ATOM    589  CB  THR A  66     -14.353 -14.970  -3.923  1.00 10.00      A   
ATOM    590  OG1 THR A  66     -14.115 -15.860  -5.024  1.00 10.00      A   
ATOM    591  HG1 THR A  66     -13.631 -15.391  -5.712  1.00 10.00      A   
ATOM    592  CG2 THR A  66     -15.221 -15.671  -2.886  1.00 10.00      A   
ATOM    593  C   THR A  66     -14.887 -12.584  -3.385  1.00 10.00      A   
ATOM    594  O   THR A  66     -13.837 -11.940  -3.291  1.00 10.00      A   
ATOM    595  N   ILE A  67     -15.944 -12.357  -2.612  1.00 10.00      A   
ATOM    596  HN  ILE A  67     -16.763 -12.887  -2.753  1.00 10.00      A   
ATOM    597  CA  ILE A  67     -15.926 -11.345  -1.560  1.00 10.00      A   
ATOM    598  CB  ILE A  67     -17.352 -10.902  -1.176  1.00 10.00      A   
ATOM    599  CG1 ILE A  67     -18.221 -10.720  -2.424  1.00 10.00      A   
ATOM    600  CG2 ILE A  67     -17.303  -9.615  -0.365  1.00 10.00      A   
ATOM    601  CD1 ILE A  67     -19.689 -10.520  -2.122  1.00 10.00      A   
ATOM    602  C   ILE A  67     -15.256 -11.912  -0.317  1.00 10.00      A   
ATOM    603  O   ILE A  67     -15.809 -12.797   0.337  1.00 10.00      A   
ATOM    604  N   VAL A  68     -14.071 -11.417   0.008  1.00 10.00      A   
ATOM    605  HN  VAL A  68     -13.671 -10.716  -0.551  1.00 10.00      A   
ATOM    606  CA  VAL A  68     -13.343 -11.909   1.176  1.00 10.00      A   
ATOM    607  CB  VAL A  68     -11.910 -12.366   0.817  1.00 10.00      A   
ATOM    608  CG1 VAL A  68     -11.924 -13.379  -0.318  1.00 10.00      A   
ATOM    609  CG2 VAL A  68     -11.021 -11.178   0.476  1.00 10.00      A   
ATOM    610  C   VAL A  68     -13.269 -10.872   2.293  1.00 10.00      A   
ATOM    611  O   VAL A  68     -12.976 -11.209   3.441  1.00 10.00      A   
ATOM    612  N   ARG A  69     -13.528  -9.614   1.966  1.00 10.00      A   
ATOM    613  HN  ARG A  69     -13.778  -9.392   1.044  1.00 10.00      A   
ATOM    614  CA  ARG A  69     -13.454  -8.559   2.960  1.00 10.00      A   
ATOM    615  CB  ARG A  69     -12.152  -7.756   2.796  1.00 10.00      A   
ATOM    616  CG  ARG A  69     -12.003  -6.567   3.743  1.00 10.00      A   
ATOM    617  CD  ARG A  69     -11.978  -7.007   5.199  1.00 10.00      A   
ATOM    618  NE  ARG A  69     -11.586  -5.925   6.104  1.00 10.00      A   
ATOM    619  HE  ARG A  69     -10.878  -5.312   5.794  1.00 10.00      A   
ATOM    620  CZ  ARG A  69     -12.122  -5.727   7.313  1.00 10.00      A   
ATOM    621  NH1 ARG A  69     -13.072  -6.537   7.763  1.00 10.00      A   
ATOM    622 HH11 ARG A  69     -13.409  -7.327   7.179  1.00 10.00      A   
ATOM    623 HH12 ARG A  69     -13.489  -6.382   8.709  1.00 10.00      A   
ATOM    624  NH2 ARG A  69     -11.698  -4.727   8.079  1.00 10.00      A   
ATOM    625 HH21 ARG A  69     -10.942  -4.089   7.740  1.00 10.00      A   
ATOM    626 HH22 ARG A  69     -12.115  -4.576   9.026  1.00 10.00      A   
ATOM    627  C   ARG A  69     -14.665  -7.636   2.928  1.00 10.00      A   
ATOM    628  O   ARG A  69     -15.058  -7.131   1.875  1.00 10.00      A   
ATOM    629  N   LEU A  70     -15.264  -7.455   4.091  1.00 10.00      A   
ATOM    630  HN  LEU A  70     -14.938  -7.944   4.869  1.00 10.00      A   
ATOM    631  CA  LEU A  70     -16.397  -6.565   4.254  1.00 10.00      A   
ATOM    632  CB  LEU A  70     -17.502  -7.261   5.054  1.00 10.00      A   
ATOM    633  CG  LEU A  70     -18.775  -6.449   5.303  1.00 10.00      A   
ATOM    634  CD1 LEU A  70     -19.433  -6.058   3.989  1.00 10.00      A   
ATOM    635  CD2 LEU A  70     -19.741  -7.234   6.176  1.00 10.00      A   
ATOM    636  C   LEU A  70     -15.898  -5.343   5.007  1.00 10.00      A   
ATOM    637  O   LEU A  70     -15.474  -5.455   6.158  1.00 10.00      A   
ATOM    638  N   VAL A  71     -15.915  -4.193   4.354  1.00 10.00      A   
ATOM    639  HN  VAL A  71     -16.275  -4.161   3.439  1.00 10.00      A   
ATOM    640  CA  VAL A  71     -15.420  -2.970   4.971  1.00 10.00      A   
ATOM    641  CB  VAL A  71     -14.983  -1.913   3.932  1.00 10.00      A   
ATOM    642  CG1 VAL A  71     -13.863  -1.056   4.500  1.00 10.00      A   
ATOM    643  CG2 VAL A  71     -14.539  -2.571   2.637  1.00 10.00      A   
ATOM    644  C   VAL A  71     -16.428  -2.363   5.941  1.00 10.00      A   
ATOM    645  O   VAL A  71     -16.520  -2.778   7.096  1.00 10.00      A   
ATOM    646  N   TYR A  72     -17.186  -1.390   5.466  1.00 10.00      A   
ATOM    647  HN  TYR A  72     -17.087  -1.120   4.529  1.00 10.00      A   
ATOM    648  CA  TYR A  72     -18.171  -0.714   6.293  1.00 10.00      A   
ATOM    649  CB  TYR A  72     -17.490   0.331   7.189  1.00 10.00      A   
ATOM    650  CG  TYR A  72     -16.409   1.155   6.510  1.00 10.00      A   
ATOM    651  CD1 TYR A  72     -16.654   1.829   5.319  1.00 10.00      A   
ATOM    652  CD2 TYR A  72     -15.142   1.258   7.067  1.00 10.00      A   
ATOM    653  CE1 TYR A  72     -15.671   2.581   4.705  1.00 10.00      A   
ATOM    654  CE2 TYR A  72     -14.151   2.008   6.460  1.00 10.00      A   
ATOM    655  CZ  TYR A  72     -14.421   2.667   5.279  1.00 10.00      A   
ATOM    656  OH  TYR A  72     -13.441   3.415   4.673  1.00 10.00      A   
ATOM    657  HH  TYR A  72     -12.592   2.973   4.775  1.00 10.00      A   
ATOM    658  C   TYR A  72     -19.232  -0.044   5.435  1.00 10.00      A   
ATOM    659  O   TYR A  72     -19.325  -0.300   4.234  1.00 10.00      A   
ATOM    660  N   GLU A  73     -20.017   0.817   6.059  1.00 10.00      A   
ATOM    661  HN  GLU A  73     -19.884   0.974   7.018  1.00 10.00      A   
ATOM    662  CA  GLU A  73     -21.066   1.544   5.372  1.00 10.00      A   
ATOM    663  CB  GLU A  73     -22.320   1.578   6.233  1.00 10.00      A   
ATOM    664  CG  GLU A  73     -22.785   0.210   6.683  1.00 10.00      A   
ATOM    665  CD  GLU A  73     -23.580   0.277   7.961  1.00 10.00      A   
ATOM    666  OE1 GLU A  73     -24.800   0.536   7.895  1.00 10.00      A   
ATOM    667  OE2 GLU A  73     -22.990   0.070   9.045  1.00 10.00      A   
ATOM    668  C   GLU A  73     -20.599   2.962   5.099  1.00 10.00      A   
ATOM    669  O   GLU A  73     -20.107   3.645   5.998  1.00 10.00      A   
ATOM    670  N   SER A  74     -20.740   3.391   3.860  1.00 10.00      A   
ATOM    671  HN  SER A  74     -21.148   2.798   3.189  1.00 10.00      A   
ATOM    672  CA  SER A  74     -20.328   4.729   3.461  1.00 10.00      A   
ATOM    673  CB  SER A  74     -18.839   4.720   3.098  1.00 10.00      A   
ATOM    674  OG  SER A  74     -18.337   3.394   3.076  1.00 10.00      A   
ATOM    675  HG  SER A  74     -18.987   2.804   3.464  1.00 10.00      A   
ATOM    676  C   SER A  74     -21.153   5.189   2.267  1.00 10.00      A   
ATOM    677  O   SER A  74     -21.772   4.363   1.588  1.00 10.00      A   
ATOM    678  N   PRO A  75     -21.214   6.506   2.017  1.00 10.00      A   
ATOM    679  CA  PRO A  75     -21.955   7.046   0.881  1.00 10.00      A   
ATOM    680  CB  PRO A  75     -21.791   8.564   1.023  1.00 10.00      A   
ATOM    681  CG  PRO A  75     -21.375   8.778   2.437  1.00 10.00      A   
ATOM    682  CD  PRO A  75     -20.581   7.566   2.818  1.00 10.00      A   
ATOM    683  C   PRO A  75     -21.334   6.568  -0.426  1.00 10.00      A   
ATOM    684  O   PRO A  75     -20.112   6.427  -0.521  1.00 10.00      A   
ATOM    685  N   ALA A  76     -22.175   6.308  -1.420  1.00 10.00      A   
ATOM    686  HN  ALA A  76     -23.136   6.438  -1.276  1.00 10.00      A   
ATOM    687  CA  ALA A  76     -21.705   5.836  -2.718  1.00 10.00      A   
ATOM    688  CB  ALA A  76     -22.863   5.693  -3.690  1.00 10.00      A   
ATOM    689  C   ALA A  76     -20.633   6.755  -3.290  1.00 10.00      A   
ATOM    690  O   ALA A  76     -20.705   7.977  -3.144  1.00 10.00      A   
ATOM    691  N   ALA A  77     -19.644   6.152  -3.937  1.00 10.00      A   
ATOM    692  HN  ALA A  77     -19.660   5.176  -4.016  1.00 10.00      A   
ATOM    693  CA  ALA A  77     -18.536   6.888  -4.533  1.00 10.00      A   
ATOM    694  CB  ALA A  77     -17.641   5.932  -5.298  1.00 10.00      A   
ATOM    695  C   ALA A  77     -19.035   8.000  -5.450  1.00 10.00      A   
ATOM    696  O   ALA A  77     -18.723   9.177  -5.249  1.00 10.00      A   
ATOM    697  N   GLU A  78     -19.834   7.628  -6.441  1.00 10.00      A   
ATOM    698  HN  GLU A  78     -20.051   6.672  -6.553  1.00 10.00      A   
ATOM    699  CA  GLU A  78     -20.385   8.591  -7.382  1.00 10.00      A   
ATOM    700  CB  GLU A  78     -20.729   7.908  -8.712  1.00 10.00      A   
ATOM    701  CG  GLU A  78     -19.571   7.142  -9.340  1.00 10.00      A   
ATOM    702  CD  GLU A  78     -19.495   5.696  -8.882  1.00 10.00      A   
ATOM    703  OE1 GLU A  78     -18.718   4.915  -9.477  1.00 10.00      A   
ATOM    704  OE2 GLU A  78     -20.227   5.330  -7.937  1.00 10.00      A   
ATOM    705  C   GLU A  78     -21.613   9.289  -6.793  1.00 10.00      A   
ATOM    706  O   GLU A  78     -22.608   9.520  -7.480  1.00 10.00      A   
ATOM    707  N   ASP A  79     -21.528   9.617  -5.510  1.00 10.00      A   
ATOM    708  HN  ASP A  79     -20.705   9.393  -5.020  1.00 10.00      A   
ATOM    709  CA  ASP A  79     -22.607  10.295  -4.804  1.00 10.00      A   
ATOM    710  CB  ASP A  79     -23.548   9.284  -4.142  1.00 10.00      A   
ATOM    711  CG  ASP A  79     -24.859   9.121  -4.883  1.00 10.00      A   
ATOM    712  OD1 ASP A  79     -25.456  10.147  -5.281  1.00 10.00      A   
ATOM    713  OD2 ASP A  79     -25.305   7.966  -5.065  1.00 10.00      A   
ATOM    714  C   ASP A  79     -22.022  11.225  -3.751  1.00 10.00      A   
ATOM    715  O   ASP A  79     -22.324  12.420  -3.720  1.00 10.00      A   
ATOM    716  N   GLU A  80     -21.160  10.670  -2.899  1.00 10.00      A   
ATOM    717  HN  GLU A  80     -20.960   9.708  -2.979  1.00 10.00      A   
ATOM    718  CA  GLU A  80     -20.512  11.435  -1.837  1.00 10.00      A   
ATOM    719  CB  GLU A  80     -19.642  10.515  -0.976  1.00 10.00      A   
ATOM    720  CG  GLU A  80     -19.075  11.176   0.272  1.00 10.00      A   
ATOM    721  CD  GLU A  80     -17.933  10.390   0.884  1.00 10.00      A   
ATOM    722  OE1 GLU A  80     -17.670  10.561   2.095  1.00 10.00      A   
ATOM    723  OE2 GLU A  80     -17.281   9.618   0.150  1.00 10.00      A   
ATOM    724  C   GLU A  80     -19.660  12.554  -2.424  1.00 10.00      A   
ATOM    725  O   GLU A  80     -19.560  13.639  -1.852  1.00 10.00      A   
ATOM    726  N   ALA A  81     -19.068  12.291  -3.584  1.00 10.00      A   
ATOM    727  HN  ALA A  81     -19.193  11.410  -3.997  1.00 10.00      A   
ATOM    728  CA  ALA A  81     -18.229  13.275  -4.256  1.00 10.00      A   
ATOM    729  CB  ALA A  81     -17.436  12.617  -5.375  1.00 10.00      A   
ATOM    730  C   ALA A  81     -19.067  14.429  -4.801  1.00 10.00      A   
ATOM    731  O   ALA A  81     -18.537  15.479  -5.165  1.00 10.00      A   
ATOM    732  N   PHE A  82     -20.381  14.230  -4.845  1.00 10.00      A   
ATOM    733  HN  PHE A  82     -20.747  13.379  -4.521  1.00 10.00      A   
ATOM    734  CA  PHE A  82     -21.292  15.249  -5.350  1.00 10.00      A   
ATOM    735  CB  PHE A  82     -22.220  14.670  -6.425  1.00 10.00      A   
ATOM    736  CG  PHE A  82     -21.493  14.136  -7.628  1.00 10.00      A   
ATOM    737  CD1 PHE A  82     -21.583  12.799  -7.972  1.00 10.00      A   
ATOM    738  CD2 PHE A  82     -20.714  14.973  -8.411  1.00 10.00      A   
ATOM    739  CE1 PHE A  82     -20.911  12.305  -9.075  1.00 10.00      A   
ATOM    740  CE2 PHE A  82     -20.040  14.486  -9.515  1.00 10.00      A   
ATOM    741  CZ  PHE A  82     -20.138  13.150  -9.847  1.00 10.00      A   
ATOM    742  C   PHE A  82     -22.103  15.870  -4.219  1.00 10.00      A   
ATOM    743  O   PHE A  82     -23.130  16.505  -4.453  1.00 10.00      A   
ATOM    744  N   GLY A  83     -21.641  15.670  -2.988  1.00 10.00      A   
ATOM    745  HN  GLY A  83     -20.825  15.137  -2.861  1.00 10.00      A   
ATOM    746  CA  GLY A  83     -22.320  16.231  -1.836  1.00 10.00      A   
ATOM    747  C   GLY A  83     -23.577  15.479  -1.443  1.00 10.00      A   
ATOM    748  O   GLY A  83     -24.386  15.984  -0.663  1.00 10.00      A   
ATOM    749  N   ASN A  84     -23.752  14.274  -1.974  1.00 10.00      A   
ATOM    750  HN  ASN A  84     -23.079  13.913  -2.591  1.00 10.00      A   
ATOM    751  CA  ASN A  84     -24.924  13.473  -1.650  1.00 10.00      A   
ATOM    752  CB  ASN A  84     -25.527  12.814  -2.893  1.00 10.00      A   
ATOM    753  CG  ASN A  84     -26.798  12.048  -2.567  1.00 10.00      A   
ATOM    754  OD1 ASN A  84     -27.548  12.422  -1.664  1.00 10.00      A   
ATOM    755  ND2 ASN A  84     -27.051  10.973  -3.294  1.00 10.00      A   
ATOM    756 HD21 ASN A  84     -26.407  10.725  -4.005  1.00 10.00      A   
ATOM    757 HD22 ASN A  84     -27.866  10.465  -3.103  1.00 10.00      A   
ATOM    758  C   ASN A  84     -24.592  12.418  -0.607  1.00 10.00      A   
ATOM    759  O   ASN A  84     -24.085  11.344  -0.931  1.00 10.00      A   
ATOM    760  N   GLU A  85     -24.873  12.735   0.647  1.00 10.00      A   
ATOM    761  HN  GLU A  85     -25.269  13.615   0.844  1.00 10.00      A   
ATOM    762  CA  GLU A  85     -24.606  11.816   1.741  1.00 10.00      A   
ATOM    763  CB  GLU A  85     -23.966  12.559   2.904  1.00 10.00      A   
ATOM    764  CG  GLU A  85     -22.665  13.246   2.535  1.00 10.00      A   
ATOM    765  CD  GLU A  85     -22.113  14.069   3.669  1.00 10.00      A   
ATOM    766  OE1 GLU A  85     -22.522  13.839   4.822  1.00 10.00      A   
ATOM    767  OE2 GLU A  85     -21.257  14.947   3.414  1.00 10.00      A   
ATOM    768  C   GLU A  85     -25.893  11.148   2.190  1.00 10.00      A   
ATOM    769  O   GLU A  85     -25.936  10.465   3.213  1.00 10.00      A   
ATOM    770  N   GLU A  86     -26.941  11.342   1.407  1.00 10.00      A   
ATOM    771  HN  GLU A  86     -26.837  11.890   0.599  1.00 10.00      A   
ATOM    772  CA  GLU A  86     -28.240  10.764   1.709  1.00 10.00      A   
ATOM    773  CB  GLU A  86     -29.353  11.686   1.207  1.00 10.00      A   
ATOM    774  CG  GLU A  86     -29.317  13.078   1.815  1.00 10.00      A   
ATOM    775  CD  GLU A  86     -30.100  14.086   1.006  1.00 10.00      A   
ATOM    776  OE1 GLU A  86     -29.477  14.840   0.226  1.00 10.00      A   
ATOM    777  OE2 GLU A  86     -31.341  14.130   1.140  1.00 10.00      A   
ATOM    778  C   GLU A  86     -28.366   9.385   1.070  1.00 10.00      A   
ATOM    779  O   GLU A  86     -29.465   8.858   0.903  1.00 10.00      A   
ATOM    780  N   ASN A  87     -27.232   8.813   0.705  1.00 10.00      A   
ATOM    781  HN  ASN A  87     -26.387   9.286   0.864  1.00 10.00      A   
ATOM    782  CA  ASN A  87     -27.195   7.495   0.092  1.00 10.00      A   
ATOM    783  CB  ASN A  87     -27.070   7.605  -1.429  1.00 10.00      A   
ATOM    784  CG  ASN A  87     -27.077   6.248  -2.102  1.00 10.00      A   
ATOM    785  OD1 ASN A  87     -27.719   5.313  -1.628  1.00 10.00      A   
ATOM    786  ND2 ASN A  87     -26.378   6.133  -3.219  1.00 10.00      A   
ATOM    787 HD21 ASN A  87     -25.896   6.926  -3.555  1.00 10.00      A   
ATOM    788 HD22 ASN A  87     -26.360   5.259  -3.665  1.00 10.00      A   
ATOM    789  C   ASN A  87     -26.022   6.708   0.656  1.00 10.00      A   
ATOM    790  O   ASN A  87     -24.869   6.963   0.307  1.00 10.00      A   
ATOM    791  N   VAL A  88     -26.319   5.771   1.546  1.00 10.00      A   
ATOM    792  HN  VAL A  88     -27.261   5.610   1.774  1.00 10.00      A   
ATOM    793  CA  VAL A  88     -25.289   4.961   2.183  1.00 10.00      A   
ATOM    794  CB  VAL A  88     -25.349   5.099   3.724  1.00 10.00      A   
ATOM    795  CG1 VAL A  88     -24.141   4.453   4.379  1.00 10.00      A   
ATOM    796  CG2 VAL A  88     -25.469   6.559   4.137  1.00 10.00      A   
ATOM    797  C   VAL A  88     -25.449   3.489   1.813  1.00 10.00      A   
ATOM    798  O   VAL A  88     -26.556   2.948   1.855  1.00 10.00      A   
ATOM    799  N   GLU A  89     -24.345   2.849   1.446  1.00 10.00      A   
ATOM    800  HN  GLU A  89     -23.491   3.339   1.419  1.00 10.00      A   
ATOM    801  CA  GLU A  89     -24.359   1.437   1.093  1.00 10.00      A   
ATOM    802  CB  GLU A  89     -24.404   1.226  -0.427  1.00 10.00      A   
ATOM    803  CG  GLU A  89     -23.238   1.828  -1.198  1.00 10.00      A   
ATOM    804  CD  GLU A  89     -23.249   1.434  -2.663  1.00 10.00      A   
ATOM    805  OE1 GLU A  89     -22.288   0.776  -3.117  1.00 10.00      A   
ATOM    806  OE2 GLU A  89     -24.229   1.767  -3.362  1.00 10.00      A   
ATOM    807  C   GLU A  89     -23.164   0.718   1.709  1.00 10.00      A   
ATOM    808  O   GLU A  89     -22.260   1.358   2.261  1.00 10.00      A   
ATOM    809  N   TRP A  90     -23.170  -0.605   1.626  1.00 10.00      A   
ATOM    810  HN  TRP A  90     -23.917  -1.051   1.177  1.00 10.00      A   
ATOM    811  CA  TRP A  90     -22.088  -1.409   2.173  1.00 10.00      A   
ATOM    812  CB  TRP A  90     -22.595  -2.804   2.552  1.00 10.00      A   
ATOM    813  CG  TRP A  90     -23.297  -2.870   3.875  1.00 10.00      A   
ATOM    814  CD1 TRP A  90     -24.621  -2.648   4.118  1.00 10.00      A   
ATOM    815  CD2 TRP A  90     -22.710  -3.194   5.141  1.00 10.00      A   
ATOM    816  NE1 TRP A  90     -24.895  -2.814   5.453  1.00 10.00      A   
ATOM    817  HE1 TRP A  90     -25.776  -2.709   5.875  1.00 10.00      A   
ATOM    818  CE2 TRP A  90     -23.739  -3.153   6.102  1.00 10.00      A   
ATOM    819  CE3 TRP A  90     -21.417  -3.522   5.554  1.00 10.00      A   
ATOM    820  CZ2 TRP A  90     -23.513  -3.420   7.450  1.00 10.00      A   
ATOM    821  CZ3 TRP A  90     -21.194  -3.786   6.893  1.00 10.00      A   
ATOM    822  CH2 TRP A  90     -22.237  -3.738   7.825  1.00 10.00      A   
ATOM    823  C   TRP A  90     -20.942  -1.532   1.175  1.00 10.00      A   
ATOM    824  O   TRP A  90     -21.155  -1.794  -0.009  1.00 10.00      A   
ATOM    825  N   PHE A  91     -19.726  -1.330   1.654  1.00 10.00      A   
ATOM    826  HN  PHE A  91     -19.616  -1.097   2.603  1.00 10.00      A   
ATOM    827  CA  PHE A  91     -18.549  -1.435   0.807  1.00 10.00      A   
ATOM    828  CB  PHE A  91     -17.545  -0.325   1.133  1.00 10.00      A   
ATOM    829  CG  PHE A  91     -17.858   0.999   0.491  1.00 10.00      A   
ATOM    830  CD1 PHE A  91     -19.055   1.199  -0.180  1.00 10.00      A   
ATOM    831  CD2 PHE A  91     -16.951   2.044   0.558  1.00 10.00      A   
ATOM    832  CE1 PHE A  91     -19.344   2.415  -0.767  1.00 10.00      A   
ATOM    833  CE2 PHE A  91     -17.233   3.262  -0.026  1.00 10.00      A   
ATOM    834  CZ  PHE A  91     -18.430   3.448  -0.691  1.00 10.00      A   
ATOM    835  C   PHE A  91     -17.904  -2.807   0.964  1.00 10.00      A   
ATOM    836  O   PHE A  91     -17.608  -3.242   2.080  1.00 10.00      A   
ATOM    837  N   TYR A  92     -17.703  -3.490  -0.153  1.00 10.00      A   
ATOM    838  HN  TYR A  92     -17.954  -3.088  -1.011  1.00 10.00      A   
ATOM    839  CA  TYR A  92     -17.104  -4.817  -0.142  1.00 10.00      A   
ATOM    840  CB  TYR A  92     -18.005  -5.822  -0.873  1.00 10.00      A   
ATOM    841  CG  TYR A  92     -19.453  -5.843  -0.434  1.00 10.00      A   
ATOM    842  CD1 TYR A  92     -20.352  -4.896  -0.901  1.00 10.00      A   
ATOM    843  CD2 TYR A  92     -19.923  -6.818   0.436  1.00 10.00      A   
ATOM    844  CE1 TYR A  92     -21.674  -4.920  -0.517  1.00 10.00      A   
ATOM    845  CE2 TYR A  92     -21.248  -6.846   0.828  1.00 10.00      A   
ATOM    846  CZ  TYR A  92     -22.118  -5.892   0.347  1.00 10.00      A   
ATOM    847  OH  TYR A  92     -23.440  -5.913   0.721  1.00 10.00      A   
ATOM    848  HH  TYR A  92     -23.891  -5.134   0.347  1.00 10.00      A   
ATOM    849  C   TYR A  92     -15.748  -4.797  -0.833  1.00 10.00      A   
ATOM    850  O   TYR A  92     -15.458  -3.898  -1.624  1.00 10.00      A   
ATOM    851  N   SER A  93     -14.924  -5.786  -0.527  1.00 10.00      A   
ATOM    852  HN  SER A  93     -15.199  -6.446   0.146  1.00 10.00      A   
ATOM    853  CA  SER A  93     -13.613  -5.916  -1.140  1.00 10.00      A   
ATOM    854  CB  SER A  93     -12.517  -5.654  -0.112  1.00 10.00      A   
ATOM    855  OG  SER A  93     -12.911  -4.636   0.789  1.00 10.00      A   
ATOM    856  HG  SER A  93     -13.357  -3.933   0.299  1.00 10.00      A   
ATOM    857  C   SER A  93     -13.467  -7.316  -1.721  1.00 10.00      A   
ATOM    858  O   SER A  93     -13.364  -8.305  -0.985  1.00 10.00      A   
ATOM    859  N   ILE A  94     -13.493  -7.402  -3.039  1.00 10.00      A   
ATOM    860  HN  ILE A  94     -13.590  -6.582  -3.569  1.00 10.00      A   
ATOM    861  CA  ILE A  94     -13.377  -8.680  -3.723  1.00 10.00      A   
ATOM    862  CB  ILE A  94     -14.427  -8.817  -4.843  1.00 10.00      A   
ATOM    863  CG1 ILE A  94     -14.427  -7.576  -5.741  1.00 10.00      A   
ATOM    864  CG2 ILE A  94     -15.805  -9.043  -4.246  1.00 10.00      A   
ATOM    865  CD1 ILE A  94     -15.604  -7.504  -6.691  1.00 10.00      A   
ATOM    866  C   ILE A  94     -11.978  -8.885  -4.294  1.00 10.00      A   
ATOM    867  O   ILE A  94     -11.281  -7.922  -4.619  1.00 10.00      A   
ATOM    868  N   VAL A  95     -11.572 -10.141  -4.393  1.00 10.00      A   
ATOM    869  HN  VAL A  95     -12.172 -10.861  -4.103  1.00 10.00      A   
ATOM    870  CA  VAL A  95     -10.260 -10.484  -4.925  1.00 10.00      A   
ATOM    871  CB  VAL A  95      -9.512 -11.477  -4.010  1.00 10.00      A   
ATOM    872  CG1 VAL A  95      -8.116 -11.762  -4.544  1.00 10.00      A   
ATOM    873  CG2 VAL A  95      -9.439 -10.944  -2.591  1.00 10.00      A   
ATOM    874  C   VAL A  95     -10.402 -11.087  -6.316  1.00 10.00      A   
ATOM    875  O   VAL A  95     -11.212 -11.993  -6.530  1.00 10.00      A   
ATOM    876  N   PHE A  96      -9.620 -10.579  -7.255  1.00 10.00      A   
ATOM    877  HN  PHE A  96      -8.985  -9.864  -7.016  1.00 10.00      A   
ATOM    878  CA  PHE A  96      -9.653 -11.058  -8.624  1.00 10.00      A   
ATOM    879  CB  PHE A  96      -9.860  -9.892  -9.590  1.00 10.00      A   
ATOM    880  CG  PHE A  96     -11.233  -9.301  -9.571  1.00 10.00      A   
ATOM    881  CD1 PHE A  96     -11.527  -8.229  -8.750  1.00 10.00      A   
ATOM    882  CD2 PHE A  96     -12.227  -9.810 -10.388  1.00 10.00      A   
ATOM    883  CE1 PHE A  96     -12.789  -7.673  -8.745  1.00 10.00      A   
ATOM    884  CE2 PHE A  96     -13.492  -9.259 -10.385  1.00 10.00      A   
ATOM    885  CZ  PHE A  96     -13.773  -8.189  -9.563  1.00 10.00      A   
ATOM    886  C   PHE A  96      -8.350 -11.742  -8.985  1.00 10.00      A   
ATOM    887  O   PHE A  96      -7.273 -11.318  -8.558  1.00 10.00      A   
ATOM    888  N   ALA A  97      -8.449 -12.808  -9.755  1.00 10.00      A   
ATOM    889  HN  ALA A  97      -9.336 -13.126 -10.025  1.00 10.00      A   
ATOM    890  CA  ALA A  97      -7.274 -13.515 -10.211  1.00 10.00      A   
ATOM    891  CB  ALA A  97      -7.623 -14.951 -10.561  1.00 10.00      A   
ATOM    892  C   ALA A  97      -6.734 -12.780 -11.428  1.00 10.00      A   
ATOM    893  O   ALA A  97      -7.509 -12.224 -12.212  1.00 10.00      A   
ATOM    894  N   GLN A  98      -5.420 -12.767 -11.596  1.00 10.00      A   
ATOM    895  HN  GLN A  98      -4.844 -13.231 -10.949  1.00 10.00      A   
ATOM    896  CA  GLN A  98      -4.811 -12.063 -12.723  1.00 10.00      A   
ATOM    897  CB  GLN A  98      -3.286 -12.048 -12.612  1.00 10.00      A   
ATOM    898  CG  GLN A  98      -2.615 -10.892 -13.345  1.00 10.00      A   
ATOM    899  CD  GLN A  98      -3.085  -9.534 -12.856  1.00 10.00      A   
ATOM    900  OE1 GLN A  98      -3.498  -9.387 -11.709  1.00 10.00      A   
ATOM    901  NE2 GLN A  98      -3.019  -8.534 -13.722  1.00 10.00      A   
ATOM    902 HE21 GLN A  98      -2.672  -8.719 -14.624  1.00 10.00      A   
ATOM    903 HE22 GLN A  98      -3.315  -7.644 -13.426  1.00 10.00      A   
ATOM    904  C   GLN A  98      -5.268 -12.629 -14.070  1.00 10.00      A   
ATOM    905  O   GLN A  98      -5.128 -11.978 -15.100  1.00 10.00      A   
ATOM    906  N   LYS A  99      -5.824 -13.836 -14.050  1.00 10.00      A   
ATOM    907  HN  LYS A  99      -5.896 -14.311 -13.199  1.00 10.00      A   
ATOM    908  CA  LYS A  99      -6.315 -14.479 -15.264  1.00 10.00      A   
ATOM    909  CB  LYS A  99      -6.647 -15.951 -14.998  1.00 10.00      A   
ATOM    910  CG  LYS A  99      -7.743 -16.170 -13.963  1.00 10.00      A   
ATOM    911  CD  LYS A  99      -8.236 -17.606 -13.966  1.00 10.00      A   
ATOM    912  CE  LYS A  99      -9.349 -17.813 -12.951  1.00 10.00      A   
ATOM    913  NZ  LYS A  99     -10.565 -17.025 -13.286  1.00 10.00      A   
ATOM    914  HZ1 LYS A  99     -11.354 -17.303 -12.668  1.00 10.00      A   
ATOM    915  HZ2 LYS A  99     -10.838 -17.189 -14.274  1.00 10.00      A   
ATOM    916  HZ3 LYS A  99     -10.385 -16.000 -13.154  1.00 10.00      A   
ATOM    917  C   LYS A  99      -7.547 -13.758 -15.813  1.00 10.00      A   
ATOM    918  O   LYS A  99      -7.779 -13.736 -17.021  1.00 10.00      A   
ATOM    919  N   ASP A 100      -8.325 -13.162 -14.915  1.00 10.00      A   
ATOM    920  HN  ASP A 100      -8.075 -13.201 -13.968  1.00 10.00      A   
ATOM    921  CA  ASP A 100      -9.538 -12.447 -15.296  1.00 10.00      A   
ATOM    922  CB  ASP A 100     -10.510 -12.369 -14.111  1.00 10.00      A   
ATOM    923  CG  ASP A 100     -11.106 -13.712 -13.734  1.00 10.00      A   
ATOM    924  OD1 ASP A 100     -12.178 -14.064 -14.268  1.00 10.00      A   
ATOM    925  OD2 ASP A 100     -10.511 -14.418 -12.889  1.00 10.00      A   
ATOM    926  C   ASP A 100      -9.201 -11.041 -15.766  1.00 10.00      A   
ATOM    927  O   ASP A 100      -9.863 -10.486 -16.642  1.00 10.00      A   
ATOM    928  N   LEU A 101      -8.167 -10.468 -15.175  1.00 10.00      A   
ATOM    929  HN  LEU A 101      -7.682 -10.961 -14.480  1.00 10.00      A   
ATOM    930  CA  LEU A 101      -7.738  -9.119 -15.522  1.00 10.00      A   
ATOM    931  CB  LEU A 101      -6.978  -8.489 -14.351  1.00 10.00      A   
ATOM    932  CG  LEU A 101      -7.676  -8.548 -12.989  1.00 10.00      A   
ATOM    933  CD1 LEU A 101      -6.729  -8.117 -11.881  1.00 10.00      A   
ATOM    934  CD2 LEU A 101      -8.936  -7.694 -12.984  1.00 10.00      A   
ATOM    935  C   LEU A 101      -6.866  -9.124 -16.774  1.00 10.00      A   
ATOM    936  O   LEU A 101      -7.154  -8.427 -17.749  1.00 10.00      A   
ATOM    937  N   TRP A 102      -5.819  -9.935 -16.746  1.00 10.00      A   
ATOM    938  HN  TRP A 102      -5.676 -10.499 -15.956  1.00 10.00      A   
ATOM    939  CA  TRP A 102      -4.888 -10.039 -17.857  1.00 10.00      A   
ATOM    940  CB  TRP A 102      -3.451 -10.018 -17.323  1.00 10.00      A   
ATOM    941  CG  TRP A 102      -2.407  -9.782 -18.371  1.00 10.00      A   
ATOM    942  CD1 TRP A 102      -1.309 -10.549 -18.612  1.00 10.00      A   
ATOM    943  CD2 TRP A 102      -2.353  -8.699 -19.310  1.00 10.00      A   
ATOM    944  NE1 TRP A 102      -0.584 -10.026 -19.650  1.00 10.00      A   
ATOM    945  HE1 TRP A 102       0.246 -10.406 -20.012  1.00 10.00      A   
ATOM    946  CE2 TRP A 102      -1.200  -8.889 -20.095  1.00 10.00      A   
ATOM    947  CE3 TRP A 102      -3.169  -7.594 -19.566  1.00 10.00      A   
ATOM    948  CZ2 TRP A 102      -0.844  -8.014 -21.119  1.00 10.00      A   
ATOM    949  CZ3 TRP A 102      -2.814  -6.728 -20.579  1.00 10.00      A   
ATOM    950  CH2 TRP A 102      -1.662  -6.942 -21.343  1.00 10.00      A   
ATOM    951  C   TRP A 102      -5.155 -11.320 -18.643  1.00 10.00      A   
ATOM    952  O   TRP A 102      -4.908 -12.422 -18.154  1.00 10.00      A   
ATOM    953  N   PRO A 103      -5.650 -11.190 -19.882  1.00 10.00      A   
ATOM    954  CA  PRO A 103      -5.978 -12.338 -20.737  1.00 10.00      A   
ATOM    955  CB  PRO A 103      -6.721 -11.712 -21.930  1.00 10.00      A   
ATOM    956  CG  PRO A 103      -6.974 -10.289 -21.558  1.00 10.00      A   
ATOM    957  CD  PRO A 103      -5.927  -9.915 -20.553  1.00 10.00      A   
ATOM    958  C   PRO A 103      -4.741 -13.079 -21.235  1.00 10.00      A   
ATOM    959  O   PRO A 103      -4.835 -14.200 -21.733  1.00 10.00      A   
ATOM    960  N   GLU A 104      -3.581 -12.456 -21.088  1.00 10.00      A   
ATOM    961  HN  GLU A 104      -3.565 -11.574 -20.656  1.00 10.00      A   
ATOM    962  CA  GLU A 104      -2.333 -13.051 -21.542  1.00 10.00      A   
ATOM    963  CB  GLU A 104      -1.533 -12.026 -22.343  1.00 10.00      A   
ATOM    964  CG  GLU A 104      -2.261 -11.491 -23.562  1.00 10.00      A   
ATOM    965  CD  GLU A 104      -1.600 -10.265 -24.149  1.00 10.00      A   
ATOM    966  OE1 GLU A 104      -0.351 -10.210 -24.172  1.00 10.00      A   
ATOM    967  OE2 GLU A 104      -2.330  -9.357 -24.604  1.00 10.00      A   
ATOM    968  C   GLU A 104      -1.501 -13.551 -20.371  1.00 10.00      A   
ATOM    969  O   GLU A 104      -0.327 -13.891 -20.532  1.00 10.00      A   
ATOM    970  N   TYR A 105      -2.116 -13.600 -19.197  1.00 10.00      A   
ATOM    971  HN  TYR A 105      -3.059 -13.337 -19.140  1.00 10.00      A   
ATOM    972  CA  TYR A 105      -1.430 -14.047 -17.995  1.00 10.00      A   
ATOM    973  CB  TYR A 105      -2.272 -13.757 -16.753  1.00 10.00      A   
ATOM    974  CG  TYR A 105      -1.495 -13.851 -15.462  1.00 10.00      A   
ATOM    975  CD1 TYR A 105      -0.429 -12.998 -15.211  1.00 10.00      A   
ATOM    976  CD2 TYR A 105      -1.830 -14.784 -14.489  1.00 10.00      A   
ATOM    977  CE1 TYR A 105       0.285 -13.071 -14.030  1.00 10.00      A   
ATOM    978  CE2 TYR A 105      -1.124 -14.866 -13.305  1.00 10.00      A   
ATOM    979  CZ  TYR A 105      -0.068 -14.007 -13.080  1.00 10.00      A   
ATOM    980  OH  TYR A 105       0.636 -14.081 -11.899  1.00 10.00      A   
ATOM    981  HH  TYR A 105       0.741 -15.009 -11.647  1.00 10.00      A   
ATOM    982  C   TYR A 105      -1.088 -15.530 -18.070  1.00 10.00      A   
ATOM    983  O   TYR A 105      -1.974 -16.381 -18.186  1.00 10.00      A   
ATOM    984  N   SER A 106       0.200 -15.831 -18.011  1.00 10.00      A   
ATOM    985  HN  SER A 106       0.855 -15.106 -17.932  1.00 10.00      A   
ATOM    986  CA  SER A 106       0.665 -17.205 -18.067  1.00 10.00      A   
ATOM    987  CB  SER A 106       2.183 -17.250 -18.264  1.00 10.00      A   
ATOM    988  OG  SER A 106       2.626 -18.569 -18.539  1.00 10.00      A   
ATOM    989  HG  SER A 106       2.419 -18.790 -19.459  1.00 10.00      A   
ATOM    990  C   SER A 106       0.261 -17.964 -16.804  1.00 10.00      A   
ATOM    991  O   SER A 106       0.298 -17.420 -15.698  1.00 10.00      A   
ATOM    992  N   ASP A 107      -0.118 -19.227 -16.976  1.00 10.00      A   
ATOM    993  HN  ASP A 107      -0.111 -19.605 -17.883  1.00 10.00      A   
ATOM    994  CA  ASP A 107      -0.547 -20.066 -15.858  1.00 10.00      A   
ATOM    995  CB  ASP A 107      -1.462 -21.193 -16.338  1.00 10.00      A   
ATOM    996  CG  ASP A 107      -2.871 -20.725 -16.630  1.00 10.00      A   
ATOM    997  OD1 ASP A 107      -3.465 -20.041 -15.776  1.00 10.00      A   
ATOM    998  OD2 ASP A 107      -3.400 -21.050 -17.715  1.00 10.00      A   
ATOM    999  C   ASP A 107       0.632 -20.647 -15.086  1.00 10.00      A   
ATOM   1000  O   ASP A 107       0.456 -21.492 -14.207  1.00 10.00      A   
ATOM   1001  N   THR A 108       1.832 -20.189 -15.416  1.00 10.00      A   
ATOM   1002  HN  THR A 108       1.906 -19.513 -16.121  1.00 10.00      A   
ATOM   1003  CA  THR A 108       3.042 -20.657 -14.756  1.00 10.00      A   
ATOM   1004  CB  THR A 108       4.290 -20.173 -15.518  1.00 10.00      A   
ATOM   1005  OG1 THR A 108       4.003 -18.902 -16.126  1.00 10.00      A   
ATOM   1006  HG1 THR A 108       3.774 -19.029 -17.060  1.00 10.00      A   
ATOM   1007  CG2 THR A 108       4.672 -21.172 -16.599  1.00 10.00      A   
ATOM   1008  C   THR A 108       3.094 -20.147 -13.316  1.00 10.00      A   
ATOM   1009  O   THR A 108       3.711 -20.759 -12.441  1.00 10.00      A   
ATOM   1010  N   PHE A 109       2.443 -19.014 -13.088  1.00 10.00      A   
ATOM   1011  HN  PHE A 109       1.982 -18.573 -13.835  1.00 10.00      A   
ATOM   1012  CA  PHE A 109       2.386 -18.402 -11.769  1.00 10.00      A   
ATOM   1013  CB  PHE A 109       3.366 -17.224 -11.650  1.00 10.00      A   
ATOM   1014  CG  PHE A 109       3.778 -16.617 -12.964  1.00 10.00      A   
ATOM   1015  CD1 PHE A 109       2.894 -15.847 -13.700  1.00 10.00      A   
ATOM   1016  CD2 PHE A 109       5.056 -16.819 -13.461  1.00 10.00      A   
ATOM   1017  CE1 PHE A 109       3.272 -15.291 -14.906  1.00 10.00      A   
ATOM   1018  CE2 PHE A 109       5.442 -16.265 -14.669  1.00 10.00      A   
ATOM   1019  CZ  PHE A 109       4.548 -15.500 -15.392  1.00 10.00      A   
ATOM   1020  C   PHE A 109       0.963 -17.959 -11.457  1.00 10.00      A   
ATOM   1021  O   PHE A 109       0.651 -16.770 -11.465  1.00 10.00      A   
ATOM   1022  N   ALA A 110       0.104 -18.927 -11.178  1.00 10.00      A   
ATOM   1023  HN  ALA A 110       0.422 -19.857 -11.161  1.00 10.00      A   
ATOM   1024  CA  ALA A 110      -1.296 -18.653 -10.883  1.00 10.00      A   
ATOM   1025  CB  ALA A 110      -2.168 -19.787 -11.394  1.00 10.00      A   
ATOM   1026  C   ALA A 110      -1.521 -18.437  -9.391  1.00 10.00      A   
ATOM   1027  O   ALA A 110      -2.661 -18.365  -8.930  1.00 10.00      A   
ATOM   1028  N   ASN A 111      -0.431 -18.324  -8.645  1.00 10.00      A   
ATOM   1029  HN  ASN A 111       0.446 -18.386  -9.076  1.00 10.00      A   
ATOM   1030  CA  ASN A 111      -0.499 -18.111  -7.199  1.00 10.00      A   
ATOM   1031  CB  ASN A 111       0.650 -18.851  -6.502  1.00 10.00      A   
ATOM   1032  CG  ASN A 111       0.485 -18.937  -4.994  1.00 10.00      A   
ATOM   1033  OD1 ASN A 111      -0.629 -19.038  -4.482  1.00 10.00      A   
ATOM   1034  ND2 ASN A 111       1.597 -18.900  -4.276  1.00 10.00      A   
ATOM   1035 HD21 ASN A 111       2.451 -18.820  -4.748  1.00 10.00      A   
ATOM   1036 HD22 ASN A 111       1.521 -18.953  -3.302  1.00 10.00      A   
ATOM   1037  C   ASN A 111      -0.435 -16.618  -6.885  1.00 10.00      A   
ATOM   1038  O   ASN A 111       0.150 -16.194  -5.887  1.00 10.00      A   
ATOM   1039  N   ASP A 112      -1.043 -15.822  -7.749  1.00 10.00      A   
ATOM   1040  HN  ASP A 112      -1.512 -16.215  -8.514  1.00 10.00      A   
ATOM   1041  CA  ASP A 112      -1.054 -14.378  -7.577  1.00 10.00      A   
ATOM   1042  CB  ASP A 112       0.010 -13.724  -8.457  1.00 10.00      A   
ATOM   1043  CG  ASP A 112       0.175 -12.247  -8.169  1.00 10.00      A   
ATOM   1044  OD1 ASP A 112       0.735 -11.901  -7.108  1.00 10.00      A   
ATOM   1045  OD2 ASP A 112      -0.252 -11.422  -9.001  1.00 10.00      A   
ATOM   1046  C   ASP A 112      -2.431 -13.805  -7.876  1.00 10.00      A   
ATOM   1047  O   ASP A 112      -3.089 -14.211  -8.838  1.00 10.00      A   
ATOM   1048  N   THR A 113      -2.866 -12.870  -7.046  1.00 10.00      A   
ATOM   1049  HN  THR A 113      -2.292 -12.581  -6.305  1.00 10.00      A   
ATOM   1050  CA  THR A 113      -4.171 -12.252  -7.202  1.00 10.00      A   
ATOM   1051  CB  THR A 113      -5.189 -12.921  -6.258  1.00 10.00      A   
ATOM   1052  OG1 THR A 113      -4.493 -13.474  -5.131  1.00 10.00      A   
ATOM   1053  HG1 THR A 113      -4.146 -14.346  -5.367  1.00 10.00      A   
ATOM   1054  CG2 THR A 113      -5.941 -14.033  -6.972  1.00 10.00      A   
ATOM   1055  C   THR A 113      -4.107 -10.759  -6.886  1.00 10.00      A   
ATOM   1056  O   THR A 113      -3.105 -10.272  -6.355  1.00 10.00      A   
ATOM   1057  N   LEU A 114      -5.171 -10.040  -7.220  1.00 10.00      A   
ATOM   1058  HN  LEU A 114      -5.938 -10.487  -7.651  1.00 10.00      A   
ATOM   1059  CA  LEU A 114      -5.244  -8.609  -6.967  1.00 10.00      A   
ATOM   1060  CB  LEU A 114      -5.029  -7.826  -8.266  1.00 10.00      A   
ATOM   1061  CG  LEU A 114      -5.052  -6.299  -8.154  1.00 10.00      A   
ATOM   1062  CD1 LEU A 114      -3.837  -5.796  -7.391  1.00 10.00      A   
ATOM   1063  CD2 LEU A 114      -5.118  -5.667  -9.534  1.00 10.00      A   
ATOM   1064  C   LEU A 114      -6.600  -8.258  -6.367  1.00 10.00      A   
ATOM   1065  O   LEU A 114      -7.630  -8.762  -6.815  1.00 10.00      A   
ATOM   1066  N   GLU A 115      -6.596  -7.414  -5.349  1.00 10.00      A   
ATOM   1067  HN  GLU A 115      -5.744  -7.053  -5.028  1.00 10.00      A   
ATOM   1068  CA  GLU A 115      -7.830  -7.005  -4.695  1.00 10.00      A   
ATOM   1069  CB  GLU A 115      -7.638  -6.965  -3.177  1.00 10.00      A   
ATOM   1070  CG  GLU A 115      -7.000  -8.216  -2.593  1.00 10.00      A   
ATOM   1071  CD  GLU A 115      -5.547  -8.012  -2.204  1.00 10.00      A   
ATOM   1072  OE1 GLU A 115      -4.725  -8.927  -2.433  1.00 10.00      A   
ATOM   1073  OE2 GLU A 115      -5.219  -6.943  -1.650  1.00 10.00      A   
ATOM   1074  C   GLU A 115      -8.278  -5.637  -5.200  1.00 10.00      A   
ATOM   1075  O   GLU A 115      -7.525  -4.941  -5.882  1.00 10.00      A   
ATOM   1076  N   THR A 116      -9.510  -5.265  -4.876  1.00 10.00      A   
ATOM   1077  HN  THR A 116     -10.069  -5.871  -4.344  1.00 10.00      A   
ATOM   1078  CA  THR A 116     -10.056  -3.978  -5.281  1.00 10.00      A   
ATOM   1079  CB  THR A 116     -10.591  -4.003  -6.734  1.00 10.00      A   
ATOM   1080  OG1 THR A 116     -11.015  -2.688  -7.126  1.00 10.00      A   
ATOM   1081  HG1 THR A 116     -10.356  -2.294  -7.730  1.00 10.00      A   
ATOM   1082  CG2 THR A 116     -11.754  -4.973  -6.868  1.00 10.00      A   
ATOM   1083  C   THR A 116     -11.154  -3.538  -4.308  1.00 10.00      A   
ATOM   1084  O   THR A 116     -11.553  -4.304  -3.424  1.00 10.00      A   
ATOM   1085  N   GLU A 117     -11.634  -2.316  -4.474  1.00 10.00      A   
ATOM   1086  HN  GLU A 117     -11.302  -1.772  -5.224  1.00 10.00      A   
ATOM   1087  CA  GLU A 117     -12.663  -1.768  -3.604  1.00 10.00      A   
ATOM   1088  CB  GLU A 117     -12.106  -0.575  -2.827  1.00 10.00      A   
ATOM   1089  CG  GLU A 117     -11.298  -0.946  -1.599  1.00 10.00      A   
ATOM   1090  CD  GLU A 117     -12.157  -1.136  -0.368  1.00 10.00      A   
ATOM   1091  OE1 GLU A 117     -11.587  -1.283   0.734  1.00 10.00      A   
ATOM   1092  OE2 GLU A 117     -13.399  -1.128  -0.497  1.00 10.00      A   
ATOM   1093  C   GLU A 117     -13.894  -1.350  -4.401  1.00 10.00      A   
ATOM   1094  O   GLU A 117     -14.164  -0.158  -4.575  1.00 10.00      A   
ATOM   1095  N   ILE A 118     -14.642  -2.331  -4.874  1.00 10.00      A   
ATOM   1096  HN  ILE A 118     -14.384  -3.259  -4.687  1.00 10.00      A   
ATOM   1097  CA  ILE A 118     -15.844  -2.070  -5.655  1.00 10.00      A   
ATOM   1098  CB  ILE A 118     -16.031  -3.134  -6.760  1.00 10.00      A   
ATOM   1099  CG1 ILE A 118     -14.847  -3.073  -7.733  1.00 10.00      A   
ATOM   1100  CG2 ILE A 118     -17.348  -2.941  -7.504  1.00 10.00      A   
ATOM   1101  CD1 ILE A 118     -14.878  -4.123  -8.816  1.00 10.00      A   
ATOM   1102  C   ILE A 118     -17.074  -2.008  -4.749  1.00 10.00      A   
ATOM   1103  O   ILE A 118     -17.297  -2.898  -3.929  1.00 10.00      A   
ATOM   1104  N   PRO A 119     -17.872  -0.933  -4.875  1.00 10.00      A   
ATOM   1105  CA  PRO A 119     -19.082  -0.736  -4.063  1.00 10.00      A   
ATOM   1106  CB  PRO A 119     -19.514   0.689  -4.416  1.00 10.00      A   
ATOM   1107  CG  PRO A 119     -18.954   0.929  -5.774  1.00 10.00      A   
ATOM   1108  CD  PRO A 119     -17.658   0.174  -5.826  1.00 10.00      A   
ATOM   1109  C   PRO A 119     -20.195  -1.738  -4.388  1.00 10.00      A   
ATOM   1110  O   PRO A 119     -20.145  -2.433  -5.405  1.00 10.00      A   
ATOM   1111  N   GLU A 120     -21.210  -1.773  -3.530  1.00 10.00      A   
ATOM   1112  HN  GLU A 120     -21.213  -1.143  -2.773  1.00 10.00      A   
ATOM   1113  CA  GLU A 120     -22.340  -2.686  -3.681  1.00 10.00      A   
ATOM   1114  CB  GLU A 120     -23.246  -2.590  -2.449  1.00 10.00      A   
ATOM   1115  CG  GLU A 120     -24.313  -3.668  -2.370  1.00 10.00      A   
ATOM   1116  CD  GLU A 120     -25.283  -3.440  -1.232  1.00 10.00      A   
ATOM   1117  OE1 GLU A 120     -25.028  -3.945  -0.114  1.00 10.00      A   
ATOM   1118  OE2 GLU A 120     -26.313  -2.767  -1.454  1.00 10.00      A   
ATOM   1119  C   GLU A 120     -23.145  -2.374  -4.938  1.00 10.00      A   
ATOM   1120  O   GLU A 120     -23.690  -3.275  -5.578  1.00 10.00      A   
ATOM   1121  N   ARG A 121     -23.208  -1.099  -5.289  1.00 10.00      A   
ATOM   1122  HN  ARG A 121     -22.757  -0.425  -4.723  1.00 10.00      A   
ATOM   1123  CA  ARG A 121     -23.951  -0.657  -6.466  1.00 10.00      A   
ATOM   1124  CB  ARG A 121     -23.908   0.870  -6.586  1.00 10.00      A   
ATOM   1125  CG  ARG A 121     -24.989   1.453  -7.483  1.00 10.00      A   
ATOM   1126  CD  ARG A 121     -25.462   2.810  -6.981  1.00 10.00      A   
ATOM   1127  NE  ARG A 121     -24.581   3.901  -7.398  1.00 10.00      A   
ATOM   1128  HE  ARG A 121     -23.903   3.697  -8.085  1.00 10.00      A   
ATOM   1129  CZ  ARG A 121     -24.654   5.144  -6.921  1.00 10.00      A   
ATOM   1130  NH1 ARG A 121     -25.566   5.450  -6.008  1.00 10.00      A   
ATOM   1131 HH11 ARG A 121     -26.229   4.720  -5.665  1.00 10.00      A   
ATOM   1132 HH12 ARG A 121     -25.625   6.433  -5.626  1.00 10.00      A   
ATOM   1133  NH2 ARG A 121     -23.818   6.080  -7.361  1.00 10.00      A   
ATOM   1134 HH21 ARG A 121     -23.877   7.051  -6.988  1.00 10.00      A   
ATOM   1135 HH22 ARG A 121     -23.103   5.844  -8.084  1.00 10.00      A   
ATOM   1136  C   ARG A 121     -23.457  -1.317  -7.761  1.00 10.00      A   
ATOM   1137  O   ARG A 121     -24.233  -1.507  -8.699  1.00 10.00      A   
ATOM   1138  N   TYR A 122     -22.181  -1.699  -7.797  1.00 10.00      A   
ATOM   1139  HN  TYR A 122     -21.620  -1.576  -6.999  1.00 10.00      A   
ATOM   1140  CA  TYR A 122     -21.601  -2.317  -8.988  1.00 10.00      A   
ATOM   1141  CB  TYR A 122     -20.195  -1.767  -9.249  1.00 10.00      A   
ATOM   1142  CG  TYR A 122     -20.147  -0.362  -9.802  1.00 10.00      A   
ATOM   1143  CD1 TYR A 122     -20.359   0.735  -8.981  1.00 10.00      A   
ATOM   1144  CD2 TYR A 122     -19.867  -0.133 -11.144  1.00 10.00      A   
ATOM   1145  CE1 TYR A 122     -20.293   2.019  -9.476  1.00 10.00      A   
ATOM   1146  CE2 TYR A 122     -19.804   1.151 -11.650  1.00 10.00      A   
ATOM   1147  CZ  TYR A 122     -20.016   2.223 -10.810  1.00 10.00      A   
ATOM   1148  OH  TYR A 122     -19.940   3.505 -11.301  1.00 10.00      A   
ATOM   1149  HH  TYR A 122     -19.546   4.083 -10.617  1.00 10.00      A   
ATOM   1150  C   TYR A 122     -21.521  -3.836  -8.868  1.00 10.00      A   
ATOM   1151  O   TYR A 122     -21.051  -4.506  -9.786  1.00 10.00      A   
ATOM   1152  N   LEU A 123     -21.984  -4.381  -7.751  1.00 10.00      A   
ATOM   1153  HN  LEU A 123     -22.389  -3.809  -7.064  1.00 10.00      A   
ATOM   1154  CA  LEU A 123     -21.916  -5.819  -7.535  1.00 10.00      A   
ATOM   1155  CB  LEU A 123     -21.461  -6.137  -6.110  1.00 10.00      A   
ATOM   1156  CG  LEU A 123     -20.054  -5.675  -5.730  1.00 10.00      A   
ATOM   1157  CD1 LEU A 123     -19.717  -6.102  -4.312  1.00 10.00      A   
ATOM   1158  CD2 LEU A 123     -19.030  -6.224  -6.708  1.00 10.00      A   
ATOM   1159  C   LEU A 123     -23.232  -6.525  -7.834  1.00 10.00      A   
ATOM   1160  O   LEU A 123     -24.316  -5.970  -7.641  1.00 10.00      A   
ATOM   1161  N   GLU A 124     -23.120  -7.749  -8.325  1.00 10.00      A   
ATOM   1162  HN  GLU A 124     -22.225  -8.110  -8.498  1.00 10.00      A   
ATOM   1163  CA  GLU A 124     -24.279  -8.570  -8.636  1.00 10.00      A   
ATOM   1164  CB  GLU A 124     -24.751  -8.317 -10.071  1.00 10.00      A   
ATOM   1165  CG  GLU A 124     -26.123  -8.898 -10.378  1.00 10.00      A   
ATOM   1166  CD  GLU A 124     -26.658  -8.467 -11.726  1.00 10.00      A   
ATOM   1167  OE1 GLU A 124     -27.007  -7.278 -11.876  1.00 10.00      A   
ATOM   1168  OE2 GLU A 124     -26.745  -9.319 -12.639  1.00 10.00      A   
ATOM   1169  C   GLU A 124     -23.921 -10.040  -8.445  1.00 10.00      A   
ATOM   1170  O   GLU A 124     -22.857 -10.482  -8.878  1.00 10.00      A   
ATOM   1171  N   LYS A 125     -24.799 -10.786  -7.783  1.00 10.00      A   
ATOM   1172  HN  LYS A 125     -25.629 -10.370  -7.462  1.00 10.00      A   
ATOM   1173  CA  LYS A 125     -24.571 -12.206  -7.526  1.00 10.00      A   
ATOM   1174  CB  LYS A 125     -25.724 -12.793  -6.697  1.00 10.00      A   
ATOM   1175  CG  LYS A 125     -25.700 -14.308  -6.523  1.00 10.00      A   
ATOM   1176  CD  LYS A 125     -24.403 -14.788  -5.889  1.00 10.00      A   
ATOM   1177  CE  LYS A 125     -24.411 -16.294  -5.667  1.00 10.00      A   
ATOM   1178  NZ  LYS A 125     -25.076 -17.027  -6.779  1.00 10.00      A   
ATOM   1179  HZ1 LYS A 125     -26.109 -16.909  -6.718  1.00 10.00      A   
ATOM   1180  HZ2 LYS A 125     -24.853 -18.039  -6.725  1.00 10.00      A   
ATOM   1181  HZ3 LYS A 125     -24.749 -16.662  -7.701  1.00 10.00      A   
ATOM   1182  C   LYS A 125     -24.382 -12.981  -8.827  1.00 10.00      A   
ATOM   1183  O   LYS A 125     -25.150 -12.815  -9.776  1.00 10.00      A   
ATOM   1184  N   ALA A 126     -23.341 -13.805  -8.866  1.00 10.00      A   
ATOM   1185  HN  ALA A 126     -22.758 -13.875  -8.076  1.00 10.00      A   
ATOM   1186  CB  ALA A 126     -21.687 -15.295  -9.882  1.00 10.00      A   
ATOM   1187  CA  ALA A 126     -23.039 -14.611 -10.040  1.00 10.00      A   
ATOM   1188  C   ALA A 126     -24.133 -15.643 -10.277  1.00 10.00      A   
ATOM   1189  O   ALA A 126     -24.668 -15.699 -11.406  1.00 10.00      A   
ATOM   1190  OXT ALA A 126     -24.467 -16.385  -9.328  1.00 10.00      A   
ATOM   1191  CB  VAL B  24      40.532   3.864   4.811  1.00 10.00      B   
ATOM   1192  CG1 VAL B  24      40.653   5.256   5.405  1.00 10.00      B   
ATOM   1193  CG2 VAL B  24      41.486   3.697   3.637  1.00 10.00      B   
ATOM   1194  C   VAL B  24      40.447   1.414   5.332  1.00 10.00      B   
ATOM   1195  O   VAL B  24      41.334   0.585   5.127  1.00 10.00      B   
ATOM   1196  N   VAL B  24      42.186   2.808   6.379  1.00 10.00      B   
ATOM   1197  HT1 VAL B  24      42.459   3.767   6.669  1.00 10.00      B   
ATOM   1198  HT2 VAL B  24      42.826   2.488   5.627  1.00 10.00      B   
ATOM   1199  HT3 VAL B  24      42.287   2.168   7.193  1.00 10.00      B   
ATOM   1200  CA  VAL B  24      40.787   2.790   5.891  1.00 10.00      B   
ATOM   1201  N   SER B  25      39.169   1.172   5.088  1.00 10.00      B   
ATOM   1202  HN  SER B  25      38.499   1.877   5.260  1.00 10.00      B   
ATOM   1203  CA  SER B  25      38.737  -0.105   4.555  1.00 10.00      B   
ATOM   1204  CB  SER B  25      37.268  -0.366   4.896  1.00 10.00      B   
ATOM   1205  OG  SER B  25      36.456   0.742   4.552  1.00 10.00      B   
ATOM   1206  HG  SER B  25      36.761   1.529   5.037  1.00 10.00      B   
ATOM   1207  C   SER B  25      38.973  -0.169   3.048  1.00 10.00      B   
ATOM   1208  O   SER B  25      39.081   0.864   2.380  1.00 10.00      B   
ATOM   1209  N   ASP B  26      39.059  -1.383   2.524  1.00 10.00      B   
ATOM   1210  HN  ASP B  26      38.963  -2.161   3.112  1.00 10.00      B   
ATOM   1211  CA  ASP B  26      39.284  -1.598   1.101  1.00 10.00      B   
ATOM   1212  CB  ASP B  26      39.357  -3.100   0.816  1.00 10.00      B   
ATOM   1213  CG  ASP B  26      40.527  -3.491  -0.064  1.00 10.00      B   
ATOM   1214  OD1 ASP B  26      41.585  -3.872   0.482  1.00 10.00      B   
ATOM   1215  OD2 ASP B  26      40.393  -3.447  -1.304  1.00 10.00      B   
ATOM   1216  C   ASP B  26      38.142  -0.987   0.304  1.00 10.00      B   
ATOM   1217  O   ASP B  26      38.348  -0.391  -0.755  1.00 10.00      B   
ATOM   1218  N   PHE B  27      36.936  -1.120   0.847  1.00 10.00      B   
ATOM   1219  HN  PHE B  27      36.852  -1.599   1.700  1.00 10.00      B   
ATOM   1220  CA  PHE B  27      35.736  -0.593   0.215  1.00 10.00      B   
ATOM   1221  CB  PHE B  27      34.496  -1.024   1.001  1.00 10.00      B   
ATOM   1222  CG  PHE B  27      33.227  -1.006   0.200  1.00 10.00      B   
ATOM   1223  CD1 PHE B  27      32.949  -2.022  -0.698  1.00 10.00      B   
ATOM   1224  CD2 PHE B  27      32.312   0.024   0.345  1.00 10.00      B   
ATOM   1225  CE1 PHE B  27      31.782  -2.014  -1.437  1.00 10.00      B   
ATOM   1226  CE2 PHE B  27      31.144   0.039  -0.390  1.00 10.00      B   
ATOM   1227  CZ  PHE B  27      30.877  -0.981  -1.283  1.00 10.00      B   
ATOM   1228  C   PHE B  27      35.797   0.931   0.099  1.00 10.00      B   
ATOM   1229  O   PHE B  27      35.385   1.494  -0.914  1.00 10.00      B   
ATOM   1230  N   GLU B  28      36.319   1.589   1.134  1.00 10.00      B   
ATOM   1231  HN  GLU B  28      36.628   1.082   1.914  1.00 10.00      B   
ATOM   1232  CA  GLU B  28      36.445   3.048   1.134  1.00 10.00      B   
ATOM   1233  CB  GLU B  28      37.055   3.544   2.448  1.00 10.00      B   
ATOM   1234  CG  GLU B  28      36.063   3.674   3.591  1.00 10.00      B   
ATOM   1235  CD  GLU B  28      36.743   3.979   4.908  1.00 10.00      B   
ATOM   1236  OE1 GLU B  28      37.339   3.053   5.501  1.00 10.00      B   
ATOM   1237  OE2 GLU B  28      36.681   5.138   5.360  1.00 10.00      B   
ATOM   1238  C   GLU B  28      37.313   3.504  -0.030  1.00 10.00      B   
ATOM   1239  O   GLU B  28      36.956   4.430  -0.762  1.00 10.00      B   
ATOM   1240  N   ILE B  29      38.442   2.821  -0.206  1.00 10.00      B   
ATOM   1241  HN  ILE B  29      38.644   2.075   0.401  1.00 10.00      B   
ATOM   1242  CA  ILE B  29      39.382   3.133  -1.275  1.00 10.00      B   
ATOM   1243  CB  ILE B  29      40.601   2.182  -1.246  1.00 10.00      B   
ATOM   1244  CG1 ILE B  29      41.218   2.140   0.155  1.00 10.00      B   
ATOM   1245  CG2 ILE B  29      41.640   2.611  -2.274  1.00 10.00      B   
ATOM   1246  CD1 ILE B  29      42.190   0.998   0.364  1.00 10.00      B   
ATOM   1247  C   ILE B  29      38.693   3.010  -2.629  1.00 10.00      B   
ATOM   1248  O   ILE B  29      38.788   3.904  -3.473  1.00 10.00      B   
ATOM   1249  N   LEU B  30      37.982   1.905  -2.812  1.00 10.00      B   
ATOM   1250  HN  LEU B  30      37.939   1.243  -2.086  1.00 10.00      B   
ATOM   1251  CA  LEU B  30      37.270   1.639  -4.056  1.00 10.00      B   
ATOM   1252  CB  LEU B  30      36.686   0.224  -4.045  1.00 10.00      B   
ATOM   1253  CG  LEU B  30      37.686  -0.926  -3.907  1.00 10.00      B   
ATOM   1254  CD1 LEU B  30      36.955  -2.255  -3.796  1.00 10.00      B   
ATOM   1255  CD2 LEU B  30      38.656  -0.939  -5.080  1.00 10.00      B   
ATOM   1256  C   LEU B  30      36.159   2.655  -4.296  1.00 10.00      B   
ATOM   1257  O   LEU B  30      36.083   3.250  -5.368  1.00 10.00      B   
ATOM   1258  N   GLU B  31      35.317   2.862  -3.287  1.00 10.00      B   
ATOM   1259  HN  GLU B  31      35.457   2.379  -2.440  1.00 10.00      B   
ATOM   1260  CA  GLU B  31      34.195   3.790  -3.393  1.00 10.00      B   
ATOM   1261  CB  GLU B  31      33.418   3.845  -2.078  1.00 10.00      B   
ATOM   1262  CG  GLU B  31      31.914   3.950  -2.258  1.00 10.00      B   
ATOM   1263  CD  GLU B  31      31.199   4.398  -0.999  1.00 10.00      B   
ATOM   1264  OE1 GLU B  31      30.528   3.564  -0.359  1.00 10.00      B   
ATOM   1265  OE2 GLU B  31      31.289   5.594  -0.651  1.00 10.00      B   
ATOM   1266  C   GLU B  31      34.652   5.192  -3.787  1.00 10.00      B   
ATOM   1267  O   GLU B  31      34.090   5.806  -4.696  1.00 10.00      B   
ATOM   1268  N   MET B  32      35.681   5.684  -3.114  1.00 10.00      B   
ATOM   1269  HN  MET B  32      36.103   5.139  -2.412  1.00 10.00      B   
ATOM   1270  CA  MET B  32      36.204   7.015  -3.391  1.00 10.00      B   
ATOM   1271  CB  MET B  32      37.202   7.445  -2.318  1.00 10.00      B   
ATOM   1272  CG  MET B  32      36.566   7.824  -0.992  1.00 10.00      B   
ATOM   1273  SD  MET B  32      37.780   8.380   0.219  1.00 10.00      B   
ATOM   1274  CE  MET B  32      38.483   9.791  -0.634  1.00 10.00      B   
ATOM   1275  C   MET B  32      36.848   7.100  -4.771  1.00 10.00      B   
ATOM   1276  O   MET B  32      36.590   8.042  -5.523  1.00 10.00      B   
ATOM   1277  N   ALA B  33      37.667   6.106  -5.102  1.00 10.00      B   
ATOM   1278  HN  ALA B  33      37.799   5.364  -4.470  1.00 10.00      B   
ATOM   1279  CA  ALA B  33      38.367   6.079  -6.383  1.00 10.00      B   
ATOM   1280  CB  ALA B  33      39.356   4.923  -6.432  1.00 10.00      B   
ATOM   1281  C   ALA B  33      37.400   6.001  -7.558  1.00 10.00      B   
ATOM   1282  O   ALA B  33      37.493   6.797  -8.491  1.00 10.00      B   
ATOM   1283  N   VAL B  34      36.472   5.050  -7.499  1.00 10.00      B   
ATOM   1284  HN  VAL B  34      36.445   4.453  -6.715  1.00 10.00      B   
ATOM   1285  CA  VAL B  34      35.494   4.860  -8.569  1.00 10.00      B   
ATOM   1286  CB  VAL B  34      34.505   3.710  -8.251  1.00 10.00      B   
ATOM   1287  CG1 VAL B  34      33.356   3.681  -9.250  1.00 10.00      B   
ATOM   1288  CG2 VAL B  34      35.235   2.374  -8.259  1.00 10.00      B   
ATOM   1289  C   VAL B  34      34.734   6.150  -8.873  1.00 10.00      B   
ATOM   1290  O   VAL B  34      34.551   6.511 -10.038  1.00 10.00      B   
ATOM   1291  N   ARG B  35      34.318   6.854  -7.824  1.00 10.00      B   
ATOM   1292  HN  ARG B  35      34.508   6.525  -6.918  1.00 10.00      B   
ATOM   1293  CA  ARG B  35      33.588   8.104  -7.993  1.00 10.00      B   
ATOM   1294  CB  ARG B  35      33.006   8.595  -6.670  1.00 10.00      B   
ATOM   1295  CG  ARG B  35      31.786   7.822  -6.207  1.00 10.00      B   
ATOM   1296  CD  ARG B  35      31.004   8.606  -5.168  1.00 10.00      B   
ATOM   1297  NE  ARG B  35      31.843   9.025  -4.045  1.00 10.00      B   
ATOM   1298  HE  ARG B  35      32.320   9.882  -4.135  1.00 10.00      B   
ATOM   1299  CZ  ARG B  35      31.998   8.319  -2.929  1.00 10.00      B   
ATOM   1300  NH1 ARG B  35      31.382   7.154  -2.782  1.00 10.00      B   
ATOM   1301 HH11 ARG B  35      31.505   6.599  -1.897  1.00 10.00      B   
ATOM   1302 HH12 ARG B  35      30.772   6.780  -3.541  1.00 10.00      B   
ATOM   1303  NH2 ARG B  35      32.778   8.772  -1.959  1.00 10.00      B   
ATOM   1304 HH21 ARG B  35      32.902   8.219  -1.085  1.00 10.00      B   
ATOM   1305 HH22 ARG B  35      33.272   9.686  -2.065  1.00 10.00      B   
ATOM   1306  C   ARG B  35      34.467   9.178  -8.620  1.00 10.00      B   
ATOM   1307  O   ARG B  35      34.061   9.832  -9.579  1.00 10.00      B   
ATOM   1308  N   GLU B  36      35.678   9.340  -8.086  1.00 10.00      B   
ATOM   1309  HN  GLU B  36      35.947   8.773  -7.331  1.00 10.00      B   
ATOM   1310  CA  GLU B  36      36.618  10.334  -8.601  1.00 10.00      B   
ATOM   1311  CB  GLU B  36      37.925  10.323  -7.796  1.00 10.00      B   
ATOM   1312  CG  GLU B  36      37.805  10.910  -6.396  1.00 10.00      B   
ATOM   1313  CD  GLU B  36      37.980  12.418  -6.365  1.00 10.00      B   
ATOM   1314  OE1 GLU B  36      38.638  12.928  -5.425  1.00 10.00      B   
ATOM   1315  OE2 GLU B  36      37.463  13.107  -7.271  1.00 10.00      B   
ATOM   1316  C   GLU B  36      36.897  10.094 -10.083  1.00 10.00      B   
ATOM   1317  O   GLU B  36      36.894  11.031 -10.883  1.00 10.00      B   
ATOM   1318  N   LEU B  37      37.113   8.832 -10.442  1.00 10.00      B   
ATOM   1319  HN  LEU B  37      37.100   8.127  -9.755  1.00 10.00      B   
ATOM   1320  CA  LEU B  37      37.376   8.463 -11.825  1.00 10.00      B   
ATOM   1321  CB  LEU B  37      37.694   6.969 -11.927  1.00 10.00      B   
ATOM   1322  CG  LEU B  37      38.937   6.483 -11.177  1.00 10.00      B   
ATOM   1323  CD1 LEU B  37      39.021   4.965 -11.209  1.00 10.00      B   
ATOM   1324  CD2 LEU B  37      40.199   7.103 -11.753  1.00 10.00      B   
ATOM   1325  C   LEU B  37      36.175   8.798 -12.704  1.00 10.00      B   
ATOM   1326  O   LEU B  37      36.319   9.406 -13.764  1.00 10.00      B   
ATOM   1327  N   ALA B  38      34.988   8.420 -12.240  1.00 10.00      B   
ATOM   1328  HN  ALA B  38      34.939   7.954 -11.374  1.00 10.00      B   
ATOM   1329  CA  ALA B  38      33.757   8.673 -12.977  1.00 10.00      B   
ATOM   1330  CB  ALA B  38      32.577   8.039 -12.262  1.00 10.00      B   
ATOM   1331  C   ALA B  38      33.528  10.169 -13.175  1.00 10.00      B   
ATOM   1332  O   ALA B  38      33.136  10.609 -14.263  1.00 10.00      B   
ATOM   1333  N   ILE B  39      33.772  10.945 -12.122  1.00 10.00      B   
ATOM   1334  HN  ILE B  39      34.066  10.529 -11.278  1.00 10.00      B   
ATOM   1335  CA  ILE B  39      33.607  12.394 -12.178  1.00 10.00      B   
ATOM   1336  CB  ILE B  39      33.734  13.054 -10.786  1.00 10.00      B   
ATOM   1337  CG1 ILE B  39      32.631  12.532  -9.859  1.00 10.00      B   
ATOM   1338  CG2 ILE B  39      33.652  14.570 -10.898  1.00 10.00      B   
ATOM   1339  CD1 ILE B  39      32.772  12.966  -8.415  1.00 10.00      B   
ATOM   1340  C   ILE B  39      34.615  13.004 -13.147  1.00 10.00      B   
ATOM   1341  O   ILE B  39      34.276  13.889 -13.933  1.00 10.00      B   
ATOM   1342  N   GLU B  40      35.850  12.513 -13.099  1.00 10.00      B   
ATOM   1343  HN  GLU B  40      36.064  11.813 -12.441  1.00 10.00      B   
ATOM   1344  CA  GLU B  40      36.897  12.996 -13.994  1.00 10.00      B   
ATOM   1345  CB  GLU B  40      38.240  12.337 -13.681  1.00 10.00      B   
ATOM   1346  CG  GLU B  40      38.970  12.915 -12.483  1.00 10.00      B   
ATOM   1347  CD  GLU B  40      40.418  12.471 -12.429  1.00 10.00      B   
ATOM   1348  OE1 GLU B  40      40.706  11.321 -12.819  1.00 10.00      B   
ATOM   1349  OE2 GLU B  40      41.281  13.275 -12.003  1.00 10.00      B   
ATOM   1350  C   GLU B  40      36.526  12.715 -15.445  1.00 10.00      B   
ATOM   1351  O   GLU B  40      36.600  13.600 -16.297  1.00 10.00      B   
ATOM   1352  N   LYS B  41      36.114  11.479 -15.715  1.00 10.00      B   
ATOM   1353  HN  LYS B  41      36.077  10.816 -14.988  1.00 10.00      B   
ATOM   1354  CA  LYS B  41      35.723  11.077 -17.058  1.00 10.00      B   
ATOM   1355  CB  LYS B  41      35.348   9.595 -17.091  1.00 10.00      B   
ATOM   1356  CG  LYS B  41      36.501   8.660 -16.769  1.00 10.00      B   
ATOM   1357  CD  LYS B  41      36.045   7.213 -16.720  1.00 10.00      B   
ATOM   1358  CE  LYS B  41      37.147   6.316 -16.187  1.00 10.00      B   
ATOM   1359  NZ  LYS B  41      36.913   4.887 -16.526  1.00 10.00      B   
ATOM   1360  HZ1 LYS B  41      36.998   4.745 -17.555  1.00 10.00      B   
ATOM   1361  HZ2 LYS B  41      35.960   4.600 -16.225  1.00 10.00      B   
ATOM   1362  HZ3 LYS B  41      37.612   4.283 -16.045  1.00 10.00      B   
ATOM   1363  C   LYS B  41      34.563  11.926 -17.559  1.00 10.00      B   
ATOM   1364  O   LYS B  41      34.559  12.374 -18.704  1.00 10.00      B   
ATOM   1365  N   GLY B  42      33.586  12.150 -16.695  1.00 10.00      B   
ATOM   1366  HN  GLY B  42      33.649  11.776 -15.790  1.00 10.00      B   
ATOM   1367  CA  GLY B  42      32.444  12.955 -17.071  1.00 10.00      B   
ATOM   1368  C   GLY B  42      31.121  12.228 -16.930  1.00 10.00      B   
ATOM   1369  O   GLY B  42      30.100  12.694 -17.440  1.00 10.00      B   
ATOM   1370  N   LEU B  43      31.126  11.094 -16.233  1.00 10.00      B   
ATOM   1371  HN  LEU B  43      31.967  10.772 -15.843  1.00 10.00      B   
ATOM   1372  CA  LEU B  43      29.904  10.317 -16.032  1.00 10.00      B   
ATOM   1373  CB  LEU B  43      30.212   9.020 -15.281  1.00 10.00      B   
ATOM   1374  CG  LEU B  43      29.056   8.028 -15.146  1.00 10.00      B   
ATOM   1375  CD1 LEU B  43      28.671   7.459 -16.504  1.00 10.00      B   
ATOM   1376  CD2 LEU B  43      29.414   6.915 -14.175  1.00 10.00      B   
ATOM   1377  C   LEU B  43      28.882  11.141 -15.257  1.00 10.00      B   
ATOM   1378  O   LEU B  43      27.706  11.201 -15.617  1.00 10.00      B   
ATOM   1379  N   PHE B  44      29.351  11.777 -14.198  1.00 10.00      B   
ATOM   1380  HN  PHE B  44      30.301  11.682 -13.969  1.00 10.00      B   
ATOM   1381  CA  PHE B  44      28.519  12.627 -13.362  1.00 10.00      B   
ATOM   1382  CB  PHE B  44      27.661  11.808 -12.381  1.00 10.00      B   
ATOM   1383  CG  PHE B  44      28.435  11.033 -11.349  1.00 10.00      B   
ATOM   1384  CD1 PHE B  44      28.667  11.565 -10.092  1.00 10.00      B   
ATOM   1385  CD2 PHE B  44      28.928   9.773 -11.635  1.00 10.00      B   
ATOM   1386  CE1 PHE B  44      29.377  10.857  -9.141  1.00 10.00      B   
ATOM   1387  CE2 PHE B  44      29.637   9.058 -10.689  1.00 10.00      B   
ATOM   1388  CZ  PHE B  44      29.863   9.601  -9.440  1.00 10.00      B   
ATOM   1389  C   PHE B  44      29.407  13.614 -12.617  1.00 10.00      B   
ATOM   1390  O   PHE B  44      30.606  13.376 -12.464  1.00 10.00      B   
ATOM   1391  N   SER B  45      28.838  14.725 -12.192  1.00 10.00      B   
ATOM   1392  HN  SER B  45      27.888  14.882 -12.374  1.00 10.00      B   
ATOM   1393  CA  SER B  45      29.593  15.730 -11.465  1.00 10.00      B   
ATOM   1394  CB  SER B  45      29.083  17.124 -11.835  1.00 10.00      B   
ATOM   1395  OG  SER B  45      27.667  17.143 -11.927  1.00 10.00      B   
ATOM   1396  HG  SER B  45      27.394  17.893 -12.472  1.00 10.00      B   
ATOM   1397  C   SER B  45      29.474  15.508  -9.962  1.00 10.00      B   
ATOM   1398  O   SER B  45      28.653  14.704  -9.510  1.00 10.00      B   
ATOM   1399  N   ALA B  46      30.292  16.210  -9.188  1.00 10.00      B   
ATOM   1400  HN  ALA B  46      30.942  16.819  -9.599  1.00 10.00      B   
ATOM   1401  CA  ALA B  46      30.242  16.091  -7.740  1.00 10.00      B   
ATOM   1402  CB  ALA B  46      31.371  16.882  -7.092  1.00 10.00      B   
ATOM   1403  C   ALA B  46      28.886  16.574  -7.243  1.00 10.00      B   
ATOM   1404  O   ALA B  46      28.307  15.999  -6.319  1.00 10.00      B   
ATOM   1405  N   GLU B  47      28.377  17.620  -7.887  1.00 10.00      B   
ATOM   1406  HN  GLU B  47      28.897  18.031  -8.615  1.00 10.00      B   
ATOM   1407  CA  GLU B  47      27.083  18.185  -7.537  1.00 10.00      B   
ATOM   1408  CB  GLU B  47      26.857  19.506  -8.278  1.00 10.00      B   
ATOM   1409  CG  GLU B  47      25.697  20.335  -7.747  1.00 10.00      B   
ATOM   1410  CD  GLU B  47      25.797  20.622  -6.263  1.00 10.00      B   
ATOM   1411  OE1 GLU B  47      26.912  20.927  -5.781  1.00 10.00      B   
ATOM   1412  OE2 GLU B  47      24.758  20.550  -5.571  1.00 10.00      B   
ATOM   1413  C   GLU B  47      25.968  17.194  -7.861  1.00 10.00      B   
ATOM   1414  O   GLU B  47      24.952  17.138  -7.168  1.00 10.00      B   
ATOM   1415  N   ASP B  48      26.172  16.404  -8.911  1.00 10.00      B   
ATOM   1416  HN  ASP B  48      27.005  16.496  -9.422  1.00 10.00      B   
ATOM   1417  CA  ASP B  48      25.193  15.402  -9.324  1.00 10.00      B   
ATOM   1418  CB  ASP B  48      25.659  14.700 -10.605  1.00 10.00      B   
ATOM   1419  CG  ASP B  48      24.637  13.726 -11.167  1.00 10.00      B   
ATOM   1420  OD1 ASP B  48      24.528  12.597 -10.641  1.00 10.00      B   
ATOM   1421  OD2 ASP B  48      23.951  14.083 -12.149  1.00 10.00      B   
ATOM   1422  C   ASP B  48      24.997  14.380  -8.214  1.00 10.00      B   
ATOM   1423  O   ASP B  48      23.870  14.089  -7.808  1.00 10.00      B   
ATOM   1424  N   HIS B  49      26.107  13.854  -7.704  1.00 10.00      B   
ATOM   1425  HN  HIS B  49      26.978  14.137  -8.062  1.00 10.00      B   
ATOM   1426  CA  HIS B  49      26.059  12.868  -6.631  1.00 10.00      B   
ATOM   1427  CB  HIS B  49      27.394  12.137  -6.490  1.00 10.00      B   
ATOM   1428  CG  HIS B  49      27.283  10.824  -5.773  1.00 10.00      B   
ATOM   1429  ND1 HIS B  49      26.738   9.696  -6.352  1.00 10.00      B   
ATOM   1430  HD1 HIS B  49      26.370   9.638  -7.262  1.00 10.00      B   
ATOM   1431  CD2 HIS B  49      27.646  10.463  -4.518  1.00 10.00      B   
ATOM   1432  CE1 HIS B  49      26.773   8.700  -5.483  1.00 10.00      B   
ATOM   1433  NE2 HIS B  49      27.317   9.139  -4.367  1.00 10.00      B   
ATOM   1434  HE2 HIS B  49      27.464   8.601  -3.554  1.00 10.00      B   
ATOM   1435  C   HIS B  49      25.669  13.528  -5.316  1.00 10.00      B   
ATOM   1436  O   HIS B  49      25.133  12.880  -4.417  1.00 10.00      B   
ATOM   1437  N   ARG B  50      25.942  14.823  -5.217  1.00 10.00      B   
ATOM   1438  HN  ARG B  50      26.387  15.274  -5.968  1.00 10.00      B   
ATOM   1439  CA  ARG B  50      25.612  15.595  -4.030  1.00 10.00      B   
ATOM   1440  CB  ARG B  50      26.164  17.018  -4.164  1.00 10.00      B   
ATOM   1441  CG  ARG B  50      26.113  17.851  -2.895  1.00 10.00      B   
ATOM   1442  CD  ARG B  50      27.069  19.030  -2.984  1.00 10.00      B   
ATOM   1443  NE  ARG B  50      28.469  18.613  -2.905  1.00 10.00      B   
ATOM   1444  HE  ARG B  50      28.725  18.040  -2.144  1.00 10.00      B   
ATOM   1445  CZ  ARG B  50      29.412  18.968  -3.783  1.00 10.00      B   
ATOM   1446  NH1 ARG B  50      29.111  19.747  -4.816  1.00 10.00      B   
ATOM   1447 HH11 ARG B  50      29.855  20.022  -5.499  1.00 10.00      B   
ATOM   1448 HH12 ARG B  50      28.129  20.095  -4.956  1.00 10.00      B   
ATOM   1449  NH2 ARG B  50      30.661  18.544  -3.624  1.00 10.00      B   
ATOM   1450 HH21 ARG B  50      31.403  18.823  -4.307  1.00 10.00      B   
ATOM   1451 HH22 ARG B  50      30.911  17.931  -2.819  1.00 10.00      B   
ATOM   1452  C   ARG B  50      24.100  15.621  -3.833  1.00 10.00      B   
ATOM   1453  O   ARG B  50      23.604  15.341  -2.742  1.00 10.00      B   
ATOM   1454  N   VAL B  51      23.375  15.928  -4.906  1.00 10.00      B   
ATOM   1455  HN  VAL B  51      23.834  16.127  -5.753  1.00 10.00      B   
ATOM   1456  CA  VAL B  51      21.917  15.978  -4.859  1.00 10.00      B   
ATOM   1457  CB  VAL B  51      21.320  16.520  -6.178  1.00 10.00      B   
ATOM   1458  CG1 VAL B  51      19.807  16.636  -6.080  1.00 10.00      B   
ATOM   1459  CG2 VAL B  51      21.931  17.869  -6.518  1.00 10.00      B   
ATOM   1460  C   VAL B  51      21.353  14.587  -4.580  1.00 10.00      B   
ATOM   1461  O   VAL B  51      20.366  14.437  -3.864  1.00 10.00      B   
ATOM   1462  N   TRP B  52      22.001  13.572  -5.143  1.00 10.00      B   
ATOM   1463  HN  TRP B  52      22.780  13.761  -5.706  1.00 10.00      B   
ATOM   1464  CA  TRP B  52      21.579  12.188  -4.950  1.00 10.00      B   
ATOM   1465  CB  TRP B  52      22.472  11.245  -5.761  1.00 10.00      B   
ATOM   1466  CG  TRP B  52      22.006   9.821  -5.762  1.00 10.00      B   
ATOM   1467  CD1 TRP B  52      21.057   9.271  -6.573  1.00 10.00      B   
ATOM   1468  CD2 TRP B  52      22.467   8.766  -4.910  1.00 10.00      B   
ATOM   1469  NE1 TRP B  52      20.899   7.938  -6.284  1.00 10.00      B   
ATOM   1470  HE1 TRP B  52      20.275   7.325  -6.734  1.00 10.00      B   
ATOM   1471  CE2 TRP B  52      21.751   7.604  -5.262  1.00 10.00      B   
ATOM   1472  CE3 TRP B  52      23.413   8.691  -3.883  1.00 10.00      B   
ATOM   1473  CZ2 TRP B  52      21.953   6.383  -4.624  1.00 10.00      B   
ATOM   1474  CZ3 TRP B  52      23.611   7.480  -3.252  1.00 10.00      B   
ATOM   1475  CH2 TRP B  52      22.885   6.343  -3.623  1.00 10.00      B   
ATOM   1476  C   TRP B  52      21.633  11.825  -3.467  1.00 10.00      B   
ATOM   1477  O   TRP B  52      20.662  11.327  -2.896  1.00 10.00      B   
ATOM   1478  N   LYS B  53      22.772  12.103  -2.847  1.00 10.00      B   
ATOM   1479  HN  LYS B  53      23.503  12.512  -3.359  1.00 10.00      B   
ATOM   1480  CA  LYS B  53      22.968  11.822  -1.429  1.00 10.00      B   
ATOM   1481  CB  LYS B  53      24.421  12.112  -1.045  1.00 10.00      B   
ATOM   1482  CG  LYS B  53      24.731  12.000   0.440  1.00 10.00      B   
ATOM   1483  CD  LYS B  53      26.229  12.087   0.682  1.00 10.00      B   
ATOM   1484  CE  LYS B  53      26.550  12.550   2.093  1.00 10.00      B   
ATOM   1485  NZ  LYS B  53      28.014  12.702   2.300  1.00 10.00      B   
ATOM   1486  HZ1 LYS B  53      28.200  13.327   3.112  1.00 10.00      B   
ATOM   1487  HZ2 LYS B  53      28.453  13.120   1.455  1.00 10.00      B   
ATOM   1488  HZ3 LYS B  53      28.453  11.775   2.480  1.00 10.00      B   
ATOM   1489  C   LYS B  53      22.011  12.660  -0.583  1.00 10.00      B   
ATOM   1490  O   LYS B  53      21.536  12.219   0.469  1.00 10.00      B   
ATOM   1491  N   ASP B  54      21.723  13.862  -1.064  1.00 10.00      B   
ATOM   1492  HN  ASP B  54      22.136  14.147  -1.909  1.00 10.00      B   
ATOM   1493  CA  ASP B  54      20.824  14.780  -0.375  1.00 10.00      B   
ATOM   1494  CB  ASP B  54      20.879  16.162  -1.028  1.00 10.00      B   
ATOM   1495  CG  ASP B  54      20.970  17.287  -0.020  1.00 10.00      B   
ATOM   1496  OD1 ASP B  54      22.086  17.567   0.469  1.00 10.00      B   
ATOM   1497  OD2 ASP B  54      19.928  17.910   0.276  1.00 10.00      B   
ATOM   1498  C   ASP B  54      19.393  14.253  -0.388  1.00 10.00      B   
ATOM   1499  O   ASP B  54      18.734  14.207   0.654  1.00 10.00      B   
ATOM   1500  N   TYR B  55      18.927  13.833  -1.563  1.00 10.00      B   
ATOM   1501  HN  TYR B  55      19.512  13.884  -2.355  1.00 10.00      B   
ATOM   1502  CA  TYR B  55      17.570  13.313  -1.713  1.00 10.00      B   
ATOM   1503  CB  TYR B  55      17.177  13.166  -3.198  1.00 10.00      B   
ATOM   1504  CG  TYR B  55      17.002  11.744  -3.707  1.00 10.00      B   
ATOM   1505  CD1 TYR B  55      15.806  11.056  -3.528  1.00 10.00      B   
ATOM   1506  CD2 TYR B  55      18.032  11.096  -4.374  1.00 10.00      B   
ATOM   1507  CE1 TYR B  55      15.649   9.762  -3.993  1.00 10.00      B   
ATOM   1508  CE2 TYR B  55      17.884   9.805  -4.843  1.00 10.00      B   
ATOM   1509  CZ  TYR B  55      16.691   9.141  -4.650  1.00 10.00      B   
ATOM   1510  OH  TYR B  55      16.542   7.853  -5.115  1.00 10.00      B   
ATOM   1511  HH  TYR B  55      15.600   7.641  -5.175  1.00 10.00      B   
ATOM   1512  C   TYR B  55      17.368  12.017  -0.926  1.00 10.00      B   
ATOM   1513  O   TYR B  55      16.299  11.787  -0.358  1.00 10.00      B   
ATOM   1514  N   VAL B  56      18.401  11.182  -0.876  1.00 10.00      B   
ATOM   1515  HN  VAL B  56      19.229  11.417  -1.350  1.00 10.00      B   
ATOM   1516  CA  VAL B  56      18.329   9.918  -0.148  1.00 10.00      B   
ATOM   1517  CB  VAL B  56      19.609   9.071  -0.352  1.00 10.00      B   
ATOM   1518  CG1 VAL B  56      19.648   7.882   0.596  1.00 10.00      B   
ATOM   1519  CG2 VAL B  56      19.705   8.590  -1.789  1.00 10.00      B   
ATOM   1520  C   VAL B  56      18.101  10.174   1.344  1.00 10.00      B   
ATOM   1521  O   VAL B  56      17.443   9.392   2.035  1.00 10.00      B   
ATOM   1522  N   HIS B  57      18.610  11.301   1.826  1.00 10.00      B   
ATOM   1523  HN  HIS B  57      19.082  11.909   1.217  1.00 10.00      B   
ATOM   1524  CA  HIS B  57      18.477  11.663   3.231  1.00 10.00      B   
ATOM   1525  CB  HIS B  57      19.542  12.681   3.637  1.00 10.00      B   
ATOM   1526  CG  HIS B  57      20.841  12.061   4.040  1.00 10.00      B   
ATOM   1527  ND1 HIS B  57      21.861  11.803   3.150  1.00 10.00      B   
ATOM   1528  HD1 HIS B  57      21.847  12.001   2.183  1.00 10.00      B   
ATOM   1529  CD2 HIS B  57      21.282  11.639   5.248  1.00 10.00      B   
ATOM   1530  CE1 HIS B  57      22.872  11.247   3.791  1.00 10.00      B   
ATOM   1531  NE2 HIS B  57      22.546  11.137   5.063  1.00 10.00      B   
ATOM   1532  HE2 HIS B  57      23.120  10.755   5.765  1.00 10.00      B   
ATOM   1533  C   HIS B  57      17.082  12.185   3.560  1.00 10.00      B   
ATOM   1534  O   HIS B  57      16.654  12.134   4.712  1.00 10.00      B   
ATOM   1535  N   THR B  58      16.368  12.674   2.551  1.00 10.00      B   
ATOM   1536  HN  THR B  58      16.755  12.690   1.650  1.00 10.00      B   
ATOM   1537  CA  THR B  58      15.021  13.198   2.758  1.00 10.00      B   
ATOM   1538  CB  THR B  58      14.699  14.364   1.799  1.00 10.00      B   
ATOM   1539  OG1 THR B  58      15.186  14.074   0.481  1.00 10.00      B   
ATOM   1540  HG1 THR B  58      15.296  13.121   0.379  1.00 10.00      B   
ATOM   1541  CG2 THR B  58      15.326  15.656   2.298  1.00 10.00      B   
ATOM   1542  C   THR B  58      13.954  12.107   2.629  1.00 10.00      B   
ATOM   1543  O   THR B  58      12.755  12.386   2.676  1.00 10.00      B   
ATOM   1544  N   LEU B  59      14.397  10.869   2.463  1.00 10.00      B   
ATOM   1545  HN  LEU B  59      15.362  10.708   2.437  1.00 10.00      B   
ATOM   1546  CA  LEU B  59      13.486   9.740   2.330  1.00 10.00      B   
ATOM   1547  CB  LEU B  59      14.084   8.673   1.412  1.00 10.00      B   
ATOM   1548  CG  LEU B  59      14.401   9.113  -0.018  1.00 10.00      B   
ATOM   1549  CD1 LEU B  59      15.096   7.993  -0.776  1.00 10.00      B   
ATOM   1550  CD2 LEU B  59      13.137   9.553  -0.743  1.00 10.00      B   
ATOM   1551  C   LEU B  59      13.170   9.137   3.692  1.00 10.00      B   
ATOM   1552  O   LEU B  59      14.067   8.931   4.511  1.00 10.00      B   
ATOM   1553  N   GLY B  60      11.897   8.853   3.926  1.00 10.00      B   
ATOM   1554  HN  GLY B  60      11.229   9.025   3.229  1.00 10.00      B   
ATOM   1555  CA  GLY B  60      11.481   8.280   5.188  1.00 10.00      B   
ATOM   1556  C   GLY B  60      10.186   7.511   5.048  1.00 10.00      B   
ATOM   1557  O   GLY B  60       9.533   7.601   4.010  1.00 10.00      B   
ATOM   1558  N   PRO B  61       9.787   6.749   6.080  1.00 10.00      B   
ATOM   1559  CA  PRO B  61       8.557   5.949   6.066  1.00 10.00      B   
ATOM   1560  CB  PRO B  61       8.767   4.942   7.212  1.00 10.00      B   
ATOM   1561  CG  PRO B  61      10.150   5.182   7.729  1.00 10.00      B   
ATOM   1562  CD  PRO B  61      10.512   6.584   7.342  1.00 10.00      B   
ATOM   1563  C   PRO B  61       7.303   6.786   6.339  1.00 10.00      B   
ATOM   1564  O   PRO B  61       6.182   6.281   6.276  1.00 10.00      B   
ATOM   1565  N   LEU B  62       7.499   8.066   6.631  1.00 10.00      B   
ATOM   1566  HN  LEU B  62       8.413   8.413   6.645  1.00 10.00      B   
ATOM   1567  CA  LEU B  62       6.388   8.973   6.927  1.00 10.00      B   
ATOM   1568  CB  LEU B  62       6.877  10.372   7.314  1.00 10.00      B   
ATOM   1569  CG  LEU B  62       5.814  11.315   7.884  1.00 10.00      B   
ATOM   1570  CD1 LEU B  62       5.307  10.810   9.228  1.00 10.00      B   
ATOM   1571  CD2 LEU B  62       6.353  12.732   8.009  1.00 10.00      B   
ATOM   1572  C   LEU B  62       5.332   9.038   5.811  1.00 10.00      B   
ATOM   1573  O   LEU B  62       4.141   8.901   6.092  1.00 10.00      B   
ATOM   1574  N   PRO B  63       5.731   9.268   4.537  1.00 10.00      B   
ATOM   1575  CA  PRO B  63       4.780   9.332   3.419  1.00 10.00      B   
ATOM   1576  CB  PRO B  63       5.681   9.395   2.185  1.00 10.00      B   
ATOM   1577  CG  PRO B  63       6.946  10.002   2.675  1.00 10.00      B   
ATOM   1578  CD  PRO B  63       7.116   9.516   4.084  1.00 10.00      B   
ATOM   1579  C   PRO B  63       3.884   8.098   3.352  1.00 10.00      B   
ATOM   1580  O   PRO B  63       2.674   8.211   3.142  1.00 10.00      B   
ATOM   1581  N   ALA B  64       4.480   6.924   3.553  1.00 10.00      B   
ATOM   1582  HN  ALA B  64       5.445   6.903   3.734  1.00 10.00      B   
ATOM   1583  CA  ALA B  64       3.733   5.670   3.515  1.00 10.00      B   
ATOM   1584  CB  ALA B  64       4.682   4.481   3.500  1.00 10.00      B   
ATOM   1585  C   ALA B  64       2.763   5.576   4.690  1.00 10.00      B   
ATOM   1586  O   ALA B  64       1.589   5.250   4.513  1.00 10.00      B   
ATOM   1587  N   ALA B  65       3.252   5.892   5.883  1.00 10.00      B   
ATOM   1588  HN  ALA B  65       4.193   6.162   5.955  1.00 10.00      B   
ATOM   1589  CA  ALA B  65       2.436   5.843   7.091  1.00 10.00      B   
ATOM   1590  CB  ALA B  65       3.280   6.179   8.310  1.00 10.00      B   
ATOM   1591  C   ALA B  65       1.236   6.784   6.992  1.00 10.00      B   
ATOM   1592  O   ALA B  65       0.135   6.455   7.440  1.00 10.00      B   
ATOM   1593  N   ARG B  66       1.456   7.956   6.402  1.00 10.00      B   
ATOM   1594  HN  ARG B  66       2.358   8.162   6.071  1.00 10.00      B   
ATOM   1595  CA  ARG B  66       0.397   8.942   6.243  1.00 10.00      B   
ATOM   1596  CB  ARG B  66       0.974  10.326   5.942  1.00 10.00      B   
ATOM   1597  CG  ARG B  66       1.600  11.002   7.152  1.00 10.00      B   
ATOM   1598  CD  ARG B  66       1.753  12.496   6.938  1.00 10.00      B   
ATOM   1599  NE  ARG B  66       2.952  12.832   6.172  1.00 10.00      B   
ATOM   1600  HE  ARG B  66       3.647  12.143   6.095  1.00 10.00      B   
ATOM   1601  CZ  ARG B  66       3.149  14.016   5.596  1.00 10.00      B   
ATOM   1602  NH1 ARG B  66       2.220  14.963   5.697  1.00 10.00      B   
ATOM   1603 HH11 ARG B  66       2.366  15.895   5.246  1.00 10.00      B   
ATOM   1604 HH12 ARG B  66       1.342  14.781   6.228  1.00 10.00      B   
ATOM   1605  NH2 ARG B  66       4.275  14.252   4.931  1.00 10.00      B   
ATOM   1606 HH21 ARG B  66       4.435  15.179   4.477  1.00 10.00      B   
ATOM   1607 HH22 ARG B  66       5.012  13.515   4.862  1.00 10.00      B   
ATOM   1608  C   ARG B  66      -0.599   8.523   5.168  1.00 10.00      B   
ATOM   1609  O   ARG B  66      -1.785   8.849   5.250  1.00 10.00      B   
ATOM   1610  N   LEU B  67      -0.117   7.797   4.167  1.00 10.00      B   
ATOM   1611  HN  LEU B  67       0.839   7.571   4.152  1.00 10.00      B   
ATOM   1612  CA  LEU B  67      -0.974   7.327   3.090  1.00 10.00      B   
ATOM   1613  CB  LEU B  67      -0.141   6.642   2.003  1.00 10.00      B   
ATOM   1614  CG  LEU B  67      -0.898   6.196   0.749  1.00 10.00      B   
ATOM   1615  CD1 LEU B  67      -1.362   7.398  -0.062  1.00 10.00      B   
ATOM   1616  CD2 LEU B  67      -0.038   5.270  -0.098  1.00 10.00      B   
ATOM   1617  C   LEU B  67      -2.014   6.360   3.640  1.00 10.00      B   
ATOM   1618  O   LEU B  67      -3.183   6.397   3.254  1.00 10.00      B   
ATOM   1619  N   VAL B  68      -1.574   5.508   4.557  1.00 10.00      B   
ATOM   1620  HN  VAL B  68      -0.627   5.535   4.815  1.00 10.00      B   
ATOM   1621  CA  VAL B  68      -2.449   4.528   5.185  1.00 10.00      B   
ATOM   1622  CB  VAL B  68      -1.649   3.578   6.104  1.00 10.00      B   
ATOM   1623  CG1 VAL B  68      -2.558   2.539   6.737  1.00 10.00      B   
ATOM   1624  CG2 VAL B  68      -0.529   2.901   5.328  1.00 10.00      B   
ATOM   1625  C   VAL B  68      -3.533   5.231   6.002  1.00 10.00      B   
ATOM   1626  O   VAL B  68      -4.710   4.888   5.914  1.00 10.00      B   
ATOM   1627  N   ALA B  69      -3.126   6.235   6.773  1.00 10.00      B   
ATOM   1628  HN  ALA B  69      -2.172   6.465   6.787  1.00 10.00      B   
ATOM   1629  CA  ALA B  69      -4.053   6.993   7.610  1.00 10.00      B   
ATOM   1630  CB  ALA B  69      -3.302   8.031   8.433  1.00 10.00      B   
ATOM   1631  C   ALA B  69      -5.138   7.661   6.772  1.00 10.00      B   
ATOM   1632  O   ALA B  69      -6.319   7.626   7.120  1.00 10.00      B   
ATOM   1633  N   LYS B  70      -4.736   8.255   5.654  1.00 10.00      B   
ATOM   1634  HN  LYS B  70      -3.781   8.244   5.421  1.00 10.00      B   
ATOM   1635  CA  LYS B  70      -5.679   8.926   4.767  1.00 10.00      B   
ATOM   1636  CB  LYS B  70      -4.953   9.795   3.740  1.00 10.00      B   
ATOM   1637  CG  LYS B  70      -4.297  11.029   4.338  1.00 10.00      B   
ATOM   1638  CD  LYS B  70      -3.681  11.910   3.264  1.00 10.00      B   
ATOM   1639  CE  LYS B  70      -2.998  13.128   3.870  1.00 10.00      B   
ATOM   1640  NZ  LYS B  70      -3.957  14.020   4.576  1.00 10.00      B   
ATOM   1641  HZ1 LYS B  70      -3.500  14.928   4.798  1.00 10.00      B   
ATOM   1642  HZ2 LYS B  70      -4.271  13.580   5.472  1.00 10.00      B   
ATOM   1643  HZ3 LYS B  70      -4.789  14.200   3.979  1.00 10.00      B   
ATOM   1644  C   LYS B  70      -6.603   7.923   4.082  1.00 10.00      B   
ATOM   1645  O   LYS B  70      -7.683   8.276   3.626  1.00 10.00      B   
ATOM   1646  N   ALA B  71      -6.172   6.672   4.025  1.00 10.00      B   
ATOM   1647  HN  ALA B  71      -5.289   6.449   4.398  1.00 10.00      B   
ATOM   1648  CA  ALA B  71      -6.971   5.617   3.418  1.00 10.00      B   
ATOM   1649  CB  ALA B  71      -6.073   4.587   2.751  1.00 10.00      B   
ATOM   1650  C   ALA B  71      -7.853   4.957   4.474  1.00 10.00      B   
ATOM   1651  O   ALA B  71      -8.691   4.109   4.166  1.00 10.00      B   
ATOM   1652  N   TRP B  72      -7.647   5.345   5.725  1.00 10.00      B   
ATOM   1653  HN  TRP B  72      -6.946   6.009   5.908  1.00 10.00      B   
ATOM   1654  CA  TRP B  72      -8.420   4.809   6.836  1.00 10.00      B   
ATOM   1655  CB  TRP B  72      -7.550   4.672   8.088  1.00 10.00      B   
ATOM   1656  CG  TRP B  72      -6.756   3.400   8.159  1.00 10.00      B   
ATOM   1657  CD1 TRP B  72      -6.811   2.341   7.296  1.00 10.00      B   
ATOM   1658  CD2 TRP B  72      -5.789   3.052   9.155  1.00 10.00      B   
ATOM   1659  NE1 TRP B  72      -5.942   1.357   7.697  1.00 10.00      B   
ATOM   1660  HE1 TRP B  72      -5.799   0.499   7.243  1.00 10.00      B   
ATOM   1661  CE2 TRP B  72      -5.300   1.771   8.834  1.00 10.00      B   
ATOM   1662  CE3 TRP B  72      -5.287   3.699  10.288  1.00 10.00      B   
ATOM   1663  CZ2 TRP B  72      -4.335   1.126   9.603  1.00 10.00      B   
ATOM   1664  CZ3 TRP B  72      -4.328   3.058  11.050  1.00 10.00      B   
ATOM   1665  CH2 TRP B  72      -3.862   1.784  10.704  1.00 10.00      B   
ATOM   1666  C   TRP B  72      -9.614   5.702   7.139  1.00 10.00      B   
ATOM   1667  O   TRP B  72     -10.719   5.218   7.385  1.00 10.00      B   
ATOM   1668  N   LEU B  73      -9.388   7.007   7.104  1.00 10.00      B   
ATOM   1669  HN  LEU B  73      -8.486   7.331   6.886  1.00 10.00      B   
ATOM   1670  CA  LEU B  73     -10.439   7.975   7.394  1.00 10.00      B   
ATOM   1671  CB  LEU B  73      -9.871   9.169   8.165  1.00 10.00      B   
ATOM   1672  CG  LEU B  73      -9.291   8.868   9.549  1.00 10.00      B   
ATOM   1673  CD1 LEU B  73      -8.578  10.091  10.103  1.00 10.00      B   
ATOM   1674  CD2 LEU B  73     -10.383   8.405  10.502  1.00 10.00      B   
ATOM   1675  C   LEU B  73     -11.156   8.448   6.132  1.00 10.00      B   
ATOM   1676  O   LEU B  73     -11.977   9.365   6.186  1.00 10.00      B   
ATOM   1677  N   ASP B  74     -10.843   7.833   4.999  1.00 10.00      B   
ATOM   1678  HN  ASP B  74     -10.174   7.119   5.010  1.00 10.00      B   
ATOM   1679  CA  ASP B  74     -11.473   8.200   3.734  1.00 10.00      B   
ATOM   1680  CB  ASP B  74     -10.662   9.282   3.012  1.00 10.00      B   
ATOM   1681  CG  ASP B  74     -11.380   9.858   1.805  1.00 10.00      B   
ATOM   1682  OD1 ASP B  74     -11.429   9.184   0.759  1.00 10.00      B   
ATOM   1683  OD2 ASP B  74     -11.881  11.003   1.895  1.00 10.00      B   
ATOM   1684  C   ASP B  74     -11.651   6.974   2.841  1.00 10.00      B   
ATOM   1685  O   ASP B  74     -10.675   6.320   2.466  1.00 10.00      B   
ATOM   1686  N   PRO B  75     -12.907   6.647   2.493  1.00 10.00      B   
ATOM   1687  CA  PRO B  75     -13.227   5.488   1.649  1.00 10.00      B   
ATOM   1688  CB  PRO B  75     -14.758   5.419   1.699  1.00 10.00      B   
ATOM   1689  CG  PRO B  75     -15.188   6.809   2.013  1.00 10.00      B   
ATOM   1690  CD  PRO B  75     -14.119   7.384   2.900  1.00 10.00      B   
ATOM   1691  C   PRO B  75     -12.747   5.653   0.207  1.00 10.00      B   
ATOM   1692  O   PRO B  75     -12.318   4.686  -0.425  1.00 10.00      B   
ATOM   1693  N   GLU B  76     -12.799   6.879  -0.301  1.00 10.00      B   
ATOM   1694  HN  GLU B  76     -13.113   7.616   0.263  1.00 10.00      B   
ATOM   1695  CA  GLU B  76     -12.377   7.165  -1.667  1.00 10.00      B   
ATOM   1696  CB  GLU B  76     -12.797   8.577  -2.068  1.00 10.00      B   
ATOM   1697  CG  GLU B  76     -14.284   8.721  -2.346  1.00 10.00      B   
ATOM   1698  CD  GLU B  76     -14.603   8.606  -3.818  1.00 10.00      B   
ATOM   1699  OE1 GLU B  76     -14.699   9.657  -4.490  1.00 10.00      B   
ATOM   1700  OE2 GLU B  76     -14.743   7.471  -4.318  1.00 10.00      B   
ATOM   1701  C   GLU B  76     -10.870   6.988  -1.824  1.00 10.00      B   
ATOM   1702  O   GLU B  76     -10.404   6.318  -2.749  1.00 10.00      B   
ATOM   1703  N   TYR B  77     -10.110   7.572  -0.906  1.00 10.00      B   
ATOM   1704  HN  TYR B  77     -10.544   8.096  -0.187  1.00 10.00      B   
ATOM   1705  CA  TYR B  77      -8.655   7.467  -0.936  1.00 10.00      B   
ATOM   1706  CB  TYR B  77      -8.016   8.339   0.150  1.00 10.00      B   
ATOM   1707  CG  TYR B  77      -8.250   9.827  -0.015  1.00 10.00      B   
ATOM   1708  CD1 TYR B  77      -8.653  10.361  -1.233  1.00 10.00      B   
ATOM   1709  CD2 TYR B  77      -8.063  10.698   1.050  1.00 10.00      B   
ATOM   1710  CE1 TYR B  77      -8.865  11.716  -1.383  1.00 10.00      B   
ATOM   1711  CE2 TYR B  77      -8.273  12.057   0.909  1.00 10.00      B   
ATOM   1712  CZ  TYR B  77      -8.674  12.560  -0.310  1.00 10.00      B   
ATOM   1713  OH  TYR B  77      -8.883  13.912  -0.462  1.00 10.00      B   
ATOM   1714  HH  TYR B  77      -8.098  14.390  -0.174  1.00 10.00      B   
ATOM   1715  C   TYR B  77      -8.234   6.016  -0.755  1.00 10.00      B   
ATOM   1716  O   TYR B  77      -7.234   5.572  -1.319  1.00 10.00      B   
ATOM   1717  N   LYS B  78      -9.017   5.288   0.033  1.00 10.00      B   
ATOM   1718  HN  LYS B  78      -9.786   5.723   0.467  1.00 10.00      B   
ATOM   1719  CA  LYS B  78      -8.765   3.876   0.292  1.00 10.00      B   
ATOM   1720  CB  LYS B  78      -9.820   3.329   1.259  1.00 10.00      B   
ATOM   1721  CG  LYS B  78      -9.550   1.921   1.763  1.00 10.00      B   
ATOM   1722  CD  LYS B  78     -10.705   1.408   2.610  1.00 10.00      B   
ATOM   1723  CE  LYS B  78     -10.311   0.173   3.411  1.00 10.00      B   
ATOM   1724  NZ  LYS B  78      -9.741  -0.896   2.550  1.00 10.00      B   
ATOM   1725  HZ1 LYS B  78      -8.785  -0.635   2.241  1.00 10.00      B   
ATOM   1726  HZ2 LYS B  78     -10.348  -1.035   1.705  1.00 10.00      B   
ATOM   1727  HZ3 LYS B  78      -9.693  -1.792   3.076  1.00 10.00      B   
ATOM   1728  C   LYS B  78      -8.810   3.089  -1.014  1.00 10.00      B   
ATOM   1729  O   LYS B  78      -7.957   2.239  -1.276  1.00 10.00      B   
ATOM   1730  N   LYS B  79      -9.800   3.403  -1.840  1.00 10.00      B   
ATOM   1731  HN  LYS B  79     -10.436   4.103  -1.576  1.00 10.00      B   
ATOM   1732  CA  LYS B  79      -9.974   2.739  -3.120  1.00 10.00      B   
ATOM   1733  CB  LYS B  79     -11.335   3.095  -3.719  1.00 10.00      B   
ATOM   1734  CG  LYS B  79     -12.514   2.702  -2.848  1.00 10.00      B   
ATOM   1735  CD  LYS B  79     -13.831   3.113  -3.479  1.00 10.00      B   
ATOM   1736  CE  LYS B  79     -15.000   2.749  -2.580  1.00 10.00      B   
ATOM   1737  NZ  LYS B  79     -15.601   1.440  -2.938  1.00 10.00      B   
ATOM   1738  HZ1 LYS B  79     -14.930   0.877  -3.506  1.00 10.00      B   
ATOM   1739  HZ2 LYS B  79     -16.467   1.584  -3.488  1.00 10.00      B   
ATOM   1740  HZ3 LYS B  79     -15.837   0.906  -2.075  1.00 10.00      B   
ATOM   1741  C   LYS B  79      -8.866   3.121  -4.088  1.00 10.00      B   
ATOM   1742  O   LYS B  79      -8.334   2.271  -4.799  1.00 10.00      B   
ATOM   1743  N   LEU B  80      -8.514   4.402  -4.096  1.00 10.00      B   
ATOM   1744  HN  LEU B  80      -8.974   5.025  -3.491  1.00 10.00      B   
ATOM   1745  CA  LEU B  80      -7.475   4.911  -4.986  1.00 10.00      B   
ATOM   1746  CB  LEU B  80      -7.271   6.413  -4.787  1.00 10.00      B   
ATOM   1747  CG  LEU B  80      -8.406   7.330  -5.249  1.00 10.00      B   
ATOM   1748  CD1 LEU B  80      -8.051   8.783  -4.979  1.00 10.00      B   
ATOM   1749  CD2 LEU B  80      -8.709   7.118  -6.725  1.00 10.00      B   
ATOM   1750  C   LEU B  80      -6.148   4.180  -4.803  1.00 10.00      B   
ATOM   1751  O   LEU B  80      -5.482   3.846  -5.778  1.00 10.00      B   
ATOM   1752  N   CYS B  81      -5.785   3.921  -3.554  1.00 10.00      B   
ATOM   1753  HN  CYS B  81      -6.374   4.194  -2.820  1.00 10.00      B   
ATOM   1754  CA  CYS B  81      -4.532   3.241  -3.243  1.00 10.00      B   
ATOM   1755  CB  CYS B  81      -4.271   3.280  -1.737  1.00 10.00      B   
ATOM   1756  SG  CYS B  81      -4.339   4.939  -1.020  1.00 10.00      B   
ATOM   1757  HG  CYS B  81      -5.599   5.355  -1.078  1.00 10.00      B   
ATOM   1758  C   CYS B  81      -4.515   1.799  -3.750  1.00 10.00      B   
ATOM   1759  O   CYS B  81      -3.493   1.316  -4.238  1.00 10.00      B   
ATOM   1760  N   ILE B  82      -5.649   1.118  -3.640  1.00 10.00      B   
ATOM   1761  HN  ILE B  82      -6.438   1.558  -3.259  1.00 10.00      B   
ATOM   1762  CA  ILE B  82      -5.745  -0.269  -4.078  1.00 10.00      B   
ATOM   1763  CB  ILE B  82      -6.895  -1.021  -3.377  1.00 10.00      B   
ATOM   1764  CG1 ILE B  82      -6.771  -0.855  -1.857  1.00 10.00      B   
ATOM   1765  CG2 ILE B  82      -6.858  -2.497  -3.748  1.00 10.00      B   
ATOM   1766  CD1 ILE B  82      -7.884  -1.513  -1.070  1.00 10.00      B   
ATOM   1767  C   ILE B  82      -5.874  -0.370  -5.599  1.00 10.00      B   
ATOM   1768  O   ILE B  82      -5.331  -1.286  -6.219  1.00 10.00      B   
ATOM   1769  N   GLU B  83      -6.586   0.577  -6.198  1.00 10.00      B   
ATOM   1770  HN  GLU B  83      -7.006   1.278  -5.656  1.00 10.00      B   
ATOM   1771  CA  GLU B  83      -6.757   0.594  -7.643  1.00 10.00      B   
ATOM   1772  CB  GLU B  83      -7.846   1.589  -8.055  1.00 10.00      B   
ATOM   1773  CG  GLU B  83      -9.266   1.094  -7.821  1.00 10.00      B   
ATOM   1774  CD  GLU B  83      -9.710   0.072  -8.853  1.00 10.00      B   
ATOM   1775  OE1 GLU B  83     -10.325   0.476  -9.865  1.00 10.00      B   
ATOM   1776  OE2 GLU B  83      -9.442  -1.134  -8.657  1.00 10.00      B   
ATOM   1777  C   GLU B  83      -5.430   0.930  -8.322  1.00 10.00      B   
ATOM   1778  O   GLU B  83      -4.875   0.115  -9.064  1.00 10.00      B   
ATOM   1779  N   ASP B  84      -4.903   2.116  -8.044  1.00 10.00      B   
ATOM   1780  HN  ASP B  84      -5.366   2.715  -7.417  1.00 10.00      B   
ATOM   1781  CA  ASP B  84      -3.632   2.539  -8.627  1.00 10.00      B   
ATOM   1782  CB  ASP B  84      -3.829   3.421  -9.859  1.00 10.00      B   
ATOM   1783  CG  ASP B  84      -2.532   3.645 -10.611  1.00 10.00      B   
ATOM   1784  OD1 ASP B  84      -1.878   4.682 -10.383  1.00 10.00      B   
ATOM   1785  OD2 ASP B  84      -2.161   2.778 -11.433  1.00 10.00      B   
ATOM   1786  C   ASP B  84      -2.763   3.242  -7.596  1.00 10.00      B   
ATOM   1787  O   ASP B  84      -2.984   4.406  -7.261  1.00 10.00      B   
ATOM   1788  N   GLY B  85      -1.772   2.520  -7.094  1.00 10.00      B   
ATOM   1789  HN  GLY B  85      -1.644   1.599  -7.410  1.00 10.00      B   
ATOM   1790  CA  GLY B  85      -0.882   3.066  -6.090  1.00 10.00      B   
ATOM   1791  C   GLY B  85      -0.062   4.241  -6.591  1.00 10.00      B   
ATOM   1792  O   GLY B  85       0.283   5.135  -5.817  1.00 10.00      B   
ATOM   1793  N   VAL B  86       0.244   4.245  -7.883  1.00 10.00      B   
ATOM   1794  HN  VAL B  86      -0.078   3.515  -8.451  1.00 10.00      B   
ATOM   1795  CA  VAL B  86       1.034   5.316  -8.481  1.00 10.00      B   
ATOM   1796  CB  VAL B  86       1.362   5.025  -9.960  1.00 10.00      B   
ATOM   1797  CG1 VAL B  86       2.333   6.059 -10.509  1.00 10.00      B   
ATOM   1798  CG2 VAL B  86       1.929   3.624 -10.116  1.00 10.00      B   
ATOM   1799  C   VAL B  86       0.295   6.649  -8.376  1.00 10.00      B   
ATOM   1800  O   VAL B  86       0.866   7.659  -7.955  1.00 10.00      B   
ATOM   1801  N   GLU B  87      -0.974   6.637  -8.753  1.00 10.00      B   
ATOM   1802  HN  GLU B  87      -1.361   5.795  -9.103  1.00 10.00      B   
ATOM   1803  CA  GLU B  87      -1.811   7.829  -8.700  1.00 10.00      B   
ATOM   1804  CB  GLU B  87      -3.159   7.538  -9.367  1.00 10.00      B   
ATOM   1805  CG  GLU B  87      -3.784   8.723 -10.085  1.00 10.00      B   
ATOM   1806  CD  GLU B  87      -3.047   9.098 -11.355  1.00 10.00      B   
ATOM   1807  OE1 GLU B  87      -2.404  10.169 -11.379  1.00 10.00      B   
ATOM   1808  OE2 GLU B  87      -3.112   8.328 -12.340  1.00 10.00      B   
ATOM   1809  C   GLU B  87      -2.034   8.264  -7.252  1.00 10.00      B   
ATOM   1810  O   GLU B  87      -2.118   9.455  -6.952  1.00 10.00      B   
ATOM   1811  N   ALA B  88      -2.124   7.288  -6.359  1.00 10.00      B   
ATOM   1812  HN  ALA B  88      -2.047   6.358  -6.663  1.00 10.00      B   
ATOM   1813  CA  ALA B  88      -2.349   7.556  -4.941  1.00 10.00      B   
ATOM   1814  CB  ALA B  88      -2.782   6.288  -4.225  1.00 10.00      B   
ATOM   1815  C   ALA B  88      -1.120   8.159  -4.261  1.00 10.00      B   
ATOM   1816  O   ALA B  88      -1.246   8.952  -3.328  1.00 10.00      B   
ATOM   1817  N   SER B  89       0.064   7.795  -4.737  1.00 10.00      B   
ATOM   1818  HN  SER B  89       0.104   7.176  -5.498  1.00 10.00      B   
ATOM   1819  CA  SER B  89       1.311   8.292  -4.157  1.00 10.00      B   
ATOM   1820  CB  SER B  89       2.514   7.570  -4.768  1.00 10.00      B   
ATOM   1821  OG  SER B  89       2.407   6.165  -4.598  1.00 10.00      B   
ATOM   1822  HG  SER B  89       1.603   5.846  -5.039  1.00 10.00      B   
ATOM   1823  C   SER B  89       1.455   9.808  -4.316  1.00 10.00      B   
ATOM   1824  O   SER B  89       2.127  10.467  -3.519  1.00 10.00      B   
ATOM   1825  N   LYS B  90       0.800  10.357  -5.330  1.00 10.00      B   
ATOM   1826  HN  LYS B  90       0.256   9.785  -5.913  1.00 10.00      B   
ATOM   1827  CA  LYS B  90       0.862  11.791  -5.597  1.00 10.00      B   
ATOM   1828  CB  LYS B  90       0.189  12.119  -6.929  1.00 10.00      B   
ATOM   1829  CG  LYS B  90       0.843  11.465  -8.131  1.00 10.00      B   
ATOM   1830  CD  LYS B  90       0.032  11.704  -9.392  1.00 10.00      B   
ATOM   1831  CE  LYS B  90       0.727  11.133 -10.612  1.00 10.00      B   
ATOM   1832  NZ  LYS B  90      -0.083  11.308 -11.845  1.00 10.00      B   
ATOM   1833  HZ1 LYS B  90       0.394  10.855 -12.649  1.00 10.00      B   
ATOM   1834  HZ2 LYS B  90      -0.204  12.318 -12.053  1.00 10.00      B   
ATOM   1835  HZ3 LYS B  90      -1.029  10.871 -11.723  1.00 10.00      B   
ATOM   1836  C   LYS B  90       0.220  12.600  -4.477  1.00 10.00      B   
ATOM   1837  O   LYS B  90       0.565  13.760  -4.266  1.00 10.00      B   
ATOM   1838  N   ALA B  91      -0.696  11.975  -3.747  1.00 10.00      B   
ATOM   1839  HN  ALA B  91      -0.912  11.039  -3.949  1.00 10.00      B   
ATOM   1840  CA  ALA B  91      -1.390  12.644  -2.652  1.00 10.00      B   
ATOM   1841  CB  ALA B  91      -2.576  11.817  -2.192  1.00 10.00      B   
ATOM   1842  C   ALA B  91      -0.452  12.932  -1.485  1.00 10.00      B   
ATOM   1843  O   ALA B  91      -0.595  13.943  -0.797  1.00 10.00      B   
ATOM   1844  N   VAL B  92       0.519  12.053  -1.264  1.00 10.00      B   
ATOM   1845  HN  VAL B  92       0.607  11.273  -1.851  1.00 10.00      B   
ATOM   1846  CA  VAL B  92       1.461  12.238  -0.166  1.00 10.00      B   
ATOM   1847  CB  VAL B  92       1.821  10.917   0.548  1.00 10.00      B   
ATOM   1848  CG1 VAL B  92       0.639  10.417   1.367  1.00 10.00      B   
ATOM   1849  CG2 VAL B  92       2.262   9.858  -0.450  1.00 10.00      B   
ATOM   1850  C   VAL B  92       2.724  12.966  -0.620  1.00 10.00      B   
ATOM   1851  O   VAL B  92       3.667  13.136   0.153  1.00 10.00      B   
ATOM   1852  N   GLY B  93       2.729  13.407  -1.870  1.00 10.00      B   
ATOM   1853  HN  GLY B  93       1.944  13.255  -2.436  1.00 10.00      B   
ATOM   1854  CA  GLY B  93       3.871  14.126  -2.402  1.00 10.00      B   
ATOM   1855  C   GLY B  93       4.956  13.217  -2.944  1.00 10.00      B   
ATOM   1856  O   GLY B  93       6.092  13.646  -3.138  1.00 10.00      B   
ATOM   1857  N   VAL B  94       4.615  11.963  -3.191  1.00 10.00      B   
ATOM   1858  HN  VAL B  94       3.691  11.672  -3.031  1.00 10.00      B   
ATOM   1859  CA  VAL B  94       5.578  11.013  -3.717  1.00 10.00      B   
ATOM   1860  CB  VAL B  94       5.598   9.697  -2.912  1.00 10.00      B   
ATOM   1861  CG1 VAL B  94       6.666   8.753  -3.450  1.00 10.00      B   
ATOM   1862  CG2 VAL B  94       5.841   9.983  -1.438  1.00 10.00      B   
ATOM   1863  C   VAL B  94       5.279  10.723  -5.178  1.00 10.00      B   
ATOM   1864  O   VAL B  94       4.445   9.879  -5.497  1.00 10.00      B   
ATOM   1865  N   ASN B  95       5.936  11.455  -6.064  1.00 10.00      B   
ATOM   1866  HN  ASN B  95       6.579  12.130  -5.753  1.00 10.00      B   
ATOM   1867  CA  ASN B  95       5.740  11.265  -7.491  1.00 10.00      B   
ATOM   1868  CB  ASN B  95       5.773  12.600  -8.238  1.00 10.00      B   
ATOM   1869  CG  ASN B  95       5.196  12.493  -9.635  1.00 10.00      B   
ATOM   1870  OD1 ASN B  95       5.837  11.969 -10.546  1.00 10.00      B   
ATOM   1871  ND2 ASN B  95       3.987  12.999  -9.816  1.00 10.00      B   
ATOM   1872 HD21 ASN B  95       3.538  13.412  -9.046  1.00 10.00      B   
ATOM   1873 HD22 ASN B  95       3.592  12.951 -10.712  1.00 10.00      B   
ATOM   1874  C   ASN B  95       6.810  10.335  -8.038  1.00 10.00      B   
ATOM   1875  O   ASN B  95       7.996  10.660  -8.025  1.00 10.00      B   
ATOM   1876  N   TRP B  96       6.383   9.191  -8.545  1.00 10.00      B   
ATOM   1877  HN  TRP B  96       5.417   9.008  -8.553  1.00 10.00      B   
ATOM   1878  CA  TRP B  96       7.300   8.191  -9.084  1.00 10.00      B   
ATOM   1879  CB  TRP B  96       6.554   6.882  -9.352  1.00 10.00      B   
ATOM   1880  CG  TRP B  96       6.075   6.204  -8.106  1.00 10.00      B   
ATOM   1881  CD1 TRP B  96       4.879   6.392  -7.472  1.00 10.00      B   
ATOM   1882  CD2 TRP B  96       6.783   5.227  -7.339  1.00 10.00      B   
ATOM   1883  NE1 TRP B  96       4.806   5.595  -6.356  1.00 10.00      B   
ATOM   1884  HE1 TRP B  96       4.045   5.554  -5.732  1.00 10.00      B   
ATOM   1885  CE2 TRP B  96       5.961   4.869  -6.254  1.00 10.00      B   
ATOM   1886  CE3 TRP B  96       8.034   4.621  -7.466  1.00 10.00      B   
ATOM   1887  CZ2 TRP B  96       6.351   3.932  -5.303  1.00 10.00      B   
ATOM   1888  CZ3 TRP B  96       8.420   3.690  -6.523  1.00 10.00      B   
ATOM   1889  CH2 TRP B  96       7.581   3.354  -5.455  1.00 10.00      B   
ATOM   1890  C   TRP B  96       8.020   8.654 -10.350  1.00 10.00      B   
ATOM   1891  O   TRP B  96       8.849   7.923 -10.895  1.00 10.00      B   
ATOM   1892  N   VAL B  97       7.719   9.863 -10.815  1.00 10.00      B   
ATOM   1893  HN  VAL B  97       7.064  10.416 -10.336  1.00 10.00      B   
ATOM   1894  CA  VAL B  97       8.343  10.379 -12.021  1.00 10.00      B   
ATOM   1895  CB  VAL B  97       7.322  10.592 -13.162  1.00 10.00      B   
ATOM   1896  CG1 VAL B  97       8.037  10.741 -14.497  1.00 10.00      B   
ATOM   1897  CG2 VAL B  97       6.318   9.448 -13.220  1.00 10.00      B   
ATOM   1898  C   VAL B  97       9.122  11.677 -11.782  1.00 10.00      B   
ATOM   1899  O   VAL B  97      10.336  11.715 -11.980  1.00 10.00      B   
ATOM   1900  N   THR B  98       8.438  12.726 -11.330  1.00 10.00      B   
ATOM   1901  HN  THR B  98       7.476  12.630 -11.134  1.00 10.00      B   
ATOM   1902  CA  THR B  98       9.078  14.028 -11.131  1.00 10.00      B   
ATOM   1903  CB  THR B  98       8.081  15.188 -11.295  1.00 10.00      B   
ATOM   1904  OG1 THR B  98       6.743  14.681 -11.250  1.00 10.00      B   
ATOM   1905  HG1 THR B  98       6.489  14.377 -12.132  1.00 10.00      B   
ATOM   1906  CG2 THR B  98       8.310  15.904 -12.615  1.00 10.00      B   
ATOM   1907  C   THR B  98       9.845  14.196  -9.816  1.00 10.00      B   
ATOM   1908  O   THR B  98      10.589  15.166  -9.665  1.00 10.00      B   
ATOM   1909  N   SER B  99       9.668  13.291  -8.865  1.00 10.00      B   
ATOM   1910  HN  SER B  99       9.050  12.542  -9.008  1.00 10.00      B   
ATOM   1911  CA  SER B  99      10.380  13.408  -7.593  1.00 10.00      B   
ATOM   1912  CB  SER B  99       9.699  12.627  -6.468  1.00 10.00      B   
ATOM   1913  OG  SER B  99       8.384  13.113  -6.251  1.00 10.00      B   
ATOM   1914  HG  SER B  99       8.349  14.049  -6.491  1.00 10.00      B   
ATOM   1915  C   SER B  99      11.877  13.076  -7.713  1.00 10.00      B   
ATOM   1916  O   SER B  99      12.722  13.892  -7.333  1.00 10.00      B   
ATOM   1917  N   PRO B 100      12.240  11.882  -8.232  1.00 10.00      B   
ATOM   1918  CA  PRO B 100      13.648  11.501  -8.388  1.00 10.00      B   
ATOM   1919  CB  PRO B 100      13.580  10.070  -8.935  1.00 10.00      B   
ATOM   1920  CG  PRO B 100      12.222   9.950  -9.530  1.00 10.00      B   
ATOM   1921  CD  PRO B 100      11.331  10.816  -8.694  1.00 10.00      B   
ATOM   1922  C   PRO B 100      14.376  12.418  -9.378  1.00 10.00      B   
ATOM   1923  O   PRO B 100      13.799  12.835 -10.386  1.00 10.00      B   
ATOM   1924  N   PRO B 101      15.653  12.742  -9.097  1.00 10.00      B   
ATOM   1925  CA  PRO B 101      16.481  13.620  -9.949  1.00 10.00      B   
ATOM   1926  CB  PRO B 101      17.862  13.553  -9.291  1.00 10.00      B   
ATOM   1927  CG  PRO B 101      17.577  13.217  -7.869  1.00 10.00      B   
ATOM   1928  CD  PRO B 101      16.388  12.302  -7.898  1.00 10.00      B   
ATOM   1929  C   PRO B 101      16.570  13.157 -11.407  1.00 10.00      B   
ATOM   1930  O   PRO B 101      16.978  13.920 -12.286  1.00 10.00      B   
ATOM   1931  N   THR B 102      16.199  11.907 -11.659  1.00 10.00      B   
ATOM   1932  HN  THR B 102      15.895  11.339 -10.921  1.00 10.00      B   
ATOM   1933  CA  THR B 102      16.229  11.358 -13.003  1.00 10.00      B   
ATOM   1934  CB  THR B 102      16.110   9.825 -12.959  1.00 10.00      B   
ATOM   1935  OG1 THR B 102      15.157   9.454 -11.952  1.00 10.00      B   
ATOM   1936  HG1 THR B 102      14.880   8.538 -12.098  1.00 10.00      B   
ATOM   1937  CG2 THR B 102      17.453   9.191 -12.635  1.00 10.00      B   
ATOM   1938  C   THR B 102      15.076  11.922 -13.831  1.00 10.00      B   
ATOM   1939  O   THR B 102      15.155  11.999 -15.058  1.00 10.00      B   
ATOM   1940  N   GLN B 103      14.003  12.309 -13.133  1.00 10.00      B   
ATOM   1941  HN  GLN B 103      14.024  12.218 -12.152  1.00 10.00      B   
ATOM   1942  CA  GLN B 103      12.799  12.874 -13.755  1.00 10.00      B   
ATOM   1943  CB  GLN B 103      13.113  14.115 -14.591  1.00 10.00      B   
ATOM   1944  CG  GLN B 103      13.540  15.319 -13.766  1.00 10.00      B   
ATOM   1945  CD  GLN B 103      12.523  15.691 -12.702  1.00 10.00      B   
ATOM   1946  OE1 GLN B 103      11.586  16.447 -12.958  1.00 10.00      B   
ATOM   1947  NE2 GLN B 103      12.702  15.168 -11.499  1.00 10.00      B   
ATOM   1948 HE21 GLN B 103      13.473  14.577 -11.357  1.00 10.00      B   
ATOM   1949 HE22 GLN B 103      12.055  15.394 -10.791  1.00 10.00      B   
ATOM   1950  C   GLN B 103      12.016  11.838 -14.559  1.00 10.00      B   
ATOM   1951  O   GLN B 103      11.024  12.158 -15.211  1.00 10.00      B   
ATOM   1952  N   PHE B 104      12.465  10.594 -14.488  1.00 10.00      B   
ATOM   1953  HN  PHE B 104      13.263  10.412 -13.955  1.00 10.00      B   
ATOM   1954  CA  PHE B 104      11.819   9.491 -15.185  1.00 10.00      B   
ATOM   1955  CB  PHE B 104      12.567   9.154 -16.481  1.00 10.00      B   
ATOM   1956  CG  PHE B 104      12.350  10.141 -17.591  1.00 10.00      B   
ATOM   1957  CD1 PHE B 104      13.315  11.085 -17.892  1.00 10.00      B   
ATOM   1958  CD2 PHE B 104      11.181  10.126 -18.333  1.00 10.00      B   
ATOM   1959  CE1 PHE B 104      13.122  11.996 -18.910  1.00 10.00      B   
ATOM   1960  CE2 PHE B 104      10.980  11.034 -19.353  1.00 10.00      B   
ATOM   1961  CZ  PHE B 104      11.952  11.970 -19.643  1.00 10.00      B   
ATOM   1962  C   PHE B 104      11.783   8.272 -14.276  1.00 10.00      B   
ATOM   1963  O   PHE B 104      11.749   7.127 -14.739  1.00 10.00      B   
ATOM   1964  N   GLY B 105      11.803   8.531 -12.973  1.00 10.00      B   
ATOM   1965  HN  GLY B 105      11.821   9.463 -12.671  1.00 10.00      B   
ATOM   1966  CA  GLY B 105      11.789   7.459 -11.999  1.00 10.00      B   
ATOM   1967  C   GLY B 105      13.174   6.892 -11.770  1.00 10.00      B   
ATOM   1968  O   GLY B 105      14.040   6.991 -12.641  1.00 10.00      B   
ATOM   1969  N   THR B 106      13.404   6.326 -10.601  1.00 10.00      B   
ATOM   1970  HN  THR B 106      12.690   6.297  -9.926  1.00 10.00      B   
ATOM   1971  CA  THR B 106      14.695   5.744 -10.290  1.00 10.00      B   
ATOM   1972  CB  THR B 106      14.902   5.647  -8.772  1.00 10.00      B   
ATOM   1973  OG1 THR B 106      13.639   5.812  -8.115  1.00 10.00      B   
ATOM   1974  HG1 THR B 106      13.565   5.155  -7.403  1.00 10.00      B   
ATOM   1975  CG2 THR B 106      15.849   6.738  -8.303  1.00 10.00      B   
ATOM   1976  C   THR B 106      14.819   4.366 -10.940  1.00 10.00      B   
ATOM   1977  O   THR B 106      13.882   3.570 -10.895  1.00 10.00      B   
ATOM   1978  N   PRO B 107      15.974   4.079 -11.560  1.00 10.00      B   
ATOM   1979  CA  PRO B 107      16.226   2.805 -12.259  1.00 10.00      B   
ATOM   1980  CB  PRO B 107      17.713   2.885 -12.614  1.00 10.00      B   
ATOM   1981  CG  PRO B 107      17.992   4.346 -12.692  1.00 10.00      B   
ATOM   1982  CD  PRO B 107      17.134   4.984 -11.639  1.00 10.00      B   
ATOM   1983  C   PRO B 107      15.946   1.562 -11.416  1.00 10.00      B   
ATOM   1984  O   PRO B 107      15.502   0.543 -11.938  1.00 10.00      B   
ATOM   1985  N   SER B 108      16.189   1.650 -10.119  1.00 10.00      B   
ATOM   1986  HN  SER B 108      16.541   2.487  -9.749  1.00 10.00      B   
ATOM   1987  CA  SER B 108      15.969   0.516  -9.232  1.00 10.00      B   
ATOM   1988  CB  SER B 108      17.031   0.511  -8.135  1.00 10.00      B   
ATOM   1989  OG  SER B 108      17.589   1.808  -7.976  1.00 10.00      B   
ATOM   1990  HG  SER B 108      18.475   1.824  -8.363  1.00 10.00      B   
ATOM   1991  C   SER B 108      14.562   0.508  -8.625  1.00 10.00      B   
ATOM   1992  O   SER B 108      14.173  -0.446  -7.950  1.00 10.00      B   
ATOM   1993  N   ASP B 109      13.793   1.558  -8.878  1.00 10.00      B   
ATOM   1994  HN  ASP B 109      14.131   2.273  -9.457  1.00 10.00      B   
ATOM   1995  CA  ASP B 109      12.444   1.654  -8.327  1.00 10.00      B   
ATOM   1996  CB  ASP B 109      12.238   2.986  -7.597  1.00 10.00      B   
ATOM   1997  CG  ASP B 109      13.009   3.097  -6.299  1.00 10.00      B   
ATOM   1998  OD1 ASP B 109      12.798   2.259  -5.398  1.00 10.00      B   
ATOM   1999  OD2 ASP B 109      13.825   4.041  -6.173  1.00 10.00      B   
ATOM   2000  C   ASP B 109      11.381   1.509  -9.407  1.00 10.00      B   
ATOM   2001  O   ASP B 109      10.450   0.714  -9.261  1.00 10.00      B   
ATOM   2002  N   TYR B 110      11.544   2.276 -10.488  1.00 10.00      B   
ATOM   2003  HN  TYR B 110      12.337   2.856 -10.535  1.00 10.00      B   
ATOM   2004  CA  TYR B 110      10.599   2.296 -11.610  1.00 10.00      B   
ATOM   2005  CB  TYR B 110      10.251   0.891 -12.118  1.00 10.00      B   
ATOM   2006  CG  TYR B 110      11.444   0.118 -12.630  1.00 10.00      B   
ATOM   2007  CD1 TYR B 110      11.930  -0.981 -11.935  1.00 10.00      B   
ATOM   2008  CD2 TYR B 110      12.087   0.487 -13.805  1.00 10.00      B   
ATOM   2009  CE1 TYR B 110      13.021  -1.692 -12.394  1.00 10.00      B   
ATOM   2010  CE2 TYR B 110      13.178  -0.218 -14.273  1.00 10.00      B   
ATOM   2011  CZ  TYR B 110      13.641  -1.307 -13.562  1.00 10.00      B   
ATOM   2012  OH  TYR B 110      14.732  -2.010 -14.019  1.00 10.00      B   
ATOM   2013  HH  TYR B 110      15.502  -1.429 -14.032  1.00 10.00      B   
ATOM   2014  C   TYR B 110       9.348   3.094 -11.245  1.00 10.00      B   
ATOM   2015  O   TYR B 110       9.220   3.567 -10.116  1.00 10.00      B   
ATOM   2016  N   CYS B 111       8.436   3.262 -12.192  1.00 10.00      B   
ATOM   2017  HN  CYS B 111       8.578   2.868 -13.082  1.00 10.00      B   
ATOM   2018  CA  CYS B 111       7.220   4.019 -11.931  1.00 10.00      B   
ATOM   2019  CB  CYS B 111       7.046   5.134 -12.964  1.00 10.00      B   
ATOM   2020  SG  CYS B 111       8.537   6.112 -13.267  1.00 10.00      B   
ATOM   2021  HG  CYS B 111       8.650   7.002 -12.286  1.00 10.00      B   
ATOM   2022  C   CYS B 111       5.996   3.110 -11.905  1.00 10.00      B   
ATOM   2023  O   CYS B 111       4.924   3.475 -12.393  1.00 10.00      B   
ATOM   2024  N   ASN B 112       6.159   1.927 -11.324  1.00 10.00      B   
ATOM   2025  HN  ASN B 112       7.028   1.702 -10.930  1.00 10.00      B   
ATOM   2026  CA  ASN B 112       5.070   0.965 -11.227  1.00 10.00      B   
ATOM   2027  CB  ASN B 112       5.329  -0.258 -12.113  1.00 10.00      B   
ATOM   2028  CG  ASN B 112       5.103   0.033 -13.583  1.00 10.00      B   
ATOM   2029  OD1 ASN B 112       3.966   0.075 -14.050  1.00 10.00      B   
ATOM   2030  ND2 ASN B 112       6.184   0.219 -14.326  1.00 10.00      B   
ATOM   2031 HD21 ASN B 112       7.059   0.157 -13.895  1.00 10.00      B   
ATOM   2032 HD22 ASN B 112       6.061   0.410 -15.282  1.00 10.00      B   
ATOM   2033  C   ASN B 112       4.892   0.539  -9.782  1.00 10.00      B   
ATOM   2034  O   ASN B 112       5.842   0.086  -9.144  1.00 10.00      B   
ATOM   2035  N   LEU B 113       3.682   0.684  -9.263  1.00 10.00      B   
ATOM   2036  HN  LEU B 113       2.952   1.029  -9.825  1.00 10.00      B   
ATOM   2037  CA  LEU B 113       3.407   0.331  -7.880  1.00 10.00      B   
ATOM   2038  CB  LEU B 113       3.772   1.506  -6.966  1.00 10.00      B   
ATOM   2039  CG  LEU B 113       3.374   1.374  -5.495  1.00 10.00      B   
ATOM   2040  CD1 LEU B 113       4.549   0.901  -4.656  1.00 10.00      B   
ATOM   2041  CD2 LEU B 113       2.829   2.690  -4.967  1.00 10.00      B   
ATOM   2042  C   LEU B 113       1.940  -0.033  -7.682  1.00 10.00      B   
ATOM   2043  O   LEU B 113       1.047   0.674  -8.151  1.00 10.00      B   
ATOM   2044  N   ARG B 114       1.701  -1.139  -6.990  1.00 10.00      B   
ATOM   2045  HN  ARG B 114       2.458  -1.664  -6.652  1.00 10.00      B   
ATOM   2046  CA  ARG B 114       0.342  -1.588  -6.709  1.00 10.00      B   
ATOM   2047  CB  ARG B 114       0.017  -2.883  -7.461  1.00 10.00      B   
ATOM   2048  CG  ARG B 114      -0.062  -2.722  -8.972  1.00 10.00      B   
ATOM   2049  CD  ARG B 114      -0.727  -3.924  -9.628  1.00 10.00      B   
ATOM   2050  NE  ARG B 114      -0.035  -5.175  -9.311  1.00 10.00      B   
ATOM   2051  HE  ARG B 114       0.843  -5.104  -8.880  1.00 10.00      B   
ATOM   2052  CZ  ARG B 114      -0.528  -6.385  -9.570  1.00 10.00      B   
ATOM   2053  NH1 ARG B 114      -1.709  -6.523 -10.158  1.00 10.00      B   
ATOM   2054 HH11 ARG B 114      -2.088  -7.478 -10.356  1.00 10.00      B   
ATOM   2055 HH12 ARG B 114      -2.265  -5.686 -10.424  1.00 10.00      B   
ATOM   2056  NH2 ARG B 114       0.168  -7.461  -9.240  1.00 10.00      B   
ATOM   2057 HH21 ARG B 114       1.104  -7.362  -8.778  1.00 10.00      B   
ATOM   2058 HH22 ARG B 114      -0.215  -8.411  -9.434  1.00 10.00      B   
ATOM   2059  C   ARG B 114       0.171  -1.789  -5.211  1.00 10.00      B   
ATOM   2060  O   ARG B 114       0.630  -2.788  -4.655  1.00 10.00      B   
ATOM   2061  N   VAL B 115      -0.460  -0.824  -4.556  1.00 10.00      B   
ATOM   2062  HN  VAL B 115      -0.808  -0.057  -5.056  1.00 10.00      B   
ATOM   2063  CA  VAL B 115      -0.669  -0.888  -3.115  1.00 10.00      B   
ATOM   2064  CB  VAL B 115      -1.077   0.480  -2.530  1.00 10.00      B   
ATOM   2065  CG1 VAL B 115      -1.180   0.418  -1.011  1.00 10.00      B   
ATOM   2066  CG2 VAL B 115      -0.101   1.564  -2.958  1.00 10.00      B   
ATOM   2067  C   VAL B 115      -1.724  -1.927  -2.761  1.00 10.00      B   
ATOM   2068  O   VAL B 115      -2.783  -1.991  -3.387  1.00 10.00      B   
ATOM   2069  N   LEU B 116      -1.421  -2.744  -1.765  1.00 10.00      B   
ATOM   2070  HN  LEU B 116      -0.558  -2.643  -1.311  1.00 10.00      B   
ATOM   2071  CA  LEU B 116      -2.339  -3.781  -1.321  1.00 10.00      B   
ATOM   2072  CB  LEU B 116      -1.735  -5.169  -1.559  1.00 10.00      B   
ATOM   2073  CG  LEU B 116      -1.353  -5.499  -3.002  1.00 10.00      B   
ATOM   2074  CD1 LEU B 116      -0.527  -6.774  -3.063  1.00 10.00      B   
ATOM   2075  CD2 LEU B 116      -2.595  -5.623  -3.867  1.00 10.00      B   
ATOM   2076  C   LEU B 116      -2.663  -3.600   0.156  1.00 10.00      B   
ATOM   2077  O   LEU B 116      -1.760  -3.564   0.999  1.00 10.00      B   
ATOM   2078  N   ALA B 117      -3.947  -3.471   0.465  1.00 10.00      B   
ATOM   2079  HN  ALA B 117      -4.618  -3.516  -0.248  1.00 10.00      B   
ATOM   2080  CA  ALA B 117      -4.388  -3.293   1.843  1.00 10.00      B   
ATOM   2081  CB  ALA B 117      -5.675  -2.485   1.896  1.00 10.00      B   
ATOM   2082  C   ALA B 117      -4.581  -4.649   2.504  1.00 10.00      B   
ATOM   2083  O   ALA B 117      -4.998  -5.606   1.852  1.00 10.00      B   
ATOM   2084  N   ASP B 118      -4.274  -4.734   3.786  1.00 10.00      B   
ATOM   2085  HN  ASP B 118      -3.939  -3.938   4.258  1.00 10.00      B   
ATOM   2086  CA  ASP B 118      -4.408  -5.990   4.512  1.00 10.00      B   
ATOM   2087  CB  ASP B 118      -3.403  -6.084   5.655  1.00 10.00      B   
ATOM   2088  CG  ASP B 118      -2.225  -6.949   5.284  1.00 10.00      B   
ATOM   2089  OD1 ASP B 118      -2.407  -7.874   4.466  1.00 10.00      B   
ATOM   2090  OD2 ASP B 118      -1.120  -6.713   5.801  1.00 10.00      B   
ATOM   2091  C   ASP B 118      -5.820  -6.226   5.021  1.00 10.00      B   
ATOM   2092  O   ASP B 118      -6.636  -5.304   5.081  1.00 10.00      B   
ATOM   2093  N   SER B 119      -6.095  -7.470   5.392  1.00 10.00      B   
ATOM   2094  HN  SER B 119      -5.393  -8.154   5.329  1.00 10.00      B   
ATOM   2095  CA  SER B 119      -7.399  -7.857   5.898  1.00 10.00      B   
ATOM   2096  CB  SER B 119      -8.331  -8.160   4.722  1.00 10.00      B   
ATOM   2097  OG  SER B 119      -7.751  -9.115   3.849  1.00 10.00      B   
ATOM   2098  HG  SER B 119      -6.788  -9.029   3.874  1.00 10.00      B   
ATOM   2099  C   SER B 119      -7.262  -9.091   6.787  1.00 10.00      B   
ATOM   2100  O   SER B 119      -6.278  -9.821   6.686  1.00 10.00      B   
ATOM   2101  N   PRO B 120      -8.240  -9.341   7.675  1.00 10.00      B   
ATOM   2102  CA  PRO B 120      -8.214 -10.508   8.568  1.00 10.00      B   
ATOM   2103  CB  PRO B 120      -9.451 -10.312   9.459  1.00 10.00      B   
ATOM   2104  CG  PRO B 120      -9.819  -8.875   9.304  1.00 10.00      B   
ATOM   2105  CD  PRO B 120      -9.430  -8.505   7.905  1.00 10.00      B   
ATOM   2106  C   PRO B 120      -8.338 -11.815   7.786  1.00 10.00      B   
ATOM   2107  O   PRO B 120      -8.005 -12.891   8.284  1.00 10.00      B   
ATOM   2108  N   THR B 121      -8.825 -11.710   6.556  1.00 10.00      B   
ATOM   2109  HN  THR B 121      -9.081 -10.826   6.219  1.00 10.00      B   
ATOM   2110  CA  THR B 121      -9.004 -12.869   5.700  1.00 10.00      B   
ATOM   2111  CB  THR B 121     -10.184 -12.634   4.740  1.00 10.00      B   
ATOM   2112  OG1 THR B 121     -10.972 -11.533   5.223  1.00 10.00      B   
ATOM   2113  HG1 THR B 121     -11.764 -11.445   4.674  1.00 10.00      B   
ATOM   2114  CG2 THR B 121     -11.057 -13.877   4.651  1.00 10.00      B   
ATOM   2115  C   THR B 121      -7.748 -13.153   4.881  1.00 10.00      B   
ATOM   2116  O   THR B 121      -7.364 -14.310   4.693  1.00 10.00      B   
ATOM   2117  N   LEU B 122      -7.100 -12.094   4.415  1.00 10.00      B   
ATOM   2118  HN  LEU B 122      -7.428 -11.196   4.632  1.00 10.00      B   
ATOM   2119  CA  LEU B 122      -5.906 -12.226   3.598  1.00 10.00      B   
ATOM   2120  CB  LEU B 122      -6.259 -11.905   2.142  1.00 10.00      B   
ATOM   2121  CG  LEU B 122      -5.108 -11.851   1.134  1.00 10.00      B   
ATOM   2122  CD1 LEU B 122      -4.543 -13.239   0.876  1.00 10.00      B   
ATOM   2123  CD2 LEU B 122      -5.580 -11.219  -0.164  1.00 10.00      B   
ATOM   2124  C   LEU B 122      -4.797 -11.303   4.093  1.00 10.00      B   
ATOM   2125  O   LEU B 122      -4.963 -10.080   4.131  1.00 10.00      B   
ATOM   2126  N   LYS B 123      -3.669 -11.895   4.464  1.00 10.00      B   
ATOM   2127  HN  LYS B 123      -3.595 -12.874   4.383  1.00 10.00      B   
ATOM   2128  CA  LYS B 123      -2.527 -11.137   4.956  1.00 10.00      B   
ATOM   2129  CB  LYS B 123      -1.974 -11.762   6.241  1.00 10.00      B   
ATOM   2130  CG  LYS B 123      -0.895 -10.934   6.925  1.00 10.00      B   
ATOM   2131  CD  LYS B 123      -1.465  -9.655   7.519  1.00 10.00      B   
ATOM   2132  CE  LYS B 123      -0.380  -8.815   8.176  1.00 10.00      B   
ATOM   2133  NZ  LYS B 123       0.514  -8.164   7.179  1.00 10.00      B   
ATOM   2134  HZ1 LYS B 123      -0.054  -7.589   6.510  1.00 10.00      B   
ATOM   2135  HZ2 LYS B 123       1.043  -8.881   6.640  1.00 10.00      B   
ATOM   2136  HZ3 LYS B 123       1.190  -7.540   7.660  1.00 10.00      B   
ATOM   2137  C   LYS B 123      -1.439 -11.073   3.891  1.00 10.00      B   
ATOM   2138  O   LYS B 123      -1.097 -12.085   3.272  1.00 10.00      B   
ATOM   2139  N   HIS B 124      -0.909  -9.882   3.675  1.00 10.00      B   
ATOM   2140  HN  HIS B 124      -1.239  -9.111   4.199  1.00 10.00      B   
ATOM   2141  CA  HIS B 124       0.127  -9.666   2.682  1.00 10.00      B   
ATOM   2142  CB  HIS B 124      -0.193  -8.415   1.856  1.00 10.00      B   
ATOM   2143  CG  HIS B 124      -1.530  -8.442   1.183  1.00 10.00      B   
ATOM   2144  ND1 HIS B 124      -2.709  -8.201   1.853  1.00 10.00      B   
ATOM   2145  HD1 HIS B 124      -2.794  -8.019   2.826  1.00 10.00      B   
ATOM   2146  CD2 HIS B 124      -1.871  -8.661  -0.109  1.00 10.00      B   
ATOM   2147  CE1 HIS B 124      -3.716  -8.273   1.007  1.00 10.00      B   
ATOM   2148  NE2 HIS B 124      -3.237  -8.548  -0.189  1.00 10.00      B   
ATOM   2149  HE2 HIS B 124      -3.780  -8.637  -1.017  1.00 10.00      B   
ATOM   2150  C   HIS B 124       1.492  -9.493   3.333  1.00 10.00      B   
ATOM   2151  O   HIS B 124       1.596  -9.182   4.521  1.00 10.00      B   
ATOM   2152  N   VAL B 125       2.527  -9.695   2.534  1.00 10.00      B   
ATOM   2153  HN  VAL B 125       2.357  -9.952   1.603  1.00 10.00      B   
ATOM   2154  CA  VAL B 125       3.909  -9.552   2.969  1.00 10.00      B   
ATOM   2155  CB  VAL B 125       4.375 -10.726   3.867  1.00 10.00      B   
ATOM   2156  CG1 VAL B 125       4.139 -12.071   3.198  1.00 10.00      B   
ATOM   2157  CG2 VAL B 125       5.835 -10.568   4.272  1.00 10.00      B   
ATOM   2158  C   VAL B 125       4.799  -9.417   1.733  1.00 10.00      B   
ATOM   2159  O   VAL B 125       4.630 -10.149   0.755  1.00 10.00      B   
ATOM   2160  N   VAL B 126       5.721  -8.466   1.760  1.00 10.00      B   
ATOM   2161  HN  VAL B 126       5.821  -7.915   2.565  1.00 10.00      B   
ATOM   2162  CA  VAL B 126       6.595  -8.232   0.621  1.00 10.00      B   
ATOM   2163  CB  VAL B 126       6.611  -6.745   0.210  1.00 10.00      B   
ATOM   2164  CG1 VAL B 126       5.241  -6.331  -0.299  1.00 10.00      B   
ATOM   2165  CG2 VAL B 126       7.028  -5.866   1.381  1.00 10.00      B   
ATOM   2166  C   VAL B 126       8.021  -8.720   0.859  1.00 10.00      B   
ATOM   2167  O   VAL B 126       8.593  -8.532   1.931  1.00 10.00      B   
ATOM   2168  N   VAL B 127       8.590  -9.347  -0.155  1.00 10.00      B   
ATOM   2169  HN  VAL B 127       8.078  -9.473  -0.986  1.00 10.00      B   
ATOM   2170  CA  VAL B 127       9.953  -9.854  -0.085  1.00 10.00      B   
ATOM   2171  CB  VAL B 127       9.997 -11.314   0.429  1.00 10.00      B   
ATOM   2172  CG1 VAL B 127       9.619 -12.303  -0.665  1.00 10.00      B   
ATOM   2173  CG2 VAL B 127      11.357 -11.649   1.030  1.00 10.00      B   
ATOM   2174  C   VAL B 127      10.591  -9.764  -1.465  1.00 10.00      B   
ATOM   2175  O   VAL B 127       9.897  -9.521  -2.449  1.00 10.00      B   
ATOM   2176  N   CYS B 128      11.902  -9.924  -1.528  1.00 10.00      B   
ATOM   2177  HN  CYS B 128      12.405 -10.079  -0.702  1.00 10.00      B   
ATOM   2178  CA  CYS B 128      12.617  -9.883  -2.789  1.00 10.00      B   
ATOM   2179  CB  CYS B 128      13.139  -8.472  -3.081  1.00 10.00      B   
ATOM   2180  SG  CYS B 128      13.688  -8.220  -4.786  1.00 10.00      B   
ATOM   2181  HG  CYS B 128      13.248  -9.242  -5.514  1.00 10.00      B   
ATOM   2182  C   CYS B 128      13.762 -10.884  -2.758  1.00 10.00      B   
ATOM   2183  O   CYS B 128      14.868 -10.576  -2.307  1.00 10.00      B   
ATOM   2184  N   THR B 129      13.478 -12.094  -3.206  1.00 10.00      B   
ATOM   2185  HN  THR B 129      12.561 -12.283  -3.525  1.00 10.00      B   
ATOM   2186  CA  THR B 129      14.471 -13.158  -3.234  1.00 10.00      B   
ATOM   2187  CB  THR B 129      13.816 -14.517  -3.554  1.00 10.00      B   
ATOM   2188  OG1 THR B 129      12.563 -14.613  -2.859  1.00 10.00      B   
ATOM   2189  HG1 THR B 129      11.927 -13.996  -3.258  1.00 10.00      B   
ATOM   2190  CG2 THR B 129      14.717 -15.665  -3.121  1.00 10.00      B   
ATOM   2191  C   THR B 129      15.563 -12.853  -4.256  1.00 10.00      B   
ATOM   2192  O   THR B 129      16.731 -13.188  -4.056  1.00 10.00      B   
ATOM   2193  N   LEU B 130      15.180 -12.195  -5.342  1.00 10.00      B   
ATOM   2194  HN  LEU B 130      14.237 -11.930  -5.436  1.00 10.00      B   
ATOM   2195  CA  LEU B 130      16.127 -11.840  -6.391  1.00 10.00      B   
ATOM   2196  CB  LEU B 130      15.590 -12.247  -7.771  1.00 10.00      B   
ATOM   2197  CG  LEU B 130      15.128 -13.704  -7.920  1.00 10.00      B   
ATOM   2198  CD1 LEU B 130      14.590 -13.964  -9.319  1.00 10.00      B   
ATOM   2199  CD2 LEU B 130      16.259 -14.669  -7.590  1.00 10.00      B   
ATOM   2200  C   LEU B 130      16.436 -10.347  -6.358  1.00 10.00      B   
ATOM   2201  O   LEU B 130      16.392  -9.717  -5.296  1.00 10.00      B   
ATOM   2202  N   SER B 132      43.476   2.311 -10.467  1.00 10.00      B   
ATOM   2203  HN  SER B 132      44.070   2.109 -11.226  1.00 10.00      B   
ATOM   2204  CA  SER B 132      42.446   3.336 -10.619  1.00 10.00      B   
ATOM   2205  CB  SER B 132      42.274   4.101  -9.303  1.00 10.00      B   
ATOM   2206  OG  SER B 132      42.444   3.226  -8.200  1.00 10.00      B   
ATOM   2207  HG  SER B 132      42.944   2.452  -8.491  1.00 10.00      B   
ATOM   2208  C   SER B 132      42.785   4.302 -11.754  1.00 10.00      B   
ATOM   2209  O   SER B 132      42.892   3.904 -12.921  1.00 10.00      B   
ATOM   2210  N   TYR B 134      12.901  -2.383  -3.503  1.00 10.00      B   
ATOM   2211  HN  TYR B 134      13.137  -1.634  -4.098  1.00 10.00      B   
ATOM   2212  CA  TYR B 134      12.416  -2.083  -2.162  1.00 10.00      B   
ATOM   2213  CB  TYR B 134      13.549  -2.212  -1.127  1.00 10.00      B   
ATOM   2214  CG  TYR B 134      14.675  -1.204  -1.264  1.00 10.00      B   
ATOM   2215  CD1 TYR B 134      14.853  -0.201  -0.318  1.00 10.00      B   
ATOM   2216  CD2 TYR B 134      15.567  -1.263  -2.328  1.00 10.00      B   
ATOM   2217  CE1 TYR B 134      15.885   0.712  -0.431  1.00 10.00      B   
ATOM   2218  CE2 TYR B 134      16.600  -0.353  -2.448  1.00 10.00      B   
ATOM   2219  CZ  TYR B 134      16.756   0.633  -1.498  1.00 10.00      B   
ATOM   2220  OH  TYR B 134      17.786   1.541  -1.611  1.00 10.00      B   
ATOM   2221  HH  TYR B 134      18.190   1.678  -0.748  1.00 10.00      B   
ATOM   2222  C   TYR B 134      11.781  -0.692  -2.119  1.00 10.00      B   
ATOM   2223  O   TYR B 134      12.059   0.143  -2.980  1.00 10.00      B   
ATOM   2224  N   PRO B 135      10.900  -0.430  -1.141  1.00 10.00      B   
ATOM   2225  CA  PRO B 135      10.232   0.867  -0.996  1.00 10.00      B   
ATOM   2226  CB  PRO B 135       9.125   0.599   0.040  1.00 10.00      B   
ATOM   2227  CG  PRO B 135       9.091  -0.883   0.221  1.00 10.00      B   
ATOM   2228  CD  PRO B 135      10.469  -1.374  -0.105  1.00 10.00      B   
ATOM   2229  C   PRO B 135      11.188   1.940  -0.482  1.00 10.00      B   
ATOM   2230  O   PRO B 135      11.167   2.302   0.690  1.00 10.00      B   
ATOM   2231  N   ARG B 136      12.031   2.440  -1.365  1.00 10.00      B   
ATOM   2232  HN  ARG B 136      12.007   2.107  -2.288  1.00 10.00      B   
ATOM   2233  CA  ARG B 136      13.006   3.458  -1.001  1.00 10.00      B   
ATOM   2234  CB  ARG B 136      14.207   3.438  -1.950  1.00 10.00      B   
ATOM   2235  CG  ARG B 136      15.289   4.452  -1.616  1.00 10.00      B   
ATOM   2236  CD  ARG B 136      16.501   4.268  -2.512  1.00 10.00      B   
ATOM   2237  NE  ARG B 136      16.121   4.085  -3.910  1.00 10.00      B   
ATOM   2238  HE  ARG B 136      15.315   4.556  -4.222  1.00 10.00      B   
ATOM   2239  CZ  ARG B 136      16.788   3.321  -4.775  1.00 10.00      B   
ATOM   2240  NH1 ARG B 136      17.874   2.660  -4.392  1.00 10.00      B   
ATOM   2241 HH11 ARG B 136      18.396   2.063  -5.073  1.00 10.00      B   
ATOM   2242 HH12 ARG B 136      18.206   2.726  -3.405  1.00 10.00      B   
ATOM   2243  NH2 ARG B 136      16.337   3.195  -6.010  1.00 10.00      B   
ATOM   2244 HH21 ARG B 136      15.453   3.686  -6.296  1.00 10.00      B   
ATOM   2245 HH22 ARG B 136      16.852   2.604  -6.707  1.00 10.00      B   
ATOM   2246  C   ARG B 136      12.408   4.867  -0.878  1.00 10.00      B   
ATOM   2247  O   ARG B 136      12.528   5.493   0.173  1.00 10.00      B   
ATOM   2248  N   PRO B 137      11.736   5.389  -1.926  1.00 10.00      B   
ATOM   2249  CA  PRO B 137      11.167   6.746  -1.894  1.00 10.00      B   
ATOM   2250  CB  PRO B 137      10.711   6.982  -3.336  1.00 10.00      B   
ATOM   2251  CG  PRO B 137      10.465   5.617  -3.875  1.00 10.00      B   
ATOM   2252  CD  PRO B 137      11.491   4.731  -3.229  1.00 10.00      B   
ATOM   2253  C   PRO B 137       9.995   6.930  -0.925  1.00 10.00      B   
ATOM   2254  O   PRO B 137       9.568   8.060  -0.681  1.00 10.00      B   
ATOM   2255  N   ILE B 138       9.471   5.847  -0.368  1.00 10.00      B   
ATOM   2256  HN  ILE B 138       9.838   4.965  -0.580  1.00 10.00      B   
ATOM   2257  CA  ILE B 138       8.342   5.971   0.548  1.00 10.00      B   
ATOM   2258  CB  ILE B 138       7.025   5.464  -0.083  1.00 10.00      B   
ATOM   2259  CG1 ILE B 138       5.842   6.285   0.436  1.00 10.00      B   
ATOM   2260  CG2 ILE B 138       6.820   3.978   0.189  1.00 10.00      B   
ATOM   2261  CD1 ILE B 138       4.591   6.173  -0.406  1.00 10.00      B   
ATOM   2262  C   ILE B 138       8.574   5.318   1.916  1.00 10.00      B   
ATOM   2263  O   ILE B 138       7.821   5.567   2.857  1.00 10.00      B   
ATOM   2264  N   LEU B 139       9.604   4.486   2.031  1.00 10.00      B   
ATOM   2265  HN  LEU B 139      10.174   4.312   1.255  1.00 10.00      B   
ATOM   2266  CA  LEU B 139       9.889   3.813   3.296  1.00 10.00      B   
ATOM   2267  CB  LEU B 139       9.559   2.320   3.186  1.00 10.00      B   
ATOM   2268  CG  LEU B 139       9.451   1.536   4.493  1.00 10.00      B   
ATOM   2269  CD1 LEU B 139       8.277   2.034   5.313  1.00 10.00      B   
ATOM   2270  CD2 LEU B 139       9.315   0.048   4.213  1.00 10.00      B   
ATOM   2271  C   LEU B 139      11.343   4.015   3.722  1.00 10.00      B   
ATOM   2272  O   LEU B 139      11.727   3.683   4.848  1.00 10.00      B   
ATOM   2273  N   GLY B 140      12.148   4.561   2.819  1.00 10.00      B   
ATOM   2274  HN  GLY B 140      11.793   4.801   1.938  1.00 10.00      B   
ATOM   2275  CA  GLY B 140      13.545   4.800   3.114  1.00 10.00      B   
ATOM   2276  C   GLY B 140      14.410   3.596   2.799  1.00 10.00      B   
ATOM   2277  O   GLY B 140      14.163   2.877   1.830  1.00 10.00      B   
ATOM   2278  N   GLN B 141      15.420   3.368   3.621  1.00 10.00      B   
ATOM   2279  HN  GLN B 141      15.554   3.964   4.387  1.00 10.00      B   
ATOM   2280  CA  GLN B 141      16.325   2.248   3.431  1.00 10.00      B   
ATOM   2281  CB  GLN B 141      17.680   2.550   4.075  1.00 10.00      B   
ATOM   2282  CG  GLN B 141      18.373   3.770   3.493  1.00 10.00      B   
ATOM   2283  CD  GLN B 141      18.766   3.579   2.041  1.00 10.00      B   
ATOM   2284  OE1 GLN B 141      19.200   2.498   1.633  1.00 10.00      B   
ATOM   2285  NE2 GLN B 141      18.594   4.618   1.245  1.00 10.00      B   
ATOM   2286 HE21 GLN B 141      18.225   5.441   1.634  1.00 10.00      B   
ATOM   2287 HE22 GLN B 141      18.844   4.528   0.301  1.00 10.00      B   
ATOM   2288  C   GLN B 141      15.734   0.976   4.023  1.00 10.00      B   
ATOM   2289  O   GLN B 141      14.961   1.027   4.985  1.00 10.00      B   
ATOM   2290  N   SER B 142      16.098  -0.155   3.443  1.00 10.00      B   
ATOM   2291  HN  SER B 142      16.715  -0.126   2.680  1.00 10.00      B   
ATOM   2292  CA  SER B 142      15.615  -1.442   3.903  1.00 10.00      B   
ATOM   2293  CB  SER B 142      15.580  -2.429   2.729  1.00 10.00      B   
ATOM   2294  OG  SER B 142      16.833  -2.467   2.056  1.00 10.00      B   
ATOM   2295  HG  SER B 142      16.687  -2.522   1.103  1.00 10.00      B   
ATOM   2296  C   SER B 142      16.515  -1.972   5.016  1.00 10.00      B   
ATOM   2297  O   SER B 142      17.703  -1.642   5.074  1.00 10.00      B   
ATOM   2298  N   PRO B 143      15.957  -2.760   5.942  1.00 10.00      B   
ATOM   2299  CA  PRO B 143      16.731  -3.344   7.035  1.00 10.00      B   
ATOM   2300  CB  PRO B 143      15.677  -4.065   7.885  1.00 10.00      B   
ATOM   2301  CG  PRO B 143      14.371  -3.484   7.460  1.00 10.00      B   
ATOM   2302  CD  PRO B 143      14.535  -3.126   6.014  1.00 10.00      B   
ATOM   2303  C   PRO B 143      17.741  -4.350   6.493  1.00 10.00      B   
ATOM   2304  O   PRO B 143      17.496  -4.995   5.469  1.00 10.00      B   
ATOM   2305  N   GLU B 144      18.870  -4.490   7.174  1.00 10.00      B   
ATOM   2306  HN  GLU B 144      19.008  -3.959   7.988  1.00 10.00      B   
ATOM   2307  CA  GLU B 144      19.905  -5.420   6.740  1.00 10.00      B   
ATOM   2308  CB  GLU B 144      21.179  -5.263   7.571  1.00 10.00      B   
ATOM   2309  CG  GLU B 144      20.946  -5.146   9.067  1.00 10.00      B   
ATOM   2310  CD  GLU B 144      22.223  -4.849   9.820  1.00 10.00      B   
ATOM   2311  OE1 GLU B 144      22.898  -5.806  10.253  1.00 10.00      B   
ATOM   2312  OE2 GLU B 144      22.563  -3.656   9.975  1.00 10.00      B   
ATOM   2313  C   GLU B 144      19.402  -6.862   6.755  1.00 10.00      B   
ATOM   2314  O   GLU B 144      19.807  -7.682   5.928  1.00 10.00      B   
ATOM   2315  N   TRP B 145      18.494  -7.158   7.680  1.00 10.00      B   
ATOM   2316  HN  TRP B 145      18.202  -6.459   8.303  1.00 10.00      B   
ATOM   2317  CA  TRP B 145      17.923  -8.496   7.792  1.00 10.00      B   
ATOM   2318  CB  TRP B 145      17.105  -8.631   9.079  1.00 10.00      B   
ATOM   2319  CG  TRP B 145      17.900  -8.393  10.327  1.00 10.00      B   
ATOM   2320  CD1 TRP B 145      17.821  -7.311  11.155  1.00 10.00      B   
ATOM   2321  CD2 TRP B 145      18.895  -9.257  10.889  1.00 10.00      B   
ATOM   2322  NE1 TRP B 145      18.703  -7.449  12.197  1.00 10.00      B   
ATOM   2323  HE1 TRP B 145      18.831  -6.800  12.924  1.00 10.00      B   
ATOM   2324  CE2 TRP B 145      19.374  -8.637  12.057  1.00 10.00      B   
ATOM   2325  CE3 TRP B 145      19.425 -10.497  10.516  1.00 10.00      B   
ATOM   2326  CZ2 TRP B 145      20.358  -9.215  12.857  1.00 10.00      B   
ATOM   2327  CZ3 TRP B 145      20.398 -11.068  11.309  1.00 10.00      B   
ATOM   2328  CH2 TRP B 145      20.855 -10.429  12.467  1.00 10.00      B   
ATOM   2329  C   TRP B 145      17.049  -8.800   6.579  1.00 10.00      B   
ATOM   2330  O   TRP B 145      16.936  -9.946   6.150  1.00 10.00      B   
ATOM   2331  N   TYR B 146      16.456  -7.756   6.014  1.00 10.00      B   
ATOM   2332  HN  TYR B 146      16.598  -6.864   6.395  1.00 10.00      B   
ATOM   2333  CA  TYR B 146      15.604  -7.896   4.842  1.00 10.00      B   
ATOM   2334  CB  TYR B 146      14.847  -6.586   4.588  1.00 10.00      B   
ATOM   2335  CG  TYR B 146      13.757  -6.668   3.539  1.00 10.00      B   
ATOM   2336  CD1 TYR B 146      12.661  -7.507   3.707  1.00 10.00      B   
ATOM   2337  CD2 TYR B 146      13.819  -5.898   2.384  1.00 10.00      B   
ATOM   2338  CE1 TYR B 146      11.663  -7.577   2.754  1.00 10.00      B   
ATOM   2339  CE2 TYR B 146      12.825  -5.963   1.426  1.00 10.00      B   
ATOM   2340  CZ  TYR B 146      11.749  -6.804   1.618  1.00 10.00      B   
ATOM   2341  OH  TYR B 146      10.752  -6.867   0.669  1.00 10.00      B   
ATOM   2342  HH  TYR B 146       9.969  -7.280   1.060  1.00 10.00      B   
ATOM   2343  C   TYR B 146      16.452  -8.263   3.628  1.00 10.00      B   
ATOM   2344  O   TYR B 146      15.967  -8.865   2.670  1.00 10.00      B   
ATOM   2345  N   ARG B 147      17.729  -7.907   3.684  1.00 10.00      B   
ATOM   2346  HN  ARG B 147      18.060  -7.439   4.480  1.00 10.00      B   
ATOM   2347  CA  ARG B 147      18.655  -8.197   2.598  1.00 10.00      B   
ATOM   2348  CB  ARG B 147      19.578  -7.005   2.345  1.00 10.00      B   
ATOM   2349  CG  ARG B 147      18.855  -5.691   2.108  1.00 10.00      B   
ATOM   2350  CD  ARG B 147      19.831  -4.601   1.703  1.00 10.00      B   
ATOM   2351  NE  ARG B 147      19.591  -3.354   2.424  1.00 10.00      B   
ATOM   2352  HE  ARG B 147      18.690  -2.948   2.340  1.00 10.00      B   
ATOM   2353  CZ  ARG B 147      20.504  -2.748   3.187  1.00 10.00      B   
ATOM   2354  NH1 ARG B 147      21.718  -3.278   3.328  1.00 10.00      B   
ATOM   2355 HH11 ARG B 147      22.431  -2.805   3.925  1.00 10.00      B   
ATOM   2356 HH12 ARG B 147      21.962  -4.171   2.845  1.00 10.00      B   
ATOM   2357  NH2 ARG B 147      20.211  -1.611   3.805  1.00 10.00      B   
ATOM   2358 HH21 ARG B 147      20.927  -1.138   4.396  1.00 10.00      B   
ATOM   2359 HH22 ARG B 147      19.258  -1.187   3.703  1.00 10.00      B   
ATOM   2360  C   ARG B 147      19.484  -9.438   2.910  1.00 10.00      B   
ATOM   2361  O   ARG B 147      20.434  -9.762   2.195  1.00 10.00      B   
ATOM   2362  N   SER B 148      19.125 -10.126   3.984  1.00 10.00      B   
ATOM   2363  HN  SER B 148      18.356  -9.821   4.513  1.00 10.00      B   
ATOM   2364  CA  SER B 148      19.832 -11.328   4.390  1.00 10.00      B   
ATOM   2365  CB  SER B 148      19.731 -11.506   5.904  1.00 10.00      B   
ATOM   2366  OG  SER B 148      20.264 -10.381   6.583  1.00 10.00      B   
ATOM   2367  HG  SER B 148      20.147  -9.590   6.033  1.00 10.00      B   
ATOM   2368  C   SER B 148      19.279 -12.559   3.668  1.00 10.00      B   
ATOM   2369  O   SER B 148      18.061 -12.764   3.618  1.00 10.00      B   
ATOM   2370  N   PRO B 149      20.175 -13.388   3.098  1.00 10.00      B   
ATOM   2371  CA  PRO B 149      19.794 -14.609   2.371  1.00 10.00      B   
ATOM   2372  CB  PRO B 149      21.136 -15.293   2.090  1.00 10.00      B   
ATOM   2373  CG  PRO B 149      22.129 -14.186   2.096  1.00 10.00      B   
ATOM   2374  CD  PRO B 149      21.637 -13.190   3.107  1.00 10.00      B   
ATOM   2375  C   PRO B 149      18.916 -15.530   3.212  1.00 10.00      B   
ATOM   2376  O   PRO B 149      17.976 -16.139   2.704  1.00 10.00      B   
ATOM   2377  N   ASN B 150      19.223 -15.620   4.501  1.00 10.00      B   
ATOM   2378  HN  ASN B 150      19.987 -15.107   4.848  1.00 10.00      B   
ATOM   2379  CA  ASN B 150      18.465 -16.465   5.416  1.00 10.00      B   
ATOM   2380  CB  ASN B 150      19.105 -16.465   6.812  1.00 10.00      B   
ATOM   2381  CG  ASN B 150      18.113 -16.638   7.947  1.00 10.00      B   
ATOM   2382  OD1 ASN B 150      17.617 -17.736   8.198  1.00 10.00      B   
ATOM   2383  ND2 ASN B 150      17.832 -15.555   8.652  1.00 10.00      B   
ATOM   2384 HD21 ASN B 150      18.273 -14.714   8.406  1.00 10.00      B   
ATOM   2385 HD22 ASN B 150      17.196 -15.633   9.397  1.00 10.00      B   
ATOM   2386  C   ASN B 150      16.994 -16.056   5.473  1.00 10.00      B   
ATOM   2387  O   ASN B 150      16.104 -16.902   5.407  1.00 10.00      B   
ATOM   2388  N   TYR B 151      16.748 -14.755   5.554  1.00 10.00      B   
ATOM   2389  HN  TYR B 151      17.498 -14.125   5.556  1.00 10.00      B   
ATOM   2390  CA  TYR B 151      15.387 -14.243   5.623  1.00 10.00      B   
ATOM   2391  CB  TYR B 151      15.386 -12.769   6.037  1.00 10.00      B   
ATOM   2392  CG  TYR B 151      14.005 -12.168   6.169  1.00 10.00      B   
ATOM   2393  CD1 TYR B 151      13.092 -12.677   7.082  1.00 10.00      B   
ATOM   2394  CD2 TYR B 151      13.613 -11.094   5.381  1.00 10.00      B   
ATOM   2395  CE1 TYR B 151      11.828 -12.136   7.206  1.00 10.00      B   
ATOM   2396  CE2 TYR B 151      12.351 -10.545   5.501  1.00 10.00      B   
ATOM   2397  CZ  TYR B 151      11.463 -11.071   6.415  1.00 10.00      B   
ATOM   2398  OH  TYR B 151      10.203 -10.532   6.539  1.00 10.00      B   
ATOM   2399  HH  TYR B 151       9.853 -10.738   7.413  1.00 10.00      B   
ATOM   2400  C   TYR B 151      14.667 -14.427   4.290  1.00 10.00      B   
ATOM   2401  O   TYR B 151      13.551 -14.938   4.246  1.00 10.00      B   
ATOM   2402  N   ARG B 152      15.329 -14.032   3.206  1.00 10.00      B   
ATOM   2403  HN  ARG B 152      16.230 -13.658   3.309  1.00 10.00      B   
ATOM   2404  CA  ARG B 152      14.756 -14.145   1.868  1.00 10.00      B   
ATOM   2405  CB  ARG B 152      15.733 -13.596   0.818  1.00 10.00      B   
ATOM   2406  CG  ARG B 152      16.052 -12.115   0.967  1.00 10.00      B   
ATOM   2407  CD  ARG B 152      17.376 -11.763   0.304  1.00 10.00      B   
ATOM   2408  NE  ARG B 152      17.206 -11.071  -0.976  1.00 10.00      B   
ATOM   2409  HE  ARG B 152      16.283 -10.946  -1.304  1.00 10.00      B   
ATOM   2410  CZ  ARG B 152      18.218 -10.610  -1.712  1.00 10.00      B   
ATOM   2411  NH1 ARG B 152      19.466 -10.770  -1.296  1.00 10.00      B   
ATOM   2412 HH11 ARG B 152      19.660 -11.259  -0.397  1.00 10.00      B   
ATOM   2413 HH12 ARG B 152      20.266 -10.409  -1.868  1.00 10.00      B   
ATOM   2414  NH2 ARG B 152      17.982  -9.997  -2.866  1.00 10.00      B   
ATOM   2415 HH21 ARG B 152      17.003  -9.873  -3.210  1.00 10.00      B   
ATOM   2416 HH22 ARG B 152      18.777  -9.640  -3.437  1.00 10.00      B   
ATOM   2417  C   ARG B 152      14.397 -15.593   1.531  1.00 10.00      B   
ATOM   2418  O   ARG B 152      13.341 -15.865   0.966  1.00 10.00      B   
ATOM   2419  N   ARG B 153      15.272 -16.519   1.906  1.00 10.00      B   
ATOM   2420  HN  ARG B 153      16.083 -16.243   2.385  1.00 10.00      B   
ATOM   2421  CA  ARG B 153      15.071 -17.933   1.624  1.00 10.00      B   
ATOM   2422  CB  ARG B 153      16.396 -18.691   1.770  1.00 10.00      B   
ATOM   2423  CG  ARG B 153      16.418 -20.057   1.105  1.00 10.00      B   
ATOM   2424  CD  ARG B 153      17.574 -20.906   1.613  1.00 10.00      B   
ATOM   2425  NE  ARG B 153      17.342 -21.395   2.975  1.00 10.00      B   
ATOM   2426  HE  ARG B 153      16.424 -21.340   3.320  1.00 10.00      B   
ATOM   2427  CZ  ARG B 153      18.290 -21.908   3.760  1.00 10.00      B   
ATOM   2428  NH1 ARG B 153      19.540 -22.004   3.323  1.00 10.00      B   
ATOM   2429 HH11 ARG B 153      19.788 -21.675   2.362  1.00 10.00      B   
ATOM   2430 HH12 ARG B 153      20.280 -22.407   3.934  1.00 10.00      B   
ATOM   2431  NH2 ARG B 153      17.980 -22.331   4.982  1.00 10.00      B   
ATOM   2432 HH21 ARG B 153      18.720 -22.732   5.601  1.00 10.00      B   
ATOM   2433 HH22 ARG B 153      16.998 -22.265   5.332  1.00 10.00      B   
ATOM   2434  C   ARG B 153      14.009 -18.568   2.523  1.00 10.00      B   
ATOM   2435  O   ARG B 153      13.186 -19.354   2.056  1.00 10.00      B   
ATOM   2436  N   ARG B 154      14.019 -18.229   3.806  1.00 10.00      B   
ATOM   2437  HN  ARG B 154      14.678 -17.575   4.126  1.00 10.00      B   
ATOM   2438  CA  ARG B 154      13.071 -18.813   4.751  1.00 10.00      B   
ATOM   2439  CB  ARG B 154      13.557 -18.674   6.194  1.00 10.00      B   
ATOM   2440  CG  ARG B 154      14.741 -19.563   6.533  1.00 10.00      B   
ATOM   2441  CD  ARG B 154      14.818 -19.841   8.025  1.00 10.00      B   
ATOM   2442  NE  ARG B 154      15.022 -18.625   8.810  1.00 10.00      B   
ATOM   2443  HE  ARG B 154      15.619 -17.938   8.429  1.00 10.00      B   
ATOM   2444  CZ  ARG B 154      14.460 -18.409  10.004  1.00 10.00      B   
ATOM   2445  NH1 ARG B 154      13.666 -19.324  10.545  1.00 10.00      B   
ATOM   2446 HH11 ARG B 154      13.228 -19.150  11.485  1.00 10.00      B   
ATOM   2447 HH12 ARG B 154      13.469 -20.215  10.042  1.00 10.00      B   
ATOM   2448  NH2 ARG B 154      14.683 -17.279  10.655  1.00 10.00      B   
ATOM   2449 HH21 ARG B 154      15.297 -16.542  10.245  1.00 10.00      B   
ATOM   2450 HH22 ARG B 154      14.234 -17.115  11.593  1.00 10.00      B   
ATOM   2451  C   ARG B 154      11.652 -18.274   4.617  1.00 10.00      B   
ATOM   2452  O   ARG B 154      10.696 -19.046   4.660  1.00 10.00      B   
ATOM   2453  N   LEU B 155      11.518 -16.964   4.440  1.00 10.00      B   
ATOM   2454  HN  LEU B 155      12.324 -16.408   4.371  1.00 10.00      B   
ATOM   2455  CA  LEU B 155      10.203 -16.323   4.339  1.00 10.00      B   
ATOM   2456  CB  LEU B 155      10.333 -14.805   4.170  1.00 10.00      B   
ATOM   2457  CG  LEU B 155       9.017 -14.013   4.191  1.00 10.00      B   
ATOM   2458  CD1 LEU B 155       8.321 -14.155   5.536  1.00 10.00      B   
ATOM   2459  CD2 LEU B 155       9.259 -12.549   3.863  1.00 10.00      B   
ATOM   2460  C   LEU B 155       9.332 -16.907   3.232  1.00 10.00      B   
ATOM   2461  O   LEU B 155       8.122 -17.049   3.400  1.00 10.00      B   
ATOM   2462  N   VAL B 156       9.942 -17.253   2.106  1.00 10.00      B   
ATOM   2463  HN  VAL B 156      10.912 -17.131   2.026  1.00 10.00      B   
ATOM   2464  CA  VAL B 156       9.193 -17.803   0.982  1.00 10.00      B   
ATOM   2465  CB  VAL B 156       9.926 -17.612  -0.363  1.00 10.00      B   
ATOM   2466  CG1 VAL B 156      10.125 -16.132  -0.648  1.00 10.00      B   
ATOM   2467  CG2 VAL B 156      11.256 -18.351  -0.377  1.00 10.00      B   
ATOM   2468  C   VAL B 156       8.828 -19.274   1.179  1.00 10.00      B   
ATOM   2469  O   VAL B 156       7.964 -19.805   0.475  1.00 10.00      B   
ATOM   2470  N   ARG B 157       9.467 -19.924   2.142  1.00 10.00      B   
ATOM   2471  HN  ARG B 157      10.114 -19.439   2.698  1.00 10.00      B   
ATOM   2472  CA  ARG B 157       9.207 -21.335   2.403  1.00 10.00      B   
ATOM   2473  CB  ARG B 157      10.516 -22.122   2.526  1.00 10.00      B   
ATOM   2474  CG  ARG B 157      10.318 -23.624   2.662  1.00 10.00      B   
ATOM   2475  CD  ARG B 157      11.640 -24.371   2.643  1.00 10.00      B   
ATOM   2476  NE  ARG B 157      12.262 -24.358   1.322  1.00 10.00      B   
ATOM   2477  HE  ARG B 157      12.012 -23.629   0.712  1.00 10.00      B   
ATOM   2478  CZ  ARG B 157      13.136 -25.270   0.902  1.00 10.00      B   
ATOM   2479  NH1 ARG B 157      13.484 -26.273   1.701  1.00 10.00      B   
ATOM   2480 HH11 ARG B 157      13.080 -26.346   2.659  1.00 10.00      B   
ATOM   2481 HH12 ARG B 157      14.167 -26.991   1.374  1.00 10.00      B   
ATOM   2482  NH2 ARG B 157      13.651 -25.184  -0.320  1.00 10.00      B   
ATOM   2483 HH21 ARG B 157      13.377 -24.399  -0.953  1.00 10.00      B   
ATOM   2484 HH22 ARG B 157      14.334 -25.901  -0.652  1.00 10.00      B   
ATOM   2485  C   ARG B 157       8.340 -21.535   3.644  1.00 10.00      B   
ATOM   2486  O   ARG B 157       7.409 -22.345   3.639  1.00 10.00      B   
ATOM   2487  N   TRP B 158       8.648 -20.797   4.701  1.00 10.00      B   
ATOM   2488  HN  TRP B 158       9.391 -20.158   4.638  1.00 10.00      B   
ATOM   2489  CA  TRP B 158       7.905 -20.891   5.952  1.00 10.00      B   
ATOM   2490  CB  TRP B 158       8.780 -21.499   7.056  1.00 10.00      B   
ATOM   2491  CG  TRP B 158       9.466 -22.777   6.686  1.00 10.00      B   
ATOM   2492  CD1 TRP B 158      10.796 -22.943   6.438  1.00 10.00      B   
ATOM   2493  CD2 TRP B 158       8.864 -24.067   6.524  1.00 10.00      B   
ATOM   2494  NE1 TRP B 158      11.063 -24.254   6.134  1.00 10.00      B   
ATOM   2495  HE1 TRP B 158      11.950 -24.619   5.917  1.00 10.00      B   
ATOM   2496  CE2 TRP B 158       9.891 -24.966   6.179  1.00 10.00      B   
ATOM   2497  CE3 TRP B 158       7.556 -24.549   6.639  1.00 10.00      B   
ATOM   2498  CZ2 TRP B 158       9.653 -26.318   5.945  1.00 10.00      B   
ATOM   2499  CZ3 TRP B 158       7.322 -25.889   6.407  1.00 10.00      B   
ATOM   2500  CH2 TRP B 158       8.364 -26.759   6.065  1.00 10.00      B   
ATOM   2501  C   TRP B 158       7.421 -19.508   6.393  1.00 10.00      B   
ATOM   2502  O   TRP B 158       8.016 -18.888   7.277  1.00 10.00      B   
ATOM   2503  N   PRO B 159       6.333 -19.007   5.792  1.00 10.00      B   
ATOM   2504  CA  PRO B 159       5.787 -17.687   6.121  1.00 10.00      B   
ATOM   2505  CB  PRO B 159       4.589 -17.538   5.171  1.00 10.00      B   
ATOM   2506  CG  PRO B 159       4.827 -18.540   4.092  1.00 10.00      B   
ATOM   2507  CD  PRO B 159       5.549 -19.680   4.745  1.00 10.00      B   
ATOM   2508  C   PRO B 159       5.319 -17.592   7.571  1.00 10.00      B   
ATOM   2509  O   PRO B 159       5.682 -16.660   8.288  1.00 10.00      B   
ATOM   2510  N   ARG B 160       4.534 -18.577   8.004  1.00 10.00      B   
ATOM   2511  HN  ARG B 160       4.324 -19.319   7.399  1.00 10.00      B   
ATOM   2512  CA  ARG B 160       3.997 -18.591   9.360  1.00 10.00      B   
ATOM   2513  CB  ARG B 160       2.894 -19.641   9.493  1.00 10.00      B   
ATOM   2514  CG  ARG B 160       2.030 -19.491  10.737  1.00 10.00      B   
ATOM   2515  CD  ARG B 160       0.579 -19.843  10.453  1.00 10.00      B   
ATOM   2516  NE  ARG B 160       0.446 -21.156   9.824  1.00 10.00      B   
ATOM   2517  HE  ARG B 160       1.022 -21.878  10.167  1.00 10.00      B   
ATOM   2518  CZ  ARG B 160      -0.409 -21.430   8.839  1.00 10.00      B   
ATOM   2519  NH1 ARG B 160      -1.217 -20.488   8.370  1.00 10.00      B   
ATOM   2520 HH11 ARG B 160      -1.192 -19.529   8.770  1.00 10.00      B   
ATOM   2521 HH12 ARG B 160      -1.882 -20.708   7.597  1.00 10.00      B   
ATOM   2522  NH2 ARG B 160      -0.453 -22.646   8.317  1.00 10.00      B   
ATOM   2523 HH21 ARG B 160      -1.122 -22.862   7.543  1.00 10.00      B   
ATOM   2524 HH22 ARG B 160       0.179 -23.397   8.676  1.00 10.00      B   
ATOM   2525  C   ARG B 160       5.093 -18.813  10.399  1.00 10.00      B   
ATOM   2526  O   ARG B 160       5.009 -18.307  11.520  1.00 10.00      B   
ATOM   2527  N   GLN B 161       6.115 -19.570  10.024  1.00 10.00      B   
ATOM   2528  HN  GLN B 161       6.120 -19.956   9.121  1.00 10.00      B   
ATOM   2529  CA  GLN B 161       7.228 -19.844  10.923  1.00 10.00      B   
ATOM   2530  CB  GLN B 161       8.124 -20.948  10.355  1.00 10.00      B   
ATOM   2531  CG  GLN B 161       9.098 -21.551  11.358  1.00 10.00      B   
ATOM   2532  CD  GLN B 161      10.350 -20.715  11.549  1.00 10.00      B   
ATOM   2533  OE1 GLN B 161      10.816 -20.052  10.625  1.00 10.00      B   
ATOM   2534  NE2 GLN B 161      10.897 -20.737  12.754  1.00 10.00      B   
ATOM   2535 HE21 GLN B 161      10.471 -21.285  13.447  1.00 10.00      B   
ATOM   2536 HE22 GLN B 161      11.705 -20.192  12.909  1.00 10.00      B   
ATOM   2537  C   GLN B 161       8.025 -18.566  11.168  1.00 10.00      B   
ATOM   2538  O   GLN B 161       8.316 -18.218  12.313  1.00 10.00      B   
ATOM   2539  N   VAL B 162       8.363 -17.867  10.088  1.00 10.00      B   
ATOM   2540  HN  VAL B 162       8.109 -18.202   9.200  1.00 10.00      B   
ATOM   2541  CA  VAL B 162       9.113 -16.620  10.187  1.00 10.00      B   
ATOM   2542  CB  VAL B 162       9.501 -16.070   8.796  1.00 10.00      B   
ATOM   2543  CG1 VAL B 162      10.170 -14.715   8.920  1.00 10.00      B   
ATOM   2544  CG2 VAL B 162      10.435 -17.042   8.091  1.00 10.00      B   
ATOM   2545  C   VAL B 162       8.305 -15.581  10.967  1.00 10.00      B   
ATOM   2546  O   VAL B 162       8.854 -14.828  11.776  1.00 10.00      B   
ATOM   2547  N   LEU B 163       6.992 -15.565  10.728  1.00 10.00      B   
ATOM   2548  HN  LEU B 163       6.623 -16.182  10.057  1.00 10.00      B   
ATOM   2549  CA  LEU B 163       6.090 -14.650  11.422  1.00 10.00      B   
ATOM   2550  CB  LEU B 163       4.645 -14.877  10.970  1.00 10.00      B   
ATOM   2551  CG  LEU B 163       4.219 -14.197   9.668  1.00 10.00      B   
ATOM   2552  CD1 LEU B 163       2.960 -14.845   9.121  1.00 10.00      B   
ATOM   2553  CD2 LEU B 163       3.995 -12.712   9.896  1.00 10.00      B   
ATOM   2554  C   LEU B 163       6.190 -14.866  12.929  1.00 10.00      B   
ATOM   2555  O   LEU B 163       6.243 -13.911  13.706  1.00 10.00      B   
ATOM   2556  N   ALA B 164       6.239 -16.134  13.329  1.00 10.00      B   
ATOM   2557  HN  ALA B 164       6.208 -16.850  12.654  1.00 10.00      B   
ATOM   2558  CA  ALA B 164       6.341 -16.496  14.738  1.00 10.00      B   
ATOM   2559  CB  ALA B 164       6.283 -18.007  14.898  1.00 10.00      B   
ATOM   2560  C   ALA B 164       7.627 -15.943  15.343  1.00 10.00      B   
ATOM   2561  O   ALA B 164       7.628 -15.422  16.461  1.00 10.00      B   
ATOM   2562  N   GLU B 165       8.718 -16.038  14.590  1.00 10.00      B   
ATOM   2563  HN  GLU B 165       8.651 -16.449  13.701  1.00 10.00      B   
ATOM   2564  CA  GLU B 165      10.009 -15.544  15.052  1.00 10.00      B   
ATOM   2565  CB  GLU B 165      11.126 -15.959  14.095  1.00 10.00      B   
ATOM   2566  CG  GLU B 165      11.450 -17.443  14.132  1.00 10.00      B   
ATOM   2567  CD  GLU B 165      12.714 -17.779  13.368  1.00 10.00      B   
ATOM   2568  OE1 GLU B 165      13.479 -16.852  13.030  1.00 10.00      B   
ATOM   2569  OE2 GLU B 165      12.955 -18.976  13.105  1.00 10.00      B   
ATOM   2570  C   GLU B 165       9.989 -14.026  15.212  1.00 10.00      B   
ATOM   2571  O   GLU B 165      10.758 -13.462  15.991  1.00 10.00      B   
ATOM   2572  N   PHE B 166       9.105 -13.371  14.472  1.00 10.00      B   
ATOM   2573  HN  PHE B 166       8.530 -13.876  13.860  1.00 10.00      B   
ATOM   2574  CA  PHE B 166       8.976 -11.920  14.531  1.00 10.00      B   
ATOM   2575  CB  PHE B 166       8.667 -11.341  13.152  1.00 10.00      B   
ATOM   2576  CG  PHE B 166       9.894 -11.060  12.331  1.00 10.00      B   
ATOM   2577  CD1 PHE B 166      10.560 -12.083  11.679  1.00 10.00      B   
ATOM   2578  CD2 PHE B 166      10.383  -9.769  12.217  1.00 10.00      B   
ATOM   2579  CE1 PHE B 166      11.689 -11.825  10.926  1.00 10.00      B   
ATOM   2580  CE2 PHE B 166      11.512  -9.503  11.464  1.00 10.00      B   
ATOM   2581  CZ  PHE B 166      12.166 -10.532  10.818  1.00 10.00      B   
ATOM   2582  C   PHE B 166       7.928 -11.487  15.557  1.00 10.00      B   
ATOM   2583  O   PHE B 166       7.684 -10.295  15.752  1.00 10.00      B   
ATOM   2584  N   GLY B 167       7.311 -12.466  16.208  1.00 10.00      B   
ATOM   2585  HN  GLY B 167       7.533 -13.396  15.997  1.00 10.00      B   
ATOM   2586  CA  GLY B 167       6.319 -12.178  17.228  1.00 10.00      B   
ATOM   2587  C   GLY B 167       4.924 -11.946  16.684  1.00 10.00      B   
ATOM   2588  O   GLY B 167       4.088 -11.339  17.354  1.00 10.00      B   
ATOM   2589  N   LEU B 168       4.659 -12.430  15.481  1.00 10.00      B   
ATOM   2590  HN  LEU B 168       5.360 -12.913  14.987  1.00 10.00      B   
ATOM   2591  CA  LEU B 168       3.344 -12.263  14.875  1.00 10.00      B   
ATOM   2592  CB  LEU B 168       3.452 -11.482  13.563  1.00 10.00      B   
ATOM   2593  CG  LEU B 168       2.163 -10.815  13.061  1.00 10.00      B   
ATOM   2594  CD1 LEU B 168       1.535  -9.960  14.153  1.00 10.00      B   
ATOM   2595  CD2 LEU B 168       2.441  -9.978  11.823  1.00 10.00      B   
ATOM   2596  C   LEU B 168       2.686 -13.620  14.650  1.00 10.00      B   
ATOM   2597  O   LEU B 168       3.171 -14.435  13.868  1.00 10.00      B   
ATOM   2598  N   GLN B 169       1.588 -13.865  15.347  1.00 10.00      B   
ATOM   2599  HN  GLN B 169       1.237 -13.176  15.951  1.00 10.00      B   
ATOM   2600  CA  GLN B 169       0.882 -15.131  15.234  1.00 10.00      B   
ATOM   2601  CB  GLN B 169       0.693 -15.754  16.624  1.00 10.00      B   
ATOM   2602  CG  GLN B 169      -0.167 -17.014  16.658  1.00 10.00      B   
ATOM   2603  CD  GLN B 169       0.500 -18.205  16.004  1.00 10.00      B   
ATOM   2604  OE1 GLN B 169       1.285 -18.911  16.635  1.00 10.00      B   
ATOM   2605  NE2 GLN B 169       0.176 -18.454  14.744  1.00 10.00      B   
ATOM   2606 HE21 GLN B 169      -0.471 -17.864  14.305  1.00 10.00      B   
ATOM   2607 HE22 GLN B 169       0.599 -19.218  14.300  1.00 10.00      B   
ATOM   2608  C   GLN B 169      -0.461 -14.966  14.533  1.00 10.00      B   
ATOM   2609  O   GLN B 169      -1.380 -14.338  15.060  1.00 10.00      B   
ATOM   2610  N   LEU B 170      -0.565 -15.524  13.337  1.00 10.00      B   
ATOM   2611  HN  LEU B 170       0.210 -15.985  12.955  1.00 10.00      B   
ATOM   2612  CA  LEU B 170      -1.797 -15.467  12.569  1.00 10.00      B   
ATOM   2613  CB  LEU B 170      -1.566 -14.816  11.203  1.00 10.00      B   
ATOM   2614  CG  LEU B 170      -1.264 -13.318  11.216  1.00 10.00      B   
ATOM   2615  CD1 LEU B 170       0.228 -13.064  11.052  1.00 10.00      B   
ATOM   2616  CD2 LEU B 170      -2.057 -12.604  10.133  1.00 10.00      B   
ATOM   2617  C   LEU B 170      -2.372 -16.867  12.402  1.00 10.00      B   
ATOM   2618  O   LEU B 170      -1.637 -17.813  12.109  1.00 10.00      B   
ATOM   2619  N   PRO B 171      -3.684 -17.022  12.616  1.00 10.00      B   
ATOM   2620  CA  PRO B 171      -4.360 -18.319  12.489  1.00 10.00      B   
ATOM   2621  CB  PRO B 171      -5.819 -18.002  12.837  1.00 10.00      B   
ATOM   2622  CG  PRO B 171      -5.764 -16.720  13.593  1.00 10.00      B   
ATOM   2623  CD  PRO B 171      -4.615 -15.953  13.012  1.00 10.00      B   
ATOM   2624  C   PRO B 171      -4.274 -18.885  11.073  1.00 10.00      B   
ATOM   2625  O   PRO B 171      -4.056 -18.150  10.110  1.00 10.00      B   
ATOM   2626  N   SER B 172      -4.468 -20.193  10.956  1.00 10.00      B   
ATOM   2627  HN  SER B 172      -4.646 -20.720  11.765  1.00 10.00      B   
ATOM   2628  CA  SER B 172      -4.421 -20.874   9.667  1.00 10.00      B   
ATOM   2629  CB  SER B 172      -4.427 -22.390   9.879  1.00 10.00      B   
ATOM   2630  OG  SER B 172      -3.583 -22.752  10.964  1.00 10.00      B   
ATOM   2631  HG  SER B 172      -4.125 -22.976  11.732  1.00 10.00      B   
ATOM   2632  C   SER B 172      -5.596 -20.453   8.782  1.00 10.00      B   
ATOM   2633  O   SER B 172      -5.584 -20.658   7.566  1.00 10.00      B   
ATOM   2634  N   GLU B 173      -6.606 -19.857   9.410  1.00 10.00      B   
ATOM   2635  HN  GLU B 173      -6.553 -19.739  10.381  1.00 10.00      B   
ATOM   2636  CA  GLU B 173      -7.791 -19.379   8.705  1.00 10.00      B   
ATOM   2637  CB  GLU B 173      -8.896 -19.050   9.711  1.00 10.00      B   
ATOM   2638  CG  GLU B 173      -9.959 -20.126   9.836  1.00 10.00      B   
ATOM   2639  CD  GLU B 173     -11.017 -20.013   8.761  1.00 10.00      B   
ATOM   2640  OE1 GLU B 173     -12.082 -19.420   9.031  1.00 10.00      B   
ATOM   2641  OE2 GLU B 173     -10.789 -20.511   7.637  1.00 10.00      B   
ATOM   2642  C   GLU B 173      -7.459 -18.143   7.876  1.00 10.00      B   
ATOM   2643  O   GLU B 173      -8.210 -17.758   6.980  1.00 10.00      B   
ATOM   2644  N   VAL B 174      -6.335 -17.516   8.191  1.00 10.00      B   
ATOM   2645  HN  VAL B 174      -5.774 -17.871   8.914  1.00 10.00      B   
ATOM   2646  CA  VAL B 174      -5.894 -16.331   7.475  1.00 10.00      B   
ATOM   2647  CB  VAL B 174      -5.136 -15.358   8.404  1.00 10.00      B   
ATOM   2648  CG1 VAL B 174      -4.808 -14.064   7.672  1.00 10.00      B   
ATOM   2649  CG2 VAL B 174      -5.949 -15.074   9.658  1.00 10.00      B   
ATOM   2650  C   VAL B 174      -4.983 -16.741   6.328  1.00 10.00      B   
ATOM   2651  O   VAL B 174      -3.996 -17.451   6.532  1.00 10.00      B   
ATOM   2652  N   GLN B 175      -5.323 -16.304   5.128  1.00 10.00      B   
ATOM   2653  HN  GLN B 175      -6.122 -15.735   5.031  1.00 10.00      B   
ATOM   2654  CA  GLN B 175      -4.533 -16.625   3.952  1.00 10.00      B   
ATOM   2655  CB  GLN B 175      -5.403 -16.553   2.695  1.00 10.00      B   
ATOM   2656  CG  GLN B 175      -4.798 -17.221   1.472  1.00 10.00      B   
ATOM   2657  CD  GLN B 175      -4.601 -18.714   1.650  1.00 10.00      B   
ATOM   2658  OE1 GLN B 175      -5.326 -19.370   2.401  1.00 10.00      B   
ATOM   2659  NE2 GLN B 175      -3.614 -19.259   0.963  1.00 10.00      B   
ATOM   2660 HE21 GLN B 175      -3.075 -18.675   0.384  1.00 10.00      B   
ATOM   2661 HE22 GLN B 175      -3.467 -20.224   1.047  1.00 10.00      B   
ATOM   2662  C   GLN B 175      -3.350 -15.671   3.842  1.00 10.00      B   
ATOM   2663  O   GLN B 175      -3.525 -14.480   3.600  1.00 10.00      B   
ATOM   2664  N   ILE B 176      -2.152 -16.190   4.045  1.00 10.00      B   
ATOM   2665  HN  ILE B 176      -2.073 -17.142   4.254  1.00 10.00      B   
ATOM   2666  CA  ILE B 176      -0.948 -15.376   3.968  1.00 10.00      B   
ATOM   2667  CB  ILE B 176      -0.005 -15.660   5.156  1.00 10.00      B   
ATOM   2668  CG1 ILE B 176      -0.781 -15.596   6.476  1.00 10.00      B   
ATOM   2669  CG2 ILE B 176       1.158 -14.677   5.175  1.00 10.00      B   
ATOM   2670  CD1 ILE B 176      -0.079 -16.271   7.634  1.00 10.00      B   
ATOM   2671  C   ILE B 176      -0.211 -15.651   2.665  1.00 10.00      B   
ATOM   2672  O   ILE B 176       0.219 -16.778   2.412  1.00 10.00      B   
ATOM   2673  N   ARG B 177      -0.072 -14.627   1.840  1.00 10.00      B   
ATOM   2674  HN  ARG B 177      -0.423 -13.745   2.100  1.00 10.00      B   
ATOM   2675  CA  ARG B 177       0.607 -14.776   0.565  1.00 10.00      B   
ATOM   2676  CB  ARG B 177      -0.349 -14.474  -0.590  1.00 10.00      B   
ATOM   2677  CG  ARG B 177       0.138 -14.972  -1.940  1.00 10.00      B   
ATOM   2678  CD  ARG B 177      -0.958 -14.882  -2.991  1.00 10.00      B   
ATOM   2679  NE  ARG B 177      -1.284 -13.498  -3.336  1.00 10.00      B   
ATOM   2680  HE  ARG B 177      -2.020 -13.069  -2.841  1.00 10.00      B   
ATOM   2681  CZ  ARG B 177      -0.658 -12.800  -4.282  1.00 10.00      B   
ATOM   2682  NH1 ARG B 177       0.331 -13.350  -4.973  1.00 10.00      B   
ATOM   2683 HH11 ARG B 177       0.820 -12.796  -5.723  1.00 10.00      B   
ATOM   2684 HH12 ARG B 177       0.623 -14.335  -4.787  1.00 10.00      B   
ATOM   2685  NH2 ARG B 177      -1.028 -11.553  -4.542  1.00 10.00      B   
ATOM   2686 HH21 ARG B 177      -0.540 -11.001  -5.284  1.00 10.00      B   
ATOM   2687 HH22 ARG B 177      -1.814 -11.116  -4.007  1.00 10.00      B   
ATOM   2688  C   ARG B 177       1.833 -13.877   0.491  1.00 10.00      B   
ATOM   2689  O   ARG B 177       1.739 -12.663   0.679  1.00 10.00      B   
ATOM   2690  N   VAL B 178       2.984 -14.481   0.228  1.00 10.00      B   
ATOM   2691  HN  VAL B 178       2.993 -15.450   0.093  1.00 10.00      B   
ATOM   2692  CA  VAL B 178       4.233 -13.741   0.126  1.00 10.00      B   
ATOM   2693  CB  VAL B 178       5.443 -14.631   0.488  1.00 10.00      B   
ATOM   2694  CG1 VAL B 178       6.692 -13.787   0.696  1.00 10.00      B   
ATOM   2695  CG2 VAL B 178       5.146 -15.469   1.723  1.00 10.00      B   
ATOM   2696  C   VAL B 178       4.413 -13.208  -1.293  1.00 10.00      B   
ATOM   2697  O   VAL B 178       4.330 -13.964  -2.264  1.00 10.00      B   
ATOM   2698  N   ALA B 179       4.650 -11.911  -1.414  1.00 10.00      B   
ATOM   2699  HN  ALA B 179       4.703 -11.352  -0.605  1.00 10.00      B   
ATOM   2700  CA  ALA B 179       4.834 -11.294  -2.716  1.00 10.00      B   
ATOM   2701  CB  ALA B 179       4.045  -9.995  -2.808  1.00 10.00      B   
ATOM   2702  C   ALA B 179       6.309 -11.052  -3.014  1.00 10.00      B   
ATOM   2703  O   ALA B 179       6.922 -10.133  -2.464  1.00 10.00      B   
ATOM   2704  N   ASP B 180       6.877 -11.896  -3.869  1.00 10.00      B   
ATOM   2705  HN  ASP B 180       6.340 -12.627  -4.245  1.00 10.00      B   
ATOM   2706  CA  ASP B 180       8.279 -11.771  -4.266  1.00 10.00      B   
ATOM   2707  CB  ASP B 180       8.790 -13.112  -4.809  1.00 10.00      B   
ATOM   2708  CG  ASP B 180      10.279 -13.323  -4.611  1.00 10.00      B   
ATOM   2709  OD1 ASP B 180      10.906 -12.566  -3.844  1.00 10.00      B   
ATOM   2710  OD2 ASP B 180      10.833 -14.269  -5.215  1.00 10.00      B   
ATOM   2711  C   ASP B 180       8.387 -10.686  -5.334  1.00 10.00      B   
ATOM   2712  O   ASP B 180       8.143 -10.935  -6.515  1.00 10.00      B   
ATOM   2713  N   SER B 181       8.738  -9.483  -4.908  1.00 10.00      B   
ATOM   2714  HN  SER B 181       8.969  -9.365  -3.957  1.00 10.00      B   
ATOM   2715  CA  SER B 181       8.829  -8.337  -5.799  1.00 10.00      B   
ATOM   2716  CB  SER B 181       8.675  -7.053  -4.986  1.00 10.00      B   
ATOM   2717  OG  SER B 181       7.884  -7.286  -3.829  1.00 10.00      B   
ATOM   2718  HG  SER B 181       7.445  -8.138  -3.913  1.00 10.00      B   
ATOM   2719  C   SER B 181      10.132  -8.308  -6.596  1.00 10.00      B   
ATOM   2720  O   SER B 181      11.014  -7.494  -6.334  1.00 10.00      B   
ATOM   2721  N   ASN B 182      10.245  -9.189  -7.580  1.00 10.00      B   
ATOM   2722  HN  ASN B 182       9.511  -9.822  -7.745  1.00 10.00      B   
ATOM   2723  CA  ASN B 182      11.441  -9.250  -8.414  1.00 10.00      B   
ATOM   2724  CB  ASN B 182      11.876 -10.703  -8.619  1.00 10.00      B   
ATOM   2725  CG  ASN B 182      12.187 -11.425  -7.322  1.00 10.00      B   
ATOM   2726  OD1 ASN B 182      12.794 -10.864  -6.405  1.00 10.00      B   
ATOM   2727  ND2 ASN B 182      11.771 -12.676  -7.238  1.00 10.00      B   
ATOM   2728 HD21 ASN B 182      11.299 -13.060  -8.009  1.00 10.00      B   
ATOM   2729 HD22 ASN B 182      11.929 -13.167  -6.400  1.00 10.00      B   
ATOM   2730  C   ASN B 182      11.183  -8.596  -9.765  1.00 10.00      B   
ATOM   2731  O   ASN B 182      12.031  -8.621 -10.656  1.00 10.00      B   
ATOM   2732  N   GLN B 183      10.003  -8.011  -9.911  1.00 10.00      B   
ATOM   2733  HN  GLN B 183       9.373  -8.017  -9.162  1.00 10.00      B   
ATOM   2734  CA  GLN B 183       9.622  -7.361 -11.155  1.00 10.00      B   
ATOM   2735  CB  GLN B 183       8.189  -7.745 -11.552  1.00 10.00      B   
ATOM   2736  CG  GLN B 183       8.052  -9.148 -12.137  1.00 10.00      B   
ATOM   2737  CD  GLN B 183       8.195 -10.245 -11.096  1.00 10.00      B   
ATOM   2738  OE1 GLN B 183       7.844 -10.062  -9.931  1.00 10.00      B   
ATOM   2739  NE2 GLN B 183       8.708 -11.395 -11.513  1.00 10.00      B   
ATOM   2740 HE21 GLN B 183       8.962 -11.475 -12.457  1.00 10.00      B   
ATOM   2741 HE22 GLN B 183       8.816 -12.121 -10.861  1.00 10.00      B   
ATOM   2742  C   GLN B 183       9.768  -5.845 -11.060  1.00 10.00      B   
ATOM   2743  O   GLN B 183      10.380  -5.324 -10.121  1.00 10.00      B   
ATOM   2744  N   LYS B 184       9.202  -5.143 -12.034  1.00 10.00      B   
ATOM   2745  HN  LYS B 184       8.720  -5.619 -12.749  1.00 10.00      B   
ATOM   2746  CA  LYS B 184       9.271  -3.687 -12.078  1.00 10.00      B   
ATOM   2747  CB  LYS B 184       9.076  -3.187 -13.511  1.00 10.00      B   
ATOM   2748  CG  LYS B 184      10.278  -3.380 -14.419  1.00 10.00      B   
ATOM   2749  CD  LYS B 184      10.007  -2.816 -15.804  1.00 10.00      B   
ATOM   2750  CE  LYS B 184      11.290  -2.648 -16.596  1.00 10.00      B   
ATOM   2751  NZ  LYS B 184      11.039  -2.055 -17.933  1.00 10.00      B   
ATOM   2752  HZ1 LYS B 184      10.481  -2.711 -18.516  1.00 10.00      B   
ATOM   2753  HZ2 LYS B 184      11.938  -1.866 -18.414  1.00 10.00      B   
ATOM   2754  HZ3 LYS B 184      10.514  -1.162 -17.842  1.00 10.00      B   
ATOM   2755  C   LYS B 184       8.229  -3.049 -11.166  1.00 10.00      B   
ATOM   2756  O   LYS B 184       8.328  -1.869 -10.832  1.00 10.00      B   
ATOM   2757  N   THR B 185       7.235  -3.831 -10.770  1.00 10.00      B   
ATOM   2758  HN  THR B 185       7.212  -4.765 -11.066  1.00 10.00      B   
ATOM   2759  CA  THR B 185       6.177  -3.338  -9.902  1.00 10.00      B   
ATOM   2760  CB  THR B 185       4.897  -4.180 -10.073  1.00 10.00      B   
ATOM   2761  OG1 THR B 185       4.741  -4.530 -11.456  1.00 10.00      B   
ATOM   2762  HG1 THR B 185       5.113  -3.829 -12.010  1.00 10.00      B   
ATOM   2763  CG2 THR B 185       3.672  -3.404  -9.609  1.00 10.00      B   
ATOM   2764  C   THR B 185       6.613  -3.373  -8.437  1.00 10.00      B   
ATOM   2765  O   THR B 185       6.978  -4.426  -7.912  1.00 10.00      B   
ATOM   2766  N   ARG B 186       6.597  -2.214  -7.791  1.00 10.00      B   
ATOM   2767  HN  ARG B 186       6.329  -1.397  -8.273  1.00 10.00      B   
ATOM   2768  CA  ARG B 186       6.971  -2.117  -6.386  1.00 10.00      B   
ATOM   2769  CB  ARG B 186       7.414  -0.693  -6.048  1.00 10.00      B   
ATOM   2770  CG  ARG B 186       8.567  -0.177  -6.892  1.00 10.00      B   
ATOM   2771  CD  ARG B 186       9.919  -0.578  -6.318  1.00 10.00      B   
ATOM   2772  NE  ARG B 186      10.141  -2.025  -6.345  1.00 10.00      B   
ATOM   2773  HE  ARG B 186      10.048  -2.510  -5.492  1.00 10.00      B   
ATOM   2774  CZ  ARG B 186      10.466  -2.713  -7.441  1.00 10.00      B   
ATOM   2775  NH1 ARG B 186      10.606  -2.095  -8.609  1.00 10.00      B   
ATOM   2776 HH11 ARG B 186      10.860  -2.639  -9.461  1.00 10.00      B   
ATOM   2777 HH12 ARG B 186      10.461  -1.060  -8.679  1.00 10.00      B   
ATOM   2778  NH2 ARG B 186      10.648  -4.024  -7.358  1.00 10.00      B   
ATOM   2779 HH21 ARG B 186      10.540  -4.510  -6.441  1.00 10.00      B   
ATOM   2780 HH22 ARG B 186      10.901  -4.576  -8.209  1.00 10.00      B   
ATOM   2781  C   ARG B 186       5.791  -2.524  -5.509  1.00 10.00      B   
ATOM   2782  O   ARG B 186       4.630  -2.306  -5.874  1.00 10.00      B   
ATOM   2783  N   TYR B 187       6.084  -3.109  -4.358  1.00 10.00      B   
ATOM   2784  HN  TYR B 187       7.024  -3.236  -4.109  1.00 10.00      B   
ATOM   2785  CA  TYR B 187       5.040  -3.558  -3.453  1.00 10.00      B   
ATOM   2786  CB  TYR B 187       4.910  -5.082  -3.491  1.00 10.00      B   
ATOM   2787  CG  TYR B 187       4.312  -5.616  -4.771  1.00 10.00      B   
ATOM   2788  CD1 TYR B 187       5.113  -6.208  -5.737  1.00 10.00      B   
ATOM   2789  CD2 TYR B 187       2.948  -5.522  -5.015  1.00 10.00      B   
ATOM   2790  CE1 TYR B 187       4.574  -6.693  -6.910  1.00 10.00      B   
ATOM   2791  CE2 TYR B 187       2.400  -6.006  -6.185  1.00 10.00      B   
ATOM   2792  CZ  TYR B 187       3.218  -6.590  -7.129  1.00 10.00      B   
ATOM   2793  OH  TYR B 187       2.675  -7.067  -8.298  1.00 10.00      B   
ATOM   2794  HH  TYR B 187       3.114  -7.893  -8.545  1.00 10.00      B   
ATOM   2795  C   TYR B 187       5.261  -3.088  -2.022  1.00 10.00      B   
ATOM   2796  O   TYR B 187       6.375  -3.146  -1.498  1.00 10.00      B   
ATOM   2797  N   ILE B 188       4.186  -2.609  -1.411  1.00 10.00      B   
ATOM   2798  HN  ILE B 188       3.342  -2.561  -1.910  1.00 10.00      B   
ATOM   2799  CA  ILE B 188       4.201  -2.145  -0.030  1.00 10.00      B   
ATOM   2800  CB  ILE B 188       4.119  -0.606   0.085  1.00 10.00      B   
ATOM   2801  CG1 ILE B 188       2.920  -0.049  -0.690  1.00 10.00      B   
ATOM   2802  CG2 ILE B 188       5.414   0.048  -0.371  1.00 10.00      B   
ATOM   2803  CD1 ILE B 188       2.642   1.413  -0.413  1.00 10.00      B   
ATOM   2804  C   ILE B 188       3.017  -2.763   0.710  1.00 10.00      B   
ATOM   2805  O   ILE B 188       1.994  -3.079   0.094  1.00 10.00      B   
ATOM   2806  N   VAL B 189       3.152  -2.947   2.012  1.00 10.00      B   
ATOM   2807  HN  VAL B 189       3.988  -2.679   2.452  1.00 10.00      B   
ATOM   2808  CA  VAL B 189       2.087  -3.542   2.810  1.00 10.00      B   
ATOM   2809  CB  VAL B 189       2.640  -4.622   3.773  1.00 10.00      B   
ATOM   2810  CG1 VAL B 189       1.525  -5.231   4.610  1.00 10.00      B   
ATOM   2811  CG2 VAL B 189       3.378  -5.704   3.000  1.00 10.00      B   
ATOM   2812  C   VAL B 189       1.333  -2.480   3.608  1.00 10.00      B   
ATOM   2813  O   VAL B 189       1.941  -1.657   4.293  1.00 10.00      B   
ATOM   2814  N   MET B 190       0.013  -2.475   3.480  1.00 10.00      B   
ATOM   2815  HN  MET B 190      -0.411  -3.122   2.876  1.00 10.00      B   
ATOM   2816  CA  MET B 190      -0.825  -1.537   4.213  1.00 10.00      B   
ATOM   2817  CB  MET B 190      -1.876  -0.905   3.294  1.00 10.00      B   
ATOM   2818  CG  MET B 190      -2.849   0.025   4.006  1.00 10.00      B   
ATOM   2819  SD  MET B 190      -4.034   0.794   2.882  1.00 10.00      B   
ATOM   2820  CE  MET B 190      -2.981   1.961   2.019  1.00 10.00      B   
ATOM   2821  C   MET B 190      -1.502  -2.271   5.368  1.00 10.00      B   
ATOM   2822  O   MET B 190      -2.405  -3.078   5.148  1.00 10.00      B   
ATOM   2823  N   PRO B 191      -1.058  -2.005   6.606  1.00 10.00      B   
ATOM   2824  CA  PRO B 191      -1.597  -2.655   7.810  1.00 10.00      B   
ATOM   2825  CB  PRO B 191      -0.775  -2.048   8.954  1.00 10.00      B   
ATOM   2826  CG  PRO B 191      -0.214  -0.787   8.396  1.00 10.00      B   
ATOM   2827  CD  PRO B 191       0.006  -1.045   6.934  1.00 10.00      B   
ATOM   2828  C   PRO B 191      -3.090  -2.404   8.034  1.00 10.00      B   
ATOM   2829  O   PRO B 191      -3.662  -1.435   7.533  1.00 10.00      B   
ATOM   2830  N   VAL B 192      -3.705  -3.298   8.799  1.00 10.00      B   
ATOM   2831  HN  VAL B 192      -3.187  -4.041   9.164  1.00 10.00      B   
ATOM   2832  CA  VAL B 192      -5.124  -3.211   9.112  1.00 10.00      B   
ATOM   2833  CB  VAL B 192      -5.675  -4.577   9.578  1.00 10.00      B   
ATOM   2834  CG1 VAL B 192      -5.585  -5.602   8.461  1.00 10.00      B   
ATOM   2835  CG2 VAL B 192      -4.930  -5.068  10.813  1.00 10.00      B   
ATOM   2836  C   VAL B 192      -5.384  -2.185  10.209  1.00 10.00      B   
ATOM   2837  O   VAL B 192      -4.478  -1.825  10.964  1.00 10.00      B   
ATOM   2838  N   ARG B 193      -6.624  -1.718  10.291  1.00 10.00      B   
ATOM   2839  HN  ARG B 193      -7.296  -2.032   9.648  1.00 10.00      B   
ATOM   2840  CA  ARG B 193      -7.007  -0.748  11.306  1.00 10.00      B   
ATOM   2841  CB  ARG B 193      -8.257   0.024  10.871  1.00 10.00      B   
ATOM   2842  CG  ARG B 193      -8.433   1.365  11.571  1.00 10.00      B   
ATOM   2843  CD  ARG B 193      -9.503   1.306  12.649  1.00 10.00      B   
ATOM   2844  NE  ARG B 193     -10.846   1.520  12.109  1.00 10.00      B   
ATOM   2845  HE  ARG B 193     -10.995   1.277  11.166  1.00 10.00      B   
ATOM   2846  CZ  ARG B 193     -11.864   2.029  12.806  1.00 10.00      B   
ATOM   2847  NH1 ARG B 193     -11.706   2.377  14.077  1.00 10.00      B   
ATOM   2848 HH11 ARG B 193     -12.509   2.774  14.613  1.00 10.00      B   
ATOM   2849 HH12 ARG B 193     -10.778   2.258  14.548  1.00 10.00      B   
ATOM   2850  NH2 ARG B 193     -13.046   2.187  12.225  1.00 10.00      B   
ATOM   2851 HH21 ARG B 193     -13.851   2.583  12.761  1.00 10.00      B   
ATOM   2852 HH22 ARG B 193     -13.181   1.917  11.230  1.00 10.00      B   
ATOM   2853  C   ARG B 193      -7.242  -1.456  12.642  1.00 10.00      B   
ATOM   2854  O   ARG B 193      -8.126  -2.310  12.754  1.00 10.00      B   
ATOM   2855  N   PRO B 194      -6.434  -1.127  13.661  1.00 10.00      B   
ATOM   2856  CA  PRO B 194      -6.545  -1.730  14.995  1.00 10.00      B   
ATOM   2857  CB  PRO B 194      -5.214  -1.356  15.653  1.00 10.00      B   
ATOM   2858  CG  PRO B 194      -4.822  -0.075  15.001  1.00 10.00      B   
ATOM   2859  CD  PRO B 194      -5.334  -0.145  13.589  1.00 10.00      B   
ATOM   2860  C   PRO B 194      -7.711  -1.155  15.797  1.00 10.00      B   
ATOM   2861  O   PRO B 194      -8.265  -0.107  15.450  1.00 10.00      B   
ATOM   2862  N   GLU B 195      -8.077  -1.843  16.872  1.00 10.00      B   
ATOM   2863  HN  GLU B 195      -7.591  -2.662  17.104  1.00 10.00      B   
ATOM   2864  CA  GLU B 195      -9.173  -1.404  17.726  1.00 10.00      B   
ATOM   2865  CB  GLU B 195      -9.785  -2.583  18.483  1.00 10.00      B   
ATOM   2866  CG  GLU B 195     -10.694  -3.455  17.639  1.00 10.00      B   
ATOM   2867  CD  GLU B 195     -11.887  -2.693  17.100  1.00 10.00      B   
ATOM   2868  OE1 GLU B 195     -12.909  -2.596  17.815  1.00 10.00      B   
ATOM   2869  OE2 GLU B 195     -11.810  -2.187  15.961  1.00 10.00      B   
ATOM   2870  C   GLU B 195      -8.702  -0.343  18.709  1.00 10.00      B   
ATOM   2871  O   GLU B 195      -7.516  -0.269  19.035  1.00 10.00      B   
ATOM   2872  N   GLY B 196      -9.637   0.472  19.177  1.00 10.00      B   
ATOM   2873  HN  GLY B 196     -10.565   0.361  18.879  1.00 10.00      B   
ATOM   2874  CA  GLY B 196      -9.300   1.523  20.112  1.00 10.00      B   
ATOM   2875  C   GLY B 196      -8.853   2.773  19.389  1.00 10.00      B   
ATOM   2876  O   GLY B 196      -8.162   3.620  19.952  1.00 10.00      B   
ATOM   2877  N   THR B 197      -9.253   2.883  18.133  1.00 10.00      B   
ATOM   2878  HN  THR B 197      -9.806   2.173  17.744  1.00 10.00      B   
ATOM   2879  CA  THR B 197      -8.894   4.023  17.310  1.00 10.00      B   
ATOM   2880  CB  THR B 197      -8.464   3.550  15.911  1.00 10.00      B   
ATOM   2881  OG1 THR B 197      -9.285   2.438  15.513  1.00 10.00      B   
ATOM   2882  HG1 THR B 197      -8.798   1.611  15.650  1.00 10.00      B   
ATOM   2883  CG2 THR B 197      -7.006   3.120  15.916  1.00 10.00      B   
ATOM   2884  C   THR B 197     -10.072   4.979  17.176  1.00 10.00      B   
ATOM   2885  O   THR B 197     -10.108   5.819  16.275  1.00 10.00      B   
ATOM   2886  N   ASP B 198     -11.027   4.852  18.089  1.00 10.00      B   
ATOM   2887  HN  ASP B 198     -10.920   4.185  18.800  1.00 10.00      B   
ATOM   2888  CA  ASP B 198     -12.224   5.685  18.077  1.00 10.00      B   
ATOM   2889  CB  ASP B 198     -13.326   5.044  18.924  1.00 10.00      B   
ATOM   2890  CG  ASP B 198     -14.652   5.764  18.801  1.00 10.00      B   
ATOM   2891  OD1 ASP B 198     -15.378   5.504  17.821  1.00 10.00      B   
ATOM   2892  OD2 ASP B 198     -14.980   6.582  19.690  1.00 10.00      B   
ATOM   2893  C   ASP B 198     -11.928   7.092  18.579  1.00 10.00      B   
ATOM   2894  O   ASP B 198     -11.545   7.283  19.736  1.00 10.00      B   
ATOM   2895  N   GLY B 199     -12.097   8.073  17.703  1.00 10.00      B   
ATOM   2896  HN  GLY B 199     -12.395   7.858  16.791  1.00 10.00      B   
ATOM   2897  CA  GLY B 199     -11.850   9.450  18.075  1.00 10.00      B   
ATOM   2898  C   GLY B 199     -10.410   9.864  17.854  1.00 10.00      B   
ATOM   2899  O   GLY B 199      -9.999  10.951  18.262  1.00 10.00      B   
ATOM   2900  N   TRP B 200      -9.637   8.992  17.220  1.00 10.00      B   
ATOM   2901  HN  TRP B 200     -10.020   8.139  16.926  1.00 10.00      B   
ATOM   2902  CA  TRP B 200      -8.238   9.276  16.939  1.00 10.00      B   
ATOM   2903  CB  TRP B 200      -7.407   7.987  16.942  1.00 10.00      B   
ATOM   2904  CG  TRP B 200      -7.072   7.491  18.321  1.00 10.00      B   
ATOM   2905  CD1 TRP B 200      -7.951   7.207  19.326  1.00 10.00      B   
ATOM   2906  CD2 TRP B 200      -5.764   7.224  18.851  1.00 10.00      B   
ATOM   2907  NE1 TRP B 200      -7.276   6.787  20.444  1.00 10.00      B   
ATOM   2908  HE1 TRP B 200      -7.691   6.527  21.295  1.00 10.00      B   
ATOM   2909  CE2 TRP B 200      -5.932   6.785  20.178  1.00 10.00      B   
ATOM   2910  CE3 TRP B 200      -4.470   7.309  18.329  1.00 10.00      B   
ATOM   2911  CZ2 TRP B 200      -4.854   6.439  20.991  1.00 10.00      B   
ATOM   2912  CZ3 TRP B 200      -3.403   6.967  19.135  1.00 10.00      B   
ATOM   2913  CH2 TRP B 200      -3.600   6.535  20.451  1.00 10.00      B   
ATOM   2914  C   TRP B 200      -8.113  10.005  15.608  1.00 10.00      B   
ATOM   2915  O   TRP B 200      -8.814   9.675  14.650  1.00 10.00      B   
ATOM   2916  N   THR B 201      -7.240  11.000  15.557  1.00 10.00      B   
ATOM   2917  HN  THR B 201      -6.711  11.220  16.357  1.00 10.00      B   
ATOM   2918  CA  THR B 201      -7.046  11.786  14.349  1.00 10.00      B   
ATOM   2919  CB  THR B 201      -6.606  13.220  14.694  1.00 10.00      B   
ATOM   2920  OG1 THR B 201      -6.048  13.232  16.013  1.00 10.00      B   
ATOM   2921  HG1 THR B 201      -5.299  13.841  16.036  1.00 10.00      B   
ATOM   2922  CG2 THR B 201      -7.795  14.167  14.648  1.00 10.00      B   
ATOM   2923  C   THR B 201      -6.043  11.145  13.388  1.00 10.00      B   
ATOM   2924  O   THR B 201      -5.377  10.160  13.721  1.00 10.00      B   
ATOM   2925  N   GLU B 202      -5.942  11.730  12.199  1.00 10.00      B   
ATOM   2926  HN  GLU B 202      -6.489  12.525  12.021  1.00 10.00      B   
ATOM   2927  CA  GLU B 202      -5.051  11.251  11.147  1.00 10.00      B   
ATOM   2928  CB  GLU B 202      -5.137  12.197   9.947  1.00 10.00      B   
ATOM   2929  CG  GLU B 202      -4.132  11.926   8.840  1.00 10.00      B   
ATOM   2930  CD  GLU B 202      -3.952  13.123   7.935  1.00 10.00      B   
ATOM   2931  OE1 GLU B 202      -4.747  13.280   6.983  1.00 10.00      B   
ATOM   2932  OE2 GLU B 202      -3.024  13.924   8.174  1.00 10.00      B   
ATOM   2933  C   GLU B 202      -3.605  11.153  11.626  1.00 10.00      B   
ATOM   2934  O   GLU B 202      -2.967  10.109  11.491  1.00 10.00      B   
ATOM   2935  N   ASP B 203      -3.101  12.242  12.196  1.00 10.00      B   
ATOM   2936  HN  ASP B 203      -3.664  13.041  12.279  1.00 10.00      B   
ATOM   2937  CA  ASP B 203      -1.728  12.291  12.688  1.00 10.00      B   
ATOM   2938  CB  ASP B 203      -1.372  13.693  13.182  1.00 10.00      B   
ATOM   2939  CG  ASP B 203      -1.210  14.682  12.046  1.00 10.00      B   
ATOM   2940  OD1 ASP B 203      -0.193  14.609  11.329  1.00 10.00      B   
ATOM   2941  OD2 ASP B 203      -2.103  15.538  11.862  1.00 10.00      B   
ATOM   2942  C   ASP B 203      -1.473  11.257  13.776  1.00 10.00      B   
ATOM   2943  O   ASP B 203      -0.374  10.720  13.884  1.00 10.00      B   
ATOM   2944  N   GLN B 204      -2.500  10.969  14.565  1.00 10.00      B   
ATOM   2945  HN  GLN B 204      -3.353  11.425  14.421  1.00 10.00      B   
ATOM   2946  CA  GLN B 204      -2.387   9.989  15.637  1.00 10.00      B   
ATOM   2947  CB  GLN B 204      -3.575  10.095  16.598  1.00 10.00      B   
ATOM   2948  CG  GLN B 204      -3.554  11.347  17.463  1.00 10.00      B   
ATOM   2949  CD  GLN B 204      -4.715  11.427  18.436  1.00 10.00      B   
ATOM   2950  OE1 GLN B 204      -5.819  10.957  18.153  1.00 10.00      B   
ATOM   2951  NE2 GLN B 204      -4.479  12.039  19.585  1.00 10.00      B   
ATOM   2952 HE21 GLN B 204      -3.579  12.407  19.738  1.00 10.00      B   
ATOM   2953 HE22 GLN B 204      -5.205  12.092  20.242  1.00 10.00      B   
ATOM   2954  C   GLN B 204      -2.277   8.581  15.058  1.00 10.00      B   
ATOM   2955  O   GLN B 204      -1.496   7.759  15.537  1.00 10.00      B   
ATOM   2956  N   LEU B 205      -3.046   8.320  14.008  1.00 10.00      B   
ATOM   2957  HN  LEU B 205      -3.651   9.018  13.671  1.00 10.00      B   
ATOM   2958  CA  LEU B 205      -3.025   7.020  13.351  1.00 10.00      B   
ATOM   2959  CB  LEU B 205      -4.202   6.893  12.381  1.00 10.00      B   
ATOM   2960  CG  LEU B 205      -5.599   7.040  12.985  1.00 10.00      B   
ATOM   2961  CD1 LEU B 205      -6.659   6.982  11.898  1.00 10.00      B   
ATOM   2962  CD2 LEU B 205      -5.847   5.969  14.033  1.00 10.00      B   
ATOM   2963  C   LEU B 205      -1.712   6.833  12.598  1.00 10.00      B   
ATOM   2964  O   LEU B 205      -1.204   5.719  12.473  1.00 10.00      B   
ATOM   2965  N   ALA B 206      -1.158   7.938  12.115  1.00 10.00      B   
ATOM   2966  HN  ALA B 206      -1.612   8.801  12.254  1.00 10.00      B   
ATOM   2967  CA  ALA B 206       0.095   7.909  11.372  1.00 10.00      B   
ATOM   2968  CB  ALA B 206       0.200   9.126  10.464  1.00 10.00      B   
ATOM   2969  C   ALA B 206       1.302   7.833  12.304  1.00 10.00      B   
ATOM   2970  O   ALA B 206       2.446   7.781  11.850  1.00 10.00      B   
ATOM   2971  N   GLU B 207       1.047   7.837  13.604  1.00 10.00      B   
ATOM   2972  HN  GLU B 207       0.118   7.898  13.911  1.00 10.00      B   
ATOM   2973  CA  GLU B 207       2.120   7.762  14.584  1.00 10.00      B   
ATOM   2974  CB  GLU B 207       1.749   8.521  15.857  1.00 10.00      B   
ATOM   2975  CG  GLU B 207       2.203   9.969  15.878  1.00 10.00      B   
ATOM   2976  CD  GLU B 207       2.254  10.532  17.281  1.00 10.00      B   
ATOM   2977  OE1 GLU B 207       3.293  10.362  17.956  1.00 10.00      B   
ATOM   2978  OE2 GLU B 207       1.262  11.150  17.717  1.00 10.00      B   
ATOM   2979  C   GLU B 207       2.462   6.318  14.925  1.00 10.00      B   
ATOM   2980  O   GLU B 207       3.634   5.945  14.977  1.00 10.00      B   
ATOM   2981  N   ILE B 208       1.434   5.510  15.155  1.00 10.00      B   
ATOM   2982  HN  ILE B 208       0.522   5.865  15.085  1.00 10.00      B   
ATOM   2983  CA  ILE B 208       1.631   4.107  15.508  1.00 10.00      B   
ATOM   2984  CB  ILE B 208       0.349   3.458  16.073  1.00 10.00      B   
ATOM   2985  CG1 ILE B 208      -0.851   3.729  15.161  1.00 10.00      B   
ATOM   2986  CG2 ILE B 208       0.081   3.963  17.484  1.00 10.00      B   
ATOM   2987  CD1 ILE B 208      -2.093   2.942  15.525  1.00 10.00      B   
ATOM   2988  C   ILE B 208       2.152   3.284  14.331  1.00 10.00      B   
ATOM   2989  O   ILE B 208       2.914   2.335  14.516  1.00 10.00      B   
ATOM   2990  N   VAL B 209       1.745   3.654  13.124  1.00 10.00      B   
ATOM   2991  HN  VAL B 209       1.149   4.426  13.034  1.00 10.00      B   
ATOM   2992  CA  VAL B 209       2.176   2.945  11.929  1.00 10.00      B   
ATOM   2993  CB  VAL B 209       1.244   3.222  10.730  1.00 10.00      B   
ATOM   2994  CG1 VAL B 209       1.722   2.478   9.492  1.00 10.00      B   
ATOM   2995  CG2 VAL B 209      -0.183   2.822  11.072  1.00 10.00      B   
ATOM   2996  C   VAL B 209       3.611   3.327  11.578  1.00 10.00      B   
ATOM   2997  O   VAL B 209       3.869   4.409  11.049  1.00 10.00      B   
ATOM   2998  N   THR B 210       4.539   2.443  11.901  1.00 10.00      B   
ATOM   2999  HN  THR B 210       4.271   1.600  12.329  1.00 10.00      B   
ATOM   3000  CA  THR B 210       5.948   2.678  11.637  1.00 10.00      B   
ATOM   3001  CB  THR B 210       6.786   2.388  12.898  1.00 10.00      B   
ATOM   3002  OG1 THR B 210       5.915   1.986  13.968  1.00 10.00      B   
ATOM   3003  HG1 THR B 210       5.141   2.565  13.991  1.00 10.00      B   
ATOM   3004  CG2 THR B 210       7.558   3.629  13.326  1.00 10.00      B   
ATOM   3005  C   THR B 210       6.440   1.808  10.478  1.00 10.00      B   
ATOM   3006  O   THR B 210       5.656   1.080   9.862  1.00 10.00      B   
ATOM   3007  N   ARG B 211       7.741   1.881  10.200  1.00 10.00      B   
ATOM   3008  HN  ARG B 211       8.306   2.468  10.745  1.00 10.00      B   
ATOM   3009  CA  ARG B 211       8.363   1.118   9.118  1.00 10.00      B   
ATOM   3010  CB  ARG B 211       9.871   1.399   9.090  1.00 10.00      B   
ATOM   3011  CG  ARG B 211      10.666   0.544   8.115  1.00 10.00      B   
ATOM   3012  CD  ARG B 211      11.786  -0.205   8.825  1.00 10.00      B   
ATOM   3013  NE  ARG B 211      12.725   0.703   9.484  1.00 10.00      B   
ATOM   3014  HE  ARG B 211      13.023   1.490   8.970  1.00 10.00      B   
ATOM   3015  CZ  ARG B 211      13.195   0.527  10.722  1.00 10.00      B   
ATOM   3016  NH1 ARG B 211      12.819  -0.523  11.449  1.00 10.00      B   
ATOM   3017 HH11 ARG B 211      13.195  -0.652  12.412  1.00 10.00      B   
ATOM   3018 HH12 ARG B 211      12.145  -1.221  11.062  1.00 10.00      B   
ATOM   3019  NH2 ARG B 211      14.039   1.412  11.234  1.00 10.00      B   
ATOM   3020 HH21 ARG B 211      14.333   2.241  10.672  1.00 10.00      B   
ATOM   3021 HH22 ARG B 211      14.414   1.285  12.200  1.00 10.00      B   
ATOM   3022  C   ARG B 211       8.111  -0.381   9.265  1.00 10.00      B   
ATOM   3023  O   ARG B 211       7.741  -1.052   8.304  1.00 10.00      B   
ATOM   3024  N   ASP B 212       8.302  -0.890  10.476  1.00 10.00      B   
ATOM   3025  HN  ASP B 212       8.593  -0.290  11.204  1.00 10.00      B   
ATOM   3026  CA  ASP B 212       8.109  -2.312  10.766  1.00 10.00      B   
ATOM   3027  CB  ASP B 212       8.325  -2.583  12.259  1.00 10.00      B   
ATOM   3028  CG  ASP B 212       9.696  -3.153  12.587  1.00 10.00      B   
ATOM   3029  OD1 ASP B 212      10.706  -2.698  11.998  1.00 10.00      B   
ATOM   3030  OD2 ASP B 212       9.773  -4.052  13.452  1.00 10.00      B   
ATOM   3031  C   ASP B 212       6.718  -2.790  10.352  1.00 10.00      B   
ATOM   3032  O   ASP B 212       6.567  -3.838   9.717  1.00 10.00      B   
ATOM   3033  N   CYS B 213       5.707  -2.006  10.699  1.00 10.00      B   
ATOM   3034  HN  CYS B 213       5.894  -1.176  11.186  1.00 10.00      B   
ATOM   3035  CA  CYS B 213       4.325  -2.345  10.382  1.00 10.00      B   
ATOM   3036  CB  CYS B 213       3.376  -1.422  11.145  1.00 10.00      B   
ATOM   3037  SG  CYS B 213       4.097  -0.691  12.631  1.00 10.00      B   
ATOM   3038  HG  CYS B 213       4.257  -1.659  13.524  1.00 10.00      B   
ATOM   3039  C   CYS B 213       4.044  -2.248   8.883  1.00 10.00      B   
ATOM   3040  O   CYS B 213       3.217  -2.989   8.350  1.00 10.00      B   
ATOM   3041  N   LEU B 214       4.743  -1.341   8.214  1.00 10.00      B   
ATOM   3042  HN  LEU B 214       5.401  -0.796   8.697  1.00 10.00      B   
ATOM   3043  CA  LEU B 214       4.564  -1.127   6.782  1.00 10.00      B   
ATOM   3044  CB  LEU B 214       5.095   0.251   6.381  1.00 10.00      B   
ATOM   3045  CG  LEU B 214       4.295   1.449   6.903  1.00 10.00      B   
ATOM   3046  CD1 LEU B 214       5.092   2.734   6.769  1.00 10.00      B   
ATOM   3047  CD2 LEU B 214       2.965   1.562   6.175  1.00 10.00      B   
ATOM   3048  C   LEU B 214       5.217  -2.225   5.943  1.00 10.00      B   
ATOM   3049  O   LEU B 214       4.887  -2.401   4.771  1.00 10.00      B   
ATOM   3050  N   ILE B 215       6.159  -2.945   6.536  1.00 10.00      B   
ATOM   3051  HN  ILE B 215       6.414  -2.732   7.459  1.00 10.00      B   
ATOM   3052  CA  ILE B 215       6.839  -4.032   5.836  1.00 10.00      B   
ATOM   3053  CB  ILE B 215       8.264  -4.266   6.388  1.00 10.00      B   
ATOM   3054  CG1 ILE B 215       9.110  -3.002   6.232  1.00 10.00      B   
ATOM   3055  CG2 ILE B 215       8.934  -5.444   5.692  1.00 10.00      B   
ATOM   3056  CD1 ILE B 215      10.487  -3.102   6.850  1.00 10.00      B   
ATOM   3057  C   ILE B 215       6.030  -5.321   5.949  1.00 10.00      B   
ATOM   3058  O   ILE B 215       6.002  -6.140   5.029  1.00 10.00      B   
ATOM   3059  N   GLY B 216       5.356  -5.480   7.078  1.00 10.00      B   
ATOM   3060  HN  GLY B 216       5.399  -4.783   7.766  1.00 10.00      B   
ATOM   3061  CA  GLY B 216       4.555  -6.665   7.298  1.00 10.00      B   
ATOM   3062  C   GLY B 216       5.156  -7.571   8.352  1.00 10.00      B   
ATOM   3063  O   GLY B 216       4.618  -8.636   8.650  1.00 10.00      B   
ATOM   3064  N   VAL B 217       6.270  -7.145   8.933  1.00 10.00      B   
ATOM   3065  HN  VAL B 217       6.650  -6.283   8.668  1.00 10.00      B   
ATOM   3066  CA  VAL B 217       6.941  -7.936   9.959  1.00 10.00      B   
ATOM   3067  CB  VAL B 217       8.458  -7.653  10.022  1.00 10.00      B   
ATOM   3068  CG1 VAL B 217       9.133  -8.048   8.717  1.00 10.00      B   
ATOM   3069  CG2 VAL B 217       8.735  -6.191  10.348  1.00 10.00      B   
ATOM   3070  C   VAL B 217       6.309  -7.718  11.331  1.00 10.00      B   
ATOM   3071  O   VAL B 217       6.546  -8.482  12.271  1.00 10.00      B   
ATOM   3072  N   ALA B 218       5.491  -6.679  11.431  1.00 10.00      B   
ATOM   3073  HN  ALA B 218       5.329  -6.121  10.641  1.00 10.00      B   
ATOM   3074  CA  ALA B 218       4.820  -6.349  12.677  1.00 10.00      B   
ATOM   3075  CB  ALA B 218       5.728  -5.494  13.548  1.00 10.00      B   
ATOM   3076  C   ALA B 218       3.509  -5.621  12.402  1.00 10.00      B   
ATOM   3077  O   ALA B 218       3.184  -5.320  11.249  1.00 10.00      B   
ATOM   3078  N   VAL B 219       2.759  -5.347  13.460  1.00 10.00      B   
ATOM   3079  HN  VAL B 219       3.073  -5.612  14.353  1.00 10.00      B   
ATOM   3080  CA  VAL B 219       1.485  -4.647  13.339  1.00 10.00      B   
ATOM   3081  CB  VAL B 219       0.281  -5.554  13.695  1.00 10.00      B   
ATOM   3082  CG1 VAL B 219       0.019  -6.560  12.581  1.00 10.00      B   
ATOM   3083  CG2 VAL B 219       0.505  -6.269  15.019  1.00 10.00      B   
ATOM   3084  C   VAL B 219       1.478  -3.409  14.230  1.00 10.00      B   
ATOM   3085  O   VAL B 219       2.204  -3.352  15.222  1.00 10.00      B   
ATOM   3086  N   PRO B 220       0.685  -2.388  13.874  1.00 10.00      B   
ATOM   3087  CA  PRO B 220       0.598  -1.156  14.662  1.00 10.00      B   
ATOM   3088  CB  PRO B 220      -0.094  -0.178  13.711  1.00 10.00      B   
ATOM   3089  CG  PRO B 220      -0.918  -1.040  12.815  1.00 10.00      B   
ATOM   3090  CD  PRO B 220      -0.177  -2.344  12.677  1.00 10.00      B   
ATOM   3091  C   PRO B 220      -0.230  -1.347  15.935  1.00 10.00      B   
ATOM   3092  O   PRO B 220      -1.376  -1.805  15.886  1.00 10.00      B   
ATOM   3093  N   LYS B 221       0.363  -1.010  17.069  1.00 10.00      B   
ATOM   3094  HN  LYS B 221       1.287  -0.675  17.044  1.00 10.00      B   
ATOM   3095  CA  LYS B 221      -0.309  -1.131  18.352  1.00 10.00      B   
ATOM   3096  CB  LYS B 221       0.388  -2.189  19.217  1.00 10.00      B   
ATOM   3097  CG  LYS B 221      -0.232  -2.383  20.591  1.00 10.00      B   
ATOM   3098  CD  LYS B 221       0.434  -3.521  21.346  1.00 10.00      B   
ATOM   3099  CE  LYS B 221      -0.155  -3.675  22.738  1.00 10.00      B   
ATOM   3100  NZ  LYS B 221       0.361  -4.886  23.420  1.00 10.00      B   
ATOM   3101  HZ1 LYS B 221       0.083  -5.739  22.892  1.00 10.00      B   
ATOM   3102  HZ2 LYS B 221      -0.027  -4.947  24.381  1.00 10.00      B   
ATOM   3103  HZ3 LYS B 221       1.397  -4.850  23.477  1.00 10.00      B   
ATOM   3104  C   LYS B 221      -0.321   0.211  19.072  1.00 10.00      B   
ATOM   3105  O   LYS B 221       0.722   0.855  19.211  1.00 10.00      B   
ATOM   3106  N   PRO B 222      -1.506   0.656  19.527  1.00 10.00      B   
ATOM   3107  CA  PRO B 222      -1.659   1.931  20.242  1.00 10.00      B   
ATOM   3108  CB  PRO B 222      -3.128   1.924  20.678  1.00 10.00      B   
ATOM   3109  CG  PRO B 222      -3.798   1.012  19.712  1.00 10.00      B   
ATOM   3110  CD  PRO B 222      -2.791  -0.048  19.379  1.00 10.00      B   
ATOM   3111  C   PRO B 222      -0.744   1.997  21.461  1.00 10.00      B   
ATOM   3112  O   PRO B 222      -0.921   1.256  22.430  1.00 10.00      B   
ATOM   3113  N   GLY B 223       0.246   2.868  21.393  1.00 10.00      B   
ATOM   3114  HN  GLY B 223       0.344   3.415  20.589  1.00 10.00      B   
ATOM   3115  CA  GLY B 223       1.188   3.013  22.481  1.00 10.00      B   
ATOM   3116  C   GLY B 223       2.608   2.852  21.990  1.00 10.00      B   
ATOM   3117  O   GLY B 223       3.546   3.399  22.571  1.00 10.00      B   
ATOM   3118  N   ILE B 224       2.767   2.092  20.915  1.00 10.00      B   
ATOM   3119  HN  ILE B 224       1.978   1.669  20.503  1.00 10.00      B   
ATOM   3120  CA  ILE B 224       4.077   1.863  20.327  1.00 10.00      B   
ATOM   3121  CB  ILE B 224       4.329   0.363  20.069  1.00 10.00      B   
ATOM   3122  CG1 ILE B 224       4.009  -0.448  21.331  1.00 10.00      B   
ATOM   3123  CG2 ILE B 224       5.771   0.132  19.638  1.00 10.00      B   
ATOM   3124  CD1 ILE B 224       4.080  -1.948  21.141  1.00 10.00      B   
ATOM   3125  C   ILE B 224       4.189   2.644  19.024  1.00 10.00      B   
ATOM   3126  O   ILE B 224       3.704   2.209  17.978  1.00 10.00      B   
ATOM   3127  N   THR B 225       4.810   3.810  19.099  1.00 10.00      B   
ATOM   3128  HN  THR B 225       5.175   4.106  19.963  1.00 10.00      B   
ATOM   3129  CA  THR B 225       4.966   4.668  17.935  1.00 10.00      B   
ATOM   3130  CB  THR B 225       4.812   6.145  18.334  1.00 10.00      B   
ATOM   3131  OG1 THR B 225       5.397   6.345  19.628  1.00 10.00      B   
ATOM   3132  HG1 THR B 225       6.238   6.808  19.530  1.00 10.00      B   
ATOM   3133  CG2 THR B 225       3.343   6.526  18.397  1.00 10.00      B   
ATOM   3134  C   THR B 225       6.319   4.459  17.264  1.00 10.00      B   
ATOM   3135  O   THR B 225       6.651   5.127  16.285  1.00 10.00      B   
ATOM   3136  N   VAL B 226       7.100   3.530  17.800  1.00 10.00      B   
ATOM   3137  HN  VAL B 226       6.776   3.022  18.574  1.00 10.00      B   
ATOM   3138  CA  VAL B 226       8.418   3.233  17.257  1.00 10.00      B   
ATOM   3139  CB  VAL B 226       9.542   3.550  18.268  1.00 10.00      B   
ATOM   3140  CG1 VAL B 226       9.631   5.047  18.524  1.00 10.00      B   
ATOM   3141  CG2 VAL B 226       9.333   2.789  19.572  1.00 10.00      B   
ATOM   3142  C   VAL B 226       8.509   1.770  16.842  1.00 10.00      B   
ATOM   3143  O   VAL B 226       7.617   0.977  17.143  1.00 10.00      B   
ATOM   3144  N   ASN B 227       9.590   1.413  16.165  1.00 10.00      B   
ATOM   3145  HN  ASN B 227      10.279   2.085  15.978  1.00 10.00      B   
ATOM   3146  CA  ASN B 227       9.791   0.040  15.712  1.00 10.00      B   
ATOM   3147  CB  ASN B 227      10.748  -0.009  14.513  1.00 10.00      B   
ATOM   3148  CG  ASN B 227      10.347   0.923  13.383  1.00 10.00      B   
ATOM   3149  OD1 ASN B 227       9.492   0.596  12.559  1.00 10.00      B   
ATOM   3150  ND2 ASN B 227      10.975   2.087  13.328  1.00 10.00      B   
ATOM   3151 HD21 ASN B 227      11.655   2.280  14.008  1.00 10.00      B   
ATOM   3152 HD22 ASN B 227      10.741   2.706  12.604  1.00 10.00      B   
ATOM   3153  C   ASN B 227      10.343  -0.810  16.847  1.00 10.00      B   
ATOM   3154  O   ASN B 227      10.773  -0.276  17.874  1.00 10.00      B   
ATOM   3155  N   ALA B 228      10.328  -2.124  16.666  1.00 10.00      B   
ATOM   3156  HN  ALA B 228       9.963  -2.487  15.831  1.00 10.00      B   
ATOM   3157  CA  ALA B 228      10.836  -3.046  17.674  1.00 10.00      B   
ATOM   3158  CB  ALA B 228      10.571  -4.484  17.261  1.00 10.00      B   
ATOM   3159  C   ALA B 228      12.324  -2.819  17.906  1.00 10.00      B   
ATOM   3160  O   ALA B 228      13.090  -2.664  16.954  1.00 10.00      B   
ATOM   3161  N   LYS B 229      12.724  -2.783  19.170  1.00 10.00      B   
ATOM   3162  HN  LYS B 229      12.067  -2.911  19.886  1.00 10.00      B   
ATOM   3163  CA  LYS B 229      14.118  -2.556  19.522  1.00 10.00      B   
ATOM   3164  CB  LYS B 229      14.261  -2.158  20.990  1.00 10.00      B   
ATOM   3165  CG  LYS B 229      13.627  -0.819  21.317  1.00 10.00      B   
ATOM   3166  CD  LYS B 229      14.363  -0.118  22.446  1.00 10.00      B   
ATOM   3167  CE  LYS B 229      13.855   1.299  22.621  1.00 10.00      B   
ATOM   3168  NZ  LYS B 229      14.671   2.067  23.593  1.00 10.00      B   
ATOM   3169  HZ1 LYS B 229      14.307   3.037  23.675  1.00 10.00      B   
ATOM   3170  HZ2 LYS B 229      15.660   2.107  23.277  1.00 10.00      B   
ATOM   3171  HZ3 LYS B 229      14.635   1.614  24.528  1.00 10.00      B   
ATOM   3172  C   LYS B 229      14.983  -3.763  19.204  1.00 10.00      B   
ATOM   3173  O   LYS B 229      14.753  -4.862  19.708  1.00 10.00      B   
ATOM   3174  N   ARG B 230      15.976  -3.542  18.363  1.00 10.00      B   
ATOM   3175  HN  ARG B 230      16.106  -2.635  18.009  1.00 10.00      B   
ATOM   3176  CA  ARG B 230      16.891  -4.589  17.949  1.00 10.00      B   
ATOM   3177  CB  ARG B 230      16.513  -5.095  16.550  1.00 10.00      B   
ATOM   3178  CG  ARG B 230      16.241  -3.992  15.533  1.00 10.00      B   
ATOM   3179  CD  ARG B 230      15.569  -4.538  14.280  1.00 10.00      B   
ATOM   3180  NE  ARG B 230      14.251  -5.117  14.553  1.00 10.00      B   
ATOM   3181  HE  ARG B 230      14.220  -5.887  15.165  1.00 10.00      B   
ATOM   3182  CZ  ARG B 230      13.105  -4.672  14.029  1.00 10.00      B   
ATOM   3183  NH1 ARG B 230      13.101  -3.638  13.193  1.00 10.00      B   
ATOM   3184 HH11 ARG B 230      12.192  -3.296  12.785  1.00 10.00      B   
ATOM   3185 HH12 ARG B 230      13.996  -3.164  12.935  1.00 10.00      B   
ATOM   3186  NH2 ARG B 230      11.962  -5.282  14.319  1.00 10.00      B   
ATOM   3187 HH21 ARG B 230      11.054  -4.931  13.910  1.00 10.00      B   
ATOM   3188 HH22 ARG B 230      11.957  -6.110  14.955  1.00 10.00      B   
ATOM   3189  C   ARG B 230      18.318  -4.053  17.962  1.00 10.00      B   
ATOM   3190  O   ARG B 230      18.537  -2.874  17.684  1.00 10.00      B   
ATOM   3191  N   PRO B 231      19.299  -4.903  18.308  1.00 10.00      B   
ATOM   3192  CA  PRO B 231      20.714  -4.505  18.363  1.00 10.00      B   
ATOM   3193  CB  PRO B 231      21.446  -5.814  18.661  1.00 10.00      B   
ATOM   3194  CG  PRO B 231      20.424  -6.683  19.308  1.00 10.00      B   
ATOM   3195  CD  PRO B 231      19.111  -6.317  18.681  1.00 10.00      B   
ATOM   3196  C   PRO B 231      21.197  -3.923  17.036  1.00 10.00      B   
ATOM   3197  O   PRO B 231      21.226  -4.613  16.015  1.00 10.00      B   
ATOM   3198  N   VAL B 232      21.570  -2.654  17.055  1.00 10.00      B   
ATOM   3199  HN  VAL B 232      21.530  -2.158  17.899  1.00 10.00      B   
ATOM   3200  CA  VAL B 232      22.045  -1.976  15.859  1.00 10.00      B   
ATOM   3201  CB  VAL B 232      21.655  -0.481  15.865  1.00 10.00      B   
ATOM   3202  CG1 VAL B 232      22.106   0.200  14.584  1.00 10.00      B   
ATOM   3203  CG2 VAL B 232      20.156  -0.318  16.057  1.00 10.00      B   
ATOM   3204  C   VAL B 232      23.561  -2.102  15.733  1.00 10.00      B   
ATOM   3205  O   VAL B 232      24.309  -1.662  16.608  1.00 10.00      B   
ATOM   3206  N   LEU B 233      24.005  -2.725  14.649  1.00 10.00      B   
ATOM   3207  HN  LEU B 233      23.356  -3.069  13.997  1.00 10.00      B   
ATOM   3208  CA  LEU B 233      25.425  -2.902  14.397  1.00 10.00      B   
ATOM   3209  CB  LEU B 233      25.667  -4.069  13.435  1.00 10.00      B   
ATOM   3210  CG  LEU B 233      27.124  -4.513  13.265  1.00 10.00      B   
ATOM   3211  CD1 LEU B 233      27.625  -5.207  14.521  1.00 10.00      B   
ATOM   3212  CD2 LEU B 233      27.279  -5.413  12.049  1.00 10.00      B   
ATOM   3213  C   LEU B 233      26.014  -1.616  13.832  1.00 10.00      B   
ATOM   3214  O   LEU B 233      25.756  -1.259  12.681  1.00 10.00      B   
ATOM   3215  N   LYS B 234      26.790  -0.929  14.656  1.00 10.00      B   
ATOM   3216  HN  LYS B 234      26.956  -1.285  15.553  1.00 10.00      B   
ATOM   3217  CA  LYS B 234      27.416   0.331  14.276  1.00 10.00      B   
ATOM   3218  CB  LYS B 234      28.063   0.986  15.501  1.00 10.00      B   
ATOM   3219  CG  LYS B 234      27.118   1.164  16.679  1.00 10.00      B   
ATOM   3220  CD  LYS B 234      27.848   1.699  17.900  1.00 10.00      B   
ATOM   3221  CE  LYS B 234      26.926   1.770  19.106  1.00 10.00      B   
ATOM   3222  NZ  LYS B 234      27.583   2.421  20.266  1.00 10.00      B   
ATOM   3223  HZ1 LYS B 234      27.753   3.427  20.065  1.00 10.00      B   
ATOM   3224  HZ2 LYS B 234      28.495   1.962  20.465  1.00 10.00      B   
ATOM   3225  HZ3 LYS B 234      26.979   2.344  21.108  1.00 10.00      B   
ATOM   3226  C   LYS B 234      28.453   0.134  13.177  1.00 10.00      B   
ATOM   3227  O   LYS B 234      29.150  -0.884  13.138  1.00 10.00      B   
ATOM   3228  N   ALA B 235      28.543   1.111  12.288  1.00 10.00      B   
ATOM   3229  HN  ALA B 235      27.957   1.889  12.377  1.00 10.00      B   
ATOM   3230  CA  ALA B 235      29.490   1.064  11.185  1.00 10.00      B   
ATOM   3231  CB  ALA B 235      28.890   1.738   9.962  1.00 10.00      B   
ATOM   3232  C   ALA B 235      30.803   1.736  11.574  1.00 10.00      B   
ATOM   3233  O   ALA B 235      30.886   2.406  12.604  1.00 10.00      B   
ATOM   3234  N   ASN B 236      31.823   1.550  10.749  1.00 10.00      B   
ATOM   3235  HN  ASN B 236      31.693   0.998   9.945  1.00 10.00      B   
ATOM   3236  CA  ASN B 236      33.134   2.140  11.002  1.00 10.00      B   
ATOM   3237  CB  ASN B 236      34.208   1.438  10.174  1.00 10.00      B   
ATOM   3238  CG  ASN B 236      34.459   0.011  10.613  1.00 10.00      B   
ATOM   3239  OD1 ASN B 236      34.362  -0.318  11.799  1.00 10.00      B   
ATOM   3240  ND2 ASN B 236      34.784  -0.849   9.659  1.00 10.00      B   
ATOM   3241 HD21 ASN B 236      34.838  -0.514   8.736  1.00 10.00      B   
ATOM   3242 HD22 ASN B 236      34.960  -1.782   9.910  1.00 10.00      B   
ATOM   3243  C   ASN B 236      33.117   3.624  10.668  1.00 10.00      B   
ATOM   3244  O   ASN B 236      33.698   4.443  11.381  1.00 10.00      B   
ATOM   3245  N   ARG B 237      32.447   3.962   9.577  1.00 10.00      B   
ATOM   3246  HN  ARG B 237      32.020   3.258   9.044  1.00 10.00      B   
ATOM   3247  CA  ARG B 237      32.328   5.345   9.143  1.00 10.00      B   
ATOM   3248  CB  ARG B 237      32.969   5.539   7.763  1.00 10.00      B   
ATOM   3249  CG  ARG B 237      33.176   6.995   7.367  1.00 10.00      B   
ATOM   3250  CD  ARG B 237      34.450   7.564   7.976  1.00 10.00      B   
ATOM   3251  NE  ARG B 237      35.646   6.917   7.439  1.00 10.00      B   
ATOM   3252  HE  ARG B 237      35.519   6.290   6.686  1.00 10.00      B   
ATOM   3253  CZ  ARG B 237      36.884   7.121   7.891  1.00 10.00      B   
ATOM   3254  NH1 ARG B 237      37.104   7.958   8.897  1.00 10.00      B   
ATOM   3255 HH11 ARG B 237      38.075   8.113   9.249  1.00 10.00      B   
ATOM   3256 HH12 ARG B 237      36.311   8.463   9.340  1.00 10.00      B   
ATOM   3257  NH2 ARG B 237      37.899   6.475   7.333  1.00 10.00      B   
ATOM   3258 HH21 ARG B 237      38.874   6.622   7.680  1.00 10.00      B   
ATOM   3259 HH22 ARG B 237      37.720   5.812   6.537  1.00 10.00      B   
ATOM   3260  C   ARG B 237      30.856   5.755   9.106  1.00 10.00      B   
ATOM   3261  O   ARG B 237      30.186   5.611   8.081  1.00 10.00      B   
ATOM   3262  N   PRO B 238      30.329   6.240  10.240  1.00 10.00      B   
ATOM   3263  CA  PRO B 238      28.937   6.673  10.350  1.00 10.00      B   
ATOM   3264  CB  PRO B 238      28.687   6.708  11.870  1.00 10.00      B   
ATOM   3265  CG  PRO B 238      29.940   6.197  12.511  1.00 10.00      B   
ATOM   3266  CD  PRO B 238      31.037   6.406  11.512  1.00 10.00      B   
ATOM   3267  C   PRO B 238      28.744   8.065   9.758  1.00 10.00      B   
ATOM   3268  O   PRO B 238      29.600   8.562   9.022  1.00 10.00      B   
ATOM   3269  N   VAL B 239      27.620   8.685  10.067  1.00 10.00      B   
ATOM   3270  HN  VAL B 239      26.967   8.236  10.647  1.00 10.00      B   
ATOM   3271  CB  VAL B 239      25.816  10.303   9.566  1.00 10.00      B   
ATOM   3272  CG1 VAL B 239      25.496  11.487   8.670  1.00 10.00      B   
ATOM   3273  CG2 VAL B 239      25.039   9.072   9.135  1.00 10.00      B   
ATOM   3274  CA  VAL B 239      27.328  10.018   9.567  1.00 10.00      B   
ATOM   3275  C   VAL B 239      28.025  11.061  10.432  1.00 10.00      B   
ATOM   3276  O   VAL B 239      27.933  10.951  11.674  1.00 10.00      B   
ATOM   3277  OXT VAL B 239      28.656  11.982   9.871  1.00 10.00      B   
END
