# Supplementary material for: Large-scale discovery of protein interactions at residue resolution using co-evolution calculated from genomic sequences
Source: Nat Commun. 2021 Mar 2;12:1396. doi: 10.1038/s41467-021-21636-z (PMC7925567; doi:10.1038/s41467-021-21636-z)
Supplement: Supplementary file 12 — Supplementary Data 10 [file 41467_2021_21636_MOESM12_ESM.zip › supplementary/allpdb0203_SCNA_SCNC/models/haddock_top5_haddock_40w.pdb]

REMARK FILENAME="haddock_40w.pdb0"
REMARK ===============================================================
REMARK HADDOCK run for haddock
REMARK initial structure: haddock_40.pdb
REMARK final NOE weights: unambig 50 amb: 50
REMARK ===============================================================
REMARK            total,bonds,angles,improper,dihe,vdw,elec,air,cdih,coup,rdcs,vean,dani,xpcs,rg
REMARK energies: -94.4841, 0, 0, 0, 0, -66.4288, -415.331, 387.275, 0, 0, 0, 0, 0, 0, 0
REMARK ===============================================================
REMARK            bonds,angles,impropers,dihe,air,cdih,coup,rdcs,vean,dani,xpcs
REMARK rms-dev.: 0,0,0,0,10.8465,0,0, 0, 0, 0, 0
REMARK ===============================================================
REMARK               air,cdih,coup,rdcs,vean,dani,xpcs
REMARK               >0.3,>5,>1,>0,>5,>0.2,>0.2
REMARK violations.: 5, 0, 0, 0, 0, 0, 0
REMARK ===============================================================
REMARK                        CVpartition#,violations,rms
REMARK AIRs cross-validation: 1, 0, NaN
REMARK ===============================================================
REMARK NCS energy: 0
REMARK ===============================================================
REMARK Symmetry energy: 0
REMARK ===============================================================
REMARK Desolvation energy: 18.6648
REMARK Internal energy free molecules: 87888.7
REMARK Internal energy complex: -12416
REMARK Binding energy: -100768
REMARK ===============================================================
REMARK buried surface area: 2501.95
REMARK ===============================================================
REMARK water - chain1: 0 0 0
REMARK water - chain2: 0 0 0
REMARK water - chain3: 0 0 0
REMARK water - chain4: 0 0 0
REMARK water - chain5: 0 0 0
REMARK water - chain6: 0 0 0
REMARK ===============================================================
REMARK water - water: 0 0 0
REMARK ===============================================================
REMARK DATE:27-Jul-2020  05:07:12       created by user: he47
REMARK VERSION:1.3
ATOM      1  CB  LYS A   7     -30.589   7.927 -26.909  1.00 10.00      A   
ATOM      2  CG  LYS A   7     -30.143   7.387 -28.256  1.00 10.00      A   
ATOM      3  CD  LYS A   7     -29.181   8.344 -28.937  1.00 10.00      A   
ATOM      4  CE  LYS A   7     -28.755   7.830 -30.300  1.00 10.00      A   
ATOM      5  NZ  LYS A   7     -28.048   8.877 -31.079  1.00 10.00      A   
ATOM      6  HZ1 LYS A   7     -27.174   9.158 -30.593  1.00 10.00      A   
ATOM      7  HZ2 LYS A   7     -28.656   9.715 -31.182  1.00 10.00      A   
ATOM      8  HZ3 LYS A   7     -27.809   8.520 -32.024  1.00 10.00      A   
ATOM      9  C   LYS A   7     -31.477   7.311 -24.659  1.00 10.00      A   
ATOM     10  O   LYS A   7     -31.927   8.369 -24.211  1.00 10.00      A   
ATOM     11  N   LYS A   7     -32.937   7.171 -26.642  1.00 10.00      A   
ATOM     12  HT1 LYS A   7     -33.583   6.574 -26.085  1.00 10.00      A   
ATOM     13  HT2 LYS A   7     -33.002   6.889 -27.641  1.00 10.00      A   
ATOM     14  HT3 LYS A   7     -33.239   8.160 -26.552  1.00 10.00      A   
ATOM     15  CA  LYS A   7     -31.550   7.009 -26.148  1.00 10.00      A   
ATOM     16  N   PRO A   8     -30.916   6.382 -23.871  1.00 10.00      A   
ATOM     17  CA  PRO A   8     -30.779   6.551 -22.421  1.00 10.00      A   
ATOM     18  CB  PRO A   8     -30.225   5.202 -21.948  1.00 10.00      A   
ATOM     19  CG  PRO A   8     -29.579   4.608 -23.152  1.00 10.00      A   
ATOM     20  CD  PRO A   8     -30.378   5.087 -24.330  1.00 10.00      A   
ATOM     21  C   PRO A   8     -29.807   7.674 -22.066  1.00 10.00      A   
ATOM     22  O   PRO A   8     -28.767   7.840 -22.710  1.00 10.00      A   
ATOM     23  N   VAL A   9     -30.156   8.448 -21.051  1.00 10.00      A   
ATOM     24  HN  VAL A   9     -31.000   8.266 -20.578  1.00 10.00      A   
ATOM     25  CA  VAL A   9     -29.317   9.552 -20.606  1.00 10.00      A   
ATOM     26  CB  VAL A   9     -30.134  10.847 -20.401  1.00 10.00      A   
ATOM     27  CG1 VAL A   9     -29.232  11.991 -19.957  1.00 10.00      A   
ATOM     28  CG2 VAL A   9     -30.878  11.220 -21.673  1.00 10.00      A   
ATOM     29  C   VAL A   9     -28.624   9.178 -19.303  1.00 10.00      A   
ATOM     30  O   VAL A   9     -29.271   9.036 -18.265  1.00 10.00      A   
ATOM     31  N   TRP A  10     -27.313   9.006 -19.367  1.00 10.00      A   
ATOM     32  HN  TRP A  10     -26.853   9.143 -20.224  1.00 10.00      A   
ATOM     33  CA  TRP A  10     -26.534   8.636 -18.198  1.00 10.00      A   
ATOM     34  CB  TRP A  10     -25.364   7.738 -18.604  1.00 10.00      A   
ATOM     35  CG  TRP A  10     -25.778   6.474 -19.296  1.00 10.00      A   
ATOM     36  CD1 TRP A  10     -26.062   6.318 -20.622  1.00 10.00      A   
ATOM     37  CD2 TRP A  10     -25.948   5.187 -18.696  1.00 10.00      A   
ATOM     38  NE1 TRP A  10     -26.403   5.014 -20.882  1.00 10.00      A   
ATOM     39  HE1 TRP A  10     -26.647   4.651 -21.763  1.00 10.00      A   
ATOM     40  CE2 TRP A  10     -26.340   4.298 -19.716  1.00 10.00      A   
ATOM     41  CE3 TRP A  10     -25.809   4.698 -17.396  1.00 10.00      A   
ATOM     42  CZ2 TRP A  10     -26.592   2.949 -19.476  1.00 10.00      A   
ATOM     43  CZ3 TRP A  10     -26.058   3.360 -17.160  1.00 10.00      A   
ATOM     44  CH2 TRP A  10     -26.447   2.500 -18.193  1.00 10.00      A   
ATOM     45  C   TRP A  10     -26.005   9.877 -17.494  1.00 10.00      A   
ATOM     46  O   TRP A  10     -25.351  10.720 -18.113  1.00 10.00      A   
ATOM     47  N   ASP A  11     -26.308  10.003 -16.211  1.00 10.00      A   
ATOM     48  HN  ASP A  11     -26.865   9.320 -15.778  1.00 10.00      A   
ATOM     49  CA  ASP A  11     -25.836  11.141 -15.436  1.00 10.00      A   
ATOM     50  CB  ASP A  11     -26.645  11.305 -14.150  1.00 10.00      A   
ATOM     51  CG  ASP A  11     -26.460  12.672 -13.524  1.00 10.00      A   
ATOM     52  OD1 ASP A  11     -25.349  12.970 -13.032  1.00 10.00      A   
ATOM     53  OD2 ASP A  11     -27.428  13.461 -13.529  1.00 10.00      A   
ATOM     54  C   ASP A  11     -24.364  10.957 -15.106  1.00 10.00      A   
ATOM     55  O   ASP A  11     -23.970   9.938 -14.541  1.00 10.00      A   
ATOM     56  N   ARG A  12     -23.552  11.934 -15.465  1.00 10.00      A   
ATOM     57  HN  ARG A  12     -23.920  12.731 -15.901  1.00 10.00      A   
ATOM     58  CA  ARG A  12     -22.124  11.861 -15.215  1.00 10.00      A   
ATOM     59  CB  ARG A  12     -21.344  11.985 -16.524  1.00 10.00      A   
ATOM     60  CG  ARG A  12     -21.266  10.683 -17.305  1.00 10.00      A   
ATOM     61  CD  ARG A  12     -20.526  10.854 -18.622  1.00 10.00      A   
ATOM     62  NE  ARG A  12     -20.026   9.574 -19.130  1.00 10.00      A   
ATOM     63  HE  ARG A  12     -19.130   9.295 -18.832  1.00 10.00      A   
ATOM     64  CZ  ARG A  12     -20.700   8.779 -19.967  1.00 10.00      A   
ATOM     65  NH1 ARG A  12     -21.913   9.122 -20.400  1.00 10.00      A   
ATOM     66 HH11 ARG A  12     -22.349  10.021 -20.094  1.00 10.00      A   
ATOM     67 HH12 ARG A  12     -22.434   8.495 -21.055  1.00 10.00      A   
ATOM     68  NH2 ARG A  12     -20.168   7.622 -20.351  1.00 10.00      A   
ATOM     69 HH21 ARG A  12     -19.224   7.334 -20.007  1.00 10.00      A   
ATOM     70 HH22 ARG A  12     -20.692   6.994 -20.999  1.00 10.00      A   
ATOM     71  C   ARG A  12     -21.681  12.916 -14.212  1.00 10.00      A   
ATOM     72  O   ARG A  12     -20.521  13.329 -14.203  1.00 10.00      A   
ATOM     73  N   THR A  13     -22.611  13.349 -13.368  1.00 10.00      A   
ATOM     74  HN  THR A  13     -23.527  12.992 -13.436  1.00 10.00      A   
ATOM     75  CA  THR A  13     -22.318  14.353 -12.355  1.00 10.00      A   
ATOM     76  CB  THR A  13     -23.013  15.685 -12.688  1.00 10.00      A   
ATOM     77  OG1 THR A  13     -24.251  15.427 -13.368  1.00 10.00      A   
ATOM     78  HG1 THR A  13     -24.626  14.587 -13.053  1.00 10.00      A   
ATOM     79  CG2 THR A  13     -22.124  16.546 -13.571  1.00 10.00      A   
ATOM     80  C   THR A  13     -22.766  13.882 -10.973  1.00 10.00      A   
ATOM     81  O   THR A  13     -22.568  14.574  -9.972  1.00 10.00      A   
ATOM     82  N   HIS A  14     -23.347  12.688 -10.930  1.00 10.00      A   
ATOM     83  HN  HIS A  14     -23.449  12.184 -11.765  1.00 10.00      A   
ATOM     84  CA  HIS A  14     -23.848  12.102  -9.690  1.00 10.00      A   
ATOM     85  CB  HIS A  14     -24.482  10.731  -9.967  1.00 10.00      A   
ATOM     86  CG  HIS A  14     -25.052  10.048  -8.756  1.00 10.00      A   
ATOM     87  ND1 HIS A  14     -26.214  10.457  -8.133  1.00 10.00      A   
ATOM     88  HD1 HIS A  14     -26.774  11.218  -8.403  1.00 10.00      A   
ATOM     89  CD2 HIS A  14     -24.612   8.976  -8.057  1.00 10.00      A   
ATOM     90  CE1 HIS A  14     -26.459   9.665  -7.106  1.00 10.00      A   
ATOM     91  NE2 HIS A  14     -25.505   8.762  -7.039  1.00 10.00      A   
ATOM     92  HE2 HIS A  14     -25.441   8.051  -6.362  1.00 10.00      A   
ATOM     93  C   HIS A  14     -22.764  11.993  -8.616  1.00 10.00      A   
ATOM     94  O   HIS A  14     -22.902  12.553  -7.527  1.00 10.00      A   
ATOM     95  N   HIS A  15     -21.682  11.295  -8.932  1.00 10.00      A   
ATOM     96  HN  HIS A  15     -21.603  10.911  -9.833  1.00 10.00      A   
ATOM     97  CA  HIS A  15     -20.594  11.103  -7.976  1.00 10.00      A   
ATOM     98  CB  HIS A  15     -19.638  10.006  -8.455  1.00 10.00      A   
ATOM     99  CG  HIS A  15     -18.961   9.245  -7.352  1.00 10.00      A   
ATOM    100  ND1 HIS A  15     -19.529   8.153  -6.729  1.00 10.00      A   
ATOM    101  HD1 HIS A  15     -20.423   7.770  -6.929  1.00 10.00      A   
ATOM    102  CD2 HIS A  15     -17.748   9.414  -6.769  1.00 10.00      A   
ATOM    103  CE1 HIS A  15     -18.702   7.687  -5.812  1.00 10.00      A   
ATOM    104  NE2 HIS A  15     -17.616   8.436  -5.817  1.00 10.00      A   
ATOM    105  HE2 HIS A  15     -16.833   8.311  -5.214  1.00 10.00      A   
ATOM    106  C   HIS A  15     -19.838  12.404  -7.734  1.00 10.00      A   
ATOM    107  O   HIS A  15     -19.316  12.633  -6.643  1.00 10.00      A   
ATOM    108  N   ALA A  16     -19.801  13.261  -8.748  1.00 10.00      A   
ATOM    109  HN  ALA A  16     -20.256  13.024  -9.585  1.00 10.00      A   
ATOM    110  CA  ALA A  16     -19.104  14.539  -8.657  1.00 10.00      A   
ATOM    111  CB  ALA A  16     -19.052  15.214 -10.019  1.00 10.00      A   
ATOM    112  C   ALA A  16     -19.755  15.460  -7.632  1.00 10.00      A   
ATOM    113  O   ALA A  16     -19.072  16.051  -6.794  1.00 10.00      A   
ATOM    114  N   LYS A  17     -21.077  15.566  -7.689  1.00 10.00      A   
ATOM    115  HN  LYS A  17     -21.572  15.059  -8.375  1.00 10.00      A   
ATOM    116  CA  LYS A  17     -21.814  16.423  -6.767  1.00 10.00      A   
ATOM    117  CB  LYS A  17     -23.265  16.582  -7.224  1.00 10.00      A   
ATOM    118  CG  LYS A  17     -23.425  17.350  -8.526  1.00 10.00      A   
ATOM    119  CD  LYS A  17     -24.831  17.204  -9.083  1.00 10.00      A   
ATOM    120  CE  LYS A  17     -24.947  17.849 -10.453  1.00 10.00      A   
ATOM    121  NZ  LYS A  17     -26.291  17.658 -11.052  1.00 10.00      A   
ATOM    122  HZ1 LYS A  17     -27.015  18.142 -10.481  1.00 10.00      A   
ATOM    123  HZ2 LYS A  17     -26.522  16.648 -11.097  1.00 10.00      A   
ATOM    124  HZ3 LYS A  17     -26.309  18.047 -12.017  1.00 10.00      A   
ATOM    125  C   LYS A  17     -21.766  15.879  -5.343  1.00 10.00      A   
ATOM    126  O   LYS A  17     -21.712  16.642  -4.376  1.00 10.00      A   
ATOM    127  N   MET A  18     -21.777  14.557  -5.221  1.00 10.00      A   
ATOM    128  HN  MET A  18     -21.821  14.002  -6.028  1.00 10.00      A   
ATOM    129  CA  MET A  18     -21.741  13.915  -3.913  1.00 10.00      A   
ATOM    130  CB  MET A  18     -22.248  12.471  -3.997  1.00 10.00      A   
ATOM    131  CG  MET A  18     -23.698  12.329  -4.450  1.00 10.00      A   
ATOM    132  SD  MET A  18     -24.892  12.947  -3.244  1.00 10.00      A   
ATOM    133  CE  MET A  18     -24.985  14.679  -3.698  1.00 10.00      A   
ATOM    134  C   MET A  18     -20.343  13.955  -3.304  1.00 10.00      A   
ATOM    135  O   MET A  18     -20.189  13.962  -2.082  1.00 10.00      A   
ATOM    136  N   ALA A  19     -19.327  13.990  -4.156  1.00 10.00      A   
ATOM    137  HN  ALA A  19     -19.510  13.997  -5.121  1.00 10.00      A   
ATOM    138  CA  ALA A  19     -17.945  14.021  -3.689  1.00 10.00      A   
ATOM    139  CB  ALA A  19     -16.997  13.446  -4.734  1.00 10.00      A   
ATOM    140  C   ALA A  19     -17.516  15.427  -3.291  1.00 10.00      A   
ATOM    141  O   ALA A  19     -17.190  15.668  -2.127  1.00 10.00      A   
ATOM    142  N   THR A  20     -17.531  16.343  -4.257  1.00 10.00      A   
ATOM    143  HN  THR A  20     -17.833  16.084  -5.153  1.00 10.00      A   
ATOM    144  CA  THR A  20     -17.129  17.726  -4.025  1.00 10.00      A   
ATOM    145  CB  THR A  20     -17.406  18.592  -5.267  1.00 10.00      A   
ATOM    146  OG1 THR A  20     -17.087  17.843  -6.446  1.00 10.00      A   
ATOM    147  HG1 THR A  20     -17.891  17.423  -6.780  1.00 10.00      A   
ATOM    148  CG2 THR A  20     -16.567  19.861  -5.233  1.00 10.00      A   
ATOM    149  C   THR A  20     -17.856  18.314  -2.821  1.00 10.00      A   
ATOM    150  O   THR A  20     -19.083  18.436  -2.822  1.00 10.00      A   
ATOM    151  N   GLY A  21     -17.092  18.658  -1.793  1.00 10.00      A   
ATOM    152  HN  GLY A  21     -16.115  18.538  -1.855  1.00 10.00      A   
ATOM    153  CA  GLY A  21     -17.672  19.213  -0.591  1.00 10.00      A   
ATOM    154  C   GLY A  21     -17.313  18.405   0.637  1.00 10.00      A   
ATOM    155  O   GLY A  21     -17.065  18.964   1.708  1.00 10.00      A   
ATOM    156  N   ILE A  22     -17.274  17.087   0.483  1.00 10.00      A   
ATOM    157  HN  ILE A  22     -17.459  16.704  -0.402  1.00 10.00      A   
ATOM    158  CA  ILE A  22     -16.944  16.199   1.593  1.00 10.00      A   
ATOM    159  CB  ILE A  22     -18.173  15.435   2.135  1.00 10.00      A   
ATOM    160  CG1 ILE A  22     -19.100  14.998   0.994  1.00 10.00      A   
ATOM    161  CG2 ILE A  22     -18.923  16.283   3.153  1.00 10.00      A   
ATOM    162  CD1 ILE A  22     -20.299  14.195   1.451  1.00 10.00      A   
ATOM    163  C   ILE A  22     -15.835  15.220   1.218  1.00 10.00      A   
ATOM    164  O   ILE A  22     -14.857  15.070   1.949  1.00 10.00      A   
ATOM    165  N   GLY A  23     -15.979  14.567   0.073  1.00 10.00      A   
ATOM    166  HN  GLY A  23     -16.769  14.733  -0.485  1.00 10.00      A   
ATOM    167  CA  GLY A  23     -14.971  13.627  -0.369  1.00 10.00      A   
ATOM    168  C   GLY A  23     -15.518  12.245  -0.671  1.00 10.00      A   
ATOM    169  O   GLY A  23     -16.722  12.000  -0.573  1.00 10.00      A   
ATOM    170  N   ASP A  24     -14.617  11.342  -1.028  1.00 10.00      A   
ATOM    171  HN  ASP A  24     -13.670  11.608  -1.058  1.00 10.00      A   
ATOM    172  CA  ASP A  24     -14.964   9.964  -1.363  1.00 10.00      A   
ATOM    173  CB  ASP A  24     -14.551   9.689  -2.820  1.00 10.00      A   
ATOM    174  CG  ASP A  24     -14.769   8.254  -3.273  1.00 10.00      A   
ATOM    175  OD1 ASP A  24     -13.981   7.368  -2.875  1.00 10.00      A   
ATOM    176  OD2 ASP A  24     -15.711   8.014  -4.059  1.00 10.00      A   
ATOM    177  C   ASP A  24     -14.225   9.012  -0.424  1.00 10.00      A   
ATOM    178  O   ASP A  24     -13.017   9.147  -0.227  1.00 10.00      A   
ATOM    179  N   PRO A  25     -14.934   8.055   0.196  1.00 10.00      A   
ATOM    180  CA  PRO A  25     -16.368   7.869   0.042  1.00 10.00      A   
ATOM    181  CB  PRO A  25     -16.470   6.345   0.066  1.00 10.00      A   
ATOM    182  CG  PRO A  25     -15.367   5.899   0.982  1.00 10.00      A   
ATOM    183  CD  PRO A  25     -14.375   7.035   1.092  1.00 10.00      A   
ATOM    184  C   PRO A  25     -17.138   8.461   1.225  1.00 10.00      A   
ATOM    185  O   PRO A  25     -18.020   7.816   1.795  1.00 10.00      A   
ATOM    186  N   GLN A  26     -16.803   9.699   1.577  1.00 10.00      A   
ATOM    187  HN  GLN A  26     -16.098  10.158   1.077  1.00 10.00      A   
ATOM    188  CA  GLN A  26     -17.450  10.397   2.687  1.00 10.00      A   
ATOM    189  CB  GLN A  26     -16.820  11.781   2.876  1.00 10.00      A   
ATOM    190  CG  GLN A  26     -17.227  12.498   4.157  1.00 10.00      A   
ATOM    191  CD  GLN A  26     -16.549  11.937   5.393  1.00 10.00      A   
ATOM    192  OE1 GLN A  26     -16.237  10.750   5.461  1.00 10.00      A   
ATOM    193  NE2 GLN A  26     -16.317  12.787   6.381  1.00 10.00      A   
ATOM    194 HE21 GLN A  26     -16.593  13.723   6.264  1.00 10.00      A   
ATOM    195 HE22 GLN A  26     -15.877  12.450   7.189  1.00 10.00      A   
ATOM    196  C   GLN A  26     -18.951  10.530   2.435  1.00 10.00      A   
ATOM    197  O   GLN A  26     -19.750  10.601   3.367  1.00 10.00      A   
ATOM    198  N   CYS A  27     -19.320  10.536   1.161  1.00 10.00      A   
ATOM    199  HN  CYS A  27     -18.630  10.463   0.467  1.00 10.00      A   
ATOM    200  CA  CYS A  27     -20.712  10.650   0.754  1.00 10.00      A   
ATOM    201  CB  CYS A  27     -20.765  10.830  -0.760  1.00 10.00      A   
ATOM    202  SG  CYS A  27     -19.516   9.865  -1.644  1.00 10.00      A   
ATOM    203  HG  CYS A  27     -19.976   9.624  -2.866  1.00 10.00      A   
ATOM    204  C   CYS A  27     -21.511   9.410   1.153  1.00 10.00      A   
ATOM    205  O   CYS A  27     -22.728   9.475   1.339  1.00 10.00      A   
ATOM    206  N   PHE A  28     -20.818   8.287   1.300  1.00 10.00      A   
ATOM    207  HN  PHE A  28     -19.845   8.305   1.170  1.00 10.00      A   
ATOM    208  CA  PHE A  28     -21.461   7.030   1.660  1.00 10.00      A   
ATOM    209  CB  PHE A  28     -20.836   5.862   0.892  1.00 10.00      A   
ATOM    210  CG  PHE A  28     -20.897   6.007  -0.605  1.00 10.00      A   
ATOM    211  CD1 PHE A  28     -19.739   5.974  -1.367  1.00 10.00      A   
ATOM    212  CD2 PHE A  28     -22.112   6.175  -1.249  1.00 10.00      A   
ATOM    213  CE1 PHE A  28     -19.791   6.106  -2.741  1.00 10.00      A   
ATOM    214  CE2 PHE A  28     -22.172   6.308  -2.623  1.00 10.00      A   
ATOM    215  CZ  PHE A  28     -21.011   6.273  -3.370  1.00 10.00      A   
ATOM    216  C   PHE A  28     -21.397   6.782   3.162  1.00 10.00      A   
ATOM    217  O   PHE A  28     -21.883   5.762   3.649  1.00 10.00      A   
ATOM    218  N   LYS A  29     -20.799   7.718   3.891  1.00 10.00      A   
ATOM    219  HN  LYS A  29     -20.433   8.510   3.446  1.00 10.00      A   
ATOM    220  CA  LYS A  29     -20.685   7.597   5.338  1.00 10.00      A   
ATOM    221  CB  LYS A  29     -19.744   8.665   5.903  1.00 10.00      A   
ATOM    222  CG  LYS A  29     -19.492   8.547   7.399  1.00 10.00      A   
ATOM    223  CD  LYS A  29     -18.513   9.604   7.887  1.00 10.00      A   
ATOM    224  CE  LYS A  29     -18.134   9.374   9.340  1.00 10.00      A   
ATOM    225  NZ  LYS A  29     -17.039  10.279   9.782  1.00 10.00      A   
ATOM    226  HZ1 LYS A  29     -17.354  11.269   9.745  1.00 10.00      A   
ATOM    227  HZ2 LYS A  29     -16.211  10.171   9.163  1.00 10.00      A   
ATOM    228  HZ3 LYS A  29     -16.759  10.052  10.759  1.00 10.00      A   
ATOM    229  C   LYS A  29     -22.061   7.714   5.976  1.00 10.00      A   
ATOM    230  O   LYS A  29     -22.776   8.695   5.752  1.00 10.00      A   
ATOM    231  N   GLY A  30     -22.427   6.707   6.749  1.00 10.00      A   
ATOM    232  HN  GLY A  30     -21.808   5.946   6.879  1.00 10.00      A   
ATOM    233  CA  GLY A  30     -23.715   6.697   7.400  1.00 10.00      A   
ATOM    234  C   GLY A  30     -24.811   6.256   6.455  1.00 10.00      A   
ATOM    235  O   GLY A  30     -25.881   6.868   6.404  1.00 10.00      A   
ATOM    236  N   MET A  31     -24.546   5.196   5.702  1.00 10.00      A   
ATOM    237  HN  MET A  31     -23.673   4.747   5.802  1.00 10.00      A   
ATOM    238  CA  MET A  31     -25.515   4.673   4.742  1.00 10.00      A   
ATOM    239  CB  MET A  31     -25.132   5.053   3.306  1.00 10.00      A   
ATOM    240  CG  MET A  31     -25.577   6.442   2.879  1.00 10.00      A   
ATOM    241  SD  MET A  31     -25.425   6.716   1.101  1.00 10.00      A   
ATOM    242  CE  MET A  31     -26.568   5.492   0.463  1.00 10.00      A   
ATOM    243  C   MET A  31     -25.660   3.160   4.852  1.00 10.00      A   
ATOM    244  O   MET A  31     -26.551   2.572   4.238  1.00 10.00      A   
ATOM    245  N   ALA A  32     -24.783   2.528   5.621  1.00 10.00      A   
ATOM    246  HN  ALA A  32     -24.076   3.044   6.081  1.00 10.00      A   
ATOM    247  CA  ALA A  32     -24.833   1.082   5.790  1.00 10.00      A   
ATOM    248  CB  ALA A  32     -23.433   0.494   5.744  1.00 10.00      A   
ATOM    249  C   ALA A  32     -25.520   0.707   7.094  1.00 10.00      A   
ATOM    250  O   ALA A  32     -26.011  -0.415   7.252  1.00 10.00      A   
ATOM    251  N   GLY A  33     -25.560   1.647   8.024  1.00 10.00      A   
ATOM    252  HN  GLY A  33     -25.159   2.525   7.844  1.00 10.00      A   
ATOM    253  CA  GLY A  33     -26.181   1.386   9.303  1.00 10.00      A   
ATOM    254  C   GLY A  33     -25.188   0.806  10.280  1.00 10.00      A   
ATOM    255  O   GLY A  33     -24.005   1.144  10.240  1.00 10.00      A   
ATOM    256  N   LYS A  34     -25.650  -0.078  11.145  1.00 10.00      A   
ATOM    257  HN  LYS A  34     -26.600  -0.334  11.114  1.00 10.00      A   
ATOM    258  CA  LYS A  34     -24.778  -0.691  12.130  1.00 10.00      A   
ATOM    259  CB  LYS A  34     -25.580  -1.176  13.335  1.00 10.00      A   
ATOM    260  CG  LYS A  34     -24.754  -1.329  14.598  1.00 10.00      A   
ATOM    261  CD  LYS A  34     -25.632  -1.677  15.784  1.00 10.00      A   
ATOM    262  CE  LYS A  34     -24.896  -1.448  17.092  1.00 10.00      A   
ATOM    263  NZ  LYS A  34     -25.738  -1.773  18.271  1.00 10.00      A   
ATOM    264  HZ1 LYS A  34     -26.574  -1.155  18.297  1.00 10.00      A   
ATOM    265  HZ2 LYS A  34     -25.194  -1.633  19.144  1.00 10.00      A   
ATOM    266  HZ3 LYS A  34     -26.050  -2.762  18.227  1.00 10.00      A   
ATOM    267  C   LYS A  34     -23.993  -1.841  11.515  1.00 10.00      A   
ATOM    268  O   LYS A  34     -24.528  -2.612  10.717  1.00 10.00      A   
ATOM    269  N   SER A  35     -22.724  -1.934  11.877  1.00 10.00      A   
ATOM    270  HN  SER A  35     -22.356  -1.273  12.498  1.00 10.00      A   
ATOM    271  CA  SER A  35     -21.857  -2.984  11.376  1.00 10.00      A   
ATOM    272  CB  SER A  35     -20.419  -2.695  11.802  1.00 10.00      A   
ATOM    273  OG  SER A  35     -20.163  -1.298  11.773  1.00 10.00      A   
ATOM    274  HG  SER A  35     -20.282  -0.972  10.871  1.00 10.00      A   
ATOM    275  C   SER A  35     -22.305  -4.346  11.899  1.00 10.00      A   
ATOM    276  O   SER A  35     -22.612  -4.499  13.084  1.00 10.00      A   
ATOM    277  N   LYS A  36     -22.346  -5.323  11.008  1.00 10.00      A   
ATOM    278  HN  LYS A  36     -22.083  -5.132  10.077  1.00 10.00      A   
ATOM    279  CA  LYS A  36     -22.765  -6.674  11.355  1.00 10.00      A   
ATOM    280  CB  LYS A  36     -22.956  -7.493  10.078  1.00 10.00      A   
ATOM    281  CG  LYS A  36     -23.675  -8.815  10.259  1.00 10.00      A   
ATOM    282  CD  LYS A  36     -23.997  -9.428   8.909  1.00 10.00      A   
ATOM    283  CE  LYS A  36     -24.650 -10.788   9.054  1.00 10.00      A   
ATOM    284  NZ  LYS A  36     -25.121 -11.309   7.746  1.00 10.00      A   
ATOM    285  HZ1 LYS A  36     -26.015 -10.847   7.478  1.00 10.00      A   
ATOM    286  HZ2 LYS A  36     -25.277 -12.337   7.804  1.00 10.00      A   
ATOM    287  HZ3 LYS A  36     -24.411 -11.115   7.009  1.00 10.00      A   
ATOM    288  C   LYS A  36     -21.741  -7.345  12.265  1.00 10.00      A   
ATOM    289  O   LYS A  36     -22.090  -8.162  13.118  1.00 10.00      A   
ATOM    290  N   PHE A  37     -20.476  -7.003  12.082  1.00 10.00      A   
ATOM    291  HN  PHE A  37     -20.248  -6.347  11.386  1.00 10.00      A   
ATOM    292  CA  PHE A  37     -19.416  -7.579  12.894  1.00 10.00      A   
ATOM    293  CB  PHE A  37     -18.494  -8.456  12.048  1.00 10.00      A   
ATOM    294  CG  PHE A  37     -19.150  -9.723  11.574  1.00 10.00      A   
ATOM    295  CD1 PHE A  37     -19.737  -9.793  10.323  1.00 10.00      A   
ATOM    296  CD2 PHE A  37     -19.185 -10.844  12.383  1.00 10.00      A   
ATOM    297  CE1 PHE A  37     -20.346 -10.954   9.887  1.00 10.00      A   
ATOM    298  CE2 PHE A  37     -19.791 -12.010  11.954  1.00 10.00      A   
ATOM    299  CZ  PHE A  37     -20.372 -12.065  10.704  1.00 10.00      A   
ATOM    300  C   PHE A  37     -18.637  -6.499  13.630  1.00 10.00      A   
ATOM    301  O   PHE A  37     -18.836  -5.306  13.391  1.00 10.00      A   
ATOM    302  N   ASN A  38     -17.756  -6.912  14.526  1.00 10.00      A   
ATOM    303  HN  ASN A  38     -17.629  -7.878  14.672  1.00 10.00      A   
ATOM    304  CA  ASN A  38     -16.965  -5.972  15.304  1.00 10.00      A   
ATOM    305  CB  ASN A  38     -17.483  -5.938  16.744  1.00 10.00      A   
ATOM    306  CG  ASN A  38     -17.343  -4.580  17.405  1.00 10.00      A   
ATOM    307  OD1 ASN A  38     -16.455  -3.794  17.070  1.00 10.00      A   
ATOM    308  ND2 ASN A  38     -18.217  -4.299  18.357  1.00 10.00      A   
ATOM    309 HD21 ASN A  38     -18.894  -4.976  18.580  1.00 10.00      A   
ATOM    310 HD22 ASN A  38     -18.156  -3.425  18.803  1.00 10.00      A   
ATOM    311  C   ASN A  38     -15.499  -6.376  15.297  1.00 10.00      A   
ATOM    312  O   ASN A  38     -15.147  -7.458  14.822  1.00 10.00      A   
ATOM    313  N   VAL A  39     -14.645  -5.503  15.811  1.00 10.00      A   
ATOM    314  HN  VAL A  39     -14.985  -4.651  16.164  1.00 10.00      A   
ATOM    315  CA  VAL A  39     -13.221  -5.782  15.875  1.00 10.00      A   
ATOM    316  CB  VAL A  39     -12.413  -4.535  16.294  1.00 10.00      A   
ATOM    317  CG1 VAL A  39     -10.920  -4.834  16.286  1.00 10.00      A   
ATOM    318  CG2 VAL A  39     -12.726  -3.364  15.373  1.00 10.00      A   
ATOM    319  C   VAL A  39     -12.971  -6.915  16.864  1.00 10.00      A   
ATOM    320  O   VAL A  39     -13.410  -6.854  18.017  1.00 10.00      A   
ATOM    321  N   GLY A  40     -12.289  -7.951  16.405  1.00 10.00      A   
ATOM    322  HN  GLY A  40     -11.964  -7.942  15.475  1.00 10.00      A   
ATOM    323  CA  GLY A  40     -12.012  -9.088  17.254  1.00 10.00      A   
ATOM    324  C   GLY A  40     -12.872 -10.275  16.873  1.00 10.00      A   
ATOM    325  O   GLY A  40     -12.750 -11.357  17.450  1.00 10.00      A   
ATOM    326  N   ASP A  41     -13.750 -10.066  15.899  1.00 10.00      A   
ATOM    327  HN  ASP A  41     -13.801  -9.179  15.485  1.00 10.00      A   
ATOM    328  CA  ASP A  41     -14.635 -11.122  15.429  1.00 10.00      A   
ATOM    329  CB  ASP A  41     -15.931 -10.550  14.841  1.00 10.00      A   
ATOM    330  CG  ASP A  41     -17.083 -10.537  15.826  1.00 10.00      A   
ATOM    331  OD1 ASP A  41     -17.088 -11.369  16.759  1.00 10.00      A   
ATOM    332  OD2 ASP A  41     -17.996  -9.693  15.667  1.00 10.00      A   
ATOM    333  C   ASP A  41     -13.939 -11.982  14.389  1.00 10.00      A   
ATOM    334  O   ASP A  41     -13.196 -11.477  13.541  1.00 10.00      A   
ATOM    335  N   ARG A  42     -14.164 -13.280  14.474  1.00 10.00      A   
ATOM    336  HN  ARG A  42     -14.746 -13.618  15.189  1.00 10.00      A   
ATOM    337  CA  ARG A  42     -13.579 -14.222  13.537  1.00 10.00      A   
ATOM    338  CB  ARG A  42     -13.052 -15.452  14.277  1.00 10.00      A   
ATOM    339  CG  ARG A  42     -11.785 -16.033  13.675  1.00 10.00      A   
ATOM    340  CD  ARG A  42     -12.011 -17.443  13.161  1.00 10.00      A   
ATOM    341  NE  ARG A  42     -12.313 -18.379  14.243  1.00 10.00      A   
ATOM    342  HE  ARG A  42     -13.034 -18.127  14.868  1.00 10.00      A   
ATOM    343  CZ  ARG A  42     -11.678 -19.537  14.428  1.00 10.00      A   
ATOM    344  NH1 ARG A  42     -10.703 -19.902  13.605  1.00 10.00      A   
ATOM    345 HH11 ARG A  42     -10.427 -19.285  12.811  1.00 10.00      A   
ATOM    346 HH12 ARG A  42     -10.208 -20.811  13.748  1.00 10.00      A   
ATOM    347  NH2 ARG A  42     -12.020 -20.329  15.439  1.00 10.00      A   
ATOM    348 HH21 ARG A  42     -11.526 -21.238  15.589  1.00 10.00      A   
ATOM    349 HH22 ARG A  42     -12.785 -20.043  16.089  1.00 10.00      A   
ATOM    350  C   ARG A  42     -14.625 -14.621  12.503  1.00 10.00      A   
ATOM    351  O   ARG A  42     -15.673 -15.182  12.839  1.00 10.00      A   
ATOM    352  N   VAL A  43     -14.349 -14.322  11.246  1.00 10.00      A   
ATOM    353  HN  VAL A  43     -13.487 -13.905  11.029  1.00 10.00      A   
ATOM    354  CA  VAL A  43     -15.286 -14.627  10.179  1.00 10.00      A   
ATOM    355  CB  VAL A  43     -15.777 -13.355   9.459  1.00 10.00      A   
ATOM    356  CG1 VAL A  43     -16.533 -12.455  10.419  1.00 10.00      A   
ATOM    357  CG2 VAL A  43     -14.613 -12.611   8.824  1.00 10.00      A   
ATOM    358  C   VAL A  43     -14.699 -15.583   9.157  1.00 10.00      A   
ATOM    359  O   VAL A  43     -13.479 -15.701   9.019  1.00 10.00      A   
ATOM    360  N   ARG A  44     -15.582 -16.269   8.455  1.00 10.00      A   
ATOM    361  HN  ARG A  44     -16.544 -16.132   8.634  1.00 10.00      A   
ATOM    362  CA  ARG A  44     -15.192 -17.209   7.425  1.00 10.00      A   
ATOM    363  CB  ARG A  44     -15.830 -18.574   7.700  1.00 10.00      A   
ATOM    364  CG  ARG A  44     -15.363 -19.681   6.771  1.00 10.00      A   
ATOM    365  CD  ARG A  44     -15.904 -21.032   7.209  1.00 10.00      A   
ATOM    366  NE  ARG A  44     -14.843 -21.928   7.666  1.00 10.00      A   
ATOM    367  HE  ARG A  44     -14.149 -22.174   7.013  1.00 10.00      A   
ATOM    368  CZ  ARG A  44     -14.773 -22.434   8.899  1.00 10.00      A   
ATOM    369  NH1 ARG A  44     -15.704 -22.134   9.801  1.00 10.00      A   
ATOM    370 HH11 ARG A  44     -15.650 -22.529  10.765  1.00 10.00      A   
ATOM    371 HH12 ARG A  44     -16.496 -21.502   9.548  1.00 10.00      A   
ATOM    372  NH2 ARG A  44     -13.775 -23.251   9.224  1.00 10.00      A   
ATOM    373 HH21 ARG A  44     -13.045 -23.500   8.515  1.00 10.00      A   
ATOM    374 HH22 ARG A  44     -13.714 -23.650  10.191  1.00 10.00      A   
ATOM    375  C   ARG A  44     -15.645 -16.666   6.077  1.00 10.00      A   
ATOM    376  O   ARG A  44     -16.741 -16.109   5.962  1.00 10.00      A   
ATOM    377  N   ILE A  45     -14.794 -16.797   5.075  1.00 10.00      A   
ATOM    378  HN  ILE A  45     -13.930 -17.244   5.230  1.00 10.00      A   
ATOM    379  CA  ILE A  45     -15.112 -16.308   3.744  1.00 10.00      A   
ATOM    380  CB  ILE A  45     -13.871 -16.307   2.830  1.00 10.00      A   
ATOM    381  CG1 ILE A  45     -12.742 -15.502   3.474  1.00 10.00      A   
ATOM    382  CG2 ILE A  45     -14.214 -15.737   1.463  1.00 10.00      A   
ATOM    383  CD1 ILE A  45     -13.108 -14.063   3.759  1.00 10.00      A   
ATOM    384  C   ILE A  45     -16.210 -17.151   3.113  1.00 10.00      A   
ATOM    385  O   ILE A  45     -15.995 -18.317   2.783  1.00 10.00      A   
ATOM    386  N   LYS A  46     -17.384 -16.555   2.961  1.00 10.00      A   
ATOM    387  HN  LYS A  46     -17.483 -15.621   3.245  1.00 10.00      A   
ATOM    388  CA  LYS A  46     -18.525 -17.238   2.378  1.00 10.00      A   
ATOM    389  CB  LYS A  46     -19.781 -16.383   2.552  1.00 10.00      A   
ATOM    390  CG  LYS A  46     -21.084 -17.130   2.332  1.00 10.00      A   
ATOM    391  CD  LYS A  46     -22.265 -16.298   2.798  1.00 10.00      A   
ATOM    392  CE  LYS A  46     -23.562 -17.082   2.707  1.00 10.00      A   
ATOM    393  NZ  LYS A  46     -24.668 -16.392   3.417  1.00 10.00      A   
ATOM    394  HZ1 LYS A  46     -25.549 -16.933   3.324  1.00 10.00      A   
ATOM    395  HZ2 LYS A  46     -24.816 -15.445   3.016  1.00 10.00      A   
ATOM    396  HZ3 LYS A  46     -24.434 -16.297   4.432  1.00 10.00      A   
ATOM    397  C   LYS A  46     -18.278 -17.523   0.904  1.00 10.00      A   
ATOM    398  O   LYS A  46     -18.110 -16.600   0.108  1.00 10.00      A   
ATOM    399  N   ASP A  47     -18.240 -18.798   0.549  1.00 10.00      A   
ATOM    400  HN  ASP A  47     -18.374 -19.489   1.233  1.00 10.00      A   
ATOM    401  CA  ASP A  47     -18.004 -19.199  -0.829  1.00 10.00      A   
ATOM    402  CB  ASP A  47     -17.541 -20.654  -0.908  1.00 10.00      A   
ATOM    403  CG  ASP A  47     -17.186 -21.078  -2.322  1.00 10.00      A   
ATOM    404  OD1 ASP A  47     -16.519 -20.297  -3.034  1.00 10.00      A   
ATOM    405  OD2 ASP A  47     -17.567 -22.198  -2.728  1.00 10.00      A   
ATOM    406  C   ASP A  47     -19.235 -18.971  -1.700  1.00 10.00      A   
ATOM    407  O   ASP A  47     -19.999 -19.896  -1.988  1.00 10.00      A   
ATOM    408  N   LEU A  48     -19.435 -17.724  -2.090  1.00 10.00      A   
ATOM    409  HN  LEU A  48     -18.812 -17.028  -1.793  1.00 10.00      A   
ATOM    410  CA  LEU A  48     -20.555 -17.359  -2.937  1.00 10.00      A   
ATOM    411  CB  LEU A  48     -20.976 -15.907  -2.689  1.00 10.00      A   
ATOM    412  CG  LEU A  48     -21.610 -15.613  -1.327  1.00 10.00      A   
ATOM    413  CD1 LEU A  48     -21.962 -14.139  -1.204  1.00 10.00      A   
ATOM    414  CD2 LEU A  48     -22.840 -16.480  -1.109  1.00 10.00      A   
ATOM    415  C   LEU A  48     -20.181 -17.561  -4.398  1.00 10.00      A   
ATOM    416  O   LEU A  48     -19.072 -17.221  -4.812  1.00 10.00      A   
ATOM    417  N   PRO A  49     -21.092 -18.144  -5.190  1.00 10.00      A   
ATOM    418  CA  PRO A  49     -20.859 -18.401  -6.613  1.00 10.00      A   
ATOM    419  CB  PRO A  49     -22.123 -19.143  -7.069  1.00 10.00      A   
ATOM    420  CG  PRO A  49     -22.770 -19.614  -5.812  1.00 10.00      A   
ATOM    421  CD  PRO A  49     -22.420 -18.603  -4.761  1.00 10.00      A   
ATOM    422  C   PRO A  49     -20.690 -17.110  -7.408  1.00 10.00      A   
ATOM    423  O   PRO A  49     -21.670 -16.464  -7.790  1.00 10.00      A   
ATOM    424  N   ASP A  50     -19.438 -16.732  -7.632  1.00 10.00      A   
ATOM    425  HN  ASP A  50     -18.706 -17.275  -7.269  1.00 10.00      A   
ATOM    426  CA  ASP A  50     -19.118 -15.532  -8.389  1.00 10.00      A   
ATOM    427  CB  ASP A  50     -17.622 -15.204  -8.287  1.00 10.00      A   
ATOM    428  CG  ASP A  50     -16.735 -16.213  -8.994  1.00 10.00      A   
ATOM    429  OD1 ASP A  50     -16.391 -17.249  -8.377  1.00 10.00      A   
ATOM    430  OD2 ASP A  50     -16.378 -15.978 -10.166  1.00 10.00      A   
ATOM    431  C   ASP A  50     -19.517 -15.711  -9.847  1.00 10.00      A   
ATOM    432  O   ASP A  50     -19.448 -16.822 -10.385  1.00 10.00      A   
ATOM    433  N   LEU A  51     -19.942 -14.626 -10.479  1.00 10.00      A   
ATOM    434  HN  LEU A  51     -19.981 -13.772  -9.999  1.00 10.00      A   
ATOM    435  CA  LEU A  51     -20.352 -14.675 -11.870  1.00 10.00      A   
ATOM    436  CB  LEU A  51     -21.779 -15.221 -11.988  1.00 10.00      A   
ATOM    437  CG  LEU A  51     -22.163 -15.825 -13.342  1.00 10.00      A   
ATOM    438  CD1 LEU A  51     -21.391 -17.109 -13.601  1.00 10.00      A   
ATOM    439  CD2 LEU A  51     -23.660 -16.078 -13.411  1.00 10.00      A   
ATOM    440  C   LEU A  51     -20.274 -13.292 -12.499  1.00 10.00      A   
ATOM    441  O   LEU A  51     -20.691 -12.303 -11.891  1.00 10.00      A   
ATOM    442  N   PHE A  52     -19.720 -13.242 -13.706  1.00 10.00      A   
ATOM    443  HN  PHE A  52     -19.382 -14.075 -14.099  1.00 10.00      A   
ATOM    444  CA  PHE A  52     -19.573 -12.002 -14.471  1.00 10.00      A   
ATOM    445  CB  PHE A  52     -20.900 -11.243 -14.626  1.00 10.00      A   
ATOM    446  CG  PHE A  52     -21.991 -12.046 -15.278  1.00 10.00      A   
ATOM    447  CD1 PHE A  52     -23.233 -12.161 -14.675  1.00 10.00      A   
ATOM    448  CD2 PHE A  52     -21.777 -12.685 -16.488  1.00 10.00      A   
ATOM    449  CE1 PHE A  52     -24.243 -12.897 -15.266  1.00 10.00      A   
ATOM    450  CE2 PHE A  52     -22.780 -13.424 -17.085  1.00 10.00      A   
ATOM    451  CZ  PHE A  52     -24.016 -13.530 -16.473  1.00 10.00      A   
ATOM    452  C   PHE A  52     -18.478 -11.092 -13.917  1.00 10.00      A   
ATOM    453  O   PHE A  52     -17.381 -11.027 -14.471  1.00 10.00      A   
ATOM    454  N   TYR A  53     -18.771 -10.396 -12.827  1.00 10.00      A   
ATOM    455  HN  TYR A  53     -19.651 -10.509 -12.407  1.00 10.00      A   
ATOM    456  CA  TYR A  53     -17.804  -9.489 -12.227  1.00 10.00      A   
ATOM    457  CB  TYR A  53     -18.184  -8.032 -12.518  1.00 10.00      A   
ATOM    458  CG  TYR A  53     -17.135  -7.020 -12.100  1.00 10.00      A   
ATOM    459  CD1 TYR A  53     -16.129  -6.632 -12.976  1.00 10.00      A   
ATOM    460  CD2 TYR A  53     -17.152  -6.451 -10.832  1.00 10.00      A   
ATOM    461  CE1 TYR A  53     -15.172  -5.711 -12.601  1.00 10.00      A   
ATOM    462  CE2 TYR A  53     -16.199  -5.528 -10.449  1.00 10.00      A   
ATOM    463  CZ  TYR A  53     -15.211  -5.162 -11.338  1.00 10.00      A   
ATOM    464  OH  TYR A  53     -14.257  -4.246 -10.961  1.00 10.00      A   
ATOM    465  HH  TYR A  53     -14.256  -3.511 -11.587  1.00 10.00      A   
ATOM    466  C   TYR A  53     -17.703  -9.714 -10.727  1.00 10.00      A   
ATOM    467  O   TYR A  53     -18.715  -9.890 -10.048  1.00 10.00      A   
ATOM    468  N   THR A  54     -16.479  -9.711 -10.224  1.00 10.00      A   
ATOM    469  HN  THR A  54     -15.715  -9.589 -10.831  1.00 10.00      A   
ATOM    470  CA  THR A  54     -16.224  -9.892  -8.808  1.00 10.00      A   
ATOM    471  CB  THR A  54     -16.610 -11.311  -8.325  1.00 10.00      A   
ATOM    472  OG1 THR A  54     -16.790 -11.311  -6.905  1.00 10.00      A   
ATOM    473  HG1 THR A  54     -17.584 -10.792  -6.684  1.00 10.00      A   
ATOM    474  CG2 THR A  54     -15.547 -12.337  -8.698  1.00 10.00      A   
ATOM    475  C   THR A  54     -14.754  -9.614  -8.512  1.00 10.00      A   
ATOM    476  O   THR A  54     -13.898  -9.755  -9.390  1.00 10.00      A   
ATOM    477  N   ARG A  55     -14.466  -9.192  -7.292  1.00 10.00      A   
ATOM    478  HN  ARG A  55     -15.191  -9.074  -6.640  1.00 10.00      A   
ATOM    479  CA  ARG A  55     -13.098  -8.900  -6.895  1.00 10.00      A   
ATOM    480  CB  ARG A  55     -12.958  -7.441  -6.457  1.00 10.00      A   
ATOM    481  CG  ARG A  55     -13.160  -6.427  -7.573  1.00 10.00      A   
ATOM    482  CD  ARG A  55     -12.668  -5.045  -7.165  1.00 10.00      A   
ATOM    483  NE  ARG A  55     -13.175  -4.645  -5.853  1.00 10.00      A   
ATOM    484  HE  ARG A  55     -12.801  -5.115  -5.058  1.00 10.00      A   
ATOM    485  CZ  ARG A  55     -14.083  -3.691  -5.658  1.00 10.00      A   
ATOM    486  NH1 ARG A  55     -14.594  -3.024  -6.685  1.00 10.00      A   
ATOM    487 HH11 ARG A  55     -14.290  -3.237  -7.655  1.00 10.00      A   
ATOM    488 HH12 ARG A  55     -15.313  -2.268  -6.516  1.00 10.00      A   
ATOM    489  NH2 ARG A  55     -14.493  -3.409  -4.428  1.00 10.00      A   
ATOM    490 HH21 ARG A  55     -15.205  -2.663  -4.270  1.00 10.00      A   
ATOM    491 HH22 ARG A  55     -14.099  -3.934  -3.612  1.00 10.00      A   
ATOM    492  C   ARG A  55     -12.643  -9.835  -5.783  1.00 10.00      A   
ATOM    493  O   ARG A  55     -11.451  -9.932  -5.494  1.00 10.00      A   
ATOM    494  N   THR A  56     -13.600 -10.528  -5.174  1.00 10.00      A   
ATOM    495  HN  THR A  56     -14.528 -10.414  -5.464  1.00 10.00      A   
ATOM    496  CA  THR A  56     -13.309 -11.460  -4.091  1.00 10.00      A   
ATOM    497  CB  THR A  56     -14.601 -12.105  -3.548  1.00 10.00      A   
ATOM    498  OG1 THR A  56     -15.576 -11.083  -3.286  1.00 10.00      A   
ATOM    499  HG1 THR A  56     -15.931 -10.756  -4.119  1.00 10.00      A   
ATOM    500  CG2 THR A  56     -14.320 -12.871  -2.262  1.00 10.00      A   
ATOM    501  C   THR A  56     -12.336 -12.553  -4.546  1.00 10.00      A   
ATOM    502  O   THR A  56     -12.673 -13.394  -5.384  1.00 10.00      A   
ATOM    503  N   MET A  57     -11.129 -12.522  -3.991  1.00 10.00      A   
ATOM    504  HN  MET A  57     -10.930 -11.819  -3.338  1.00 10.00      A   
ATOM    505  CA  MET A  57     -10.091 -13.488  -4.322  1.00 10.00      A   
ATOM    506  CB  MET A  57      -8.809 -13.159  -3.555  1.00 10.00      A   
ATOM    507  CG  MET A  57      -7.558 -13.828  -4.095  1.00 10.00      A   
ATOM    508  SD  MET A  57      -6.194 -13.795  -2.915  1.00 10.00      A   
ATOM    509  CE  MET A  57      -6.120 -12.044  -2.532  1.00 10.00      A   
ATOM    510  C   MET A  57     -10.543 -14.911  -4.007  1.00 10.00      A   
ATOM    511  O   MET A  57     -11.057 -15.188  -2.922  1.00 10.00      A   
ATOM    512  N   THR A  58     -10.345 -15.808  -4.962  1.00 10.00      A   
ATOM    513  HN  THR A  58      -9.922 -15.527  -5.803  1.00 10.00      A   
ATOM    514  CA  THR A  58     -10.735 -17.201  -4.809  1.00 10.00      A   
ATOM    515  CB  THR A  58     -10.641 -17.943  -6.157  1.00 10.00      A   
ATOM    516  OG1 THR A  58     -10.779 -16.997  -7.232  1.00 10.00      A   
ATOM    517  HG1 THR A  58      -9.919 -16.869  -7.656  1.00 10.00      A   
ATOM    518  CG2 THR A  58     -11.738 -18.989  -6.269  1.00 10.00      A   
ATOM    519  C   THR A  58      -9.874 -17.922  -3.768  1.00 10.00      A   
ATOM    520  O   THR A  58     -10.329 -18.864  -3.120  1.00 10.00      A   
ATOM    521  N   TYR A  59      -8.632 -17.475  -3.609  1.00 10.00      A   
ATOM    522  HN  TYR A  59      -8.319 -16.726  -4.163  1.00 10.00      A   
ATOM    523  CA  TYR A  59      -7.717 -18.083  -2.645  1.00 10.00      A   
ATOM    524  CB  TYR A  59      -6.291 -17.552  -2.817  1.00 10.00      A   
ATOM    525  CG  TYR A  59      -5.481 -18.319  -3.838  1.00 10.00      A   
ATOM    526  CD1 TYR A  59      -5.241 -17.796  -5.103  1.00 10.00      A   
ATOM    527  CD2 TYR A  59      -4.962 -19.572  -3.541  1.00 10.00      A   
ATOM    528  CE1 TYR A  59      -4.508 -18.498  -6.041  1.00 10.00      A   
ATOM    529  CE2 TYR A  59      -4.227 -20.281  -4.471  1.00 10.00      A   
ATOM    530  CZ  TYR A  59      -4.004 -19.741  -5.719  1.00 10.00      A   
ATOM    531  OH  TYR A  59      -3.273 -20.448  -6.648  1.00 10.00      A   
ATOM    532  HH  TYR A  59      -3.502 -21.385  -6.589  1.00 10.00      A   
ATOM    533  C   TYR A  59      -8.197 -17.901  -1.209  1.00 10.00      A   
ATOM    534  O   TYR A  59      -7.957 -18.756  -0.355  1.00 10.00      A   
ATOM    535  N   THR A  60      -8.875 -16.791  -0.950  1.00 10.00      A   
ATOM    536  HN  THR A  60      -9.017 -16.134  -1.664  1.00 10.00      A   
ATOM    537  CA  THR A  60      -9.393 -16.507   0.377  1.00 10.00      A   
ATOM    538  CB  THR A  60      -9.602 -14.993   0.566  1.00 10.00      A   
ATOM    539  OG1 THR A  60      -9.258 -14.318  -0.654  1.00 10.00      A   
ATOM    540  HG1 THR A  60      -9.311 -13.362  -0.519  1.00 10.00      A   
ATOM    541  CG2 THR A  60      -8.717 -14.475   1.687  1.00 10.00      A   
ATOM    542  C   THR A  60     -10.713 -17.237   0.617  1.00 10.00      A   
ATOM    543  O   THR A  60     -11.060 -17.552   1.757  1.00 10.00      A   
ATOM    544  N   ARG A  61     -11.442 -17.511  -0.463  1.00 10.00      A   
ATOM    545  HN  ARG A  61     -11.102 -17.248  -1.345  1.00 10.00      A   
ATOM    546  CA  ARG A  61     -12.727 -18.199  -0.372  1.00 10.00      A   
ATOM    547  CB  ARG A  61     -13.373 -18.349  -1.751  1.00 10.00      A   
ATOM    548  CG  ARG A  61     -13.727 -17.029  -2.413  1.00 10.00      A   
ATOM    549  CD  ARG A  61     -15.210 -16.942  -2.739  1.00 10.00      A   
ATOM    550  NE  ARG A  61     -15.607 -17.869  -3.801  1.00 10.00      A   
ATOM    551  HE  ARG A  61     -15.868 -18.791  -3.525  1.00 10.00      A   
ATOM    552  CZ  ARG A  61     -15.657 -17.542  -5.099  1.00 10.00      A   
ATOM    553  NH1 ARG A  61     -15.334 -16.313  -5.494  1.00 10.00      A   
ATOM    554 HH11 ARG A  61     -15.040 -15.599  -4.799  1.00 10.00      A   
ATOM    555 HH12 ARG A  61     -15.373 -16.061  -6.507  1.00 10.00      A   
ATOM    556  NH2 ARG A  61     -16.036 -18.437  -6.002  1.00 10.00      A   
ATOM    557 HH21 ARG A  61     -16.077 -18.173  -7.019  1.00 10.00      A   
ATOM    558 HH22 ARG A  61     -16.294 -19.402  -5.707  1.00 10.00      A   
ATOM    559  C   ARG A  61     -12.585 -19.558   0.298  1.00 10.00      A   
ATOM    560  O   ARG A  61     -11.869 -20.430  -0.193  1.00 10.00      A   
ATOM    561  N   GLY A  62     -13.261 -19.727   1.427  1.00 10.00      A   
ATOM    562  HN  GLY A  62     -13.813 -18.994   1.773  1.00 10.00      A   
ATOM    563  CA  GLY A  62     -13.195 -20.981   2.151  1.00 10.00      A   
ATOM    564  C   GLY A  62     -12.344 -20.876   3.401  1.00 10.00      A   
ATOM    565  O   GLY A  62     -12.419 -21.729   4.285  1.00 10.00      A   
ATOM    566  N   ALA A  63     -11.539 -19.827   3.484  1.00 10.00      A   
ATOM    567  HN  ALA A  63     -11.529 -19.169   2.751  1.00 10.00      A   
ATOM    568  CA  ALA A  63     -10.672 -19.624   4.637  1.00 10.00      A   
ATOM    569  CB  ALA A  63      -9.351 -18.996   4.213  1.00 10.00      A   
ATOM    570  C   ALA A  63     -11.359 -18.786   5.714  1.00 10.00      A   
ATOM    571  O   ALA A  63     -12.442 -18.238   5.496  1.00 10.00      A   
ATOM    572  N   THR A  64     -10.727 -18.693   6.876  1.00 10.00      A   
ATOM    573  HN  THR A  64      -9.866 -19.148   6.993  1.00 10.00      A   
ATOM    574  CA  THR A  64     -11.274 -17.931   7.983  1.00 10.00      A   
ATOM    575  CB  THR A  64     -12.009 -18.849   8.991  1.00 10.00      A   
ATOM    576  OG1 THR A  64     -12.576 -18.070  10.047  1.00 10.00      A   
ATOM    577  HG1 THR A  64     -13.009 -17.291   9.673  1.00 10.00      A   
ATOM    578  CG2 THR A  64     -11.074 -19.898   9.578  1.00 10.00      A   
ATOM    579  C   THR A  64     -10.174 -17.127   8.682  1.00 10.00      A   
ATOM    580  O   THR A  64      -9.043 -17.596   8.831  1.00 10.00      A   
ATOM    581  N   GLY A  65     -10.508 -15.908   9.089  1.00 10.00      A   
ATOM    582  HN  GLY A  65     -11.425 -15.586   8.944  1.00 10.00      A   
ATOM    583  CA  GLY A  65      -9.550 -15.053   9.757  1.00 10.00      A   
ATOM    584  C   GLY A  65     -10.225 -14.140  10.757  1.00 10.00      A   
ATOM    585  O   GLY A  65     -11.441 -14.208  10.943  1.00 10.00      A   
ATOM    586  N   THR A  66      -9.453 -13.274  11.386  1.00 10.00      A   
ATOM    587  HN  THR A  66      -8.494 -13.239  11.177  1.00 10.00      A   
ATOM    588  CA  THR A  66      -9.995 -12.359  12.376  1.00 10.00      A   
ATOM    589  CB  THR A  66      -9.179 -12.424  13.680  1.00 10.00      A   
ATOM    590  OG1 THR A  66      -8.723 -13.769  13.887  1.00 10.00      A   
ATOM    591  HG1 THR A  66      -7.926 -13.915  13.363  1.00 10.00      A   
ATOM    592  CG2 THR A  66     -10.025 -11.995  14.868  1.00 10.00      A   
ATOM    593  C   THR A  66     -10.000 -10.923  11.855  1.00 10.00      A   
ATOM    594  O   THR A  66      -9.031 -10.472  11.239  1.00 10.00      A   
ATOM    595  N   ILE A  67     -11.103 -10.220  12.083  1.00 10.00      A   
ATOM    596  HN  ILE A  67     -11.858 -10.646  12.554  1.00 10.00      A   
ATOM    597  CA  ILE A  67     -11.229  -8.832  11.657  1.00 10.00      A   
ATOM    598  CB  ILE A  67     -12.704  -8.449  11.407  1.00 10.00      A   
ATOM    599  CG1 ILE A  67     -13.346  -9.391  10.386  1.00 10.00      A   
ATOM    600  CG2 ILE A  67     -12.806  -7.004  10.938  1.00 10.00      A   
ATOM    601  CD1 ILE A  67     -14.839  -9.198  10.235  1.00 10.00      A   
ATOM    602  C   ILE A  67     -10.665  -7.910  12.734  1.00 10.00      A   
ATOM    603  O   ILE A  67     -11.217  -7.815  13.831  1.00 10.00      A   
ATOM    604  N   VAL A  68      -9.560  -7.245  12.434  1.00 10.00      A   
ATOM    605  HN  VAL A  68      -9.145  -7.370  11.552  1.00 10.00      A   
ATOM    606  CA  VAL A  68      -8.943  -6.339  13.396  1.00 10.00      A   
ATOM    607  CB  VAL A  68      -7.479  -6.730  13.706  1.00 10.00      A   
ATOM    608  CG1 VAL A  68      -7.403  -8.148  14.255  1.00 10.00      A   
ATOM    609  CG2 VAL A  68      -6.601  -6.576  12.471  1.00 10.00      A   
ATOM    610  C   VAL A  68      -8.991  -4.893  12.910  1.00 10.00      A   
ATOM    611  O   VAL A  68      -8.473  -3.988  13.567  1.00 10.00      A   
ATOM    612  N   ARG A  69      -9.622  -4.673  11.767  1.00 10.00      A   
ATOM    613  HN  ARG A  69     -10.040  -5.421  11.292  1.00 10.00      A   
ATOM    614  CA  ARG A  69      -9.707  -3.336  11.207  1.00 10.00      A   
ATOM    615  CB  ARG A  69      -8.577  -3.111  10.202  1.00 10.00      A   
ATOM    616  CG  ARG A  69      -7.686  -1.927  10.526  1.00 10.00      A   
ATOM    617  CD  ARG A  69      -6.572  -1.788   9.504  1.00 10.00      A   
ATOM    618  NE  ARG A  69      -5.691  -2.956   9.486  1.00 10.00      A   
ATOM    619  HE  ARG A  69      -6.035  -3.777   9.040  1.00 10.00      A   
ATOM    620  CZ  ARG A  69      -4.468  -2.981  10.011  1.00 10.00      A   
ATOM    621  NH1 ARG A  69      -3.960  -1.899  10.589  1.00 10.00      A   
ATOM    622 HH11 ARG A  69      -4.520  -1.015  10.643  1.00 10.00      A   
ATOM    623 HH12 ARG A  69      -2.999  -1.926  10.994  1.00 10.00      A   
ATOM    624  NH2 ARG A  69      -3.747  -4.090   9.951  1.00 10.00      A   
ATOM    625 HH21 ARG A  69      -4.143  -4.956   9.493  1.00 10.00      A   
ATOM    626 HH22 ARG A  69      -2.788  -4.118  10.359  1.00 10.00      A   
ATOM    627  C   ARG A  69     -11.057  -3.066  10.553  1.00 10.00      A   
ATOM    628  O   ARG A  69     -11.582  -3.900   9.810  1.00 10.00      A   
ATOM    629  N   LEU A  70     -11.616  -1.902  10.856  1.00 10.00      A   
ATOM    630  HN  LEU A  70     -11.158  -1.306  11.485  1.00 10.00      A   
ATOM    631  CA  LEU A  70     -12.887  -1.476  10.288  1.00 10.00      A   
ATOM    632  CB  LEU A  70     -13.884  -1.129  11.397  1.00 10.00      A   
ATOM    633  CG  LEU A  70     -15.271  -0.672  10.935  1.00 10.00      A   
ATOM    634  CD1 LEU A  70     -16.084  -1.848  10.415  1.00 10.00      A   
ATOM    635  CD2 LEU A  70     -16.008   0.041  12.056  1.00 10.00      A   
ATOM    636  C   LEU A  70     -12.638  -0.255   9.411  1.00 10.00      A   
ATOM    637  O   LEU A  70     -12.229   0.796   9.903  1.00 10.00      A   
ATOM    638  N   VAL A  71     -12.873  -0.397   8.118  1.00 10.00      A   
ATOM    639  HN  VAL A  71     -13.222  -1.250   7.781  1.00 10.00      A   
ATOM    640  CA  VAL A  71     -12.630   0.693   7.185  1.00 10.00      A   
ATOM    641  CB  VAL A  71     -12.345   0.187   5.753  1.00 10.00      A   
ATOM    642  CG1 VAL A  71     -11.480   1.185   4.998  1.00 10.00      A   
ATOM    643  CG2 VAL A  71     -11.681  -1.182   5.780  1.00 10.00      A   
ATOM    644  C   VAL A  71     -13.771   1.712   7.170  1.00 10.00      A   
ATOM    645  O   VAL A  71     -13.870   2.563   8.058  1.00 10.00      A   
ATOM    646  N   TYR A  72     -14.636   1.615   6.171  1.00 10.00      A   
ATOM    647  HN  TYR A  72     -14.533   0.895   5.516  1.00 10.00      A   
ATOM    648  CA  TYR A  72     -15.751   2.540   6.032  1.00 10.00      A   
ATOM    649  CB  TYR A  72     -15.299   3.835   5.334  1.00 10.00      A   
ATOM    650  CG  TYR A  72     -14.367   3.637   4.150  1.00 10.00      A   
ATOM    651  CD1 TYR A  72     -14.712   2.804   3.092  1.00 10.00      A   
ATOM    652  CD2 TYR A  72     -13.140   4.289   4.093  1.00 10.00      A   
ATOM    653  CE1 TYR A  72     -13.864   2.624   2.016  1.00 10.00      A   
ATOM    654  CE2 TYR A  72     -12.287   4.117   3.018  1.00 10.00      A   
ATOM    655  CZ  TYR A  72     -12.653   3.282   1.983  1.00 10.00      A   
ATOM    656  OH  TYR A  72     -11.807   3.101   0.913  1.00 10.00      A   
ATOM    657  HH  TYR A  72     -11.000   2.675   1.214  1.00 10.00      A   
ATOM    658  C   TYR A  72     -16.902   1.903   5.266  1.00 10.00      A   
ATOM    659  O   TYR A  72     -16.904   0.693   5.026  1.00 10.00      A   
ATOM    660  N   GLU A  73     -17.870   2.728   4.891  1.00 10.00      A   
ATOM    661  HN  GLU A  73     -17.804   3.676   5.130  1.00 10.00      A   
ATOM    662  CA  GLU A  73     -19.028   2.278   4.143  1.00 10.00      A   
ATOM    663  CB  GLU A  73     -20.289   2.936   4.697  1.00 10.00      A   
ATOM    664  CG  GLU A  73     -20.542   2.655   6.165  1.00 10.00      A   
ATOM    665  CD  GLU A  73     -21.342   3.748   6.829  1.00 10.00      A   
ATOM    666  OE1 GLU A  73     -22.587   3.635   6.891  1.00 10.00      A   
ATOM    667  OE2 GLU A  73     -20.729   4.734   7.294  1.00 10.00      A   
ATOM    668  C   GLU A  73     -18.875   2.650   2.678  1.00 10.00      A   
ATOM    669  O   GLU A  73     -18.531   3.789   2.351  1.00 10.00      A   
ATOM    670  N   SER A  74     -19.119   1.685   1.805  1.00 10.00      A   
ATOM    671  HN  SER A  74     -19.383   0.798   2.143  1.00 10.00      A   
ATOM    672  CA  SER A  74     -19.020   1.885   0.365  1.00 10.00      A   
ATOM    673  CB  SER A  74     -17.553   1.805  -0.079  1.00 10.00      A   
ATOM    674  OG  SER A  74     -16.787   2.837   0.516  1.00 10.00      A   
ATOM    675  HG  SER A  74     -17.333   3.304   1.167  1.00 10.00      A   
ATOM    676  C   SER A  74     -19.859   0.830  -0.364  1.00 10.00      A   
ATOM    677  O   SER A  74     -20.299  -0.141   0.253  1.00 10.00      A   
ATOM    678  N   PRO A  75     -20.142   1.024  -1.663  1.00 10.00      A   
ATOM    679  CA  PRO A  75     -20.909   0.056  -2.447  1.00 10.00      A   
ATOM    680  CB  PRO A  75     -21.292   0.828  -3.722  1.00 10.00      A   
ATOM    681  CG  PRO A  75     -20.875   2.245  -3.486  1.00 10.00      A   
ATOM    682  CD  PRO A  75     -19.777   2.199  -2.465  1.00 10.00      A   
ATOM    683  C   PRO A  75     -20.055  -1.159  -2.805  1.00 10.00      A   
ATOM    684  O   PRO A  75     -18.841  -1.043  -2.989  1.00 10.00      A   
ATOM    685  N   ALA A  76     -20.683  -2.324  -2.878  1.00 10.00      A   
ATOM    686  HN  ALA A  76     -21.645  -2.361  -2.696  1.00 10.00      A   
ATOM    687  CA  ALA A  76     -19.978  -3.551  -3.218  1.00 10.00      A   
ATOM    688  CB  ALA A  76     -20.836  -4.765  -2.899  1.00 10.00      A   
ATOM    689  C   ALA A  76     -19.577  -3.549  -4.687  1.00 10.00      A   
ATOM    690  O   ALA A  76     -20.195  -2.864  -5.503  1.00 10.00      A   
ATOM    691  N   ALA A  77     -18.551  -4.327  -5.016  1.00 10.00      A   
ATOM    692  HN  ALA A  77     -18.119  -4.855  -4.316  1.00 10.00      A   
ATOM    693  CA  ALA A  77     -18.041  -4.421  -6.382  1.00 10.00      A   
ATOM    694  CB  ALA A  77     -16.933  -5.460  -6.452  1.00 10.00      A   
ATOM    695  C   ALA A  77     -19.141  -4.765  -7.379  1.00 10.00      A   
ATOM    696  O   ALA A  77     -19.267  -4.126  -8.423  1.00 10.00      A   
ATOM    697  N   GLU A  78     -19.940  -5.764  -7.039  1.00 10.00      A   
ATOM    698  HN  GLU A  78     -19.778  -6.235  -6.183  1.00 10.00      A   
ATOM    699  CA  GLU A  78     -21.032  -6.224  -7.884  1.00 10.00      A   
ATOM    700  CB  GLU A  78     -21.637  -7.504  -7.301  1.00 10.00      A   
ATOM    701  CG  GLU A  78     -20.719  -8.721  -7.351  1.00 10.00      A   
ATOM    702  CD  GLU A  78     -19.619  -8.707  -6.300  1.00 10.00      A   
ATOM    703  OE1 GLU A  78     -19.611  -7.805  -5.436  1.00 10.00      A   
ATOM    704  OE2 GLU A  78     -18.755  -9.610  -6.330  1.00 10.00      A   
ATOM    705  C   GLU A  78     -22.121  -5.162  -8.060  1.00 10.00      A   
ATOM    706  O   GLU A  78     -23.023  -5.317  -8.883  1.00 10.00      A   
ATOM    707  N   ASP A  79     -22.040  -4.088  -7.290  1.00 10.00      A   
ATOM    708  HN  ASP A  79     -21.298  -4.007  -6.651  1.00 10.00      A   
ATOM    709  CA  ASP A  79     -23.025  -3.021  -7.376  1.00 10.00      A   
ATOM    710  CB  ASP A  79     -23.614  -2.705  -6.000  1.00 10.00      A   
ATOM    711  CG  ASP A  79     -24.575  -3.772  -5.518  1.00 10.00      A   
ATOM    712  OD1 ASP A  79     -25.437  -4.204  -6.313  1.00 10.00      A   
ATOM    713  OD2 ASP A  79     -24.474  -4.185  -4.342  1.00 10.00      A   
ATOM    714  C   ASP A  79     -22.432  -1.770  -8.007  1.00 10.00      A   
ATOM    715  O   ASP A  79     -22.966  -1.247  -8.984  1.00 10.00      A   
ATOM    716  N   GLU A  80     -21.304  -1.314  -7.471  1.00 10.00      A   
ATOM    717  HN  GLU A  80     -20.901  -1.800  -6.716  1.00 10.00      A   
ATOM    718  CA  GLU A  80     -20.645  -0.109  -7.971  1.00 10.00      A   
ATOM    719  CB  GLU A  80     -19.444   0.270  -7.099  1.00 10.00      A   
ATOM    720  CG  GLU A  80     -18.343  -0.778  -7.040  1.00 10.00      A   
ATOM    721  CD  GLU A  80     -17.207  -0.376  -6.122  1.00 10.00      A   
ATOM    722  OE1 GLU A  80     -16.305  -1.208  -5.885  1.00 10.00      A   
ATOM    723  OE2 GLU A  80     -17.209   0.777  -5.639  1.00 10.00      A   
ATOM    724  C   GLU A  80     -20.231  -0.238  -9.435  1.00 10.00      A   
ATOM    725  O   GLU A  80     -20.329   0.723 -10.202  1.00 10.00      A   
ATOM    726  N   ALA A  81     -19.793  -1.431  -9.824  1.00 10.00      A   
ATOM    727  HN  ALA A  81     -19.750  -2.162  -9.168  1.00 10.00      A   
ATOM    728  CA  ALA A  81     -19.362  -1.683 -11.197  1.00 10.00      A   
ATOM    729  CB  ALA A  81     -18.664  -3.027 -11.300  1.00 10.00      A   
ATOM    730  C   ALA A  81     -20.530  -1.619 -12.173  1.00 10.00      A   
ATOM    731  O   ALA A  81     -20.337  -1.450 -13.376  1.00 10.00      A   
ATOM    732  N   PHE A  82     -21.742  -1.751 -11.652  1.00 10.00      A   
ATOM    733  HN  PHE A  82     -21.838  -1.877 -10.684  1.00 10.00      A   
ATOM    734  CA  PHE A  82     -22.932  -1.708 -12.485  1.00 10.00      A   
ATOM    735  CB  PHE A  82     -23.874  -2.865 -12.154  1.00 10.00      A   
ATOM    736  CG  PHE A  82     -23.386  -4.189 -12.672  1.00 10.00      A   
ATOM    737  CD1 PHE A  82     -22.559  -4.990 -11.901  1.00 10.00      A   
ATOM    738  CD2 PHE A  82     -23.748  -4.628 -13.936  1.00 10.00      A   
ATOM    739  CE1 PHE A  82     -22.102  -6.204 -12.378  1.00 10.00      A   
ATOM    740  CE2 PHE A  82     -23.296  -5.841 -14.419  1.00 10.00      A   
ATOM    741  CZ  PHE A  82     -22.471  -6.630 -13.638  1.00 10.00      A   
ATOM    742  C   PHE A  82     -23.642  -0.364 -12.372  1.00 10.00      A   
ATOM    743  O   PHE A  82     -24.752  -0.190 -12.873  1.00 10.00      A   
ATOM    744  N   GLY A  83     -22.997   0.581 -11.702  1.00 10.00      A   
ATOM    745  HN  GLY A  83     -22.123   0.378 -11.303  1.00 10.00      A   
ATOM    746  CA  GLY A  83     -23.567   1.907 -11.555  1.00 10.00      A   
ATOM    747  C   GLY A  83     -24.490   2.041 -10.360  1.00 10.00      A   
ATOM    748  O   GLY A  83     -25.110   3.087 -10.169  1.00 10.00      A   
ATOM    749  N   ASN A  84     -24.585   0.996  -9.552  1.00 10.00      A   
ATOM    750  HN  ASN A  84     -24.060   0.188  -9.740  1.00 10.00      A   
ATOM    751  CA  ASN A  84     -25.443   1.033  -8.376  1.00 10.00      A   
ATOM    752  CB  ASN A  84     -25.944  -0.364  -7.994  1.00 10.00      A   
ATOM    753  CG  ASN A  84     -26.952  -0.350  -6.850  1.00 10.00      A   
ATOM    754  OD1 ASN A  84     -26.704   0.210  -5.779  1.00 10.00      A   
ATOM    755  ND2 ASN A  84     -28.103  -0.962  -7.072  1.00 10.00      A   
ATOM    756 HD21 ASN A  84     -28.243  -1.386  -7.946  1.00 10.00      A   
ATOM    757 HD22 ASN A  84     -28.767  -0.978  -6.350  1.00 10.00      A   
ATOM    758  C   ASN A  84     -24.718   1.678  -7.206  1.00 10.00      A   
ATOM    759  O   ASN A  84     -23.887   1.051  -6.547  1.00 10.00      A   
ATOM    760  N   GLU A  85     -25.024   2.938  -6.972  1.00 10.00      A   
ATOM    761  HN  GLU A  85     -25.674   3.387  -7.554  1.00 10.00      A   
ATOM    762  CA  GLU A  85     -24.426   3.680  -5.877  1.00 10.00      A   
ATOM    763  CB  GLU A  85     -23.847   5.006  -6.384  1.00 10.00      A   
ATOM    764  CG  GLU A  85     -22.676   4.829  -7.345  1.00 10.00      A   
ATOM    765  CD  GLU A  85     -22.137   6.138  -7.898  1.00 10.00      A   
ATOM    766  OE1 GLU A  85     -21.939   7.091  -7.114  1.00 10.00      A   
ATOM    767  OE2 GLU A  85     -21.890   6.216  -9.124  1.00 10.00      A   
ATOM    768  C   GLU A  85     -25.471   3.904  -4.787  1.00 10.00      A   
ATOM    769  O   GLU A  85     -25.439   4.897  -4.059  1.00 10.00      A   
ATOM    770  N   GLU A  86     -26.403   2.960  -4.695  1.00 10.00      A   
ATOM    771  HN  GLU A  86     -26.363   2.196  -5.309  1.00 10.00      A   
ATOM    772  CA  GLU A  86     -27.477   3.017  -3.710  1.00 10.00      A   
ATOM    773  CB  GLU A  86     -28.819   2.645  -4.352  1.00 10.00      A   
ATOM    774  CG  GLU A  86     -29.059   3.278  -5.711  1.00 10.00      A   
ATOM    775  CD  GLU A  86     -30.433   2.973  -6.277  1.00 10.00      A   
ATOM    776  OE1 GLU A  86     -30.800   1.781  -6.373  1.00 10.00      A   
ATOM    777  OE2 GLU A  86     -31.147   3.928  -6.652  1.00 10.00      A   
ATOM    778  C   GLU A  86     -27.193   2.071  -2.550  1.00 10.00      A   
ATOM    779  O   GLU A  86     -27.295   2.452  -1.385  1.00 10.00      A   
ATOM    780  N   ASN A  87     -26.836   0.834  -2.879  1.00 10.00      A   
ATOM    781  HN  ASN A  87     -26.761   0.594  -3.830  1.00 10.00      A   
ATOM    782  CA  ASN A  87     -26.541  -0.170  -1.864  1.00 10.00      A   
ATOM    783  CB  ASN A  87     -26.709  -1.585  -2.427  1.00 10.00      A   
ATOM    784  CG  ASN A  87     -28.137  -2.088  -2.342  1.00 10.00      A   
ATOM    785  OD1 ASN A  87     -28.905  -1.673  -1.472  1.00 10.00      A   
ATOM    786  ND2 ASN A  87     -28.505  -2.985  -3.248  1.00 10.00      A   
ATOM    787 HD21 ASN A  87     -27.845  -3.269  -3.918  1.00 10.00      A   
ATOM    788 HD22 ASN A  87     -29.421  -3.338  -3.210  1.00 10.00      A   
ATOM    789  C   ASN A  87     -25.137   0.021  -1.307  1.00 10.00      A   
ATOM    790  O   ASN A  87     -24.146  -0.234  -1.994  1.00 10.00      A   
ATOM    791  N   VAL A  88     -25.061   0.480  -0.064  1.00 10.00      A   
ATOM    792  HN  VAL A  88     -25.892   0.656   0.427  1.00 10.00      A   
ATOM    793  CA  VAL A  88     -23.786   0.727   0.600  1.00 10.00      A   
ATOM    794  CB  VAL A  88     -23.659   2.222   0.980  1.00 10.00      A   
ATOM    795  CG1 VAL A  88     -22.403   2.492   1.794  1.00 10.00      A   
ATOM    796  CG2 VAL A  88     -23.683   3.093  -0.265  1.00 10.00      A   
ATOM    797  C   VAL A  88     -23.669  -0.129   1.860  1.00 10.00      A   
ATOM    798  O   VAL A  88     -24.633  -0.253   2.617  1.00 10.00      A   
ATOM    799  N   GLU A  89     -22.497  -0.725   2.076  1.00 10.00      A   
ATOM    800  HN  GLU A  89     -21.761  -0.594   1.434  1.00 10.00      A   
ATOM    801  CA  GLU A  89     -22.272  -1.561   3.250  1.00 10.00      A   
ATOM    802  CB  GLU A  89     -22.468  -3.044   2.929  1.00 10.00      A   
ATOM    803  CG  GLU A  89     -21.551  -3.587   1.846  1.00 10.00      A   
ATOM    804  CD  GLU A  89     -21.836  -5.040   1.541  1.00 10.00      A   
ATOM    805  OE1 GLU A  89     -20.960  -5.893   1.800  1.00 10.00      A   
ATOM    806  OE2 GLU A  89     -22.951  -5.333   1.055  1.00 10.00      A   
ATOM    807  C   GLU A  89     -20.892  -1.317   3.855  1.00 10.00      A   
ATOM    808  O   GLU A  89     -20.086  -0.565   3.304  1.00 10.00      A   
ATOM    809  N   TRP A  90     -20.634  -1.952   4.990  1.00 10.00      A   
ATOM    810  HN  TRP A  90     -21.320  -2.544   5.370  1.00 10.00      A   
ATOM    811  CA  TRP A  90     -19.362  -1.809   5.687  1.00 10.00      A   
ATOM    812  CB  TRP A  90     -19.533  -2.119   7.180  1.00 10.00      A   
ATOM    813  CG  TRP A  90     -20.122  -1.002   7.988  1.00 10.00      A   
ATOM    814  CD1 TRP A  90     -21.424  -0.868   8.377  1.00 10.00      A   
ATOM    815  CD2 TRP A  90     -19.428   0.135   8.520  1.00 10.00      A   
ATOM    816  NE1 TRP A  90     -21.585   0.280   9.114  1.00 10.00      A   
ATOM    817  HE1 TRP A  90     -22.436   0.599   9.506  1.00 10.00      A   
ATOM    818  CE2 TRP A  90     -20.376   0.917   9.211  1.00 10.00      A   
ATOM    819  CE3 TRP A  90     -18.101   0.572   8.472  1.00 10.00      A   
ATOM    820  CZ2 TRP A  90     -20.037   2.104   9.855  1.00 10.00      A   
ATOM    821  CZ3 TRP A  90     -17.768   1.751   9.112  1.00 10.00      A   
ATOM    822  CH2 TRP A  90     -18.732   2.505   9.790  1.00 10.00      A   
ATOM    823  C   TRP A  90     -18.297  -2.736   5.113  1.00 10.00      A   
ATOM    824  O   TRP A  90     -18.586  -3.871   4.725  1.00 10.00      A   
ATOM    825  N   PHE A  91     -17.067  -2.244   5.060  1.00 10.00      A   
ATOM    826  HN  PHE A  91     -16.910  -1.320   5.354  1.00 10.00      A   
ATOM    827  CA  PHE A  91     -15.945  -3.030   4.569  1.00 10.00      A   
ATOM    828  CB  PHE A  91     -15.166  -2.268   3.497  1.00 10.00      A   
ATOM    829  CG  PHE A  91     -15.803  -2.329   2.138  1.00 10.00      A   
ATOM    830  CD1 PHE A  91     -16.836  -1.471   1.803  1.00 10.00      A   
ATOM    831  CD2 PHE A  91     -15.371  -3.250   1.197  1.00 10.00      A   
ATOM    832  CE1 PHE A  91     -17.427  -1.529   0.557  1.00 10.00      A   
ATOM    833  CE2 PHE A  91     -15.957  -3.312  -0.053  1.00 10.00      A   
ATOM    834  CZ  PHE A  91     -16.988  -2.450  -0.372  1.00 10.00      A   
ATOM    835  C   PHE A  91     -15.036  -3.392   5.738  1.00 10.00      A   
ATOM    836  O   PHE A  91     -14.658  -2.526   6.532  1.00 10.00      A   
ATOM    837  N   TYR A  92     -14.692  -4.665   5.847  1.00 10.00      A   
ATOM    838  HN  TYR A  92     -14.997  -5.308   5.170  1.00 10.00      A   
ATOM    839  CA  TYR A  92     -13.856  -5.130   6.943  1.00 10.00      A   
ATOM    840  CB  TYR A  92     -14.557  -6.255   7.711  1.00 10.00      A   
ATOM    841  CG  TYR A  92     -15.922  -5.909   8.266  1.00 10.00      A   
ATOM    842  CD1 TYR A  92     -17.037  -5.875   7.441  1.00 10.00      A   
ATOM    843  CD2 TYR A  92     -16.095  -5.637   9.616  1.00 10.00      A   
ATOM    844  CE1 TYR A  92     -18.285  -5.578   7.944  1.00 10.00      A   
ATOM    845  CE2 TYR A  92     -17.343  -5.338  10.128  1.00 10.00      A   
ATOM    846  CZ  TYR A  92     -18.436  -5.309   9.285  1.00 10.00      A   
ATOM    847  OH  TYR A  92     -19.683  -5.018   9.785  1.00 10.00      A   
ATOM    848  HH  TYR A  92     -20.353  -5.195   9.098  1.00 10.00      A   
ATOM    849  C   TYR A  92     -12.511  -5.648   6.454  1.00 10.00      A   
ATOM    850  O   TYR A  92     -12.415  -6.244   5.380  1.00 10.00      A   
ATOM    851  N   SER A  93     -11.482  -5.419   7.252  1.00 10.00      A   
ATOM    852  HN  SER A  93     -11.619  -4.909   8.081  1.00 10.00      A   
ATOM    853  CA  SER A  93     -10.150  -5.894   6.937  1.00 10.00      A   
ATOM    854  CB  SER A  93      -9.116  -4.820   7.265  1.00 10.00      A   
ATOM    855  OG  SER A  93      -9.575  -3.536   6.879  1.00 10.00      A   
ATOM    856  HG  SER A  93      -9.099  -3.252   6.080  1.00 10.00      A   
ATOM    857  C   SER A  93      -9.884  -7.153   7.756  1.00 10.00      A   
ATOM    858  O   SER A  93      -9.688  -7.090   8.974  1.00 10.00      A   
ATOM    859  N   ILE A  94      -9.911  -8.297   7.092  1.00 10.00      A   
ATOM    860  HN  ILE A  94     -10.057  -8.283   6.120  1.00 10.00      A   
ATOM    861  CA  ILE A  94      -9.706  -9.571   7.761  1.00 10.00      A   
ATOM    862  CB  ILE A  94     -10.689 -10.652   7.257  1.00 10.00      A   
ATOM    863  CG1 ILE A  94     -12.066 -10.052   6.962  1.00 10.00      A   
ATOM    864  CG2 ILE A  94     -10.812 -11.773   8.276  1.00 10.00      A   
ATOM    865  CD1 ILE A  94     -12.297  -9.735   5.500  1.00 10.00      A   
ATOM    866  C   ILE A  94      -8.281 -10.064   7.562  1.00 10.00      A   
ATOM    867  O   ILE A  94      -7.767 -10.063   6.444  1.00 10.00      A   
ATOM    868  N   VAL A  95      -7.648 -10.475   8.651  1.00 10.00      A   
ATOM    869  HN  VAL A  95      -8.113 -10.441   9.517  1.00 10.00      A   
ATOM    870  CA  VAL A  95      -6.283 -10.976   8.602  1.00 10.00      A   
ATOM    871  CB  VAL A  95      -5.504 -10.615   9.882  1.00 10.00      A   
ATOM    872  CG1 VAL A  95      -4.018 -10.892   9.708  1.00 10.00      A   
ATOM    873  CG2 VAL A  95      -5.739  -9.164  10.262  1.00 10.00      A   
ATOM    874  C   VAL A  95      -6.281 -12.490   8.436  1.00 10.00      A   
ATOM    875  O   VAL A  95      -6.891 -13.210   9.226  1.00 10.00      A   
ATOM    876  N   PHE A  96      -5.610 -12.964   7.398  1.00 10.00      A   
ATOM    877  HN  PHE A  96      -5.164 -12.335   6.785  1.00 10.00      A   
ATOM    878  CA  PHE A  96      -5.519 -14.389   7.131  1.00 10.00      A   
ATOM    879  CB  PHE A  96      -6.098 -14.715   5.754  1.00 10.00      A   
ATOM    880  CG  PHE A  96      -7.556 -14.407   5.622  1.00 10.00      A   
ATOM    881  CD1 PHE A  96      -7.975 -13.186   5.127  1.00 10.00      A   
ATOM    882  CD2 PHE A  96      -8.508 -15.339   5.994  1.00 10.00      A   
ATOM    883  CE1 PHE A  96      -9.317 -12.898   5.004  1.00 10.00      A   
ATOM    884  CE2 PHE A  96      -9.852 -15.057   5.874  1.00 10.00      A   
ATOM    885  CZ  PHE A  96     -10.256 -13.835   5.380  1.00 10.00      A   
ATOM    886  C   PHE A  96      -4.075 -14.845   7.189  1.00 10.00      A   
ATOM    887  O   PHE A  96      -3.157 -14.077   6.895  1.00 10.00      A   
ATOM    888  N   ALA A  97      -3.870 -16.087   7.583  1.00 10.00      A   
ATOM    889  HN  ALA A  97      -4.634 -16.648   7.826  1.00 10.00      A   
ATOM    890  CA  ALA A  97      -2.532 -16.634   7.657  1.00 10.00      A   
ATOM    891  CB  ALA A  97      -2.453 -17.697   8.738  1.00 10.00      A   
ATOM    892  C   ALA A  97      -2.136 -17.205   6.304  1.00 10.00      A   
ATOM    893  O   ALA A  97      -2.962 -17.795   5.606  1.00 10.00      A   
ATOM    894  N   GLN A  98      -0.877 -17.026   5.935  1.00 10.00      A   
ATOM    895  HN  GLN A  98      -0.263 -16.558   6.540  1.00 10.00      A   
ATOM    896  CA  GLN A  98      -0.379 -17.520   4.659  1.00 10.00      A   
ATOM    897  CB  GLN A  98       1.036 -16.996   4.400  1.00 10.00      A   
ATOM    898  CG  GLN A  98       1.566 -17.278   3.002  1.00 10.00      A   
ATOM    899  CD  GLN A  98       0.755 -16.609   1.910  1.00 10.00      A   
ATOM    900  OE1 GLN A  98       0.181 -15.536   2.109  1.00 10.00      A   
ATOM    901  NE2 GLN A  98       0.709 -17.236   0.747  1.00 10.00      A   
ATOM    902 HE21 GLN A  98       1.194 -18.084   0.658  1.00 10.00      A   
ATOM    903 HE22 GLN A  98       0.192 -16.829   0.019  1.00 10.00      A   
ATOM    904  C   GLN A  98      -0.412 -19.046   4.628  1.00 10.00      A   
ATOM    905  O   GLN A  98      -0.584 -19.657   3.575  1.00 10.00      A   
ATOM    906  N   LYS A  99      -0.278 -19.648   5.804  1.00 10.00      A   
ATOM    907  HN  LYS A  99      -0.152 -19.098   6.606  1.00 10.00      A   
ATOM    908  CA  LYS A  99      -0.304 -21.101   5.940  1.00 10.00      A   
ATOM    909  CB  LYS A  99       0.194 -21.502   7.331  1.00 10.00      A   
ATOM    910  CG  LYS A  99      -0.588 -20.860   8.467  1.00 10.00      A   
ATOM    911  CD  LYS A  99      -0.259 -21.493   9.808  1.00 10.00      A   
ATOM    912  CE  LYS A  99      -1.158 -20.949  10.909  1.00 10.00      A   
ATOM    913  NZ  LYS A  99      -2.581 -21.346  10.725  1.00 10.00      A   
ATOM    914  HZ1 LYS A  99      -3.168 -20.951  11.486  1.00 10.00      A   
ATOM    915  HZ2 LYS A  99      -2.671 -22.380  10.742  1.00 10.00      A   
ATOM    916  HZ3 LYS A  99      -2.943 -20.995   9.805  1.00 10.00      A   
ATOM    917  C   LYS A  99      -1.717 -21.645   5.725  1.00 10.00      A   
ATOM    918  O   LYS A  99      -1.907 -22.841   5.503  1.00 10.00      A   
ATOM    919  N   ASP A 100      -2.700 -20.758   5.806  1.00 10.00      A   
ATOM    920  HN  ASP A 100      -2.485 -19.823   6.000  1.00 10.00      A   
ATOM    921  CA  ASP A 100      -4.094 -21.136   5.626  1.00 10.00      A   
ATOM    922  CB  ASP A 100      -5.002 -20.260   6.494  1.00 10.00      A   
ATOM    923  CG  ASP A 100      -4.905 -20.574   7.975  1.00 10.00      A   
ATOM    924  OD1 ASP A 100      -3.780 -20.587   8.518  1.00 10.00      A   
ATOM    925  OD2 ASP A 100      -5.957 -20.785   8.610  1.00 10.00      A   
ATOM    926  C   ASP A 100      -4.490 -20.988   4.168  1.00 10.00      A   
ATOM    927  O   ASP A 100      -5.318 -21.741   3.656  1.00 10.00      A   
ATOM    928  N   LEU A 101      -3.895 -20.004   3.506  1.00 10.00      A   
ATOM    929  HN  LEU A 101      -3.253 -19.435   3.978  1.00 10.00      A   
ATOM    930  CA  LEU A 101      -4.176 -19.745   2.102  1.00 10.00      A   
ATOM    931  CB  LEU A 101      -3.847 -18.292   1.751  1.00 10.00      A   
ATOM    932  CG  LEU A 101      -4.537 -17.217   2.599  1.00 10.00      A   
ATOM    933  CD1 LEU A 101      -4.052 -15.831   2.204  1.00 10.00      A   
ATOM    934  CD2 LEU A 101      -6.050 -17.315   2.470  1.00 10.00      A   
ATOM    935  C   LEU A 101      -3.378 -20.690   1.214  1.00 10.00      A   
ATOM    936  O   LEU A 101      -3.902 -21.237   0.243  1.00 10.00      A   
ATOM    937  N   TRP A 102      -2.112 -20.876   1.558  1.00 10.00      A   
ATOM    938  HN  TRP A 102      -1.757 -20.412   2.348  1.00 10.00      A   
ATOM    939  CA  TRP A 102      -1.234 -21.757   0.809  1.00 10.00      A   
ATOM    940  CB  TRP A 102       0.046 -21.016   0.413  1.00 10.00      A   
ATOM    941  CG  TRP A 102       0.849 -21.711  -0.646  1.00 10.00      A   
ATOM    942  CD1 TRP A 102       2.135 -22.149  -0.539  1.00 10.00      A   
ATOM    943  CD2 TRP A 102       0.421 -22.046  -1.974  1.00 10.00      A   
ATOM    944  NE1 TRP A 102       2.538 -22.733  -1.714  1.00 10.00      A   
ATOM    945  HE1 TRP A 102       3.421 -23.123  -1.884  1.00 10.00      A   
ATOM    946  CE2 TRP A 102       1.505 -22.681  -2.612  1.00 10.00      A   
ATOM    947  CE3 TRP A 102      -0.770 -21.868  -2.687  1.00 10.00      A   
ATOM    948  CZ2 TRP A 102       1.433 -23.143  -3.923  1.00 10.00      A   
ATOM    949  CZ3 TRP A 102      -0.838 -22.327  -3.988  1.00 10.00      A   
ATOM    950  CH2 TRP A 102       0.258 -22.954  -4.594  1.00 10.00      A   
ATOM    951  C   TRP A 102      -0.906 -22.988   1.650  1.00 10.00      A   
ATOM    952  O   TRP A 102      -0.131 -22.909   2.601  1.00 10.00      A   
ATOM    953  N   PRO A 103      -1.498 -24.143   1.305  1.00 10.00      A   
ATOM    954  CA  PRO A 103      -1.293 -25.405   2.039  1.00 10.00      A   
ATOM    955  CB  PRO A 103      -2.183 -26.407   1.294  1.00 10.00      A   
ATOM    956  CG  PRO A 103      -3.161 -25.571   0.543  1.00 10.00      A   
ATOM    957  CD  PRO A 103      -2.430 -24.313   0.178  1.00 10.00      A   
ATOM    958  C   PRO A 103       0.156 -25.888   2.021  1.00 10.00      A   
ATOM    959  O   PRO A 103       0.549 -26.729   2.827  1.00 10.00      A   
ATOM    960  N   GLU A 104       0.946 -25.355   1.101  1.00 10.00      A   
ATOM    961  HN  GLU A 104       0.581 -24.685   0.491  1.00 10.00      A   
ATOM    962  CA  GLU A 104       2.342 -25.741   0.981  1.00 10.00      A   
ATOM    963  CB  GLU A 104       2.703 -25.992  -0.485  1.00 10.00      A   
ATOM    964  CG  GLU A 104       1.799 -27.001  -1.176  1.00 10.00      A   
ATOM    965  CD  GLU A 104       2.387 -27.516  -2.471  1.00 10.00      A   
ATOM    966  OE1 GLU A 104       2.936 -28.638  -2.470  1.00 10.00      A   
ATOM    967  OE2 GLU A 104       2.302 -26.806  -3.497  1.00 10.00      A   
ATOM    968  C   GLU A 104       3.265 -24.684   1.585  1.00 10.00      A   
ATOM    969  O   GLU A 104       4.461 -24.658   1.302  1.00 10.00      A   
ATOM    970  N   TYR A 105       2.709 -23.813   2.413  1.00 10.00      A   
ATOM    971  HN  TYR A 105       1.750 -23.874   2.603  1.00 10.00      A   
ATOM    972  CA  TYR A 105       3.497 -22.768   3.050  1.00 10.00      A   
ATOM    973  CB  TYR A 105       2.647 -21.527   3.317  1.00 10.00      A   
ATOM    974  CG  TYR A 105       3.446 -20.315   3.743  1.00 10.00      A   
ATOM    975  CD1 TYR A 105       4.289 -19.666   2.850  1.00 10.00      A   
ATOM    976  CD2 TYR A 105       3.348 -19.814   5.034  1.00 10.00      A   
ATOM    977  CE1 TYR A 105       5.012 -18.550   3.229  1.00 10.00      A   
ATOM    978  CE2 TYR A 105       4.069 -18.701   5.423  1.00 10.00      A   
ATOM    979  CZ  TYR A 105       4.899 -18.071   4.517  1.00 10.00      A   
ATOM    980  OH  TYR A 105       5.611 -16.952   4.898  1.00 10.00      A   
ATOM    981  HH  TYR A 105       5.634 -16.902   5.868  1.00 10.00      A   
ATOM    982  C   TYR A 105       4.113 -23.277   4.346  1.00 10.00      A   
ATOM    983  O   TYR A 105       3.407 -23.788   5.223  1.00 10.00      A   
ATOM    984  N   SER A 106       5.428 -23.150   4.450  1.00 10.00      A   
ATOM    985  HN  SER A 106       5.928 -22.747   3.710  1.00 10.00      A   
ATOM    986  CA  SER A 106       6.157 -23.589   5.627  1.00 10.00      A   
ATOM    987  CB  SER A 106       7.658 -23.520   5.342  1.00 10.00      A   
ATOM    988  OG  SER A 106       7.927 -23.910   4.002  1.00 10.00      A   
ATOM    989  HG  SER A 106       7.305 -24.601   3.742  1.00 10.00      A   
ATOM    990  C   SER A 106       5.799 -22.726   6.836  1.00 10.00      A   
ATOM    991  O   SER A 106       5.864 -21.497   6.773  1.00 10.00      A   
ATOM    992  N   ASP A 107       5.432 -23.373   7.938  1.00 10.00      A   
ATOM    993  HN  ASP A 107       5.408 -24.354   7.930  1.00 10.00      A   
ATOM    994  CA  ASP A 107       5.051 -22.665   9.162  1.00 10.00      A   
ATOM    995  CB  ASP A 107       4.326 -23.587  10.145  1.00 10.00      A   
ATOM    996  CG  ASP A 107       5.047 -24.896  10.370  1.00 10.00      A   
ATOM    997  OD1 ASP A 107       4.826 -25.837   9.578  1.00 10.00      A   
ATOM    998  OD2 ASP A 107       5.828 -24.996  11.340  1.00 10.00      A   
ATOM    999  C   ASP A 107       6.235 -21.986   9.839  1.00 10.00      A   
ATOM   1000  O   ASP A 107       6.062 -21.243  10.806  1.00 10.00      A   
ATOM   1001  N   THR A 108       7.433 -22.234   9.333  1.00 10.00      A   
ATOM   1002  HN  THR A 108       7.520 -22.854   8.577  1.00 10.00      A   
ATOM   1003  CA  THR A 108       8.632 -21.621   9.878  1.00 10.00      A   
ATOM   1004  CB  THR A 108       9.880 -22.270   9.264  1.00 10.00      A   
ATOM   1005  OG1 THR A 108       9.471 -23.109   8.170  1.00 10.00      A   
ATOM   1006  HG1 THR A 108      10.253 -23.434   7.711  1.00 10.00      A   
ATOM   1007  CG2 THR A 108      10.601 -23.114  10.301  1.00 10.00      A   
ATOM   1008  C   THR A 108       8.631 -20.125   9.568  1.00 10.00      A   
ATOM   1009  O   THR A 108       9.345 -19.336  10.196  1.00 10.00      A   
ATOM   1010  N   PHE A 109       7.813 -19.751   8.590  1.00 10.00      A   
ATOM   1011  HN  PHE A 109       7.281 -20.438   8.131  1.00 10.00      A   
ATOM   1012  CA  PHE A 109       7.669 -18.366   8.174  1.00 10.00      A   
ATOM   1013  CB  PHE A 109       8.051 -18.219   6.698  1.00 10.00      A   
ATOM   1014  CG  PHE A 109       9.526 -18.105   6.444  1.00 10.00      A   
ATOM   1015  CD1 PHE A 109      10.297 -19.234   6.220  1.00 10.00      A   
ATOM   1016  CD2 PHE A 109      10.141 -16.864   6.421  1.00 10.00      A   
ATOM   1017  CE1 PHE A 109      11.652 -19.127   5.979  1.00 10.00      A   
ATOM   1018  CE2 PHE A 109      11.496 -16.748   6.181  1.00 10.00      A   
ATOM   1019  CZ  PHE A 109      12.253 -17.882   5.959  1.00 10.00      A   
ATOM   1020  C   PHE A 109       6.219 -17.939   8.361  1.00 10.00      A   
ATOM   1021  O   PHE A 109       5.694 -17.133   7.596  1.00 10.00      A   
ATOM   1022  N   ALA A 110       5.577 -18.479   9.390  1.00 10.00      A   
ATOM   1023  HN  ALA A 110       6.057 -19.096   9.986  1.00 10.00      A   
ATOM   1024  CA  ALA A 110       4.176 -18.169   9.664  1.00 10.00      A   
ATOM   1025  CB  ALA A 110       3.514 -19.286  10.453  1.00 10.00      A   
ATOM   1026  C   ALA A 110       4.010 -16.830  10.376  1.00 10.00      A   
ATOM   1027  O   ALA A 110       2.901 -16.465  10.773  1.00 10.00      A   
ATOM   1028  N   ASN A 111       5.106 -16.102  10.531  1.00 10.00      A   
ATOM   1029  HN  ASN A 111       5.960 -16.446  10.193  1.00 10.00      A   
ATOM   1030  CA  ASN A 111       5.071 -14.800  11.187  1.00 10.00      A   
ATOM   1031  CB  ASN A 111       6.492 -14.292  11.458  1.00 10.00      A   
ATOM   1032  CG  ASN A 111       6.516 -13.000  12.258  1.00 10.00      A   
ATOM   1033  OD1 ASN A 111       5.653 -12.756  13.099  1.00 10.00      A   
ATOM   1034  ND2 ASN A 111       7.502 -12.158  11.999  1.00 10.00      A   
ATOM   1035 HD21 ASN A 111       8.156 -12.405  11.306  1.00 10.00      A   
ATOM   1036 HD22 ASN A 111       7.549 -11.325  12.512  1.00 10.00      A   
ATOM   1037  C   ASN A 111       4.316 -13.796  10.322  1.00 10.00      A   
ATOM   1038  O   ASN A 111       3.660 -12.884  10.832  1.00 10.00      A   
ATOM   1039  N   ASP A 112       4.406 -13.978   9.011  1.00 10.00      A   
ATOM   1040  HN  ASP A 112       4.941 -14.728   8.669  1.00 10.00      A   
ATOM   1041  CA  ASP A 112       3.734 -13.095   8.067  1.00 10.00      A   
ATOM   1042  CB  ASP A 112       4.372 -13.189   6.679  1.00 10.00      A   
ATOM   1043  CG  ASP A 112       5.394 -12.103   6.423  1.00 10.00      A   
ATOM   1044  OD1 ASP A 112       6.467 -12.124   7.073  1.00 10.00      A   
ATOM   1045  OD2 ASP A 112       5.141 -11.232   5.562  1.00 10.00      A   
ATOM   1046  C   ASP A 112       2.253 -13.420   7.968  1.00 10.00      A   
ATOM   1047  O   ASP A 112       1.848 -14.582   8.068  1.00 10.00      A   
ATOM   1048  N   THR A 113       1.453 -12.388   7.780  1.00 10.00      A   
ATOM   1049  HN  THR A 113       1.840 -11.489   7.720  1.00 10.00      A   
ATOM   1050  CA  THR A 113       0.016 -12.539   7.653  1.00 10.00      A   
ATOM   1051  CB  THR A 113      -0.702 -12.104   8.943  1.00 10.00      A   
ATOM   1052  OG1 THR A 113       0.174 -11.266   9.714  1.00 10.00      A   
ATOM   1053  HG1 THR A 113       0.676 -11.813  10.330  1.00 10.00      A   
ATOM   1054  CG2 THR A 113      -1.090 -13.322   9.770  1.00 10.00      A   
ATOM   1055  C   THR A 113      -0.486 -11.708   6.480  1.00 10.00      A   
ATOM   1056  O   THR A 113       0.076 -10.653   6.171  1.00 10.00      A   
ATOM   1057  N   LEU A 114      -1.531 -12.182   5.822  1.00 10.00      A   
ATOM   1058  HN  LEU A 114      -1.953 -13.020   6.124  1.00 10.00      A   
ATOM   1059  CA  LEU A 114      -2.092 -11.479   4.684  1.00 10.00      A   
ATOM   1060  CB  LEU A 114      -2.098 -12.368   3.436  1.00 10.00      A   
ATOM   1061  CG  LEU A 114      -2.425 -11.670   2.112  1.00 10.00      A   
ATOM   1062  CD1 LEU A 114      -1.429 -10.554   1.834  1.00 10.00      A   
ATOM   1063  CD2 LEU A 114      -2.443 -12.670   0.967  1.00 10.00      A   
ATOM   1064  C   LEU A 114      -3.495 -10.986   5.001  1.00 10.00      A   
ATOM   1065  O   LEU A 114      -4.429 -11.774   5.141  1.00 10.00      A   
ATOM   1066  N   GLU A 115      -3.620  -9.682   5.151  1.00 10.00      A   
ATOM   1067  HN  GLU A 115      -2.827  -9.118   5.060  1.00 10.00      A   
ATOM   1068  CA  GLU A 115      -4.896  -9.055   5.443  1.00 10.00      A   
ATOM   1069  CB  GLU A 115      -4.649  -7.830   6.325  1.00 10.00      A   
ATOM   1070  CG  GLU A 115      -5.862  -7.289   7.065  1.00 10.00      A   
ATOM   1071  CD  GLU A 115      -5.489  -6.151   7.994  1.00 10.00      A   
ATOM   1072  OE1 GLU A 115      -4.545  -6.314   8.799  1.00 10.00      A   
ATOM   1073  OE2 GLU A 115      -6.122  -5.081   7.919  1.00 10.00      A   
ATOM   1074  C   GLU A 115      -5.554  -8.634   4.131  1.00 10.00      A   
ATOM   1075  O   GLU A 115      -4.864  -8.399   3.138  1.00 10.00      A   
ATOM   1076  N   THR A 116      -6.874  -8.564   4.113  1.00 10.00      A   
ATOM   1077  HN  THR A 116      -7.382  -8.791   4.922  1.00 10.00      A   
ATOM   1078  CA  THR A 116      -7.589  -8.171   2.912  1.00 10.00      A   
ATOM   1079  CB  THR A 116      -7.776  -9.373   1.954  1.00 10.00      A   
ATOM   1080  OG1 THR A 116      -8.333  -8.946   0.703  1.00 10.00      A   
ATOM   1081  HG1 THR A 116      -7.614  -8.715   0.094  1.00 10.00      A   
ATOM   1082  CG2 THR A 116      -8.663 -10.441   2.573  1.00 10.00      A   
ATOM   1083  C   THR A 116      -8.936  -7.524   3.252  1.00 10.00      A   
ATOM   1084  O   THR A 116      -9.607  -7.917   4.213  1.00 10.00      A   
ATOM   1085  N   GLU A 117      -9.302  -6.508   2.480  1.00 10.00      A   
ATOM   1086  HN  GLU A 117      -8.702  -6.219   1.762  1.00 10.00      A   
ATOM   1087  CA  GLU A 117     -10.558  -5.799   2.675  1.00 10.00      A   
ATOM   1088  CB  GLU A 117     -10.419  -4.337   2.240  1.00 10.00      A   
ATOM   1089  CG  GLU A 117     -10.002  -3.382   3.351  1.00 10.00      A   
ATOM   1090  CD  GLU A 117      -8.507  -3.370   3.611  1.00 10.00      A   
ATOM   1091  OE1 GLU A 117      -7.738  -3.789   2.725  1.00 10.00      A   
ATOM   1092  OE2 GLU A 117      -8.096  -2.919   4.703  1.00 10.00      A   
ATOM   1093  C   GLU A 117     -11.678  -6.471   1.887  1.00 10.00      A   
ATOM   1094  O   GLU A 117     -11.740  -6.363   0.661  1.00 10.00      A   
ATOM   1095  N   ILE A 118     -12.561  -7.161   2.594  1.00 10.00      A   
ATOM   1096  HN  ILE A 118     -12.473  -7.187   3.574  1.00 10.00      A   
ATOM   1097  CA  ILE A 118     -13.670  -7.859   1.961  1.00 10.00      A   
ATOM   1098  CB  ILE A 118     -13.573  -9.391   2.185  1.00 10.00      A   
ATOM   1099  CG1 ILE A 118     -12.355  -9.951   1.439  1.00 10.00      A   
ATOM   1100  CG2 ILE A 118     -14.845 -10.107   1.747  1.00 10.00      A   
ATOM   1101  CD1 ILE A 118     -12.169 -11.444   1.591  1.00 10.00      A   
ATOM   1102  C   ILE A 118     -15.010  -7.321   2.467  1.00 10.00      A   
ATOM   1103  O   ILE A 118     -15.180  -7.090   3.667  1.00 10.00      A   
ATOM   1104  N   PRO A 119     -15.958  -7.069   1.544  1.00 10.00      A   
ATOM   1105  CA  PRO A 119     -17.296  -6.559   1.876  1.00 10.00      A   
ATOM   1106  CB  PRO A 119     -18.027  -6.529   0.526  1.00 10.00      A   
ATOM   1107  CG  PRO A 119     -17.204  -7.375  -0.385  1.00 10.00      A   
ATOM   1108  CD  PRO A 119     -15.791  -7.239   0.093  1.00 10.00      A   
ATOM   1109  C   PRO A 119     -18.048  -7.451   2.864  1.00 10.00      A   
ATOM   1110  O   PRO A 119     -17.868  -8.672   2.888  1.00 10.00      A   
ATOM   1111  N   GLU A 120     -18.910  -6.824   3.654  1.00 10.00      A   
ATOM   1112  HN  GLU A 120     -19.024  -5.853   3.548  1.00 10.00      A   
ATOM   1113  CA  GLU A 120     -19.703  -7.511   4.667  1.00 10.00      A   
ATOM   1114  CB  GLU A 120     -20.577  -6.491   5.394  1.00 10.00      A   
ATOM   1115  CG  GLU A 120     -21.306  -7.037   6.606  1.00 10.00      A   
ATOM   1116  CD  GLU A 120     -22.211  -6.006   7.238  1.00 10.00      A   
ATOM   1117  OE1 GLU A 120     -21.753  -5.294   8.162  1.00 10.00      A   
ATOM   1118  OE2 GLU A 120     -23.380  -5.897   6.809  1.00 10.00      A   
ATOM   1119  C   GLU A 120     -20.585  -8.612   4.074  1.00 10.00      A   
ATOM   1120  O   GLU A 120     -20.763  -9.670   4.681  1.00 10.00      A   
ATOM   1121  N   ARG A 121     -21.124  -8.354   2.891  1.00 10.00      A   
ATOM   1122  HN  ARG A 121     -20.939  -7.479   2.465  1.00 10.00      A   
ATOM   1123  CA  ARG A 121     -22.006  -9.296   2.205  1.00 10.00      A   
ATOM   1124  CB  ARG A 121     -22.542  -8.658   0.921  1.00 10.00      A   
ATOM   1125  CG  ARG A 121     -23.976  -9.030   0.580  1.00 10.00      A   
ATOM   1126  CD  ARG A 121     -24.810  -7.788   0.305  1.00 10.00      A   
ATOM   1127  NE  ARG A 121     -25.140  -7.628  -1.112  1.00 10.00      A   
ATOM   1128  HE  ARG A 121     -25.690  -8.330  -1.526  1.00 10.00      A   
ATOM   1129  CZ  ARG A 121     -24.744  -6.598  -1.863  1.00 10.00      A   
ATOM   1130  NH1 ARG A 121     -23.988  -5.639  -1.340  1.00 10.00      A   
ATOM   1131 HH11 ARG A 121     -23.693  -5.684  -0.331  1.00 10.00      A   
ATOM   1132 HH12 ARG A 121     -23.680  -4.833  -1.928  1.00 10.00      A   
ATOM   1133  NH2 ARG A 121     -25.118  -6.523  -3.137  1.00 10.00      A   
ATOM   1134 HH21 ARG A 121     -24.813  -5.712  -3.733  1.00 10.00      A   
ATOM   1135 HH22 ARG A 121     -25.719  -7.266  -3.550  1.00 10.00      A   
ATOM   1136  C   ARG A 121     -21.320 -10.629   1.880  1.00 10.00      A   
ATOM   1137  O   ARG A 121     -21.990 -11.646   1.685  1.00 10.00      A   
ATOM   1138  N   TYR A 122     -19.994 -10.634   1.838  1.00 10.00      A   
ATOM   1139  HN  TYR A 122     -19.501  -9.810   2.039  1.00 10.00      A   
ATOM   1140  CA  TYR A 122     -19.253 -11.846   1.511  1.00 10.00      A   
ATOM   1141  CB  TYR A 122     -18.181 -11.544   0.460  1.00 10.00      A   
ATOM   1142  CG  TYR A 122     -18.706 -11.489  -0.957  1.00 10.00      A   
ATOM   1143  CD1 TYR A 122     -19.288 -10.334  -1.465  1.00 10.00      A   
ATOM   1144  CD2 TYR A 122     -18.620 -12.597  -1.790  1.00 10.00      A   
ATOM   1145  CE1 TYR A 122     -19.770 -10.286  -2.760  1.00 10.00      A   
ATOM   1146  CE2 TYR A 122     -19.097 -12.558  -3.084  1.00 10.00      A   
ATOM   1147  CZ  TYR A 122     -19.670 -11.402  -3.564  1.00 10.00      A   
ATOM   1148  OH  TYR A 122     -20.147 -11.362  -4.853  1.00 10.00      A   
ATOM   1149  HH  TYR A 122     -19.666 -10.677  -5.349  1.00 10.00      A   
ATOM   1150  C   TYR A 122     -18.618 -12.496   2.738  1.00 10.00      A   
ATOM   1151  O   TYR A 122     -17.767 -13.379   2.609  1.00 10.00      A   
ATOM   1152  N   LEU A 123     -19.027 -12.076   3.926  1.00 10.00      A   
ATOM   1153  HN  LEU A 123     -19.718 -11.378   3.983  1.00 10.00      A   
ATOM   1154  CA  LEU A 123     -18.471 -12.631   5.153  1.00 10.00      A   
ATOM   1155  CB  LEU A 123     -17.765 -11.537   5.955  1.00 10.00      A   
ATOM   1156  CG  LEU A 123     -16.557 -10.886   5.283  1.00 10.00      A   
ATOM   1157  CD1 LEU A 123     -16.069  -9.695   6.092  1.00 10.00      A   
ATOM   1158  CD2 LEU A 123     -15.444 -11.902   5.093  1.00 10.00      A   
ATOM   1159  C   LEU A 123     -19.548 -13.282   6.010  1.00 10.00      A   
ATOM   1160  O   LEU A 123     -20.680 -12.808   6.065  1.00 10.00      A   
ATOM   1161  N   GLU A 124     -19.193 -14.376   6.668  1.00 10.00      A   
ATOM   1162  HN  GLU A 124     -18.280 -14.724   6.563  1.00 10.00      A   
ATOM   1163  CA  GLU A 124     -20.120 -15.082   7.541  1.00 10.00      A   
ATOM   1164  CB  GLU A 124     -20.659 -16.341   6.855  1.00 10.00      A   
ATOM   1165  CG  GLU A 124     -21.949 -16.875   7.462  1.00 10.00      A   
ATOM   1166  CD  GLU A 124     -22.948 -17.329   6.416  1.00 10.00      A   
ATOM   1167  OE1 GLU A 124     -23.740 -16.485   5.937  1.00 10.00      A   
ATOM   1168  OE2 GLU A 124     -22.956 -18.533   6.074  1.00 10.00      A   
ATOM   1169  C   GLU A 124     -19.414 -15.431   8.848  1.00 10.00      A   
ATOM   1170  O   GLU A 124     -18.200 -15.633   8.860  1.00 10.00      A   
ATOM   1171  N   LYS A 125     -20.165 -15.490   9.939  1.00 10.00      A   
ATOM   1172  HN  LYS A 125     -21.130 -15.338   9.864  1.00 10.00      A   
ATOM   1173  CA  LYS A 125     -19.590 -15.793  11.245  1.00 10.00      A   
ATOM   1174  CB  LYS A 125     -20.612 -15.568  12.366  1.00 10.00      A   
ATOM   1175  CG  LYS A 125     -20.065 -15.783  13.773  1.00 10.00      A   
ATOM   1176  CD  LYS A 125     -18.834 -14.923  14.032  1.00 10.00      A   
ATOM   1177  CE  LYS A 125     -18.359 -15.035  15.472  1.00 10.00      A   
ATOM   1178  NZ  LYS A 125     -18.007 -16.429  15.851  1.00 10.00      A   
ATOM   1179  HZ1 LYS A 125     -18.861 -16.949  16.131  1.00 10.00      A   
ATOM   1180  HZ2 LYS A 125     -17.341 -16.422  16.650  1.00 10.00      A   
ATOM   1181  HZ3 LYS A 125     -17.559 -16.926  15.047  1.00 10.00      A   
ATOM   1182  C   LYS A 125     -19.032 -17.210  11.306  1.00 10.00      A   
ATOM   1183  O   LYS A 125     -19.697 -18.173  10.913  1.00 10.00      A   
ATOM   1184  N   ALA A 126     -17.805 -17.323  11.794  1.00 10.00      A   
ATOM   1185  HN  ALA A 126     -17.326 -16.516  12.081  1.00 10.00      A   
ATOM   1186  CB  ALA A 126     -15.666 -18.495  11.630  1.00 10.00      A   
ATOM   1187  CA  ALA A 126     -17.153 -18.612  11.928  1.00 10.00      A   
ATOM   1188  C   ALA A 126     -17.374 -19.157  13.329  1.00 10.00      A   
ATOM   1189  O   ALA A 126     -17.791 -20.324  13.455  1.00 10.00      A   
ATOM   1190  OXT ALA A 126     -17.134 -18.409  14.302  1.00 10.00      A   
ATOM   1191  CB  VAL B  24      38.697   5.503  -1.209  1.00 10.00      B   
ATOM   1192  CG1 VAL B  24      38.618   5.982  -2.650  1.00 10.00      B   
ATOM   1193  CG2 VAL B  24      39.829   4.500  -1.035  1.00 10.00      B   
ATOM   1194  C   VAL B  24      38.695   6.232   1.187  1.00 10.00      B   
ATOM   1195  O   VAL B  24      39.665   6.176   1.946  1.00 10.00      B   
ATOM   1196  N   VAL B  24      40.168   7.381  -0.426  1.00 10.00      B   
ATOM   1197  HT1 VAL B  24      40.333   7.597  -1.429  1.00 10.00      B   
ATOM   1198  HT2 VAL B  24      40.935   6.773  -0.083  1.00 10.00      B   
ATOM   1199  HT3 VAL B  24      40.179   8.270   0.114  1.00 10.00      B   
ATOM   1200  CA  VAL B  24      38.863   6.701  -0.252  1.00 10.00      B   
ATOM   1201  N   SER B  25      37.467   5.911   1.559  1.00 10.00      B   
ATOM   1202  HN  SER B  25      36.731   5.983   0.904  1.00 10.00      B   
ATOM   1203  CA  SER B  25      37.174   5.454   2.907  1.00 10.00      B   
ATOM   1204  CB  SER B  25      35.759   5.880   3.306  1.00 10.00      B   
ATOM   1205  OG  SER B  25      34.804   5.423   2.362  1.00 10.00      B   
ATOM   1206  HG  SER B  25      34.986   5.829   1.498  1.00 10.00      B   
ATOM   1207  C   SER B  25      37.323   3.938   3.011  1.00 10.00      B   
ATOM   1208  O   SER B  25      37.352   3.240   1.993  1.00 10.00      B   
ATOM   1209  N   ASP B  26      37.417   3.436   4.243  1.00 10.00      B   
ATOM   1210  HN  ASP B  26      37.405   4.050   5.009  1.00 10.00      B   
ATOM   1211  CA  ASP B  26      37.553   1.999   4.490  1.00 10.00      B   
ATOM   1212  CB  ASP B  26      37.578   1.706   5.995  1.00 10.00      B   
ATOM   1213  CG  ASP B  26      38.842   2.174   6.683  1.00 10.00      B   
ATOM   1214  OD1 ASP B  26      39.686   1.318   7.044  1.00 10.00      B   
ATOM   1215  OD2 ASP B  26      38.996   3.399   6.880  1.00 10.00      B   
ATOM   1216  C   ASP B  26      36.396   1.244   3.854  1.00 10.00      B   
ATOM   1217  O   ASP B  26      36.570   0.144   3.332  1.00 10.00      B   
ATOM   1218  N   PHE B  27      35.222   1.867   3.894  1.00 10.00      B   
ATOM   1219  HN  PHE B  27      35.172   2.745   4.326  1.00 10.00      B   
ATOM   1220  CA  PHE B  27      34.009   1.297   3.325  1.00 10.00      B   
ATOM   1221  CB  PHE B  27      32.841   2.278   3.512  1.00 10.00      B   
ATOM   1222  CG  PHE B  27      31.602   1.932   2.733  1.00 10.00      B   
ATOM   1223  CD1 PHE B  27      30.783   0.890   3.133  1.00 10.00      B   
ATOM   1224  CD2 PHE B  27      31.255   2.653   1.597  1.00 10.00      B   
ATOM   1225  CE1 PHE B  27      29.644   0.572   2.418  1.00 10.00      B   
ATOM   1226  CE2 PHE B  27      30.117   2.340   0.878  1.00 10.00      B   
ATOM   1227  CZ  PHE B  27      29.311   1.297   1.289  1.00 10.00      B   
ATOM   1228  C   PHE B  27      34.201   0.976   1.848  1.00 10.00      B   
ATOM   1229  O   PHE B  27      33.865  -0.116   1.395  1.00 10.00      B   
ATOM   1230  N   GLU B  28      34.763   1.925   1.108  1.00 10.00      B   
ATOM   1231  HN  GLU B  28      35.028   2.769   1.533  1.00 10.00      B   
ATOM   1232  CA  GLU B  28      34.997   1.750  -0.320  1.00 10.00      B   
ATOM   1233  CB  GLU B  28      35.420   3.075  -0.952  1.00 10.00      B   
ATOM   1234  CG  GLU B  28      34.359   4.160  -0.854  1.00 10.00      B   
ATOM   1235  CD  GLU B  28      34.913   5.543  -1.109  1.00 10.00      B   
ATOM   1236  OE1 GLU B  28      35.337   6.206  -0.134  1.00 10.00      B   
ATOM   1237  OE2 GLU B  28      34.916   5.976  -2.281  1.00 10.00      B   
ATOM   1238  C   GLU B  28      36.034   0.664  -0.591  1.00 10.00      B   
ATOM   1239  O   GLU B  28      35.897  -0.114  -1.539  1.00 10.00      B   
ATOM   1240  N   ILE B  29      37.059   0.606   0.253  1.00 10.00      B   
ATOM   1241  HN  ILE B  29      37.110   1.255   0.988  1.00 10.00      B   
ATOM   1242  CA  ILE B  29      38.113  -0.391   0.112  1.00 10.00      B   
ATOM   1243  CB  ILE B  29      39.243  -0.160   1.136  1.00 10.00      B   
ATOM   1244  CG1 ILE B  29      39.791   1.262   1.001  1.00 10.00      B   
ATOM   1245  CG2 ILE B  29      40.359  -1.181   0.946  1.00 10.00      B   
ATOM   1246  CD1 ILE B  29      40.549   1.749   2.214  1.00 10.00      B   
ATOM   1247  C   ILE B  29      37.538  -1.794   0.299  1.00 10.00      B   
ATOM   1248  O   ILE B  29      37.806  -2.704  -0.494  1.00 10.00      B   
ATOM   1249  N   LEU B  30      36.736  -1.958   1.343  1.00 10.00      B   
ATOM   1250  HN  LEU B  30      36.563  -1.192   1.937  1.00 10.00      B   
ATOM   1251  CA  LEU B  30      36.109  -3.240   1.634  1.00 10.00      B   
ATOM   1252  CB  LEU B  30      35.490  -3.229   3.034  1.00 10.00      B   
ATOM   1253  CG  LEU B  30      36.459  -3.003   4.198  1.00 10.00      B   
ATOM   1254  CD1 LEU B  30      35.698  -2.889   5.509  1.00 10.00      B   
ATOM   1255  CD2 LEU B  30      37.481  -4.126   4.267  1.00 10.00      B   
ATOM   1256  C   LEU B  30      35.046  -3.571   0.589  1.00 10.00      B   
ATOM   1257  O   LEU B  30      34.857  -4.735   0.230  1.00 10.00      B   
ATOM   1258  N   GLU B  31      34.365  -2.534   0.107  1.00 10.00      B   
ATOM   1259  HN  GLU B  31      34.566  -1.635   0.453  1.00 10.00      B   
ATOM   1260  CA  GLU B  31      33.318  -2.677  -0.902  1.00 10.00      B   
ATOM   1261  CB  GLU B  31      32.776  -1.292  -1.280  1.00 10.00      B   
ATOM   1262  CG  GLU B  31      31.291  -1.250  -1.598  1.00 10.00      B   
ATOM   1263  CD  GLU B  31      31.005  -1.349  -3.081  1.00 10.00      B   
ATOM   1264  OE1 GLU B  31      31.749  -0.739  -3.880  1.00 10.00      B   
ATOM   1265  OE2 GLU B  31      30.029  -2.032  -3.460  1.00 10.00      B   
ATOM   1266  C   GLU B  31      33.864  -3.380  -2.142  1.00 10.00      B   
ATOM   1267  O   GLU B  31      33.231  -4.286  -2.687  1.00 10.00      B   
ATOM   1268  N   MET B  32      35.053  -2.971  -2.569  1.00 10.00      B   
ATOM   1269  HN  MET B  32      35.513  -2.252  -2.083  1.00 10.00      B   
ATOM   1270  CA  MET B  32      35.688  -3.560  -3.741  1.00 10.00      B   
ATOM   1271  CB  MET B  32      36.844  -2.688  -4.235  1.00 10.00      B   
ATOM   1272  CG  MET B  32      36.410  -1.434  -4.975  1.00 10.00      B   
ATOM   1273  SD  MET B  32      37.752  -0.692  -5.926  1.00 10.00      B   
ATOM   1274  CE  MET B  32      38.122  -2.017  -7.078  1.00 10.00      B   
ATOM   1275  C   MET B  32      36.192  -4.966  -3.446  1.00 10.00      B   
ATOM   1276  O   MET B  32      36.047  -5.868  -4.268  1.00 10.00      B   
ATOM   1277  N   ALA B  33      36.766  -5.146  -2.262  1.00 10.00      B   
ATOM   1278  HN  ALA B  33      36.826  -4.386  -1.643  1.00 10.00      B   
ATOM   1279  CA  ALA B  33      37.308  -6.439  -1.854  1.00 10.00      B   
ATOM   1280  CB  ALA B  33      37.911  -6.344  -0.460  1.00 10.00      B   
ATOM   1281  C   ALA B  33      36.246  -7.535  -1.896  1.00 10.00      B   
ATOM   1282  O   ALA B  33      36.466  -8.602  -2.473  1.00 10.00      B   
ATOM   1283  N   VAL B  34      35.096  -7.259  -1.287  1.00 10.00      B   
ATOM   1284  HN  VAL B  34      34.985  -6.384  -0.854  1.00 10.00      B   
ATOM   1285  CA  VAL B  34      33.993  -8.214  -1.242  1.00 10.00      B   
ATOM   1286  CB  VAL B  34      32.794  -7.646  -0.442  1.00 10.00      B   
ATOM   1287  CG1 VAL B  34      31.596  -8.585  -0.495  1.00 10.00      B   
ATOM   1288  CG2 VAL B  34      33.190  -7.378   1.002  1.00 10.00      B   
ATOM   1289  C   VAL B  34      33.538  -8.594  -2.650  1.00 10.00      B   
ATOM   1290  O   VAL B  34      33.245  -9.757  -2.926  1.00 10.00      B   
ATOM   1291  N   ARG B  35      33.516  -7.610  -3.541  1.00 10.00      B   
ATOM   1292  HN  ARG B  35      33.803  -6.715  -3.268  1.00 10.00      B   
ATOM   1293  CA  ARG B  35      33.091  -7.825  -4.916  1.00 10.00      B   
ATOM   1294  CB  ARG B  35      32.837  -6.485  -5.608  1.00 10.00      B   
ATOM   1295  CG  ARG B  35      32.372  -6.599  -7.052  1.00 10.00      B   
ATOM   1296  CD  ARG B  35      31.493  -5.421  -7.443  1.00 10.00      B   
ATOM   1297  NE  ARG B  35      32.146  -4.137  -7.198  1.00 10.00      B   
ATOM   1298  HE  ARG B  35      32.883  -3.883  -7.800  1.00 10.00      B   
ATOM   1299  CZ  ARG B  35      31.794  -3.299  -6.223  1.00 10.00      B   
ATOM   1300  NH1 ARG B  35      30.791  -3.609  -5.413  1.00 10.00      B   
ATOM   1301 HH11 ARG B  35      30.512  -2.949  -4.641  1.00 10.00      B   
ATOM   1302 HH12 ARG B  35      30.278  -4.507  -5.533  1.00 10.00      B   
ATOM   1303  NH2 ARG B  35      32.441  -2.151  -6.062  1.00 10.00      B   
ATOM   1304 HH21 ARG B  35      32.164  -1.493  -5.289  1.00 10.00      B   
ATOM   1305 HH22 ARG B  35      33.227  -1.897  -6.698  1.00 10.00      B   
ATOM   1306  C   ARG B  35      34.105  -8.649  -5.703  1.00 10.00      B   
ATOM   1307  O   ARG B  35      33.742  -9.633  -6.350  1.00 10.00      B   
ATOM   1308  N   GLU B  36      35.372  -8.246  -5.643  1.00 10.00      B   
ATOM   1309  HN  GLU B  36      35.596  -7.453  -5.104  1.00 10.00      B   
ATOM   1310  CA  GLU B  36      36.440  -8.947  -6.354  1.00 10.00      B   
ATOM   1311  CB  GLU B  36      37.798  -8.293  -6.082  1.00 10.00      B   
ATOM   1312  CG  GLU B  36      37.970  -6.923  -6.720  1.00 10.00      B   
ATOM   1313  CD  GLU B  36      39.372  -6.375  -6.556  1.00 10.00      B   
ATOM   1314  OE1 GLU B  36      39.594  -5.546  -5.648  1.00 10.00      B   
ATOM   1315  OE2 GLU B  36      40.263  -6.766  -7.342  1.00 10.00      B   
ATOM   1316  C   GLU B  36      36.484 -10.424  -5.976  1.00 10.00      B   
ATOM   1317  O   GLU B  36      36.549 -11.296  -6.843  1.00 10.00      B   
ATOM   1318  N   LEU B  37      36.428 -10.694  -4.680  1.00 10.00      B   
ATOM   1319  HN  LEU B  37      36.361  -9.952  -4.041  1.00 10.00      B   
ATOM   1320  CA  LEU B  37      36.466 -12.062  -4.182  1.00 10.00      B   
ATOM   1321  CB  LEU B  37      36.646 -12.081  -2.663  1.00 10.00      B   
ATOM   1322  CG  LEU B  37      37.959 -11.499  -2.136  1.00 10.00      B   
ATOM   1323  CD1 LEU B  37      37.943 -11.439  -0.619  1.00 10.00      B   
ATOM   1324  CD2 LEU B  37      39.146 -12.311  -2.627  1.00 10.00      B   
ATOM   1325  C   LEU B  37      35.218 -12.843  -4.580  1.00 10.00      B   
ATOM   1326  O   LEU B  37      35.302 -14.020  -4.923  1.00 10.00      B   
ATOM   1327  N   ALA B  38      34.066 -12.179  -4.548  1.00 10.00      B   
ATOM   1328  HN  ALA B  38      34.064 -11.236  -4.279  1.00 10.00      B   
ATOM   1329  CA  ALA B  38      32.803 -12.818  -4.902  1.00 10.00      B   
ATOM   1330  CB  ALA B  38      31.645 -11.856  -4.698  1.00 10.00      B   
ATOM   1331  C   ALA B  38      32.824 -13.328  -6.339  1.00 10.00      B   
ATOM   1332  O   ALA B  38      32.350 -14.431  -6.626  1.00 10.00      B   
ATOM   1333  N   ILE B  39      33.379 -12.523  -7.238  1.00 10.00      B   
ATOM   1334  HN  ILE B  39      33.735 -11.655  -6.947  1.00 10.00      B   
ATOM   1335  CA  ILE B  39      33.468 -12.893  -8.644  1.00 10.00      B   
ATOM   1336  CB  ILE B  39      33.962 -11.716  -9.515  1.00 10.00      B   
ATOM   1337  CG1 ILE B  39      33.044 -10.500  -9.340  1.00 10.00      B   
ATOM   1338  CG2 ILE B  39      34.031 -12.123 -10.980  1.00 10.00      B   
ATOM   1339  CD1 ILE B  39      33.573  -9.232  -9.977  1.00 10.00      B   
ATOM   1340  C   ILE B  39      34.393 -14.098  -8.821  1.00 10.00      B   
ATOM   1341  O   ILE B  39      34.071 -15.042  -9.548  1.00 10.00      B   
ATOM   1342  N   GLU B  40      35.530 -14.072  -8.131  1.00 10.00      B   
ATOM   1343  HN  GLU B  40      35.724 -13.296  -7.560  1.00 10.00      B   
ATOM   1344  CA  GLU B  40      36.500 -15.160  -8.207  1.00 10.00      B   
ATOM   1345  CB  GLU B  40      37.805 -14.779  -7.505  1.00 10.00      B   
ATOM   1346  CG  GLU B  40      38.612 -13.693  -8.197  1.00 10.00      B   
ATOM   1347  CD  GLU B  40      40.055 -13.672  -7.735  1.00 10.00      B   
ATOM   1348  OE1 GLU B  40      40.345 -14.199  -6.635  1.00 10.00      B   
ATOM   1349  OE2 GLU B  40      40.911 -13.140  -8.471  1.00 10.00      B   
ATOM   1350  C   GLU B  40      35.951 -16.444  -7.596  1.00 10.00      B   
ATOM   1351  O   GLU B  40      36.197 -17.540  -8.104  1.00 10.00      B   
ATOM   1352  N   LYS B  41      35.195 -16.303  -6.511  1.00 10.00      B   
ATOM   1353  HN  LYS B  41      35.026 -15.398  -6.160  1.00 10.00      B   
ATOM   1354  CA  LYS B  41      34.621 -17.451  -5.819  1.00 10.00      B   
ATOM   1355  CB  LYS B  41      34.338 -17.129  -4.351  1.00 10.00      B   
ATOM   1356  CG  LYS B  41      35.596 -16.990  -3.508  1.00 10.00      B   
ATOM   1357  CD  LYS B  41      35.264 -16.813  -2.038  1.00 10.00      B   
ATOM   1358  CE  LYS B  41      36.490 -17.024  -1.169  1.00 10.00      B   
ATOM   1359  NZ  LYS B  41      36.132 -17.126   0.269  1.00 10.00      B   
ATOM   1360  HZ1 LYS B  41      35.760 -16.216   0.610  1.00 10.00      B   
ATOM   1361  HZ2 LYS B  41      36.973 -17.379   0.826  1.00 10.00      B   
ATOM   1362  HZ3 LYS B  41      35.408 -17.861   0.410  1.00 10.00      B   
ATOM   1363  C   LYS B  41      33.375 -17.988  -6.514  1.00 10.00      B   
ATOM   1364  O   LYS B  41      32.759 -18.943  -6.043  1.00 10.00      B   
ATOM   1365  N   GLY B  42      33.004 -17.366  -7.628  1.00 10.00      B   
ATOM   1366  HN  GLY B  42      33.521 -16.592  -7.941  1.00 10.00      B   
ATOM   1367  CA  GLY B  42      31.851 -17.814  -8.383  1.00 10.00      B   
ATOM   1368  C   GLY B  42      30.527 -17.545  -7.699  1.00 10.00      B   
ATOM   1369  O   GLY B  42      29.561 -18.279  -7.905  1.00 10.00      B   
ATOM   1370  N   LEU B  43      30.470 -16.497  -6.887  1.00 10.00      B   
ATOM   1371  HN  LEU B  43      31.274 -15.945  -6.751  1.00 10.00      B   
ATOM   1372  CA  LEU B  43      29.233 -16.146  -6.201  1.00 10.00      B   
ATOM   1373  CB  LEU B  43      29.508 -15.174  -5.050  1.00 10.00      B   
ATOM   1374  CG  LEU B  43      28.342 -14.916  -4.093  1.00 10.00      B   
ATOM   1375  CD1 LEU B  43      27.937 -16.200  -3.386  1.00 10.00      B   
ATOM   1376  CD2 LEU B  43      28.701 -13.834  -3.086  1.00 10.00      B   
ATOM   1377  C   LEU B  43      28.258 -15.534  -7.202  1.00 10.00      B   
ATOM   1378  O   LEU B  43      27.111 -15.966  -7.317  1.00 10.00      B   
ATOM   1379  N   PHE B  44      28.741 -14.538  -7.931  1.00 10.00      B   
ATOM   1380  HN  PHE B  44      29.665 -14.246  -7.782  1.00 10.00      B   
ATOM   1381  CA  PHE B  44      27.960 -13.860  -8.953  1.00 10.00      B   
ATOM   1382  CB  PHE B  44      27.014 -12.806  -8.348  1.00 10.00      B   
ATOM   1383  CG  PHE B  44      27.688 -11.656  -7.644  1.00 10.00      B   
ATOM   1384  CD1 PHE B  44      28.048 -10.512  -8.340  1.00 10.00      B   
ATOM   1385  CD2 PHE B  44      27.951 -11.714  -6.285  1.00 10.00      B   
ATOM   1386  CE1 PHE B  44      28.657  -9.450  -7.695  1.00 10.00      B   
ATOM   1387  CE2 PHE B  44      28.562 -10.656  -5.634  1.00 10.00      B   
ATOM   1388  CZ  PHE B  44      28.916  -9.523  -6.340  1.00 10.00      B   
ATOM   1389  C   PHE B  44      28.913 -13.240  -9.965  1.00 10.00      B   
ATOM   1390  O   PHE B  44      30.086 -13.024  -9.658  1.00 10.00      B   
ATOM   1391  N   SER B  45      28.429 -12.969 -11.162  1.00 10.00      B   
ATOM   1392  HN  SER B  45      27.483 -13.151 -11.357  1.00 10.00      B   
ATOM   1393  CA  SER B  45      29.270 -12.387 -12.195  1.00 10.00      B   
ATOM   1394  CB  SER B  45      28.835 -12.887 -13.576  1.00 10.00      B   
ATOM   1395  OG  SER B  45      27.503 -12.497 -13.869  1.00 10.00      B   
ATOM   1396  HG  SER B  45      26.892 -12.928 -13.247  1.00 10.00      B   
ATOM   1397  C   SER B  45      29.226 -10.864 -12.139  1.00 10.00      B   
ATOM   1398  O   SER B  45      28.333 -10.279 -11.520  1.00 10.00      B   
ATOM   1399  N   ALA B  46      30.193 -10.221 -12.781  1.00 10.00      B   
ATOM   1400  HN  ALA B  46      30.889 -10.736 -13.242  1.00 10.00      B   
ATOM   1401  CA  ALA B  46      30.247  -8.767 -12.810  1.00 10.00      B   
ATOM   1402  CB  ALA B  46      31.504  -8.296 -13.525  1.00 10.00      B   
ATOM   1403  C   ALA B  46      29.002  -8.215 -13.493  1.00 10.00      B   
ATOM   1404  O   ALA B  46      28.479  -7.164 -13.112  1.00 10.00      B   
ATOM   1405  N   GLU B  47      28.517  -8.952 -14.489  1.00 10.00      B   
ATOM   1406  HN  GLU B  47      28.976  -9.786 -14.734  1.00 10.00      B   
ATOM   1407  CA  GLU B  47      27.330  -8.558 -15.224  1.00 10.00      B   
ATOM   1408  CB  GLU B  47      27.107  -9.480 -16.422  1.00 10.00      B   
ATOM   1409  CG  GLU B  47      26.544  -8.774 -17.644  1.00 10.00      B   
ATOM   1410  CD  GLU B  47      27.508  -7.757 -18.217  1.00 10.00      B   
ATOM   1411  OE1 GLU B  47      28.474  -8.166 -18.896  1.00 10.00      B   
ATOM   1412  OE2 GLU B  47      27.311  -6.546 -17.990  1.00 10.00      B   
ATOM   1413  C   GLU B  47      26.114  -8.587 -14.309  1.00 10.00      B   
ATOM   1414  O   GLU B  47      25.227  -7.745 -14.424  1.00 10.00      B   
ATOM   1415  N   ASP B  48      26.089  -9.554 -13.392  1.00 10.00      B   
ATOM   1416  HN  ASP B  48      26.834 -10.193 -13.350  1.00 10.00      B   
ATOM   1417  CA  ASP B  48      24.983  -9.690 -12.445  1.00 10.00      B   
ATOM   1418  CB  ASP B  48      25.194 -10.894 -11.522  1.00 10.00      B   
ATOM   1419  CG  ASP B  48      24.889 -12.217 -12.188  1.00 10.00      B   
ATOM   1420  OD1 ASP B  48      23.834 -12.322 -12.852  1.00 10.00      B   
ATOM   1421  OD2 ASP B  48      25.705 -13.157 -12.056  1.00 10.00      B   
ATOM   1422  C   ASP B  48      24.863  -8.434 -11.604  1.00 10.00      B   
ATOM   1423  O   ASP B  48      23.767  -7.915 -11.382  1.00 10.00      B   
ATOM   1424  N   HIS B  49      26.005  -7.943 -11.151  1.00 10.00      B   
ATOM   1425  HN  HIS B  49      26.841  -8.407 -11.372  1.00 10.00      B   
ATOM   1426  CA  HIS B  49      26.054  -6.742 -10.337  1.00 10.00      B   
ATOM   1427  CB  HIS B  49      27.452  -6.572  -9.738  1.00 10.00      B   
ATOM   1428  CG  HIS B  49      27.582  -5.425  -8.784  1.00 10.00      B   
ATOM   1429  ND1 HIS B  49      27.028  -5.428  -7.521  1.00 10.00      B   
ATOM   1430  HD1 HIS B  49      26.491  -6.154  -7.131  1.00 10.00      B   
ATOM   1431  CD2 HIS B  49      28.216  -4.235  -8.911  1.00 10.00      B   
ATOM   1432  CE1 HIS B  49      27.312  -4.292  -6.916  1.00 10.00      B   
ATOM   1433  NE2 HIS B  49      28.033  -3.552  -7.734  1.00 10.00      B   
ATOM   1434  HE2 HIS B  49      28.375  -2.651  -7.535  1.00 10.00      B   
ATOM   1435  C   HIS B  49      25.675  -5.520 -11.167  1.00 10.00      B   
ATOM   1436  O   HIS B  49      25.014  -4.607 -10.678  1.00 10.00      B   
ATOM   1437  N   ARG B  50      26.088  -5.523 -12.427  1.00 10.00      B   
ATOM   1438  HN  ARG B  50      26.604  -6.288 -12.762  1.00 10.00      B   
ATOM   1439  CA  ARG B  50      25.792  -4.418 -13.330  1.00 10.00      B   
ATOM   1440  CB  ARG B  50      26.598  -4.555 -14.622  1.00 10.00      B   
ATOM   1441  CG  ARG B  50      26.417  -3.399 -15.590  1.00 10.00      B   
ATOM   1442  CD  ARG B  50      27.426  -3.467 -16.723  1.00 10.00      B   
ATOM   1443  NE  ARG B  50      28.800  -3.296 -16.251  1.00 10.00      B   
ATOM   1444  HE  ARG B  50      29.009  -2.469 -15.763  1.00 10.00      B   
ATOM   1445  CZ  ARG B  50      29.774  -4.191 -16.433  1.00 10.00      B   
ATOM   1446  NH1 ARG B  50      29.537  -5.329 -17.074  1.00 10.00      B   
ATOM   1447 HH11 ARG B  50      30.307  -6.016 -17.216  1.00 10.00      B   
ATOM   1448 HH12 ARG B  50      28.577  -5.550 -17.435  1.00 10.00      B   
ATOM   1449  NH2 ARG B  50      30.992  -3.947 -15.974  1.00 10.00      B   
ATOM   1450 HH21 ARG B  50      31.757  -4.644 -16.115  1.00 10.00      B   
ATOM   1451 HH22 ARG B  50      31.197  -3.054 -15.468  1.00 10.00      B   
ATOM   1452  C   ARG B  50      24.298  -4.349 -13.635  1.00 10.00      B   
ATOM   1453  O   ARG B  50      23.690  -3.280 -13.561  1.00 10.00      B   
ATOM   1454  N   VAL B  51      23.710  -5.498 -13.959  1.00 10.00      B   
ATOM   1455  HN  VAL B  51      24.251  -6.320 -13.987  1.00 10.00      B   
ATOM   1456  CA  VAL B  51      22.287  -5.574 -14.271  1.00 10.00      B   
ATOM   1457  CB  VAL B  51      21.878  -6.994 -14.737  1.00 10.00      B   
ATOM   1458  CG1 VAL B  51      20.364  -7.118 -14.866  1.00 10.00      B   
ATOM   1459  CG2 VAL B  51      22.549  -7.335 -16.060  1.00 10.00      B   
ATOM   1460  C   VAL B  51      21.454  -5.164 -13.059  1.00 10.00      B   
ATOM   1461  O   VAL B  51      20.471  -4.430 -13.184  1.00 10.00      B   
ATOM   1462  N   TRP B  52      21.867  -5.627 -11.884  1.00 10.00      B   
ATOM   1463  HN  TRP B  52      22.657  -6.206 -11.849  1.00 10.00      B   
ATOM   1464  CA  TRP B  52      21.168  -5.299 -10.647  1.00 10.00      B   
ATOM   1465  CB  TRP B  52      21.746  -6.089  -9.465  1.00 10.00      B   
ATOM   1466  CG  TRP B  52      20.913  -5.999  -8.220  1.00 10.00      B   
ATOM   1467  CD1 TRP B  52      19.829  -6.766  -7.902  1.00 10.00      B   
ATOM   1468  CD2 TRP B  52      21.089  -5.085  -7.129  1.00 10.00      B   
ATOM   1469  NE1 TRP B  52      19.321  -6.386  -6.683  1.00 10.00      B   
ATOM   1470  HE1 TRP B  52      18.544  -6.789  -6.238  1.00 10.00      B   
ATOM   1471  CE2 TRP B  52      20.077  -5.358  -6.187  1.00 10.00      B   
ATOM   1472  CE3 TRP B  52      22.006  -4.065  -6.856  1.00 10.00      B   
ATOM   1473  CZ2 TRP B  52      19.954  -4.647  -4.996  1.00 10.00      B   
ATOM   1474  CZ3 TRP B  52      21.883  -3.362  -5.674  1.00 10.00      B   
ATOM   1475  CH2 TRP B  52      20.866  -3.657  -4.758  1.00 10.00      B   
ATOM   1476  C   TRP B  52      21.246  -3.799 -10.375  1.00 10.00      B   
ATOM   1477  O   TRP B  52      20.264  -3.181  -9.968  1.00 10.00      B   
ATOM   1478  N   LYS B  53      22.412  -3.214 -10.627  1.00 10.00      B   
ATOM   1479  HN  LYS B  53      23.157  -3.754 -10.970  1.00 10.00      B   
ATOM   1480  CA  LYS B  53      22.610  -1.788 -10.403  1.00 10.00      B   
ATOM   1481  CB  LYS B  53      24.085  -1.409 -10.541  1.00 10.00      B   
ATOM   1482  CG  LYS B  53      24.483  -0.193  -9.720  1.00 10.00      B   
ATOM   1483  CD  LYS B  53      25.827   0.361 -10.159  1.00 10.00      B   
ATOM   1484  CE  LYS B  53      26.293   1.469  -9.230  1.00 10.00      B   
ATOM   1485  NZ  LYS B  53      27.356   2.305  -9.845  1.00 10.00      B   
ATOM   1486  HZ1 LYS B  53      27.920   2.768  -9.102  1.00 10.00      B   
ATOM   1487  HZ2 LYS B  53      26.927   3.038 -10.446  1.00 10.00      B   
ATOM   1488  HZ3 LYS B  53      27.984   1.719 -10.431  1.00 10.00      B   
ATOM   1489  C   LYS B  53      21.754  -0.962 -11.361  1.00 10.00      B   
ATOM   1490  O   LYS B  53      21.278   0.119 -11.012  1.00 10.00      B   
ATOM   1491  N   ASP B  54      21.560  -1.476 -12.568  1.00 10.00      B   
ATOM   1492  HN  ASP B  54      21.981  -2.334 -12.802  1.00 10.00      B   
ATOM   1493  CA  ASP B  54      20.743  -0.784 -13.555  1.00 10.00      B   
ATOM   1494  CB  ASP B  54      20.974  -1.318 -14.964  1.00 10.00      B   
ATOM   1495  CG  ASP B  54      20.446  -0.360 -16.011  1.00 10.00      B   
ATOM   1496  OD1 ASP B  54      20.968   0.776 -16.093  1.00 10.00      B   
ATOM   1497  OD2 ASP B  54      19.513  -0.732 -16.757  1.00 10.00      B   
ATOM   1498  C   ASP B  54      19.274  -0.891 -13.185  1.00 10.00      B   
ATOM   1499  O   ASP B  54      18.483   0.007 -13.464  1.00 10.00      B   
ATOM   1500  N   TYR B  55      18.923  -1.998 -12.539  1.00 10.00      B   
ATOM   1501  HN  TYR B  55      19.606  -2.683 -12.366  1.00 10.00      B   
ATOM   1502  CA  TYR B  55      17.557  -2.231 -12.090  1.00 10.00      B   
ATOM   1503  CB  TYR B  55      17.454  -3.621 -11.450  1.00 10.00      B   
ATOM   1504  CG  TYR B  55      16.053  -4.039 -11.063  1.00 10.00      B   
ATOM   1505  CD1 TYR B  55      15.084  -4.282 -12.030  1.00 10.00      B   
ATOM   1506  CD2 TYR B  55      15.705  -4.203  -9.730  1.00 10.00      B   
ATOM   1507  CE1 TYR B  55      13.807  -4.675 -11.676  1.00 10.00      B   
ATOM   1508  CE2 TYR B  55      14.431  -4.595  -9.369  1.00 10.00      B   
ATOM   1509  CZ  TYR B  55      13.487  -4.829 -10.343  1.00 10.00      B   
ATOM   1510  OH  TYR B  55      12.223  -5.227  -9.984  1.00 10.00      B   
ATOM   1511  HH  TYR B  55      12.067  -4.988  -9.063  1.00 10.00      B   
ATOM   1512  C   TYR B  55      17.170  -1.146 -11.090  1.00 10.00      B   
ATOM   1513  O   TYR B  55      16.013  -0.731 -11.012  1.00 10.00      B   
ATOM   1514  N   VAL B  56      18.168  -0.669 -10.351  1.00 10.00      B   
ATOM   1515  HN  VAL B  56      19.065  -1.051 -10.466  1.00 10.00      B   
ATOM   1516  CA  VAL B  56      17.974   0.387  -9.367  1.00 10.00      B   
ATOM   1517  CB  VAL B  56      19.242   0.567  -8.499  1.00 10.00      B   
ATOM   1518  CG1 VAL B  56      19.054   1.661  -7.459  1.00 10.00      B   
ATOM   1519  CG2 VAL B  56      19.620  -0.746  -7.831  1.00 10.00      B   
ATOM   1520  C   VAL B  56      17.646   1.705 -10.070  1.00 10.00      B   
ATOM   1521  O   VAL B  56      16.947   2.559  -9.523  1.00 10.00      B   
ATOM   1522  N   HIS B  57      18.133   1.847 -11.299  1.00 10.00      B   
ATOM   1523  HN  HIS B  57      18.657   1.114 -11.688  1.00 10.00      B   
ATOM   1524  CA  HIS B  57      17.896   3.053 -12.090  1.00 10.00      B   
ATOM   1525  CB  HIS B  57      18.762   3.060 -13.359  1.00 10.00      B   
ATOM   1526  CG  HIS B  57      20.238   3.145 -13.122  1.00 10.00      B   
ATOM   1527  ND1 HIS B  57      21.169   2.542 -13.944  1.00 10.00      B   
ATOM   1528  HD1 HIS B  57      20.968   1.999 -14.749  1.00 10.00      B   
ATOM   1529  CD2 HIS B  57      20.946   3.780 -12.160  1.00 10.00      B   
ATOM   1530  CE1 HIS B  57      22.385   2.802 -13.497  1.00 10.00      B   
ATOM   1531  NE2 HIS B  57      22.275   3.553 -12.416  1.00 10.00      B   
ATOM   1532  HE2 HIS B  57      23.028   3.898 -11.885  1.00 10.00      B   
ATOM   1533  C   HIS B  57      16.426   3.153 -12.486  1.00 10.00      B   
ATOM   1534  O   HIS B  57      15.851   4.239 -12.518  1.00 10.00      B   
ATOM   1535  N   THR B  58      15.822   2.007 -12.775  1.00 10.00      B   
ATOM   1536  HN  THR B  58      16.335   1.171 -12.730  1.00 10.00      B   
ATOM   1537  CA  THR B  58      14.423   1.957 -13.181  1.00 10.00      B   
ATOM   1538  CB  THR B  58      14.134   0.670 -13.971  1.00 10.00      B   
ATOM   1539  OG1 THR B  58      14.955  -0.396 -13.467  1.00 10.00      B   
ATOM   1540  HG1 THR B  58      14.954  -0.382 -12.499  1.00 10.00      B   
ATOM   1541  CG2 THR B  58      14.443   0.882 -15.445  1.00 10.00      B   
ATOM   1542  C   THR B  58      13.467   2.054 -11.991  1.00 10.00      B   
ATOM   1543  O   THR B  58      12.249   2.154 -12.163  1.00 10.00      B   
ATOM   1544  N   LEU B  59      14.021   2.031 -10.788  1.00 10.00      B   
ATOM   1545  HN  LEU B  59      14.996   1.972 -10.709  1.00 10.00      B   
ATOM   1546  CA  LEU B  59      13.214   2.108  -9.582  1.00 10.00      B   
ATOM   1547  CB  LEU B  59      13.943   1.470  -8.400  1.00 10.00      B   
ATOM   1548  CG  LEU B  59      14.305  -0.008  -8.561  1.00 10.00      B   
ATOM   1549  CD1 LEU B  59      15.115  -0.493  -7.372  1.00 10.00      B   
ATOM   1550  CD2 LEU B  59      13.055  -0.857  -8.749  1.00 10.00      B   
ATOM   1551  C   LEU B  59      12.841   3.549  -9.269  1.00 10.00      B   
ATOM   1552  O   LEU B  59      13.657   4.462  -9.418  1.00 10.00      B   
ATOM   1553  N   GLY B  60      11.602   3.746  -8.847  1.00 10.00      B   
ATOM   1554  HN  GLY B  60      10.998   2.978  -8.754  1.00 10.00      B   
ATOM   1555  CA  GLY B  60      11.124   5.069  -8.519  1.00 10.00      B   
ATOM   1556  C   GLY B  60       9.696   5.022  -8.015  1.00 10.00      B   
ATOM   1557  O   GLY B  60       9.027   4.003  -8.168  1.00 10.00      B   
ATOM   1558  N   PRO B  61       9.192   6.117  -7.422  1.00 10.00      B   
ATOM   1559  CA  PRO B  61       7.823   6.179  -6.892  1.00 10.00      B   
ATOM   1560  CB  PRO B  61       7.907   7.332  -5.892  1.00 10.00      B   
ATOM   1561  CG  PRO B  61       8.939   8.245  -6.460  1.00 10.00      B   
ATOM   1562  CD  PRO B  61       9.919   7.382  -7.211  1.00 10.00      B   
ATOM   1563  C   PRO B  61       6.789   6.498  -7.973  1.00 10.00      B   
ATOM   1564  O   PRO B  61       5.617   6.739  -7.675  1.00 10.00      B   
ATOM   1565  N   LEU B  62       7.230   6.497  -9.225  1.00 10.00      B   
ATOM   1566  HN  LEU B  62       8.174   6.298  -9.391  1.00 10.00      B   
ATOM   1567  CA  LEU B  62       6.351   6.786 -10.359  1.00 10.00      B   
ATOM   1568  CB  LEU B  62       7.140   6.872 -11.673  1.00 10.00      B   
ATOM   1569  CG  LEU B  62       6.348   7.282 -12.916  1.00 10.00      B   
ATOM   1570  CD1 LEU B  62       5.753   8.670 -12.737  1.00 10.00      B   
ATOM   1571  CD2 LEU B  62       7.232   7.236 -14.152  1.00 10.00      B   
ATOM   1572  C   LEU B  62       5.189   5.786 -10.469  1.00 10.00      B   
ATOM   1573  O   LEU B  62       4.027   6.196 -10.518  1.00 10.00      B   
ATOM   1574  N   PRO B  63       5.468   4.461 -10.512  1.00 10.00      B   
ATOM   1575  CA  PRO B  63       4.411   3.446 -10.611  1.00 10.00      B   
ATOM   1576  CB  PRO B  63       5.172   2.118 -10.583  1.00 10.00      B   
ATOM   1577  CG  PRO B  63       6.554   2.460 -11.009  1.00 10.00      B   
ATOM   1578  CD  PRO B  63       6.810   3.842 -10.489  1.00 10.00      B   
ATOM   1579  C   PRO B  63       3.452   3.526  -9.427  1.00 10.00      B   
ATOM   1580  O   PRO B  63       2.247   3.307  -9.571  1.00 10.00      B   
ATOM   1581  N   ALA B  64       3.996   3.862  -8.262  1.00 10.00      B   
ATOM   1582  HN  ALA B  64       4.962   4.030  -8.221  1.00 10.00      B   
ATOM   1583  CA  ALA B  64       3.201   3.986  -7.048  1.00 10.00      B   
ATOM   1584  CB  ALA B  64       4.098   4.220  -5.844  1.00 10.00      B   
ATOM   1585  C   ALA B  64       2.180   5.110  -7.187  1.00 10.00      B   
ATOM   1586  O   ALA B  64       0.999   4.927  -6.887  1.00 10.00      B   
ATOM   1587  N   ALA B  65       2.639   6.263  -7.657  1.00 10.00      B   
ATOM   1588  HN  ALA B  65       3.594   6.342  -7.876  1.00 10.00      B   
ATOM   1589  CA  ALA B  65       1.772   7.417  -7.849  1.00 10.00      B   
ATOM   1590  CB  ALA B  65       2.598   8.628  -8.250  1.00 10.00      B   
ATOM   1591  C   ALA B  65       0.715   7.114  -8.907  1.00 10.00      B   
ATOM   1592  O   ALA B  65      -0.455   7.461  -8.752  1.00 10.00      B   
ATOM   1593  N   ARG B  66       1.141   6.446  -9.977  1.00 10.00      B   
ATOM   1594  HN  ARG B  66       2.090   6.204 -10.037  1.00 10.00      B   
ATOM   1595  CA  ARG B  66       0.244   6.073 -11.067  1.00 10.00      B   
ATOM   1596  CB  ARG B  66       1.022   5.368 -12.179  1.00 10.00      B   
ATOM   1597  CG  ARG B  66       1.665   6.308 -13.186  1.00 10.00      B   
ATOM   1598  CD  ARG B  66       2.790   5.625 -13.949  1.00 10.00      B   
ATOM   1599  NE  ARG B  66       2.378   4.354 -14.549  1.00 10.00      B   
ATOM   1600  HE  ARG B  66       1.407   4.194 -14.650  1.00 10.00      B   
ATOM   1601  CZ  ARG B  66       3.234   3.429 -14.986  1.00 10.00      B   
ATOM   1602  NH1 ARG B  66       4.545   3.629 -14.890  1.00 10.00      B   
ATOM   1603 HH11 ARG B  66       5.213   2.900 -15.233  1.00 10.00      B   
ATOM   1604 HH12 ARG B  66       4.913   4.510 -14.482  1.00 10.00      B   
ATOM   1605  NH2 ARG B  66       2.785   2.289 -15.491  1.00 10.00      B   
ATOM   1606 HH21 ARG B  66       3.456   1.564 -15.831  1.00 10.00      B   
ATOM   1607 HH22 ARG B  66       1.758   2.108 -15.551  1.00 10.00      B   
ATOM   1608  C   ARG B  66      -0.875   5.166 -10.563  1.00 10.00      B   
ATOM   1609  O   ARG B  66      -2.025   5.291 -10.982  1.00 10.00      B   
ATOM   1610  N   LEU B  67      -0.529   4.259  -9.654  1.00 10.00      B   
ATOM   1611  HN  LEU B  67       0.407   4.211  -9.359  1.00 10.00      B   
ATOM   1612  CA  LEU B  67      -1.497   3.332  -9.082  1.00 10.00      B   
ATOM   1613  CB  LEU B  67      -0.791   2.340  -8.153  1.00 10.00      B   
ATOM   1614  CG  LEU B  67      -1.651   1.217  -7.567  1.00 10.00      B   
ATOM   1615  CD1 LEU B  67      -2.044   0.222  -8.648  1.00 10.00      B   
ATOM   1616  CD2 LEU B  67      -0.915   0.516  -6.435  1.00 10.00      B   
ATOM   1617  C   LEU B  67      -2.578   4.088  -8.317  1.00 10.00      B   
ATOM   1618  O   LEU B  67      -3.762   3.788  -8.440  1.00 10.00      B   
ATOM   1619  N   VAL B  68      -2.158   5.083  -7.542  1.00 10.00      B   
ATOM   1620  HN  VAL B  68      -1.197   5.285  -7.504  1.00 10.00      B   
ATOM   1621  CA  VAL B  68      -3.087   5.887  -6.751  1.00 10.00      B   
ATOM   1622  CB  VAL B  68      -2.345   6.818  -5.764  1.00 10.00      B   
ATOM   1623  CG1 VAL B  68      -3.329   7.538  -4.851  1.00 10.00      B   
ATOM   1624  CG2 VAL B  68      -1.341   6.029  -4.941  1.00 10.00      B   
ATOM   1625  C   VAL B  68      -3.987   6.720  -7.659  1.00 10.00      B   
ATOM   1626  O   VAL B  68      -5.193   6.818  -7.433  1.00 10.00      B   
ATOM   1627  N   ALA B  69      -3.390   7.304  -8.695  1.00 10.00      B   
ATOM   1628  HN  ALA B  69      -2.424   7.182  -8.820  1.00 10.00      B   
ATOM   1629  CA  ALA B  69      -4.127   8.129  -9.643  1.00 10.00      B   
ATOM   1630  CB  ALA B  69      -3.184   8.726 -10.676  1.00 10.00      B   
ATOM   1631  C   ALA B  69      -5.241   7.334 -10.319  1.00 10.00      B   
ATOM   1632  O   ALA B  69      -6.376   7.801 -10.414  1.00 10.00      B   
ATOM   1633  N   LYS B  70      -4.918   6.122 -10.767  1.00 10.00      B   
ATOM   1634  HN  LYS B  70      -4.000   5.794 -10.650  1.00 10.00      B   
ATOM   1635  CA  LYS B  70      -5.900   5.269 -11.429  1.00 10.00      B   
ATOM   1636  CB  LYS B  70      -5.229   4.058 -12.079  1.00 10.00      B   
ATOM   1637  CG  LYS B  70      -4.459   4.380 -13.350  1.00 10.00      B   
ATOM   1638  CD  LYS B  70      -4.152   3.119 -14.140  1.00 10.00      B   
ATOM   1639  CE  LYS B  70      -3.324   3.420 -15.378  1.00 10.00      B   
ATOM   1640  NZ  LYS B  70      -4.094   4.176 -16.398  1.00 10.00      B   
ATOM   1641  HZ1 LYS B  70      -3.553   4.230 -17.287  1.00 10.00      B   
ATOM   1642  HZ2 LYS B  70      -4.279   5.152 -16.060  1.00 10.00      B   
ATOM   1643  HZ3 LYS B  70      -5.002   3.706 -16.584  1.00 10.00      B   
ATOM   1644  C   LYS B  70      -6.981   4.816 -10.454  1.00 10.00      B   
ATOM   1645  O   LYS B  70      -8.132   4.618 -10.843  1.00 10.00      B   
ATOM   1646  N   ALA B  71      -6.604   4.664  -9.187  1.00 10.00      B   
ATOM   1647  HN  ALA B  71      -5.670   4.835  -8.943  1.00 10.00      B   
ATOM   1648  CA  ALA B  71      -7.541   4.245  -8.153  1.00 10.00      B   
ATOM   1649  CB  ALA B  71      -6.803   3.896  -6.869  1.00 10.00      B   
ATOM   1650  C   ALA B  71      -8.582   5.330  -7.898  1.00 10.00      B   
ATOM   1651  O   ALA B  71      -9.745   5.044  -7.619  1.00 10.00      B   
ATOM   1652  N   TRP B  72      -8.155   6.581  -7.997  1.00 10.00      B   
ATOM   1653  HN  TRP B  72      -7.208   6.752  -8.200  1.00 10.00      B   
ATOM   1654  CA  TRP B  72      -9.053   7.706  -7.794  1.00 10.00      B   
ATOM   1655  CB  TRP B  72      -8.267   9.011  -7.651  1.00 10.00      B   
ATOM   1656  CG  TRP B  72      -7.583   9.173  -6.328  1.00 10.00      B   
ATOM   1657  CD1 TRP B  72      -7.868   8.513  -5.168  1.00 10.00      B   
ATOM   1658  CD2 TRP B  72      -6.502  10.063  -6.028  1.00 10.00      B   
ATOM   1659  NE1 TRP B  72      -7.029   8.935  -4.166  1.00 10.00      B   
ATOM   1660  HE1 TRP B  72      -7.036   8.608  -3.239  1.00 10.00      B   
ATOM   1661  CE2 TRP B  72      -6.181   9.886  -4.669  1.00 10.00      B   
ATOM   1662  CE3 TRP B  72      -5.772  10.989  -6.779  1.00 10.00      B   
ATOM   1663  CZ2 TRP B  72      -5.165  10.604  -4.044  1.00 10.00      B   
ATOM   1664  CZ3 TRP B  72      -4.764  11.700  -6.157  1.00 10.00      B   
ATOM   1665  CH2 TRP B  72      -4.469  11.503  -4.804  1.00 10.00      B   
ATOM   1666  C   TRP B  72     -10.033   7.819  -8.955  1.00 10.00      B   
ATOM   1667  O   TRP B  72     -11.177   8.239  -8.780  1.00 10.00      B   
ATOM   1668  N   LEU B  73      -9.575   7.434 -10.137  1.00 10.00      B   
ATOM   1669  HN  LEU B  73      -8.656   7.097 -10.204  1.00 10.00      B   
ATOM   1670  CA  LEU B  73     -10.397   7.497 -11.340  1.00 10.00      B   
ATOM   1671  CB  LEU B  73      -9.513   7.551 -12.593  1.00 10.00      B   
ATOM   1672  CG  LEU B  73      -8.484   8.682 -12.647  1.00 10.00      B   
ATOM   1673  CD1 LEU B  73      -7.699   8.627 -13.947  1.00 10.00      B   
ATOM   1674  CD2 LEU B  73      -9.163  10.033 -12.492  1.00 10.00      B   
ATOM   1675  C   LEU B  73     -11.358   6.314 -11.427  1.00 10.00      B   
ATOM   1676  O   LEU B  73     -12.536   6.480 -11.750  1.00 10.00      B   
ATOM   1677  N   ASP B  74     -10.850   5.122 -11.147  1.00 10.00      B   
ATOM   1678  HN  ASP B  74      -9.904   5.054 -10.893  1.00 10.00      B   
ATOM   1679  CA  ASP B  74     -11.656   3.908 -11.195  1.00 10.00      B   
ATOM   1680  CB  ASP B  74     -10.893   2.795 -11.923  1.00 10.00      B   
ATOM   1681  CG  ASP B  74     -11.779   1.633 -12.317  1.00 10.00      B   
ATOM   1682  OD1 ASP B  74     -11.917   0.686 -11.518  1.00 10.00      B   
ATOM   1683  OD2 ASP B  74     -12.332   1.659 -13.438  1.00 10.00      B   
ATOM   1684  C   ASP B  74     -12.019   3.463  -9.784  1.00 10.00      B   
ATOM   1685  O   ASP B  74     -11.185   2.904  -9.071  1.00 10.00      B   
ATOM   1686  N   PRO B  75     -13.273   3.711  -9.366  1.00 10.00      B   
ATOM   1687  CA  PRO B  75     -13.762   3.360  -8.025  1.00 10.00      B   
ATOM   1688  CB  PRO B  75     -15.254   3.702  -8.081  1.00 10.00      B   
ATOM   1689  CG  PRO B  75     -15.357   4.730  -9.152  1.00 10.00      B   
ATOM   1690  CD  PRO B  75     -14.322   4.358 -10.175  1.00 10.00      B   
ATOM   1691  C   PRO B  75     -13.568   1.887  -7.676  1.00 10.00      B   
ATOM   1692  O   PRO B  75     -13.333   1.544  -6.514  1.00 10.00      B   
ATOM   1693  N   GLU B  76     -13.667   1.021  -8.671  1.00 10.00      B   
ATOM   1694  HN  GLU B  76     -13.875   1.349  -9.577  1.00 10.00      B   
ATOM   1695  CA  GLU B  76     -13.496  -0.405  -8.457  1.00 10.00      B   
ATOM   1696  CB  GLU B  76     -14.070  -1.205  -9.626  1.00 10.00      B   
ATOM   1697  CG  GLU B  76     -15.571  -1.034  -9.816  1.00 10.00      B   
ATOM   1698  CD  GLU B  76     -15.926   0.011 -10.855  1.00 10.00      B   
ATOM   1699  OE1 GLU B  76     -15.487   1.174 -10.721  1.00 10.00      B   
ATOM   1700  OE2 GLU B  76     -16.651  -0.321 -11.816  1.00 10.00      B   
ATOM   1701  C   GLU B  76     -12.028  -0.752  -8.217  1.00 10.00      B   
ATOM   1702  O   GLU B  76     -11.700  -1.476  -7.274  1.00 10.00      B   
ATOM   1703  N   TYR B  77     -11.150  -0.228  -9.066  1.00 10.00      B   
ATOM   1704  HN  TYR B  77     -11.480   0.327  -9.816  1.00 10.00      B   
ATOM   1705  CA  TYR B  77      -9.714  -0.466  -8.939  1.00 10.00      B   
ATOM   1706  CB  TYR B  77      -8.950   0.193 -10.091  1.00 10.00      B   
ATOM   1707  CG  TYR B  77      -8.300  -0.782 -11.052  1.00 10.00      B   
ATOM   1708  CD1 TYR B  77      -9.024  -1.348 -12.091  1.00 10.00      B   
ATOM   1709  CD2 TYR B  77      -6.959  -1.127 -10.924  1.00 10.00      B   
ATOM   1710  CE1 TYR B  77      -8.434  -2.230 -12.978  1.00 10.00      B   
ATOM   1711  CE2 TYR B  77      -6.361  -2.009 -11.805  1.00 10.00      B   
ATOM   1712  CZ  TYR B  77      -7.102  -2.558 -12.830  1.00 10.00      B   
ATOM   1713  OH  TYR B  77      -6.511  -3.434 -13.714  1.00 10.00      B   
ATOM   1714  HH  TYR B  77      -6.090  -4.154 -13.225  1.00 10.00      B   
ATOM   1715  C   TYR B  77      -9.198   0.068  -7.605  1.00 10.00      B   
ATOM   1716  O   TYR B  77      -8.217  -0.436  -7.058  1.00 10.00      B   
ATOM   1717  N   LYS B  78      -9.881   1.087  -7.092  1.00 10.00      B   
ATOM   1718  HN  LYS B  78     -10.646   1.442  -7.597  1.00 10.00      B   
ATOM   1719  CA  LYS B  78      -9.530   1.710  -5.821  1.00 10.00      B   
ATOM   1720  CB  LYS B  78     -10.542   2.813  -5.494  1.00 10.00      B   
ATOM   1721  CG  LYS B  78     -10.180   3.685  -4.305  1.00 10.00      B   
ATOM   1722  CD  LYS B  78     -11.083   4.906  -4.232  1.00 10.00      B   
ATOM   1723  CE  LYS B  78     -10.751   5.769  -3.028  1.00 10.00      B   
ATOM   1724  NZ  LYS B  78     -11.347   7.125  -3.132  1.00 10.00      B   
ATOM   1725  HZ1 LYS B  78     -11.152   7.530  -4.068  1.00 10.00      B   
ATOM   1726  HZ2 LYS B  78     -10.943   7.749  -2.410  1.00 10.00      B   
ATOM   1727  HZ3 LYS B  78     -12.384   7.079  -2.996  1.00 10.00      B   
ATOM   1728  C   LYS B  78      -9.478   0.677  -4.694  1.00 10.00      B   
ATOM   1729  O   LYS B  78      -8.521   0.631  -3.924  1.00 10.00      B   
ATOM   1730  N   LYS B  79     -10.501  -0.167  -4.614  1.00 10.00      B   
ATOM   1731  HN  LYS B  79     -11.224  -0.107  -5.270  1.00 10.00      B   
ATOM   1732  CA  LYS B  79     -10.559  -1.192  -3.579  1.00 10.00      B   
ATOM   1733  CB  LYS B  79     -12.004  -1.602  -3.278  1.00 10.00      B   
ATOM   1734  CG  LYS B  79     -12.872  -0.488  -2.715  1.00 10.00      B   
ATOM   1735  CD  LYS B  79     -13.780   0.097  -3.784  1.00 10.00      B   
ATOM   1736  CE  LYS B  79     -14.586   1.269  -3.250  1.00 10.00      B   
ATOM   1737  NZ  LYS B  79     -15.288   1.993  -4.340  1.00 10.00      B   
ATOM   1738  HZ1 LYS B  79     -16.100   1.427  -4.682  1.00 10.00      B   
ATOM   1739  HZ2 LYS B  79     -14.640   2.155  -5.135  1.00 10.00      B   
ATOM   1740  HZ3 LYS B  79     -15.637   2.910  -3.997  1.00 10.00      B   
ATOM   1741  C   LYS B  79      -9.738  -2.411  -3.979  1.00 10.00      B   
ATOM   1742  O   LYS B  79      -9.174  -3.093  -3.133  1.00 10.00      B   
ATOM   1743  N   LEU B  80      -9.662  -2.668  -5.278  1.00 10.00      B   
ATOM   1744  HN  LEU B  80     -10.133  -2.081  -5.907  1.00 10.00      B   
ATOM   1745  CA  LEU B  80      -8.909  -3.806  -5.799  1.00 10.00      B   
ATOM   1746  CB  LEU B  80      -8.954  -3.803  -7.328  1.00 10.00      B   
ATOM   1747  CG  LEU B  80      -8.297  -4.990  -8.034  1.00 10.00      B   
ATOM   1748  CD1 LEU B  80      -9.131  -6.252  -7.862  1.00 10.00      B   
ATOM   1749  CD2 LEU B  80      -8.082  -4.677  -9.505  1.00 10.00      B   
ATOM   1750  C   LEU B  80      -7.456  -3.788  -5.320  1.00 10.00      B   
ATOM   1751  O   LEU B  80      -6.859  -4.838  -5.071  1.00 10.00      B   
ATOM   1752  N   CYS B  81      -6.899  -2.592  -5.182  1.00 10.00      B   
ATOM   1753  HN  CYS B  81      -7.430  -1.791  -5.387  1.00 10.00      B   
ATOM   1754  CA  CYS B  81      -5.519  -2.434  -4.741  1.00 10.00      B   
ATOM   1755  CB  CYS B  81      -5.060  -0.984  -4.927  1.00 10.00      B   
ATOM   1756  SG  CYS B  81      -5.245  -0.360  -6.615  1.00 10.00      B   
ATOM   1757  HG  CYS B  81      -6.542  -0.173  -6.838  1.00 10.00      B   
ATOM   1758  C   CYS B  81      -5.325  -2.871  -3.288  1.00 10.00      B   
ATOM   1759  O   CYS B  81      -4.338  -3.523  -2.960  1.00 10.00      B   
ATOM   1760  N   ILE B  82      -6.273  -2.527  -2.421  1.00 10.00      B   
ATOM   1761  HN  ILE B  82      -7.056  -2.031  -2.733  1.00 10.00      B   
ATOM   1762  CA  ILE B  82      -6.169  -2.887  -1.010  1.00 10.00      B   
ATOM   1763  CB  ILE B  82      -6.992  -1.961  -0.088  1.00 10.00      B   
ATOM   1764  CG1 ILE B  82      -8.488  -2.041  -0.407  1.00 10.00      B   
ATOM   1765  CG2 ILE B  82      -6.492  -0.531  -0.214  1.00 10.00      B   
ATOM   1766  CD1 ILE B  82      -9.355  -1.143   0.448  1.00 10.00      B   
ATOM   1767  C   ILE B  82      -6.517  -4.355  -0.773  1.00 10.00      B   
ATOM   1768  O   ILE B  82      -5.987  -4.990   0.144  1.00 10.00      B   
ATOM   1769  N   GLU B  83      -7.395  -4.888  -1.613  1.00 10.00      B   
ATOM   1770  HN  GLU B  83      -7.793  -4.322  -2.310  1.00 10.00      B   
ATOM   1771  CA  GLU B  83      -7.801  -6.284  -1.517  1.00 10.00      B   
ATOM   1772  CB  GLU B  83      -8.917  -6.582  -2.515  1.00 10.00      B   
ATOM   1773  CG  GLU B  83     -10.230  -5.877  -2.232  1.00 10.00      B   
ATOM   1774  CD  GLU B  83     -11.276  -6.190  -3.279  1.00 10.00      B   
ATOM   1775  OE1 GLU B  83     -12.213  -5.377  -3.458  1.00 10.00      B   
ATOM   1776  OE2 GLU B  83     -11.161  -7.248  -3.930  1.00 10.00      B   
ATOM   1777  C   GLU B  83      -6.612  -7.191  -1.808  1.00 10.00      B   
ATOM   1778  O   GLU B  83      -6.358  -8.157  -1.086  1.00 10.00      B   
ATOM   1779  N   ASP B  84      -5.888  -6.861  -2.871  1.00 10.00      B   
ATOM   1780  HN  ASP B  84      -6.150  -6.075  -3.399  1.00 10.00      B   
ATOM   1781  CA  ASP B  84      -4.718  -7.625  -3.276  1.00 10.00      B   
ATOM   1782  CB  ASP B  84      -5.073  -8.574  -4.424  1.00 10.00      B   
ATOM   1783  CG  ASP B  84      -3.967  -9.560  -4.756  1.00 10.00      B   
ATOM   1784  OD1 ASP B  84      -2.792  -9.150  -4.818  1.00 10.00      B   
ATOM   1785  OD2 ASP B  84      -4.270 -10.752  -4.967  1.00 10.00      B   
ATOM   1786  C   ASP B  84      -3.607  -6.673  -3.703  1.00 10.00      B   
ATOM   1787  O   ASP B  84      -3.644  -6.113  -4.802  1.00 10.00      B   
ATOM   1788  N   GLY B  85      -2.618  -6.503  -2.836  1.00 10.00      B   
ATOM   1789  HN  GLY B  85      -2.634  -6.995  -1.992  1.00 10.00      B   
ATOM   1790  CA  GLY B  85      -1.515  -5.604  -3.127  1.00 10.00      B   
ATOM   1791  C   GLY B  85      -0.433  -6.230  -3.991  1.00 10.00      B   
ATOM   1792  O   GLY B  85       0.612  -5.616  -4.229  1.00 10.00      B   
ATOM   1793  N   VAL B  86      -0.674  -7.443  -4.470  1.00 10.00      B   
ATOM   1794  HN  VAL B  86      -1.529  -7.886  -4.260  1.00 10.00      B   
ATOM   1795  CA  VAL B  86       0.293  -8.135  -5.309  1.00 10.00      B   
ATOM   1796  CB  VAL B  86       0.484  -9.600  -4.861  1.00 10.00      B   
ATOM   1797  CG1 VAL B  86       1.537 -10.291  -5.713  1.00 10.00      B   
ATOM   1798  CG2 VAL B  86       0.862  -9.662  -3.389  1.00 10.00      B   
ATOM   1799  C   VAL B  86      -0.147  -8.099  -6.770  1.00 10.00      B   
ATOM   1800  O   VAL B  86       0.649  -7.813  -7.667  1.00 10.00      B   
ATOM   1801  N   GLU B  87      -1.423  -8.378  -7.002  1.00 10.00      B   
ATOM   1802  HN  GLU B  87      -2.011  -8.610  -6.239  1.00 10.00      B   
ATOM   1803  CA  GLU B  87      -1.977  -8.381  -8.350  1.00 10.00      B   
ATOM   1804  CB  GLU B  87      -3.304  -9.144  -8.361  1.00 10.00      B   
ATOM   1805  CG  GLU B  87      -3.580  -9.912  -9.643  1.00 10.00      B   
ATOM   1806  CD  GLU B  87      -2.649 -11.092  -9.820  1.00 10.00      B   
ATOM   1807  OE1 GLU B  87      -2.375 -11.792  -8.824  1.00 10.00      B   
ATOM   1808  OE2 GLU B  87      -2.182 -11.330 -10.954  1.00 10.00      B   
ATOM   1809  C   GLU B  87      -2.188  -6.956  -8.865  1.00 10.00      B   
ATOM   1810  O   GLU B  87      -2.187  -6.712 -10.071  1.00 10.00      B   
ATOM   1811  N   ALA B  88      -2.352  -6.015  -7.943  1.00 10.00      B   
ATOM   1812  HN  ALA B  88      -2.322  -6.266  -6.997  1.00 10.00      B   
ATOM   1813  CA  ALA B  88      -2.579  -4.619  -8.305  1.00 10.00      B   
ATOM   1814  CB  ALA B  88      -3.050  -3.819  -7.099  1.00 10.00      B   
ATOM   1815  C   ALA B  88      -1.339  -3.972  -8.919  1.00 10.00      B   
ATOM   1816  O   ALA B  88      -1.435  -3.239  -9.904  1.00 10.00      B   
ATOM   1817  N   SER B  89      -0.174  -4.262  -8.351  1.00 10.00      B   
ATOM   1818  HN  SER B  89      -0.152  -4.871  -7.583  1.00 10.00      B   
ATOM   1819  CA  SER B  89       1.077  -3.695  -8.829  1.00 10.00      B   
ATOM   1820  CB  SER B  89       2.199  -4.036  -7.855  1.00 10.00      B   
ATOM   1821  OG  SER B  89       1.829  -5.136  -7.040  1.00 10.00      B   
ATOM   1822  HG  SER B  89       2.622  -5.620  -6.779  1.00 10.00      B   
ATOM   1823  C   SER B  89       1.421  -4.171 -10.238  1.00 10.00      B   
ATOM   1824  O   SER B  89       2.160  -3.508 -10.966  1.00 10.00      B   
ATOM   1825  N   LYS B  90       0.866  -5.308 -10.631  1.00 10.00      B   
ATOM   1826  HN  LYS B  90       0.268  -5.785 -10.015  1.00 10.00      B   
ATOM   1827  CA  LYS B  90       1.119  -5.862 -11.955  1.00 10.00      B   
ATOM   1828  CB  LYS B  90       0.527  -7.264 -12.077  1.00 10.00      B   
ATOM   1829  CG  LYS B  90       1.143  -8.280 -11.131  1.00 10.00      B   
ATOM   1830  CD  LYS B  90       0.530  -9.654 -11.338  1.00 10.00      B   
ATOM   1831  CE  LYS B  90       1.056 -10.662 -10.331  1.00 10.00      B   
ATOM   1832  NZ  LYS B  90       0.410 -11.989 -10.498  1.00 10.00      B   
ATOM   1833  HZ1 LYS B  90       0.630 -12.601  -9.685  1.00 10.00      B   
ATOM   1834  HZ2 LYS B  90       0.754 -12.446 -11.363  1.00 10.00      B   
ATOM   1835  HZ3 LYS B  90      -0.628 -11.878 -10.566  1.00 10.00      B   
ATOM   1836  C   LYS B  90       0.560  -4.954 -13.046  1.00 10.00      B   
ATOM   1837  O   LYS B  90       1.064  -4.933 -14.167  1.00 10.00      B   
ATOM   1838  N   ALA B  91      -0.471  -4.187 -12.702  1.00 10.00      B   
ATOM   1839  HN  ALA B  91      -0.819  -4.236 -11.784  1.00 10.00      B   
ATOM   1840  CA  ALA B  91      -1.097  -3.273 -13.647  1.00 10.00      B   
ATOM   1841  CB  ALA B  91      -2.394  -2.723 -13.073  1.00 10.00      B   
ATOM   1842  C   ALA B  91      -0.146  -2.138 -14.023  1.00 10.00      B   
ATOM   1843  O   ALA B  91      -0.117  -1.695 -15.172  1.00 10.00      B   
ATOM   1844  N   VAL B  92       0.654  -1.687 -13.058  1.00 10.00      B   
ATOM   1845  HN  VAL B  92       0.610  -2.093 -12.168  1.00 10.00      B   
ATOM   1846  CA  VAL B  92       1.601  -0.602 -13.303  1.00 10.00      B   
ATOM   1847  CB  VAL B  92       1.779   0.334 -12.086  1.00 10.00      B   
ATOM   1848  CG1 VAL B  92       0.497   1.105 -11.817  1.00 10.00      B   
ATOM   1849  CG2 VAL B  92       2.208  -0.439 -10.850  1.00 10.00      B   
ATOM   1850  C   VAL B  92       2.954  -1.125 -13.784  1.00 10.00      B   
ATOM   1851  O   VAL B  92       3.918  -0.368 -13.908  1.00 10.00      B   
ATOM   1852  N   GLY B  93       3.018  -2.428 -14.042  1.00 10.00      B   
ATOM   1853  HN  GLY B  93       2.223  -2.984 -13.901  1.00 10.00      B   
ATOM   1854  CA  GLY B  93       4.240  -3.036 -14.533  1.00 10.00      B   
ATOM   1855  C   GLY B  93       5.224  -3.410 -13.443  1.00 10.00      B   
ATOM   1856  O   GLY B  93       6.418  -3.552 -13.706  1.00 10.00      B   
ATOM   1857  N   VAL B  94       4.738  -3.581 -12.222  1.00 10.00      B   
ATOM   1858  HN  VAL B  94       3.777  -3.461 -12.058  1.00 10.00      B   
ATOM   1859  CA  VAL B  94       5.610  -3.944 -11.113  1.00 10.00      B   
ATOM   1860  CB  VAL B  94       5.606  -2.877  -9.994  1.00 10.00      B   
ATOM   1861  CG1 VAL B  94       6.612  -3.235  -8.910  1.00 10.00      B   
ATOM   1862  CG2 VAL B  94       5.903  -1.494 -10.560  1.00 10.00      B   
ATOM   1863  C   VAL B  94       5.219  -5.297 -10.529  1.00 10.00      B   
ATOM   1864  O   VAL B  94       4.226  -5.414  -9.810  1.00 10.00      B   
ATOM   1865  N   ASN B  95       5.994  -6.322 -10.849  1.00 10.00      B   
ATOM   1866  HN  ASN B  95       6.772  -6.177 -11.434  1.00 10.00      B   
ATOM   1867  CA  ASN B  95       5.732  -7.659 -10.339  1.00 10.00      B   
ATOM   1868  CB  ASN B  95       5.803  -8.694 -11.471  1.00 10.00      B   
ATOM   1869  CG  ASN B  95       5.240 -10.052 -11.082  1.00 10.00      B   
ATOM   1870  OD1 ASN B  95       5.433 -10.525  -9.964  1.00 10.00      B   
ATOM   1871  ND2 ASN B  95       4.536 -10.689 -12.006  1.00 10.00      B   
ATOM   1872 HD21 ASN B  95       4.413 -10.258 -12.881  1.00 10.00      B   
ATOM   1873 HD22 ASN B  95       4.165 -11.569 -11.780  1.00 10.00      B   
ATOM   1874  C   ASN B  95       6.729  -7.983  -9.231  1.00 10.00      B   
ATOM   1875  O   ASN B  95       7.939  -7.968  -9.446  1.00 10.00      B   
ATOM   1876  N   TRP B  96       6.222  -8.281  -8.046  1.00 10.00      B   
ATOM   1877  HN  TRP B  96       5.246  -8.302  -7.934  1.00 10.00      B   
ATOM   1878  CA  TRP B  96       7.074  -8.580  -6.902  1.00 10.00      B   
ATOM   1879  CB  TRP B  96       6.244  -8.650  -5.614  1.00 10.00      B   
ATOM   1880  CG  TRP B  96       5.339  -7.477  -5.375  1.00 10.00      B   
ATOM   1881  CD1 TRP B  96       3.996  -7.521  -5.130  1.00 10.00      B   
ATOM   1882  CD2 TRP B  96       5.704  -6.090  -5.344  1.00 10.00      B   
ATOM   1883  NE1 TRP B  96       3.502  -6.251  -4.956  1.00 10.00      B   
ATOM   1884  HE1 TRP B  96       2.560  -6.025  -4.766  1.00 10.00      B   
ATOM   1885  CE2 TRP B  96       4.530  -5.355  -5.085  1.00 10.00      B   
ATOM   1886  CE3 TRP B  96       6.905  -5.398  -5.516  1.00 10.00      B   
ATOM   1887  CZ2 TRP B  96       4.526  -3.965  -4.988  1.00 10.00      B   
ATOM   1888  CZ3 TRP B  96       6.898  -4.019  -5.418  1.00 10.00      B   
ATOM   1889  CH2 TRP B  96       5.717  -3.318  -5.160  1.00 10.00      B   
ATOM   1890  C   TRP B  96       7.842  -9.890  -7.076  1.00 10.00      B   
ATOM   1891  O   TRP B  96       8.745 -10.192  -6.293  1.00 10.00      B   
ATOM   1892  N   VAL B  97       7.503 -10.663  -8.102  1.00 10.00      B   
ATOM   1893  HN  VAL B  97       6.798 -10.364  -8.721  1.00 10.00      B   
ATOM   1894  CA  VAL B  97       8.153 -11.947  -8.320  1.00 10.00      B   
ATOM   1895  CB  VAL B  97       7.130 -13.102  -8.398  1.00 10.00      B   
ATOM   1896  CG1 VAL B  97       7.836 -14.444  -8.301  1.00 10.00      B   
ATOM   1897  CG2 VAL B  97       6.077 -12.973  -7.306  1.00 10.00      B   
ATOM   1898  C   VAL B  97       9.063 -11.993  -9.556  1.00 10.00      B   
ATOM   1899  O   VAL B  97      10.285 -12.084  -9.429  1.00 10.00      B   
ATOM   1900  N   THR B  98       8.468 -11.914 -10.744  1.00 10.00      B   
ATOM   1901  HN  THR B  98       7.497 -11.783 -10.788  1.00 10.00      B   
ATOM   1902  CA  THR B  98       9.224 -12.028 -11.993  1.00 10.00      B   
ATOM   1903  CB  THR B  98       8.362 -12.623 -13.118  1.00 10.00      B   
ATOM   1904  OG1 THR B  98       6.981 -12.325 -12.867  1.00 10.00      B   
ATOM   1905  HG1 THR B  98       6.427 -13.011 -13.263  1.00 10.00      B   
ATOM   1906  CG2 THR B  98       8.550 -14.131 -13.186  1.00 10.00      B   
ATOM   1907  C   THR B  98       9.928 -10.755 -12.478  1.00 10.00      B   
ATOM   1908  O   THR B  98      10.666 -10.805 -13.465  1.00 10.00      B   
ATOM   1909  N   SER B  99       9.709  -9.623 -11.825  1.00 10.00      B   
ATOM   1910  HN  SER B  99       9.097  -9.610 -11.060  1.00 10.00      B   
ATOM   1911  CA  SER B  99      10.375  -8.389 -12.246  1.00 10.00      B   
ATOM   1912  CB  SER B  99       9.649  -7.125 -11.768  1.00 10.00      B   
ATOM   1913  OG  SER B  99       8.373  -7.010 -12.381  1.00 10.00      B   
ATOM   1914  HG  SER B  99       8.481  -6.997 -13.339  1.00 10.00      B   
ATOM   1915  C   SER B  99      11.871  -8.376 -11.886  1.00 10.00      B   
ATOM   1916  O   SER B  99      12.712  -8.160 -12.764  1.00 10.00      B   
ATOM   1917  N   PRO B 100      12.235  -8.613 -10.602  1.00 10.00      B   
ATOM   1918  CA  PRO B 100      13.642  -8.630 -10.176  1.00 10.00      B   
ATOM   1919  CB  PRO B 100      13.565  -8.880  -8.665  1.00 10.00      B   
ATOM   1920  CG  PRO B 100      12.224  -9.485  -8.445  1.00 10.00      B   
ATOM   1921  CD  PRO B 100      11.324  -8.864  -9.469  1.00 10.00      B   
ATOM   1922  C   PRO B 100      14.431  -9.748 -10.860  1.00 10.00      B   
ATOM   1923  O   PRO B 100      13.867 -10.783 -11.228  1.00 10.00      B   
ATOM   1924  N   PRO B 101      15.755  -9.563 -11.021  1.00 10.00      B   
ATOM   1925  CA  PRO B 101      16.632 -10.548 -11.677  1.00 10.00      B   
ATOM   1926  CB  PRO B 101      18.028  -9.929 -11.549  1.00 10.00      B   
ATOM   1927  CG  PRO B 101      17.778  -8.471 -11.368  1.00 10.00      B   
ATOM   1928  CD  PRO B 101      16.503  -8.372 -10.582  1.00 10.00      B   
ATOM   1929  C   PRO B 101      16.599 -11.919 -11.000  1.00 10.00      B   
ATOM   1930  O   PRO B 101      16.961 -12.927 -11.603  1.00 10.00      B   
ATOM   1931  N   THR B 102      16.142 -11.951  -9.756  1.00 10.00      B   
ATOM   1932  HN  THR B 102      15.845 -11.117  -9.336  1.00 10.00      B   
ATOM   1933  CA  THR B 102      16.062 -13.186  -8.994  1.00 10.00      B   
ATOM   1934  CB  THR B 102      15.798 -12.871  -7.511  1.00 10.00      B   
ATOM   1935  OG1 THR B 102      15.630 -11.452  -7.361  1.00 10.00      B   
ATOM   1936  HG1 THR B 102      16.435 -11.071  -6.982  1.00 10.00      B   
ATOM   1937  CG2 THR B 102      16.964 -13.334  -6.651  1.00 10.00      B   
ATOM   1938  C   THR B 102      14.955 -14.100  -9.527  1.00 10.00      B   
ATOM   1939  O   THR B 102      15.010 -15.317  -9.354  1.00 10.00      B   
ATOM   1940  N   GLN B 103      13.945 -13.496 -10.158  1.00 10.00      B   
ATOM   1941  HN  GLN B 103      13.968 -12.518 -10.247  1.00 10.00      B   
ATOM   1942  CA  GLN B 103      12.805 -14.226 -10.737  1.00 10.00      B   
ATOM   1943  CB  GLN B 103      13.248 -15.266 -11.774  1.00 10.00      B   
ATOM   1944  CG  GLN B 103      13.744 -14.668 -13.080  1.00 10.00      B   
ATOM   1945  CD  GLN B 103      12.755 -13.692 -13.685  1.00 10.00      B   
ATOM   1946  OE1 GLN B 103      11.855 -14.083 -14.427  1.00 10.00      B   
ATOM   1947  NE2 GLN B 103      12.917 -12.414 -13.380  1.00 10.00      B   
ATOM   1948 HE21 GLN B 103      13.659 -12.165 -12.788  1.00 10.00      B   
ATOM   1949 HE22 GLN B 103      12.279 -11.762 -13.751  1.00 10.00      B   
ATOM   1950  C   GLN B 103      11.871 -14.841  -9.688  1.00 10.00      B   
ATOM   1951  O   GLN B 103      10.810 -15.372 -10.024  1.00 10.00      B   
ATOM   1952  N   PHE B 104      12.275 -14.774  -8.427  1.00 10.00      B   
ATOM   1953  HN  PHE B 104      13.145 -14.373  -8.229  1.00 10.00      B   
ATOM   1954  CA  PHE B 104      11.477 -15.296  -7.326  1.00 10.00      B   
ATOM   1955  CB  PHE B 104      12.190 -16.478  -6.658  1.00 10.00      B   
ATOM   1956  CG  PHE B 104      12.338 -17.687  -7.538  1.00 10.00      B   
ATOM   1957  CD1 PHE B 104      13.571 -18.025  -8.074  1.00 10.00      B   
ATOM   1958  CD2 PHE B 104      11.244 -18.482  -7.830  1.00 10.00      B   
ATOM   1959  CE1 PHE B 104      13.710 -19.135  -8.884  1.00 10.00      B   
ATOM   1960  CE2 PHE B 104      11.376 -19.593  -8.640  1.00 10.00      B   
ATOM   1961  CZ  PHE B 104      12.610 -19.920  -9.168  1.00 10.00      B   
ATOM   1962  C   PHE B 104      11.269 -14.196  -6.301  1.00 10.00      B   
ATOM   1963  O   PHE B 104      10.858 -14.445  -5.168  1.00 10.00      B   
ATOM   1964  N   GLY B 105      11.550 -12.970  -6.719  1.00 10.00      B   
ATOM   1965  HN  GLY B 105      11.832 -12.832  -7.646  1.00 10.00      B   
ATOM   1966  CA  GLY B 105      11.424 -11.838  -5.832  1.00 10.00      B   
ATOM   1967  C   GLY B 105      12.737 -11.530  -5.148  1.00 10.00      B   
ATOM   1968  O   GLY B 105      13.452 -12.443  -4.728  1.00 10.00      B   
ATOM   1969  N   THR B 106      13.070 -10.253  -5.059  1.00 10.00      B   
ATOM   1970  HN  THR B 106      12.470  -9.572  -5.432  1.00 10.00      B   
ATOM   1971  CA  THR B 106      14.304  -9.827  -4.424  1.00 10.00      B   
ATOM   1972  CB  THR B 106      14.445  -8.303  -4.513  1.00 10.00      B   
ATOM   1973  OG1 THR B 106      13.297  -7.776  -5.199  1.00 10.00      B   
ATOM   1974  HG1 THR B 106      12.586  -7.632  -4.562  1.00 10.00      B   
ATOM   1975  CG2 THR B 106      15.703  -7.930  -5.283  1.00 10.00      B   
ATOM   1976  C   THR B 106      14.334 -10.279  -2.961  1.00 10.00      B   
ATOM   1977  O   THR B 106      13.341 -10.143  -2.244  1.00 10.00      B   
ATOM   1978  N   PRO B 107      15.476 -10.829  -2.515  1.00 10.00      B   
ATOM   1979  CA  PRO B 107      15.656 -11.347  -1.151  1.00 10.00      B   
ATOM   1980  CB  PRO B 107      17.173 -11.495  -1.033  1.00 10.00      B   
ATOM   1981  CG  PRO B 107      17.617 -11.778  -2.424  1.00 10.00      B   
ATOM   1982  CD  PRO B 107      16.703 -10.988  -3.320  1.00 10.00      B   
ATOM   1983  C   PRO B 107      15.122 -10.437  -0.045  1.00 10.00      B   
ATOM   1984  O   PRO B 107      14.175 -10.792   0.654  1.00 10.00      B   
ATOM   1985  N   SER B 108      15.710  -9.262   0.092  1.00 10.00      B   
ATOM   1986  HN  SER B 108      16.429  -9.011  -0.530  1.00 10.00      B   
ATOM   1987  CA  SER B 108      15.317  -8.324   1.138  1.00 10.00      B   
ATOM   1988  CB  SER B 108      16.466  -7.355   1.420  1.00 10.00      B   
ATOM   1989  OG  SER B 108      17.722  -8.002   1.264  1.00 10.00      B   
ATOM   1990  HG  SER B 108      17.771  -8.750   1.875  1.00 10.00      B   
ATOM   1991  C   SER B 108      14.045  -7.545   0.801  1.00 10.00      B   
ATOM   1992  O   SER B 108      13.415  -6.966   1.684  1.00 10.00      B   
ATOM   1993  N   ASP B 109      13.662  -7.537  -0.467  1.00 10.00      B   
ATOM   1994  HN  ASP B 109      14.186  -8.033  -1.130  1.00 10.00      B   
ATOM   1995  CA  ASP B 109      12.475  -6.799  -0.895  1.00 10.00      B   
ATOM   1996  CB  ASP B 109      12.591  -6.372  -2.361  1.00 10.00      B   
ATOM   1997  CG  ASP B 109      13.785  -5.475  -2.623  1.00 10.00      B   
ATOM   1998  OD1 ASP B 109      13.587  -4.304  -3.003  1.00 10.00      B   
ATOM   1999  OD2 ASP B 109      14.930  -5.944  -2.456  1.00 10.00      B   
ATOM   2000  C   ASP B 109      11.202  -7.603  -0.677  1.00 10.00      B   
ATOM   2001  O   ASP B 109      10.158  -7.040  -0.337  1.00 10.00      B   
ATOM   2002  N   TYR B 110      11.301  -8.915  -0.884  1.00 10.00      B   
ATOM   2003  HN  TYR B 110      12.167  -9.281  -1.173  1.00 10.00      B   
ATOM   2004  CA  TYR B 110      10.176  -9.837  -0.715  1.00 10.00      B   
ATOM   2005  CB  TYR B 110       9.601  -9.785   0.704  1.00 10.00      B   
ATOM   2006  CG  TYR B 110      10.603 -10.152   1.774  1.00 10.00      B   
ATOM   2007  CD1 TYR B 110      11.075  -9.200   2.669  1.00 10.00      B   
ATOM   2008  CD2 TYR B 110      11.085 -11.448   1.882  1.00 10.00      B   
ATOM   2009  CE1 TYR B 110      11.999  -9.531   3.642  1.00 10.00      B   
ATOM   2010  CE2 TYR B 110      12.005 -11.789   2.852  1.00 10.00      B   
ATOM   2011  CZ  TYR B 110      12.459 -10.829   3.728  1.00 10.00      B   
ATOM   2012  OH  TYR B 110      13.382 -11.167   4.691  1.00 10.00      B   
ATOM   2013  HH  TYR B 110      14.145 -11.577   4.264  1.00 10.00      B   
ATOM   2014  C   TYR B 110       9.088  -9.632  -1.767  1.00 10.00      B   
ATOM   2015  O   TYR B 110       9.189  -8.749  -2.620  1.00 10.00      B   
ATOM   2016  N   CYS B 111       8.056 -10.467  -1.711  1.00 10.00      B   
ATOM   2017  HN  CYS B 111       8.036 -11.160  -1.014  1.00 10.00      B   
ATOM   2018  CA  CYS B 111       6.955 -10.388  -2.663  1.00 10.00      B   
ATOM   2019  CB  CYS B 111       6.873 -11.687  -3.466  1.00 10.00      B   
ATOM   2020  SG  CYS B 111       8.461 -12.256  -4.114  1.00 10.00      B   
ATOM   2021  HG  CYS B 111       8.749 -11.512  -5.176  1.00 10.00      B   
ATOM   2022  C   CYS B 111       5.632 -10.137  -1.951  1.00 10.00      B   
ATOM   2023  O   CYS B 111       4.567 -10.157  -2.567  1.00 10.00      B   
ATOM   2024  N   ASN B 112       5.708  -9.892  -0.653  1.00 10.00      B   
ATOM   2025  HN  ASN B 112       6.587  -9.858  -0.227  1.00 10.00      B   
ATOM   2026  CA  ASN B 112       4.517  -9.648   0.149  1.00 10.00      B   
ATOM   2027  CB  ASN B 112       4.640 -10.360   1.501  1.00 10.00      B   
ATOM   2028  CG  ASN B 112       3.299 -10.732   2.101  1.00 10.00      B   
ATOM   2029  OD1 ASN B 112       2.281 -10.762   1.410  1.00 10.00      B   
ATOM   2030  ND2 ASN B 112       3.291 -11.048   3.387  1.00 10.00      B   
ATOM   2031 HD21 ASN B 112       4.145 -11.031   3.881  1.00 10.00      B   
ATOM   2032 HD22 ASN B 112       2.436 -11.282   3.800  1.00 10.00      B   
ATOM   2033  C   ASN B 112       4.317  -8.151   0.348  1.00 10.00      B   
ATOM   2034  O   ASN B 112       5.146  -7.487   0.967  1.00 10.00      B   
ATOM   2035  N   LEU B 113       3.229  -7.616  -0.194  1.00 10.00      B   
ATOM   2036  HN  LEU B 113       2.604  -8.193  -0.684  1.00 10.00      B   
ATOM   2037  CA  LEU B 113       2.938  -6.192  -0.073  1.00 10.00      B   
ATOM   2038  CB  LEU B 113       3.506  -5.420  -1.272  1.00 10.00      B   
ATOM   2039  CG  LEU B 113       3.337  -3.896  -1.239  1.00 10.00      B   
ATOM   2040  CD1 LEU B 113       4.655  -3.202  -1.537  1.00 10.00      B   
ATOM   2041  CD2 LEU B 113       2.265  -3.449  -2.223  1.00 10.00      B   
ATOM   2042  C   LEU B 113       1.438  -5.942   0.060  1.00 10.00      B   
ATOM   2043  O   LEU B 113       0.622  -6.680  -0.492  1.00 10.00      B   
ATOM   2044  N   ARG B 114       1.089  -4.900   0.803  1.00 10.00      B   
ATOM   2045  HN  ARG B 114       1.795  -4.358   1.226  1.00 10.00      B   
ATOM   2046  CA  ARG B 114      -0.302  -4.530   1.011  1.00 10.00      B   
ATOM   2047  CB  ARG B 114      -0.774  -4.958   2.399  1.00 10.00      B   
ATOM   2048  CG  ARG B 114      -1.501  -6.288   2.420  1.00 10.00      B   
ATOM   2049  CD  ARG B 114      -2.606  -6.285   3.458  1.00 10.00      B   
ATOM   2050  NE  ARG B 114      -2.093  -6.096   4.813  1.00 10.00      B   
ATOM   2051  HE  ARG B 114      -1.282  -6.598   5.063  1.00 10.00      B   
ATOM   2052  CZ  ARG B 114      -2.666  -5.305   5.720  1.00 10.00      B   
ATOM   2053  NH1 ARG B 114      -3.768  -4.629   5.409  1.00 10.00      B   
ATOM   2054 HH11 ARG B 114      -4.227  -4.010   6.112  1.00 10.00      B   
ATOM   2055 HH12 ARG B 114      -4.186  -4.716   4.453  1.00 10.00      B   
ATOM   2056  NH2 ARG B 114      -2.134  -5.196   6.935  1.00 10.00      B   
ATOM   2057 HH21 ARG B 114      -1.265  -5.724   7.175  1.00 10.00      B   
ATOM   2058 HH22 ARG B 114      -2.586  -4.593   7.654  1.00 10.00      B   
ATOM   2059  C   ARG B 114      -0.497  -3.030   0.859  1.00 10.00      B   
ATOM   2060  O   ARG B 114       0.405  -2.239   1.154  1.00 10.00      B   
ATOM   2061  N   VAL B 115      -1.682  -2.648   0.408  1.00 10.00      B   
ATOM   2062  HN  VAL B 115      -2.360  -3.326   0.206  1.00 10.00      B   
ATOM   2063  CA  VAL B 115      -2.016  -1.248   0.224  1.00 10.00      B   
ATOM   2064  CB  VAL B 115      -2.700  -0.996  -1.136  1.00 10.00      B   
ATOM   2065  CG1 VAL B 115      -2.898   0.495  -1.372  1.00 10.00      B   
ATOM   2066  CG2 VAL B 115      -1.897  -1.615  -2.272  1.00 10.00      B   
ATOM   2067  C   VAL B 115      -2.947  -0.805   1.346  1.00 10.00      B   
ATOM   2068  O   VAL B 115      -3.931  -1.478   1.647  1.00 10.00      B   
ATOM   2069  N   LEU B 116      -2.625   0.313   1.970  1.00 10.00      B   
ATOM   2070  HN  LEU B 116      -1.824   0.809   1.686  1.00 10.00      B   
ATOM   2071  CA  LEU B 116      -3.432   0.831   3.064  1.00 10.00      B   
ATOM   2072  CB  LEU B 116      -2.538   1.281   4.220  1.00 10.00      B   
ATOM   2073  CG  LEU B 116      -1.545   0.243   4.745  1.00 10.00      B   
ATOM   2074  CD1 LEU B 116      -0.664   0.848   5.828  1.00 10.00      B   
ATOM   2075  CD2 LEU B 116      -2.270  -0.991   5.265  1.00 10.00      B   
ATOM   2076  C   LEU B 116      -4.308   1.987   2.604  1.00 10.00      B   
ATOM   2077  O   LEU B 116      -3.816   3.089   2.355  1.00 10.00      B   
ATOM   2078  N   ALA B 117      -5.603   1.730   2.494  1.00 10.00      B   
ATOM   2079  HN  ALA B 117      -5.934   0.829   2.710  1.00 10.00      B   
ATOM   2080  CA  ALA B 117      -6.553   2.751   2.067  1.00 10.00      B   
ATOM   2081  CB  ALA B 117      -7.872   2.118   1.653  1.00 10.00      B   
ATOM   2082  C   ALA B 117      -6.785   3.759   3.179  1.00 10.00      B   
ATOM   2083  O   ALA B 117      -7.317   3.420   4.235  1.00 10.00      B   
ATOM   2084  N   ASP B 118      -6.379   4.995   2.943  1.00 10.00      B   
ATOM   2085  HN  ASP B 118      -5.963   5.209   2.076  1.00 10.00      B   
ATOM   2086  CA  ASP B 118      -6.539   6.050   3.934  1.00 10.00      B   
ATOM   2087  CB  ASP B 118      -5.657   7.249   3.585  1.00 10.00      B   
ATOM   2088  CG  ASP B 118      -5.091   7.943   4.804  1.00 10.00      B   
ATOM   2089  OD1 ASP B 118      -4.457   7.263   5.644  1.00 10.00      B   
ATOM   2090  OD2 ASP B 118      -5.256   9.174   4.914  1.00 10.00      B   
ATOM   2091  C   ASP B 118      -7.999   6.471   4.044  1.00 10.00      B   
ATOM   2092  O   ASP B 118      -8.781   6.287   3.107  1.00 10.00      B   
ATOM   2093  N   SER B 119      -8.371   7.012   5.195  1.00 10.00      B   
ATOM   2094  HN  SER B 119      -7.704   7.124   5.913  1.00 10.00      B   
ATOM   2095  CA  SER B 119      -9.735   7.456   5.431  1.00 10.00      B   
ATOM   2096  CB  SER B 119     -10.485   6.410   6.266  1.00 10.00      B   
ATOM   2097  OG  SER B 119     -10.296   5.104   5.746  1.00 10.00      B   
ATOM   2098  HG  SER B 119      -9.616   5.127   5.064  1.00 10.00      B   
ATOM   2099  C   SER B 119      -9.723   8.799   6.156  1.00 10.00      B   
ATOM   2100  O   SER B 119      -8.756   9.121   6.842  1.00 10.00      B   
ATOM   2101  N   PRO B 120     -10.794   9.602   6.015  1.00 10.00      B   
ATOM   2102  CA  PRO B 120     -10.891  10.921   6.661  1.00 10.00      B   
ATOM   2103  CB  PRO B 120     -12.329  11.356   6.367  1.00 10.00      B   
ATOM   2104  CG  PRO B 120     -12.686  10.629   5.117  1.00 10.00      B   
ATOM   2105  CD  PRO B 120     -11.988   9.301   5.203  1.00 10.00      B   
ATOM   2106  C   PRO B 120     -10.659  10.860   8.170  1.00 10.00      B   
ATOM   2107  O   PRO B 120     -10.117  11.792   8.761  1.00 10.00      B   
ATOM   2108  N   THR B 121     -11.074   9.760   8.791  1.00 10.00      B   
ATOM   2109  HN  THR B 121     -11.510   9.053   8.272  1.00 10.00      B   
ATOM   2110  CA  THR B 121     -10.911   9.588  10.229  1.00 10.00      B   
ATOM   2111  CB  THR B 121     -12.271   9.318  10.900  1.00 10.00      B   
ATOM   2112  OG1 THR B 121     -13.292   9.254   9.891  1.00 10.00      B   
ATOM   2113  HG1 THR B 121     -13.437  10.138   9.523  1.00 10.00      B   
ATOM   2114  CG2 THR B 121     -12.612  10.429  11.883  1.00 10.00      B   
ATOM   2115  C   THR B 121      -9.946   8.446  10.555  1.00 10.00      B   
ATOM   2116  O   THR B 121      -9.878   7.984  11.694  1.00 10.00      B   
ATOM   2117  N   LEU B 122      -9.186   8.005   9.557  1.00 10.00      B   
ATOM   2118  HN  LEU B 122      -9.253   8.436   8.677  1.00 10.00      B   
ATOM   2119  CA  LEU B 122      -8.233   6.915   9.742  1.00 10.00      B   
ATOM   2120  CB  LEU B 122      -8.867   5.572   9.360  1.00 10.00      B   
ATOM   2121  CG  LEU B 122      -7.999   4.324   9.548  1.00 10.00      B   
ATOM   2122  CD1 LEU B 122      -7.730   4.075  11.025  1.00 10.00      B   
ATOM   2123  CD2 LEU B 122      -8.664   3.110   8.913  1.00 10.00      B   
ATOM   2124  C   LEU B 122      -6.974   7.159   8.916  1.00 10.00      B   
ATOM   2125  O   LEU B 122      -6.971   6.962   7.699  1.00 10.00      B   
ATOM   2126  N   LYS B 123      -5.907   7.577   9.582  1.00 10.00      B   
ATOM   2127  HN  LYS B 123      -5.964   7.679  10.559  1.00 10.00      B   
ATOM   2128  CA  LYS B 123      -4.647   7.862   8.912  1.00 10.00      B   
ATOM   2129  CB  LYS B 123      -3.999   9.117   9.497  1.00 10.00      B   
ATOM   2130  CG  LYS B 123      -3.383  10.033   8.454  1.00 10.00      B   
ATOM   2131  CD  LYS B 123      -4.447  10.783   7.668  1.00 10.00      B   
ATOM   2132  CE  LYS B 123      -3.832  11.584   6.531  1.00 10.00      B   
ATOM   2133  NZ  LYS B 123      -3.239  10.702   5.493  1.00 10.00      B   
ATOM   2134  HZ1 LYS B 123      -2.369  10.264   5.850  1.00 10.00      B   
ATOM   2135  HZ2 LYS B 123      -3.014  11.248   4.639  1.00 10.00      B   
ATOM   2136  HZ3 LYS B 123      -3.918   9.945   5.240  1.00 10.00      B   
ATOM   2137  C   LYS B 123      -3.693   6.676   9.012  1.00 10.00      B   
ATOM   2138  O   LYS B 123      -3.813   5.842   9.910  1.00 10.00      B   
ATOM   2139  N   HIS B 124      -2.746   6.601   8.087  1.00 10.00      B   
ATOM   2140  HN  HIS B 124      -2.691   7.296   7.397  1.00 10.00      B   
ATOM   2141  CA  HIS B 124      -1.790   5.503   8.065  1.00 10.00      B   
ATOM   2142  CB  HIS B 124      -2.101   4.558   6.898  1.00 10.00      B   
ATOM   2143  CG  HIS B 124      -3.496   4.013   6.898  1.00 10.00      B   
ATOM   2144  ND1 HIS B 124      -4.599   4.762   6.551  1.00 10.00      B   
ATOM   2145  HD1 HIS B 124      -4.589   5.719   6.271  1.00 10.00      B   
ATOM   2146  CD2 HIS B 124      -3.965   2.781   7.204  1.00 10.00      B   
ATOM   2147  CE1 HIS B 124      -5.684   4.016   6.645  1.00 10.00      B   
ATOM   2148  NE2 HIS B 124      -5.324   2.809   7.036  1.00 10.00      B   
ATOM   2149  HE2 HIS B 124      -5.935   2.049   7.165  1.00 10.00      B   
ATOM   2150  C   HIS B 124      -0.362   6.014   7.927  1.00 10.00      B   
ATOM   2151  O   HIS B 124      -0.126   7.078   7.356  1.00 10.00      B   
ATOM   2152  N   VAL B 125       0.580   5.250   8.467  1.00 10.00      B   
ATOM   2153  HN  VAL B 125       0.315   4.434   8.942  1.00 10.00      B   
ATOM   2154  CA  VAL B 125       1.999   5.579   8.397  1.00 10.00      B   
ATOM   2155  CB  VAL B 125       2.411   6.631   9.458  1.00 10.00      B   
ATOM   2156  CG1 VAL B 125       2.210   6.111  10.874  1.00 10.00      B   
ATOM   2157  CG2 VAL B 125       3.842   7.105   9.240  1.00 10.00      B   
ATOM   2158  C   VAL B 125       2.819   4.295   8.549  1.00 10.00      B   
ATOM   2159  O   VAL B 125       2.477   3.429   9.359  1.00 10.00      B   
ATOM   2160  N   VAL B 126       3.874   4.157   7.753  1.00 10.00      B   
ATOM   2161  HN  VAL B 126       4.106   4.879   7.131  1.00 10.00      B   
ATOM   2162  CA  VAL B 126       4.704   2.957   7.793  1.00 10.00      B   
ATOM   2163  CB  VAL B 126       4.682   2.201   6.445  1.00 10.00      B   
ATOM   2164  CG1 VAL B 126       3.290   1.658   6.166  1.00 10.00      B   
ATOM   2165  CG2 VAL B 126       5.141   3.101   5.305  1.00 10.00      B   
ATOM   2166  C   VAL B 126       6.148   3.260   8.186  1.00 10.00      B   
ATOM   2167  O   VAL B 126       6.687   4.322   7.863  1.00 10.00      B   
ATOM   2168  N   VAL B 127       6.768   2.314   8.882  1.00 10.00      B   
ATOM   2169  HN  VAL B 127       6.280   1.491   9.109  1.00 10.00      B   
ATOM   2170  CA  VAL B 127       8.149   2.459   9.322  1.00 10.00      B   
ATOM   2171  CB  VAL B 127       8.255   3.420  10.533  1.00 10.00      B   
ATOM   2172  CG1 VAL B 127       7.811   2.746  11.825  1.00 10.00      B   
ATOM   2173  CG2 VAL B 127       9.660   3.996  10.663  1.00 10.00      B   
ATOM   2174  C   VAL B 127       8.738   1.094   9.686  1.00 10.00      B   
ATOM   2175  O   VAL B 127       8.004   0.115   9.839  1.00 10.00      B   
ATOM   2176  N   CYS B 128      10.059   1.033   9.794  1.00 10.00      B   
ATOM   2177  HN  CYS B 128      10.585   1.839   9.624  1.00 10.00      B   
ATOM   2178  CA  CYS B 128      10.751  -0.194  10.156  1.00 10.00      B   
ATOM   2179  CB  CYS B 128      11.607  -0.699   8.989  1.00 10.00      B   
ATOM   2180  SG  CYS B 128      10.788  -1.896   7.908  1.00 10.00      B   
ATOM   2181  HG  CYS B 128      10.450  -2.948   8.644  1.00 10.00      B   
ATOM   2182  C   CYS B 128      11.633   0.040  11.377  1.00 10.00      B   
ATOM   2183  O   CYS B 128      12.703   0.647  11.274  1.00 10.00      B   
ATOM   2184  N   THR B 129      11.173  -0.420  12.533  1.00 10.00      B   
ATOM   2185  HN  THR B 129      10.294  -0.862  12.560  1.00 10.00      B   
ATOM   2186  CA  THR B 129      11.926  -0.266  13.768  1.00 10.00      B   
ATOM   2187  CB  THR B 129      11.000  -0.342  14.996  1.00 10.00      B   
ATOM   2188  OG1 THR B 129       9.696   0.140  14.640  1.00 10.00      B   
ATOM   2189  HG1 THR B 129       9.119  -0.615  14.436  1.00 10.00      B   
ATOM   2190  CG2 THR B 129      11.548   0.512  16.126  1.00 10.00      B   
ATOM   2191  C   THR B 129      13.008  -1.338  13.880  1.00 10.00      B   
ATOM   2192  O   THR B 129      13.913  -1.244  14.712  1.00 10.00      B   
ATOM   2193  N   LEU B 130      12.913  -2.354  13.034  1.00 10.00      B   
ATOM   2194  HN  LEU B 130      12.176  -2.370  12.383  1.00 10.00      B   
ATOM   2195  CA  LEU B 130      13.881  -3.441  13.033  1.00 10.00      B   
ATOM   2196  CB  LEU B 130      13.258  -4.714  13.614  1.00 10.00      B   
ATOM   2197  CG  LEU B 130      12.901  -4.678  15.104  1.00 10.00      B   
ATOM   2198  CD1 LEU B 130      12.080  -5.898  15.486  1.00 10.00      B   
ATOM   2199  CD2 LEU B 130      14.158  -4.591  15.958  1.00 10.00      B   
ATOM   2200  C   LEU B 130      14.398  -3.704  11.624  1.00 10.00      B   
ATOM   2201  O   LEU B 130      14.314  -2.839  10.745  1.00 10.00      B   
ATOM   2202  N   SER B 132      28.306  -5.186   1.619  1.00 10.00      B   
ATOM   2203  HN  SER B 132      28.679  -5.956   1.135  1.00 10.00      B   
ATOM   2204  CA  SER B 132      28.595  -3.841   1.132  1.00 10.00      B   
ATOM   2205  CB  SER B 132      29.069  -2.953   2.282  1.00 10.00      B   
ATOM   2206  OG  SER B 132      28.222  -3.108   3.408  1.00 10.00      B   
ATOM   2207  HG  SER B 132      27.810  -3.980   3.371  1.00 10.00      B   
ATOM   2208  C   SER B 132      29.636  -3.872   0.017  1.00 10.00      B   
ATOM   2209  O   SER B 132      30.144  -4.939  -0.340  1.00 10.00      B   
ATOM   2210  N   TYR B 134      11.415  -1.130   3.223  1.00 10.00      B   
ATOM   2211  HN  TYR B 134      11.953  -1.855   2.835  1.00 10.00      B   
ATOM   2212  CA  TYR B 134      10.685  -0.240   2.331  1.00 10.00      B   
ATOM   2213  CB  TYR B 134      11.435   1.090   2.146  1.00 10.00      B   
ATOM   2214  CG  TYR B 134      12.759   0.992   1.410  1.00 10.00      B   
ATOM   2215  CD1 TYR B 134      12.890   1.464   0.109  1.00 10.00      B   
ATOM   2216  CD2 TYR B 134      13.881   0.439   2.016  1.00 10.00      B   
ATOM   2217  CE1 TYR B 134      14.095   1.385  -0.564  1.00 10.00      B   
ATOM   2218  CE2 TYR B 134      15.091   0.356   1.350  1.00 10.00      B   
ATOM   2219  CZ  TYR B 134      15.192   0.831   0.061  1.00 10.00      B   
ATOM   2220  OH  TYR B 134      16.395   0.753  -0.608  1.00 10.00      B   
ATOM   2221  HH  TYR B 134      16.427   1.430  -1.299  1.00 10.00      B   
ATOM   2222  C   TYR B 134      10.428  -0.915   0.984  1.00 10.00      B   
ATOM   2223  O   TYR B 134      11.216  -1.758   0.549  1.00 10.00      B   
ATOM   2224  N   PRO B 135       9.311  -0.570   0.321  1.00 10.00      B   
ATOM   2225  CA  PRO B 135       8.950  -1.137  -0.982  1.00 10.00      B   
ATOM   2226  CB  PRO B 135       7.483  -0.737  -1.142  1.00 10.00      B   
ATOM   2227  CG  PRO B 135       7.356   0.523  -0.359  1.00 10.00      B   
ATOM   2228  CD  PRO B 135       8.305   0.394   0.799  1.00 10.00      B   
ATOM   2229  C   PRO B 135       9.796  -0.543  -2.105  1.00 10.00      B   
ATOM   2230  O   PRO B 135       9.306   0.212  -2.945  1.00 10.00      B   
ATOM   2231  N   ARG B 136      11.070  -0.908  -2.104  1.00 10.00      B   
ATOM   2232  HN  ARG B 136      11.374  -1.529  -1.403  1.00 10.00      B   
ATOM   2233  CA  ARG B 136      12.043  -0.437  -3.086  1.00 10.00      B   
ATOM   2234  CB  ARG B 136      13.377  -1.176  -2.913  1.00 10.00      B   
ATOM   2235  CG  ARG B 136      14.420  -0.867  -3.972  1.00 10.00      B   
ATOM   2236  CD  ARG B 136      15.818  -1.237  -3.501  1.00 10.00      B   
ATOM   2237  NE  ARG B 136      15.918  -2.629  -3.062  1.00 10.00      B   
ATOM   2238  HE  ARG B 136      15.083  -3.165  -3.058  1.00 10.00      B   
ATOM   2239  CZ  ARG B 136      17.056  -3.205  -2.673  1.00 10.00      B   
ATOM   2240  NH1 ARG B 136      18.188  -2.514  -2.672  1.00 10.00      B   
ATOM   2241 HH11 ARG B 136      19.078  -2.965  -2.366  1.00 10.00      B   
ATOM   2242 HH12 ARG B 136      18.194  -1.518  -2.980  1.00 10.00      B   
ATOM   2243  NH2 ARG B 136      17.064  -4.471  -2.289  1.00 10.00      B   
ATOM   2244 HH21 ARG B 136      16.166  -5.025  -2.292  1.00 10.00      B   
ATOM   2245 HH22 ARG B 136      17.950  -4.925  -1.983  1.00 10.00      B   
ATOM   2246  C   ARG B 136      11.554  -0.478  -4.545  1.00 10.00      B   
ATOM   2247  O   ARG B 136      11.636   0.534  -5.242  1.00 10.00      B   
ATOM   2248  N   PRO B 137      11.022  -1.621  -5.035  1.00 10.00      B   
ATOM   2249  CA  PRO B 137      10.560  -1.739  -6.429  1.00 10.00      B   
ATOM   2250  CB  PRO B 137      10.051  -3.182  -6.532  1.00 10.00      B   
ATOM   2251  CG  PRO B 137      10.702  -3.900  -5.402  1.00 10.00      B   
ATOM   2252  CD  PRO B 137      10.850  -2.891  -4.302  1.00 10.00      B   
ATOM   2253  C   PRO B 137       9.455  -0.753  -6.829  1.00 10.00      B   
ATOM   2254  O   PRO B 137       9.227  -0.529  -8.018  1.00 10.00      B   
ATOM   2255  N   ILE B 138       8.778  -0.150  -5.859  1.00 10.00      B   
ATOM   2256  HN  ILE B 138       9.009  -0.328  -4.923  1.00 10.00      B   
ATOM   2257  CA  ILE B 138       7.699   0.782  -6.178  1.00 10.00      B   
ATOM   2258  CB  ILE B 138       6.316   0.212  -5.784  1.00 10.00      B   
ATOM   2259  CG1 ILE B 138       5.218   0.793  -6.679  1.00 10.00      B   
ATOM   2260  CG2 ILE B 138       6.010   0.461  -4.312  1.00 10.00      B   
ATOM   2261  CD1 ILE B 138       3.876   0.110  -6.534  1.00 10.00      B   
ATOM   2262  C   ILE B 138       7.903   2.177  -5.571  1.00 10.00      B   
ATOM   2263  O   ILE B 138       7.189   3.121  -5.915  1.00 10.00      B   
ATOM   2264  N   LEU B 139       8.867   2.307  -4.670  1.00 10.00      B   
ATOM   2265  HN  LEU B 139       9.396   1.520  -4.416  1.00 10.00      B   
ATOM   2266  CA  LEU B 139       9.141   3.588  -4.029  1.00 10.00      B   
ATOM   2267  CB  LEU B 139       9.031   3.453  -2.506  1.00 10.00      B   
ATOM   2268  CG  LEU B 139       9.225   4.732  -1.688  1.00 10.00      B   
ATOM   2269  CD1 LEU B 139       8.087   5.711  -1.942  1.00 10.00      B   
ATOM   2270  CD2 LEU B 139       9.342   4.408  -0.207  1.00 10.00      B   
ATOM   2271  C   LEU B 139      10.517   4.126  -4.412  1.00 10.00      B   
ATOM   2272  O   LEU B 139      10.776   5.328  -4.318  1.00 10.00      B   
ATOM   2273  N   GLY B 140      11.396   3.235  -4.842  1.00 10.00      B   
ATOM   2274  HN  GLY B 140      11.139   2.291  -4.905  1.00 10.00      B   
ATOM   2275  CA  GLY B 140      12.733   3.635  -5.216  1.00 10.00      B   
ATOM   2276  C   GLY B 140      13.703   3.457  -4.069  1.00 10.00      B   
ATOM   2277  O   GLY B 140      14.052   2.332  -3.714  1.00 10.00      B   
ATOM   2278  N   GLN B 141      14.124   4.562  -3.471  1.00 10.00      B   
ATOM   2279  HN  GLN B 141      13.796   5.430  -3.782  1.00 10.00      B   
ATOM   2280  CA  GLN B 141      15.058   4.515  -2.357  1.00 10.00      B   
ATOM   2281  CB  GLN B 141      16.399   5.146  -2.744  1.00 10.00      B   
ATOM   2282  CG  GLN B 141      17.102   4.441  -3.890  1.00 10.00      B   
ATOM   2283  CD  GLN B 141      17.342   2.971  -3.611  1.00 10.00      B   
ATOM   2284  OE1 GLN B 141      17.571   2.570  -2.469  1.00 10.00      B   
ATOM   2285  NE2 GLN B 141      17.283   2.157  -4.647  1.00 10.00      B   
ATOM   2286 HE21 GLN B 141      17.091   2.543  -5.532  1.00 10.00      B   
ATOM   2287 HE22 GLN B 141      17.435   1.201  -4.494  1.00 10.00      B   
ATOM   2288  C   GLN B 141      14.492   5.228  -1.141  1.00 10.00      B   
ATOM   2289  O   GLN B 141      13.664   6.136  -1.268  1.00 10.00      B   
ATOM   2290  N   SER B 142      14.928   4.807   0.033  1.00 10.00      B   
ATOM   2291  HN  SER B 142      15.570   4.067   0.073  1.00 10.00      B   
ATOM   2292  CA  SER B 142      14.487   5.417   1.268  1.00 10.00      B   
ATOM   2293  CB  SER B 142      14.621   4.413   2.417  1.00 10.00      B   
ATOM   2294  OG  SER B 142      15.767   3.592   2.243  1.00 10.00      B   
ATOM   2295  HG  SER B 142      15.760   2.892   2.911  1.00 10.00      B   
ATOM   2296  C   SER B 142      15.329   6.661   1.541  1.00 10.00      B   
ATOM   2297  O   SER B 142      16.551   6.624   1.390  1.00 10.00      B   
ATOM   2298  N   PRO B 143      14.692   7.784   1.905  1.00 10.00      B   
ATOM   2299  CA  PRO B 143      15.403   9.036   2.195  1.00 10.00      B   
ATOM   2300  CB  PRO B 143      14.281  10.035   2.500  1.00 10.00      B   
ATOM   2301  CG  PRO B 143      13.045   9.416   1.943  1.00 10.00      B   
ATOM   2302  CD  PRO B 143      13.237   7.933   2.049  1.00 10.00      B   
ATOM   2303  C   PRO B 143      16.334   8.899   3.401  1.00 10.00      B   
ATOM   2304  O   PRO B 143      16.158   8.006   4.238  1.00 10.00      B   
ATOM   2305  N   GLU B 144      17.316   9.793   3.488  1.00 10.00      B   
ATOM   2306  HN  GLU B 144      17.391  10.483   2.796  1.00 10.00      B   
ATOM   2307  CA  GLU B 144      18.291   9.780   4.577  1.00 10.00      B   
ATOM   2308  CB  GLU B 144      19.298  10.922   4.405  1.00 10.00      B   
ATOM   2309  CG  GLU B 144      20.460  10.618   3.472  1.00 10.00      B   
ATOM   2310  CD  GLU B 144      20.028  10.395   2.040  1.00 10.00      B   
ATOM   2311  OE1 GLU B 144      19.347  11.280   1.477  1.00 10.00      B   
ATOM   2312  OE2 GLU B 144      20.371   9.334   1.472  1.00 10.00      B   
ATOM   2313  C   GLU B 144      17.620   9.902   5.943  1.00 10.00      B   
ATOM   2314  O   GLU B 144      18.045   9.275   6.914  1.00 10.00      B   
ATOM   2315  N   TRP B 145      16.568  10.704   6.008  1.00 10.00      B   
ATOM   2316  HN  TRP B 145      16.268  11.164   5.197  1.00 10.00      B   
ATOM   2317  CA  TRP B 145      15.847  10.923   7.256  1.00 10.00      B   
ATOM   2318  CB  TRP B 145      15.001  12.196   7.172  1.00 10.00      B   
ATOM   2319  CG  TRP B 145      15.820  13.449   7.103  1.00 10.00      B   
ATOM   2320  CD1 TRP B 145      16.368  14.012   5.987  1.00 10.00      B   
ATOM   2321  CD2 TRP B 145      16.190  14.295   8.199  1.00 10.00      B   
ATOM   2322  NE1 TRP B 145      17.056  15.152   6.322  1.00 10.00      B   
ATOM   2323  HE1 TRP B 145      17.536  15.735   5.693  1.00 10.00      B   
ATOM   2324  CE2 TRP B 145      16.960  15.347   7.673  1.00 10.00      B   
ATOM   2325  CE3 TRP B 145      15.943  14.265   9.574  1.00 10.00      B   
ATOM   2326  CZ2 TRP B 145      17.488  16.357   8.471  1.00 10.00      B   
ATOM   2327  CZ3 TRP B 145      16.466  15.270  10.365  1.00 10.00      B   
ATOM   2328  CH2 TRP B 145      17.228  16.304   9.812  1.00 10.00      B   
ATOM   2329  C   TRP B 145      14.988   9.721   7.645  1.00 10.00      B   
ATOM   2330  O   TRP B 145      14.607   9.569   8.805  1.00 10.00      B   
ATOM   2331  N   TYR B 146      14.690   8.865   6.678  1.00 10.00      B   
ATOM   2332  HN  TYR B 146      15.019   9.034   5.769  1.00 10.00      B   
ATOM   2333  CA  TYR B 146      13.879   7.682   6.934  1.00 10.00      B   
ATOM   2334  CB  TYR B 146      13.202   7.212   5.641  1.00 10.00      B   
ATOM   2335  CG  TYR B 146      12.090   6.208   5.851  1.00 10.00      B   
ATOM   2336  CD1 TYR B 146      10.885   6.590   6.429  1.00 10.00      B   
ATOM   2337  CD2 TYR B 146      12.241   4.880   5.469  1.00 10.00      B   
ATOM   2338  CE1 TYR B 146       9.865   5.678   6.623  1.00 10.00      B   
ATOM   2339  CE2 TYR B 146      11.225   3.963   5.658  1.00 10.00      B   
ATOM   2340  CZ  TYR B 146      10.040   4.366   6.236  1.00 10.00      B   
ATOM   2341  OH  TYR B 146       9.030   3.455   6.429  1.00 10.00      B   
ATOM   2342  HH  TYR B 146       8.219   3.921   6.671  1.00 10.00      B   
ATOM   2343  C   TYR B 146      14.739   6.566   7.516  1.00 10.00      B   
ATOM   2344  O   TYR B 146      14.248   5.684   8.219  1.00 10.00      B   
ATOM   2345  N   ARG B 147      16.031   6.628   7.229  1.00 10.00      B   
ATOM   2346  HN  ARG B 147      16.358   7.367   6.675  1.00 10.00      B   
ATOM   2347  CA  ARG B 147      16.977   5.630   7.710  1.00 10.00      B   
ATOM   2348  CB  ARG B 147      18.051   5.368   6.655  1.00 10.00      B   
ATOM   2349  CG  ARG B 147      17.590   4.480   5.514  1.00 10.00      B   
ATOM   2350  CD  ARG B 147      18.667   4.347   4.449  1.00 10.00      B   
ATOM   2351  NE  ARG B 147      18.478   5.305   3.358  1.00 10.00      B   
ATOM   2352  HE  ARG B 147      17.687   5.178   2.783  1.00 10.00      B   
ATOM   2353  CZ  ARG B 147      19.301   6.324   3.097  1.00 10.00      B   
ATOM   2354  NH1 ARG B 147      20.376   6.529   3.847  1.00 10.00      B   
ATOM   2355 HH11 ARG B 147      21.018   7.329   3.643  1.00 10.00      B   
ATOM   2356 HH12 ARG B 147      20.586   5.894   4.648  1.00 10.00      B   
ATOM   2357  NH2 ARG B 147      19.034   7.143   2.090  1.00 10.00      B   
ATOM   2358 HH21 ARG B 147      19.671   7.952   1.874  1.00 10.00      B   
ATOM   2359 HH22 ARG B 147      18.180   6.990   1.507  1.00 10.00      B   
ATOM   2360  C   ARG B 147      17.624   6.068   9.018  1.00 10.00      B   
ATOM   2361  O   ARG B 147      18.518   5.395   9.537  1.00 10.00      B   
ATOM   2362  N   SER B 148      17.166   7.196   9.547  1.00 10.00      B   
ATOM   2363  HN  SER B 148      16.445   7.677   9.092  1.00 10.00      B   
ATOM   2364  CA  SER B 148      17.696   7.728  10.792  1.00 10.00      B   
ATOM   2365  CB  SER B 148      17.414   9.229  10.875  1.00 10.00      B   
ATOM   2366  OG  SER B 148      17.860   9.894   9.705  1.00 10.00      B   
ATOM   2367  HG  SER B 148      18.098   9.239   9.037  1.00 10.00      B   
ATOM   2368  C   SER B 148      17.088   7.014  11.998  1.00 10.00      B   
ATOM   2369  O   SER B 148      15.865   6.885  12.100  1.00 10.00      B   
ATOM   2370  N   PRO B 149      17.941   6.535  12.922  1.00 10.00      B   
ATOM   2371  CA  PRO B 149      17.499   5.837  14.138  1.00 10.00      B   
ATOM   2372  CB  PRO B 149      18.803   5.612  14.911  1.00 10.00      B   
ATOM   2373  CG  PRO B 149      19.866   5.628  13.869  1.00 10.00      B   
ATOM   2374  CD  PRO B 149      19.410   6.620  12.841  1.00 10.00      B   
ATOM   2375  C   PRO B 149      16.543   6.693  14.965  1.00 10.00      B   
ATOM   2376  O   PRO B 149      15.649   6.177  15.634  1.00 10.00      B   
ATOM   2377  N   ASN B 150      16.735   8.007  14.898  1.00 10.00      B   
ATOM   2378  HN  ASN B 150      17.471   8.353  14.344  1.00 10.00      B   
ATOM   2379  CA  ASN B 150      15.896   8.953  15.626  1.00 10.00      B   
ATOM   2380  CB  ASN B 150      16.408  10.379  15.396  1.00 10.00      B   
ATOM   2381  CG  ASN B 150      15.708  11.421  16.251  1.00 10.00      B   
ATOM   2382  OD1 ASN B 150      15.362  11.168  17.404  1.00 10.00      B   
ATOM   2383  ND2 ASN B 150      15.494  12.603  15.689  1.00 10.00      B   
ATOM   2384 HD21 ASN B 150      15.794  12.740  14.763  1.00 10.00      B   
ATOM   2385 HD22 ASN B 150      15.049  13.299  16.221  1.00 10.00      B   
ATOM   2386  C   ASN B 150      14.443   8.856  15.166  1.00 10.00      B   
ATOM   2387  O   ASN B 150      13.513   9.027  15.957  1.00 10.00      B   
ATOM   2388  N   TYR B 151      14.254   8.552  13.889  1.00 10.00      B   
ATOM   2389  HN  TYR B 151      15.033   8.386  13.317  1.00 10.00      B   
ATOM   2390  CA  TYR B 151      12.920   8.449  13.318  1.00 10.00      B   
ATOM   2391  CB  TYR B 151      12.984   8.465  11.789  1.00 10.00      B   
ATOM   2392  CG  TYR B 151      11.628   8.519  11.122  1.00 10.00      B   
ATOM   2393  CD1 TYR B 151      10.729   9.536  11.417  1.00 10.00      B   
ATOM   2394  CD2 TYR B 151      11.246   7.552  10.204  1.00 10.00      B   
ATOM   2395  CE1 TYR B 151       9.489   9.586  10.815  1.00 10.00      B   
ATOM   2396  CE2 TYR B 151      10.008   7.596   9.596  1.00 10.00      B   
ATOM   2397  CZ  TYR B 151       9.134   8.614   9.906  1.00 10.00      B   
ATOM   2398  OH  TYR B 151       7.901   8.660   9.307  1.00 10.00      B   
ATOM   2399  HH  TYR B 151       7.558   9.560   9.353  1.00 10.00      B   
ATOM   2400  C   TYR B 151      12.183   7.208  13.814  1.00 10.00      B   
ATOM   2401  O   TYR B 151      11.056   7.303  14.306  1.00 10.00      B   
ATOM   2402  N   ARG B 152      12.831   6.051  13.707  1.00 10.00      B   
ATOM   2403  HN  ARG B 152      13.737   6.045  13.329  1.00 10.00      B   
ATOM   2404  CA  ARG B 152      12.229   4.789  14.135  1.00 10.00      B   
ATOM   2405  CB  ARG B 152      13.102   3.597  13.723  1.00 10.00      B   
ATOM   2406  CG  ARG B 152      14.415   3.491  14.486  1.00 10.00      B   
ATOM   2407  CD  ARG B 152      14.973   2.076  14.461  1.00 10.00      B   
ATOM   2408  NE  ARG B 152      15.507   1.710  13.150  1.00 10.00      B   
ATOM   2409  HE  ARG B 152      14.943   1.898  12.365  1.00 10.00      B   
ATOM   2410  CZ  ARG B 152      16.696   1.134  12.962  1.00 10.00      B   
ATOM   2411  NH1 ARG B 152      17.476   0.852  14.002  1.00 10.00      B   
ATOM   2412 HH11 ARG B 152      17.161   1.084  14.972  1.00 10.00      B   
ATOM   2413 HH12 ARG B 152      18.406   0.395  13.855  1.00 10.00      B   
ATOM   2414  NH2 ARG B 152      17.097   0.834  11.731  1.00 10.00      B   
ATOM   2415 HH21 ARG B 152      16.483   1.047  10.911  1.00 10.00      B   
ATOM   2416 HH22 ARG B 152      18.025   0.382  11.574  1.00 10.00      B   
ATOM   2417  C   ARG B 152      11.994   4.762  15.643  1.00 10.00      B   
ATOM   2418  O   ARG B 152      11.265   3.915  16.152  1.00 10.00      B   
ATOM   2419  N   ARG B 153      12.615   5.692  16.350  1.00 10.00      B   
ATOM   2420  HN  ARG B 153      13.186   6.342  15.889  1.00 10.00      B   
ATOM   2421  CA  ARG B 153      12.478   5.758  17.793  1.00 10.00      B   
ATOM   2422  CB  ARG B 153      13.809   6.157  18.430  1.00 10.00      B   
ATOM   2423  CG  ARG B 153      13.997   5.646  19.847  1.00 10.00      B   
ATOM   2424  CD  ARG B 153      15.118   6.390  20.555  1.00 10.00      B   
ATOM   2425  NE  ARG B 153      14.675   7.685  21.068  1.00 10.00      B   
ATOM   2426  HE  ARG B 153      13.952   7.680  21.739  1.00 10.00      B   
ATOM   2427  CZ  ARG B 153      15.191   8.856  20.699  1.00 10.00      B   
ATOM   2428  NH1 ARG B 153      16.177   8.915  19.809  1.00 10.00      B   
ATOM   2429 HH11 ARG B 153      16.566   8.042  19.393  1.00 10.00      B   
ATOM   2430 HH12 ARG B 153      16.569   9.840  19.525  1.00 10.00      B   
ATOM   2431  NH2 ARG B 153      14.721   9.977  21.228  1.00 10.00      B   
ATOM   2432 HH21 ARG B 153      15.120  10.897  20.941  1.00 10.00      B   
ATOM   2433 HH22 ARG B 153      13.952   9.945  21.939  1.00 10.00      B   
ATOM   2434  C   ARG B 153      11.387   6.738  18.216  1.00 10.00      B   
ATOM   2435  O   ARG B 153      10.666   6.494  19.181  1.00 10.00      B   
ATOM   2436  N   ARG B 154      11.256   7.839  17.485  1.00 10.00      B   
ATOM   2437  HN  ARG B 154      11.839   7.973  16.705  1.00 10.00      B   
ATOM   2438  CA  ARG B 154      10.267   8.858  17.823  1.00 10.00      B   
ATOM   2439  CB  ARG B 154      10.755  10.252  17.426  1.00 10.00      B   
ATOM   2440  CG  ARG B 154      11.992  10.720  18.176  1.00 10.00      B   
ATOM   2441  CD  ARG B 154      12.257  12.198  17.934  1.00 10.00      B   
ATOM   2442  NE  ARG B 154      12.324  12.525  16.509  1.00 10.00      B   
ATOM   2443  HE  ARG B 154      12.759  11.870  15.916  1.00 10.00      B   
ATOM   2444  CZ  ARG B 154      11.842  13.655  15.983  1.00 10.00      B   
ATOM   2445  NH1 ARG B 154      11.255  14.553  16.760  1.00 10.00      B   
ATOM   2446 HH11 ARG B 154      10.877  15.446  16.344  1.00 10.00      B   
ATOM   2447 HH12 ARG B 154      11.168  14.388  17.787  1.00 10.00      B   
ATOM   2448  NH2 ARG B 154      11.939  13.885  14.680  1.00 10.00      B   
ATOM   2449 HH21 ARG B 154      12.396  13.188  14.055  1.00 10.00      B   
ATOM   2450 HH22 ARG B 154      11.555  14.777  14.273  1.00 10.00      B   
ATOM   2451  C   ARG B 154       8.891   8.590  17.217  1.00 10.00      B   
ATOM   2452  O   ARG B 154       7.872   8.830  17.864  1.00 10.00      B   
ATOM   2453  N   LEU B 155       8.858   8.077  15.990  1.00 10.00      B   
ATOM   2454  HN  LEU B 155       9.703   7.863  15.533  1.00 10.00      B   
ATOM   2455  CA  LEU B 155       7.590   7.814  15.305  1.00 10.00      B   
ATOM   2456  CB  LEU B 155       7.817   7.373  13.857  1.00 10.00      B   
ATOM   2457  CG  LEU B 155       6.556   7.207  13.004  1.00 10.00      B   
ATOM   2458  CD1 LEU B 155       5.909   8.557  12.732  1.00 10.00      B   
ATOM   2459  CD2 LEU B 155       6.875   6.489  11.705  1.00 10.00      B   
ATOM   2460  C   LEU B 155       6.719   6.795  16.039  1.00 10.00      B   
ATOM   2461  O   LEU B 155       5.498   6.921  16.071  1.00 10.00      B   
ATOM   2462  N   VAL B 156       7.346   5.790  16.633  1.00 10.00      B   
ATOM   2463  HN  VAL B 156       8.323   5.738  16.586  1.00 10.00      B   
ATOM   2464  CA  VAL B 156       6.608   4.753  17.349  1.00 10.00      B   
ATOM   2465  CB  VAL B 156       7.426   3.450  17.479  1.00 10.00      B   
ATOM   2466  CG1 VAL B 156       7.758   2.894  16.102  1.00 10.00      B   
ATOM   2467  CG2 VAL B 156       8.695   3.681  18.286  1.00 10.00      B   
ATOM   2468  C   VAL B 156       6.158   5.225  18.730  1.00 10.00      B   
ATOM   2469  O   VAL B 156       5.432   4.519  19.434  1.00 10.00      B   
ATOM   2470  N   ARG B 157       6.583   6.422  19.109  1.00 10.00      B   
ATOM   2471  HN  ARG B 157       7.141   6.949  18.497  1.00 10.00      B   
ATOM   2472  CA  ARG B 157       6.224   6.982  20.402  1.00 10.00      B   
ATOM   2473  CB  ARG B 157       7.471   7.460  21.146  1.00 10.00      B   
ATOM   2474  CG  ARG B 157       8.339   6.328  21.667  1.00 10.00      B   
ATOM   2475  CD  ARG B 157       7.657   5.587  22.808  1.00 10.00      B   
ATOM   2476  NE  ARG B 157       7.785   6.308  24.073  1.00 10.00      B   
ATOM   2477  HE  ARG B 157       8.699   6.518  24.377  1.00 10.00      B   
ATOM   2478  CZ  ARG B 157       6.758   6.688  24.833  1.00 10.00      B   
ATOM   2479  NH1 ARG B 157       5.511   6.417  24.469  1.00 10.00      B   
ATOM   2480 HH11 ARG B 157       5.321   5.900  23.583  1.00 10.00      B   
ATOM   2481 HH12 ARG B 157       4.713   6.716  25.072  1.00 10.00      B   
ATOM   2482  NH2 ARG B 157       6.984   7.345  25.962  1.00 10.00      B   
ATOM   2483 HH21 ARG B 157       7.963   7.562  26.256  1.00 10.00      B   
ATOM   2484 HH22 ARG B 157       6.185   7.650  26.562  1.00 10.00      B   
ATOM   2485  C   ARG B 157       5.228   8.121  20.238  1.00 10.00      B   
ATOM   2486  O   ARG B 157       4.140   8.098  20.822  1.00 10.00      B   
ATOM   2487  N   TRP B 158       5.602   9.107  19.434  1.00 10.00      B   
ATOM   2488  HN  TRP B 158       6.475   9.053  18.983  1.00 10.00      B   
ATOM   2489  CA  TRP B 158       4.747  10.259  19.182  1.00 10.00      B   
ATOM   2490  CB  TRP B 158       5.273  11.503  19.911  1.00 10.00      B   
ATOM   2491  CG  TRP B 158       5.779  11.243  21.299  1.00 10.00      B   
ATOM   2492  CD1 TRP B 158       7.083  11.128  21.684  1.00 10.00      B   
ATOM   2493  CD2 TRP B 158       4.997  11.070  22.486  1.00 10.00      B   
ATOM   2494  NE1 TRP B 158       7.162  10.890  23.033  1.00 10.00      B   
ATOM   2495  HE1 TRP B 158       7.996  10.770  23.543  1.00 10.00      B   
ATOM   2496  CE2 TRP B 158       5.894  10.851  23.551  1.00 10.00      B   
ATOM   2497  CE3 TRP B 158       3.625  11.078  22.752  1.00 10.00      B   
ATOM   2498  CZ2 TRP B 158       5.462  10.643  24.860  1.00 10.00      B   
ATOM   2499  CZ3 TRP B 158       3.198  10.871  24.050  1.00 10.00      B   
ATOM   2500  CH2 TRP B 158       4.113  10.657  25.089  1.00 10.00      B   
ATOM   2501  C   TRP B 158       4.665  10.531  17.680  1.00 10.00      B   
ATOM   2502  O   TRP B 158       5.333  11.433  17.167  1.00 10.00      B   
ATOM   2503  N   PRO B 159       3.844   9.753  16.955  1.00 10.00      B   
ATOM   2504  CA  PRO B 159       3.685   9.902  15.504  1.00 10.00      B   
ATOM   2505  CB  PRO B 159       2.622   8.859  15.135  1.00 10.00      B   
ATOM   2506  CG  PRO B 159       1.953   8.513  16.423  1.00 10.00      B   
ATOM   2507  CD  PRO B 159       3.000   8.669  17.486  1.00 10.00      B   
ATOM   2508  C   PRO B 159       3.216  11.298  15.107  1.00 10.00      B   
ATOM   2509  O   PRO B 159       3.743  11.892  14.167  1.00 10.00      B   
ATOM   2510  N   ARG B 160       2.243  11.828  15.841  1.00 10.00      B   
ATOM   2511  HN  ARG B 160       1.891  11.321  16.606  1.00 10.00      B   
ATOM   2512  CA  ARG B 160       1.701  13.150  15.551  1.00 10.00      B   
ATOM   2513  CB  ARG B 160       0.437  13.421  16.366  1.00 10.00      B   
ATOM   2514  CG  ARG B 160      -0.777  12.649  15.881  1.00 10.00      B   
ATOM   2515  CD  ARG B 160      -1.465  11.923  17.024  1.00 10.00      B   
ATOM   2516  NE  ARG B 160      -2.199  12.834  17.898  1.00 10.00      B   
ATOM   2517  HE  ARG B 160      -2.047  13.799  17.770  1.00 10.00      B   
ATOM   2518  CZ  ARG B 160      -3.064  12.435  18.833  1.00 10.00      B   
ATOM   2519  NH1 ARG B 160      -3.297  11.141  19.015  1.00 10.00      B   
ATOM   2520 HH11 ARG B 160      -2.807  10.432  18.424  1.00 10.00      B   
ATOM   2521 HH12 ARG B 160      -3.977  10.824  19.744  1.00 10.00      B   
ATOM   2522  NH2 ARG B 160      -3.682  13.331  19.593  1.00 10.00      B   
ATOM   2523 HH21 ARG B 160      -4.361  13.022  20.327  1.00 10.00      B   
ATOM   2524 HH22 ARG B 160      -3.490  14.348  19.463  1.00 10.00      B   
ATOM   2525  C   ARG B 160       2.736  14.244  15.782  1.00 10.00      B   
ATOM   2526  O   ARG B 160       2.741  15.260  15.087  1.00 10.00      B   
ATOM   2527  N   GLN B 161       3.612  14.030  16.758  1.00 10.00      B   
ATOM   2528  HN  GLN B 161       3.550  13.201  17.282  1.00 10.00      B   
ATOM   2529  CA  GLN B 161       4.659  14.996  17.067  1.00 10.00      B   
ATOM   2530  CB  GLN B 161       5.380  14.614  18.365  1.00 10.00      B   
ATOM   2531  CG  GLN B 161       6.235  15.722  18.965  1.00 10.00      B   
ATOM   2532  CD  GLN B 161       7.710  15.589  18.629  1.00 10.00      B   
ATOM   2533  OE1 GLN B 161       8.473  14.952  19.357  1.00 10.00      B   
ATOM   2534  NE2 GLN B 161       8.120  16.190  17.524  1.00 10.00      B   
ATOM   2535 HE21 GLN B 161       7.457  16.681  16.990  1.00 10.00      B   
ATOM   2536 HE22 GLN B 161       9.070  16.122  17.278  1.00 10.00      B   
ATOM   2537  C   GLN B 161       5.647  15.068  15.910  1.00 10.00      B   
ATOM   2538  O   GLN B 161       6.079  16.150  15.511  1.00 10.00      B   
ATOM   2539  N   VAL B 162       5.984  13.906  15.363  1.00 10.00      B   
ATOM   2540  HN  VAL B 162       5.599  13.077  15.725  1.00 10.00      B   
ATOM   2541  CA  VAL B 162       6.913  13.829  14.243  1.00 10.00      B   
ATOM   2542  CB  VAL B 162       7.395  12.382  13.998  1.00 10.00      B   
ATOM   2543  CG1 VAL B 162       8.469  12.352  12.921  1.00 10.00      B   
ATOM   2544  CG2 VAL B 162       7.925  11.772  15.286  1.00 10.00      B   
ATOM   2545  C   VAL B 162       6.259  14.381  12.977  1.00 10.00      B   
ATOM   2546  O   VAL B 162       6.902  15.063  12.176  1.00 10.00      B   
ATOM   2547  N   LEU B 163       4.971  14.096  12.815  1.00 10.00      B   
ATOM   2548  HN  LEU B 163       4.516  13.545  13.491  1.00 10.00      B   
ATOM   2549  CA  LEU B 163       4.216  14.572  11.659  1.00 10.00      B   
ATOM   2550  CB  LEU B 163       2.810  13.968  11.634  1.00 10.00      B   
ATOM   2551  CG  LEU B 163       2.713  12.489  11.254  1.00 10.00      B   
ATOM   2552  CD1 LEU B 163       1.306  11.969  11.499  1.00 10.00      B   
ATOM   2553  CD2 LEU B 163       3.111  12.282   9.802  1.00 10.00      B   
ATOM   2554  C   LEU B 163       4.136  16.094  11.673  1.00 10.00      B   
ATOM   2555  O   LEU B 163       4.146  16.739  10.625  1.00 10.00      B   
ATOM   2556  N   ALA B 164       4.069  16.660  12.872  1.00 10.00      B   
ATOM   2557  HN  ALA B 164       4.049  16.086  13.669  1.00 10.00      B   
ATOM   2558  CA  ALA B 164       4.006  18.107  13.039  1.00 10.00      B   
ATOM   2559  CB  ALA B 164       3.859  18.456  14.511  1.00 10.00      B   
ATOM   2560  C   ALA B 164       5.255  18.761  12.461  1.00 10.00      B   
ATOM   2561  O   ALA B 164       5.193  19.838  11.866  1.00 10.00      B   
ATOM   2562  N   GLU B 165       6.386  18.081  12.617  1.00 10.00      B   
ATOM   2563  HN  GLU B 165       6.362  17.221  13.087  1.00 10.00      B   
ATOM   2564  CA  GLU B 165       7.658  18.574  12.109  1.00 10.00      B   
ATOM   2565  CB  GLU B 165       8.814  17.738  12.657  1.00 10.00      B   
ATOM   2566  CG  GLU B 165       8.817  17.588  14.170  1.00 10.00      B   
ATOM   2567  CD  GLU B 165      10.006  16.796  14.678  1.00 10.00      B   
ATOM   2568  OE1 GLU B 165      10.679  16.129  13.862  1.00 10.00      B   
ATOM   2569  OE2 GLU B 165      10.278  16.836  15.896  1.00 10.00      B   
ATOM   2570  C   GLU B 165       7.670  18.537  10.586  1.00 10.00      B   
ATOM   2571  O   GLU B 165       8.365  19.318   9.940  1.00 10.00      B   
ATOM   2572  N   PHE B 166       6.889  17.629  10.014  1.00 10.00      B   
ATOM   2573  HN  PHE B 166       6.354  17.034  10.582  1.00 10.00      B   
ATOM   2574  CA  PHE B 166       6.805  17.496   8.564  1.00 10.00      B   
ATOM   2575  CB  PHE B 166       6.487  16.053   8.162  1.00 10.00      B   
ATOM   2576  CG  PHE B 166       7.638  15.107   8.346  1.00 10.00      B   
ATOM   2577  CD1 PHE B 166       7.505  13.973   9.129  1.00 10.00      B   
ATOM   2578  CD2 PHE B 166       8.858  15.355   7.738  1.00 10.00      B   
ATOM   2579  CE1 PHE B 166       8.565  13.104   9.302  1.00 10.00      B   
ATOM   2580  CE2 PHE B 166       9.922  14.491   7.905  1.00 10.00      B   
ATOM   2581  CZ  PHE B 166       9.775  13.364   8.690  1.00 10.00      B   
ATOM   2582  C   PHE B 166       5.765  18.450   7.987  1.00 10.00      B   
ATOM   2583  O   PHE B 166       5.596  18.546   6.771  1.00 10.00      B   
ATOM   2584  N   GLY B 167       5.072  19.155   8.871  1.00 10.00      B   
ATOM   2585  HN  GLY B 167       5.256  19.039   9.827  1.00 10.00      B   
ATOM   2586  CA  GLY B 167       4.057  20.096   8.444  1.00 10.00      B   
ATOM   2587  C   GLY B 167       2.711  19.442   8.220  1.00 10.00      B   
ATOM   2588  O   GLY B 167       1.923  19.903   7.394  1.00 10.00      B   
ATOM   2589  N   LEU B 168       2.440  18.368   8.949  1.00 10.00      B   
ATOM   2590  HN  LEU B 168       3.107  18.038   9.591  1.00 10.00      B   
ATOM   2591  CA  LEU B 168       1.175  17.664   8.823  1.00 10.00      B   
ATOM   2592  CB  LEU B 168       1.383  16.269   8.225  1.00 10.00      B   
ATOM   2593  CG  LEU B 168       0.109  15.462   7.955  1.00 10.00      B   
ATOM   2594  CD1 LEU B 168      -0.779  16.175   6.947  1.00 10.00      B   
ATOM   2595  CD2 LEU B 168       0.447  14.059   7.478  1.00 10.00      B   
ATOM   2596  C   LEU B 168       0.475  17.561  10.174  1.00 10.00      B   
ATOM   2597  O   LEU B 168       0.877  16.778  11.037  1.00 10.00      B   
ATOM   2598  N   GLN B 169      -0.556  18.371  10.358  1.00 10.00      B   
ATOM   2599  HN  GLN B 169      -0.811  18.993   9.642  1.00 10.00      B   
ATOM   2600  CA  GLN B 169      -1.317  18.367  11.594  1.00 10.00      B   
ATOM   2601  CB  GLN B 169      -1.508  19.788  12.124  1.00 10.00      B   
ATOM   2602  CG  GLN B 169      -1.886  19.840  13.595  1.00 10.00      B   
ATOM   2603  CD  GLN B 169      -0.830  19.212  14.485  1.00 10.00      B   
ATOM   2604  OE1 GLN B 169       0.366  19.305  14.216  1.00 10.00      B   
ATOM   2605  NE2 GLN B 169      -1.267  18.554  15.544  1.00 10.00      B   
ATOM   2606 HE21 GLN B 169      -2.234  18.506  15.697  1.00 10.00      B   
ATOM   2607 HE22 GLN B 169      -0.606  18.140  16.134  1.00 10.00      B   
ATOM   2608  C   GLN B 169      -2.661  17.683  11.385  1.00 10.00      B   
ATOM   2609  O   GLN B 169      -3.528  18.187  10.667  1.00 10.00      B   
ATOM   2610  N   LEU B 170      -2.820  16.528  12.004  1.00 10.00      B   
ATOM   2611  HN  LEU B 170      -2.093  16.185  12.569  1.00 10.00      B   
ATOM   2612  CA  LEU B 170      -4.039  15.753  11.880  1.00 10.00      B   
ATOM   2613  CB  LEU B 170      -3.690  14.279  11.674  1.00 10.00      B   
ATOM   2614  CG  LEU B 170      -2.752  13.979  10.503  1.00 10.00      B   
ATOM   2615  CD1 LEU B 170      -2.224  12.560  10.586  1.00 10.00      B   
ATOM   2616  CD2 LEU B 170      -3.453  14.219   9.176  1.00 10.00      B   
ATOM   2617  C   LEU B 170      -4.927  15.925  13.106  1.00 10.00      B   
ATOM   2618  O   LEU B 170      -4.431  16.079  14.224  1.00 10.00      B   
ATOM   2619  N   PRO B 171      -6.252  15.928  12.902  1.00 10.00      B   
ATOM   2620  CA  PRO B 171      -7.232  16.075  13.988  1.00 10.00      B   
ATOM   2621  CB  PRO B 171      -8.584  16.028  13.263  1.00 10.00      B   
ATOM   2622  CG  PRO B 171      -8.271  16.363  11.846  1.00 10.00      B   
ATOM   2623  CD  PRO B 171      -6.904  15.805  11.589  1.00 10.00      B   
ATOM   2624  C   PRO B 171      -7.141  14.930  14.997  1.00 10.00      B   
ATOM   2625  O   PRO B 171      -6.791  13.803  14.645  1.00 10.00      B   
ATOM   2626  N   SER B 172      -7.482  15.220  16.247  1.00 10.00      B   
ATOM   2627  HN  SER B 172      -7.783  16.130  16.463  1.00 10.00      B   
ATOM   2628  CA  SER B 172      -7.428  14.229  17.314  1.00 10.00      B   
ATOM   2629  CB  SER B 172      -7.641  14.923  18.657  1.00 10.00      B   
ATOM   2630  OG  SER B 172      -7.204  16.270  18.586  1.00 10.00      B   
ATOM   2631  HG  SER B 172      -7.544  16.758  19.346  1.00 10.00      B   
ATOM   2632  C   SER B 172      -8.467  13.127  17.119  1.00 10.00      B   
ATOM   2633  O   SER B 172      -8.305  12.014  17.621  1.00 10.00      B   
ATOM   2634  N   GLU B 173      -9.525  13.436  16.376  1.00 10.00      B   
ATOM   2635  HN  GLU B 173      -9.597  14.339  15.998  1.00 10.00      B   
ATOM   2636  CA  GLU B 173     -10.586  12.468  16.118  1.00 10.00      B   
ATOM   2637  CB  GLU B 173     -11.886  13.177  15.732  1.00 10.00      B   
ATOM   2638  CG  GLU B 173     -12.476  14.039  16.838  1.00 10.00      B   
ATOM   2639  CD  GLU B 173     -13.753  14.736  16.414  1.00 10.00      B   
ATOM   2640  OE1 GLU B 173     -13.680  15.893  15.948  1.00 10.00      B   
ATOM   2641  OE2 GLU B 173     -14.839  14.134  16.548  1.00 10.00      B   
ATOM   2642  C   GLU B 173     -10.182  11.459  15.040  1.00 10.00      B   
ATOM   2643  O   GLU B 173     -10.920  10.516  14.753  1.00 10.00      B   
ATOM   2644  N   VAL B 174      -9.010  11.661  14.451  1.00 10.00      B   
ATOM   2645  HN  VAL B 174      -8.460  12.423  14.729  1.00 10.00      B   
ATOM   2646  CA  VAL B 174      -8.508  10.773  13.413  1.00 10.00      B   
ATOM   2647  CB  VAL B 174      -7.698  11.551  12.352  1.00 10.00      B   
ATOM   2648  CG1 VAL B 174      -7.081  10.608  11.329  1.00 10.00      B   
ATOM   2649  CG2 VAL B 174      -8.587  12.572  11.662  1.00 10.00      B   
ATOM   2650  C   VAL B 174      -7.640   9.679  14.026  1.00 10.00      B   
ATOM   2651  O   VAL B 174      -6.669   9.963  14.728  1.00 10.00      B   
ATOM   2652  N   GLN B 175      -8.010   8.434  13.775  1.00 10.00      B   
ATOM   2653  HN  GLN B 175      -8.802   8.272  13.215  1.00 10.00      B   
ATOM   2654  CA  GLN B 175      -7.268   7.300  14.297  1.00 10.00      B   
ATOM   2655  CB  GLN B 175      -8.175   6.070  14.387  1.00 10.00      B   
ATOM   2656  CG  GLN B 175      -7.555   4.890  15.119  1.00 10.00      B   
ATOM   2657  CD  GLN B 175      -7.314   5.179  16.589  1.00 10.00      B   
ATOM   2658  OE1 GLN B 175      -8.037   5.956  17.211  1.00 10.00      B   
ATOM   2659  NE2 GLN B 175      -6.301   4.550  17.156  1.00 10.00      B   
ATOM   2660 HE21 GLN B 175      -5.768   3.937  16.605  1.00 10.00      B   
ATOM   2661 HE22 GLN B 175      -6.123   4.721  18.103  1.00 10.00      B   
ATOM   2662  C   GLN B 175      -6.067   7.003  13.408  1.00 10.00      B   
ATOM   2663  O   GLN B 175      -6.217   6.754  12.213  1.00 10.00      B   
ATOM   2664  N   ILE B 176      -4.881   7.047  13.990  1.00 10.00      B   
ATOM   2665  HN  ILE B 176      -4.826   7.255  14.949  1.00 10.00      B   
ATOM   2666  CA  ILE B 176      -3.653   6.783  13.253  1.00 10.00      B   
ATOM   2667  CB  ILE B 176      -2.676   7.975  13.339  1.00 10.00      B   
ATOM   2668  CG1 ILE B 176      -3.426   9.299  13.164  1.00 10.00      B   
ATOM   2669  CG2 ILE B 176      -1.570   7.845  12.298  1.00 10.00      B   
ATOM   2670  CD1 ILE B 176      -2.619  10.516  13.555  1.00 10.00      B   
ATOM   2671  C   ILE B 176      -2.968   5.550  13.823  1.00 10.00      B   
ATOM   2672  O   ILE B 176      -2.973   5.338  15.037  1.00 10.00      B   
ATOM   2673  N   ARG B 177      -2.387   4.738  12.957  1.00 10.00      B   
ATOM   2674  HN  ARG B 177      -2.420   4.952  12.001  1.00 10.00      B   
ATOM   2675  CA  ARG B 177      -1.701   3.533  13.395  1.00 10.00      B   
ATOM   2676  CB  ARG B 177      -2.561   2.292  13.137  1.00 10.00      B   
ATOM   2677  CG  ARG B 177      -1.878   0.978  13.486  1.00 10.00      B   
ATOM   2678  CD  ARG B 177      -2.813  -0.201  13.279  1.00 10.00      B   
ATOM   2679  NE  ARG B 177      -2.112  -1.482  13.336  1.00 10.00      B   
ATOM   2680  HE  ARG B 177      -1.243  -1.539  12.877  1.00 10.00      B   
ATOM   2681  CZ  ARG B 177      -2.582  -2.562  13.956  1.00 10.00      B   
ATOM   2682  NH1 ARG B 177      -3.761  -2.518  14.568  1.00 10.00      B   
ATOM   2683 HH11 ARG B 177      -4.129  -3.362  15.060  1.00 10.00      B   
ATOM   2684 HH12 ARG B 177      -4.327  -1.639  14.559  1.00 10.00      B   
ATOM   2685  NH2 ARG B 177      -1.878  -3.690  13.957  1.00 10.00      B   
ATOM   2686 HH21 ARG B 177      -2.244  -4.539  14.445  1.00 10.00      B   
ATOM   2687 HH22 ARG B 177      -0.956  -3.737  13.470  1.00 10.00      B   
ATOM   2688  C   ARG B 177      -0.348   3.386  12.716  1.00 10.00      B   
ATOM   2689  O   ARG B 177      -0.256   3.377  11.485  1.00 10.00      B   
ATOM   2690  N   VAL B 178       0.694   3.283  13.527  1.00 10.00      B   
ATOM   2691  HN  VAL B 178       0.548   3.320  14.497  1.00 10.00      B   
ATOM   2692  CA  VAL B 178       2.047   3.118  13.024  1.00 10.00      B   
ATOM   2693  CB  VAL B 178       3.098   3.498  14.088  1.00 10.00      B   
ATOM   2694  CG1 VAL B 178       4.498   3.460  13.497  1.00 10.00      B   
ATOM   2695  CG2 VAL B 178       2.801   4.869  14.672  1.00 10.00      B   
ATOM   2696  C   VAL B 178       2.257   1.666  12.608  1.00 10.00      B   
ATOM   2697  O   VAL B 178       2.308   0.768  13.452  1.00 10.00      B   
ATOM   2698  N   ALA B 179       2.358   1.440  11.308  1.00 10.00      B   
ATOM   2699  HN  ALA B 179       2.314   2.200  10.682  1.00 10.00      B   
ATOM   2700  CA  ALA B 179       2.543   0.099  10.779  1.00 10.00      B   
ATOM   2701  CB  ALA B 179       1.894  -0.031   9.409  1.00 10.00      B   
ATOM   2702  C   ALA B 179       4.016  -0.286  10.720  1.00 10.00      B   
ATOM   2703  O   ALA B 179       4.743   0.114   9.806  1.00 10.00      B   
ATOM   2704  N   ASP B 180       4.454  -1.049  11.712  1.00 10.00      B   
ATOM   2705  HN  ASP B 180       3.834  -1.307  12.427  1.00 10.00      B   
ATOM   2706  CA  ASP B 180       5.833  -1.509  11.767  1.00 10.00      B   
ATOM   2707  CB  ASP B 180       6.183  -1.986  13.178  1.00 10.00      B   
ATOM   2708  CG  ASP B 180       7.672  -1.950  13.473  1.00 10.00      B   
ATOM   2709  OD1 ASP B 180       8.485  -1.891  12.525  1.00 10.00      B   
ATOM   2710  OD2 ASP B 180       8.037  -1.978  14.669  1.00 10.00      B   
ATOM   2711  C   ASP B 180       6.010  -2.649  10.777  1.00 10.00      B   
ATOM   2712  O   ASP B 180       5.323  -3.670  10.864  1.00 10.00      B   
ATOM   2713  N   SER B 181       6.915  -2.471   9.836  1.00 10.00      B   
ATOM   2714  HN  SER B 181       7.445  -1.638   9.832  1.00 10.00      B   
ATOM   2715  CA  SER B 181       7.158  -3.478   8.817  1.00 10.00      B   
ATOM   2716  CB  SER B 181       7.618  -2.814   7.523  1.00 10.00      B   
ATOM   2717  OG  SER B 181       6.781  -1.717   7.192  1.00 10.00      B   
ATOM   2718  HG  SER B 181       6.447  -1.314   8.002  1.00 10.00      B   
ATOM   2719  C   SER B 181       8.157  -4.539   9.283  1.00 10.00      B   
ATOM   2720  O   SER B 181       9.233  -4.705   8.702  1.00 10.00      B   
ATOM   2721  N   ASN B 182       7.788  -5.249  10.340  1.00 10.00      B   
ATOM   2722  HN  ASN B 182       6.925  -5.049  10.768  1.00 10.00      B   
ATOM   2723  CA  ASN B 182       8.634  -6.301  10.895  1.00 10.00      B   
ATOM   2724  CB  ASN B 182       8.171  -6.671  12.309  1.00 10.00      B   
ATOM   2725  CG  ASN B 182       8.555  -5.645  13.357  1.00 10.00      B   
ATOM   2726  OD1 ASN B 182       9.667  -5.113  13.350  1.00 10.00      B   
ATOM   2727  ND2 ASN B 182       7.629  -5.354  14.261  1.00 10.00      B   
ATOM   2728 HD21 ASN B 182       6.758  -5.812  14.197  1.00 10.00      B   
ATOM   2729 HD22 ASN B 182       7.845  -4.696  14.955  1.00 10.00      B   
ATOM   2730  C   ASN B 182       8.593  -7.542  10.014  1.00 10.00      B   
ATOM   2731  O   ASN B 182       9.603  -8.225   9.832  1.00 10.00      B   
ATOM   2732  N   GLN B 183       7.419  -7.820   9.465  1.00 10.00      B   
ATOM   2733  HN  GLN B 183       6.664  -7.219   9.623  1.00 10.00      B   
ATOM   2734  CA  GLN B 183       7.221  -8.978   8.616  1.00 10.00      B   
ATOM   2735  CB  GLN B 183       5.729  -9.326   8.550  1.00 10.00      B   
ATOM   2736  CG  GLN B 183       5.186 -10.053   9.775  1.00 10.00      B   
ATOM   2737  CD  GLN B 183       5.017  -9.155  10.988  1.00 10.00      B   
ATOM   2738  OE1 GLN B 183       4.767  -7.952  10.863  1.00 10.00      B   
ATOM   2739  NE2 GLN B 183       5.145  -9.735  12.174  1.00 10.00      B   
ATOM   2740 HE21 GLN B 183       5.340 -10.698  12.198  1.00 10.00      B   
ATOM   2741 HE22 GLN B 183       5.047  -9.181  12.981  1.00 10.00      B   
ATOM   2742  C   GLN B 183       7.755  -8.725   7.210  1.00 10.00      B   
ATOM   2743  O   GLN B 183       8.275  -7.645   6.907  1.00 10.00      B   
ATOM   2744  N   LYS B 184       7.600  -9.723   6.350  1.00 10.00      B   
ATOM   2745  HN  LYS B 184       7.154 -10.552   6.653  1.00 10.00      B   
ATOM   2746  CA  LYS B 184       8.045  -9.634   4.966  1.00 10.00      B   
ATOM   2747  CB  LYS B 184       8.116 -11.032   4.335  1.00 10.00      B   
ATOM   2748  CG  LYS B 184       9.021 -12.025   5.053  1.00 10.00      B   
ATOM   2749  CD  LYS B 184       9.000 -13.388   4.366  1.00 10.00      B   
ATOM   2750  CE  LYS B 184       7.672 -14.104   4.579  1.00 10.00      B   
ATOM   2751  NZ  LYS B 184       7.513 -15.288   3.686  1.00 10.00      B   
ATOM   2752  HZ1 LYS B 184       6.739 -15.895   4.033  1.00 10.00      B   
ATOM   2753  HZ2 LYS B 184       8.389 -15.843   3.659  1.00 10.00      B   
ATOM   2754  HZ3 LYS B 184       7.283 -14.978   2.721  1.00 10.00      B   
ATOM   2755  C   LYS B 184       7.068  -8.778   4.169  1.00 10.00      B   
ATOM   2756  O   LYS B 184       7.324  -8.429   3.018  1.00 10.00      B   
ATOM   2757  N   THR B 185       5.944  -8.459   4.796  1.00 10.00      B   
ATOM   2758  HN  THR B 185       5.804  -8.785   5.708  1.00 10.00      B   
ATOM   2759  CA  THR B 185       4.909  -7.655   4.174  1.00 10.00      B   
ATOM   2760  CB  THR B 185       3.577  -7.787   4.938  1.00 10.00      B   
ATOM   2761  OG1 THR B 185       3.529  -9.045   5.630  1.00 10.00      B   
ATOM   2762  HG1 THR B 185       4.210  -9.641   5.280  1.00 10.00      B   
ATOM   2763  CG2 THR B 185       2.401  -7.685   3.977  1.00 10.00      B   
ATOM   2764  C   THR B 185       5.288  -6.175   4.118  1.00 10.00      B   
ATOM   2765  O   THR B 185       5.475  -5.525   5.149  1.00 10.00      B   
ATOM   2766  N   ARG B 186       5.414  -5.656   2.907  1.00 10.00      B   
ATOM   2767  HN  ARG B 186       5.291  -6.239   2.121  1.00 10.00      B   
ATOM   2768  CA  ARG B 186       5.725  -4.251   2.701  1.00 10.00      B   
ATOM   2769  CB  ARG B 186       6.528  -4.066   1.407  1.00 10.00      B   
ATOM   2770  CG  ARG B 186       7.674  -5.054   1.230  1.00 10.00      B   
ATOM   2771  CD  ARG B 186       8.993  -4.502   1.753  1.00 10.00      B   
ATOM   2772  NE  ARG B 186       8.950  -4.186   3.180  1.00 10.00      B   
ATOM   2773  HE  ARG B 186       8.770  -3.247   3.427  1.00 10.00      B   
ATOM   2774  CZ  ARG B 186       9.130  -5.082   4.155  1.00 10.00      B   
ATOM   2775  NH1 ARG B 186       9.366  -6.354   3.866  1.00 10.00      B   
ATOM   2776 HH11 ARG B 186       9.506  -7.049   4.632  1.00 10.00      B   
ATOM   2777 HH12 ARG B 186       9.404  -6.667   2.874  1.00 10.00      B   
ATOM   2778  NH2 ARG B 186       9.087  -4.695   5.418  1.00 10.00      B   
ATOM   2779 HH21 ARG B 186       8.915  -3.693   5.649  1.00 10.00      B   
ATOM   2780 HH22 ARG B 186       9.220  -5.388   6.187  1.00 10.00      B   
ATOM   2781  C   ARG B 186       4.403  -3.498   2.614  1.00 10.00      B   
ATOM   2782  O   ARG B 186       3.437  -4.008   2.045  1.00 10.00      B   
ATOM   2783  N   TYR B 187       4.340  -2.304   3.173  1.00 10.00      B   
ATOM   2784  HN  TYR B 187       5.139  -1.919   3.594  1.00 10.00      B   
ATOM   2785  CA  TYR B 187       3.096  -1.550   3.157  1.00 10.00      B   
ATOM   2786  CB  TYR B 187       2.586  -1.322   4.582  1.00 10.00      B   
ATOM   2787  CG  TYR B 187       2.254  -2.587   5.341  1.00 10.00      B   
ATOM   2788  CD1 TYR B 187       3.110  -3.081   6.320  1.00 10.00      B   
ATOM   2789  CD2 TYR B 187       1.084  -3.288   5.083  1.00 10.00      B   
ATOM   2790  CE1 TYR B 187       2.809  -4.235   7.018  1.00 10.00      B   
ATOM   2791  CE2 TYR B 187       0.777  -4.441   5.775  1.00 10.00      B   
ATOM   2792  CZ  TYR B 187       1.640  -4.911   6.740  1.00 10.00      B   
ATOM   2793  OH  TYR B 187       1.327  -6.060   7.431  1.00 10.00      B   
ATOM   2794  HH  TYR B 187       1.625  -5.978   8.346  1.00 10.00      B   
ATOM   2795  C   TYR B 187       3.226  -0.218   2.437  1.00 10.00      B   
ATOM   2796  O   TYR B 187       4.230   0.481   2.571  1.00 10.00      B   
ATOM   2797  N   ILE B 188       2.202   0.119   1.667  1.00 10.00      B   
ATOM   2798  HN  ILE B 188       1.444  -0.502   1.586  1.00 10.00      B   
ATOM   2799  CA  ILE B 188       2.157   1.378   0.942  1.00 10.00      B   
ATOM   2800  CB  ILE B 188       2.285   1.198  -0.589  1.00 10.00      B   
ATOM   2801  CG1 ILE B 188       1.179   0.296  -1.146  1.00 10.00      B   
ATOM   2802  CG2 ILE B 188       3.660   0.653  -0.951  1.00 10.00      B   
ATOM   2803  CD1 ILE B 188       1.148   0.233  -2.661  1.00 10.00      B   
ATOM   2804  C   ILE B 188       0.860   2.106   1.290  1.00 10.00      B   
ATOM   2805  O   ILE B 188      -0.188   1.476   1.448  1.00 10.00      B   
ATOM   2806  N   VAL B 189       0.930   3.420   1.434  1.00 10.00      B   
ATOM   2807  HN  VAL B 189       1.787   3.875   1.291  1.00 10.00      B   
ATOM   2808  CA  VAL B 189      -0.242   4.205   1.797  1.00 10.00      B   
ATOM   2809  CB  VAL B 189       0.127   5.347   2.775  1.00 10.00      B   
ATOM   2810  CG1 VAL B 189      -1.116   6.087   3.252  1.00 10.00      B   
ATOM   2811  CG2 VAL B 189       0.907   4.800   3.963  1.00 10.00      B   
ATOM   2812  C   VAL B 189      -0.957   4.784   0.575  1.00 10.00      B   
ATOM   2813  O   VAL B 189      -0.323   5.252  -0.373  1.00 10.00      B   
ATOM   2814  N   MET B 190      -2.282   4.720   0.598  1.00 10.00      B   
ATOM   2815  HN  MET B 190      -2.725   4.288   1.362  1.00 10.00      B   
ATOM   2816  CA  MET B 190      -3.105   5.264  -0.472  1.00 10.00      B   
ATOM   2817  CB  MET B 190      -3.939   4.162  -1.138  1.00 10.00      B   
ATOM   2818  CG  MET B 190      -4.880   4.666  -2.225  1.00 10.00      B   
ATOM   2819  SD  MET B 190      -5.704   3.331  -3.115  1.00 10.00      B   
ATOM   2820  CE  MET B 190      -4.349   2.703  -4.106  1.00 10.00      B   
ATOM   2821  C   MET B 190      -4.014   6.337   0.113  1.00 10.00      B   
ATOM   2822  O   MET B 190      -5.061   6.029   0.686  1.00 10.00      B   
ATOM   2823  N   PRO B 191      -3.603   7.610   0.005  1.00 10.00      B   
ATOM   2824  CA  PRO B 191      -4.369   8.740   0.543  1.00 10.00      B   
ATOM   2825  CB  PRO B 191      -3.431   9.934   0.344  1.00 10.00      B   
ATOM   2826  CG  PRO B 191      -2.541   9.532  -0.780  1.00 10.00      B   
ATOM   2827  CD  PRO B 191      -2.361   8.046  -0.657  1.00 10.00      B   
ATOM   2828  C   PRO B 191      -5.681   8.964  -0.201  1.00 10.00      B   
ATOM   2829  O   PRO B 191      -5.881   8.454  -1.307  1.00 10.00      B   
ATOM   2830  N   VAL B 192      -6.574   9.730   0.415  1.00 10.00      B   
ATOM   2831  HN  VAL B 192      -6.353  10.112   1.293  1.00 10.00      B   
ATOM   2832  CA  VAL B 192      -7.869  10.026  -0.184  1.00 10.00      B   
ATOM   2833  CB  VAL B 192      -8.944  10.373   0.873  1.00 10.00      B   
ATOM   2834  CG1 VAL B 192      -9.365   9.130   1.639  1.00 10.00      B   
ATOM   2835  CG2 VAL B 192      -8.448  11.451   1.827  1.00 10.00      B   
ATOM   2836  C   VAL B 192      -7.759  11.169  -1.187  1.00 10.00      B   
ATOM   2837  O   VAL B 192      -6.819  11.967  -1.129  1.00 10.00      B   
ATOM   2838  N   ARG B 193      -8.716  11.231  -2.104  1.00 10.00      B   
ATOM   2839  HN  ARG B 193      -9.421  10.549  -2.098  1.00 10.00      B   
ATOM   2840  CA  ARG B 193      -8.753  12.272  -3.122  1.00 10.00      B   
ATOM   2841  CB  ARG B 193      -9.956  12.060  -4.045  1.00 10.00      B   
ATOM   2842  CG  ARG B 193     -10.105  13.108  -5.134  1.00 10.00      B   
ATOM   2843  CD  ARG B 193     -11.329  12.840  -5.995  1.00 10.00      B   
ATOM   2844  NE  ARG B 193     -11.371  13.709  -7.173  1.00 10.00      B   
ATOM   2845  HE  ARG B 193     -10.508  13.989  -7.553  1.00 10.00      B   
ATOM   2846  CZ  ARG B 193     -12.493  14.126  -7.762  1.00 10.00      B   
ATOM   2847  NH1 ARG B 193     -13.677  13.755  -7.283  1.00 10.00      B   
ATOM   2848 HH11 ARG B 193     -14.556  14.086  -7.744  1.00 10.00      B   
ATOM   2849 HH12 ARG B 193     -13.735  13.129  -6.453  1.00 10.00      B   
ATOM   2850  NH2 ARG B 193     -12.430  14.909  -8.835  1.00 10.00      B   
ATOM   2851 HH21 ARG B 193     -13.308  15.237  -9.300  1.00 10.00      B   
ATOM   2852 HH22 ARG B 193     -11.501  15.197  -9.227  1.00 10.00      B   
ATOM   2853  C   ARG B 193      -8.811  13.657  -2.478  1.00 10.00      B   
ATOM   2854  O   ARG B 193      -9.740  13.963  -1.728  1.00 10.00      B   
ATOM   2855  N   PRO B 194      -7.808  14.503  -2.756  1.00 10.00      B   
ATOM   2856  CA  PRO B 194      -7.738  15.855  -2.201  1.00 10.00      B   
ATOM   2857  CB  PRO B 194      -6.365  16.374  -2.655  1.00 10.00      B   
ATOM   2858  CG  PRO B 194      -5.628  15.176  -3.152  1.00 10.00      B   
ATOM   2859  CD  PRO B 194      -6.669  14.211  -3.636  1.00 10.00      B   
ATOM   2860  C   PRO B 194      -8.837  16.742  -2.765  1.00 10.00      B   
ATOM   2861  O   PRO B 194      -9.116  16.714  -3.968  1.00 10.00      B   
ATOM   2862  N   GLU B 195      -9.460  17.520  -1.901  1.00 10.00      B   
ATOM   2863  HN  GLU B 195      -9.196  17.499  -0.954  1.00 10.00      B   
ATOM   2864  CA  GLU B 195     -10.520  18.415  -2.328  1.00 10.00      B   
ATOM   2865  CB  GLU B 195     -11.279  18.965  -1.124  1.00 10.00      B   
ATOM   2866  CG  GLU B 195     -12.598  18.259  -0.854  1.00 10.00      B   
ATOM   2867  CD  GLU B 195     -13.628  18.555  -1.921  1.00 10.00      B   
ATOM   2868  OE1 GLU B 195     -14.340  19.577  -1.796  1.00 10.00      B   
ATOM   2869  OE2 GLU B 195     -13.718  17.785  -2.897  1.00 10.00      B   
ATOM   2870  C   GLU B 195      -9.941  19.539  -3.174  1.00 10.00      B   
ATOM   2871  O   GLU B 195      -9.086  20.301  -2.715  1.00 10.00      B   
ATOM   2872  N   GLY B 196     -10.400  19.619  -4.411  1.00 10.00      B   
ATOM   2873  HN  GLY B 196     -11.088  18.987  -4.706  1.00 10.00      B   
ATOM   2874  CA  GLY B 196      -9.913  20.628  -5.324  1.00 10.00      B   
ATOM   2875  C   GLY B 196      -9.187  20.003  -6.498  1.00 10.00      B   
ATOM   2876  O   GLY B 196      -8.386  20.659  -7.165  1.00 10.00      B   
ATOM   2877  N   THR B 197      -9.460  18.724  -6.745  1.00 10.00      B   
ATOM   2878  HN  THR B 197     -10.108  18.253  -6.179  1.00 10.00      B   
ATOM   2879  CA  THR B 197      -8.829  18.009  -7.846  1.00 10.00      B   
ATOM   2880  CB  THR B 197      -7.953  16.837  -7.354  1.00 10.00      B   
ATOM   2881  OG1 THR B 197      -8.705  15.985  -6.476  1.00 10.00      B   
ATOM   2882  HG1 THR B 197      -8.806  16.417  -5.615  1.00 10.00      B   
ATOM   2883  CG2 THR B 197      -6.715  17.348  -6.632  1.00 10.00      B   
ATOM   2884  C   THR B 197      -9.876  17.490  -8.825  1.00 10.00      B   
ATOM   2885  O   THR B 197      -9.785  16.364  -9.321  1.00 10.00      B   
ATOM   2886  N   ASP B 198     -10.885  18.307  -9.089  1.00 10.00      B   
ATOM   2887  HN  ASP B 198     -10.918  19.188  -8.655  1.00 10.00      B   
ATOM   2888  CA  ASP B 198     -11.938  17.931 -10.016  1.00 10.00      B   
ATOM   2889  CB  ASP B 198     -13.302  18.414  -9.536  1.00 10.00      B   
ATOM   2890  CG  ASP B 198     -14.430  17.809 -10.340  1.00 10.00      B   
ATOM   2891  OD1 ASP B 198     -14.716  16.605 -10.154  1.00 10.00      B   
ATOM   2892  OD2 ASP B 198     -15.034  18.531 -11.163  1.00 10.00      B   
ATOM   2893  C   ASP B 198     -11.634  18.485 -11.398  1.00 10.00      B   
ATOM   2894  O   ASP B 198     -11.504  19.699 -11.581  1.00 10.00      B   
ATOM   2895  N   GLY B 199     -11.510  17.589 -12.359  1.00 10.00      B   
ATOM   2896  HN  GLY B 199     -11.639  16.640 -12.147  1.00 10.00      B   
ATOM   2897  CA  GLY B 199     -11.190  17.984 -13.715  1.00 10.00      B   
ATOM   2898  C   GLY B 199      -9.720  17.771 -13.998  1.00 10.00      B   
ATOM   2899  O   GLY B 199      -9.174  18.293 -14.970  1.00 10.00      B   
ATOM   2900  N   TRP B 200      -9.085  16.991 -13.137  1.00 10.00      B   
ATOM   2901  HN  TRP B 200      -9.588  16.592 -12.396  1.00 10.00      B   
ATOM   2902  CA  TRP B 200      -7.671  16.692 -13.266  1.00 10.00      B   
ATOM   2903  CB  TRP B 200      -7.008  16.662 -11.887  1.00 10.00      B   
ATOM   2904  CG  TRP B 200      -6.736  18.018 -11.308  1.00 10.00      B   
ATOM   2905  CD1 TRP B 200      -7.583  19.090 -11.286  1.00 10.00      B   
ATOM   2906  CD2 TRP B 200      -5.533  18.446 -10.659  1.00 10.00      B   
ATOM   2907  NE1 TRP B 200      -6.979  20.158 -10.669  1.00 10.00      B   
ATOM   2908  HE1 TRP B 200      -7.386  21.045 -10.532  1.00 10.00      B   
ATOM   2909  CE2 TRP B 200      -5.720  19.788 -10.273  1.00 10.00      B   
ATOM   2910  CE3 TRP B 200      -4.316  17.823 -10.366  1.00 10.00      B   
ATOM   2911  CZ2 TRP B 200      -4.734  20.517  -9.613  1.00 10.00      B   
ATOM   2912  CZ3 TRP B 200      -3.340  18.547  -9.710  1.00 10.00      B   
ATOM   2913  CH2 TRP B 200      -3.554  19.880  -9.340  1.00 10.00      B   
ATOM   2914  C   TRP B 200      -7.476  15.354 -13.964  1.00 10.00      B   
ATOM   2915  O   TRP B 200      -8.306  14.453 -13.846  1.00 10.00      B   
ATOM   2916  N   THR B 201      -6.383  15.235 -14.695  1.00 10.00      B   
ATOM   2917  HN  THR B 201      -5.764  15.995 -14.760  1.00 10.00      B   
ATOM   2918  CA  THR B 201      -6.074  14.012 -15.409  1.00 10.00      B   
ATOM   2919  CB  THR B 201      -5.339  14.320 -16.724  1.00 10.00      B   
ATOM   2920  OG1 THR B 201      -4.220  15.174 -16.452  1.00 10.00      B   
ATOM   2921  HG1 THR B 201      -4.506  16.096 -16.470  1.00 10.00      B   
ATOM   2922  CG2 THR B 201      -6.271  15.003 -17.712  1.00 10.00      B   
ATOM   2923  C   THR B 201      -5.193  13.107 -14.556  1.00 10.00      B   
ATOM   2924  O   THR B 201      -4.679  13.533 -13.518  1.00 10.00      B   
ATOM   2925  N   GLU B 202      -5.023  11.866 -14.997  1.00 10.00      B   
ATOM   2926  HN  GLU B 202      -5.469  11.589 -15.829  1.00 10.00      B   
ATOM   2927  CA  GLU B 202      -4.193  10.901 -14.288  1.00 10.00      B   
ATOM   2928  CB  GLU B 202      -4.199   9.574 -15.043  1.00 10.00      B   
ATOM   2929  CG  GLU B 202      -3.327   8.490 -14.438  1.00 10.00      B   
ATOM   2930  CD  GLU B 202      -3.247   7.274 -15.330  1.00 10.00      B   
ATOM   2931  OE1 GLU B 202      -4.302   6.674 -15.618  1.00 10.00      B   
ATOM   2932  OE2 GLU B 202      -2.130   6.914 -15.760  1.00 10.00      B   
ATOM   2933  C   GLU B 202      -2.770  11.431 -14.180  1.00 10.00      B   
ATOM   2934  O   GLU B 202      -2.112  11.286 -13.149  1.00 10.00      B   
ATOM   2935  N   ASP B 203      -2.316  12.062 -15.256  1.00 10.00      B   
ATOM   2936  HN  ASP B 203      -2.897  12.135 -16.041  1.00 10.00      B   
ATOM   2937  CA  ASP B 203      -0.981  12.640 -15.313  1.00 10.00      B   
ATOM   2938  CB  ASP B 203      -0.751  13.305 -16.673  1.00 10.00      B   
ATOM   2939  CG  ASP B 203       0.433  12.733 -17.424  1.00 10.00      B   
ATOM   2940  OD1 ASP B 203       1.587  12.942 -16.990  1.00 10.00      B   
ATOM   2941  OD2 ASP B 203       0.217  12.079 -18.466  1.00 10.00      B   
ATOM   2942  C   ASP B 203      -0.808  13.677 -14.212  1.00 10.00      B   
ATOM   2943  O   ASP B 203       0.139  13.615 -13.432  1.00 10.00      B   
ATOM   2944  N   GLN B 204      -1.751  14.612 -14.152  1.00 10.00      B   
ATOM   2945  HN  GLN B 204      -2.484  14.583 -14.803  1.00 10.00      B   
ATOM   2946  CA  GLN B 204      -1.733  15.682 -13.158  1.00 10.00      B   
ATOM   2947  CB  GLN B 204      -2.895  16.647 -13.402  1.00 10.00      B   
ATOM   2948  CG  GLN B 204      -2.633  17.696 -14.472  1.00 10.00      B   
ATOM   2949  CD  GLN B 204      -3.914  18.285 -15.031  1.00 10.00      B   
ATOM   2950  OE1 GLN B 204      -4.924  17.591 -15.164  1.00 10.00      B   
ATOM   2951  NE2 GLN B 204      -3.889  19.571 -15.353  1.00 10.00      B   
ATOM   2952 HE21 GLN B 204      -3.054  20.067 -15.214  1.00 10.00      B   
ATOM   2953 HE22 GLN B 204      -4.707  19.976 -15.713  1.00 10.00      B   
ATOM   2954  C   GLN B 204      -1.815  15.133 -11.736  1.00 10.00      B   
ATOM   2955  O   GLN B 204      -1.132  15.618 -10.832  1.00 10.00      B   
ATOM   2956  N   LEU B 205      -2.660  14.128 -11.544  1.00 10.00      B   
ATOM   2957  HN  LEU B 205      -3.185  13.792 -12.306  1.00 10.00      B   
ATOM   2958  CA  LEU B 205      -2.840  13.518 -10.231  1.00 10.00      B   
ATOM   2959  CB  LEU B 205      -4.011  12.535 -10.244  1.00 10.00      B   
ATOM   2960  CG  LEU B 205      -5.394  13.147 -10.463  1.00 10.00      B   
ATOM   2961  CD1 LEU B 205      -6.460  12.064 -10.471  1.00 10.00      B   
ATOM   2962  CD2 LEU B 205      -5.694  14.194  -9.400  1.00 10.00      B   
ATOM   2963  C   LEU B 205      -1.569  12.830  -9.752  1.00 10.00      B   
ATOM   2964  O   LEU B 205      -1.185  12.959  -8.592  1.00 10.00      B   
ATOM   2965  N   ALA B 206      -0.904  12.125 -10.655  1.00 10.00      B   
ATOM   2966  HN  ALA B 206      -1.252  12.070 -11.572  1.00 10.00      B   
ATOM   2967  CA  ALA B 206       0.327  11.417 -10.318  1.00 10.00      B   
ATOM   2968  CB  ALA B 206       0.729  10.478 -11.445  1.00 10.00      B   
ATOM   2969  C   ALA B 206       1.466  12.386  -9.995  1.00 10.00      B   
ATOM   2970  O   ALA B 206       2.476  11.999  -9.410  1.00 10.00      B   
ATOM   2971  N   GLU B 207       1.296  13.646 -10.369  1.00 10.00      B   
ATOM   2972  HN  GLU B 207       0.467  13.903 -10.826  1.00 10.00      B   
ATOM   2973  CA  GLU B 207       2.313  14.654 -10.121  1.00 10.00      B   
ATOM   2974  CB  GLU B 207       2.165  15.825 -11.086  1.00 10.00      B   
ATOM   2975  CG  GLU B 207       2.355  15.444 -12.539  1.00 10.00      B   
ATOM   2976  CD  GLU B 207       2.101  16.597 -13.485  1.00 10.00      B   
ATOM   2977  OE1 GLU B 207       1.132  17.361 -13.265  1.00 10.00      B   
ATOM   2978  OE2 GLU B 207       2.869  16.742 -14.459  1.00 10.00      B   
ATOM   2979  C   GLU B 207       2.280  15.151  -8.682  1.00 10.00      B   
ATOM   2980  O   GLU B 207       3.323  15.474  -8.114  1.00 10.00      B   
ATOM   2981  N   ILE B 208       1.089  15.207  -8.090  1.00 10.00      B   
ATOM   2982  HN  ILE B 208       0.292  14.927  -8.587  1.00 10.00      B   
ATOM   2983  CA  ILE B 208       0.947  15.682  -6.714  1.00 10.00      B   
ATOM   2984  CB  ILE B 208      -0.410  16.369  -6.447  1.00 10.00      B   
ATOM   2985  CG1 ILE B 208      -1.579  15.422  -6.738  1.00 10.00      B   
ATOM   2986  CG2 ILE B 208      -0.527  17.646  -7.270  1.00 10.00      B   
ATOM   2987  CD1 ILE B 208      -2.924  15.951  -6.292  1.00 10.00      B   
ATOM   2988  C   ILE B 208       1.203  14.578  -5.687  1.00 10.00      B   
ATOM   2989  O   ILE B 208       1.455  14.855  -4.511  1.00 10.00      B   
ATOM   2990  N   VAL B 209       1.134  13.329  -6.132  1.00 10.00      B   
ATOM   2991  HN  VAL B 209       0.924  13.168  -7.074  1.00 10.00      B   
ATOM   2992  CA  VAL B 209       1.381  12.193  -5.250  1.00 10.00      B   
ATOM   2993  CB  VAL B 209       0.694  10.901  -5.746  1.00 10.00      B   
ATOM   2994  CG1 VAL B 209       0.870   9.777  -4.735  1.00 10.00      B   
ATOM   2995  CG2 VAL B 209      -0.784  11.145  -6.011  1.00 10.00      B   
ATOM   2996  C   VAL B 209       2.886  11.972  -5.126  1.00 10.00      B   
ATOM   2997  O   VAL B 209       3.496  11.242  -5.909  1.00 10.00      B   
ATOM   2998  N   THR B 210       3.476  12.638  -4.152  1.00 10.00      B   
ATOM   2999  HN  THR B 210       2.934  13.214  -3.573  1.00 10.00      B   
ATOM   3000  CA  THR B 210       4.903  12.560  -3.918  1.00 10.00      B   
ATOM   3001  CB  THR B 210       5.381  13.841  -3.226  1.00 10.00      B   
ATOM   3002  OG1 THR B 210       4.244  14.512  -2.659  1.00 10.00      B   
ATOM   3003  HG1 THR B 210       4.128  15.366  -3.090  1.00 10.00      B   
ATOM   3004  CG2 THR B 210       6.055  14.754  -4.232  1.00 10.00      B   
ATOM   3005  C   THR B 210       5.295  11.351  -3.073  1.00 10.00      B   
ATOM   3006  O   THR B 210       4.441  10.673  -2.494  1.00 10.00      B   
ATOM   3007  N   ARG B 211       6.601  11.101  -3.006  1.00 10.00      B   
ATOM   3008  HN  ARG B 211       7.215  11.689  -3.497  1.00 10.00      B   
ATOM   3009  CA  ARG B 211       7.159   9.986  -2.247  1.00 10.00      B   
ATOM   3010  CB  ARG B 211       8.689   9.962  -2.397  1.00 10.00      B   
ATOM   3011  CG  ARG B 211       9.444   9.315  -1.241  1.00 10.00      B   
ATOM   3012  CD  ARG B 211      10.261  10.345  -0.476  1.00 10.00      B   
ATOM   3013  NE  ARG B 211      11.381  10.844  -1.270  1.00 10.00      B   
ATOM   3014  HE  ARG B 211      11.737  10.247  -1.969  1.00 10.00      B   
ATOM   3015  CZ  ARG B 211      11.937  12.042  -1.113  1.00 10.00      B   
ATOM   3016  NH1 ARG B 211      11.480  12.883  -0.195  1.00 10.00      B   
ATOM   3017 HH11 ARG B 211      11.921  13.819  -0.077  1.00 10.00      B   
ATOM   3018 HH12 ARG B 211      10.664  12.615   0.412  1.00 10.00      B   
ATOM   3019  NH2 ARG B 211      12.945  12.403  -1.895  1.00 10.00      B   
ATOM   3020 HH21 ARG B 211      13.294  11.747  -2.630  1.00 10.00      B   
ATOM   3021 HH22 ARG B 211      13.393  13.337  -1.783  1.00 10.00      B   
ATOM   3022  C   ARG B 211       6.761  10.042  -0.772  1.00 10.00      B   
ATOM   3023  O   ARG B 211       6.336   9.041  -0.198  1.00 10.00      B   
ATOM   3024  N   ASP B 212       6.888  11.215  -0.165  1.00 10.00      B   
ATOM   3025  HN  ASP B 212       7.219  11.991  -0.677  1.00 10.00      B   
ATOM   3026  CA  ASP B 212       6.549  11.383   1.246  1.00 10.00      B   
ATOM   3027  CB  ASP B 212       6.929  12.779   1.743  1.00 10.00      B   
ATOM   3028  CG  ASP B 212       8.375  12.870   2.202  1.00 10.00      B   
ATOM   3029  OD1 ASP B 212       8.626  12.810   3.422  1.00 10.00      B   
ATOM   3030  OD2 ASP B 212       9.278  13.015   1.349  1.00 10.00      B   
ATOM   3031  C   ASP B 212       5.070  11.090   1.501  1.00 10.00      B   
ATOM   3032  O   ASP B 212       4.689  10.609   2.573  1.00 10.00      B   
ATOM   3033  N   CYS B 213       4.243  11.354   0.500  1.00 10.00      B   
ATOM   3034  HN  CYS B 213       4.603  11.726  -0.332  1.00 10.00      B   
ATOM   3035  CA  CYS B 213       2.812  11.103   0.607  1.00 10.00      B   
ATOM   3036  CB  CYS B 213       2.056  11.813  -0.518  1.00 10.00      B   
ATOM   3037  SG  CYS B 213       2.278  13.605  -0.546  1.00 10.00      B   
ATOM   3038  HG  CYS B 213       3.253  13.887  -1.405  1.00 10.00      B   
ATOM   3039  C   CYS B 213       2.532   9.603   0.568  1.00 10.00      B   
ATOM   3040  O   CYS B 213       1.589   9.120   1.196  1.00 10.00      B   
ATOM   3041  N   LEU B 214       3.374   8.872  -0.157  1.00 10.00      B   
ATOM   3042  HN  LEU B 214       4.114   9.320  -0.623  1.00 10.00      B   
ATOM   3043  CA  LEU B 214       3.235   7.423  -0.285  1.00 10.00      B   
ATOM   3044  CB  LEU B 214       4.039   6.918  -1.483  1.00 10.00      B   
ATOM   3045  CG  LEU B 214       3.597   7.444  -2.852  1.00 10.00      B   
ATOM   3046  CD1 LEU B 214       4.686   7.229  -3.892  1.00 10.00      B   
ATOM   3047  CD2 LEU B 214       2.296   6.784  -3.286  1.00 10.00      B   
ATOM   3048  C   LEU B 214       3.684   6.717   0.992  1.00 10.00      B   
ATOM   3049  O   LEU B 214       3.302   5.575   1.252  1.00 10.00      B   
ATOM   3050  N   ILE B 215       4.518   7.400   1.771  1.00 10.00      B   
ATOM   3051  HN  ILE B 215       4.821   8.287   1.481  1.00 10.00      B   
ATOM   3052  CA  ILE B 215       5.007   6.859   3.037  1.00 10.00      B   
ATOM   3053  CB  ILE B 215       6.354   7.505   3.447  1.00 10.00      B   
ATOM   3054  CG1 ILE B 215       7.397   7.319   2.342  1.00 10.00      B   
ATOM   3055  CG2 ILE B 215       6.864   6.919   4.757  1.00 10.00      B   
ATOM   3056  CD1 ILE B 215       8.670   8.106   2.568  1.00 10.00      B   
ATOM   3057  C   ILE B 215       3.965   7.114   4.123  1.00 10.00      B   
ATOM   3058  O   ILE B 215       3.854   6.366   5.096  1.00 10.00      B   
ATOM   3059  N   GLY B 216       3.193   8.177   3.934  1.00 10.00      B   
ATOM   3060  HN  GLY B 216       3.323   8.726   3.133  1.00 10.00      B   
ATOM   3061  CA  GLY B 216       2.160   8.523   4.885  1.00 10.00      B   
ATOM   3062  C   GLY B 216       2.568   9.644   5.817  1.00 10.00      B   
ATOM   3063  O   GLY B 216       1.930   9.862   6.845  1.00 10.00      B   
ATOM   3064  N   VAL B 217       3.622  10.366   5.466  1.00 10.00      B   
ATOM   3065  HN  VAL B 217       4.098  10.157   4.634  1.00 10.00      B   
ATOM   3066  CA  VAL B 217       4.088  11.469   6.301  1.00 10.00      B   
ATOM   3067  CB  VAL B 217       5.617  11.450   6.494  1.00 10.00      B   
ATOM   3068  CG1 VAL B 217       6.050  10.160   7.171  1.00 10.00      B   
ATOM   3069  CG2 VAL B 217       6.332  11.618   5.166  1.00 10.00      B   
ATOM   3070  C   VAL B 217       3.647  12.813   5.735  1.00 10.00      B   
ATOM   3071  O   VAL B 217       3.842  13.860   6.353  1.00 10.00      B   
ATOM   3072  N   ALA B 218       3.056  12.770   4.552  1.00 10.00      B   
ATOM   3073  HN  ALA B 218       2.943  11.904   4.109  1.00 10.00      B   
ATOM   3074  CA  ALA B 218       2.569  13.968   3.889  1.00 10.00      B   
ATOM   3075  CB  ALA B 218       3.623  14.511   2.935  1.00 10.00      B   
ATOM   3076  C   ALA B 218       1.282  13.655   3.139  1.00 10.00      B   
ATOM   3077  O   ALA B 218       0.929  12.485   2.961  1.00 10.00      B   
ATOM   3078  N   VAL B 219       0.578  14.692   2.715  1.00 10.00      B   
ATOM   3079  HN  VAL B 219       0.909  15.600   2.886  1.00 10.00      B   
ATOM   3080  CA  VAL B 219      -0.670  14.522   1.982  1.00 10.00      B   
ATOM   3081  CB  VAL B 219      -1.892  15.031   2.785  1.00 10.00      B   
ATOM   3082  CG1 VAL B 219      -2.173  14.118   3.970  1.00 10.00      B   
ATOM   3083  CG2 VAL B 219      -1.683  16.466   3.250  1.00 10.00      B   
ATOM   3084  C   VAL B 219      -0.603  15.245   0.637  1.00 10.00      B   
ATOM   3085  O   VAL B 219       0.024  16.302   0.529  1.00 10.00      B   
ATOM   3086  N   PRO B 220      -1.227  14.674  -0.406  1.00 10.00      B   
ATOM   3087  CA  PRO B 220      -1.239  15.274  -1.743  1.00 10.00      B   
ATOM   3088  CB  PRO B 220      -2.000  14.252  -2.599  1.00 10.00      B   
ATOM   3089  CG  PRO B 220      -2.772  13.427  -1.627  1.00 10.00      B   
ATOM   3090  CD  PRO B 220      -1.959  13.399  -0.365  1.00 10.00      B   
ATOM   3091  C   PRO B 220      -1.958  16.624  -1.748  1.00 10.00      B   
ATOM   3092  O   PRO B 220      -3.154  16.711  -1.456  1.00 10.00      B   
ATOM   3093  N   LYS B 221      -1.218  17.673  -2.060  1.00 10.00      B   
ATOM   3094  HN  LYS B 221      -0.268  17.542  -2.273  1.00 10.00      B   
ATOM   3095  CA  LYS B 221      -1.770  19.014  -2.094  1.00 10.00      B   
ATOM   3096  CB  LYS B 221      -0.977  19.921  -1.149  1.00 10.00      B   
ATOM   3097  CG  LYS B 221      -1.830  20.793  -0.242  1.00 10.00      B   
ATOM   3098  CD  LYS B 221      -2.350  22.018  -0.972  1.00 10.00      B   
ATOM   3099  CE  LYS B 221      -3.001  22.992  -0.008  1.00 10.00      B   
ATOM   3100  NZ  LYS B 221      -3.487  24.215  -0.694  1.00 10.00      B   
ATOM   3101  HZ1 LYS B 221      -3.848  24.898   0.002  1.00 10.00      B   
ATOM   3102  HZ2 LYS B 221      -4.256  23.976  -1.350  1.00 10.00      B   
ATOM   3103  HZ3 LYS B 221      -2.714  24.656  -1.231  1.00 10.00      B   
ATOM   3104  C   LYS B 221      -1.727  19.574  -3.510  1.00 10.00      B   
ATOM   3105  O   LYS B 221      -0.658  19.649  -4.120  1.00 10.00      B   
ATOM   3106  N   PRO B 222      -2.891  19.966  -4.052  1.00 10.00      B   
ATOM   3107  CA  PRO B 222      -2.990  20.528  -5.402  1.00 10.00      B   
ATOM   3108  CB  PRO B 222      -4.473  20.897  -5.534  1.00 10.00      B   
ATOM   3109  CG  PRO B 222      -5.165  20.041  -4.532  1.00 10.00      B   
ATOM   3110  CD  PRO B 222      -4.204  19.889  -3.390  1.00 10.00      B   
ATOM   3111  C   PRO B 222      -2.118  21.771  -5.561  1.00 10.00      B   
ATOM   3112  O   PRO B 222      -2.432  22.841  -5.033  1.00 10.00      B   
ATOM   3113  N   GLY B 223      -1.014  21.615  -6.278  1.00 10.00      B   
ATOM   3114  HN  GLY B 223      -0.817  20.737  -6.669  1.00 10.00      B   
ATOM   3115  CA  GLY B 223      -0.100  22.717  -6.493  1.00 10.00      B   
ATOM   3116  C   GLY B 223       1.317  22.361  -6.089  1.00 10.00      B   
ATOM   3117  O   GLY B 223       2.273  23.022  -6.494  1.00 10.00      B   
ATOM   3118  N   ILE B 224       1.450  21.312  -5.287  1.00 10.00      B   
ATOM   3119  HN  ILE B 224       0.647  20.826  -4.990  1.00 10.00      B   
ATOM   3120  CA  ILE B 224       2.756  20.857  -4.827  1.00 10.00      B   
ATOM   3121  CB  ILE B 224       2.775  20.681  -3.293  1.00 10.00      B   
ATOM   3122  CG1 ILE B 224       2.366  21.987  -2.606  1.00 10.00      B   
ATOM   3123  CG2 ILE B 224       4.153  20.239  -2.820  1.00 10.00      B   
ATOM   3124  CD1 ILE B 224       2.216  21.873  -1.107  1.00 10.00      B   
ATOM   3125  C   ILE B 224       3.107  19.531  -5.498  1.00 10.00      B   
ATOM   3126  O   ILE B 224       2.417  18.529  -5.302  1.00 10.00      B   
ATOM   3127  N   THR B 225       4.169  19.532  -6.295  1.00 10.00      B   
ATOM   3128  HN  THR B 225       4.682  20.361  -6.414  1.00 10.00      B   
ATOM   3129  CA  THR B 225       4.588  18.331  -7.008  1.00 10.00      B   
ATOM   3130  CB  THR B 225       4.782  18.626  -8.504  1.00 10.00      B   
ATOM   3131  OG1 THR B 225       5.456  19.884  -8.659  1.00 10.00      B   
ATOM   3132  HG1 THR B 225       4.802  20.586  -8.762  1.00 10.00      B   
ATOM   3133  CG2 THR B 225       3.442  18.680  -9.213  1.00 10.00      B   
ATOM   3134  C   THR B 225       5.883  17.746  -6.450  1.00 10.00      B   
ATOM   3135  O   THR B 225       6.293  16.650  -6.836  1.00 10.00      B   
ATOM   3136  N   VAL B 226       6.531  18.471  -5.553  1.00 10.00      B   
ATOM   3137  HN  VAL B 226       6.157  19.332  -5.267  1.00 10.00      B   
ATOM   3138  CA  VAL B 226       7.779  18.003  -4.965  1.00 10.00      B   
ATOM   3139  CB  VAL B 226       8.952  18.970  -5.233  1.00 10.00      B   
ATOM   3140  CG1 VAL B 226       9.295  18.997  -6.716  1.00 10.00      B   
ATOM   3141  CG2 VAL B 226       8.633  20.369  -4.726  1.00 10.00      B   
ATOM   3142  C   VAL B 226       7.622  17.792  -3.468  1.00 10.00      B   
ATOM   3143  O   VAL B 226       6.678  18.294  -2.861  1.00 10.00      B   
ATOM   3144  N   ASN B 227       8.536  17.038  -2.878  1.00 10.00      B   
ATOM   3145  HN  ASN B 227       9.269  16.661  -3.412  1.00 10.00      B   
ATOM   3146  CA  ASN B 227       8.485  16.775  -1.447  1.00 10.00      B   
ATOM   3147  CB  ASN B 227       9.292  15.524  -1.085  1.00 10.00      B   
ATOM   3148  CG  ASN B 227       8.786  14.264  -1.768  1.00 10.00      B   
ATOM   3149  OD1 ASN B 227       7.849  13.613  -1.302  1.00 10.00      B   
ATOM   3150  ND2 ASN B 227       9.413  13.904  -2.876  1.00 10.00      B   
ATOM   3151 HD21 ASN B 227      10.158  14.460  -3.191  1.00 10.00      B   
ATOM   3152 HD22 ASN B 227       9.108  13.098  -3.340  1.00 10.00      B   
ATOM   3153  C   ASN B 227       9.017  17.983  -0.690  1.00 10.00      B   
ATOM   3154  O   ASN B 227       9.825  18.747  -1.227  1.00 10.00      B   
ATOM   3155  N   ALA B 228       8.560  18.156   0.545  1.00 10.00      B   
ATOM   3156  HN  ALA B 228       7.914  17.513   0.907  1.00 10.00      B   
ATOM   3157  CA  ALA B 228       8.981  19.277   1.379  1.00 10.00      B   
ATOM   3158  CB  ALA B 228       8.354  19.185   2.760  1.00 10.00      B   
ATOM   3159  C   ALA B 228      10.500  19.361   1.486  1.00 10.00      B   
ATOM   3160  O   ALA B 228      11.174  18.373   1.798  1.00 10.00      B   
ATOM   3161  N   LYS B 229      11.027  20.545   1.213  1.00 10.00      B   
ATOM   3162  HN  LYS B 229      10.433  21.283   0.957  1.00 10.00      B   
ATOM   3163  CA  LYS B 229      12.460  20.781   1.280  1.00 10.00      B   
ATOM   3164  CB  LYS B 229      12.806  22.157   0.709  1.00 10.00      B   
ATOM   3165  CG  LYS B 229      12.566  22.293  -0.785  1.00 10.00      B   
ATOM   3166  CD  LYS B 229      13.012  23.656  -1.282  1.00 10.00      B   
ATOM   3167  CE  LYS B 229      12.713  23.833  -2.759  1.00 10.00      B   
ATOM   3168  NZ  LYS B 229      13.117  25.179  -3.246  1.00 10.00      B   
ATOM   3169  HZ1 LYS B 229      12.750  25.336  -4.205  1.00 10.00      B   
ATOM   3170  HZ2 LYS B 229      14.155  25.255  -3.267  1.00 10.00      B   
ATOM   3171  HZ3 LYS B 229      12.741  25.917  -2.614  1.00 10.00      B   
ATOM   3172  C   LYS B 229      12.958  20.669   2.713  1.00 10.00      B   
ATOM   3173  O   LYS B 229      12.578  21.458   3.581  1.00 10.00      B   
ATOM   3174  N   ARG B 230      13.789  19.675   2.954  1.00 10.00      B   
ATOM   3175  HN  ARG B 230      14.048  19.081   2.216  1.00 10.00      B   
ATOM   3176  CA  ARG B 230      14.350  19.441   4.272  1.00 10.00      B   
ATOM   3177  CB  ARG B 230      13.815  18.123   4.842  1.00 10.00      B   
ATOM   3178  CG  ARG B 230      12.432  18.244   5.463  1.00 10.00      B   
ATOM   3179  CD  ARG B 230      11.660  16.942   5.349  1.00 10.00      B   
ATOM   3180  NE  ARG B 230      11.413  16.583   3.952  1.00 10.00      B   
ATOM   3181  HE  ARG B 230      11.843  17.136   3.261  1.00 10.00      B   
ATOM   3182  CZ  ARG B 230      10.638  15.575   3.564  1.00 10.00      B   
ATOM   3183  NH1 ARG B 230      10.023  14.819   4.462  1.00 10.00      B   
ATOM   3184 HH11 ARG B 230       9.407  14.024   4.146  1.00 10.00      B   
ATOM   3185 HH12 ARG B 230      10.144  15.004   5.479  1.00 10.00      B   
ATOM   3186  NH2 ARG B 230      10.491  15.311   2.273  1.00 10.00      B   
ATOM   3187 HH21 ARG B 230       9.879  14.515   1.963  1.00 10.00      B   
ATOM   3188 HH22 ARG B 230      10.983  15.891   1.559  1.00 10.00      B   
ATOM   3189  C   ARG B 230      15.871  19.417   4.173  1.00 10.00      B   
ATOM   3190  O   ARG B 230      16.408  19.340   3.065  1.00 10.00      B   
ATOM   3191  N   PRO B 231      16.586  19.524   5.312  1.00 10.00      B   
ATOM   3192  CA  PRO B 231      18.055  19.506   5.337  1.00 10.00      B   
ATOM   3193  CB  PRO B 231      18.371  19.264   6.810  1.00 10.00      B   
ATOM   3194  CG  PRO B 231      17.234  19.892   7.534  1.00 10.00      B   
ATOM   3195  CD  PRO B 231      16.022  19.694   6.667  1.00 10.00      B   
ATOM   3196  C   PRO B 231      18.640  18.387   4.477  1.00 10.00      B   
ATOM   3197  O   PRO B 231      18.311  17.207   4.648  1.00 10.00      B   
ATOM   3198  N   VAL B 232      19.491  18.771   3.536  1.00 10.00      B   
ATOM   3199  HN  VAL B 232      19.705  19.726   3.447  1.00 10.00      B   
ATOM   3200  CA  VAL B 232      20.123  17.816   2.634  1.00 10.00      B   
ATOM   3201  CB  VAL B 232      20.336  18.426   1.229  1.00 10.00      B   
ATOM   3202  CG1 VAL B 232      20.882  17.385   0.262  1.00 10.00      B   
ATOM   3203  CG2 VAL B 232      19.045  19.027   0.697  1.00 10.00      B   
ATOM   3204  C   VAL B 232      21.469  17.370   3.192  1.00 10.00      B   
ATOM   3205  O   VAL B 232      22.331  18.198   3.490  1.00 10.00      B   
ATOM   3206  N   LEU B 233      21.642  16.064   3.340  1.00 10.00      B   
ATOM   3207  HN  LEU B 233      20.918  15.453   3.086  1.00 10.00      B   
ATOM   3208  CA  LEU B 233      22.886  15.514   3.856  1.00 10.00      B   
ATOM   3209  CB  LEU B 233      22.617  14.242   4.664  1.00 10.00      B   
ATOM   3210  CG  LEU B 233      23.840  13.571   5.297  1.00 10.00      B   
ATOM   3211  CD1 LEU B 233      24.547  14.525   6.249  1.00 10.00      B   
ATOM   3212  CD2 LEU B 233      23.435  12.294   6.017  1.00 10.00      B   
ATOM   3213  C   LEU B 233      23.844  15.222   2.707  1.00 10.00      B   
ATOM   3214  O   LEU B 233      23.654  14.263   1.958  1.00 10.00      B   
ATOM   3215  N   LYS B 234      24.867  16.054   2.570  1.00 10.00      B   
ATOM   3216  HN  LYS B 234      24.970  16.795   3.208  1.00 10.00      B   
ATOM   3217  CA  LYS B 234      25.848  15.891   1.508  1.00 10.00      B   
ATOM   3218  CB  LYS B 234      26.515  17.229   1.178  1.00 10.00      B   
ATOM   3219  CG  LYS B 234      25.652  18.185   0.369  1.00 10.00      B   
ATOM   3220  CD  LYS B 234      26.475  19.360  -0.140  1.00 10.00      B   
ATOM   3221  CE  LYS B 234      25.732  20.141  -1.212  1.00 10.00      B   
ATOM   3222  NZ  LYS B 234      26.630  21.082  -1.938  1.00 10.00      B   
ATOM   3223  HZ1 LYS B 234      27.492  20.588  -2.250  1.00 10.00      B   
ATOM   3224  HZ2 LYS B 234      26.904  21.868  -1.320  1.00 10.00      B   
ATOM   3225  HZ3 LYS B 234      26.147  21.467  -2.775  1.00 10.00      B   
ATOM   3226  C   LYS B 234      26.911  14.868   1.886  1.00 10.00      B   
ATOM   3227  O   LYS B 234      27.502  14.940   2.965  1.00 10.00      B   
ATOM   3228  N   ALA B 235      27.137  13.909   1.000  1.00 10.00      B   
ATOM   3229  HN  ALA B 235      26.609  13.888   0.173  1.00 10.00      B   
ATOM   3230  CA  ALA B 235      28.140  12.878   1.224  1.00 10.00      B   
ATOM   3231  CB  ALA B 235      27.860  11.666   0.347  1.00 10.00      B   
ATOM   3232  C   ALA B 235      29.532  13.433   0.942  1.00 10.00      B   
ATOM   3233  O   ALA B 235      29.669  14.489   0.319  1.00 10.00      B   
ATOM   3234  N   ASN B 236      30.558  12.727   1.397  1.00 10.00      B   
ATOM   3235  HN  ASN B 236      30.388  11.889   1.882  1.00 10.00      B   
ATOM   3236  CA  ASN B 236      31.932  13.161   1.183  1.00 10.00      B   
ATOM   3237  CB  ASN B 236      32.896  12.400   2.101  1.00 10.00      B   
ATOM   3238  CG  ASN B 236      33.384  13.248   3.264  1.00 10.00      B   
ATOM   3239  OD1 ASN B 236      33.447  14.475   3.171  1.00 10.00      B   
ATOM   3240  ND2 ASN B 236      33.748  12.602   4.360  1.00 10.00      B   
ATOM   3241 HD21 ASN B 236      33.689  11.621   4.365  1.00 10.00      B   
ATOM   3242 HD22 ASN B 236      34.066  13.130   5.125  1.00 10.00      B   
ATOM   3243  C   ASN B 236      32.323  12.960  -0.272  1.00 10.00      B   
ATOM   3244  O   ASN B 236      32.844  13.866  -0.926  1.00 10.00      B   
ATOM   3245  N   ARG B 237      32.043  11.768  -0.778  1.00 10.00      B   
ATOM   3246  HN  ARG B 237      31.610  11.098  -0.207  1.00 10.00      B   
ATOM   3247  CA  ARG B 237      32.349  11.424  -2.158  1.00 10.00      B   
ATOM   3248  CB  ARG B 237      33.378  10.294  -2.217  1.00 10.00      B   
ATOM   3249  CG  ARG B 237      34.572  10.491  -1.301  1.00 10.00      B   
ATOM   3250  CD  ARG B 237      35.537   9.324  -1.388  1.00 10.00      B   
ATOM   3251  NE  ARG B 237      36.324   9.352  -2.619  1.00 10.00      B   
ATOM   3252  HE  ARG B 237      35.877   9.062  -3.448  1.00 10.00      B   
ATOM   3253  CZ  ARG B 237      37.594   9.738  -2.680  1.00 10.00      B   
ATOM   3254  NH1 ARG B 237      38.226  10.134  -1.584  1.00 10.00      B   
ATOM   3255 HH11 ARG B 237      39.225  10.434  -1.637  1.00 10.00      B   
ATOM   3256 HH12 ARG B 237      37.728  10.148  -0.665  1.00 10.00      B   
ATOM   3257  NH2 ARG B 237      38.236   9.727  -3.837  1.00 10.00      B   
ATOM   3258 HH21 ARG B 237      39.233  10.029  -3.886  1.00 10.00      B   
ATOM   3259 HH22 ARG B 237      37.750   9.412  -4.704  1.00 10.00      B   
ATOM   3260  C   ARG B 237      31.073  10.999  -2.872  1.00 10.00      B   
ATOM   3261  O   ARG B 237      30.655   9.843  -2.781  1.00 10.00      B   
ATOM   3262  N   PRO B 238      30.423  11.934  -3.571  1.00 10.00      B   
ATOM   3263  CA  PRO B 238      29.183  11.659  -4.292  1.00 10.00      B   
ATOM   3264  CB  PRO B 238      28.574  13.051  -4.445  1.00 10.00      B   
ATOM   3265  CG  PRO B 238      29.750  13.963  -4.536  1.00 10.00      B   
ATOM   3266  CD  PRO B 238      30.845  13.340  -3.712  1.00 10.00      B   
ATOM   3267  C   PRO B 238      29.437  11.039  -5.662  1.00 10.00      B   
ATOM   3268  O   PRO B 238      30.539  10.552  -5.947  1.00 10.00      B   
ATOM   3269  N   VAL B 239      28.410  11.065  -6.502  1.00 10.00      B   
ATOM   3270  HN  VAL B 239      27.572  11.470  -6.210  1.00 10.00      B   
ATOM   3271  CB  VAL B 239      27.125  10.560  -8.561  1.00 10.00      B   
ATOM   3272  CG1 VAL B 239      27.219   9.934  -9.944  1.00 10.00      B   
ATOM   3273  CG2 VAL B 239      26.059   9.868  -7.726  1.00 10.00      B   
ATOM   3274  CA  VAL B 239      28.493  10.515  -7.845  1.00 10.00      B   
ATOM   3275  C   VAL B 239      29.522  11.277  -8.672  1.00 10.00      B   
ATOM   3276  O   VAL B 239      29.372  12.510  -8.820  1.00 10.00      B   
ATOM   3277  OXT VAL B 239      30.479  10.641  -9.163  1.00 10.00      B   
END
