# Supplementary material for: Large-scale discovery of protein interactions at residue resolution using co-evolution calculated from genomic sequences
Source: Nat Commun. 2021 Mar 2;12:1396. doi: 10.1038/s41467-021-21636-z (PMC7925567; doi:10.1038/s41467-021-21636-z)
Supplement: Supplementary file 12 — Supplementary Data 10 [file 41467_2021_21636_MOESM12_ESM.zip › supplementary/allpdb0203_SCNA_SCNC/models/haddock_top6_haddock_82w.pdb]

REMARK FILENAME="haddock_82w.pdb0"
REMARK ===============================================================
REMARK HADDOCK run for haddock
REMARK initial structure: haddock_82.pdb
REMARK final NOE weights: unambig 50 amb: 50
REMARK ===============================================================
REMARK            total,bonds,angles,improper,dihe,vdw,elec,air,cdih,coup,rdcs,vean,dani,xpcs,rg
REMARK energies: -162.288, 0, 0, 0, 0, -60.1164, -496.548, 394.377, 0, 0, 0, 0, 0, 0, 0
REMARK ===============================================================
REMARK            bonds,angles,impropers,dihe,air,cdih,coup,rdcs,vean,dani,xpcs
REMARK rms-dev.: 0,0,0,0,11.0261,0,0, 0, 0, 0, 0
REMARK ===============================================================
REMARK               air,cdih,coup,rdcs,vean,dani,xpcs
REMARK               >0.3,>5,>1,>0,>5,>0.2,>0.2
REMARK violations.: 5, 0, 0, 0, 0, 0, 0
REMARK ===============================================================
REMARK                        CVpartition#,violations,rms
REMARK AIRs cross-validation: 2, 0, NaN
REMARK ===============================================================
REMARK NCS energy: 0
REMARK ===============================================================
REMARK Symmetry energy: 0
REMARK ===============================================================
REMARK Desolvation energy: 33.024
REMARK Internal energy free molecules: 88023.2
REMARK Internal energy complex: -12129.5
REMARK Binding energy: -100676
REMARK ===============================================================
REMARK buried surface area: 2203.55
REMARK ===============================================================
REMARK water - chain1: 0 0 0
REMARK water - chain2: 0 0 0
REMARK water - chain3: 0 0 0
REMARK water - chain4: 0 0 0
REMARK water - chain5: 0 0 0
REMARK water - chain6: 0 0 0
REMARK ===============================================================
REMARK water - water: 0 0 0
REMARK ===============================================================
REMARK DATE:27-Jul-2020  05:07:18       created by user: he47
REMARK VERSION:1.3
ATOM      1  CB  LYS A   7     -31.361  -6.504  26.644  1.00 10.00      A   
ATOM      2  CG  LYS A   7     -31.155  -5.942  28.040  1.00 10.00      A   
ATOM      3  CD  LYS A   7     -29.822  -6.375  28.619  1.00 10.00      A   
ATOM      4  CE  LYS A   7     -29.621  -5.803  30.013  1.00 10.00      A   
ATOM      5  NZ  LYS A   7     -28.276  -6.122  30.556  1.00 10.00      A   
ATOM      6  HZ1 LYS A   7     -27.537  -5.734  29.936  1.00 10.00      A   
ATOM      7  HZ2 LYS A   7     -28.152  -7.152  30.620  1.00 10.00      A   
ATOM      8  HZ3 LYS A   7     -28.167  -5.711  31.506  1.00 10.00      A   
ATOM      9  C   LYS A   7     -32.489  -6.312  24.421  1.00 10.00      A   
ATOM     10  O   LYS A   7     -32.904  -7.425  24.095  1.00 10.00      A   
ATOM     11  N   LYS A   7     -33.825  -6.221  26.488  1.00 10.00      A   
ATOM     12  HT1 LYS A   7     -34.599  -5.752  25.973  1.00 10.00      A   
ATOM     13  HT2 LYS A   7     -33.849  -5.921  27.481  1.00 10.00      A   
ATOM     14  HT3 LYS A   7     -33.971  -7.248  26.448  1.00 10.00      A   
ATOM     15  CA  LYS A   7     -32.524  -5.869  25.875  1.00 10.00      A   
ATOM     16  N   PRO A   8     -32.001  -5.441  23.528  1.00 10.00      A   
ATOM     17  CA  PRO A   8     -31.914  -5.738  22.097  1.00 10.00      A   
ATOM     18  CB  PRO A   8     -31.425  -4.423  21.483  1.00 10.00      A   
ATOM     19  CG  PRO A   8     -30.752  -3.708  22.603  1.00 10.00      A   
ATOM     20  CD  PRO A   8     -31.497  -4.094  23.844  1.00 10.00      A   
ATOM     21  C   PRO A   8     -30.928  -6.865  21.794  1.00 10.00      A   
ATOM     22  O   PRO A   8     -29.857  -6.956  22.398  1.00 10.00      A   
ATOM     23  N   VAL A   9     -31.303  -7.721  20.857  1.00 10.00      A   
ATOM     24  HN  VAL A   9     -32.167  -7.592  20.410  1.00 10.00      A   
ATOM     25  CA  VAL A   9     -30.465  -8.842  20.465  1.00 10.00      A   
ATOM     26  CB  VAL A   9     -31.319 -10.045  19.991  1.00 10.00      A   
ATOM     27  CG1 VAL A   9     -30.506 -11.329  20.032  1.00 10.00      A   
ATOM     28  CG2 VAL A   9     -32.581 -10.187  20.835  1.00 10.00      A   
ATOM     29  C   VAL A   9     -29.509  -8.415  19.351  1.00 10.00      A   
ATOM     30  O   VAL A   9     -29.922  -7.761  18.392  1.00 10.00      A   
ATOM     31  N   TRP A  10     -28.235  -8.752  19.501  1.00 10.00      A   
ATOM     32  HN  TRP A  10     -27.962  -9.246  20.302  1.00 10.00      A   
ATOM     33  CA  TRP A  10     -27.228  -8.407  18.507  1.00 10.00      A   
ATOM     34  CB  TRP A  10     -25.999  -7.794  19.186  1.00 10.00      A   
ATOM     35  CG  TRP A  10     -26.233  -6.432  19.769  1.00 10.00      A   
ATOM     36  CD1 TRP A  10     -26.749  -6.139  20.998  1.00 10.00      A   
ATOM     37  CD2 TRP A  10     -25.947  -5.176  19.144  1.00 10.00      A   
ATOM     38  NE1 TRP A  10     -26.811  -4.778  21.172  1.00 10.00      A   
ATOM     39  HE1 TRP A  10     -27.148  -4.320  21.974  1.00 10.00      A   
ATOM     40  CE2 TRP A  10     -26.322  -4.164  20.049  1.00 10.00      A   
ATOM     41  CE3 TRP A  10     -25.414  -4.810  17.904  1.00 10.00      A   
ATOM     42  CZ2 TRP A  10     -26.176  -2.811  19.755  1.00 10.00      A   
ATOM     43  CZ3 TRP A  10     -25.271  -3.468  17.614  1.00 10.00      A   
ATOM     44  CH2 TRP A  10     -25.651  -2.485  18.535  1.00 10.00      A   
ATOM     45  C   TRP A  10     -26.818  -9.644  17.714  1.00 10.00      A   
ATOM     46  O   TRP A  10     -26.185 -10.554  18.253  1.00 10.00      A   
ATOM     47  N   ASP A  11     -27.197  -9.684  16.447  1.00 10.00      A   
ATOM     48  HN  ASP A  11     -27.730  -8.946  16.082  1.00 10.00      A   
ATOM     49  CA  ASP A  11     -26.857 -10.805  15.581  1.00 10.00      A   
ATOM     50  CB  ASP A  11     -27.674 -10.752  14.286  1.00 10.00      A   
ATOM     51  CG  ASP A  11     -27.333 -11.861  13.309  1.00 10.00      A   
ATOM     52  OD1 ASP A  11     -26.906 -12.956  13.751  1.00 10.00      A   
ATOM     53  OD2 ASP A  11     -27.500 -11.651  12.090  1.00 10.00      A   
ATOM     54  C   ASP A  11     -25.361 -10.818  15.274  1.00 10.00      A   
ATOM     55  O   ASP A  11     -24.778  -9.786  14.935  1.00 10.00      A   
ATOM     56  N   ARG A  12     -24.743 -11.984  15.416  1.00 10.00      A   
ATOM     57  HN  ARG A  12     -25.266 -12.767  15.700  1.00 10.00      A   
ATOM     58  CA  ARG A  12     -23.317 -12.140  15.164  1.00 10.00      A   
ATOM     59  CB  ARG A  12     -22.634 -12.772  16.377  1.00 10.00      A   
ATOM     60  CG  ARG A  12     -21.572 -11.900  17.025  1.00 10.00      A   
ATOM     61  CD  ARG A  12     -22.179 -10.645  17.626  1.00 10.00      A   
ATOM     62  NE  ARG A  12     -21.211  -9.891  18.419  1.00 10.00      A   
ATOM     63  HE  ARG A  12     -20.343  -9.686  17.997  1.00 10.00      A   
ATOM     64  CZ  ARG A  12     -21.437  -9.476  19.666  1.00 10.00      A   
ATOM     65  NH1 ARG A  12     -22.596  -9.735  20.256  1.00 10.00      A   
ATOM     66 HH11 ARG A  12     -23.334 -10.275  19.755  1.00 10.00      A   
ATOM     67 HH12 ARG A  12     -22.770  -9.404  21.231  1.00 10.00      A   
ATOM     68  NH2 ARG A  12     -20.501  -8.805  20.328  1.00 10.00      A   
ATOM     69 HH21 ARG A  12     -19.578  -8.605  19.879  1.00 10.00      A   
ATOM     70 HH22 ARG A  12     -20.684  -8.479  21.304  1.00 10.00      A   
ATOM     71  C   ARG A  12     -23.067 -13.002  13.932  1.00 10.00      A   
ATOM     72  O   ARG A  12     -21.921 -13.238  13.548  1.00 10.00      A   
ATOM     73  N   THR A  13     -24.137 -13.468  13.310  1.00 10.00      A   
ATOM     74  HN  THR A  13     -25.033 -13.242  13.651  1.00 10.00      A   
ATOM     75  CA  THR A  13     -24.017 -14.313  12.133  1.00 10.00      A   
ATOM     76  CB  THR A  13     -24.847 -15.600  12.292  1.00 10.00      A   
ATOM     77  OG1 THR A  13     -25.945 -15.364  13.192  1.00 10.00      A   
ATOM     78  HG1 THR A  13     -26.238 -14.438  13.120  1.00 10.00      A   
ATOM     79  CG2 THR A  13     -23.980 -16.724  12.841  1.00 10.00      A   
ATOM     80  C   THR A  13     -24.439 -13.584  10.861  1.00 10.00      A   
ATOM     81  O   THR A  13     -24.527 -14.182   9.792  1.00 10.00      A   
ATOM     82  N   HIS A  14     -24.669 -12.285  10.980  1.00 10.00      A   
ATOM     83  HN  HIS A  14     -24.547 -11.861  11.854  1.00 10.00      A   
ATOM     84  CA  HIS A  14     -25.095 -11.470   9.848  1.00 10.00      A   
ATOM     85  CB  HIS A  14     -25.398 -10.045  10.305  1.00 10.00      A   
ATOM     86  CG  HIS A  14     -26.634  -9.481   9.691  1.00 10.00      A   
ATOM     87  ND1 HIS A  14     -27.893  -9.794  10.140  1.00 10.00      A   
ATOM     88  HD1 HIS A  14     -28.099 -10.411  10.888  1.00 10.00      A   
ATOM     89  CD2 HIS A  14     -26.803  -8.621   8.661  1.00 10.00      A   
ATOM     90  CE1 HIS A  14     -28.788  -9.161   9.410  1.00 10.00      A   
ATOM     91  NE2 HIS A  14     -28.153  -8.441   8.508  1.00 10.00      A   
ATOM     92  HE2 HIS A  14     -28.582  -7.874   7.826  1.00 10.00      A   
ATOM     93  C   HIS A  14     -24.053 -11.454   8.735  1.00 10.00      A   
ATOM     94  O   HIS A  14     -24.278 -11.995   7.653  1.00 10.00      A   
ATOM     95  N   HIS A  15     -22.910 -10.845   9.013  1.00 10.00      A   
ATOM     96  HN  HIS A  15     -22.788 -10.444   9.904  1.00 10.00      A   
ATOM     97  CA  HIS A  15     -21.825 -10.754   8.041  1.00 10.00      A   
ATOM     98  CB  HIS A  15     -20.711  -9.857   8.582  1.00 10.00      A   
ATOM     99  CG  HIS A  15     -20.082  -8.957   7.563  1.00 10.00      A   
ATOM    100  ND1 HIS A  15     -20.571  -7.703   7.266  1.00 10.00      A   
ATOM    101  HD1 HIS A  15     -21.379  -7.282   7.670  1.00 10.00      A   
ATOM    102  CD2 HIS A  15     -18.987  -9.124   6.782  1.00 10.00      A   
ATOM    103  CE1 HIS A  15     -19.804  -7.136   6.358  1.00 10.00      A   
ATOM    104  NE2 HIS A  15     -18.838  -7.976   6.046  1.00 10.00      A   
ATOM    105  HE2 HIS A  15     -18.118  -7.798   5.385  1.00 10.00      A   
ATOM    106  C   HIS A  15     -21.263 -12.136   7.737  1.00 10.00      A   
ATOM    107  O   HIS A  15     -20.823 -12.405   6.623  1.00 10.00      A   
ATOM    108  N   ALA A  16     -21.303 -13.009   8.736  1.00 10.00      A   
ATOM    109  HN  ALA A  16     -21.677 -12.720   9.598  1.00 10.00      A   
ATOM    110  CA  ALA A  16     -20.797 -14.371   8.611  1.00 10.00      A   
ATOM    111  CB  ALA A  16     -20.915 -15.094   9.941  1.00 10.00      A   
ATOM    112  C   ALA A  16     -21.510 -15.157   7.513  1.00 10.00      A   
ATOM    113  O   ALA A  16     -20.881 -15.924   6.782  1.00 10.00      A   
ATOM    114  N   LYS A  17     -22.819 -14.966   7.396  1.00 10.00      A   
ATOM    115  HN  LYS A  17     -23.272 -14.343   8.008  1.00 10.00      A   
ATOM    116  CA  LYS A  17     -23.602 -15.667   6.381  1.00 10.00      A   
ATOM    117  CB  LYS A  17     -25.092 -15.662   6.742  1.00 10.00      A   
ATOM    118  CG  LYS A  17     -25.444 -16.516   7.951  1.00 10.00      A   
ATOM    119  CD  LYS A  17     -26.877 -16.280   8.400  1.00 10.00      A   
ATOM    120  CE  LYS A  17     -27.168 -16.996   9.709  1.00 10.00      A   
ATOM    121  NZ  LYS A  17     -28.530 -16.692  10.229  1.00 10.00      A   
ATOM    122  HZ1 LYS A  17     -29.253 -17.052   9.573  1.00 10.00      A   
ATOM    123  HZ2 LYS A  17     -28.656 -15.665  10.333  1.00 10.00      A   
ATOM    124  HZ3 LYS A  17     -28.666 -17.140  11.157  1.00 10.00      A   
ATOM    125  C   LYS A  17     -23.395 -15.058   4.996  1.00 10.00      A   
ATOM    126  O   LYS A  17     -23.782 -15.643   3.984  1.00 10.00      A   
ATOM    127  N   MET A  18     -22.783 -13.884   4.952  1.00 10.00      A   
ATOM    128  HN  MET A  18     -22.480 -13.471   5.789  1.00 10.00      A   
ATOM    129  CA  MET A  18     -22.542 -13.201   3.689  1.00 10.00      A   
ATOM    130  CB  MET A  18     -22.850 -11.706   3.816  1.00 10.00      A   
ATOM    131  CG  MET A  18     -24.333 -11.375   3.899  1.00 10.00      A   
ATOM    132  SD  MET A  18     -25.014 -10.799   2.329  1.00 10.00      A   
ATOM    133  CE  MET A  18     -25.040 -12.316   1.372  1.00 10.00      A   
ATOM    134  C   MET A  18     -21.109 -13.399   3.208  1.00 10.00      A   
ATOM    135  O   MET A  18     -20.871 -13.699   2.038  1.00 10.00      A   
ATOM    136  N   ALA A  19     -20.158 -13.235   4.115  1.00 10.00      A   
ATOM    137  HN  ALA A  19     -20.408 -13.009   5.038  1.00 10.00      A   
ATOM    138  CA  ALA A  19     -18.749 -13.378   3.771  1.00 10.00      A   
ATOM    139  CB  ALA A  19     -17.866 -12.861   4.894  1.00 10.00      A   
ATOM    140  C   ALA A  19     -18.398 -14.821   3.422  1.00 10.00      A   
ATOM    141  O   ALA A  19     -17.759 -15.077   2.402  1.00 10.00      A   
ATOM    142  N   THR A  20     -18.831 -15.758   4.257  1.00 10.00      A   
ATOM    143  HN  THR A  20     -19.367 -15.496   5.035  1.00 10.00      A   
ATOM    144  CA  THR A  20     -18.545 -17.169   4.029  1.00 10.00      A   
ATOM    145  CB  THR A  20     -18.954 -18.043   5.237  1.00 10.00      A   
ATOM    146  OG1 THR A  20     -18.365 -17.512   6.435  1.00 10.00      A   
ATOM    147  HG1 THR A  20     -18.602 -16.578   6.521  1.00 10.00      A   
ATOM    148  CG2 THR A  20     -18.482 -19.479   5.049  1.00 10.00      A   
ATOM    149  C   THR A  20     -19.241 -17.680   2.766  1.00 10.00      A   
ATOM    150  O   THR A  20     -20.463 -17.869   2.745  1.00 10.00      A   
ATOM    151  N   GLY A  21     -18.460 -17.882   1.712  1.00 10.00      A   
ATOM    152  HN  GLY A  21     -17.500 -17.690   1.783  1.00 10.00      A   
ATOM    153  CA  GLY A  21     -19.004 -18.378   0.465  1.00 10.00      A   
ATOM    154  C   GLY A  21     -18.771 -17.435  -0.701  1.00 10.00      A   
ATOM    155  O   GLY A  21     -18.720 -17.867  -1.855  1.00 10.00      A   
ATOM    156  N   ILE A  22     -18.616 -16.149  -0.407  1.00 10.00      A   
ATOM    157  HN  ILE A  22     -18.639 -15.867   0.533  1.00 10.00      A   
ATOM    158  CA  ILE A  22     -18.406 -15.150  -1.451  1.00 10.00      A   
ATOM    159  CB  ILE A  22     -19.625 -14.210  -1.589  1.00 10.00      A   
ATOM    160  CG1 ILE A  22     -20.929 -15.014  -1.606  1.00 10.00      A   
ATOM    161  CG2 ILE A  22     -19.504 -13.365  -2.852  1.00 10.00      A   
ATOM    162  CD1 ILE A  22     -22.175 -14.167  -1.467  1.00 10.00      A   
ATOM    163  C   ILE A  22     -17.163 -14.308  -1.179  1.00 10.00      A   
ATOM    164  O   ILE A  22     -16.282 -14.182  -2.033  1.00 10.00      A   
ATOM    165  N   GLY A  23     -17.095 -13.740   0.013  1.00 10.00      A   
ATOM    166  HN  GLY A  23     -17.815 -13.894   0.663  1.00 10.00      A   
ATOM    167  CA  GLY A  23     -15.967 -12.907   0.375  1.00 10.00      A   
ATOM    168  C   GLY A  23     -16.402 -11.497   0.718  1.00 10.00      A   
ATOM    169  O   GLY A  23     -17.388 -10.998   0.177  1.00 10.00      A   
ATOM    170  N   ASP A  24     -15.677 -10.856   1.622  1.00 10.00      A   
ATOM    171  HN  ASP A  24     -14.903 -11.309   2.020  1.00 10.00      A   
ATOM    172  CA  ASP A  24     -15.996  -9.497   2.044  1.00 10.00      A   
ATOM    173  CB  ASP A  24     -15.934  -9.401   3.574  1.00 10.00      A   
ATOM    174  CG  ASP A  24     -15.875  -7.978   4.088  1.00 10.00      A   
ATOM    175  OD1 ASP A  24     -14.752  -7.453   4.270  1.00 10.00      A   
ATOM    176  OD2 ASP A  24     -16.944  -7.383   4.327  1.00 10.00      A   
ATOM    177  C   ASP A  24     -15.039  -8.491   1.409  1.00 10.00      A   
ATOM    178  O   ASP A  24     -13.825  -8.708   1.390  1.00 10.00      A   
ATOM    179  N   PRO A  25     -15.567  -7.376   0.872  1.00 10.00      A   
ATOM    180  CA  PRO A  25     -16.998  -7.077   0.855  1.00 10.00      A   
ATOM    181  CB  PRO A  25     -16.978  -5.567   1.081  1.00 10.00      A   
ATOM    182  CG  PRO A  25     -15.728  -5.091   0.397  1.00 10.00      A   
ATOM    183  CD  PRO A  25     -14.804  -6.281   0.261  1.00 10.00      A   
ATOM    184  C   PRO A  25     -17.627  -7.392  -0.506  1.00 10.00      A   
ATOM    185  O   PRO A  25     -18.631  -6.793  -0.899  1.00 10.00      A   
ATOM    186  N   GLN A  26     -17.029  -8.350  -1.207  1.00 10.00      A   
ATOM    187  HN  GLN A  26     -16.244  -8.789  -0.824  1.00 10.00      A   
ATOM    188  CA  GLN A  26     -17.490  -8.769  -2.531  1.00 10.00      A   
ATOM    189  CB  GLN A  26     -16.577  -9.879  -3.062  1.00 10.00      A   
ATOM    190  CG  GLN A  26     -16.676 -10.125  -4.557  1.00 10.00      A   
ATOM    191  CD  GLN A  26     -16.284  -8.916  -5.384  1.00 10.00      A   
ATOM    192  OE1 GLN A  26     -15.453  -8.099  -4.974  1.00 10.00      A   
ATOM    193  NE2 GLN A  26     -16.881  -8.797  -6.557  1.00 10.00      A   
ATOM    194 HE21 GLN A  26     -17.531  -9.487  -6.816  1.00 10.00      A   
ATOM    195 HE22 GLN A  26     -16.644  -8.033  -7.128  1.00 10.00      A   
ATOM    196  C   GLN A  26     -18.941  -9.257  -2.503  1.00 10.00      A   
ATOM    197  O   GLN A  26     -19.652  -9.192  -3.508  1.00 10.00      A   
ATOM    198  N   CYS A  27     -19.373  -9.735  -1.343  1.00 10.00      A   
ATOM    199  HN  CYS A  27     -18.754  -9.764  -0.581  1.00 10.00      A   
ATOM    200  CA  CYS A  27     -20.728 -10.239  -1.163  1.00 10.00      A   
ATOM    201  CB  CYS A  27     -20.856 -10.895   0.213  1.00 10.00      A   
ATOM    202  SG  CYS A  27     -20.196  -9.897   1.570  1.00 10.00      A   
ATOM    203  HG  CYS A  27     -20.937  -8.801   1.666  1.00 10.00      A   
ATOM    204  C   CYS A  27     -21.785  -9.144  -1.319  1.00 10.00      A   
ATOM    205  O   CYS A  27     -22.964  -9.437  -1.513  1.00 10.00      A   
ATOM    206  N   PHE A  28     -21.365  -7.886  -1.244  1.00 10.00      A   
ATOM    207  HN  PHE A  28     -20.408  -7.703  -1.112  1.00 10.00      A   
ATOM    208  CA  PHE A  28     -22.293  -6.767  -1.362  1.00 10.00      A   
ATOM    209  CB  PHE A  28     -21.880  -5.609  -0.452  1.00 10.00      A   
ATOM    210  CG  PHE A  28     -22.055  -5.897   1.013  1.00 10.00      A   
ATOM    211  CD1 PHE A  28     -20.970  -6.245   1.800  1.00 10.00      A   
ATOM    212  CD2 PHE A  28     -23.306  -5.821   1.602  1.00 10.00      A   
ATOM    213  CE1 PHE A  28     -21.131  -6.511   3.147  1.00 10.00      A   
ATOM    214  CE2 PHE A  28     -23.473  -6.086   2.947  1.00 10.00      A   
ATOM    215  CZ  PHE A  28     -22.384  -6.433   3.721  1.00 10.00      A   
ATOM    216  C   PHE A  28     -22.448  -6.291  -2.805  1.00 10.00      A   
ATOM    217  O   PHE A  28     -23.096  -5.277  -3.062  1.00 10.00      A   
ATOM    218  N   LYS A  29     -21.858  -7.021  -3.745  1.00 10.00      A   
ATOM    219  HN  LYS A  29     -21.352  -7.818  -3.485  1.00 10.00      A   
ATOM    220  CA  LYS A  29     -21.955  -6.660  -5.154  1.00 10.00      A   
ATOM    221  CB  LYS A  29     -20.912  -7.414  -5.984  1.00 10.00      A   
ATOM    222  CG  LYS A  29     -20.790  -6.923  -7.419  1.00 10.00      A   
ATOM    223  CD  LYS A  29     -19.745  -7.708  -8.194  1.00 10.00      A   
ATOM    224  CE  LYS A  29     -19.656  -7.232  -9.636  1.00 10.00      A   
ATOM    225  NZ  LYS A  29     -18.655  -8.004 -10.420  1.00 10.00      A   
ATOM    226  HZ1 LYS A  29     -18.869  -9.023 -10.369  1.00 10.00      A   
ATOM    227  HZ2 LYS A  29     -17.697  -7.843 -10.047  1.00 10.00      A   
ATOM    228  HZ3 LYS A  29     -18.675  -7.710 -11.416  1.00 10.00      A   
ATOM    229  C   LYS A  29     -23.360  -6.946  -5.678  1.00 10.00      A   
ATOM    230  O   LYS A  29     -23.943  -7.998  -5.389  1.00 10.00      A   
ATOM    231  N   GLY A  30     -23.902  -6.009  -6.444  1.00 10.00      A   
ATOM    232  HN  GLY A  30     -23.386  -5.186  -6.644  1.00 10.00      A   
ATOM    233  CA  GLY A  30     -25.229  -6.168  -6.991  1.00 10.00      A   
ATOM    234  C   GLY A  30     -26.294  -5.720  -6.016  1.00 10.00      A   
ATOM    235  O   GLY A  30     -27.366  -6.319  -5.940  1.00 10.00      A   
ATOM    236  N   MET A  31     -26.006  -4.660  -5.272  1.00 10.00      A   
ATOM    237  HN  MET A  31     -25.138  -4.203  -5.402  1.00 10.00      A   
ATOM    238  CA  MET A  31     -26.953  -4.142  -4.292  1.00 10.00      A   
ATOM    239  CB  MET A  31     -26.448  -4.345  -2.859  1.00 10.00      A   
ATOM    240  CG  MET A  31     -26.355  -5.799  -2.426  1.00 10.00      A   
ATOM    241  SD  MET A  31     -26.430  -6.000  -0.634  1.00 10.00      A   
ATOM    242  CE  MET A  31     -28.157  -5.626  -0.330  1.00 10.00      A   
ATOM    243  C   MET A  31     -27.256  -2.671  -4.536  1.00 10.00      A   
ATOM    244  O   MET A  31     -28.377  -2.212  -4.308  1.00 10.00      A   
ATOM    245  N   ALA A  32     -26.259  -1.939  -5.012  1.00 10.00      A   
ATOM    246  HN  ALA A  32     -25.391  -2.371  -5.206  1.00 10.00      A   
ATOM    247  CA  ALA A  32     -26.416  -0.520  -5.284  1.00 10.00      A   
ATOM    248  CB  ALA A  32     -25.085   0.201  -5.143  1.00 10.00      A   
ATOM    249  C   ALA A  32     -26.990  -0.320  -6.678  1.00 10.00      A   
ATOM    250  O   ALA A  32     -27.724   0.636  -6.930  1.00 10.00      A   
ATOM    251  N   GLY A  33     -26.651  -1.234  -7.579  1.00 10.00      A   
ATOM    252  HN  GLY A  33     -26.045  -1.962  -7.321  1.00 10.00      A   
ATOM    253  CA  GLY A  33     -27.145  -1.157  -8.934  1.00 10.00      A   
ATOM    254  C   GLY A  33     -26.082  -0.700  -9.906  1.00 10.00      A   
ATOM    255  O   GLY A  33     -24.953  -1.202  -9.888  1.00 10.00      A   
ATOM    256  N   LYS A  34     -26.435   0.259 -10.746  1.00 10.00      A   
ATOM    257  HN  LYS A  34     -27.345   0.626 -10.696  1.00 10.00      A   
ATOM    258  CA  LYS A  34     -25.509   0.787 -11.732  1.00 10.00      A   
ATOM    259  CB  LYS A  34     -26.258   1.239 -12.985  1.00 10.00      A   
ATOM    260  CG  LYS A  34     -25.514   0.963 -14.280  1.00 10.00      A   
ATOM    261  CD  LYS A  34     -25.938   1.919 -15.382  1.00 10.00      A   
ATOM    262  CE  LYS A  34     -25.321   3.295 -15.180  1.00 10.00      A   
ATOM    263  NZ  LYS A  34     -25.641   4.223 -16.294  1.00 10.00      A   
ATOM    264  HZ1 LYS A  34     -26.661   4.424 -16.312  1.00 10.00      A   
ATOM    265  HZ2 LYS A  34     -25.371   3.801 -17.207  1.00 10.00      A   
ATOM    266  HZ3 LYS A  34     -25.126   5.118 -16.175  1.00 10.00      A   
ATOM    267  C   LYS A  34     -24.716   1.950 -11.155  1.00 10.00      A   
ATOM    268  O   LYS A  34     -25.244   2.752 -10.383  1.00 10.00      A   
ATOM    269  N   SER A  35     -23.450   2.033 -11.524  1.00 10.00      A   
ATOM    270  HN  SER A  35     -23.081   1.352 -12.124  1.00 10.00      A   
ATOM    271  CA  SER A  35     -22.582   3.097 -11.053  1.00 10.00      A   
ATOM    272  CB  SER A  35     -21.127   2.732 -11.351  1.00 10.00      A   
ATOM    273  OG  SER A  35     -21.043   1.863 -12.471  1.00 10.00      A   
ATOM    274  HG  SER A  35     -20.792   2.374 -13.249  1.00 10.00      A   
ATOM    275  C   SER A  35     -22.950   4.432 -11.703  1.00 10.00      A   
ATOM    276  O   SER A  35     -23.191   4.500 -12.911  1.00 10.00      A   
ATOM    277  N   LYS A  36     -23.008   5.484 -10.893  1.00 10.00      A   
ATOM    278  HN  LYS A  36     -22.813   5.362  -9.931  1.00 10.00      A   
ATOM    279  CA  LYS A  36     -23.346   6.817 -11.383  1.00 10.00      A   
ATOM    280  CB  LYS A  36     -23.574   7.785 -10.211  1.00 10.00      A   
ATOM    281  CG  LYS A  36     -23.821   9.231 -10.619  1.00 10.00      A   
ATOM    282  CD  LYS A  36     -24.148  10.106  -9.417  1.00 10.00      A   
ATOM    283  CE  LYS A  36     -24.064  11.584  -9.771  1.00 10.00      A   
ATOM    284  NZ  LYS A  36     -24.712  12.445  -8.748  1.00 10.00      A   
ATOM    285  HZ1 LYS A  36     -25.738  12.484  -8.917  1.00 10.00      A   
ATOM    286  HZ2 LYS A  36     -24.328  13.416  -8.798  1.00 10.00      A   
ATOM    287  HZ3 LYS A  36     -24.543  12.067  -7.793  1.00 10.00      A   
ATOM    288  C   LYS A  36     -22.253   7.342 -12.307  1.00 10.00      A   
ATOM    289  O   LYS A  36     -22.529   8.059 -13.270  1.00 10.00      A   
ATOM    290  N   PHE A  37     -21.016   6.960 -12.025  1.00 10.00      A   
ATOM    291  HN  PHE A  37     -20.859   6.355 -11.264  1.00 10.00      A   
ATOM    292  CA  PHE A  37     -19.889   7.396 -12.830  1.00 10.00      A   
ATOM    293  CB  PHE A  37     -18.894   8.185 -11.979  1.00 10.00      A   
ATOM    294  CG  PHE A  37     -19.485   9.408 -11.343  1.00 10.00      A   
ATOM    295  CD1 PHE A  37     -19.621   9.491  -9.969  1.00 10.00      A   
ATOM    296  CD2 PHE A  37     -19.908  10.473 -12.119  1.00 10.00      A   
ATOM    297  CE1 PHE A  37     -20.164  10.615  -9.380  1.00 10.00      A   
ATOM    298  CE2 PHE A  37     -20.453  11.599 -11.537  1.00 10.00      A   
ATOM    299  CZ  PHE A  37     -20.581  11.671 -10.165  1.00 10.00      A   
ATOM    300  C   PHE A  37     -19.202   6.206 -13.483  1.00 10.00      A   
ATOM    301  O   PHE A  37     -19.526   5.054 -13.192  1.00 10.00      A   
ATOM    302  N   ASN A  38     -18.254   6.486 -14.364  1.00 10.00      A   
ATOM    303  HN  ASN A  38     -18.025   7.422 -14.541  1.00 10.00      A   
ATOM    304  CA  ASN A  38     -17.528   5.434 -15.062  1.00 10.00      A   
ATOM    305  CB  ASN A  38     -18.005   5.314 -16.515  1.00 10.00      A   
ATOM    306  CG  ASN A  38     -19.366   4.655 -16.647  1.00 10.00      A   
ATOM    307  OD1 ASN A  38     -19.474   3.429 -16.710  1.00 10.00      A   
ATOM    308  ND2 ASN A  38     -20.413   5.466 -16.699  1.00 10.00      A   
ATOM    309 HD21 ASN A  38     -20.254   6.433 -16.646  1.00 10.00      A   
ATOM    310 HD22 ASN A  38     -21.304   5.068 -16.787  1.00 10.00      A   
ATOM    311  C   ASN A  38     -16.034   5.713 -15.036  1.00 10.00      A   
ATOM    312  O   ASN A  38     -15.607   6.812 -14.676  1.00 10.00      A   
ATOM    313  N   VAL A  39     -15.246   4.715 -15.414  1.00 10.00      A   
ATOM    314  HN  VAL A  39     -15.652   3.861 -15.681  1.00 10.00      A   
ATOM    315  CA  VAL A  39     -13.799   4.853 -15.447  1.00 10.00      A   
ATOM    316  CB  VAL A  39     -13.111   3.486 -15.657  1.00 10.00      A   
ATOM    317  CG1 VAL A  39     -11.597   3.639 -15.705  1.00 10.00      A   
ATOM    318  CG2 VAL A  39     -13.513   2.516 -14.555  1.00 10.00      A   
ATOM    319  C   VAL A  39     -13.391   5.812 -16.563  1.00 10.00      A   
ATOM    320  O   VAL A  39     -13.763   5.622 -17.724  1.00 10.00      A   
ATOM    321  N   GLY A  40     -12.639   6.842 -16.204  1.00 10.00      A   
ATOM    322  HN  GLY A  40     -12.368   6.937 -15.261  1.00 10.00      A   
ATOM    323  CA  GLY A  40     -12.198   7.819 -17.178  1.00 10.00      A   
ATOM    324  C   GLY A  40     -12.976   9.116 -17.076  1.00 10.00      A   
ATOM    325  O   GLY A  40     -12.817  10.010 -17.906  1.00 10.00      A   
ATOM    326  N   ASP A  41     -13.825   9.218 -16.061  1.00 10.00      A   
ATOM    327  HN  ASP A  41     -13.912   8.470 -15.431  1.00 10.00      A   
ATOM    328  CA  ASP A  41     -14.632  10.423 -15.861  1.00 10.00      A   
ATOM    329  CB  ASP A  41     -16.094  10.069 -15.564  1.00 10.00      A   
ATOM    330  CG  ASP A  41     -17.077  10.862 -16.410  1.00 10.00      A   
ATOM    331  OD1 ASP A  41     -17.766  11.752 -15.866  1.00 10.00      A   
ATOM    332  OD2 ASP A  41     -17.173  10.593 -17.628  1.00 10.00      A   
ATOM    333  C   ASP A  41     -14.062  11.282 -14.737  1.00 10.00      A   
ATOM    334  O   ASP A  41     -13.636  10.762 -13.701  1.00 10.00      A   
ATOM    335  N   ARG A  42     -14.042  12.591 -14.953  1.00 10.00      A   
ATOM    336  HN  ARG A  42     -14.380  12.938 -15.807  1.00 10.00      A   
ATOM    337  CA  ARG A  42     -13.530  13.527 -13.959  1.00 10.00      A   
ATOM    338  CB  ARG A  42     -12.877  14.728 -14.646  1.00 10.00      A   
ATOM    339  CG  ARG A  42     -12.457  15.831 -13.687  1.00 10.00      A   
ATOM    340  CD  ARG A  42     -12.171  17.129 -14.420  1.00 10.00      A   
ATOM    341  NE  ARG A  42     -10.745  17.313 -14.683  1.00 10.00      A   
ATOM    342  HE  ARG A  42     -10.262  16.567 -15.111  1.00 10.00      A   
ATOM    343  CZ  ARG A  42     -10.077  18.425 -14.390  1.00 10.00      A   
ATOM    344  NH1 ARG A  42     -10.702  19.451 -13.826  1.00 10.00      A   
ATOM    345 HH11 ARG A  42     -11.718  19.389 -13.611  1.00 10.00      A   
ATOM    346 HH12 ARG A  42     -10.178  20.327 -13.594  1.00 10.00      A   
ATOM    347  NH2 ARG A  42      -8.781  18.508 -14.660  1.00 10.00      A   
ATOM    348 HH21 ARG A  42      -8.251  19.379 -14.433  1.00 10.00      A   
ATOM    349 HH22 ARG A  42      -8.284  17.701 -15.102  1.00 10.00      A   
ATOM    350  C   ARG A  42     -14.657  14.002 -13.045  1.00 10.00      A   
ATOM    351  O   ARG A  42     -15.702  14.454 -13.518  1.00 10.00      A   
ATOM    352  N   VAL A  43     -14.448  13.914 -11.742  1.00 10.00      A   
ATOM    353  HN  VAL A  43     -13.580  13.582 -11.411  1.00 10.00      A   
ATOM    354  CA  VAL A  43     -15.465  14.333 -10.788  1.00 10.00      A   
ATOM    355  CB  VAL A  43     -16.160  13.128 -10.117  1.00 10.00      A   
ATOM    356  CG1 VAL A  43     -16.950  12.325 -11.138  1.00 10.00      A   
ATOM    357  CG2 VAL A  43     -15.144  12.244  -9.410  1.00 10.00      A   
ATOM    358  C   VAL A  43     -14.869  15.234  -9.716  1.00 10.00      A   
ATOM    359  O   VAL A  43     -13.645  15.354  -9.601  1.00 10.00      A   
ATOM    360  N   ARG A  44     -15.734  15.877  -8.949  1.00 10.00      A   
ATOM    361  HN  ARG A  44     -16.698  15.745  -9.099  1.00 10.00      A   
ATOM    362  CA  ARG A  44     -15.299  16.756  -7.877  1.00 10.00      A   
ATOM    363  CB  ARG A  44     -15.825  18.179  -8.083  1.00 10.00      A   
ATOM    364  CG  ARG A  44     -15.258  18.874  -9.310  1.00 10.00      A   
ATOM    365  CD  ARG A  44     -15.515  20.372  -9.277  1.00 10.00      A   
ATOM    366  NE  ARG A  44     -14.806  21.029  -8.178  1.00 10.00      A   
ATOM    367  HE  ARG A  44     -15.090  20.804  -7.263  1.00 10.00      A   
ATOM    368  CZ  ARG A  44     -13.809  21.902  -8.339  1.00 10.00      A   
ATOM    369  NH1 ARG A  44     -13.392  22.225  -9.564  1.00 10.00      A   
ATOM    370 HH11 ARG A  44     -12.610  22.909  -9.689  1.00 10.00      A   
ATOM    371 HH12 ARG A  44     -13.840  21.796 -10.404  1.00 10.00      A   
ATOM    372  NH2 ARG A  44     -13.237  22.456  -7.275  1.00 10.00      A   
ATOM    373 HH21 ARG A  44     -13.564  22.211  -6.312  1.00 10.00      A   
ATOM    374 HH22 ARG A  44     -12.456  23.140  -7.396  1.00 10.00      A   
ATOM    375  C   ARG A  44     -15.774  16.207  -6.545  1.00 10.00      A   
ATOM    376  O   ARG A  44     -16.817  15.551  -6.476  1.00 10.00      A   
ATOM    377  N   ILE A  45     -15.005  16.461  -5.498  1.00 10.00      A   
ATOM    378  HN  ILE A  45     -14.183  16.989  -5.621  1.00 10.00      A   
ATOM    379  CA  ILE A  45     -15.350  15.979  -4.170  1.00 10.00      A   
ATOM    380  CB  ILE A  45     -14.116  15.922  -3.243  1.00 10.00      A   
ATOM    381  CG1 ILE A  45     -13.032  15.033  -3.860  1.00 10.00      A   
ATOM    382  CG2 ILE A  45     -14.499  15.415  -1.860  1.00 10.00      A   
ATOM    383  CD1 ILE A  45     -13.502  13.633  -4.192  1.00 10.00      A   
ATOM    384  C   ILE A  45     -16.427  16.851  -3.538  1.00 10.00      A   
ATOM    385  O   ILE A  45     -16.216  18.042  -3.298  1.00 10.00      A   
ATOM    386  N   LYS A  46     -17.575  16.245  -3.278  1.00 10.00      A   
ATOM    387  HN  LYS A  46     -17.664  15.286  -3.490  1.00 10.00      A   
ATOM    388  CA  LYS A  46     -18.701  16.937  -2.674  1.00 10.00      A   
ATOM    389  CB  LYS A  46     -19.965  16.094  -2.853  1.00 10.00      A   
ATOM    390  CG  LYS A  46     -21.259  16.885  -2.911  1.00 10.00      A   
ATOM    391  CD  LYS A  46     -22.385  16.022  -3.450  1.00 10.00      A   
ATOM    392  CE  LYS A  46     -23.676  16.811  -3.590  1.00 10.00      A   
ATOM    393  NZ  LYS A  46     -24.713  16.036  -4.318  1.00 10.00      A   
ATOM    394  HZ1 LYS A  46     -25.614  16.555  -4.323  1.00 10.00      A   
ATOM    395  HZ2 LYS A  46     -24.863  15.115  -3.859  1.00 10.00      A   
ATOM    396  HZ3 LYS A  46     -24.412  15.876  -5.308  1.00 10.00      A   
ATOM    397  C   LYS A  46     -18.430  17.159  -1.192  1.00 10.00      A   
ATOM    398  O   LYS A  46     -18.206  16.209  -0.442  1.00 10.00      A   
ATOM    399  N   ASP A  47     -18.439  18.412  -0.770  1.00 10.00      A   
ATOM    400  HN  ASP A  47     -18.635  19.134  -1.404  1.00 10.00      A   
ATOM    401  CA  ASP A  47     -18.176  18.733   0.622  1.00 10.00      A   
ATOM    402  CB  ASP A  47     -17.548  20.112   0.786  1.00 10.00      A   
ATOM    403  CG  ASP A  47     -17.074  20.332   2.206  1.00 10.00      A   
ATOM    404  OD1 ASP A  47     -16.265  19.516   2.695  1.00 10.00      A   
ATOM    405  OD2 ASP A  47     -17.517  21.306   2.847  1.00 10.00      A   
ATOM    406  C   ASP A  47     -19.424  18.608   1.483  1.00 10.00      A   
ATOM    407  O   ASP A  47     -20.253  19.516   1.541  1.00 10.00      A   
ATOM    408  N   LEU A  48     -19.558  17.470   2.131  1.00 10.00      A   
ATOM    409  HN  LEU A  48     -18.879  16.774   2.014  1.00 10.00      A   
ATOM    410  CA  LEU A  48     -20.691  17.216   3.005  1.00 10.00      A   
ATOM    411  CB  LEU A  48     -21.208  15.790   2.790  1.00 10.00      A   
ATOM    412  CG  LEU A  48     -21.638  15.435   1.362  1.00 10.00      A   
ATOM    413  CD1 LEU A  48     -22.080  13.984   1.284  1.00 10.00      A   
ATOM    414  CD2 LEU A  48     -22.750  16.358   0.890  1.00 10.00      A   
ATOM    415  C   LEU A  48     -20.267  17.419   4.459  1.00 10.00      A   
ATOM    416  O   LEU A  48     -19.074  17.374   4.766  1.00 10.00      A   
ATOM    417  N   PRO A  49     -21.219  17.682   5.369  1.00 10.00      A   
ATOM    418  CA  PRO A  49     -20.912  17.880   6.792  1.00 10.00      A   
ATOM    419  CB  PRO A  49     -22.289  18.113   7.428  1.00 10.00      A   
ATOM    420  CG  PRO A  49     -23.156  18.561   6.305  1.00 10.00      A   
ATOM    421  CD  PRO A  49     -22.659  17.832   5.092  1.00 10.00      A   
ATOM    422  C   PRO A  49     -20.258  16.642   7.404  1.00 10.00      A   
ATOM    423  O   PRO A  49     -20.859  15.567   7.440  1.00 10.00      A   
ATOM    424  N   ASP A  50     -19.019  16.789   7.861  1.00 10.00      A   
ATOM    425  HN  ASP A  50     -18.576  17.665   7.781  1.00 10.00      A   
ATOM    426  CA  ASP A  50     -18.288  15.685   8.472  1.00 10.00      A   
ATOM    427  CB  ASP A  50     -16.788  15.772   8.155  1.00 10.00      A   
ATOM    428  CG  ASP A  50     -16.169  17.116   8.487  1.00 10.00      A   
ATOM    429  OD1 ASP A  50     -16.505  18.115   7.813  1.00 10.00      A   
ATOM    430  OD2 ASP A  50     -15.327  17.179   9.410  1.00 10.00      A   
ATOM    431  C   ASP A  50     -18.534  15.627   9.976  1.00 10.00      A   
ATOM    432  O   ASP A  50     -17.608  15.691  10.785  1.00 10.00      A   
ATOM    433  N   LEU A  51     -19.801  15.507  10.345  1.00 10.00      A   
ATOM    434  HN  LEU A  51     -20.495  15.448   9.655  1.00 10.00      A   
ATOM    435  CA  LEU A  51     -20.188  15.442  11.744  1.00 10.00      A   
ATOM    436  CB  LEU A  51     -21.487  16.216  11.981  1.00 10.00      A   
ATOM    437  CG  LEU A  51     -21.344  17.689  12.383  1.00 10.00      A   
ATOM    438  CD1 LEU A  51     -20.675  18.498  11.281  1.00 10.00      A   
ATOM    439  CD2 LEU A  51     -22.704  18.274  12.731  1.00 10.00      A   
ATOM    440  C   LEU A  51     -20.344  13.999  12.193  1.00 10.00      A   
ATOM    441  O   LEU A  51     -20.734  13.136  11.402  1.00 10.00      A   
ATOM    442  N   PHE A  52     -20.022  13.753  13.464  1.00 10.00      A   
ATOM    443  HN  PHE A  52     -19.709  14.499  14.019  1.00 10.00      A   
ATOM    444  CA  PHE A  52     -20.107  12.423  14.071  1.00 10.00      A   
ATOM    445  CB  PHE A  52     -21.493  11.788  13.900  1.00 10.00      A   
ATOM    446  CG  PHE A  52     -22.554  12.393  14.775  1.00 10.00      A   
ATOM    447  CD1 PHE A  52     -23.251  13.518  14.367  1.00 10.00      A   
ATOM    448  CD2 PHE A  52     -22.859  11.833  16.004  1.00 10.00      A   
ATOM    449  CE1 PHE A  52     -24.230  14.074  15.166  1.00 10.00      A   
ATOM    450  CE2 PHE A  52     -23.837  12.384  16.810  1.00 10.00      A   
ATOM    451  CZ  PHE A  52     -24.524  13.506  16.390  1.00 10.00      A   
ATOM    452  C   PHE A  52     -19.005  11.490  13.577  1.00 10.00      A   
ATOM    453  O   PHE A  52     -18.155  11.058  14.354  1.00 10.00      A   
ATOM    454  N   TYR A  53     -19.010  11.198  12.288  1.00 10.00      A   
ATOM    455  HN  TYR A  53     -19.695  11.603  11.708  1.00 10.00      A   
ATOM    456  CA  TYR A  53     -18.022  10.311  11.696  1.00 10.00      A   
ATOM    457  CB  TYR A  53     -18.410   8.850  11.971  1.00 10.00      A   
ATOM    458  CG  TYR A  53     -17.398   7.824  11.505  1.00 10.00      A   
ATOM    459  CD1 TYR A  53     -16.316   7.479  12.303  1.00 10.00      A   
ATOM    460  CD2 TYR A  53     -17.525   7.200  10.270  1.00 10.00      A   
ATOM    461  CE1 TYR A  53     -15.387   6.546  11.884  1.00 10.00      A   
ATOM    462  CE2 TYR A  53     -16.602   6.265   9.843  1.00 10.00      A   
ATOM    463  CZ  TYR A  53     -15.536   5.942  10.655  1.00 10.00      A   
ATOM    464  OH  TYR A  53     -14.610   5.014  10.232  1.00 10.00      A   
ATOM    465  HH  TYR A  53     -14.577   4.279  10.871  1.00 10.00      A   
ATOM    466  C   TYR A  53     -17.952  10.554  10.195  1.00 10.00      A   
ATOM    467  O   TYR A  53     -18.943  10.952   9.584  1.00 10.00      A   
ATOM    468  N   THR A  54     -16.779  10.348   9.615  1.00 10.00      A   
ATOM    469  HN  THR A  54     -16.007  10.085  10.166  1.00 10.00      A   
ATOM    470  CA  THR A  54     -16.598  10.519   8.185  1.00 10.00      A   
ATOM    471  CB  THR A  54     -16.532  12.010   7.776  1.00 10.00      A   
ATOM    472  OG1 THR A  54     -16.759  12.137   6.364  1.00 10.00      A   
ATOM    473  HG1 THR A  54     -17.423  11.488   6.086  1.00 10.00      A   
ATOM    474  CG2 THR A  54     -15.179  12.613   8.124  1.00 10.00      A   
ATOM    475  C   THR A  54     -15.349   9.785   7.715  1.00 10.00      A   
ATOM    476  O   THR A  54     -14.496   9.412   8.524  1.00 10.00      A   
ATOM    477  N   ARG A  55     -15.256   9.565   6.415  1.00 10.00      A   
ATOM    478  HN  ARG A  55     -15.985   9.867   5.826  1.00 10.00      A   
ATOM    479  CA  ARG A  55     -14.111   8.881   5.840  1.00 10.00      A   
ATOM    480  CB  ARG A  55     -14.534   7.564   5.197  1.00 10.00      A   
ATOM    481  CG  ARG A  55     -14.574   6.396   6.162  1.00 10.00      A   
ATOM    482  CD  ARG A  55     -13.175   5.941   6.532  1.00 10.00      A   
ATOM    483  NE  ARG A  55     -13.025   5.731   7.972  1.00 10.00      A   
ATOM    484  HE  ARG A  55     -13.831   5.468   8.480  1.00 10.00      A   
ATOM    485  CZ  ARG A  55     -11.876   5.876   8.626  1.00 10.00      A   
ATOM    486  NH1 ARG A  55     -10.775   6.235   7.978  1.00 10.00      A   
ATOM    487 HH11 ARG A  55     -10.799   6.400   6.940  1.00 10.00      A   
ATOM    488 HH12 ARG A  55      -9.878   6.351   8.498  1.00 10.00      A   
ATOM    489  NH2 ARG A  55     -11.827   5.646   9.930  1.00 10.00      A   
ATOM    490 HH21 ARG A  55     -10.929   5.761  10.452  1.00 10.00      A   
ATOM    491 HH22 ARG A  55     -12.688   5.345  10.441  1.00 10.00      A   
ATOM    492  C   ARG A  55     -13.376   9.763   4.839  1.00 10.00      A   
ATOM    493  O   ARG A  55     -12.148   9.748   4.783  1.00 10.00      A   
ATOM    494  N   THR A  56     -14.126  10.533   4.054  1.00 10.00      A   
ATOM    495  HN  THR A  56     -15.102  10.489   4.133  1.00 10.00      A   
ATOM    496  CA  THR A  56     -13.532  11.424   3.063  1.00 10.00      A   
ATOM    497  CB  THR A  56     -14.614  12.179   2.271  1.00 10.00      A   
ATOM    498  OG1 THR A  56     -15.719  11.301   2.030  1.00 10.00      A   
ATOM    499  HG1 THR A  56     -15.475  10.397   2.272  1.00 10.00      A   
ATOM    500  CG2 THR A  56     -14.063  12.665   0.938  1.00 10.00      A   
ATOM    501  C   THR A  56     -12.589  12.428   3.724  1.00 10.00      A   
ATOM    502  O   THR A  56     -13.022  13.300   4.487  1.00 10.00      A   
ATOM    503  N   MET A  57     -11.304  12.293   3.423  1.00 10.00      A   
ATOM    504  HN  MET A  57     -11.035  11.578   2.802  1.00 10.00      A   
ATOM    505  CA  MET A  57     -10.279  13.163   3.980  1.00 10.00      A   
ATOM    506  CB  MET A  57      -8.892  12.723   3.499  1.00 10.00      A   
ATOM    507  CG  MET A  57      -7.732  13.401   4.212  1.00 10.00      A   
ATOM    508  SD  MET A  57      -7.839  13.266   6.007  1.00 10.00      A   
ATOM    509  CE  MET A  57      -7.471  11.527   6.239  1.00 10.00      A   
ATOM    510  C   MET A  57     -10.535  14.628   3.626  1.00 10.00      A   
ATOM    511  O   MET A  57     -11.037  14.940   2.544  1.00 10.00      A   
ATOM    512  N   THR A  58     -10.197  15.524   4.547  1.00 10.00      A   
ATOM    513  HN  THR A  58      -9.804  15.216   5.395  1.00 10.00      A   
ATOM    514  CA  THR A  58     -10.392  16.951   4.339  1.00 10.00      A   
ATOM    515  CB  THR A  58     -10.179  17.737   5.645  1.00 10.00      A   
ATOM    516  OG1 THR A  58     -10.656  16.943   6.739  1.00 10.00      A   
ATOM    517  HG1 THR A  58     -11.565  16.669   6.560  1.00 10.00      A   
ATOM    518  CG2 THR A  58     -10.949  19.049   5.611  1.00 10.00      A   
ATOM    519  C   THR A  58      -9.471  17.485   3.242  1.00 10.00      A   
ATOM    520  O   THR A  58      -9.802  18.450   2.555  1.00 10.00      A   
ATOM    521  N   TYR A  59      -8.323  16.838   3.068  1.00 10.00      A   
ATOM    522  HN  TYR A  59      -8.106  16.085   3.657  1.00 10.00      A   
ATOM    523  CA  TYR A  59      -7.366  17.239   2.041  1.00 10.00      A   
ATOM    524  CB  TYR A  59      -6.083  16.406   2.135  1.00 10.00      A   
ATOM    525  CG  TYR A  59      -5.203  16.745   3.319  1.00 10.00      A   
ATOM    526  CD1 TYR A  59      -4.880  15.783   4.269  1.00 10.00      A   
ATOM    527  CD2 TYR A  59      -4.698  18.027   3.489  1.00 10.00      A   
ATOM    528  CE1 TYR A  59      -4.084  16.091   5.355  1.00 10.00      A   
ATOM    529  CE2 TYR A  59      -3.897  18.342   4.570  1.00 10.00      A   
ATOM    530  CZ  TYR A  59      -3.595  17.371   5.501  1.00 10.00      A   
ATOM    531  OH  TYR A  59      -2.807  17.685   6.586  1.00 10.00      A   
ATOM    532  HH  TYR A  59      -2.981  18.598   6.854  1.00 10.00      A   
ATOM    533  C   TYR A  59      -7.974  17.100   0.646  1.00 10.00      A   
ATOM    534  O   TYR A  59      -7.641  17.856  -0.266  1.00 10.00      A   
ATOM    535  N   THR A  60      -8.875  16.140   0.490  1.00 10.00      A   
ATOM    536  HN  THR A  60      -9.099  15.562   1.251  1.00 10.00      A   
ATOM    537  CA  THR A  60      -9.524  15.900  -0.786  1.00 10.00      A   
ATOM    538  CB  THR A  60      -9.952  14.428  -0.889  1.00 10.00      A   
ATOM    539  OG1 THR A  60      -9.222  13.660   0.079  1.00 10.00      A   
ATOM    540  HG1 THR A  60      -8.544  13.140  -0.374  1.00 10.00      A   
ATOM    541  CG2 THR A  60      -9.648  13.893  -2.277  1.00 10.00      A   
ATOM    542  C   THR A  60     -10.750  16.796  -0.972  1.00 10.00      A   
ATOM    543  O   THR A  60     -11.282  16.922  -2.073  1.00 10.00      A   
ATOM    544  N   ARG A  61     -11.188  17.428   0.108  1.00 10.00      A   
ATOM    545  HN  ARG A  61     -10.708  17.315   0.954  1.00 10.00      A   
ATOM    546  CA  ARG A  61     -12.357  18.300   0.063  1.00 10.00      A   
ATOM    547  CB  ARG A  61     -12.773  18.730   1.472  1.00 10.00      A   
ATOM    548  CG  ARG A  61     -13.189  17.581   2.375  1.00 10.00      A   
ATOM    549  CD  ARG A  61     -14.479  16.944   1.897  1.00 10.00      A   
ATOM    550  NE  ARG A  61     -14.895  15.840   2.759  1.00 10.00      A   
ATOM    551  HE  ARG A  61     -14.371  15.010   2.711  1.00 10.00      A   
ATOM    552  CZ  ARG A  61     -15.929  15.906   3.598  1.00 10.00      A   
ATOM    553  NH1 ARG A  61     -16.636  17.023   3.697  1.00 10.00      A   
ATOM    554 HH11 ARG A  61     -16.387  17.867   3.118  1.00 10.00      A   
ATOM    555 HH12 ARG A  61     -17.448  17.073   4.355  1.00 10.00      A   
ATOM    556  NH2 ARG A  61     -16.258  14.857   4.343  1.00 10.00      A   
ATOM    557 HH21 ARG A  61     -17.070  14.914   5.000  1.00 10.00      A   
ATOM    558 HH22 ARG A  61     -15.713  13.971   4.279  1.00 10.00      A   
ATOM    559  C   ARG A  61     -12.102  19.530  -0.800  1.00 10.00      A   
ATOM    560  O   ARG A  61     -11.161  20.286  -0.556  1.00 10.00      A   
ATOM    561  N   GLY A  62     -12.936  19.716  -1.814  1.00 10.00      A   
ATOM    562  HN  GLY A  62     -13.657  19.073  -1.967  1.00 10.00      A   
ATOM    563  CA  GLY A  62     -12.796  20.862  -2.693  1.00 10.00      A   
ATOM    564  C   GLY A  62     -11.852  20.611  -3.852  1.00 10.00      A   
ATOM    565  O   GLY A  62     -11.435  21.553  -4.530  1.00 10.00      A   
ATOM    566  N   ALA A  63     -11.515  19.348  -4.084  1.00 10.00      A   
ATOM    567  HN  ALA A  63     -11.886  18.641  -3.516  1.00 10.00      A   
ATOM    568  CA  ALA A  63     -10.612  18.986  -5.168  1.00 10.00      A   
ATOM    569  CB  ALA A  63      -9.430  18.187  -4.635  1.00 10.00      A   
ATOM    570  C   ALA A  63     -11.345  18.201  -6.250  1.00 10.00      A   
ATOM    571  O   ALA A  63     -12.474  17.748  -6.046  1.00 10.00      A   
ATOM    572  N   THR A  64     -10.699  18.049  -7.394  1.00 10.00      A   
ATOM    573  HN  THR A  64      -9.804  18.438  -7.488  1.00 10.00      A   
ATOM    574  CA  THR A  64     -11.267  17.321  -8.515  1.00 10.00      A   
ATOM    575  CB  THR A  64     -11.781  18.287  -9.612  1.00 10.00      A   
ATOM    576  OG1 THR A  64     -12.420  17.555 -10.664  1.00 10.00      A   
ATOM    577  HG1 THR A  64     -12.869  16.783 -10.291  1.00 10.00      A   
ATOM    578  CG2 THR A  64     -10.648  19.125 -10.190  1.00 10.00      A   
ATOM    579  C   THR A  64     -10.227  16.364  -9.098  1.00 10.00      A   
ATOM    580  O   THR A  64      -9.029  16.652  -9.083  1.00 10.00      A   
ATOM    581  N   GLY A  65     -10.683  15.217  -9.589  1.00 10.00      A   
ATOM    582  HN  GLY A  65     -11.648  15.032  -9.572  1.00 10.00      A   
ATOM    583  CA  GLY A  65      -9.774  14.244 -10.156  1.00 10.00      A   
ATOM    584  C   GLY A  65     -10.469  13.316 -11.128  1.00 10.00      A   
ATOM    585  O   GLY A  65     -11.657  13.480 -11.408  1.00 10.00      A   
ATOM    586  N   THR A  66      -9.741  12.329 -11.620  1.00 10.00      A   
ATOM    587  HN  THR A  66      -8.811  12.230 -11.325  1.00 10.00      A   
ATOM    588  CA  THR A  66     -10.286  11.373 -12.576  1.00 10.00      A   
ATOM    589  CB  THR A  66      -9.440  11.357 -13.866  1.00 10.00      A   
ATOM    590  OG1 THR A  66      -9.251  12.702 -14.332  1.00 10.00      A   
ATOM    591  HG1 THR A  66      -8.344  12.983 -14.150  1.00 10.00      A   
ATOM    592  CG2 THR A  66     -10.126  10.540 -14.952  1.00 10.00      A   
ATOM    593  C   THR A  66     -10.329   9.962 -11.985  1.00 10.00      A   
ATOM    594  O   THR A  66      -9.346   9.493 -11.403  1.00 10.00      A   
ATOM    595  N   ILE A  67     -11.478   9.303 -12.116  1.00 10.00      A   
ATOM    596  HN  ILE A  67     -12.235   9.744 -12.567  1.00 10.00      A   
ATOM    597  CA  ILE A  67     -11.648   7.944 -11.614  1.00 10.00      A   
ATOM    598  CB  ILE A  67     -13.142   7.591 -11.456  1.00 10.00      A   
ATOM    599  CG1 ILE A  67     -13.884   8.705 -10.712  1.00 10.00      A   
ATOM    600  CG2 ILE A  67     -13.304   6.264 -10.731  1.00 10.00      A   
ATOM    601  CD1 ILE A  67     -15.392   8.584 -10.768  1.00 10.00      A   
ATOM    602  C   ILE A  67     -11.018   6.968 -12.600  1.00 10.00      A   
ATOM    603  O   ILE A  67     -11.420   6.912 -13.761  1.00 10.00      A   
ATOM    604  N   VAL A  68     -10.032   6.204 -12.146  1.00 10.00      A   
ATOM    605  HN  VAL A  68      -9.755   6.283 -11.208  1.00 10.00      A   
ATOM    606  CA  VAL A  68      -9.353   5.255 -13.025  1.00 10.00      A   
ATOM    607  CB  VAL A  68      -7.841   5.554 -13.151  1.00 10.00      A   
ATOM    608  CG1 VAL A  68      -7.596   6.983 -13.612  1.00 10.00      A   
ATOM    609  CG2 VAL A  68      -7.122   5.270 -11.841  1.00 10.00      A   
ATOM    610  C   VAL A  68      -9.537   3.805 -12.578  1.00 10.00      A   
ATOM    611  O   VAL A  68      -9.057   2.881 -13.239  1.00 10.00      A   
ATOM    612  N   ARG A  69     -10.230   3.600 -11.469  1.00 10.00      A   
ATOM    613  HN  ARG A  69     -10.615   4.364 -10.989  1.00 10.00      A   
ATOM    614  CA  ARG A  69     -10.443   2.252 -10.960  1.00 10.00      A   
ATOM    615  CB  ARG A  69      -9.447   1.922  -9.834  1.00 10.00      A   
ATOM    616  CG  ARG A  69      -9.942   0.862  -8.853  1.00 10.00      A   
ATOM    617  CD  ARG A  69      -8.830   0.370  -7.941  1.00 10.00      A   
ATOM    618  NE  ARG A  69      -9.350  -0.374  -6.793  1.00 10.00      A   
ATOM    619  HE  ARG A  69      -9.446   0.121  -5.946  1.00 10.00      A   
ATOM    620  CZ  ARG A  69      -9.692  -1.660  -6.820  1.00 10.00      A   
ATOM    621  NH1 ARG A  69      -9.584  -2.364  -7.939  1.00 10.00      A   
ATOM    622 HH11 ARG A  69      -9.221  -1.915  -8.810  1.00 10.00      A   
ATOM    623 HH12 ARG A  69      -9.864  -3.369  -7.954  1.00 10.00      A   
ATOM    624  NH2 ARG A  69     -10.138  -2.245  -5.716  1.00 10.00      A   
ATOM    625 HH21 ARG A  69     -10.214  -1.701  -4.826  1.00 10.00      A   
ATOM    626 HH22 ARG A  69     -10.410  -3.252  -5.728  1.00 10.00      A   
ATOM    627  C   ARG A  69     -11.875   2.030 -10.487  1.00 10.00      A   
ATOM    628  O   ARG A  69     -12.426   2.838  -9.734  1.00 10.00      A   
ATOM    629  N   LEU A  70     -12.467   0.935 -10.950  1.00 10.00      A   
ATOM    630  HN  LEU A  70     -11.976   0.354 -11.573  1.00 10.00      A   
ATOM    631  CA  LEU A  70     -13.815   0.558 -10.554  1.00 10.00      A   
ATOM    632  CB  LEU A  70     -14.524  -0.176 -11.697  1.00 10.00      A   
ATOM    633  CG  LEU A  70     -16.053  -0.099 -11.711  1.00 10.00      A   
ATOM    634  CD1 LEU A  70     -16.519   1.291 -12.118  1.00 10.00      A   
ATOM    635  CD2 LEU A  70     -16.635  -1.155 -12.638  1.00 10.00      A   
ATOM    636  C   LEU A  70     -13.685  -0.350  -9.340  1.00 10.00      A   
ATOM    637  O   LEU A  70     -13.216  -1.483  -9.451  1.00 10.00      A   
ATOM    638  N   VAL A  71     -14.071   0.159  -8.183  1.00 10.00      A   
ATOM    639  HN  VAL A  71     -14.462   1.059  -8.164  1.00 10.00      A   
ATOM    640  CA  VAL A  71     -13.941  -0.591  -6.940  1.00 10.00      A   
ATOM    641  CB  VAL A  71     -13.839   0.334  -5.710  1.00 10.00      A   
ATOM    642  CG1 VAL A  71     -13.283  -0.425  -4.520  1.00 10.00      A   
ATOM    643  CG2 VAL A  71     -12.957   1.531  -6.020  1.00 10.00      A   
ATOM    644  C   VAL A  71     -15.032  -1.648  -6.749  1.00 10.00      A   
ATOM    645  O   VAL A  71     -14.995  -2.704  -7.382  1.00 10.00      A   
ATOM    646  N   TYR A  72     -16.000  -1.366  -5.885  1.00 10.00      A   
ATOM    647  HN  TYR A  72     -16.000  -0.499  -5.431  1.00 10.00      A   
ATOM    648  CA  TYR A  72     -17.072  -2.312  -5.603  1.00 10.00      A   
ATOM    649  CB  TYR A  72     -16.567  -3.436  -4.678  1.00 10.00      A   
ATOM    650  CG  TYR A  72     -15.733  -2.965  -3.498  1.00 10.00      A   
ATOM    651  CD1 TYR A  72     -16.217  -2.021  -2.598  1.00 10.00      A   
ATOM    652  CD2 TYR A  72     -14.454  -3.465  -3.291  1.00 10.00      A   
ATOM    653  CE1 TYR A  72     -15.452  -1.588  -1.531  1.00 10.00      A   
ATOM    654  CE2 TYR A  72     -13.682  -3.039  -2.223  1.00 10.00      A   
ATOM    655  CZ  TYR A  72     -14.185  -2.099  -1.347  1.00 10.00      A   
ATOM    656  OH  TYR A  72     -13.417  -1.667  -0.286  1.00 10.00      A   
ATOM    657  HH  TYR A  72     -13.108  -0.755  -0.465  1.00 10.00      A   
ATOM    658  C   TYR A  72     -18.254  -1.613  -4.947  1.00 10.00      A   
ATOM    659  O   TYR A  72     -18.314  -0.382  -4.905  1.00 10.00      A   
ATOM    660  N   GLU A  73     -19.177  -2.413  -4.432  1.00 10.00      A   
ATOM    661  HN  GLU A  73     -19.062  -3.384  -4.509  1.00 10.00      A   
ATOM    662  CA  GLU A  73     -20.355  -1.904  -3.751  1.00 10.00      A   
ATOM    663  CB  GLU A  73     -21.620  -2.510  -4.351  1.00 10.00      A   
ATOM    664  CG  GLU A  73     -21.870  -2.126  -5.795  1.00 10.00      A   
ATOM    665  CD  GLU A  73     -22.870  -3.040  -6.460  1.00 10.00      A   
ATOM    666  OE1 GLU A  73     -24.080  -2.924  -6.168  1.00 10.00      A   
ATOM    667  OE2 GLU A  73     -22.454  -3.888  -7.275  1.00 10.00      A   
ATOM    668  C   GLU A  73     -20.274  -2.268  -2.280  1.00 10.00      A   
ATOM    669  O   GLU A  73     -20.077  -3.435  -1.935  1.00 10.00      A   
ATOM    670  N   SER A  74     -20.398  -1.276  -1.419  1.00 10.00      A   
ATOM    671  HN  SER A  74     -20.547  -0.363  -1.757  1.00 10.00      A   
ATOM    672  CA  SER A  74     -20.334  -1.491   0.015  1.00 10.00      A   
ATOM    673  CB  SER A  74     -18.872  -1.625   0.469  1.00 10.00      A   
ATOM    674  OG  SER A  74     -18.267  -2.783  -0.083  1.00 10.00      A   
ATOM    675  HG  SER A  74     -18.872  -3.186  -0.723  1.00 10.00      A   
ATOM    676  C   SER A  74     -20.995  -0.324   0.736  1.00 10.00      A   
ATOM    677  O   SER A  74     -21.108   0.766   0.176  1.00 10.00      A   
ATOM    678  N   PRO A  75     -21.487  -0.545   1.960  1.00 10.00      A   
ATOM    679  CA  PRO A  75     -22.110   0.516   2.752  1.00 10.00      A   
ATOM    680  CB  PRO A  75     -22.640  -0.221   3.994  1.00 10.00      A   
ATOM    681  CG  PRO A  75     -22.635  -1.665   3.625  1.00 10.00      A   
ATOM    682  CD  PRO A  75     -21.502  -1.837   2.662  1.00 10.00      A   
ATOM    683  C   PRO A  75     -21.054   1.529   3.172  1.00 10.00      A   
ATOM    684  O   PRO A  75     -19.932   1.147   3.512  1.00 10.00      A   
ATOM    685  N   ALA A  76     -21.394   2.810   3.128  1.00 10.00      A   
ATOM    686  HN  ALA A  76     -22.297   3.060   2.830  1.00 10.00      A   
ATOM    687  CA  ALA A  76     -20.457   3.854   3.524  1.00 10.00      A   
ATOM    688  CB  ALA A  76     -21.074   5.231   3.332  1.00 10.00      A   
ATOM    689  C   ALA A  76     -20.060   3.656   4.979  1.00 10.00      A   
ATOM    690  O   ALA A  76     -20.884   3.246   5.795  1.00 10.00      A   
ATOM    691  N   ALA A  77     -18.805   3.938   5.305  1.00 10.00      A   
ATOM    692  HN  ALA A  77     -18.192   4.265   4.614  1.00 10.00      A   
ATOM    693  CA  ALA A  77     -18.321   3.771   6.675  1.00 10.00      A   
ATOM    694  CB  ALA A  77     -16.845   4.100   6.782  1.00 10.00      A   
ATOM    695  C   ALA A  77     -19.141   4.600   7.657  1.00 10.00      A   
ATOM    696  O   ALA A  77     -19.325   4.208   8.810  1.00 10.00      A   
ATOM    697  N   GLU A  78     -19.642   5.738   7.182  1.00 10.00      A   
ATOM    698  HN  GLU A  78     -19.423   6.006   6.260  1.00 10.00      A   
ATOM    699  CA  GLU A  78     -20.472   6.625   7.988  1.00 10.00      A   
ATOM    700  CB  GLU A  78     -20.811   7.900   7.205  1.00 10.00      A   
ATOM    701  CG  GLU A  78     -19.690   8.932   7.158  1.00 10.00      A   
ATOM    702  CD  GLU A  78     -18.739   8.756   5.987  1.00 10.00      A   
ATOM    703  OE1 GLU A  78     -18.557   7.612   5.518  1.00 10.00      A   
ATOM    704  OE2 GLU A  78     -18.157   9.773   5.538  1.00 10.00      A   
ATOM    705  C   GLU A  78     -21.757   5.918   8.426  1.00 10.00      A   
ATOM    706  O   GLU A  78     -22.436   6.355   9.353  1.00 10.00      A   
ATOM    707  N   ASP A  79     -22.088   4.825   7.746  1.00 10.00      A   
ATOM    708  HN  ASP A  79     -21.517   4.537   7.002  1.00 10.00      A   
ATOM    709  CA  ASP A  79     -23.274   4.044   8.069  1.00 10.00      A   
ATOM    710  CB  ASP A  79     -24.157   3.858   6.830  1.00 10.00      A   
ATOM    711  CG  ASP A  79     -24.917   5.111   6.441  1.00 10.00      A   
ATOM    712  OD1 ASP A  79     -25.599   5.698   7.313  1.00 10.00      A   
ATOM    713  OD2 ASP A  79     -24.845   5.511   5.253  1.00 10.00      A   
ATOM    714  C   ASP A  79     -22.871   2.682   8.623  1.00 10.00      A   
ATOM    715  O   ASP A  79     -23.458   2.193   9.587  1.00 10.00      A   
ATOM    716  N   GLU A  80     -21.855   2.080   8.006  1.00 10.00      A   
ATOM    717  HN  GLU A  80     -21.437   2.527   7.237  1.00 10.00      A   
ATOM    718  CA  GLU A  80     -21.350   0.773   8.418  1.00 10.00      A   
ATOM    719  CB  GLU A  80     -20.182   0.338   7.525  1.00 10.00      A   
ATOM    720  CG  GLU A  80     -19.338  -0.782   8.111  1.00 10.00      A   
ATOM    721  CD  GLU A  80     -18.456  -1.464   7.088  1.00 10.00      A   
ATOM    722  OE1 GLU A  80     -18.491  -2.711   7.013  1.00 10.00      A   
ATOM    723  OE2 GLU A  80     -17.724  -0.763   6.355  1.00 10.00      A   
ATOM    724  C   GLU A  80     -20.934   0.768   9.888  1.00 10.00      A   
ATOM    725  O   GLU A  80     -21.251  -0.167  10.626  1.00 10.00      A   
ATOM    726  N   ALA A  81     -20.246   1.826  10.311  1.00 10.00      A   
ATOM    727  HN  ALA A  81     -20.035   2.542   9.674  1.00 10.00      A   
ATOM    728  CA  ALA A  81     -19.787   1.947  11.692  1.00 10.00      A   
ATOM    729  CB  ALA A  81     -18.923   3.190  11.862  1.00 10.00      A   
ATOM    730  C   ALA A  81     -20.962   1.975  12.668  1.00 10.00      A   
ATOM    731  O   ALA A  81     -20.816   1.637  13.843  1.00 10.00      A   
ATOM    732  N   PHE A  82     -22.131   2.360  12.167  1.00 10.00      A   
ATOM    733  HN  PHE A  82     -22.188   2.596  11.217  1.00 10.00      A   
ATOM    734  CA  PHE A  82     -23.334   2.433  12.986  1.00 10.00      A   
ATOM    735  CB  PHE A  82     -24.165   3.664  12.615  1.00 10.00      A   
ATOM    736  CG  PHE A  82     -23.563   4.962  13.072  1.00 10.00      A   
ATOM    737  CD1 PHE A  82     -22.526   5.549  12.364  1.00 10.00      A   
ATOM    738  CD2 PHE A  82     -24.032   5.596  14.211  1.00 10.00      A   
ATOM    739  CE1 PHE A  82     -21.969   6.743  12.781  1.00 10.00      A   
ATOM    740  CE2 PHE A  82     -23.481   6.791  14.634  1.00 10.00      A   
ATOM    741  CZ  PHE A  82     -22.447   7.366  13.918  1.00 10.00      A   
ATOM    742  C   PHE A  82     -24.169   1.161  12.858  1.00 10.00      A   
ATOM    743  O   PHE A  82     -25.303   1.092  13.342  1.00 10.00      A   
ATOM    744  N   GLY A  83     -23.607   0.160  12.193  1.00 10.00      A   
ATOM    745  HN  GLY A  83     -22.711   0.282  11.805  1.00 10.00      A   
ATOM    746  CA  GLY A  83     -24.297  -1.102  12.029  1.00 10.00      A   
ATOM    747  C   GLY A  83     -25.313  -1.084  10.903  1.00 10.00      A   
ATOM    748  O   GLY A  83     -26.258  -1.874  10.900  1.00 10.00      A   
ATOM    749  N   ASN A  84     -25.131  -0.187   9.946  1.00 10.00      A   
ATOM    750  HN  ASN A  84     -24.363   0.428   9.993  1.00 10.00      A   
ATOM    751  CA  ASN A  84     -26.049  -0.100   8.820  1.00 10.00      A   
ATOM    752  CB  ASN A  84     -26.346   1.355   8.444  1.00 10.00      A   
ATOM    753  CG  ASN A  84     -27.567   1.499   7.544  1.00 10.00      A   
ATOM    754  OD1 ASN A  84     -27.868   0.628   6.724  1.00 10.00      A   
ATOM    755  ND2 ASN A  84     -28.281   2.606   7.692  1.00 10.00      A   
ATOM    756 HD21 ASN A  84     -27.984   3.268   8.359  1.00 10.00      A   
ATOM    757 HD22 ASN A  84     -29.078   2.721   7.134  1.00 10.00      A   
ATOM    758  C   ASN A  84     -25.504  -0.863   7.622  1.00 10.00      A   
ATOM    759  O   ASN A  84     -24.781  -0.310   6.796  1.00 10.00      A   
ATOM    760  N   GLU A  85     -25.838  -2.143   7.551  1.00 10.00      A   
ATOM    761  HN  GLU A  85     -26.390  -2.532   8.262  1.00 10.00      A   
ATOM    762  CA  GLU A  85     -25.398  -2.990   6.451  1.00 10.00      A   
ATOM    763  CB  GLU A  85     -24.984  -4.368   6.972  1.00 10.00      A   
ATOM    764  CG  GLU A  85     -23.757  -4.349   7.871  1.00 10.00      A   
ATOM    765  CD  GLU A  85     -23.523  -5.673   8.574  1.00 10.00      A   
ATOM    766  OE1 GLU A  85     -24.110  -5.888   9.657  1.00 10.00      A   
ATOM    767  OE2 GLU A  85     -22.747  -6.503   8.055  1.00 10.00      A   
ATOM    768  C   GLU A  85     -26.515  -3.125   5.421  1.00 10.00      A   
ATOM    769  O   GLU A  85     -26.443  -3.947   4.505  1.00 10.00      A   
ATOM    770  N   GLU A  86     -27.544  -2.301   5.583  1.00 10.00      A   
ATOM    771  HN  GLU A  86     -27.528  -1.662   6.327  1.00 10.00      A   
ATOM    772  CA  GLU A  86     -28.689  -2.312   4.687  1.00 10.00      A   
ATOM    773  CB  GLU A  86     -29.925  -1.774   5.409  1.00 10.00      A   
ATOM    774  CG  GLU A  86     -30.208  -2.422   6.753  1.00 10.00      A   
ATOM    775  CD  GLU A  86     -31.279  -1.679   7.523  1.00 10.00      A   
ATOM    776  OE1 GLU A  86     -30.984  -1.176   8.629  1.00 10.00      A   
ATOM    777  OE2 GLU A  86     -32.418  -1.583   7.018  1.00 10.00      A   
ATOM    778  C   GLU A  86     -28.418  -1.445   3.463  1.00 10.00      A   
ATOM    779  O   GLU A  86     -28.566  -1.891   2.324  1.00 10.00      A   
ATOM    780  N   ASN A  87     -28.022  -0.202   3.710  1.00 10.00      A   
ATOM    781  HN  ASN A  87     -27.906   0.085   4.642  1.00 10.00      A   
ATOM    782  CA  ASN A  87     -27.743   0.746   2.636  1.00 10.00      A   
ATOM    783  CB  ASN A  87     -27.834   2.189   3.144  1.00 10.00      A   
ATOM    784  CG  ASN A  87     -29.263   2.668   3.313  1.00 10.00      A   
ATOM    785  OD1 ASN A  87     -30.135   1.922   3.760  1.00 10.00      A   
ATOM    786  ND2 ASN A  87     -29.516   3.913   2.954  1.00 10.00      A   
ATOM    787 HD21 ASN A  87     -28.775   4.457   2.603  1.00 10.00      A   
ATOM    788 HD22 ASN A  87     -30.432   4.245   3.047  1.00 10.00      A   
ATOM    789  C   ASN A  87     -26.374   0.502   2.027  1.00 10.00      A   
ATOM    790  O   ASN A  87     -25.357   0.684   2.688  1.00 10.00      A   
ATOM    791  N   VAL A  88     -26.356   0.097   0.764  1.00 10.00      A   
ATOM    792  HN  VAL A  88     -27.205  -0.012   0.287  1.00 10.00      A   
ATOM    793  CA  VAL A  88     -25.111  -0.182   0.057  1.00 10.00      A   
ATOM    794  CB  VAL A  88     -25.090  -1.645  -0.448  1.00 10.00      A   
ATOM    795  CG1 VAL A  88     -23.795  -1.962  -1.179  1.00 10.00      A   
ATOM    796  CG2 VAL A  88     -25.307  -2.613   0.705  1.00 10.00      A   
ATOM    797  C   VAL A  88     -24.965   0.763  -1.135  1.00 10.00      A   
ATOM    798  O   VAL A  88     -25.940   1.035  -1.837  1.00 10.00      A   
ATOM    799  N   GLU A  89     -23.758   1.275  -1.353  1.00 10.00      A   
ATOM    800  HN  GLU A  89     -23.014   1.031  -0.759  1.00 10.00      A   
ATOM    801  CA  GLU A  89     -23.506   2.182  -2.464  1.00 10.00      A   
ATOM    802  CB  GLU A  89     -23.449   3.633  -1.982  1.00 10.00      A   
ATOM    803  CG  GLU A  89     -22.224   3.974  -1.151  1.00 10.00      A   
ATOM    804  CD  GLU A  89     -22.311   5.359  -0.554  1.00 10.00      A   
ATOM    805  OE1 GLU A  89     -21.863   6.329  -1.208  1.00 10.00      A   
ATOM    806  OE2 GLU A  89     -22.836   5.487   0.570  1.00 10.00      A   
ATOM    807  C   GLU A  89     -22.220   1.808  -3.196  1.00 10.00      A   
ATOM    808  O   GLU A  89     -21.533   0.859  -2.817  1.00 10.00      A   
ATOM    809  N   TRP A  90     -21.901   2.560  -4.241  1.00 10.00      A   
ATOM    810  HN  TRP A  90     -22.483   3.311  -4.480  1.00 10.00      A   
ATOM    811  CA  TRP A  90     -20.704   2.310  -5.035  1.00 10.00      A   
ATOM    812  CB  TRP A  90     -20.948   2.701  -6.496  1.00 10.00      A   
ATOM    813  CG  TRP A  90     -21.377   1.566  -7.376  1.00 10.00      A   
ATOM    814  CD1 TRP A  90     -22.653   1.217  -7.706  1.00 10.00      A   
ATOM    815  CD2 TRP A  90     -20.521   0.633  -8.045  1.00 10.00      A   
ATOM    816  NE1 TRP A  90     -22.646   0.122  -8.536  1.00 10.00      A   
ATOM    817  HE1 TRP A  90     -23.441  -0.320  -8.908  1.00 10.00      A   
ATOM    818  CE2 TRP A  90     -21.347  -0.254  -8.760  1.00 10.00      A   
ATOM    819  CE3 TRP A  90     -19.136   0.463  -8.109  1.00 10.00      A   
ATOM    820  CZ2 TRP A  90     -20.834  -1.297  -9.527  1.00 10.00      A   
ATOM    821  CZ3 TRP A  90     -18.628  -0.572  -8.870  1.00 10.00      A   
ATOM    822  CH2 TRP A  90     -19.475  -1.438  -9.570  1.00 10.00      A   
ATOM    823  C   TRP A  90     -19.504   3.089  -4.498  1.00 10.00      A   
ATOM    824  O   TRP A  90     -19.654   4.180  -3.947  1.00 10.00      A   
ATOM    825  N   PHE A  91     -18.321   2.510  -4.652  1.00 10.00      A   
ATOM    826  HN  PHE A  91     -18.280   1.621  -5.064  1.00 10.00      A   
ATOM    827  CA  PHE A  91     -17.080   3.143  -4.223  1.00 10.00      A   
ATOM    828  CB  PHE A  91     -16.359   2.268  -3.196  1.00 10.00      A   
ATOM    829  CG  PHE A  91     -16.773   2.526  -1.775  1.00 10.00      A   
ATOM    830  CD1 PHE A  91     -17.936   1.973  -1.263  1.00 10.00      A   
ATOM    831  CD2 PHE A  91     -15.993   3.318  -0.948  1.00 10.00      A   
ATOM    832  CE1 PHE A  91     -18.311   2.205   0.047  1.00 10.00      A   
ATOM    833  CE2 PHE A  91     -16.363   3.555   0.363  1.00 10.00      A   
ATOM    834  CZ  PHE A  91     -17.525   2.997   0.862  1.00 10.00      A   
ATOM    835  C   PHE A  91     -16.187   3.361  -5.439  1.00 10.00      A   
ATOM    836  O   PHE A  91     -16.137   2.508  -6.327  1.00 10.00      A   
ATOM    837  N   TYR A  92     -15.497   4.494  -5.499  1.00 10.00      A   
ATOM    838  HN  TYR A  92     -15.569   5.148  -4.767  1.00 10.00      A   
ATOM    839  CA  TYR A  92     -14.633   4.793  -6.636  1.00 10.00      A   
ATOM    840  CB  TYR A  92     -15.196   5.972  -7.439  1.00 10.00      A   
ATOM    841  CG  TYR A  92     -16.572   5.759  -8.034  1.00 10.00      A   
ATOM    842  CD1 TYR A  92     -17.718   5.906  -7.262  1.00 10.00      A   
ATOM    843  CD2 TYR A  92     -16.723   5.434  -9.374  1.00 10.00      A   
ATOM    844  CE1 TYR A  92     -18.972   5.728  -7.809  1.00 10.00      A   
ATOM    845  CE2 TYR A  92     -17.975   5.252  -9.928  1.00 10.00      A   
ATOM    846  CZ  TYR A  92     -19.094   5.403  -9.142  1.00 10.00      A   
ATOM    847  OH  TYR A  92     -20.343   5.236  -9.692  1.00 10.00      A   
ATOM    848  HH  TYR A  92     -21.020   5.391  -9.009  1.00 10.00      A   
ATOM    849  C   TYR A  92     -13.217   5.146  -6.192  1.00 10.00      A   
ATOM    850  O   TYR A  92     -13.011   5.663  -5.092  1.00 10.00      A   
ATOM    851  N   SER A  93     -12.251   4.865  -7.064  1.00 10.00      A   
ATOM    852  HN  SER A  93     -12.488   4.429  -7.909  1.00 10.00      A   
ATOM    853  CA  SER A  93     -10.853   5.183  -6.804  1.00 10.00      A   
ATOM    854  CB  SER A  93      -9.965   3.947  -6.985  1.00 10.00      A   
ATOM    855  OG  SER A  93      -8.705   4.116  -6.350  1.00 10.00      A   
ATOM    856  HG  SER A  93      -7.998   4.100  -7.015  1.00 10.00      A   
ATOM    857  C   SER A  93     -10.426   6.290  -7.762  1.00 10.00      A   
ATOM    858  O   SER A  93     -10.298   6.068  -8.973  1.00 10.00      A   
ATOM    859  N   ILE A  94     -10.229   7.479  -7.223  1.00 10.00      A   
ATOM    860  HN  ILE A  94     -10.328   7.587  -6.252  1.00 10.00      A   
ATOM    861  CA  ILE A  94      -9.857   8.631  -8.027  1.00 10.00      A   
ATOM    862  CB  ILE A  94     -10.733   9.847  -7.660  1.00 10.00      A   
ATOM    863  CG1 ILE A  94     -12.211   9.464  -7.675  1.00 10.00      A   
ATOM    864  CG2 ILE A  94     -10.482  11.006  -8.608  1.00 10.00      A   
ATOM    865  CD1 ILE A  94     -13.115  10.516  -7.076  1.00 10.00      A   
ATOM    866  C   ILE A  94      -8.392   9.002  -7.834  1.00 10.00      A   
ATOM    867  O   ILE A  94      -7.853   8.890  -6.733  1.00 10.00      A   
ATOM    868  N   VAL A  95      -7.759   9.432  -8.918  1.00 10.00      A   
ATOM    869  HN  VAL A  95      -8.246   9.471  -9.770  1.00 10.00      A   
ATOM    870  CA  VAL A  95      -6.368   9.854  -8.883  1.00 10.00      A   
ATOM    871  CB  VAL A  95      -5.598   9.373 -10.130  1.00 10.00      A   
ATOM    872  CG1 VAL A  95      -4.166   9.883 -10.114  1.00 10.00      A   
ATOM    873  CG2 VAL A  95      -5.612   7.859 -10.213  1.00 10.00      A   
ATOM    874  C   VAL A  95      -6.311  11.374  -8.824  1.00 10.00      A   
ATOM    875  O   VAL A  95      -6.790  12.055  -9.733  1.00 10.00      A   
ATOM    876  N   PHE A  96      -5.746  11.899  -7.751  1.00 10.00      A   
ATOM    877  HN  PHE A  96      -5.390  11.299  -7.053  1.00 10.00      A   
ATOM    878  CA  PHE A  96      -5.637  13.337  -7.570  1.00 10.00      A   
ATOM    879  CB  PHE A  96      -6.177  13.732  -6.196  1.00 10.00      A   
ATOM    880  CG  PHE A  96      -7.657  13.544  -6.040  1.00 10.00      A   
ATOM    881  CD1 PHE A  96      -8.170  12.353  -5.555  1.00 10.00      A   
ATOM    882  CD2 PHE A  96      -8.534  14.563  -6.374  1.00 10.00      A   
ATOM    883  CE1 PHE A  96      -9.531  12.180  -5.406  1.00 10.00      A   
ATOM    884  CE2 PHE A  96      -9.895  14.396  -6.228  1.00 10.00      A   
ATOM    885  CZ  PHE A  96     -10.394  13.204  -5.744  1.00 10.00      A   
ATOM    886  C   PHE A  96      -4.191  13.795  -7.692  1.00 10.00      A   
ATOM    887  O   PHE A  96      -3.278  13.115  -7.222  1.00 10.00      A   
ATOM    888  N   ALA A  97      -3.988  14.947  -8.319  1.00 10.00      A   
ATOM    889  HN  ALA A  97      -4.756  15.441  -8.675  1.00 10.00      A   
ATOM    890  CA  ALA A  97      -2.653  15.499  -8.483  1.00 10.00      A   
ATOM    891  CB  ALA A  97      -2.635  16.535  -9.595  1.00 10.00      A   
ATOM    892  C   ALA A  97      -2.185  16.115  -7.173  1.00 10.00      A   
ATOM    893  O   ALA A  97      -2.945  16.823  -6.505  1.00 10.00      A   
ATOM    894  N   GLN A  98      -0.937  15.849  -6.814  1.00 10.00      A   
ATOM    895  HN  GLN A  98      -0.385  15.282  -7.396  1.00 10.00      A   
ATOM    896  CA  GLN A  98      -0.360  16.356  -5.575  1.00 10.00      A   
ATOM    897  CB  GLN A  98       1.059  15.810  -5.401  1.00 10.00      A   
ATOM    898  CG  GLN A  98       1.382  15.335  -3.993  1.00 10.00      A   
ATOM    899  CD  GLN A  98       0.425  14.271  -3.489  1.00 10.00      A   
ATOM    900  OE1 GLN A  98      -0.146  13.506  -4.266  1.00 10.00      A   
ATOM    901  NE2 GLN A  98       0.252  14.214  -2.180  1.00 10.00      A   
ATOM    902 HE21 GLN A  98       0.744  14.849  -1.619  1.00 10.00      A   
ATOM    903 HE22 GLN A  98      -0.357  13.534  -1.819  1.00 10.00      A   
ATOM    904  C   GLN A  98      -0.350  17.883  -5.522  1.00 10.00      A   
ATOM    905  O   GLN A  98      -0.448  18.474  -4.446  1.00 10.00      A   
ATOM    906  N   LYS A  99      -0.257  18.517  -6.687  1.00 10.00      A   
ATOM    907  HN  LYS A  99      -0.206  17.992  -7.511  1.00 10.00      A   
ATOM    908  CA  LYS A  99      -0.225  19.977  -6.771  1.00 10.00      A   
ATOM    909  CB  LYS A  99       0.080  20.430  -8.202  1.00 10.00      A   
ATOM    910  CG  LYS A  99      -0.961  20.007  -9.229  1.00 10.00      A   
ATOM    911  CD  LYS A  99      -0.636  20.546 -10.612  1.00 10.00      A   
ATOM    912  CE  LYS A  99      -1.747  20.239 -11.604  1.00 10.00      A   
ATOM    913  NZ  LYS A  99      -2.996  20.982 -11.290  1.00 10.00      A   
ATOM    914  HZ1 LYS A  99      -3.685  20.869 -12.061  1.00 10.00      A   
ATOM    915  HZ2 LYS A  99      -2.790  21.993 -11.172  1.00 10.00      A   
ATOM    916  HZ3 LYS A  99      -3.422  20.621 -10.404  1.00 10.00      A   
ATOM    917  C   LYS A  99      -1.527  20.610  -6.273  1.00 10.00      A   
ATOM    918  O   LYS A  99      -1.524  21.718  -5.738  1.00 10.00      A   
ATOM    919  N   ASP A 100      -2.639  19.904  -6.440  1.00 10.00      A   
ATOM    920  HN  ASP A 100      -2.590  19.019  -6.860  1.00 10.00      A   
ATOM    921  CA  ASP A 100      -3.935  20.420  -6.012  1.00 10.00      A   
ATOM    922  CB  ASP A 100      -5.059  19.902  -6.907  1.00 10.00      A   
ATOM    923  CG  ASP A 100      -5.031  20.491  -8.299  1.00 10.00      A   
ATOM    924  OD1 ASP A 100      -5.711  21.513  -8.534  1.00 10.00      A   
ATOM    925  OD2 ASP A 100      -4.338  19.924  -9.174  1.00 10.00      A   
ATOM    926  C   ASP A 100      -4.225  20.050  -4.567  1.00 10.00      A   
ATOM    927  O   ASP A 100      -5.003  20.722  -3.889  1.00 10.00      A   
ATOM    928  N   LEU A 101      -3.598  18.979  -4.103  1.00 10.00      A   
ATOM    929  HN  LEU A 101      -2.986  18.491  -4.694  1.00 10.00      A   
ATOM    930  CA  LEU A 101      -3.789  18.512  -2.737  1.00 10.00      A   
ATOM    931  CB  LEU A 101      -3.447  17.025  -2.629  1.00 10.00      A   
ATOM    932  CG  LEU A 101      -4.306  16.070  -3.463  1.00 10.00      A   
ATOM    933  CD1 LEU A 101      -3.770  14.650  -3.363  1.00 10.00      A   
ATOM    934  CD2 LEU A 101      -5.760  16.125  -3.018  1.00 10.00      A   
ATOM    935  C   LEU A 101      -2.935  19.316  -1.765  1.00 10.00      A   
ATOM    936  O   LEU A 101      -3.410  19.754  -0.717  1.00 10.00      A   
ATOM    937  N   TRP A 102      -1.677  19.513  -2.129  1.00 10.00      A   
ATOM    938  HN  TRP A 102      -1.365  19.151  -2.986  1.00 10.00      A   
ATOM    939  CA  TRP A 102      -0.747  20.262  -1.304  1.00 10.00      A   
ATOM    940  CB  TRP A 102       0.540  19.459  -1.089  1.00 10.00      A   
ATOM    941  CG  TRP A 102       1.280  19.838   0.159  1.00 10.00      A   
ATOM    942  CD1 TRP A 102       2.488  20.468   0.241  1.00 10.00      A   
ATOM    943  CD2 TRP A 102       0.854  19.608   1.507  1.00 10.00      A   
ATOM    944  NE1 TRP A 102       2.838  20.652   1.557  1.00 10.00      A   
ATOM    945  HE1 TRP A 102       3.662  21.086   1.877  1.00 10.00      A   
ATOM    946  CE2 TRP A 102       1.852  20.131   2.354  1.00 10.00      A   
ATOM    947  CE3 TRP A 102      -0.275  19.016   2.081  1.00 10.00      A   
ATOM    948  CZ2 TRP A 102       1.755  20.075   3.741  1.00 10.00      A   
ATOM    949  CZ3 TRP A 102      -0.368  18.961   3.459  1.00 10.00      A   
ATOM    950  CH2 TRP A 102       0.639  19.488   4.274  1.00 10.00      A   
ATOM    951  C   TRP A 102      -0.438  21.604  -1.956  1.00 10.00      A   
ATOM    952  O   TRP A 102       0.204  21.661  -3.005  1.00 10.00      A   
ATOM    953  N   PRO A 103      -0.890  22.705  -1.334  1.00 10.00      A   
ATOM    954  CA  PRO A 103      -0.687  24.061  -1.860  1.00 10.00      A   
ATOM    955  CB  PRO A 103      -1.466  24.958  -0.888  1.00 10.00      A   
ATOM    956  CG  PRO A 103      -2.359  24.035  -0.130  1.00 10.00      A   
ATOM    957  CD  PRO A 103      -1.639  22.719  -0.068  1.00 10.00      A   
ATOM    958  C   PRO A 103       0.783  24.468  -1.890  1.00 10.00      A   
ATOM    959  O   PRO A 103       1.154  25.414  -2.580  1.00 10.00      A   
ATOM    960  N   GLU A 104       1.613  23.758  -1.141  1.00 10.00      A   
ATOM    961  HN  GLU A 104       1.259  23.020  -0.604  1.00 10.00      A   
ATOM    962  CA  GLU A 104       3.037  24.060  -1.094  1.00 10.00      A   
ATOM    963  CB  GLU A 104       3.533  24.150   0.351  1.00 10.00      A   
ATOM    964  CG  GLU A 104       2.871  25.236   1.183  1.00 10.00      A   
ATOM    965  CD  GLU A 104       1.697  24.721   1.988  1.00 10.00      A   
ATOM    966  OE1 GLU A 104       0.542  25.023   1.625  1.00 10.00      A   
ATOM    967  OE2 GLU A 104       1.922  24.009   2.988  1.00 10.00      A   
ATOM    968  C   GLU A 104       3.857  23.029  -1.866  1.00 10.00      A   
ATOM    969  O   GLU A 104       5.072  22.932  -1.687  1.00 10.00      A   
ATOM    970  N   TYR A 105       3.197  22.254  -2.717  1.00 10.00      A   
ATOM    971  HN  TYR A 105       2.228  22.371  -2.828  1.00 10.00      A   
ATOM    972  CA  TYR A 105       3.887  21.239  -3.500  1.00 10.00      A   
ATOM    973  CB  TYR A 105       2.941  20.105  -3.899  1.00 10.00      A   
ATOM    974  CG  TYR A 105       3.650  18.795  -4.151  1.00 10.00      A   
ATOM    975  CD1 TYR A 105       4.158  18.049  -3.097  1.00 10.00      A   
ATOM    976  CD2 TYR A 105       3.813  18.306  -5.439  1.00 10.00      A   
ATOM    977  CE1 TYR A 105       4.809  16.852  -3.317  1.00 10.00      A   
ATOM    978  CE2 TYR A 105       4.464  17.109  -5.669  1.00 10.00      A   
ATOM    979  CZ  TYR A 105       4.959  16.385  -4.604  1.00 10.00      A   
ATOM    980  OH  TYR A 105       5.608  15.188  -4.827  1.00 10.00      A   
ATOM    981  HH  TYR A 105       5.674  15.031  -5.778  1.00 10.00      A   
ATOM    982  C   TYR A 105       4.530  21.862  -4.734  1.00 10.00      A   
ATOM    983  O   TYR A 105       3.898  22.650  -5.441  1.00 10.00      A   
ATOM    984  N   SER A 106       5.788  21.511  -4.982  1.00 10.00      A   
ATOM    985  HN  SER A 106       6.235  20.878  -4.381  1.00 10.00      A   
ATOM    986  CA  SER A 106       6.524  22.039  -6.122  1.00 10.00      A   
ATOM    987  CB  SER A 106       8.028  21.821  -5.937  1.00 10.00      A   
ATOM    988  OG  SER A 106       8.770  22.912  -6.461  1.00 10.00      A   
ATOM    989  HG  SER A 106       9.653  22.922  -6.065  1.00 10.00      A   
ATOM    990  C   SER A 106       6.043  21.418  -7.432  1.00 10.00      A   
ATOM    991  O   SER A 106       5.733  20.227  -7.493  1.00 10.00      A   
ATOM    992  N   ASP A 107       5.998  22.237  -8.480  1.00 10.00      A   
ATOM    993  HN  ASP A 107       6.275  23.173  -8.362  1.00 10.00      A   
ATOM    994  CA  ASP A 107       5.546  21.795  -9.798  1.00 10.00      A   
ATOM    995  CB  ASP A 107       5.352  22.989 -10.734  1.00 10.00      A   
ATOM    996  CG  ASP A 107       4.009  23.663 -10.556  1.00 10.00      A   
ATOM    997  OD1 ASP A 107       3.041  23.269 -11.243  1.00 10.00      A   
ATOM    998  OD2 ASP A 107       3.918  24.597  -9.731  1.00 10.00      A   
ATOM    999  C   ASP A 107       6.510  20.806 -10.435  1.00 10.00      A   
ATOM   1000  O   ASP A 107       6.155  20.108 -11.385  1.00 10.00      A   
ATOM   1001  N   THR A 108       7.727  20.752  -9.910  1.00 10.00      A   
ATOM   1002  HN  THR A 108       7.946  21.335  -9.151  1.00 10.00      A   
ATOM   1003  CA  THR A 108       8.753  19.856 -10.428  1.00 10.00      A   
ATOM   1004  CB  THR A 108      10.073  20.050  -9.668  1.00 10.00      A   
ATOM   1005  OG1 THR A 108       9.927  21.140  -8.745  1.00 10.00      A   
ATOM   1006  HG1 THR A 108      10.451  21.895  -9.053  1.00 10.00      A   
ATOM   1007  CG2 THR A 108      11.203  20.356 -10.638  1.00 10.00      A   
ATOM   1008  C   THR A 108       8.330  18.391 -10.333  1.00 10.00      A   
ATOM   1009  O   THR A 108       8.689  17.576 -11.185  1.00 10.00      A   
ATOM   1010  N   PHE A 109       7.560  18.066  -9.303  1.00 10.00      A   
ATOM   1011  HN  PHE A 109       7.291  18.763  -8.668  1.00 10.00      A   
ATOM   1012  CA  PHE A 109       7.090  16.702  -9.096  1.00 10.00      A   
ATOM   1013  CB  PHE A 109       7.244  16.292  -7.629  1.00 10.00      A   
ATOM   1014  CG  PHE A 109       8.635  16.459  -7.086  1.00 10.00      A   
ATOM   1015  CD1 PHE A 109       8.900  17.409  -6.113  1.00 10.00      A   
ATOM   1016  CD2 PHE A 109       9.674  15.668  -7.547  1.00 10.00      A   
ATOM   1017  CE1 PHE A 109      10.175  17.568  -5.608  1.00 10.00      A   
ATOM   1018  CE2 PHE A 109      10.953  15.822  -7.048  1.00 10.00      A   
ATOM   1019  CZ  PHE A 109      11.204  16.774  -6.076  1.00 10.00      A   
ATOM   1020  C   PHE A 109       5.640  16.568  -9.544  1.00 10.00      A   
ATOM   1021  O   PHE A 109       4.748  16.256  -8.755  1.00 10.00      A   
ATOM   1022  N   ALA A 110       5.415  16.804 -10.824  1.00 10.00      A   
ATOM   1023  HN  ALA A 110       6.170  17.026 -11.404  1.00 10.00      A   
ATOM   1024  CA  ALA A 110       4.080  16.730 -11.394  1.00 10.00      A   
ATOM   1025  CB  ALA A 110       3.964  17.657 -12.595  1.00 10.00      A   
ATOM   1026  C   ALA A 110       3.713  15.299 -11.775  1.00 10.00      A   
ATOM   1027  O   ALA A 110       2.575  15.020 -12.150  1.00 10.00      A   
ATOM   1028  N   ASN A 111       4.674  14.390 -11.671  1.00 10.00      A   
ATOM   1029  HN  ASN A 111       5.565  14.664 -11.357  1.00 10.00      A   
ATOM   1030  CA  ASN A 111       4.433  12.990 -12.011  1.00 10.00      A   
ATOM   1031  CB  ASN A 111       5.688  12.334 -12.586  1.00 10.00      A   
ATOM   1032  CG  ASN A 111       5.627  12.183 -14.094  1.00 10.00      A   
ATOM   1033  OD1 ASN A 111       5.107  11.195 -14.614  1.00 10.00      A   
ATOM   1034  ND2 ASN A 111       6.156  13.163 -14.808  1.00 10.00      A   
ATOM   1035 HD21 ASN A 111       6.550  13.924 -14.330  1.00 10.00      A   
ATOM   1036 HD22 ASN A 111       6.136  13.088 -15.788  1.00 10.00      A   
ATOM   1037  C   ASN A 111       3.923  12.205 -10.811  1.00 10.00      A   
ATOM   1038  O   ASN A 111       3.635  11.010 -10.910  1.00 10.00      A   
ATOM   1039  N   ASP A 112       3.807  12.883  -9.678  1.00 10.00      A   
ATOM   1040  HN  ASP A 112       4.056  13.831  -9.658  1.00 10.00      A   
ATOM   1041  CA  ASP A 112       3.323  12.251  -8.462  1.00 10.00      A   
ATOM   1042  CB  ASP A 112       4.142  12.683  -7.246  1.00 10.00      A   
ATOM   1043  CG  ASP A 112       5.149  11.630  -6.826  1.00 10.00      A   
ATOM   1044  OD1 ASP A 112       6.226  11.544  -7.456  1.00 10.00      A   
ATOM   1045  OD2 ASP A 112       4.868  10.890  -5.863  1.00 10.00      A   
ATOM   1046  C   ASP A 112       1.841  12.530  -8.254  1.00 10.00      A   
ATOM   1047  O   ASP A 112       1.384  13.673  -8.349  1.00 10.00      A   
ATOM   1048  N   THR A 113       1.092  11.474  -7.988  1.00 10.00      A   
ATOM   1049  HN  THR A 113       1.521  10.594  -7.913  1.00 10.00      A   
ATOM   1050  CA  THR A 113      -0.340  11.577  -7.779  1.00 10.00      A   
ATOM   1051  CB  THR A 113      -1.099  11.181  -9.061  1.00 10.00      A   
ATOM   1052  OG1 THR A 113      -0.328  10.216  -9.795  1.00 10.00      A   
ATOM   1053  HG1 THR A 113       0.596  10.493  -9.811  1.00 10.00      A   
ATOM   1054  CG2 THR A 113      -1.343  12.399  -9.940  1.00 10.00      A   
ATOM   1055  C   THR A 113      -0.765  10.665  -6.632  1.00 10.00      A   
ATOM   1056  O   THR A 113      -0.014   9.772  -6.233  1.00 10.00      A   
ATOM   1057  N   LEU A 114      -1.960  10.882  -6.106  1.00 10.00      A   
ATOM   1058  HN  LEU A 114      -2.524  11.607  -6.466  1.00 10.00      A   
ATOM   1059  CA  LEU A 114      -2.458  10.073  -5.002  1.00 10.00      A   
ATOM   1060  CB  LEU A 114      -2.522  10.905  -3.717  1.00 10.00      A   
ATOM   1061  CG  LEU A 114      -3.110  10.215  -2.481  1.00 10.00      A   
ATOM   1062  CD1 LEU A 114      -2.217   9.074  -2.019  1.00 10.00      A   
ATOM   1063  CD2 LEU A 114      -3.323  11.219  -1.359  1.00 10.00      A   
ATOM   1064  C   LEU A 114      -3.831   9.492  -5.317  1.00 10.00      A   
ATOM   1065  O   LEU A 114      -4.683  10.171  -5.888  1.00 10.00      A   
ATOM   1066  N   GLU A 115      -4.026   8.226  -4.960  1.00 10.00      A   
ATOM   1067  HN  GLU A 115      -3.300   7.739  -4.521  1.00 10.00      A   
ATOM   1068  CA  GLU A 115      -5.299   7.550  -5.174  1.00 10.00      A   
ATOM   1069  CB  GLU A 115      -5.085   6.139  -5.734  1.00 10.00      A   
ATOM   1070  CG  GLU A 115      -4.984   6.063  -7.250  1.00 10.00      A   
ATOM   1071  CD  GLU A 115      -5.044   4.637  -7.762  1.00 10.00      A   
ATOM   1072  OE1 GLU A 115      -6.134   4.025  -7.710  1.00 10.00      A   
ATOM   1073  OE2 GLU A 115      -3.996   4.115  -8.206  1.00 10.00      A   
ATOM   1074  C   GLU A 115      -6.045   7.463  -3.849  1.00 10.00      A   
ATOM   1075  O   GLU A 115      -5.422   7.454  -2.788  1.00 10.00      A   
ATOM   1076  N   THR A 116      -7.364   7.403  -3.908  1.00 10.00      A   
ATOM   1077  HN  THR A 116      -7.809   7.420  -4.784  1.00 10.00      A   
ATOM   1078  CA  THR A 116      -8.171   7.317  -2.704  1.00 10.00      A   
ATOM   1079  CB  THR A 116      -8.398   8.717  -2.081  1.00 10.00      A   
ATOM   1080  OG1 THR A 116      -8.992   8.598  -0.782  1.00 10.00      A   
ATOM   1081  HG1 THR A 116      -8.290   8.579  -0.119  1.00 10.00      A   
ATOM   1082  CG2 THR A 116      -9.277   9.583  -2.969  1.00 10.00      A   
ATOM   1083  C   THR A 116      -9.508   6.636  -2.992  1.00 10.00      A   
ATOM   1084  O   THR A 116     -10.019   6.703  -4.113  1.00 10.00      A   
ATOM   1085  N   GLU A 117     -10.055   5.966  -1.985  1.00 10.00      A   
ATOM   1086  HN  GLU A 117      -9.593   5.949  -1.121  1.00 10.00      A   
ATOM   1087  CA  GLU A 117     -11.329   5.274  -2.117  1.00 10.00      A   
ATOM   1088  CB  GLU A 117     -11.259   3.897  -1.452  1.00 10.00      A   
ATOM   1089  CG  GLU A 117     -12.445   2.993  -1.756  1.00 10.00      A   
ATOM   1090  CD  GLU A 117     -12.084   1.520  -1.718  1.00 10.00      A   
ATOM   1091  OE1 GLU A 117     -12.639   0.783  -0.876  1.00 10.00      A   
ATOM   1092  OE2 GLU A 117     -11.242   1.096  -2.539  1.00 10.00      A   
ATOM   1093  C   GLU A 117     -12.438   6.119  -1.496  1.00 10.00      A   
ATOM   1094  O   GLU A 117     -12.494   6.294  -0.278  1.00 10.00      A   
ATOM   1095  N   ILE A 118     -13.311   6.652  -2.337  1.00 10.00      A   
ATOM   1096  HN  ILE A 118     -13.227   6.466  -3.298  1.00 10.00      A   
ATOM   1097  CA  ILE A 118     -14.400   7.501  -1.867  1.00 10.00      A   
ATOM   1098  CB  ILE A 118     -14.171   8.979  -2.278  1.00 10.00      A   
ATOM   1099  CG1 ILE A 118     -12.896   9.520  -1.621  1.00 10.00      A   
ATOM   1100  CG2 ILE A 118     -15.364   9.856  -1.919  1.00 10.00      A   
ATOM   1101  CD1 ILE A 118     -12.531  10.924  -2.049  1.00 10.00      A   
ATOM   1102  C   ILE A 118     -15.750   7.007  -2.394  1.00 10.00      A   
ATOM   1103  O   ILE A 118     -15.866   6.626  -3.564  1.00 10.00      A   
ATOM   1104  N   PRO A 119     -16.771   6.966  -1.516  1.00 10.00      A   
ATOM   1105  CA  PRO A 119     -18.126   6.527  -1.877  1.00 10.00      A   
ATOM   1106  CB  PRO A 119     -18.885   6.553  -0.545  1.00 10.00      A   
ATOM   1107  CG  PRO A 119     -18.106   7.477   0.324  1.00 10.00      A   
ATOM   1108  CD  PRO A 119     -16.674   7.321  -0.089  1.00 10.00      A   
ATOM   1109  C   PRO A 119     -18.793   7.452  -2.899  1.00 10.00      A   
ATOM   1110  O   PRO A 119     -18.439   8.626  -3.023  1.00 10.00      A   
ATOM   1111  N   GLU A 120     -19.777   6.909  -3.607  1.00 10.00      A   
ATOM   1112  HN  GLU A 120     -20.027   5.974  -3.426  1.00 10.00      A   
ATOM   1113  CA  GLU A 120     -20.500   7.633  -4.647  1.00 10.00      A   
ATOM   1114  CB  GLU A 120     -21.467   6.685  -5.354  1.00 10.00      A   
ATOM   1115  CG  GLU A 120     -22.034   7.221  -6.657  1.00 10.00      A   
ATOM   1116  CD  GLU A 120     -22.961   6.231  -7.317  1.00 10.00      A   
ATOM   1117  OE1 GLU A 120     -22.510   5.502  -8.226  1.00 10.00      A   
ATOM   1118  OE2 GLU A 120     -24.146   6.172  -6.928  1.00 10.00      A   
ATOM   1119  C   GLU A 120     -21.260   8.856  -4.127  1.00 10.00      A   
ATOM   1120  O   GLU A 120     -21.390   9.857  -4.835  1.00 10.00      A   
ATOM   1121  N   ARG A 121     -21.758   8.784  -2.899  1.00 10.00      A   
ATOM   1122  HN  ARG A 121     -21.618   7.963  -2.365  1.00 10.00      A   
ATOM   1123  CA  ARG A 121     -22.518   9.895  -2.323  1.00 10.00      A   
ATOM   1124  CB  ARG A 121     -23.239   9.478  -1.039  1.00 10.00      A   
ATOM   1125  CG  ARG A 121     -24.519   8.693  -1.279  1.00 10.00      A   
ATOM   1126  CD  ARG A 121     -24.765   7.674  -0.179  1.00 10.00      A   
ATOM   1127  NE  ARG A 121     -25.201   8.286   1.079  1.00 10.00      A   
ATOM   1128  HE  ARG A 121     -25.704   9.129   1.017  1.00 10.00      A   
ATOM   1129  CZ  ARG A 121     -24.962   7.773   2.286  1.00 10.00      A   
ATOM   1130  NH1 ARG A 121     -24.281   6.640   2.416  1.00 10.00      A   
ATOM   1131 HH11 ARG A 121     -23.909   6.137   1.564  1.00 10.00      A   
ATOM   1132 HH12 ARG A 121     -24.105   6.237   3.365  1.00 10.00      A   
ATOM   1133  NH2 ARG A 121     -25.409   8.402   3.367  1.00 10.00      A   
ATOM   1134 HH21 ARG A 121     -25.231   8.010   4.318  1.00 10.00      A   
ATOM   1135 HH22 ARG A 121     -25.943   9.295   3.269  1.00 10.00      A   
ATOM   1136  C   ARG A 121     -21.664  11.140  -2.092  1.00 10.00      A   
ATOM   1137  O   ARG A 121     -22.195  12.227  -1.856  1.00 10.00      A   
ATOM   1138  N   TYR A 122     -20.349  10.985  -2.172  1.00 10.00      A   
ATOM   1139  HN  TYR A 122     -19.984  10.095  -2.375  1.00 10.00      A   
ATOM   1140  CA  TYR A 122     -19.433  12.102  -1.968  1.00 10.00      A   
ATOM   1141  CB  TYR A 122     -18.304  11.707  -1.016  1.00 10.00      A   
ATOM   1142  CG  TYR A 122     -18.667  11.731   0.449  1.00 10.00      A   
ATOM   1143  CD1 TYR A 122     -19.257  10.632   1.058  1.00 10.00      A   
ATOM   1144  CD2 TYR A 122     -18.403  12.849   1.230  1.00 10.00      A   
ATOM   1145  CE1 TYR A 122     -19.571  10.643   2.400  1.00 10.00      A   
ATOM   1146  CE2 TYR A 122     -18.718  12.869   2.574  1.00 10.00      A   
ATOM   1147  CZ  TYR A 122     -19.300  11.764   3.154  1.00 10.00      A   
ATOM   1148  OH  TYR A 122     -19.602  11.772   4.497  1.00 10.00      A   
ATOM   1149  HH  TYR A 122     -19.172  11.007   4.922  1.00 10.00      A   
ATOM   1150  C   TYR A 122     -18.832  12.583  -3.285  1.00 10.00      A   
ATOM   1151  O   TYR A 122     -17.976  13.468  -3.296  1.00 10.00      A   
ATOM   1152  N   LEU A 123     -19.278  12.015  -4.394  1.00 10.00      A   
ATOM   1153  HN  LEU A 123     -19.983  11.335  -4.341  1.00 10.00      A   
ATOM   1154  CA  LEU A 123     -18.748  12.395  -5.694  1.00 10.00      A   
ATOM   1155  CB  LEU A 123     -18.209  11.169  -6.430  1.00 10.00      A   
ATOM   1156  CG  LEU A 123     -17.149  10.350  -5.695  1.00 10.00      A   
ATOM   1157  CD1 LEU A 123     -16.648   9.221  -6.575  1.00 10.00      A   
ATOM   1158  CD2 LEU A 123     -15.997  11.239  -5.260  1.00 10.00      A   
ATOM   1159  C   LEU A 123     -19.804  13.078  -6.545  1.00 10.00      A   
ATOM   1160  O   LEU A 123     -20.952  12.635  -6.600  1.00 10.00      A   
ATOM   1161  N   GLU A 124     -19.418  14.161  -7.205  1.00 10.00      A   
ATOM   1162  HN  GLU A 124     -18.493  14.480  -7.110  1.00 10.00      A   
ATOM   1163  CA  GLU A 124     -20.335  14.889  -8.064  1.00 10.00      A   
ATOM   1164  CB  GLU A 124     -20.800  16.185  -7.399  1.00 10.00      A   
ATOM   1165  CG  GLU A 124     -22.140  16.689  -7.914  1.00 10.00      A   
ATOM   1166  CD  GLU A 124     -23.229  15.637  -7.821  1.00 10.00      A   
ATOM   1167  OE1 GLU A 124     -23.856  15.521  -6.748  1.00 10.00      A   
ATOM   1168  OE2 GLU A 124     -23.463  14.921  -8.823  1.00 10.00      A   
ATOM   1169  C   GLU A 124     -19.688  15.180  -9.412  1.00 10.00      A   
ATOM   1170  O   GLU A 124     -18.469  15.352  -9.502  1.00 10.00      A   
ATOM   1171  N   LYS A 125     -20.510  15.227 -10.453  1.00 10.00      A   
ATOM   1172  HN  LYS A 125     -21.471  15.092 -10.302  1.00 10.00      A   
ATOM   1173  CA  LYS A 125     -20.036  15.489 -11.807  1.00 10.00      A   
ATOM   1174  CB  LYS A 125     -21.184  15.324 -12.816  1.00 10.00      A   
ATOM   1175  CG  LYS A 125     -20.873  15.800 -14.233  1.00 10.00      A   
ATOM   1176  CD  LYS A 125     -19.683  15.061 -14.833  1.00 10.00      A   
ATOM   1177  CE  LYS A 125     -19.516  15.369 -16.317  1.00 10.00      A   
ATOM   1178  NZ  LYS A 125     -19.301  16.818 -16.587  1.00 10.00      A   
ATOM   1179  HZ1 LYS A 125     -20.214  17.310 -16.650  1.00 10.00      A   
ATOM   1180  HZ2 LYS A 125     -18.794  16.943 -17.485  1.00 10.00      A   
ATOM   1181  HZ3 LYS A 125     -18.737  17.254 -15.822  1.00 10.00      A   
ATOM   1182  C   LYS A 125     -19.430  16.883 -11.920  1.00 10.00      A   
ATOM   1183  O   LYS A 125     -20.052  17.873 -11.535  1.00 10.00      A   
ATOM   1184  N   ALA A 126     -18.210  16.943 -12.436  1.00 10.00      A   
ATOM   1185  HN  ALA A 126     -17.761  16.114 -12.700  1.00 10.00      A   
ATOM   1186  CB  ALA A 126     -16.038  17.969 -12.865  1.00 10.00      A   
ATOM   1187  CA  ALA A 126     -17.521  18.206 -12.621  1.00 10.00      A   
ATOM   1188  C   ALA A 126     -18.134  18.965 -13.789  1.00 10.00      A   
ATOM   1189  O   ALA A 126     -18.703  20.054 -13.565  1.00 10.00      A   
ATOM   1190  OXT ALA A 126     -18.071  18.454 -14.926  1.00 10.00      A   
ATOM   1191  CB  VAL B  24      39.416  -4.184   2.411  1.00 10.00      B   
ATOM   1192  CG1 VAL B  24      39.075  -4.603   3.831  1.00 10.00      B   
ATOM   1193  CG2 VAL B  24      40.605  -3.235   2.403  1.00 10.00      B   
ATOM   1194  C   VAL B  24      39.640  -5.030   0.067  1.00 10.00      B   
ATOM   1195  O   VAL B  24      40.671  -4.868  -0.588  1.00 10.00      B   
ATOM   1196  N   VAL B  24      40.994  -6.051   1.865  1.00 10.00      B   
ATOM   1197  HT1 VAL B  24      41.042  -6.284   2.878  1.00 10.00      B   
ATOM   1198  HT2 VAL B  24      41.773  -5.407   1.634  1.00 10.00      B   
ATOM   1199  HT3 VAL B  24      41.111  -6.922   1.316  1.00 10.00      B   
ATOM   1200  CA  VAL B  24      39.698  -5.422   1.537  1.00 10.00      B   
ATOM   1201  N   SER B  25      38.431  -4.875  -0.440  1.00 10.00      B   
ATOM   1202  HN  SER B  25      37.647  -5.000   0.148  1.00 10.00      B   
ATOM   1203  CA  SER B  25      38.220  -4.509  -1.827  1.00 10.00      B   
ATOM   1204  CB  SER B  25      36.916  -5.132  -2.335  1.00 10.00      B   
ATOM   1205  OG  SER B  25      35.828  -4.823  -1.474  1.00 10.00      B   
ATOM   1206  HG  SER B  25      36.059  -5.057  -0.558  1.00 10.00      B   
ATOM   1207  C   SER B  25      38.171  -2.995  -1.972  1.00 10.00      B   
ATOM   1208  O   SER B  25      38.084  -2.274  -0.973  1.00 10.00      B   
ATOM   1209  N   ASP B  26      38.220  -2.519  -3.213  1.00 10.00      B   
ATOM   1210  HN  ASP B  26      38.292  -3.149  -3.964  1.00 10.00      B   
ATOM   1211  CA  ASP B  26      38.180  -1.084  -3.493  1.00 10.00      B   
ATOM   1212  CB  ASP B  26      38.289  -0.811  -4.995  1.00 10.00      B   
ATOM   1213  CG  ASP B  26      39.709  -0.909  -5.513  1.00 10.00      B   
ATOM   1214  OD1 ASP B  26      40.316  -1.995  -5.396  1.00 10.00      B   
ATOM   1215  OD2 ASP B  26      40.226   0.093  -6.055  1.00 10.00      B   
ATOM   1216  C   ASP B  26      36.908  -0.457  -2.940  1.00 10.00      B   
ATOM   1217  O   ASP B  26      36.925   0.669  -2.449  1.00 10.00      B   
ATOM   1218  N   PHE B  27      35.812  -1.207  -3.010  1.00 10.00      B   
ATOM   1219  HN  PHE B  27      35.877  -2.098  -3.413  1.00 10.00      B   
ATOM   1220  CA  PHE B  27      34.517  -0.749  -2.513  1.00 10.00      B   
ATOM   1221  CB  PHE B  27      33.468  -1.855  -2.694  1.00 10.00      B   
ATOM   1222  CG  PHE B  27      32.161  -1.597  -1.998  1.00 10.00      B   
ATOM   1223  CD1 PHE B  27      31.255  -0.682  -2.505  1.00 10.00      B   
ATOM   1224  CD2 PHE B  27      31.840  -2.273  -0.832  1.00 10.00      B   
ATOM   1225  CE1 PHE B  27      30.052  -0.444  -1.865  1.00 10.00      B   
ATOM   1226  CE2 PHE B  27      30.640  -2.042  -0.184  1.00 10.00      B   
ATOM   1227  CZ  PHE B  27      29.745  -1.125  -0.702  1.00 10.00      B   
ATOM   1228  C   PHE B  27      34.608  -0.350  -1.044  1.00 10.00      B   
ATOM   1229  O   PHE B  27      34.160   0.729  -0.653  1.00 10.00      B   
ATOM   1230  N   GLU B  28      35.211  -1.220  -0.243  1.00 10.00      B   
ATOM   1231  HN  GLU B  28      35.565  -2.053  -0.623  1.00 10.00      B   
ATOM   1232  CA  GLU B  28      35.364  -0.970   1.184  1.00 10.00      B   
ATOM   1233  CB  GLU B  28      35.875  -2.224   1.892  1.00 10.00      B   
ATOM   1234  CG  GLU B  28      34.906  -3.394   1.818  1.00 10.00      B   
ATOM   1235  CD  GLU B  28      35.583  -4.731   2.012  1.00 10.00      B   
ATOM   1236  OE1 GLU B  28      36.320  -5.164   1.103  1.00 10.00      B   
ATOM   1237  OE2 GLU B  28      35.373  -5.358   3.069  1.00 10.00      B   
ATOM   1238  C   GLU B  28      36.286   0.217   1.437  1.00 10.00      B   
ATOM   1239  O   GLU B  28      36.025   1.039   2.318  1.00 10.00      B   
ATOM   1240  N   ILE B  29      37.353   0.312   0.650  1.00 10.00      B   
ATOM   1241  HN  ILE B  29      37.507  -0.376  -0.032  1.00 10.00      B   
ATOM   1242  CA  ILE B  29      38.302   1.414   0.779  1.00 10.00      B   
ATOM   1243  CB  ILE B  29      39.522   1.230  -0.152  1.00 10.00      B   
ATOM   1244  CG1 ILE B  29      40.214  -0.106   0.131  1.00 10.00      B   
ATOM   1245  CG2 ILE B  29      40.504   2.386   0.008  1.00 10.00      B   
ATOM   1246  CD1 ILE B  29      41.284  -0.470  -0.875  1.00 10.00      B   
ATOM   1247  C   ILE B  29      37.611   2.735   0.444  1.00 10.00      B   
ATOM   1248  O   ILE B  29      37.734   3.720   1.175  1.00 10.00      B   
ATOM   1249  N   LEU B  30      36.867   2.736  -0.659  1.00 10.00      B   
ATOM   1250  HN  LEU B  30      36.813   1.915  -1.199  1.00 10.00      B   
ATOM   1251  CA  LEU B  30      36.142   3.918  -1.100  1.00 10.00      B   
ATOM   1252  CB  LEU B  30      35.430   3.654  -2.430  1.00 10.00      B   
ATOM   1253  CG  LEU B  30      36.328   3.431  -3.649  1.00 10.00      B   
ATOM   1254  CD1 LEU B  30      35.491   3.117  -4.878  1.00 10.00      B   
ATOM   1255  CD2 LEU B  30      37.209   4.644  -3.897  1.00 10.00      B   
ATOM   1256  C   LEU B  30      35.133   4.356  -0.049  1.00 10.00      B   
ATOM   1257  O   LEU B  30      35.039   5.538   0.271  1.00 10.00      B   
ATOM   1258  N   GLU B  31      34.392   3.393   0.494  1.00 10.00      B   
ATOM   1259  HN  GLU B  31      34.527   2.463   0.203  1.00 10.00      B   
ATOM   1260  CA  GLU B  31      33.390   3.680   1.515  1.00 10.00      B   
ATOM   1261  CB  GLU B  31      32.679   2.397   1.957  1.00 10.00      B   
ATOM   1262  CG  GLU B  31      31.542   1.961   1.048  1.00 10.00      B   
ATOM   1263  CD  GLU B  31      30.339   1.474   1.830  1.00 10.00      B   
ATOM   1264  OE1 GLU B  31      29.199   1.780   1.430  1.00 10.00      B   
ATOM   1265  OE2 GLU B  31      30.528   0.792   2.862  1.00 10.00      B   
ATOM   1266  C   GLU B  31      34.027   4.359   2.722  1.00 10.00      B   
ATOM   1267  O   GLU B  31      33.537   5.380   3.201  1.00 10.00      B   
ATOM   1268  N   MET B  32      35.137   3.800   3.189  1.00 10.00      B   
ATOM   1269  HN  MET B  32      35.493   2.997   2.744  1.00 10.00      B   
ATOM   1270  CA  MET B  32      35.843   4.345   4.342  1.00 10.00      B   
ATOM   1271  CB  MET B  32      37.012   3.444   4.746  1.00 10.00      B   
ATOM   1272  CG  MET B  32      36.596   2.128   5.381  1.00 10.00      B   
ATOM   1273  SD  MET B  32      38.004   1.129   5.904  1.00 10.00      B   
ATOM   1274  CE  MET B  32      38.698   2.171   7.187  1.00 10.00      B   
ATOM   1275  C   MET B  32      36.341   5.759   4.067  1.00 10.00      B   
ATOM   1276  O   MET B  32      36.177   6.657   4.896  1.00 10.00      B   
ATOM   1277  N   ALA B  33      36.931   5.950   2.892  1.00 10.00      B   
ATOM   1278  HN  ALA B  33      37.017   5.192   2.272  1.00 10.00      B   
ATOM   1279  CA  ALA B  33      37.460   7.248   2.494  1.00 10.00      B   
ATOM   1280  CB  ALA B  33      38.250   7.122   1.200  1.00 10.00      B   
ATOM   1281  C   ALA B  33      36.349   8.285   2.340  1.00 10.00      B   
ATOM   1282  O   ALA B  33      36.424   9.377   2.907  1.00 10.00      B   
ATOM   1283  N   VAL B  34      35.314   7.927   1.585  1.00 10.00      B   
ATOM   1284  HN  VAL B  34      35.306   7.028   1.179  1.00 10.00      B   
ATOM   1285  CA  VAL B  34      34.185   8.822   1.342  1.00 10.00      B   
ATOM   1286  CB  VAL B  34      33.124   8.165   0.427  1.00 10.00      B   
ATOM   1287  CG1 VAL B  34      31.822   8.953   0.430  1.00 10.00      B   
ATOM   1288  CG2 VAL B  34      33.660   8.038  -0.992  1.00 10.00      B   
ATOM   1289  C   VAL B  34      33.540   9.279   2.648  1.00 10.00      B   
ATOM   1290  O   VAL B  34      33.339  10.479   2.861  1.00 10.00      B   
ATOM   1291  N   ARG B  35      33.245   8.324   3.525  1.00 10.00      B   
ATOM   1292  HN  ARG B  35      33.453   7.388   3.304  1.00 10.00      B   
ATOM   1293  CA  ARG B  35      32.620   8.630   4.807  1.00 10.00      B   
ATOM   1294  CB  ARG B  35      32.275   7.351   5.576  1.00 10.00      B   
ATOM   1295  CG  ARG B  35      31.159   6.536   4.943  1.00 10.00      B   
ATOM   1296  CD  ARG B  35      30.643   5.464   5.886  1.00 10.00      B   
ATOM   1297  NE  ARG B  35      31.593   4.367   6.062  1.00 10.00      B   
ATOM   1298  HE  ARG B  35      32.344   4.518   6.684  1.00 10.00      B   
ATOM   1299  CZ  ARG B  35      31.502   3.192   5.434  1.00 10.00      B   
ATOM   1300  NH1 ARG B  35      30.506   2.959   4.586  1.00 10.00      B   
ATOM   1301 HH11 ARG B  35      30.438   2.036   4.085  1.00 10.00      B   
ATOM   1302 HH12 ARG B  35      29.787   3.692   4.408  1.00 10.00      B   
ATOM   1303  NH2 ARG B  35      32.402   2.243   5.666  1.00 10.00      B   
ATOM   1304 HH21 ARG B  35      32.335   1.323   5.177  1.00 10.00      B   
ATOM   1305 HH22 ARG B  35      33.178   2.410   6.342  1.00 10.00      B   
ATOM   1306  C   ARG B  35      33.495   9.545   5.654  1.00 10.00      B   
ATOM   1307  O   ARG B  35      33.012  10.525   6.216  1.00 10.00      B   
ATOM   1308  N   GLU B  36      34.785   9.238   5.722  1.00 10.00      B   
ATOM   1309  HN  GLU B  36      35.123   8.458   5.226  1.00 10.00      B   
ATOM   1310  CA  GLU B  36      35.716  10.038   6.506  1.00 10.00      B   
ATOM   1311  CB  GLU B  36      37.099   9.386   6.560  1.00 10.00      B   
ATOM   1312  CG  GLU B  36      37.228   8.308   7.623  1.00 10.00      B   
ATOM   1313  CD  GLU B  36      38.632   7.756   7.733  1.00 10.00      B   
ATOM   1314  OE1 GLU B  36      39.601   8.530   7.573  1.00 10.00      B   
ATOM   1315  OE2 GLU B  36      38.779   6.543   7.999  1.00 10.00      B   
ATOM   1316  C   GLU B  36      35.813  11.466   5.982  1.00 10.00      B   
ATOM   1317  O   GLU B  36      35.721  12.419   6.750  1.00 10.00      B   
ATOM   1318  N   LEU B  37      35.985  11.606   4.671  1.00 10.00      B   
ATOM   1319  HN  LEU B  37      36.042  10.799   4.106  1.00 10.00      B   
ATOM   1320  CA  LEU B  37      36.095  12.922   4.049  1.00 10.00      B   
ATOM   1321  CB  LEU B  37      36.329  12.801   2.542  1.00 10.00      B   
ATOM   1322  CG  LEU B  37      37.696  12.272   2.110  1.00 10.00      B   
ATOM   1323  CD1 LEU B  37      37.804  12.254   0.594  1.00 10.00      B   
ATOM   1324  CD2 LEU B  37      38.815  13.104   2.719  1.00 10.00      B   
ATOM   1325  C   LEU B  37      34.866  13.781   4.322  1.00 10.00      B   
ATOM   1326  O   LEU B  37      34.990  14.950   4.684  1.00 10.00      B   
ATOM   1327  N   ALA B  38      33.684  13.193   4.163  1.00 10.00      B   
ATOM   1328  HN  ALA B  38      33.650  12.249   3.892  1.00 10.00      B   
ATOM   1329  CA  ALA B  38      32.437  13.914   4.387  1.00 10.00      B   
ATOM   1330  CB  ALA B  38      31.250  13.059   3.978  1.00 10.00      B   
ATOM   1331  C   ALA B  38      32.312  14.361   5.842  1.00 10.00      B   
ATOM   1332  O   ALA B  38      31.899  15.489   6.123  1.00 10.00      B   
ATOM   1333  N   ILE B  39      32.683  13.475   6.762  1.00 10.00      B   
ATOM   1334  HN  ILE B  39      33.002  12.592   6.473  1.00 10.00      B   
ATOM   1335  CA  ILE B  39      32.626  13.777   8.189  1.00 10.00      B   
ATOM   1336  CB  ILE B  39      32.846  12.510   9.052  1.00 10.00      B   
ATOM   1337  CG1 ILE B  39      31.699  11.516   8.836  1.00 10.00      B   
ATOM   1338  CG2 ILE B  39      32.971  12.864  10.529  1.00 10.00      B   
ATOM   1339  CD1 ILE B  39      31.914  10.170   9.499  1.00 10.00      B   
ATOM   1340  C   ILE B  39      33.652  14.851   8.555  1.00 10.00      B   
ATOM   1341  O   ILE B  39      33.393  15.718   9.396  1.00 10.00      B   
ATOM   1342  N   GLU B  40      34.809  14.795   7.905  1.00 10.00      B   
ATOM   1343  HN  GLU B  40      34.957  14.076   7.251  1.00 10.00      B   
ATOM   1344  CA  GLU B  40      35.872  15.758   8.147  1.00 10.00      B   
ATOM   1345  CB  GLU B  40      37.175  15.299   7.496  1.00 10.00      B   
ATOM   1346  CG  GLU B  40      37.895  14.196   8.256  1.00 10.00      B   
ATOM   1347  CD  GLU B  40      39.263  13.896   7.678  1.00 10.00      B   
ATOM   1348  OE1 GLU B  40      39.989  14.855   7.338  1.00 10.00      B   
ATOM   1349  OE2 GLU B  40      39.627  12.703   7.570  1.00 10.00      B   
ATOM   1350  C   GLU B  40      35.489  17.148   7.649  1.00 10.00      B   
ATOM   1351  O   GLU B  40      35.771  18.149   8.307  1.00 10.00      B   
ATOM   1352  N   LYS B  41      34.847  17.207   6.489  1.00 10.00      B   
ATOM   1353  HN  LYS B  41      34.658  16.376   5.998  1.00 10.00      B   
ATOM   1354  CA  LYS B  41      34.429  18.483   5.923  1.00 10.00      B   
ATOM   1355  CB  LYS B  41      34.061  18.339   4.447  1.00 10.00      B   
ATOM   1356  CG  LYS B  41      35.225  17.894   3.577  1.00 10.00      B   
ATOM   1357  CD  LYS B  41      34.868  17.912   2.104  1.00 10.00      B   
ATOM   1358  CE  LYS B  41      35.907  17.163   1.288  1.00 10.00      B   
ATOM   1359  NZ  LYS B  41      35.779  17.433  -0.167  1.00 10.00      B   
ATOM   1360  HZ1 LYS B  41      36.147  18.380  -0.387  1.00 10.00      B   
ATOM   1361  HZ2 LYS B  41      34.784  17.387  -0.458  1.00 10.00      B   
ATOM   1362  HZ3 LYS B  41      36.321  16.729  -0.710  1.00 10.00      B   
ATOM   1363  C   LYS B  41      33.280  19.087   6.720  1.00 10.00      B   
ATOM   1364  O   LYS B  41      33.234  20.299   6.944  1.00 10.00      B   
ATOM   1365  N   GLY B  42      32.357  18.239   7.154  1.00 10.00      B   
ATOM   1366  HN  GLY B  42      32.438  17.283   6.940  1.00 10.00      B   
ATOM   1367  CA  GLY B  42      31.241  18.719   7.943  1.00 10.00      B   
ATOM   1368  C   GLY B  42      29.882  18.404   7.349  1.00 10.00      B   
ATOM   1369  O   GLY B  42      28.870  18.922   7.819  1.00 10.00      B   
ATOM   1370  N   LEU B  43      29.846  17.564   6.319  1.00 10.00      B   
ATOM   1371  HN  LEU B  43      30.683  17.181   5.976  1.00 10.00      B   
ATOM   1372  CA  LEU B  43      28.580  17.198   5.689  1.00 10.00      B   
ATOM   1373  CB  LEU B  43      28.817  16.271   4.496  1.00 10.00      B   
ATOM   1374  CG  LEU B  43      27.587  15.947   3.641  1.00 10.00      B   
ATOM   1375  CD1 LEU B  43      27.098  17.184   2.899  1.00 10.00      B   
ATOM   1376  CD2 LEU B  43      27.886  14.811   2.673  1.00 10.00      B   
ATOM   1377  C   LEU B  43      27.684  16.514   6.714  1.00 10.00      B   
ATOM   1378  O   LEU B  43      26.494  16.805   6.821  1.00 10.00      B   
ATOM   1379  N   PHE B  44      28.287  15.612   7.472  1.00 10.00      B   
ATOM   1380  HN  PHE B  44      29.239  15.435   7.327  1.00 10.00      B   
ATOM   1381  CA  PHE B  44      27.598  14.883   8.521  1.00 10.00      B   
ATOM   1382  CB  PHE B  44      26.729  13.749   7.956  1.00 10.00      B   
ATOM   1383  CG  PHE B  44      27.477  12.535   7.476  1.00 10.00      B   
ATOM   1384  CD1 PHE B  44      27.449  11.357   8.204  1.00 10.00      B   
ATOM   1385  CD2 PHE B  44      28.195  12.565   6.295  1.00 10.00      B   
ATOM   1386  CE1 PHE B  44      28.124  10.232   7.768  1.00 10.00      B   
ATOM   1387  CE2 PHE B  44      28.873  11.444   5.852  1.00 10.00      B   
ATOM   1388  CZ  PHE B  44      28.838  10.275   6.589  1.00 10.00      B   
ATOM   1389  C   PHE B  44      28.626  14.360   9.511  1.00 10.00      B   
ATOM   1390  O   PHE B  44      29.806  14.252   9.177  1.00 10.00      B   
ATOM   1391  N   SER B  45      28.194  14.059  10.721  1.00 10.00      B   
ATOM   1392  HN  SER B  45      27.233  14.150  10.929  1.00 10.00      B   
ATOM   1393  CA  SER B  45      29.104  13.570  11.744  1.00 10.00      B   
ATOM   1394  CB  SER B  45      28.792  14.222  13.090  1.00 10.00      B   
ATOM   1395  OG  SER B  45      27.413  14.112  13.413  1.00 10.00      B   
ATOM   1396  HG  SER B  45      26.886  14.110  12.596  1.00 10.00      B   
ATOM   1397  C   SER B  45      29.038  12.053  11.859  1.00 10.00      B   
ATOM   1398  O   SER B  45      28.175  11.414  11.252  1.00 10.00      B   
ATOM   1399  N   ALA B  46      29.944  11.480  12.641  1.00 10.00      B   
ATOM   1400  HN  ALA B  46      30.608  12.041  13.100  1.00 10.00      B   
ATOM   1401  CA  ALA B  46      29.977  10.037  12.838  1.00 10.00      B   
ATOM   1402  CB  ALA B  46      31.151   9.647  13.725  1.00 10.00      B   
ATOM   1403  C   ALA B  46      28.664   9.558  13.449  1.00 10.00      B   
ATOM   1404  O   ALA B  46      28.155   8.491  13.098  1.00 10.00      B   
ATOM   1405  N   GLU B  47      28.112  10.368  14.347  1.00 10.00      B   
ATOM   1406  HN  GLU B  47      28.572  11.206  14.577  1.00 10.00      B   
ATOM   1407  CA  GLU B  47      26.856  10.047  15.011  1.00 10.00      B   
ATOM   1408  CB  GLU B  47      26.524  11.105  16.064  1.00 10.00      B   
ATOM   1409  CG  GLU B  47      25.340  10.756  16.954  1.00 10.00      B   
ATOM   1410  CD  GLU B  47      25.579   9.523  17.806  1.00 10.00      B   
ATOM   1411  OE1 GLU B  47      26.753   9.161  18.018  1.00 10.00      B   
ATOM   1412  OE2 GLU B  47      24.593   8.915  18.277  1.00 10.00      B   
ATOM   1413  C   GLU B  47      25.722   9.930  13.996  1.00 10.00      B   
ATOM   1414  O   GLU B  47      24.836   9.093  14.140  1.00 10.00      B   
ATOM   1415  N   ASP B  48      25.773  10.754  12.952  1.00 10.00      B   
ATOM   1416  HN  ASP B  48      26.518  11.387  12.878  1.00 10.00      B   
ATOM   1417  CA  ASP B  48      24.749  10.737  11.910  1.00 10.00      B   
ATOM   1418  CB  ASP B  48      24.987  11.851  10.889  1.00 10.00      B   
ATOM   1419  CG  ASP B  48      24.719  13.227  11.460  1.00 10.00      B   
ATOM   1420  OD1 ASP B  48      23.584  13.467  11.920  1.00 10.00      B   
ATOM   1421  OD2 ASP B  48      25.641  14.070  11.460  1.00 10.00      B   
ATOM   1422  C   ASP B  48      24.722   9.387  11.215  1.00 10.00      B   
ATOM   1423  O   ASP B  48      23.655   8.850  10.913  1.00 10.00      B   
ATOM   1424  N   HIS B  49      25.908   8.840  10.976  1.00 10.00      B   
ATOM   1425  HN  HIS B  49      26.718   9.333  11.233  1.00 10.00      B   
ATOM   1426  CA  HIS B  49      26.039   7.537  10.337  1.00 10.00      B   
ATOM   1427  CB  HIS B  49      27.494   7.301   9.902  1.00 10.00      B   
ATOM   1428  CG  HIS B  49      27.777   5.939   9.332  1.00 10.00      B   
ATOM   1429  ND1 HIS B  49      27.459   5.571   8.040  1.00 10.00      B   
ATOM   1430  HD1 HIS B  49      27.018   6.143   7.367  1.00 10.00      B   
ATOM   1431  CD2 HIS B  49      28.369   4.854   9.891  1.00 10.00      B   
ATOM   1432  CE1 HIS B  49      27.841   4.321   7.836  1.00 10.00      B   
ATOM   1433  NE2 HIS B  49      28.395   3.867   8.940  1.00 10.00      B   
ATOM   1434  HE2 HIS B  49      28.777   2.968   9.056  1.00 10.00      B   
ATOM   1435  C   HIS B  49      25.574   6.440  11.292  1.00 10.00      B   
ATOM   1436  O   HIS B  49      24.975   5.448  10.872  1.00 10.00      B   
ATOM   1437  N   ARG B  50      25.855   6.632  12.580  1.00 10.00      B   
ATOM   1438  HN  ARG B  50      26.347   7.441  12.846  1.00 10.00      B   
ATOM   1439  CA  ARG B  50      25.459   5.674  13.608  1.00 10.00      B   
ATOM   1440  CB  ARG B  50      26.032   6.072  14.972  1.00 10.00      B   
ATOM   1441  CG  ARG B  50      27.549   6.088  15.040  1.00 10.00      B   
ATOM   1442  CD  ARG B  50      28.030   6.701  16.345  1.00 10.00      B   
ATOM   1443  NE  ARG B  50      29.476   6.917  16.353  1.00 10.00      B   
ATOM   1444  HE  ARG B  50      30.025   6.309  15.805  1.00 10.00      B   
ATOM   1445  CZ  ARG B  50      30.082   7.886  17.039  1.00 10.00      B   
ATOM   1446  NH1 ARG B  50      29.369   8.734  17.770  1.00 10.00      B   
ATOM   1447 HH11 ARG B  50      29.845   9.493  18.308  1.00 10.00      B   
ATOM   1448 HH12 ARG B  50      28.322   8.649  17.812  1.00 10.00      B   
ATOM   1449  NH2 ARG B  50      31.402   8.007  16.995  1.00 10.00      B   
ATOM   1450 HH21 ARG B  50      31.876   8.766  17.533  1.00 10.00      B   
ATOM   1451 HH22 ARG B  50      31.970   7.348  16.418  1.00 10.00      B   
ATOM   1452  C   ARG B  50      23.941   5.595  13.701  1.00 10.00      B   
ATOM   1453  O   ARG B  50      23.366   4.505  13.712  1.00 10.00      B   
ATOM   1454  N   VAL B  51      23.301   6.763  13.762  1.00 10.00      B   
ATOM   1455  HN  VAL B  51      23.828   7.593  13.764  1.00 10.00      B   
ATOM   1456  CA  VAL B  51      21.845   6.850  13.848  1.00 10.00      B   
ATOM   1457  CB  VAL B  51      21.363   8.315  13.987  1.00 10.00      B   
ATOM   1458  CG1 VAL B  51      19.843   8.384  14.015  1.00 10.00      B   
ATOM   1459  CG2 VAL B  51      21.942   8.959  15.237  1.00 10.00      B   
ATOM   1460  C   VAL B  51      21.194   6.219  12.620  1.00 10.00      B   
ATOM   1461  O   VAL B  51      20.217   5.481  12.738  1.00 10.00      B   
ATOM   1462  N   TRP B  52      21.754   6.505  11.448  1.00 10.00      B   
ATOM   1463  HN  TRP B  52      22.537   7.095  11.425  1.00 10.00      B   
ATOM   1464  CA  TRP B  52      21.236   5.964  10.199  1.00 10.00      B   
ATOM   1465  CB  TRP B  52      22.053   6.493   9.015  1.00 10.00      B   
ATOM   1466  CG  TRP B  52      21.431   6.213   7.681  1.00 10.00      B   
ATOM   1467  CD1 TRP B  52      20.521   6.989   7.026  1.00 10.00      B   
ATOM   1468  CD2 TRP B  52      21.670   5.077   6.837  1.00 10.00      B   
ATOM   1469  NE1 TRP B  52      20.174   6.407   5.831  1.00 10.00      B   
ATOM   1470  HE1 TRP B  52      19.536   6.773   5.180  1.00 10.00      B   
ATOM   1471  CE2 TRP B  52      20.868   5.234   5.691  1.00 10.00      B   
ATOM   1472  CE3 TRP B  52      22.483   3.942   6.939  1.00 10.00      B   
ATOM   1473  CZ2 TRP B  52      20.854   4.301   4.656  1.00 10.00      B   
ATOM   1474  CZ3 TRP B  52      22.469   3.017   5.911  1.00 10.00      B   
ATOM   1475  CH2 TRP B  52      21.661   3.203   4.784  1.00 10.00      B   
ATOM   1476  C   TRP B  52      21.276   4.439  10.222  1.00 10.00      B   
ATOM   1477  O   TRP B  52      20.269   3.774   9.978  1.00 10.00      B   
ATOM   1478  N   LYS B  53      22.445   3.902  10.545  1.00 10.00      B   
ATOM   1479  HN  LYS B  53      23.197   4.496  10.752  1.00 10.00      B   
ATOM   1480  CA  LYS B  53      22.648   2.463  10.605  1.00 10.00      B   
ATOM   1481  CB  LYS B  53      24.113   2.157  10.938  1.00 10.00      B   
ATOM   1482  CG  LYS B  53      24.504   0.698  10.775  1.00 10.00      B   
ATOM   1483  CD  LYS B  53      25.994   0.499  11.003  1.00 10.00      B   
ATOM   1484  CE  LYS B  53      26.394  -0.953  10.801  1.00 10.00      B   
ATOM   1485  NZ  LYS B  53      27.869  -1.121  10.780  1.00 10.00      B   
ATOM   1486  HZ1 LYS B  53      28.265  -0.714   9.906  1.00 10.00      B   
ATOM   1487  HZ2 LYS B  53      28.120  -2.128  10.825  1.00 10.00      B   
ATOM   1488  HZ3 LYS B  53      28.295  -0.636  11.594  1.00 10.00      B   
ATOM   1489  C   LYS B  53      21.726   1.822  11.641  1.00 10.00      B   
ATOM   1490  O   LYS B  53      21.172   0.744  11.415  1.00 10.00      B   
ATOM   1491  N   ASP B  54      21.549   2.502  12.767  1.00 10.00      B   
ATOM   1492  HN  ASP B  54      21.997   3.370  12.879  1.00 10.00      B   
ATOM   1493  CA  ASP B  54      20.701   1.996  13.841  1.00 10.00      B   
ATOM   1494  CB  ASP B  54      20.910   2.798  15.126  1.00 10.00      B   
ATOM   1495  CG  ASP B  54      20.354   2.087  16.345  1.00 10.00      B   
ATOM   1496  OD1 ASP B  54      20.662   0.887  16.524  1.00 10.00      B   
ATOM   1497  OD2 ASP B  54      19.619   2.722  17.131  1.00 10.00      B   
ATOM   1498  C   ASP B  54      19.231   2.015  13.443  1.00 10.00      B   
ATOM   1499  O   ASP B  54      18.512   1.039  13.647  1.00 10.00      B   
ATOM   1500  N   TYR B  55      18.802   3.122  12.846  1.00 10.00      B   
ATOM   1501  HN  TYR B  55      19.435   3.861  12.701  1.00 10.00      B   
ATOM   1502  CA  TYR B  55      17.421   3.284  12.410  1.00 10.00      B   
ATOM   1503  CB  TYR B  55      17.218   4.678  11.801  1.00 10.00      B   
ATOM   1504  CG  TYR B  55      15.803   4.968  11.349  1.00 10.00      B   
ATOM   1505  CD1 TYR B  55      14.808   5.271  12.270  1.00 10.00      B   
ATOM   1506  CD2 TYR B  55      15.462   4.940  10.003  1.00 10.00      B   
ATOM   1507  CE1 TYR B  55      13.516   5.537  11.863  1.00 10.00      B   
ATOM   1508  CE2 TYR B  55      14.172   5.204   9.587  1.00 10.00      B   
ATOM   1509  CZ  TYR B  55      13.202   5.501  10.520  1.00 10.00      B   
ATOM   1510  OH  TYR B  55      11.915   5.767  10.112  1.00 10.00      B   
ATOM   1511  HH  TYR B  55      11.557   6.478  10.646  1.00 10.00      B   
ATOM   1512  C   TYR B  55      17.033   2.205  11.404  1.00 10.00      B   
ATOM   1513  O   TYR B  55      15.958   1.607  11.503  1.00 10.00      B   
ATOM   1514  N   VAL B  56      17.919   1.954  10.446  1.00 10.00      B   
ATOM   1515  HN  VAL B  56      18.757   2.467  10.427  1.00 10.00      B   
ATOM   1516  CA  VAL B  56      17.678   0.948   9.415  1.00 10.00      B   
ATOM   1517  CB  VAL B  56      18.782   0.974   8.332  1.00 10.00      B   
ATOM   1518  CG1 VAL B  56      18.609  -0.171   7.346  1.00 10.00      B   
ATOM   1519  CG2 VAL B  56      18.766   2.304   7.595  1.00 10.00      B   
ATOM   1520  C   VAL B  56      17.563  -0.454  10.023  1.00 10.00      B   
ATOM   1521  O   VAL B  56      16.785  -1.288   9.553  1.00 10.00      B   
ATOM   1522  N   HIS B  57      18.310  -0.696  11.091  1.00 10.00      B   
ATOM   1523  HN  HIS B  57      18.882   0.019  11.449  1.00 10.00      B   
ATOM   1524  CA  HIS B  57      18.298  -1.996  11.756  1.00 10.00      B   
ATOM   1525  CB  HIS B  57      19.448  -2.113  12.756  1.00 10.00      B   
ATOM   1526  CG  HIS B  57      20.789  -2.305  12.119  1.00 10.00      B   
ATOM   1527  ND1 HIS B  57      21.975  -2.087  12.783  1.00 10.00      B   
ATOM   1528  HD1 HIS B  57      22.066  -1.816  13.725  1.00 10.00      B   
ATOM   1529  CD2 HIS B  57      21.129  -2.688  10.864  1.00 10.00      B   
ATOM   1530  CE1 HIS B  57      22.982  -2.325  11.967  1.00 10.00      B   
ATOM   1531  NE2 HIS B  57      22.497  -2.691  10.800  1.00 10.00      B   
ATOM   1532  HE2 HIS B  57      23.034  -2.944  10.015  1.00 10.00      B   
ATOM   1533  C   HIS B  57      16.968  -2.270  12.449  1.00 10.00      B   
ATOM   1534  O   HIS B  57      16.566  -3.424  12.603  1.00 10.00      B   
ATOM   1535  N   THR B  58      16.283  -1.212  12.860  1.00 10.00      B   
ATOM   1536  HN  THR B  58      16.653  -0.312  12.717  1.00 10.00      B   
ATOM   1537  CA  THR B  58      14.999  -1.348  13.535  1.00 10.00      B   
ATOM   1538  CB  THR B  58      14.780  -0.199  14.535  1.00 10.00      B   
ATOM   1539  OG1 THR B  58      15.557   0.938  14.129  1.00 10.00      B   
ATOM   1540  HG1 THR B  58      15.325   1.181  13.222  1.00 10.00      B   
ATOM   1541  CG2 THR B  58      15.215  -0.627  15.928  1.00 10.00      B   
ATOM   1542  C   THR B  58      13.841  -1.396  12.536  1.00 10.00      B   
ATOM   1543  O   THR B  58      12.670  -1.373  12.918  1.00 10.00      B   
ATOM   1544  N   LEU B  59      14.178  -1.474  11.257  1.00 10.00      B   
ATOM   1545  HN  LEU B  59      15.126  -1.500  11.013  1.00 10.00      B   
ATOM   1546  CA  LEU B  59      13.172  -1.528  10.207  1.00 10.00      B   
ATOM   1547  CB  LEU B  59      13.548  -0.608   9.041  1.00 10.00      B   
ATOM   1548  CG  LEU B  59      13.647   0.886   9.357  1.00 10.00      B   
ATOM   1549  CD1 LEU B  59      14.114   1.660   8.135  1.00 10.00      B   
ATOM   1550  CD2 LEU B  59      12.314   1.422   9.856  1.00 10.00      B   
ATOM   1551  C   LEU B  59      12.977  -2.958   9.711  1.00 10.00      B   
ATOM   1552  O   LEU B  59      13.946  -3.679   9.456  1.00 10.00      B   
ATOM   1553  N   GLY B  60      11.724  -3.360   9.579  1.00 10.00      B   
ATOM   1554  HN  GLY B  60      10.995  -2.738   9.790  1.00 10.00      B   
ATOM   1555  CA  GLY B  60      11.407  -4.694   9.115  1.00 10.00      B   
ATOM   1556  C   GLY B  60      10.016  -4.742   8.518  1.00 10.00      B   
ATOM   1557  O   GLY B  60       9.315  -3.734   8.529  1.00 10.00      B   
ATOM   1558  N   PRO B  61       9.577  -5.906   8.010  1.00 10.00      B   
ATOM   1559  CA  PRO B  61       8.247  -6.056   7.399  1.00 10.00      B   
ATOM   1560  CB  PRO B  61       8.387  -7.350   6.599  1.00 10.00      B   
ATOM   1561  CG  PRO B  61       9.377  -8.153   7.370  1.00 10.00      B   
ATOM   1562  CD  PRO B  61      10.340  -7.167   7.980  1.00 10.00      B   
ATOM   1563  C   PRO B  61       7.134  -6.198   8.441  1.00 10.00      B   
ATOM   1564  O   PRO B  61       5.984  -6.487   8.103  1.00 10.00      B   
ATOM   1565  N   LEU B  62       7.486  -5.983   9.703  1.00 10.00      B   
ATOM   1566  HN  LEU B  62       8.413  -5.744   9.898  1.00 10.00      B   
ATOM   1567  CA  LEU B  62       6.532  -6.083  10.803  1.00 10.00      B   
ATOM   1568  CB  LEU B  62       7.227  -5.903  12.158  1.00 10.00      B   
ATOM   1569  CG  LEU B  62       6.359  -6.104  13.401  1.00 10.00      B   
ATOM   1570  CD1 LEU B  62       5.891  -7.547  13.505  1.00 10.00      B   
ATOM   1571  CD2 LEU B  62       7.116  -5.694  14.654  1.00 10.00      B   
ATOM   1572  C   LEU B  62       5.348  -5.115  10.647  1.00 10.00      B   
ATOM   1573  O   LEU B  62       4.196  -5.552  10.673  1.00 10.00      B   
ATOM   1574  N   PRO B  63       5.594  -3.792  10.480  1.00 10.00      B   
ATOM   1575  CA  PRO B  63       4.512  -2.810  10.319  1.00 10.00      B   
ATOM   1576  CB  PRO B  63       5.250  -1.504  10.012  1.00 10.00      B   
ATOM   1577  CG  PRO B  63       6.598  -1.687  10.610  1.00 10.00      B   
ATOM   1578  CD  PRO B  63       6.922  -3.144  10.455  1.00 10.00      B   
ATOM   1579  C   PRO B  63       3.575  -3.166   9.168  1.00 10.00      B   
ATOM   1580  O   PRO B  63       2.353  -3.033   9.282  1.00 10.00      B   
ATOM   1581  N   ALA B  64       4.153  -3.642   8.072  1.00 10.00      B   
ATOM   1582  HN  ALA B  64       5.127  -3.740   8.055  1.00 10.00      B   
ATOM   1583  CA  ALA B  64       3.382  -4.019   6.896  1.00 10.00      B   
ATOM   1584  CB  ALA B  64       4.314  -4.423   5.766  1.00 10.00      B   
ATOM   1585  C   ALA B  64       2.415  -5.153   7.216  1.00 10.00      B   
ATOM   1586  O   ALA B  64       1.227  -5.074   6.902  1.00 10.00      B   
ATOM   1587  N   ALA B  65       2.928  -6.198   7.862  1.00 10.00      B   
ATOM   1588  HN  ALA B  65       3.884  -6.194   8.096  1.00 10.00      B   
ATOM   1589  CA  ALA B  65       2.113  -7.351   8.230  1.00 10.00      B   
ATOM   1590  CB  ALA B  65       2.983  -8.441   8.838  1.00 10.00      B   
ATOM   1591  C   ALA B  65       1.004  -6.945   9.195  1.00 10.00      B   
ATOM   1592  O   ALA B  65      -0.114  -7.456   9.127  1.00 10.00      B   
ATOM   1593  N   ARG B  66       1.325  -6.014  10.088  1.00 10.00      B   
ATOM   1594  HN  ARG B  66       2.241  -5.653  10.089  1.00 10.00      B   
ATOM   1595  CA  ARG B  66       0.363  -5.520  11.067  1.00 10.00      B   
ATOM   1596  CB  ARG B  66       1.059  -4.625  12.098  1.00 10.00      B   
ATOM   1597  CG  ARG B  66       2.035  -5.354  13.010  1.00 10.00      B   
ATOM   1598  CD  ARG B  66       2.925  -4.373  13.756  1.00 10.00      B   
ATOM   1599  NE  ARG B  66       2.146  -3.444  14.574  1.00 10.00      B   
ATOM   1600  HE  ARG B  66       1.195  -3.657  14.711  1.00 10.00      B   
ATOM   1601  CZ  ARG B  66       2.646  -2.351  15.147  1.00 10.00      B   
ATOM   1602  NH1 ARG B  66       3.929  -2.044  14.998  1.00 10.00      B   
ATOM   1603 HH11 ARG B  66       4.319  -1.188  15.450  1.00 10.00      B   
ATOM   1604 HH12 ARG B  66       4.558  -2.655  14.433  1.00 10.00      B   
ATOM   1605  NH2 ARG B  66       1.856  -1.565  15.871  1.00 10.00      B   
ATOM   1606 HH21 ARG B  66       2.238  -0.704  16.321  1.00 10.00      B   
ATOM   1607 HH22 ARG B  66       0.847  -1.806  15.994  1.00 10.00      B   
ATOM   1608  C   ARG B  66      -0.750  -4.739  10.376  1.00 10.00      B   
ATOM   1609  O   ARG B  66      -1.924  -4.882  10.711  1.00 10.00      B   
ATOM   1610  N   LEU B  67      -0.368  -3.917   9.404  1.00 10.00      B   
ATOM   1611  HN  LEU B  67       0.590  -3.850   9.185  1.00 10.00      B   
ATOM   1612  CA  LEU B  67      -1.321  -3.102   8.660  1.00 10.00      B   
ATOM   1613  CB  LEU B  67      -0.588  -2.189   7.675  1.00 10.00      B   
ATOM   1614  CG  LEU B  67      -1.436  -1.137   6.960  1.00 10.00      B   
ATOM   1615  CD1 LEU B  67      -1.874  -0.047   7.927  1.00 10.00      B   
ATOM   1616  CD2 LEU B  67      -0.672  -0.543   5.787  1.00 10.00      B   
ATOM   1617  C   LEU B  67      -2.335  -3.967   7.915  1.00 10.00      B   
ATOM   1618  O   LEU B  67      -3.540  -3.710   7.960  1.00 10.00      B   
ATOM   1619  N   VAL B  68      -1.843  -4.994   7.236  1.00 10.00      B   
ATOM   1620  HN  VAL B  68      -0.874  -5.153   7.241  1.00 10.00      B   
ATOM   1621  CA  VAL B  68      -2.707  -5.894   6.478  1.00 10.00      B   
ATOM   1622  CB  VAL B  68      -1.891  -6.879   5.611  1.00 10.00      B   
ATOM   1623  CG1 VAL B  68      -2.811  -7.765   4.782  1.00 10.00      B   
ATOM   1624  CG2 VAL B  68      -0.924  -6.126   4.712  1.00 10.00      B   
ATOM   1625  C   VAL B  68      -3.641  -6.672   7.404  1.00 10.00      B   
ATOM   1626  O   VAL B  68      -4.836  -6.797   7.130  1.00 10.00      B   
ATOM   1627  N   ALA B  69      -3.096  -7.163   8.514  1.00 10.00      B   
ATOM   1628  HN  ALA B  69      -2.142  -7.012   8.682  1.00 10.00      B   
ATOM   1629  CA  ALA B  69      -3.876  -7.932   9.480  1.00 10.00      B   
ATOM   1630  CB  ALA B  69      -2.983  -8.445  10.599  1.00 10.00      B   
ATOM   1631  C   ALA B  69      -5.027  -7.111  10.056  1.00 10.00      B   
ATOM   1632  O   ALA B  69      -6.137  -7.618  10.234  1.00 10.00      B   
ATOM   1633  N   LYS B  70      -4.765  -5.842  10.336  1.00 10.00      B   
ATOM   1634  HN  LYS B  70      -3.863  -5.491  10.169  1.00 10.00      B   
ATOM   1635  CA  LYS B  70      -5.782  -4.961  10.894  1.00 10.00      B   
ATOM   1636  CB  LYS B  70      -5.170  -3.649  11.387  1.00 10.00      B   
ATOM   1637  CG  LYS B  70      -4.344  -3.802  12.654  1.00 10.00      B   
ATOM   1638  CD  LYS B  70      -4.105  -2.468  13.338  1.00 10.00      B   
ATOM   1639  CE  LYS B  70      -3.752  -2.657  14.808  1.00 10.00      B   
ATOM   1640  NZ  LYS B  70      -4.877  -3.250  15.582  1.00 10.00      B   
ATOM   1641  HZ1 LYS B  70      -4.633  -3.294  16.592  1.00 10.00      B   
ATOM   1642  HZ2 LYS B  70      -5.081  -4.216  15.242  1.00 10.00      B   
ATOM   1643  HZ3 LYS B  70      -5.733  -2.666  15.471  1.00 10.00      B   
ATOM   1644  C   LYS B  70      -6.906  -4.697   9.901  1.00 10.00      B   
ATOM   1645  O   LYS B  70      -8.068  -4.572  10.287  1.00 10.00      B   
ATOM   1646  N   ALA B  71      -6.561  -4.650   8.622  1.00 10.00      B   
ATOM   1647  HN  ALA B  71      -5.622  -4.799   8.375  1.00 10.00      B   
ATOM   1648  CA  ALA B  71      -7.539  -4.396   7.572  1.00 10.00      B   
ATOM   1649  CB  ALA B  71      -6.840  -4.045   6.268  1.00 10.00      B   
ATOM   1650  C   ALA B  71      -8.462  -5.595   7.377  1.00 10.00      B   
ATOM   1651  O   ALA B  71      -9.597  -5.455   6.920  1.00 10.00      B   
ATOM   1652  N   TRP B  72      -7.975  -6.775   7.731  1.00 10.00      B   
ATOM   1653  HN  TRP B  72      -7.063  -6.830   8.091  1.00 10.00      B   
ATOM   1654  CA  TRP B  72      -8.762  -7.992   7.590  1.00 10.00      B   
ATOM   1655  CB  TRP B  72      -7.854  -9.218   7.481  1.00 10.00      B   
ATOM   1656  CG  TRP B  72      -7.206  -9.371   6.140  1.00 10.00      B   
ATOM   1657  CD1 TRP B  72      -7.551  -8.732   4.985  1.00 10.00      B   
ATOM   1658  CD2 TRP B  72      -6.107 -10.228   5.812  1.00 10.00      B   
ATOM   1659  NE1 TRP B  72      -6.728  -9.126   3.962  1.00 10.00      B   
ATOM   1660  HE1 TRP B  72      -6.773  -8.801   3.037  1.00 10.00      B   
ATOM   1661  CE2 TRP B  72      -5.832 -10.046   4.442  1.00 10.00      B   
ATOM   1662  CE3 TRP B  72      -5.324 -11.126   6.543  1.00 10.00      B   
ATOM   1663  CZ2 TRP B  72      -4.808 -10.730   3.790  1.00 10.00      B   
ATOM   1664  CZ3 TRP B  72      -4.310 -11.804   5.894  1.00 10.00      B   
ATOM   1665  CH2 TRP B  72      -4.060 -11.602   4.531  1.00 10.00      B   
ATOM   1666  C   TRP B  72      -9.749  -8.152   8.742  1.00 10.00      B   
ATOM   1667  O   TRP B  72     -10.664  -8.973   8.680  1.00 10.00      B   
ATOM   1668  N   LEU B  73      -9.564  -7.367   9.792  1.00 10.00      B   
ATOM   1669  HN  LEU B  73      -8.816  -6.735   9.790  1.00 10.00      B   
ATOM   1670  CA  LEU B  73     -10.444  -7.429  10.949  1.00 10.00      B   
ATOM   1671  CB  LEU B  73      -9.644  -7.610  12.241  1.00 10.00      B   
ATOM   1672  CG  LEU B  73      -8.923  -8.951  12.414  1.00 10.00      B   
ATOM   1673  CD1 LEU B  73      -8.300  -9.046  13.799  1.00 10.00      B   
ATOM   1674  CD2 LEU B  73      -9.873 -10.116  12.173  1.00 10.00      B   
ATOM   1675  C   LEU B  73     -11.338  -6.196  11.040  1.00 10.00      B   
ATOM   1676  O   LEU B  73     -12.539  -6.307  11.302  1.00 10.00      B   
ATOM   1677  N   ASP B  74     -10.754  -5.022  10.821  1.00 10.00      B   
ATOM   1678  HN  ASP B  74      -9.795  -4.993  10.601  1.00 10.00      B   
ATOM   1679  CA  ASP B  74     -11.506  -3.772  10.884  1.00 10.00      B   
ATOM   1680  CB  ASP B  74     -10.652  -2.647  11.470  1.00 10.00      B   
ATOM   1681  CG  ASP B  74     -11.475  -1.437  11.862  1.00 10.00      B   
ATOM   1682  OD1 ASP B  74     -11.809  -0.627  10.975  1.00 10.00      B   
ATOM   1683  OD2 ASP B  74     -11.783  -1.287  13.066  1.00 10.00      B   
ATOM   1684  C   ASP B  74     -12.021  -3.385   9.505  1.00 10.00      B   
ATOM   1685  O   ASP B  74     -11.246  -3.247   8.558  1.00 10.00      B   
ATOM   1686  N   PRO B  75     -13.341  -3.201   9.378  1.00 10.00      B   
ATOM   1687  CA  PRO B  75     -13.983  -2.853   8.107  1.00 10.00      B   
ATOM   1688  CB  PRO B  75     -15.484  -2.976   8.405  1.00 10.00      B   
ATOM   1689  CG  PRO B  75     -15.579  -3.664   9.724  1.00 10.00      B   
ATOM   1690  CD  PRO B  75     -14.321  -3.323  10.463  1.00 10.00      B   
ATOM   1691  C   PRO B  75     -13.661  -1.438   7.635  1.00 10.00      B   
ATOM   1692  O   PRO B  75     -13.649  -1.171   6.433  1.00 10.00      B   
ATOM   1693  N   GLU B  76     -13.392  -0.541   8.574  1.00 10.00      B   
ATOM   1694  HN  GLU B  76     -13.372  -0.823   9.516  1.00 10.00      B   
ATOM   1695  CA  GLU B  76     -13.093   0.845   8.239  1.00 10.00      B   
ATOM   1696  CB  GLU B  76     -13.418   1.762   9.415  1.00 10.00      B   
ATOM   1697  CG  GLU B  76     -14.832   1.614   9.948  1.00 10.00      B   
ATOM   1698  CD  GLU B  76     -14.928   1.970  11.415  1.00 10.00      B   
ATOM   1699  OE1 GLU B  76     -15.637   1.266  12.163  1.00 10.00      B   
ATOM   1700  OE2 GLU B  76     -14.275   2.951  11.835  1.00 10.00      B   
ATOM   1701  C   GLU B  76     -11.633   1.003   7.844  1.00 10.00      B   
ATOM   1702  O   GLU B  76     -11.317   1.616   6.821  1.00 10.00      B   
ATOM   1703  N   TYR B  77     -10.747   0.429   8.653  1.00 10.00      B   
ATOM   1704  HN  TYR B  77     -11.072  -0.046   9.458  1.00 10.00      B   
ATOM   1705  CA  TYR B  77      -9.312   0.494   8.395  1.00 10.00      B   
ATOM   1706  CB  TYR B  77      -8.516  -0.143   9.542  1.00 10.00      B   
ATOM   1707  CG  TYR B  77      -8.419   0.713  10.790  1.00 10.00      B   
ATOM   1708  CD1 TYR B  77      -9.344   1.718  11.044  1.00 10.00      B   
ATOM   1709  CD2 TYR B  77      -7.404   0.510  11.718  1.00 10.00      B   
ATOM   1710  CE1 TYR B  77      -9.262   2.494  12.183  1.00 10.00      B   
ATOM   1711  CE2 TYR B  77      -7.314   1.284  12.858  1.00 10.00      B   
ATOM   1712  CZ  TYR B  77      -8.247   2.272  13.086  1.00 10.00      B   
ATOM   1713  OH  TYR B  77      -8.168   3.039  14.229  1.00 10.00      B   
ATOM   1714  HH  TYR B  77      -7.373   3.584  14.193  1.00 10.00      B   
ATOM   1715  C   TYR B  77      -8.977  -0.179   7.069  1.00 10.00      B   
ATOM   1716  O   TYR B  77      -7.973   0.143   6.430  1.00 10.00      B   
ATOM   1717  N   LYS B  78      -9.838  -1.107   6.661  1.00 10.00      B   
ATOM   1718  HN  LYS B  78     -10.603  -1.323   7.234  1.00 10.00      B   
ATOM   1719  CA  LYS B  78      -9.675  -1.826   5.404  1.00 10.00      B   
ATOM   1720  CB  LYS B  78     -10.797  -2.856   5.253  1.00 10.00      B   
ATOM   1721  CG  LYS B  78     -10.699  -3.734   4.016  1.00 10.00      B   
ATOM   1722  CD  LYS B  78     -11.751  -4.828   4.053  1.00 10.00      B   
ATOM   1723  CE  LYS B  78     -11.633  -5.769   2.868  1.00 10.00      B   
ATOM   1724  NZ  LYS B  78     -12.344  -7.051   3.117  1.00 10.00      B   
ATOM   1725  HZ1 LYS B  78     -13.295  -6.871   3.504  1.00 10.00      B   
ATOM   1726  HZ2 LYS B  78     -11.812  -7.629   3.798  1.00 10.00      B   
ATOM   1727  HZ3 LYS B  78     -12.441  -7.587   2.231  1.00 10.00      B   
ATOM   1728  C   LYS B  78      -9.702  -0.856   4.228  1.00 10.00      B   
ATOM   1729  O   LYS B  78      -8.976  -1.030   3.248  1.00 10.00      B   
ATOM   1730  N   LYS B  79     -10.537   0.172   4.342  1.00 10.00      B   
ATOM   1731  HN  LYS B  79     -11.077   0.258   5.155  1.00 10.00      B   
ATOM   1732  CA  LYS B  79     -10.666   1.179   3.297  1.00 10.00      B   
ATOM   1733  CB  LYS B  79     -12.110   1.683   3.195  1.00 10.00      B   
ATOM   1734  CG  LYS B  79     -13.099   0.646   2.679  1.00 10.00      B   
ATOM   1735  CD  LYS B  79     -14.101   0.258   3.755  1.00 10.00      B   
ATOM   1736  CE  LYS B  79     -14.982  -0.899   3.310  1.00 10.00      B   
ATOM   1737  NZ  LYS B  79     -15.733  -1.489   4.449  1.00 10.00      B   
ATOM   1738  HZ1 LYS B  79     -16.183  -2.383   4.159  1.00 10.00      B   
ATOM   1739  HZ2 LYS B  79     -16.471  -0.831   4.772  1.00 10.00      B   
ATOM   1740  HZ3 LYS B  79     -15.088  -1.678   5.242  1.00 10.00      B   
ATOM   1741  C   LYS B  79      -9.714   2.344   3.546  1.00 10.00      B   
ATOM   1742  O   LYS B  79      -9.187   2.926   2.606  1.00 10.00      B   
ATOM   1743  N   LEU B  80      -9.489   2.660   4.821  1.00 10.00      B   
ATOM   1744  HN  LEU B  80      -9.943   2.145   5.521  1.00 10.00      B   
ATOM   1745  CA  LEU B  80      -8.601   3.759   5.212  1.00 10.00      B   
ATOM   1746  CB  LEU B  80      -8.462   3.806   6.741  1.00 10.00      B   
ATOM   1747  CG  LEU B  80      -7.677   4.977   7.360  1.00 10.00      B   
ATOM   1748  CD1 LEU B  80      -6.209   4.631   7.530  1.00 10.00      B   
ATOM   1749  CD2 LEU B  80      -7.842   6.263   6.561  1.00 10.00      B   
ATOM   1750  C   LEU B  80      -7.234   3.635   4.543  1.00 10.00      B   
ATOM   1751  O   LEU B  80      -6.659   4.628   4.092  1.00 10.00      B   
ATOM   1752  N   CYS B  81      -6.728   2.411   4.464  1.00 10.00      B   
ATOM   1753  HN  CYS B  81      -7.230   1.658   4.841  1.00 10.00      B   
ATOM   1754  CA  CYS B  81      -5.436   2.167   3.836  1.00 10.00      B   
ATOM   1755  CB  CYS B  81      -5.052   0.691   3.951  1.00 10.00      B   
ATOM   1756  SG  CYS B  81      -5.098   0.035   5.637  1.00 10.00      B   
ATOM   1757  HG  CYS B  81      -6.344   0.156   6.088  1.00 10.00      B   
ATOM   1758  C   CYS B  81      -5.464   2.593   2.371  1.00 10.00      B   
ATOM   1759  O   CYS B  81      -4.473   3.091   1.836  1.00 10.00      B   
ATOM   1760  N   ILE B  82      -6.615   2.416   1.738  1.00 10.00      B   
ATOM   1761  HN  ILE B  82      -7.378   2.041   2.228  1.00 10.00      B   
ATOM   1762  CA  ILE B  82      -6.787   2.783   0.340  1.00 10.00      B   
ATOM   1763  CB  ILE B  82      -7.969   2.027  -0.296  1.00 10.00      B   
ATOM   1764  CG1 ILE B  82      -7.921   0.546   0.095  1.00 10.00      B   
ATOM   1765  CG2 ILE B  82      -7.935   2.176  -1.807  1.00 10.00      B   
ATOM   1766  CD1 ILE B  82      -9.244  -0.171  -0.059  1.00 10.00      B   
ATOM   1767  C   ILE B  82      -7.023   4.286   0.221  1.00 10.00      B   
ATOM   1768  O   ILE B  82      -6.569   4.923  -0.731  1.00 10.00      B   
ATOM   1769  N   GLU B  83      -7.737   4.843   1.199  1.00 10.00      B   
ATOM   1770  HN  GLU B  83      -8.089   4.270   1.916  1.00 10.00      B   
ATOM   1771  CA  GLU B  83      -8.027   6.273   1.229  1.00 10.00      B   
ATOM   1772  CB  GLU B  83      -8.870   6.630   2.456  1.00 10.00      B   
ATOM   1773  CG  GLU B  83     -10.165   5.855   2.573  1.00 10.00      B   
ATOM   1774  CD  GLU B  83     -11.013   6.312   3.739  1.00 10.00      B   
ATOM   1775  OE1 GLU B  83     -10.498   6.362   4.881  1.00 10.00      B   
ATOM   1776  OE2 GLU B  83     -12.193   6.630   3.517  1.00 10.00      B   
ATOM   1777  C   GLU B  83      -6.732   7.075   1.248  1.00 10.00      B   
ATOM   1778  O   GLU B  83      -6.575   8.040   0.500  1.00 10.00      B   
ATOM   1779  N   ASP B  84      -5.815   6.671   2.117  1.00 10.00      B   
ATOM   1780  HN  ASP B  84      -6.017   5.910   2.707  1.00 10.00      B   
ATOM   1781  CA  ASP B  84      -4.521   7.328   2.229  1.00 10.00      B   
ATOM   1782  CB  ASP B  84      -4.618   8.637   3.010  1.00 10.00      B   
ATOM   1783  CG  ASP B  84      -3.266   9.299   3.173  1.00 10.00      B   
ATOM   1784  OD1 ASP B  84      -2.427   9.178   2.256  1.00 10.00      B   
ATOM   1785  OD2 ASP B  84      -3.033   9.940   4.216  1.00 10.00      B   
ATOM   1786  C   ASP B  84      -3.503   6.414   2.887  1.00 10.00      B   
ATOM   1787  O   ASP B  84      -3.661   6.028   4.047  1.00 10.00      B   
ATOM   1788  N   GLY B  85      -2.458   6.078   2.146  1.00 10.00      B   
ATOM   1789  HN  GLY B  85      -2.385   6.425   1.232  1.00 10.00      B   
ATOM   1790  CA  GLY B  85      -1.425   5.216   2.673  1.00 10.00      B   
ATOM   1791  C   GLY B  85      -0.588   5.917   3.725  1.00 10.00      B   
ATOM   1792  O   GLY B  85      -0.023   5.275   4.612  1.00 10.00      B   
ATOM   1793  N   VAL B  86      -0.529   7.240   3.641  1.00 10.00      B   
ATOM   1794  HN  VAL B  86      -1.032   7.698   2.928  1.00 10.00      B   
ATOM   1795  CA  VAL B  86       0.247   8.037   4.585  1.00 10.00      B   
ATOM   1796  CB  VAL B  86       0.392   9.500   4.114  1.00 10.00      B   
ATOM   1797  CG1 VAL B  86       1.248  10.306   5.082  1.00 10.00      B   
ATOM   1798  CG2 VAL B  86       0.978   9.549   2.712  1.00 10.00      B   
ATOM   1799  C   VAL B  86      -0.384   7.997   5.977  1.00 10.00      B   
ATOM   1800  O   VAL B  86       0.268   7.610   6.953  1.00 10.00      B   
ATOM   1801  N   GLU B  87      -1.656   8.380   6.057  1.00 10.00      B   
ATOM   1802  HN  GLU B  87      -2.117   8.690   5.240  1.00 10.00      B   
ATOM   1803  CA  GLU B  87      -2.385   8.385   7.323  1.00 10.00      B   
ATOM   1804  CB  GLU B  87      -3.795   8.954   7.123  1.00 10.00      B   
ATOM   1805  CG  GLU B  87      -4.441   9.499   8.388  1.00 10.00      B   
ATOM   1806  CD  GLU B  87      -4.027  10.925   8.692  1.00 10.00      B   
ATOM   1807  OE1 GLU B  87      -2.816  11.220   8.651  1.00 10.00      B   
ATOM   1808  OE2 GLU B  87      -4.912  11.757   8.985  1.00 10.00      B   
ATOM   1809  C   GLU B  87      -2.469   6.974   7.900  1.00 10.00      B   
ATOM   1810  O   GLU B  87      -2.399   6.782   9.114  1.00 10.00      B   
ATOM   1811  N   ALA B  88      -2.601   5.986   7.018  1.00 10.00      B   
ATOM   1812  HN  ALA B  88      -2.645   6.204   6.061  1.00 10.00      B   
ATOM   1813  CA  ALA B  88      -2.693   4.589   7.434  1.00 10.00      B   
ATOM   1814  CB  ALA B  88      -2.987   3.693   6.241  1.00 10.00      B   
ATOM   1815  C   ALA B  88      -1.417   4.132   8.126  1.00 10.00      B   
ATOM   1816  O   ALA B  88      -1.452   3.312   9.042  1.00 10.00      B   
ATOM   1817  N   SER B  89      -0.293   4.683   7.695  1.00 10.00      B   
ATOM   1818  HN  SER B  89      -0.334   5.355   6.980  1.00 10.00      B   
ATOM   1819  CA  SER B  89       1.000   4.324   8.261  1.00 10.00      B   
ATOM   1820  CB  SER B  89       2.127   4.942   7.432  1.00 10.00      B   
ATOM   1821  OG  SER B  89       2.061   4.509   6.081  1.00 10.00      B   
ATOM   1822  HG  SER B  89       1.184   4.704   5.720  1.00 10.00      B   
ATOM   1823  C   SER B  89       1.112   4.747   9.725  1.00 10.00      B   
ATOM   1824  O   SER B  89       1.787   4.092  10.521  1.00 10.00      B   
ATOM   1825  N   LYS B  90       0.414   5.818  10.086  1.00 10.00      B   
ATOM   1826  HN  LYS B  90      -0.148   6.270   9.421  1.00 10.00      B   
ATOM   1827  CA  LYS B  90       0.451   6.325  11.451  1.00 10.00      B   
ATOM   1828  CB  LYS B  90      -0.249   7.681  11.543  1.00 10.00      B   
ATOM   1829  CG  LYS B  90       0.422   8.779  10.735  1.00 10.00      B   
ATOM   1830  CD  LYS B  90      -0.431  10.035  10.709  1.00 10.00      B   
ATOM   1831  CE  LYS B  90       0.230  11.144   9.902  1.00 10.00      B   
ATOM   1832  NZ  LYS B  90      -0.691  12.294   9.694  1.00 10.00      B   
ATOM   1833  HZ1 LYS B  90      -0.254  12.999   9.074  1.00 10.00      B   
ATOM   1834  HZ2 LYS B  90      -0.918  12.746  10.603  1.00 10.00      B   
ATOM   1835  HZ3 LYS B  90      -1.583  11.963   9.250  1.00 10.00      B   
ATOM   1836  C   LYS B  90      -0.184   5.341  12.425  1.00 10.00      B   
ATOM   1837  O   LYS B  90       0.160   5.318  13.607  1.00 10.00      B   
ATOM   1838  N   ALA B  91      -1.086   4.509  11.916  1.00 10.00      B   
ATOM   1839  HN  ALA B  91      -1.292   4.555  10.957  1.00 10.00      B   
ATOM   1840  CA  ALA B  91      -1.775   3.527  12.743  1.00 10.00      B   
ATOM   1841  CB  ALA B  91      -2.934   2.907  11.981  1.00 10.00      B   
ATOM   1842  C   ALA B  91      -0.823   2.444  13.248  1.00 10.00      B   
ATOM   1843  O   ALA B  91      -1.019   1.889  14.329  1.00 10.00      B   
ATOM   1844  N   VAL B  92       0.211   2.147  12.472  1.00 10.00      B   
ATOM   1845  HN  VAL B  92       0.333   2.625  11.623  1.00 10.00      B   
ATOM   1846  CA  VAL B  92       1.175   1.128  12.866  1.00 10.00      B   
ATOM   1847  CB  VAL B  92       1.562   0.189  11.702  1.00 10.00      B   
ATOM   1848  CG1 VAL B  92       0.428  -0.778  11.396  1.00 10.00      B   
ATOM   1849  CG2 VAL B  92       1.937   0.982  10.460  1.00 10.00      B   
ATOM   1850  C   VAL B  92       2.423   1.750  13.485  1.00 10.00      B   
ATOM   1851  O   VAL B  92       3.379   1.050  13.815  1.00 10.00      B   
ATOM   1852  N   GLY B  93       2.399   3.069  13.648  1.00 10.00      B   
ATOM   1853  HN  GLY B  93       1.603   3.572  13.371  1.00 10.00      B   
ATOM   1854  CA  GLY B  93       3.526   3.770  14.239  1.00 10.00      B   
ATOM   1855  C   GLY B  93       4.596   4.149  13.231  1.00 10.00      B   
ATOM   1856  O   GLY B  93       5.777   4.229  13.574  1.00 10.00      B   
ATOM   1857  N   VAL B  94       4.192   4.370  11.988  1.00 10.00      B   
ATOM   1858  HN  VAL B  94       3.240   4.277  11.769  1.00 10.00      B   
ATOM   1859  CA  VAL B  94       5.126   4.752  10.936  1.00 10.00      B   
ATOM   1860  CB  VAL B  94       5.146   3.725   9.779  1.00 10.00      B   
ATOM   1861  CG1 VAL B  94       6.165   4.122   8.722  1.00 10.00      B   
ATOM   1862  CG2 VAL B  94       5.442   2.328  10.306  1.00 10.00      B   
ATOM   1863  C   VAL B  94       4.768   6.132  10.390  1.00 10.00      B   
ATOM   1864  O   VAL B  94       3.806   6.287   9.634  1.00 10.00      B   
ATOM   1865  N   ASN B  95       5.526   7.136  10.798  1.00 10.00      B   
ATOM   1866  HN  ASN B  95       6.273   6.960  11.415  1.00 10.00      B   
ATOM   1867  CA  ASN B  95       5.284   8.497  10.346  1.00 10.00      B   
ATOM   1868  CB  ASN B  95       5.405   9.480  11.515  1.00 10.00      B   
ATOM   1869  CG  ASN B  95       4.776  10.826  11.218  1.00 10.00      B   
ATOM   1870  OD1 ASN B  95       5.210  11.541  10.316  1.00 10.00      B   
ATOM   1871  ND2 ASN B  95       3.750  11.179  11.977  1.00 10.00      B   
ATOM   1872 HD21 ASN B  95       3.458  10.557  12.679  1.00 10.00      B   
ATOM   1873 HD22 ASN B  95       3.327  12.049  11.810  1.00 10.00      B   
ATOM   1874  C   ASN B  95       6.271   8.851   9.242  1.00 10.00      B   
ATOM   1875  O   ASN B  95       7.480   8.799   9.441  1.00 10.00      B   
ATOM   1876  N   TRP B  96       5.752   9.215   8.079  1.00 10.00      B   
ATOM   1877  HN  TRP B  96       4.777   9.254   7.984  1.00 10.00      B   
ATOM   1878  CA  TRP B  96       6.590   9.551   6.931  1.00 10.00      B   
ATOM   1879  CB  TRP B  96       5.753   9.583   5.649  1.00 10.00      B   
ATOM   1880  CG  TRP B  96       5.293   8.228   5.212  1.00 10.00      B   
ATOM   1881  CD1 TRP B  96       4.018   7.744   5.234  1.00 10.00      B   
ATOM   1882  CD2 TRP B  96       6.112   7.178   4.691  1.00 10.00      B   
ATOM   1883  NE1 TRP B  96       3.995   6.453   4.767  1.00 10.00      B   
ATOM   1884  HE1 TRP B  96       3.198   5.888   4.692  1.00 10.00      B   
ATOM   1885  CE2 TRP B  96       5.269   6.086   4.422  1.00 10.00      B   
ATOM   1886  CE3 TRP B  96       7.478   7.059   4.425  1.00 10.00      B   
ATOM   1887  CZ2 TRP B  96       5.748   4.889   3.902  1.00 10.00      B   
ATOM   1888  CZ3 TRP B  96       7.952   5.871   3.908  1.00 10.00      B   
ATOM   1889  CH2 TRP B  96       7.090   4.801   3.651  1.00 10.00      B   
ATOM   1890  C   TRP B  96       7.349  10.865   7.105  1.00 10.00      B   
ATOM   1891  O   TRP B  96       8.173  11.222   6.264  1.00 10.00      B   
ATOM   1892  N   VAL B  97       7.079  11.580   8.187  1.00 10.00      B   
ATOM   1893  HN  VAL B  97       6.414  11.251   8.826  1.00 10.00      B   
ATOM   1894  CA  VAL B  97       7.742  12.850   8.438  1.00 10.00      B   
ATOM   1895  CB  VAL B  97       6.730  14.019   8.481  1.00 10.00      B   
ATOM   1896  CG1 VAL B  97       7.450  15.359   8.501  1.00 10.00      B   
ATOM   1897  CG2 VAL B  97       5.765  13.948   7.308  1.00 10.00      B   
ATOM   1898  C   VAL B  97       8.545  12.838   9.739  1.00 10.00      B   
ATOM   1899  O   VAL B  97       9.758  13.041   9.728  1.00 10.00      B   
ATOM   1900  N   THR B  98       7.869  12.575  10.849  1.00 10.00      B   
ATOM   1901  HN  THR B  98       6.907  12.388  10.789  1.00 10.00      B   
ATOM   1902  CA  THR B  98       8.503  12.584  12.166  1.00 10.00      B   
ATOM   1903  CB  THR B  98       7.455  12.784  13.274  1.00 10.00      B   
ATOM   1904  OG1 THR B  98       6.240  13.260  12.681  1.00 10.00      B   
ATOM   1905  HG1 THR B  98       5.724  13.731  13.344  1.00 10.00      B   
ATOM   1906  CG2 THR B  98       7.950  13.806  14.285  1.00 10.00      B   
ATOM   1907  C   THR B  98       9.369  11.356  12.479  1.00 10.00      B   
ATOM   1908  O   THR B  98      10.305  11.449  13.276  1.00 10.00      B   
ATOM   1909  N   SER B  99       9.072  10.211  11.873  1.00 10.00      B   
ATOM   1910  HN  SER B  99       8.326  10.178  11.241  1.00 10.00      B   
ATOM   1911  CA  SER B  99       9.850   8.997  12.141  1.00 10.00      B   
ATOM   1912  CB  SER B  99       9.120   7.723  11.704  1.00 10.00      B   
ATOM   1913  OG  SER B  99       7.916   7.548  12.440  1.00 10.00      B   
ATOM   1914  HG  SER B  99       7.796   8.296  13.042  1.00 10.00      B   
ATOM   1915  C   SER B  99      11.294   9.055  11.616  1.00 10.00      B   
ATOM   1916  O   SER B  99      12.232   8.831  12.384  1.00 10.00      B   
ATOM   1917  N   PRO B 100      11.512   9.338  10.311  1.00 10.00      B   
ATOM   1918  CA  PRO B 100      12.864   9.418   9.743  1.00 10.00      B   
ATOM   1919  CB  PRO B 100      12.627   9.739   8.261  1.00 10.00      B   
ATOM   1920  CG  PRO B 100      11.249  10.297   8.210  1.00 10.00      B   
ATOM   1921  CD  PRO B 100      10.482   9.596   9.290  1.00 10.00      B   
ATOM   1922  C   PRO B 100      13.695  10.520  10.406  1.00 10.00      B   
ATOM   1923  O   PRO B 100      13.186  11.607  10.693  1.00 10.00      B   
ATOM   1924  N   PRO B 101      14.990  10.252  10.644  1.00 10.00      B   
ATOM   1925  CA  PRO B 101      15.909  11.204  11.290  1.00 10.00      B   
ATOM   1926  CB  PRO B 101      17.266  10.496  11.219  1.00 10.00      B   
ATOM   1927  CG  PRO B 101      16.928   9.048  11.112  1.00 10.00      B   
ATOM   1928  CD  PRO B 101      15.662   8.983  10.310  1.00 10.00      B   
ATOM   1929  C   PRO B 101      15.985  12.552  10.573  1.00 10.00      B   
ATOM   1930  O   PRO B 101      16.350  13.560  11.173  1.00 10.00      B   
ATOM   1931  N   THR B 102      15.636  12.566   9.294  1.00 10.00      B   
ATOM   1932  HN  THR B 102      15.352  11.731   8.863  1.00 10.00      B   
ATOM   1933  CA  THR B 102      15.665  13.787   8.503  1.00 10.00      B   
ATOM   1934  CB  THR B 102      15.535  13.456   7.009  1.00 10.00      B   
ATOM   1935  OG1 THR B 102      14.806  12.226   6.864  1.00 10.00      B   
ATOM   1936  HG1 THR B 102      14.358  12.222   6.004  1.00 10.00      B   
ATOM   1937  CG2 THR B 102      16.909  13.302   6.376  1.00 10.00      B   
ATOM   1938  C   THR B 102      14.544  14.747   8.911  1.00 10.00      B   
ATOM   1939  O   THR B 102      14.635  15.949   8.672  1.00 10.00      B   
ATOM   1940  N   GLN B 103      13.486  14.197   9.518  1.00 10.00      B   
ATOM   1941  HN  GLN B 103      13.485  13.229   9.675  1.00 10.00      B   
ATOM   1942  CA  GLN B 103      12.331  14.979   9.974  1.00 10.00      B   
ATOM   1943  CB  GLN B 103      12.732  16.070  10.974  1.00 10.00      B   
ATOM   1944  CG  GLN B 103      13.332  15.534  12.266  1.00 10.00      B   
ATOM   1945  CD  GLN B 103      12.361  14.668  13.049  1.00 10.00      B   
ATOM   1946  OE1 GLN B 103      11.633  15.157  13.911  1.00 10.00      B   
ATOM   1947  NE2 GLN B 103      12.345  13.377  12.757  1.00 10.00      B   
ATOM   1948 HE21 GLN B 103      12.949  13.049  12.055  1.00 10.00      B   
ATOM   1949 HE22 GLN B 103      11.720  12.797  13.245  1.00 10.00      B   
ATOM   1950  C   GLN B 103      11.508  15.549   8.817  1.00 10.00      B   
ATOM   1951  O   GLN B 103      10.574  16.322   9.025  1.00 10.00      B   
ATOM   1952  N   PHE B 104      11.867  15.160   7.602  1.00 10.00      B   
ATOM   1953  HN  PHE B 104      12.637  14.566   7.505  1.00 10.00      B   
ATOM   1954  CA  PHE B 104      11.167  15.604   6.404  1.00 10.00      B   
ATOM   1955  CB  PHE B 104      11.952  16.720   5.703  1.00 10.00      B   
ATOM   1956  CG  PHE B 104      12.023  18.009   6.470  1.00 10.00      B   
ATOM   1957  CD1 PHE B 104      13.215  18.425   7.038  1.00 10.00      B   
ATOM   1958  CD2 PHE B 104      10.900  18.803   6.622  1.00 10.00      B   
ATOM   1959  CE1 PHE B 104      13.287  19.610   7.743  1.00 10.00      B   
ATOM   1960  CE2 PHE B 104      10.964  19.987   7.324  1.00 10.00      B   
ATOM   1961  CZ  PHE B 104      12.159  20.394   7.885  1.00 10.00      B   
ATOM   1962  C   PHE B 104      11.017  14.425   5.457  1.00 10.00      B   
ATOM   1963  O   PHE B 104      10.779  14.594   4.258  1.00 10.00      B   
ATOM   1964  N   GLY B 105      11.147  13.225   6.012  1.00 10.00      B   
ATOM   1965  HN  GLY B 105      11.291  13.157   6.976  1.00 10.00      B   
ATOM   1966  CA  GLY B 105      11.059  12.022   5.213  1.00 10.00      B   
ATOM   1967  C   GLY B 105      12.428  11.599   4.724  1.00 10.00      B   
ATOM   1968  O   GLY B 105      13.329  12.431   4.603  1.00 10.00      B   
ATOM   1969  N   THR B 106      12.609  10.311   4.479  1.00 10.00      B   
ATOM   1970  HN  THR B 106      11.874   9.681   4.628  1.00 10.00      B   
ATOM   1971  CA  THR B 106      13.883   9.812   3.996  1.00 10.00      B   
ATOM   1972  CB  THR B 106      13.953   8.283   4.113  1.00 10.00      B   
ATOM   1973  OG1 THR B 106      12.932   7.832   5.016  1.00 10.00      B   
ATOM   1974  HG1 THR B 106      12.401   7.154   4.582  1.00 10.00      B   
ATOM   1975  CG2 THR B 106      15.314   7.858   4.643  1.00 10.00      B   
ATOM   1976  C   THR B 106      14.082  10.232   2.541  1.00 10.00      B   
ATOM   1977  O   THR B 106      13.191  10.054   1.715  1.00 10.00      B   
ATOM   1978  N   PRO B 107      15.253  10.802   2.224  1.00 10.00      B   
ATOM   1979  CA  PRO B 107      15.589  11.289   0.876  1.00 10.00      B   
ATOM   1980  CB  PRO B 107      17.105  11.451   0.944  1.00 10.00      B   
ATOM   1981  CG  PRO B 107      17.369  11.800   2.366  1.00 10.00      B   
ATOM   1982  CD  PRO B 107      16.358  11.036   3.175  1.00 10.00      B   
ATOM   1983  C   PRO B 107      15.205  10.342  -0.264  1.00 10.00      B   
ATOM   1984  O   PRO B 107      14.671  10.779  -1.283  1.00 10.00      B   
ATOM   1985  N   SER B 108      15.462   9.052  -0.091  1.00 10.00      B   
ATOM   1986  HN  SER B 108      15.878   8.750   0.742  1.00 10.00      B   
ATOM   1987  CA  SER B 108      15.154   8.077  -1.131  1.00 10.00      B   
ATOM   1988  CB  SER B 108      16.286   7.057  -1.232  1.00 10.00      B   
ATOM   1989  OG  SER B 108      16.592   6.526   0.048  1.00 10.00      B   
ATOM   1990  HG  SER B 108      16.207   5.643   0.122  1.00 10.00      B   
ATOM   1991  C   SER B 108      13.819   7.363  -0.900  1.00 10.00      B   
ATOM   1992  O   SER B 108      13.356   6.608  -1.758  1.00 10.00      B   
ATOM   1993  N   ASP B 109      13.196   7.602   0.245  1.00 10.00      B   
ATOM   1994  HN  ASP B 109      13.582   8.243   0.879  1.00 10.00      B   
ATOM   1995  CA  ASP B 109      11.929   6.946   0.562  1.00 10.00      B   
ATOM   1996  CB  ASP B 109      11.904   6.449   2.008  1.00 10.00      B   
ATOM   1997  CG  ASP B 109      12.842   5.284   2.238  1.00 10.00      B   
ATOM   1998  OD1 ASP B 109      12.568   4.183   1.718  1.00 10.00      B   
ATOM   1999  OD2 ASP B 109      13.864   5.469   2.937  1.00 10.00      B   
ATOM   2000  C   ASP B 109      10.734   7.850   0.299  1.00 10.00      B   
ATOM   2001  O   ASP B 109       9.662   7.373  -0.076  1.00 10.00      B   
ATOM   2002  N   TYR B 110      10.928   9.150   0.505  1.00 10.00      B   
ATOM   2003  HN  TYR B 110      11.808   9.454   0.820  1.00 10.00      B   
ATOM   2004  CA  TYR B 110       9.880  10.149   0.292  1.00 10.00      B   
ATOM   2005  CB  TYR B 110       9.353  10.113  -1.147  1.00 10.00      B   
ATOM   2006  CG  TYR B 110      10.440  10.120  -2.201  1.00 10.00      B   
ATOM   2007  CD1 TYR B 110      10.711   8.983  -2.952  1.00 10.00      B   
ATOM   2008  CD2 TYR B 110      11.194  11.262  -2.449  1.00 10.00      B   
ATOM   2009  CE1 TYR B 110      11.700   8.981  -3.917  1.00 10.00      B   
ATOM   2010  CE2 TYR B 110      12.185  11.269  -3.413  1.00 10.00      B   
ATOM   2011  CZ  TYR B 110      12.434  10.126  -4.145  1.00 10.00      B   
ATOM   2012  OH  TYR B 110      13.418  10.127  -5.112  1.00 10.00      B   
ATOM   2013  HH  TYR B 110      14.202  10.579  -4.775  1.00 10.00      B   
ATOM   2014  C   TYR B 110       8.740  10.005   1.302  1.00 10.00      B   
ATOM   2015  O   TYR B 110       8.832   9.224   2.250  1.00 10.00      B   
ATOM   2016  N   CYS B 111       7.683  10.781   1.108  1.00 10.00      B   
ATOM   2017  HN  CYS B 111       7.685  11.413   0.359  1.00 10.00      B   
ATOM   2018  CA  CYS B 111       6.529  10.740   1.999  1.00 10.00      B   
ATOM   2019  CB  CYS B 111       6.356  12.084   2.710  1.00 10.00      B   
ATOM   2020  SG  CYS B 111       7.847  12.688   3.538  1.00 10.00      B   
ATOM   2021  HG  CYS B 111       8.031  11.954   4.632  1.00 10.00      B   
ATOM   2022  C   CYS B 111       5.254  10.382   1.240  1.00 10.00      B   
ATOM   2023  O   CYS B 111       4.147  10.645   1.709  1.00 10.00      B   
ATOM   2024  N   ASN B 112       5.415   9.790   0.063  1.00 10.00      B   
ATOM   2025  HN  ASN B 112       6.323   9.605  -0.258  1.00 10.00      B   
ATOM   2026  CA  ASN B 112       4.274   9.392  -0.761  1.00 10.00      B   
ATOM   2027  CB  ASN B 112       4.418   9.926  -2.192  1.00 10.00      B   
ATOM   2028  CG  ASN B 112       4.079  11.402  -2.321  1.00 10.00      B   
ATOM   2029  OD1 ASN B 112       3.700  12.059  -1.351  1.00 10.00      B   
ATOM   2030  ND2 ASN B 112       4.202  11.935  -3.526  1.00 10.00      B   
ATOM   2031 HD21 ASN B 112       4.514  11.355  -4.270  1.00 10.00      B   
ATOM   2032 HD22 ASN B 112       3.983  12.882  -3.638  1.00 10.00      B   
ATOM   2033  C   ASN B 112       4.143   7.874  -0.776  1.00 10.00      B   
ATOM   2034  O   ASN B 112       5.129   7.162  -0.993  1.00 10.00      B   
ATOM   2035  N   LEU B 113       2.932   7.376  -0.549  1.00 10.00      B   
ATOM   2036  HN  LEU B 113       2.178   7.988  -0.406  1.00 10.00      B   
ATOM   2037  CA  LEU B 113       2.696   5.937  -0.516  1.00 10.00      B   
ATOM   2038  CB  LEU B 113       3.085   5.372   0.857  1.00 10.00      B   
ATOM   2039  CG  LEU B 113       2.715   3.908   1.117  1.00 10.00      B   
ATOM   2040  CD1 LEU B 113       3.822   2.974   0.652  1.00 10.00      B   
ATOM   2041  CD2 LEU B 113       2.401   3.686   2.586  1.00 10.00      B   
ATOM   2042  C   LEU B 113       1.237   5.601  -0.809  1.00 10.00      B   
ATOM   2043  O   LEU B 113       0.329   6.309  -0.376  1.00 10.00      B   
ATOM   2044  N   ARG B 114       1.027   4.526  -1.558  1.00 10.00      B   
ATOM   2045  HN  ARG B 114       1.802   4.022  -1.895  1.00 10.00      B   
ATOM   2046  CA  ARG B 114      -0.313   4.067  -1.893  1.00 10.00      B   
ATOM   2047  CB  ARG B 114      -0.627   4.280  -3.379  1.00 10.00      B   
ATOM   2048  CG  ARG B 114      -0.593   5.724  -3.851  1.00 10.00      B   
ATOM   2049  CD  ARG B 114      -1.277   5.855  -5.202  1.00 10.00      B   
ATOM   2050  NE  ARG B 114      -0.601   6.807  -6.088  1.00 10.00      B   
ATOM   2051  HE  ARG B 114      -0.049   7.505  -5.664  1.00 10.00      B   
ATOM   2052  CZ  ARG B 114      -0.695   6.779  -7.422  1.00 10.00      B   
ATOM   2053  NH1 ARG B 114      -1.434   5.858  -8.027  1.00 10.00      B   
ATOM   2054 HH11 ARG B 114      -1.504   5.846  -9.068  1.00 10.00      B   
ATOM   2055 HH12 ARG B 114      -1.947   5.141  -7.468  1.00 10.00      B   
ATOM   2056  NH2 ARG B 114      -0.043   7.671  -8.153  1.00 10.00      B   
ATOM   2057 HH21 ARG B 114       0.549   8.397  -7.693  1.00 10.00      B   
ATOM   2058 HH22 ARG B 114      -0.118   7.651  -9.192  1.00 10.00      B   
ATOM   2059  C   ARG B 114      -0.439   2.586  -1.570  1.00 10.00      B   
ATOM   2060  O   ARG B 114       0.480   1.806  -1.827  1.00 10.00      B   
ATOM   2061  N   VAL B 115      -1.567   2.201  -1.001  1.00 10.00      B   
ATOM   2062  HN  VAL B 115      -2.262   2.869  -0.811  1.00 10.00      B   
ATOM   2063  CA  VAL B 115      -1.803   0.807  -0.657  1.00 10.00      B   
ATOM   2064  CB  VAL B 115      -2.587   0.661   0.664  1.00 10.00      B   
ATOM   2065  CG1 VAL B 115      -2.861  -0.805   0.973  1.00 10.00      B   
ATOM   2066  CG2 VAL B 115      -1.828   1.312   1.810  1.00 10.00      B   
ATOM   2067  C   VAL B 115      -2.554   0.116  -1.787  1.00 10.00      B   
ATOM   2068  O   VAL B 115      -3.659   0.520  -2.156  1.00 10.00      B   
ATOM   2069  N   LEU B 116      -1.949  -0.918  -2.340  1.00 10.00      B   
ATOM   2070  HN  LEU B 116      -1.077  -1.211  -1.989  1.00 10.00      B   
ATOM   2071  CA  LEU B 116      -2.549  -1.648  -3.438  1.00 10.00      B   
ATOM   2072  CB  LEU B 116      -1.469  -2.264  -4.329  1.00 10.00      B   
ATOM   2073  CG  LEU B 116      -0.441  -1.296  -4.917  1.00 10.00      B   
ATOM   2074  CD1 LEU B 116       0.664  -2.068  -5.617  1.00 10.00      B   
ATOM   2075  CD2 LEU B 116      -1.106  -0.320  -5.877  1.00 10.00      B   
ATOM   2076  C   LEU B 116      -3.484  -2.734  -2.929  1.00 10.00      B   
ATOM   2077  O   LEU B 116      -3.056  -3.856  -2.658  1.00 10.00      B   
ATOM   2078  N   ALA B 117      -4.755  -2.389  -2.786  1.00 10.00      B   
ATOM   2079  HN  ALA B 117      -5.027  -1.472  -2.991  1.00 10.00      B   
ATOM   2080  CA  ALA B 117      -5.754  -3.340  -2.327  1.00 10.00      B   
ATOM   2081  CB  ALA B 117      -7.005  -2.606  -1.870  1.00 10.00      B   
ATOM   2082  C   ALA B 117      -6.085  -4.322  -3.444  1.00 10.00      B   
ATOM   2083  O   ALA B 117      -6.504  -3.919  -4.532  1.00 10.00      B   
ATOM   2084  N   ASP B 118      -5.875  -5.605  -3.183  1.00 10.00      B   
ATOM   2085  HN  ASP B 118      -5.524  -5.867  -2.301  1.00 10.00      B   
ATOM   2086  CA  ASP B 118      -6.143  -6.641  -4.172  1.00 10.00      B   
ATOM   2087  CB  ASP B 118      -5.371  -7.918  -3.840  1.00 10.00      B   
ATOM   2088  CG  ASP B 118      -4.143  -8.115  -4.708  1.00 10.00      B   
ATOM   2089  OD1 ASP B 118      -3.734  -7.162  -5.405  1.00 10.00      B   
ATOM   2090  OD2 ASP B 118      -3.584  -9.232  -4.699  1.00 10.00      B   
ATOM   2091  C   ASP B 118      -7.634  -6.940  -4.285  1.00 10.00      B   
ATOM   2092  O   ASP B 118      -8.438  -6.512  -3.451  1.00 10.00      B   
ATOM   2093  N   SER B 119      -7.995  -7.673  -5.329  1.00 10.00      B   
ATOM   2094  HN  SER B 119      -7.304  -7.988  -5.951  1.00 10.00      B   
ATOM   2095  CA  SER B 119      -9.382  -8.038  -5.582  1.00 10.00      B   
ATOM   2096  CB  SER B 119      -9.990  -7.051  -6.587  1.00 10.00      B   
ATOM   2097  OG  SER B 119      -9.607  -5.720  -6.285  1.00 10.00      B   
ATOM   2098  HG  SER B 119      -9.449  -5.645  -5.335  1.00 10.00      B   
ATOM   2099  C   SER B 119      -9.449  -9.466  -6.135  1.00 10.00      B   
ATOM   2100  O   SER B 119      -8.432 -10.001  -6.574  1.00 10.00      B   
ATOM   2101  N   PRO B 120     -10.637 -10.105  -6.122  1.00 10.00      B   
ATOM   2102  CA  PRO B 120     -10.805 -11.480  -6.631  1.00 10.00      B   
ATOM   2103  CB  PRO B 120     -12.294 -11.775  -6.411  1.00 10.00      B   
ATOM   2104  CG  PRO B 120     -12.932 -10.436  -6.257  1.00 10.00      B   
ATOM   2105  CD  PRO B 120     -11.903  -9.562  -5.600  1.00 10.00      B   
ATOM   2106  C   PRO B 120     -10.452 -11.609  -8.115  1.00 10.00      B   
ATOM   2107  O   PRO B 120     -10.185 -12.707  -8.605  1.00 10.00      B   
ATOM   2108  N   THR B 121     -10.458 -10.490  -8.824  1.00 10.00      B   
ATOM   2109  HN  THR B 121     -10.706  -9.650  -8.390  1.00 10.00      B   
ATOM   2110  CA  THR B 121     -10.133 -10.483 -10.242  1.00 10.00      B   
ATOM   2111  CB  THR B 121     -11.391 -10.176 -11.073  1.00 10.00      B   
ATOM   2112  OG1 THR B 121     -12.347  -9.497 -10.244  1.00 10.00      B   
ATOM   2113  HG1 THR B 121     -13.216  -9.906 -10.356  1.00 10.00      B   
ATOM   2114  CG2 THR B 121     -12.001 -11.461 -11.610  1.00 10.00      B   
ATOM   2115  C   THR B 121      -9.062  -9.440 -10.554  1.00 10.00      B   
ATOM   2116  O   THR B 121      -8.935  -8.984 -11.694  1.00 10.00      B   
ATOM   2117  N   LEU B 122      -8.286  -9.074  -9.538  1.00 10.00      B   
ATOM   2118  HN  LEU B 122      -8.406  -9.507  -8.664  1.00 10.00      B   
ATOM   2119  CA  LEU B 122      -7.237  -8.073  -9.695  1.00 10.00      B   
ATOM   2120  CB  LEU B 122      -7.771  -6.673  -9.373  1.00 10.00      B   
ATOM   2121  CG  LEU B 122      -8.518  -5.955 -10.499  1.00 10.00      B   
ATOM   2122  CD1 LEU B 122      -9.612  -5.068  -9.930  1.00 10.00      B   
ATOM   2123  CD2 LEU B 122      -7.552  -5.130 -11.336  1.00 10.00      B   
ATOM   2124  C   LEU B 122      -6.029  -8.385  -8.817  1.00 10.00      B   
ATOM   2125  O   LEU B 122      -6.164  -8.640  -7.620  1.00 10.00      B   
ATOM   2126  N   LYS B 123      -4.851  -8.364  -9.423  1.00 10.00      B   
ATOM   2127  HN  LYS B 123      -4.812  -8.155 -10.383  1.00 10.00      B   
ATOM   2128  CA  LYS B 123      -3.612  -8.632  -8.708  1.00 10.00      B   
ATOM   2129  CB  LYS B 123      -2.953  -9.916  -9.236  1.00 10.00      B   
ATOM   2130  CG  LYS B 123      -1.810 -10.436  -8.374  1.00 10.00      B   
ATOM   2131  CD  LYS B 123      -2.323 -10.943  -7.038  1.00 10.00      B   
ATOM   2132  CE  LYS B 123      -1.213 -11.035  -6.006  1.00 10.00      B   
ATOM   2133  NZ  LYS B 123      -1.755 -11.057  -4.622  1.00 10.00      B   
ATOM   2134  HZ1 LYS B 123      -2.469 -10.301  -4.510  1.00 10.00      B   
ATOM   2135  HZ2 LYS B 123      -0.994 -10.899  -3.936  1.00 10.00      B   
ATOM   2136  HZ3 LYS B 123      -2.207 -11.973  -4.421  1.00 10.00      B   
ATOM   2137  C   LYS B 123      -2.665  -7.451  -8.872  1.00 10.00      B   
ATOM   2138  O   LYS B 123      -2.693  -6.761  -9.893  1.00 10.00      B   
ATOM   2139  N   HIS B 124      -1.846  -7.200  -7.865  1.00 10.00      B   
ATOM   2140  HN  HIS B 124      -1.884  -7.763  -7.061  1.00 10.00      B   
ATOM   2141  CA  HIS B 124      -0.900  -6.098  -7.915  1.00 10.00      B   
ATOM   2142  CB  HIS B 124      -1.320  -4.988  -6.949  1.00 10.00      B   
ATOM   2143  CG  HIS B 124      -2.674  -4.413  -7.232  1.00 10.00      B   
ATOM   2144  ND1 HIS B 124      -3.830  -4.930  -6.697  1.00 10.00      B   
ATOM   2145  HD1 HIS B 124      -3.884  -5.725  -6.097  1.00 10.00      B   
ATOM   2146  CD2 HIS B 124      -3.053  -3.358  -7.993  1.00 10.00      B   
ATOM   2147  CE1 HIS B 124      -4.864  -4.223  -7.111  1.00 10.00      B   
ATOM   2148  NE2 HIS B 124      -4.419  -3.262  -7.898  1.00 10.00      B   
ATOM   2149  HE2 HIS B 124      -4.978  -2.583  -8.337  1.00 10.00      B   
ATOM   2150  C   HIS B 124       0.503  -6.571  -7.574  1.00 10.00      B   
ATOM   2151  O   HIS B 124       0.688  -7.403  -6.689  1.00 10.00      B   
ATOM   2152  N   VAL B 125       1.481  -6.048  -8.296  1.00 10.00      B   
ATOM   2153  HN  VAL B 125       1.257  -5.412  -9.005  1.00 10.00      B   
ATOM   2154  CA  VAL B 125       2.883  -6.387  -8.068  1.00 10.00      B   
ATOM   2155  CB  VAL B 125       3.384  -7.479  -9.046  1.00 10.00      B   
ATOM   2156  CG1 VAL B 125       3.281  -7.029 -10.497  1.00 10.00      B   
ATOM   2157  CG2 VAL B 125       4.801  -7.920  -8.704  1.00 10.00      B   
ATOM   2158  C   VAL B 125       3.733  -5.123  -8.185  1.00 10.00      B   
ATOM   2159  O   VAL B 125       3.518  -4.310  -9.085  1.00 10.00      B   
ATOM   2160  N   VAL B 126       4.672  -4.938  -7.267  1.00 10.00      B   
ATOM   2161  HN  VAL B 126       4.810  -5.617  -6.571  1.00 10.00      B   
ATOM   2162  CA  VAL B 126       5.513  -3.746  -7.283  1.00 10.00      B   
ATOM   2163  CB  VAL B 126       5.765  -3.187  -5.867  1.00 10.00      B   
ATOM   2164  CG1 VAL B 126       4.461  -2.728  -5.239  1.00 10.00      B   
ATOM   2165  CG2 VAL B 126       6.452  -4.215  -4.982  1.00 10.00      B   
ATOM   2166  C   VAL B 126       6.844  -3.980  -7.992  1.00 10.00      B   
ATOM   2167  O   VAL B 126       7.392  -5.082  -7.967  1.00 10.00      B   
ATOM   2168  N   VAL B 127       7.353  -2.929  -8.623  1.00 10.00      B   
ATOM   2169  HN  VAL B 127       6.858  -2.080  -8.612  1.00 10.00      B   
ATOM   2170  CA  VAL B 127       8.621  -2.986  -9.337  1.00 10.00      B   
ATOM   2171  CB  VAL B 127       8.507  -3.826 -10.635  1.00 10.00      B   
ATOM   2172  CG1 VAL B 127       7.738  -3.083 -11.720  1.00 10.00      B   
ATOM   2173  CG2 VAL B 127       9.874  -4.269 -11.133  1.00 10.00      B   
ATOM   2174  C   VAL B 127       9.086  -1.567  -9.666  1.00 10.00      B   
ATOM   2175  O   VAL B 127       8.290  -0.627  -9.628  1.00 10.00      B   
ATOM   2176  N   CYS B 128      10.368  -1.410  -9.959  1.00 10.00      B   
ATOM   2177  HN  CYS B 128      10.964  -2.189  -9.941  1.00 10.00      B   
ATOM   2178  CA  CYS B 128      10.918  -0.110 -10.300  1.00 10.00      B   
ATOM   2179  CB  CYS B 128      11.742   0.432  -9.129  1.00 10.00      B   
ATOM   2180  SG  CYS B 128      12.249   2.159  -9.298  1.00 10.00      B   
ATOM   2181  HG  CYS B 128      11.146   2.897  -9.383  1.00 10.00      B   
ATOM   2182  C   CYS B 128      11.779  -0.219 -11.555  1.00 10.00      B   
ATOM   2183  O   CYS B 128      12.898  -0.736 -11.505  1.00 10.00      B   
ATOM   2184  N   THR B 129      11.248   0.245 -12.682  1.00 10.00      B   
ATOM   2185  HN  THR B 129      10.337   0.627 -12.665  1.00 10.00      B   
ATOM   2186  CA  THR B 129      11.974   0.198 -13.946  1.00 10.00      B   
ATOM   2187  CB  THR B 129      11.100   0.675 -15.123  1.00 10.00      B   
ATOM   2188  OG1 THR B 129       9.827   0.019 -15.074  1.00 10.00      B   
ATOM   2189  HG1 THR B 129       9.353   0.292 -14.268  1.00 10.00      B   
ATOM   2190  CG2 THR B 129      11.768   0.355 -16.452  1.00 10.00      B   
ATOM   2191  C   THR B 129      13.244   1.046 -13.880  1.00 10.00      B   
ATOM   2192  O   THR B 129      14.301   0.643 -14.368  1.00 10.00      B   
ATOM   2193  N   LEU B 130      13.140   2.212 -13.258  1.00 10.00      B   
ATOM   2194  HN  LEU B 130      12.273   2.475 -12.869  1.00 10.00      B   
ATOM   2195  CA  LEU B 130      14.278   3.112 -13.126  1.00 10.00      B   
ATOM   2196  CB  LEU B 130      13.855   4.561 -13.397  1.00 10.00      B   
ATOM   2197  CG  LEU B 130      13.206   4.841 -14.757  1.00 10.00      B   
ATOM   2198  CD1 LEU B 130      12.915   6.326 -14.917  1.00 10.00      B   
ATOM   2199  CD2 LEU B 130      14.080   4.337 -15.896  1.00 10.00      B   
ATOM   2200  C   LEU B 130      14.911   2.995 -11.742  1.00 10.00      B   
ATOM   2201  O   LEU B 130      15.176   1.889 -11.257  1.00 10.00      B   
ATOM   2202  N   SER B 132      17.205   3.126  -6.805  1.00 10.00      B   
ATOM   2203  HN  SER B 132      16.272   2.815  -6.813  1.00 10.00      B   
ATOM   2204  CA  SER B 132      17.681   3.951  -7.911  1.00 10.00      B   
ATOM   2205  CB  SER B 132      18.405   3.073  -8.930  1.00 10.00      B   
ATOM   2206  OG  SER B 132      19.190   2.097  -8.261  1.00 10.00      B   
ATOM   2207  HG  SER B 132      19.069   2.195  -7.308  1.00 10.00      B   
ATOM   2208  C   SER B 132      16.522   4.688  -8.579  1.00 10.00      B   
ATOM   2209  O   SER B 132      15.365   4.532  -8.174  1.00 10.00      B   
ATOM   2210  N   TYR B 134      11.858   1.219  -3.278  1.00 10.00      B   
ATOM   2211  HN  TYR B 134      12.044   2.129  -2.963  1.00 10.00      B   
ATOM   2212  CA  TYR B 134      11.086   0.327  -2.421  1.00 10.00      B   
ATOM   2213  CB  TYR B 134      11.841  -0.995  -2.207  1.00 10.00      B   
ATOM   2214  CG  TYR B 134      12.907  -0.944  -1.130  1.00 10.00      B   
ATOM   2215  CD1 TYR B 134      12.701  -1.551   0.103  1.00 10.00      B   
ATOM   2216  CD2 TYR B 134      14.115  -0.288  -1.341  1.00 10.00      B   
ATOM   2217  CE1 TYR B 134      13.664  -1.505   1.091  1.00 10.00      B   
ATOM   2218  CE2 TYR B 134      15.086  -0.239  -0.357  1.00 10.00      B   
ATOM   2219  CZ  TYR B 134      14.854  -0.849   0.858  1.00 10.00      B   
ATOM   2220  OH  TYR B 134      15.814  -0.805   1.846  1.00 10.00      B   
ATOM   2221  HH  TYR B 134      15.568  -1.416   2.556  1.00 10.00      B   
ATOM   2222  C   TYR B 134      10.800   1.004  -1.079  1.00 10.00      B   
ATOM   2223  O   TYR B 134      11.559   1.874  -0.651  1.00 10.00      B   
ATOM   2224  N   PRO B 135       9.690   0.639  -0.415  1.00 10.00      B   
ATOM   2225  CA  PRO B 135       9.324   1.205   0.886  1.00 10.00      B   
ATOM   2226  CB  PRO B 135       7.853   0.790   1.068  1.00 10.00      B   
ATOM   2227  CG  PRO B 135       7.438   0.174  -0.230  1.00 10.00      B   
ATOM   2228  CD  PRO B 135       8.694  -0.333  -0.875  1.00 10.00      B   
ATOM   2229  C   PRO B 135      10.186   0.622   2.007  1.00 10.00      B   
ATOM   2230  O   PRO B 135       9.865  -0.425   2.573  1.00 10.00      B   
ATOM   2231  N   ARG B 136      11.284   1.300   2.318  1.00 10.00      B   
ATOM   2232  HN  ARG B 136      11.483   2.137   1.834  1.00 10.00      B   
ATOM   2233  CA  ARG B 136      12.208   0.843   3.357  1.00 10.00      B   
ATOM   2234  CB  ARG B 136      13.512   1.643   3.343  1.00 10.00      B   
ATOM   2235  CG  ARG B 136      14.518   1.239   4.410  1.00 10.00      B   
ATOM   2236  CD  ARG B 136      15.880   1.852   4.137  1.00 10.00      B   
ATOM   2237  NE  ARG B 136      15.772   3.215   3.625  1.00 10.00      B   
ATOM   2238  HE  ARG B 136      14.921   3.686   3.786  1.00 10.00      B   
ATOM   2239  CZ  ARG B 136      16.736   3.850   2.971  1.00 10.00      B   
ATOM   2240  NH1 ARG B 136      17.903   3.256   2.741  1.00 10.00      B   
ATOM   2241 HH11 ARG B 136      18.657   3.763   2.228  1.00 10.00      B   
ATOM   2242 HH12 ARG B 136      18.069   2.278   3.071  1.00 10.00      B   
ATOM   2243  NH2 ARG B 136      16.515   5.077   2.524  1.00 10.00      B   
ATOM   2244 HH21 ARG B 136      15.578   5.528   2.690  1.00 10.00      B   
ATOM   2245 HH22 ARG B 136      17.259   5.594   2.007  1.00 10.00      B   
ATOM   2246  C   ARG B 136      11.589   0.791   4.763  1.00 10.00      B   
ATOM   2247  O   ARG B 136      11.690  -0.233   5.435  1.00 10.00      B   
ATOM   2248  N   PRO B 137      10.933   1.871   5.238  1.00 10.00      B   
ATOM   2249  CA  PRO B 137      10.327   1.889   6.581  1.00 10.00      B   
ATOM   2250  CB  PRO B 137       9.845   3.336   6.751  1.00 10.00      B   
ATOM   2251  CG  PRO B 137      10.554   4.110   5.693  1.00 10.00      B   
ATOM   2252  CD  PRO B 137      10.748   3.160   4.550  1.00 10.00      B   
ATOM   2253  C   PRO B 137       9.150   0.924   6.730  1.00 10.00      B   
ATOM   2254  O   PRO B 137       8.574   0.805   7.812  1.00 10.00      B   
ATOM   2255  N   ILE B 138       8.801   0.235   5.649  1.00 10.00      B   
ATOM   2256  HN  ILE B 138       9.314   0.354   4.824  1.00 10.00      B   
ATOM   2257  CA  ILE B 138       7.686  -0.707   5.666  1.00 10.00      B   
ATOM   2258  CB  ILE B 138       6.621  -0.339   4.608  1.00 10.00      B   
ATOM   2259  CG1 ILE B 138       6.142   1.101   4.798  1.00 10.00      B   
ATOM   2260  CG2 ILE B 138       5.443  -1.301   4.668  1.00 10.00      B   
ATOM   2261  CD1 ILE B 138       5.132   1.541   3.763  1.00 10.00      B   
ATOM   2262  C   ILE B 138       8.152  -2.142   5.416  1.00 10.00      B   
ATOM   2263  O   ILE B 138       7.809  -3.055   6.166  1.00 10.00      B   
ATOM   2264  N   LEU B 139       8.927  -2.333   4.354  1.00 10.00      B   
ATOM   2265  HN  LEU B 139       9.171  -1.566   3.794  1.00 10.00      B   
ATOM   2266  CA  LEU B 139       9.418  -3.656   3.991  1.00 10.00      B   
ATOM   2267  CB  LEU B 139       9.548  -3.770   2.471  1.00 10.00      B   
ATOM   2268  CG  LEU B 139       9.703  -5.183   1.914  1.00 10.00      B   
ATOM   2269  CD1 LEU B 139       8.381  -5.932   1.991  1.00 10.00      B   
ATOM   2270  CD2 LEU B 139      10.210  -5.135   0.482  1.00 10.00      B   
ATOM   2271  C   LEU B 139      10.758  -3.959   4.652  1.00 10.00      B   
ATOM   2272  O   LEU B 139      11.025  -5.096   5.047  1.00 10.00      B   
ATOM   2273  N   GLY B 140      11.600  -2.944   4.765  1.00 10.00      B   
ATOM   2274  HN  GLY B 140      11.334  -2.057   4.438  1.00 10.00      B   
ATOM   2275  CA  GLY B 140      12.900  -3.124   5.373  1.00 10.00      B   
ATOM   2276  C   GLY B 140      14.011  -3.140   4.344  1.00 10.00      B   
ATOM   2277  O   GLY B 140      14.599  -2.102   4.038  1.00 10.00      B   
ATOM   2278  N   GLN B 141      14.291  -4.315   3.798  1.00 10.00      B   
ATOM   2279  HN  GLN B 141      13.775  -5.104   4.072  1.00 10.00      B   
ATOM   2280  CA  GLN B 141      15.344  -4.465   2.798  1.00 10.00      B   
ATOM   2281  CB  GLN B 141      16.526  -5.248   3.377  1.00 10.00      B   
ATOM   2282  CG  GLN B 141      17.208  -4.548   4.539  1.00 10.00      B   
ATOM   2283  CD  GLN B 141      17.965  -3.307   4.103  1.00 10.00      B   
ATOM   2284  OE1 GLN B 141      18.626  -3.298   3.062  1.00 10.00      B   
ATOM   2285  NE2 GLN B 141      17.853  -2.246   4.882  1.00 10.00      B   
ATOM   2286 HE21 GLN B 141      17.295  -2.321   5.691  1.00 10.00      B   
ATOM   2287 HE22 GLN B 141      18.314  -1.425   4.616  1.00 10.00      B   
ATOM   2288  C   GLN B 141      14.818  -5.163   1.552  1.00 10.00      B   
ATOM   2289  O   GLN B 141      14.022  -6.098   1.644  1.00 10.00      B   
ATOM   2290  N   SER B 142      15.258  -4.703   0.390  1.00 10.00      B   
ATOM   2291  HN  SER B 142      15.895  -3.956   0.374  1.00 10.00      B   
ATOM   2292  CA  SER B 142      14.831  -5.288  -0.865  1.00 10.00      B   
ATOM   2293  CB  SER B 142      14.751  -4.207  -1.944  1.00 10.00      B   
ATOM   2294  OG  SER B 142      15.714  -3.189  -1.718  1.00 10.00      B   
ATOM   2295  HG  SER B 142      15.609  -2.497  -2.383  1.00 10.00      B   
ATOM   2296  C   SER B 142      15.786  -6.400  -1.291  1.00 10.00      B   
ATOM   2297  O   SER B 142      16.996  -6.313  -1.064  1.00 10.00      B   
ATOM   2298  N   PRO B 143      15.252  -7.477  -1.883  1.00 10.00      B   
ATOM   2299  CA  PRO B 143      16.065  -8.604  -2.351  1.00 10.00      B   
ATOM   2300  CB  PRO B 143      15.030  -9.621  -2.855  1.00 10.00      B   
ATOM   2301  CG  PRO B 143      13.737  -9.188  -2.252  1.00 10.00      B   
ATOM   2302  CD  PRO B 143      13.819  -7.697  -2.121  1.00 10.00      B   
ATOM   2303  C   PRO B 143      16.988  -8.185  -3.493  1.00 10.00      B   
ATOM   2304  O   PRO B 143      16.656  -7.290  -4.275  1.00 10.00      B   
ATOM   2305  N   GLU B 144      18.138  -8.834  -3.585  1.00 10.00      B   
ATOM   2306  HN  GLU B 144      18.346  -9.528  -2.918  1.00 10.00      B   
ATOM   2307  CA  GLU B 144      19.118  -8.540  -4.629  1.00 10.00      B   
ATOM   2308  CB  GLU B 144      20.361  -9.426  -4.476  1.00 10.00      B   
ATOM   2309  CG  GLU B 144      20.922  -9.506  -3.061  1.00 10.00      B   
ATOM   2310  CD  GLU B 144      20.129 -10.442  -2.175  1.00 10.00      B   
ATOM   2311  OE1 GLU B 144      20.229 -11.672  -2.359  1.00 10.00      B   
ATOM   2312  OE2 GLU B 144      19.378  -9.951  -1.306  1.00 10.00      B   
ATOM   2313  C   GLU B 144      18.515  -8.725  -6.020  1.00 10.00      B   
ATOM   2314  O   GLU B 144      18.830  -7.983  -6.952  1.00 10.00      B   
ATOM   2315  N   TRP B 145      17.633  -9.709  -6.150  1.00 10.00      B   
ATOM   2316  HN  TRP B 145      17.422 -10.266  -5.372  1.00 10.00      B   
ATOM   2317  CA  TRP B 145      16.982  -9.987  -7.424  1.00 10.00      B   
ATOM   2318  CB  TRP B 145      16.320 -11.368  -7.415  1.00 10.00      B   
ATOM   2319  CG  TRP B 145      17.291 -12.497  -7.598  1.00 10.00      B   
ATOM   2320  CD1 TRP B 145      17.692 -13.399  -6.655  1.00 10.00      B   
ATOM   2321  CD2 TRP B 145      17.990 -12.841  -8.802  1.00 10.00      B   
ATOM   2322  NE1 TRP B 145      18.593 -14.283  -7.196  1.00 10.00      B   
ATOM   2323  HE1 TRP B 145      19.024 -15.025  -6.715  1.00 10.00      B   
ATOM   2324  CE2 TRP B 145      18.795 -13.960  -8.513  1.00 10.00      B   
ATOM   2325  CE3 TRP B 145      18.012 -12.309 -10.096  1.00 10.00      B   
ATOM   2326  CZ2 TRP B 145      19.612 -14.557  -9.471  1.00 10.00      B   
ATOM   2327  CZ3 TRP B 145      18.824 -12.902 -11.045  1.00 10.00      B   
ATOM   2328  CH2 TRP B 145      19.613 -14.013 -10.728  1.00 10.00      B   
ATOM   2329  C   TRP B 145      15.970  -8.906  -7.789  1.00 10.00      B   
ATOM   2330  O   TRP B 145      15.687  -8.687  -8.963  1.00 10.00      B   
ATOM   2331  N   TYR B 146      15.457  -8.206  -6.782  1.00 10.00      B   
ATOM   2332  HN  TYR B 146      15.749  -8.398  -5.867  1.00 10.00      B   
ATOM   2333  CA  TYR B 146      14.476  -7.150  -7.006  1.00 10.00      B   
ATOM   2334  CB  TYR B 146      13.841  -6.720  -5.680  1.00 10.00      B   
ATOM   2335  CG  TYR B 146      12.718  -5.713  -5.816  1.00 10.00      B   
ATOM   2336  CD1 TYR B 146      11.449  -6.108  -6.221  1.00 10.00      B   
ATOM   2337  CD2 TYR B 146      12.922  -4.367  -5.528  1.00 10.00      B   
ATOM   2338  CE1 TYR B 146      10.418  -5.197  -6.338  1.00 10.00      B   
ATOM   2339  CE2 TYR B 146      11.895  -3.448  -5.644  1.00 10.00      B   
ATOM   2340  CZ  TYR B 146      10.646  -3.869  -6.048  1.00 10.00      B   
ATOM   2341  OH  TYR B 146       9.619  -2.960  -6.157  1.00 10.00      B   
ATOM   2342  HH  TYR B 146       8.780  -3.412  -6.013  1.00 10.00      B   
ATOM   2343  C   TYR B 146      15.113  -5.954  -7.709  1.00 10.00      B   
ATOM   2344  O   TYR B 146      14.450  -5.230  -8.452  1.00 10.00      B   
ATOM   2345  N   ARG B 147      16.405  -5.754  -7.478  1.00 10.00      B   
ATOM   2346  HN  ARG B 147      16.884  -6.359  -6.872  1.00 10.00      B   
ATOM   2347  CA  ARG B 147      17.123  -4.647  -8.097  1.00 10.00      B   
ATOM   2348  CB  ARG B 147      18.099  -4.003  -7.107  1.00 10.00      B   
ATOM   2349  CG  ARG B 147      19.165  -4.941  -6.566  1.00 10.00      B   
ATOM   2350  CD  ARG B 147      19.925  -4.314  -5.406  1.00 10.00      B   
ATOM   2351  NE  ARG B 147      19.044  -3.975  -4.289  1.00 10.00      B   
ATOM   2352  HE  ARG B 147      18.234  -3.453  -4.496  1.00 10.00      B   
ATOM   2353  CZ  ARG B 147      19.275  -4.317  -3.023  1.00 10.00      B   
ATOM   2354  NH1 ARG B 147      20.362  -5.010  -2.697  1.00 10.00      B   
ATOM   2355 HH11 ARG B 147      20.532  -5.274  -1.701  1.00 10.00      B   
ATOM   2356 HH12 ARG B 147      21.050  -5.293  -3.428  1.00 10.00      B   
ATOM   2357  NH2 ARG B 147      18.412  -3.969  -2.079  1.00 10.00      B   
ATOM   2358 HH21 ARG B 147      18.587  -4.232  -1.084  1.00 10.00      B   
ATOM   2359 HH22 ARG B 147      17.547  -3.431  -2.321  1.00 10.00      B   
ATOM   2360  C   ARG B 147      17.835  -5.087  -9.375  1.00 10.00      B   
ATOM   2361  O   ARG B 147      18.516  -4.294 -10.025  1.00 10.00      B   
ATOM   2362  N   SER B 148      17.659  -6.351  -9.737  1.00 10.00      B   
ATOM   2363  HN  SER B 148      17.096  -6.932  -9.185  1.00 10.00      B   
ATOM   2364  CA  SER B 148      18.273  -6.894 -10.937  1.00 10.00      B   
ATOM   2365  CB  SER B 148      18.236  -8.426 -10.905  1.00 10.00      B   
ATOM   2366  OG  SER B 148      19.066  -8.989 -11.909  1.00 10.00      B   
ATOM   2367  HG  SER B 148      19.794  -9.465 -11.491  1.00 10.00      B   
ATOM   2368  C   SER B 148      17.554  -6.368 -12.179  1.00 10.00      B   
ATOM   2369  O   SER B 148      16.320  -6.365 -12.242  1.00 10.00      B   
ATOM   2370  N   PRO B 149      18.320  -5.903 -13.179  1.00 10.00      B   
ATOM   2371  CA  PRO B 149      17.764  -5.361 -14.423  1.00 10.00      B   
ATOM   2372  CB  PRO B 149      19.003  -5.018 -15.256  1.00 10.00      B   
ATOM   2373  CG  PRO B 149      20.102  -4.887 -14.262  1.00 10.00      B   
ATOM   2374  CD  PRO B 149      19.792  -5.870 -13.174  1.00 10.00      B   
ATOM   2375  C   PRO B 149      16.907  -6.384 -15.158  1.00 10.00      B   
ATOM   2376  O   PRO B 149      15.916  -6.033 -15.791  1.00 10.00      B   
ATOM   2377  N   ASN B 150      17.287  -7.653 -15.046  1.00 10.00      B   
ATOM   2378  HN  ASN B 150      18.075  -7.865 -14.503  1.00 10.00      B   
ATOM   2379  CA  ASN B 150      16.562  -8.737 -15.698  1.00 10.00      B   
ATOM   2380  CB  ASN B 150      17.297 -10.067 -15.495  1.00 10.00      B   
ATOM   2381  CG  ASN B 150      16.626 -11.220 -16.217  1.00 10.00      B   
ATOM   2382  OD1 ASN B 150      16.094 -11.053 -17.312  1.00 10.00      B   
ATOM   2383  ND2 ASN B 150      16.641 -12.393 -15.601  1.00 10.00      B   
ATOM   2384 HD21 ASN B 150      17.081 -12.451 -14.726  1.00 10.00      B   
ATOM   2385 HD22 ASN B 150      16.211 -13.157 -16.044  1.00 10.00      B   
ATOM   2386  C   ASN B 150      15.137  -8.837 -15.161  1.00 10.00      B   
ATOM   2387  O   ASN B 150      14.175  -8.906 -15.926  1.00 10.00      B   
ATOM   2388  N   TYR B 151      15.014  -8.820 -13.839  1.00 10.00      B   
ATOM   2389  HN  TYR B 151      15.819  -8.744 -13.290  1.00 10.00      B   
ATOM   2390  CA  TYR B 151      13.719  -8.904 -13.177  1.00 10.00      B   
ATOM   2391  CB  TYR B 151      13.924  -8.935 -11.657  1.00 10.00      B   
ATOM   2392  CG  TYR B 151      12.668  -8.757 -10.828  1.00 10.00      B   
ATOM   2393  CD1 TYR B 151      11.744  -9.786 -10.692  1.00 10.00      B   
ATOM   2394  CD2 TYR B 151      12.418  -7.562 -10.167  1.00 10.00      B   
ATOM   2395  CE1 TYR B 151      10.605  -9.631  -9.920  1.00 10.00      B   
ATOM   2396  CE2 TYR B 151      11.282  -7.396  -9.398  1.00 10.00      B   
ATOM   2397  CZ  TYR B 151      10.380  -8.432  -9.275  1.00 10.00      B   
ATOM   2398  OH  TYR B 151       9.253  -8.270  -8.494  1.00 10.00      B   
ATOM   2399  HH  TYR B 151       8.830  -7.430  -8.709  1.00 10.00      B   
ATOM   2400  C   TYR B 151      12.839  -7.727 -13.574  1.00 10.00      B   
ATOM   2401  O   TYR B 151      11.696  -7.905 -13.995  1.00 10.00      B   
ATOM   2402  N   ARG B 152      13.399  -6.529 -13.468  1.00 10.00      B   
ATOM   2403  HN  ARG B 152      14.329  -6.466 -13.157  1.00 10.00      B   
ATOM   2404  CA  ARG B 152      12.681  -5.306 -13.800  1.00 10.00      B   
ATOM   2405  CB  ARG B 152      13.545  -4.085 -13.467  1.00 10.00      B   
ATOM   2406  CG  ARG B 152      13.828  -3.914 -11.981  1.00 10.00      B   
ATOM   2407  CD  ARG B 152      15.206  -3.315 -11.737  1.00 10.00      B   
ATOM   2408  NE  ARG B 152      15.350  -1.986 -12.334  1.00 10.00      B   
ATOM   2409  HE  ARG B 152      14.521  -1.480 -12.513  1.00 10.00      B   
ATOM   2410  CZ  ARG B 152      16.524  -1.424 -12.631  1.00 10.00      B   
ATOM   2411  NH1 ARG B 152      17.657  -2.063 -12.374  1.00 10.00      B   
ATOM   2412 HH11 ARG B 152      17.638  -3.010 -11.944  1.00 10.00      B   
ATOM   2413 HH12 ARG B 152      18.577  -1.620 -12.606  1.00 10.00      B   
ATOM   2414  NH2 ARG B 152      16.561  -0.225 -13.191  1.00 10.00      B   
ATOM   2415 HH21 ARG B 152      15.670   0.279 -13.409  1.00 10.00      B   
ATOM   2416 HH22 ARG B 152      17.475   0.222 -13.420  1.00 10.00      B   
ATOM   2417  C   ARG B 152      12.262  -5.272 -15.269  1.00 10.00      B   
ATOM   2418  O   ARG B 152      11.121  -4.946 -15.589  1.00 10.00      B   
ATOM   2419  N   ARG B 153      13.188  -5.630 -16.151  1.00 10.00      B   
ATOM   2420  HN  ARG B 153      14.074  -5.903 -15.824  1.00 10.00      B   
ATOM   2421  CA  ARG B 153      12.941  -5.625 -17.590  1.00 10.00      B   
ATOM   2422  CB  ARG B 153      14.239  -5.948 -18.333  1.00 10.00      B   
ATOM   2423  CG  ARG B 153      14.149  -5.862 -19.845  1.00 10.00      B   
ATOM   2424  CD  ARG B 153      15.241  -6.690 -20.505  1.00 10.00      B   
ATOM   2425  NE  ARG B 153      14.811  -8.061 -20.780  1.00 10.00      B   
ATOM   2426  HE  ARG B 153      14.012  -8.175 -21.342  1.00 10.00      B   
ATOM   2427  CZ  ARG B 153      15.442  -9.150 -20.332  1.00 10.00      B   
ATOM   2428  NH1 ARG B 153      16.532  -9.032 -19.585  1.00 10.00      B   
ATOM   2429 HH11 ARG B 153      16.907  -8.089 -19.344  1.00 10.00      B   
ATOM   2430 HH12 ARG B 153      17.022  -9.888 -19.235  1.00 10.00      B   
ATOM   2431  NH2 ARG B 153      14.988 -10.358 -20.643  1.00 10.00      B   
ATOM   2432 HH21 ARG B 153      15.482 -11.214 -20.296  1.00 10.00      B   
ATOM   2433 HH22 ARG B 153      14.137 -10.466 -21.239  1.00 10.00      B   
ATOM   2434  C   ARG B 153      11.858  -6.621 -18.001  1.00 10.00      B   
ATOM   2435  O   ARG B 153      11.057  -6.346 -18.897  1.00 10.00      B   
ATOM   2436  N   ARG B 154      11.829  -7.773 -17.351  1.00 10.00      B   
ATOM   2437  HN  ARG B 154      12.476  -7.935 -16.626  1.00 10.00      B   
ATOM   2438  CA  ARG B 154      10.858  -8.806 -17.691  1.00 10.00      B   
ATOM   2439  CB  ARG B 154      11.393 -10.198 -17.362  1.00 10.00      B   
ATOM   2440  CG  ARG B 154      12.670 -10.557 -18.105  1.00 10.00      B   
ATOM   2441  CD  ARG B 154      13.033 -12.018 -17.912  1.00 10.00      B   
ATOM   2442  NE  ARG B 154      13.082 -12.400 -16.502  1.00 10.00      B   
ATOM   2443  HE  ARG B 154      13.501 -11.770 -15.876  1.00 10.00      B   
ATOM   2444  CZ  ARG B 154      12.602 -13.552 -16.037  1.00 10.00      B   
ATOM   2445  NH1 ARG B 154      12.047 -14.420 -16.869  1.00 10.00      B   
ATOM   2446 HH11 ARG B 154      11.671 -15.332 -16.504  1.00 10.00      B   
ATOM   2447 HH12 ARG B 154      11.983 -14.206 -17.887  1.00 10.00      B   
ATOM   2448  NH2 ARG B 154      12.665 -13.837 -14.745  1.00 10.00      B   
ATOM   2449 HH21 ARG B 154      13.093 -13.162 -14.074  1.00 10.00      B   
ATOM   2450 HH22 ARG B 154      12.283 -14.754 -14.390  1.00 10.00      B   
ATOM   2451  C   ARG B 154       9.490  -8.588 -17.048  1.00 10.00      B   
ATOM   2452  O   ARG B 154       8.465  -8.792 -17.695  1.00 10.00      B   
ATOM   2453  N   LEU B 155       9.471  -8.158 -15.793  1.00 10.00      B   
ATOM   2454  HN  LEU B 155      10.321  -7.978 -15.333  1.00 10.00      B   
ATOM   2455  CA  LEU B 155       8.211  -7.950 -15.076  1.00 10.00      B   
ATOM   2456  CB  LEU B 155       8.451  -7.648 -13.593  1.00 10.00      B   
ATOM   2457  CG  LEU B 155       7.224  -7.765 -12.680  1.00 10.00      B   
ATOM   2458  CD1 LEU B 155       6.766  -9.212 -12.573  1.00 10.00      B   
ATOM   2459  CD2 LEU B 155       7.513  -7.189 -11.303  1.00 10.00      B   
ATOM   2460  C   LEU B 155       7.333  -6.868 -15.706  1.00 10.00      B   
ATOM   2461  O   LEU B 155       6.107  -6.933 -15.619  1.00 10.00      B   
ATOM   2462  N   VAL B 156       7.949  -5.884 -16.349  1.00 10.00      B   
ATOM   2463  HN  VAL B 156       8.927  -5.881 -16.404  1.00 10.00      B   
ATOM   2464  CA  VAL B 156       7.191  -4.797 -16.969  1.00 10.00      B   
ATOM   2465  CB  VAL B 156       8.011  -3.493 -17.075  1.00 10.00      B   
ATOM   2466  CG1 VAL B 156       8.373  -2.973 -15.692  1.00 10.00      B   
ATOM   2467  CG2 VAL B 156       9.259  -3.698 -17.918  1.00 10.00      B   
ATOM   2468  C   VAL B 156       6.638  -5.176 -18.345  1.00 10.00      B   
ATOM   2469  O   VAL B 156       5.961  -4.372 -18.993  1.00 10.00      B   
ATOM   2470  N   ARG B 157       6.913  -6.398 -18.784  1.00 10.00      B   
ATOM   2471  HN  ARG B 157       7.435  -7.004 -18.218  1.00 10.00      B   
ATOM   2472  CA  ARG B 157       6.436  -6.861 -20.082  1.00 10.00      B   
ATOM   2473  CB  ARG B 157       7.595  -6.984 -21.075  1.00 10.00      B   
ATOM   2474  CG  ARG B 157       7.148  -7.263 -22.503  1.00 10.00      B   
ATOM   2475  CD  ARG B 157       8.331  -7.553 -23.410  1.00 10.00      B   
ATOM   2476  NE  ARG B 157       9.114  -6.353 -23.698  1.00 10.00      B   
ATOM   2477  HE  ARG B 157       8.938  -5.557 -23.144  1.00 10.00      B   
ATOM   2478  CZ  ARG B 157      10.038  -6.274 -24.652  1.00 10.00      B   
ATOM   2479  NH1 ARG B 157      10.300  -7.325 -25.420  1.00 10.00      B   
ATOM   2480 HH11 ARG B 157       9.783  -8.220 -25.279  1.00 10.00      B   
ATOM   2481 HH12 ARG B 157      11.028  -7.259 -26.169  1.00 10.00      B   
ATOM   2482  NH2 ARG B 157      10.691  -5.134 -24.845  1.00 10.00      B   
ATOM   2483 HH21 ARG B 157      10.481  -4.301 -24.250  1.00 10.00      B   
ATOM   2484 HH22 ARG B 157      11.418  -5.065 -25.593  1.00 10.00      B   
ATOM   2485  C   ARG B 157       5.698  -8.191 -19.955  1.00 10.00      B   
ATOM   2486  O   ARG B 157       4.643  -8.392 -20.557  1.00 10.00      B   
ATOM   2487  N   TRP B 158       6.262  -9.097 -19.168  1.00 10.00      B   
ATOM   2488  HN  TRP B 158       7.108  -8.879 -18.714  1.00 10.00      B   
ATOM   2489  CA  TRP B 158       5.667 -10.408 -18.948  1.00 10.00      B   
ATOM   2490  CB  TRP B 158       6.537 -11.498 -19.586  1.00 10.00      B   
ATOM   2491  CG  TRP B 158       6.583 -11.476 -21.083  1.00 10.00      B   
ATOM   2492  CD1 TRP B 158       7.508 -10.847 -21.864  1.00 10.00      B   
ATOM   2493  CD2 TRP B 158       5.675 -12.125 -21.982  1.00 10.00      B   
ATOM   2494  NE1 TRP B 158       7.232 -11.055 -23.191  1.00 10.00      B   
ATOM   2495  HE1 TRP B 158       7.753 -10.703 -23.946  1.00 10.00      B   
ATOM   2496  CE2 TRP B 158       6.111 -11.838 -23.291  1.00 10.00      B   
ATOM   2497  CE3 TRP B 158       4.536 -12.918 -21.808  1.00 10.00      B   
ATOM   2498  CZ2 TRP B 158       5.448 -12.316 -24.418  1.00 10.00      B   
ATOM   2499  CZ3 TRP B 158       3.880 -13.392 -22.929  1.00 10.00      B   
ATOM   2500  CH2 TRP B 158       4.337 -13.090 -24.218  1.00 10.00      B   
ATOM   2501  C   TRP B 158       5.530 -10.683 -17.450  1.00 10.00      B   
ATOM   2502  O   TRP B 158       6.241 -11.524 -16.900  1.00 10.00      B   
ATOM   2503  N   PRO B 159       4.612  -9.980 -16.762  1.00 10.00      B   
ATOM   2504  CA  PRO B 159       4.410 -10.157 -15.319  1.00 10.00      B   
ATOM   2505  CB  PRO B 159       3.297  -9.160 -14.972  1.00 10.00      B   
ATOM   2506  CG  PRO B 159       2.639  -8.840 -16.272  1.00 10.00      B   
ATOM   2507  CD  PRO B 159       3.703  -8.966 -17.323  1.00 10.00      B   
ATOM   2508  C   PRO B 159       3.982 -11.577 -14.961  1.00 10.00      B   
ATOM   2509  O   PRO B 159       4.533 -12.189 -14.049  1.00 10.00      B   
ATOM   2510  N   ARG B 160       3.019 -12.107 -15.703  1.00 10.00      B   
ATOM   2511  HN  ARG B 160       2.644 -11.584 -16.444  1.00 10.00      B   
ATOM   2512  CA  ARG B 160       2.513 -13.450 -15.455  1.00 10.00      B   
ATOM   2513  CB  ARG B 160       1.289 -13.723 -16.330  1.00 10.00      B   
ATOM   2514  CG  ARG B 160       0.159 -14.453 -15.621  1.00 10.00      B   
ATOM   2515  CD  ARG B 160      -1.134 -14.386 -16.420  1.00 10.00      B   
ATOM   2516  NE  ARG B 160      -1.082 -15.207 -17.631  1.00 10.00      B   
ATOM   2517  HE  ARG B 160      -0.331 -15.840 -17.713  1.00 10.00      B   
ATOM   2518  CZ  ARG B 160      -1.988 -15.152 -18.614  1.00 10.00      B   
ATOM   2519  NH1 ARG B 160      -3.016 -14.314 -18.533  1.00 10.00      B   
ATOM   2520 HH11 ARG B 160      -3.125 -13.694 -17.703  1.00 10.00      B   
ATOM   2521 HH12 ARG B 160      -3.717 -14.272 -19.307  1.00 10.00      B   
ATOM   2522  NH2 ARG B 160      -1.869 -15.941 -19.676  1.00 10.00      B   
ATOM   2523 HH21 ARG B 160      -2.580 -15.898 -20.442  1.00 10.00      B   
ATOM   2524 HH22 ARG B 160      -1.069 -16.606 -19.750  1.00 10.00      B   
ATOM   2525  C   ARG B 160       3.594 -14.499 -15.700  1.00 10.00      B   
ATOM   2526  O   ARG B 160       3.625 -15.536 -15.043  1.00 10.00      B   
ATOM   2527  N   GLN B 161       4.491 -14.209 -16.637  1.00 10.00      B   
ATOM   2528  HN  GLN B 161       4.420 -13.361 -17.121  1.00 10.00      B   
ATOM   2529  CA  GLN B 161       5.579 -15.121 -16.964  1.00 10.00      B   
ATOM   2530  CB  GLN B 161       6.307 -14.633 -18.220  1.00 10.00      B   
ATOM   2531  CG  GLN B 161       7.074 -15.706 -18.980  1.00 10.00      B   
ATOM   2532  CD  GLN B 161       8.506 -15.861 -18.508  1.00 10.00      B   
ATOM   2533  OE1 GLN B 161       9.405 -15.154 -18.967  1.00 10.00      B   
ATOM   2534  NE2 GLN B 161       8.730 -16.793 -17.595  1.00 10.00      B   
ATOM   2535 HE21 GLN B 161       7.966 -17.328 -17.280  1.00 10.00      B   
ATOM   2536 HE22 GLN B 161       9.650 -16.911 -17.260  1.00 10.00      B   
ATOM   2537  C   GLN B 161       6.549 -15.214 -15.792  1.00 10.00      B   
ATOM   2538  O   GLN B 161       6.899 -16.307 -15.348  1.00 10.00      B   
ATOM   2539  N   VAL B 162       6.960 -14.055 -15.284  1.00 10.00      B   
ATOM   2540  HN  VAL B 162       6.631 -13.220 -15.679  1.00 10.00      B   
ATOM   2541  CA  VAL B 162       7.889 -13.994 -14.160  1.00 10.00      B   
ATOM   2542  CB  VAL B 162       8.337 -12.548 -13.862  1.00 10.00      B   
ATOM   2543  CG1 VAL B 162       9.337 -12.515 -12.716  1.00 10.00      B   
ATOM   2544  CG2 VAL B 162       8.933 -11.909 -15.103  1.00 10.00      B   
ATOM   2545  C   VAL B 162       7.261 -14.602 -12.908  1.00 10.00      B   
ATOM   2546  O   VAL B 162       7.909 -15.354 -12.174  1.00 10.00      B   
ATOM   2547  N   LEU B 163       5.992 -14.286 -12.675  1.00 10.00      B   
ATOM   2548  HN  LEU B 163       5.527 -13.675 -13.288  1.00 10.00      B   
ATOM   2549  CA  LEU B 163       5.278 -14.812 -11.520  1.00 10.00      B   
ATOM   2550  CB  LEU B 163       3.873 -14.211 -11.422  1.00 10.00      B   
ATOM   2551  CG  LEU B 163       3.799 -12.697 -11.191  1.00 10.00      B   
ATOM   2552  CD1 LEU B 163       2.352 -12.227 -11.172  1.00 10.00      B   
ATOM   2553  CD2 LEU B 163       4.514 -12.304  -9.904  1.00 10.00      B   
ATOM   2554  C   LEU B 163       5.204 -16.334 -11.578  1.00 10.00      B   
ATOM   2555  O   LEU B 163       5.361 -17.013 -10.561  1.00 10.00      B   
ATOM   2556  N   ALA B 164       4.997 -16.865 -12.777  1.00 10.00      B   
ATOM   2557  HN  ALA B 164       4.897 -16.271 -13.553  1.00 10.00      B   
ATOM   2558  CA  ALA B 164       4.906 -18.304 -12.974  1.00 10.00      B   
ATOM   2559  CB  ALA B 164       4.447 -18.616 -14.389  1.00 10.00      B   
ATOM   2560  C   ALA B 164       6.238 -18.994 -12.677  1.00 10.00      B   
ATOM   2561  O   ALA B 164       6.265 -20.163 -12.284  1.00 10.00      B   
ATOM   2562  N   GLU B 165       7.337 -18.266 -12.866  1.00 10.00      B   
ATOM   2563  HN  GLU B 165       7.249 -17.342 -13.186  1.00 10.00      B   
ATOM   2564  CA  GLU B 165       8.666 -18.806 -12.613  1.00 10.00      B   
ATOM   2565  CB  GLU B 165       9.755 -17.860 -13.123  1.00 10.00      B   
ATOM   2566  CG  GLU B 165       9.818 -17.753 -14.637  1.00 10.00      B   
ATOM   2567  CD  GLU B 165      11.003 -16.947 -15.131  1.00 10.00      B   
ATOM   2568  OE1 GLU B 165      11.690 -16.308 -14.307  1.00 10.00      B   
ATOM   2569  OE2 GLU B 165      11.258 -16.954 -16.359  1.00 10.00      B   
ATOM   2570  C   GLU B 165       8.866 -19.083 -11.132  1.00 10.00      B   
ATOM   2571  O   GLU B 165       9.401 -20.126 -10.754  1.00 10.00      B   
ATOM   2572  N   PHE B 166       8.429 -18.151 -10.296  1.00 10.00      B   
ATOM   2573  HN  PHE B 166       8.014 -17.337 -10.659  1.00 10.00      B   
ATOM   2574  CA  PHE B 166       8.564 -18.305  -8.855  1.00 10.00      B   
ATOM   2575  CB  PHE B 166       8.513 -16.954  -8.147  1.00 10.00      B   
ATOM   2576  CG  PHE B 166       9.804 -16.185  -8.218  1.00 10.00      B   
ATOM   2577  CD1 PHE B 166      10.171 -15.526  -9.378  1.00 10.00      B   
ATOM   2578  CD2 PHE B 166      10.647 -16.121  -7.122  1.00 10.00      B   
ATOM   2579  CE1 PHE B 166      11.355 -14.815  -9.444  1.00 10.00      B   
ATOM   2580  CE2 PHE B 166      11.832 -15.413  -7.181  1.00 10.00      B   
ATOM   2581  CZ  PHE B 166      12.186 -14.759  -8.343  1.00 10.00      B   
ATOM   2582  C   PHE B 166       7.510 -19.252  -8.298  1.00 10.00      B   
ATOM   2583  O   PHE B 166       7.735 -19.922  -7.288  1.00 10.00      B   
ATOM   2584  N   GLY B 167       6.363 -19.309  -8.956  1.00 10.00      B   
ATOM   2585  HN  GLY B 167       6.232 -18.744  -9.747  1.00 10.00      B   
ATOM   2586  CA  GLY B 167       5.311 -20.200  -8.510  1.00 10.00      B   
ATOM   2587  C   GLY B 167       4.017 -19.494  -8.166  1.00 10.00      B   
ATOM   2588  O   GLY B 167       3.243 -19.976  -7.340  1.00 10.00      B   
ATOM   2589  N   LEU B 168       3.771 -18.357  -8.794  1.00 10.00      B   
ATOM   2590  HN  LEU B 168       4.421 -18.012  -9.444  1.00 10.00      B   
ATOM   2591  CA  LEU B 168       2.549 -17.612  -8.545  1.00 10.00      B   
ATOM   2592  CB  LEU B 168       2.845 -16.161  -8.160  1.00 10.00      B   
ATOM   2593  CG  LEU B 168       1.636 -15.329  -7.725  1.00 10.00      B   
ATOM   2594  CD1 LEU B 168       1.043 -15.870  -6.433  1.00 10.00      B   
ATOM   2595  CD2 LEU B 168       2.011 -13.865  -7.575  1.00 10.00      B   
ATOM   2596  C   LEU B 168       1.632 -17.667  -9.758  1.00 10.00      B   
ATOM   2597  O   LEU B 168       1.746 -16.856 -10.675  1.00 10.00      B   
ATOM   2598  N   GLN B 169       0.741 -18.644  -9.766  1.00 10.00      B   
ATOM   2599  HN  GLN B 169       0.712 -19.269  -9.012  1.00 10.00      B   
ATOM   2600  CA  GLN B 169      -0.199 -18.805 -10.861  1.00 10.00      B   
ATOM   2601  CB  GLN B 169      -0.470 -20.290 -11.131  1.00 10.00      B   
ATOM   2602  CG  GLN B 169      -1.289 -20.559 -12.386  1.00 10.00      B   
ATOM   2603  CD  GLN B 169      -0.661 -19.975 -13.639  1.00 10.00      B   
ATOM   2604  OE1 GLN B 169       0.562 -19.885 -13.758  1.00 10.00      B   
ATOM   2605  NE2 GLN B 169      -1.494 -19.570 -14.580  1.00 10.00      B   
ATOM   2606 HE21 GLN B 169      -2.459 -19.669 -14.419  1.00 10.00      B   
ATOM   2607 HE22 GLN B 169      -1.117 -19.188 -15.401  1.00 10.00      B   
ATOM   2608  C   GLN B 169      -1.496 -18.069 -10.547  1.00 10.00      B   
ATOM   2609  O   GLN B 169      -2.012 -18.150  -9.429  1.00 10.00      B   
ATOM   2610  N   LEU B 170      -2.007 -17.341 -11.525  1.00 10.00      B   
ATOM   2611  HN  LEU B 170      -1.549 -17.314 -12.392  1.00 10.00      B   
ATOM   2612  CA  LEU B 170      -3.238 -16.587 -11.357  1.00 10.00      B   
ATOM   2613  CB  LEU B 170      -2.923 -15.096 -11.192  1.00 10.00      B   
ATOM   2614  CG  LEU B 170      -2.136 -14.711  -9.940  1.00 10.00      B   
ATOM   2615  CD1 LEU B 170      -1.337 -13.441 -10.184  1.00 10.00      B   
ATOM   2616  CD2 LEU B 170      -3.070 -14.537  -8.752  1.00 10.00      B   
ATOM   2617  C   LEU B 170      -4.140 -16.797 -12.563  1.00 10.00      B   
ATOM   2618  O   LEU B 170      -3.646 -16.943 -13.685  1.00 10.00      B   
ATOM   2619  N   PRO B 171      -5.469 -16.833 -12.347  1.00 10.00      B   
ATOM   2620  CA  PRO B 171      -6.444 -17.018 -13.426  1.00 10.00      B   
ATOM   2621  CB  PRO B 171      -7.794 -16.809 -12.733  1.00 10.00      B   
ATOM   2622  CG  PRO B 171      -7.532 -17.146 -11.308  1.00 10.00      B   
ATOM   2623  CD  PRO B 171      -6.122 -16.707 -11.033  1.00 10.00      B   
ATOM   2624  C   PRO B 171      -6.259 -15.979 -14.526  1.00 10.00      B   
ATOM   2625  O   PRO B 171      -5.885 -14.833 -14.257  1.00 10.00      B   
ATOM   2626  N   SER B 172      -6.535 -16.378 -15.760  1.00 10.00      B   
ATOM   2627  HN  SER B 172      -6.852 -17.295 -15.904  1.00 10.00      B   
ATOM   2628  CA  SER B 172      -6.385 -15.498 -16.909  1.00 10.00      B   
ATOM   2629  CB  SER B 172      -6.549 -16.308 -18.195  1.00 10.00      B   
ATOM   2630  OG  SER B 172      -6.017 -17.615 -18.030  1.00 10.00      B   
ATOM   2631  HG  SER B 172      -5.115 -17.553 -17.687  1.00 10.00      B   
ATOM   2632  C   SER B 172      -7.386 -14.345 -16.875  1.00 10.00      B   
ATOM   2633  O   SER B 172      -7.204 -13.331 -17.548  1.00 10.00      B   
ATOM   2634  N   GLU B 173      -8.432 -14.503 -16.072  1.00 10.00      B   
ATOM   2635  HN  GLU B 173      -8.511 -15.330 -15.556  1.00 10.00      B   
ATOM   2636  CA  GLU B 173      -9.463 -13.482 -15.940  1.00 10.00      B   
ATOM   2637  CB  GLU B 173     -10.802 -14.125 -15.576  1.00 10.00      B   
ATOM   2638  CG  GLU B 173     -11.268 -15.174 -16.570  1.00 10.00      B   
ATOM   2639  CD  GLU B 173     -12.629 -15.733 -16.227  1.00 10.00      B   
ATOM   2640  OE1 GLU B 173     -12.719 -16.558 -15.295  1.00 10.00      B   
ATOM   2641  OE2 GLU B 173     -13.617 -15.349 -16.889  1.00 10.00      B   
ATOM   2642  C   GLU B 173      -9.077 -12.436 -14.897  1.00 10.00      B   
ATOM   2643  O   GLU B 173      -9.785 -11.448 -14.693  1.00 10.00      B   
ATOM   2644  N   VAL B 174      -7.950 -12.663 -14.236  1.00 10.00      B   
ATOM   2645  HN  VAL B 174      -7.424 -13.463 -14.449  1.00 10.00      B   
ATOM   2646  CA  VAL B 174      -7.461 -11.745 -13.216  1.00 10.00      B   
ATOM   2647  CB  VAL B 174      -6.690 -12.496 -12.103  1.00 10.00      B   
ATOM   2648  CG1 VAL B 174      -5.945 -11.525 -11.197  1.00 10.00      B   
ATOM   2649  CG2 VAL B 174      -7.650 -13.344 -11.286  1.00 10.00      B   
ATOM   2650  C   VAL B 174      -6.563 -10.685 -13.848  1.00 10.00      B   
ATOM   2651  O   VAL B 174      -5.583 -11.009 -14.524  1.00 10.00      B   
ATOM   2652  N   GLN B 175      -6.906  -9.423 -13.637  1.00 10.00      B   
ATOM   2653  HN  GLN B 175      -7.698  -9.226 -13.089  1.00 10.00      B   
ATOM   2654  CA  GLN B 175      -6.132  -8.323 -14.187  1.00 10.00      B   
ATOM   2655  CB  GLN B 175      -7.033  -7.117 -14.473  1.00 10.00      B   
ATOM   2656  CG  GLN B 175      -6.406  -6.068 -15.383  1.00 10.00      B   
ATOM   2657  CD  GLN B 175      -5.883  -6.652 -16.684  1.00 10.00      B   
ATOM   2658  OE1 GLN B 175      -6.398  -7.654 -17.185  1.00 10.00      B   
ATOM   2659  NE2 GLN B 175      -4.852  -6.027 -17.242  1.00 10.00      B   
ATOM   2660 HE21 GLN B 175      -4.490  -5.232 -16.792  1.00 10.00      B   
ATOM   2661 HE22 GLN B 175      -4.493  -6.382 -18.086  1.00 10.00      B   
ATOM   2662  C   GLN B 175      -4.999  -7.940 -13.243  1.00 10.00      B   
ATOM   2663  O   GLN B 175      -5.233  -7.513 -12.110  1.00 10.00      B   
ATOM   2664  N   ILE B 176      -3.772  -8.116 -13.706  1.00 10.00      B   
ATOM   2665  HN  ILE B 176      -3.649  -8.478 -14.607  1.00 10.00      B   
ATOM   2666  CA  ILE B 176      -2.601  -7.788 -12.909  1.00 10.00      B   
ATOM   2667  CB  ILE B 176      -1.461  -8.803 -13.129  1.00 10.00      B   
ATOM   2668  CG1 ILE B 176      -1.997 -10.233 -13.017  1.00 10.00      B   
ATOM   2669  CG2 ILE B 176      -0.336  -8.574 -12.128  1.00 10.00      B   
ATOM   2670  CD1 ILE B 176      -1.033 -11.293 -13.504  1.00 10.00      B   
ATOM   2671  C   ILE B 176      -2.097  -6.397 -13.266  1.00 10.00      B   
ATOM   2672  O   ILE B 176      -1.686  -6.151 -14.400  1.00 10.00      B   
ATOM   2673  N   ARG B 177      -2.142  -5.491 -12.303  1.00 10.00      B   
ATOM   2674  HN  ARG B 177      -2.480  -5.749 -11.417  1.00 10.00      B   
ATOM   2675  CA  ARG B 177      -1.683  -4.130 -12.521  1.00 10.00      B   
ATOM   2676  CB  ARG B 177      -2.650  -3.114 -11.901  1.00 10.00      B   
ATOM   2677  CG  ARG B 177      -2.558  -1.724 -12.515  1.00 10.00      B   
ATOM   2678  CD  ARG B 177      -3.595  -0.780 -11.924  1.00 10.00      B   
ATOM   2679  NE  ARG B 177      -3.002   0.155 -10.970  1.00 10.00      B   
ATOM   2680  HE  ARG B 177      -2.063   0.004 -10.716  1.00 10.00      B   
ATOM   2681  CZ  ARG B 177      -3.650   1.194 -10.435  1.00 10.00      B   
ATOM   2682  NH1 ARG B 177      -4.913   1.446 -10.760  1.00 10.00      B   
ATOM   2683 HH11 ARG B 177      -5.411   2.258 -10.334  1.00 10.00      B   
ATOM   2684 HH12 ARG B 177      -5.414   0.835 -11.439  1.00 10.00      B   
ATOM   2685  NH2 ARG B 177      -3.026   1.984  -9.576  1.00 10.00      B   
ATOM   2686 HH21 ARG B 177      -3.528   2.806  -9.147  1.00 10.00      B   
ATOM   2687 HH22 ARG B 177      -2.035   1.796  -9.320  1.00 10.00      B   
ATOM   2688  C   ARG B 177      -0.280  -3.956 -11.953  1.00 10.00      B   
ATOM   2689  O   ARG B 177      -0.080  -3.998 -10.734  1.00 10.00      B   
ATOM   2690  N   VAL B 178       0.688  -3.797 -12.846  1.00 10.00      B   
ATOM   2691  HN  VAL B 178       0.460  -3.793 -13.797  1.00 10.00      B   
ATOM   2692  CA  VAL B 178       2.077  -3.622 -12.453  1.00 10.00      B   
ATOM   2693  CB  VAL B 178       3.032  -3.793 -13.653  1.00 10.00      B   
ATOM   2694  CG1 VAL B 178       4.483  -3.746 -13.200  1.00 10.00      B   
ATOM   2695  CG2 VAL B 178       2.743  -5.091 -14.390  1.00 10.00      B   
ATOM   2696  C   VAL B 178       2.280  -2.243 -11.840  1.00 10.00      B   
ATOM   2697  O   VAL B 178       2.033  -1.222 -12.486  1.00 10.00      B   
ATOM   2698  N   ALA B 179       2.728  -2.218 -10.595  1.00 10.00      B   
ATOM   2699  HN  ALA B 179       2.926  -3.069 -10.141  1.00 10.00      B   
ATOM   2700  CA  ALA B 179       2.954  -0.973  -9.883  1.00 10.00      B   
ATOM   2701  CB  ALA B 179       2.623  -1.131  -8.410  1.00 10.00      B   
ATOM   2702  C   ALA B 179       4.382  -0.478 -10.064  1.00 10.00      B   
ATOM   2703  O   ALA B 179       5.171  -0.460  -9.116  1.00 10.00      B   
ATOM   2704  N   ASP B 180       4.714  -0.106 -11.292  1.00 10.00      B   
ATOM   2705  HN  ASP B 180       4.048  -0.179 -12.006  1.00 10.00      B   
ATOM   2706  CA  ASP B 180       6.037   0.414 -11.608  1.00 10.00      B   
ATOM   2707  CB  ASP B 180       6.195   0.535 -13.126  1.00 10.00      B   
ATOM   2708  CG  ASP B 180       7.442   1.281 -13.556  1.00 10.00      B   
ATOM   2709  OD1 ASP B 180       8.540   0.981 -13.035  1.00 10.00      B   
ATOM   2710  OD2 ASP B 180       7.324   2.157 -14.443  1.00 10.00      B   
ATOM   2711  C   ASP B 180       6.200   1.771 -10.932  1.00 10.00      B   
ATOM   2712  O   ASP B 180       5.579   2.757 -11.335  1.00 10.00      B   
ATOM   2713  N   SER B 181       7.016   1.813  -9.892  1.00 10.00      B   
ATOM   2714  HN  SER B 181       7.516   1.000  -9.640  1.00 10.00      B   
ATOM   2715  CA  SER B 181       7.216   3.034  -9.132  1.00 10.00      B   
ATOM   2716  CB  SER B 181       7.161   2.732  -7.634  1.00 10.00      B   
ATOM   2717  OG  SER B 181       6.727   1.402  -7.395  1.00 10.00      B   
ATOM   2718  HG  SER B 181       6.308   1.054  -8.193  1.00 10.00      B   
ATOM   2719  C   SER B 181       8.523   3.739  -9.474  1.00 10.00      B   
ATOM   2720  O   SER B 181       9.578   3.416  -8.928  1.00 10.00      B   
ATOM   2721  N   ASN B 182       8.447   4.702 -10.379  1.00 10.00      B   
ATOM   2722  HN  ASN B 182       7.583   4.887 -10.813  1.00 10.00      B   
ATOM   2723  CA  ASN B 182       9.618   5.481 -10.767  1.00 10.00      B   
ATOM   2724  CB  ASN B 182       9.755   5.537 -12.291  1.00 10.00      B   
ATOM   2725  CG  ASN B 182      10.078   4.192 -12.906  1.00 10.00      B   
ATOM   2726  OD1 ASN B 182      10.765   3.365 -12.306  1.00 10.00      B   
ATOM   2727  ND2 ASN B 182       9.594   3.968 -14.117  1.00 10.00      B   
ATOM   2728 HD21 ASN B 182       9.070   4.678 -14.542  1.00 10.00      B   
ATOM   2729 HD22 ASN B 182       9.755   3.094 -14.526  1.00 10.00      B   
ATOM   2730  C   ASN B 182       9.485   6.890 -10.210  1.00 10.00      B   
ATOM   2731  O   ASN B 182      10.339   7.752 -10.426  1.00 10.00      B   
ATOM   2732  N   GLN B 183       8.396   7.110  -9.489  1.00 10.00      B   
ATOM   2733  HN  GLN B 183       7.769   6.373  -9.343  1.00 10.00      B   
ATOM   2734  CA  GLN B 183       8.106   8.403  -8.891  1.00 10.00      B   
ATOM   2735  CB  GLN B 183       6.651   8.806  -9.180  1.00 10.00      B   
ATOM   2736  CG  GLN B 183       6.288   8.860 -10.661  1.00 10.00      B   
ATOM   2737  CD  GLN B 183       6.049   7.486 -11.266  1.00 10.00      B   
ATOM   2738  OE1 GLN B 183       5.575   6.568 -10.594  1.00 10.00      B   
ATOM   2739  NE2 GLN B 183       6.393   7.327 -12.535  1.00 10.00      B   
ATOM   2740 HE21 GLN B 183       6.782   8.092 -13.012  1.00 10.00      B   
ATOM   2741 HE22 GLN B 183       6.244   6.448 -12.947  1.00 10.00      B   
ATOM   2742  C   GLN B 183       8.355   8.341  -7.385  1.00 10.00      B   
ATOM   2743  O   GLN B 183       9.034   7.431  -6.903  1.00 10.00      B   
ATOM   2744  N   LYS B 184       7.804   9.299  -6.649  1.00 10.00      B   
ATOM   2745  HN  LYS B 184       7.263   9.998  -7.087  1.00 10.00      B   
ATOM   2746  CA  LYS B 184       7.973   9.341  -5.203  1.00 10.00      B   
ATOM   2747  CB  LYS B 184       7.841  10.779  -4.692  1.00 10.00      B   
ATOM   2748  CG  LYS B 184       8.868  11.747  -5.259  1.00 10.00      B   
ATOM   2749  CD  LYS B 184       8.514  13.188  -4.916  1.00 10.00      B   
ATOM   2750  CE  LYS B 184       8.288  13.366  -3.422  1.00 10.00      B   
ATOM   2751  NZ  LYS B 184       7.793  14.726  -3.089  1.00 10.00      B   
ATOM   2752  HZ1 LYS B 184       8.543  15.432  -3.237  1.00 10.00      B   
ATOM   2753  HZ2 LYS B 184       7.493  14.765  -2.093  1.00 10.00      B   
ATOM   2754  HZ3 LYS B 184       6.980  14.969  -3.691  1.00 10.00      B   
ATOM   2755  C   LYS B 184       6.942   8.456  -4.514  1.00 10.00      B   
ATOM   2756  O   LYS B 184       7.059   8.157  -3.324  1.00 10.00      B   
ATOM   2757  N   THR B 185       5.935   8.044  -5.268  1.00 10.00      B   
ATOM   2758  HN  THR B 185       5.893   8.322  -6.206  1.00 10.00      B   
ATOM   2759  CA  THR B 185       4.878   7.206  -4.737  1.00 10.00      B   
ATOM   2760  CB  THR B 185       3.615   7.281  -5.613  1.00 10.00      B   
ATOM   2761  OG1 THR B 185       3.984   7.439  -6.992  1.00 10.00      B   
ATOM   2762  HG1 THR B 185       3.823   6.607  -7.460  1.00 10.00      B   
ATOM   2763  CG2 THR B 185       2.732   8.441  -5.184  1.00 10.00      B   
ATOM   2764  C   THR B 185       5.303   5.749  -4.593  1.00 10.00      B   
ATOM   2765  O   THR B 185       5.455   5.029  -5.584  1.00 10.00      B   
ATOM   2766  N   ARG B 186       5.517   5.326  -3.358  1.00 10.00      B   
ATOM   2767  HN  ARG B 186       5.429   5.958  -2.609  1.00 10.00      B   
ATOM   2768  CA  ARG B 186       5.880   3.947  -3.084  1.00 10.00      B   
ATOM   2769  CB  ARG B 186       6.720   3.854  -1.810  1.00 10.00      B   
ATOM   2770  CG  ARG B 186       7.986   4.700  -1.837  1.00 10.00      B   
ATOM   2771  CD  ARG B 186       9.187   3.911  -2.330  1.00 10.00      B   
ATOM   2772  NE  ARG B 186       9.183   3.723  -3.781  1.00 10.00      B   
ATOM   2773  HE  ARG B 186       8.454   3.179  -4.160  1.00 10.00      B   
ATOM   2774  CZ  ARG B 186      10.107   4.237  -4.601  1.00 10.00      B   
ATOM   2775  NH1 ARG B 186      11.108   4.964  -4.108  1.00 10.00      B   
ATOM   2776 HH11 ARG B 186      11.833   5.364  -4.750  1.00 10.00      B   
ATOM   2777 HH12 ARG B 186      11.174   5.139  -3.084  1.00 10.00      B   
ATOM   2778  NH2 ARG B 186      10.041   4.018  -5.907  1.00 10.00      B   
ATOM   2779 HH21 ARG B 186       9.270   3.447  -6.306  1.00 10.00      B   
ATOM   2780 HH22 ARG B 186      10.765   4.424  -6.544  1.00 10.00      B   
ATOM   2781  C   ARG B 186       4.594   3.145  -2.940  1.00 10.00      B   
ATOM   2782  O   ARG B 186       3.571   3.689  -2.519  1.00 10.00      B   
ATOM   2783  N   TYR B 187       4.621   1.871  -3.294  1.00 10.00      B   
ATOM   2784  HN  TYR B 187       5.459   1.467  -3.606  1.00 10.00      B   
ATOM   2785  CA  TYR B 187       3.414   1.061  -3.211  1.00 10.00      B   
ATOM   2786  CB  TYR B 187       2.879   0.734  -4.612  1.00 10.00      B   
ATOM   2787  CG  TYR B 187       2.828   1.911  -5.564  1.00 10.00      B   
ATOM   2788  CD1 TYR B 187       3.655   1.960  -6.676  1.00 10.00      B   
ATOM   2789  CD2 TYR B 187       1.959   2.973  -5.348  1.00 10.00      B   
ATOM   2790  CE1 TYR B 187       3.618   3.028  -7.549  1.00 10.00      B   
ATOM   2791  CE2 TYR B 187       1.914   4.048  -6.218  1.00 10.00      B   
ATOM   2792  CZ  TYR B 187       2.748   4.069  -7.316  1.00 10.00      B   
ATOM   2793  OH  TYR B 187       2.714   5.135  -8.186  1.00 10.00      B   
ATOM   2794  HH  TYR B 187       2.657   4.808  -9.091  1.00 10.00      B   
ATOM   2795  C   TYR B 187       3.628  -0.230  -2.432  1.00 10.00      B   
ATOM   2796  O   TYR B 187       4.702  -0.831  -2.478  1.00 10.00      B   
ATOM   2797  N   ILE B 188       2.595  -0.635  -1.708  1.00 10.00      B   
ATOM   2798  HN  ILE B 188       1.781  -0.082  -1.692  1.00 10.00      B   
ATOM   2799  CA  ILE B 188       2.616  -1.873  -0.936  1.00 10.00      B   
ATOM   2800  CB  ILE B 188       2.619  -1.623   0.588  1.00 10.00      B   
ATOM   2801  CG1 ILE B 188       1.606  -0.537   0.967  1.00 10.00      B   
ATOM   2802  CG2 ILE B 188       4.016  -1.252   1.064  1.00 10.00      B   
ATOM   2803  CD1 ILE B 188       1.444  -0.340   2.458  1.00 10.00      B   
ATOM   2804  C   ILE B 188       1.404  -2.711  -1.330  1.00 10.00      B   
ATOM   2805  O   ILE B 188       0.322  -2.170  -1.543  1.00 10.00      B   
ATOM   2806  N   VAL B 189       1.580  -4.016  -1.443  1.00 10.00      B   
ATOM   2807  HN  VAL B 189       2.454  -4.408  -1.231  1.00 10.00      B   
ATOM   2808  CA  VAL B 189       0.490  -4.888  -1.861  1.00 10.00      B   
ATOM   2809  CB  VAL B 189       1.002  -6.045  -2.749  1.00 10.00      B   
ATOM   2810  CG1 VAL B 189      -0.152  -6.900  -3.252  1.00 10.00      B   
ATOM   2811  CG2 VAL B 189       1.812  -5.503  -3.915  1.00 10.00      B   
ATOM   2812  C   VAL B 189      -0.290  -5.458  -0.682  1.00 10.00      B   
ATOM   2813  O   VAL B 189       0.290  -5.981   0.270  1.00 10.00      B   
ATOM   2814  N   MET B 190      -1.610  -5.338  -0.754  1.00 10.00      B   
ATOM   2815  HN  MET B 190      -2.005  -4.880  -1.529  1.00 10.00      B   
ATOM   2816  CA  MET B 190      -2.497  -5.866   0.271  1.00 10.00      B   
ATOM   2817  CB  MET B 190      -3.417  -4.774   0.828  1.00 10.00      B   
ATOM   2818  CG  MET B 190      -4.446  -5.276   1.834  1.00 10.00      B   
ATOM   2819  SD  MET B 190      -5.376  -3.942   2.619  1.00 10.00      B   
ATOM   2820  CE  MET B 190      -4.107  -3.217   3.656  1.00 10.00      B   
ATOM   2821  C   MET B 190      -3.317  -7.004  -0.332  1.00 10.00      B   
ATOM   2822  O   MET B 190      -4.299  -6.767  -1.036  1.00 10.00      B   
ATOM   2823  N   PRO B 191      -2.899  -8.255  -0.073  1.00 10.00      B   
ATOM   2824  CA  PRO B 191      -3.564  -9.453  -0.607  1.00 10.00      B   
ATOM   2825  CB  PRO B 191      -2.673 -10.603  -0.122  1.00 10.00      B   
ATOM   2826  CG  PRO B 191      -1.949 -10.054   1.058  1.00 10.00      B   
ATOM   2827  CD  PRO B 191      -1.742  -8.597   0.772  1.00 10.00      B   
ATOM   2828  C   PRO B 191      -4.991  -9.640  -0.100  1.00 10.00      B   
ATOM   2829  O   PRO B 191      -5.433  -8.969   0.837  1.00 10.00      B   
ATOM   2830  N   VAL B 192      -5.704 -10.567  -0.728  1.00 10.00      B   
ATOM   2831  HN  VAL B 192      -5.288 -11.075  -1.455  1.00 10.00      B   
ATOM   2832  CA  VAL B 192      -7.080 -10.863  -0.360  1.00 10.00      B   
ATOM   2833  CB  VAL B 192      -7.874 -11.446  -1.554  1.00 10.00      B   
ATOM   2834  CG1 VAL B 192      -9.369 -11.208  -1.385  1.00 10.00      B   
ATOM   2835  CG2 VAL B 192      -7.383 -10.866  -2.873  1.00 10.00      B   
ATOM   2836  C   VAL B 192      -7.101 -11.865   0.790  1.00 10.00      B   
ATOM   2837  O   VAL B 192      -6.119 -12.576   1.017  1.00 10.00      B   
ATOM   2838  N   ARG B 193      -8.212 -11.899   1.518  1.00 10.00      B   
ATOM   2839  HN  ARG B 193      -8.945 -11.296   1.287  1.00 10.00      B   
ATOM   2840  CA  ARG B 193      -8.380 -12.809   2.645  1.00 10.00      B   
ATOM   2841  CB  ARG B 193      -9.726 -12.550   3.330  1.00 10.00      B   
ATOM   2842  CG  ARG B 193      -9.985 -13.401   4.563  1.00 10.00      B   
ATOM   2843  CD  ARG B 193     -11.473 -13.488   4.860  1.00 10.00      B   
ATOM   2844  NE  ARG B 193     -11.740 -13.943   6.223  1.00 10.00      B   
ATOM   2845  HE  ARG B 193     -11.112 -13.647   6.923  1.00 10.00      B   
ATOM   2846  CZ  ARG B 193     -12.770 -14.710   6.572  1.00 10.00      B   
ATOM   2847  NH1 ARG B 193     -13.643 -15.124   5.661  1.00 10.00      B   
ATOM   2848 HH11 ARG B 193     -14.451 -15.722   5.942  1.00 10.00      B   
ATOM   2849 HH12 ARG B 193     -13.529 -14.851   4.659  1.00 10.00      B   
ATOM   2850  NH2 ARG B 193     -12.919 -15.069   7.843  1.00 10.00      B   
ATOM   2851 HH21 ARG B 193     -13.722 -15.672   8.133  1.00 10.00      B   
ATOM   2852 HH22 ARG B 193     -12.235 -14.745   8.564  1.00 10.00      B   
ATOM   2853  C   ARG B 193      -8.308 -14.264   2.187  1.00 10.00      B   
ATOM   2854  O   ARG B 193      -9.153 -14.721   1.411  1.00 10.00      B   
ATOM   2855  N   PRO B 194      -7.294 -15.004   2.654  1.00 10.00      B   
ATOM   2856  CA  PRO B 194      -7.112 -16.411   2.305  1.00 10.00      B   
ATOM   2857  CB  PRO B 194      -5.666 -16.712   2.737  1.00 10.00      B   
ATOM   2858  CG  PRO B 194      -5.083 -15.400   3.159  1.00 10.00      B   
ATOM   2859  CD  PRO B 194      -6.240 -14.537   3.558  1.00 10.00      B   
ATOM   2860  C   PRO B 194      -8.083 -17.281   3.092  1.00 10.00      B   
ATOM   2861  O   PRO B 194      -8.067 -17.280   4.327  1.00 10.00      B   
ATOM   2862  N   GLU B 195      -8.940 -18.001   2.381  1.00 10.00      B   
ATOM   2863  HN  GLU B 195      -8.917 -17.944   1.401  1.00 10.00      B   
ATOM   2864  CA  GLU B 195      -9.922 -18.864   3.021  1.00 10.00      B   
ATOM   2865  CB  GLU B 195     -10.865 -19.490   1.996  1.00 10.00      B   
ATOM   2866  CG  GLU B 195     -11.761 -18.482   1.289  1.00 10.00      B   
ATOM   2867  CD  GLU B 195     -12.655 -17.708   2.242  1.00 10.00      B   
ATOM   2868  OE1 GLU B 195     -13.343 -16.770   1.783  1.00 10.00      B   
ATOM   2869  OE2 GLU B 195     -12.692 -18.040   3.452  1.00 10.00      B   
ATOM   2870  C   GLU B 195      -9.263 -19.926   3.896  1.00 10.00      B   
ATOM   2871  O   GLU B 195      -8.340 -20.623   3.467  1.00 10.00      B   
ATOM   2872  N   GLY B 196      -9.745 -20.036   5.125  1.00 10.00      B   
ATOM   2873  HN  GLY B 196     -10.490 -19.459   5.397  1.00 10.00      B   
ATOM   2874  CA  GLY B 196      -9.199 -20.991   6.065  1.00 10.00      B   
ATOM   2875  C   GLY B 196      -8.558 -20.289   7.243  1.00 10.00      B   
ATOM   2876  O   GLY B 196      -7.932 -20.921   8.097  1.00 10.00      B   
ATOM   2877  N   THR B 197      -8.714 -18.969   7.281  1.00 10.00      B   
ATOM   2878  HN  THR B 197      -9.217 -18.528   6.564  1.00 10.00      B   
ATOM   2879  CA  THR B 197      -8.156 -18.157   8.352  1.00 10.00      B   
ATOM   2880  CB  THR B 197      -7.330 -16.981   7.795  1.00 10.00      B   
ATOM   2881  OG1 THR B 197      -8.105 -16.269   6.818  1.00 10.00      B   
ATOM   2882  HG1 THR B 197      -8.024 -16.710   5.958  1.00 10.00      B   
ATOM   2883  CG2 THR B 197      -6.044 -17.482   7.156  1.00 10.00      B   
ATOM   2884  C   THR B 197      -9.262 -17.608   9.250  1.00 10.00      B   
ATOM   2885  O   THR B 197      -9.048 -16.670  10.025  1.00 10.00      B   
ATOM   2886  N   ASP B 198     -10.448 -18.186   9.132  1.00 10.00      B   
ATOM   2887  HN  ASP B 198     -10.562 -18.917   8.492  1.00 10.00      B   
ATOM   2888  CA  ASP B 198     -11.583 -17.761   9.936  1.00 10.00      B   
ATOM   2889  CB  ASP B 198     -12.871 -18.422   9.444  1.00 10.00      B   
ATOM   2890  CG  ASP B 198     -14.107 -17.829  10.091  1.00 10.00      B   
ATOM   2891  OD1 ASP B 198     -14.664 -16.855   9.533  1.00 10.00      B   
ATOM   2892  OD2 ASP B 198     -14.526 -18.331  11.158  1.00 10.00      B   
ATOM   2893  C   ASP B 198     -11.344 -18.098  11.402  1.00 10.00      B   
ATOM   2894  O   ASP B 198     -11.160 -19.263  11.757  1.00 10.00      B   
ATOM   2895  N   GLY B 199     -11.328 -17.074  12.242  1.00 10.00      B   
ATOM   2896  HN  GLY B 199     -11.486 -16.168  11.899  1.00 10.00      B   
ATOM   2897  CA  GLY B 199     -11.099 -17.279  13.658  1.00 10.00      B   
ATOM   2898  C   GLY B 199      -9.669 -16.964  14.058  1.00 10.00      B   
ATOM   2899  O   GLY B 199      -9.312 -17.054  15.232  1.00 10.00      B   
ATOM   2900  N   TRP B 200      -8.852 -16.603  13.075  1.00 10.00      B   
ATOM   2901  HN  TRP B 200      -9.200 -16.563  12.161  1.00 10.00      B   
ATOM   2902  CA  TRP B 200      -7.456 -16.267  13.320  1.00 10.00      B   
ATOM   2903  CB  TRP B 200      -6.628 -16.428  12.040  1.00 10.00      B   
ATOM   2904  CG  TRP B 200      -6.401 -17.851  11.622  1.00 10.00      B   
ATOM   2905  CD1 TRP B 200      -7.269 -18.900  11.745  1.00 10.00      B   
ATOM   2906  CD2 TRP B 200      -5.225 -18.377  10.999  1.00 10.00      B   
ATOM   2907  NE1 TRP B 200      -6.701 -20.046  11.244  1.00 10.00      B   
ATOM   2908  HE1 TRP B 200      -7.129 -20.933  11.219  1.00 10.00      B   
ATOM   2909  CE2 TRP B 200      -5.447 -19.751  10.777  1.00 10.00      B   
ATOM   2910  CE3 TRP B 200      -4.006 -17.820  10.606  1.00 10.00      B   
ATOM   2911  CZ2 TRP B 200      -4.494 -20.572  10.182  1.00 10.00      B   
ATOM   2912  CZ3 TRP B 200      -3.063 -18.638  10.015  1.00 10.00      B   
ATOM   2913  CH2 TRP B 200      -3.311 -19.998   9.808  1.00 10.00      B   
ATOM   2914  C   TRP B 200      -7.335 -14.836  13.827  1.00 10.00      B   
ATOM   2915  O   TRP B 200      -8.122 -13.966  13.443  1.00 10.00      B   
ATOM   2916  N   THR B 201      -6.356 -14.599  14.686  1.00 10.00      B   
ATOM   2917  HN  THR B 201      -5.764 -15.335  14.955  1.00 10.00      B   
ATOM   2918  CA  THR B 201      -6.132 -13.276  15.245  1.00 10.00      B   
ATOM   2919  CB  THR B 201      -5.604 -13.377  16.687  1.00 10.00      B   
ATOM   2920  OG1 THR B 201      -4.602 -14.401  16.761  1.00 10.00      B   
ATOM   2921  HG1 THR B 201      -4.177 -14.366  17.627  1.00 10.00      B   
ATOM   2922  CG2 THR B 201      -6.733 -13.704  17.651  1.00 10.00      B   
ATOM   2923  C   THR B 201      -5.132 -12.490  14.399  1.00 10.00      B   
ATOM   2924  O   THR B 201      -4.558 -13.027  13.448  1.00 10.00      B   
ATOM   2925  N   GLU B 202      -4.914 -11.227  14.766  1.00 10.00      B   
ATOM   2926  HN  GLU B 202      -5.384 -10.873  15.551  1.00 10.00      B   
ATOM   2927  CA  GLU B 202      -3.987 -10.359  14.047  1.00 10.00      B   
ATOM   2928  CB  GLU B 202      -3.946  -8.969  14.690  1.00 10.00      B   
ATOM   2929  CG  GLU B 202      -4.958  -7.983  14.126  1.00 10.00      B   
ATOM   2930  CD  GLU B 202      -4.773  -6.582  14.670  1.00 10.00      B   
ATOM   2931  OE1 GLU B 202      -5.782  -5.859  14.831  1.00 10.00      B   
ATOM   2932  OE2 GLU B 202      -3.618  -6.192  14.940  1.00 10.00      B   
ATOM   2933  C   GLU B 202      -2.582 -10.949  14.016  1.00 10.00      B   
ATOM   2934  O   GLU B 202      -1.902 -10.898  12.994  1.00 10.00      B   
ATOM   2935  N   ASP B 203      -2.164 -11.524  15.140  1.00 10.00      B   
ATOM   2936  HN  ASP B 203      -2.766 -11.543  15.917  1.00 10.00      B   
ATOM   2937  CA  ASP B 203      -0.837 -12.125  15.256  1.00 10.00      B   
ATOM   2938  CB  ASP B 203      -0.622 -12.699  16.658  1.00 10.00      B   
ATOM   2939  CG  ASP B 203      -0.529 -11.633  17.726  1.00 10.00      B   
ATOM   2940  OD1 ASP B 203       0.587 -11.143  17.996  1.00 10.00      B   
ATOM   2941  OD2 ASP B 203      -1.572 -11.292  18.319  1.00 10.00      B   
ATOM   2942  C   ASP B 203      -0.641 -13.228  14.229  1.00 10.00      B   
ATOM   2943  O   ASP B 203       0.384 -13.285  13.555  1.00 10.00      B   
ATOM   2944  N   GLN B 204      -1.637 -14.096  14.112  1.00 10.00      B   
ATOM   2945  HN  GLN B 204      -2.434 -13.983  14.671  1.00 10.00      B   
ATOM   2946  CA  GLN B 204      -1.580 -15.211  13.179  1.00 10.00      B   
ATOM   2947  CB  GLN B 204      -2.676 -16.225  13.506  1.00 10.00      B   
ATOM   2948  CG  GLN B 204      -2.599 -16.778  14.921  1.00 10.00      B   
ATOM   2949  CD  GLN B 204      -3.828 -17.578  15.303  1.00 10.00      B   
ATOM   2950  OE1 GLN B 204      -4.925 -17.336  14.799  1.00 10.00      B   
ATOM   2951  NE2 GLN B 204      -3.656 -18.531  16.204  1.00 10.00      B   
ATOM   2952 HE21 GLN B 204      -2.757 -18.668  16.571  1.00 10.00      B   
ATOM   2953 HE22 GLN B 204      -4.435 -19.063  16.470  1.00 10.00      B   
ATOM   2954  C   GLN B 204      -1.698 -14.735  11.734  1.00 10.00      B   
ATOM   2955  O   GLN B 204      -0.995 -15.227  10.850  1.00 10.00      B   
ATOM   2956  N   LEU B 205      -2.577 -13.766  11.503  1.00 10.00      B   
ATOM   2957  HN  LEU B 205      -3.109 -13.416  12.251  1.00 10.00      B   
ATOM   2958  CA  LEU B 205      -2.782 -13.217  10.166  1.00 10.00      B   
ATOM   2959  CB  LEU B 205      -3.979 -12.260  10.144  1.00 10.00      B   
ATOM   2960  CG  LEU B 205      -5.355 -12.893  10.358  1.00 10.00      B   
ATOM   2961  CD1 LEU B 205      -6.435 -11.824  10.389  1.00 10.00      B   
ATOM   2962  CD2 LEU B 205      -5.648 -13.923   9.277  1.00 10.00      B   
ATOM   2963  C   LEU B 205      -1.527 -12.503   9.673  1.00 10.00      B   
ATOM   2964  O   LEU B 205      -1.239 -12.479   8.479  1.00 10.00      B   
ATOM   2965  N   ALA B 206      -0.777 -11.931  10.605  1.00 10.00      B   
ATOM   2966  HN  ALA B 206      -1.063 -11.978  11.545  1.00 10.00      B   
ATOM   2967  CA  ALA B 206       0.451 -11.221  10.275  1.00 10.00      B   
ATOM   2968  CB  ALA B 206       0.730 -10.141  11.309  1.00 10.00      B   
ATOM   2969  C   ALA B 206       1.636 -12.179  10.172  1.00 10.00      B   
ATOM   2970  O   ALA B 206       2.741 -11.776   9.806  1.00 10.00      B   
ATOM   2971  N   GLU B 207       1.402 -13.444  10.496  1.00 10.00      B   
ATOM   2972  HN  GLU B 207       0.500 -13.702  10.786  1.00 10.00      B   
ATOM   2973  CA  GLU B 207       2.448 -14.457  10.440  1.00 10.00      B   
ATOM   2974  CB  GLU B 207       2.221 -15.530  11.507  1.00 10.00      B   
ATOM   2975  CG  GLU B 207       3.086 -15.361  12.743  1.00 10.00      B   
ATOM   2976  CD  GLU B 207       2.851 -16.440  13.779  1.00 10.00      B   
ATOM   2977  OE1 GLU B 207       2.921 -17.640  13.430  1.00 10.00      B   
ATOM   2978  OE2 GLU B 207       2.619 -16.095  14.955  1.00 10.00      B   
ATOM   2979  C   GLU B 207       2.517 -15.105   9.064  1.00 10.00      B   
ATOM   2980  O   GLU B 207       3.603 -15.382   8.556  1.00 10.00      B   
ATOM   2981  N   ILE B 208       1.356 -15.335   8.463  1.00 10.00      B   
ATOM   2982  HN  ILE B 208       0.524 -15.080   8.917  1.00 10.00      B   
ATOM   2983  CA  ILE B 208       1.286 -15.966   7.147  1.00 10.00      B   
ATOM   2984  CB  ILE B 208      -0.096 -16.581   6.863  1.00 10.00      B   
ATOM   2985  CG1 ILE B 208      -1.204 -15.544   7.054  1.00 10.00      B   
ATOM   2986  CG2 ILE B 208      -0.329 -17.795   7.753  1.00 10.00      B   
ATOM   2987  CD1 ILE B 208      -2.548 -15.978   6.511  1.00 10.00      B   
ATOM   2988  C   ILE B 208       1.669 -15.005   6.024  1.00 10.00      B   
ATOM   2989  O   ILE B 208       1.927 -15.423   4.896  1.00 10.00      B   
ATOM   2990  N   VAL B 209       1.685 -13.721   6.326  1.00 10.00      B   
ATOM   2991  HN  VAL B 209       1.454 -13.438   7.235  1.00 10.00      B   
ATOM   2992  CA  VAL B 209       2.050 -12.719   5.338  1.00 10.00      B   
ATOM   2993  CB  VAL B 209       1.319 -11.382   5.567  1.00 10.00      B   
ATOM   2994  CG1 VAL B 209       1.764 -10.347   4.546  1.00 10.00      B   
ATOM   2995  CG2 VAL B 209      -0.188 -11.586   5.487  1.00 10.00      B   
ATOM   2996  C   VAL B 209       3.559 -12.509   5.361  1.00 10.00      B   
ATOM   2997  O   VAL B 209       4.103 -11.926   6.300  1.00 10.00      B   
ATOM   2998  N   THR B 210       4.232 -13.008   4.337  1.00 10.00      B   
ATOM   2999  HN  THR B 210       3.744 -13.460   3.617  1.00 10.00      B   
ATOM   3000  CA  THR B 210       5.678 -12.898   4.249  1.00 10.00      B   
ATOM   3001  CB  THR B 210       6.281 -14.183   3.656  1.00 10.00      B   
ATOM   3002  OG1 THR B 210       5.739 -14.410   2.345  1.00 10.00      B   
ATOM   3003  HG1 THR B 210       5.037 -15.069   2.400  1.00 10.00      B   
ATOM   3004  CG2 THR B 210       5.947 -15.372   4.542  1.00 10.00      B   
ATOM   3005  C   THR B 210       6.091 -11.700   3.400  1.00 10.00      B   
ATOM   3006  O   THR B 210       5.238 -10.989   2.859  1.00 10.00      B   
ATOM   3007  N   ARG B 211       7.398 -11.475   3.288  1.00 10.00      B   
ATOM   3008  HN  ARG B 211       8.027 -12.069   3.753  1.00 10.00      B   
ATOM   3009  CA  ARG B 211       7.917 -10.368   2.495  1.00 10.00      B   
ATOM   3010  CB  ARG B 211       9.444 -10.301   2.588  1.00 10.00      B   
ATOM   3011  CG  ARG B 211      10.055  -9.096   1.882  1.00 10.00      B   
ATOM   3012  CD  ARG B 211      11.545  -9.272   1.644  1.00 10.00      B   
ATOM   3013  NE  ARG B 211      12.318  -9.214   2.882  1.00 10.00      B   
ATOM   3014  HE  ARG B 211      12.197  -8.422   3.449  1.00 10.00      B   
ATOM   3015  CZ  ARG B 211      13.166 -10.160   3.274  1.00 10.00      B   
ATOM   3016  NH1 ARG B 211      13.359 -11.241   2.525  1.00 10.00      B   
ATOM   3017 HH11 ARG B 211      14.024 -11.981   2.835  1.00 10.00      B   
ATOM   3018 HH12 ARG B 211      12.844 -11.355   1.621  1.00 10.00      B   
ATOM   3019  NH2 ARG B 211      13.838 -10.020   4.413  1.00 10.00      B   
ATOM   3020 HH21 ARG B 211      13.702  -9.168   5.004  1.00 10.00      B   
ATOM   3021 HH22 ARG B 211      14.504 -10.761   4.724  1.00 10.00      B   
ATOM   3022  C   ARG B 211       7.493 -10.517   1.040  1.00 10.00      B   
ATOM   3023  O   ARG B 211       7.118  -9.543   0.389  1.00 10.00      B   
ATOM   3024  N   ASP B 212       7.535 -11.750   0.546  1.00 10.00      B   
ATOM   3025  HN  ASP B 212       7.831 -12.488   1.126  1.00 10.00      B   
ATOM   3026  CA  ASP B 212       7.155 -12.040  -0.832  1.00 10.00      B   
ATOM   3027  CB  ASP B 212       7.369 -13.523  -1.158  1.00 10.00      B   
ATOM   3028  CG  ASP B 212       8.827 -13.934  -1.258  1.00 10.00      B   
ATOM   3029  OD1 ASP B 212       9.702 -13.056  -1.425  1.00 10.00      B   
ATOM   3030  OD2 ASP B 212       9.103 -15.152  -1.172  1.00 10.00      B   
ATOM   3031  C   ASP B 212       5.696 -11.662  -1.079  1.00 10.00      B   
ATOM   3032  O   ASP B 212       5.337 -11.174  -2.154  1.00 10.00      B   
ATOM   3033  N   CYS B 213       4.861 -11.868  -0.067  1.00 10.00      B   
ATOM   3034  HN  CYS B 213       5.210 -12.247   0.768  1.00 10.00      B   
ATOM   3035  CA  CYS B 213       3.443 -11.550  -0.164  1.00 10.00      B   
ATOM   3036  CB  CYS B 213       2.678 -12.134   1.028  1.00 10.00      B   
ATOM   3037  SG  CYS B 213       2.956 -13.898   1.315  1.00 10.00      B   
ATOM   3038  HG  CYS B 213       1.925 -14.564   0.811  1.00 10.00      B   
ATOM   3039  C   CYS B 213       3.224 -10.040  -0.232  1.00 10.00      B   
ATOM   3040  O   CYS B 213       2.291  -9.570  -0.886  1.00 10.00      B   
ATOM   3041  N   LEU B 214       4.096  -9.293   0.440  1.00 10.00      B   
ATOM   3042  HN  LEU B 214       4.819  -9.736   0.937  1.00 10.00      B   
ATOM   3043  CA  LEU B 214       4.010  -7.835   0.470  1.00 10.00      B   
ATOM   3044  CB  LEU B 214       4.828  -7.280   1.640  1.00 10.00      B   
ATOM   3045  CG  LEU B 214       4.402  -7.756   3.030  1.00 10.00      B   
ATOM   3046  CD1 LEU B 214       5.478  -7.450   4.058  1.00 10.00      B   
ATOM   3047  CD2 LEU B 214       3.077  -7.123   3.428  1.00 10.00      B   
ATOM   3048  C   LEU B 214       4.480  -7.227  -0.849  1.00 10.00      B   
ATOM   3049  O   LEU B 214       4.049  -6.136  -1.231  1.00 10.00      B   
ATOM   3050  N   ILE B 215       5.377  -7.933  -1.534  1.00 10.00      B   
ATOM   3051  HN  ILE B 215       5.709  -8.779  -1.159  1.00 10.00      B   
ATOM   3052  CA  ILE B 215       5.890  -7.476  -2.820  1.00 10.00      B   
ATOM   3053  CB  ILE B 215       7.237  -8.158  -3.158  1.00 10.00      B   
ATOM   3054  CG1 ILE B 215       8.253  -7.895  -2.045  1.00 10.00      B   
ATOM   3055  CG2 ILE B 215       7.783  -7.657  -4.488  1.00 10.00      B   
ATOM   3056  CD1 ILE B 215       9.518  -8.715  -2.168  1.00 10.00      B   
ATOM   3057  C   ILE B 215       4.869  -7.790  -3.909  1.00 10.00      B   
ATOM   3058  O   ILE B 215       4.793  -7.108  -4.933  1.00 10.00      B   
ATOM   3059  N   GLY B 216       4.075  -8.823  -3.662  1.00 10.00      B   
ATOM   3060  HN  GLY B 216       4.178  -9.315  -2.820  1.00 10.00      B   
ATOM   3061  CA  GLY B 216       3.057  -9.225  -4.611  1.00 10.00      B   
ATOM   3062  C   GLY B 216       3.516 -10.367  -5.488  1.00 10.00      B   
ATOM   3063  O   GLY B 216       2.855 -10.715  -6.463  1.00 10.00      B   
ATOM   3064  N   VAL B 217       4.645 -10.963  -5.127  1.00 10.00      B   
ATOM   3065  HN  VAL B 217       5.115 -10.652  -4.325  1.00 10.00      B   
ATOM   3066  CA  VAL B 217       5.201 -12.072  -5.896  1.00 10.00      B   
ATOM   3067  CB  VAL B 217       6.742 -11.998  -5.991  1.00 10.00      B   
ATOM   3068  CG1 VAL B 217       7.168 -10.728  -6.713  1.00 10.00      B   
ATOM   3069  CG2 VAL B 217       7.385 -12.071  -4.616  1.00 10.00      B   
ATOM   3070  C   VAL B 217       4.773 -13.423  -5.323  1.00 10.00      B   
ATOM   3071  O   VAL B 217       5.081 -14.476  -5.884  1.00 10.00      B   
ATOM   3072  N   ALA B 218       4.057 -13.382  -4.208  1.00 10.00      B   
ATOM   3073  HN  ALA B 218       3.846 -12.512  -3.811  1.00 10.00      B   
ATOM   3074  CA  ALA B 218       3.573 -14.593  -3.557  1.00 10.00      B   
ATOM   3075  CB  ALA B 218       4.631 -15.164  -2.622  1.00 10.00      B   
ATOM   3076  C   ALA B 218       2.289 -14.299  -2.792  1.00 10.00      B   
ATOM   3077  O   ALA B 218       1.980 -13.139  -2.505  1.00 10.00      B   
ATOM   3078  N   VAL B 219       1.538 -15.343  -2.475  1.00 10.00      B   
ATOM   3079  HN  VAL B 219       1.836 -16.243  -2.733  1.00 10.00      B   
ATOM   3080  CA  VAL B 219       0.289 -15.191  -1.740  1.00 10.00      B   
ATOM   3081  CB  VAL B 219      -0.914 -15.793  -2.500  1.00 10.00      B   
ATOM   3082  CG1 VAL B 219      -1.266 -14.934  -3.703  1.00 10.00      B   
ATOM   3083  CG2 VAL B 219      -0.629 -17.226  -2.925  1.00 10.00      B   
ATOM   3084  C   VAL B 219       0.389 -15.823  -0.355  1.00 10.00      B   
ATOM   3085  O   VAL B 219       1.043 -16.850  -0.182  1.00 10.00      B   
ATOM   3086  N   PRO B 220      -0.231 -15.197   0.654  1.00 10.00      B   
ATOM   3087  CA  PRO B 220      -0.219 -15.707   2.028  1.00 10.00      B   
ATOM   3088  CB  PRO B 220      -0.822 -14.559   2.856  1.00 10.00      B   
ATOM   3089  CG  PRO B 220      -0.882 -13.386   1.935  1.00 10.00      B   
ATOM   3090  CD  PRO B 220      -0.989 -13.946   0.547  1.00 10.00      B   
ATOM   3091  C   PRO B 220      -1.081 -16.958   2.165  1.00 10.00      B   
ATOM   3092  O   PRO B 220      -2.283 -16.929   1.894  1.00 10.00      B   
ATOM   3093  N   LYS B 221      -0.462 -18.052   2.571  1.00 10.00      B   
ATOM   3094  HN  LYS B 221       0.501 -18.016   2.763  1.00 10.00      B   
ATOM   3095  CA  LYS B 221      -1.170 -19.307   2.743  1.00 10.00      B   
ATOM   3096  CB  LYS B 221      -0.768 -20.297   1.643  1.00 10.00      B   
ATOM   3097  CG  LYS B 221      -1.570 -21.588   1.644  1.00 10.00      B   
ATOM   3098  CD  LYS B 221      -0.997 -22.604   0.673  1.00 10.00      B   
ATOM   3099  CE  LYS B 221      -1.833 -23.875   0.657  1.00 10.00      B   
ATOM   3100  NZ  LYS B 221      -1.210 -24.940  -0.172  1.00 10.00      B   
ATOM   3101  HZ1 LYS B 221      -0.959 -24.564  -1.107  1.00 10.00      B   
ATOM   3102  HZ2 LYS B 221      -1.870 -25.732  -0.300  1.00 10.00      B   
ATOM   3103  HZ3 LYS B 221      -0.347 -25.294   0.286  1.00 10.00      B   
ATOM   3104  C   LYS B 221      -0.875 -19.897   4.119  1.00 10.00      B   
ATOM   3105  O   LYS B 221       0.280 -19.910   4.555  1.00 10.00      B   
ATOM   3106  N   PRO B 222      -1.919 -20.365   4.830  1.00 10.00      B   
ATOM   3107  CA  PRO B 222      -1.768 -20.972   6.158  1.00 10.00      B   
ATOM   3108  CB  PRO B 222      -3.137 -21.608   6.404  1.00 10.00      B   
ATOM   3109  CG  PRO B 222      -4.081 -20.761   5.624  1.00 10.00      B   
ATOM   3110  CD  PRO B 222      -3.329 -20.330   4.396  1.00 10.00      B   
ATOM   3111  C   PRO B 222      -0.679 -22.045   6.159  1.00 10.00      B   
ATOM   3112  O   PRO B 222      -0.637 -22.904   5.275  1.00 10.00      B   
ATOM   3113  N   GLY B 223       0.215 -21.975   7.134  1.00 10.00      B   
ATOM   3114  HN  GLY B 223       0.142 -21.260   7.803  1.00 10.00      B   
ATOM   3115  CA  GLY B 223       1.291 -22.941   7.222  1.00 10.00      B   
ATOM   3116  C   GLY B 223       2.606 -22.366   6.740  1.00 10.00      B   
ATOM   3117  O   GLY B 223       3.678 -22.809   7.155  1.00 10.00      B   
ATOM   3118  N   ILE B 224       2.524 -21.374   5.863  1.00 10.00      B   
ATOM   3119  HN  ILE B 224       1.637 -21.061   5.576  1.00 10.00      B   
ATOM   3120  CA  ILE B 224       3.712 -20.729   5.321  1.00 10.00      B   
ATOM   3121  CB  ILE B 224       3.584 -20.485   3.801  1.00 10.00      B   
ATOM   3122  CG1 ILE B 224       3.124 -21.761   3.088  1.00 10.00      B   
ATOM   3123  CG2 ILE B 224       4.908 -20.002   3.227  1.00 10.00      B   
ATOM   3124  CD1 ILE B 224       2.818 -21.572   1.617  1.00 10.00      B   
ATOM   3125  C   ILE B 224       3.943 -19.395   6.023  1.00 10.00      B   
ATOM   3126  O   ILE B 224       3.272 -18.407   5.729  1.00 10.00      B   
ATOM   3127  N   THR B 225       4.884 -19.375   6.956  1.00 10.00      B   
ATOM   3128  HN  THR B 225       5.392 -20.193   7.147  1.00 10.00      B   
ATOM   3129  CA  THR B 225       5.186 -18.163   7.702  1.00 10.00      B   
ATOM   3130  CB  THR B 225       5.245 -18.441   9.214  1.00 10.00      B   
ATOM   3131  OG1 THR B 225       5.962 -19.663   9.449  1.00 10.00      B   
ATOM   3132  HG1 THR B 225       5.371 -20.415   9.316  1.00 10.00      B   
ATOM   3133  CG2 THR B 225       3.841 -18.571   9.785  1.00 10.00      B   
ATOM   3134  C   THR B 225       6.501 -17.540   7.241  1.00 10.00      B   
ATOM   3135  O   THR B 225       6.837 -16.417   7.624  1.00 10.00      B   
ATOM   3136  N   VAL B 226       7.241 -18.272   6.417  1.00 10.00      B   
ATOM   3137  HN  VAL B 226       6.917 -19.154   6.138  1.00 10.00      B   
ATOM   3138  CA  VAL B 226       8.518 -17.791   5.904  1.00 10.00      B   
ATOM   3139  CB  VAL B 226       9.700 -18.676   6.353  1.00 10.00      B   
ATOM   3140  CG1 VAL B 226       9.900 -18.579   7.859  1.00 10.00      B   
ATOM   3141  CG2 VAL B 226       9.491 -20.123   5.932  1.00 10.00      B   
ATOM   3142  C   VAL B 226       8.490 -17.709   4.383  1.00 10.00      B   
ATOM   3143  O   VAL B 226       7.648 -18.335   3.740  1.00 10.00      B   
ATOM   3144  N   ASN B 227       9.405 -16.929   3.813  1.00 10.00      B   
ATOM   3145  HN  ASN B 227      10.046 -16.453   4.380  1.00 10.00      B   
ATOM   3146  CA  ASN B 227       9.483 -16.769   2.362  1.00 10.00      B   
ATOM   3147  CB  ASN B 227      10.487 -15.672   1.988  1.00 10.00      B   
ATOM   3148  CG  ASN B 227      10.000 -14.271   2.318  1.00 10.00      B   
ATOM   3149  OD1 ASN B 227       8.858 -13.910   2.033  1.00 10.00      B   
ATOM   3150  ND2 ASN B 227      10.861 -13.476   2.933  1.00 10.00      B   
ATOM   3151 HD21 ASN B 227      11.755 -13.827   3.141  1.00 10.00      B   
ATOM   3152 HD22 ASN B 227      10.573 -12.569   3.162  1.00 10.00      B   
ATOM   3153  C   ASN B 227       9.872 -18.085   1.697  1.00 10.00      B   
ATOM   3154  O   ASN B 227      10.366 -19.005   2.361  1.00 10.00      B   
ATOM   3155  N   ALA B 228       9.659 -18.170   0.391  1.00 10.00      B   
ATOM   3156  HN  ALA B 228       9.280 -17.397  -0.082  1.00 10.00      B   
ATOM   3157  CA  ALA B 228       9.976 -19.374  -0.366  1.00 10.00      B   
ATOM   3158  CB  ALA B 228       9.463 -19.260  -1.795  1.00 10.00      B   
ATOM   3159  C   ALA B 228      11.474 -19.665  -0.351  1.00 10.00      B   
ATOM   3160  O   ALA B 228      12.292 -18.757  -0.187  1.00 10.00      B   
ATOM   3161  N   LYS B 229      11.825 -20.934  -0.516  1.00 10.00      B   
ATOM   3162  HN  LYS B 229      11.125 -21.610  -0.648  1.00 10.00      B   
ATOM   3163  CA  LYS B 229      13.222 -21.348  -0.512  1.00 10.00      B   
ATOM   3164  CB  LYS B 229      13.337 -22.868  -0.354  1.00 10.00      B   
ATOM   3165  CG  LYS B 229      12.697 -23.415   0.914  1.00 10.00      B   
ATOM   3166  CD  LYS B 229      13.324 -22.806   2.158  1.00 10.00      B   
ATOM   3167  CE  LYS B 229      12.729 -23.403   3.422  1.00 10.00      B   
ATOM   3168  NZ  LYS B 229      13.375 -22.866   4.649  1.00 10.00      B   
ATOM   3169  HZ1 LYS B 229      13.125 -23.454   5.474  1.00 10.00      B   
ATOM   3170  HZ2 LYS B 229      13.054 -21.894   4.826  1.00 10.00      B   
ATOM   3171  HZ3 LYS B 229      14.409 -22.863   4.542  1.00 10.00      B   
ATOM   3172  C   LYS B 229      13.939 -20.887  -1.778  1.00 10.00      B   
ATOM   3173  O   LYS B 229      13.435 -21.068  -2.892  1.00 10.00      B   
ATOM   3174  N   ARG B 230      15.109 -20.293  -1.596  1.00 10.00      B   
ATOM   3175  HN  ARG B 230      15.451 -20.184  -0.683  1.00 10.00      B   
ATOM   3176  CA  ARG B 230      15.908 -19.798  -2.704  1.00 10.00      B   
ATOM   3177  CB  ARG B 230      15.487 -18.366  -3.064  1.00 10.00      B   
ATOM   3178  CG  ARG B 230      15.432 -17.411  -1.878  1.00 10.00      B   
ATOM   3179  CD  ARG B 230      14.590 -16.183  -2.189  1.00 10.00      B   
ATOM   3180  NE  ARG B 230      13.242 -16.543  -2.630  1.00 10.00      B   
ATOM   3181  HE  ARG B 230      13.168 -17.269  -3.291  1.00 10.00      B   
ATOM   3182  CZ  ARG B 230      12.125 -15.961  -2.197  1.00 10.00      B   
ATOM   3183  NH1 ARG B 230      12.171 -14.980  -1.309  1.00 10.00      B   
ATOM   3184 HH11 ARG B 230      11.283 -14.533  -0.980  1.00 10.00      B   
ATOM   3185 HH12 ARG B 230      13.086 -14.653  -0.933  1.00 10.00      B   
ATOM   3186  NH2 ARG B 230      10.951 -16.366  -2.653  1.00 10.00      B   
ATOM   3187 HH21 ARG B 230      10.067 -15.906  -2.309  1.00 10.00      B   
ATOM   3188 HH22 ARG B 230      10.897 -17.141  -3.348  1.00 10.00      B   
ATOM   3189  C   ARG B 230      17.388 -19.846  -2.334  1.00 10.00      B   
ATOM   3190  O   ARG B 230      17.737 -19.697  -1.164  1.00 10.00      B   
ATOM   3191  N   PRO B 231      18.269 -20.086  -3.317  1.00 10.00      B   
ATOM   3192  CA  PRO B 231      19.719 -20.150  -3.086  1.00 10.00      B   
ATOM   3193  CB  PRO B 231      20.294 -20.445  -4.476  1.00 10.00      B   
ATOM   3194  CG  PRO B 231      19.155 -21.011  -5.252  1.00 10.00      B   
ATOM   3195  CD  PRO B 231      17.927 -20.329  -4.727  1.00 10.00      B   
ATOM   3196  C   PRO B 231      20.266 -18.823  -2.564  1.00 10.00      B   
ATOM   3197  O   PRO B 231      20.366 -17.847  -3.306  1.00 10.00      B   
ATOM   3198  N   VAL B 232      20.610 -18.792  -1.286  1.00 10.00      B   
ATOM   3199  HN  VAL B 232      20.514 -19.606  -0.744  1.00 10.00      B   
ATOM   3200  CA  VAL B 232      21.134 -17.584  -0.666  1.00 10.00      B   
ATOM   3201  CB  VAL B 232      20.962 -17.604   0.868  1.00 10.00      B   
ATOM   3202  CG1 VAL B 232      21.383 -16.271   1.472  1.00 10.00      B   
ATOM   3203  CG2 VAL B 232      19.526 -17.932   1.246  1.00 10.00      B   
ATOM   3204  C   VAL B 232      22.608 -17.381  -1.009  1.00 10.00      B   
ATOM   3205  O   VAL B 232      23.441 -18.259  -0.767  1.00 10.00      B   
ATOM   3206  N   LEU B 233      22.919 -16.227  -1.584  1.00 10.00      B   
ATOM   3207  HN  LEU B 233      22.208 -15.575  -1.763  1.00 10.00      B   
ATOM   3208  CA  LEU B 233      24.286 -15.895  -1.954  1.00 10.00      B   
ATOM   3209  CB  LEU B 233      24.301 -14.670  -2.876  1.00 10.00      B   
ATOM   3210  CG  LEU B 233      25.660 -14.255  -3.445  1.00 10.00      B   
ATOM   3211  CD1 LEU B 233      26.166 -15.289  -4.439  1.00 10.00      B   
ATOM   3212  CD2 LEU B 233      25.573 -12.884  -4.096  1.00 10.00      B   
ATOM   3213  C   LEU B 233      25.117 -15.619  -0.704  1.00 10.00      B   
ATOM   3214  O   LEU B 233      24.732 -14.806   0.140  1.00 10.00      B   
ATOM   3215  N   LYS B 234      26.236 -16.314  -0.578  1.00 10.00      B   
ATOM   3216  HN  LYS B 234      26.481 -16.958  -1.276  1.00 10.00      B   
ATOM   3217  CA  LYS B 234      27.117 -16.140   0.564  1.00 10.00      B   
ATOM   3218  CB  LYS B 234      27.963 -17.395   0.784  1.00 10.00      B   
ATOM   3219  CG  LYS B 234      27.206 -18.555   1.409  1.00 10.00      B   
ATOM   3220  CD  LYS B 234      28.059 -19.812   1.436  1.00 10.00      B   
ATOM   3221  CE  LYS B 234      27.399 -20.915   2.248  1.00 10.00      B   
ATOM   3222  NZ  LYS B 234      28.194 -22.172   2.221  1.00 10.00      B   
ATOM   3223  HZ1 LYS B 234      29.153 -21.998   2.582  1.00 10.00      B   
ATOM   3224  HZ2 LYS B 234      28.262 -22.531   1.247  1.00 10.00      B   
ATOM   3225  HZ3 LYS B 234      27.738 -22.899   2.811  1.00 10.00      B   
ATOM   3226  C   LYS B 234      28.023 -14.938   0.354  1.00 10.00      B   
ATOM   3227  O   LYS B 234      28.741 -14.860  -0.643  1.00 10.00      B   
ATOM   3228  N   ALA B 235      27.983 -14.002   1.289  1.00 10.00      B   
ATOM   3229  HN  ALA B 235      27.391 -14.124   2.063  1.00 10.00      B   
ATOM   3230  CA  ALA B 235      28.802 -12.805   1.203  1.00 10.00      B   
ATOM   3231  CB  ALA B 235      28.268 -11.738   2.147  1.00 10.00      B   
ATOM   3232  C   ALA B 235      30.253 -13.128   1.534  1.00 10.00      B   
ATOM   3233  O   ALA B 235      30.542 -14.148   2.164  1.00 10.00      B   
ATOM   3234  N   ASN B 236      31.163 -12.273   1.095  1.00 10.00      B   
ATOM   3235  HN  ASN B 236      30.876 -11.488   0.581  1.00 10.00      B   
ATOM   3236  CA  ASN B 236      32.581 -12.470   1.358  1.00 10.00      B   
ATOM   3237  CB  ASN B 236      33.429 -11.540   0.482  1.00 10.00      B   
ATOM   3238  CG  ASN B 236      33.930 -12.198  -0.789  1.00 10.00      B   
ATOM   3239  OD1 ASN B 236      33.355 -13.172  -1.273  1.00 10.00      B   
ATOM   3240  ND2 ASN B 236      35.007 -11.664  -1.344  1.00 10.00      B   
ATOM   3241 HD21 ASN B 236      35.420 -10.887  -0.906  1.00 10.00      B   
ATOM   3242 HD22 ASN B 236      35.343 -12.056  -2.179  1.00 10.00      B   
ATOM   3243  C   ASN B 236      32.871 -12.197   2.824  1.00 10.00      B   
ATOM   3244  O   ASN B 236      33.400 -13.048   3.537  1.00 10.00      B   
ATOM   3245  N   ARG B 237      32.502 -11.007   3.270  1.00 10.00      B   
ATOM   3246  HN  ARG B 237      32.075 -10.374   2.650  1.00 10.00      B   
ATOM   3247  CA  ARG B 237      32.711 -10.607   4.652  1.00 10.00      B   
ATOM   3248  CB  ARG B 237      33.790  -9.520   4.731  1.00 10.00      B   
ATOM   3249  CG  ARG B 237      34.936  -9.710   3.751  1.00 10.00      B   
ATOM   3250  CD  ARG B 237      35.865  -8.515   3.743  1.00 10.00      B   
ATOM   3251  NE  ARG B 237      36.873  -8.604   4.795  1.00 10.00      B   
ATOM   3252  HE  ARG B 237      36.564  -8.498   5.722  1.00 10.00      B   
ATOM   3253  CZ  ARG B 237      38.166  -8.820   4.565  1.00 10.00      B   
ATOM   3254  NH1 ARG B 237      38.612  -8.973   3.321  1.00 10.00      B   
ATOM   3255 HH11 ARG B 237      39.626  -9.142   3.145  1.00 10.00      B   
ATOM   3256 HH12 ARG B 237      37.949  -8.926   2.514  1.00 10.00      B   
ATOM   3257  NH2 ARG B 237      39.012  -8.895   5.585  1.00 10.00      B   
ATOM   3258 HH21 ARG B 237      40.026  -9.063   5.416  1.00 10.00      B   
ATOM   3259 HH22 ARG B 237      38.664  -8.780   6.564  1.00 10.00      B   
ATOM   3260  C   ARG B 237      31.402 -10.089   5.241  1.00 10.00      B   
ATOM   3261  O   ARG B 237      31.118  -8.893   5.179  1.00 10.00      B   
ATOM   3262  N   PRO B 238      30.575 -10.989   5.801  1.00 10.00      B   
ATOM   3263  CA  PRO B 238      29.286 -10.618   6.397  1.00 10.00      B   
ATOM   3264  CB  PRO B 238      28.559 -11.959   6.504  1.00 10.00      B   
ATOM   3265  CG  PRO B 238      29.650 -12.961   6.668  1.00 10.00      B   
ATOM   3266  CD  PRO B 238      30.833 -12.438   5.896  1.00 10.00      B   
ATOM   3267  C   PRO B 238      29.441  -9.989   7.780  1.00 10.00      B   
ATOM   3268  O   PRO B 238      30.558  -9.766   8.256  1.00 10.00      B   
ATOM   3269  N   VAL B 239      28.316  -9.703   8.420  1.00 10.00      B   
ATOM   3270  HN  VAL B 239      27.460  -9.912   7.996  1.00 10.00      B   
ATOM   3271  CB  VAL B 239      27.089  -8.201   9.962  1.00 10.00      B   
ATOM   3272  CG1 VAL B 239      27.277  -7.321  11.189  1.00 10.00      B   
ATOM   3273  CG2 VAL B 239      26.806  -7.351   8.733  1.00 10.00      B   
ATOM   3274  CA  VAL B 239      28.326  -9.099   9.742  1.00 10.00      B   
ATOM   3275  C   VAL B 239      28.361 -10.179  10.815  1.00 10.00      B   
ATOM   3276  O   VAL B 239      27.294 -10.759  11.114  1.00 10.00      B   
ATOM   3277  OXT VAL B 239      29.455 -10.460  11.350  1.00 10.00      B   
END
