# Supplementary material for: Large-scale discovery of protein interactions at residue resolution using co-evolution calculated from genomic sequences
Source: Nat Commun. 2021 Mar 2;12:1396. doi: 10.1038/s41467-021-21636-z (PMC7925567; doi:10.1038/s41467-021-21636-z)
Supplement: Supplementary file 12 — Supplementary Data 10 [file 41467_2021_21636_MOESM12_ESM.zip › supplementary/allpdb0203_SCNA_SCNC/models/haddock_top7_haddock_16w.pdb]

REMARK FILENAME="haddock_16w.pdb0"
REMARK ===============================================================
REMARK HADDOCK run for haddock
REMARK initial structure: haddock_16.pdb
REMARK final NOE weights: unambig 50 amb: 50
REMARK ===============================================================
REMARK            total,bonds,angles,improper,dihe,vdw,elec,air,cdih,coup,rdcs,vean,dani,xpcs,rg
REMARK energies: -175.282, 0, 0, 0, 0, -35.3452, -568.275, 428.338, 0, 0, 0, 0, 0, 0, 0
REMARK ===============================================================
REMARK            bonds,angles,impropers,dihe,air,cdih,coup,rdcs,vean,dani,xpcs
REMARK rms-dev.: 0,0,0,0,11.7112,0,0, 0, 0, 0, 0
REMARK ===============================================================
REMARK               air,cdih,coup,rdcs,vean,dani,xpcs
REMARK               >0.3,>5,>1,>0,>5,>0.2,>0.2
REMARK violations.: 5, 0, 0, 0, 0, 0, 0
REMARK ===============================================================
REMARK                        CVpartition#,violations,rms
REMARK AIRs cross-validation: 1, 0, NaN
REMARK ===============================================================
REMARK NCS energy: 0
REMARK ===============================================================
REMARK Symmetry energy: 0
REMARK ===============================================================
REMARK Desolvation energy: 20.0472
REMARK Internal energy free molecules: 83149.7
REMARK Internal energy complex: -12065.4
REMARK Binding energy: -95798.8
REMARK ===============================================================
REMARK buried surface area: 1955.76
REMARK ===============================================================
REMARK water - chain1: 0 0 0
REMARK water - chain2: 0 0 0
REMARK water - chain3: 0 0 0
REMARK water - chain4: 0 0 0
REMARK water - chain5: 0 0 0
REMARK water - chain6: 0 0 0
REMARK ===============================================================
REMARK water - water: 0 0 0
REMARK ===============================================================
REMARK DATE:27-Jul-2020  05:32:22       created by user: he47
REMARK VERSION:1.3
ATOM      1  CB  LYS A   7     -27.605  -7.115  30.203  1.00 10.00      A   
ATOM      2  CG  LYS A   7     -27.229  -6.674  31.609  1.00 10.00      A   
ATOM      3  CD  LYS A   7     -26.442  -7.759  32.327  1.00 10.00      A   
ATOM      4  CE  LYS A   7     -26.084  -7.341  33.744  1.00 10.00      A   
ATOM      5  NZ  LYS A   7     -25.280  -8.378  34.446  1.00 10.00      A   
ATOM      6  HZ1 LYS A   7     -24.314  -8.408  34.056  1.00 10.00      A   
ATOM      7  HZ2 LYS A   7     -25.717  -9.314  34.325  1.00 10.00      A   
ATOM      8  HZ3 LYS A   7     -25.228  -8.164  35.463  1.00 10.00      A   
ATOM      9  C   LYS A   7     -28.408  -6.503  27.911  1.00 10.00      A   
ATOM     10  O   LYS A   7     -28.981  -7.564  27.655  1.00 10.00      A   
ATOM     11  N   LYS A   7     -29.588  -5.659  29.898  1.00 10.00      A   
ATOM     12  HT1 LYS A   7     -29.986  -4.859  29.365  1.00 10.00      A   
ATOM     13  HT2 LYS A   7     -29.500  -5.387  30.896  1.00 10.00      A   
ATOM     14  HT3 LYS A   7     -30.236  -6.466  29.826  1.00 10.00      A   
ATOM     15  CA  LYS A   7     -28.265  -6.026  29.351  1.00 10.00      A   
ATOM     16  N   PRO A   8     -27.901  -5.716  26.951  1.00 10.00      A   
ATOM     17  CA  PRO A   8     -27.973  -6.056  25.528  1.00 10.00      A   
ATOM     18  CB  PRO A   8     -27.517  -4.772  24.832  1.00 10.00      A   
ATOM     19  CG  PRO A   8     -26.639  -4.102  25.830  1.00 10.00      A   
ATOM     20  CD  PRO A   8     -27.217  -4.431  27.177  1.00 10.00      A   
ATOM     21  C   PRO A   8     -27.047  -7.213  25.165  1.00 10.00      A   
ATOM     22  O   PRO A   8     -25.949  -7.346  25.713  1.00 10.00      A   
ATOM     23  N   VAL A   9     -27.499  -8.053  24.252  1.00 10.00      A   
ATOM     24  HN  VAL A   9     -28.383  -7.897  23.854  1.00 10.00      A   
ATOM     25  CA  VAL A   9     -26.712  -9.192  23.808  1.00 10.00      A   
ATOM     26  CB  VAL A   9     -27.535 -10.498  23.805  1.00 10.00      A   
ATOM     27  CG1 VAL A   9     -26.664 -11.676  23.392  1.00 10.00      A   
ATOM     28  CG2 VAL A   9     -28.152 -10.746  25.174  1.00 10.00      A   
ATOM     29  C   VAL A   9     -26.172  -8.927  22.410  1.00 10.00      A   
ATOM     30  O   VAL A   9     -26.925  -8.923  21.435  1.00 10.00      A   
ATOM     31  N   TRP A  10     -24.872  -8.700  22.318  1.00 10.00      A   
ATOM     32  HN  TRP A  10     -24.321  -8.734  23.130  1.00 10.00      A   
ATOM     33  CA  TRP A  10     -24.233  -8.419  21.042  1.00 10.00      A   
ATOM     34  CB  TRP A  10     -23.002  -7.529  21.253  1.00 10.00      A   
ATOM     35  CG  TRP A  10     -23.324  -6.180  21.826  1.00 10.00      A   
ATOM     36  CD1 TRP A  10     -23.537  -5.874  23.138  1.00 10.00      A   
ATOM     37  CD2 TRP A  10     -23.462  -4.952  21.102  1.00 10.00      A   
ATOM     38  NE1 TRP A  10     -23.810  -4.536  23.275  1.00 10.00      A   
ATOM     39  HE1 TRP A  10     -24.002  -4.076  24.120  1.00 10.00      A   
ATOM     40  CE2 TRP A  10     -23.768  -3.947  22.039  1.00 10.00      A   
ATOM     41  CE3 TRP A  10     -23.359  -4.606  19.752  1.00 10.00      A   
ATOM     42  CZ2 TRP A  10     -23.970  -2.620  21.669  1.00 10.00      A   
ATOM     43  CZ3 TRP A  10     -23.561  -3.291  19.385  1.00 10.00      A   
ATOM     44  CH2 TRP A  10     -23.862  -2.313  20.340  1.00 10.00      A   
ATOM     45  C   TRP A  10     -23.842  -9.710  20.329  1.00 10.00      A   
ATOM     46  O   TRP A  10     -23.033 -10.488  20.836  1.00 10.00      A   
ATOM     47  N   ASP A  11     -24.433  -9.942  19.163  1.00 10.00      A   
ATOM     48  HN  ASP A  11     -25.078  -9.289  18.814  1.00 10.00      A   
ATOM     49  CA  ASP A  11     -24.139 -11.137  18.384  1.00 10.00      A   
ATOM     50  CB  ASP A  11     -25.355 -11.579  17.563  1.00 10.00      A   
ATOM     51  CG  ASP A  11     -25.040 -12.720  16.613  1.00 10.00      A   
ATOM     52  OD1 ASP A  11     -24.397 -13.705  17.043  1.00 10.00      A   
ATOM     53  OD2 ASP A  11     -25.444 -12.643  15.435  1.00 10.00      A   
ATOM     54  C   ASP A  11     -22.940 -10.909  17.474  1.00 10.00      A   
ATOM     55  O   ASP A  11     -22.922  -9.977  16.669  1.00 10.00      A   
ATOM     56  N   ARG A  12     -21.942 -11.761  17.606  1.00 10.00      A   
ATOM     57  HN  ARG A  12     -22.015 -12.489  18.262  1.00 10.00      A   
ATOM     58  CA  ARG A  12     -20.736 -11.647  16.805  1.00 10.00      A   
ATOM     59  CB  ARG A  12     -19.499 -11.790  17.692  1.00 10.00      A   
ATOM     60  CG  ARG A  12     -19.224 -10.574  18.564  1.00 10.00      A   
ATOM     61  CD  ARG A  12     -18.298 -10.922  19.715  1.00 10.00      A   
ATOM     62  NE  ARG A  12     -17.761  -9.732  20.377  1.00 10.00      A   
ATOM     63  HE  ARG A  12     -17.808  -8.881  19.883  1.00 10.00      A   
ATOM     64  CZ  ARG A  12     -17.222  -9.738  21.594  1.00 10.00      A   
ATOM     65  NH1 ARG A  12     -17.150 -10.868  22.287  1.00 10.00      A   
ATOM     66 HH11 ARG A  12     -17.514 -11.757  21.884  1.00 10.00      A   
ATOM     67 HH12 ARG A  12     -16.730 -10.871  23.243  1.00 10.00      A   
ATOM     68  NH2 ARG A  12     -16.737  -8.613  22.113  1.00 10.00      A   
ATOM     69 HH21 ARG A  12     -16.780  -7.722  21.571  1.00 10.00      A   
ATOM     70 HH22 ARG A  12     -16.304  -8.617  23.066  1.00 10.00      A   
ATOM     71  C   ARG A  12     -20.713 -12.682  15.688  1.00 10.00      A   
ATOM     72  O   ARG A  12     -19.849 -12.647  14.811  1.00 10.00      A   
ATOM     73  N   THR A  13     -21.682 -13.585  15.704  1.00 10.00      A   
ATOM     74  HN  THR A  13     -22.365 -13.547  16.410  1.00 10.00      A   
ATOM     75  CA  THR A  13     -21.753 -14.635  14.697  1.00 10.00      A   
ATOM     76  CB  THR A  13     -22.511 -15.862  15.227  1.00 10.00      A   
ATOM     77  OG1 THR A  13     -22.377 -15.911  16.654  1.00 10.00      A   
ATOM     78  HG1 THR A  13     -23.109 -15.432  17.058  1.00 10.00      A   
ATOM     79  CG2 THR A  13     -21.935 -17.136  14.630  1.00 10.00      A   
ATOM     80  C   THR A  13     -22.397 -14.142  13.402  1.00 10.00      A   
ATOM     81  O   THR A  13     -22.271 -14.780  12.356  1.00 10.00      A   
ATOM     82  N   HIS A  14     -23.068 -12.997  13.476  1.00 10.00      A   
ATOM     83  HN  HIS A  14     -23.124 -12.535  14.340  1.00 10.00      A   
ATOM     84  CA  HIS A  14     -23.737 -12.409  12.317  1.00 10.00      A   
ATOM     85  CB  HIS A  14     -24.419 -11.089  12.704  1.00 10.00      A   
ATOM     86  CG  HIS A  14     -25.038 -10.344  11.556  1.00 10.00      A   
ATOM     87  ND1 HIS A  14     -26.194 -10.753  10.918  1.00 10.00      A   
ATOM     88  HD1 HIS A  14     -26.728 -11.548  11.141  1.00 10.00      A   
ATOM     89  CD2 HIS A  14     -24.647  -9.209  10.930  1.00 10.00      A   
ATOM     90  CE1 HIS A  14     -26.480  -9.903   9.951  1.00 10.00      A   
ATOM     91  NE2 HIS A  14     -25.561  -8.960   9.936  1.00 10.00      A   
ATOM     92  HE2 HIS A  14     -25.528  -8.204   9.308  1.00 10.00      A   
ATOM     93  C   HIS A  14     -22.758 -12.200  11.159  1.00 10.00      A   
ATOM     94  O   HIS A  14     -23.010 -12.636  10.036  1.00 10.00      A   
ATOM     95  N   HIS A  15     -21.642 -11.543  11.438  1.00 10.00      A   
ATOM     96  HN  HIS A  15     -21.494 -11.215  12.352  1.00 10.00      A   
ATOM     97  CA  HIS A  15     -20.636 -11.286  10.416  1.00 10.00      A   
ATOM     98  CB  HIS A  15     -19.744 -10.106  10.820  1.00 10.00      A   
ATOM     99  CG  HIS A  15     -18.997  -9.473   9.683  1.00 10.00      A   
ATOM    100  ND1 HIS A  15     -19.300  -8.224   9.183  1.00 10.00      A   
ATOM    101  HD1 HIS A  15     -20.026  -7.631   9.507  1.00 10.00      A   
ATOM    102  CD2 HIS A  15     -17.950  -9.921   8.950  1.00 10.00      A   
ATOM    103  CE1 HIS A  15     -18.472  -7.932   8.197  1.00 10.00      A   
ATOM    104  NE2 HIS A  15     -17.646  -8.947   8.036  1.00 10.00      A   
ATOM    105  HE2 HIS A  15     -16.940  -9.003   7.355  1.00 10.00      A   
ATOM    106  C   HIS A  15     -19.788 -12.531  10.181  1.00 10.00      A   
ATOM    107  O   HIS A  15     -19.286 -12.751   9.080  1.00 10.00      A   
ATOM    108  N   ALA A  16     -19.649 -13.346  11.217  1.00 10.00      A   
ATOM    109  HN  ALA A  16     -20.091 -13.116  12.062  1.00 10.00      A   
ATOM    110  CA  ALA A  16     -18.857 -14.569  11.144  1.00 10.00      A   
ATOM    111  CB  ALA A  16     -18.834 -15.261  12.498  1.00 10.00      A   
ATOM    112  C   ALA A  16     -19.367 -15.524  10.067  1.00 10.00      A   
ATOM    113  O   ALA A  16     -18.580 -16.155   9.359  1.00 10.00      A   
ATOM    114  N   LYS A  17     -20.687 -15.615   9.941  1.00 10.00      A   
ATOM    115  HN  LYS A  17     -21.258 -15.081  10.536  1.00 10.00      A   
ATOM    116  CA  LYS A  17     -21.315 -16.498   8.957  1.00 10.00      A   
ATOM    117  CB  LYS A  17     -22.799 -16.680   9.278  1.00 10.00      A   
ATOM    118  CG  LYS A  17     -23.058 -17.445  10.565  1.00 10.00      A   
ATOM    119  CD  LYS A  17     -24.497 -17.299  11.031  1.00 10.00      A   
ATOM    120  CE  LYS A  17     -24.723 -18.066  12.322  1.00 10.00      A   
ATOM    121  NZ  LYS A  17     -26.071 -17.821  12.888  1.00 10.00      A   
ATOM    122  HZ1 LYS A  17     -26.801 -18.040  12.184  1.00 10.00      A   
ATOM    123  HZ2 LYS A  17     -26.168 -16.828  13.174  1.00 10.00      A   
ATOM    124  HZ3 LYS A  17     -26.219 -18.425  13.723  1.00 10.00      A   
ATOM    125  C   LYS A  17     -21.144 -15.977   7.531  1.00 10.00      A   
ATOM    126  O   LYS A  17     -21.315 -16.718   6.563  1.00 10.00      A   
ATOM    127  N   MET A  18     -20.796 -14.706   7.407  1.00 10.00      A   
ATOM    128  HN  MET A  18     -20.653 -14.166   8.215  1.00 10.00      A   
ATOM    129  CA  MET A  18     -20.610 -14.091   6.097  1.00 10.00      A   
ATOM    130  CB  MET A  18     -21.131 -12.653   6.107  1.00 10.00      A   
ATOM    131  CG  MET A  18     -22.542 -12.497   6.661  1.00 10.00      A   
ATOM    132  SD  MET A  18     -23.836 -12.801   5.439  1.00 10.00      A   
ATOM    133  CE  MET A  18     -24.047 -14.574   5.584  1.00 10.00      A   
ATOM    134  C   MET A  18     -19.137 -14.107   5.697  1.00 10.00      A   
ATOM    135  O   MET A  18     -18.788 -13.883   4.535  1.00 10.00      A   
ATOM    136  N   ALA A  19     -18.274 -14.383   6.665  1.00 10.00      A   
ATOM    137  HN  ALA A  19     -18.609 -14.570   7.565  1.00 10.00      A   
ATOM    138  CA  ALA A  19     -16.841 -14.414   6.422  1.00 10.00      A   
ATOM    139  CB  ALA A  19     -16.083 -14.025   7.682  1.00 10.00      A   
ATOM    140  C   ALA A  19     -16.386 -15.783   5.927  1.00 10.00      A   
ATOM    141  O   ALA A  19     -15.395 -15.892   5.207  1.00 10.00      A   
ATOM    142  N   THR A  20     -17.115 -16.821   6.307  1.00 10.00      A   
ATOM    143  HN  THR A  20     -17.908 -16.674   6.868  1.00 10.00      A   
ATOM    144  CA  THR A  20     -16.772 -18.180   5.913  1.00 10.00      A   
ATOM    145  CB  THR A  20     -17.596 -19.209   6.709  1.00 10.00      A   
ATOM    146  OG1 THR A  20     -18.914 -18.690   6.945  1.00 10.00      A   
ATOM    147  HG1 THR A  20     -19.362 -18.556   6.099  1.00 10.00      A   
ATOM    148  CG2 THR A  20     -16.925 -19.506   8.042  1.00 10.00      A   
ATOM    149  C   THR A  20     -16.975 -18.410   4.416  1.00 10.00      A   
ATOM    150  O   THR A  20     -18.097 -18.315   3.910  1.00 10.00      A   
ATOM    151  N   GLY A  21     -15.887 -18.691   3.708  1.00 10.00      A   
ATOM    152  HN  GLY A  21     -15.009 -18.727   4.164  1.00 10.00      A   
ATOM    153  CA  GLY A  21     -15.962 -18.940   2.280  1.00 10.00      A   
ATOM    154  C   GLY A  21     -16.049 -17.662   1.470  1.00 10.00      A   
ATOM    155  O   GLY A  21     -15.166 -17.370   0.662  1.00 10.00      A   
ATOM    156  N   ILE A  22     -17.109 -16.898   1.696  1.00 10.00      A   
ATOM    157  HN  ILE A  22     -17.765 -17.185   2.371  1.00 10.00      A   
ATOM    158  CA  ILE A  22     -17.326 -15.645   0.985  1.00 10.00      A   
ATOM    159  CB  ILE A  22     -18.728 -15.068   1.270  1.00 10.00      A   
ATOM    160  CG1 ILE A  22     -19.746 -16.198   1.459  1.00 10.00      A   
ATOM    161  CG2 ILE A  22     -19.160 -14.153   0.133  1.00 10.00      A   
ATOM    162  CD1 ILE A  22     -21.072 -15.740   2.028  1.00 10.00      A   
ATOM    163  C   ILE A  22     -16.262 -14.618   1.374  1.00 10.00      A   
ATOM    164  O   ILE A  22     -15.256 -14.462   0.683  1.00 10.00      A   
ATOM    165  N   GLY A  23     -16.474 -13.938   2.493  1.00 10.00      A   
ATOM    166  HN  GLY A  23     -17.292 -14.104   3.012  1.00 10.00      A   
ATOM    167  CA  GLY A  23     -15.515 -12.953   2.956  1.00 10.00      A   
ATOM    168  C   GLY A  23     -15.791 -11.553   2.437  1.00 10.00      A   
ATOM    169  O   GLY A  23     -16.764 -11.319   1.716  1.00 10.00      A   
ATOM    170  N   ASP A  24     -14.920 -10.625   2.805  1.00 10.00      A   
ATOM    171  HN  ASP A  24     -14.157 -10.892   3.364  1.00 10.00      A   
ATOM    172  CA  ASP A  24     -15.043  -9.231   2.402  1.00 10.00      A   
ATOM    173  CB  ASP A  24     -14.510  -8.320   3.519  1.00 10.00      A   
ATOM    174  CG  ASP A  24     -13.844  -7.056   3.002  1.00 10.00      A   
ATOM    175  OD1 ASP A  24     -12.600  -7.042   2.876  1.00 10.00      A   
ATOM    176  OD2 ASP A  24     -14.557  -6.074   2.720  1.00 10.00      A   
ATOM    177  C   ASP A  24     -14.285  -8.967   1.105  1.00 10.00      A   
ATOM    178  O   ASP A  24     -13.184  -9.478   0.911  1.00 10.00      A   
ATOM    179  N   PRO A  25     -14.878  -8.192   0.184  1.00 10.00      A   
ATOM    180  CA  PRO A  25     -16.206  -7.612   0.336  1.00 10.00      A   
ATOM    181  CB  PRO A  25     -15.976  -6.221  -0.255  1.00 10.00      A   
ATOM    182  CG  PRO A  25     -14.963  -6.433  -1.344  1.00 10.00      A   
ATOM    183  CD  PRO A  25     -14.266  -7.746  -1.071  1.00 10.00      A   
ATOM    184  C   PRO A  25     -17.227  -8.363  -0.518  1.00 10.00      A   
ATOM    185  O   PRO A  25     -18.262  -7.817  -0.903  1.00 10.00      A   
ATOM    186  N   GLN A  26     -16.916  -9.620  -0.801  1.00 10.00      A   
ATOM    187  HN  GLN A  26     -16.082  -9.988  -0.439  1.00 10.00      A   
ATOM    188  CA  GLN A  26     -17.758 -10.477  -1.624  1.00 10.00      A   
ATOM    189  CB  GLN A  26     -17.090 -11.844  -1.797  1.00 10.00      A   
ATOM    190  CG  GLN A  26     -17.655 -12.689  -2.927  1.00 10.00      A   
ATOM    191  CD  GLN A  26     -17.542 -12.014  -4.281  1.00 10.00      A   
ATOM    192  OE1 GLN A  26     -16.642 -11.206  -4.522  1.00 10.00      A   
ATOM    193  NE2 GLN A  26     -18.452 -12.344  -5.177  1.00 10.00      A   
ATOM    194 HE21 GLN A  26     -19.143 -12.994  -4.917  1.00 10.00      A   
ATOM    195 HE22 GLN A  26     -18.398 -11.937  -6.067  1.00 10.00      A   
ATOM    196  C   GLN A  26     -19.162 -10.638  -1.044  1.00 10.00      A   
ATOM    197  O   GLN A  26     -20.139 -10.721  -1.784  1.00 10.00      A   
ATOM    198  N   CYS A  27     -19.258 -10.662   0.279  1.00 10.00      A   
ATOM    199  HN  CYS A  27     -18.442 -10.582   0.823  1.00 10.00      A   
ATOM    200  CA  CYS A  27     -20.546 -10.823   0.950  1.00 10.00      A   
ATOM    201  CB  CYS A  27     -20.346 -11.117   2.438  1.00 10.00      A   
ATOM    202  SG  CYS A  27     -19.216  -9.983   3.283  1.00 10.00      A   
ATOM    203  HG  CYS A  27     -19.865  -9.462   4.318  1.00 10.00      A   
ATOM    204  C   CYS A  27     -21.461  -9.614   0.758  1.00 10.00      A   
ATOM    205  O   CYS A  27     -22.654  -9.672   1.060  1.00 10.00      A   
ATOM    206  N   PHE A  28     -20.907  -8.524   0.250  1.00 10.00      A   
ATOM    207  HN  PHE A  28     -19.955  -8.533   0.014  1.00 10.00      A   
ATOM    208  CA  PHE A  28     -21.685  -7.315   0.027  1.00 10.00      A   
ATOM    209  CB  PHE A  28     -20.958  -6.091   0.589  1.00 10.00      A   
ATOM    210  CG  PHE A  28     -20.590  -6.206   2.040  1.00 10.00      A   
ATOM    211  CD1 PHE A  28     -19.261  -6.207   2.430  1.00 10.00      A   
ATOM    212  CD2 PHE A  28     -21.571  -6.311   3.014  1.00 10.00      A   
ATOM    213  CE1 PHE A  28     -18.915  -6.311   3.765  1.00 10.00      A   
ATOM    214  CE2 PHE A  28     -21.234  -6.415   4.350  1.00 10.00      A   
ATOM    215  CZ  PHE A  28     -19.904  -6.416   4.727  1.00 10.00      A   
ATOM    216  C   PHE A  28     -21.973  -7.112  -1.456  1.00 10.00      A   
ATOM    217  O   PHE A  28     -22.539  -6.094  -1.850  1.00 10.00      A   
ATOM    218  N   LYS A  29     -21.597  -8.086  -2.273  1.00 10.00      A   
ATOM    219  HN  LYS A  29     -21.182  -8.895  -1.901  1.00 10.00      A   
ATOM    220  CA  LYS A  29     -21.815  -7.989  -3.712  1.00 10.00      A   
ATOM    221  CB  LYS A  29     -20.858  -8.901  -4.482  1.00 10.00      A   
ATOM    222  CG  LYS A  29     -20.862  -8.670  -5.985  1.00 10.00      A   
ATOM    223  CD  LYS A  29     -19.710  -9.391  -6.662  1.00 10.00      A   
ATOM    224  CE  LYS A  29     -19.634  -9.041  -8.140  1.00 10.00      A   
ATOM    225  NZ  LYS A  29     -18.563  -9.799  -8.840  1.00 10.00      A   
ATOM    226  HZ1 LYS A  29     -18.733 -10.821  -8.753  1.00 10.00      A   
ATOM    227  HZ2 LYS A  29     -17.635  -9.578  -8.425  1.00 10.00      A   
ATOM    228  HZ3 LYS A  29     -18.545  -9.548  -9.850  1.00 10.00      A   
ATOM    229  C   LYS A  29     -23.265  -8.299  -4.062  1.00 10.00      A   
ATOM    230  O   LYS A  29     -23.782  -9.365  -3.722  1.00 10.00      A   
ATOM    231  N   GLY A  30     -23.914  -7.362  -4.738  1.00 10.00      A   
ATOM    232  HN  GLY A  30     -23.442  -6.529  -4.986  1.00 10.00      A   
ATOM    233  CA  GLY A  30     -25.300  -7.538  -5.111  1.00 10.00      A   
ATOM    234  C   GLY A  30     -26.220  -7.102  -3.994  1.00 10.00      A   
ATOM    235  O   GLY A  30     -27.231  -7.752  -3.718  1.00 10.00      A   
ATOM    236  N   MET A  31     -25.871  -5.998  -3.352  1.00 10.00      A   
ATOM    237  HN  MET A  31     -25.060  -5.511  -3.642  1.00 10.00      A   
ATOM    238  CA  MET A  31     -26.660  -5.475  -2.246  1.00 10.00      A   
ATOM    239  CB  MET A  31     -25.961  -5.752  -0.913  1.00 10.00      A   
ATOM    240  CG  MET A  31     -26.842  -5.562   0.313  1.00 10.00      A   
ATOM    241  SD  MET A  31     -26.157  -6.355   1.783  1.00 10.00      A   
ATOM    242  CE  MET A  31     -27.300  -5.787   3.041  1.00 10.00      A   
ATOM    243  C   MET A  31     -26.918  -3.983  -2.413  1.00 10.00      A   
ATOM    244  O   MET A  31     -27.938  -3.466  -1.957  1.00 10.00      A   
ATOM    245  N   ALA A  32     -26.000  -3.295  -3.076  1.00 10.00      A   
ATOM    246  HN  ALA A  32     -25.207  -3.762  -3.441  1.00 10.00      A   
ATOM    247  CA  ALA A  32     -26.141  -1.865  -3.295  1.00 10.00      A   
ATOM    248  CB  ALA A  32     -24.781  -1.211  -3.472  1.00 10.00      A   
ATOM    249  C   ALA A  32     -27.039  -1.597  -4.495  1.00 10.00      A   
ATOM    250  O   ALA A  32     -27.854  -0.676  -4.480  1.00 10.00      A   
ATOM    251  N   GLY A  33     -26.893  -2.416  -5.526  1.00 10.00      A   
ATOM    252  HN  GLY A  33     -26.220  -3.128  -5.484  1.00 10.00      A   
ATOM    253  CA  GLY A  33     -27.706  -2.258  -6.713  1.00 10.00      A   
ATOM    254  C   GLY A  33     -26.968  -1.543  -7.824  1.00 10.00      A   
ATOM    255  O   GLY A  33     -25.827  -1.882  -8.142  1.00 10.00      A   
ATOM    256  N   LYS A  34     -27.602  -0.536  -8.403  1.00 10.00      A   
ATOM    257  HN  LYS A  34     -28.491  -0.276  -8.079  1.00 10.00      A   
ATOM    258  CA  LYS A  34     -26.996   0.213  -9.490  1.00 10.00      A   
ATOM    259  CB  LYS A  34     -28.066   0.739 -10.451  1.00 10.00      A   
ATOM    260  CG  LYS A  34     -27.521   1.162 -11.808  1.00 10.00      A   
ATOM    261  CD  LYS A  34     -28.203   2.418 -12.331  1.00 10.00      A   
ATOM    262  CE  LYS A  34     -27.499   2.941 -13.575  1.00 10.00      A   
ATOM    263  NZ  LYS A  34     -28.064   4.232 -14.047  1.00 10.00      A   
ATOM    264  HZ1 LYS A  34     -29.044   4.102 -14.364  1.00 10.00      A   
ATOM    265  HZ2 LYS A  34     -27.504   4.598 -14.842  1.00 10.00      A   
ATOM    266  HZ3 LYS A  34     -28.049   4.937 -13.280  1.00 10.00      A   
ATOM    267  C   LYS A  34     -26.168   1.370  -8.949  1.00 10.00      A   
ATOM    268  O   LYS A  34     -26.572   2.044  -7.998  1.00 10.00      A   
ATOM    269  N   SER A  35     -25.005   1.579  -9.548  1.00 10.00      A   
ATOM    270  HN  SER A  35     -24.731   0.994 -10.286  1.00 10.00      A   
ATOM    271  CA  SER A  35     -24.117   2.655  -9.150  1.00 10.00      A   
ATOM    272  CB  SER A  35     -22.721   2.380  -9.709  1.00 10.00      A   
ATOM    273  OG  SER A  35     -22.742   1.236 -10.557  1.00 10.00      A   
ATOM    274  HG  SER A  35     -22.467   1.496 -11.445  1.00 10.00      A   
ATOM    275  C   SER A  35     -24.651   3.978  -9.690  1.00 10.00      A   
ATOM    276  O   SER A  35     -25.187   4.026 -10.802  1.00 10.00      A   
ATOM    277  N   LYS A  36     -24.527   5.042  -8.909  1.00 10.00      A   
ATOM    278  HN  LYS A  36     -24.101   4.948  -8.023  1.00 10.00      A   
ATOM    279  CA  LYS A  36     -25.010   6.346  -9.334  1.00 10.00      A   
ATOM    280  CB  LYS A  36     -25.157   7.291  -8.140  1.00 10.00      A   
ATOM    281  CG  LYS A  36     -25.766   8.639  -8.487  1.00 10.00      A   
ATOM    282  CD  LYS A  36     -25.940   9.510  -7.256  1.00 10.00      A   
ATOM    283  CE  LYS A  36     -26.498  10.873  -7.628  1.00 10.00      A   
ATOM    284  NZ  LYS A  36     -26.800  11.699  -6.431  1.00 10.00      A   
ATOM    285  HZ1 LYS A  36     -27.597  11.288  -5.901  1.00 10.00      A   
ATOM    286  HZ2 LYS A  36     -27.054  12.664  -6.718  1.00 10.00      A   
ATOM    287  HZ3 LYS A  36     -25.970  11.745  -5.807  1.00 10.00      A   
ATOM    288  C   LYS A  36     -24.096   6.962 -10.391  1.00 10.00      A   
ATOM    289  O   LYS A  36     -24.566   7.602 -11.335  1.00 10.00      A   
ATOM    290  N   PHE A  37     -22.797   6.755 -10.244  1.00 10.00      A   
ATOM    291  HN  PHE A  37     -22.476   6.201  -9.496  1.00 10.00      A   
ATOM    292  CA  PHE A  37     -21.834   7.310 -11.182  1.00 10.00      A   
ATOM    293  CB  PHE A  37     -20.782   8.141 -10.444  1.00 10.00      A   
ATOM    294  CG  PHE A  37     -21.365   9.168  -9.512  1.00 10.00      A   
ATOM    295  CD1 PHE A  37     -21.291   9.001  -8.137  1.00 10.00      A   
ATOM    296  CD2 PHE A  37     -21.990  10.298 -10.013  1.00 10.00      A   
ATOM    297  CE1 PHE A  37     -21.832   9.941  -7.280  1.00 10.00      A   
ATOM    298  CE2 PHE A  37     -22.533  11.243  -9.162  1.00 10.00      A   
ATOM    299  CZ  PHE A  37     -22.454  11.064  -7.793  1.00 10.00      A   
ATOM    300  C   PHE A  37     -21.170   6.215 -12.005  1.00 10.00      A   
ATOM    301  O   PHE A  37     -21.289   5.029 -11.689  1.00 10.00      A   
ATOM    302  N   ASN A  38     -20.478   6.614 -13.062  1.00 10.00      A   
ATOM    303  HN  ASN A  38     -20.417   7.573 -13.266  1.00 10.00      A   
ATOM    304  CA  ASN A  38     -19.797   5.666 -13.930  1.00 10.00      A   
ATOM    305  CB  ASN A  38     -20.346   5.747 -15.361  1.00 10.00      A   
ATOM    306  CG  ASN A  38     -21.850   5.919 -15.435  1.00 10.00      A   
ATOM    307  OD1 ASN A  38     -22.599   4.942 -15.474  1.00 10.00      A   
ATOM    308  ND2 ASN A  38     -22.303   7.167 -15.464  1.00 10.00      A   
ATOM    309 HD21 ASN A  38     -21.642   7.903 -15.435  1.00 10.00      A   
ATOM    310 HD22 ASN A  38     -23.269   7.308 -15.514  1.00 10.00      A   
ATOM    311  C   ASN A  38     -18.311   5.978 -13.961  1.00 10.00      A   
ATOM    312  O   ASN A  38     -17.847   6.915 -13.309  1.00 10.00      A   
ATOM    313  N   VAL A  39     -17.565   5.197 -14.723  1.00 10.00      A   
ATOM    314  HN  VAL A  39     -17.987   4.463 -15.219  1.00 10.00      A   
ATOM    315  CA  VAL A  39     -16.136   5.411 -14.855  1.00 10.00      A   
ATOM    316  CB  VAL A  39     -15.420   4.153 -15.390  1.00 10.00      A   
ATOM    317  CG1 VAL A  39     -13.944   4.425 -15.622  1.00 10.00      A   
ATOM    318  CG2 VAL A  39     -15.599   2.989 -14.426  1.00 10.00      A   
ATOM    319  C   VAL A  39     -15.895   6.585 -15.798  1.00 10.00      A   
ATOM    320  O   VAL A  39     -16.548   6.701 -16.837  1.00 10.00      A   
ATOM    321  N   GLY A  40     -14.986   7.466 -15.421  1.00 10.00      A   
ATOM    322  HN  GLY A  40     -14.496   7.324 -14.578  1.00 10.00      A   
ATOM    323  CA  GLY A  40     -14.691   8.626 -16.234  1.00 10.00      A   
ATOM    324  C   GLY A  40     -15.532   9.818 -15.821  1.00 10.00      A   
ATOM    325  O   GLY A  40     -15.405  10.906 -16.380  1.00 10.00      A   
ATOM    326  N   ASP A  41     -16.390   9.610 -14.833  1.00 10.00      A   
ATOM    327  HN  ASP A  41     -16.438   8.722 -14.420  1.00 10.00      A   
ATOM    328  CA  ASP A  41     -17.260  10.665 -14.341  1.00 10.00      A   
ATOM    329  CB  ASP A  41     -18.516  10.072 -13.694  1.00 10.00      A   
ATOM    330  CG  ASP A  41     -19.734  10.136 -14.593  1.00 10.00      A   
ATOM    331  OD1 ASP A  41     -20.264  11.248 -14.804  1.00 10.00      A   
ATOM    332  OD2 ASP A  41     -20.173   9.073 -15.089  1.00 10.00      A   
ATOM    333  C   ASP A  41     -16.527  11.538 -13.338  1.00 10.00      A   
ATOM    334  O   ASP A  41     -15.779  11.039 -12.494  1.00 10.00      A   
ATOM    335  N   ARG A  42     -16.728  12.842 -13.440  1.00 10.00      A   
ATOM    336  HN  ARG A  42     -17.327  13.183 -14.140  1.00 10.00      A   
ATOM    337  CA  ARG A  42     -16.099  13.779 -12.526  1.00 10.00      A   
ATOM    338  CB  ARG A  42     -15.560  15.001 -13.272  1.00 10.00      A   
ATOM    339  CG  ARG A  42     -14.795  15.970 -12.383  1.00 10.00      A   
ATOM    340  CD  ARG A  42     -15.366  17.376 -12.465  1.00 10.00      A   
ATOM    341  NE  ARG A  42     -14.757  18.153 -13.542  1.00 10.00      A   
ATOM    342  HE  ARG A  42     -15.103  18.005 -14.453  1.00 10.00      A   
ATOM    343  CZ  ARG A  42     -13.775  19.035 -13.358  1.00 10.00      A   
ATOM    344  NH1 ARG A  42     -13.292  19.257 -12.138  1.00 10.00      A   
ATOM    345 HH11 ARG A  42     -13.682  18.740 -11.318  1.00 10.00      A   
ATOM    346 HH12 ARG A  42     -12.521  19.946 -11.993  1.00 10.00      A   
ATOM    347  NH2 ARG A  42     -13.276  19.696 -14.396  1.00 10.00      A   
ATOM    348 HH21 ARG A  42     -12.504  20.386 -14.261  1.00 10.00      A   
ATOM    349 HH22 ARG A  42     -13.654  19.527 -15.356  1.00 10.00      A   
ATOM    350  C   ARG A  42     -17.100  14.203 -11.464  1.00 10.00      A   
ATOM    351  O   ARG A  42     -18.228  14.591 -11.778  1.00 10.00      A   
ATOM    352  N   VAL A  43     -16.688  14.127 -10.210  1.00 10.00      A   
ATOM    353  HN  VAL A  43     -15.768  13.833 -10.021  1.00 10.00      A   
ATOM    354  CA  VAL A  43     -17.562  14.487  -9.105  1.00 10.00      A   
ATOM    355  CB  VAL A  43     -18.098  13.235  -8.366  1.00 10.00      A   
ATOM    356  CG1 VAL A  43     -19.057  12.451  -9.249  1.00 10.00      A   
ATOM    357  CG2 VAL A  43     -16.957  12.345  -7.896  1.00 10.00      A   
ATOM    358  C   VAL A  43     -16.860  15.396  -8.103  1.00 10.00      A   
ATOM    359  O   VAL A  43     -15.642  15.608  -8.173  1.00 10.00      A   
ATOM    360  N   ARG A  44     -17.648  15.950  -7.192  1.00 10.00      A   
ATOM    361  HN  ARG A  44     -18.615  15.761  -7.223  1.00 10.00      A   
ATOM    362  CA  ARG A  44     -17.139  16.817  -6.142  1.00 10.00      A   
ATOM    363  CB  ARG A  44     -17.884  18.157  -6.126  1.00 10.00      A   
ATOM    364  CG  ARG A  44     -17.636  19.022  -7.348  1.00 10.00      A   
ATOM    365  CD  ARG A  44     -18.410  20.326  -7.270  1.00 10.00      A   
ATOM    366  NE  ARG A  44     -17.578  21.432  -6.796  1.00 10.00      A   
ATOM    367  HE  ARG A  44     -17.004  21.260  -6.014  1.00 10.00      A   
ATOM    368  CZ  ARG A  44     -17.560  22.644  -7.353  1.00 10.00      A   
ATOM    369  NH1 ARG A  44     -18.323  22.911  -8.406  1.00 10.00      A   
ATOM    370 HH11 ARG A  44     -18.304  23.861  -8.842  1.00 10.00      A   
ATOM    371 HH12 ARG A  44     -18.945  22.176  -8.801  1.00 10.00      A   
ATOM    372  NH2 ARG A  44     -16.776  23.590  -6.854  1.00 10.00      A   
ATOM    373 HH21 ARG A  44     -16.175  23.389  -6.023  1.00 10.00      A   
ATOM    374 HH22 ARG A  44     -16.757  24.541  -7.284  1.00 10.00      A   
ATOM    375  C   ARG A  44     -17.331  16.119  -4.807  1.00 10.00      A   
ATOM    376  O   ARG A  44     -18.236  15.291  -4.663  1.00 10.00      A   
ATOM    377  N   ILE A  45     -16.494  16.447  -3.840  1.00 10.00      A   
ATOM    378  HN  ILE A  45     -15.798  17.116  -4.011  1.00 10.00      A   
ATOM    379  CA  ILE A  45     -16.587  15.834  -2.526  1.00 10.00      A   
ATOM    380  CB  ILE A  45     -15.217  15.779  -1.814  1.00 10.00      A   
ATOM    381  CG1 ILE A  45     -14.166  15.128  -2.725  1.00 10.00      A   
ATOM    382  CG2 ILE A  45     -15.323  15.017  -0.500  1.00 10.00      A   
ATOM    383  CD1 ILE A  45     -14.538  13.739  -3.204  1.00 10.00      A   
ATOM    384  C   ILE A  45     -17.605  16.563  -1.658  1.00 10.00      A   
ATOM    385  O   ILE A  45     -17.527  17.780  -1.472  1.00 10.00      A   
ATOM    386  N   LYS A  46     -18.574  15.810  -1.164  1.00 10.00      A   
ATOM    387  HN  LYS A  46     -18.582  14.849  -1.377  1.00 10.00      A   
ATOM    388  CA  LYS A  46     -19.616  16.353  -0.316  1.00 10.00      A   
ATOM    389  CB  LYS A  46     -20.858  15.467  -0.413  1.00 10.00      A   
ATOM    390  CG  LYS A  46     -22.101  16.053   0.227  1.00 10.00      A   
ATOM    391  CD  LYS A  46     -23.277  15.104   0.082  1.00 10.00      A   
ATOM    392  CE  LYS A  46     -24.552  15.713   0.639  1.00 10.00      A   
ATOM    393  NZ  LYS A  46     -25.668  14.732   0.684  1.00 10.00      A   
ATOM    394  HZ1 LYS A  46     -26.485  15.141   1.183  1.00 10.00      A   
ATOM    395  HZ2 LYS A  46     -25.373  13.866   1.179  1.00 10.00      A   
ATOM    396  HZ3 LYS A  46     -25.961  14.480  -0.280  1.00 10.00      A   
ATOM    397  C   LYS A  46     -19.123  16.410   1.123  1.00 10.00      A   
ATOM    398  O   LYS A  46     -18.708  15.393   1.684  1.00 10.00      A   
ATOM    399  N   ASP A  47     -19.168  17.590   1.722  1.00 10.00      A   
ATOM    400  HN  ASP A  47     -19.537  18.362   1.242  1.00 10.00      A   
ATOM    401  CA  ASP A  47     -18.699  17.756   3.092  1.00 10.00      A   
ATOM    402  CB  ASP A  47     -18.185  19.176   3.350  1.00 10.00      A   
ATOM    403  CG  ASP A  47     -16.990  19.190   4.282  1.00 10.00      A   
ATOM    404  OD1 ASP A  47     -15.847  19.127   3.784  1.00 10.00      A   
ATOM    405  OD2 ASP A  47     -17.184  19.236   5.519  1.00 10.00      A   
ATOM    406  C   ASP A  47     -19.775  17.389   4.101  1.00 10.00      A   
ATOM    407  O   ASP A  47     -20.450  18.258   4.651  1.00 10.00      A   
ATOM    408  N   LEU A  48     -19.939  16.096   4.326  1.00 10.00      A   
ATOM    409  HN  LEU A  48     -19.384  15.453   3.836  1.00 10.00      A   
ATOM    410  CA  LEU A  48     -20.925  15.602   5.275  1.00 10.00      A   
ATOM    411  CB  LEU A  48     -21.285  14.153   4.949  1.00 10.00      A   
ATOM    412  CG  LEU A  48     -22.221  13.946   3.761  1.00 10.00      A   
ATOM    413  CD1 LEU A  48     -22.517  12.469   3.578  1.00 10.00      A   
ATOM    414  CD2 LEU A  48     -23.509  14.728   3.960  1.00 10.00      A   
ATOM    415  C   LEU A  48     -20.396  15.706   6.705  1.00 10.00      A   
ATOM    416  O   LEU A  48     -19.178  15.763   6.911  1.00 10.00      A   
ATOM    417  N   PRO A  49     -21.305  15.750   7.703  1.00 10.00      A   
ATOM    418  CA  PRO A  49     -20.938  15.846   9.119  1.00 10.00      A   
ATOM    419  CB  PRO A  49     -22.248  15.536   9.846  1.00 10.00      A   
ATOM    420  CG  PRO A  49     -23.302  15.995   8.903  1.00 10.00      A   
ATOM    421  CD  PRO A  49     -22.769  15.722   7.521  1.00 10.00      A   
ATOM    422  C   PRO A  49     -19.868  14.832   9.509  1.00 10.00      A   
ATOM    423  O   PRO A  49     -20.110  13.625   9.524  1.00 10.00      A   
ATOM    424  N   ASP A  50     -18.683  15.335   9.817  1.00 10.00      A   
ATOM    425  HN  ASP A  50     -18.559  16.309   9.792  1.00 10.00      A   
ATOM    426  CA  ASP A  50     -17.561  14.487  10.202  1.00 10.00      A   
ATOM    427  CB  ASP A  50     -16.229  15.133   9.810  1.00 10.00      A   
ATOM    428  CG  ASP A  50     -16.039  16.512  10.411  1.00 10.00      A   
ATOM    429  OD1 ASP A  50     -16.365  17.511   9.729  1.00 10.00      A   
ATOM    430  OD2 ASP A  50     -15.568  16.609  11.567  1.00 10.00      A   
ATOM    431  C   ASP A  50     -17.588  14.204  11.696  1.00 10.00      A   
ATOM    432  O   ASP A  50     -16.722  13.501  12.222  1.00 10.00      A   
ATOM    433  N   LEU A  51     -18.585  14.766  12.368  1.00 10.00      A   
ATOM    434  HN  LEU A  51     -19.224  15.325  11.882  1.00 10.00      A   
ATOM    435  CA  LEU A  51     -18.760  14.587  13.802  1.00 10.00      A   
ATOM    436  CB  LEU A  51     -19.956  15.410  14.293  1.00 10.00      A   
ATOM    437  CG  LEU A  51     -20.240  15.379  15.797  1.00 10.00      A   
ATOM    438  CD1 LEU A  51     -19.111  16.037  16.575  1.00 10.00      A   
ATOM    439  CD2 LEU A  51     -21.570  16.049  16.102  1.00 10.00      A   
ATOM    440  C   LEU A  51     -18.961  13.115  14.149  1.00 10.00      A   
ATOM    441  O   LEU A  51     -19.658  12.389  13.433  1.00 10.00      A   
ATOM    442  N   PHE A  52     -18.338  12.691  15.248  1.00 10.00      A   
ATOM    443  HN  PHE A  52     -17.789  13.332  15.748  1.00 10.00      A   
ATOM    444  CA  PHE A  52     -18.415  11.313  15.737  1.00 10.00      A   
ATOM    445  CB  PHE A  52     -19.861  10.812  15.871  1.00 10.00      A   
ATOM    446  CG  PHE A  52     -20.674  11.544  16.901  1.00 10.00      A   
ATOM    447  CD1 PHE A  52     -21.963  11.963  16.611  1.00 10.00      A   
ATOM    448  CD2 PHE A  52     -20.154  11.813  18.158  1.00 10.00      A   
ATOM    449  CE1 PHE A  52     -22.718  12.636  17.553  1.00 10.00      A   
ATOM    450  CE2 PHE A  52     -20.901  12.486  19.105  1.00 10.00      A   
ATOM    451  CZ  PHE A  52     -22.186  12.898  18.803  1.00 10.00      A   
ATOM    452  C   PHE A  52     -17.579  10.361  14.885  1.00 10.00      A   
ATOM    453  O   PHE A  52     -16.567   9.828  15.348  1.00 10.00      A   
ATOM    454  N   TYR A  53     -17.992  10.164  13.642  1.00 10.00      A   
ATOM    455  HN  TYR A  53     -18.788  10.647  13.319  1.00 10.00      A   
ATOM    456  CA  TYR A  53     -17.289   9.276  12.730  1.00 10.00      A   
ATOM    457  CB  TYR A  53     -17.851   7.854  12.841  1.00 10.00      A   
ATOM    458  CG  TYR A  53     -16.804   6.756  12.798  1.00 10.00      A   
ATOM    459  CD1 TYR A  53     -15.945   6.549  13.870  1.00 10.00      A   
ATOM    460  CD2 TYR A  53     -16.685   5.919  11.693  1.00 10.00      A   
ATOM    461  CE1 TYR A  53     -14.998   5.543  13.844  1.00 10.00      A   
ATOM    462  CE2 TYR A  53     -15.736   4.910  11.658  1.00 10.00      A   
ATOM    463  CZ  TYR A  53     -14.895   4.726  12.736  1.00 10.00      A   
ATOM    464  OH  TYR A  53     -13.953   3.717  12.716  1.00 10.00      A   
ATOM    465  HH  TYR A  53     -13.975   3.261  11.860  1.00 10.00      A   
ATOM    466  C   TYR A  53     -17.435   9.783  11.301  1.00 10.00      A   
ATOM    467  O   TYR A  53     -18.447  10.387  10.950  1.00 10.00      A   
ATOM    468  N   THR A  54     -16.419   9.554  10.490  1.00 10.00      A   
ATOM    469  HN  THR A  54     -15.630   9.083  10.829  1.00 10.00      A   
ATOM    470  CA  THR A  54     -16.438   9.978   9.101  1.00 10.00      A   
ATOM    471  CB  THR A  54     -16.016  11.462   8.949  1.00 10.00      A   
ATOM    472  OG1 THR A  54     -16.406  11.962   7.659  1.00 10.00      A   
ATOM    473  HG1 THR A  54     -17.291  11.630   7.441  1.00 10.00      A   
ATOM    474  CG2 THR A  54     -14.513  11.637   9.130  1.00 10.00      A   
ATOM    475  C   THR A  54     -15.523   9.071   8.284  1.00 10.00      A   
ATOM    476  O   THR A  54     -14.865   8.188   8.843  1.00 10.00      A   
ATOM    477  N   ARG A  55     -15.478   9.282   6.975  1.00 10.00      A   
ATOM    478  HN  ARG A  55     -16.015  10.006   6.585  1.00 10.00      A   
ATOM    479  CA  ARG A  55     -14.647   8.463   6.109  1.00 10.00      A   
ATOM    480  CB  ARG A  55     -15.425   7.229   5.653  1.00 10.00      A   
ATOM    481  CG  ARG A  55     -14.568   5.994   5.473  1.00 10.00      A   
ATOM    482  CD  ARG A  55     -13.828   5.643   6.756  1.00 10.00      A   
ATOM    483  NE  ARG A  55     -12.933   4.509   6.554  1.00 10.00      A   
ATOM    484  HE  ARG A  55     -12.539   4.409   5.643  1.00 10.00      A   
ATOM    485  CZ  ARG A  55     -12.605   3.619   7.487  1.00 10.00      A   
ATOM    486  NH1 ARG A  55     -13.090   3.719   8.722  1.00 10.00      A   
ATOM    487 HH11 ARG A  55     -13.728   4.498   8.967  1.00 10.00      A   
ATOM    488 HH12 ARG A  55     -12.832   3.008   9.457  1.00 10.00      A   
ATOM    489  NH2 ARG A  55     -11.786   2.628   7.173  1.00 10.00      A   
ATOM    490 HH21 ARG A  55     -11.517   1.920   7.883  1.00 10.00      A   
ATOM    491 HH22 ARG A  55     -11.399   2.559   6.190  1.00 10.00      A   
ATOM    492  C   ARG A  55     -14.149   9.259   4.906  1.00 10.00      A   
ATOM    493  O   ARG A  55     -14.472   8.948   3.759  1.00 10.00      A   
ATOM    494  N   THR A  56     -13.384  10.308   5.178  1.00 10.00      A   
ATOM    495  HN  THR A  56     -13.177  10.517   6.114  1.00 10.00      A   
ATOM    496  CA  THR A  56     -12.826  11.155   4.131  1.00 10.00      A   
ATOM    497  CB  THR A  56     -13.865  12.159   3.584  1.00 10.00      A   
ATOM    498  OG1 THR A  56     -15.126  11.514   3.374  1.00 10.00      A   
ATOM    499  HG1 THR A  56     -14.989  10.557   3.330  1.00 10.00      A   
ATOM    500  CG2 THR A  56     -13.390  12.751   2.268  1.00 10.00      A   
ATOM    501  C   THR A  56     -11.649  11.948   4.686  1.00 10.00      A   
ATOM    502  O   THR A  56     -11.726  12.484   5.794  1.00 10.00      A   
ATOM    503  N   MET A  57     -10.562  12.004   3.930  1.00 10.00      A   
ATOM    504  HN  MET A  57     -10.550  11.530   3.071  1.00 10.00      A   
ATOM    505  CA  MET A  57      -9.381  12.752   4.344  1.00 10.00      A   
ATOM    506  CB  MET A  57      -8.210  12.481   3.394  1.00 10.00      A   
ATOM    507  CG  MET A  57      -7.245  11.404   3.860  1.00 10.00      A   
ATOM    508  SD  MET A  57      -5.774  11.296   2.820  1.00 10.00      A   
ATOM    509  CE  MET A  57      -4.837  10.032   3.678  1.00 10.00      A   
ATOM    510  C   MET A  57      -9.690  14.245   4.361  1.00 10.00      A   
ATOM    511  O   MET A  57     -10.454  14.736   3.526  1.00 10.00      A   
ATOM    512  N   THR A  58      -9.090  14.965   5.300  1.00 10.00      A   
ATOM    513  HN  THR A  58      -8.487  14.523   5.939  1.00 10.00      A   
ATOM    514  CA  THR A  58      -9.307  16.403   5.422  1.00 10.00      A   
ATOM    515  CB  THR A  58      -8.623  16.945   6.688  1.00 10.00      A   
ATOM    516  OG1 THR A  58      -7.968  15.860   7.361  1.00 10.00      A   
ATOM    517  HG1 THR A  58      -7.542  16.190   8.159  1.00 10.00      A   
ATOM    518  CG2 THR A  58      -9.651  17.565   7.622  1.00 10.00      A   
ATOM    519  C   THR A  58      -8.781  17.147   4.198  1.00 10.00      A   
ATOM    520  O   THR A  58      -9.260  18.227   3.855  1.00 10.00      A   
ATOM    521  N   TYR A  59      -7.810  16.547   3.527  1.00 10.00      A   
ATOM    522  HN  TYR A  59      -7.486  15.678   3.841  1.00 10.00      A   
ATOM    523  CA  TYR A  59      -7.207  17.145   2.347  1.00 10.00      A   
ATOM    524  CB  TYR A  59      -5.859  16.485   2.048  1.00 10.00      A   
ATOM    525  CG  TYR A  59      -4.943  16.449   3.253  1.00 10.00      A   
ATOM    526  CD1 TYR A  59      -4.694  15.261   3.930  1.00 10.00      A   
ATOM    527  CD2 TYR A  59      -4.340  17.608   3.724  1.00 10.00      A   
ATOM    528  CE1 TYR A  59      -3.872  15.231   5.042  1.00 10.00      A   
ATOM    529  CE2 TYR A  59      -3.515  17.586   4.830  1.00 10.00      A   
ATOM    530  CZ  TYR A  59      -3.285  16.397   5.487  1.00 10.00      A   
ATOM    531  OH  TYR A  59      -2.465  16.375   6.594  1.00 10.00      A   
ATOM    532  HH  TYR A  59      -2.802  16.997   7.255  1.00 10.00      A   
ATOM    533  C   TYR A  59      -8.133  17.058   1.137  1.00 10.00      A   
ATOM    534  O   TYR A  59      -8.122  17.934   0.273  1.00 10.00      A   
ATOM    535  N   THR A  60      -8.951  16.015   1.090  1.00 10.00      A   
ATOM    536  HN  THR A  60      -8.936  15.356   1.817  1.00 10.00      A   
ATOM    537  CA  THR A  60      -9.871  15.818  -0.020  1.00 10.00      A   
ATOM    538  CB  THR A  60     -10.127  14.321  -0.256  1.00 10.00      A   
ATOM    539  OG1 THR A  60      -9.490  13.563   0.781  1.00 10.00      A   
ATOM    540  HG1 THR A  60      -9.596  12.623   0.599  1.00 10.00      A   
ATOM    541  CG2 THR A  60      -9.570  13.892  -1.602  1.00 10.00      A   
ATOM    542  C   THR A  60     -11.206  16.522   0.215  1.00 10.00      A   
ATOM    543  O   THR A  60     -12.084  16.504  -0.648  1.00 10.00      A   
ATOM    544  N   ARG A  61     -11.358  17.138   1.383  1.00 10.00      A   
ATOM    545  HN  ARG A  61     -10.623  17.128   2.029  1.00 10.00      A   
ATOM    546  CA  ARG A  61     -12.593  17.841   1.714  1.00 10.00      A   
ATOM    547  CB  ARG A  61     -12.614  18.267   3.190  1.00 10.00      A   
ATOM    548  CG  ARG A  61     -12.463  17.130   4.192  1.00 10.00      A   
ATOM    549  CD  ARG A  61     -13.648  16.176   4.167  1.00 10.00      A   
ATOM    550  NE  ARG A  61     -14.836  16.746   4.805  1.00 10.00      A   
ATOM    551  HE  ARG A  61     -15.031  17.701   4.623  1.00 10.00      A   
ATOM    552  CZ  ARG A  61     -15.665  16.057   5.599  1.00 10.00      A   
ATOM    553  NH1 ARG A  61     -15.440  14.771   5.859  1.00 10.00      A   
ATOM    554 HH11 ARG A  61     -14.616  14.295   5.445  1.00 10.00      A   
ATOM    555 HH12 ARG A  61     -16.088  14.233   6.478  1.00 10.00      A   
ATOM    556  NH2 ARG A  61     -16.721  16.660   6.133  1.00 10.00      A   
ATOM    557 HH21 ARG A  61     -17.379  16.131   6.751  1.00 10.00      A   
ATOM    558 HH22 ARG A  61     -16.901  17.675   5.935  1.00 10.00      A   
ATOM    559  C   ARG A  61     -12.774  19.060   0.813  1.00 10.00      A   
ATOM    560  O   ARG A  61     -11.982  20.003   0.862  1.00 10.00      A   
ATOM    561  N   GLY A  62     -13.807  19.024  -0.022  1.00 10.00      A   
ATOM    562  HN  GLY A  62     -14.401  18.240  -0.014  1.00 10.00      A   
ATOM    563  CA  GLY A  62     -14.084  20.128  -0.926  1.00 10.00      A   
ATOM    564  C   GLY A  62     -13.318  20.041  -2.237  1.00 10.00      A   
ATOM    565  O   GLY A  62     -13.273  21.007  -3.000  1.00 10.00      A   
ATOM    566  N   ALA A  63     -12.730  18.887  -2.513  1.00 10.00      A   
ATOM    567  HN  ALA A  63     -12.813  18.142  -1.878  1.00 10.00      A   
ATOM    568  CA  ALA A  63     -11.967  18.699  -3.742  1.00 10.00      A   
ATOM    569  CB  ALA A  63     -10.738  17.840  -3.484  1.00 10.00      A   
ATOM    570  C   ALA A  63     -12.830  18.080  -4.837  1.00 10.00      A   
ATOM    571  O   ALA A  63     -13.989  17.730  -4.605  1.00 10.00      A   
ATOM    572  N   THR A  64     -12.259  17.950  -6.025  1.00 10.00      A   
ATOM    573  HN  THR A  64     -11.337  18.252  -6.146  1.00 10.00      A   
ATOM    574  CA  THR A  64     -12.959  17.368  -7.160  1.00 10.00      A   
ATOM    575  CB  THR A  64     -13.604  18.454  -8.058  1.00 10.00      A   
ATOM    576  OG1 THR A  64     -14.297  17.843  -9.158  1.00 10.00      A   
ATOM    577  HG1 THR A  64     -14.867  17.136  -8.823  1.00 10.00      A   
ATOM    578  CG2 THR A  64     -12.561  19.427  -8.592  1.00 10.00      A   
ATOM    579  C   THR A  64     -11.998  16.507  -7.975  1.00 10.00      A   
ATOM    580  O   THR A  64     -10.811  16.823  -8.088  1.00 10.00      A   
ATOM    581  N   GLY A  65     -12.502  15.408  -8.515  1.00 10.00      A   
ATOM    582  HN  GLY A  65     -13.451  15.194  -8.385  1.00 10.00      A   
ATOM    583  CA  GLY A  65     -11.667  14.528  -9.298  1.00 10.00      A   
ATOM    584  C   GLY A  65     -12.475  13.650 -10.224  1.00 10.00      A   
ATOM    585  O   GLY A  65     -13.708  13.684 -10.206  1.00 10.00      A   
ATOM    586  N   THR A  66     -11.780  12.867 -11.033  1.00 10.00      A   
ATOM    587  HN  THR A  66     -10.801  12.892 -10.994  1.00 10.00      A   
ATOM    588  CA  THR A  66     -12.426  11.973 -11.976  1.00 10.00      A   
ATOM    589  CB  THR A  66     -11.779  12.114 -13.364  1.00 10.00      A   
ATOM    590  OG1 THR A  66     -11.608  13.507 -13.670  1.00 10.00      A   
ATOM    591  HG1 THR A  66     -11.760  14.034 -12.873  1.00 10.00      A   
ATOM    592  CG2 THR A  66     -12.649  11.470 -14.431  1.00 10.00      A   
ATOM    593  C   THR A  66     -12.321  10.519 -11.510  1.00 10.00      A   
ATOM    594  O   THR A  66     -11.238  10.049 -11.143  1.00 10.00      A   
ATOM    595  N   ILE A  67     -13.450   9.821 -11.506  1.00 10.00      A   
ATOM    596  HN  ILE A  67     -14.286  10.259 -11.791  1.00 10.00      A   
ATOM    597  CA  ILE A  67     -13.487   8.423 -11.098  1.00 10.00      A   
ATOM    598  CB  ILE A  67     -14.936   7.936 -10.911  1.00 10.00      A   
ATOM    599  CG1 ILE A  67     -15.694   8.879  -9.973  1.00 10.00      A   
ATOM    600  CG2 ILE A  67     -14.952   6.515 -10.368  1.00 10.00      A   
ATOM    601  CD1 ILE A  67     -17.187   8.650  -9.949  1.00 10.00      A   
ATOM    602  C   ILE A  67     -12.815   7.564 -12.160  1.00 10.00      A   
ATOM    603  O   ILE A  67     -13.300   7.468 -13.286  1.00 10.00      A   
ATOM    604  N   VAL A  68     -11.704   6.942 -11.801  1.00 10.00      A   
ATOM    605  HN  VAL A  68     -11.373   7.042 -10.883  1.00 10.00      A   
ATOM    606  CA  VAL A  68     -10.962   6.116 -12.746  1.00 10.00      A   
ATOM    607  CB  VAL A  68      -9.441   6.192 -12.493  1.00 10.00      A   
ATOM    608  CG1 VAL A  68      -8.666   5.385 -13.523  1.00 10.00      A   
ATOM    609  CG2 VAL A  68      -8.982   7.642 -12.509  1.00 10.00      A   
ATOM    610  C   VAL A  68     -11.439   4.664 -12.737  1.00 10.00      A   
ATOM    611  O   VAL A  68     -11.402   3.984 -13.765  1.00 10.00      A   
ATOM    612  N   ARG A  69     -11.905   4.191 -11.591  1.00 10.00      A   
ATOM    613  HN  ARG A  69     -11.939   4.772 -10.803  1.00 10.00      A   
ATOM    614  CA  ARG A  69     -12.372   2.819 -11.492  1.00 10.00      A   
ATOM    615  CB  ARG A  69     -11.200   1.867 -11.226  1.00 10.00      A   
ATOM    616  CG  ARG A  69     -11.430   0.454 -11.740  1.00 10.00      A   
ATOM    617  CD  ARG A  69     -10.432  -0.527 -11.151  1.00 10.00      A   
ATOM    618  NE  ARG A  69     -10.720  -0.845  -9.752  1.00 10.00      A   
ATOM    619  HE  ARG A  69     -10.385  -0.218  -9.066  1.00 10.00      A   
ATOM    620  CZ  ARG A  69     -11.407  -1.918  -9.355  1.00 10.00      A   
ATOM    621  NH1 ARG A  69     -11.874  -2.783 -10.249  1.00 10.00      A   
ATOM    622 HH11 ARG A  69     -11.715  -2.623 -11.269  1.00 10.00      A   
ATOM    623 HH12 ARG A  69     -12.412  -3.618  -9.937  1.00 10.00      A   
ATOM    624  NH2 ARG A  69     -11.598  -2.142  -8.061  1.00 10.00      A   
ATOM    625 HH21 ARG A  69     -11.216  -1.476  -7.353  1.00 10.00      A   
ATOM    626 HH22 ARG A  69     -12.136  -2.981  -7.744  1.00 10.00      A   
ATOM    627  C   ARG A  69     -13.428   2.656 -10.407  1.00 10.00      A   
ATOM    628  O   ARG A  69     -13.506   3.450  -9.466  1.00 10.00      A   
ATOM    629  N   LEU A  70     -14.246   1.625 -10.562  1.00 10.00      A   
ATOM    630  HN  LEU A  70     -14.138   1.051 -11.351  1.00 10.00      A   
ATOM    631  CA  LEU A  70     -15.290   1.304  -9.602  1.00 10.00      A   
ATOM    632  CB  LEU A  70     -16.564   0.892 -10.346  1.00 10.00      A   
ATOM    633  CG  LEU A  70     -17.797   0.599  -9.488  1.00 10.00      A   
ATOM    634  CD1 LEU A  70     -18.197   1.824  -8.683  1.00 10.00      A   
ATOM    635  CD2 LEU A  70     -18.950   0.136 -10.366  1.00 10.00      A   
ATOM    636  C   LEU A  70     -14.794   0.153  -8.738  1.00 10.00      A   
ATOM    637  O   LEU A  70     -14.435  -0.902  -9.259  1.00 10.00      A   
ATOM    638  N   VAL A  71     -14.765   0.353  -7.428  1.00 10.00      A   
ATOM    639  HN  VAL A  71     -15.094   1.202  -7.062  1.00 10.00      A   
ATOM    640  CA  VAL A  71     -14.266  -0.674  -6.523  1.00 10.00      A   
ATOM    641  CB  VAL A  71     -13.827  -0.113  -5.150  1.00 10.00      A   
ATOM    642  CG1 VAL A  71     -12.525  -0.756  -4.706  1.00 10.00      A   
ATOM    643  CG2 VAL A  71     -13.692   1.398  -5.181  1.00 10.00      A   
ATOM    644  C   VAL A  71     -15.264  -1.808  -6.314  1.00 10.00      A   
ATOM    645  O   VAL A  71     -15.233  -2.816  -7.023  1.00 10.00      A   
ATOM    646  N   TYR A  72     -16.151  -1.637  -5.345  1.00 10.00      A   
ATOM    647  HN  TYR A  72     -16.151  -0.798  -4.840  1.00 10.00      A   
ATOM    648  CA  TYR A  72     -17.137  -2.661  -5.017  1.00 10.00      A   
ATOM    649  CB  TYR A  72     -16.449  -3.817  -4.272  1.00 10.00      A   
ATOM    650  CG  TYR A  72     -15.435  -3.366  -3.236  1.00 10.00      A   
ATOM    651  CD1 TYR A  72     -15.819  -2.611  -2.132  1.00 10.00      A   
ATOM    652  CD2 TYR A  72     -14.093  -3.690  -3.369  1.00 10.00      A   
ATOM    653  CE1 TYR A  72     -14.897  -2.191  -1.198  1.00 10.00      A   
ATOM    654  CE2 TYR A  72     -13.164  -3.275  -2.435  1.00 10.00      A   
ATOM    655  CZ  TYR A  72     -13.570  -2.526  -1.354  1.00 10.00      A   
ATOM    656  OH  TYR A  72     -12.649  -2.098  -0.430  1.00 10.00      A   
ATOM    657  HH  TYR A  72     -11.980  -1.561  -0.874  1.00 10.00      A   
ATOM    658  C   TYR A  72     -18.240  -2.088  -4.138  1.00 10.00      A   
ATOM    659  O   TYR A  72     -18.304  -0.877  -3.917  1.00 10.00      A   
ATOM    660  N   GLU A  73     -19.097  -2.968  -3.642  1.00 10.00      A   
ATOM    661  HN  GLU A  73     -18.993  -3.915  -3.877  1.00 10.00      A   
ATOM    662  CA  GLU A  73     -20.186  -2.578  -2.760  1.00 10.00      A   
ATOM    663  CB  GLU A  73     -21.445  -3.382  -3.083  1.00 10.00      A   
ATOM    664  CG  GLU A  73     -21.927  -3.252  -4.512  1.00 10.00      A   
ATOM    665  CD  GLU A  73     -22.828  -4.396  -4.919  1.00 10.00      A   
ATOM    666  OE1 GLU A  73     -24.010  -4.399  -4.518  1.00 10.00      A   
ATOM    667  OE2 GLU A  73     -22.352  -5.304  -5.639  1.00 10.00      A   
ATOM    668  C   GLU A  73     -19.783  -2.857  -1.320  1.00 10.00      A   
ATOM    669  O   GLU A  73     -19.252  -3.930  -1.020  1.00 10.00      A   
ATOM    670  N   SER A  74     -20.015  -1.896  -0.439  1.00 10.00      A   
ATOM    671  HN  SER A  74     -20.429  -1.057  -0.745  1.00 10.00      A   
ATOM    672  CA  SER A  74     -19.682  -2.042   0.974  1.00 10.00      A   
ATOM    673  CB  SER A  74     -18.172  -1.882   1.188  1.00 10.00      A   
ATOM    674  OG  SER A  74     -17.468  -3.013   0.703  1.00 10.00      A   
ATOM    675  HG  SER A  74     -18.010  -3.465   0.038  1.00 10.00      A   
ATOM    676  C   SER A  74     -20.448  -1.019   1.807  1.00 10.00      A   
ATOM    677  O   SER A  74     -20.831   0.033   1.296  1.00 10.00      A   
ATOM    678  N   PRO A  75     -20.718  -1.328   3.085  1.00 10.00      A   
ATOM    679  CA  PRO A  75     -21.428  -0.415   3.980  1.00 10.00      A   
ATOM    680  CB  PRO A  75     -21.764  -1.284   5.206  1.00 10.00      A   
ATOM    681  CG  PRO A  75     -21.425  -2.686   4.817  1.00 10.00      A   
ATOM    682  CD  PRO A  75     -20.363  -2.581   3.765  1.00 10.00      A   
ATOM    683  C   PRO A  75     -20.520   0.737   4.393  1.00 10.00      A   
ATOM    684  O   PRO A  75     -19.296   0.580   4.452  1.00 10.00      A   
ATOM    685  N   ALA A  76     -21.112   1.893   4.660  1.00 10.00      A   
ATOM    686  HN  ALA A  76     -22.087   1.962   4.578  1.00 10.00      A   
ATOM    687  CA  ALA A  76     -20.350   3.060   5.073  1.00 10.00      A   
ATOM    688  CB  ALA A  76     -21.235   4.292   5.088  1.00 10.00      A   
ATOM    689  C   ALA A  76     -19.741   2.819   6.448  1.00 10.00      A   
ATOM    690  O   ALA A  76     -20.410   2.309   7.343  1.00 10.00      A   
ATOM    691  N   ALA A  77     -18.481   3.196   6.611  1.00 10.00      A   
ATOM    692  HN  ALA A  77     -18.017   3.631   5.862  1.00 10.00      A   
ATOM    693  CA  ALA A  77     -17.763   2.994   7.868  1.00 10.00      A   
ATOM    694  CB  ALA A  77     -16.340   3.509   7.763  1.00 10.00      A   
ATOM    695  C   ALA A  77     -18.475   3.614   9.066  1.00 10.00      A   
ATOM    696  O   ALA A  77     -18.391   3.090  10.178  1.00 10.00      A   
ATOM    697  N   GLU A  78     -19.173   4.725   8.839  1.00 10.00      A   
ATOM    698  HN  GLU A  78     -19.197   5.100   7.932  1.00 10.00      A   
ATOM    699  CA  GLU A  78     -19.900   5.403   9.912  1.00 10.00      A   
ATOM    700  CB  GLU A  78     -20.575   6.674   9.395  1.00 10.00      A   
ATOM    701  CG  GLU A  78     -19.617   7.788   9.024  1.00 10.00      A   
ATOM    702  CD  GLU A  78     -19.691   8.150   7.558  1.00 10.00      A   
ATOM    703  OE1 GLU A  78     -20.816   8.327   7.037  1.00 10.00      A   
ATOM    704  OE2 GLU A  78     -18.626   8.257   6.919  1.00 10.00      A   
ATOM    705  C   GLU A  78     -20.949   4.486  10.533  1.00 10.00      A   
ATOM    706  O   GLU A  78     -21.303   4.630  11.700  1.00 10.00      A   
ATOM    707  N   ASP A  79     -21.431   3.537   9.749  1.00 10.00      A   
ATOM    708  HN  ASP A  79     -21.095   3.460   8.831  1.00 10.00      A   
ATOM    709  CA  ASP A  79     -22.439   2.600  10.214  1.00 10.00      A   
ATOM    710  CB  ASP A  79     -23.580   2.501   9.198  1.00 10.00      A   
ATOM    711  CG  ASP A  79     -24.425   3.760   9.136  1.00 10.00      A   
ATOM    712  OD1 ASP A  79     -25.396   3.865   9.917  1.00 10.00      A   
ATOM    713  OD2 ASP A  79     -24.133   4.647   8.294  1.00 10.00      A   
ATOM    714  C   ASP A  79     -21.821   1.228  10.446  1.00 10.00      A   
ATOM    715  O   ASP A  79     -22.162   0.531  11.404  1.00 10.00      A   
ATOM    716  N   GLU A  80     -20.894   0.864   9.569  1.00 10.00      A   
ATOM    717  HN  GLU A  80     -20.676   1.478   8.831  1.00 10.00      A   
ATOM    718  CA  GLU A  80     -20.199  -0.417   9.636  1.00 10.00      A   
ATOM    719  CB  GLU A  80     -19.197  -0.516   8.481  1.00 10.00      A   
ATOM    720  CG  GLU A  80     -18.573  -1.888   8.285  1.00 10.00      A   
ATOM    721  CD  GLU A  80     -17.638  -1.922   7.092  1.00 10.00      A   
ATOM    722  OE1 GLU A  80     -16.631  -1.183   7.098  1.00 10.00      A   
ATOM    723  OE2 GLU A  80     -17.907  -2.676   6.135  1.00 10.00      A   
ATOM    724  C   GLU A  80     -19.482  -0.590  10.973  1.00 10.00      A   
ATOM    725  O   GLU A  80     -19.592  -1.633  11.616  1.00 10.00      A   
ATOM    726  N   ALA A  81     -18.778   0.451  11.404  1.00 10.00      A   
ATOM    727  HN  ALA A  81     -18.755   1.273  10.862  1.00 10.00      A   
ATOM    728  CA  ALA A  81     -18.035   0.406  12.661  1.00 10.00      A   
ATOM    729  CB  ALA A  81     -17.021   1.535  12.730  1.00 10.00      A   
ATOM    730  C   ALA A  81     -18.960   0.438  13.875  1.00 10.00      A   
ATOM    731  O   ALA A  81     -18.505   0.312  15.012  1.00 10.00      A   
ATOM    732  N   PHE A  82     -20.253   0.602  13.630  1.00 10.00      A   
ATOM    733  HN  PHE A  82     -20.558   0.693  12.701  1.00 10.00      A   
ATOM    734  CA  PHE A  82     -21.232   0.646  14.706  1.00 10.00      A   
ATOM    735  CB  PHE A  82     -22.126   1.881  14.584  1.00 10.00      A   
ATOM    736  CG  PHE A  82     -21.567   3.093  15.273  1.00 10.00      A   
ATOM    737  CD1 PHE A  82     -20.603   3.878  14.658  1.00 10.00      A   
ATOM    738  CD2 PHE A  82     -22.004   3.445  16.539  1.00 10.00      A   
ATOM    739  CE1 PHE A  82     -20.086   4.991  15.291  1.00 10.00      A   
ATOM    740  CE2 PHE A  82     -21.492   4.557  17.179  1.00 10.00      A   
ATOM    741  CZ  PHE A  82     -20.532   5.332  16.554  1.00 10.00      A   
ATOM    742  C   PHE A  82     -22.066  -0.629  14.737  1.00 10.00      A   
ATOM    743  O   PHE A  82     -23.045  -0.726  15.478  1.00 10.00      A   
ATOM    744  N   GLY A  83     -21.671  -1.602  13.924  1.00 10.00      A   
ATOM    745  HN  GLY A  83     -20.890  -1.460  13.349  1.00 10.00      A   
ATOM    746  CA  GLY A  83     -22.379  -2.867  13.878  1.00 10.00      A   
ATOM    747  C   GLY A  83     -23.629  -2.804  13.023  1.00 10.00      A   
ATOM    748  O   GLY A  83     -24.552  -3.599  13.200  1.00 10.00      A   
ATOM    749  N   ASN A  84     -23.664  -1.854  12.103  1.00 10.00      A   
ATOM    750  HN  ASN A  84     -22.904  -1.238  12.021  1.00 10.00      A   
ATOM    751  CA  ASN A  84     -24.803  -1.692  11.215  1.00 10.00      A   
ATOM    752  CB  ASN A  84     -25.401  -0.287  11.359  1.00 10.00      A   
ATOM    753  CG  ASN A  84     -26.779  -0.151  10.734  1.00 10.00      A   
ATOM    754  OD1 ASN A  84     -27.084  -0.783   9.725  1.00 10.00      A   
ATOM    755  ND2 ASN A  84     -27.621   0.682  11.327  1.00 10.00      A   
ATOM    756 HD21 ASN A  84     -27.314   1.161  12.129  1.00 10.00      A   
ATOM    757 HD22 ASN A  84     -28.517   0.787  10.942  1.00 10.00      A   
ATOM    758  C   ASN A  84     -24.388  -1.962   9.774  1.00 10.00      A   
ATOM    759  O   ASN A  84     -23.859  -1.086   9.090  1.00 10.00      A   
ATOM    760  N   GLU A  85     -24.613  -3.187   9.328  1.00 10.00      A   
ATOM    761  HN  GLU A  85     -25.028  -3.846   9.927  1.00 10.00      A   
ATOM    762  CA  GLU A  85     -24.260  -3.586   7.973  1.00 10.00      A   
ATOM    763  CB  GLU A  85     -23.384  -4.843   8.008  1.00 10.00      A   
ATOM    764  CG  GLU A  85     -22.284  -4.809   9.058  1.00 10.00      A   
ATOM    765  CD  GLU A  85     -22.331  -6.006   9.980  1.00 10.00      A   
ATOM    766  OE1 GLU A  85     -23.350  -6.181  10.681  1.00 10.00      A   
ATOM    767  OE2 GLU A  85     -21.352  -6.783  10.010  1.00 10.00      A   
ATOM    768  C   GLU A  85     -25.524  -3.852   7.165  1.00 10.00      A   
ATOM    769  O   GLU A  85     -25.556  -4.744   6.316  1.00 10.00      A   
ATOM    770  N   GLU A  86     -26.566  -3.072   7.436  1.00 10.00      A   
ATOM    771  HN  GLU A  86     -26.476  -2.371   8.119  1.00 10.00      A   
ATOM    772  CA  GLU A  86     -27.837  -3.228   6.741  1.00 10.00      A   
ATOM    773  CB  GLU A  86     -29.004  -2.809   7.635  1.00 10.00      A   
ATOM    774  CG  GLU A  86     -29.086  -3.568   8.947  1.00 10.00      A   
ATOM    775  CD  GLU A  86     -30.340  -3.239   9.728  1.00 10.00      A   
ATOM    776  OE1 GLU A  86     -30.433  -2.117  10.270  1.00 10.00      A   
ATOM    777  OE2 GLU A  86     -31.239  -4.102   9.805  1.00 10.00      A   
ATOM    778  C   GLU A  86     -27.869  -2.429   5.441  1.00 10.00      A   
ATOM    779  O   GLU A  86     -28.455  -2.865   4.453  1.00 10.00      A   
ATOM    780  N   ASN A  87     -27.231  -1.266   5.448  1.00 10.00      A   
ATOM    781  HN  ASN A  87     -26.759  -0.983   6.258  1.00 10.00      A   
ATOM    782  CA  ASN A  87     -27.197  -0.404   4.271  1.00 10.00      A   
ATOM    783  CB  ASN A  87     -27.522   1.044   4.644  1.00 10.00      A   
ATOM    784  CG  ASN A  87     -29.006   1.346   4.611  1.00 10.00      A   
ATOM    785  OD1 ASN A  87     -29.762   0.738   3.852  1.00 10.00      A   
ATOM    786  ND2 ASN A  87     -29.431   2.296   5.432  1.00 10.00      A   
ATOM    787 HD21 ASN A  87     -28.771   2.740   6.005  1.00 10.00      A   
ATOM    788 HD22 ASN A  87     -30.388   2.521   5.433  1.00 10.00      A   
ATOM    789  C   ASN A  87     -25.844  -0.473   3.580  1.00 10.00      A   
ATOM    790  O   ASN A  87     -24.825  -0.082   4.148  1.00 10.00      A   
ATOM    791  N   VAL A  88     -25.844  -0.965   2.349  1.00 10.00      A   
ATOM    792  HN  VAL A  88     -26.697  -1.240   1.947  1.00 10.00      A   
ATOM    793  CA  VAL A  88     -24.620  -1.100   1.566  1.00 10.00      A   
ATOM    794  CB  VAL A  88     -24.420  -2.563   1.103  1.00 10.00      A   
ATOM    795  CG1 VAL A  88     -23.272  -2.688   0.113  1.00 10.00      A   
ATOM    796  CG2 VAL A  88     -24.185  -3.469   2.302  1.00 10.00      A   
ATOM    797  C   VAL A  88     -24.650  -0.170   0.354  1.00 10.00      A   
ATOM    798  O   VAL A  88     -25.663  -0.075  -0.343  1.00 10.00      A   
ATOM    799  N   GLU A  89     -23.541   0.516   0.110  1.00 10.00      A   
ATOM    800  HN  GLU A  89     -22.757   0.392   0.691  1.00 10.00      A   
ATOM    801  CA  GLU A  89     -23.451   1.436  -1.012  1.00 10.00      A   
ATOM    802  CB  GLU A  89     -23.421   2.891  -0.534  1.00 10.00      A   
ATOM    803  CG  GLU A  89     -22.303   3.220   0.443  1.00 10.00      A   
ATOM    804  CD  GLU A  89     -22.372   4.654   0.927  1.00 10.00      A   
ATOM    805  OE1 GLU A  89     -21.912   5.556   0.193  1.00 10.00      A   
ATOM    806  OE2 GLU A  89     -22.907   4.886   2.031  1.00 10.00      A   
ATOM    807  C   GLU A  89     -22.246   1.120  -1.895  1.00 10.00      A   
ATOM    808  O   GLU A  89     -21.475   0.201  -1.610  1.00 10.00      A   
ATOM    809  N   TRP A  90     -22.097   1.881  -2.968  1.00 10.00      A   
ATOM    810  HN  TRP A  90     -22.739   2.602  -3.135  1.00 10.00      A   
ATOM    811  CA  TRP A  90     -21.001   1.681  -3.901  1.00 10.00      A   
ATOM    812  CB  TRP A  90     -21.452   2.000  -5.330  1.00 10.00      A   
ATOM    813  CG  TRP A  90     -22.127   0.859  -6.028  1.00 10.00      A   
ATOM    814  CD1 TRP A  90     -23.468   0.681  -6.200  1.00 10.00      A   
ATOM    815  CD2 TRP A  90     -21.490  -0.261  -6.657  1.00 10.00      A   
ATOM    816  NE1 TRP A  90     -23.708  -0.484  -6.889  1.00 10.00      A   
ATOM    817  HE1 TRP A  90     -24.596  -0.833  -7.133  1.00 10.00      A   
ATOM    818  CE2 TRP A  90     -22.509  -1.079  -7.182  1.00 10.00      A   
ATOM    819  CE3 TRP A  90     -20.157  -0.654  -6.825  1.00 10.00      A   
ATOM    820  CZ2 TRP A  90     -22.237  -2.265  -7.862  1.00 10.00      A   
ATOM    821  CZ3 TRP A  90     -19.890  -1.830  -7.502  1.00 10.00      A   
ATOM    822  CH2 TRP A  90     -20.924  -2.622  -8.011  1.00 10.00      A   
ATOM    823  C   TRP A  90     -19.792   2.540  -3.546  1.00 10.00      A   
ATOM    824  O   TRP A  90     -19.930   3.691  -3.125  1.00 10.00      A   
ATOM    825  N   PHE A  91     -18.609   1.967  -3.716  1.00 10.00      A   
ATOM    826  HN  PHE A  91     -18.571   1.036  -4.033  1.00 10.00      A   
ATOM    827  CA  PHE A  91     -17.364   2.674  -3.449  1.00 10.00      A   
ATOM    828  CB  PHE A  91     -16.427   1.812  -2.603  1.00 10.00      A   
ATOM    829  CG  PHE A  91     -16.475   2.118  -1.133  1.00 10.00      A   
ATOM    830  CD1 PHE A  91     -17.539   1.695  -0.355  1.00 10.00      A   
ATOM    831  CD2 PHE A  91     -15.451   2.829  -0.532  1.00 10.00      A   
ATOM    832  CE1 PHE A  91     -17.579   1.976   0.998  1.00 10.00      A   
ATOM    833  CE2 PHE A  91     -15.484   3.114   0.819  1.00 10.00      A   
ATOM    834  CZ  PHE A  91     -16.549   2.687   1.586  1.00 10.00      A   
ATOM    835  C   PHE A  91     -16.693   3.024  -4.769  1.00 10.00      A   
ATOM    836  O   PHE A  91     -16.688   2.213  -5.696  1.00 10.00      A   
ATOM    837  N   TYR A  92     -16.126   4.219  -4.860  1.00 10.00      A   
ATOM    838  HN  TYR A  92     -16.139   4.823  -4.083  1.00 10.00      A   
ATOM    839  CA  TYR A  92     -15.476   4.651  -6.091  1.00 10.00      A   
ATOM    840  CB  TYR A  92     -16.209   5.860  -6.690  1.00 10.00      A   
ATOM    841  CG  TYR A  92     -17.668   5.625  -7.027  1.00 10.00      A   
ATOM    842  CD1 TYR A  92     -18.638   5.579  -6.031  1.00 10.00      A   
ATOM    843  CD2 TYR A  92     -18.079   5.458  -8.343  1.00 10.00      A   
ATOM    844  CE1 TYR A  92     -19.970   5.373  -6.337  1.00 10.00      A   
ATOM    845  CE2 TYR A  92     -19.409   5.252  -8.657  1.00 10.00      A   
ATOM    846  CZ  TYR A  92     -20.349   5.209  -7.651  1.00 10.00      A   
ATOM    847  OH  TYR A  92     -21.677   5.009  -7.964  1.00 10.00      A   
ATOM    848  HH  TYR A  92     -22.226   5.169  -7.175  1.00 10.00      A   
ATOM    849  C   TYR A  92     -14.014   5.010  -5.852  1.00 10.00      A   
ATOM    850  O   TYR A  92     -13.675   5.596  -4.823  1.00 10.00      A   
ATOM    851  N   SER A  93     -13.157   4.652  -6.801  1.00 10.00      A   
ATOM    852  HN  SER A  93     -13.488   4.166  -7.587  1.00 10.00      A   
ATOM    853  CA  SER A  93     -11.738   4.961  -6.709  1.00 10.00      A   
ATOM    854  CB  SER A  93     -10.887   3.775  -7.164  1.00 10.00      A   
ATOM    855  OG  SER A  93     -11.184   2.616  -6.412  1.00 10.00      A   
ATOM    856  HG  SER A  93     -11.153   2.835  -5.459  1.00 10.00      A   
ATOM    857  C   SER A  93     -11.430   6.177  -7.568  1.00 10.00      A   
ATOM    858  O   SER A  93     -11.292   6.077  -8.795  1.00 10.00      A   
ATOM    859  N   ILE A  94     -11.351   7.326  -6.926  1.00 10.00      A   
ATOM    860  HN  ILE A  94     -11.477   7.338  -5.951  1.00 10.00      A   
ATOM    861  CA  ILE A  94     -11.079   8.571  -7.618  1.00 10.00      A   
ATOM    862  CB  ILE A  94     -12.027   9.690  -7.142  1.00 10.00      A   
ATOM    863  CG1 ILE A  94     -13.482   9.217  -7.194  1.00 10.00      A   
ATOM    864  CG2 ILE A  94     -11.844  10.945  -7.984  1.00 10.00      A   
ATOM    865  CD1 ILE A  94     -14.451  10.160  -6.517  1.00 10.00      A   
ATOM    866  C   ILE A  94      -9.641   9.013  -7.396  1.00 10.00      A   
ATOM    867  O   ILE A  94      -9.144   9.014  -6.268  1.00 10.00      A   
ATOM    868  N   VAL A  95      -8.976   9.379  -8.479  1.00 10.00      A   
ATOM    869  HN  VAL A  95      -9.426   9.350  -9.349  1.00 10.00      A   
ATOM    870  CA  VAL A  95      -7.603   9.844  -8.411  1.00 10.00      A   
ATOM    871  CB  VAL A  95      -6.752   9.302  -9.582  1.00 10.00      A   
ATOM    872  CG1 VAL A  95      -5.289   9.663  -9.391  1.00 10.00      A   
ATOM    873  CG2 VAL A  95      -6.909   7.793  -9.715  1.00 10.00      A   
ATOM    874  C   VAL A  95      -7.605  11.368  -8.437  1.00 10.00      A   
ATOM    875  O   VAL A  95      -7.973  11.983  -9.442  1.00 10.00      A   
ATOM    876  N   PHE A  96      -7.212  11.972  -7.330  1.00 10.00      A   
ATOM    877  HN  PHE A  96      -6.907  11.429  -6.568  1.00 10.00      A   
ATOM    878  CA  PHE A  96      -7.193  13.419  -7.216  1.00 10.00      A   
ATOM    879  CB  PHE A  96      -7.670  13.851  -5.827  1.00 10.00      A   
ATOM    880  CG  PHE A  96      -9.077  13.444  -5.498  1.00 10.00      A   
ATOM    881  CD1 PHE A  96      -9.338  12.214  -4.914  1.00 10.00      A   
ATOM    882  CD2 PHE A  96     -10.137  14.292  -5.765  1.00 10.00      A   
ATOM    883  CE1 PHE A  96     -10.630  11.838  -4.604  1.00 10.00      A   
ATOM    884  CE2 PHE A  96     -11.431  13.922  -5.459  1.00 10.00      A   
ATOM    885  CZ  PHE A  96     -11.678  12.694  -4.878  1.00 10.00      A   
ATOM    886  C   PHE A  96      -5.800  13.971  -7.458  1.00 10.00      A   
ATOM    887  O   PHE A  96      -4.797  13.348  -7.098  1.00 10.00      A   
ATOM    888  N   ALA A  97      -5.740  15.136  -8.071  1.00 10.00      A   
ATOM    889  HN  ALA A  97      -6.572  15.576  -8.351  1.00 10.00      A   
ATOM    890  CA  ALA A  97      -4.474  15.786  -8.333  1.00 10.00      A   
ATOM    891  CB  ALA A  97      -4.616  16.757  -9.494  1.00 10.00      A   
ATOM    892  C   ALA A  97      -4.029  16.515  -7.074  1.00 10.00      A   
ATOM    893  O   ALA A  97      -4.810  17.251  -6.469  1.00 10.00      A   
ATOM    894  N   GLN A  98      -2.779  16.318  -6.678  1.00 10.00      A   
ATOM    895  HN  GLN A  98      -2.193  15.739  -7.209  1.00 10.00      A   
ATOM    896  CA  GLN A  98      -2.252  16.955  -5.475  1.00 10.00      A   
ATOM    897  CB  GLN A  98      -0.833  16.453  -5.177  1.00 10.00      A   
ATOM    898  CG  GLN A  98      -0.281  16.863  -3.817  1.00 10.00      A   
ATOM    899  CD  GLN A  98      -1.024  16.236  -2.651  1.00 10.00      A   
ATOM    900  OE1 GLN A  98      -1.612  15.162  -2.775  1.00 10.00      A   
ATOM    901  NE2 GLN A  98      -0.987  16.898  -1.505  1.00 10.00      A   
ATOM    902 HE21 GLN A  98      -0.492  17.743  -1.476  1.00 10.00      A   
ATOM    903 HE22 GLN A  98      -1.444  16.509  -0.727  1.00 10.00      A   
ATOM    904  C   GLN A  98      -2.278  18.479  -5.608  1.00 10.00      A   
ATOM    905  O   GLN A  98      -2.245  19.199  -4.613  1.00 10.00      A   
ATOM    906  N   LYS A  99      -2.353  18.959  -6.846  1.00 10.00      A   
ATOM    907  HN  LYS A  99      -2.367  18.329  -7.598  1.00 10.00      A   
ATOM    908  CA  LYS A  99      -2.400  20.391  -7.118  1.00 10.00      A   
ATOM    909  CB  LYS A  99      -2.314  20.653  -8.626  1.00 10.00      A   
ATOM    910  CG  LYS A  99      -3.561  20.260  -9.403  1.00 10.00      A   
ATOM    911  CD  LYS A  99      -3.478  20.718 -10.847  1.00 10.00      A   
ATOM    912  CE  LYS A  99      -4.849  20.722 -11.503  1.00 10.00      A   
ATOM    913  NZ  LYS A  99      -5.754  21.740 -10.905  1.00 10.00      A   
ATOM    914  HZ1 LYS A  99      -6.525  21.964 -11.563  1.00 10.00      A   
ATOM    915  HZ2 LYS A  99      -5.228  22.613 -10.699  1.00 10.00      A   
ATOM    916  HZ3 LYS A  99      -6.167  21.379 -10.015  1.00 10.00      A   
ATOM    917  C   LYS A  99      -3.678  21.012  -6.558  1.00 10.00      A   
ATOM    918  O   LYS A  99      -3.724  22.206  -6.268  1.00 10.00      A   
ATOM    919  N   ASP A 100      -4.713  20.189  -6.411  1.00 10.00      A   
ATOM    920  HN  ASP A 100      -4.607  19.242  -6.651  1.00 10.00      A   
ATOM    921  CA  ASP A 100      -5.995  20.651  -5.895  1.00 10.00      A   
ATOM    922  CB  ASP A 100      -7.154  19.910  -6.576  1.00 10.00      A   
ATOM    923  CG  ASP A 100      -7.171  20.060  -8.084  1.00 10.00      A   
ATOM    924  OD1 ASP A 100      -7.013  21.198  -8.579  1.00 10.00      A   
ATOM    925  OD2 ASP A 100      -7.350  19.043  -8.784  1.00 10.00      A   
ATOM    926  C   ASP A 100      -6.071  20.422  -4.395  1.00 10.00      A   
ATOM    927  O   ASP A 100      -6.798  21.115  -3.683  1.00 10.00      A   
ATOM    928  N   LEU A 101      -5.313  19.445  -3.919  1.00 10.00      A   
ATOM    929  HN  LEU A 101      -4.750  18.937  -4.539  1.00 10.00      A   
ATOM    930  CA  LEU A 101      -5.299  19.102  -2.503  1.00 10.00      A   
ATOM    931  CB  LEU A 101      -4.930  17.628  -2.318  1.00 10.00      A   
ATOM    932  CG  LEU A 101      -5.747  16.614  -3.122  1.00 10.00      A   
ATOM    933  CD1 LEU A 101      -5.189  15.211  -2.939  1.00 10.00      A   
ATOM    934  CD2 LEU A 101      -7.213  16.666  -2.722  1.00 10.00      A   
ATOM    935  C   LEU A 101      -4.328  19.976  -1.721  1.00 10.00      A   
ATOM    936  O   LEU A 101      -4.582  20.313  -0.568  1.00 10.00      A   
ATOM    937  N   TRP A 102      -3.219  20.341  -2.347  1.00 10.00      A   
ATOM    938  HN  TRP A 102      -3.073  20.057  -3.277  1.00 10.00      A   
ATOM    939  CA  TRP A 102      -2.209  21.159  -1.694  1.00 10.00      A   
ATOM    940  CB  TRP A 102      -0.889  20.385  -1.606  1.00 10.00      A   
ATOM    941  CG  TRP A 102      -0.013  20.805  -0.466  1.00 10.00      A   
ATOM    942  CD1 TRP A 102       1.284  21.222  -0.539  1.00 10.00      A   
ATOM    943  CD2 TRP A 102      -0.371  20.849   0.922  1.00 10.00      A   
ATOM    944  NE1 TRP A 102       1.756  21.524   0.714  1.00 10.00      A   
ATOM    945  HE1 TRP A 102       2.661  21.843   0.921  1.00 10.00      A   
ATOM    946  CE2 TRP A 102       0.758  21.302   1.630  1.00 10.00      A   
ATOM    947  CE3 TRP A 102      -1.537  20.549   1.634  1.00 10.00      A   
ATOM    948  CZ2 TRP A 102       0.754  21.464   3.014  1.00 10.00      A   
ATOM    949  CZ3 TRP A 102      -1.537  20.710   3.006  1.00 10.00      A   
ATOM    950  CH2 TRP A 102      -0.399  21.165   3.682  1.00 10.00      A   
ATOM    951  C   TRP A 102      -2.010  22.478  -2.435  1.00 10.00      A   
ATOM    952  O   TRP A 102      -1.648  22.486  -3.610  1.00 10.00      A   
ATOM    953  N   PRO A 103      -2.259  23.614  -1.757  1.00 10.00      A   
ATOM    954  CA  PRO A 103      -2.098  24.944  -2.356  1.00 10.00      A   
ATOM    955  CB  PRO A 103      -2.520  25.904  -1.236  1.00 10.00      A   
ATOM    956  CG  PRO A 103      -3.326  25.070  -0.300  1.00 10.00      A   
ATOM    957  CD  PRO A 103      -2.732  23.695  -0.364  1.00 10.00      A   
ATOM    958  C   PRO A 103      -0.649  25.205  -2.758  1.00 10.00      A   
ATOM    959  O   PRO A 103      -0.375  25.746  -3.828  1.00 10.00      A   
ATOM    960  N   GLU A 104       0.278  24.801  -1.900  1.00 10.00      A   
ATOM    961  HN  GLU A 104      -0.003  24.362  -1.071  1.00 10.00      A   
ATOM    962  CA  GLU A 104       1.700  24.978  -2.162  1.00 10.00      A   
ATOM    963  CB  GLU A 104       2.475  25.110  -0.852  1.00 10.00      A   
ATOM    964  CG  GLU A 104       2.374  26.487  -0.225  1.00 10.00      A   
ATOM    965  CD  GLU A 104       2.706  26.491   1.252  1.00 10.00      A   
ATOM    966  OE1 GLU A 104       3.793  26.004   1.629  1.00 10.00      A   
ATOM    967  OE2 GLU A 104       1.886  27.001   2.042  1.00 10.00      A   
ATOM    968  C   GLU A 104       2.233  23.814  -2.987  1.00 10.00      A   
ATOM    969  O   GLU A 104       3.106  23.064  -2.549  1.00 10.00      A   
ATOM    970  N   TYR A 105       1.696  23.680  -4.186  1.00 10.00      A   
ATOM    971  HN  TYR A 105       1.022  24.329  -4.478  1.00 10.00      A   
ATOM    972  CA  TYR A 105       2.070  22.608  -5.087  1.00 10.00      A   
ATOM    973  CB  TYR A 105       0.865  22.246  -5.953  1.00 10.00      A   
ATOM    974  CG  TYR A 105       1.026  20.981  -6.756  1.00 10.00      A   
ATOM    975  CD1 TYR A 105       1.023  19.744  -6.133  1.00 10.00      A   
ATOM    976  CD2 TYR A 105       1.164  21.020  -8.139  1.00 10.00      A   
ATOM    977  CE1 TYR A 105       1.146  18.581  -6.860  1.00 10.00      A   
ATOM    978  CE2 TYR A 105       1.292  19.860  -8.873  1.00 10.00      A   
ATOM    979  CZ  TYR A 105       1.282  18.644  -8.226  1.00 10.00      A   
ATOM    980  OH  TYR A 105       1.397  17.483  -8.948  1.00 10.00      A   
ATOM    981  HH  TYR A 105       2.292  17.419  -9.312  1.00 10.00      A   
ATOM    982  C   TYR A 105       3.239  23.000  -5.981  1.00 10.00      A   
ATOM    983  O   TYR A 105       3.384  24.164  -6.362  1.00 10.00      A   
ATOM    984  N   SER A 106       4.069  22.021  -6.304  1.00 10.00      A   
ATOM    985  HN  SER A 106       3.907  21.123  -5.946  1.00 10.00      A   
ATOM    986  CA  SER A 106       5.211  22.236  -7.174  1.00 10.00      A   
ATOM    987  CB  SER A 106       6.435  21.471  -6.651  1.00 10.00      A   
ATOM    988  OG  SER A 106       7.648  22.048  -7.114  1.00 10.00      A   
ATOM    989  HG  SER A 106       7.870  21.687  -7.983  1.00 10.00      A   
ATOM    990  C   SER A 106       4.856  21.772  -8.586  1.00 10.00      A   
ATOM    991  O   SER A 106       4.689  20.575  -8.834  1.00 10.00      A   
ATOM    992  N   ASP A 107       4.746  22.726  -9.508  1.00 10.00      A   
ATOM    993  HN  ASP A 107       4.909  23.659  -9.245  1.00 10.00      A   
ATOM    994  CA  ASP A 107       4.388  22.433 -10.900  1.00 10.00      A   
ATOM    995  CB  ASP A 107       4.261  23.726 -11.711  1.00 10.00      A   
ATOM    996  CG  ASP A 107       3.273  24.702 -11.106  1.00 10.00      A   
ATOM    997  OD1 ASP A 107       2.061  24.598 -11.402  1.00 10.00      A   
ATOM    998  OD2 ASP A 107       3.705  25.575 -10.321  1.00 10.00      A   
ATOM    999  C   ASP A 107       5.394  21.500 -11.562  1.00 10.00      A   
ATOM   1000  O   ASP A 107       5.084  20.837 -12.551  1.00 10.00      A   
ATOM   1001  N   THR A 108       6.595  21.455 -11.005  1.00 10.00      A   
ATOM   1002  HN  THR A 108       6.778  22.024 -10.229  1.00 10.00      A   
ATOM   1003  CA  THR A 108       7.663  20.608 -11.512  1.00 10.00      A   
ATOM   1004  CB  THR A 108       8.928  20.815 -10.670  1.00 10.00      A   
ATOM   1005  OG1 THR A 108       8.644  21.782  -9.645  1.00 10.00      A   
ATOM   1006  HG1 THR A 108       9.444  22.291  -9.456  1.00 10.00      A   
ATOM   1007  CG2 THR A 108      10.065  21.320 -11.542  1.00 10.00      A   
ATOM   1008  C   THR A 108       7.273  19.129 -11.472  1.00 10.00      A   
ATOM   1009  O   THR A 108       7.765  18.326 -12.262  1.00 10.00      A   
ATOM   1010  N   PHE A 109       6.383  18.783 -10.553  1.00 10.00      A   
ATOM   1011  HN  PHE A 109       6.015  19.475  -9.957  1.00 10.00      A   
ATOM   1012  CA  PHE A 109       5.921  17.411 -10.407  1.00 10.00      A   
ATOM   1013  CB  PHE A 109       6.301  16.862  -9.028  1.00 10.00      A   
ATOM   1014  CG  PHE A 109       7.611  16.127  -9.007  1.00 10.00      A   
ATOM   1015  CD1 PHE A 109       8.793  16.795  -8.738  1.00 10.00      A   
ATOM   1016  CD2 PHE A 109       7.657  14.767  -9.256  1.00 10.00      A   
ATOM   1017  CE1 PHE A 109       9.999  16.119  -8.719  1.00 10.00      A   
ATOM   1018  CE2 PHE A 109       8.858  14.085  -9.239  1.00 10.00      A   
ATOM   1019  CZ  PHE A 109      10.031  14.762  -8.971  1.00 10.00      A   
ATOM   1020  C   PHE A 109       4.412  17.341 -10.595  1.00 10.00      A   
ATOM   1021  O   PHE A 109       3.711  16.694  -9.822  1.00 10.00      A   
ATOM   1022  N   ALA A 110       3.920  17.999 -11.639  1.00 10.00      A   
ATOM   1023  HN  ALA A 110       4.538  18.477 -12.235  1.00 10.00      A   
ATOM   1024  CA  ALA A 110       2.488  18.036 -11.933  1.00 10.00      A   
ATOM   1025  CB  ALA A 110       2.182  19.126 -12.949  1.00 10.00      A   
ATOM   1026  C   ALA A 110       1.948  16.686 -12.414  1.00 10.00      A   
ATOM   1027  O   ALA A 110       0.745  16.536 -12.632  1.00 10.00      A   
ATOM   1028  N   ASN A 111       2.832  15.708 -12.576  1.00 10.00      A   
ATOM   1029  HN  ASN A 111       3.779  15.885 -12.393  1.00 10.00      A   
ATOM   1030  CA  ASN A 111       2.430  14.379 -13.035  1.00 10.00      A   
ATOM   1031  CB  ASN A 111       3.529  13.741 -13.890  1.00 10.00      A   
ATOM   1032  CG  ASN A 111       3.422  14.112 -15.358  1.00 10.00      A   
ATOM   1033  OD1 ASN A 111       2.862  15.150 -15.713  1.00 10.00      A   
ATOM   1034  ND2 ASN A 111       3.965  13.268 -16.221  1.00 10.00      A   
ATOM   1035 HD21 ASN A 111       4.401  12.462 -15.869  1.00 10.00      A   
ATOM   1036 HD22 ASN A 111       3.908  13.481 -17.178  1.00 10.00      A   
ATOM   1037  C   ASN A 111       2.060  13.462 -11.868  1.00 10.00      A   
ATOM   1038  O   ASN A 111       1.701  12.300 -12.068  1.00 10.00      A   
ATOM   1039  N   ASP A 112       2.147  13.988 -10.653  1.00 10.00      A   
ATOM   1040  HN  ASP A 112       2.431  14.920 -10.557  1.00 10.00      A   
ATOM   1041  CA  ASP A 112       1.816  13.216  -9.456  1.00 10.00      A   
ATOM   1042  CB  ASP A 112       2.573  13.749  -8.235  1.00 10.00      A   
ATOM   1043  CG  ASP A 112       2.280  12.976  -6.959  1.00 10.00      A   
ATOM   1044  OD1 ASP A 112       2.071  11.748  -7.037  1.00 10.00      A   
ATOM   1045  OD2 ASP A 112       2.276  13.599  -5.869  1.00 10.00      A   
ATOM   1046  C   ASP A 112       0.314  13.251  -9.207  1.00 10.00      A   
ATOM   1047  O   ASP A 112      -0.330  14.283  -9.394  1.00 10.00      A   
ATOM   1048  N   THR A 113      -0.242  12.125  -8.796  1.00 10.00      A   
ATOM   1049  HN  THR A 113       0.328  11.340  -8.633  1.00 10.00      A   
ATOM   1050  CA  THR A 113      -1.671  12.032  -8.531  1.00 10.00      A   
ATOM   1051  CB  THR A 113      -2.450  11.592  -9.787  1.00 10.00      A   
ATOM   1052  OG1 THR A 113      -1.526  11.290 -10.843  1.00 10.00      A   
ATOM   1053  HG1 THR A 113      -0.627  11.331 -10.496  1.00 10.00      A   
ATOM   1054  CG2 THR A 113      -3.389  12.696 -10.250  1.00 10.00      A   
ATOM   1055  C   THR A 113      -1.940  11.061  -7.383  1.00 10.00      A   
ATOM   1056  O   THR A 113      -1.369   9.969  -7.338  1.00 10.00      A   
ATOM   1057  N   LEU A 114      -2.810  11.457  -6.462  1.00 10.00      A   
ATOM   1058  HN  LEU A 114      -3.266  12.322  -6.570  1.00 10.00      A   
ATOM   1059  CA  LEU A 114      -3.130  10.628  -5.307  1.00 10.00      A   
ATOM   1060  CB  LEU A 114      -2.879  11.387  -3.995  1.00 10.00      A   
ATOM   1061  CG  LEU A 114      -1.437  11.382  -3.470  1.00 10.00      A   
ATOM   1062  CD1 LEU A 114      -0.540  12.274  -4.316  1.00 10.00      A   
ATOM   1063  CD2 LEU A 114      -1.391  11.801  -2.011  1.00 10.00      A   
ATOM   1064  C   LEU A 114      -4.566  10.123  -5.367  1.00 10.00      A   
ATOM   1065  O   LEU A 114      -5.515  10.903  -5.423  1.00 10.00      A   
ATOM   1066  N   GLU A 115      -4.714   8.812  -5.376  1.00 10.00      A   
ATOM   1067  HN  GLU A 115      -3.914   8.245  -5.349  1.00 10.00      A   
ATOM   1068  CA  GLU A 115      -6.022   8.182  -5.425  1.00 10.00      A   
ATOM   1069  CB  GLU A 115      -5.962   6.968  -6.354  1.00 10.00      A   
ATOM   1070  CG  GLU A 115      -7.151   6.028  -6.281  1.00 10.00      A   
ATOM   1071  CD  GLU A 115      -6.847   4.691  -6.921  1.00 10.00      A   
ATOM   1072  OE1 GLU A 115      -7.464   4.367  -7.956  1.00 10.00      A   
ATOM   1073  OE2 GLU A 115      -5.968   3.966  -6.403  1.00 10.00      A   
ATOM   1074  C   GLU A 115      -6.463   7.774  -4.022  1.00 10.00      A   
ATOM   1075  O   GLU A 115      -5.645   7.354  -3.202  1.00 10.00      A   
ATOM   1076  N   THR A 116      -7.750   7.915  -3.751  1.00 10.00      A   
ATOM   1077  HN  THR A 116      -8.353   8.256  -4.446  1.00 10.00      A   
ATOM   1078  CA  THR A 116      -8.298   7.562  -2.453  1.00 10.00      A   
ATOM   1079  CB  THR A 116      -8.415   8.803  -1.532  1.00 10.00      A   
ATOM   1080  OG1 THR A 116      -8.666   8.400  -0.177  1.00 10.00      A   
ATOM   1081  HG1 THR A 116      -7.859   8.011   0.189  1.00 10.00      A   
ATOM   1082  CG2 THR A 116      -9.509   9.747  -2.002  1.00 10.00      A   
ATOM   1083  C   THR A 116      -9.654   6.879  -2.621  1.00 10.00      A   
ATOM   1084  O   THR A 116     -10.319   7.050  -3.645  1.00 10.00      A   
ATOM   1085  N   GLU A 117     -10.045   6.092  -1.631  1.00 10.00      A   
ATOM   1086  HN  GLU A 117      -9.466   5.992  -0.847  1.00 10.00      A   
ATOM   1087  CA  GLU A 117     -11.317   5.380  -1.667  1.00 10.00      A   
ATOM   1088  CB  GLU A 117     -11.168   4.003  -1.017  1.00 10.00      A   
ATOM   1089  CG  GLU A 117     -10.052   3.154  -1.606  1.00 10.00      A   
ATOM   1090  CD  GLU A 117     -10.411   2.531  -2.943  1.00 10.00      A   
ATOM   1091  OE1 GLU A 117     -10.283   1.296  -3.077  1.00 10.00      A   
ATOM   1092  OE2 GLU A 117     -10.806   3.272  -3.869  1.00 10.00      A   
ATOM   1093  C   GLU A 117     -12.389   6.192  -0.946  1.00 10.00      A   
ATOM   1094  O   GLU A 117     -12.232   6.535   0.226  1.00 10.00      A   
ATOM   1095  N   ILE A 118     -13.467   6.513  -1.650  1.00 10.00      A   
ATOM   1096  HN  ILE A 118     -13.541   6.211  -2.582  1.00 10.00      A   
ATOM   1097  CA  ILE A 118     -14.549   7.297  -1.071  1.00 10.00      A   
ATOM   1098  CB  ILE A 118     -14.489   8.777  -1.536  1.00 10.00      A   
ATOM   1099  CG1 ILE A 118     -13.185   9.435  -1.075  1.00 10.00      A   
ATOM   1100  CG2 ILE A 118     -15.688   9.571  -1.025  1.00 10.00      A   
ATOM   1101  CD1 ILE A 118     -12.999  10.852  -1.572  1.00 10.00      A   
ATOM   1102  C   ILE A 118     -15.906   6.701  -1.433  1.00 10.00      A   
ATOM   1103  O   ILE A 118     -16.155   6.355  -2.592  1.00 10.00      A   
ATOM   1104  N   PRO A 119     -16.785   6.529  -0.432  1.00 10.00      A   
ATOM   1105  CA  PRO A 119     -18.132   5.996  -0.648  1.00 10.00      A   
ATOM   1106  CB  PRO A 119     -18.659   5.776   0.773  1.00 10.00      A   
ATOM   1107  CG  PRO A 119     -17.880   6.723   1.617  1.00 10.00      A   
ATOM   1108  CD  PRO A 119     -16.519   6.812   0.990  1.00 10.00      A   
ATOM   1109  C   PRO A 119     -19.015   6.997  -1.395  1.00 10.00      A   
ATOM   1110  O   PRO A 119     -18.777   8.205  -1.347  1.00 10.00      A   
ATOM   1111  N   GLU A 120     -20.041   6.489  -2.065  1.00 10.00      A   
ATOM   1112  HN  GLU A 120     -20.189   5.517  -2.043  1.00 10.00      A   
ATOM   1113  CA  GLU A 120     -20.956   7.321  -2.840  1.00 10.00      A   
ATOM   1114  CB  GLU A 120     -21.989   6.440  -3.537  1.00 10.00      A   
ATOM   1115  CG  GLU A 120     -22.603   7.069  -4.773  1.00 10.00      A   
ATOM   1116  CD  GLU A 120     -23.761   6.260  -5.300  1.00 10.00      A   
ATOM   1117  OE1 GLU A 120     -23.529   5.345  -6.120  1.00 10.00      A   
ATOM   1118  OE2 GLU A 120     -24.911   6.537  -4.895  1.00 10.00      A   
ATOM   1119  C   GLU A 120     -21.662   8.375  -1.982  1.00 10.00      A   
ATOM   1120  O   GLU A 120     -22.102   9.407  -2.489  1.00 10.00      A   
ATOM   1121  N   ARG A 121     -21.775   8.105  -0.686  1.00 10.00      A   
ATOM   1122  HN  ARG A 121     -21.431   7.244  -0.347  1.00 10.00      A   
ATOM   1123  CA  ARG A 121     -22.427   9.022   0.247  1.00 10.00      A   
ATOM   1124  CB  ARG A 121     -22.469   8.401   1.646  1.00 10.00      A   
ATOM   1125  CG  ARG A 121     -23.525   8.994   2.562  1.00 10.00      A   
ATOM   1126  CD  ARG A 121     -24.131   7.929   3.464  1.00 10.00      A   
ATOM   1127  NE  ARG A 121     -23.434   7.807   4.746  1.00 10.00      A   
ATOM   1128  HE  ARG A 121     -22.830   8.541   5.004  1.00 10.00      A   
ATOM   1129  CZ  ARG A 121     -23.580   6.768   5.574  1.00 10.00      A   
ATOM   1130  NH1 ARG A 121     -24.390   5.768   5.254  1.00 10.00      A   
ATOM   1131 HH11 ARG A 121     -24.914   5.781   4.351  1.00 10.00      A   
ATOM   1132 HH12 ARG A 121     -24.496   4.956   5.902  1.00 10.00      A   
ATOM   1133  NH2 ARG A 121     -22.902   6.715   6.713  1.00 10.00      A   
ATOM   1134 HH21 ARG A 121     -23.026   5.901   7.362  1.00 10.00      A   
ATOM   1135 HH22 ARG A 121     -22.230   7.484   6.966  1.00 10.00      A   
ATOM   1136  C   ARG A 121     -21.739  10.391   0.295  1.00 10.00      A   
ATOM   1137  O   ARG A 121     -22.375  11.400   0.594  1.00 10.00      A   
ATOM   1138  N   TYR A 122     -20.449  10.424  -0.027  1.00 10.00      A   
ATOM   1139  HN  TYR A 122     -20.004   9.594  -0.310  1.00 10.00      A   
ATOM   1140  CA  TYR A 122     -19.680  11.667   0.005  1.00 10.00      A   
ATOM   1141  CB  TYR A 122     -18.345  11.450   0.729  1.00 10.00      A   
ATOM   1142  CG  TYR A 122     -18.434  11.289   2.230  1.00 10.00      A   
ATOM   1143  CD1 TYR A 122     -18.724  10.057   2.798  1.00 10.00      A   
ATOM   1144  CD2 TYR A 122     -18.204  12.364   3.080  1.00 10.00      A   
ATOM   1145  CE1 TYR A 122     -18.783   9.898   4.168  1.00 10.00      A   
ATOM   1146  CE2 TYR A 122     -18.265  12.217   4.449  1.00 10.00      A   
ATOM   1147  CZ  TYR A 122     -18.553  10.983   4.989  1.00 10.00      A   
ATOM   1148  OH  TYR A 122     -18.603  10.830   6.357  1.00 10.00      A   
ATOM   1149  HH  TYR A 122     -18.630   9.876   6.571  1.00 10.00      A   
ATOM   1150  C   TYR A 122     -19.394  12.190  -1.400  1.00 10.00      A   
ATOM   1151  O   TYR A 122     -18.530  13.047  -1.580  1.00 10.00      A   
ATOM   1152  N   LEU A 123     -20.117  11.697  -2.394  1.00 10.00      A   
ATOM   1153  HN  LEU A 123     -20.825  11.042  -2.204  1.00 10.00      A   
ATOM   1154  CA  LEU A 123     -19.879  12.125  -3.768  1.00 10.00      A   
ATOM   1155  CB  LEU A 123     -19.455  10.935  -4.631  1.00 10.00      A   
ATOM   1156  CG  LEU A 123     -18.191  10.199  -4.187  1.00 10.00      A   
ATOM   1157  CD1 LEU A 123     -17.908   9.020  -5.102  1.00 10.00      A   
ATOM   1158  CD2 LEU A 123     -17.006  11.147  -4.157  1.00 10.00      A   
ATOM   1159  C   LEU A 123     -21.087  12.815  -4.392  1.00 10.00      A   
ATOM   1160  O   LEU A 123     -22.213  12.323  -4.305  1.00 10.00      A   
ATOM   1161  N   GLU A 124     -20.836  13.959  -5.018  1.00 10.00      A   
ATOM   1162  HN  GLU A 124     -19.916  14.307  -5.022  1.00 10.00      A   
ATOM   1163  CA  GLU A 124     -21.877  14.722  -5.699  1.00 10.00      A   
ATOM   1164  CB  GLU A 124     -22.134  16.058  -5.000  1.00 10.00      A   
ATOM   1165  CG  GLU A 124     -22.857  15.933  -3.672  1.00 10.00      A   
ATOM   1166  CD  GLU A 124     -23.607  17.195  -3.299  1.00 10.00      A   
ATOM   1167  OE1 GLU A 124     -22.991  18.283  -3.290  1.00 10.00      A   
ATOM   1168  OE2 GLU A 124     -24.817  17.108  -3.002  1.00 10.00      A   
ATOM   1169  C   GLU A 124     -21.464  14.962  -7.145  1.00 10.00      A   
ATOM   1170  O   GLU A 124     -20.287  15.179  -7.429  1.00 10.00      A   
ATOM   1171  N   LYS A 125     -22.426  14.922  -8.054  1.00 10.00      A   
ATOM   1172  HN  LYS A 125     -23.350  14.761  -7.764  1.00 10.00      A   
ATOM   1173  CA  LYS A 125     -22.147  15.116  -9.473  1.00 10.00      A   
ATOM   1174  CB  LYS A 125     -23.385  14.789 -10.313  1.00 10.00      A   
ATOM   1175  CG  LYS A 125     -23.152  14.812 -11.817  1.00 10.00      A   
ATOM   1176  CD  LYS A 125     -21.976  13.930 -12.202  1.00 10.00      A   
ATOM   1177  CE  LYS A 125     -21.818  13.832 -13.707  1.00 10.00      A   
ATOM   1178  NZ  LYS A 125     -21.676  15.164 -14.351  1.00 10.00      A   
ATOM   1179  HZ1 LYS A 125     -22.581  15.673 -14.336  1.00 10.00      A   
ATOM   1180  HZ2 LYS A 125     -21.380  15.051 -15.340  1.00 10.00      A   
ATOM   1181  HZ3 LYS A 125     -20.959  15.739 -13.851  1.00 10.00      A   
ATOM   1182  C   LYS A 125     -21.643  16.527  -9.779  1.00 10.00      A   
ATOM   1183  O   LYS A 125     -22.165  17.514  -9.259  1.00 10.00      A   
ATOM   1184  N   ALA A 126     -20.622  16.608 -10.623  1.00 10.00      A   
ATOM   1185  HN  ALA A 126     -20.249  15.785 -11.005  1.00 10.00      A   
ATOM   1186  CB  ALA A 126     -18.612  17.994 -10.529  1.00 10.00      A   
ATOM   1187  CA  ALA A 126     -20.048  17.886 -11.015  1.00 10.00      A   
ATOM   1188  C   ALA A 126     -20.100  18.019 -12.529  1.00 10.00      A   
ATOM   1189  O   ALA A 126     -20.101  19.162 -13.033  1.00 10.00      A   
ATOM   1190  OXT ALA A 126     -20.147  16.969 -13.208  1.00 10.00      A   
ATOM   1191  CB  VAL B  24      39.613  -2.563   1.585  1.00 10.00      B   
ATOM   1192  CG1 VAL B  24      39.662  -3.312   2.906  1.00 10.00      B   
ATOM   1193  CG2 VAL B  24      40.316  -1.220   1.712  1.00 10.00      B   
ATOM   1194  C   VAL B  24      39.938  -2.772  -0.894  1.00 10.00      B   
ATOM   1195  O   VAL B  24      40.842  -2.282  -1.572  1.00 10.00      B   
ATOM   1196  N   VAL B  24      41.704  -3.554   0.640  1.00 10.00      B   
ATOM   1197  HT1 VAL B  24      41.909  -4.026   1.541  1.00 10.00      B   
ATOM   1198  HT2 VAL B  24      42.156  -2.618   0.642  1.00 10.00      B   
ATOM   1199  HT3 VAL B  24      42.108  -4.114  -0.135  1.00 10.00      B   
ATOM   1200  CA  VAL B  24      40.243  -3.410   0.457  1.00 10.00      B   
ATOM   1201  N   SER B  25      38.672  -2.788  -1.288  1.00 10.00      B   
ATOM   1202  HN  SER B  25      37.988  -3.193  -0.703  1.00 10.00      B   
ATOM   1203  CA  SER B  25      38.267  -2.208  -2.561  1.00 10.00      B   
ATOM   1204  CB  SER B  25      36.889  -2.733  -2.970  1.00 10.00      B   
ATOM   1205  OG  SER B  25      35.952  -2.594  -1.911  1.00 10.00      B   
ATOM   1206  HG  SER B  25      36.280  -3.071  -1.125  1.00 10.00      B   
ATOM   1207  C   SER B  25      38.242  -0.688  -2.467  1.00 10.00      B   
ATOM   1208  O   SER B  25      38.213  -0.136  -1.365  1.00 10.00      B   
ATOM   1209  N   ASP B  26      38.239  -0.017  -3.619  1.00 10.00      B   
ATOM   1210  HN  ASP B  26      38.260  -0.518  -4.465  1.00 10.00      B   
ATOM   1211  CA  ASP B  26      38.210   1.448  -3.661  1.00 10.00      B   
ATOM   1212  CB  ASP B  26      38.152   1.957  -5.104  1.00 10.00      B   
ATOM   1213  CG  ASP B  26      39.289   1.461  -5.973  1.00 10.00      B   
ATOM   1214  OD1 ASP B  26      40.396   2.043  -5.913  1.00 10.00      B   
ATOM   1215  OD2 ASP B  26      39.077   0.492  -6.734  1.00 10.00      B   
ATOM   1216  C   ASP B  26      37.001   1.981  -2.906  1.00 10.00      B   
ATOM   1217  O   ASP B  26      37.100   2.952  -2.154  1.00 10.00      B   
ATOM   1218  N   PHE B  27      35.859   1.325  -3.108  1.00 10.00      B   
ATOM   1219  HN  PHE B  27      35.853   0.560  -3.717  1.00 10.00      B   
ATOM   1220  CA  PHE B  27      34.619   1.717  -2.456  1.00 10.00      B   
ATOM   1221  CB  PHE B  27      33.462   0.816  -2.907  1.00 10.00      B   
ATOM   1222  CG  PHE B  27      32.114   1.278  -2.431  1.00 10.00      B   
ATOM   1223  CD1 PHE B  27      31.487   2.360  -3.028  1.00 10.00      B   
ATOM   1224  CD2 PHE B  27      31.480   0.636  -1.382  1.00 10.00      B   
ATOM   1225  CE1 PHE B  27      30.251   2.793  -2.584  1.00 10.00      B   
ATOM   1226  CE2 PHE B  27      30.245   1.063  -0.934  1.00 10.00      B   
ATOM   1227  CZ  PHE B  27      29.630   2.144  -1.535  1.00 10.00      B   
ATOM   1228  C   PHE B  27      34.762   1.684  -0.940  1.00 10.00      B   
ATOM   1229  O   PHE B  27      34.279   2.577  -0.249  1.00 10.00      B   
ATOM   1230  N   GLU B  28      35.446   0.661  -0.432  1.00 10.00      B   
ATOM   1231  HN  GLU B  28      35.826  -0.009  -1.038  1.00 10.00      B   
ATOM   1232  CA  GLU B  28      35.656   0.523   1.005  1.00 10.00      B   
ATOM   1233  CB  GLU B  28      36.313  -0.821   1.335  1.00 10.00      B   
ATOM   1234  CG  GLU B  28      35.367  -2.011   1.266  1.00 10.00      B   
ATOM   1235  CD  GLU B  28      36.086  -3.344   1.336  1.00 10.00      B   
ATOM   1236  OE1 GLU B  28      36.683  -3.754   0.314  1.00 10.00      B   
ATOM   1237  OE2 GLU B  28      36.052  -3.993   2.405  1.00 10.00      B   
ATOM   1238  C   GLU B  28      36.498   1.675   1.538  1.00 10.00      B   
ATOM   1239  O   GLU B  28      36.165   2.271   2.560  1.00 10.00      B   
ATOM   1240  N   ILE B  29      37.578   1.995   0.826  1.00 10.00      B   
ATOM   1241  HN  ILE B  29      37.784   1.485   0.014  1.00 10.00      B   
ATOM   1242  CA  ILE B  29      38.464   3.087   1.227  1.00 10.00      B   
ATOM   1243  CB  ILE B  29      39.658   3.244   0.257  1.00 10.00      B   
ATOM   1244  CG1 ILE B  29      40.366   1.900   0.053  1.00 10.00      B   
ATOM   1245  CG2 ILE B  29      40.635   4.289   0.783  1.00 10.00      B   
ATOM   1246  CD1 ILE B  29      41.361   1.895  -1.087  1.00 10.00      B   
ATOM   1247  C   ILE B  29      37.688   4.399   1.265  1.00 10.00      B   
ATOM   1248  O   ILE B  29      37.747   5.140   2.249  1.00 10.00      B   
ATOM   1249  N   LEU B  30      36.947   4.666   0.194  1.00 10.00      B   
ATOM   1250  HN  LEU B  30      36.937   4.022  -0.552  1.00 10.00      B   
ATOM   1251  CA  LEU B  30      36.155   5.882   0.092  1.00 10.00      B   
ATOM   1252  CB  LEU B  30      35.446   5.950  -1.263  1.00 10.00      B   
ATOM   1253  CG  LEU B  30      36.348   6.004  -2.497  1.00 10.00      B   
ATOM   1254  CD1 LEU B  30      35.530   5.819  -3.765  1.00 10.00      B   
ATOM   1255  CD2 LEU B  30      37.116   7.314  -2.543  1.00 10.00      B   
ATOM   1256  C   LEU B  30      35.130   5.963   1.218  1.00 10.00      B   
ATOM   1257  O   LEU B  30      35.026   6.985   1.899  1.00 10.00      B   
ATOM   1258  N   GLU B  31      34.394   4.875   1.419  1.00 10.00      B   
ATOM   1259  HN  GLU B  31      34.545   4.086   0.851  1.00 10.00      B   
ATOM   1260  CA  GLU B  31      33.370   4.811   2.457  1.00 10.00      B   
ATOM   1261  CB  GLU B  31      32.660   3.455   2.418  1.00 10.00      B   
ATOM   1262  CG  GLU B  31      31.397   3.388   3.261  1.00 10.00      B   
ATOM   1263  CD  GLU B  31      30.982   1.966   3.575  1.00 10.00      B   
ATOM   1264  OE1 GLU B  31      31.144   1.538   4.739  1.00 10.00      B   
ATOM   1265  OE2 GLU B  31      30.489   1.266   2.668  1.00 10.00      B   
ATOM   1266  C   GLU B  31      33.973   5.041   3.840  1.00 10.00      B   
ATOM   1267  O   GLU B  31      33.430   5.798   4.647  1.00 10.00      B   
ATOM   1268  N   MET B  32      35.099   4.384   4.102  1.00 10.00      B   
ATOM   1269  HN  MET B  32      35.480   3.793   3.410  1.00 10.00      B   
ATOM   1270  CA  MET B  32      35.785   4.512   5.384  1.00 10.00      B   
ATOM   1271  CB  MET B  32      36.993   3.568   5.454  1.00 10.00      B   
ATOM   1272  CG  MET B  32      36.637   2.112   5.716  1.00 10.00      B   
ATOM   1273  SD  MET B  32      38.014   0.986   5.406  1.00 10.00      B   
ATOM   1274  CE  MET B  32      39.285   1.704   6.449  1.00 10.00      B   
ATOM   1275  C   MET B  32      36.233   5.947   5.622  1.00 10.00      B   
ATOM   1276  O   MET B  32      35.979   6.515   6.687  1.00 10.00      B   
ATOM   1277  N   ALA B  33      36.885   6.527   4.620  1.00 10.00      B   
ATOM   1278  HN  ALA B  33      37.046   6.014   3.796  1.00 10.00      B   
ATOM   1279  CA  ALA B  33      37.377   7.896   4.707  1.00 10.00      B   
ATOM   1280  CB  ALA B  33      38.138   8.274   3.447  1.00 10.00      B   
ATOM   1281  C   ALA B  33      36.246   8.887   4.971  1.00 10.00      B   
ATOM   1282  O   ALA B  33      36.361   9.747   5.846  1.00 10.00      B   
ATOM   1283  N   VAL B  34      35.151   8.753   4.223  1.00 10.00      B   
ATOM   1284  HN  VAL B  34      35.112   8.034   3.555  1.00 10.00      B   
ATOM   1285  CA  VAL B  34      34.004   9.640   4.377  1.00 10.00      B   
ATOM   1286  CB  VAL B  34      32.877   9.304   3.373  1.00 10.00      B   
ATOM   1287  CG1 VAL B  34      31.605  10.077   3.701  1.00 10.00      B   
ATOM   1288  CG2 VAL B  34      33.329   9.616   1.956  1.00 10.00      B   
ATOM   1289  C   VAL B  34      33.460   9.587   5.803  1.00 10.00      B   
ATOM   1290  O   VAL B  34      33.237  10.625   6.427  1.00 10.00      B   
ATOM   1291  N   ARG B  35      33.277   8.378   6.319  1.00 10.00      B   
ATOM   1292  HN  ARG B  35      33.493   7.587   5.776  1.00 10.00      B   
ATOM   1293  CA  ARG B  35      32.756   8.196   7.670  1.00 10.00      B   
ATOM   1294  CB  ARG B  35      32.564   6.716   7.992  1.00 10.00      B   
ATOM   1295  CG  ARG B  35      31.111   6.286   8.079  1.00 10.00      B   
ATOM   1296  CD  ARG B  35      30.945   5.048   8.948  1.00 10.00      B   
ATOM   1297  NE  ARG B  35      31.939   4.017   8.650  1.00 10.00      B   
ATOM   1298  HE  ARG B  35      32.692   3.925   9.279  1.00 10.00      B   
ATOM   1299  CZ  ARG B  35      31.887   3.202   7.594  1.00 10.00      B   
ATOM   1300  NH1 ARG B  35      30.891   3.293   6.723  1.00 10.00      B   
ATOM   1301 HH11 ARG B  35      30.859   2.649   5.891  1.00 10.00      B   
ATOM   1302 HH12 ARG B  35      30.135   3.998   6.857  1.00 10.00      B   
ATOM   1303  NH2 ARG B  35      32.828   2.283   7.420  1.00 10.00      B   
ATOM   1304 HH21 ARG B  35      32.791   1.642   6.596  1.00 10.00      B   
ATOM   1305 HH22 ARG B  35      33.604   2.194   8.111  1.00 10.00      B   
ATOM   1306  C   ARG B  35      33.662   8.827   8.715  1.00 10.00      B   
ATOM   1307  O   ARG B  35      33.204   9.609   9.549  1.00 10.00      B   
ATOM   1308  N   GLU B  36      34.948   8.497   8.657  1.00 10.00      B   
ATOM   1309  HN  GLU B  36      35.255   7.891   7.949  1.00 10.00      B   
ATOM   1310  CA  GLU B  36      35.915   9.017   9.611  1.00 10.00      B   
ATOM   1311  CB  GLU B  36      37.302   8.425   9.365  1.00 10.00      B   
ATOM   1312  CG  GLU B  36      37.364   6.916   9.532  1.00 10.00      B   
ATOM   1313  CD  GLU B  36      38.771   6.415   9.757  1.00 10.00      B   
ATOM   1314  OE1 GLU B  36      39.612   6.552   8.844  1.00 10.00      B   
ATOM   1315  OE2 GLU B  36      39.044   5.875  10.851  1.00 10.00      B   
ATOM   1316  C   GLU B  36      35.970  10.540   9.590  1.00 10.00      B   
ATOM   1317  O   GLU B  36      36.002  11.181  10.644  1.00 10.00      B   
ATOM   1318  N   LEU B  37      35.968  11.115   8.392  1.00 10.00      B   
ATOM   1319  HN  LEU B  37      35.941  10.551   7.588  1.00 10.00      B   
ATOM   1320  CA  LEU B  37      36.016  12.563   8.245  1.00 10.00      B   
ATOM   1321  CB  LEU B  37      36.226  12.960   6.781  1.00 10.00      B   
ATOM   1322  CG  LEU B  37      37.622  12.707   6.206  1.00 10.00      B   
ATOM   1323  CD1 LEU B  37      37.665  13.049   4.724  1.00 10.00      B   
ATOM   1324  CD2 LEU B  37      38.671  13.496   6.976  1.00 10.00      B   
ATOM   1325  C   LEU B  37      34.748  13.208   8.786  1.00 10.00      B   
ATOM   1326  O   LEU B  37      34.810  14.145   9.580  1.00 10.00      B   
ATOM   1327  N   ALA B  38      33.599  12.683   8.375  1.00 10.00      B   
ATOM   1328  HN  ALA B  38      33.615  11.917   7.756  1.00 10.00      B   
ATOM   1329  CA  ALA B  38      32.317  13.213   8.813  1.00 10.00      B   
ATOM   1330  CB  ALA B  38      31.176  12.495   8.113  1.00 10.00      B   
ATOM   1331  C   ALA B  38      32.171  13.137  10.330  1.00 10.00      B   
ATOM   1332  O   ALA B  38      31.650  14.059  10.958  1.00 10.00      B   
ATOM   1333  N   ILE B  39      32.641  12.041  10.917  1.00 10.00      B   
ATOM   1334  HN  ILE B  39      33.033  11.328  10.362  1.00 10.00      B   
ATOM   1335  CA  ILE B  39      32.573  11.866  12.362  1.00 10.00      B   
ATOM   1336  CB  ILE B  39      32.954  10.426  12.786  1.00 10.00      B   
ATOM   1337  CG1 ILE B  39      31.840   9.453  12.392  1.00 10.00      B   
ATOM   1338  CG2 ILE B  39      33.219  10.344  14.283  1.00 10.00      B   
ATOM   1339  CD1 ILE B  39      32.157   8.000  12.675  1.00 10.00      B   
ATOM   1340  C   ILE B  39      33.459  12.892  13.078  1.00 10.00      B   
ATOM   1341  O   ILE B  39      33.034  13.523  14.047  1.00 10.00      B   
ATOM   1342  N   GLU B  40      34.675  13.078  12.578  1.00 10.00      B   
ATOM   1343  HN  GLU B  40      34.953  12.564  11.790  1.00 10.00      B   
ATOM   1344  CA  GLU B  40      35.607  14.031  13.173  1.00 10.00      B   
ATOM   1345  CB  GLU B  40      37.008  13.866  12.590  1.00 10.00      B   
ATOM   1346  CG  GLU B  40      37.786  12.702  13.176  1.00 10.00      B   
ATOM   1347  CD  GLU B  40      39.278  12.953  13.189  1.00 10.00      B   
ATOM   1348  OE1 GLU B  40      39.693  14.114  12.979  1.00 10.00      B   
ATOM   1349  OE2 GLU B  40      40.045  11.997  13.424  1.00 10.00      B   
ATOM   1350  C   GLU B  40      35.131  15.472  12.997  1.00 10.00      B   
ATOM   1351  O   GLU B  40      35.363  16.324  13.859  1.00 10.00      B   
ATOM   1352  N   LYS B  41      34.459  15.738  11.883  1.00 10.00      B   
ATOM   1353  HN  LYS B  41      34.312  15.017  11.230  1.00 10.00      B   
ATOM   1354  CA  LYS B  41      33.949  17.075  11.593  1.00 10.00      B   
ATOM   1355  CB  LYS B  41      33.685  17.254  10.097  1.00 10.00      B   
ATOM   1356  CG  LYS B  41      34.947  17.229   9.252  1.00 10.00      B   
ATOM   1357  CD  LYS B  41      34.632  17.391   7.776  1.00 10.00      B   
ATOM   1358  CE  LYS B  41      35.873  17.170   6.929  1.00 10.00      B   
ATOM   1359  NZ  LYS B  41      35.710  17.708   5.553  1.00 10.00      B   
ATOM   1360  HZ1 LYS B  41      35.703  18.747   5.574  1.00 10.00      B   
ATOM   1361  HZ2 LYS B  41      34.817  17.377   5.141  1.00 10.00      B   
ATOM   1362  HZ3 LYS B  41      36.498  17.392   4.951  1.00 10.00      B   
ATOM   1363  C   LYS B  41      32.697  17.386  12.404  1.00 10.00      B   
ATOM   1364  O   LYS B  41      32.208  18.516  12.402  1.00 10.00      B   
ATOM   1365  N   GLY B  42      32.179  16.377  13.094  1.00 10.00      B   
ATOM   1366  HN  GLY B  42      32.605  15.495  13.047  1.00 10.00      B   
ATOM   1367  CA  GLY B  42      31.000  16.566  13.914  1.00 10.00      B   
ATOM   1368  C   GLY B  42      29.708  16.500  13.126  1.00 10.00      B   
ATOM   1369  O   GLY B  42      28.684  17.011  13.572  1.00 10.00      B   
ATOM   1370  N   LEU B  43      29.749  15.875  11.952  1.00 10.00      B   
ATOM   1371  HN  LEU B  43      30.601  15.497  11.634  1.00 10.00      B   
ATOM   1372  CA  LEU B  43      28.553  15.741  11.127  1.00 10.00      B   
ATOM   1373  CB  LEU B  43      28.919  15.334   9.696  1.00 10.00      B   
ATOM   1374  CG  LEU B  43      27.769  15.307   8.683  1.00 10.00      B   
ATOM   1375  CD1 LEU B  43      27.182  16.699   8.502  1.00 10.00      B   
ATOM   1376  CD2 LEU B  43      28.241  14.747   7.351  1.00 10.00      B   
ATOM   1377  C   LEU B  43      27.625  14.706  11.751  1.00 10.00      B   
ATOM   1378  O   LEU B  43      26.402  14.838  11.714  1.00 10.00      B   
ATOM   1379  N   PHE B  44      28.235  13.675  12.320  1.00 10.00      B   
ATOM   1380  HN  PHE B  44      29.217  13.633  12.291  1.00 10.00      B   
ATOM   1381  CA  PHE B  44      27.516  12.605  12.992  1.00 10.00      B   
ATOM   1382  CB  PHE B  44      26.807  11.673  11.994  1.00 10.00      B   
ATOM   1383  CG  PHE B  44      27.680  10.657  11.307  1.00 10.00      B   
ATOM   1384  CD1 PHE B  44      27.530   9.308  11.580  1.00 10.00      B   
ATOM   1385  CD2 PHE B  44      28.638  11.045  10.387  1.00 10.00      B   
ATOM   1386  CE1 PHE B  44      28.316   8.365  10.952  1.00 10.00      B   
ATOM   1387  CE2 PHE B  44      29.430  10.104   9.756  1.00 10.00      B   
ATOM   1388  CZ  PHE B  44      29.268   8.763  10.039  1.00 10.00      B   
ATOM   1389  C   PHE B  44      28.478  11.849  13.903  1.00 10.00      B   
ATOM   1390  O   PHE B  44      29.695  11.982  13.764  1.00 10.00      B   
ATOM   1391  N   SER B  45      27.946  11.083  14.838  1.00 10.00      B   
ATOM   1392  HN  SER B  45      26.967  11.008  14.903  1.00 10.00      B   
ATOM   1393  CA  SER B  45      28.781  10.336  15.768  1.00 10.00      B   
ATOM   1394  CB  SER B  45      28.261  10.513  17.195  1.00 10.00      B   
ATOM   1395  OG  SER B  45      26.894  10.142  17.291  1.00 10.00      B   
ATOM   1396  HG  SER B  45      26.389  10.588  16.592  1.00 10.00      B   
ATOM   1397  C   SER B  45      28.842   8.857  15.406  1.00 10.00      B   
ATOM   1398  O   SER B  45      28.116   8.392  14.522  1.00 10.00      B   
ATOM   1399  N   ALA B  46      29.706   8.120  16.093  1.00 10.00      B   
ATOM   1400  HN  ALA B  46      30.265   8.549  16.779  1.00 10.00      B   
ATOM   1401  CA  ALA B  46      29.844   6.690  15.854  1.00 10.00      B   
ATOM   1402  CB  ALA B  46      31.000   6.126  16.666  1.00 10.00      B   
ATOM   1403  C   ALA B  46      28.543   5.983  16.209  1.00 10.00      B   
ATOM   1404  O   ALA B  46      28.142   5.019  15.554  1.00 10.00      B   
ATOM   1405  N   GLU B  47      27.873   6.492  17.240  1.00 10.00      B   
ATOM   1406  HN  GLU B  47      28.251   7.263  17.719  1.00 10.00      B   
ATOM   1407  CA  GLU B  47      26.609   5.933  17.687  1.00 10.00      B   
ATOM   1408  CB  GLU B  47      26.196   6.540  19.026  1.00 10.00      B   
ATOM   1409  CG  GLU B  47      25.070   5.796  19.729  1.00 10.00      B   
ATOM   1410  CD  GLU B  47      25.476   4.409  20.192  1.00 10.00      B   
ATOM   1411  OE1 GLU B  47      26.679   4.187  20.446  1.00 10.00      B   
ATOM   1412  OE2 GLU B  47      24.591   3.538  20.325  1.00 10.00      B   
ATOM   1413  C   GLU B  47      25.523   6.161  16.638  1.00 10.00      B   
ATOM   1414  O   GLU B  47      24.588   5.372  16.526  1.00 10.00      B   
ATOM   1415  N   ASP B  48      25.659   7.239  15.865  1.00 10.00      B   
ATOM   1416  HN  ASP B  48      26.425   7.835  16.006  1.00 10.00      B   
ATOM   1417  CA  ASP B  48      24.696   7.550  14.809  1.00 10.00      B   
ATOM   1418  CB  ASP B  48      25.080   8.838  14.077  1.00 10.00      B   
ATOM   1419  CG  ASP B  48      24.472  10.084  14.682  1.00 10.00      B   
ATOM   1420  OD1 ASP B  48      23.286  10.368  14.410  1.00 10.00      B   
ATOM   1421  OD2 ASP B  48      25.187  10.806  15.413  1.00 10.00      B   
ATOM   1422  C   ASP B  48      24.655   6.403  13.811  1.00 10.00      B   
ATOM   1423  O   ASP B  48      23.587   5.914  13.445  1.00 10.00      B   
ATOM   1424  N   HIS B  49      25.835   5.971  13.383  1.00 10.00      B   
ATOM   1425  HN  HIS B  49      26.649   6.412  13.710  1.00 10.00      B   
ATOM   1426  CA  HIS B  49      25.955   4.864  12.442  1.00 10.00      B   
ATOM   1427  CB  HIS B  49      27.389   4.794  11.895  1.00 10.00      B   
ATOM   1428  CG  HIS B  49      27.616   3.720  10.872  1.00 10.00      B   
ATOM   1429  ND1 HIS B  49      27.440   3.917   9.520  1.00 10.00      B   
ATOM   1430  HD1 HIS B  49      27.151   4.758   9.092  1.00 10.00      B   
ATOM   1431  CD2 HIS B  49      28.020   2.431  11.010  1.00 10.00      B   
ATOM   1432  CE1 HIS B  49      27.716   2.802   8.871  1.00 10.00      B   
ATOM   1433  NE2 HIS B  49      28.072   1.889   9.756  1.00 10.00      B   
ATOM   1434  HE2 HIS B  49      28.328   0.964   9.538  1.00 10.00      B   
ATOM   1435  C   HIS B  49      25.596   3.558  13.142  1.00 10.00      B   
ATOM   1436  O   HIS B  49      25.007   2.658  12.545  1.00 10.00      B   
ATOM   1437  N   ARG B  50      25.959   3.474  14.415  1.00 10.00      B   
ATOM   1438  HN  ARG B  50      26.438   4.229  14.820  1.00 10.00      B   
ATOM   1439  CA  ARG B  50      25.686   2.296  15.232  1.00 10.00      B   
ATOM   1440  CB  ARG B  50      26.271   2.503  16.631  1.00 10.00      B   
ATOM   1441  CG  ARG B  50      26.453   1.236  17.446  1.00 10.00      B   
ATOM   1442  CD  ARG B  50      27.355   1.491  18.644  1.00 10.00      B   
ATOM   1443  NE  ARG B  50      28.757   1.651  18.256  1.00 10.00      B   
ATOM   1444  HE  ARG B  50      29.129   0.983  17.635  1.00 10.00      B   
ATOM   1445  CZ  ARG B  50      29.555   2.632  18.690  1.00 10.00      B   
ATOM   1446  NH1 ARG B  50      29.099   3.560  19.526  1.00 10.00      B   
ATOM   1447 HH11 ARG B  50      29.731   4.319  19.862  1.00 10.00      B   
ATOM   1448 HH12 ARG B  50      28.100   3.536  19.854  1.00 10.00      B   
ATOM   1449  NH2 ARG B  50      30.813   2.683  18.283  1.00 10.00      B   
ATOM   1450 HH21 ARG B  50      31.444   3.445  18.615  1.00 10.00      B   
ATOM   1451 HH22 ARG B  50      31.181   1.959  17.627  1.00 10.00      B   
ATOM   1452  C   ARG B  50      24.184   2.023  15.315  1.00 10.00      B   
ATOM   1453  O   ARG B  50      23.736   0.888  15.122  1.00 10.00      B   
ATOM   1454  N   VAL B  51      23.409   3.065  15.599  1.00 10.00      B   
ATOM   1455  HN  VAL B  51      23.827   3.941  15.761  1.00 10.00      B   
ATOM   1456  CA  VAL B  51      21.957   2.940  15.692  1.00 10.00      B   
ATOM   1457  CB  VAL B  51      21.310   4.206  16.302  1.00 10.00      B   
ATOM   1458  CG1 VAL B  51      19.794   4.086  16.326  1.00 10.00      B   
ATOM   1459  CG2 VAL B  51      21.840   4.448  17.707  1.00 10.00      B   
ATOM   1460  C   VAL B  51      21.360   2.666  14.313  1.00 10.00      B   
ATOM   1461  O   VAL B  51      20.475   1.823  14.164  1.00 10.00      B   
ATOM   1462  N   TRP B  52      21.872   3.368  13.308  1.00 10.00      B   
ATOM   1463  HN  TRP B  52      22.584   4.018  13.495  1.00 10.00      B   
ATOM   1464  CA  TRP B  52      21.404   3.206  11.935  1.00 10.00      B   
ATOM   1465  CB  TRP B  52      22.146   4.184  11.015  1.00 10.00      B   
ATOM   1466  CG  TRP B  52      21.781   4.068   9.566  1.00 10.00      B   
ATOM   1467  CD1 TRP B  52      20.649   4.535   8.968  1.00 10.00      B   
ATOM   1468  CD2 TRP B  52      22.554   3.443   8.532  1.00 10.00      B   
ATOM   1469  NE1 TRP B  52      20.667   4.244   7.626  1.00 10.00      B   
ATOM   1470  HE1 TRP B  52      19.963   4.478   6.982  1.00 10.00      B   
ATOM   1471  CE2 TRP B  52      21.827   3.573   7.332  1.00 10.00      B   
ATOM   1472  CE3 TRP B  52      23.790   2.788   8.503  1.00 10.00      B   
ATOM   1473  CZ2 TRP B  52      22.295   3.072   6.120  1.00 10.00      B   
ATOM   1474  CZ3 TRP B  52      24.252   2.292   7.299  1.00 10.00      B   
ATOM   1475  CH2 TRP B  52      23.507   2.438   6.123  1.00 10.00      B   
ATOM   1476  C   TRP B  52      21.595   1.765  11.459  1.00 10.00      B   
ATOM   1477  O   TRP B  52      20.701   1.176  10.852  1.00 10.00      B   
ATOM   1478  N   LYS B  53      22.761   1.201  11.758  1.00 10.00      B   
ATOM   1479  HN  LYS B  53      23.428   1.726  12.252  1.00 10.00      B   
ATOM   1480  CA  LYS B  53      23.084  -0.167  11.373  1.00 10.00      B   
ATOM   1481  CB  LYS B  53      24.535  -0.482  11.750  1.00 10.00      B   
ATOM   1482  CG  LYS B  53      25.039  -1.842  11.289  1.00 10.00      B   
ATOM   1483  CD  LYS B  53      26.538  -1.973  11.523  1.00 10.00      B   
ATOM   1484  CE  LYS B  53      27.035  -3.378  11.221  1.00 10.00      B   
ATOM   1485  NZ  LYS B  53      28.520  -3.454  11.225  1.00 10.00      B   
ATOM   1486  HZ1 LYS B  53      28.831  -4.446  11.283  1.00 10.00      B   
ATOM   1487  HZ2 LYS B  53      28.907  -2.935  12.040  1.00 10.00      B   
ATOM   1488  HZ3 LYS B  53      28.900  -3.036  10.352  1.00 10.00      B   
ATOM   1489  C   LYS B  53      22.132  -1.157  12.040  1.00 10.00      B   
ATOM   1490  O   LYS B  53      21.708  -2.137  11.426  1.00 10.00      B   
ATOM   1491  N   ASP B  54      21.787  -0.887  13.293  1.00 10.00      B   
ATOM   1492  HN  ASP B  54      22.144  -0.082  13.727  1.00 10.00      B   
ATOM   1493  CA  ASP B  54      20.879  -1.758  14.037  1.00 10.00      B   
ATOM   1494  CB  ASP B  54      20.915  -1.433  15.530  1.00 10.00      B   
ATOM   1495  CG  ASP B  54      20.748  -2.663  16.399  1.00 10.00      B   
ATOM   1496  OD1 ASP B  54      19.611  -3.166  16.528  1.00 10.00      B   
ATOM   1497  OD2 ASP B  54      21.759  -3.129  16.967  1.00 10.00      B   
ATOM   1498  C   ASP B  54      19.458  -1.622  13.510  1.00 10.00      B   
ATOM   1499  O   ASP B  54      18.716  -2.602  13.418  1.00 10.00      B   
ATOM   1500  N   TYR B  55      19.093  -0.396  13.157  1.00 10.00      B   
ATOM   1501  HN  TYR B  55      19.730   0.343  13.281  1.00 10.00      B   
ATOM   1502  CA  TYR B  55      17.772  -0.100  12.617  1.00 10.00      B   
ATOM   1503  CB  TYR B  55      17.663   1.400  12.300  1.00 10.00      B   
ATOM   1504  CG  TYR B  55      16.502   1.793  11.409  1.00 10.00      B   
ATOM   1505  CD1 TYR B  55      15.188   1.652  11.838  1.00 10.00      B   
ATOM   1506  CD2 TYR B  55      16.725   2.315  10.141  1.00 10.00      B   
ATOM   1507  CE1 TYR B  55      14.129   2.017  11.028  1.00 10.00      B   
ATOM   1508  CE2 TYR B  55      15.671   2.683   9.324  1.00 10.00      B   
ATOM   1509  CZ  TYR B  55      14.376   2.531   9.771  1.00 10.00      B   
ATOM   1510  OH  TYR B  55      13.326   2.898   8.960  1.00 10.00      B   
ATOM   1511  HH  TYR B  55      12.559   3.119   9.508  1.00 10.00      B   
ATOM   1512  C   TYR B  55      17.498  -0.946  11.375  1.00 10.00      B   
ATOM   1513  O   TYR B  55      16.466  -1.605  11.281  1.00 10.00      B   
ATOM   1514  N   VAL B  56      18.448  -0.958  10.446  1.00 10.00      B   
ATOM   1515  HN  VAL B  56      19.264  -0.429  10.591  1.00 10.00      B   
ATOM   1516  CA  VAL B  56      18.309  -1.732   9.217  1.00 10.00      B   
ATOM   1517  CB  VAL B  56      19.467  -1.442   8.234  1.00 10.00      B   
ATOM   1518  CG1 VAL B  56      19.246  -2.146   6.902  1.00 10.00      B   
ATOM   1519  CG2 VAL B  56      19.630   0.056   8.025  1.00 10.00      B   
ATOM   1520  C   VAL B  56      18.256  -3.232   9.523  1.00 10.00      B   
ATOM   1521  O   VAL B  56      17.615  -4.005   8.808  1.00 10.00      B   
ATOM   1522  N   HIS B  57      18.909  -3.634  10.608  1.00 10.00      B   
ATOM   1523  HN  HIS B  57      19.375  -2.965  11.158  1.00 10.00      B   
ATOM   1524  CA  HIS B  57      18.944  -5.039  11.012  1.00 10.00      B   
ATOM   1525  CB  HIS B  57      20.052  -5.281  12.042  1.00 10.00      B   
ATOM   1526  CG  HIS B  57      21.431  -5.345  11.470  1.00 10.00      B   
ATOM   1527  ND1 HIS B  57      22.565  -5.423  12.252  1.00 10.00      B   
ATOM   1528  HD1 HIS B  57      22.586  -5.437  13.235  1.00 10.00      B   
ATOM   1529  CD2 HIS B  57      21.861  -5.352  10.187  1.00 10.00      B   
ATOM   1530  CE1 HIS B  57      23.629  -5.476  11.473  1.00 10.00      B   
ATOM   1531  NE2 HIS B  57      23.228  -5.435  10.219  1.00 10.00      B   
ATOM   1532  HE2 HIS B  57      23.816  -5.473   9.433  1.00 10.00      B   
ATOM   1533  C   HIS B  57      17.604  -5.490  11.591  1.00 10.00      B   
ATOM   1534  O   HIS B  57      17.330  -6.687  11.689  1.00 10.00      B   
ATOM   1535  N   THR B  58      16.773  -4.527  11.964  1.00 10.00      B   
ATOM   1536  HN  THR B  58      17.039  -3.589  11.840  1.00 10.00      B   
ATOM   1537  CA  THR B  58      15.468  -4.823  12.541  1.00 10.00      B   
ATOM   1538  CB  THR B  58      15.204  -3.930  13.778  1.00 10.00      B   
ATOM   1539  OG1 THR B  58      16.423  -3.777  14.524  1.00 10.00      B   
ATOM   1540  HG1 THR B  58      17.134  -3.506  13.927  1.00 10.00      B   
ATOM   1541  CG2 THR B  58      14.157  -4.556  14.691  1.00 10.00      B   
ATOM   1542  C   THR B  58      14.361  -4.627  11.497  1.00 10.00      B   
ATOM   1543  O   THR B  58      13.168  -4.711  11.808  1.00 10.00      B   
ATOM   1544  N   LEU B  59      14.766  -4.387  10.253  1.00 10.00      B   
ATOM   1545  HN  LEU B  59      15.727  -4.358  10.060  1.00 10.00      B   
ATOM   1546  CA  LEU B  59      13.818  -4.169   9.166  1.00 10.00      B   
ATOM   1547  CB  LEU B  59      14.268  -3.008   8.275  1.00 10.00      B   
ATOM   1548  CG  LEU B  59      14.335  -1.630   8.936  1.00 10.00      B   
ATOM   1549  CD1 LEU B  59      14.794  -0.583   7.935  1.00 10.00      B   
ATOM   1550  CD2 LEU B  59      12.988  -1.251   9.535  1.00 10.00      B   
ATOM   1551  C   LEU B  59      13.626  -5.422   8.320  1.00 10.00      B   
ATOM   1552  O   LEU B  59      14.586  -6.140   8.021  1.00 10.00      B   
ATOM   1553  N   GLY B  60      12.383  -5.673   7.939  1.00 10.00      B   
ATOM   1554  HN  GLY B  60      11.664  -5.062   8.218  1.00 10.00      B   
ATOM   1555  CA  GLY B  60      12.060  -6.825   7.126  1.00 10.00      B   
ATOM   1556  C   GLY B  60      10.659  -6.714   6.557  1.00 10.00      B   
ATOM   1557  O   GLY B  60       9.925  -5.796   6.917  1.00 10.00      B   
ATOM   1558  N   PRO B  61      10.253  -7.636   5.666  1.00 10.00      B   
ATOM   1559  CA  PRO B  61       8.920  -7.617   5.059  1.00 10.00      B   
ATOM   1560  CB  PRO B  61       9.123  -8.436   3.787  1.00 10.00      B   
ATOM   1561  CG  PRO B  61      10.179  -9.426   4.149  1.00 10.00      B   
ATOM   1562  CD  PRO B  61      11.069  -8.757   5.164  1.00 10.00      B   
ATOM   1563  C   PRO B  61       7.867  -8.284   5.944  1.00 10.00      B   
ATOM   1564  O   PRO B  61       6.709  -8.426   5.549  1.00 10.00      B   
ATOM   1565  N   LEU B  62       8.279  -8.680   7.141  1.00 10.00      B   
ATOM   1566  HN  LEU B  62       9.211  -8.521   7.394  1.00 10.00      B   
ATOM   1567  CA  LEU B  62       7.390  -9.342   8.089  1.00 10.00      B   
ATOM   1568  CB  LEU B  62       8.147  -9.784   9.346  1.00 10.00      B   
ATOM   1569  CG  LEU B  62       7.430 -10.785  10.254  1.00 10.00      B   
ATOM   1570  CD1 LEU B  62       7.054 -12.043   9.482  1.00 10.00      B   
ATOM   1571  CD2 LEU B  62       8.301 -11.134  11.450  1.00 10.00      B   
ATOM   1572  C   LEU B  62       6.150  -8.506   8.434  1.00 10.00      B   
ATOM   1573  O   LEU B  62       5.030  -8.999   8.310  1.00 10.00      B   
ATOM   1574  N   PRO B  63       6.315  -7.235   8.869  1.00 10.00      B   
ATOM   1575  CA  PRO B  63       5.175  -6.369   9.211  1.00 10.00      B   
ATOM   1576  CB  PRO B  63       5.827  -5.016   9.507  1.00 10.00      B   
ATOM   1577  CG  PRO B  63       7.216  -5.353   9.918  1.00 10.00      B   
ATOM   1578  CD  PRO B  63       7.604  -6.545   9.092  1.00 10.00      B   
ATOM   1579  C   PRO B  63       4.187  -6.232   8.052  1.00 10.00      B   
ATOM   1580  O   PRO B  63       2.975  -6.194   8.261  1.00 10.00      B   
ATOM   1581  N   ALA B  64       4.715  -6.173   6.832  1.00 10.00      B   
ATOM   1582  HN  ALA B  64       5.689  -6.222   6.730  1.00 10.00      B   
ATOM   1583  CA  ALA B  64       3.880  -6.044   5.643  1.00 10.00      B   
ATOM   1584  CB  ALA B  64       4.741  -5.826   4.408  1.00 10.00      B   
ATOM   1585  C   ALA B  64       2.989  -7.271   5.476  1.00 10.00      B   
ATOM   1586  O   ALA B  64       1.791  -7.149   5.224  1.00 10.00      B   
ATOM   1587  N   ALA B  65       3.577  -8.451   5.637  1.00 10.00      B   
ATOM   1588  HN  ALA B  65       4.538  -8.487   5.836  1.00 10.00      B   
ATOM   1589  CA  ALA B  65       2.831  -9.696   5.516  1.00 10.00      B   
ATOM   1590  CB  ALA B  65       3.775 -10.885   5.578  1.00 10.00      B   
ATOM   1591  C   ALA B  65       1.773  -9.794   6.615  1.00 10.00      B   
ATOM   1592  O   ALA B  65       0.665 -10.288   6.390  1.00 10.00      B   
ATOM   1593  N   ARG B  66       2.124  -9.304   7.801  1.00 10.00      B   
ATOM   1594  HN  ARG B  66       3.023  -8.925   7.914  1.00 10.00      B   
ATOM   1595  CA  ARG B  66       1.215  -9.324   8.940  1.00 10.00      B   
ATOM   1596  CB  ARG B  66       1.941  -8.893  10.215  1.00 10.00      B   
ATOM   1597  CG  ARG B  66       3.041  -9.846  10.650  1.00 10.00      B   
ATOM   1598  CD  ARG B  66       3.480  -9.569  12.076  1.00 10.00      B   
ATOM   1599  NE  ARG B  66       2.469  -9.991  13.044  1.00 10.00      B   
ATOM   1600  HE  ARG B  66       1.587 -10.252  12.694  1.00 10.00      B   
ATOM   1601  CZ  ARG B  66       2.671 -10.040  14.359  1.00 10.00      B   
ATOM   1602  NH1 ARG B  66       3.844  -9.689  14.871  1.00 10.00      B   
ATOM   1603 HH11 ARG B  66       3.997  -9.728  15.900  1.00 10.00      B   
ATOM   1604 HH12 ARG B  66       4.615  -9.373  14.246  1.00 10.00      B   
ATOM   1605  NH2 ARG B  66       1.704 -10.455  15.160  1.00 10.00      B   
ATOM   1606 HH21 ARG B  66       1.859 -10.498  16.192  1.00 10.00      B   
ATOM   1607 HH22 ARG B  66       0.782 -10.742  14.766  1.00 10.00      B   
ATOM   1608  C   ARG B  66       0.018  -8.415   8.691  1.00 10.00      B   
ATOM   1609  O   ARG B  66      -1.103  -8.722   9.104  1.00 10.00      B   
ATOM   1610  N   LEU B  67       0.266  -7.299   8.011  1.00 10.00      B   
ATOM   1611  HN  LEU B  67       1.184  -7.114   7.716  1.00 10.00      B   
ATOM   1612  CA  LEU B  67      -0.782  -6.339   7.692  1.00 10.00      B   
ATOM   1613  CB  LEU B  67      -0.182  -5.085   7.049  1.00 10.00      B   
ATOM   1614  CG  LEU B  67      -1.162  -3.950   6.747  1.00 10.00      B   
ATOM   1615  CD1 LEU B  67      -1.639  -3.292   8.032  1.00 10.00      B   
ATOM   1616  CD2 LEU B  67      -0.528  -2.926   5.821  1.00 10.00      B   
ATOM   1617  C   LEU B  67      -1.808  -6.967   6.756  1.00 10.00      B   
ATOM   1618  O   LEU B  67      -3.015  -6.806   6.941  1.00 10.00      B   
ATOM   1619  N   VAL B  68      -1.314  -7.694   5.759  1.00 10.00      B   
ATOM   1620  HN  VAL B  68      -0.341  -7.782   5.670  1.00 10.00      B   
ATOM   1621  CA  VAL B  68      -2.176  -8.359   4.789  1.00 10.00      B   
ATOM   1622  CB  VAL B  68      -1.357  -8.998   3.646  1.00 10.00      B   
ATOM   1623  CG1 VAL B  68      -2.268  -9.665   2.625  1.00 10.00      B   
ATOM   1624  CG2 VAL B  68      -0.474  -7.957   2.974  1.00 10.00      B   
ATOM   1625  C   VAL B  68      -3.024  -9.430   5.472  1.00 10.00      B   
ATOM   1626  O   VAL B  68      -4.220  -9.555   5.206  1.00 10.00      B   
ATOM   1627  N   ALA B  69      -2.398 -10.184   6.370  1.00 10.00      B   
ATOM   1628  HN  ALA B  69      -1.443 -10.031   6.538  1.00 10.00      B   
ATOM   1629  CA  ALA B  69      -3.085 -11.243   7.101  1.00 10.00      B   
ATOM   1630  CB  ALA B  69      -2.104 -11.992   7.988  1.00 10.00      B   
ATOM   1631  C   ALA B  69      -4.234 -10.679   7.929  1.00 10.00      B   
ATOM   1632  O   ALA B  69      -5.337 -11.222   7.927  1.00 10.00      B   
ATOM   1633  N   LYS B  70      -3.972  -9.573   8.618  1.00 10.00      B   
ATOM   1634  HN  LYS B  70      -3.072  -9.182   8.568  1.00 10.00      B   
ATOM   1635  CA  LYS B  70      -4.985  -8.926   9.448  1.00 10.00      B   
ATOM   1636  CB  LYS B  70      -4.350  -7.857  10.343  1.00 10.00      B   
ATOM   1637  CG  LYS B  70      -3.573  -8.390  11.535  1.00 10.00      B   
ATOM   1638  CD  LYS B  70      -3.250  -7.270  12.513  1.00 10.00      B   
ATOM   1639  CE  LYS B  70      -2.295  -7.729  13.604  1.00 10.00      B   
ATOM   1640  NZ  LYS B  70      -2.896  -8.771  14.476  1.00 10.00      B   
ATOM   1641  HZ1 LYS B  70      -2.369  -8.836  15.373  1.00 10.00      B   
ATOM   1642  HZ2 LYS B  70      -2.859  -9.702  14.003  1.00 10.00      B   
ATOM   1643  HZ3 LYS B  70      -3.887  -8.540  14.683  1.00 10.00      B   
ATOM   1644  C   LYS B  70      -6.074  -8.289   8.589  1.00 10.00      B   
ATOM   1645  O   LYS B  70      -7.215  -8.135   9.024  1.00 10.00      B   
ATOM   1646  N   ALA B  71      -5.715  -7.923   7.364  1.00 10.00      B   
ATOM   1647  HN  ALA B  71      -4.791  -8.078   7.070  1.00 10.00      B   
ATOM   1648  CA  ALA B  71      -6.656  -7.292   6.446  1.00 10.00      B   
ATOM   1649  CB  ALA B  71      -5.926  -6.748   5.227  1.00 10.00      B   
ATOM   1650  C   ALA B  71      -7.750  -8.267   6.028  1.00 10.00      B   
ATOM   1651  O   ALA B  71      -8.898  -7.879   5.818  1.00 10.00      B   
ATOM   1652  N   TRP B  72      -7.391  -9.539   5.929  1.00 10.00      B   
ATOM   1653  HN  TRP B  72      -6.460  -9.788   6.117  1.00 10.00      B   
ATOM   1654  CA  TRP B  72      -8.339 -10.574   5.538  1.00 10.00      B   
ATOM   1655  CB  TRP B  72      -7.603 -11.817   5.027  1.00 10.00      B   
ATOM   1656  CG  TRP B  72      -6.845 -11.603   3.749  1.00 10.00      B   
ATOM   1657  CD1 TRP B  72      -6.982 -10.563   2.872  1.00 10.00      B   
ATOM   1658  CD2 TRP B  72      -5.832 -12.458   3.198  1.00 10.00      B   
ATOM   1659  NE1 TRP B  72      -6.115 -10.714   1.815  1.00 10.00      B   
ATOM   1660  HE1 TRP B  72      -6.024 -10.095   1.059  1.00 10.00      B   
ATOM   1661  CE2 TRP B  72      -5.399 -11.869   1.992  1.00 10.00      B   
ATOM   1662  CE3 TRP B  72      -5.247 -13.661   3.609  1.00 10.00      B   
ATOM   1663  CZ2 TRP B  72      -4.412 -12.442   1.194  1.00 10.00      B   
ATOM   1664  CZ3 TRP B  72      -4.269 -14.228   2.814  1.00 10.00      B   
ATOM   1665  CH2 TRP B  72      -3.858 -13.618   1.622  1.00 10.00      B   
ATOM   1666  C   TRP B  72      -9.255 -10.949   6.700  1.00 10.00      B   
ATOM   1667  O   TRP B  72     -10.138 -11.798   6.560  1.00 10.00      B   
ATOM   1668  N   LEU B  73      -9.039 -10.320   7.848  1.00 10.00      B   
ATOM   1669  HN  LEU B  73      -8.314  -9.661   7.904  1.00 10.00      B   
ATOM   1670  CA  LEU B  73      -9.844 -10.589   9.028  1.00 10.00      B   
ATOM   1671  CB  LEU B  73      -8.940 -10.920  10.216  1.00 10.00      B   
ATOM   1672  CG  LEU B  73      -7.991 -12.106  10.030  1.00 10.00      B   
ATOM   1673  CD1 LEU B  73      -6.985 -12.169  11.168  1.00 10.00      B   
ATOM   1674  CD2 LEU B  73      -8.771 -13.407   9.932  1.00 10.00      B   
ATOM   1675  C   LEU B  73     -10.746  -9.406   9.375  1.00 10.00      B   
ATOM   1676  O   LEU B  73     -11.835  -9.584   9.928  1.00 10.00      B   
ATOM   1677  N   ASP B  74     -10.297  -8.203   9.041  1.00 10.00      B   
ATOM   1678  HN  ASP B  74      -9.437  -8.122   8.576  1.00 10.00      B   
ATOM   1679  CA  ASP B  74     -11.061  -6.994   9.338  1.00 10.00      B   
ATOM   1680  CB  ASP B  74     -10.317  -6.131  10.359  1.00 10.00      B   
ATOM   1681  CG  ASP B  74     -11.221  -5.126  11.046  1.00 10.00      B   
ATOM   1682  OD1 ASP B  74     -11.686  -4.172  10.379  1.00 10.00      B   
ATOM   1683  OD2 ASP B  74     -11.474  -5.290  12.262  1.00 10.00      B   
ATOM   1684  C   ASP B  74     -11.331  -6.183   8.073  1.00 10.00      B   
ATOM   1685  O   ASP B  74     -10.407  -5.632   7.473  1.00 10.00      B   
ATOM   1686  N   PRO B  75     -12.606  -6.102   7.656  1.00 10.00      B   
ATOM   1687  CA  PRO B  75     -13.007  -5.356   6.455  1.00 10.00      B   
ATOM   1688  CB  PRO B  75     -14.532  -5.528   6.416  1.00 10.00      B   
ATOM   1689  CG  PRO B  75     -14.798  -6.740   7.238  1.00 10.00      B   
ATOM   1690  CD  PRO B  75     -13.755  -6.740   8.316  1.00 10.00      B   
ATOM   1691  C   PRO B  75     -12.654  -3.870   6.535  1.00 10.00      B   
ATOM   1692  O   PRO B  75     -12.093  -3.308   5.594  1.00 10.00      B   
ATOM   1693  N   GLU B  76     -12.975  -3.238   7.662  1.00 10.00      B   
ATOM   1694  HN  GLU B  76     -13.397  -3.741   8.389  1.00 10.00      B   
ATOM   1695  CA  GLU B  76     -12.702  -1.817   7.842  1.00 10.00      B   
ATOM   1696  CB  GLU B  76     -13.344  -1.282   9.122  1.00 10.00      B   
ATOM   1697  CG  GLU B  76     -13.530   0.228   9.127  1.00 10.00      B   
ATOM   1698  CD  GLU B  76     -13.512   0.822  10.520  1.00 10.00      B   
ATOM   1699  OE1 GLU B  76     -14.047   0.187  11.448  1.00 10.00      B   
ATOM   1700  OE2 GLU B  76     -12.957   1.933  10.690  1.00 10.00      B   
ATOM   1701  C   GLU B  76     -11.205  -1.538   7.838  1.00 10.00      B   
ATOM   1702  O   GLU B  76     -10.751  -0.577   7.217  1.00 10.00      B   
ATOM   1703  N   TYR B  77     -10.439  -2.385   8.517  1.00 10.00      B   
ATOM   1704  HN  TYR B  77     -10.860  -3.136   9.000  1.00 10.00      B   
ATOM   1705  CA  TYR B  77      -8.987  -2.222   8.569  1.00 10.00      B   
ATOM   1706  CB  TYR B  77      -8.360  -3.156   9.604  1.00 10.00      B   
ATOM   1707  CG  TYR B  77      -8.304  -2.581  11.004  1.00 10.00      B   
ATOM   1708  CD1 TYR B  77      -9.465  -2.232  11.682  1.00 10.00      B   
ATOM   1709  CD2 TYR B  77      -7.089  -2.389  11.650  1.00 10.00      B   
ATOM   1710  CE1 TYR B  77      -9.419  -1.707  12.960  1.00 10.00      B   
ATOM   1711  CE2 TYR B  77      -7.033  -1.867  12.929  1.00 10.00      B   
ATOM   1712  CZ  TYR B  77      -8.200  -1.527  13.578  1.00 10.00      B   
ATOM   1713  OH  TYR B  77      -8.151  -1.003  14.849  1.00 10.00      B   
ATOM   1714  HH  TYR B  77      -7.494  -0.296  14.877  1.00 10.00      B   
ATOM   1715  C   TYR B  77      -8.372  -2.459   7.193  1.00 10.00      B   
ATOM   1716  O   TYR B  77      -7.396  -1.809   6.815  1.00 10.00      B   
ATOM   1717  N   LYS B  78      -8.956  -3.391   6.445  1.00 10.00      B   
ATOM   1718  HN  LYS B  78      -9.719  -3.890   6.816  1.00 10.00      B   
ATOM   1719  CA  LYS B  78      -8.487  -3.705   5.101  1.00 10.00      B   
ATOM   1720  CB  LYS B  78      -9.273  -4.894   4.531  1.00 10.00      B   
ATOM   1721  CG  LYS B  78      -8.956  -5.245   3.085  1.00 10.00      B   
ATOM   1722  CD  LYS B  78      -9.268  -6.705   2.794  1.00 10.00      B   
ATOM   1723  CE  LYS B  78      -9.500  -6.949   1.313  1.00 10.00      B   
ATOM   1724  NZ  LYS B  78     -10.868  -6.550   0.890  1.00 10.00      B   
ATOM   1725  HZ1 LYS B  78     -11.075  -6.929  -0.056  1.00 10.00      B   
ATOM   1726  HZ2 LYS B  78     -10.948  -5.514   0.862  1.00 10.00      B   
ATOM   1727  HZ3 LYS B  78     -11.576  -6.920   1.568  1.00 10.00      B   
ATOM   1728  C   LYS B  78      -8.638  -2.481   4.203  1.00 10.00      B   
ATOM   1729  O   LYS B  78      -7.751  -2.159   3.411  1.00 10.00      B   
ATOM   1730  N   LYS B  79      -9.766  -1.797   4.348  1.00 10.00      B   
ATOM   1731  HN  LYS B  79     -10.436  -2.116   4.990  1.00 10.00      B   
ATOM   1732  CA  LYS B  79     -10.040  -0.596   3.577  1.00 10.00      B   
ATOM   1733  CB  LYS B  79     -11.522  -0.227   3.669  1.00 10.00      B   
ATOM   1734  CG  LYS B  79     -12.434  -1.141   2.867  1.00 10.00      B   
ATOM   1735  CD  LYS B  79     -13.904  -0.833   3.113  1.00 10.00      B   
ATOM   1736  CE  LYS B  79     -14.333  -1.246   4.512  1.00 10.00      B   
ATOM   1737  NZ  LYS B  79     -15.783  -1.566   4.572  1.00 10.00      B   
ATOM   1738  HZ1 LYS B  79     -15.979  -2.450   4.059  1.00 10.00      B   
ATOM   1739  HZ2 LYS B  79     -16.334  -0.800   4.143  1.00 10.00      B   
ATOM   1740  HZ3 LYS B  79     -16.092  -1.678   5.567  1.00 10.00      B   
ATOM   1741  C   LYS B  79      -9.171   0.559   4.065  1.00 10.00      B   
ATOM   1742  O   LYS B  79      -8.655   1.339   3.265  1.00 10.00      B   
ATOM   1743  N   LEU B  80      -8.986   0.625   5.385  1.00 10.00      B   
ATOM   1744  HN  LEU B  80      -9.417  -0.047   5.955  1.00 10.00      B   
ATOM   1745  CA  LEU B  80      -8.179   1.669   6.018  1.00 10.00      B   
ATOM   1746  CB  LEU B  80      -8.056   1.413   7.523  1.00 10.00      B   
ATOM   1747  CG  LEU B  80      -8.913   2.292   8.434  1.00 10.00      B   
ATOM   1748  CD1 LEU B  80      -8.887   1.769   9.861  1.00 10.00      B   
ATOM   1749  CD2 LEU B  80      -8.436   3.737   8.382  1.00 10.00      B   
ATOM   1750  C   LEU B  80      -6.789   1.751   5.405  1.00 10.00      B   
ATOM   1751  O   LEU B  80      -6.212   2.830   5.305  1.00 10.00      B   
ATOM   1752  N   CYS B  81      -6.269   0.607   4.987  1.00 10.00      B   
ATOM   1753  HN  CYS B  81      -6.794  -0.215   5.084  1.00 10.00      B   
ATOM   1754  CA  CYS B  81      -4.946   0.537   4.384  1.00 10.00      B   
ATOM   1755  CB  CYS B  81      -4.554  -0.923   4.160  1.00 10.00      B   
ATOM   1756  SG  CYS B  81      -4.613  -1.949   5.650  1.00 10.00      B   
ATOM   1757  HG  CYS B  81      -5.786  -1.746   6.242  1.00 10.00      B   
ATOM   1758  C   CYS B  81      -4.891   1.309   3.064  1.00 10.00      B   
ATOM   1759  O   CYS B  81      -3.868   1.906   2.718  1.00 10.00      B   
ATOM   1760  N   ILE B  82      -6.000   1.310   2.338  1.00 10.00      B   
ATOM   1761  HN  ILE B  82      -6.796   0.845   2.673  1.00 10.00      B   
ATOM   1762  CA  ILE B  82      -6.069   2.005   1.058  1.00 10.00      B   
ATOM   1763  CB  ILE B  82      -7.144   1.397   0.136  1.00 10.00      B   
ATOM   1764  CG1 ILE B  82      -7.235  -0.119   0.332  1.00 10.00      B   
ATOM   1765  CG2 ILE B  82      -6.830   1.723  -1.316  1.00 10.00      B   
ATOM   1766  CD1 ILE B  82      -8.486  -0.734  -0.258  1.00 10.00      B   
ATOM   1767  C   ILE B  82      -6.379   3.484   1.266  1.00 10.00      B   
ATOM   1768  O   ILE B  82      -5.869   4.342   0.551  1.00 10.00      B   
ATOM   1769  N   GLU B  83      -7.215   3.765   2.255  1.00 10.00      B   
ATOM   1770  HN  GLU B  83      -7.588   3.028   2.785  1.00 10.00      B   
ATOM   1771  CA  GLU B  83      -7.612   5.130   2.570  1.00 10.00      B   
ATOM   1772  CB  GLU B  83      -8.835   5.110   3.483  1.00 10.00      B   
ATOM   1773  CG  GLU B  83      -9.969   4.244   2.966  1.00 10.00      B   
ATOM   1774  CD  GLU B  83     -11.035   4.013   4.010  1.00 10.00      B   
ATOM   1775  OE1 GLU B  83     -11.899   4.893   4.176  1.00 10.00      B   
ATOM   1776  OE2 GLU B  83     -11.006   2.960   4.681  1.00 10.00      B   
ATOM   1777  C   GLU B  83      -6.476   5.905   3.231  1.00 10.00      B   
ATOM   1778  O   GLU B  83      -6.077   6.970   2.759  1.00 10.00      B   
ATOM   1779  N   ASP B  84      -5.960   5.365   4.324  1.00 10.00      B   
ATOM   1780  HN  ASP B  84      -6.311   4.505   4.648  1.00 10.00      B   
ATOM   1781  CA  ASP B  84      -4.872   6.000   5.051  1.00 10.00      B   
ATOM   1782  CB  ASP B  84      -5.382   6.674   6.326  1.00 10.00      B   
ATOM   1783  CG  ASP B  84      -4.442   7.752   6.836  1.00 10.00      B   
ATOM   1784  OD1 ASP B  84      -3.362   7.410   7.367  1.00 10.00      B   
ATOM   1785  OD2 ASP B  84      -4.788   8.947   6.724  1.00 10.00      B   
ATOM   1786  C   ASP B  84      -3.805   4.970   5.386  1.00 10.00      B   
ATOM   1787  O   ASP B  84      -3.856   4.314   6.431  1.00 10.00      B   
ATOM   1788  N   GLY B  85      -2.846   4.826   4.483  1.00 10.00      B   
ATOM   1789  HN  GLY B  85      -2.865   5.383   3.675  1.00 10.00      B   
ATOM   1790  CA  GLY B  85      -1.772   3.870   4.672  1.00 10.00      B   
ATOM   1791  C   GLY B  85      -0.952   4.158   5.916  1.00 10.00      B   
ATOM   1792  O   GLY B  85      -0.444   3.238   6.561  1.00 10.00      B   
ATOM   1793  N   VAL B  86      -0.838   5.434   6.262  1.00 10.00      B   
ATOM   1794  HN  VAL B  86      -1.289   6.119   5.723  1.00 10.00      B   
ATOM   1795  CA  VAL B  86      -0.078   5.843   7.436  1.00 10.00      B   
ATOM   1796  CB  VAL B  86       0.075   7.379   7.505  1.00 10.00      B   
ATOM   1797  CG1 VAL B  86       1.018   7.780   8.631  1.00 10.00      B   
ATOM   1798  CG2 VAL B  86       0.569   7.926   6.175  1.00 10.00      B   
ATOM   1799  C   VAL B  86      -0.756   5.338   8.705  1.00 10.00      B   
ATOM   1800  O   VAL B  86      -0.118   4.724   9.561  1.00 10.00      B   
ATOM   1801  N   GLU B  87      -2.057   5.576   8.806  1.00 10.00      B   
ATOM   1802  HN  GLU B  87      -2.515   6.066   8.079  1.00 10.00      B   
ATOM   1803  CA  GLU B  87      -2.831   5.147   9.961  1.00 10.00      B   
ATOM   1804  CB  GLU B  87      -4.276   5.635   9.832  1.00 10.00      B   
ATOM   1805  CG  GLU B  87      -5.047   5.668  11.140  1.00 10.00      B   
ATOM   1806  CD  GLU B  87      -4.361   6.515  12.187  1.00 10.00      B   
ATOM   1807  OE1 GLU B  87      -3.993   7.668  11.877  1.00 10.00      B   
ATOM   1808  OE2 GLU B  87      -4.176   6.032  13.323  1.00 10.00      B   
ATOM   1809  C   GLU B  87      -2.804   3.629  10.089  1.00 10.00      B   
ATOM   1810  O   GLU B  87      -2.615   3.092  11.179  1.00 10.00      B   
ATOM   1811  N   ALA B  88      -2.966   2.947   8.963  1.00 10.00      B   
ATOM   1812  HN  ALA B  88      -3.098   3.441   8.121  1.00 10.00      B   
ATOM   1813  CA  ALA B  88      -2.971   1.486   8.937  1.00 10.00      B   
ATOM   1814  CB  ALA B  88      -3.359   0.977   7.560  1.00 10.00      B   
ATOM   1815  C   ALA B  88      -1.630   0.894   9.374  1.00 10.00      B   
ATOM   1816  O   ALA B  88      -1.572  -0.231   9.862  1.00 10.00      B   
ATOM   1817  N   SER B  89      -0.556   1.655   9.209  1.00 10.00      B   
ATOM   1818  HN  SER B  89      -0.657   2.553   8.827  1.00 10.00      B   
ATOM   1819  CA  SER B  89       0.773   1.187   9.589  1.00 10.00      B   
ATOM   1820  CB  SER B  89       1.848   2.138   9.063  1.00 10.00      B   
ATOM   1821  OG  SER B  89       1.824   2.201   7.646  1.00 10.00      B   
ATOM   1822  HG  SER B  89       1.012   2.636   7.357  1.00 10.00      B   
ATOM   1823  C   SER B  89       0.895   1.028  11.104  1.00 10.00      B   
ATOM   1824  O   SER B  89       1.709   0.244  11.598  1.00 10.00      B   
ATOM   1825  N   LYS B  90       0.061   1.758  11.837  1.00 10.00      B   
ATOM   1826  HN  LYS B  90      -0.580   2.347  11.386  1.00 10.00      B   
ATOM   1827  CA  LYS B  90       0.070   1.706  13.294  1.00 10.00      B   
ATOM   1828  CB  LYS B  90      -0.691   2.899  13.880  1.00 10.00      B   
ATOM   1829  CG  LYS B  90      -0.148   4.255  13.463  1.00 10.00      B   
ATOM   1830  CD  LYS B  90      -1.079   5.371  13.903  1.00 10.00      B   
ATOM   1831  CE  LYS B  90      -0.668   6.703  13.303  1.00 10.00      B   
ATOM   1832  NZ  LYS B  90      -1.678   7.764  13.560  1.00 10.00      B   
ATOM   1833  HZ1 LYS B  90      -1.372   8.656  13.124  1.00 10.00      B   
ATOM   1834  HZ2 LYS B  90      -1.793   7.911  14.583  1.00 10.00      B   
ATOM   1835  HZ3 LYS B  90      -2.600   7.492  13.154  1.00 10.00      B   
ATOM   1836  C   LYS B  90      -0.530   0.393  13.797  1.00 10.00      B   
ATOM   1837  O   LYS B  90      -0.351   0.021  14.956  1.00 10.00      B   
ATOM   1838  N   ALA B  91      -1.222  -0.317  12.910  1.00 10.00      B   
ATOM   1839  HN  ALA B  91      -1.315   0.023  11.994  1.00 10.00      B   
ATOM   1840  CA  ALA B  91      -1.847  -1.587  13.264  1.00 10.00      B   
ATOM   1841  CB  ALA B  91      -2.899  -1.975  12.232  1.00 10.00      B   
ATOM   1842  C   ALA B  91      -0.809  -2.695  13.413  1.00 10.00      B   
ATOM   1843  O   ALA B  91      -1.045  -3.689  14.100  1.00 10.00      B   
ATOM   1844  N   VAL B  92       0.337  -2.528  12.767  1.00 10.00      B   
ATOM   1845  HN  VAL B  92       0.472  -1.720  12.228  1.00 10.00      B   
ATOM   1846  CA  VAL B  92       1.401  -3.525  12.842  1.00 10.00      B   
ATOM   1847  CB  VAL B  92       1.929  -3.947  11.453  1.00 10.00      B   
ATOM   1848  CG1 VAL B  92       0.920  -4.841  10.752  1.00 10.00      B   
ATOM   1849  CG2 VAL B  92       2.256  -2.735  10.594  1.00 10.00      B   
ATOM   1850  C   VAL B  92       2.552  -3.055  13.728  1.00 10.00      B   
ATOM   1851  O   VAL B  92       3.480  -3.816  14.008  1.00 10.00      B   
ATOM   1852  N   GLY B  93       2.477  -1.806  14.172  1.00 10.00      B   
ATOM   1853  HN  GLY B  93       1.708  -1.252  13.921  1.00 10.00      B   
ATOM   1854  CA  GLY B  93       3.510  -1.257  15.033  1.00 10.00      B   
ATOM   1855  C   GLY B  93       4.619  -0.566  14.263  1.00 10.00      B   
ATOM   1856  O   GLY B  93       5.751  -0.466  14.744  1.00 10.00      B   
ATOM   1857  N   VAL B  94       4.303  -0.085  13.071  1.00 10.00      B   
ATOM   1858  HN  VAL B  94       3.386  -0.184  12.740  1.00 10.00      B   
ATOM   1859  CA  VAL B  94       5.286   0.600  12.243  1.00 10.00      B   
ATOM   1860  CB  VAL B  94       5.474  -0.090  10.872  1.00 10.00      B   
ATOM   1861  CG1 VAL B  94       6.536   0.630  10.045  1.00 10.00      B   
ATOM   1862  CG2 VAL B  94       5.854  -1.550  11.063  1.00 10.00      B   
ATOM   1863  C   VAL B  94       4.890   2.054  12.028  1.00 10.00      B   
ATOM   1864  O   VAL B  94       3.972   2.351  11.268  1.00 10.00      B   
ATOM   1865  N   ASN B  95       5.575   2.958  12.713  1.00 10.00      B   
ATOM   1866  HN  ASN B  95       6.296   2.665  13.314  1.00 10.00      B   
ATOM   1867  CA  ASN B  95       5.298   4.378  12.585  1.00 10.00      B   
ATOM   1868  CB  ASN B  95       5.241   5.050  13.962  1.00 10.00      B   
ATOM   1869  CG  ASN B  95       4.670   6.457  13.914  1.00 10.00      B   
ATOM   1870  OD1 ASN B  95       5.121   7.301  13.141  1.00 10.00      B   
ATOM   1871  ND2 ASN B  95       3.674   6.720  14.746  1.00 10.00      B   
ATOM   1872 HD21 ASN B  95       3.366   6.001  15.342  1.00 10.00      B   
ATOM   1873 HD22 ASN B  95       3.278   7.621  14.731  1.00 10.00      B   
ATOM   1874  C   ASN B  95       6.356   5.029  11.702  1.00 10.00      B   
ATOM   1875  O   ASN B  95       7.521   5.125  12.078  1.00 10.00      B   
ATOM   1876  N   TRP B  96       5.936   5.481  10.531  1.00 10.00      B   
ATOM   1877  HN  TRP B  96       4.990   5.392  10.302  1.00 10.00      B   
ATOM   1878  CA  TRP B  96       6.837   6.104   9.564  1.00 10.00      B   
ATOM   1879  CB  TRP B  96       6.095   6.398   8.259  1.00 10.00      B   
ATOM   1880  CG  TRP B  96       5.681   5.165   7.522  1.00 10.00      B   
ATOM   1881  CD1 TRP B  96       4.574   4.404   7.756  1.00 10.00      B   
ATOM   1882  CD2 TRP B  96       6.372   4.543   6.434  1.00 10.00      B   
ATOM   1883  NE1 TRP B  96       4.535   3.343   6.887  1.00 10.00      B   
ATOM   1884  HE1 TRP B  96       3.833   2.653   6.862  1.00 10.00      B   
ATOM   1885  CE2 TRP B  96       5.629   3.406   6.062  1.00 10.00      B   
ATOM   1886  CE3 TRP B  96       7.549   4.838   5.740  1.00 10.00      B   
ATOM   1887  CZ2 TRP B  96       6.025   2.564   5.026  1.00 10.00      B   
ATOM   1888  CZ3 TRP B  96       7.940   4.002   4.713  1.00 10.00      B   
ATOM   1889  CH2 TRP B  96       7.180   2.880   4.365  1.00 10.00      B   
ATOM   1890  C   TRP B  96       7.508   7.373  10.090  1.00 10.00      B   
ATOM   1891  O   TRP B  96       8.399   7.919   9.442  1.00 10.00      B   
ATOM   1892  N   VAL B  97       7.094   7.841  11.259  1.00 10.00      B   
ATOM   1893  HN  VAL B  97       6.384   7.366  11.745  1.00 10.00      B   
ATOM   1894  CA  VAL B  97       7.667   9.049  11.833  1.00 10.00      B   
ATOM   1895  CB  VAL B  97       6.589  10.132  12.064  1.00 10.00      B   
ATOM   1896  CG1 VAL B  97       7.230  11.476  12.371  1.00 10.00      B   
ATOM   1897  CG2 VAL B  97       5.664  10.237  10.860  1.00 10.00      B   
ATOM   1898  C   VAL B  97       8.400   8.776  13.150  1.00 10.00      B   
ATOM   1899  O   VAL B  97       9.587   9.081  13.279  1.00 10.00      B   
ATOM   1900  N   THR B  98       7.700   8.178  14.109  1.00 10.00      B   
ATOM   1901  HN  THR B  98       6.767   7.919  13.934  1.00 10.00      B   
ATOM   1902  CA  THR B  98       8.275   7.912  15.427  1.00 10.00      B   
ATOM   1903  CB  THR B  98       7.190   7.832  16.518  1.00 10.00      B   
ATOM   1904  OG1 THR B  98       5.960   8.375  16.017  1.00 10.00      B   
ATOM   1905  HG1 THR B  98       5.262   8.244  16.677  1.00 10.00      B   
ATOM   1906  CG2 THR B  98       7.617   8.630  17.738  1.00 10.00      B   
ATOM   1907  C   THR B  98       9.168   6.669  15.499  1.00 10.00      B   
ATOM   1908  O   THR B  98       9.930   6.516  16.454  1.00 10.00      B   
ATOM   1909  N   SER B  99       9.079   5.777  14.521  1.00 10.00      B   
ATOM   1910  HN  SER B  99       8.454   5.924  13.779  1.00 10.00      B   
ATOM   1911  CA  SER B  99       9.910   4.573  14.538  1.00 10.00      B   
ATOM   1912  CB  SER B  99       9.314   3.433  13.703  1.00 10.00      B   
ATOM   1913  OG  SER B  99       8.051   3.036  14.218  1.00 10.00      B   
ATOM   1914  HG  SER B  99       8.166   2.684  15.107  1.00 10.00      B   
ATOM   1915  C   SER B  99      11.377   4.852  14.168  1.00 10.00      B   
ATOM   1916  O   SER B  99      12.279   4.443  14.901  1.00 10.00      B   
ATOM   1917  N   PRO B 100      11.651   5.548  13.039  1.00 10.00      B   
ATOM   1918  CA  PRO B 100      13.028   5.855  12.623  1.00 10.00      B   
ATOM   1919  CB  PRO B 100      12.856   6.632  11.310  1.00 10.00      B   
ATOM   1920  CG  PRO B 100      11.448   7.112  11.328  1.00 10.00      B   
ATOM   1921  CD  PRO B 100      10.668   6.074  12.076  1.00 10.00      B   
ATOM   1922  C   PRO B 100      13.765   6.710  13.659  1.00 10.00      B   
ATOM   1923  O   PRO B 100      13.153   7.528  14.355  1.00 10.00      B   
ATOM   1924  N   PRO B 101      15.096   6.540  13.762  1.00 10.00      B   
ATOM   1925  CA  PRO B 101      15.933   7.280  14.724  1.00 10.00      B   
ATOM   1926  CB  PRO B 101      17.355   6.795  14.412  1.00 10.00      B   
ATOM   1927  CG  PRO B 101      17.164   5.479  13.742  1.00 10.00      B   
ATOM   1928  CD  PRO B 101      15.894   5.604  12.952  1.00 10.00      B   
ATOM   1929  C   PRO B 101      15.847   8.797  14.555  1.00 10.00      B   
ATOM   1930  O   PRO B 101      16.159   9.550  15.477  1.00 10.00      B   
ATOM   1931  N   THR B 102      15.421   9.241  13.379  1.00 10.00      B   
ATOM   1932  HN  THR B 102      15.188   8.596  12.679  1.00 10.00      B   
ATOM   1933  CA  THR B 102      15.295  10.661  13.091  1.00 10.00      B   
ATOM   1934  CB  THR B 102      15.063  10.873  11.588  1.00 10.00      B   
ATOM   1935  OG1 THR B 102      14.532   9.664  11.025  1.00 10.00      B   
ATOM   1936  HG1 THR B 102      13.967   9.885  10.270  1.00 10.00      B   
ATOM   1937  CG2 THR B 102      16.370  11.225  10.891  1.00 10.00      B   
ATOM   1938  C   THR B 102      14.142  11.289  13.876  1.00 10.00      B   
ATOM   1939  O   THR B 102      14.164  12.480  14.182  1.00 10.00      B   
ATOM   1940  N   GLN B 103      13.128  10.473  14.178  1.00 10.00      B   
ATOM   1941  HN  GLN B 103      13.177   9.536  13.884  1.00 10.00      B   
ATOM   1942  CA  GLN B 103      11.945  10.908  14.932  1.00 10.00      B   
ATOM   1943  CB  GLN B 103      12.314  11.536  16.284  1.00 10.00      B   
ATOM   1944  CG  GLN B 103      12.915  10.558  17.278  1.00 10.00      B   
ATOM   1945  CD  GLN B 103      11.966   9.432  17.639  1.00 10.00      B   
ATOM   1946  OE1 GLN B 103      11.188   9.543  18.587  1.00 10.00      B   
ATOM   1947  NE2 GLN B 103      12.020   8.342  16.889  1.00 10.00      B   
ATOM   1948 HE21 GLN B 103      12.670   8.311  16.153  1.00 10.00      B   
ATOM   1949 HE22 GLN B 103      11.403   7.605  17.096  1.00 10.00      B   
ATOM   1950  C   GLN B 103      11.024  11.822  14.122  1.00 10.00      B   
ATOM   1951  O   GLN B 103       9.943  12.193  14.581  1.00 10.00      B   
ATOM   1952  N   PHE B 104      11.450  12.175  12.916  1.00 10.00      B   
ATOM   1953  HN  PHE B 104      12.321  11.857  12.608  1.00 10.00      B   
ATOM   1954  CA  PHE B 104      10.658  13.034  12.043  1.00 10.00      B   
ATOM   1955  CB  PHE B 104      11.377  14.362  11.788  1.00 10.00      B   
ATOM   1956  CG  PHE B 104      11.473  15.249  12.997  1.00 10.00      B   
ATOM   1957  CD1 PHE B 104      12.683  15.433  13.642  1.00 10.00      B   
ATOM   1958  CD2 PHE B 104      10.352  15.898  13.489  1.00 10.00      B   
ATOM   1959  CE1 PHE B 104      12.775  16.246  14.754  1.00 10.00      B   
ATOM   1960  CE2 PHE B 104      10.437  16.714  14.600  1.00 10.00      B   
ATOM   1961  CZ  PHE B 104      11.651  16.888  15.234  1.00 10.00      B   
ATOM   1962  C   PHE B 104      10.374  12.326  10.725  1.00 10.00      B   
ATOM   1963  O   PHE B 104       9.943  12.942   9.750  1.00 10.00      B   
ATOM   1964  N   GLY B 105      10.598  11.023  10.711  1.00 10.00      B   
ATOM   1965  HN  GLY B 105      10.908  10.581  11.528  1.00 10.00      B   
ATOM   1966  CA  GLY B 105      10.379  10.246   9.513  1.00 10.00      B   
ATOM   1967  C   GLY B 105      11.679   9.923   8.811  1.00 10.00      B   
ATOM   1968  O   GLY B 105      12.736  10.431   9.188  1.00 10.00      B   
ATOM   1969  N   THR B 106      11.614   9.063   7.812  1.00 10.00      B   
ATOM   1970  HN  THR B 106      10.751   8.662   7.579  1.00 10.00      B   
ATOM   1971  CA  THR B 106      12.792   8.678   7.055  1.00 10.00      B   
ATOM   1972  CB  THR B 106      12.614   7.263   6.482  1.00 10.00      B   
ATOM   1973  OG1 THR B 106      11.229   6.891   6.572  1.00 10.00      B   
ATOM   1974  HG1 THR B 106      10.736   7.306   5.852  1.00 10.00      B   
ATOM   1975  CG2 THR B 106      13.451   6.269   7.270  1.00 10.00      B   
ATOM   1976  C   THR B 106      13.035   9.659   5.911  1.00 10.00      B   
ATOM   1977  O   THR B 106      12.120   9.972   5.161  1.00 10.00      B   
ATOM   1978  N   PRO B 107      14.270  10.160   5.765  1.00 10.00      B   
ATOM   1979  CA  PRO B 107      14.620  11.109   4.697  1.00 10.00      B   
ATOM   1980  CB  PRO B 107      16.034  11.581   5.074  1.00 10.00      B   
ATOM   1981  CG  PRO B 107      16.255  11.110   6.475  1.00 10.00      B   
ATOM   1982  CD  PRO B 107      15.420   9.875   6.636  1.00 10.00      B   
ATOM   1983  C   PRO B 107      14.639  10.446   3.317  1.00 10.00      B   
ATOM   1984  O   PRO B 107      14.609  11.120   2.286  1.00 10.00      B   
ATOM   1985  N   SER B 108      14.687   9.124   3.307  1.00 10.00      B   
ATOM   1986  HN  SER B 108      14.705   8.642   4.159  1.00 10.00      B   
ATOM   1987  CA  SER B 108      14.721   8.366   2.069  1.00 10.00      B   
ATOM   1988  CB  SER B 108      15.646   7.162   2.249  1.00 10.00      B   
ATOM   1989  OG  SER B 108      15.513   6.623   3.560  1.00 10.00      B   
ATOM   1990  HG  SER B 108      14.905   5.862   3.537  1.00 10.00      B   
ATOM   1991  C   SER B 108      13.327   7.891   1.663  1.00 10.00      B   
ATOM   1992  O   SER B 108      12.825   8.234   0.591  1.00 10.00      B   
ATOM   1993  N   ASP B 109      12.707   7.119   2.545  1.00 10.00      B   
ATOM   1994  HN  ASP B 109      13.164   6.903   3.385  1.00 10.00      B   
ATOM   1995  CA  ASP B 109      11.383   6.551   2.306  1.00 10.00      B   
ATOM   1996  CB  ASP B 109      11.161   5.351   3.238  1.00 10.00      B   
ATOM   1997  CG  ASP B 109      12.376   4.447   3.358  1.00 10.00      B   
ATOM   1998  OD1 ASP B 109      12.339   3.323   2.817  1.00 10.00      B   
ATOM   1999  OD2 ASP B 109      13.376   4.860   3.995  1.00 10.00      B   
ATOM   2000  C   ASP B 109      10.277   7.572   2.540  1.00 10.00      B   
ATOM   2001  O   ASP B 109       9.150   7.392   2.073  1.00 10.00      B   
ATOM   2002  N   TYR B 110      10.616   8.645   3.252  1.00 10.00      B   
ATOM   2003  HN  TYR B 110      11.536   8.723   3.574  1.00 10.00      B   
ATOM   2004  CA  TYR B 110       9.671   9.708   3.589  1.00 10.00      B   
ATOM   2005  CB  TYR B 110       8.966  10.286   2.354  1.00 10.00      B   
ATOM   2006  CG  TYR B 110       9.912  10.803   1.293  1.00 10.00      B   
ATOM   2007  CD1 TYR B 110      10.032  10.153   0.071  1.00 10.00      B   
ATOM   2008  CD2 TYR B 110      10.689  11.934   1.508  1.00 10.00      B   
ATOM   2009  CE1 TYR B 110      10.895  10.611  -0.906  1.00 10.00      B   
ATOM   2010  CE2 TYR B 110      11.555  12.402   0.535  1.00 10.00      B   
ATOM   2011  CZ  TYR B 110      11.653  11.736  -0.670  1.00 10.00      B   
ATOM   2012  OH  TYR B 110      12.516  12.197  -1.643  1.00 10.00      B   
ATOM   2013  HH  TYR B 110      13.431  12.111  -1.328  1.00 10.00      B   
ATOM   2014  C   TYR B 110       8.677   9.219   4.640  1.00 10.00      B   
ATOM   2015  O   TYR B 110       8.919   8.208   5.304  1.00 10.00      B   
ATOM   2016  N   CYS B 111       7.582   9.941   4.808  1.00 10.00      B   
ATOM   2017  HN  CYS B 111       7.458  10.757   4.280  1.00 10.00      B   
ATOM   2018  CA  CYS B 111       6.567   9.566   5.784  1.00 10.00      B   
ATOM   2019  CB  CYS B 111       6.604  10.524   6.979  1.00 10.00      B   
ATOM   2020  SG  CYS B 111       7.071  12.221   6.557  1.00 10.00      B   
ATOM   2021  HG  CYS B 111       7.367  12.856   7.682  1.00 10.00      B   
ATOM   2022  C   CYS B 111       5.172   9.520   5.152  1.00 10.00      B   
ATOM   2023  O   CYS B 111       4.189   9.974   5.743  1.00 10.00      B   
ATOM   2024  N   ASN B 112       5.092   8.967   3.948  1.00 10.00      B   
ATOM   2025  HN  ASN B 112       5.907   8.618   3.528  1.00 10.00      B   
ATOM   2026  CA  ASN B 112       3.826   8.850   3.232  1.00 10.00      B   
ATOM   2027  CB  ASN B 112       3.738   9.893   2.117  1.00 10.00      B   
ATOM   2028  CG  ASN B 112       3.235  11.242   2.598  1.00 10.00      B   
ATOM   2029  OD1 ASN B 112       2.027  11.482   2.659  1.00 10.00      B   
ATOM   2030  ND2 ASN B 112       4.157  12.133   2.938  1.00 10.00      B   
ATOM   2031 HD21 ASN B 112       5.099  11.878   2.861  1.00 10.00      B   
ATOM   2032 HD22 ASN B 112       3.861  13.017   3.253  1.00 10.00      B   
ATOM   2033  C   ASN B 112       3.697   7.455   2.638  1.00 10.00      B   
ATOM   2034  O   ASN B 112       4.597   6.992   1.936  1.00 10.00      B   
ATOM   2035  N   LEU B 113       2.587   6.783   2.918  1.00 10.00      B   
ATOM   2036  HN  LEU B 113       1.895   7.202   3.470  1.00 10.00      B   
ATOM   2037  CA  LEU B 113       2.369   5.435   2.416  1.00 10.00      B   
ATOM   2038  CB  LEU B 113       2.858   4.404   3.443  1.00 10.00      B   
ATOM   2039  CG  LEU B 113       2.570   2.933   3.124  1.00 10.00      B   
ATOM   2040  CD1 LEU B 113       3.640   2.351   2.215  1.00 10.00      B   
ATOM   2041  CD2 LEU B 113       2.440   2.118   4.398  1.00 10.00      B   
ATOM   2042  C   LEU B 113       0.900   5.186   2.108  1.00 10.00      B   
ATOM   2043  O   LEU B 113       0.016   5.709   2.789  1.00 10.00      B   
ATOM   2044  N   ARG B 114       0.654   4.397   1.072  1.00 10.00      B   
ATOM   2045  HN  ARG B 114       1.414   4.046   0.553  1.00 10.00      B   
ATOM   2046  CA  ARG B 114      -0.696   4.033   0.667  1.00 10.00      B   
ATOM   2047  CB  ARG B 114      -1.211   4.963  -0.437  1.00 10.00      B   
ATOM   2048  CG  ARG B 114      -2.717   5.160  -0.416  1.00 10.00      B   
ATOM   2049  CD  ARG B 114      -3.413   4.296  -1.455  1.00 10.00      B   
ATOM   2050  NE  ARG B 114      -3.256   4.834  -2.803  1.00 10.00      B   
ATOM   2051  HE  ARG B 114      -2.521   5.473  -2.951  1.00 10.00      B   
ATOM   2052  CZ  ARG B 114      -4.057   4.536  -3.822  1.00 10.00      B   
ATOM   2053  NH1 ARG B 114      -5.082   3.708  -3.654  1.00 10.00      B   
ATOM   2054 HH11 ARG B 114      -5.706   3.480  -4.462  1.00 10.00      B   
ATOM   2055 HH12 ARG B 114      -5.271   3.285  -2.719  1.00 10.00      B   
ATOM   2056  NH2 ARG B 114      -3.833   5.055  -5.020  1.00 10.00      B   
ATOM   2057 HH21 ARG B 114      -3.027   5.701  -5.176  1.00 10.00      B   
ATOM   2058 HH22 ARG B 114      -4.474   4.819  -5.817  1.00 10.00      B   
ATOM   2059  C   ARG B 114      -0.696   2.586   0.187  1.00 10.00      B   
ATOM   2060  O   ARG B 114       0.145   2.197  -0.626  1.00 10.00      B   
ATOM   2061  N   VAL B 115      -1.618   1.787   0.705  1.00 10.00      B   
ATOM   2062  HN  VAL B 115      -2.261   2.149   1.351  1.00 10.00      B   
ATOM   2063  CA  VAL B 115      -1.705   0.384   0.326  1.00 10.00      B   
ATOM   2064  CB  VAL B 115      -2.237  -0.493   1.479  1.00 10.00      B   
ATOM   2065  CG1 VAL B 115      -2.205  -1.965   1.098  1.00 10.00      B   
ATOM   2066  CG2 VAL B 115      -1.434  -0.255   2.747  1.00 10.00      B   
ATOM   2067  C   VAL B 115      -2.584   0.205  -0.905  1.00 10.00      B   
ATOM   2068  O   VAL B 115      -3.651   0.810  -1.017  1.00 10.00      B   
ATOM   2069  N   LEU B 116      -2.118  -0.619  -1.826  1.00 10.00      B   
ATOM   2070  HN  LEU B 116      -1.250  -1.063  -1.672  1.00 10.00      B   
ATOM   2071  CA  LEU B 116      -2.836  -0.895  -3.056  1.00 10.00      B   
ATOM   2072  CB  LEU B 116      -1.880  -0.776  -4.243  1.00 10.00      B   
ATOM   2073  CG  LEU B 116      -1.160   0.564  -4.402  1.00 10.00      B   
ATOM   2074  CD1 LEU B 116      -0.042   0.446  -5.424  1.00 10.00      B   
ATOM   2075  CD2 LEU B 116      -2.142   1.653  -4.805  1.00 10.00      B   
ATOM   2076  C   LEU B 116      -3.423  -2.298  -3.015  1.00 10.00      B   
ATOM   2077  O   LEU B 116      -2.766  -3.264  -3.408  1.00 10.00      B   
ATOM   2078  N   ALA B 117      -4.646  -2.410  -2.513  1.00 10.00      B   
ATOM   2079  HN  ALA B 117      -5.106  -1.608  -2.192  1.00 10.00      B   
ATOM   2080  CA  ALA B 117      -5.321  -3.699  -2.430  1.00 10.00      B   
ATOM   2081  CB  ALA B 117      -6.535  -3.609  -1.519  1.00 10.00      B   
ATOM   2082  C   ALA B 117      -5.731  -4.172  -3.817  1.00 10.00      B   
ATOM   2083  O   ALA B 117      -6.457  -3.475  -4.529  1.00 10.00      B   
ATOM   2084  N   ASP B 118      -5.253  -5.349  -4.198  1.00 10.00      B   
ATOM   2085  HN  ASP B 118      -4.685  -5.858  -3.576  1.00 10.00      B   
ATOM   2086  CA  ASP B 118      -5.557  -5.918  -5.505  1.00 10.00      B   
ATOM   2087  CB  ASP B 118      -4.698  -7.156  -5.785  1.00 10.00      B   
ATOM   2088  CG  ASP B 118      -3.432  -6.836  -6.560  1.00 10.00      B   
ATOM   2089  OD1 ASP B 118      -3.287  -5.688  -7.031  1.00 10.00      B   
ATOM   2090  OD2 ASP B 118      -2.577  -7.737  -6.709  1.00 10.00      B   
ATOM   2091  C   ASP B 118      -7.033  -6.267  -5.630  1.00 10.00      B   
ATOM   2092  O   ASP B 118      -7.735  -6.427  -4.630  1.00 10.00      B   
ATOM   2093  N   SER B 119      -7.500  -6.376  -6.863  1.00 10.00      B   
ATOM   2094  HN  SER B 119      -6.886  -6.240  -7.621  1.00 10.00      B   
ATOM   2095  CA  SER B 119      -8.890  -6.697  -7.138  1.00 10.00      B   
ATOM   2096  CB  SER B 119      -9.650  -5.406  -7.453  1.00 10.00      B   
ATOM   2097  OG  SER B 119      -9.527  -4.481  -6.389  1.00 10.00      B   
ATOM   2098  HG  SER B 119      -8.837  -4.784  -5.784  1.00 10.00      B   
ATOM   2099  C   SER B 119      -8.976  -7.666  -8.318  1.00 10.00      B   
ATOM   2100  O   SER B 119      -8.033  -7.763  -9.103  1.00 10.00      B   
ATOM   2101  N   PRO B 120     -10.102  -8.392  -8.467  1.00 10.00      B   
ATOM   2102  CA  PRO B 120     -10.294  -9.358  -9.558  1.00 10.00      B   
ATOM   2103  CB  PRO B 120     -11.754  -9.816  -9.403  1.00 10.00      B   
ATOM   2104  CG  PRO B 120     -12.378  -8.841  -8.462  1.00 10.00      B   
ATOM   2105  CD  PRO B 120     -11.271  -8.347  -7.577  1.00 10.00      B   
ATOM   2106  C   PRO B 120     -10.068  -8.753 -10.946  1.00 10.00      B   
ATOM   2107  O   PRO B 120      -9.697  -9.461 -11.883  1.00 10.00      B   
ATOM   2108  N   THR B 121     -10.289  -7.449 -11.076  1.00 10.00      B   
ATOM   2109  HN  THR B 121     -10.600  -6.936 -10.303  1.00 10.00      B   
ATOM   2110  CA  THR B 121     -10.104  -6.770 -12.351  1.00 10.00      B   
ATOM   2111  CB  THR B 121     -11.437  -6.190 -12.858  1.00 10.00      B   
ATOM   2112  OG1 THR B 121     -12.274  -5.867 -11.739  1.00 10.00      B   
ATOM   2113  HG1 THR B 121     -12.920  -5.200 -12.010  1.00 10.00      B   
ATOM   2114  CG2 THR B 121     -12.153  -7.191 -13.749  1.00 10.00      B   
ATOM   2115  C   THR B 121      -9.069  -5.651 -12.253  1.00 10.00      B   
ATOM   2116  O   THR B 121      -8.972  -4.807 -13.145  1.00 10.00      B   
ATOM   2117  N   LEU B 122      -8.274  -5.663 -11.189  1.00 10.00      B   
ATOM   2118  HN  LEU B 122      -8.352  -6.393 -10.535  1.00 10.00      B   
ATOM   2119  CA  LEU B 122      -7.262  -4.632 -10.990  1.00 10.00      B   
ATOM   2120  CB  LEU B 122      -7.832  -3.479 -10.158  1.00 10.00      B   
ATOM   2121  CG  LEU B 122      -6.911  -2.274  -9.941  1.00 10.00      B   
ATOM   2122  CD1 LEU B 122      -6.612  -1.581 -11.263  1.00 10.00      B   
ATOM   2123  CD2 LEU B 122      -7.528  -1.300  -8.951  1.00 10.00      B   
ATOM   2124  C   LEU B 122      -6.011  -5.197 -10.327  1.00 10.00      B   
ATOM   2125  O   LEU B 122      -6.048  -5.626  -9.172  1.00 10.00      B   
ATOM   2126  N   LYS B 123      -4.910  -5.184 -11.064  1.00 10.00      B   
ATOM   2127  HN  LYS B 123      -4.949  -4.810 -11.974  1.00 10.00      B   
ATOM   2128  CA  LYS B 123      -3.641  -5.687 -10.560  1.00 10.00      B   
ATOM   2129  CB  LYS B 123      -3.029  -6.685 -11.546  1.00 10.00      B   
ATOM   2130  CG  LYS B 123      -1.730  -7.315 -11.067  1.00 10.00      B   
ATOM   2131  CD  LYS B 123      -1.982  -8.322  -9.958  1.00 10.00      B   
ATOM   2132  CE  LYS B 123      -0.691  -8.713  -9.257  1.00 10.00      B   
ATOM   2133  NZ  LYS B 123      -0.346  -7.768  -8.160  1.00 10.00      B   
ATOM   2134  HZ1 LYS B 123      -1.181  -7.609  -7.549  1.00 10.00      B   
ATOM   2135  HZ2 LYS B 123      -0.032  -6.854  -8.552  1.00 10.00      B   
ATOM   2136  HZ3 LYS B 123       0.420  -8.164  -7.578  1.00 10.00      B   
ATOM   2137  C   LYS B 123      -2.676  -4.532 -10.321  1.00 10.00      B   
ATOM   2138  O   LYS B 123      -2.519  -3.653 -11.170  1.00 10.00      B   
ATOM   2139  N   HIS B 124      -2.051  -4.520  -9.158  1.00 10.00      B   
ATOM   2140  HN  HIS B 124      -2.247  -5.225  -8.498  1.00 10.00      B   
ATOM   2141  CA  HIS B 124      -1.108  -3.468  -8.817  1.00 10.00      B   
ATOM   2142  CB  HIS B 124      -1.409  -2.909  -7.429  1.00 10.00      B   
ATOM   2143  CG  HIS B 124      -2.782  -2.339  -7.281  1.00 10.00      B   
ATOM   2144  ND1 HIS B 124      -3.872  -3.100  -6.934  1.00 10.00      B   
ATOM   2145  HD1 HIS B 124      -3.865  -4.083  -6.781  1.00 10.00      B   
ATOM   2146  CD2 HIS B 124      -3.238  -1.072  -7.419  1.00 10.00      B   
ATOM   2147  CE1 HIS B 124      -4.939  -2.331  -6.852  1.00 10.00      B   
ATOM   2148  NE2 HIS B 124      -4.578  -1.094  -7.143  1.00 10.00      B   
ATOM   2149  HE2 HIS B 124      -5.180  -0.314  -7.147  1.00 10.00      B   
ATOM   2150  C   HIS B 124       0.330  -3.955  -8.867  1.00 10.00      B   
ATOM   2151  O   HIS B 124       0.607  -5.142  -8.671  1.00 10.00      B   
ATOM   2152  N   VAL B 125       1.230  -3.022  -9.131  1.00 10.00      B   
ATOM   2153  HN  VAL B 125       0.919  -2.105  -9.293  1.00 10.00      B   
ATOM   2154  CA  VAL B 125       2.659  -3.286  -9.194  1.00 10.00      B   
ATOM   2155  CB  VAL B 125       3.072  -3.899 -10.553  1.00 10.00      B   
ATOM   2156  CG1 VAL B 125       2.976  -2.884 -11.685  1.00 10.00      B   
ATOM   2157  CG2 VAL B 125       4.463  -4.510 -10.475  1.00 10.00      B   
ATOM   2158  C   VAL B 125       3.397  -1.969  -8.946  1.00 10.00      B   
ATOM   2159  O   VAL B 125       2.850  -0.895  -9.223  1.00 10.00      B   
ATOM   2160  N   VAL B 126       4.607  -2.032  -8.409  1.00 10.00      B   
ATOM   2161  HN  VAL B 126       5.005  -2.907  -8.213  1.00 10.00      B   
ATOM   2162  CA  VAL B 126       5.364  -0.820  -8.116  1.00 10.00      B   
ATOM   2163  CB  VAL B 126       5.449  -0.559  -6.597  1.00 10.00      B   
ATOM   2164  CG1 VAL B 126       4.104  -0.101  -6.054  1.00 10.00      B   
ATOM   2165  CG2 VAL B 126       5.926  -1.804  -5.864  1.00 10.00      B   
ATOM   2166  C   VAL B 126       6.775  -0.860  -8.697  1.00 10.00      B   
ATOM   2167  O   VAL B 126       7.378  -1.926  -8.820  1.00 10.00      B   
ATOM   2168  N   VAL B 127       7.284   0.316  -9.053  1.00 10.00      B   
ATOM   2169  HN  VAL B 127       6.731   1.124  -8.951  1.00 10.00      B   
ATOM   2170  CA  VAL B 127       8.625   0.457  -9.607  1.00 10.00      B   
ATOM   2171  CB  VAL B 127       8.685  -0.029 -11.077  1.00 10.00      B   
ATOM   2172  CG1 VAL B 127       8.015   0.957 -12.023  1.00 10.00      B   
ATOM   2173  CG2 VAL B 127      10.114  -0.329 -11.508  1.00 10.00      B   
ATOM   2174  C   VAL B 127       9.047   1.926  -9.531  1.00 10.00      B   
ATOM   2175  O   VAL B 127       8.210   2.794  -9.295  1.00 10.00      B   
ATOM   2176  N   CYS B 128      10.332   2.197  -9.691  1.00 10.00      B   
ATOM   2177  HN  CYS B 128      10.966   1.461  -9.823  1.00 10.00      B   
ATOM   2178  CA  CYS B 128      10.830   3.563  -9.657  1.00 10.00      B   
ATOM   2179  CB  CYS B 128      11.715   3.784  -8.428  1.00 10.00      B   
ATOM   2180  SG  CYS B 128      12.120   5.516  -8.090  1.00 10.00      B   
ATOM   2181  HG  CYS B 128      11.469   6.271  -8.970  1.00 10.00      B   
ATOM   2182  C   CYS B 128      11.602   3.873 -10.933  1.00 10.00      B   
ATOM   2183  O   CYS B 128      12.762   3.477 -11.079  1.00 10.00      B   
ATOM   2184  N   THR B 129      10.958   4.580 -11.853  1.00 10.00      B   
ATOM   2185  HN  THR B 129      10.034   4.883 -11.673  1.00 10.00      B   
ATOM   2186  CA  THR B 129      11.584   4.925 -13.122  1.00 10.00      B   
ATOM   2187  CB  THR B 129      10.579   5.592 -14.078  1.00 10.00      B   
ATOM   2188  OG1 THR B 129       9.349   4.857 -14.053  1.00 10.00      B   
ATOM   2189  HG1 THR B 129       8.702   5.327 -13.495  1.00 10.00      B   
ATOM   2190  CG2 THR B 129      11.123   5.610 -15.500  1.00 10.00      B   
ATOM   2191  C   THR B 129      12.790   5.845 -12.922  1.00 10.00      B   
ATOM   2192  O   THR B 129      13.851   5.635 -13.511  1.00 10.00      B   
ATOM   2193  N   LEU B 130      12.630   6.852 -12.073  1.00 10.00      B   
ATOM   2194  HN  LEU B 130      11.772   6.951 -11.596  1.00 10.00      B   
ATOM   2195  CA  LEU B 130      13.706   7.803 -11.806  1.00 10.00      B   
ATOM   2196  CB  LEU B 130      13.248   9.249 -12.031  1.00 10.00      B   
ATOM   2197  CG  LEU B 130      13.182   9.729 -13.484  1.00 10.00      B   
ATOM   2198  CD1 LEU B 130      11.886   9.289 -14.146  1.00 10.00      B   
ATOM   2199  CD2 LEU B 130      13.342  11.239 -13.560  1.00 10.00      B   
ATOM   2200  C   LEU B 130      14.256   7.637 -10.394  1.00 10.00      B   
ATOM   2201  O   LEU B 130      14.616   6.528  -9.989  1.00 10.00      B   
ATOM   2202  N   SER B 132      16.816  11.648   0.558  1.00 10.00      B   
ATOM   2203  HN  SER B 132      15.957  11.388   0.964  1.00 10.00      B   
ATOM   2204  CA  SER B 132      17.183  11.083  -0.736  1.00 10.00      B   
ATOM   2205  CB  SER B 132      17.324   9.565  -0.625  1.00 10.00      B   
ATOM   2206  OG  SER B 132      18.030   9.211   0.554  1.00 10.00      B   
ATOM   2207  HG  SER B 132      18.689   8.539   0.342  1.00 10.00      B   
ATOM   2208  C   SER B 132      16.144  11.434  -1.798  1.00 10.00      B   
ATOM   2209  O   SER B 132      15.205  12.195  -1.534  1.00 10.00      B   
ATOM   2210  N   TYR B 134      11.486   2.589  -2.511  1.00 10.00      B   
ATOM   2211  HN  TYR B 134      12.045   3.188  -1.969  1.00 10.00      B   
ATOM   2212  CA  TYR B 134      10.903   1.412  -1.881  1.00 10.00      B   
ATOM   2213  CB  TYR B 134      11.804   0.183  -2.085  1.00 10.00      B   
ATOM   2214  CG  TYR B 134      13.105   0.197  -1.306  1.00 10.00      B   
ATOM   2215  CD1 TYR B 134      13.300  -0.657  -0.225  1.00 10.00      B   
ATOM   2216  CD2 TYR B 134      14.143   1.054  -1.654  1.00 10.00      B   
ATOM   2217  CE1 TYR B 134      14.489  -0.657   0.481  1.00 10.00      B   
ATOM   2218  CE2 TYR B 134      15.333   1.060  -0.950  1.00 10.00      B   
ATOM   2219  CZ  TYR B 134      15.501   0.203   0.115  1.00 10.00      B   
ATOM   2220  OH  TYR B 134      16.689   0.204   0.815  1.00 10.00      B   
ATOM   2221  HH  TYR B 134      16.997  -0.709   0.934  1.00 10.00      B   
ATOM   2222  C   TYR B 134      10.655   1.663  -0.395  1.00 10.00      B   
ATOM   2223  O   TYR B 134      11.339   2.474   0.221  1.00 10.00      B   
ATOM   2224  N   PRO B 135       9.653   0.988   0.189  1.00 10.00      B   
ATOM   2225  CA  PRO B 135       9.323   1.134   1.605  1.00 10.00      B   
ATOM   2226  CB  PRO B 135       7.851   0.728   1.642  1.00 10.00      B   
ATOM   2227  CG  PRO B 135       7.708  -0.280   0.548  1.00 10.00      B   
ATOM   2228  CD  PRO B 135       8.755   0.038  -0.489  1.00 10.00      B   
ATOM   2229  C   PRO B 135      10.168   0.201   2.480  1.00 10.00      B   
ATOM   2230  O   PRO B 135       9.708  -0.855   2.914  1.00 10.00      B   
ATOM   2231  N   ARG B 136      11.396   0.619   2.745  1.00 10.00      B   
ATOM   2232  HN  ARG B 136      11.681   1.503   2.409  1.00 10.00      B   
ATOM   2233  CA  ARG B 136      12.339  -0.166   3.540  1.00 10.00      B   
ATOM   2234  CB  ARG B 136      13.690   0.547   3.636  1.00 10.00      B   
ATOM   2235  CG  ARG B 136      14.805  -0.280   4.250  1.00 10.00      B   
ATOM   2236  CD  ARG B 136      16.162   0.335   3.954  1.00 10.00      B   
ATOM   2237  NE  ARG B 136      16.216   1.743   4.335  1.00 10.00      B   
ATOM   2238  HE  ARG B 136      15.830   1.987   5.207  1.00 10.00      B   
ATOM   2239  CZ  ARG B 136      16.738   2.707   3.581  1.00 10.00      B   
ATOM   2240  NH1 ARG B 136      17.257   2.424   2.391  1.00 10.00      B   
ATOM   2241 HH11 ARG B 136      17.666   3.184   1.806  1.00 10.00      B   
ATOM   2242 HH12 ARG B 136      17.254   1.439   2.030  1.00 10.00      B   
ATOM   2243  NH2 ARG B 136      16.720   3.961   4.015  1.00 10.00      B   
ATOM   2244 HH21 ARG B 136      16.293   4.185   4.942  1.00 10.00      B   
ATOM   2245 HH22 ARG B 136      17.129   4.728   3.434  1.00 10.00      B   
ATOM   2246  C   ARG B 136      11.819  -0.560   4.937  1.00 10.00      B   
ATOM   2247  O   ARG B 136      11.915  -1.725   5.316  1.00 10.00      B   
ATOM   2248  N   PRO B 137      11.263   0.390   5.724  1.00 10.00      B   
ATOM   2249  CA  PRO B 137      10.761   0.103   7.081  1.00 10.00      B   
ATOM   2250  CB  PRO B 137      10.113   1.422   7.511  1.00 10.00      B   
ATOM   2251  CG  PRO B 137      10.815   2.459   6.710  1.00 10.00      B   
ATOM   2252  CD  PRO B 137      11.104   1.819   5.386  1.00 10.00      B   
ATOM   2253  C   PRO B 137       9.731  -1.032   7.163  1.00 10.00      B   
ATOM   2254  O   PRO B 137       9.563  -1.641   8.222  1.00 10.00      B   
ATOM   2255  N   ILE B 138       9.046  -1.327   6.061  1.00 10.00      B   
ATOM   2256  HN  ILE B 138       9.227  -0.836   5.232  1.00 10.00      B   
ATOM   2257  CA  ILE B 138       8.027  -2.376   6.080  1.00 10.00      B   
ATOM   2258  CB  ILE B 138       6.608  -1.796   5.877  1.00 10.00      B   
ATOM   2259  CG1 ILE B 138       5.544  -2.772   6.388  1.00 10.00      B   
ATOM   2260  CG2 ILE B 138       6.363  -1.434   4.417  1.00 10.00      B   
ATOM   2261  CD1 ILE B 138       4.132  -2.238   6.323  1.00 10.00      B   
ATOM   2262  C   ILE B 138       8.287  -3.519   5.087  1.00 10.00      B   
ATOM   2263  O   ILE B 138       7.716  -4.604   5.220  1.00 10.00      B   
ATOM   2264  N   LEU B 139       9.140  -3.290   4.100  1.00 10.00      B   
ATOM   2265  HN  LEU B 139       9.578  -2.417   4.030  1.00 10.00      B   
ATOM   2266  CA  LEU B 139       9.432  -4.319   3.106  1.00 10.00      B   
ATOM   2267  CB  LEU B 139       9.107  -3.807   1.696  1.00 10.00      B   
ATOM   2268  CG  LEU B 139       9.054  -4.857   0.580  1.00 10.00      B   
ATOM   2269  CD1 LEU B 139       8.018  -5.924   0.893  1.00 10.00      B   
ATOM   2270  CD2 LEU B 139       8.761  -4.202  -0.762  1.00 10.00      B   
ATOM   2271  C   LEU B 139      10.885  -4.783   3.189  1.00 10.00      B   
ATOM   2272  O   LEU B 139      11.305  -5.689   2.465  1.00 10.00      B   
ATOM   2273  N   GLY B 140      11.643  -4.176   4.086  1.00 10.00      B   
ATOM   2274  HN  GLY B 140      11.258  -3.470   4.649  1.00 10.00      B   
ATOM   2275  CA  GLY B 140      13.036  -4.539   4.237  1.00 10.00      B   
ATOM   2276  C   GLY B 140      13.887  -3.956   3.131  1.00 10.00      B   
ATOM   2277  O   GLY B 140      13.562  -2.905   2.579  1.00 10.00      B   
ATOM   2278  N   GLN B 141      14.975  -4.632   2.801  1.00 10.00      B   
ATOM   2279  HN  GLN B 141      15.186  -5.464   3.276  1.00 10.00      B   
ATOM   2280  CA  GLN B 141      15.864  -4.164   1.749  1.00 10.00      B   
ATOM   2281  CB  GLN B 141      17.241  -4.820   1.852  1.00 10.00      B   
ATOM   2282  CG  GLN B 141      18.176  -4.123   2.825  1.00 10.00      B   
ATOM   2283  CD  GLN B 141      18.608  -2.749   2.346  1.00 10.00      B   
ATOM   2284  OE1 GLN B 141      17.893  -2.079   1.599  1.00 10.00      B   
ATOM   2285  NE2 GLN B 141      19.782  -2.319   2.778  1.00 10.00      B   
ATOM   2286 HE21 GLN B 141      20.301  -2.903   3.377  1.00 10.00      B   
ATOM   2287 HE22 GLN B 141      20.092  -1.436   2.478  1.00 10.00      B   
ATOM   2288  C   GLN B 141      15.260  -4.389   0.368  1.00 10.00      B   
ATOM   2289  O   GLN B 141      14.310  -5.158   0.208  1.00 10.00      B   
ATOM   2290  N   SER B 142      15.810  -3.718  -0.622  1.00 10.00      B   
ATOM   2291  HN  SER B 142      16.570  -3.126  -0.439  1.00 10.00      B   
ATOM   2292  CA  SER B 142      15.325  -3.842  -1.980  1.00 10.00      B   
ATOM   2293  CB  SER B 142      15.472  -2.498  -2.695  1.00 10.00      B   
ATOM   2294  OG  SER B 142      16.711  -1.885  -2.373  1.00 10.00      B   
ATOM   2295  HG  SER B 142      16.565  -0.956  -2.163  1.00 10.00      B   
ATOM   2296  C   SER B 142      16.090  -4.931  -2.731  1.00 10.00      B   
ATOM   2297  O   SER B 142      17.304  -5.076  -2.549  1.00 10.00      B   
ATOM   2298  N   PRO B 143      15.391  -5.732  -3.555  1.00 10.00      B   
ATOM   2299  CA  PRO B 143      16.022  -6.791  -4.349  1.00 10.00      B   
ATOM   2300  CB  PRO B 143      14.849  -7.441  -5.095  1.00 10.00      B   
ATOM   2301  CG  PRO B 143      13.638  -7.046  -4.321  1.00 10.00      B   
ATOM   2302  CD  PRO B 143      13.934  -5.685  -3.762  1.00 10.00      B   
ATOM   2303  C   PRO B 143      17.016  -6.197  -5.343  1.00 10.00      B   
ATOM   2304  O   PRO B 143      16.856  -5.057  -5.786  1.00 10.00      B   
ATOM   2305  N   GLU B 144      18.038  -6.965  -5.688  1.00 10.00      B   
ATOM   2306  HN  GLU B 144      18.108  -7.867  -5.309  1.00 10.00      B   
ATOM   2307  CA  GLU B 144      19.062  -6.498  -6.617  1.00 10.00      B   
ATOM   2308  CB  GLU B 144      20.205  -7.511  -6.718  1.00 10.00      B   
ATOM   2309  CG  GLU B 144      20.815  -7.877  -5.374  1.00 10.00      B   
ATOM   2310  CD  GLU B 144      22.185  -8.506  -5.502  1.00 10.00      B   
ATOM   2311  OE1 GLU B 144      22.269  -9.750  -5.551  1.00 10.00      B   
ATOM   2312  OE2 GLU B 144      23.186  -7.758  -5.546  1.00 10.00      B   
ATOM   2313  C   GLU B 144      18.481  -6.202  -7.995  1.00 10.00      B   
ATOM   2314  O   GLU B 144      18.814  -5.193  -8.616  1.00 10.00      B   
ATOM   2315  N   TRP B 145      17.588  -7.069  -8.455  1.00 10.00      B   
ATOM   2316  HN  TRP B 145      17.345  -7.843  -7.904  1.00 10.00      B   
ATOM   2317  CA  TRP B 145      16.966  -6.902  -9.763  1.00 10.00      B   
ATOM   2318  CB  TRP B 145      16.268  -8.184 -10.210  1.00 10.00      B   
ATOM   2319  CG  TRP B 145      17.090  -8.998 -11.157  1.00 10.00      B   
ATOM   2320  CD1 TRP B 145      17.879 -10.066 -10.846  1.00 10.00      B   
ATOM   2321  CD2 TRP B 145      17.214  -8.803 -12.571  1.00 10.00      B   
ATOM   2322  NE1 TRP B 145      18.481 -10.553 -11.980  1.00 10.00      B   
ATOM   2323  HE1 TRP B 145      19.091 -11.322 -12.015  1.00 10.00      B   
ATOM   2324  CE2 TRP B 145      18.090  -9.793 -13.052  1.00 10.00      B   
ATOM   2325  CE3 TRP B 145      16.669  -7.887 -13.476  1.00 10.00      B   
ATOM   2326  CZ2 TRP B 145      18.432  -9.898 -14.399  1.00 10.00      B   
ATOM   2327  CZ3 TRP B 145      17.011  -7.990 -14.813  1.00 10.00      B   
ATOM   2328  CH2 TRP B 145      17.883  -8.988 -15.262  1.00 10.00      B   
ATOM   2329  C   TRP B 145      16.000  -5.725  -9.795  1.00 10.00      B   
ATOM   2330  O   TRP B 145      15.773  -5.132 -10.845  1.00 10.00      B   
ATOM   2331  N   TYR B 146      15.451  -5.378  -8.637  1.00 10.00      B   
ATOM   2332  HN  TYR B 146      15.689  -5.877  -7.829  1.00 10.00      B   
ATOM   2333  CA  TYR B 146      14.511  -4.265  -8.535  1.00 10.00      B   
ATOM   2334  CB  TYR B 146      13.834  -4.266  -7.155  1.00 10.00      B   
ATOM   2335  CG  TYR B 146      13.135  -2.973  -6.779  1.00 10.00      B   
ATOM   2336  CD1 TYR B 146      11.888  -2.649  -7.302  1.00 10.00      B   
ATOM   2337  CD2 TYR B 146      13.727  -2.080  -5.896  1.00 10.00      B   
ATOM   2338  CE1 TYR B 146      11.254  -1.468  -6.953  1.00 10.00      B   
ATOM   2339  CE2 TYR B 146      13.102  -0.901  -5.542  1.00 10.00      B   
ATOM   2340  CZ  TYR B 146      11.866  -0.598  -6.074  1.00 10.00      B   
ATOM   2341  OH  TYR B 146      11.244   0.578  -5.722  1.00 10.00      B   
ATOM   2342  HH  TYR B 146      10.365   0.384  -5.374  1.00 10.00      B   
ATOM   2343  C   TYR B 146      15.211  -2.932  -8.803  1.00 10.00      B   
ATOM   2344  O   TYR B 146      14.593  -1.965  -9.253  1.00 10.00      B   
ATOM   2345  N   ARG B 147      16.511  -2.895  -8.543  1.00 10.00      B   
ATOM   2346  HN  ARG B 147      16.957  -3.704  -8.212  1.00 10.00      B   
ATOM   2347  CA  ARG B 147      17.295  -1.687  -8.742  1.00 10.00      B   
ATOM   2348  CB  ARG B 147      18.308  -1.515  -7.612  1.00 10.00      B   
ATOM   2349  CG  ARG B 147      17.704  -0.992  -6.318  1.00 10.00      B   
ATOM   2350  CD  ARG B 147      18.744  -0.916  -5.213  1.00 10.00      B   
ATOM   2351  NE  ARG B 147      18.738  -2.112  -4.369  1.00 10.00      B   
ATOM   2352  HE  ARG B 147      17.968  -2.228  -3.762  1.00 10.00      B   
ATOM   2353  CZ  ARG B 147      19.707  -3.031  -4.362  1.00 10.00      B   
ATOM   2354  NH1 ARG B 147      20.763  -2.901  -5.154  1.00 10.00      B   
ATOM   2355 HH11 ARG B 147      21.520  -3.618  -5.143  1.00 10.00      B   
ATOM   2356 HH12 ARG B 147      20.843  -2.080  -5.793  1.00 10.00      B   
ATOM   2357  NH2 ARG B 147      19.611  -4.090  -3.566  1.00 10.00      B   
ATOM   2358 HH21 ARG B 147      20.370  -4.810  -3.552  1.00 10.00      B   
ATOM   2359 HH22 ARG B 147      18.775  -4.213  -2.950  1.00 10.00      B   
ATOM   2360  C   ARG B 147      17.996  -1.688 -10.099  1.00 10.00      B   
ATOM   2361  O   ARG B 147      18.782  -0.787 -10.401  1.00 10.00      B   
ATOM   2362  N   SER B 148      17.710  -2.695 -10.913  1.00 10.00      B   
ATOM   2363  HN  SER B 148      17.072  -3.383 -10.620  1.00 10.00      B   
ATOM   2364  CA  SER B 148      18.314  -2.805 -12.234  1.00 10.00      B   
ATOM   2365  CB  SER B 148      18.253  -4.253 -12.722  1.00 10.00      B   
ATOM   2366  OG  SER B 148      18.881  -5.123 -11.793  1.00 10.00      B   
ATOM   2367  HG  SER B 148      18.767  -6.037 -12.079  1.00 10.00      B   
ATOM   2368  C   SER B 148      17.628  -1.871 -13.234  1.00 10.00      B   
ATOM   2369  O   SER B 148      16.405  -1.714 -13.210  1.00 10.00      B   
ATOM   2370  N   PRO B 149      18.410  -1.237 -14.126  1.00 10.00      B   
ATOM   2371  CA  PRO B 149      17.878  -0.310 -15.139  1.00 10.00      B   
ATOM   2372  CB  PRO B 149      19.114   0.056 -15.967  1.00 10.00      B   
ATOM   2373  CG  PRO B 149      20.259  -0.172 -15.046  1.00 10.00      B   
ATOM   2374  CD  PRO B 149      19.877  -1.356 -14.208  1.00 10.00      B   
ATOM   2375  C   PRO B 149      16.826  -0.964 -16.033  1.00 10.00      B   
ATOM   2376  O   PRO B 149      15.807  -0.355 -16.354  1.00 10.00      B   
ATOM   2377  N   ASN B 150      17.074  -2.210 -16.419  1.00 10.00      B   
ATOM   2378  HN  ASN B 150      17.902  -2.643 -16.122  1.00 10.00      B   
ATOM   2379  CA  ASN B 150      16.153  -2.951 -17.278  1.00 10.00      B   
ATOM   2380  CB  ASN B 150      16.741  -4.320 -17.627  1.00 10.00      B   
ATOM   2381  CG  ASN B 150      15.977  -5.027 -18.729  1.00 10.00      B   
ATOM   2382  OD1 ASN B 150      15.476  -4.394 -19.657  1.00 10.00      B   
ATOM   2383  ND2 ASN B 150      15.891  -6.345 -18.638  1.00 10.00      B   
ATOM   2384 HD21 ASN B 150      16.321  -6.785 -17.874  1.00 10.00      B   
ATOM   2385 HD22 ASN B 150      15.403  -6.832 -19.337  1.00 10.00      B   
ATOM   2386  C   ASN B 150      14.797  -3.129 -16.600  1.00 10.00      B   
ATOM   2387  O   ASN B 150      13.748  -3.061 -17.247  1.00 10.00      B   
ATOM   2388  N   TYR B 151      14.830  -3.333 -15.290  1.00 10.00      B   
ATOM   2389  HN  TYR B 151      15.695  -3.349 -14.834  1.00 10.00      B   
ATOM   2390  CA  TYR B 151      13.619  -3.525 -14.502  1.00 10.00      B   
ATOM   2391  CB  TYR B 151      14.000  -3.857 -13.059  1.00 10.00      B   
ATOM   2392  CG  TYR B 151      12.897  -4.486 -12.238  1.00 10.00      B   
ATOM   2393  CD1 TYR B 151      12.791  -5.867 -12.133  1.00 10.00      B   
ATOM   2394  CD2 TYR B 151      11.974  -3.703 -11.558  1.00 10.00      B   
ATOM   2395  CE1 TYR B 151      11.795  -6.450 -11.376  1.00 10.00      B   
ATOM   2396  CE2 TYR B 151      10.973  -4.279 -10.799  1.00 10.00      B   
ATOM   2397  CZ  TYR B 151      10.889  -5.652 -10.710  1.00 10.00      B   
ATOM   2398  OH  TYR B 151       9.893  -6.230  -9.956  1.00 10.00      B   
ATOM   2399  HH  TYR B 151      10.293  -6.746  -9.242  1.00 10.00      B   
ATOM   2400  C   TYR B 151      12.756  -2.267 -14.530  1.00 10.00      B   
ATOM   2401  O   TYR B 151      11.540  -2.338 -14.703  1.00 10.00      B   
ATOM   2402  N   ARG B 152      13.406  -1.120 -14.392  1.00 10.00      B   
ATOM   2403  HN  ARG B 152      14.382  -1.136 -14.294  1.00 10.00      B   
ATOM   2404  CA  ARG B 152      12.721   0.166 -14.383  1.00 10.00      B   
ATOM   2405  CB  ARG B 152      13.579   1.194 -13.647  1.00 10.00      B   
ATOM   2406  CG  ARG B 152      14.038   0.737 -12.272  1.00 10.00      B   
ATOM   2407  CD  ARG B 152      15.421   1.279 -11.938  1.00 10.00      B   
ATOM   2408  NE  ARG B 152      15.392   2.699 -11.576  1.00 10.00      B   
ATOM   2409  HE  ARG B 152      14.553   3.049 -11.190  1.00 10.00      B   
ATOM   2410  CZ  ARG B 152      16.422   3.534 -11.743  1.00 10.00      B   
ATOM   2411  NH1 ARG B 152      17.556   3.095 -12.278  1.00 10.00      B   
ATOM   2412 HH11 ARG B 152      17.650   2.099 -12.565  1.00 10.00      B   
ATOM   2413 HH12 ARG B 152      18.359   3.749 -12.411  1.00 10.00      B   
ATOM   2414  NH2 ARG B 152      16.332   4.805 -11.361  1.00 10.00      B   
ATOM   2415 HH21 ARG B 152      15.454   5.167 -10.919  1.00 10.00      B   
ATOM   2416 HH22 ARG B 152      17.144   5.451 -11.495  1.00 10.00      B   
ATOM   2417  C   ARG B 152      12.448   0.654 -15.802  1.00 10.00      B   
ATOM   2418  O   ARG B 152      11.955   1.762 -16.008  1.00 10.00      B   
ATOM   2419  N   ARG B 153      12.772  -0.181 -16.775  1.00 10.00      B   
ATOM   2420  HN  ARG B 153      13.159  -1.049 -16.542  1.00 10.00      B   
ATOM   2421  CA  ARG B 153      12.578   0.155 -18.176  1.00 10.00      B   
ATOM   2422  CB  ARG B 153      13.889  -0.064 -18.945  1.00 10.00      B   
ATOM   2423  CG  ARG B 153      13.733  -0.214 -20.451  1.00 10.00      B   
ATOM   2424  CD  ARG B 153      14.674  -1.277 -20.997  1.00 10.00      B   
ATOM   2425  NE  ARG B 153      14.426  -1.552 -22.410  1.00 10.00      B   
ATOM   2426  HE  ARG B 153      14.111  -0.802 -22.966  1.00 10.00      B   
ATOM   2427  CZ  ARG B 153      14.613  -2.738 -22.985  1.00 10.00      B   
ATOM   2428  NH1 ARG B 153      15.052  -3.768 -22.274  1.00 10.00      B   
ATOM   2429 HH11 ARG B 153      15.258  -3.658 -21.253  1.00 10.00      B   
ATOM   2430 HH12 ARG B 153      15.194  -4.695 -22.728  1.00 10.00      B   
ATOM   2431  NH2 ARG B 153      14.358  -2.890 -24.277  1.00 10.00      B   
ATOM   2432 HH21 ARG B 153      14.505  -3.816 -24.739  1.00 10.00      B   
ATOM   2433 HH22 ARG B 153      14.009  -2.083 -24.840  1.00 10.00      B   
ATOM   2434  C   ARG B 153      11.453  -0.672 -18.797  1.00 10.00      B   
ATOM   2435  O   ARG B 153      10.562  -0.135 -19.455  1.00 10.00      B   
ATOM   2436  N   ARG B 154      11.486  -1.977 -18.569  1.00 10.00      B   
ATOM   2437  HN  ARG B 154      12.198  -2.349 -18.002  1.00 10.00      B   
ATOM   2438  CA  ARG B 154      10.490  -2.872 -19.142  1.00 10.00      B   
ATOM   2439  CB  ARG B 154      11.020  -4.302 -19.229  1.00 10.00      B   
ATOM   2440  CG  ARG B 154      12.267  -4.448 -20.079  1.00 10.00      B   
ATOM   2441  CD  ARG B 154      12.534  -5.901 -20.418  1.00 10.00      B   
ATOM   2442  NE  ARG B 154      12.585  -6.747 -19.230  1.00 10.00      B   
ATOM   2443  HE  ARG B 154      12.889  -6.332 -18.388  1.00 10.00      B   
ATOM   2444  CZ  ARG B 154      12.247  -8.030 -19.222  1.00 10.00      B   
ATOM   2445  NH1 ARG B 154      11.829  -8.614 -20.336  1.00 10.00      B   
ATOM   2446 HH11 ARG B 154      11.560  -9.631 -20.331  1.00 10.00      B   
ATOM   2447 HH12 ARG B 154      11.765  -8.069 -21.221  1.00 10.00      B   
ATOM   2448  NH2 ARG B 154      12.319  -8.725 -18.096  1.00 10.00      B   
ATOM   2449 HH21 ARG B 154      12.643  -8.267 -17.214  1.00 10.00      B   
ATOM   2450 HH22 ARG B 154      12.052  -9.743 -18.087  1.00 10.00      B   
ATOM   2451  C   ARG B 154       9.157  -2.850 -18.400  1.00 10.00      B   
ATOM   2452  O   ARG B 154       8.105  -2.974 -19.022  1.00 10.00      B   
ATOM   2453  N   LEU B 155       9.195  -2.677 -17.085  1.00 10.00      B   
ATOM   2454  HN  LEU B 155      10.060  -2.547 -16.642  1.00 10.00      B   
ATOM   2455  CA  LEU B 155       7.970  -2.678 -16.282  1.00 10.00      B   
ATOM   2456  CB  LEU B 155       8.283  -2.625 -14.785  1.00 10.00      B   
ATOM   2457  CG  LEU B 155       7.101  -2.863 -13.842  1.00 10.00      B   
ATOM   2458  CD1 LEU B 155       6.325  -4.107 -14.255  1.00 10.00      B   
ATOM   2459  CD2 LEU B 155       7.582  -2.992 -12.407  1.00 10.00      B   
ATOM   2460  C   LEU B 155       6.988  -1.571 -16.673  1.00 10.00      B   
ATOM   2461  O   LEU B 155       5.776  -1.775 -16.661  1.00 10.00      B   
ATOM   2462  N   VAL B 156       7.509  -0.408 -17.023  1.00 10.00      B   
ATOM   2463  HN  VAL B 156       8.482  -0.299 -17.031  1.00 10.00      B   
ATOM   2464  CA  VAL B 156       6.657   0.716 -17.398  1.00 10.00      B   
ATOM   2465  CB  VAL B 156       7.339   2.080 -17.139  1.00 10.00      B   
ATOM   2466  CG1 VAL B 156       7.431   2.354 -15.645  1.00 10.00      B   
ATOM   2467  CG2 VAL B 156       8.717   2.142 -17.785  1.00 10.00      B   
ATOM   2468  C   VAL B 156       6.215   0.628 -18.856  1.00 10.00      B   
ATOM   2469  O   VAL B 156       5.235   1.253 -19.257  1.00 10.00      B   
ATOM   2470  N   ARG B 157       6.928  -0.168 -19.638  1.00 10.00      B   
ATOM   2471  HN  ARG B 157       7.676  -0.670 -19.253  1.00 10.00      B   
ATOM   2472  CA  ARG B 157       6.621  -0.319 -21.051  1.00 10.00      B   
ATOM   2473  CB  ARG B 157       7.908  -0.435 -21.871  1.00 10.00      B   
ATOM   2474  CG  ARG B 157       8.663   0.877 -22.018  1.00 10.00      B   
ATOM   2475  CD  ARG B 157       8.249   1.616 -23.278  1.00 10.00      B   
ATOM   2476  NE  ARG B 157       9.056   1.217 -24.430  1.00 10.00      B   
ATOM   2477  HE  ARG B 157      10.030   1.164 -24.296  1.00 10.00      B   
ATOM   2478  CZ  ARG B 157       8.560   0.929 -25.634  1.00 10.00      B   
ATOM   2479  NH1 ARG B 157       7.253   0.990 -25.860  1.00 10.00      B   
ATOM   2480 HH11 ARG B 157       6.596   1.267 -25.097  1.00 10.00      B   
ATOM   2481 HH12 ARG B 157       6.876   0.763 -26.806  1.00 10.00      B   
ATOM   2482  NH2 ARG B 157       9.377   0.578 -26.618  1.00 10.00      B   
ATOM   2483 HH21 ARG B 157      10.408   0.529 -26.457  1.00 10.00      B   
ATOM   2484 HH22 ARG B 157       8.995   0.350 -27.563  1.00 10.00      B   
ATOM   2485  C   ARG B 157       5.703  -1.505 -21.319  1.00 10.00      B   
ATOM   2486  O   ARG B 157       4.647  -1.350 -21.938  1.00 10.00      B   
ATOM   2487  N   TRP B 158       6.098  -2.683 -20.852  1.00 10.00      B   
ATOM   2488  HN  TRP B 158       6.935  -2.741 -20.332  1.00 10.00      B   
ATOM   2489  CA  TRP B 158       5.313  -3.897 -21.065  1.00 10.00      B   
ATOM   2490  CB  TRP B 158       5.929  -4.754 -22.181  1.00 10.00      B   
ATOM   2491  CG  TRP B 158       6.218  -4.005 -23.450  1.00 10.00      B   
ATOM   2492  CD1 TRP B 158       7.443  -3.618 -23.910  1.00 10.00      B   
ATOM   2493  CD2 TRP B 158       5.264  -3.550 -24.418  1.00 10.00      B   
ATOM   2494  NE1 TRP B 158       7.314  -2.952 -25.104  1.00 10.00      B   
ATOM   2495  HE1 TRP B 158       8.051  -2.576 -25.632  1.00 10.00      B   
ATOM   2496  CE2 TRP B 158       5.985  -2.894 -25.436  1.00 10.00      B   
ATOM   2497  CE3 TRP B 158       3.870  -3.631 -24.525  1.00 10.00      B   
ATOM   2498  CZ2 TRP B 158       5.360  -2.323 -26.541  1.00 10.00      B   
ATOM   2499  CZ3 TRP B 158       3.252  -3.062 -25.624  1.00 10.00      B   
ATOM   2500  CH2 TRP B 158       3.996  -2.417 -26.618  1.00 10.00      B   
ATOM   2501  C   TRP B 158       5.214  -4.723 -19.782  1.00 10.00      B   
ATOM   2502  O   TRP B 158       5.914  -5.724 -19.626  1.00 10.00      B   
ATOM   2503  N   PRO B 159       4.338  -4.317 -18.849  1.00 10.00      B   
ATOM   2504  CA  PRO B 159       4.153  -5.025 -17.573  1.00 10.00      B   
ATOM   2505  CB  PRO B 159       3.129  -4.164 -16.822  1.00 10.00      B   
ATOM   2506  CG  PRO B 159       2.440  -3.373 -17.879  1.00 10.00      B   
ATOM   2507  CD  PRO B 159       3.463  -3.135 -18.952  1.00 10.00      B   
ATOM   2508  C   PRO B 159       3.607  -6.439 -17.770  1.00 10.00      B   
ATOM   2509  O   PRO B 159       3.893  -7.341 -16.981  1.00 10.00      B   
ATOM   2510  N   ARG B 160       2.837  -6.630 -18.839  1.00 10.00      B   
ATOM   2511  HN  ARG B 160       2.670  -5.876 -19.448  1.00 10.00      B   
ATOM   2512  CA  ARG B 160       2.248  -7.930 -19.136  1.00 10.00      B   
ATOM   2513  CB  ARG B 160       1.311  -7.839 -20.343  1.00 10.00      B   
ATOM   2514  CG  ARG B 160       0.066  -6.995 -20.118  1.00 10.00      B   
ATOM   2515  CD  ARG B 160      -1.048  -7.797 -19.464  1.00 10.00      B   
ATOM   2516  NE  ARG B 160      -2.317  -7.634 -20.173  1.00 10.00      B   
ATOM   2517  HE  ARG B 160      -2.307  -7.786 -21.146  1.00 10.00      B   
ATOM   2518  CZ  ARG B 160      -3.469  -7.300 -19.592  1.00 10.00      B   
ATOM   2519  NH1 ARG B 160      -3.527  -7.091 -18.282  1.00 10.00      B   
ATOM   2520 HH11 ARG B 160      -2.673  -7.188 -17.697  1.00 10.00      B   
ATOM   2521 HH12 ARG B 160      -4.437  -6.826 -17.829  1.00 10.00      B   
ATOM   2522  NH2 ARG B 160      -4.560  -7.163 -20.328  1.00 10.00      B   
ATOM   2523 HH21 ARG B 160      -5.470  -6.899 -19.881  1.00 10.00      B   
ATOM   2524 HH22 ARG B 160      -4.517  -7.315 -21.361  1.00 10.00      B   
ATOM   2525  C   ARG B 160       3.327  -8.977 -19.391  1.00 10.00      B   
ATOM   2526  O   ARG B 160       3.272 -10.081 -18.850  1.00 10.00      B   
ATOM   2527  N   GLN B 161       4.321  -8.625 -20.198  1.00 10.00      B   
ATOM   2528  HN  GLN B 161       4.333  -7.723 -20.586  1.00 10.00      B   
ATOM   2529  CA  GLN B 161       5.394  -9.558 -20.509  1.00 10.00      B   
ATOM   2530  CB  GLN B 161       6.148  -9.165 -21.788  1.00 10.00      B   
ATOM   2531  CG  GLN B 161       7.255  -8.138 -21.605  1.00 10.00      B   
ATOM   2532  CD  GLN B 161       8.645  -8.739 -21.735  1.00 10.00      B   
ATOM   2533  OE1 GLN B 161       9.570  -8.093 -22.225  1.00 10.00      B   
ATOM   2534  NE2 GLN B 161       8.805  -9.979 -21.297  1.00 10.00      B   
ATOM   2535 HE21 GLN B 161       8.028 -10.442 -20.915  1.00 10.00      B   
ATOM   2536 HE22 GLN B 161       9.701 -10.384 -21.354  1.00 10.00      B   
ATOM   2537  C   GLN B 161       6.334  -9.731 -19.320  1.00 10.00      B   
ATOM   2538  O   GLN B 161       6.953 -10.783 -19.159  1.00 10.00      B   
ATOM   2539  N   VAL B 162       6.434  -8.700 -18.489  1.00 10.00      B   
ATOM   2540  HN  VAL B 162       5.917  -7.884 -18.671  1.00 10.00      B   
ATOM   2541  CA  VAL B 162       7.293  -8.755 -17.313  1.00 10.00      B   
ATOM   2542  CB  VAL B 162       7.456  -7.371 -16.645  1.00 10.00      B   
ATOM   2543  CG1 VAL B 162       8.198  -7.492 -15.323  1.00 10.00      B   
ATOM   2544  CG2 VAL B 162       8.199  -6.422 -17.573  1.00 10.00      B   
ATOM   2545  C   VAL B 162       6.738  -9.762 -16.308  1.00 10.00      B   
ATOM   2546  O   VAL B 162       7.468 -10.607 -15.791  1.00 10.00      B   
ATOM   2547  N   LEU B 163       5.434  -9.683 -16.062  1.00 10.00      B   
ATOM   2548  HN  LEU B 163       4.900  -8.990 -16.514  1.00 10.00      B   
ATOM   2549  CA  LEU B 163       4.774 -10.595 -15.134  1.00 10.00      B   
ATOM   2550  CB  LEU B 163       3.307 -10.210 -14.939  1.00 10.00      B   
ATOM   2551  CG  LEU B 163       3.025  -9.131 -13.893  1.00 10.00      B   
ATOM   2552  CD1 LEU B 163       1.544  -8.794 -13.859  1.00 10.00      B   
ATOM   2553  CD2 LEU B 163       3.503  -9.578 -12.519  1.00 10.00      B   
ATOM   2554  C   LEU B 163       4.886 -12.034 -15.623  1.00 10.00      B   
ATOM   2555  O   LEU B 163       5.065 -12.961 -14.831  1.00 10.00      B   
ATOM   2556  N   ALA B 164       4.801 -12.211 -16.936  1.00 10.00      B   
ATOM   2557  HN  ALA B 164       4.653 -11.430 -17.514  1.00 10.00      B   
ATOM   2558  CA  ALA B 164       4.906 -13.535 -17.540  1.00 10.00      B   
ATOM   2559  CB  ALA B 164       4.641 -13.464 -19.037  1.00 10.00      B   
ATOM   2560  C   ALA B 164       6.275 -14.153 -17.263  1.00 10.00      B   
ATOM   2561  O   ALA B 164       6.394 -15.363 -17.070  1.00 10.00      B   
ATOM   2562  N   GLU B 165       7.301 -13.307 -17.225  1.00 10.00      B   
ATOM   2563  HN  GLU B 165       7.135 -12.352 -17.384  1.00 10.00      B   
ATOM   2564  CA  GLU B 165       8.663 -13.757 -16.962  1.00 10.00      B   
ATOM   2565  CB  GLU B 165       9.672 -12.685 -17.371  1.00 10.00      B   
ATOM   2566  CG  GLU B 165       9.922 -12.605 -18.866  1.00 10.00      B   
ATOM   2567  CD  GLU B 165      11.042 -11.645 -19.214  1.00 10.00      B   
ATOM   2568  OE1 GLU B 165      11.867 -11.331 -18.326  1.00 10.00      B   
ATOM   2569  OE2 GLU B 165      11.110 -11.194 -20.378  1.00 10.00      B   
ATOM   2570  C   GLU B 165       8.854 -14.114 -15.491  1.00 10.00      B   
ATOM   2571  O   GLU B 165       9.773 -14.851 -15.136  1.00 10.00      B   
ATOM   2572  N   PHE B 166       7.988 -13.579 -14.641  1.00 10.00      B   
ATOM   2573  HN  PHE B 166       7.283 -12.986 -14.984  1.00 10.00      B   
ATOM   2574  CA  PHE B 166       8.057 -13.849 -13.210  1.00 10.00      B   
ATOM   2575  CB  PHE B 166       7.671 -12.610 -12.400  1.00 10.00      B   
ATOM   2576  CG  PHE B 166       8.805 -11.645 -12.198  1.00 10.00      B   
ATOM   2577  CD1 PHE B 166       8.882 -10.475 -12.935  1.00 10.00      B   
ATOM   2578  CD2 PHE B 166       9.798 -11.914 -11.269  1.00 10.00      B   
ATOM   2579  CE1 PHE B 166       9.928  -9.592 -12.750  1.00 10.00      B   
ATOM   2580  CE2 PHE B 166      10.847 -11.035 -11.078  1.00 10.00      B   
ATOM   2581  CZ  PHE B 166      10.912  -9.873 -11.821  1.00 10.00      B   
ATOM   2582  C   PHE B 166       7.175 -15.035 -12.839  1.00 10.00      B   
ATOM   2583  O   PHE B 166       7.158 -15.481 -11.691  1.00 10.00      B   
ATOM   2584  N   GLY B 167       6.445 -15.539 -13.822  1.00 10.00      B   
ATOM   2585  HN  GLY B 167       6.501 -15.136 -14.712  1.00 10.00      B   
ATOM   2586  CA  GLY B 167       5.577 -16.675 -13.597  1.00 10.00      B   
ATOM   2587  C   GLY B 167       4.199 -16.277 -13.109  1.00 10.00      B   
ATOM   2588  O   GLY B 167       3.555 -17.027 -12.375  1.00 10.00      B   
ATOM   2589  N   LEU B 168       3.742 -15.097 -13.501  1.00 10.00      B   
ATOM   2590  HN  LEU B 168       4.301 -14.526 -14.078  1.00 10.00      B   
ATOM   2591  CA  LEU B 168       2.429 -14.625 -13.095  1.00 10.00      B   
ATOM   2592  CB  LEU B 168       2.543 -13.488 -12.078  1.00 10.00      B   
ATOM   2593  CG  LEU B 168       1.228 -13.015 -11.453  1.00 10.00      B   
ATOM   2594  CD1 LEU B 168       0.486 -14.178 -10.810  1.00 10.00      B   
ATOM   2595  CD2 LEU B 168       1.474 -11.908 -10.441  1.00 10.00      B   
ATOM   2596  C   LEU B 168       1.613 -14.186 -14.303  1.00 10.00      B   
ATOM   2597  O   LEU B 168       1.916 -13.174 -14.938  1.00 10.00      B   
ATOM   2598  N   GLN B 169       0.589 -14.960 -14.627  1.00 10.00      B   
ATOM   2599  HN  GLN B 169       0.398 -15.758 -14.090  1.00 10.00      B   
ATOM   2600  CA  GLN B 169      -0.268 -14.652 -15.756  1.00 10.00      B   
ATOM   2601  CB  GLN B 169      -0.326 -15.828 -16.735  1.00 10.00      B   
ATOM   2602  CG  GLN B 169      -1.116 -15.534 -18.003  1.00 10.00      B   
ATOM   2603  CD  GLN B 169      -0.558 -14.359 -18.784  1.00 10.00      B   
ATOM   2604  OE1 GLN B 169       0.650 -14.135 -18.815  1.00 10.00      B   
ATOM   2605  NE2 GLN B 169      -1.437 -13.592 -19.408  1.00 10.00      B   
ATOM   2606 HE21 GLN B 169      -2.389 -13.822 -19.335  1.00 10.00      B   
ATOM   2607 HE22 GLN B 169      -1.102 -12.821 -19.911  1.00 10.00      B   
ATOM   2608  C   GLN B 169      -1.667 -14.281 -15.286  1.00 10.00      B   
ATOM   2609  O   GLN B 169      -2.302 -15.026 -14.534  1.00 10.00      B   
ATOM   2610  N   LEU B 170      -2.138 -13.124 -15.719  1.00 10.00      B   
ATOM   2611  HN  LEU B 170      -1.584 -12.572 -16.314  1.00 10.00      B   
ATOM   2612  CA  LEU B 170      -3.461 -12.652 -15.353  1.00 10.00      B   
ATOM   2613  CB  LEU B 170      -3.368 -11.336 -14.575  1.00 10.00      B   
ATOM   2614  CG  LEU B 170      -2.908 -11.441 -13.122  1.00 10.00      B   
ATOM   2615  CD1 LEU B 170      -1.448 -11.038 -12.990  1.00 10.00      B   
ATOM   2616  CD2 LEU B 170      -3.788 -10.588 -12.225  1.00 10.00      B   
ATOM   2617  C   LEU B 170      -4.315 -12.456 -16.595  1.00 10.00      B   
ATOM   2618  O   LEU B 170      -3.785 -12.204 -17.681  1.00 10.00      B   
ATOM   2619  N   PRO B 171      -5.643 -12.602 -16.458  1.00 10.00      B   
ATOM   2620  CA  PRO B 171      -6.577 -12.417 -17.571  1.00 10.00      B   
ATOM   2621  CB  PRO B 171      -7.954 -12.562 -16.918  1.00 10.00      B   
ATOM   2622  CG  PRO B 171      -7.704 -13.376 -15.698  1.00 10.00      B   
ATOM   2623  CD  PRO B 171      -6.336 -12.986 -15.216  1.00 10.00      B   
ATOM   2624  C   PRO B 171      -6.444 -11.030 -18.194  1.00 10.00      B   
ATOM   2625  O   PRO B 171      -6.142 -10.051 -17.503  1.00 10.00      B   
ATOM   2626  N   SER B 172      -6.683 -10.954 -19.494  1.00 10.00      B   
ATOM   2627  HN  SER B 172      -6.929 -11.771 -19.979  1.00 10.00      B   
ATOM   2628  CA  SER B 172      -6.594  -9.704 -20.232  1.00 10.00      B   
ATOM   2629  CB  SER B 172      -6.854  -9.970 -21.711  1.00 10.00      B   
ATOM   2630  OG  SER B 172      -6.379 -11.258 -22.076  1.00 10.00      B   
ATOM   2631  HG  SER B 172      -5.486 -11.177 -22.434  1.00 10.00      B   
ATOM   2632  C   SER B 172      -7.578  -8.663 -19.694  1.00 10.00      B   
ATOM   2633  O   SER B 172      -7.346  -7.460 -19.810  1.00 10.00      B   
ATOM   2634  N   GLU B 173      -8.669  -9.140 -19.100  1.00 10.00      B   
ATOM   2635  HN  GLU B 173      -8.794 -10.112 -19.055  1.00 10.00      B   
ATOM   2636  CA  GLU B 173      -9.692  -8.270 -18.531  1.00 10.00      B   
ATOM   2637  CB  GLU B 173     -10.938  -9.086 -18.174  1.00 10.00      B   
ATOM   2638  CG  GLU B 173     -11.834  -9.419 -19.356  1.00 10.00      B   
ATOM   2639  CD  GLU B 173     -12.811  -8.307 -19.677  1.00 10.00      B   
ATOM   2640  OE1 GLU B 173     -13.690  -8.023 -18.835  1.00 10.00      B   
ATOM   2641  OE2 GLU B 173     -12.709  -7.717 -20.775  1.00 10.00      B   
ATOM   2642  C   GLU B 173      -9.179  -7.547 -17.285  1.00 10.00      B   
ATOM   2643  O   GLU B 173      -9.758  -6.548 -16.854  1.00 10.00      B   
ATOM   2644  N   VAL B 174      -8.097  -8.055 -16.708  1.00 10.00      B   
ATOM   2645  HN  VAL B 174      -7.666  -8.842 -17.103  1.00 10.00      B   
ATOM   2646  CA  VAL B 174      -7.522  -7.459 -15.512  1.00 10.00      B   
ATOM   2647  CB  VAL B 174      -6.707  -8.483 -14.692  1.00 10.00      B   
ATOM   2648  CG1 VAL B 174      -6.150  -7.841 -13.429  1.00 10.00      B   
ATOM   2649  CG2 VAL B 174      -7.566  -9.688 -14.344  1.00 10.00      B   
ATOM   2650  C   VAL B 174      -6.639  -6.270 -15.871  1.00 10.00      B   
ATOM   2651  O   VAL B 174      -5.649  -6.410 -16.596  1.00 10.00      B   
ATOM   2652  N   GLN B 175      -7.012  -5.105 -15.365  1.00 10.00      B   
ATOM   2653  HN  GLN B 175      -7.810  -5.066 -14.796  1.00 10.00      B   
ATOM   2654  CA  GLN B 175      -6.268  -3.882 -15.619  1.00 10.00      B   
ATOM   2655  CB  GLN B 175      -7.196  -2.668 -15.500  1.00 10.00      B   
ATOM   2656  CG  GLN B 175      -6.504  -1.320 -15.652  1.00 10.00      B   
ATOM   2657  CD  GLN B 175      -5.859  -1.133 -17.011  1.00 10.00      B   
ATOM   2658  OE1 GLN B 175      -6.301  -1.702 -18.012  1.00 10.00      B   
ATOM   2659  NE2 GLN B 175      -4.814  -0.323 -17.057  1.00 10.00      B   
ATOM   2660 HE21 GLN B 175      -4.523   0.107 -16.224  1.00 10.00      B   
ATOM   2661 HE22 GLN B 175      -4.365  -0.191 -17.919  1.00 10.00      B   
ATOM   2662  C   GLN B 175      -5.099  -3.757 -14.646  1.00 10.00      B   
ATOM   2663  O   GLN B 175      -5.288  -3.720 -13.429  1.00 10.00      B   
ATOM   2664  N   ILE B 176      -3.891  -3.713 -15.185  1.00 10.00      B   
ATOM   2665  HN  ILE B 176      -3.798  -3.764 -16.161  1.00 10.00      B   
ATOM   2666  CA  ILE B 176      -2.696  -3.587 -14.363  1.00 10.00      B   
ATOM   2667  CB  ILE B 176      -1.540  -4.456 -14.901  1.00 10.00      B   
ATOM   2668  CG1 ILE B 176      -2.016  -5.894 -15.125  1.00 10.00      B   
ATOM   2669  CG2 ILE B 176      -0.356  -4.426 -13.944  1.00 10.00      B   
ATOM   2670  CD1 ILE B 176      -1.004  -6.773 -15.828  1.00 10.00      B   
ATOM   2671  C   ILE B 176      -2.249  -2.131 -14.312  1.00 10.00      B   
ATOM   2672  O   ILE B 176      -2.107  -1.481 -15.350  1.00 10.00      B   
ATOM   2673  N   ARG B 177      -2.041  -1.618 -13.110  1.00 10.00      B   
ATOM   2674  HN  ARG B 177      -2.180  -2.184 -12.316  1.00 10.00      B   
ATOM   2675  CA  ARG B 177      -1.610  -0.241 -12.937  1.00 10.00      B   
ATOM   2676  CB  ARG B 177      -2.545   0.502 -11.977  1.00 10.00      B   
ATOM   2677  CG  ARG B 177      -2.213   1.975 -11.803  1.00 10.00      B   
ATOM   2678  CD  ARG B 177      -3.213   2.668 -10.889  1.00 10.00      B   
ATOM   2679  NE  ARG B 177      -4.558   2.696 -11.463  1.00 10.00      B   
ATOM   2680  HE  ARG B 177      -4.655   2.402 -12.396  1.00 10.00      B   
ATOM   2681  CZ  ARG B 177      -5.644   3.101 -10.803  1.00 10.00      B   
ATOM   2682  NH1 ARG B 177      -5.541   3.511  -9.546  1.00 10.00      B   
ATOM   2683 HH11 ARG B 177      -6.395   3.831  -9.017  1.00 10.00      B   
ATOM   2684 HH12 ARG B 177      -4.617   3.523  -9.071  1.00 10.00      B   
ATOM   2685  NH2 ARG B 177      -6.834   3.095 -11.403  1.00 10.00      B   
ATOM   2686 HH21 ARG B 177      -7.687   3.411 -10.884  1.00 10.00      B   
ATOM   2687 HH22 ARG B 177      -6.923   2.776 -12.395  1.00 10.00      B   
ATOM   2688  C   ARG B 177      -0.175  -0.183 -12.430  1.00 10.00      B   
ATOM   2689  O   ARG B 177       0.118  -0.622 -11.317  1.00 10.00      B   
ATOM   2690  N   VAL B 178       0.716   0.357 -13.250  1.00 10.00      B   
ATOM   2691  HN  VAL B 178       0.423   0.691 -14.127  1.00 10.00      B   
ATOM   2692  CA  VAL B 178       2.118   0.479 -12.881  1.00 10.00      B   
ATOM   2693  CB  VAL B 178       3.028   0.520 -14.129  1.00 10.00      B   
ATOM   2694  CG1 VAL B 178       4.495   0.431 -13.734  1.00 10.00      B   
ATOM   2695  CG2 VAL B 178       2.663  -0.594 -15.099  1.00 10.00      B   
ATOM   2696  C   VAL B 178       2.322   1.753 -12.066  1.00 10.00      B   
ATOM   2697  O   VAL B 178       2.260   2.858 -12.604  1.00 10.00      B   
ATOM   2698  N   ALA B 179       2.550   1.597 -10.769  1.00 10.00      B   
ATOM   2699  HN  ALA B 179       2.603   0.689 -10.395  1.00 10.00      B   
ATOM   2700  CA  ALA B 179       2.747   2.741  -9.890  1.00 10.00      B   
ATOM   2701  CB  ALA B 179       2.189   2.457  -8.504  1.00 10.00      B   
ATOM   2702  C   ALA B 179       4.217   3.117  -9.807  1.00 10.00      B   
ATOM   2703  O   ALA B 179       5.066   2.280  -9.490  1.00 10.00      B   
ATOM   2704  N   ASP B 180       4.511   4.373 -10.108  1.00 10.00      B   
ATOM   2705  HN  ASP B 180       3.787   4.982 -10.361  1.00 10.00      B   
ATOM   2706  CA  ASP B 180       5.880   4.874 -10.059  1.00 10.00      B   
ATOM   2707  CB  ASP B 180       6.077   6.037 -11.035  1.00 10.00      B   
ATOM   2708  CG  ASP B 180       7.423   5.988 -11.733  1.00 10.00      B   
ATOM   2709  OD1 ASP B 180       8.425   5.602 -11.088  1.00 10.00      B   
ATOM   2710  OD2 ASP B 180       7.484   6.336 -12.934  1.00 10.00      B   
ATOM   2711  C   ASP B 180       6.221   5.311  -8.642  1.00 10.00      B   
ATOM   2712  O   ASP B 180       5.332   5.661  -7.865  1.00 10.00      B   
ATOM   2713  N   SER B 181       7.501   5.304  -8.310  1.00 10.00      B   
ATOM   2714  HN  SER B 181       8.171   5.050  -8.986  1.00 10.00      B   
ATOM   2715  CA  SER B 181       7.939   5.670  -6.972  1.00 10.00      B   
ATOM   2716  CB  SER B 181       8.605   4.469  -6.301  1.00 10.00      B   
ATOM   2717  OG  SER B 181       7.853   3.288  -6.537  1.00 10.00      B   
ATOM   2718  HG  SER B 181       7.800   3.135  -7.492  1.00 10.00      B   
ATOM   2719  C   SER B 181       8.876   6.876  -6.991  1.00 10.00      B   
ATOM   2720  O   SER B 181       9.774   6.998  -6.157  1.00 10.00      B   
ATOM   2721  N   ASN B 182       8.641   7.781  -7.932  1.00 10.00      B   
ATOM   2722  HN  ASN B 182       7.900   7.636  -8.558  1.00 10.00      B   
ATOM   2723  CA  ASN B 182       9.464   8.982  -8.060  1.00 10.00      B   
ATOM   2724  CB  ASN B 182       9.482   9.480  -9.509  1.00 10.00      B   
ATOM   2725  CG  ASN B 182       9.933   8.429 -10.501  1.00 10.00      B   
ATOM   2726  OD1 ASN B 182      10.751   7.565 -10.185  1.00 10.00      B   
ATOM   2727  ND2 ASN B 182       9.411   8.505 -11.715  1.00 10.00      B   
ATOM   2728 HD21 ASN B 182       8.778   9.232 -11.903  1.00 10.00      B   
ATOM   2729 HD22 ASN B 182       9.651   7.816 -12.368  1.00 10.00      B   
ATOM   2730  C   ASN B 182       8.950  10.092  -7.153  1.00 10.00      B   
ATOM   2731  O   ASN B 182       9.480  11.207  -7.153  1.00 10.00      B   
ATOM   2732  N   GLN B 183       7.915   9.786  -6.382  1.00 10.00      B   
ATOM   2733  HN  GLN B 183       7.542   8.880  -6.419  1.00 10.00      B   
ATOM   2734  CA  GLN B 183       7.324  10.759  -5.480  1.00 10.00      B   
ATOM   2735  CB  GLN B 183       5.824  10.896  -5.745  1.00 10.00      B   
ATOM   2736  CG  GLN B 183       5.485  11.554  -7.075  1.00 10.00      B   
ATOM   2737  CD  GLN B 183       5.515  10.592  -8.247  1.00 10.00      B   
ATOM   2738  OE1 GLN B 183       5.215   9.406  -8.108  1.00 10.00      B   
ATOM   2739  NE2 GLN B 183       5.880  11.098  -9.415  1.00 10.00      B   
ATOM   2740 HE21 GLN B 183       6.110  12.049  -9.454  1.00 10.00      B   
ATOM   2741 HE22 GLN B 183       5.895  10.502 -10.196  1.00 10.00      B   
ATOM   2742  C   GLN B 183       7.589  10.400  -4.020  1.00 10.00      B   
ATOM   2743  O   GLN B 183       8.326   9.454  -3.726  1.00 10.00      B   
ATOM   2744  N   LYS B 184       6.983  11.154  -3.109  1.00 10.00      B   
ATOM   2745  HN  LYS B 184       6.396  11.885  -3.406  1.00 10.00      B   
ATOM   2746  CA  LYS B 184       7.166  10.929  -1.678  1.00 10.00      B   
ATOM   2747  CB  LYS B 184       7.002  12.238  -0.894  1.00 10.00      B   
ATOM   2748  CG  LYS B 184       8.025  13.307  -1.248  1.00 10.00      B   
ATOM   2749  CD  LYS B 184       7.891  14.526  -0.349  1.00 10.00      B   
ATOM   2750  CE  LYS B 184       8.852  15.627  -0.767  1.00 10.00      B   
ATOM   2751  NZ  LYS B 184       8.785  16.806   0.140  1.00 10.00      B   
ATOM   2752  HZ1 LYS B 184       7.814  17.174   0.179  1.00 10.00      B   
ATOM   2753  HZ2 LYS B 184       9.415  17.559  -0.210  1.00 10.00      B   
ATOM   2754  HZ3 LYS B 184       9.085  16.541   1.099  1.00 10.00      B   
ATOM   2755  C   LYS B 184       6.223   9.863  -1.129  1.00 10.00      B   
ATOM   2756  O   LYS B 184       6.429   9.351  -0.031  1.00 10.00      B   
ATOM   2757  N   THR B 185       5.200   9.522  -1.896  1.00 10.00      B   
ATOM   2758  HN  THR B 185       5.093   9.943  -2.775  1.00 10.00      B   
ATOM   2759  CA  THR B 185       4.232   8.527  -1.464  1.00 10.00      B   
ATOM   2760  CB  THR B 185       2.854   8.789  -2.100  1.00 10.00      B   
ATOM   2761  OG1 THR B 185       3.024   9.458  -3.359  1.00 10.00      B   
ATOM   2762  HG1 THR B 185       2.489   9.006  -4.033  1.00 10.00      B   
ATOM   2763  CG2 THR B 185       1.996   9.646  -1.182  1.00 10.00      B   
ATOM   2764  C   THR B 185       4.684   7.104  -1.794  1.00 10.00      B   
ATOM   2765  O   THR B 185       4.864   6.754  -2.960  1.00 10.00      B   
ATOM   2766  N   ARG B 186       4.888   6.296  -0.759  1.00 10.00      B   
ATOM   2767  HN  ARG B 186       4.765   6.641   0.154  1.00 10.00      B   
ATOM   2768  CA  ARG B 186       5.290   4.907  -0.941  1.00 10.00      B   
ATOM   2769  CB  ARG B 186       6.056   4.398   0.288  1.00 10.00      B   
ATOM   2770  CG  ARG B 186       7.239   5.257   0.711  1.00 10.00      B   
ATOM   2771  CD  ARG B 186       8.500   4.926  -0.076  1.00 10.00      B   
ATOM   2772  NE  ARG B 186       8.375   5.255  -1.495  1.00 10.00      B   
ATOM   2773  HE  ARG B 186       8.169   4.514  -2.108  1.00 10.00      B   
ATOM   2774  CZ  ARG B 186       8.535   6.479  -1.998  1.00 10.00      B   
ATOM   2775  NH1 ARG B 186       8.836   7.494  -1.199  1.00 10.00      B   
ATOM   2776 HH11 ARG B 186       8.963   8.448  -1.593  1.00 10.00      B   
ATOM   2777 HH12 ARG B 186       8.945   7.341  -0.171  1.00 10.00      B   
ATOM   2778  NH2 ARG B 186       8.378   6.688  -3.300  1.00 10.00      B   
ATOM   2779 HH21 ARG B 186       8.129   5.899  -3.930  1.00 10.00      B   
ATOM   2780 HH22 ARG B 186       8.499   7.648  -3.698  1.00 10.00      B   
ATOM   2781  C   ARG B 186       4.046   4.057  -1.155  1.00 10.00      B   
ATOM   2782  O   ARG B 186       3.034   4.252  -0.479  1.00 10.00      B   
ATOM   2783  N   TYR B 187       4.106   3.130  -2.095  1.00 10.00      B   
ATOM   2784  HN  TYR B 187       4.935   3.009  -2.607  1.00 10.00      B   
ATOM   2785  CA  TYR B 187       2.963   2.279  -2.381  1.00 10.00      B   
ATOM   2786  CB  TYR B 187       2.452   2.519  -3.806  1.00 10.00      B   
ATOM   2787  CG  TYR B 187       2.179   3.966  -4.139  1.00 10.00      B   
ATOM   2788  CD1 TYR B 187       2.949   4.639  -5.079  1.00 10.00      B   
ATOM   2789  CD2 TYR B 187       1.155   4.666  -3.511  1.00 10.00      B   
ATOM   2790  CE1 TYR B 187       2.711   5.965  -5.384  1.00 10.00      B   
ATOM   2791  CE2 TYR B 187       0.909   5.992  -3.811  1.00 10.00      B   
ATOM   2792  CZ  TYR B 187       1.689   6.636  -4.748  1.00 10.00      B   
ATOM   2793  OH  TYR B 187       1.451   7.960  -5.043  1.00 10.00      B   
ATOM   2794  HH  TYR B 187       1.418   8.075  -6.001  1.00 10.00      B   
ATOM   2795  C   TYR B 187       3.310   0.811  -2.196  1.00 10.00      B   
ATOM   2796  O   TYR B 187       4.327   0.334  -2.703  1.00 10.00      B   
ATOM   2797  N   ILE B 188       2.475   0.104  -1.454  1.00 10.00      B   
ATOM   2798  HN  ILE B 188       1.694   0.547  -1.061  1.00 10.00      B   
ATOM   2799  CA  ILE B 188       2.676  -1.319  -1.220  1.00 10.00      B   
ATOM   2800  CB  ILE B 188       2.899  -1.655   0.272  1.00 10.00      B   
ATOM   2801  CG1 ILE B 188       1.779  -1.090   1.147  1.00 10.00      B   
ATOM   2802  CG2 ILE B 188       4.255  -1.147   0.738  1.00 10.00      B   
ATOM   2803  CD1 ILE B 188       1.903  -1.461   2.610  1.00 10.00      B   
ATOM   2804  C   ILE B 188       1.491  -2.097  -1.776  1.00 10.00      B   
ATOM   2805  O   ILE B 188       0.343  -1.664  -1.649  1.00 10.00      B   
ATOM   2806  N   VAL B 189       1.766  -3.232  -2.398  1.00 10.00      B   
ATOM   2807  HN  VAL B 189       2.696  -3.538  -2.446  1.00 10.00      B   
ATOM   2808  CA  VAL B 189       0.718  -4.044  -3.004  1.00 10.00      B   
ATOM   2809  CB  VAL B 189       1.220  -4.754  -4.283  1.00 10.00      B   
ATOM   2810  CG1 VAL B 189       0.079  -5.469  -4.990  1.00 10.00      B   
ATOM   2811  CG2 VAL B 189       1.884  -3.756  -5.221  1.00 10.00      B   
ATOM   2812  C   VAL B 189       0.159  -5.084  -2.037  1.00 10.00      B   
ATOM   2813  O   VAL B 189       0.910  -5.799  -1.371  1.00 10.00      B   
ATOM   2814  N   MET B 190      -1.162  -5.149  -1.958  1.00 10.00      B   
ATOM   2815  HN  MET B 190      -1.704  -4.531  -2.499  1.00 10.00      B   
ATOM   2816  CA  MET B 190      -1.838  -6.112  -1.103  1.00 10.00      B   
ATOM   2817  CB  MET B 190      -2.811  -5.407  -0.151  1.00 10.00      B   
ATOM   2818  CG  MET B 190      -3.627  -6.356   0.715  1.00 10.00      B   
ATOM   2819  SD  MET B 190      -4.779  -5.498   1.805  1.00 10.00      B   
ATOM   2820  CE  MET B 190      -3.643  -4.761   2.979  1.00 10.00      B   
ATOM   2821  C   MET B 190      -2.589  -7.108  -1.978  1.00 10.00      B   
ATOM   2822  O   MET B 190      -3.617  -6.772  -2.571  1.00 10.00      B   
ATOM   2823  N   PRO B 191      -2.075  -8.340  -2.083  1.00 10.00      B   
ATOM   2824  CA  PRO B 191      -2.686  -9.389  -2.910  1.00 10.00      B   
ATOM   2825  CB  PRO B 191      -1.690 -10.549  -2.810  1.00 10.00      B   
ATOM   2826  CG  PRO B 191      -0.944 -10.303  -1.544  1.00 10.00      B   
ATOM   2827  CD  PRO B 191      -0.855  -8.812  -1.403  1.00 10.00      B   
ATOM   2828  C   PRO B 191      -4.063  -9.824  -2.409  1.00 10.00      B   
ATOM   2829  O   PRO B 191      -4.481  -9.475  -1.299  1.00 10.00      B   
ATOM   2830  N   VAL B 192      -4.770 -10.577  -3.241  1.00 10.00      B   
ATOM   2831  HN  VAL B 192      -4.389 -10.812  -4.112  1.00 10.00      B   
ATOM   2832  CA  VAL B 192      -6.093 -11.072  -2.888  1.00 10.00      B   
ATOM   2833  CB  VAL B 192      -7.013 -11.185  -4.123  1.00 10.00      B   
ATOM   2834  CG1 VAL B 192      -7.394  -9.805  -4.633  1.00 10.00      B   
ATOM   2835  CG2 VAL B 192      -6.350 -12.005  -5.222  1.00 10.00      B   
ATOM   2836  C   VAL B 192      -5.987 -12.436  -2.222  1.00 10.00      B   
ATOM   2837  O   VAL B 192      -4.911 -13.039  -2.194  1.00 10.00      B   
ATOM   2838  N   ARG B 193      -7.096 -12.910  -1.677  1.00 10.00      B   
ATOM   2839  HN  ARG B 193      -7.919 -12.375  -1.716  1.00 10.00      B   
ATOM   2840  CA  ARG B 193      -7.122 -14.208  -1.026  1.00 10.00      B   
ATOM   2841  CB  ARG B 193      -8.221 -14.259   0.040  1.00 10.00      B   
ATOM   2842  CG  ARG B 193      -8.319 -15.594   0.765  1.00 10.00      B   
ATOM   2843  CD  ARG B 193      -9.721 -16.172   0.668  1.00 10.00      B   
ATOM   2844  NE  ARG B 193     -10.679 -15.426   1.481  1.00 10.00      B   
ATOM   2845  HE  ARG B 193     -10.312 -14.783   2.132  1.00 10.00      B   
ATOM   2846  CZ  ARG B 193     -11.999 -15.575   1.405  1.00 10.00      B   
ATOM   2847  NH1 ARG B 193     -12.528 -16.443   0.549  1.00 10.00      B   
ATOM   2848 HH11 ARG B 193     -13.568 -16.563   0.494  1.00 10.00      B   
ATOM   2849 HH12 ARG B 193     -11.911 -17.012  -0.070  1.00 10.00      B   
ATOM   2850  NH2 ARG B 193     -12.795 -14.857   2.187  1.00 10.00      B   
ATOM   2851 HH21 ARG B 193     -13.829 -14.971   2.125  1.00 10.00      B   
ATOM   2852 HH22 ARG B 193     -12.391 -14.172   2.866  1.00 10.00      B   
ATOM   2853  C   ARG B 193      -7.329 -15.316  -2.055  1.00 10.00      B   
ATOM   2854  O   ARG B 193      -8.343 -15.343  -2.757  1.00 10.00      B   
ATOM   2855  N   PRO B 194      -6.357 -16.232  -2.176  1.00 10.00      B   
ATOM   2856  CA  PRO B 194      -6.447 -17.348  -3.118  1.00 10.00      B   
ATOM   2857  CB  PRO B 194      -5.041 -17.955  -3.083  1.00 10.00      B   
ATOM   2858  CG  PRO B 194      -4.513 -17.596  -1.736  1.00 10.00      B   
ATOM   2859  CD  PRO B 194      -5.096 -16.249  -1.410  1.00 10.00      B   
ATOM   2860  C   PRO B 194      -7.474 -18.378  -2.651  1.00 10.00      B   
ATOM   2861  O   PRO B 194      -7.668 -18.571  -1.446  1.00 10.00      B   
ATOM   2862  N   GLU B 195      -8.137 -19.020  -3.603  1.00 10.00      B   
ATOM   2863  HN  GLU B 195      -7.948 -18.806  -4.541  1.00 10.00      B   
ATOM   2864  CA  GLU B 195      -9.142 -20.031  -3.292  1.00 10.00      B   
ATOM   2865  CB  GLU B 195      -9.834 -20.522  -4.566  1.00 10.00      B   
ATOM   2866  CG  GLU B 195     -10.327 -19.417  -5.490  1.00 10.00      B   
ATOM   2867  CD  GLU B 195     -11.415 -18.561  -4.873  1.00 10.00      B   
ATOM   2868  OE1 GLU B 195     -12.246 -19.097  -4.107  1.00 10.00      B   
ATOM   2869  OE2 GLU B 195     -11.462 -17.351  -5.179  1.00 10.00      B   
ATOM   2870  C   GLU B 195      -8.500 -21.212  -2.566  1.00 10.00      B   
ATOM   2871  O   GLU B 195      -7.371 -21.609  -2.880  1.00 10.00      B   
ATOM   2872  N   GLY B 196      -9.218 -21.763  -1.597  1.00 10.00      B   
ATOM   2873  HN  GLY B 196     -10.118 -21.412  -1.402  1.00 10.00      B   
ATOM   2874  CA  GLY B 196      -8.702 -22.882  -0.833  1.00 10.00      B   
ATOM   2875  C   GLY B 196      -8.081 -22.437   0.475  1.00 10.00      B   
ATOM   2876  O   GLY B 196      -7.419 -23.219   1.159  1.00 10.00      B   
ATOM   2877  N   THR B 197      -8.297 -21.178   0.820  1.00 10.00      B   
ATOM   2878  HN  THR B 197      -8.841 -20.610   0.234  1.00 10.00      B   
ATOM   2879  CA  THR B 197      -7.755 -20.616   2.045  1.00 10.00      B   
ATOM   2880  CB  THR B 197      -6.719 -19.517   1.731  1.00 10.00      B   
ATOM   2881  OG1 THR B 197      -6.126 -19.771   0.450  1.00 10.00      B   
ATOM   2882  HG1 THR B 197      -6.720 -19.453  -0.246  1.00 10.00      B   
ATOM   2883  CG2 THR B 197      -5.628 -19.487   2.792  1.00 10.00      B   
ATOM   2884  C   THR B 197      -8.872 -20.023   2.902  1.00 10.00      B   
ATOM   2885  O   THR B 197      -9.162 -18.825   2.822  1.00 10.00      B   
ATOM   2886  N   ASP B 198      -9.512 -20.862   3.707  1.00 10.00      B   
ATOM   2887  HN  ASP B 198      -9.248 -21.807   3.724  1.00 10.00      B   
ATOM   2888  CA  ASP B 198     -10.599 -20.410   4.569  1.00 10.00      B   
ATOM   2889  CB  ASP B 198     -11.955 -20.660   3.902  1.00 10.00      B   
ATOM   2890  CG  ASP B 198     -13.116 -20.094   4.696  1.00 10.00      B   
ATOM   2891  OD1 ASP B 198     -13.316 -18.861   4.661  1.00 10.00      B   
ATOM   2892  OD2 ASP B 198     -13.838 -20.880   5.346  1.00 10.00      B   
ATOM   2893  C   ASP B 198     -10.548 -21.098   5.924  1.00 10.00      B   
ATOM   2894  O   ASP B 198     -10.516 -22.326   6.005  1.00 10.00      B   
ATOM   2895  N   GLY B 199     -10.522 -20.305   6.986  1.00 10.00      B   
ATOM   2896  HN  GLY B 199     -10.521 -19.329   6.861  1.00 10.00      B   
ATOM   2897  CA  GLY B 199     -10.481 -20.859   8.323  1.00 10.00      B   
ATOM   2898  C   GLY B 199      -9.067 -21.028   8.835  1.00 10.00      B   
ATOM   2899  O   GLY B 199      -8.842 -21.668   9.866  1.00 10.00      B   
ATOM   2900  N   TRP B 200      -8.114 -20.452   8.118  1.00 10.00      B   
ATOM   2901  HN  TRP B 200      -8.363 -19.944   7.315  1.00 10.00      B   
ATOM   2902  CA  TRP B 200      -6.712 -20.538   8.500  1.00 10.00      B   
ATOM   2903  CB  TRP B 200      -5.807 -20.270   7.294  1.00 10.00      B   
ATOM   2904  CG  TRP B 200      -5.825 -21.350   6.256  1.00 10.00      B   
ATOM   2905  CD1 TRP B 200      -6.921 -21.903   5.658  1.00 10.00      B   
ATOM   2906  CD2 TRP B 200      -4.688 -22.001   5.682  1.00 10.00      B   
ATOM   2907  NE1 TRP B 200      -6.537 -22.859   4.752  1.00 10.00      B   
ATOM   2908  HE1 TRP B 200      -7.147 -23.398   4.196  1.00 10.00      B   
ATOM   2909  CE2 TRP B 200      -5.171 -22.939   4.748  1.00 10.00      B   
ATOM   2910  CE3 TRP B 200      -3.308 -21.883   5.870  1.00 10.00      B   
ATOM   2911  CZ2 TRP B 200      -4.322 -23.753   4.003  1.00 10.00      B   
ATOM   2912  CZ3 TRP B 200      -2.467 -22.692   5.130  1.00 10.00      B   
ATOM   2913  CH2 TRP B 200      -2.975 -23.615   4.208  1.00 10.00      B   
ATOM   2914  C   TRP B 200      -6.406 -19.533   9.602  1.00 10.00      B   
ATOM   2915  O   TRP B 200      -7.103 -18.527   9.746  1.00 10.00      B   
ATOM   2916  N   THR B 201      -5.376 -19.810  10.382  1.00 10.00      B   
ATOM   2917  HN  THR B 201      -4.864 -20.636  10.236  1.00 10.00      B   
ATOM   2918  CA  THR B 201      -4.983 -18.919  11.459  1.00 10.00      B   
ATOM   2919  CB  THR B 201      -4.080 -19.653  12.459  1.00 10.00      B   
ATOM   2920  OG1 THR B 201      -3.611 -20.868  11.855  1.00 10.00      B   
ATOM   2921  HG1 THR B 201      -2.851 -21.198  12.348  1.00 10.00      B   
ATOM   2922  CG2 THR B 201      -4.856 -19.985  13.725  1.00 10.00      B   
ATOM   2923  C   THR B 201      -4.245 -17.708  10.899  1.00 10.00      B   
ATOM   2924  O   THR B 201      -3.655 -17.783   9.819  1.00 10.00      B   
ATOM   2925  N   GLU B 202      -4.283 -16.600  11.636  1.00 10.00      B   
ATOM   2926  HN  GLU B 202      -4.775 -16.612  12.484  1.00 10.00      B   
ATOM   2927  CA  GLU B 202      -3.627 -15.360  11.220  1.00 10.00      B   
ATOM   2928  CB  GLU B 202      -3.717 -14.326  12.343  1.00 10.00      B   
ATOM   2929  CG  GLU B 202      -3.387 -12.903  11.925  1.00 10.00      B   
ATOM   2930  CD  GLU B 202      -3.391 -11.948  13.100  1.00 10.00      B   
ATOM   2931  OE1 GLU B 202      -4.284 -12.061  13.962  1.00 10.00      B   
ATOM   2932  OE2 GLU B 202      -2.491 -11.085  13.178  1.00 10.00      B   
ATOM   2933  C   GLU B 202      -2.169 -15.594  10.831  1.00 10.00      B   
ATOM   2934  O   GLU B 202      -1.707 -15.103   9.799  1.00 10.00      B   
ATOM   2935  N   ASP B 203      -1.457 -16.365  11.647  1.00 10.00      B   
ATOM   2936  HN  ASP B 203      -1.886 -16.741  12.443  1.00 10.00      B   
ATOM   2937  CA  ASP B 203      -0.052 -16.661  11.390  1.00 10.00      B   
ATOM   2938  CB  ASP B 203       0.560 -17.453  12.544  1.00 10.00      B   
ATOM   2939  CG  ASP B 203       1.572 -16.639  13.324  1.00 10.00      B   
ATOM   2940  OD1 ASP B 203       2.780 -16.742  13.026  1.00 10.00      B   
ATOM   2941  OD2 ASP B 203       1.163 -15.892  14.242  1.00 10.00      B   
ATOM   2942  C   ASP B 203       0.130 -17.408  10.076  1.00 10.00      B   
ATOM   2943  O   ASP B 203       0.968 -17.036   9.258  1.00 10.00      B   
ATOM   2944  N   GLN B 204      -0.680 -18.444   9.868  1.00 10.00      B   
ATOM   2945  HN  GLN B 204      -1.340 -18.675  10.553  1.00 10.00      B   
ATOM   2946  CA  GLN B 204      -0.614 -19.245   8.647  1.00 10.00      B   
ATOM   2947  CB  GLN B 204      -1.589 -20.423   8.707  1.00 10.00      B   
ATOM   2948  CG  GLN B 204      -1.149 -21.548   9.629  1.00 10.00      B   
ATOM   2949  CD  GLN B 204      -1.959 -22.818   9.442  1.00 10.00      B   
ATOM   2950  OE1 GLN B 204      -3.127 -22.777   9.050  1.00 10.00      B   
ATOM   2951  NE2 GLN B 204      -1.344 -23.957   9.725  1.00 10.00      B   
ATOM   2952 HE21 GLN B 204      -0.415 -23.914  10.035  1.00 10.00      B   
ATOM   2953 HE22 GLN B 204      -1.843 -24.794   9.618  1.00 10.00      B   
ATOM   2954  C   GLN B 204      -0.897 -18.392   7.417  1.00 10.00      B   
ATOM   2955  O   GLN B 204      -0.287 -18.582   6.365  1.00 10.00      B   
ATOM   2956  N   LEU B 205      -1.817 -17.444   7.561  1.00 10.00      B   
ATOM   2957  HN  LEU B 205      -2.268 -17.344   8.429  1.00 10.00      B   
ATOM   2958  CA  LEU B 205      -2.176 -16.551   6.465  1.00 10.00      B   
ATOM   2959  CB  LEU B 205      -3.400 -15.708   6.830  1.00 10.00      B   
ATOM   2960  CG  LEU B 205      -4.729 -16.455   6.953  1.00 10.00      B   
ATOM   2961  CD1 LEU B 205      -5.803 -15.543   7.525  1.00 10.00      B   
ATOM   2962  CD2 LEU B 205      -5.160 -17.006   5.603  1.00 10.00      B   
ATOM   2963  C   LEU B 205      -1.006 -15.641   6.101  1.00 10.00      B   
ATOM   2964  O   LEU B 205      -0.782 -15.340   4.931  1.00 10.00      B   
ATOM   2965  N   ALA B 206      -0.261 -15.207   7.111  1.00 10.00      B   
ATOM   2966  HN  ALA B 206      -0.498 -15.469   8.028  1.00 10.00      B   
ATOM   2967  CA  ALA B 206       0.887 -14.338   6.895  1.00 10.00      B   
ATOM   2968  CB  ALA B 206       1.283 -13.649   8.193  1.00 10.00      B   
ATOM   2969  C   ALA B 206       2.068 -15.116   6.323  1.00 10.00      B   
ATOM   2970  O   ALA B 206       2.915 -14.555   5.626  1.00 10.00      B   
ATOM   2971  N   GLU B 207       2.113 -16.410   6.618  1.00 10.00      B   
ATOM   2972  HN  GLU B 207       1.402 -16.793   7.174  1.00 10.00      B   
ATOM   2973  CA  GLU B 207       3.189 -17.276   6.148  1.00 10.00      B   
ATOM   2974  CB  GLU B 207       3.080 -18.659   6.793  1.00 10.00      B   
ATOM   2975  CG  GLU B 207       3.460 -18.690   8.264  1.00 10.00      B   
ATOM   2976  CD  GLU B 207       3.158 -20.018   8.926  1.00 10.00      B   
ATOM   2977  OE1 GLU B 207       2.785 -20.979   8.213  1.00 10.00      B   
ATOM   2978  OE2 GLU B 207       3.305 -20.114  10.165  1.00 10.00      B   
ATOM   2979  C   GLU B 207       3.196 -17.406   4.628  1.00 10.00      B   
ATOM   2980  O   GLU B 207       4.259 -17.483   4.011  1.00 10.00      B   
ATOM   2981  N   ILE B 208       2.011 -17.421   4.023  1.00 10.00      B   
ATOM   2982  HN  ILE B 208       1.195 -17.345   4.563  1.00 10.00      B   
ATOM   2983  CA  ILE B 208       1.903 -17.556   2.574  1.00 10.00      B   
ATOM   2984  CB  ILE B 208       0.553 -18.162   2.131  1.00 10.00      B   
ATOM   2985  CG1 ILE B 208      -0.608 -17.225   2.475  1.00 10.00      B   
ATOM   2986  CG2 ILE B 208       0.350 -19.530   2.769  1.00 10.00      B   
ATOM   2987  CD1 ILE B 208      -1.932 -17.637   1.865  1.00 10.00      B   
ATOM   2988  C   ILE B 208       2.150 -16.233   1.848  1.00 10.00      B   
ATOM   2989  O   ILE B 208       2.281 -16.205   0.625  1.00 10.00      B   
ATOM   2990  N   VAL B 209       2.213 -15.142   2.596  1.00 10.00      B   
ATOM   2991  HN  VAL B 209       2.108 -15.219   3.567  1.00 10.00      B   
ATOM   2992  CA  VAL B 209       2.457 -13.834   2.005  1.00 10.00      B   
ATOM   2993  CB  VAL B 209       1.691 -12.711   2.739  1.00 10.00      B   
ATOM   2994  CG1 VAL B 209       1.867 -11.382   2.021  1.00 10.00      B   
ATOM   2995  CG2 VAL B 209       0.213 -13.057   2.851  1.00 10.00      B   
ATOM   2996  C   VAL B 209       3.953 -13.535   2.012  1.00 10.00      B   
ATOM   2997  O   VAL B 209       4.501 -13.050   3.002  1.00 10.00      B   
ATOM   2998  N   THR B 210       4.612 -13.850   0.909  1.00 10.00      B   
ATOM   2999  HN  THR B 210       4.126 -14.236   0.153  1.00 10.00      B   
ATOM   3000  CA  THR B 210       6.042 -13.638   0.788  1.00 10.00      B   
ATOM   3001  CB  THR B 210       6.663 -14.660  -0.179  1.00 10.00      B   
ATOM   3002  OG1 THR B 210       5.695 -15.021  -1.176  1.00 10.00      B   
ATOM   3003  HG1 THR B 210       5.519 -15.969  -1.124  1.00 10.00      B   
ATOM   3004  CG2 THR B 210       7.086 -15.910   0.575  1.00 10.00      B   
ATOM   3005  C   THR B 210       6.372 -12.220   0.326  1.00 10.00      B   
ATOM   3006  O   THR B 210       5.495 -11.483  -0.134  1.00 10.00      B   
ATOM   3007  N   ARG B 211       7.645 -11.857   0.447  1.00 10.00      B   
ATOM   3008  HN  ARG B 211       8.284 -12.502   0.818  1.00 10.00      B   
ATOM   3009  CA  ARG B 211       8.134 -10.540   0.060  1.00 10.00      B   
ATOM   3010  CB  ARG B 211       9.643 -10.453   0.312  1.00 10.00      B   
ATOM   3011  CG  ARG B 211      10.329  -9.266  -0.349  1.00 10.00      B   
ATOM   3012  CD  ARG B 211      11.397  -9.726  -1.328  1.00 10.00      B   
ATOM   3013  NE  ARG B 211      12.418 -10.542  -0.677  1.00 10.00      B   
ATOM   3014  HE  ARG B 211      12.697 -10.274   0.232  1.00 10.00      B   
ATOM   3015  CZ  ARG B 211      12.983 -11.618  -1.225  1.00 10.00      B   
ATOM   3016  NH1 ARG B 211      12.633 -12.026  -2.440  1.00 10.00      B   
ATOM   3017 HH11 ARG B 211      13.085 -12.868  -2.854  1.00 10.00      B   
ATOM   3018 HH12 ARG B 211      11.900 -11.513  -2.987  1.00 10.00      B   
ATOM   3019  NH2 ARG B 211      13.893 -12.300  -0.544  1.00 10.00      B   
ATOM   3020 HH21 ARG B 211      14.164 -12.000   0.420  1.00 10.00      B   
ATOM   3021 HH22 ARG B 211      14.343 -13.142  -0.964  1.00 10.00      B   
ATOM   3022  C   ARG B 211       7.815 -10.213  -1.398  1.00 10.00      B   
ATOM   3023  O   ARG B 211       7.338  -9.121  -1.702  1.00 10.00      B   
ATOM   3024  N   ASP B 212       8.070 -11.161  -2.297  1.00 10.00      B   
ATOM   3025  HN  ASP B 212       8.446 -12.023  -1.998  1.00 10.00      B   
ATOM   3026  CA  ASP B 212       7.813 -10.950  -3.723  1.00 10.00      B   
ATOM   3027  CB  ASP B 212       8.348 -12.110  -4.566  1.00 10.00      B   
ATOM   3028  CG  ASP B 212       9.715 -11.823  -5.162  1.00 10.00      B   
ATOM   3029  OD1 ASP B 212       9.792 -11.535  -6.374  1.00 10.00      B   
ATOM   3030  OD2 ASP B 212      10.725 -11.892  -4.425  1.00 10.00      B   
ATOM   3031  C   ASP B 212       6.332 -10.708  -4.002  1.00 10.00      B   
ATOM   3032  O   ASP B 212       5.976  -9.967  -4.921  1.00 10.00      B   
ATOM   3033  N   CYS B 213       5.469 -11.326  -3.198  1.00 10.00      B   
ATOM   3034  HN  CYS B 213       5.809 -11.908  -2.487  1.00 10.00      B   
ATOM   3035  CA  CYS B 213       4.029 -11.162  -3.354  1.00 10.00      B   
ATOM   3036  CB  CYS B 213       3.274 -12.200  -2.522  1.00 10.00      B   
ATOM   3037  SG  CYS B 213       3.622 -13.915  -2.977  1.00 10.00      B   
ATOM   3038  HG  CYS B 213       4.694 -14.313  -2.299  1.00 10.00      B   
ATOM   3039  C   CYS B 213       3.605  -9.751  -2.954  1.00 10.00      B   
ATOM   3040  O   CYS B 213       2.639  -9.206  -3.484  1.00 10.00      B   
ATOM   3041  N   LEU B 214       4.358  -9.156  -2.037  1.00 10.00      B   
ATOM   3042  HN  LEU B 214       5.133  -9.637  -1.672  1.00 10.00      B   
ATOM   3043  CA  LEU B 214       4.075  -7.810  -1.558  1.00 10.00      B   
ATOM   3044  CB  LEU B 214       4.795  -7.561  -0.234  1.00 10.00      B   
ATOM   3045  CG  LEU B 214       4.357  -8.445   0.936  1.00 10.00      B   
ATOM   3046  CD1 LEU B 214       5.441  -8.501   2.000  1.00 10.00      B   
ATOM   3047  CD2 LEU B 214       3.054  -7.935   1.527  1.00 10.00      B   
ATOM   3048  C   LEU B 214       4.488  -6.771  -2.595  1.00 10.00      B   
ATOM   3049  O   LEU B 214       4.081  -5.609  -2.526  1.00 10.00      B   
ATOM   3050  N   ILE B 215       5.311  -7.194  -3.546  1.00 10.00      B   
ATOM   3051  HN  ILE B 215       5.624  -8.122  -3.528  1.00 10.00      B   
ATOM   3052  CA  ILE B 215       5.764  -6.315  -4.614  1.00 10.00      B   
ATOM   3053  CB  ILE B 215       7.132  -6.764  -5.174  1.00 10.00      B   
ATOM   3054  CG1 ILE B 215       8.136  -6.967  -4.035  1.00 10.00      B   
ATOM   3055  CG2 ILE B 215       7.663  -5.746  -6.172  1.00 10.00      B   
ATOM   3056  CD1 ILE B 215       9.436  -7.609  -4.467  1.00 10.00      B   
ATOM   3057  C   ILE B 215       4.730  -6.320  -5.736  1.00 10.00      B   
ATOM   3058  O   ILE B 215       4.664  -5.401  -6.553  1.00 10.00      B   
ATOM   3059  N   GLY B 216       3.915  -7.367  -5.759  1.00 10.00      B   
ATOM   3060  HN  GLY B 216       4.005  -8.058  -5.068  1.00 10.00      B   
ATOM   3061  CA  GLY B 216       2.881  -7.488  -6.770  1.00 10.00      B   
ATOM   3062  C   GLY B 216       3.318  -8.299  -7.971  1.00 10.00      B   
ATOM   3063  O   GLY B 216       2.598  -8.377  -8.968  1.00 10.00      B   
ATOM   3064  N   VAL B 217       4.489  -8.914  -7.877  1.00 10.00      B   
ATOM   3065  HN  VAL B 217       5.008  -8.828  -7.050  1.00 10.00      B   
ATOM   3066  CA  VAL B 217       5.017  -9.716  -8.977  1.00 10.00      B   
ATOM   3067  CB  VAL B 217       6.538  -9.520  -9.165  1.00 10.00      B   
ATOM   3068  CG1 VAL B 217       6.860  -8.065  -9.463  1.00 10.00      B   
ATOM   3069  CG2 VAL B 217       7.305 -10.003  -7.944  1.00 10.00      B   
ATOM   3070  C   VAL B 217       4.723 -11.199  -8.782  1.00 10.00      B   
ATOM   3071  O   VAL B 217       4.999 -12.016  -9.659  1.00 10.00      B   
ATOM   3072  N   ALA B 218       4.157 -11.536  -7.633  1.00 10.00      B   
ATOM   3073  HN  ALA B 218       3.943 -10.834  -6.983  1.00 10.00      B   
ATOM   3074  CA  ALA B 218       3.825 -12.916  -7.317  1.00 10.00      B   
ATOM   3075  CB  ALA B 218       4.981 -13.581  -6.580  1.00 10.00      B   
ATOM   3076  C   ALA B 218       2.554 -12.972  -6.483  1.00 10.00      B   
ATOM   3077  O   ALA B 218       2.151 -11.970  -5.893  1.00 10.00      B   
ATOM   3078  N   VAL B 219       1.922 -14.136  -6.441  1.00 10.00      B   
ATOM   3079  HN  VAL B 219       2.298 -14.903  -6.923  1.00 10.00      B   
ATOM   3080  CA  VAL B 219       0.694 -14.309  -5.677  1.00 10.00      B   
ATOM   3081  CB  VAL B 219      -0.514 -14.675  -6.570  1.00 10.00      B   
ATOM   3082  CG1 VAL B 219      -0.988 -13.460  -7.352  1.00 10.00      B   
ATOM   3083  CG2 VAL B 219      -0.176 -15.823  -7.511  1.00 10.00      B   
ATOM   3084  C   VAL B 219       0.865 -15.357  -4.577  1.00 10.00      B   
ATOM   3085  O   VAL B 219       1.562 -16.362  -4.761  1.00 10.00      B   
ATOM   3086  N   PRO B 220       0.242 -15.123  -3.412  1.00 10.00      B   
ATOM   3087  CA  PRO B 220       0.316 -16.043  -2.273  1.00 10.00      B   
ATOM   3088  CB  PRO B 220      -0.341 -15.254  -1.137  1.00 10.00      B   
ATOM   3089  CG  PRO B 220      -1.257 -14.302  -1.821  1.00 10.00      B   
ATOM   3090  CD  PRO B 220      -0.586 -13.940  -3.115  1.00 10.00      B   
ATOM   3091  C   PRO B 220      -0.464 -17.327  -2.536  1.00 10.00      B   
ATOM   3092  O   PRO B 220      -1.512 -17.308  -3.185  1.00 10.00      B   
ATOM   3093  N   LYS B 221       0.054 -18.441  -2.039  1.00 10.00      B   
ATOM   3094  HN  LYS B 221       0.896 -18.398  -1.539  1.00 10.00      B   
ATOM   3095  CA  LYS B 221      -0.591 -19.729  -2.217  1.00 10.00      B   
ATOM   3096  CB  LYS B 221      -0.214 -20.321  -3.579  1.00 10.00      B   
ATOM   3097  CG  LYS B 221      -1.033 -21.532  -3.996  1.00 10.00      B   
ATOM   3098  CD  LYS B 221      -0.780 -21.885  -5.453  1.00 10.00      B   
ATOM   3099  CE  LYS B 221      -1.713 -22.984  -5.933  1.00 10.00      B   
ATOM   3100  NZ  LYS B 221      -1.260 -24.335  -5.505  1.00 10.00      B   
ATOM   3101  HZ1 LYS B 221      -0.246 -24.453  -5.703  1.00 10.00      B   
ATOM   3102  HZ2 LYS B 221      -1.788 -25.070  -6.022  1.00 10.00      B   
ATOM   3103  HZ3 LYS B 221      -1.420 -24.462  -4.486  1.00 10.00      B   
ATOM   3104  C   LYS B 221      -0.185 -20.676  -1.096  1.00 10.00      B   
ATOM   3105  O   LYS B 221       1.002 -20.794  -0.784  1.00 10.00      B   
ATOM   3106  N   PRO B 222      -1.170 -21.329  -0.455  1.00 10.00      B   
ATOM   3107  CA  PRO B 222      -0.923 -22.280   0.635  1.00 10.00      B   
ATOM   3108  CB  PRO B 222      -2.291 -22.931   0.849  1.00 10.00      B   
ATOM   3109  CG  PRO B 222      -3.263 -21.893   0.412  1.00 10.00      B   
ATOM   3110  CD  PRO B 222      -2.611 -21.178  -0.737  1.00 10.00      B   
ATOM   3111  C   PRO B 222       0.102 -23.338   0.242  1.00 10.00      B   
ATOM   3112  O   PRO B 222      -0.147 -24.164  -0.640  1.00 10.00      B   
ATOM   3113  N   GLY B 223       1.254 -23.297   0.893  1.00 10.00      B   
ATOM   3114  HN  GLY B 223       1.394 -22.612   1.581  1.00 10.00      B   
ATOM   3115  CA  GLY B 223       2.305 -24.246   0.601  1.00 10.00      B   
ATOM   3116  C   GLY B 223       3.598 -23.550   0.236  1.00 10.00      B   
ATOM   3117  O   GLY B 223       4.685 -24.100   0.426  1.00 10.00      B   
ATOM   3118  N   ILE B 224       3.482 -22.332  -0.283  1.00 10.00      B   
ATOM   3119  HN  ILE B 224       2.588 -21.947  -0.405  1.00 10.00      B   
ATOM   3120  CA  ILE B 224       4.646 -21.552  -0.675  1.00 10.00      B   
ATOM   3121  CB  ILE B 224       4.400 -20.770  -1.985  1.00 10.00      B   
ATOM   3122  CG1 ILE B 224       3.679 -21.648  -3.015  1.00 10.00      B   
ATOM   3123  CG2 ILE B 224       5.717 -20.264  -2.549  1.00 10.00      B   
ATOM   3124  CD1 ILE B 224       3.315 -20.921  -4.292  1.00 10.00      B   
ATOM   3125  C   ILE B 224       5.023 -20.574   0.432  1.00 10.00      B   
ATOM   3126  O   ILE B 224       4.467 -19.478   0.529  1.00 10.00      B   
ATOM   3127  N   THR B 225       5.961 -20.980   1.271  1.00 10.00      B   
ATOM   3128  HN  THR B 225       6.365 -21.864   1.144  1.00 10.00      B   
ATOM   3129  CA  THR B 225       6.406 -20.154   2.380  1.00 10.00      B   
ATOM   3130  CB  THR B 225       6.656 -21.019   3.625  1.00 10.00      B   
ATOM   3131  OG1 THR B 225       6.154 -22.342   3.387  1.00 10.00      B   
ATOM   3132  HG1 THR B 225       5.188 -22.320   3.385  1.00 10.00      B   
ATOM   3133  CG2 THR B 225       5.951 -20.427   4.835  1.00 10.00      B   
ATOM   3134  C   THR B 225       7.686 -19.400   2.032  1.00 10.00      B   
ATOM   3135  O   THR B 225       8.145 -18.547   2.795  1.00 10.00      B   
ATOM   3136  N   VAL B 226       8.259 -19.717   0.878  1.00 10.00      B   
ATOM   3137  HN  VAL B 226       7.843 -20.396   0.308  1.00 10.00      B   
ATOM   3138  CA  VAL B 226       9.487 -19.073   0.434  1.00 10.00      B   
ATOM   3139  CB  VAL B 226      10.639 -20.084   0.250  1.00 10.00      B   
ATOM   3140  CG1 VAL B 226      11.100 -20.625   1.594  1.00 10.00      B   
ATOM   3141  CG2 VAL B 226      10.226 -21.220  -0.674  1.00 10.00      B   
ATOM   3142  C   VAL B 226       9.272 -18.306  -0.868  1.00 10.00      B   
ATOM   3143  O   VAL B 226       8.270 -18.499  -1.559  1.00 10.00      B   
ATOM   3144  N   ASN B 227      10.212 -17.430  -1.191  1.00 10.00      B   
ATOM   3145  HN  ASN B 227      10.987 -17.323  -0.599  1.00 10.00      B   
ATOM   3146  CA  ASN B 227      10.131 -16.635  -2.409  1.00 10.00      B   
ATOM   3147  CB  ASN B 227      10.922 -15.328  -2.273  1.00 10.00      B   
ATOM   3148  CG  ASN B 227      10.306 -14.363  -1.273  1.00 10.00      B   
ATOM   3149  OD1 ASN B 227       9.399 -13.597  -1.601  1.00 10.00      B   
ATOM   3150  ND2 ASN B 227      10.802 -14.386  -0.046  1.00 10.00      B   
ATOM   3151 HD21 ASN B 227      11.529 -15.016   0.148  1.00 10.00      B   
ATOM   3152 HD22 ASN B 227      10.422 -13.777   0.624  1.00 10.00      B   
ATOM   3153  C   ASN B 227      10.626 -17.444  -3.602  1.00 10.00      B   
ATOM   3154  O   ASN B 227      11.185 -18.531  -3.432  1.00 10.00      B   
ATOM   3155  N   ALA B 228      10.413 -16.917  -4.801  1.00 10.00      B   
ATOM   3156  HN  ALA B 228       9.970 -16.048  -4.867  1.00 10.00      B   
ATOM   3157  CA  ALA B 228      10.827 -17.594  -6.025  1.00 10.00      B   
ATOM   3158  CB  ALA B 228      10.351 -16.824  -7.247  1.00 10.00      B   
ATOM   3159  C   ALA B 228      12.336 -17.799  -6.070  1.00 10.00      B   
ATOM   3160  O   ALA B 228      13.109 -16.845  -5.944  1.00 10.00      B   
ATOM   3161  N   LYS B 229      12.746 -19.048  -6.253  1.00 10.00      B   
ATOM   3162  HN  LYS B 229      12.077 -19.758  -6.354  1.00 10.00      B   
ATOM   3163  CA  LYS B 229      14.156 -19.392  -6.316  1.00 10.00      B   
ATOM   3164  CB  LYS B 229      14.359 -20.891  -6.099  1.00 10.00      B   
ATOM   3165  CG  LYS B 229      13.981 -21.372  -4.709  1.00 10.00      B   
ATOM   3166  CD  LYS B 229      14.383 -22.822  -4.507  1.00 10.00      B   
ATOM   3167  CE  LYS B 229      14.215 -23.245  -3.058  1.00 10.00      B   
ATOM   3168  NZ  LYS B 229      14.795 -24.587  -2.802  1.00 10.00      B   
ATOM   3169  HZ1 LYS B 229      14.727 -24.823  -1.793  1.00 10.00      B   
ATOM   3170  HZ2 LYS B 229      15.800 -24.607  -3.080  1.00 10.00      B   
ATOM   3171  HZ3 LYS B 229      14.284 -25.309  -3.349  1.00 10.00      B   
ATOM   3172  C   LYS B 229      14.753 -18.964  -7.648  1.00 10.00      B   
ATOM   3173  O   LYS B 229      14.573 -19.632  -8.669  1.00 10.00      B   
ATOM   3174  N   ARG B 230      15.445 -17.837  -7.630  1.00 10.00      B   
ATOM   3175  HN  ARG B 230      15.540 -17.351  -6.783  1.00 10.00      B   
ATOM   3176  CA  ARG B 230      16.072 -17.295  -8.824  1.00 10.00      B   
ATOM   3177  CB  ARG B 230      15.468 -15.921  -9.134  1.00 10.00      B   
ATOM   3178  CG  ARG B 230      14.003 -15.960  -9.533  1.00 10.00      B   
ATOM   3179  CD  ARG B 230      13.303 -14.656  -9.189  1.00 10.00      B   
ATOM   3180  NE  ARG B 230      13.305 -14.399  -7.749  1.00 10.00      B   
ATOM   3181  HE  ARG B 230      14.022 -14.819  -7.219  1.00 10.00      B   
ATOM   3182  CZ  ARG B 230      12.406 -13.640  -7.122  1.00 10.00      B   
ATOM   3183  NH1 ARG B 230      11.430 -13.057  -7.807  1.00 10.00      B   
ATOM   3184 HH11 ARG B 230      10.723 -12.454  -7.307  1.00 10.00      B   
ATOM   3185 HH12 ARG B 230      11.354 -13.192  -8.836  1.00 10.00      B   
ATOM   3186  NH2 ARG B 230      12.476 -13.474  -5.808  1.00 10.00      B   
ATOM   3187 HH21 ARG B 230      11.767 -12.876  -5.314  1.00 10.00      B   
ATOM   3188 HH22 ARG B 230      13.233 -13.934  -5.258  1.00 10.00      B   
ATOM   3189  C   ARG B 230      17.577 -17.169  -8.606  1.00 10.00      B   
ATOM   3190  O   ARG B 230      18.041 -17.257  -7.472  1.00 10.00      B   
ATOM   3191  N   PRO B 231      18.362 -16.988  -9.684  1.00 10.00      B   
ATOM   3192  CA  PRO B 231      19.819 -16.843  -9.582  1.00 10.00      B   
ATOM   3193  CB  PRO B 231      20.248 -16.516 -11.016  1.00 10.00      B   
ATOM   3194  CG  PRO B 231      19.170 -17.088 -11.868  1.00 10.00      B   
ATOM   3195  CD  PRO B 231      17.901 -16.931 -11.085  1.00 10.00      B   
ATOM   3196  C   PRO B 231      20.211 -15.704  -8.642  1.00 10.00      B   
ATOM   3197  O   PRO B 231      19.792 -14.558  -8.828  1.00 10.00      B   
ATOM   3198  N   VAL B 232      20.998 -16.027  -7.626  1.00 10.00      B   
ATOM   3199  HN  VAL B 232      21.292 -16.959  -7.525  1.00 10.00      B   
ATOM   3200  CA  VAL B 232      21.445 -15.037  -6.658  1.00 10.00      B   
ATOM   3201  CB  VAL B 232      21.208 -15.510  -5.205  1.00 10.00      B   
ATOM   3202  CG1 VAL B 232      21.569 -14.415  -4.211  1.00 10.00      B   
ATOM   3203  CG2 VAL B 232      19.769 -15.957  -5.009  1.00 10.00      B   
ATOM   3204  C   VAL B 232      22.928 -14.741  -6.845  1.00 10.00      B   
ATOM   3205  O   VAL B 232      23.772 -15.636  -6.734  1.00 10.00      B   
ATOM   3206  N   LEU B 233      23.236 -13.489  -7.141  1.00 10.00      B   
ATOM   3207  HN  LEU B 233      22.519 -12.826  -7.223  1.00 10.00      B   
ATOM   3208  CA  LEU B 233      24.611 -13.071  -7.337  1.00 10.00      B   
ATOM   3209  CB  LEU B 233      24.664 -11.754  -8.118  1.00 10.00      B   
ATOM   3210  CG  LEU B 233      26.053 -11.141  -8.321  1.00 10.00      B   
ATOM   3211  CD1 LEU B 233      26.866 -11.962  -9.310  1.00 10.00      B   
ATOM   3212  CD2 LEU B 233      25.937  -9.699  -8.784  1.00 10.00      B   
ATOM   3213  C   LEU B 233      25.302 -12.903  -5.991  1.00 10.00      B   
ATOM   3214  O   LEU B 233      24.863 -12.114  -5.149  1.00 10.00      B   
ATOM   3215  N   LYS B 234      26.367 -13.657  -5.786  1.00 10.00      B   
ATOM   3216  HN  LYS B 234      26.656 -14.276  -6.489  1.00 10.00      B   
ATOM   3217  CA  LYS B 234      27.124 -13.583  -4.548  1.00 10.00      B   
ATOM   3218  CB  LYS B 234      27.988 -14.833  -4.369  1.00 10.00      B   
ATOM   3219  CG  LYS B 234      27.239 -16.056  -3.872  1.00 10.00      B   
ATOM   3220  CD  LYS B 234      28.179 -17.238  -3.719  1.00 10.00      B   
ATOM   3221  CE  LYS B 234      27.522 -18.377  -2.960  1.00 10.00      B   
ATOM   3222  NZ  LYS B 234      28.420 -19.555  -2.853  1.00 10.00      B   
ATOM   3223  HZ1 LYS B 234      27.980 -20.293  -2.264  1.00 10.00      B   
ATOM   3224  HZ2 LYS B 234      29.328 -19.279  -2.421  1.00 10.00      B   
ATOM   3225  HZ3 LYS B 234      28.606 -19.949  -3.799  1.00 10.00      B   
ATOM   3226  C   LYS B 234      28.010 -12.347  -4.548  1.00 10.00      B   
ATOM   3227  O   LYS B 234      28.434 -11.875  -5.607  1.00 10.00      B   
ATOM   3228  N   ALA B 235      28.282 -11.828  -3.365  1.00 10.00      B   
ATOM   3229  HN  ALA B 235      27.914 -12.253  -2.560  1.00 10.00      B   
ATOM   3230  CA  ALA B 235      29.124 -10.654  -3.224  1.00 10.00      B   
ATOM   3231  CB  ALA B 235      28.681  -9.830  -2.023  1.00 10.00      B   
ATOM   3232  C   ALA B 235      30.578 -11.076  -3.073  1.00 10.00      B   
ATOM   3233  O   ALA B 235      30.863 -12.207  -2.678  1.00 10.00      B   
ATOM   3234  N   ASN B 236      31.492 -10.171  -3.397  1.00 10.00      B   
ATOM   3235  HN  ASN B 236      31.200  -9.287  -3.706  1.00 10.00      B   
ATOM   3236  CA  ASN B 236      32.919 -10.452  -3.290  1.00 10.00      B   
ATOM   3237  CB  ASN B 236      33.741  -9.361  -3.985  1.00 10.00      B   
ATOM   3238  CG  ASN B 236      33.704  -9.459  -5.498  1.00 10.00      B   
ATOM   3239  OD1 ASN B 236      33.645 -10.552  -6.064  1.00 10.00      B   
ATOM   3240  ND2 ASN B 236      33.746  -8.315  -6.165  1.00 10.00      B   
ATOM   3241 HD21 ASN B 236      33.804  -7.477  -5.653  1.00 10.00      B   
ATOM   3242 HD22 ASN B 236      33.710  -8.348  -7.144  1.00 10.00      B   
ATOM   3243  C   ASN B 236      33.315 -10.534  -1.825  1.00 10.00      B   
ATOM   3244  O   ASN B 236      34.029 -11.446  -1.407  1.00 10.00      B   
ATOM   3245  N   ARG B 237      32.823  -9.582  -1.048  1.00 10.00      B   
ATOM   3246  HN  ARG B 237      32.238  -8.899  -1.445  1.00 10.00      B   
ATOM   3247  CA  ARG B 237      33.107  -9.524   0.375  1.00 10.00      B   
ATOM   3248  CB  ARG B 237      34.193  -8.479   0.662  1.00 10.00      B   
ATOM   3249  CG  ARG B 237      35.589  -8.928   0.253  1.00 10.00      B   
ATOM   3250  CD  ARG B 237      36.467  -7.760  -0.177  1.00 10.00      B   
ATOM   3251  NE  ARG B 237      36.699  -6.806   0.907  1.00 10.00      B   
ATOM   3252  HE  ARG B 237      36.147  -5.989   0.912  1.00 10.00      B   
ATOM   3253  CZ  ARG B 237      37.616  -6.962   1.866  1.00 10.00      B   
ATOM   3254  NH1 ARG B 237      38.403  -8.035   1.883  1.00 10.00      B   
ATOM   3255 HH11 ARG B 237      39.115  -8.152   2.637  1.00 10.00      B   
ATOM   3256 HH12 ARG B 237      38.315  -8.764   1.140  1.00 10.00      B   
ATOM   3257  NH2 ARG B 237      37.746  -6.035   2.805  1.00 10.00      B   
ATOM   3258 HH21 ARG B 237      38.456  -6.144   3.563  1.00 10.00      B   
ATOM   3259 HH22 ARG B 237      37.130  -5.180   2.788  1.00 10.00      B   
ATOM   3260  C   ARG B 237      31.832  -9.214   1.155  1.00 10.00      B   
ATOM   3261  O   ARG B 237      31.548  -8.058   1.467  1.00 10.00      B   
ATOM   3262  N   PRO B 238      31.033 -10.250   1.454  1.00 10.00      B   
ATOM   3263  CA  PRO B 238      29.783 -10.113   2.189  1.00 10.00      B   
ATOM   3264  CB  PRO B 238      28.953 -11.308   1.689  1.00 10.00      B   
ATOM   3265  CG  PRO B 238      29.892 -12.194   0.923  1.00 10.00      B   
ATOM   3266  CD  PRO B 238      31.282 -11.648   1.104  1.00 10.00      B   
ATOM   3267  C   PRO B 238      30.001 -10.218   3.698  1.00 10.00      B   
ATOM   3268  O   PRO B 238      31.110 -10.001   4.194  1.00 10.00      B   
ATOM   3269  N   VAL B 239      28.939 -10.541   4.423  1.00 10.00      B   
ATOM   3270  HN  VAL B 239      28.081 -10.692   3.973  1.00 10.00      B   
ATOM   3271  CB  VAL B 239      27.635 -10.462   6.534  1.00 10.00      B   
ATOM   3272  CG1 VAL B 239      27.757 -10.472   8.051  1.00 10.00      B   
ATOM   3273  CG2 VAL B 239      27.004  -9.163   6.057  1.00 10.00      B   
ATOM   3274  CA  VAL B 239      29.013 -10.679   5.871  1.00 10.00      B   
ATOM   3275  C   VAL B 239      29.531 -12.065   6.232  1.00 10.00      B   
ATOM   3276  O   VAL B 239      28.767 -13.038   6.078  1.00 10.00      B   
ATOM   3277  OXT VAL B 239      30.706 -12.178   6.637  1.00 10.00      B   
END
