# Supplementary material for: Large-scale discovery of protein interactions at residue resolution using co-evolution calculated from genomic sequences
Source: Nat Commun. 2021 Mar 2;12:1396. doi: 10.1038/s41467-021-21636-z (PMC7925567; doi:10.1038/s41467-021-21636-z)
Supplement: Supplementary file 12 — Supplementary Data 10 [file 41467_2021_21636_MOESM12_ESM.zip › supplementary/allpdb0203_SCNA_SCNC/models/haddock_top8_haddock_76w.pdb]

REMARK FILENAME="haddock_76w.pdb0"
REMARK ===============================================================
REMARK HADDOCK run for haddock
REMARK initial structure: haddock_76.pdb
REMARK final NOE weights: unambig 50 amb: 50
REMARK ===============================================================
REMARK            total,bonds,angles,improper,dihe,vdw,elec,air,cdih,coup,rdcs,vean,dani,xpcs,rg
REMARK energies: -44.711, 0, 0, 0, 0, -62.6775, -400.537, 418.503, 0, 0, 0, 0, 0, 0, 0
REMARK ===============================================================
REMARK            bonds,angles,impropers,dihe,air,cdih,coup,rdcs,vean,dani,xpcs
REMARK rms-dev.: 0,0,0,0,11.4252,0,0, 0, 0, 0, 0
REMARK ===============================================================
REMARK               air,cdih,coup,rdcs,vean,dani,xpcs
REMARK               >0.3,>5,>1,>0,>5,>0.2,>0.2
REMARK violations.: 5, 0, 0, 0, 0, 0, 0
REMARK ===============================================================
REMARK                        CVpartition#,violations,rms
REMARK AIRs cross-validation: 2, 0, NaN
REMARK ===============================================================
REMARK NCS energy: 0
REMARK ===============================================================
REMARK Symmetry energy: 0
REMARK ===============================================================
REMARK Desolvation energy: 15.9945
REMARK Internal energy free molecules: 83203.1
REMARK Internal energy complex: -12087.4
REMARK Binding energy: -95737.7
REMARK ===============================================================
REMARK buried surface area: 2478.24
REMARK ===============================================================
REMARK water - chain1: 0 0 0
REMARK water - chain2: 0 0 0
REMARK water - chain3: 0 0 0
REMARK water - chain4: 0 0 0
REMARK water - chain5: 0 0 0
REMARK water - chain6: 0 0 0
REMARK ===============================================================
REMARK water - water: 0 0 0
REMARK ===============================================================
REMARK DATE:27-Jul-2020  05:07:17       created by user: he47
REMARK VERSION:1.3
ATOM      1  CB  LYS A   7     -26.364  32.501  -1.390  1.00 10.00      A   
ATOM      2  CG  LYS A   7     -26.354  33.773  -2.226  1.00 10.00      A   
ATOM      3  CD  LYS A   7     -25.198  34.680  -1.845  1.00 10.00      A   
ATOM      4  CE  LYS A   7     -25.193  35.940  -2.693  1.00 10.00      A   
ATOM      5  NZ  LYS A   7     -24.030  36.812  -2.392  1.00 10.00      A   
ATOM      6  HZ1 LYS A   7     -23.144  36.292  -2.553  1.00 10.00      A   
ATOM      7  HZ2 LYS A   7     -24.063  37.127  -1.401  1.00 10.00      A   
ATOM      8  HZ3 LYS A   7     -24.043  37.651  -3.009  1.00 10.00      A   
ATOM      9  C   LYS A   7     -27.463  30.326  -0.813  1.00 10.00      A   
ATOM     10  O   LYS A   7     -27.748  30.450   0.377  1.00 10.00      A   
ATOM     11  N   LYS A   7     -28.807  32.204  -1.664  1.00 10.00      A   
ATOM     12  HT1 LYS A   7     -29.571  31.507  -1.776  1.00 10.00      A   
ATOM     13  HT2 LYS A   7     -28.896  32.920  -2.414  1.00 10.00      A   
ATOM     14  HT3 LYS A   7     -28.909  32.671  -0.742  1.00 10.00      A   
ATOM     15  CA  LYS A   7     -27.492  31.530  -1.748  1.00 10.00      A   
ATOM     16  N   PRO A   8     -27.131  29.141  -1.346  1.00 10.00      A   
ATOM     17  CA  PRO A   8     -27.072  27.906  -0.556  1.00 10.00      A   
ATOM     18  CB  PRO A   8     -26.957  26.812  -1.616  1.00 10.00      A   
ATOM     19  CG  PRO A   8     -26.311  27.485  -2.780  1.00 10.00      A   
ATOM     20  CD  PRO A   8     -26.793  28.910  -2.764  1.00 10.00      A   
ATOM     21  C   PRO A   8     -25.868  27.862   0.381  1.00 10.00      A   
ATOM     22  O   PRO A   8     -24.719  27.996  -0.049  1.00 10.00      A   
ATOM     23  N   VAL A   9     -26.145  27.681   1.662  1.00 10.00      A   
ATOM     24  HN  VAL A   9     -27.084  27.595   1.940  1.00 10.00      A   
ATOM     25  CA  VAL A   9     -25.100  27.604   2.672  1.00 10.00      A   
ATOM     26  CB  VAL A   9     -25.531  28.286   3.992  1.00 10.00      A   
ATOM     27  CG1 VAL A   9     -24.337  28.474   4.917  1.00 10.00      A   
ATOM     28  CG2 VAL A   9     -26.203  29.623   3.715  1.00 10.00      A   
ATOM     29  C   VAL A   9     -24.754  26.139   2.943  1.00 10.00      A   
ATOM     30  O   VAL A   9     -25.643  25.296   3.076  1.00 10.00      A   
ATOM     31  N   TRP A  10     -23.467  25.832   2.994  1.00 10.00      A   
ATOM     32  HN  TRP A  10     -22.797  26.538   2.868  1.00 10.00      A   
ATOM     33  CA  TRP A  10     -23.022  24.467   3.241  1.00 10.00      A   
ATOM     34  CB  TRP A  10     -21.791  24.141   2.393  1.00 10.00      A   
ATOM     35  CG  TRP A  10     -22.119  23.699   0.997  1.00 10.00      A   
ATOM     36  CD1 TRP A  10     -22.636  24.462  -0.013  1.00 10.00      A   
ATOM     37  CD2 TRP A  10     -21.951  22.386   0.456  1.00 10.00      A   
ATOM     38  NE1 TRP A  10     -22.800  23.702  -1.147  1.00 10.00      A   
ATOM     39  HE1 TRP A  10     -23.158  24.024  -2.009  1.00 10.00      A   
ATOM     40  CE2 TRP A  10     -22.387  22.423  -0.883  1.00 10.00      A   
ATOM     41  CE3 TRP A  10     -21.473  21.179   0.976  1.00 10.00      A   
ATOM     42  CZ2 TRP A  10     -22.357  21.300  -1.707  1.00 10.00      A   
ATOM     43  CZ3 TRP A  10     -21.445  20.067   0.159  1.00 10.00      A   
ATOM     44  CH2 TRP A  10     -21.883  20.134  -1.169  1.00 10.00      A   
ATOM     45  C   TRP A  10     -22.730  24.236   4.720  1.00 10.00      A   
ATOM     46  O   TRP A  10     -22.102  25.070   5.376  1.00 10.00      A   
ATOM     47  N   ASP A  11     -23.189  23.102   5.237  1.00 10.00      A   
ATOM     48  HN  ASP A  11     -23.682  22.481   4.658  1.00 10.00      A   
ATOM     49  CA  ASP A  11     -22.979  22.752   6.635  1.00 10.00      A   
ATOM     50  CB  ASP A  11     -24.069  21.789   7.108  1.00 10.00      A   
ATOM     51  CG  ASP A  11     -24.185  21.719   8.619  1.00 10.00      A   
ATOM     52  OD1 ASP A  11     -23.163  21.483   9.293  1.00 10.00      A   
ATOM     53  OD2 ASP A  11     -25.310  21.895   9.139  1.00 10.00      A   
ATOM     54  C   ASP A  11     -21.613  22.104   6.818  1.00 10.00      A   
ATOM     55  O   ASP A  11     -21.339  21.042   6.254  1.00 10.00      A   
ATOM     56  N   ARG A  12     -20.761  22.742   7.606  1.00 10.00      A   
ATOM     57  HN  ARG A  12     -21.039  23.585   8.024  1.00 10.00      A   
ATOM     58  CA  ARG A  12     -19.419  22.227   7.855  1.00 10.00      A   
ATOM     59  CB  ARG A  12     -18.378  23.336   7.716  1.00 10.00      A   
ATOM     60  CG  ARG A  12     -18.083  23.719   6.276  1.00 10.00      A   
ATOM     61  CD  ARG A  12     -17.021  24.803   6.199  1.00 10.00      A   
ATOM     62  NE  ARG A  12     -16.405  24.861   4.874  1.00 10.00      A   
ATOM     63  HE  ARG A  12     -16.172  24.002   4.450  1.00 10.00      A   
ATOM     64  CZ  ARG A  12     -16.149  25.987   4.214  1.00 10.00      A   
ATOM     65  NH1 ARG A  12     -16.456  27.161   4.747  1.00 10.00      A   
ATOM     66 HH11 ARG A  12     -16.903  27.210   5.687  1.00 10.00      A   
ATOM     67 HH12 ARG A  12     -16.253  28.042   4.225  1.00 10.00      A   
ATOM     68  NH2 ARG A  12     -15.580  25.937   3.019  1.00 10.00      A   
ATOM     69 HH21 ARG A  12     -15.328  25.015   2.592  1.00 10.00      A   
ATOM     70 HH22 ARG A  12     -15.376  26.816   2.499  1.00 10.00      A   
ATOM     71  C   ARG A  12     -19.312  21.562   9.222  1.00 10.00      A   
ATOM     72  O   ARG A  12     -18.265  21.023   9.581  1.00 10.00      A   
ATOM     73  N   THR A  13     -20.396  21.592   9.976  1.00 10.00      A   
ATOM     74  HN  THR A  13     -21.210  22.023   9.637  1.00 10.00      A   
ATOM     75  CA  THR A  13     -20.411  20.992  11.298  1.00 10.00      A   
ATOM     76  CB  THR A  13     -21.190  21.873  12.291  1.00 10.00      A   
ATOM     77  OG1 THR A  13     -20.945  23.250  11.973  1.00 10.00      A   
ATOM     78  HG1 THR A  13     -21.768  23.744  12.041  1.00 10.00      A   
ATOM     79  CG2 THR A  13     -20.719  21.605  13.714  1.00 10.00      A   
ATOM     80  C   THR A  13     -21.014  19.591  11.240  1.00 10.00      A   
ATOM     81  O   THR A  13     -20.822  18.780  12.144  1.00 10.00      A   
ATOM     82  N   HIS A  14     -21.732  19.319  10.157  1.00 10.00      A   
ATOM     83  HN  HIS A  14     -21.851  20.025   9.483  1.00 10.00      A   
ATOM     84  CA  HIS A  14     -22.375  18.028   9.943  1.00 10.00      A   
ATOM     85  CB  HIS A  14     -23.056  17.997   8.562  1.00 10.00      A   
ATOM     86  CG  HIS A  14     -23.344  16.627   8.017  1.00 10.00      A   
ATOM     87  ND1 HIS A  14     -24.509  15.934   8.278  1.00 10.00      A   
ATOM     88  HD1 HIS A  14     -25.262  16.257   8.820  1.00 10.00      A   
ATOM     89  CD2 HIS A  14     -22.601  15.822   7.226  1.00 10.00      A   
ATOM     90  CE1 HIS A  14     -24.463  14.763   7.670  1.00 10.00      A   
ATOM     91  NE2 HIS A  14     -23.319  14.673   7.028  1.00 10.00      A   
ATOM     92  HE2 HIS A  14     -23.017  13.896   6.485  1.00 10.00      A   
ATOM     93  C   HIS A  14     -21.399  16.860  10.125  1.00 10.00      A   
ATOM     94  O   HIS A  14     -21.648  15.960  10.925  1.00 10.00      A   
ATOM     95  N   HIS A  15     -20.289  16.875   9.389  1.00 10.00      A   
ATOM     96  HN  HIS A  15     -20.132  17.621   8.766  1.00 10.00      A   
ATOM     97  CA  HIS A  15     -19.303  15.800   9.488  1.00 10.00      A   
ATOM     98  CB  HIS A  15     -18.231  15.919   8.397  1.00 10.00      A   
ATOM     99  CG  HIS A  15     -17.192  14.834   8.430  1.00 10.00      A   
ATOM    100  ND1 HIS A  15     -17.447  13.532   8.054  1.00 10.00      A   
ATOM    101  HD1 HIS A  15     -18.305  13.185   7.724  1.00 10.00      A   
ATOM    102  CD2 HIS A  15     -15.891  14.863   8.808  1.00 10.00      A   
ATOM    103  CE1 HIS A  15     -16.352  12.812   8.201  1.00 10.00      A   
ATOM    104  NE2 HIS A  15     -15.396  13.592   8.656  1.00 10.00      A   
ATOM    105  HE2 HIS A  15     -14.476  13.307   8.850  1.00 10.00      A   
ATOM    106  C   HIS A  15     -18.666  15.770  10.871  1.00 10.00      A   
ATOM    107  O   HIS A  15     -18.385  14.700  11.406  1.00 10.00      A   
ATOM    108  N   ALA A  16     -18.472  16.945  11.453  1.00 10.00      A   
ATOM    109  HN  ALA A  16     -18.747  17.763  10.987  1.00 10.00      A   
ATOM    110  CA  ALA A  16     -17.866  17.049  12.773  1.00 10.00      A   
ATOM    111  CB  ALA A  16     -17.612  18.506  13.131  1.00 10.00      A   
ATOM    112  C   ALA A  16     -18.726  16.371  13.834  1.00 10.00      A   
ATOM    113  O   ALA A  16     -18.224  15.598  14.648  1.00 10.00      A   
ATOM    114  N   LYS A  17     -20.024  16.639  13.795  1.00 10.00      A   
ATOM    115  HN  LYS A  17     -20.365  17.248  13.100  1.00 10.00      A   
ATOM    116  CA  LYS A  17     -20.959  16.064  14.759  1.00 10.00      A   
ATOM    117  CB  LYS A  17     -22.335  16.722  14.631  1.00 10.00      A   
ATOM    118  CG  LYS A  17     -22.373  18.193  15.008  1.00 10.00      A   
ATOM    119  CD  LYS A  17     -23.791  18.736  14.947  1.00 10.00      A   
ATOM    120  CE  LYS A  17     -23.825  20.225  15.240  1.00 10.00      A   
ATOM    121  NZ  LYS A  17     -25.214  20.737  15.378  1.00 10.00      A   
ATOM    122  HZ1 LYS A  17     -25.741  20.162  16.064  1.00 10.00      A   
ATOM    123  HZ2 LYS A  17     -25.705  20.700  14.464  1.00 10.00      A   
ATOM    124  HZ3 LYS A  17     -25.200  21.723  15.711  1.00 10.00      A   
ATOM    125  C   LYS A  17     -21.110  14.555  14.586  1.00 10.00      A   
ATOM    126  O   LYS A  17     -21.413  13.840  15.542  1.00 10.00      A   
ATOM    127  N   MET A  18     -20.908  14.076  13.366  1.00 10.00      A   
ATOM    128  HN  MET A  18     -20.666  14.694  12.644  1.00 10.00      A   
ATOM    129  CA  MET A  18     -21.051  12.653  13.073  1.00 10.00      A   
ATOM    130  CB  MET A  18     -21.519  12.432  11.631  1.00 10.00      A   
ATOM    131  CG  MET A  18     -22.854  13.075  11.299  1.00 10.00      A   
ATOM    132  SD  MET A  18     -24.198  12.491  12.350  1.00 10.00      A   
ATOM    133  CE  MET A  18     -25.479  13.679  11.949  1.00 10.00      A   
ATOM    134  C   MET A  18     -19.778  11.858  13.340  1.00 10.00      A   
ATOM    135  O   MET A  18     -19.824  10.809  13.979  1.00 10.00      A   
ATOM    136  N   ALA A  19     -18.646  12.362  12.864  1.00 10.00      A   
ATOM    137  HN  ALA A  19     -18.665  13.224  12.392  1.00 10.00      A   
ATOM    138  CA  ALA A  19     -17.371  11.669  13.028  1.00 10.00      A   
ATOM    139  CB  ALA A  19     -16.329  12.230  12.074  1.00 10.00      A   
ATOM    140  C   ALA A  19     -16.860  11.692  14.465  1.00 10.00      A   
ATOM    141  O   ALA A  19     -16.392  10.675  14.976  1.00 10.00      A   
ATOM    142  N   THR A  20     -16.952  12.847  15.113  1.00 10.00      A   
ATOM    143  HN  THR A  20     -17.354  13.619  14.660  1.00 10.00      A   
ATOM    144  CA  THR A  20     -16.480  12.996  16.485  1.00 10.00      A   
ATOM    145  CB  THR A  20     -16.654  14.442  16.979  1.00 10.00      A   
ATOM    146  OG1 THR A  20     -16.025  15.333  16.047  1.00 10.00      A   
ATOM    147  HG1 THR A  20     -16.700  15.689  15.448  1.00 10.00      A   
ATOM    148  CG2 THR A  20     -16.034  14.625  18.355  1.00 10.00      A   
ATOM    149  C   THR A  20     -17.190  12.036  17.437  1.00 10.00      A   
ATOM    150  O   THR A  20     -18.418  12.043  17.547  1.00 10.00      A   
ATOM    151  N   GLY A  21     -16.408  11.204  18.112  1.00 10.00      A   
ATOM    152  HN  GLY A  21     -15.438  11.232  17.969  1.00 10.00      A   
ATOM    153  CA  GLY A  21     -16.961  10.247  19.041  1.00 10.00      A   
ATOM    154  C   GLY A  21     -16.535   8.839  18.697  1.00 10.00      A   
ATOM    155  O   GLY A  21     -15.559   8.328  19.245  1.00 10.00      A   
ATOM    156  N   ILE A  22     -17.257   8.221  17.775  1.00 10.00      A   
ATOM    157  HN  ILE A  22     -18.026   8.688  17.380  1.00 10.00      A   
ATOM    158  CA  ILE A  22     -16.951   6.861  17.346  1.00 10.00      A   
ATOM    159  CB  ILE A  22     -18.163   6.209  16.640  1.00 10.00      A   
ATOM    160  CG1 ILE A  22     -19.439   6.405  17.466  1.00 10.00      A   
ATOM    161  CG2 ILE A  22     -17.907   4.727  16.392  1.00 10.00      A   
ATOM    162  CD1 ILE A  22     -20.715   6.094  16.712  1.00 10.00      A   
ATOM    163  C   ILE A  22     -15.765   6.863  16.383  1.00 10.00      A   
ATOM    164  O   ILE A  22     -14.856   6.036  16.487  1.00 10.00      A   
ATOM    165  N   GLY A  23     -15.776   7.809  15.459  1.00 10.00      A   
ATOM    166  HN  GLY A  23     -16.511   8.458  15.444  1.00 10.00      A   
ATOM    167  CA  GLY A  23     -14.719   7.902  14.475  1.00 10.00      A   
ATOM    168  C   GLY A  23     -15.217   7.492  13.106  1.00 10.00      A   
ATOM    169  O   GLY A  23     -15.773   6.407  12.944  1.00 10.00      A   
ATOM    170  N   ASP A  24     -15.024   8.351  12.121  1.00 10.00      A   
ATOM    171  HN  ASP A  24     -14.561   9.196  12.301  1.00 10.00      A   
ATOM    172  CA  ASP A  24     -15.476   8.066  10.768  1.00 10.00      A   
ATOM    173  CB  ASP A  24     -15.448   9.340   9.927  1.00 10.00      A   
ATOM    174  CG  ASP A  24     -16.605   9.419   8.958  1.00 10.00      A   
ATOM    175  OD1 ASP A  24     -16.368   9.718   7.774  1.00 10.00      A   
ATOM    176  OD2 ASP A  24     -17.755   9.181   9.382  1.00 10.00      A   
ATOM    177  C   ASP A  24     -14.615   6.979  10.128  1.00 10.00      A   
ATOM    178  O   ASP A  24     -13.423   6.871  10.432  1.00 10.00      A   
ATOM    179  N   PRO A  25     -15.199   6.144   9.250  1.00 10.00      A   
ATOM    180  CA  PRO A  25     -16.608   6.211   8.872  1.00 10.00      A   
ATOM    181  CB  PRO A  25     -16.531   5.841   7.391  1.00 10.00      A   
ATOM    182  CG  PRO A  25     -15.385   4.879   7.292  1.00 10.00      A   
ATOM    183  CD  PRO A  25     -14.518   5.069   8.517  1.00 10.00      A   
ATOM    184  C   PRO A  25     -17.458   5.181   9.619  1.00 10.00      A   
ATOM    185  O   PRO A  25     -18.428   4.649   9.077  1.00 10.00      A   
ATOM    186  N   GLN A  26     -17.107   4.928  10.875  1.00 10.00      A   
ATOM    187  HN  GLN A  26     -16.350   5.416  11.266  1.00 10.00      A   
ATOM    188  CA  GLN A  26     -17.822   3.957  11.700  1.00 10.00      A   
ATOM    189  CB  GLN A  26     -16.979   3.604  12.929  1.00 10.00      A   
ATOM    190  CG  GLN A  26     -17.254   2.228  13.514  1.00 10.00      A   
ATOM    191  CD  GLN A  26     -16.796   1.104  12.606  1.00 10.00      A   
ATOM    192  OE1 GLN A  26     -15.850   1.255  11.832  1.00 10.00      A   
ATOM    193  NE2 GLN A  26     -17.451  -0.037  12.712  1.00 10.00      A   
ATOM    194 HE21 GLN A  26     -18.180  -0.094  13.366  1.00 10.00      A   
ATOM    195 HE22 GLN A  26     -17.193  -0.775  12.124  1.00 10.00      A   
ATOM    196  C   GLN A  26     -19.184   4.502  12.134  1.00 10.00      A   
ATOM    197  O   GLN A  26     -20.014   3.778  12.690  1.00 10.00      A   
ATOM    198  N   CYS A  27     -19.407   5.783  11.869  1.00 10.00      A   
ATOM    199  HN  CYS A  27     -18.702   6.306  11.429  1.00 10.00      A   
ATOM    200  CA  CYS A  27     -20.655   6.444  12.221  1.00 10.00      A   
ATOM    201  CB  CYS A  27     -20.485   7.955  12.071  1.00 10.00      A   
ATOM    202  SG  CYS A  27     -18.759   8.488  12.022  1.00 10.00      A   
ATOM    203  HG  CYS A  27     -18.488   8.907  10.783  1.00 10.00      A   
ATOM    204  C   CYS A  27     -21.804   5.964  11.334  1.00 10.00      A   
ATOM    205  O   CYS A  27     -22.971   6.011  11.730  1.00 10.00      A   
ATOM    206  N   PHE A  28     -21.463   5.480  10.142  1.00 10.00      A   
ATOM    207  HN  PHE A  28     -20.513   5.441   9.896  1.00 10.00      A   
ATOM    208  CA  PHE A  28     -22.462   5.007   9.190  1.00 10.00      A   
ATOM    209  CB  PHE A  28     -21.976   5.214   7.753  1.00 10.00      A   
ATOM    210  CG  PHE A  28     -21.767   6.656   7.391  1.00 10.00      A   
ATOM    211  CD1 PHE A  28     -20.491   7.190   7.330  1.00 10.00      A   
ATOM    212  CD2 PHE A  28     -22.846   7.479   7.120  1.00 10.00      A   
ATOM    213  CE1 PHE A  28     -20.297   8.517   7.002  1.00 10.00      A   
ATOM    214  CE2 PHE A  28     -22.658   8.807   6.792  1.00 10.00      A   
ATOM    215  CZ  PHE A  28     -21.382   9.328   6.734  1.00 10.00      A   
ATOM    216  C   PHE A  28     -22.826   3.544   9.421  1.00 10.00      A   
ATOM    217  O   PHE A  28     -23.551   2.945   8.625  1.00 10.00      A   
ATOM    218  N   LYS A  29     -22.329   2.972  10.507  1.00 10.00      A   
ATOM    219  HN  LYS A  29     -21.759   3.496  11.108  1.00 10.00      A   
ATOM    220  CA  LYS A  29     -22.614   1.583  10.828  1.00 10.00      A   
ATOM    221  CB  LYS A  29     -21.744   1.106  11.992  1.00 10.00      A   
ATOM    222  CG  LYS A  29     -21.966  -0.345  12.375  1.00 10.00      A   
ATOM    223  CD  LYS A  29     -21.166  -0.713  13.608  1.00 10.00      A   
ATOM    224  CE  LYS A  29     -21.527  -2.104  14.094  1.00 10.00      A   
ATOM    225  NZ  LYS A  29     -20.795  -2.460  15.334  1.00 10.00      A   
ATOM    226  HZ1 LYS A  29     -21.153  -3.358  15.716  1.00 10.00      A   
ATOM    227  HZ2 LYS A  29     -20.924  -1.718  16.051  1.00 10.00      A   
ATOM    228  HZ3 LYS A  29     -19.780  -2.562  15.135  1.00 10.00      A   
ATOM    229  C   LYS A  29     -24.095   1.399  11.150  1.00 10.00      A   
ATOM    230  O   LYS A  29     -24.628   2.028  12.068  1.00 10.00      A   
ATOM    231  N   GLY A  30     -24.751   0.539  10.389  1.00 10.00      A   
ATOM    232  HN  GLY A  30     -24.259   0.046   9.687  1.00 10.00      A   
ATOM    233  CA  GLY A  30     -26.162   0.288  10.587  1.00 10.00      A   
ATOM    234  C   GLY A  30     -27.032   1.155   9.697  1.00 10.00      A   
ATOM    235  O   GLY A  30     -28.257   1.120   9.795  1.00 10.00      A   
ATOM    236  N   MET A  31     -26.401   1.934   8.827  1.00 10.00      A   
ATOM    237  HN  MET A  31     -25.418   1.930   8.802  1.00 10.00      A   
ATOM    238  CA  MET A  31     -27.136   2.817   7.922  1.00 10.00      A   
ATOM    239  CB  MET A  31     -26.483   4.202   7.852  1.00 10.00      A   
ATOM    240  CG  MET A  31     -26.592   5.010   9.137  1.00 10.00      A   
ATOM    241  SD  MET A  31     -25.956   6.691   8.967  1.00 10.00      A   
ATOM    242  CE  MET A  31     -26.144   7.290  10.645  1.00 10.00      A   
ATOM    243  C   MET A  31     -27.263   2.227   6.518  1.00 10.00      A   
ATOM    244  O   MET A  31     -27.864   2.842   5.634  1.00 10.00      A   
ATOM    245  N   ALA A  32     -26.698   1.042   6.310  1.00 10.00      A   
ATOM    246  HN  ALA A  32     -26.235   0.593   7.050  1.00 10.00      A   
ATOM    247  CA  ALA A  32     -26.757   0.393   5.003  1.00 10.00      A   
ATOM    248  CB  ALA A  32     -25.392  -0.132   4.590  1.00 10.00      A   
ATOM    249  C   ALA A  32     -27.791  -0.724   4.983  1.00 10.00      A   
ATOM    250  O   ALA A  32     -28.378  -1.016   3.943  1.00 10.00      A   
ATOM    251  N   GLY A  33     -28.004  -1.347   6.130  1.00 10.00      A   
ATOM    252  HN  GLY A  33     -27.487  -1.092   6.922  1.00 10.00      A   
ATOM    253  CA  GLY A  33     -28.971  -2.420   6.216  1.00 10.00      A   
ATOM    254  C   GLY A  33     -28.332  -3.773   5.990  1.00 10.00      A   
ATOM    255  O   GLY A  33     -27.196  -4.006   6.409  1.00 10.00      A   
ATOM    256  N   LYS A  34     -29.048  -4.657   5.316  1.00 10.00      A   
ATOM    257  HN  LYS A  34     -29.933  -4.397   4.981  1.00 10.00      A   
ATOM    258  CA  LYS A  34     -28.551  -5.996   5.041  1.00 10.00      A   
ATOM    259  CB  LYS A  34     -29.720  -6.971   4.855  1.00 10.00      A   
ATOM    260  CG  LYS A  34     -29.354  -8.434   5.038  1.00 10.00      A   
ATOM    261  CD  LYS A  34     -30.596  -9.312   5.080  1.00 10.00      A   
ATOM    262  CE  LYS A  34     -30.243 -10.755   5.404  1.00 10.00      A   
ATOM    263  NZ  LYS A  34     -31.449 -11.619   5.525  1.00 10.00      A   
ATOM    264  HZ1 LYS A  34     -32.113 -11.218   6.220  1.00 10.00      A   
ATOM    265  HZ2 LYS A  34     -31.176 -12.575   5.835  1.00 10.00      A   
ATOM    266  HZ3 LYS A  34     -31.929 -11.695   4.606  1.00 10.00      A   
ATOM    267  C   LYS A  34     -27.661  -5.994   3.804  1.00 10.00      A   
ATOM    268  O   LYS A  34     -27.971  -5.344   2.805  1.00 10.00      A   
ATOM    269  N   SER A  35     -26.550  -6.705   3.882  1.00 10.00      A   
ATOM    270  HN  SER A  35     -26.344  -7.185   4.711  1.00 10.00      A   
ATOM    271  CA  SER A  35     -25.618  -6.790   2.771  1.00 10.00      A   
ATOM    272  CB  SER A  35     -24.310  -7.402   3.266  1.00 10.00      A   
ATOM    273  OG  SER A  35     -24.423  -7.780   4.631  1.00 10.00      A   
ATOM    274  HG  SER A  35     -23.973  -8.622   4.765  1.00 10.00      A   
ATOM    275  C   SER A  35     -26.205  -7.631   1.639  1.00 10.00      A   
ATOM    276  O   SER A  35     -26.640  -8.765   1.860  1.00 10.00      A   
ATOM    277  N   LYS A  36     -26.224  -7.069   0.434  1.00 10.00      A   
ATOM    278  HN  LYS A  36     -25.859  -6.162   0.321  1.00 10.00      A   
ATOM    279  CA  LYS A  36     -26.763  -7.762  -0.732  1.00 10.00      A   
ATOM    280  CB  LYS A  36     -26.913  -6.785  -1.904  1.00 10.00      A   
ATOM    281  CG  LYS A  36     -27.625  -7.358  -3.119  1.00 10.00      A   
ATOM    282  CD  LYS A  36     -27.689  -6.349  -4.255  1.00 10.00      A   
ATOM    283  CE  LYS A  36     -28.682  -5.234  -3.957  1.00 10.00      A   
ATOM    284  NZ  LYS A  36     -28.714  -4.207  -5.031  1.00 10.00      A   
ATOM    285  HZ1 LYS A  36     -27.771  -3.782  -5.154  1.00 10.00      A   
ATOM    286  HZ2 LYS A  36     -29.389  -3.456  -4.786  1.00 10.00      A   
ATOM    287  HZ3 LYS A  36     -29.008  -4.637  -5.930  1.00 10.00      A   
ATOM    288  C   LYS A  36     -25.862  -8.928  -1.124  1.00 10.00      A   
ATOM    289  O   LYS A  36     -26.329  -9.945  -1.641  1.00 10.00      A   
ATOM    290  N   PHE A  37     -24.571  -8.770  -0.867  1.00 10.00      A   
ATOM    291  HN  PHE A  37     -24.268  -7.941  -0.435  1.00 10.00      A   
ATOM    292  CA  PHE A  37     -23.595  -9.797  -1.186  1.00 10.00      A   
ATOM    293  CB  PHE A  37     -22.542  -9.254  -2.155  1.00 10.00      A   
ATOM    294  CG  PHE A  37     -23.125  -8.702  -3.427  1.00 10.00      A   
ATOM    295  CD1 PHE A  37     -23.242  -7.335  -3.615  1.00 10.00      A   
ATOM    296  CD2 PHE A  37     -23.559  -9.549  -4.431  1.00 10.00      A   
ATOM    297  CE1 PHE A  37     -23.787  -6.824  -4.778  1.00 10.00      A   
ATOM    298  CE2 PHE A  37     -24.104  -9.045  -5.597  1.00 10.00      A   
ATOM    299  CZ  PHE A  37     -24.215  -7.680  -5.772  1.00 10.00      A   
ATOM    300  C   PHE A  37     -22.937 -10.318   0.087  1.00 10.00      A   
ATOM    301  O   PHE A  37     -23.046  -9.700   1.148  1.00 10.00      A   
ATOM    302  N   ASN A  38     -22.262 -11.453  -0.010  1.00 10.00      A   
ATOM    303  HN  ASN A  38     -22.200 -11.904  -0.880  1.00 10.00      A   
ATOM    304  CA  ASN A  38     -21.605 -12.043   1.147  1.00 10.00      A   
ATOM    305  CB  ASN A  38     -22.442 -13.202   1.700  1.00 10.00      A   
ATOM    306  CG  ASN A  38     -22.375 -13.323   3.213  1.00 10.00      A   
ATOM    307  OD1 ASN A  38     -21.356 -13.019   3.838  1.00 10.00      A   
ATOM    308  ND2 ASN A  38     -23.463 -13.768   3.815  1.00 10.00      A   
ATOM    309 HD21 ASN A  38     -24.243 -13.990   3.264  1.00 10.00      A   
ATOM    310 HD22 ASN A  38     -23.447 -13.861   4.791  1.00 10.00      A   
ATOM    311  C   ASN A  38     -20.204 -12.526   0.791  1.00 10.00      A   
ATOM    312  O   ASN A  38     -19.815 -12.528  -0.378  1.00 10.00      A   
ATOM    313  N   VAL A  39     -19.452 -12.927   1.804  1.00 10.00      A   
ATOM    314  HN  VAL A  39     -19.826 -12.905   2.712  1.00 10.00      A   
ATOM    315  CA  VAL A  39     -18.094 -13.414   1.613  1.00 10.00      A   
ATOM    316  CB  VAL A  39     -17.327 -13.484   2.949  1.00 10.00      A   
ATOM    317  CG1 VAL A  39     -15.879 -13.890   2.723  1.00 10.00      A   
ATOM    318  CG2 VAL A  39     -17.403 -12.153   3.685  1.00 10.00      A   
ATOM    319  C   VAL A  39     -18.113 -14.796   0.968  1.00 10.00      A   
ATOM    320  O   VAL A  39     -18.754 -15.719   1.471  1.00 10.00      A   
ATOM    321  N   GLY A  40     -17.417 -14.927  -0.151  1.00 10.00      A   
ATOM    322  HN  GLY A  40     -16.923 -14.150  -0.505  1.00 10.00      A   
ATOM    323  CA  GLY A  40     -17.368 -16.192  -0.852  1.00 10.00      A   
ATOM    324  C   GLY A  40     -18.246 -16.194  -2.084  1.00 10.00      A   
ATOM    325  O   GLY A  40     -18.268 -17.168  -2.840  1.00 10.00      A   
ATOM    326  N   ASP A  41     -18.953 -15.095  -2.304  1.00 10.00      A   
ATOM    327  HN  ASP A  41     -18.872 -14.337  -1.684  1.00 10.00      A   
ATOM    328  CA  ASP A  41     -19.841 -14.982  -3.450  1.00 10.00      A   
ATOM    329  CB  ASP A  41     -21.010 -14.041  -3.135  1.00 10.00      A   
ATOM    330  CG  ASP A  41     -22.154 -14.161  -4.124  1.00 10.00      A   
ATOM    331  OD1 ASP A  41     -22.239 -15.199  -4.820  1.00 10.00      A   
ATOM    332  OD2 ASP A  41     -22.990 -13.234  -4.191  1.00 10.00      A   
ATOM    333  C   ASP A  41     -19.085 -14.498  -4.684  1.00 10.00      A   
ATOM    334  O   ASP A  41     -18.213 -13.627  -4.588  1.00 10.00      A   
ATOM    335  N   ARG A  42     -19.414 -15.077  -5.833  1.00 10.00      A   
ATOM    336  HN  ARG A  42     -20.112 -15.766  -5.833  1.00 10.00      A   
ATOM    337  CA  ARG A  42     -18.785 -14.708  -7.093  1.00 10.00      A   
ATOM    338  CB  ARG A  42     -18.588 -15.949  -7.968  1.00 10.00      A   
ATOM    339  CG  ARG A  42     -17.736 -15.718  -9.210  1.00 10.00      A   
ATOM    340  CD  ARG A  42     -17.799 -16.918 -10.144  1.00 10.00      A   
ATOM    341  NE  ARG A  42     -16.817 -16.842 -11.228  1.00 10.00      A   
ATOM    342  HE  ARG A  42     -15.872 -16.748 -10.973  1.00 10.00      A   
ATOM    343  CZ  ARG A  42     -17.133 -16.903 -12.523  1.00 10.00      A   
ATOM    344  NH1 ARG A  42     -18.402 -17.034 -12.893  1.00 10.00      A   
ATOM    345 HH11 ARG A  42     -19.159 -17.091 -12.173  1.00 10.00      A   
ATOM    346 HH12 ARG A  42     -18.649 -17.080 -13.903  1.00 10.00      A   
ATOM    347  NH2 ARG A  42     -16.181 -16.842 -13.451  1.00 10.00      A   
ATOM    348 HH21 ARG A  42     -16.433 -16.890 -14.465  1.00 10.00      A   
ATOM    349 HH22 ARG A  42     -15.176 -16.750 -13.174  1.00 10.00      A   
ATOM    350  C   ARG A  42     -19.666 -13.698  -7.821  1.00 10.00      A   
ATOM    351  O   ARG A  42     -20.840 -13.974  -8.093  1.00 10.00      A   
ATOM    352  N   VAL A  43     -19.109 -12.536  -8.131  1.00 10.00      A   
ATOM    353  HN  VAL A  43     -18.162 -12.379  -7.909  1.00 10.00      A   
ATOM    354  CA  VAL A  43     -19.862 -11.492  -8.812  1.00 10.00      A   
ATOM    355  CB  VAL A  43     -20.187 -10.316  -7.868  1.00 10.00      A   
ATOM    356  CG1 VAL A  43     -21.077 -10.776  -6.724  1.00 10.00      A   
ATOM    357  CG2 VAL A  43     -18.908  -9.689  -7.339  1.00 10.00      A   
ATOM    358  C   VAL A  43     -19.100 -10.969 -10.022  1.00 10.00      A   
ATOM    359  O   VAL A  43     -17.951 -11.350 -10.254  1.00 10.00      A   
ATOM    360  N   ARG A  44     -19.750 -10.112 -10.793  1.00 10.00      A   
ATOM    361  HN  ARG A  44     -20.675  -9.862 -10.559  1.00 10.00      A   
ATOM    362  CA  ARG A  44     -19.141  -9.522 -11.973  1.00 10.00      A   
ATOM    363  CB  ARG A  44     -19.774 -10.095 -13.245  1.00 10.00      A   
ATOM    364  CG  ARG A  44     -18.816 -10.181 -14.420  1.00 10.00      A   
ATOM    365  CD  ARG A  44     -19.288 -11.189 -15.454  1.00 10.00      A   
ATOM    366  NE  ARG A  44     -18.248 -11.481 -16.445  1.00 10.00      A   
ATOM    367  HE  ARG A  44     -17.938 -10.731 -17.006  1.00 10.00      A   
ATOM    368  CZ  ARG A  44     -17.711 -12.690 -16.634  1.00 10.00      A   
ATOM    369  NH1 ARG A  44     -18.111 -13.726 -15.905  1.00 10.00      A   
ATOM    370 HH11 ARG A  44     -17.687 -14.669 -16.058  1.00 10.00      A   
ATOM    371 HH12 ARG A  44     -18.851 -13.604 -15.180  1.00 10.00      A   
ATOM    372  NH2 ARG A  44     -16.764 -12.868 -17.547  1.00 10.00      A   
ATOM    373 HH21 ARG A  44     -16.430 -12.062 -18.125  1.00 10.00      A   
ATOM    374 HH22 ARG A  44     -16.347 -13.814 -17.695  1.00 10.00      A   
ATOM    375  C   ARG A  44     -19.303  -8.008 -11.924  1.00 10.00      A   
ATOM    376  O   ARG A  44     -20.289  -7.504 -11.376  1.00 10.00      A   
ATOM    377  N   ILE A  45     -18.329  -7.286 -12.468  1.00 10.00      A   
ATOM    378  HN  ILE A  45     -17.563  -7.745 -12.878  1.00 10.00      A   
ATOM    379  CA  ILE A  45     -18.373  -5.828 -12.472  1.00 10.00      A   
ATOM    380  CB  ILE A  45     -16.961  -5.210 -12.598  1.00 10.00      A   
ATOM    381  CG1 ILE A  45     -16.082  -5.651 -11.425  1.00 10.00      A   
ATOM    382  CG2 ILE A  45     -17.037  -3.690 -12.668  1.00 10.00      A   
ATOM    383  CD1 ILE A  45     -16.709  -5.414 -10.067  1.00 10.00      A   
ATOM    384  C   ILE A  45     -19.262  -5.308 -13.593  1.00 10.00      A   
ATOM    385  O   ILE A  45     -19.016  -5.582 -14.768  1.00 10.00      A   
ATOM    386  N   LYS A  46     -20.290  -4.560 -13.220  1.00 10.00      A   
ATOM    387  HN  LYS A  46     -20.427  -4.373 -12.264  1.00 10.00      A   
ATOM    388  CA  LYS A  46     -21.216  -3.998 -14.187  1.00 10.00      A   
ATOM    389  CB  LYS A  46     -22.526  -3.608 -13.497  1.00 10.00      A   
ATOM    390  CG  LYS A  46     -23.646  -3.233 -14.450  1.00 10.00      A   
ATOM    391  CD  LYS A  46     -24.799  -2.584 -13.707  1.00 10.00      A   
ATOM    392  CE  LYS A  46     -26.021  -2.430 -14.597  1.00 10.00      A   
ATOM    393  NZ  LYS A  46     -26.643  -3.742 -14.912  1.00 10.00      A   
ATOM    394  HZ1 LYS A  46     -26.203  -4.156 -15.756  1.00 10.00      A   
ATOM    395  HZ2 LYS A  46     -27.660  -3.625 -15.089  1.00 10.00      A   
ATOM    396  HZ3 LYS A  46     -26.514  -4.402 -14.110  1.00 10.00      A   
ATOM    397  C   LYS A  46     -20.597  -2.776 -14.857  1.00 10.00      A   
ATOM    398  O   LYS A  46     -20.026  -1.907 -14.183  1.00 10.00      A   
ATOM    399  N   ASP A  47     -20.695  -2.713 -16.177  1.00 10.00      A   
ATOM    400  HN  ASP A  47     -21.147  -3.441 -16.662  1.00 10.00      A   
ATOM    401  CA  ASP A  47     -20.151  -1.591 -16.927  1.00 10.00      A   
ATOM    402  CB  ASP A  47     -19.796  -1.992 -18.359  1.00 10.00      A   
ATOM    403  CG  ASP A  47     -19.119  -0.871 -19.122  1.00 10.00      A   
ATOM    404  OD1 ASP A  47     -18.090  -0.357 -18.639  1.00 10.00      A   
ATOM    405  OD2 ASP A  47     -19.610  -0.501 -20.214  1.00 10.00      A   
ATOM    406  C   ASP A  47     -21.129  -0.422 -16.926  1.00 10.00      A   
ATOM    407  O   ASP A  47     -21.905  -0.234 -17.866  1.00 10.00      A   
ATOM    408  N   LEU A  48     -21.106   0.343 -15.845  1.00 10.00      A   
ATOM    409  HN  LEU A  48     -20.473   0.133 -15.131  1.00 10.00      A   
ATOM    410  CA  LEU A  48     -21.977   1.498 -15.700  1.00 10.00      A   
ATOM    411  CB  LEU A  48     -22.237   1.772 -14.218  1.00 10.00      A   
ATOM    412  CG  LEU A  48     -23.244   0.852 -13.531  1.00 10.00      A   
ATOM    413  CD1 LEU A  48     -23.131   0.979 -12.021  1.00 10.00      A   
ATOM    414  CD2 LEU A  48     -24.657   1.180 -13.987  1.00 10.00      A   
ATOM    415  C   LEU A  48     -21.331   2.714 -16.346  1.00 10.00      A   
ATOM    416  O   LEU A  48     -20.104   2.801 -16.403  1.00 10.00      A   
ATOM    417  N   PRO A  49     -22.149   3.651 -16.853  1.00 10.00      A   
ATOM    418  CA  PRO A  49     -21.659   4.876 -17.497  1.00 10.00      A   
ATOM    419  CB  PRO A  49     -22.919   5.733 -17.606  1.00 10.00      A   
ATOM    420  CG  PRO A  49     -24.024   4.746 -17.715  1.00 10.00      A   
ATOM    421  CD  PRO A  49     -23.622   3.583 -16.854  1.00 10.00      A   
ATOM    422  C   PRO A  49     -20.608   5.594 -16.651  1.00 10.00      A   
ATOM    423  O   PRO A  49     -20.810   5.839 -15.459  1.00 10.00      A   
ATOM    424  N   ASP A  50     -19.487   5.936 -17.276  1.00 10.00      A   
ATOM    425  HN  ASP A  50     -19.384   5.725 -18.230  1.00 10.00      A   
ATOM    426  CA  ASP A  50     -18.400   6.621 -16.587  1.00 10.00      A   
ATOM    427  CB  ASP A  50     -17.041   6.214 -17.171  1.00 10.00      A   
ATOM    428  CG  ASP A  50     -16.782   6.780 -18.554  1.00 10.00      A   
ATOM    429  OD1 ASP A  50     -17.680   6.693 -19.421  1.00 10.00      A   
ATOM    430  OD2 ASP A  50     -15.672   7.306 -18.790  1.00 10.00      A   
ATOM    431  C   ASP A  50     -18.581   8.135 -16.641  1.00 10.00      A   
ATOM    432  O   ASP A  50     -17.635   8.896 -16.430  1.00 10.00      A   
ATOM    433  N   LEU A  51     -19.806   8.558 -16.920  1.00 10.00      A   
ATOM    434  HN  LEU A  51     -20.510   7.895 -17.072  1.00 10.00      A   
ATOM    435  CA  LEU A  51     -20.139   9.973 -16.998  1.00 10.00      A   
ATOM    436  CB  LEU A  51     -21.582  10.141 -17.486  1.00 10.00      A   
ATOM    437  CG  LEU A  51     -22.039  11.565 -17.813  1.00 10.00      A   
ATOM    438  CD1 LEU A  51     -21.243  12.129 -18.978  1.00 10.00      A   
ATOM    439  CD2 LEU A  51     -23.528  11.589 -18.118  1.00 10.00      A   
ATOM    440  C   LEU A  51     -19.964  10.638 -15.632  1.00 10.00      A   
ATOM    441  O   LEU A  51     -20.227  10.019 -14.597  1.00 10.00      A   
ATOM    442  N   PHE A  52     -19.518  11.893 -15.648  1.00 10.00      A   
ATOM    443  HN  PHE A  52     -19.329  12.313 -16.514  1.00 10.00      A   
ATOM    444  CA  PHE A  52     -19.284  12.675 -14.431  1.00 10.00      A   
ATOM    445  CB  PHE A  52     -20.515  12.738 -13.516  1.00 10.00      A   
ATOM    446  CG  PHE A  52     -21.738  13.313 -14.174  1.00 10.00      A   
ATOM    447  CD1 PHE A  52     -22.940  12.623 -14.158  1.00 10.00      A   
ATOM    448  CD2 PHE A  52     -21.683  14.545 -14.809  1.00 10.00      A   
ATOM    449  CE1 PHE A  52     -24.064  13.147 -14.764  1.00 10.00      A   
ATOM    450  CE2 PHE A  52     -22.803  15.076 -15.418  1.00 10.00      A   
ATOM    451  CZ  PHE A  52     -23.995  14.376 -15.394  1.00 10.00      A   
ATOM    452  C   PHE A  52     -18.049  12.190 -13.674  1.00 10.00      A   
ATOM    453  O   PHE A  52     -16.958  12.732 -13.850  1.00 10.00      A   
ATOM    454  N   TYR A  53     -18.217  11.161 -12.856  1.00 10.00      A   
ATOM    455  HN  TYR A  53     -19.105  10.746 -12.782  1.00 10.00      A   
ATOM    456  CA  TYR A  53     -17.118  10.616 -12.076  1.00 10.00      A   
ATOM    457  CB  TYR A  53     -16.844  11.505 -10.854  1.00 10.00      A   
ATOM    458  CG  TYR A  53     -15.552  11.195 -10.132  1.00 10.00      A   
ATOM    459  CD1 TYR A  53     -14.349  11.750 -10.550  1.00 10.00      A   
ATOM    460  CD2 TYR A  53     -15.531  10.346  -9.030  1.00 10.00      A   
ATOM    461  CE1 TYR A  53     -13.165  11.471  -9.894  1.00 10.00      A   
ATOM    462  CE2 TYR A  53     -14.351  10.061  -8.367  1.00 10.00      A   
ATOM    463  CZ  TYR A  53     -13.170  10.628  -8.803  1.00 10.00      A   
ATOM    464  OH  TYR A  53     -11.988  10.348  -8.148  1.00 10.00      A   
ATOM    465  HH  TYR A  53     -11.678  11.143  -7.696  1.00 10.00      A   
ATOM    466  C   TYR A  53     -17.444   9.194 -11.631  1.00 10.00      A   
ATOM    467  O   TYR A  53     -18.608   8.862 -11.393  1.00 10.00      A   
ATOM    468  N   THR A  54     -16.419   8.362 -11.542  1.00 10.00      A   
ATOM    469  HN  THR A  54     -15.523   8.684 -11.780  1.00 10.00      A   
ATOM    470  CA  THR A  54     -16.575   6.984 -11.112  1.00 10.00      A   
ATOM    471  CB  THR A  54     -17.205   6.092 -12.212  1.00 10.00      A   
ATOM    472  OG1 THR A  54     -17.445   4.775 -11.699  1.00 10.00      A   
ATOM    473  HG1 THR A  54     -18.182   4.809 -11.073  1.00 10.00      A   
ATOM    474  CG2 THR A  54     -16.312   6.000 -13.440  1.00 10.00      A   
ATOM    475  C   THR A  54     -15.229   6.416 -10.660  1.00 10.00      A   
ATOM    476  O   THR A  54     -14.207   6.586 -11.330  1.00 10.00      A   
ATOM    477  N   ARG A  55     -15.221   5.780  -9.501  1.00 10.00      A   
ATOM    478  HN  ARG A  55     -16.056   5.708  -8.983  1.00 10.00      A   
ATOM    479  CA  ARG A  55     -14.001   5.191  -8.972  1.00 10.00      A   
ATOM    480  CB  ARG A  55     -13.900   5.393  -7.462  1.00 10.00      A   
ATOM    481  CG  ARG A  55     -12.725   6.260  -7.042  1.00 10.00      A   
ATOM    482  CD  ARG A  55     -12.958   6.871  -5.675  1.00 10.00      A   
ATOM    483  NE  ARG A  55     -14.149   7.715  -5.659  1.00 10.00      A   
ATOM    484  HE  ARG A  55     -14.929   7.415  -6.194  1.00 10.00      A   
ATOM    485  CZ  ARG A  55     -14.248   8.848  -4.977  1.00 10.00      A   
ATOM    486  NH1 ARG A  55     -13.232   9.284  -4.252  1.00 10.00      A   
ATOM    487 HH11 ARG A  55     -12.348   8.745  -4.210  1.00 10.00      A   
ATOM    488 HH12 ARG A  55     -13.326  10.180  -3.712  1.00 10.00      A   
ATOM    489  NH2 ARG A  55     -15.368   9.545  -5.022  1.00 10.00      A   
ATOM    490 HH21 ARG A  55     -15.451  10.438  -4.482  1.00 10.00      A   
ATOM    491 HH22 ARG A  55     -16.173   9.203  -5.596  1.00 10.00      A   
ATOM    492  C   ARG A  55     -13.917   3.717  -9.338  1.00 10.00      A   
ATOM    493  O   ARG A  55     -13.817   2.845  -8.469  1.00 10.00      A   
ATOM    494  N   THR A  56     -13.973   3.452 -10.633  1.00 10.00      A   
ATOM    495  HN  THR A  56     -14.061   4.194 -11.265  1.00 10.00      A   
ATOM    496  CA  THR A  56     -13.899   2.099 -11.148  1.00 10.00      A   
ATOM    497  CB  THR A  56     -15.287   1.610 -11.614  1.00 10.00      A   
ATOM    498  OG1 THR A  56     -16.309   2.242 -10.828  1.00 10.00      A   
ATOM    499  HG1 THR A  56     -16.460   3.137 -11.160  1.00 10.00      A   
ATOM    500  CG2 THR A  56     -15.404   0.099 -11.465  1.00 10.00      A   
ATOM    501  C   THR A  56     -12.938   2.055 -12.329  1.00 10.00      A   
ATOM    502  O   THR A  56     -13.248   2.565 -13.404  1.00 10.00      A   
ATOM    503  N   MET A  57     -11.762   1.477 -12.111  1.00 10.00      A   
ATOM    504  HN  MET A  57     -11.564   1.121 -11.221  1.00 10.00      A   
ATOM    505  CA  MET A  57     -10.754   1.364 -13.159  1.00 10.00      A   
ATOM    506  CB  MET A  57      -9.521   0.620 -12.634  1.00 10.00      A   
ATOM    507  CG  MET A  57      -8.319   0.653 -13.567  1.00 10.00      A   
ATOM    508  SD  MET A  57      -7.008  -0.479 -13.058  1.00 10.00      A   
ATOM    509  CE  MET A  57      -6.550   0.223 -11.474  1.00 10.00      A   
ATOM    510  C   MET A  57     -11.336   0.642 -14.372  1.00 10.00      A   
ATOM    511  O   MET A  57     -11.961  -0.412 -14.235  1.00 10.00      A   
ATOM    512  N   THR A  58     -11.120   1.210 -15.552  1.00 10.00      A   
ATOM    513  HN  THR A  58     -10.600   2.043 -15.591  1.00 10.00      A   
ATOM    514  CA  THR A  58     -11.635   0.646 -16.797  1.00 10.00      A   
ATOM    515  CB  THR A  58     -11.221   1.509 -18.005  1.00 10.00      A   
ATOM    516  OG1 THR A  58     -11.192   2.891 -17.612  1.00 10.00      A   
ATOM    517  HG1 THR A  58     -12.044   3.133 -17.221  1.00 10.00      A   
ATOM    518  CG2 THR A  58     -12.207   1.333 -19.151  1.00 10.00      A   
ATOM    519  C   THR A  58     -11.170  -0.796 -17.017  1.00 10.00      A   
ATOM    520  O   THR A  58     -11.871  -1.593 -17.641  1.00 10.00      A   
ATOM    521  N   TYR A  59     -10.000  -1.131 -16.480  1.00 10.00      A   
ATOM    522  HN  TYR A  59      -9.501  -0.456 -15.973  1.00 10.00      A   
ATOM    523  CA  TYR A  59      -9.441  -2.474 -16.623  1.00 10.00      A   
ATOM    524  CB  TYR A  59      -7.950  -2.478 -16.265  1.00 10.00      A   
ATOM    525  CG  TYR A  59      -7.139  -1.449 -17.026  1.00 10.00      A   
ATOM    526  CD1 TYR A  59      -6.316  -0.550 -16.358  1.00 10.00      A   
ATOM    527  CD2 TYR A  59      -7.207  -1.368 -18.411  1.00 10.00      A   
ATOM    528  CE1 TYR A  59      -5.584   0.401 -17.047  1.00 10.00      A   
ATOM    529  CE2 TYR A  59      -6.476  -0.424 -19.108  1.00 10.00      A   
ATOM    530  CZ  TYR A  59      -5.667   0.459 -18.423  1.00 10.00      A   
ATOM    531  OH  TYR A  59      -4.942   1.403 -19.119  1.00 10.00      A   
ATOM    532  HH  TYR A  59      -5.554   1.983 -19.598  1.00 10.00      A   
ATOM    533  C   TYR A  59     -10.199  -3.493 -15.771  1.00 10.00      A   
ATOM    534  O   TYR A  59     -10.167  -4.693 -16.044  1.00 10.00      A   
ATOM    535  N   THR A  60     -10.889  -3.008 -14.746  1.00 10.00      A   
ATOM    536  HN  THR A  60     -10.879  -2.041 -14.575  1.00 10.00      A   
ATOM    537  CA  THR A  60     -11.654  -3.873 -13.862  1.00 10.00      A   
ATOM    538  CB  THR A  60     -11.708  -3.295 -12.433  1.00 10.00      A   
ATOM    539  OG1 THR A  60     -10.611  -2.390 -12.235  1.00 10.00      A   
ATOM    540  HG1 THR A  60     -10.853  -1.739 -11.564  1.00 10.00      A   
ATOM    541  CG2 THR A  60     -11.623  -4.409 -11.403  1.00 10.00      A   
ATOM    542  C   THR A  60     -13.081  -4.053 -14.378  1.00 10.00      A   
ATOM    543  O   THR A  60     -13.793  -4.971 -13.965  1.00 10.00      A   
ATOM    544  N   ARG A  61     -13.493  -3.175 -15.284  1.00 10.00      A   
ATOM    545  HN  ARG A  61     -12.874  -2.480 -15.590  1.00 10.00      A   
ATOM    546  CA  ARG A  61     -14.832  -3.232 -15.848  1.00 10.00      A   
ATOM    547  CB  ARG A  61     -15.178  -1.930 -16.571  1.00 10.00      A   
ATOM    548  CG  ARG A  61     -14.920  -0.676 -15.751  1.00 10.00      A   
ATOM    549  CD  ARG A  61     -16.023   0.350 -15.942  1.00 10.00      A   
ATOM    550  NE  ARG A  61     -17.197   0.046 -15.121  1.00 10.00      A   
ATOM    551  HE  ARG A  61     -17.483  -0.890 -15.082  1.00 10.00      A   
ATOM    552  CZ  ARG A  61     -17.887   0.960 -14.443  1.00 10.00      A   
ATOM    553  NH1 ARG A  61     -17.528   2.238 -14.490  1.00 10.00      A   
ATOM    554 HH11 ARG A  61     -16.701   2.532 -15.059  1.00 10.00      A   
ATOM    555 HH12 ARG A  61     -18.065   2.957 -13.965  1.00 10.00      A   
ATOM    556  NH2 ARG A  61     -18.931   0.593 -13.707  1.00 10.00      A   
ATOM    557 HH21 ARG A  61     -19.473   1.303 -13.175  1.00 10.00      A   
ATOM    558 HH22 ARG A  61     -19.211  -0.416 -13.658  1.00 10.00      A   
ATOM    559  C   ARG A  61     -14.976  -4.420 -16.793  1.00 10.00      A   
ATOM    560  O   ARG A  61     -14.342  -4.472 -17.849  1.00 10.00      A   
ATOM    561  N   GLY A  62     -15.802  -5.378 -16.399  1.00 10.00      A   
ATOM    562  HN  GLY A  62     -16.271  -5.287 -15.544  1.00 10.00      A   
ATOM    563  CA  GLY A  62     -16.015  -6.553 -17.217  1.00 10.00      A   
ATOM    564  C   GLY A  62     -15.358  -7.780 -16.628  1.00 10.00      A   
ATOM    565  O   GLY A  62     -15.539  -8.891 -17.123  1.00 10.00      A   
ATOM    566  N   ALA A  63     -14.595  -7.582 -15.565  1.00 10.00      A   
ATOM    567  HN  ALA A  63     -14.491  -6.672 -15.211  1.00 10.00      A   
ATOM    568  CA  ALA A  63     -13.910  -8.683 -14.909  1.00 10.00      A   
ATOM    569  CB  ALA A  63     -12.560  -8.227 -14.376  1.00 10.00      A   
ATOM    570  C   ALA A  63     -14.771  -9.272 -13.794  1.00 10.00      A   
ATOM    571  O   ALA A  63     -15.597  -8.576 -13.196  1.00 10.00      A   
ATOM    572  N   THR A  64     -14.589 -10.557 -13.534  1.00 10.00      A   
ATOM    573  HN  THR A  64     -13.929 -11.061 -14.058  1.00 10.00      A   
ATOM    574  CA  THR A  64     -15.335 -11.249 -12.494  1.00 10.00      A   
ATOM    575  CB  THR A  64     -16.102 -12.467 -13.068  1.00 10.00      A   
ATOM    576  OG1 THR A  64     -16.974 -13.030 -12.077  1.00 10.00      A   
ATOM    577  HG1 THR A  64     -17.304 -12.329 -11.495  1.00 10.00      A   
ATOM    578  CG2 THR A  64     -15.145 -13.541 -13.565  1.00 10.00      A   
ATOM    579  C   THR A  64     -14.381 -11.697 -11.388  1.00 10.00      A   
ATOM    580  O   THR A  64     -13.189 -11.904 -11.633  1.00 10.00      A   
ATOM    581  N   GLY A  65     -14.893 -11.812 -10.172  1.00 10.00      A   
ATOM    582  HN  GLY A  65     -15.845 -11.607 -10.022  1.00 10.00      A   
ATOM    583  CA  GLY A  65     -14.063 -12.232  -9.065  1.00 10.00      A   
ATOM    584  C   GLY A  65     -14.878 -12.661  -7.865  1.00 10.00      A   
ATOM    585  O   GLY A  65     -16.108 -12.599  -7.886  1.00 10.00      A   
ATOM    586  N   THR A  66     -14.191 -13.088  -6.816  1.00 10.00      A   
ATOM    587  HN  THR A  66     -13.210 -13.103  -6.861  1.00 10.00      A   
ATOM    588  CA  THR A  66     -14.850 -13.531  -5.601  1.00 10.00      A   
ATOM    589  CB  THR A  66     -14.296 -14.892  -5.146  1.00 10.00      A   
ATOM    590  OG1 THR A  66     -13.854 -15.642  -6.286  1.00 10.00      A   
ATOM    591  HG1 THR A  66     -13.438 -15.047  -6.923  1.00 10.00      A   
ATOM    592  CG2 THR A  66     -15.370 -15.683  -4.418  1.00 10.00      A   
ATOM    593  C   THR A  66     -14.650 -12.519  -4.476  1.00 10.00      A   
ATOM    594  O   THR A  66     -13.524 -12.089  -4.206  1.00 10.00      A   
ATOM    595  N   ILE A  67     -15.743 -12.142  -3.826  1.00 10.00      A   
ATOM    596  HN  ILE A  67     -16.614 -12.519  -4.090  1.00 10.00      A   
ATOM    597  CA  ILE A  67     -15.683 -11.192  -2.723  1.00 10.00      A   
ATOM    598  CB  ILE A  67     -17.048 -10.509  -2.485  1.00 10.00      A   
ATOM    599  CG1 ILE A  67     -17.541  -9.826  -3.762  1.00 10.00      A   
ATOM    600  CG2 ILE A  67     -16.949  -9.508  -1.341  1.00 10.00      A   
ATOM    601  CD1 ILE A  67     -18.934  -9.242  -3.650  1.00 10.00      A   
ATOM    602  C   ILE A  67     -15.270 -11.919  -1.448  1.00 10.00      A   
ATOM    603  O   ILE A  67     -16.036 -12.714  -0.905  1.00 10.00      A   
ATOM    604  N   VAL A  68     -14.054 -11.666  -0.983  1.00 10.00      A   
ATOM    605  HN  VAL A  68     -13.477 -11.035  -1.464  1.00 10.00      A   
ATOM    606  CA  VAL A  68     -13.558 -12.310   0.228  1.00 10.00      A   
ATOM    607  CB  VAL A  68     -12.338 -13.218  -0.045  1.00 10.00      A   
ATOM    608  CG1 VAL A  68     -12.722 -14.377  -0.952  1.00 10.00      A   
ATOM    609  CG2 VAL A  68     -11.188 -12.422  -0.643  1.00 10.00      A   
ATOM    610  C   VAL A  68     -13.202 -11.288   1.300  1.00 10.00      A   
ATOM    611  O   VAL A  68     -12.655 -11.634   2.345  1.00 10.00      A   
ATOM    612  N   ARG A  69     -13.519 -10.030   1.040  1.00 10.00      A   
ATOM    613  HN  ARG A  69     -13.961  -9.809   0.196  1.00 10.00      A   
ATOM    614  CA  ARG A  69     -13.226  -8.972   1.989  1.00 10.00      A   
ATOM    615  CB  ARG A  69     -11.982  -8.183   1.557  1.00 10.00      A   
ATOM    616  CG  ARG A  69     -11.675  -6.954   2.404  1.00 10.00      A   
ATOM    617  CD  ARG A  69     -11.295  -7.324   3.827  1.00 10.00      A   
ATOM    618  NE  ARG A  69     -10.482  -6.288   4.458  1.00 10.00      A   
ATOM    619  HE  ARG A  69      -9.632  -6.053   4.015  1.00 10.00      A   
ATOM    620  CZ  ARG A  69     -10.824  -5.644   5.576  1.00 10.00      A   
ATOM    621  NH1 ARG A  69     -11.971  -5.918   6.189  1.00 10.00      A   
ATOM    622 HH11 ARG A  69     -12.616  -6.642   5.800  1.00 10.00      A   
ATOM    623 HH12 ARG A  69     -12.234  -5.412   7.065  1.00 10.00      A   
ATOM    624  NH2 ARG A  69     -10.021  -4.715   6.072  1.00 10.00      A   
ATOM    625 HH21 ARG A  69      -9.126  -4.487   5.590  1.00 10.00      A   
ATOM    626 HH22 ARG A  69     -10.283  -4.210   6.946  1.00 10.00      A   
ATOM    627  C   ARG A  69     -14.421  -8.049   2.166  1.00 10.00      A   
ATOM    628  O   ARG A  69     -14.912  -7.453   1.205  1.00 10.00      A   
ATOM    629  N   LEU A  70     -14.897  -7.971   3.395  1.00 10.00      A   
ATOM    630  HN  LEU A  70     -14.472  -8.502   4.102  1.00 10.00      A   
ATOM    631  CA  LEU A  70     -16.017  -7.118   3.743  1.00 10.00      A   
ATOM    632  CB  LEU A  70     -17.036  -7.903   4.575  1.00 10.00      A   
ATOM    633  CG  LEU A  70     -18.321  -7.160   4.955  1.00 10.00      A   
ATOM    634  CD1 LEU A  70     -19.162  -6.875   3.723  1.00 10.00      A   
ATOM    635  CD2 LEU A  70     -19.120  -7.953   5.979  1.00 10.00      A   
ATOM    636  C   LEU A  70     -15.484  -5.941   4.544  1.00 10.00      A   
ATOM    637  O   LEU A  70     -14.892  -6.126   5.606  1.00 10.00      A   
ATOM    638  N   VAL A  71     -15.668  -4.738   4.026  1.00 10.00      A   
ATOM    639  HN  VAL A  71     -16.149  -4.645   3.175  1.00 10.00      A   
ATOM    640  CA  VAL A  71     -15.174  -3.549   4.702  1.00 10.00      A   
ATOM    641  CB  VAL A  71     -14.779  -2.431   3.710  1.00 10.00      A   
ATOM    642  CG1 VAL A  71     -13.696  -1.547   4.308  1.00 10.00      A   
ATOM    643  CG2 VAL A  71     -14.317  -3.019   2.385  1.00 10.00      A   
ATOM    644  C   VAL A  71     -16.186  -3.021   5.716  1.00 10.00      A   
ATOM    645  O   VAL A  71     -16.247  -3.501   6.849  1.00 10.00      A   
ATOM    646  N   TYR A  72     -16.984  -2.047   5.299  1.00 10.00      A   
ATOM    647  HN  TYR A  72     -16.908  -1.726   4.376  1.00 10.00      A   
ATOM    648  CA  TYR A  72     -17.986  -1.450   6.167  1.00 10.00      A   
ATOM    649  CB  TYR A  72     -17.342  -0.505   7.197  1.00 10.00      A   
ATOM    650  CG  TYR A  72     -16.160   0.300   6.689  1.00 10.00      A   
ATOM    651  CD1 TYR A  72     -16.276   1.136   5.586  1.00 10.00      A   
ATOM    652  CD2 TYR A  72     -14.926   0.224   7.324  1.00 10.00      A   
ATOM    653  CE1 TYR A  72     -15.199   1.870   5.129  1.00 10.00      A   
ATOM    654  CE2 TYR A  72     -13.844   0.956   6.874  1.00 10.00      A   
ATOM    655  CZ  TYR A  72     -13.985   1.776   5.775  1.00 10.00      A   
ATOM    656  OH  TYR A  72     -12.911   2.504   5.322  1.00 10.00      A   
ATOM    657  HH  TYR A  72     -13.211   3.372   5.038  1.00 10.00      A   
ATOM    658  C   TYR A  72     -19.025  -0.702   5.347  1.00 10.00      A   
ATOM    659  O   TYR A  72     -19.002  -0.745   4.114  1.00 10.00      A   
ATOM    660  N   GLU A  73     -19.938  -0.041   6.038  1.00 10.00      A   
ATOM    661  HN  GLU A  73     -19.920  -0.088   7.020  1.00 10.00      A   
ATOM    662  CA  GLU A  73     -20.981   0.732   5.388  1.00 10.00      A   
ATOM    663  CB  GLU A  73     -22.280   0.680   6.194  1.00 10.00      A   
ATOM    664  CG  GLU A  73     -22.645  -0.703   6.696  1.00 10.00      A   
ATOM    665  CD  GLU A  73     -22.332  -0.886   8.163  1.00 10.00      A   
ATOM    666  OE1 GLU A  73     -23.271  -1.133   8.947  1.00 10.00      A   
ATOM    667  OE2 GLU A  73     -21.148  -0.778   8.542  1.00 10.00      A   
ATOM    668  C   GLU A  73     -20.539   2.178   5.221  1.00 10.00      A   
ATOM    669  O   GLU A  73     -20.045   2.804   6.161  1.00 10.00      A   
ATOM    670  N   SER A  74     -20.707   2.699   4.022  1.00 10.00      A   
ATOM    671  HN  SER A  74     -21.102   2.145   3.310  1.00 10.00      A   
ATOM    672  CA  SER A  74     -20.333   4.069   3.721  1.00 10.00      A   
ATOM    673  CB  SER A  74     -18.832   4.153   3.408  1.00 10.00      A   
ATOM    674  OG  SER A  74     -18.053   3.732   4.521  1.00 10.00      A   
ATOM    675  HG  SER A  74     -18.643   3.446   5.232  1.00 10.00      A   
ATOM    676  C   SER A  74     -21.153   4.579   2.542  1.00 10.00      A   
ATOM    677  O   SER A  74     -21.599   3.786   1.711  1.00 10.00      A   
ATOM    678  N   PRO A  75     -21.411   5.894   2.477  1.00 10.00      A   
ATOM    679  CA  PRO A  75     -22.170   6.483   1.375  1.00 10.00      A   
ATOM    680  CB  PRO A  75     -22.320   7.960   1.780  1.00 10.00      A   
ATOM    681  CG  PRO A  75     -21.992   8.003   3.233  1.00 10.00      A   
ATOM    682  CD  PRO A  75     -20.998   6.904   3.463  1.00 10.00      A   
ATOM    683  C   PRO A  75     -21.385   6.377   0.074  1.00 10.00      A   
ATOM    684  O   PRO A  75     -20.149   6.386   0.090  1.00 10.00      A   
ATOM    685  N   ALA A  76     -22.098   6.248  -1.041  1.00 10.00      A   
ATOM    686  HN  ALA A  76     -23.075   6.212  -0.980  1.00 10.00      A   
ATOM    687  CA  ALA A  76     -21.464   6.151  -2.352  1.00 10.00      A   
ATOM    688  CB  ALA A  76     -22.515   6.206  -3.448  1.00 10.00      A   
ATOM    689  C   ALA A  76     -20.461   7.283  -2.525  1.00 10.00      A   
ATOM    690  O   ALA A  76     -20.835   8.451  -2.507  1.00 10.00      A   
ATOM    691  N   ALA A  77     -19.193   6.925  -2.689  1.00 10.00      A   
ATOM    692  HN  ALA A  77     -18.974   5.972  -2.717  1.00 10.00      A   
ATOM    693  CA  ALA A  77     -18.116   7.898  -2.832  1.00 10.00      A   
ATOM    694  CB  ALA A  77     -16.802   7.178  -3.089  1.00 10.00      A   
ATOM    695  C   ALA A  77     -18.398   8.921  -3.933  1.00 10.00      A   
ATOM    696  O   ALA A  77     -18.102  10.108  -3.784  1.00 10.00      A   
ATOM    697  N   GLU A  78     -18.993   8.463  -5.024  1.00 10.00      A   
ATOM    698  HN  GLU A  78     -19.233   7.509  -5.077  1.00 10.00      A   
ATOM    699  CA  GLU A  78     -19.304   9.339  -6.145  1.00 10.00      A   
ATOM    700  CB  GLU A  78     -19.651   8.526  -7.390  1.00 10.00      A   
ATOM    701  CG  GLU A  78     -18.449   8.180  -8.255  1.00 10.00      A   
ATOM    702  CD  GLU A  78     -17.542   7.130  -7.641  1.00 10.00      A   
ATOM    703  OE1 GLU A  78     -17.706   5.931  -7.972  1.00 10.00      A   
ATOM    704  OE2 GLU A  78     -16.649   7.499  -6.849  1.00 10.00      A   
ATOM    705  C   GLU A  78     -20.425  10.323  -5.814  1.00 10.00      A   
ATOM    706  O   GLU A  78     -20.511  11.400  -6.404  1.00 10.00      A   
ATOM    707  N   ASP A  79     -21.267   9.959  -4.856  1.00 10.00      A   
ATOM    708  HN  ASP A  79     -21.131   9.102  -4.400  1.00 10.00      A   
ATOM    709  CA  ASP A  79     -22.386  10.809  -4.455  1.00 10.00      A   
ATOM    710  CB  ASP A  79     -23.629   9.964  -4.148  1.00 10.00      A   
ATOM    711  CG  ASP A  79     -24.308   9.430  -5.393  1.00 10.00      A   
ATOM    712  OD1 ASP A  79     -25.351   9.987  -5.798  1.00 10.00      A   
ATOM    713  OD2 ASP A  79     -23.802   8.448  -5.981  1.00 10.00      A   
ATOM    714  C   ASP A  79     -22.022  11.654  -3.242  1.00 10.00      A   
ATOM    715  O   ASP A  79     -22.387  12.828  -3.153  1.00 10.00      A   
ATOM    716  N   GLU A  80     -21.289  11.050  -2.317  1.00 10.00      A   
ATOM    717  HN  GLU A  80     -21.032  10.109  -2.454  1.00 10.00      A   
ATOM    718  CA  GLU A  80     -20.864  11.723  -1.098  1.00 10.00      A   
ATOM    719  CB  GLU A  80     -20.072  10.756  -0.215  1.00 10.00      A   
ATOM    720  CG  GLU A  80     -19.876  11.237   1.212  1.00 10.00      A   
ATOM    721  CD  GLU A  80     -18.421  11.255   1.618  1.00 10.00      A   
ATOM    722  OE1 GLU A  80     -17.837  10.167   1.790  1.00 10.00      A   
ATOM    723  OE2 GLU A  80     -17.856  12.360   1.771  1.00 10.00      A   
ATOM    724  C   GLU A  80     -20.022  12.951  -1.417  1.00 10.00      A   
ATOM    725  O   GLU A  80     -20.126  13.975  -0.746  1.00 10.00      A   
ATOM    726  N   ALA A  81     -19.211  12.847  -2.465  1.00 10.00      A   
ATOM    727  HN  ALA A  81     -19.179  11.999  -2.960  1.00 10.00      A   
ATOM    728  CA  ALA A  81     -18.347  13.946  -2.888  1.00 10.00      A   
ATOM    729  CB  ALA A  81     -17.410  13.490  -3.995  1.00 10.00      A   
ATOM    730  C   ALA A  81     -19.159  15.158  -3.342  1.00 10.00      A   
ATOM    731  O   ALA A  81     -18.649  16.279  -3.381  1.00 10.00      A   
ATOM    732  N   PHE A  82     -20.426  14.933  -3.681  1.00 10.00      A   
ATOM    733  HN  PHE A  82     -20.779  14.020  -3.631  1.00 10.00      A   
ATOM    734  CA  PHE A  82     -21.303  16.012  -4.123  1.00 10.00      A   
ATOM    735  CB  PHE A  82     -22.230  15.541  -5.244  1.00 10.00      A   
ATOM    736  CG  PHE A  82     -21.581  15.486  -6.598  1.00 10.00      A   
ATOM    737  CD1 PHE A  82     -21.684  14.351  -7.381  1.00 10.00      A   
ATOM    738  CD2 PHE A  82     -20.871  16.571  -7.090  1.00 10.00      A   
ATOM    739  CE1 PHE A  82     -21.094  14.294  -8.628  1.00 10.00      A   
ATOM    740  CE2 PHE A  82     -20.277  16.522  -8.338  1.00 10.00      A   
ATOM    741  CZ  PHE A  82     -20.389  15.380  -9.108  1.00 10.00      A   
ATOM    742  C   PHE A  82     -22.121  16.570  -2.962  1.00 10.00      A   
ATOM    743  O   PHE A  82     -22.800  17.589  -3.099  1.00 10.00      A   
ATOM    744  N   GLY A  83     -22.038  15.909  -1.815  1.00 10.00      A   
ATOM    745  HN  GLY A  83     -21.457  15.121  -1.755  1.00 10.00      A   
ATOM    746  CA  GLY A  83     -22.775  16.352  -0.649  1.00 10.00      A   
ATOM    747  C   GLY A  83     -23.998  15.501  -0.379  1.00 10.00      A   
ATOM    748  O   GLY A  83     -24.907  15.918   0.342  1.00 10.00      A   
ATOM    749  N   ASN A  84     -24.027  14.311  -0.963  1.00 10.00      A   
ATOM    750  HN  ASN A  84     -23.277  14.035  -1.529  1.00 10.00      A   
ATOM    751  CA  ASN A  84     -25.145  13.401  -0.778  1.00 10.00      A   
ATOM    752  CB  ASN A  84     -25.644  12.886  -2.128  1.00 10.00      A   
ATOM    753  CG  ASN A  84     -27.007  12.224  -2.048  1.00 10.00      A   
ATOM    754  OD1 ASN A  84     -27.310  11.480  -1.108  1.00 10.00      A   
ATOM    755  ND2 ASN A  84     -27.848  12.501  -3.033  1.00 10.00      A   
ATOM    756 HD21 ASN A  84     -27.544  13.110  -3.744  1.00 10.00      A   
ATOM    757 HD22 ASN A  84     -28.739  12.096  -3.010  1.00 10.00      A   
ATOM    758  C   ASN A  84     -24.738  12.238   0.120  1.00 10.00      A   
ATOM    759  O   ASN A  84     -24.098  11.286  -0.328  1.00 10.00      A   
ATOM    760  N   GLU A  85     -25.101  12.328   1.388  1.00 10.00      A   
ATOM    761  HN  GLU A  85     -25.601  13.117   1.687  1.00 10.00      A   
ATOM    762  CA  GLU A  85     -24.775  11.291   2.355  1.00 10.00      A   
ATOM    763  CB  GLU A  85     -24.087  11.901   3.575  1.00 10.00      A   
ATOM    764  CG  GLU A  85     -22.739  12.535   3.284  1.00 10.00      A   
ATOM    765  CD  GLU A  85     -22.249  13.373   4.443  1.00 10.00      A   
ATOM    766  OE1 GLU A  85     -22.161  12.843   5.570  1.00 10.00      A   
ATOM    767  OE2 GLU A  85     -21.973  14.577   4.246  1.00 10.00      A   
ATOM    768  C   GLU A  85     -26.030  10.543   2.785  1.00 10.00      A   
ATOM    769  O   GLU A  85     -26.058   9.908   3.841  1.00 10.00      A   
ATOM    770  N   GLU A  86     -27.070  10.629   1.967  1.00 10.00      A   
ATOM    771  HN  GLU A  86     -26.989  11.155   1.142  1.00 10.00      A   
ATOM    772  CA  GLU A  86     -28.324   9.954   2.264  1.00 10.00      A   
ATOM    773  CB  GLU A  86     -29.471  10.561   1.457  1.00 10.00      A   
ATOM    774  CG  GLU A  86     -29.612  12.064   1.582  1.00 10.00      A   
ATOM    775  CD  GLU A  86     -30.777  12.588   0.772  1.00 10.00      A   
ATOM    776  OE1 GLU A  86     -30.712  12.535  -0.476  1.00 10.00      A   
ATOM    777  OE2 GLU A  86     -31.763  13.052   1.379  1.00 10.00      A   
ATOM    778  C   GLU A  86     -28.221   8.477   1.930  1.00 10.00      A   
ATOM    779  O   GLU A  86     -28.632   7.618   2.709  1.00 10.00      A   
ATOM    780  N   ASN A  87     -27.657   8.188   0.768  1.00 10.00      A   
ATOM    781  HN  ASN A  87     -27.315   8.915   0.208  1.00 10.00      A   
ATOM    782  CA  ASN A  87     -27.517   6.816   0.312  1.00 10.00      A   
ATOM    783  CB  ASN A  87     -27.535   6.758  -1.219  1.00 10.00      A   
ATOM    784  CG  ASN A  87     -28.189   5.496  -1.744  1.00 10.00      A   
ATOM    785  OD1 ASN A  87     -28.957   4.841  -1.038  1.00 10.00      A   
ATOM    786  ND2 ASN A  87     -27.901   5.153  -2.990  1.00 10.00      A   
ATOM    787 HD21 ASN A  87     -27.289   5.727  -3.501  1.00 10.00      A   
ATOM    788 HD22 ASN A  87     -28.308   4.338  -3.354  1.00 10.00      A   
ATOM    789  C   ASN A  87     -26.253   6.172   0.864  1.00 10.00      A   
ATOM    790  O   ASN A  87     -25.142   6.616   0.579  1.00 10.00      A   
ATOM    791  N   VAL A  88     -26.436   5.134   1.668  1.00 10.00      A   
ATOM    792  HN  VAL A  88     -27.351   4.836   1.861  1.00 10.00      A   
ATOM    793  CA  VAL A  88     -25.318   4.415   2.269  1.00 10.00      A   
ATOM    794  CB  VAL A  88     -25.346   4.523   3.812  1.00 10.00      A   
ATOM    795  CG1 VAL A  88     -24.169   3.785   4.434  1.00 10.00      A   
ATOM    796  CG2 VAL A  88     -25.350   5.979   4.252  1.00 10.00      A   
ATOM    797  C   VAL A  88     -25.379   2.945   1.864  1.00 10.00      A   
ATOM    798  O   VAL A  88     -26.411   2.292   2.040  1.00 10.00      A   
ATOM    799  N   GLU A  89     -24.289   2.427   1.318  1.00 10.00      A   
ATOM    800  HN  GLU A  89     -23.485   2.986   1.213  1.00 10.00      A   
ATOM    801  CA  GLU A  89     -24.248   1.039   0.891  1.00 10.00      A   
ATOM    802  CB  GLU A  89     -24.204   0.934  -0.639  1.00 10.00      A   
ATOM    803  CG  GLU A  89     -23.010   1.616  -1.289  1.00 10.00      A   
ATOM    804  CD  GLU A  89     -23.180   1.768  -2.787  1.00 10.00      A   
ATOM    805  OE1 GLU A  89     -22.498   1.054  -3.547  1.00 10.00      A   
ATOM    806  OE2 GLU A  89     -24.006   2.603  -3.213  1.00 10.00      A   
ATOM    807  C   GLU A  89     -23.079   0.295   1.521  1.00 10.00      A   
ATOM    808  O   GLU A  89     -22.246   0.890   2.207  1.00 10.00      A   
ATOM    809  N   TRP A  90     -23.041  -1.009   1.296  1.00 10.00      A   
ATOM    810  HN  TRP A  90     -23.745  -1.418   0.748  1.00 10.00      A   
ATOM    811  CA  TRP A  90     -21.982  -1.849   1.826  1.00 10.00      A   
ATOM    812  CB  TRP A  90     -22.491  -3.282   2.022  1.00 10.00      A   
ATOM    813  CG  TRP A  90     -23.145  -3.538   3.347  1.00 10.00      A   
ATOM    814  CD1 TRP A  90     -24.482  -3.521   3.622  1.00 10.00      A   
ATOM    815  CD2 TRP A  90     -22.487  -3.856   4.578  1.00 10.00      A   
ATOM    816  NE1 TRP A  90     -24.697  -3.814   4.947  1.00 10.00      A   
ATOM    817  HE1 TRP A  90     -25.578  -3.867   5.387  1.00 10.00      A   
ATOM    818  CE2 TRP A  90     -23.487  -4.022   5.556  1.00 10.00      A   
ATOM    819  CE3 TRP A  90     -21.149  -4.016   4.948  1.00 10.00      A   
ATOM    820  CZ2 TRP A  90     -23.190  -4.343   6.877  1.00 10.00      A   
ATOM    821  CZ3 TRP A  90     -20.857  -4.334   6.260  1.00 10.00      A   
ATOM    822  CH2 TRP A  90     -21.872  -4.494   7.209  1.00 10.00      A   
ATOM    823  C   TRP A  90     -20.797  -1.864   0.869  1.00 10.00      A   
ATOM    824  O   TRP A  90     -20.972  -1.937  -0.349  1.00 10.00      A   
ATOM    825  N   PHE A  91     -19.597  -1.786   1.416  1.00 10.00      A   
ATOM    826  HN  PHE A  91     -19.515  -1.705   2.392  1.00 10.00      A   
ATOM    827  CA  PHE A  91     -18.396  -1.811   0.603  1.00 10.00      A   
ATOM    828  CB  PHE A  91     -17.419  -0.716   1.033  1.00 10.00      A   
ATOM    829  CG  PHE A  91     -17.641   0.598   0.336  1.00 10.00      A   
ATOM    830  CD1 PHE A  91     -18.690   1.427   0.704  1.00 10.00      A   
ATOM    831  CD2 PHE A  91     -16.803   0.998  -0.689  1.00 10.00      A   
ATOM    832  CE1 PHE A  91     -18.897   2.633   0.060  1.00 10.00      A   
ATOM    833  CE2 PHE A  91     -17.003   2.202  -1.336  1.00 10.00      A   
ATOM    834  CZ  PHE A  91     -18.053   3.020  -0.962  1.00 10.00      A   
ATOM    835  C   PHE A  91     -17.736  -3.179   0.671  1.00 10.00      A   
ATOM    836  O   PHE A  91     -17.468  -3.699   1.758  1.00 10.00      A   
ATOM    837  N   TYR A  92     -17.492  -3.762  -0.492  1.00 10.00      A   
ATOM    838  HN  TYR A  92     -17.726  -3.293  -1.320  1.00 10.00      A   
ATOM    839  CA  TYR A  92     -16.868  -5.072  -0.580  1.00 10.00      A   
ATOM    840  CB  TYR A  92     -17.795  -6.067  -1.292  1.00 10.00      A   
ATOM    841  CG  TYR A  92     -19.230  -6.106  -0.809  1.00 10.00      A   
ATOM    842  CD1 TYR A  92     -20.177  -5.229  -1.317  1.00 10.00      A   
ATOM    843  CD2 TYR A  92     -19.645  -7.041   0.131  1.00 10.00      A   
ATOM    844  CE1 TYR A  92     -21.493  -5.276  -0.903  1.00 10.00      A   
ATOM    845  CE2 TYR A  92     -20.958  -7.093   0.556  1.00 10.00      A   
ATOM    846  CZ  TYR A  92     -21.880  -6.208   0.034  1.00 10.00      A   
ATOM    847  OH  TYR A  92     -23.195  -6.265   0.444  1.00 10.00      A   
ATOM    848  HH  TYR A  92     -23.722  -5.609  -0.053  1.00 10.00      A   
ATOM    849  C   TYR A  92     -15.575  -4.974  -1.375  1.00 10.00      A   
ATOM    850  O   TYR A  92     -15.461  -4.146  -2.279  1.00 10.00      A   
ATOM    851  N   SER A  93     -14.608  -5.808  -1.039  1.00 10.00      A   
ATOM    852  HN  SER A  93     -14.742  -6.422  -0.284  1.00 10.00      A   
ATOM    853  CA  SER A  93     -13.341  -5.829  -1.751  1.00 10.00      A   
ATOM    854  CB  SER A  93     -12.173  -5.632  -0.786  1.00 10.00      A   
ATOM    855  OG  SER A  93     -12.561  -4.825   0.312  1.00 10.00      A   
ATOM    856  HG  SER A  93     -11.939  -4.081   0.407  1.00 10.00      A   
ATOM    857  C   SER A  93     -13.206  -7.149  -2.503  1.00 10.00      A   
ATOM    858  O   SER A  93     -13.353  -8.230  -1.919  1.00 10.00      A   
ATOM    859  N   ILE A  94     -12.958  -7.059  -3.799  1.00 10.00      A   
ATOM    860  HN  ILE A  94     -12.849  -6.169  -4.208  1.00 10.00      A   
ATOM    861  CA  ILE A  94     -12.829  -8.243  -4.627  1.00 10.00      A   
ATOM    862  CB  ILE A  94     -13.702  -8.144  -5.896  1.00 10.00      A   
ATOM    863  CG1 ILE A  94     -15.117  -7.684  -5.545  1.00 10.00      A   
ATOM    864  CG2 ILE A  94     -13.747  -9.479  -6.624  1.00 10.00      A   
ATOM    865  CD1 ILE A  94     -15.987  -7.424  -6.755  1.00 10.00      A   
ATOM    866  C   ILE A  94     -11.381  -8.464  -5.043  1.00 10.00      A   
ATOM    867  O   ILE A  94     -10.646  -7.510  -5.308  1.00 10.00      A   
ATOM    868  N   VAL A  95     -10.980  -9.726  -5.078  1.00 10.00      A   
ATOM    869  HN  VAL A  95     -11.610 -10.433  -4.832  1.00 10.00      A   
ATOM    870  CA  VAL A  95      -9.635 -10.094  -5.483  1.00 10.00      A   
ATOM    871  CB  VAL A  95      -9.079 -11.250  -4.625  1.00 10.00      A   
ATOM    872  CG1 VAL A  95      -7.624 -11.529  -4.973  1.00 10.00      A   
ATOM    873  CG2 VAL A  95      -9.223 -10.932  -3.147  1.00 10.00      A   
ATOM    874  C   VAL A  95      -9.672 -10.521  -6.940  1.00 10.00      A   
ATOM    875  O   VAL A  95     -10.178 -11.596  -7.269  1.00 10.00      A   
ATOM    876  N   PHE A  96      -9.160  -9.670  -7.810  1.00 10.00      A   
ATOM    877  HN  PHE A  96      -8.760  -8.831  -7.484  1.00 10.00      A   
ATOM    878  CA  PHE A  96      -9.156  -9.952  -9.235  1.00 10.00      A   
ATOM    879  CB  PHE A  96      -9.460  -8.684 -10.030  1.00 10.00      A   
ATOM    880  CG  PHE A  96     -10.869  -8.197  -9.888  1.00 10.00      A   
ATOM    881  CD1 PHE A  96     -11.193  -7.254  -8.929  1.00 10.00      A   
ATOM    882  CD2 PHE A  96     -11.868  -8.678 -10.715  1.00 10.00      A   
ATOM    883  CE1 PHE A  96     -12.489  -6.797  -8.797  1.00 10.00      A   
ATOM    884  CE2 PHE A  96     -13.166  -8.227 -10.588  1.00 10.00      A   
ATOM    885  CZ  PHE A  96     -13.476  -7.285  -9.627  1.00 10.00      A   
ATOM    886  C   PHE A  96      -7.824 -10.521  -9.684  1.00 10.00      A   
ATOM    887  O   PHE A  96      -6.765 -10.102  -9.212  1.00 10.00      A   
ATOM    888  N   ALA A  97      -7.882 -11.482 -10.591  1.00 10.00      A   
ATOM    889  HN  ALA A  97      -8.760 -11.783 -10.914  1.00 10.00      A   
ATOM    890  CA  ALA A  97      -6.680 -12.097 -11.124  1.00 10.00      A   
ATOM    891  CB  ALA A  97      -6.993 -13.476 -11.682  1.00 10.00      A   
ATOM    892  C   ALA A  97      -6.092 -11.201 -12.207  1.00 10.00      A   
ATOM    893  O   ALA A  97      -6.806 -10.760 -13.112  1.00 10.00      A   
ATOM    894  N   GLN A  98      -4.795 -10.937 -12.113  1.00 10.00      A   
ATOM    895  HN  GLN A  98      -4.282 -11.335 -11.378  1.00 10.00      A   
ATOM    896  CA  GLN A  98      -4.105 -10.083 -13.073  1.00 10.00      A   
ATOM    897  CB  GLN A  98      -2.635  -9.926 -12.676  1.00 10.00      A   
ATOM    898  CG  GLN A  98      -1.886  -8.831 -13.421  1.00 10.00      A   
ATOM    899  CD  GLN A  98      -2.422  -7.441 -13.140  1.00 10.00      A   
ATOM    900  OE1 GLN A  98      -3.001  -7.183 -12.084  1.00 10.00      A   
ATOM    901  NE2 GLN A  98      -2.213  -6.529 -14.075  1.00 10.00      A   
ATOM    902 HE21 GLN A  98      -1.728  -6.799 -14.883  1.00 10.00      A   
ATOM    903 HE22 GLN A  98      -2.541  -5.621 -13.921  1.00 10.00      A   
ATOM    904  C   GLN A  98      -4.230 -10.630 -14.497  1.00 10.00      A   
ATOM    905  O   GLN A  98      -4.155  -9.877 -15.469  1.00 10.00      A   
ATOM    906  N   LYS A  99      -4.447 -11.939 -14.608  1.00 10.00      A   
ATOM    907  HN  LYS A  99      -4.493 -12.480 -13.790  1.00 10.00      A   
ATOM    908  CA  LYS A  99      -4.597 -12.600 -15.906  1.00 10.00      A   
ATOM    909  CB  LYS A  99      -4.701 -14.121 -15.729  1.00 10.00      A   
ATOM    910  CG  LYS A  99      -5.984 -14.595 -15.063  1.00 10.00      A   
ATOM    911  CD  LYS A  99      -6.027 -16.111 -14.959  1.00 10.00      A   
ATOM    912  CE  LYS A  99      -7.413 -16.608 -14.576  1.00 10.00      A   
ATOM    913  NZ  LYS A  99      -8.434 -16.287 -15.610  1.00 10.00      A   
ATOM    914  HZ1 LYS A  99      -9.310 -16.809 -15.421  1.00 10.00      A   
ATOM    915  HZ2 LYS A  99      -8.087 -16.553 -16.553  1.00 10.00      A   
ATOM    916  HZ3 LYS A  99      -8.651 -15.261 -15.602  1.00 10.00      A   
ATOM    917  C   LYS A  99      -5.817 -12.085 -16.669  1.00 10.00      A   
ATOM    918  O   LYS A  99      -5.891 -12.199 -17.894  1.00 10.00      A   
ATOM    919  N   ASP A 100      -6.772 -11.522 -15.942  1.00 10.00      A   
ATOM    920  HN  ASP A 100      -6.660 -11.456 -14.967  1.00 10.00      A   
ATOM    921  CA  ASP A 100      -7.986 -11.000 -16.555  1.00 10.00      A   
ATOM    922  CB  ASP A 100      -9.228 -11.505 -15.818  1.00 10.00      A   
ATOM    923  CG  ASP A 100      -9.511 -12.964 -16.106  1.00 10.00      A   
ATOM    924  OD1 ASP A 100      -9.322 -13.804 -15.201  1.00 10.00      A   
ATOM    925  OD2 ASP A 100      -9.910 -13.280 -17.248  1.00 10.00      A   
ATOM    926  C   ASP A 100      -7.974  -9.482 -16.604  1.00 10.00      A   
ATOM    927  O   ASP A 100      -8.723  -8.869 -17.362  1.00 10.00      A   
ATOM    928  N   LEU A 101      -7.110  -8.882 -15.803  1.00 10.00      A   
ATOM    929  HN  LEU A 101      -6.531  -9.427 -15.230  1.00 10.00      A   
ATOM    930  CA  LEU A 101      -7.000  -7.433 -15.748  1.00 10.00      A   
ATOM    931  CB  LEU A 101      -6.464  -6.990 -14.385  1.00 10.00      A   
ATOM    932  CG  LEU A 101      -7.313  -7.380 -13.174  1.00 10.00      A   
ATOM    933  CD1 LEU A 101      -6.564  -7.096 -11.883  1.00 10.00      A   
ATOM    934  CD2 LEU A 101      -8.648  -6.650 -13.195  1.00 10.00      A   
ATOM    935  C   LEU A 101      -6.104  -6.904 -16.863  1.00 10.00      A   
ATOM    936  O   LEU A 101      -6.371  -5.848 -17.437  1.00 10.00      A   
ATOM    937  N   TRP A 102      -5.046  -7.641 -17.174  1.00 10.00      A   
ATOM    938  HN  TRP A 102      -4.885  -8.483 -16.694  1.00 10.00      A   
ATOM    939  CA  TRP A 102      -4.120  -7.228 -18.217  1.00 10.00      A   
ATOM    940  CB  TRP A 102      -2.834  -6.677 -17.597  1.00 10.00      A   
ATOM    941  CG  TRP A 102      -2.261  -5.523 -18.354  1.00 10.00      A   
ATOM    942  CD1 TRP A 102      -1.540  -5.580 -19.508  1.00 10.00      A   
ATOM    943  CD2 TRP A 102      -2.364  -4.136 -18.016  1.00 10.00      A   
ATOM    944  NE1 TRP A 102      -1.188  -4.320 -19.913  1.00 10.00      A   
ATOM    945  HE1 TRP A 102      -0.665  -4.103 -20.724  1.00 10.00      A   
ATOM    946  CE2 TRP A 102      -1.678  -3.412 -19.010  1.00 10.00      A   
ATOM    947  CE3 TRP A 102      -2.966  -3.436 -16.965  1.00 10.00      A   
ATOM    948  CZ2 TRP A 102      -1.582  -2.023 -18.990  1.00 10.00      A   
ATOM    949  CZ3 TRP A 102      -2.869  -2.058 -16.947  1.00 10.00      A   
ATOM    950  CH2 TRP A 102      -2.181  -1.366 -17.951  1.00 10.00      A   
ATOM    951  C   TRP A 102      -3.801  -8.386 -19.160  1.00 10.00      A   
ATOM    952  O   TRP A 102      -3.344  -9.443 -18.723  1.00 10.00      A   
ATOM    953  N   PRO A 103      -4.043  -8.195 -20.468  1.00 10.00      A   
ATOM    954  CA  PRO A 103      -3.783  -9.218 -21.496  1.00 10.00      A   
ATOM    955  CB  PRO A 103      -4.310  -8.577 -22.789  1.00 10.00      A   
ATOM    956  CG  PRO A 103      -5.202  -7.473 -22.338  1.00 10.00      A   
ATOM    957  CD  PRO A 103      -4.617  -6.973 -21.053  1.00 10.00      A   
ATOM    958  C   PRO A 103      -2.293  -9.538 -21.639  1.00 10.00      A   
ATOM    959  O   PRO A 103      -1.917 -10.589 -22.163  1.00 10.00      A   
ATOM    960  N   GLU A 104      -1.447  -8.636 -21.162  1.00 10.00      A   
ATOM    961  HN  GLU A 104      -1.805  -7.824 -20.747  1.00 10.00      A   
ATOM    962  CA  GLU A 104      -0.001  -8.821 -21.241  1.00 10.00      A   
ATOM    963  CB  GLU A 104       0.717  -7.471 -21.280  1.00 10.00      A   
ATOM    964  CG  GLU A 104       0.460  -6.659 -22.537  1.00 10.00      A   
ATOM    965  CD  GLU A 104       0.839  -5.206 -22.360  1.00 10.00      A   
ATOM    966  OE1 GLU A 104       2.030  -4.919 -22.114  1.00 10.00      A   
ATOM    967  OE2 GLU A 104      -0.056  -4.340 -22.452  1.00 10.00      A   
ATOM    968  C   GLU A 104       0.520  -9.655 -20.072  1.00 10.00      A   
ATOM    969  O   GLU A 104       1.727  -9.815 -19.908  1.00 10.00      A   
ATOM    970  N   TYR A 105      -0.395 -10.180 -19.262  1.00 10.00      A   
ATOM    971  HN  TYR A 105      -1.343 -10.012 -19.442  1.00 10.00      A   
ATOM    972  CA  TYR A 105      -0.029 -10.999 -18.114  1.00 10.00      A   
ATOM    973  CB  TYR A 105      -1.282 -11.412 -17.341  1.00 10.00      A   
ATOM    974  CG  TYR A 105      -1.013 -12.165 -16.056  1.00 10.00      A   
ATOM    975  CD1 TYR A 105      -0.449 -11.529 -14.960  1.00 10.00      A   
ATOM    976  CD2 TYR A 105      -1.346 -13.506 -15.934  1.00 10.00      A   
ATOM    977  CE1 TYR A 105      -0.225 -12.209 -13.779  1.00 10.00      A   
ATOM    978  CE2 TYR A 105      -1.122 -14.194 -14.759  1.00 10.00      A   
ATOM    979  CZ  TYR A 105      -0.563 -13.540 -13.684  1.00 10.00      A   
ATOM    980  OH  TYR A 105      -0.349 -14.219 -12.507  1.00 10.00      A   
ATOM    981  HH  TYR A 105       0.018 -15.092 -12.710  1.00 10.00      A   
ATOM    982  C   TYR A 105       0.738 -12.236 -18.563  1.00 10.00      A   
ATOM    983  O   TYR A 105       0.278 -12.983 -19.434  1.00 10.00      A   
ATOM    984  N   SER A 106       1.907 -12.435 -17.978  1.00 10.00      A   
ATOM    985  HN  SER A 106       2.215 -11.798 -17.295  1.00 10.00      A   
ATOM    986  CA  SER A 106       2.743 -13.574 -18.308  1.00 10.00      A   
ATOM    987  CB  SER A 106       4.210 -13.250 -18.012  1.00 10.00      A   
ATOM    988  OG  SER A 106       5.051 -14.361 -18.285  1.00 10.00      A   
ATOM    989  HG  SER A 106       5.245 -14.388 -19.232  1.00 10.00      A   
ATOM    990  C   SER A 106       2.303 -14.802 -17.519  1.00 10.00      A   
ATOM    991  O   SER A 106       1.855 -14.685 -16.381  1.00 10.00      A   
ATOM    992  N   ASP A 107       2.447 -15.978 -18.125  1.00 10.00      A   
ATOM    993  HN  ASP A 107       2.830 -16.005 -19.027  1.00 10.00      A   
ATOM    994  CA  ASP A 107       2.058 -17.232 -17.481  1.00 10.00      A   
ATOM    995  CB  ASP A 107       1.947 -18.373 -18.499  1.00 10.00      A   
ATOM    996  CG  ASP A 107       0.586 -18.460 -19.163  1.00 10.00      A   
ATOM    997  OD1 ASP A 107      -0.366 -18.966 -18.528  1.00 10.00      A   
ATOM    998  OD2 ASP A 107       0.467 -18.035 -20.331  1.00 10.00      A   
ATOM    999  C   ASP A 107       3.044 -17.617 -16.388  1.00 10.00      A   
ATOM   1000  O   ASP A 107       2.818 -18.575 -15.647  1.00 10.00      A   
ATOM   1001  N   THR A 108       4.145 -16.872 -16.300  1.00 10.00      A   
ATOM   1002  HN  THR A 108       4.271 -16.131 -16.928  1.00 10.00      A   
ATOM   1003  CA  THR A 108       5.159 -17.128 -15.292  1.00 10.00      A   
ATOM   1004  CB  THR A 108       6.361 -16.177 -15.456  1.00 10.00      A   
ATOM   1005  OG1 THR A 108       5.893 -14.846 -15.738  1.00 10.00      A   
ATOM   1006  HG1 THR A 108       5.771 -14.737 -16.695  1.00 10.00      A   
ATOM   1007  CG2 THR A 108       7.262 -16.647 -16.587  1.00 10.00      A   
ATOM   1008  C   THR A 108       4.555 -16.964 -13.901  1.00 10.00      A   
ATOM   1009  O   THR A 108       4.673 -17.844 -13.047  1.00 10.00      A   
ATOM   1010  N   PHE A 109       3.889 -15.839 -13.688  1.00 10.00      A   
ATOM   1011  HN  PHE A 109       3.829 -15.174 -14.406  1.00 10.00      A   
ATOM   1012  CA  PHE A 109       3.242 -15.576 -12.419  1.00 10.00      A   
ATOM   1013  CB  PHE A 109       2.980 -14.079 -12.246  1.00 10.00      A   
ATOM   1014  CG  PHE A 109       4.230 -13.262 -12.076  1.00 10.00      A   
ATOM   1015  CD1 PHE A 109       4.699 -12.464 -13.107  1.00 10.00      A   
ATOM   1016  CD2 PHE A 109       4.932 -13.291 -10.884  1.00 10.00      A   
ATOM   1017  CE1 PHE A 109       5.847 -11.711 -12.951  1.00 10.00      A   
ATOM   1018  CE2 PHE A 109       6.083 -12.541 -10.720  1.00 10.00      A   
ATOM   1019  CZ  PHE A 109       6.540 -11.750 -11.756  1.00 10.00      A   
ATOM   1020  C   PHE A 109       1.939 -16.356 -12.359  1.00 10.00      A   
ATOM   1021  O   PHE A 109       1.129 -16.300 -13.286  1.00 10.00      A   
ATOM   1022  N   ALA A 110       1.739 -17.095 -11.285  1.00 10.00      A   
ATOM   1023  HN  ALA A 110       2.418 -17.111 -10.574  1.00 10.00      A   
ATOM   1024  CA  ALA A 110       0.533 -17.892 -11.140  1.00 10.00      A   
ATOM   1025  CB  ALA A 110       0.873 -19.371 -11.224  1.00 10.00      A   
ATOM   1026  C   ALA A 110      -0.192 -17.582  -9.840  1.00 10.00      A   
ATOM   1027  O   ALA A 110      -1.111 -18.303  -9.445  1.00 10.00      A   
ATOM   1028  N   ASN A 111       0.214 -16.510  -9.174  1.00 10.00      A   
ATOM   1029  HN  ASN A 111       0.954 -15.969  -9.526  1.00 10.00      A   
ATOM   1030  CA  ASN A 111      -0.415 -16.133  -7.918  1.00 10.00      A   
ATOM   1031  CB  ASN A 111       0.296 -16.808  -6.738  1.00 10.00      A   
ATOM   1032  CG  ASN A 111      -0.667 -17.278  -5.661  1.00 10.00      A   
ATOM   1033  OD1 ASN A 111      -1.765 -16.742  -5.508  1.00 10.00      A   
ATOM   1034  ND2 ASN A 111      -0.257 -18.278  -4.897  1.00 10.00      A   
ATOM   1035 HD21 ASN A 111       0.634 -18.653  -5.062  1.00 10.00      A   
ATOM   1036 HD22 ASN A 111      -0.864 -18.612  -4.202  1.00 10.00      A   
ATOM   1037  C   ASN A 111      -0.434 -14.619  -7.729  1.00 10.00      A   
ATOM   1038  O   ASN A 111      -0.415 -14.126  -6.602  1.00 10.00      A   
ATOM   1039  N   ASP A 112      -0.472 -13.876  -8.826  1.00 10.00      A   
ATOM   1040  HN  ASP A 112      -0.492 -14.308  -9.708  1.00 10.00      A   
ATOM   1041  CA  ASP A 112      -0.504 -12.419  -8.740  1.00 10.00      A   
ATOM   1042  CB  ASP A 112       0.439 -11.772  -9.756  1.00 10.00      A   
ATOM   1043  CG  ASP A 112       0.641 -10.287  -9.497  1.00 10.00      A   
ATOM   1044  OD1 ASP A 112       1.283  -9.936  -8.479  1.00 10.00      A   
ATOM   1045  OD2 ASP A 112       0.163  -9.465 -10.309  1.00 10.00      A   
ATOM   1046  C   ASP A 112      -1.930 -11.910  -8.920  1.00 10.00      A   
ATOM   1047  O   ASP A 112      -2.514 -12.029  -9.999  1.00 10.00      A   
ATOM   1048  N   THR A 113      -2.494 -11.379  -7.847  1.00 10.00      A   
ATOM   1049  HN  THR A 113      -1.980 -11.330  -7.013  1.00 10.00      A   
ATOM   1050  CA  THR A 113      -3.851 -10.862  -7.867  1.00 10.00      A   
ATOM   1051  CB  THR A 113      -4.772 -11.738  -6.999  1.00 10.00      A   
ATOM   1052  OG1 THR A 113      -4.064 -12.144  -5.817  1.00 10.00      A   
ATOM   1053  HG1 THR A 113      -3.604 -12.971  -5.988  1.00 10.00      A   
ATOM   1054  CG2 THR A 113      -5.225 -12.972  -7.766  1.00 10.00      A   
ATOM   1055  C   THR A 113      -3.895  -9.431  -7.338  1.00 10.00      A   
ATOM   1056  O   THR A 113      -2.966  -8.976  -6.667  1.00 10.00      A   
ATOM   1057  N   LEU A 114      -4.972  -8.727  -7.643  1.00 10.00      A   
ATOM   1058  HN  LEU A 114      -5.680  -9.142  -8.189  1.00 10.00      A   
ATOM   1059  CA  LEU A 114      -5.141  -7.356  -7.187  1.00 10.00      A   
ATOM   1060  CB  LEU A 114      -5.108  -6.378  -8.364  1.00 10.00      A   
ATOM   1061  CG  LEU A 114      -5.189  -4.891  -8.004  1.00 10.00      A   
ATOM   1062  CD1 LEU A 114      -3.903  -4.422  -7.340  1.00 10.00      A   
ATOM   1063  CD2 LEU A 114      -5.494  -4.053  -9.235  1.00 10.00      A   
ATOM   1064  C   LEU A 114      -6.445  -7.204  -6.416  1.00 10.00      A   
ATOM   1065  O   LEU A 114      -7.514  -7.587  -6.896  1.00 10.00      A   
ATOM   1066  N   GLU A 115      -6.345  -6.655  -5.217  1.00 10.00      A   
ATOM   1067  HN  GLU A 115      -5.466  -6.371  -4.896  1.00 10.00      A   
ATOM   1068  CA  GLU A 115      -7.505  -6.441  -4.369  1.00 10.00      A   
ATOM   1069  CB  GLU A 115      -7.113  -6.641  -2.907  1.00 10.00      A   
ATOM   1070  CG  GLU A 115      -7.999  -7.610  -2.155  1.00 10.00      A   
ATOM   1071  CD  GLU A 115      -7.189  -8.497  -1.245  1.00 10.00      A   
ATOM   1072  OE1 GLU A 115      -6.212  -9.110  -1.736  1.00 10.00      A   
ATOM   1073  OE2 GLU A 115      -7.514  -8.579  -0.039  1.00 10.00      A   
ATOM   1074  C   GLU A 115      -8.017  -5.024  -4.556  1.00 10.00      A   
ATOM   1075  O   GLU A 115      -7.242  -4.075  -4.486  1.00 10.00      A   
ATOM   1076  N   THR A 116      -9.307  -4.881  -4.803  1.00 10.00      A   
ATOM   1077  HN  THR A 116      -9.882  -5.679  -4.862  1.00 10.00      A   
ATOM   1078  CA  THR A 116      -9.888  -3.566  -4.987  1.00 10.00      A   
ATOM   1079  CB  THR A 116      -9.955  -3.156  -6.479  1.00 10.00      A   
ATOM   1080  OG1 THR A 116     -10.361  -1.784  -6.606  1.00 10.00      A   
ATOM   1081  HG1 THR A 116      -9.771  -1.337  -7.229  1.00 10.00      A   
ATOM   1082  CG2 THR A 116     -10.902  -4.050  -7.265  1.00 10.00      A   
ATOM   1083  C   THR A 116     -11.262  -3.462  -4.327  1.00 10.00      A   
ATOM   1084  O   THR A 116     -12.085  -4.378  -4.417  1.00 10.00      A   
ATOM   1085  N   GLU A 117     -11.482  -2.354  -3.636  1.00 10.00      A   
ATOM   1086  HN  GLU A 117     -10.776  -1.680  -3.583  1.00 10.00      A   
ATOM   1087  CA  GLU A 117     -12.745  -2.104  -2.962  1.00 10.00      A   
ATOM   1088  CB  GLU A 117     -12.534  -1.112  -1.813  1.00 10.00      A   
ATOM   1089  CG  GLU A 117     -11.202  -1.266  -1.095  1.00 10.00      A   
ATOM   1090  CD  GLU A 117     -11.350  -1.695   0.349  1.00 10.00      A   
ATOM   1091  OE1 GLU A 117     -11.875  -0.903   1.157  1.00 10.00      A   
ATOM   1092  OE2 GLU A 117     -10.921  -2.817   0.692  1.00 10.00      A   
ATOM   1093  C   GLU A 117     -13.734  -1.529  -3.967  1.00 10.00      A   
ATOM   1094  O   GLU A 117     -13.452  -0.521  -4.615  1.00 10.00      A   
ATOM   1095  N   ILE A 118     -14.879  -2.175  -4.119  1.00 10.00      A   
ATOM   1096  HN  ILE A 118     -15.061  -2.975  -3.573  1.00 10.00      A   
ATOM   1097  CA  ILE A 118     -15.885  -1.714  -5.063  1.00 10.00      A   
ATOM   1098  CB  ILE A 118     -15.934  -2.593  -6.337  1.00 10.00      A   
ATOM   1099  CG1 ILE A 118     -14.564  -2.594  -7.027  1.00 10.00      A   
ATOM   1100  CG2 ILE A 118     -17.007  -2.095  -7.299  1.00 10.00      A   
ATOM   1101  CD1 ILE A 118     -14.469  -3.514  -8.220  1.00 10.00      A   
ATOM   1102  C   ILE A 118     -17.261  -1.659  -4.407  1.00 10.00      A   
ATOM   1103  O   ILE A 118     -17.720  -2.643  -3.824  1.00 10.00      A   
ATOM   1104  N   PRO A 119     -17.905  -0.486  -4.452  1.00 10.00      A   
ATOM   1105  CA  PRO A 119     -19.238  -0.282  -3.876  1.00 10.00      A   
ATOM   1106  CB  PRO A 119     -19.579   1.170  -4.229  1.00 10.00      A   
ATOM   1107  CG  PRO A 119     -18.596   1.576  -5.272  1.00 10.00      A   
ATOM   1108  CD  PRO A 119     -17.369   0.748  -5.044  1.00 10.00      A   
ATOM   1109  C   PRO A 119     -20.286  -1.245  -4.449  1.00 10.00      A   
ATOM   1110  O   PRO A 119     -20.217  -1.647  -5.615  1.00 10.00      A   
ATOM   1111  N   GLU A 120     -21.264  -1.579  -3.612  1.00 10.00      A   
ATOM   1112  HN  GLU A 120     -21.267  -1.178  -2.715  1.00 10.00      A   
ATOM   1113  CA  GLU A 120     -22.341  -2.506  -3.956  1.00 10.00      A   
ATOM   1114  CB  GLU A 120     -23.300  -2.610  -2.768  1.00 10.00      A   
ATOM   1115  CG  GLU A 120     -24.248  -3.794  -2.815  1.00 10.00      A   
ATOM   1116  CD  GLU A 120     -25.160  -3.837  -1.608  1.00 10.00      A   
ATOM   1117  OE1 GLU A 120     -24.925  -4.669  -0.704  1.00 10.00      A   
ATOM   1118  OE2 GLU A 120     -26.112  -3.025  -1.553  1.00 10.00      A   
ATOM   1119  C   GLU A 120     -23.113  -2.098  -5.216  1.00 10.00      A   
ATOM   1120  O   GLU A 120     -23.614  -2.956  -5.949  1.00 10.00      A   
ATOM   1121  N   ARG A 121     -23.205  -0.795  -5.467  1.00 10.00      A   
ATOM   1122  HN  ARG A 121     -22.786  -0.157  -4.840  1.00 10.00      A   
ATOM   1123  CA  ARG A 121     -23.932  -0.277  -6.627  1.00 10.00      A   
ATOM   1124  CB  ARG A 121     -24.057   1.247  -6.547  1.00 10.00      A   
ATOM   1125  CG  ARG A 121     -25.137   1.831  -7.447  1.00 10.00      A   
ATOM   1126  CD  ARG A 121     -25.309   3.327  -7.220  1.00 10.00      A   
ATOM   1127  NE  ARG A 121     -24.434   4.127  -8.080  1.00 10.00      A   
ATOM   1128  HE  ARG A 121     -24.118   3.709  -8.910  1.00 10.00      A   
ATOM   1129  CZ  ARG A 121     -24.069   5.385  -7.809  1.00 10.00      A   
ATOM   1130  NH1 ARG A 121     -24.503   5.987  -6.704  1.00 10.00      A   
ATOM   1131 HH11 ARG A 121     -25.133   5.481  -6.044  1.00 10.00      A   
ATOM   1132 HH12 ARG A 121     -24.214   6.979  -6.486  1.00 10.00      A   
ATOM   1133  NH2 ARG A 121     -23.278   6.041  -8.647  1.00 10.00      A   
ATOM   1134 HH21 ARG A 121     -22.993   7.022  -8.440  1.00 10.00      A   
ATOM   1135 HH22 ARG A 121     -22.940   5.582  -9.520  1.00 10.00      A   
ATOM   1136  C   ARG A 121     -23.305  -0.689  -7.965  1.00 10.00      A   
ATOM   1137  O   ARG A 121     -23.983  -0.703  -8.993  1.00 10.00      A   
ATOM   1138  N   TYR A 122     -22.021  -1.030  -7.953  1.00 10.00      A   
ATOM   1139  HN  TYR A 122     -21.529  -1.030  -7.099  1.00 10.00      A   
ATOM   1140  CA  TYR A 122     -21.326  -1.418  -9.176  1.00 10.00      A   
ATOM   1141  CB  TYR A 122     -19.916  -0.819  -9.202  1.00 10.00      A   
ATOM   1142  CG  TYR A 122     -19.849   0.685  -9.343  1.00 10.00      A   
ATOM   1143  CD1 TYR A 122     -20.005   1.517  -8.242  1.00 10.00      A   
ATOM   1144  CD2 TYR A 122     -19.605   1.273 -10.575  1.00 10.00      A   
ATOM   1145  CE1 TYR A 122     -19.912   2.890  -8.363  1.00 10.00      A   
ATOM   1146  CE2 TYR A 122     -19.517   2.645 -10.707  1.00 10.00      A   
ATOM   1147  CZ  TYR A 122     -19.671   3.448  -9.597  1.00 10.00      A   
ATOM   1148  OH  TYR A 122     -19.563   4.815  -9.723  1.00 10.00      A   
ATOM   1149  HH  TYR A 122     -19.040   5.168  -8.980  1.00 10.00      A   
ATOM   1150  C   TYR A 122     -21.212  -2.933  -9.303  1.00 10.00      A   
ATOM   1151  O   TYR A 122     -20.667  -3.442 -10.287  1.00 10.00      A   
ATOM   1152  N   LEU A 123     -21.732  -3.652  -8.320  1.00 10.00      A   
ATOM   1153  HN  LEU A 123     -22.194  -3.197  -7.582  1.00 10.00      A   
ATOM   1154  CA  LEU A 123     -21.643  -5.105  -8.320  1.00 10.00      A   
ATOM   1155  CB  LEU A 123     -21.321  -5.614  -6.917  1.00 10.00      A   
ATOM   1156  CG  LEU A 123     -20.107  -4.990  -6.232  1.00 10.00      A   
ATOM   1157  CD1 LEU A 123     -19.974  -5.519  -4.815  1.00 10.00      A   
ATOM   1158  CD2 LEU A 123     -18.842  -5.263  -7.029  1.00 10.00      A   
ATOM   1159  C   LEU A 123     -22.916  -5.770  -8.828  1.00 10.00      A   
ATOM   1160  O   LEU A 123     -24.016  -5.235  -8.681  1.00 10.00      A   
ATOM   1161  N   GLU A 124     -22.751  -6.941  -9.428  1.00 10.00      A   
ATOM   1162  HN  GLU A 124     -21.842  -7.298  -9.535  1.00 10.00      A   
ATOM   1163  CA  GLU A 124     -23.869  -7.714  -9.944  1.00 10.00      A   
ATOM   1164  CB  GLU A 124     -24.137  -7.362 -11.405  1.00 10.00      A   
ATOM   1165  CG  GLU A 124     -25.582  -7.554 -11.826  1.00 10.00      A   
ATOM   1166  CD  GLU A 124     -25.896  -6.873 -13.140  1.00 10.00      A   
ATOM   1167  OE1 GLU A 124     -26.058  -5.634 -13.146  1.00 10.00      A   
ATOM   1168  OE2 GLU A 124     -25.982  -7.572 -14.177  1.00 10.00      A   
ATOM   1169  C   GLU A 124     -23.563  -9.201  -9.796  1.00 10.00      A   
ATOM   1170  O   GLU A 124     -22.426  -9.627 -10.011  1.00 10.00      A   
ATOM   1171  N   LYS A 125     -24.564  -9.981  -9.409  1.00 10.00      A   
ATOM   1172  HN  LYS A 125     -25.448  -9.583  -9.252  1.00 10.00      A   
ATOM   1173  CA  LYS A 125     -24.386 -11.416  -9.217  1.00 10.00      A   
ATOM   1174  CB  LYS A 125     -25.646 -12.043  -8.611  1.00 10.00      A   
ATOM   1175  CG  LYS A 125     -25.542 -13.545  -8.385  1.00 10.00      A   
ATOM   1176  CD  LYS A 125     -24.586 -13.871  -7.249  1.00 10.00      A   
ATOM   1177  CE  LYS A 125     -24.288 -15.359  -7.182  1.00 10.00      A   
ATOM   1178  NZ  LYS A 125     -23.002 -15.695  -7.848  1.00 10.00      A   
ATOM   1179  HZ1 LYS A 125     -22.704 -16.655  -7.582  1.00 10.00      A   
ATOM   1180  HZ2 LYS A 125     -22.258 -15.022  -7.562  1.00 10.00      A   
ATOM   1181  HZ3 LYS A 125     -23.111 -15.655  -8.888  1.00 10.00      A   
ATOM   1182  C   LYS A 125     -24.020 -12.123 -10.517  1.00 10.00      A   
ATOM   1183  O   LYS A 125     -24.684 -11.947 -11.541  1.00 10.00      A   
ATOM   1184  N   ALA A 126     -22.957 -12.917 -10.470  1.00 10.00      A   
ATOM   1185  HN  ALA A 126     -22.465 -13.011  -9.627  1.00 10.00      A   
ATOM   1186  CB  ALA A 126     -20.988 -13.711 -11.671  1.00 10.00      A   
ATOM   1187  CA  ALA A 126     -22.507 -13.660 -11.632  1.00 10.00      A   
ATOM   1188  C   ALA A 126     -23.081 -15.066 -11.587  1.00 10.00      A   
ATOM   1189  O   ALA A 126     -23.596 -15.538 -12.619  1.00 10.00      A   
ATOM   1190  OXT ALA A 126     -23.035 -15.688 -10.502  1.00 10.00      A   
ATOM   1191  CB  VAL B  24      39.456   3.724   4.303  1.00 10.00      B   
ATOM   1192  CG1 VAL B  24      38.696   4.815   5.040  1.00 10.00      B   
ATOM   1193  CG2 VAL B  24      40.521   4.327   3.401  1.00 10.00      B   
ATOM   1194  C   VAL B  24      40.106   1.340   4.653  1.00 10.00      B   
ATOM   1195  O   VAL B  24      41.176   0.795   4.381  1.00 10.00      B   
ATOM   1196  N   VAL B  24      41.438   3.121   5.734  1.00 10.00      B   
ATOM   1197  HT1 VAL B  24      41.401   4.028   6.242  1.00 10.00      B   
ATOM   1198  HT2 VAL B  24      42.064   3.222   4.909  1.00 10.00      B   
ATOM   1199  HT3 VAL B  24      41.836   2.394   6.367  1.00 10.00      B   
ATOM   1200  CA  VAL B  24      40.079   2.719   5.296  1.00 10.00      B   
ATOM   1201  N   SER B  25      38.926   0.791   4.402  1.00 10.00      B   
ATOM   1202  HN  SER B  25      38.106   1.296   4.625  1.00 10.00      B   
ATOM   1203  CA  SER B  25      38.798  -0.528   3.797  1.00 10.00      B   
ATOM   1204  CB  SER B  25      37.443  -1.137   4.167  1.00 10.00      B   
ATOM   1205  OG  SER B  25      37.011  -0.669   5.436  1.00 10.00      B   
ATOM   1206  HG  SER B  25      36.809   0.283   5.377  1.00 10.00      B   
ATOM   1207  C   SER B  25      38.933  -0.437   2.280  1.00 10.00      B   
ATOM   1208  O   SER B  25      38.710   0.628   1.698  1.00 10.00      B   
ATOM   1209  N   ASP B  26      39.280  -1.558   1.649  1.00 10.00      B   
ATOM   1210  HN  ASP B  26      39.430  -2.371   2.180  1.00 10.00      B   
ATOM   1211  CA  ASP B  26      39.457  -1.623   0.196  1.00 10.00      B   
ATOM   1212  CB  ASP B  26      39.665  -3.070  -0.251  1.00 10.00      B   
ATOM   1213  CG  ASP B  26      39.659  -3.222  -1.760  1.00 10.00      B   
ATOM   1214  OD1 ASP B  26      40.663  -2.845  -2.402  1.00 10.00      B   
ATOM   1215  OD2 ASP B  26      38.657  -3.726  -2.306  1.00 10.00      B   
ATOM   1216  C   ASP B  26      38.283  -1.012  -0.565  1.00 10.00      B   
ATOM   1217  O   ASP B  26      38.470  -0.134  -1.411  1.00 10.00      B   
ATOM   1218  N   PHE B  27      37.077  -1.466  -0.243  1.00 10.00      B   
ATOM   1219  HN  PHE B  27      36.999  -2.152   0.456  1.00 10.00      B   
ATOM   1220  CA  PHE B  27      35.865  -0.978  -0.894  1.00 10.00      B   
ATOM   1221  CB  PHE B  27      34.636  -1.710  -0.343  1.00 10.00      B   
ATOM   1222  CG  PHE B  27      33.339  -1.330  -1.004  1.00 10.00      B   
ATOM   1223  CD1 PHE B  27      32.995  -1.850  -2.244  1.00 10.00      B   
ATOM   1224  CD2 PHE B  27      32.460  -0.458  -0.384  1.00 10.00      B   
ATOM   1225  CE1 PHE B  27      31.800  -1.503  -2.849  1.00 10.00      B   
ATOM   1226  CE2 PHE B  27      31.265  -0.106  -0.983  1.00 10.00      B   
ATOM   1227  CZ  PHE B  27      30.934  -0.630  -2.219  1.00 10.00      B   
ATOM   1228  C   PHE B  27      35.702   0.529  -0.720  1.00 10.00      B   
ATOM   1229  O   PHE B  27      35.322   1.232  -1.655  1.00 10.00      B   
ATOM   1230  N   GLU B  28      36.014   1.016   0.475  1.00 10.00      B   
ATOM   1231  HN  GLU B  28      36.340   0.403   1.166  1.00 10.00      B   
ATOM   1232  CA  GLU B  28      35.893   2.436   0.785  1.00 10.00      B   
ATOM   1233  CB  GLU B  28      36.080   2.675   2.283  1.00 10.00      B   
ATOM   1234  CG  GLU B  28      35.134   1.851   3.140  1.00 10.00      B   
ATOM   1235  CD  GLU B  28      35.394   1.996   4.623  1.00 10.00      B   
ATOM   1236  OE1 GLU B  28      36.568   1.893   5.038  1.00 10.00      B   
ATOM   1237  OE2 GLU B  28      34.420   2.189   5.382  1.00 10.00      B   
ATOM   1238  C   GLU B  28      36.876   3.266  -0.031  1.00 10.00      B   
ATOM   1239  O   GLU B  28      36.560   4.381  -0.451  1.00 10.00      B   
ATOM   1240  N   ILE B  29      38.063   2.714  -0.265  1.00 10.00      B   
ATOM   1241  HN  ILE B  29      38.260   1.821   0.105  1.00 10.00      B   
ATOM   1242  CA  ILE B  29      39.078   3.401  -1.053  1.00 10.00      B   
ATOM   1243  CB  ILE B  29      40.407   2.617  -1.068  1.00 10.00      B   
ATOM   1244  CG1 ILE B  29      40.914   2.388   0.356  1.00 10.00      B   
ATOM   1245  CG2 ILE B  29      41.452   3.352  -1.893  1.00 10.00      B   
ATOM   1246  CD1 ILE B  29      41.941   1.286   0.463  1.00 10.00      B   
ATOM   1247  C   ILE B  29      38.588   3.549  -2.487  1.00 10.00      B   
ATOM   1248  O   ILE B  29      38.674   4.626  -3.084  1.00 10.00      B   
ATOM   1249  N   LEU B  30      38.059   2.455  -3.021  1.00 10.00      B   
ATOM   1250  HN  LEU B  30      38.020   1.635  -2.479  1.00 10.00      B   
ATOM   1251  CA  LEU B  30      37.539   2.427  -4.380  1.00 10.00      B   
ATOM   1252  CB  LEU B  30      37.207   0.990  -4.791  1.00 10.00      B   
ATOM   1253  CG  LEU B  30      38.386   0.013  -4.812  1.00 10.00      B   
ATOM   1254  CD1 LEU B  30      37.897  -1.412  -4.997  1.00 10.00      B   
ATOM   1255  CD2 LEU B  30      39.370   0.387  -5.908  1.00 10.00      B   
ATOM   1256  C   LEU B  30      36.306   3.313  -4.502  1.00 10.00      B   
ATOM   1257  O   LEU B  30      36.119   3.991  -5.509  1.00 10.00      B   
ATOM   1258  N   GLU B  31      35.477   3.306  -3.462  1.00 10.00      B   
ATOM   1259  HN  GLU B  31      35.685   2.727  -2.695  1.00 10.00      B   
ATOM   1260  CA  GLU B  31      34.262   4.110  -3.425  1.00 10.00      B   
ATOM   1261  CB  GLU B  31      33.565   3.930  -2.075  1.00 10.00      B   
ATOM   1262  CG  GLU B  31      32.158   3.374  -2.166  1.00 10.00      B   
ATOM   1263  CD  GLU B  31      31.108   4.425  -1.884  1.00 10.00      B   
ATOM   1264  OE1 GLU B  31      31.140   5.027  -0.789  1.00 10.00      B   
ATOM   1265  OE2 GLU B  31      30.248   4.665  -2.756  1.00 10.00      B   
ATOM   1266  C   GLU B  31      34.580   5.585  -3.654  1.00 10.00      B   
ATOM   1267  O   GLU B  31      33.898   6.269  -4.424  1.00 10.00      B   
ATOM   1268  N   MET B  32      35.628   6.062  -2.986  1.00 10.00      B   
ATOM   1269  HN  MET B  32      36.128   5.464  -2.391  1.00 10.00      B   
ATOM   1270  CA  MET B  32      36.054   7.448  -3.113  1.00 10.00      B   
ATOM   1271  CB  MET B  32      37.120   7.780  -2.066  1.00 10.00      B   
ATOM   1272  CG  MET B  32      36.600   7.895  -0.643  1.00 10.00      B   
ATOM   1273  SD  MET B  32      37.905   8.278   0.547  1.00 10.00      B   
ATOM   1274  CE  MET B  32      38.460   9.873  -0.054  1.00 10.00      B   
ATOM   1275  C   MET B  32      36.613   7.706  -4.506  1.00 10.00      B   
ATOM   1276  O   MET B  32      36.328   8.734  -5.120  1.00 10.00      B   
ATOM   1277  N   ALA B  33      37.396   6.756  -5.004  1.00 10.00      B   
ATOM   1278  HN  ALA B  33      37.569   5.951  -4.470  1.00 10.00      B   
ATOM   1279  CA  ALA B  33      38.004   6.874  -6.322  1.00 10.00      B   
ATOM   1280  CB  ALA B  33      38.932   5.698  -6.586  1.00 10.00      B   
ATOM   1281  C   ALA B  33      36.944   6.983  -7.416  1.00 10.00      B   
ATOM   1282  O   ALA B  33      37.019   7.860  -8.276  1.00 10.00      B   
ATOM   1283  N   VAL B  34      35.950   6.100  -7.365  1.00 10.00      B   
ATOM   1284  HN  VAL B  34      35.945   5.433  -6.643  1.00 10.00      B   
ATOM   1285  CA  VAL B  34      34.872   6.094  -8.356  1.00 10.00      B   
ATOM   1286  CB  VAL B  34      33.835   4.982  -8.070  1.00 10.00      B   
ATOM   1287  CG1 VAL B  34      32.652   5.082  -9.025  1.00 10.00      B   
ATOM   1288  CG2 VAL B  34      34.481   3.610  -8.178  1.00 10.00      B   
ATOM   1289  C   VAL B  34      34.173   7.450  -8.409  1.00 10.00      B   
ATOM   1290  O   VAL B  34      33.931   7.993  -9.489  1.00 10.00      B   
ATOM   1291  N   ARG B  35      33.873   7.999  -7.236  1.00 10.00      B   
ATOM   1292  HN  ARG B  35      34.105   7.521  -6.414  1.00 10.00      B   
ATOM   1293  CA  ARG B  35      33.212   9.294  -7.146  1.00 10.00      B   
ATOM   1294  CB  ARG B  35      32.911   9.660  -5.690  1.00 10.00      B   
ATOM   1295  CG  ARG B  35      31.471   9.407  -5.280  1.00 10.00      B   
ATOM   1296  CD  ARG B  35      31.156   9.995  -3.911  1.00 10.00      B   
ATOM   1297  NE  ARG B  35      31.823   9.276  -2.823  1.00 10.00      B   
ATOM   1298  HE  ARG B  35      32.564   9.741  -2.366  1.00 10.00      B   
ATOM   1299  CZ  ARG B  35      31.491   8.046  -2.420  1.00 10.00      B   
ATOM   1300  NH1 ARG B  35      30.501   7.388  -3.013  1.00 10.00      B   
ATOM   1301 HH11 ARG B  35      30.247   6.415  -2.700  1.00 10.00      B   
ATOM   1302 HH12 ARG B  35      29.970   7.828  -3.794  1.00 10.00      B   
ATOM   1303  NH2 ARG B  35      32.142   7.485  -1.411  1.00 10.00      B   
ATOM   1304 HH21 ARG B  35      31.884   6.515  -1.088  1.00 10.00      B   
ATOM   1305 HH22 ARG B  35      32.911   8.002  -0.929  1.00 10.00      B   
ATOM   1306  C   ARG B  35      34.057  10.377  -7.800  1.00 10.00      B   
ATOM   1307  O   ARG B  35      33.572  11.131  -8.644  1.00 10.00      B   
ATOM   1308  N   GLU B  36      35.329  10.429  -7.422  1.00 10.00      B   
ATOM   1309  HN  GLU B  36      35.658   9.782  -6.761  1.00 10.00      B   
ATOM   1310  CA  GLU B  36      36.251  11.416  -7.966  1.00 10.00      B   
ATOM   1311  CB  GLU B  36      37.620  11.306  -7.295  1.00 10.00      B   
ATOM   1312  CG  GLU B  36      37.628  11.744  -5.839  1.00 10.00      B   
ATOM   1313  CD  GLU B  36      39.029  11.904  -5.288  1.00 10.00      B   
ATOM   1314  OE1 GLU B  36      39.872  12.524  -5.972  1.00 10.00      B   
ATOM   1315  OE2 GLU B  36      39.297  11.422  -4.164  1.00 10.00      B   
ATOM   1316  C   GLU B  36      36.384  11.279  -9.480  1.00 10.00      B   
ATOM   1317  O   GLU B  36      36.355  12.273 -10.201  1.00 10.00      B   
ATOM   1318  N   LEU B  37      36.505  10.044  -9.957  1.00 10.00      B   
ATOM   1319  HN  LEU B  37      36.512   9.285  -9.329  1.00 10.00      B   
ATOM   1320  CA  LEU B  37      36.638   9.780 -11.387  1.00 10.00      B   
ATOM   1321  CB  LEU B  37      36.782   8.279 -11.647  1.00 10.00      B   
ATOM   1322  CG  LEU B  37      38.077   7.625 -11.160  1.00 10.00      B   
ATOM   1323  CD1 LEU B  37      38.005   6.114 -11.325  1.00 10.00      B   
ATOM   1324  CD2 LEU B  37      39.276   8.192 -11.901  1.00 10.00      B   
ATOM   1325  C   LEU B  37      35.444  10.322 -12.161  1.00 10.00      B   
ATOM   1326  O   LEU B  37      35.608  10.992 -13.182  1.00 10.00      B   
ATOM   1327  N   ALA B  38      34.247  10.036 -11.666  1.00 10.00      B   
ATOM   1328  HN  ALA B  38      34.182   9.504 -10.841  1.00 10.00      B   
ATOM   1329  CA  ALA B  38      33.028  10.490 -12.313  1.00 10.00      B   
ATOM   1330  CB  ALA B  38      31.811   9.848 -11.673  1.00 10.00      B   
ATOM   1331  C   ALA B  38      32.928  12.014 -12.293  1.00 10.00      B   
ATOM   1332  O   ALA B  38      32.492  12.626 -13.272  1.00 10.00      B   
ATOM   1333  N   ILE B  39      33.338  12.623 -11.180  1.00 10.00      B   
ATOM   1334  HN  ILE B  39      33.664  12.078 -10.426  1.00 10.00      B   
ATOM   1335  CA  ILE B  39      33.308  14.076 -11.049  1.00 10.00      B   
ATOM   1336  CB  ILE B  39      33.609  14.532  -9.602  1.00 10.00      B   
ATOM   1337  CG1 ILE B  39      32.518  14.024  -8.651  1.00 10.00      B   
ATOM   1338  CG2 ILE B  39      33.713  16.050  -9.524  1.00 10.00      B   
ATOM   1339  CD1 ILE B  39      32.842  14.205  -7.185  1.00 10.00      B   
ATOM   1340  C   ILE B  39      34.305  14.713 -12.017  1.00 10.00      B   
ATOM   1341  O   ILE B  39      33.981  15.678 -12.713  1.00 10.00      B   
ATOM   1342  N   GLU B  40      35.508  14.145 -12.070  1.00 10.00      B   
ATOM   1343  HN  GLU B  40      35.697  13.375 -11.487  1.00 10.00      B   
ATOM   1344  CA  GLU B  40      36.560  14.633 -12.953  1.00 10.00      B   
ATOM   1345  CB  GLU B  40      37.843  13.820 -12.756  1.00 10.00      B   
ATOM   1346  CG  GLU B  40      38.582  14.124 -11.462  1.00 10.00      B   
ATOM   1347  CD  GLU B  40      39.879  13.354 -11.328  1.00 10.00      B   
ATOM   1348  OE1 GLU B  40      40.585  13.186 -12.347  1.00 10.00      B   
ATOM   1349  OE2 GLU B  40      40.211  12.927 -10.197  1.00 10.00      B   
ATOM   1350  C   GLU B  40      36.113  14.566 -14.410  1.00 10.00      B   
ATOM   1351  O   GLU B  40      36.371  15.482 -15.193  1.00 10.00      B   
ATOM   1352  N   LYS B  41      35.433  13.480 -14.761  1.00 10.00      B   
ATOM   1353  HN  LYS B  41      35.270  12.778 -14.088  1.00 10.00      B   
ATOM   1354  CA  LYS B  41      34.932  13.295 -16.116  1.00 10.00      B   
ATOM   1355  CB  LYS B  41      34.401  11.876 -16.302  1.00 10.00      B   
ATOM   1356  CG  LYS B  41      35.422  10.882 -16.822  1.00 10.00      B   
ATOM   1357  CD  LYS B  41      34.731   9.687 -17.449  1.00 10.00      B   
ATOM   1358  CE  LYS B  41      35.727   8.649 -17.928  1.00 10.00      B   
ATOM   1359  NZ  LYS B  41      35.059   7.572 -18.698  1.00 10.00      B   
ATOM   1360  HZ1 LYS B  41      34.663   7.957 -19.579  1.00 10.00      B   
ATOM   1361  HZ2 LYS B  41      34.288   7.157 -18.136  1.00 10.00      B   
ATOM   1362  HZ3 LYS B  41      35.740   6.826 -18.936  1.00 10.00      B   
ATOM   1363  C   LYS B  41      33.820  14.289 -16.418  1.00 10.00      B   
ATOM   1364  O   LYS B  41      33.736  14.835 -17.520  1.00 10.00      B   
ATOM   1365  N   GLY B  42      32.972  14.525 -15.429  1.00 10.00      B   
ATOM   1366  HN  GLY B  42      33.100  14.070 -14.567  1.00 10.00      B   
ATOM   1367  CA  GLY B  42      31.868  15.447 -15.600  1.00 10.00      B   
ATOM   1368  C   GLY B  42      30.532  14.734 -15.651  1.00 10.00      B   
ATOM   1369  O   GLY B  42      29.530  15.303 -16.089  1.00 10.00      B   
ATOM   1370  N   LEU B  43      30.517  13.482 -15.204  1.00 10.00      B   
ATOM   1371  HN  LEU B  43      31.350  13.083 -14.863  1.00 10.00      B   
ATOM   1372  CA  LEU B  43      29.293  12.691 -15.195  1.00 10.00      B   
ATOM   1373  CB  LEU B  43      29.603  11.226 -14.872  1.00 10.00      B   
ATOM   1374  CG  LEU B  43      28.455  10.231 -15.076  1.00 10.00      B   
ATOM   1375  CD1 LEU B  43      28.028  10.196 -16.537  1.00 10.00      B   
ATOM   1376  CD2 LEU B  43      28.855   8.843 -14.598  1.00 10.00      B   
ATOM   1377  C   LEU B  43      28.320  13.266 -14.175  1.00 10.00      B   
ATOM   1378  O   LEU B  43      27.141  13.455 -14.461  1.00 10.00      B   
ATOM   1379  N   PHE B  44      28.836  13.559 -12.992  1.00 10.00      B   
ATOM   1380  HN  PHE B  44      29.792  13.393 -12.833  1.00 10.00      B   
ATOM   1381  CA  PHE B  44      28.040  14.136 -11.921  1.00 10.00      B   
ATOM   1382  CB  PHE B  44      27.324  13.047 -11.099  1.00 10.00      B   
ATOM   1383  CG  PHE B  44      28.115  12.473  -9.952  1.00 10.00      B   
ATOM   1384  CD1 PHE B  44      27.756  12.748  -8.643  1.00 10.00      B   
ATOM   1385  CD2 PHE B  44      29.213  11.660 -10.182  1.00 10.00      B   
ATOM   1386  CE1 PHE B  44      28.477  12.228  -7.586  1.00 10.00      B   
ATOM   1387  CE2 PHE B  44      29.938  11.137  -9.129  1.00 10.00      B   
ATOM   1388  CZ  PHE B  44      29.569  11.420  -7.830  1.00 10.00      B   
ATOM   1389  C   PHE B  44      28.941  15.006 -11.055  1.00 10.00      B   
ATOM   1390  O   PHE B  44      30.127  14.713 -10.905  1.00 10.00      B   
ATOM   1391  N   SER B  45      28.400  16.081 -10.511  1.00 10.00      B   
ATOM   1392  HN  SER B  45      27.446  16.275 -10.657  1.00 10.00      B   
ATOM   1393  CA  SER B  45      29.192  16.976  -9.684  1.00 10.00      B   
ATOM   1394  CB  SER B  45      28.677  18.414  -9.812  1.00 10.00      B   
ATOM   1395  OG  SER B  45      27.371  18.537  -9.275  1.00 10.00      B   
ATOM   1396  HG  SER B  45      26.780  17.913  -9.727  1.00 10.00      B   
ATOM   1397  C   SER B  45      29.154  16.529  -8.229  1.00 10.00      B   
ATOM   1398  O   SER B  45      28.360  15.662  -7.858  1.00 10.00      B   
ATOM   1399  N   ALA B  46      30.007  17.122  -7.407  1.00 10.00      B   
ATOM   1400  HN  ALA B  46      30.616  17.805  -7.757  1.00 10.00      B   
ATOM   1401  CA  ALA B  46      30.048  16.792  -5.994  1.00 10.00      B   
ATOM   1402  CB  ALA B  46      31.225  17.480  -5.320  1.00 10.00      B   
ATOM   1403  C   ALA B  46      28.733  17.211  -5.350  1.00 10.00      B   
ATOM   1404  O   ALA B  46      28.237  16.558  -4.431  1.00 10.00      B   
ATOM   1405  N   GLU B  47      28.160  18.292  -5.875  1.00 10.00      B   
ATOM   1406  HN  GLU B  47      28.611  18.753  -6.618  1.00 10.00      B   
ATOM   1407  CA  GLU B  47      26.895  18.812  -5.382  1.00 10.00      B   
ATOM   1408  CB  GLU B  47      26.580  20.160  -6.032  1.00 10.00      B   
ATOM   1409  CG  GLU B  47      25.745  21.085  -5.163  1.00 10.00      B   
ATOM   1410  CD  GLU B  47      26.438  21.439  -3.866  1.00 10.00      B   
ATOM   1411  OE1 GLU B  47      27.576  21.952  -3.918  1.00 10.00      B   
ATOM   1412  OE2 GLU B  47      25.852  21.205  -2.789  1.00 10.00      B   
ATOM   1413  C   GLU B  47      25.773  17.818  -5.661  1.00 10.00      B   
ATOM   1414  O   GLU B  47      24.836  17.692  -4.876  1.00 10.00      B   
ATOM   1415  N   ASP B  48      25.890  17.099  -6.774  1.00 10.00      B   
ATOM   1416  HN  ASP B  48      26.667  17.246  -7.357  1.00 10.00      B   
ATOM   1417  CA  ASP B  48      24.894  16.096  -7.152  1.00 10.00      B   
ATOM   1418  CB  ASP B  48      25.276  15.408  -8.470  1.00 10.00      B   
ATOM   1419  CG  ASP B  48      24.839  16.174  -9.703  1.00 10.00      B   
ATOM   1420  OD1 ASP B  48      23.649  16.086 -10.075  1.00 10.00      B   
ATOM   1421  OD2 ASP B  48      25.688  16.856 -10.321  1.00 10.00      B   
ATOM   1422  C   ASP B  48      24.784  15.049  -6.049  1.00 10.00      B   
ATOM   1423  O   ASP B  48      23.688  14.647  -5.658  1.00 10.00      B   
ATOM   1424  N   HIS B  49      25.939  14.630  -5.538  1.00 10.00      B   
ATOM   1425  HN  HIS B  49      26.776  14.999  -5.893  1.00 10.00      B   
ATOM   1426  CA  HIS B  49      25.994  13.646  -4.467  1.00 10.00      B   
ATOM   1427  CB  HIS B  49      27.432  13.151  -4.265  1.00 10.00      B   
ATOM   1428  CG  HIS B  49      27.574  12.084  -3.221  1.00 10.00      B   
ATOM   1429  ND1 HIS B  49      27.354  10.747  -3.472  1.00 10.00      B   
ATOM   1430  HD1 HIS B  49      27.085  10.361  -4.338  1.00 10.00      B   
ATOM   1431  CD2 HIS B  49      27.921  12.163  -1.914  1.00 10.00      B   
ATOM   1432  CE1 HIS B  49      27.552  10.051  -2.368  1.00 10.00      B   
ATOM   1433  NE2 HIS B  49      27.898  10.889  -1.410  1.00 10.00      B   
ATOM   1434  HE2 HIS B  49      28.102  10.635  -0.481  1.00 10.00      B   
ATOM   1435  C   HIS B  49      25.460  14.249  -3.172  1.00 10.00      B   
ATOM   1436  O   HIS B  49      24.777  13.578  -2.399  1.00 10.00      B   
ATOM   1437  N   ARG B  50      25.776  15.518  -2.944  1.00 10.00      B   
ATOM   1438  HN  ARG B  50      26.331  15.997  -3.598  1.00 10.00      B   
ATOM   1439  CA  ARG B  50      25.324  16.220  -1.748  1.00 10.00      B   
ATOM   1440  CB  ARG B  50      25.950  17.615  -1.681  1.00 10.00      B   
ATOM   1441  CG  ARG B  50      27.461  17.593  -1.506  1.00 10.00      B   
ATOM   1442  CD  ARG B  50      28.101  18.906  -1.928  1.00 10.00      B   
ATOM   1443  NE  ARG B  50      29.561  18.803  -1.975  1.00 10.00      B   
ATOM   1444  HE  ARG B  50      29.961  17.986  -1.599  1.00 10.00      B   
ATOM   1445  CZ  ARG B  50      30.373  19.726  -2.497  1.00 10.00      B   
ATOM   1446  NH1 ARG B  50      29.882  20.844  -3.031  1.00 10.00      B   
ATOM   1447 HH11 ARG B  50      30.529  21.559  -3.436  1.00 10.00      B   
ATOM   1448 HH12 ARG B  50      28.846  21.019  -3.052  1.00 10.00      B   
ATOM   1449  NH2 ARG B  50      31.689  19.522  -2.492  1.00 10.00      B   
ATOM   1450 HH21 ARG B  50      32.338  20.234  -2.897  1.00 10.00      B   
ATOM   1451 HH22 ARG B  50      32.081  18.642  -2.084  1.00 10.00      B   
ATOM   1452  C   ARG B  50      23.800  16.304  -1.707  1.00 10.00      B   
ATOM   1453  O   ARG B  50      23.181  16.050  -0.673  1.00 10.00      B   
ATOM   1454  N   VAL B  51      23.206  16.641  -2.848  1.00 10.00      B   
ATOM   1455  HN  VAL B  51      23.764  16.830  -3.637  1.00 10.00      B   
ATOM   1456  CA  VAL B  51      21.755  16.747  -2.965  1.00 10.00      B   
ATOM   1457  CB  VAL B  51      21.334  17.393  -4.308  1.00 10.00      B   
ATOM   1458  CG1 VAL B  51      19.819  17.416  -4.453  1.00 10.00      B   
ATOM   1459  CG2 VAL B  51      21.890  18.803  -4.418  1.00 10.00      B   
ATOM   1460  C   VAL B  51      21.110  15.368  -2.826  1.00 10.00      B   
ATOM   1461  O   VAL B  51      20.084  15.214  -2.164  1.00 10.00      B   
ATOM   1462  N   TRP B  52      21.733  14.367  -3.443  1.00 10.00      B   
ATOM   1463  HN  TRP B  52      22.545  14.559  -3.959  1.00 10.00      B   
ATOM   1464  CA  TRP B  52      21.238  12.994  -3.384  1.00 10.00      B   
ATOM   1465  CB  TRP B  52      22.110  12.076  -4.254  1.00 10.00      B   
ATOM   1466  CG  TRP B  52      21.635  10.653  -4.321  1.00 10.00      B   
ATOM   1467  CD1 TRP B  52      20.669  10.149  -5.142  1.00 10.00      B   
ATOM   1468  CD2 TRP B  52      22.107   9.550  -3.537  1.00 10.00      B   
ATOM   1469  NE1 TRP B  52      20.509   8.803  -4.917  1.00 10.00      B   
ATOM   1470  HE1 TRP B  52      19.873   8.218  -5.384  1.00 10.00      B   
ATOM   1471  CE2 TRP B  52      21.378   8.412  -3.936  1.00 10.00      B   
ATOM   1472  CE3 TRP B  52      23.074   9.415  -2.535  1.00 10.00      B   
ATOM   1473  CZ2 TRP B  52      21.585   7.157  -3.371  1.00 10.00      B   
ATOM   1474  CZ3 TRP B  52      23.276   8.169  -1.975  1.00 10.00      B   
ATOM   1475  CH2 TRP B  52      22.537   7.056  -2.395  1.00 10.00      B   
ATOM   1476  C   TRP B  52      21.215  12.494  -1.941  1.00 10.00      B   
ATOM   1477  O   TRP B  52      20.216  11.947  -1.480  1.00 10.00      B   
ATOM   1478  N   LYS B  53      22.318  12.711  -1.228  1.00 10.00      B   
ATOM   1479  HN  LYS B  53      23.081  13.168  -1.653  1.00 10.00      B   
ATOM   1480  CA  LYS B  53      22.434  12.291   0.164  1.00 10.00      B   
ATOM   1481  CB  LYS B  53      23.837  12.617   0.688  1.00 10.00      B   
ATOM   1482  CG  LYS B  53      24.131  12.090   2.083  1.00 10.00      B   
ATOM   1483  CD  LYS B  53      25.391  12.721   2.659  1.00 10.00      B   
ATOM   1484  CE  LYS B  53      25.694  12.177   4.048  1.00 10.00      B   
ATOM   1485  NZ  LYS B  53      26.777  12.941   4.723  1.00 10.00      B   
ATOM   1486  HZ1 LYS B  53      27.001  12.510   5.645  1.00 10.00      B   
ATOM   1487  HZ2 LYS B  53      26.473  13.921   4.882  1.00 10.00      B   
ATOM   1488  HZ3 LYS B  53      27.638  12.945   4.136  1.00 10.00      B   
ATOM   1489  C   LYS B  53      21.379  12.984   1.024  1.00 10.00      B   
ATOM   1490  O   LYS B  53      20.795  12.379   1.929  1.00 10.00      B   
ATOM   1491  N   ASP B  54      21.133  14.253   0.724  1.00 10.00      B   
ATOM   1492  HN  ASP B  54      21.626  14.673  -0.013  1.00 10.00      B   
ATOM   1493  CA  ASP B  54      20.151  15.040   1.455  1.00 10.00      B   
ATOM   1494  CB  ASP B  54      20.245  16.515   1.064  1.00 10.00      B   
ATOM   1495  CG  ASP B  54      20.497  17.412   2.255  1.00 10.00      B   
ATOM   1496  OD1 ASP B  54      21.598  17.335   2.841  1.00 10.00      B   
ATOM   1497  OD2 ASP B  54      19.603  18.209   2.605  1.00 10.00      B   
ATOM   1498  C   ASP B  54      18.743  14.513   1.205  1.00 10.00      B   
ATOM   1499  O   ASP B  54      17.932  14.409   2.125  1.00 10.00      B   
ATOM   1500  N   TYR B  55      18.468  14.166  -0.047  1.00 10.00      B   
ATOM   1501  HN  TYR B  55      19.163  14.276  -0.735  1.00 10.00      B   
ATOM   1502  CA  TYR B  55      17.168  13.630  -0.434  1.00 10.00      B   
ATOM   1503  CB  TYR B  55      17.122  13.416  -1.955  1.00 10.00      B   
ATOM   1504  CG  TYR B  55      16.033  12.480  -2.437  1.00 10.00      B   
ATOM   1505  CD1 TYR B  55      14.697  12.866  -2.429  1.00 10.00      B   
ATOM   1506  CD2 TYR B  55      16.345  11.210  -2.904  1.00 10.00      B   
ATOM   1507  CE1 TYR B  55      13.704  12.009  -2.869  1.00 10.00      B   
ATOM   1508  CE2 TYR B  55      15.359  10.349  -3.348  1.00 10.00      B   
ATOM   1509  CZ  TYR B  55      14.040  10.752  -3.327  1.00 10.00      B   
ATOM   1510  OH  TYR B  55      13.058   9.895  -3.764  1.00 10.00      B   
ATOM   1511  HH  TYR B  55      12.458  10.364  -4.351  1.00 10.00      B   
ATOM   1512  C   TYR B  55      16.897  12.322   0.305  1.00 10.00      B   
ATOM   1513  O   TYR B  55      15.799  12.101   0.818  1.00 10.00      B   
ATOM   1514  N   VAL B  56      17.918  11.475   0.371  1.00 10.00      B   
ATOM   1515  HN  VAL B  56      18.768  11.720  -0.063  1.00 10.00      B   
ATOM   1516  CA  VAL B  56      17.818  10.188   1.051  1.00 10.00      B   
ATOM   1517  CB  VAL B  56      19.091   9.342   0.818  1.00 10.00      B   
ATOM   1518  CG1 VAL B  56      19.065   8.068   1.645  1.00 10.00      B   
ATOM   1519  CG2 VAL B  56      19.244   9.008  -0.659  1.00 10.00      B   
ATOM   1520  C   VAL B  56      17.586  10.386   2.551  1.00 10.00      B   
ATOM   1521  O   VAL B  56      16.923   9.578   3.204  1.00 10.00      B   
ATOM   1522  N   HIS B  57      18.121  11.479   3.083  1.00 10.00      B   
ATOM   1523  HN  HIS B  57      18.635  12.084   2.504  1.00 10.00      B   
ATOM   1524  CA  HIS B  57      17.977  11.802   4.500  1.00 10.00      B   
ATOM   1525  CB  HIS B  57      18.822  13.026   4.865  1.00 10.00      B   
ATOM   1526  CG  HIS B  57      20.185  12.699   5.392  1.00 10.00      B   
ATOM   1527  ND1 HIS B  57      20.995  13.622   6.019  1.00 10.00      B   
ATOM   1528  HD1 HIS B  57      20.778  14.569   6.175  1.00 10.00      B   
ATOM   1529  CD2 HIS B  57      20.875  11.533   5.403  1.00 10.00      B   
ATOM   1530  CE1 HIS B  57      22.125  13.041   6.375  1.00 10.00      B   
ATOM   1531  NE2 HIS B  57      22.073  11.774   6.019  1.00 10.00      B   
ATOM   1532  HE2 HIS B  57      22.781  11.106   6.176  1.00 10.00      B   
ATOM   1533  C   HIS B  57      16.515  12.046   4.874  1.00 10.00      B   
ATOM   1534  O   HIS B  57      16.082  11.702   5.971  1.00 10.00      B   
ATOM   1535  N   THR B  58      15.760  12.630   3.953  1.00 10.00      B   
ATOM   1536  HN  THR B  58      16.160  12.885   3.094  1.00 10.00      B   
ATOM   1537  CA  THR B  58      14.351  12.918   4.196  1.00 10.00      B   
ATOM   1538  CB  THR B  58      13.850  14.065   3.301  1.00 10.00      B   
ATOM   1539  OG1 THR B  58      14.754  14.248   2.201  1.00 10.00      B   
ATOM   1540  HG1 THR B  58      14.838  13.415   1.716  1.00 10.00      B   
ATOM   1541  CG2 THR B  58      13.757  15.355   4.098  1.00 10.00      B   
ATOM   1542  C   THR B  58      13.465  11.690   3.991  1.00 10.00      B   
ATOM   1543  O   THR B  58      12.267  11.727   4.273  1.00 10.00      B   
ATOM   1544  N   LEU B  59      14.054  10.601   3.516  1.00 10.00      B   
ATOM   1545  HN  LEU B  59      15.017  10.613   3.338  1.00 10.00      B   
ATOM   1546  CA  LEU B  59      13.301   9.377   3.277  1.00 10.00      B   
ATOM   1547  CB  LEU B  59      14.002   8.491   2.244  1.00 10.00      B   
ATOM   1548  CG  LEU B  59      14.137   9.081   0.837  1.00 10.00      B   
ATOM   1549  CD1 LEU B  59      14.812   8.090  -0.096  1.00 10.00      B   
ATOM   1550  CD2 LEU B  59      12.777   9.495   0.292  1.00 10.00      B   
ATOM   1551  C   LEU B  59      13.075   8.609   4.572  1.00 10.00      B   
ATOM   1552  O   LEU B  59      13.945   8.570   5.445  1.00 10.00      B   
ATOM   1553  N   GLY B  60      11.905   8.006   4.687  1.00 10.00      B   
ATOM   1554  HN  GLY B  60      11.256   8.073   3.954  1.00 10.00      B   
ATOM   1555  CA  GLY B  60      11.563   7.242   5.869  1.00 10.00      B   
ATOM   1556  C   GLY B  60      10.216   6.570   5.704  1.00 10.00      B   
ATOM   1557  O   GLY B  60       9.549   6.790   4.693  1.00 10.00      B   
ATOM   1558  N   PRO B  61       9.782   5.748   6.677  1.00 10.00      B   
ATOM   1559  CA  PRO B  61       8.496   5.047   6.611  1.00 10.00      B   
ATOM   1560  CB  PRO B  61       8.705   3.880   7.572  1.00 10.00      B   
ATOM   1561  CG  PRO B  61       9.643   4.409   8.603  1.00 10.00      B   
ATOM   1562  CD  PRO B  61      10.524   5.419   7.910  1.00 10.00      B   
ATOM   1563  C   PRO B  61       7.330   5.918   7.084  1.00 10.00      B   
ATOM   1564  O   PRO B  61       6.183   5.467   7.139  1.00 10.00      B   
ATOM   1565  N   LEU B  62       7.637   7.166   7.419  1.00 10.00      B   
ATOM   1566  HN  LEU B  62       8.572   7.453   7.353  1.00 10.00      B   
ATOM   1567  CA  LEU B  62       6.633   8.119   7.892  1.00 10.00      B   
ATOM   1568  CB  LEU B  62       7.271   9.453   8.300  1.00 10.00      B   
ATOM   1569  CG  LEU B  62       6.323  10.500   8.889  1.00 10.00      B   
ATOM   1570  CD1 LEU B  62       5.756  10.028  10.219  1.00 10.00      B   
ATOM   1571  CD2 LEU B  62       7.030  11.839   9.048  1.00 10.00      B   
ATOM   1572  C   LEU B  62       5.483   8.334   6.890  1.00 10.00      B   
ATOM   1573  O   LEU B  62       4.315   8.205   7.264  1.00 10.00      B   
ATOM   1574  N   PRO B  63       5.778   8.683   5.615  1.00 10.00      B   
ATOM   1575  CA  PRO B  63       4.736   8.898   4.600  1.00 10.00      B   
ATOM   1576  CB  PRO B  63       5.520   9.106   3.294  1.00 10.00      B   
ATOM   1577  CG  PRO B  63       6.917   8.679   3.595  1.00 10.00      B   
ATOM   1578  CD  PRO B  63       7.118   8.922   5.060  1.00 10.00      B   
ATOM   1579  C   PRO B  63       3.804   7.696   4.465  1.00 10.00      B   
ATOM   1580  O   PRO B  63       2.583   7.850   4.447  1.00 10.00      B   
ATOM   1581  N   ALA B  64       4.384   6.503   4.400  1.00 10.00      B   
ATOM   1582  HN  ALA B  64       5.362   6.442   4.451  1.00 10.00      B   
ATOM   1583  CA  ALA B  64       3.598   5.281   4.261  1.00 10.00      B   
ATOM   1584  CB  ALA B  64       4.507   4.083   4.035  1.00 10.00      B   
ATOM   1585  C   ALA B  64       2.708   5.055   5.479  1.00 10.00      B   
ATOM   1586  O   ALA B  64       1.527   4.725   5.347  1.00 10.00      B   
ATOM   1587  N   ALA B  65       3.277   5.254   6.664  1.00 10.00      B   
ATOM   1588  HN  ALA B  65       4.221   5.524   6.698  1.00 10.00      B   
ATOM   1589  CA  ALA B  65       2.546   5.075   7.917  1.00 10.00      B   
ATOM   1590  CB  ALA B  65       3.456   5.331   9.112  1.00 10.00      B   
ATOM   1591  C   ALA B  65       1.322   5.983   7.975  1.00 10.00      B   
ATOM   1592  O   ALA B  65       0.234   5.555   8.362  1.00 10.00      B   
ATOM   1593  N   ARG B  66       1.504   7.232   7.569  1.00 10.00      B   
ATOM   1594  HN  ARG B  66       2.393   7.509   7.260  1.00 10.00      B   
ATOM   1595  CA  ARG B  66       0.419   8.199   7.574  1.00 10.00      B   
ATOM   1596  CB  ARG B  66       0.955   9.627   7.472  1.00 10.00      B   
ATOM   1597  CG  ARG B  66       1.727  10.073   8.705  1.00 10.00      B   
ATOM   1598  CD  ARG B  66       1.930  11.577   8.726  1.00 10.00      B   
ATOM   1599  NE  ARG B  66       2.903  12.023   7.729  1.00 10.00      B   
ATOM   1600  HE  ARG B  66       3.207  11.366   7.067  1.00 10.00      B   
ATOM   1601  CZ  ARG B  66       3.391  13.261   7.678  1.00 10.00      B   
ATOM   1602  NH1 ARG B  66       2.996  14.166   8.565  1.00 10.00      B   
ATOM   1603 HH11 ARG B  66       3.376  15.136   8.529  1.00 10.00      B   
ATOM   1604 HH12 ARG B  66       2.306  13.913   9.304  1.00 10.00      B   
ATOM   1605  NH2 ARG B  66       4.278  13.594   6.745  1.00 10.00      B   
ATOM   1606 HH21 ARG B  66       4.657  14.568   6.706  1.00 10.00      B   
ATOM   1607 HH22 ARG B  66       4.602  12.889   6.042  1.00 10.00      B   
ATOM   1608  C   ARG B  66      -0.593   7.907   6.469  1.00 10.00      B   
ATOM   1609  O   ARG B  66      -1.787   8.148   6.634  1.00 10.00      B   
ATOM   1610  N   LEU B  67      -0.112   7.379   5.347  1.00 10.00      B   
ATOM   1611  HN  LEU B  67       0.854   7.214   5.274  1.00 10.00      B   
ATOM   1612  CA  LEU B  67      -0.977   7.038   4.223  1.00 10.00      B   
ATOM   1613  CB  LEU B  67      -0.141   6.516   3.050  1.00 10.00      B   
ATOM   1614  CG  LEU B  67      -0.915   5.935   1.864  1.00 10.00      B   
ATOM   1615  CD1 LEU B  67      -1.683   7.025   1.134  1.00 10.00      B   
ATOM   1616  CD2 LEU B  67       0.023   5.209   0.913  1.00 10.00      B   
ATOM   1617  C   LEU B  67      -2.005   5.992   4.649  1.00 10.00      B   
ATOM   1618  O   LEU B  67      -3.197   6.119   4.363  1.00 10.00      B   
ATOM   1619  N   VAL B  68      -1.531   4.968   5.353  1.00 10.00      B   
ATOM   1620  HN  VAL B  68      -0.570   4.930   5.549  1.00 10.00      B   
ATOM   1621  CA  VAL B  68      -2.396   3.896   5.837  1.00 10.00      B   
ATOM   1622  CB  VAL B  68      -1.574   2.751   6.471  1.00 10.00      B   
ATOM   1623  CG1 VAL B  68      -2.481   1.631   6.959  1.00 10.00      B   
ATOM   1624  CG2 VAL B  68      -0.555   2.215   5.479  1.00 10.00      B   
ATOM   1625  C   VAL B  68      -3.399   4.434   6.858  1.00 10.00      B   
ATOM   1626  O   VAL B  68      -4.591   4.128   6.795  1.00 10.00      B   
ATOM   1627  N   ALA B  69      -2.908   5.256   7.779  1.00 10.00      B   
ATOM   1628  HN  ALA B  69      -1.952   5.470   7.764  1.00 10.00      B   
ATOM   1629  CA  ALA B  69      -3.749   5.846   8.814  1.00 10.00      B   
ATOM   1630  CB  ALA B  69      -2.908   6.697   9.754  1.00 10.00      B   
ATOM   1631  C   ALA B  69      -4.876   6.677   8.204  1.00 10.00      B   
ATOM   1632  O   ALA B  69      -6.031   6.580   8.625  1.00 10.00      B   
ATOM   1633  N   LYS B  70      -4.538   7.482   7.200  1.00 10.00      B   
ATOM   1634  HN  LYS B  70      -3.602   7.509   6.904  1.00 10.00      B   
ATOM   1635  CA  LYS B  70      -5.521   8.324   6.532  1.00 10.00      B   
ATOM   1636  CB  LYS B  70      -4.841   9.312   5.575  1.00 10.00      B   
ATOM   1637  CG  LYS B  70      -4.079  10.428   6.274  1.00 10.00      B   
ATOM   1638  CD  LYS B  70      -3.651  11.512   5.298  1.00 10.00      B   
ATOM   1639  CE  LYS B  70      -3.071  12.720   6.021  1.00 10.00      B   
ATOM   1640  NZ  LYS B  70      -4.092  13.423   6.845  1.00 10.00      B   
ATOM   1641  HZ1 LYS B  70      -3.736  14.354   7.141  1.00 10.00      B   
ATOM   1642  HZ2 LYS B  70      -4.316  12.863   7.699  1.00 10.00      B   
ATOM   1643  HZ3 LYS B  70      -4.964  13.557   6.297  1.00 10.00      B   
ATOM   1644  C   LYS B  70      -6.556   7.482   5.789  1.00 10.00      B   
ATOM   1645  O   LYS B  70      -7.738   7.821   5.769  1.00 10.00      B   
ATOM   1646  N   ALA B  71      -6.107   6.370   5.210  1.00 10.00      B   
ATOM   1647  HN  ALA B  71      -5.156   6.141   5.292  1.00 10.00      B   
ATOM   1648  CA  ALA B  71      -6.989   5.474   4.465  1.00 10.00      B   
ATOM   1649  CB  ALA B  71      -6.174   4.440   3.703  1.00 10.00      B   
ATOM   1650  C   ALA B  71      -7.995   4.794   5.390  1.00 10.00      B   
ATOM   1651  O   ALA B  71      -9.134   4.540   5.001  1.00 10.00      B   
ATOM   1652  N   TRP B  72      -7.572   4.511   6.619  1.00 10.00      B   
ATOM   1653  HN  TRP B  72      -6.645   4.732   6.869  1.00 10.00      B   
ATOM   1654  CA  TRP B  72      -8.441   3.870   7.603  1.00 10.00      B   
ATOM   1655  CB  TRP B  72      -7.653   3.514   8.871  1.00 10.00      B   
ATOM   1656  CG  TRP B  72      -6.765   2.308   8.753  1.00 10.00      B   
ATOM   1657  CD1 TRP B  72      -6.731   1.397   7.734  1.00 10.00      B   
ATOM   1658  CD2 TRP B  72      -5.785   1.880   9.708  1.00 10.00      B   
ATOM   1659  NE1 TRP B  72      -5.782   0.436   7.994  1.00 10.00      B   
ATOM   1660  HE1 TRP B  72      -5.562  -0.324   7.412  1.00 10.00      B   
ATOM   1661  CE2 TRP B  72      -5.188   0.711   9.199  1.00 10.00      B   
ATOM   1662  CE3 TRP B  72      -5.350   2.377  10.941  1.00 10.00      B   
ATOM   1663  CZ2 TRP B  72      -4.183   0.031   9.881  1.00 10.00      B   
ATOM   1664  CZ3 TRP B  72      -4.353   1.700  11.614  1.00 10.00      B   
ATOM   1665  CH2 TRP B  72      -3.779   0.541  11.082  1.00 10.00      B   
ATOM   1666  C   TRP B  72      -9.605   4.781   7.986  1.00 10.00      B   
ATOM   1667  O   TRP B  72     -10.656   4.313   8.427  1.00 10.00      B   
ATOM   1668  N   LEU B  73      -9.413   6.084   7.816  1.00 10.00      B   
ATOM   1669  HN  LEU B  73      -8.560   6.394   7.440  1.00 10.00      B   
ATOM   1670  CA  LEU B  73     -10.436   7.063   8.167  1.00 10.00      B   
ATOM   1671  CB  LEU B  73      -9.849   8.118   9.113  1.00 10.00      B   
ATOM   1672  CG  LEU B  73      -9.096   7.596  10.340  1.00 10.00      B   
ATOM   1673  CD1 LEU B  73      -8.387   8.739  11.050  1.00 10.00      B   
ATOM   1674  CD2 LEU B  73     -10.043   6.884  11.292  1.00 10.00      B   
ATOM   1675  C   LEU B  73     -11.004   7.758   6.933  1.00 10.00      B   
ATOM   1676  O   LEU B  73     -11.688   8.775   7.049  1.00 10.00      B   
ATOM   1677  N   ASP B  74     -10.731   7.219   5.754  1.00 10.00      B   
ATOM   1678  HN  ASP B  74     -10.189   6.400   5.707  1.00 10.00      B   
ATOM   1679  CA  ASP B  74     -11.224   7.830   4.522  1.00 10.00      B   
ATOM   1680  CB  ASP B  74     -10.224   8.861   3.999  1.00 10.00      B   
ATOM   1681  CG  ASP B  74     -10.850   9.845   3.034  1.00 10.00      B   
ATOM   1682  OD1 ASP B  74     -11.191   9.438   1.906  1.00 10.00      B   
ATOM   1683  OD2 ASP B  74     -11.000  11.030   3.405  1.00 10.00      B   
ATOM   1684  C   ASP B  74     -11.504   6.790   3.446  1.00 10.00      B   
ATOM   1685  O   ASP B  74     -10.578   6.254   2.833  1.00 10.00      B   
ATOM   1686  N   PRO B  75     -12.790   6.498   3.198  1.00 10.00      B   
ATOM   1687  CA  PRO B  75     -13.200   5.516   2.188  1.00 10.00      B   
ATOM   1688  CB  PRO B  75     -14.730   5.488   2.305  1.00 10.00      B   
ATOM   1689  CG  PRO B  75     -15.029   6.097   3.631  1.00 10.00      B   
ATOM   1690  CD  PRO B  75     -13.945   7.102   3.879  1.00 10.00      B   
ATOM   1691  C   PRO B  75     -12.792   5.942   0.779  1.00 10.00      B   
ATOM   1692  O   PRO B  75     -12.411   5.110  -0.048  1.00 10.00      B   
ATOM   1693  N   GLU B  76     -12.862   7.244   0.519  1.00 10.00      B   
ATOM   1694  HN  GLU B  76     -13.143   7.861   1.231  1.00 10.00      B   
ATOM   1695  CA  GLU B  76     -12.509   7.784  -0.785  1.00 10.00      B   
ATOM   1696  CB  GLU B  76     -12.893   9.262  -0.891  1.00 10.00      B   
ATOM   1697  CG  GLU B  76     -14.372   9.513  -1.110  1.00 10.00      B   
ATOM   1698  CD  GLU B  76     -14.646  10.923  -1.591  1.00 10.00      B   
ATOM   1699  OE1 GLU B  76     -15.054  11.765  -0.768  1.00 10.00      B   
ATOM   1700  OE2 GLU B  76     -14.444  11.200  -2.799  1.00 10.00      B   
ATOM   1701  C   GLU B  76     -11.023   7.606  -1.066  1.00 10.00      B   
ATOM   1702  O   GLU B  76     -10.641   7.048  -2.098  1.00 10.00      B   
ATOM   1703  N   TYR B  77     -10.192   8.075  -0.142  1.00 10.00      B   
ATOM   1704  HN  TYR B  77     -10.569   8.515   0.664  1.00 10.00      B   
ATOM   1705  CA  TYR B  77      -8.746   7.970  -0.287  1.00 10.00      B   
ATOM   1706  CB  TYR B  77      -8.011   8.767   0.788  1.00 10.00      B   
ATOM   1707  CG  TYR B  77      -7.778  10.211   0.408  1.00 10.00      B   
ATOM   1708  CD1 TYR B  77      -6.801  10.553  -0.518  1.00 10.00      B   
ATOM   1709  CD2 TYR B  77      -8.533  11.230   0.969  1.00 10.00      B   
ATOM   1710  CE1 TYR B  77      -6.584  11.870  -0.871  1.00 10.00      B   
ATOM   1711  CE2 TYR B  77      -8.324  12.550   0.622  1.00 10.00      B   
ATOM   1712  CZ  TYR B  77      -7.347  12.864  -0.298  1.00 10.00      B   
ATOM   1713  OH  TYR B  77      -7.132  14.177  -0.647  1.00 10.00      B   
ATOM   1714  HH  TYR B  77      -7.043  14.709   0.152  1.00 10.00      B   
ATOM   1715  C   TYR B  77      -8.278   6.521  -0.306  1.00 10.00      B   
ATOM   1716  O   TYR B  77      -7.361   6.173  -1.053  1.00 10.00      B   
ATOM   1717  N   LYS B  78      -8.905   5.674   0.512  1.00 10.00      B   
ATOM   1718  HN  LYS B  78      -9.614   6.010   1.107  1.00 10.00      B   
ATOM   1719  CA  LYS B  78      -8.545   4.260   0.557  1.00 10.00      B   
ATOM   1720  CB  LYS B  78      -9.377   3.503   1.598  1.00 10.00      B   
ATOM   1721  CG  LYS B  78      -8.805   2.139   1.957  1.00 10.00      B   
ATOM   1722  CD  LYS B  78      -9.804   1.291   2.722  1.00 10.00      B   
ATOM   1723  CE  LYS B  78      -9.243  -0.098   2.990  1.00 10.00      B   
ATOM   1724  NZ  LYS B  78     -10.316  -1.087   3.265  1.00 10.00      B   
ATOM   1725  HZ1 LYS B  78     -11.031  -1.061   2.499  1.00 10.00      B   
ATOM   1726  HZ2 LYS B  78     -10.782  -0.871   4.166  1.00 10.00      B   
ATOM   1727  HZ3 LYS B  78      -9.916  -2.045   3.313  1.00 10.00      B   
ATOM   1728  C   LYS B  78      -8.726   3.633  -0.820  1.00 10.00      B   
ATOM   1729  O   LYS B  78      -7.870   2.882  -1.294  1.00 10.00      B   
ATOM   1730  N   LYS B  79      -9.839   3.967  -1.465  1.00 10.00      B   
ATOM   1731  HN  LYS B  79     -10.480   4.571  -1.028  1.00 10.00      B   
ATOM   1732  CA  LYS B  79     -10.137   3.458  -2.794  1.00 10.00      B   
ATOM   1733  CB  LYS B  79     -11.569   3.813  -3.197  1.00 10.00      B   
ATOM   1734  CG  LYS B  79     -12.460   2.610  -3.468  1.00 10.00      B   
ATOM   1735  CD  LYS B  79     -12.794   2.473  -4.948  1.00 10.00      B   
ATOM   1736  CE  LYS B  79     -11.676   1.784  -5.717  1.00 10.00      B   
ATOM   1737  NZ  LYS B  79     -12.150   1.238  -7.017  1.00 10.00      B   
ATOM   1738  HZ1 LYS B  79     -12.337   0.219  -6.932  1.00 10.00      B   
ATOM   1739  HZ2 LYS B  79     -11.424   1.389  -7.757  1.00 10.00      B   
ATOM   1740  HZ3 LYS B  79     -13.028   1.720  -7.309  1.00 10.00      B   
ATOM   1741  C   LYS B  79      -9.162   4.036  -3.812  1.00 10.00      B   
ATOM   1742  O   LYS B  79      -8.724   3.340  -4.726  1.00 10.00      B   
ATOM   1743  N   LEU B  80      -8.819   5.310  -3.633  1.00 10.00      B   
ATOM   1744  HN  LEU B  80      -9.201   5.802  -2.872  1.00 10.00      B   
ATOM   1745  CA  LEU B  80      -7.897   6.001  -4.531  1.00 10.00      B   
ATOM   1746  CB  LEU B  80      -7.784   7.486  -4.168  1.00 10.00      B   
ATOM   1747  CG  LEU B  80      -8.998   8.355  -4.504  1.00 10.00      B   
ATOM   1748  CD1 LEU B  80      -8.789   9.778  -4.011  1.00 10.00      B   
ATOM   1749  CD2 LEU B  80      -9.274   8.344  -6.000  1.00 10.00      B   
ATOM   1750  C   LEU B  80      -6.518   5.353  -4.538  1.00 10.00      B   
ATOM   1751  O   LEU B  80      -5.862   5.300  -5.577  1.00 10.00      B   
ATOM   1752  N   CYS B  81      -6.088   4.862  -3.380  1.00 10.00      B   
ATOM   1753  HN  CYS B  81      -6.656   4.950  -2.583  1.00 10.00      B   
ATOM   1754  CA  CYS B  81      -4.790   4.205  -3.259  1.00 10.00      B   
ATOM   1755  CB  CYS B  81      -4.523   3.801  -1.808  1.00 10.00      B   
ATOM   1756  SG  CYS B  81      -4.606   5.166  -0.626  1.00 10.00      B   
ATOM   1757  HG  CYS B  81      -5.795   5.743  -0.754  1.00 10.00      B   
ATOM   1758  C   CYS B  81      -4.725   2.981  -4.165  1.00 10.00      B   
ATOM   1759  O   CYS B  81      -3.719   2.736  -4.835  1.00 10.00      B   
ATOM   1760  N   ILE B  82      -5.809   2.219  -4.187  1.00 10.00      B   
ATOM   1761  HN  ILE B  82      -6.577   2.463  -3.628  1.00 10.00      B   
ATOM   1762  CA  ILE B  82      -5.882   1.027  -5.020  1.00 10.00      B   
ATOM   1763  CB  ILE B  82      -7.041   0.104  -4.596  1.00 10.00      B   
ATOM   1764  CG1 ILE B  82      -6.867  -0.314  -3.133  1.00 10.00      B   
ATOM   1765  CG2 ILE B  82      -7.104  -1.120  -5.497  1.00 10.00      B   
ATOM   1766  CD1 ILE B  82      -8.006  -1.148  -2.589  1.00 10.00      B   
ATOM   1767  C   ILE B  82      -6.042   1.420  -6.486  1.00 10.00      B   
ATOM   1768  O   ILE B  82      -5.492   0.773  -7.377  1.00 10.00      B   
ATOM   1769  N   GLU B  83      -6.797   2.490  -6.724  1.00 10.00      B   
ATOM   1770  HN  GLU B  83      -7.231   2.946  -5.969  1.00 10.00      B   
ATOM   1771  CA  GLU B  83      -7.015   2.993  -8.075  1.00 10.00      B   
ATOM   1772  CB  GLU B  83      -7.925   4.222  -8.047  1.00 10.00      B   
ATOM   1773  CG  GLU B  83      -9.391   3.917  -7.805  1.00 10.00      B   
ATOM   1774  CD  GLU B  83     -10.073   3.327  -9.019  1.00 10.00      B   
ATOM   1775  OE1 GLU B  83     -10.580   2.188  -8.920  1.00 10.00      B   
ATOM   1776  OE2 GLU B  83     -10.107   4.004 -10.069  1.00 10.00      B   
ATOM   1777  C   GLU B  83      -5.690   3.373  -8.720  1.00 10.00      B   
ATOM   1778  O   GLU B  83      -5.343   2.886  -9.798  1.00 10.00      B   
ATOM   1779  N   ASP B  84      -4.950   4.239  -8.046  1.00 10.00      B   
ATOM   1780  HN  ASP B  84      -5.275   4.575  -7.178  1.00 10.00      B   
ATOM   1781  CA  ASP B  84      -3.663   4.696  -8.545  1.00 10.00      B   
ATOM   1782  CB  ASP B  84      -3.841   5.954  -9.401  1.00 10.00      B   
ATOM   1783  CG  ASP B  84      -2.698   6.170 -10.367  1.00 10.00      B   
ATOM   1784  OD1 ASP B  84      -1.599   6.566  -9.922  1.00 10.00      B   
ATOM   1785  OD2 ASP B  84      -2.900   5.941 -11.582  1.00 10.00      B   
ATOM   1786  C   ASP B  84      -2.724   4.993  -7.383  1.00 10.00      B   
ATOM   1787  O   ASP B  84      -2.882   5.996  -6.687  1.00 10.00      B   
ATOM   1788  N   GLY B  85      -1.745   4.118  -7.182  1.00 10.00      B   
ATOM   1789  HN  GLY B  85      -1.668   3.341  -7.771  1.00 10.00      B   
ATOM   1790  CA  GLY B  85      -0.796   4.297  -6.098  1.00 10.00      B   
ATOM   1791  C   GLY B  85       0.056   5.546  -6.247  1.00 10.00      B   
ATOM   1792  O   GLY B  85       0.495   6.123  -5.252  1.00 10.00      B   
ATOM   1793  N   VAL B  86       0.276   5.973  -7.485  1.00 10.00      B   
ATOM   1794  HN  VAL B  86      -0.122   5.486  -8.238  1.00 10.00      B   
ATOM   1795  CA  VAL B  86       1.083   7.158  -7.753  1.00 10.00      B   
ATOM   1796  CB  VAL B  86       1.548   7.201  -9.223  1.00 10.00      B   
ATOM   1797  CG1 VAL B  86       2.470   8.388  -9.466  1.00 10.00      B   
ATOM   1798  CG2 VAL B  86       2.238   5.898  -9.601  1.00 10.00      B   
ATOM   1799  C   VAL B  86       0.296   8.425  -7.426  1.00 10.00      B   
ATOM   1800  O   VAL B  86       0.831   9.378  -6.855  1.00 10.00      B   
ATOM   1801  N   GLU B  87      -0.974   8.426  -7.799  1.00 10.00      B   
ATOM   1802  HN  GLU B  87      -1.332   7.645  -8.283  1.00 10.00      B   
ATOM   1803  CA  GLU B  87      -1.847   9.559  -7.537  1.00 10.00      B   
ATOM   1804  CB  GLU B  87      -3.168   9.378  -8.297  1.00 10.00      B   
ATOM   1805  CG  GLU B  87      -4.135  10.548  -8.187  1.00 10.00      B   
ATOM   1806  CD  GLU B  87      -3.677  11.774  -8.952  1.00 10.00      B   
ATOM   1807  OE1 GLU B  87      -2.801  11.646  -9.837  1.00 10.00      B   
ATOM   1808  OE2 GLU B  87      -4.201  12.875  -8.681  1.00 10.00      B   
ATOM   1809  C   GLU B  87      -2.111   9.681  -6.038  1.00 10.00      B   
ATOM   1810  O   GLU B  87      -2.199  10.782  -5.498  1.00 10.00      B   
ATOM   1811  N   ALA B  88      -2.203   8.537  -5.371  1.00 10.00      B   
ATOM   1812  HN  ALA B  88      -2.097   7.690  -5.861  1.00 10.00      B   
ATOM   1813  CA  ALA B  88      -2.473   8.496  -3.937  1.00 10.00      B   
ATOM   1814  CB  ALA B  88      -2.811   7.082  -3.495  1.00 10.00      B   
ATOM   1815  C   ALA B  88      -1.333   9.061  -3.089  1.00 10.00      B   
ATOM   1816  O   ALA B  88      -1.583   9.713  -2.075  1.00 10.00      B   
ATOM   1817  N   SER B  89      -0.087   8.826  -3.497  1.00 10.00      B   
ATOM   1818  HN  SER B  89       0.066   8.321  -4.327  1.00 10.00      B   
ATOM   1819  CA  SER B  89       1.066   9.308  -2.737  1.00 10.00      B   
ATOM   1820  CB  SER B  89       2.353   8.639  -3.220  1.00 10.00      B   
ATOM   1821  OG  SER B  89       2.291   8.368  -4.608  1.00 10.00      B   
ATOM   1822  HG  SER B  89       3.121   8.627  -5.021  1.00 10.00      B   
ATOM   1823  C   SER B  89       1.195  10.829  -2.774  1.00 10.00      B   
ATOM   1824  O   SER B  89       1.896  11.423  -1.953  1.00 10.00      B   
ATOM   1825  N   LYS B  90       0.503  11.458  -3.716  1.00 10.00      B   
ATOM   1826  HN  LYS B  90      -0.045  10.932  -4.339  1.00 10.00      B   
ATOM   1827  CA  LYS B  90       0.540  12.908  -3.851  1.00 10.00      B   
ATOM   1828  CB  LYS B  90      -0.154  13.351  -5.141  1.00 10.00      B   
ATOM   1829  CG  LYS B  90       0.515  12.845  -6.410  1.00 10.00      B   
ATOM   1830  CD  LYS B  90      -0.289  13.219  -7.644  1.00 10.00      B   
ATOM   1831  CE  LYS B  90       0.358  12.685  -8.913  1.00 10.00      B   
ATOM   1832  NZ  LYS B  90      -0.481  12.943 -10.113  1.00 10.00      B   
ATOM   1833  HZ1 LYS B  90       0.021  12.642 -10.973  1.00 10.00      B   
ATOM   1834  HZ2 LYS B  90      -0.699  13.957 -10.188  1.00 10.00      B   
ATOM   1835  HZ3 LYS B  90      -1.381  12.411 -10.046  1.00 10.00      B   
ATOM   1836  C   LYS B  90      -0.103  13.589  -2.643  1.00 10.00      B   
ATOM   1837  O   LYS B  90       0.177  14.753  -2.354  1.00 10.00      B   
ATOM   1838  N   ALA B  91      -0.948  12.847  -1.930  1.00 10.00      B   
ATOM   1839  HN  ALA B  91      -1.115  11.921  -2.205  1.00 10.00      B   
ATOM   1840  CA  ALA B  91      -1.637  13.369  -0.756  1.00 10.00      B   
ATOM   1841  CB  ALA B  91      -2.652  12.362  -0.240  1.00 10.00      B   
ATOM   1842  C   ALA B  91      -0.656  13.760   0.345  1.00 10.00      B   
ATOM   1843  O   ALA B  91      -0.768  14.840   0.929  1.00 10.00      B   
ATOM   1844  N   VAL B  92       0.317  12.888   0.616  1.00 10.00      B   
ATOM   1845  HN  VAL B  92       0.362  12.044   0.113  1.00 10.00      B   
ATOM   1846  CA  VAL B  92       1.313  13.157   1.651  1.00 10.00      B   
ATOM   1847  CB  VAL B  92       1.904  11.873   2.277  1.00 10.00      B   
ATOM   1848  CG1 VAL B  92       0.853  11.133   3.093  1.00 10.00      B   
ATOM   1849  CG2 VAL B  92       2.510  10.966   1.215  1.00 10.00      B   
ATOM   1850  C   VAL B  92       2.436  14.054   1.139  1.00 10.00      B   
ATOM   1851  O   VAL B  92       3.381  14.353   1.865  1.00 10.00      B   
ATOM   1852  N   GLY B  93       2.334  14.471  -0.117  1.00 10.00      B   
ATOM   1853  HN  GLY B  93       1.569  14.182  -0.659  1.00 10.00      B   
ATOM   1854  CA  GLY B  93       3.337  15.349  -0.692  1.00 10.00      B   
ATOM   1855  C   GLY B  93       4.533  14.609  -1.255  1.00 10.00      B   
ATOM   1856  O   GLY B  93       5.628  15.170  -1.347  1.00 10.00      B   
ATOM   1857  N   VAL B  94       4.335  13.355  -1.628  1.00 10.00      B   
ATOM   1858  HN  VAL B  94       3.444  12.957  -1.529  1.00 10.00      B   
ATOM   1859  CA  VAL B  94       5.411  12.554  -2.194  1.00 10.00      B   
ATOM   1860  CB  VAL B  94       5.676  11.269  -1.380  1.00 10.00      B   
ATOM   1861  CG1 VAL B  94       6.895  10.539  -1.927  1.00 10.00      B   
ATOM   1862  CG2 VAL B  94       5.873  11.595   0.095  1.00 10.00      B   
ATOM   1863  C   VAL B  94       5.096  12.197  -3.644  1.00 10.00      B   
ATOM   1864  O   VAL B  94       4.178  11.423  -3.926  1.00 10.00      B   
ATOM   1865  N   ASN B  95       5.853  12.775  -4.563  1.00 10.00      B   
ATOM   1866  HN  ASN B  95       6.584  13.373  -4.282  1.00 10.00      B   
ATOM   1867  CA  ASN B  95       5.647  12.534  -5.979  1.00 10.00      B   
ATOM   1868  CB  ASN B  95       5.688  13.854  -6.751  1.00 10.00      B   
ATOM   1869  CG  ASN B  95       5.032  13.749  -8.110  1.00 10.00      B   
ATOM   1870  OD1 ASN B  95       5.637  13.262  -9.062  1.00 10.00      B   
ATOM   1871  ND2 ASN B  95       3.797  14.215  -8.214  1.00 10.00      B   
ATOM   1872 HD21 ASN B  95       3.375  14.604  -7.413  1.00 10.00      B   
ATOM   1873 HD22 ASN B  95       3.352  14.155  -9.086  1.00 10.00      B   
ATOM   1874  C   ASN B  95       6.698  11.570  -6.518  1.00 10.00      B   
ATOM   1875  O   ASN B  95       7.894  11.749  -6.291  1.00 10.00      B   
ATOM   1876  N   TRP B  96       6.250  10.556  -7.241  1.00 10.00      B   
ATOM   1877  HN  TRP B  96       5.286  10.472  -7.399  1.00 10.00      B   
ATOM   1878  CA  TRP B  96       7.149   9.556  -7.802  1.00 10.00      B   
ATOM   1879  CB  TRP B  96       6.368   8.302  -8.214  1.00 10.00      B   
ATOM   1880  CG  TRP B  96       5.926   7.447  -7.065  1.00 10.00      B   
ATOM   1881  CD1 TRP B  96       4.707   7.460  -6.456  1.00 10.00      B   
ATOM   1882  CD2 TRP B  96       6.699   6.448  -6.391  1.00 10.00      B   
ATOM   1883  NE1 TRP B  96       4.674   6.540  -5.439  1.00 10.00      B   
ATOM   1884  HE1 TRP B  96       3.905   6.366  -4.851  1.00 10.00      B   
ATOM   1885  CE2 TRP B  96       5.884   5.903  -5.380  1.00 10.00      B   
ATOM   1886  CE3 TRP B  96       8.001   5.962  -6.542  1.00 10.00      B   
ATOM   1887  CZ2 TRP B  96       6.331   4.897  -4.525  1.00 10.00      B   
ATOM   1888  CZ3 TRP B  96       8.444   4.964  -5.695  1.00 10.00      B   
ATOM   1889  CH2 TRP B  96       7.610   4.441  -4.698  1.00 10.00      B   
ATOM   1890  C   TRP B  96       7.924  10.091  -9.001  1.00 10.00      B   
ATOM   1891  O   TRP B  96       8.776   9.397  -9.547  1.00 10.00      B   
ATOM   1892  N   VAL B  97       7.628  11.316  -9.418  1.00 10.00      B   
ATOM   1893  HN  VAL B  97       6.939  11.834  -8.949  1.00 10.00      B   
ATOM   1894  CA  VAL B  97       8.300  11.898 -10.570  1.00 10.00      B   
ATOM   1895  CB  VAL B  97       7.327  12.113 -11.752  1.00 10.00      B   
ATOM   1896  CG1 VAL B  97       8.092  12.358 -13.040  1.00 10.00      B   
ATOM   1897  CG2 VAL B  97       6.373  10.937 -11.909  1.00 10.00      B   
ATOM   1898  C   VAL B  97       8.996  13.224 -10.249  1.00 10.00      B   
ATOM   1899  O   VAL B  97      10.211  13.343 -10.409  1.00 10.00      B   
ATOM   1900  N   THR B  98       8.230  14.205  -9.780  1.00 10.00      B   
ATOM   1901  HN  THR B  98       7.271  14.038  -9.636  1.00 10.00      B   
ATOM   1902  CA  THR B  98       8.767  15.537  -9.491  1.00 10.00      B   
ATOM   1903  CB  THR B  98       7.650  16.597  -9.466  1.00 10.00      B   
ATOM   1904  OG1 THR B  98       6.440  16.031  -9.994  1.00 10.00      B   
ATOM   1905  HG1 THR B  98       5.899  16.735 -10.371  1.00 10.00      B   
ATOM   1906  CG2 THR B  98       8.044  17.798 -10.309  1.00 10.00      B   
ATOM   1907  C   THR B  98       9.592  15.635  -8.202  1.00 10.00      B   
ATOM   1908  O   THR B  98      10.422  16.537  -8.066  1.00 10.00      B   
ATOM   1909  N   SER B  99       9.374  14.735  -7.255  1.00 10.00      B   
ATOM   1910  HN  SER B  99       8.711  14.030  -7.402  1.00 10.00      B   
ATOM   1911  CA  SER B  99      10.114  14.778  -5.993  1.00 10.00      B   
ATOM   1912  CB  SER B  99       9.421  13.971  -4.891  1.00 10.00      B   
ATOM   1913  OG  SER B  99       8.126  14.492  -4.628  1.00 10.00      B   
ATOM   1914  HG  SER B  99       8.178  15.455  -4.577  1.00 10.00      B   
ATOM   1915  C   SER B  99      11.605  14.412  -6.129  1.00 10.00      B   
ATOM   1916  O   SER B  99      12.463  15.155  -5.647  1.00 10.00      B   
ATOM   1917  N   PRO B 100      11.946  13.268  -6.764  1.00 10.00      B   
ATOM   1918  CA  PRO B 100      13.347  12.859  -6.937  1.00 10.00      B   
ATOM   1919  CB  PRO B 100      13.248  11.501  -7.639  1.00 10.00      B   
ATOM   1920  CG  PRO B 100      11.898  11.495  -8.262  1.00 10.00      B   
ATOM   1921  CD  PRO B 100      11.017  12.281  -7.341  1.00 10.00      B   
ATOM   1922  C   PRO B 100      14.141  13.848  -7.798  1.00 10.00      B   
ATOM   1923  O   PRO B 100      13.599  14.455  -8.727  1.00 10.00      B   
ATOM   1924  N   PRO B 101      15.448  13.998  -7.511  1.00 10.00      B   
ATOM   1925  CA  PRO B 101      16.339  14.918  -8.242  1.00 10.00      B   
ATOM   1926  CB  PRO B 101      17.690  14.752  -7.536  1.00 10.00      B   
ATOM   1927  CG  PRO B 101      17.358  14.169  -6.205  1.00 10.00      B   
ATOM   1928  CD  PRO B 101      16.161  13.295  -6.432  1.00 10.00      B   
ATOM   1929  C   PRO B 101      16.474  14.572  -9.728  1.00 10.00      B   
ATOM   1930  O   PRO B 101      17.033  15.344 -10.508  1.00 10.00      B   
ATOM   1931  N   THR B 102      15.971  13.408 -10.114  1.00 10.00      B   
ATOM   1932  HN  THR B 102      15.553  12.821  -9.450  1.00 10.00      B   
ATOM   1933  CA  THR B 102      16.027  12.977 -11.500  1.00 10.00      B   
ATOM   1934  CB  THR B 102      15.936  11.445 -11.594  1.00 10.00      B   
ATOM   1935  OG1 THR B 102      15.228  10.946 -10.449  1.00 10.00      B   
ATOM   1936  HG1 THR B 102      14.808  10.105 -10.677  1.00 10.00      B   
ATOM   1937  CG2 THR B 102      17.324  10.830 -11.630  1.00 10.00      B   
ATOM   1938  C   THR B 102      14.883  13.600 -12.298  1.00 10.00      B   
ATOM   1939  O   THR B 102      14.933  13.666 -13.524  1.00 10.00      B   
ATOM   1940  N   GLN B 103      13.846  14.041 -11.579  1.00 10.00      B   
ATOM   1941  HN  GLN B 103      13.878  13.945 -10.602  1.00 10.00      B   
ATOM   1942  CA  GLN B 103      12.666  14.673 -12.180  1.00 10.00      B   
ATOM   1943  CB  GLN B 103      13.030  15.939 -12.964  1.00 10.00      B   
ATOM   1944  CG  GLN B 103      13.540  17.076 -12.091  1.00 10.00      B   
ATOM   1945  CD  GLN B 103      12.506  17.548 -11.087  1.00 10.00      B   
ATOM   1946  OE1 GLN B 103      11.730  18.466 -11.359  1.00 10.00      B   
ATOM   1947  NE2 GLN B 103      12.486  16.924  -9.917  1.00 10.00      B   
ATOM   1948 HE21 GLN B 103      13.136  16.203  -9.764  1.00 10.00      B   
ATOM   1949 HE22 GLN B 103      11.818  17.202  -9.250  1.00 10.00      B   
ATOM   1950  C   GLN B 103      11.834  13.706 -13.022  1.00 10.00      B   
ATOM   1951  O   GLN B 103      10.836  14.095 -13.632  1.00 10.00      B   
ATOM   1952  N   PHE B 104      12.245  12.445 -13.041  1.00 10.00      B   
ATOM   1953  HN  PHE B 104      13.052  12.202 -12.541  1.00 10.00      B   
ATOM   1954  CA  PHE B 104      11.542  11.410 -13.788  1.00 10.00      B   
ATOM   1955  CB  PHE B 104      12.251  11.124 -15.115  1.00 10.00      B   
ATOM   1956  CG  PHE B 104      12.047  12.183 -16.157  1.00 10.00      B   
ATOM   1957  CD1 PHE B 104      13.095  13.001 -16.550  1.00 10.00      B   
ATOM   1958  CD2 PHE B 104      10.804  12.366 -16.742  1.00 10.00      B   
ATOM   1959  CE1 PHE B 104      12.907  13.976 -17.510  1.00 10.00      B   
ATOM   1960  CE2 PHE B 104      10.610  13.339 -17.702  1.00 10.00      B   
ATOM   1961  CZ  PHE B 104      11.663  14.146 -18.084  1.00 10.00      B   
ATOM   1962  C   PHE B 104      11.476  10.142 -12.958  1.00 10.00      B   
ATOM   1963  O   PHE B 104      11.294   9.045 -13.484  1.00 10.00      B   
ATOM   1964  N   GLY B 105      11.618  10.304 -11.655  1.00 10.00      B   
ATOM   1965  HN  GLY B 105      11.735  11.207 -11.296  1.00 10.00      B   
ATOM   1966  CA  GLY B 105      11.592   9.168 -10.760  1.00 10.00      B   
ATOM   1967  C   GLY B 105      12.976   8.583 -10.576  1.00 10.00      B   
ATOM   1968  O   GLY B 105      13.830   8.709 -11.456  1.00 10.00      B   
ATOM   1969  N   THR B 106      13.221   7.977  -9.431  1.00 10.00      B   
ATOM   1970  HN  THR B 106      12.520   7.934  -8.745  1.00 10.00      B   
ATOM   1971  CA  THR B 106      14.512   7.374  -9.162  1.00 10.00      B   
ATOM   1972  CB  THR B 106      14.749   7.204  -7.647  1.00 10.00      B   
ATOM   1973  OG1 THR B 106      13.584   7.639  -6.931  1.00 10.00      B   
ATOM   1974  HG1 THR B 106      13.008   6.872  -6.765  1.00 10.00      B   
ATOM   1975  CG2 THR B 106      15.941   8.038  -7.204  1.00 10.00      B   
ATOM   1976  C   THR B 106      14.617   6.025  -9.873  1.00 10.00      B   
ATOM   1977  O   THR B 106      13.742   5.175  -9.726  1.00 10.00      B   
ATOM   1978  N   PRO B 107      15.692   5.812 -10.652  1.00 10.00      B   
ATOM   1979  CA  PRO B 107      15.903   4.566 -11.419  1.00 10.00      B   
ATOM   1980  CB  PRO B 107      17.269   4.780 -12.081  1.00 10.00      B   
ATOM   1981  CG  PRO B 107      17.459   6.257 -12.098  1.00 10.00      B   
ATOM   1982  CD  PRO B 107      16.791   6.772 -10.858  1.00 10.00      B   
ATOM   1983  C   PRO B 107      15.937   3.303 -10.550  1.00 10.00      B   
ATOM   1984  O   PRO B 107      15.914   2.186 -11.068  1.00 10.00      B   
ATOM   1985  N   SER B 108      15.993   3.485  -9.240  1.00 10.00      B   
ATOM   1986  HN  SER B 108      16.011   4.398  -8.886  1.00 10.00      B   
ATOM   1987  CA  SER B 108      16.040   2.374  -8.309  1.00 10.00      B   
ATOM   1988  CB  SER B 108      16.816   2.810  -7.068  1.00 10.00      B   
ATOM   1989  OG  SER B 108      16.504   4.158  -6.743  1.00 10.00      B   
ATOM   1990  HG  SER B 108      15.609   4.199  -6.367  1.00 10.00      B   
ATOM   1991  C   SER B 108      14.643   1.920  -7.900  1.00 10.00      B   
ATOM   1992  O   SER B 108      14.473   0.825  -7.364  1.00 10.00      B   
ATOM   1993  N   ASP B 109      13.643   2.754  -8.160  1.00 10.00      B   
ATOM   1994  HN  ASP B 109      13.828   3.604  -8.620  1.00 10.00      B   
ATOM   1995  CA  ASP B 109      12.274   2.431  -7.764  1.00 10.00      B   
ATOM   1996  CB  ASP B 109      11.912   3.133  -6.450  1.00 10.00      B   
ATOM   1997  CG  ASP B 109      12.681   4.424  -6.237  1.00 10.00      B   
ATOM   1998  OD1 ASP B 109      13.841   4.367  -5.762  1.00 10.00      B   
ATOM   1999  OD2 ASP B 109      12.135   5.500  -6.542  1.00 10.00      B   
ATOM   2000  C   ASP B 109      11.235   2.725  -8.847  1.00 10.00      B   
ATOM   2001  O   ASP B 109      10.153   2.141  -8.837  1.00 10.00      B   
ATOM   2002  N   TYR B 110      11.562   3.632  -9.764  1.00 10.00      B   
ATOM   2003  HN  TYR B 110      12.425   4.092  -9.685  1.00 10.00      B   
ATOM   2004  CA  TYR B 110      10.670   3.998 -10.874  1.00 10.00      B   
ATOM   2005  CB  TYR B 110      10.272   2.775 -11.716  1.00 10.00      B   
ATOM   2006  CG  TYR B 110      11.436   2.066 -12.373  1.00 10.00      B   
ATOM   2007  CD1 TYR B 110      12.037   0.967 -11.770  1.00 10.00      B   
ATOM   2008  CD2 TYR B 110      11.932   2.491 -13.600  1.00 10.00      B   
ATOM   2009  CE1 TYR B 110      13.099   0.317 -12.368  1.00 10.00      B   
ATOM   2010  CE2 TYR B 110      12.993   1.846 -14.204  1.00 10.00      B   
ATOM   2011  CZ  TYR B 110      13.571   0.760 -13.585  1.00 10.00      B   
ATOM   2012  OH  TYR B 110      14.628   0.116 -14.188  1.00 10.00      B   
ATOM   2013  HH  TYR B 110      15.131   0.752 -14.713  1.00 10.00      B   
ATOM   2014  C   TYR B 110       9.437   4.774 -10.408  1.00 10.00      B   
ATOM   2015  O   TYR B 110       9.410   5.311  -9.301  1.00 10.00      B   
ATOM   2016  N   CYS B 111       8.418   4.839 -11.262  1.00 10.00      B   
ATOM   2017  HN  CYS B 111       8.490   4.388 -12.128  1.00 10.00      B   
ATOM   2018  CA  CYS B 111       7.196   5.562 -10.944  1.00 10.00      B   
ATOM   2019  CB  CYS B 111       7.006   6.733 -11.917  1.00 10.00      B   
ATOM   2020  SG  CYS B 111       8.456   7.795 -12.122  1.00 10.00      B   
ATOM   2021  HG  CYS B 111       8.660   8.432 -10.974  1.00 10.00      B   
ATOM   2022  C   CYS B 111       5.979   4.641 -10.995  1.00 10.00      B   
ATOM   2023  O   CYS B 111       4.929   5.010 -11.519  1.00 10.00      B   
ATOM   2024  N   ASN B 112       6.121   3.445 -10.443  1.00 10.00      B   
ATOM   2025  HN  ASN B 112       6.977   3.211 -10.020  1.00 10.00      B   
ATOM   2026  CA  ASN B 112       5.028   2.478 -10.425  1.00 10.00      B   
ATOM   2027  CB  ASN B 112       5.328   1.299 -11.357  1.00 10.00      B   
ATOM   2028  CG  ASN B 112       4.527   1.347 -12.643  1.00 10.00      B   
ATOM   2029  OD1 ASN B 112       3.402   0.854 -12.709  1.00 10.00      B   
ATOM   2030  ND2 ASN B 112       5.104   1.938 -13.678  1.00 10.00      B   
ATOM   2031 HD21 ASN B 112       6.002   2.310 -13.555  1.00 10.00      B   
ATOM   2032 HD22 ASN B 112       4.608   1.980 -14.524  1.00 10.00      B   
ATOM   2033  C   ASN B 112       4.803   1.978  -9.007  1.00 10.00      B   
ATOM   2034  O   ASN B 112       5.750   1.571  -8.341  1.00 10.00      B   
ATOM   2035  N   LEU B 113       3.558   1.996  -8.551  1.00 10.00      B   
ATOM   2036  HN  LEU B 113       2.831   2.303  -9.140  1.00 10.00      B   
ATOM   2037  CA  LEU B 113       3.243   1.559  -7.196  1.00 10.00      B   
ATOM   2038  CB  LEU B 113       3.350   2.744  -6.229  1.00 10.00      B   
ATOM   2039  CG  LEU B 113       3.072   2.451  -4.753  1.00 10.00      B   
ATOM   2040  CD1 LEU B 113       4.220   1.670  -4.133  1.00 10.00      B   
ATOM   2041  CD2 LEU B 113       2.823   3.740  -3.988  1.00 10.00      B   
ATOM   2042  C   LEU B 113       1.846   0.944  -7.108  1.00 10.00      B   
ATOM   2043  O   LEU B 113       0.876   1.516  -7.602  1.00 10.00      B   
ATOM   2044  N   ARG B 114       1.759  -0.229  -6.489  1.00 10.00      B   
ATOM   2045  HN  ARG B 114       2.580  -0.647  -6.139  1.00 10.00      B   
ATOM   2046  CA  ARG B 114       0.485  -0.914  -6.308  1.00 10.00      B   
ATOM   2047  CB  ARG B 114       0.450  -2.257  -7.052  1.00 10.00      B   
ATOM   2048  CG  ARG B 114       0.337  -2.133  -8.565  1.00 10.00      B   
ATOM   2049  CD  ARG B 114      -0.568  -3.208  -9.153  1.00 10.00      B   
ATOM   2050  NE  ARG B 114       0.072  -4.528  -9.209  1.00 10.00      B   
ATOM   2051  HE  ARG B 114       0.961  -4.615  -8.801  1.00 10.00      B   
ATOM   2052  CZ  ARG B 114      -0.479  -5.606  -9.775  1.00 10.00      B   
ATOM   2053  NH1 ARG B 114      -1.680  -5.529 -10.335  1.00 10.00      B   
ATOM   2054 HH11 ARG B 114      -2.111  -6.374 -10.782  1.00 10.00      B   
ATOM   2055 HH12 ARG B 114      -2.203  -4.627 -10.334  1.00 10.00      B   
ATOM   2056  NH2 ARG B 114       0.178  -6.759  -9.775  1.00 10.00      B   
ATOM   2057 HH21 ARG B 114       1.125  -6.822  -9.331  1.00 10.00      B   
ATOM   2058 HH22 ARG B 114      -0.238  -7.618 -10.215  1.00 10.00      B   
ATOM   2059  C   ARG B 114       0.222  -1.131  -4.822  1.00 10.00      B   
ATOM   2060  O   ARG B 114       1.017  -1.771  -4.125  1.00 10.00      B   
ATOM   2061  N   VAL B 115      -0.880  -0.581  -4.341  1.00 10.00      B   
ATOM   2062  HN  VAL B 115      -1.471  -0.082  -4.949  1.00 10.00      B   
ATOM   2063  CA  VAL B 115      -1.249  -0.707  -2.939  1.00 10.00      B   
ATOM   2064  CB  VAL B 115      -2.020   0.533  -2.443  1.00 10.00      B   
ATOM   2065  CG1 VAL B 115      -2.190   0.496  -0.930  1.00 10.00      B   
ATOM   2066  CG2 VAL B 115      -1.324   1.812  -2.878  1.00 10.00      B   
ATOM   2067  C   VAL B 115      -2.114  -1.941  -2.727  1.00 10.00      B   
ATOM   2068  O   VAL B 115      -3.113  -2.135  -3.417  1.00 10.00      B   
ATOM   2069  N   LEU B 116      -1.722  -2.776  -1.779  1.00 10.00      B   
ATOM   2070  HN  LEU B 116      -0.909  -2.575  -1.265  1.00 10.00      B   
ATOM   2071  CA  LEU B 116      -2.471  -3.987  -1.482  1.00 10.00      B   
ATOM   2072  CB  LEU B 116      -1.630  -5.234  -1.775  1.00 10.00      B   
ATOM   2073  CG  LEU B 116      -1.442  -5.594  -3.252  1.00 10.00      B   
ATOM   2074  CD1 LEU B 116      -0.531  -6.803  -3.397  1.00 10.00      B   
ATOM   2075  CD2 LEU B 116      -2.785  -5.853  -3.915  1.00 10.00      B   
ATOM   2076  C   LEU B 116      -2.962  -3.995  -0.038  1.00 10.00      B   
ATOM   2077  O   LEU B 116      -2.173  -4.149   0.897  1.00 10.00      B   
ATOM   2078  N   ALA B 117      -4.264  -3.807   0.133  1.00 10.00      B   
ATOM   2079  HN  ALA B 117      -4.833  -3.671  -0.651  1.00 10.00      B   
ATOM   2080  CA  ALA B 117      -4.871  -3.801   1.456  1.00 10.00      B   
ATOM   2081  CB  ALA B 117      -6.211  -3.088   1.414  1.00 10.00      B   
ATOM   2082  C   ALA B 117      -5.036  -5.228   1.964  1.00 10.00      B   
ATOM   2083  O   ALA B 117      -5.505  -6.100   1.235  1.00 10.00      B   
ATOM   2084  N   ASP B 118      -4.645  -5.454   3.208  1.00 10.00      B   
ATOM   2085  HN  ASP B 118      -4.291  -4.704   3.740  1.00 10.00      B   
ATOM   2086  CA  ASP B 118      -4.727  -6.774   3.818  1.00 10.00      B   
ATOM   2087  CB  ASP B 118      -3.898  -6.820   5.105  1.00 10.00      B   
ATOM   2088  CG  ASP B 118      -2.631  -7.639   4.971  1.00 10.00      B   
ATOM   2089  OD1 ASP B 118      -2.549  -8.485   4.057  1.00 10.00      B   
ATOM   2090  OD2 ASP B 118      -1.711  -7.443   5.787  1.00 10.00      B   
ATOM   2091  C   ASP B 118      -6.161  -7.172   4.128  1.00 10.00      B   
ATOM   2092  O   ASP B 118      -7.017  -6.322   4.390  1.00 10.00      B   
ATOM   2093  N   SER B 119      -6.416  -8.467   4.091  1.00 10.00      B   
ATOM   2094  HN  SER B 119      -5.701  -9.092   3.845  1.00 10.00      B   
ATOM   2095  CA  SER B 119      -7.729  -8.998   4.386  1.00 10.00      B   
ATOM   2096  CB  SER B 119      -8.428  -9.418   3.088  1.00 10.00      B   
ATOM   2097  OG  SER B 119      -7.516 -10.027   2.192  1.00 10.00      B   
ATOM   2098  HG  SER B 119      -7.469  -9.501   1.372  1.00 10.00      B   
ATOM   2099  C   SER B 119      -7.593 -10.183   5.343  1.00 10.00      B   
ATOM   2100  O   SER B 119      -6.569 -10.868   5.348  1.00 10.00      B   
ATOM   2101  N   PRO B 120      -8.615 -10.448   6.176  1.00 10.00      B   
ATOM   2102  CA  PRO B 120      -8.583 -11.561   7.136  1.00 10.00      B   
ATOM   2103  CB  PRO B 120      -9.827 -11.335   7.998  1.00 10.00      B   
ATOM   2104  CG  PRO B 120     -10.745 -10.545   7.133  1.00 10.00      B   
ATOM   2105  CD  PRO B 120      -9.869  -9.679   6.269  1.00 10.00      B   
ATOM   2106  C   PRO B 120      -8.641 -12.931   6.461  1.00 10.00      B   
ATOM   2107  O   PRO B 120      -8.731 -13.962   7.131  1.00 10.00      B   
ATOM   2108  N   THR B 121      -8.582 -12.937   5.139  1.00 10.00      B   
ATOM   2109  HN  THR B 121      -8.516 -12.086   4.662  1.00 10.00      B   
ATOM   2110  CA  THR B 121      -8.618 -14.175   4.379  1.00 10.00      B   
ATOM   2111  CB  THR B 121      -9.950 -14.303   3.612  1.00 10.00      B   
ATOM   2112  OG1 THR B 121     -11.017 -13.814   4.438  1.00 10.00      B   
ATOM   2113  HG1 THR B 121     -11.716 -14.481   4.480  1.00 10.00      B   
ATOM   2114  CG2 THR B 121     -10.228 -15.758   3.258  1.00 10.00      B   
ATOM   2115  C   THR B 121      -7.443 -14.243   3.397  1.00 10.00      B   
ATOM   2116  O   THR B 121      -7.236 -15.254   2.722  1.00 10.00      B   
ATOM   2117  N   LEU B 122      -6.658 -13.169   3.339  1.00 10.00      B   
ATOM   2118  HN  LEU B 122      -6.848 -12.404   3.922  1.00 10.00      B   
ATOM   2119  CA  LEU B 122      -5.508 -13.102   2.443  1.00 10.00      B   
ATOM   2120  CB  LEU B 122      -5.946 -12.640   1.043  1.00 10.00      B   
ATOM   2121  CG  LEU B 122      -4.853 -12.502  -0.024  1.00 10.00      B   
ATOM   2122  CD1 LEU B 122      -4.071 -13.795  -0.181  1.00 10.00      B   
ATOM   2123  CD2 LEU B 122      -5.462 -12.093  -1.356  1.00 10.00      B   
ATOM   2124  C   LEU B 122      -4.430 -12.180   3.011  1.00 10.00      B   
ATOM   2125  O   LEU B 122      -4.628 -10.973   3.129  1.00 10.00      B   
ATOM   2126  N   LYS B 123      -3.294 -12.762   3.374  1.00 10.00      B   
ATOM   2127  HN  LYS B 123      -3.192 -13.731   3.250  1.00 10.00      B   
ATOM   2128  CA  LYS B 123      -2.187 -11.996   3.932  1.00 10.00      B   
ATOM   2129  CB  LYS B 123      -1.481 -12.783   5.041  1.00 10.00      B   
ATOM   2130  CG  LYS B 123      -0.220 -12.119   5.583  1.00 10.00      B   
ATOM   2131  CD  LYS B 123      -0.498 -10.715   6.103  1.00 10.00      B   
ATOM   2132  CE  LYS B 123       0.797  -9.967   6.364  1.00 10.00      B   
ATOM   2133  NZ  LYS B 123       0.594  -8.495   6.404  1.00 10.00      B   
ATOM   2134  HZ1 LYS B 123      -0.314  -8.242   5.946  1.00 10.00      B   
ATOM   2135  HZ2 LYS B 123       1.362  -8.014   5.899  1.00 10.00      B   
ATOM   2136  HZ3 LYS B 123       0.574  -8.161   7.388  1.00 10.00      B   
ATOM   2137  C   LYS B 123      -1.206 -11.615   2.833  1.00 10.00      B   
ATOM   2138  O   LYS B 123      -0.679 -12.478   2.131  1.00 10.00      B   
ATOM   2139  N   HIS B 124      -0.965 -10.321   2.692  1.00 10.00      B   
ATOM   2140  HN  HIS B 124      -1.409  -9.682   3.301  1.00 10.00      B   
ATOM   2141  CA  HIS B 124      -0.065  -9.813   1.664  1.00 10.00      B   
ATOM   2142  CB  HIS B 124      -0.656  -8.552   1.011  1.00 10.00      B   
ATOM   2143  CG  HIS B 124      -2.104  -8.678   0.626  1.00 10.00      B   
ATOM   2144  ND1 HIS B 124      -3.124  -8.687   1.552  1.00 10.00      B   
ATOM   2145  HD1 HIS B 124      -3.016  -8.597   2.534  1.00 10.00      B   
ATOM   2146  CD2 HIS B 124      -2.699  -8.814  -0.582  1.00 10.00      B   
ATOM   2147  CE1 HIS B 124      -4.278  -8.833   0.935  1.00 10.00      B   
ATOM   2148  NE2 HIS B 124      -4.050  -8.909  -0.355  1.00 10.00      B   
ATOM   2149  HE2 HIS B 124      -4.752  -9.019  -1.049  1.00 10.00      B   
ATOM   2150  C   HIS B 124       1.316  -9.510   2.238  1.00 10.00      B   
ATOM   2151  O   HIS B 124       1.439  -8.934   3.323  1.00 10.00      B   
ATOM   2152  N   VAL B 125       2.347  -9.916   1.510  1.00 10.00      B   
ATOM   2153  HN  VAL B 125       2.178 -10.386   0.663  1.00 10.00      B   
ATOM   2154  CA  VAL B 125       3.726  -9.686   1.912  1.00 10.00      B   
ATOM   2155  CB  VAL B 125       4.319 -10.913   2.647  1.00 10.00      B   
ATOM   2156  CG1 VAL B 125       4.567 -12.077   1.694  1.00 10.00      B   
ATOM   2157  CG2 VAL B 125       5.586 -10.543   3.404  1.00 10.00      B   
ATOM   2158  C   VAL B 125       4.563  -9.341   0.679  1.00 10.00      B   
ATOM   2159  O   VAL B 125       4.221  -9.740  -0.441  1.00 10.00      B   
ATOM   2160  N   VAL B 126       5.631  -8.581   0.874  1.00 10.00      B   
ATOM   2161  HN  VAL B 126       5.852  -8.284   1.784  1.00 10.00      B   
ATOM   2162  CA  VAL B 126       6.490  -8.183  -0.235  1.00 10.00      B   
ATOM   2163  CB  VAL B 126       6.578  -6.646  -0.385  1.00 10.00      B   
ATOM   2164  CG1 VAL B 126       5.211  -6.061  -0.706  1.00 10.00      B   
ATOM   2165  CG2 VAL B 126       7.154  -5.997   0.866  1.00 10.00      B   
ATOM   2166  C   VAL B 126       7.890  -8.782  -0.124  1.00 10.00      B   
ATOM   2167  O   VAL B 126       8.477  -8.836   0.957  1.00 10.00      B   
ATOM   2168  N   VAL B 127       8.417  -9.231  -1.253  1.00 10.00      B   
ATOM   2169  HN  VAL B 127       7.889  -9.173  -2.083  1.00 10.00      B   
ATOM   2170  CA  VAL B 127       9.749  -9.816  -1.310  1.00 10.00      B   
ATOM   2171  CB  VAL B 127       9.709 -11.345  -1.056  1.00 10.00      B   
ATOM   2172  CG1 VAL B 127       9.209 -12.099  -2.282  1.00 10.00      B   
ATOM   2173  CG2 VAL B 127      11.063 -11.868  -0.598  1.00 10.00      B   
ATOM   2174  C   VAL B 127      10.369  -9.523  -2.676  1.00 10.00      B   
ATOM   2175  O   VAL B 127       9.680  -9.053  -3.577  1.00 10.00      B   
ATOM   2176  N   CYS B 128      11.656  -9.777  -2.824  1.00 10.00      B   
ATOM   2177  HN  CYS B 128      12.164 -10.136  -2.068  1.00 10.00      B   
ATOM   2178  CA  CYS B 128      12.333  -9.538  -4.085  1.00 10.00      B   
ATOM   2179  CB  CYS B 128      12.982  -8.149  -4.083  1.00 10.00      B   
ATOM   2180  SG  CYS B 128      13.824  -7.697  -5.619  1.00 10.00      B   
ATOM   2181  HG  CYS B 128      12.912  -7.653  -6.590  1.00 10.00      B   
ATOM   2182  C   CYS B 128      13.375 -10.620  -4.340  1.00 10.00      B   
ATOM   2183  O   CYS B 128      14.416 -10.657  -3.681  1.00 10.00      B   
ATOM   2184  N   THR B 129      13.077 -11.526  -5.261  1.00 10.00      B   
ATOM   2185  HN  THR B 129      12.197 -11.488  -5.713  1.00 10.00      B   
ATOM   2186  CA  THR B 129      14.004 -12.593  -5.600  1.00 10.00      B   
ATOM   2187  CB  THR B 129      13.328 -13.689  -6.446  1.00 10.00      B   
ATOM   2188  OG1 THR B 129      12.076 -14.057  -5.852  1.00 10.00      B   
ATOM   2189  HG1 THR B 129      11.363 -13.521  -6.245  1.00 10.00      B   
ATOM   2190  CG2 THR B 129      14.219 -14.918  -6.536  1.00 10.00      B   
ATOM   2191  C   THR B 129      15.201 -12.034  -6.363  1.00 10.00      B   
ATOM   2192  O   THR B 129      16.354 -12.263  -5.990  1.00 10.00      B   
ATOM   2193  N   LEU B 130      14.920 -11.281  -7.417  1.00 10.00      B   
ATOM   2194  HN  LEU B 130      13.980 -11.112  -7.649  1.00 10.00      B   
ATOM   2195  CA  LEU B 130      15.969 -10.687  -8.234  1.00 10.00      B   
ATOM   2196  CB  LEU B 130      15.529 -10.599  -9.703  1.00 10.00      B   
ATOM   2197  CG  LEU B 130      15.161 -11.927 -10.377  1.00 10.00      B   
ATOM   2198  CD1 LEU B 130      14.667 -11.696 -11.796  1.00 10.00      B   
ATOM   2199  CD2 LEU B 130      16.346 -12.881 -10.372  1.00 10.00      B   
ATOM   2200  C   LEU B 130      16.350  -9.304  -7.711  1.00 10.00      B   
ATOM   2201  O   LEU B 130      16.962  -9.174  -6.645  1.00 10.00      B   
ATOM   2202  N   SER B 132      31.615  10.312   5.570  1.00 10.00      B   
ATOM   2203  HN  SER B 132      32.588  10.451   5.623  1.00 10.00      B   
ATOM   2204  CA  SER B 132      31.051   9.092   6.133  1.00 10.00      B   
ATOM   2205  CB  SER B 132      30.320   8.310   5.043  1.00 10.00      B   
ATOM   2206  OG  SER B 132      29.597   9.198   4.204  1.00 10.00      B   
ATOM   2207  HG  SER B 132      30.047  10.052   4.186  1.00 10.00      B   
ATOM   2208  C   SER B 132      32.144   8.229   6.761  1.00 10.00      B   
ATOM   2209  O   SER B 132      33.281   8.681   6.917  1.00 10.00      B   
ATOM   2210  N   TYR B 134      12.982  -2.426  -3.675  1.00 10.00      B   
ATOM   2211  HN  TYR B 134      12.517  -2.510  -4.533  1.00 10.00      B   
ATOM   2212  CA  TYR B 134      12.237  -1.957  -2.512  1.00 10.00      B   
ATOM   2213  CB  TYR B 134      13.037  -2.160  -1.214  1.00 10.00      B   
ATOM   2214  CG  TYR B 134      14.414  -1.527  -1.193  1.00 10.00      B   
ATOM   2215  CD1 TYR B 134      14.647  -0.352  -0.492  1.00 10.00      B   
ATOM   2216  CD2 TYR B 134      15.488  -2.114  -1.855  1.00 10.00      B   
ATOM   2217  CE1 TYR B 134      15.903   0.223  -0.453  1.00 10.00      B   
ATOM   2218  CE2 TYR B 134      16.748  -1.544  -1.825  1.00 10.00      B   
ATOM   2219  CZ  TYR B 134      16.950  -0.377  -1.119  1.00 10.00      B   
ATOM   2220  OH  TYR B 134      18.203   0.194  -1.077  1.00 10.00      B   
ATOM   2221  HH  TYR B 134      18.416   0.423  -0.163  1.00 10.00      B   
ATOM   2222  C   TYR B 134      11.797  -0.501  -2.677  1.00 10.00      B   
ATOM   2223  O   TYR B 134      12.452   0.279  -3.373  1.00 10.00      B   
ATOM   2224  N   PRO B 135      10.665  -0.123  -2.060  1.00 10.00      B   
ATOM   2225  CA  PRO B 135      10.131   1.238  -2.144  1.00 10.00      B   
ATOM   2226  CB  PRO B 135       8.687   1.077  -1.668  1.00 10.00      B   
ATOM   2227  CG  PRO B 135       8.717  -0.095  -0.747  1.00 10.00      B   
ATOM   2228  CD  PRO B 135       9.813  -1.002  -1.237  1.00 10.00      B   
ATOM   2229  C   PRO B 135      10.895   2.219  -1.252  1.00 10.00      B   
ATOM   2230  O   PRO B 135      10.619   2.349  -0.058  1.00 10.00      B   
ATOM   2231  N   ARG B 136      11.858   2.906  -1.848  1.00 10.00      B   
ATOM   2232  HN  ARG B 136      12.029   2.754  -2.801  1.00 10.00      B   
ATOM   2233  CA  ARG B 136      12.685   3.870  -1.123  1.00 10.00      B   
ATOM   2234  CB  ARG B 136      13.964   4.196  -1.902  1.00 10.00      B   
ATOM   2235  CG  ARG B 136      14.877   3.001  -2.110  1.00 10.00      B   
ATOM   2236  CD  ARG B 136      15.724   3.143  -3.365  1.00 10.00      B   
ATOM   2237  NE  ARG B 136      16.769   4.159  -3.230  1.00 10.00      B   
ATOM   2238  HE  ARG B 136      16.494   5.103  -3.323  1.00 10.00      B   
ATOM   2239  CZ  ARG B 136      18.055   3.879  -3.006  1.00 10.00      B   
ATOM   2240  NH1 ARG B 136      18.455   2.617  -2.888  1.00 10.00      B   
ATOM   2241 HH11 ARG B 136      19.462   2.403  -2.713  1.00 10.00      B   
ATOM   2242 HH12 ARG B 136      17.770   1.836  -2.967  1.00 10.00      B   
ATOM   2243  NH2 ARG B 136      18.944   4.859  -2.901  1.00 10.00      B   
ATOM   2244 HH21 ARG B 136      18.641   5.856  -2.994  1.00 10.00      B   
ATOM   2245 HH22 ARG B 136      19.951   4.637  -2.732  1.00 10.00      B   
ATOM   2246  C   ARG B 136      11.934   5.152  -0.727  1.00 10.00      B   
ATOM   2247  O   ARG B 136      11.854   5.470   0.460  1.00 10.00      B   
ATOM   2248  N   PRO B 137      11.344   5.893  -1.694  1.00 10.00      B   
ATOM   2249  CA  PRO B 137      10.641   7.156  -1.410  1.00 10.00      B   
ATOM   2250  CB  PRO B 137      10.484   7.809  -2.794  1.00 10.00      B   
ATOM   2251  CG  PRO B 137      11.268   6.957  -3.739  1.00 10.00      B   
ATOM   2252  CD  PRO B 137      11.301   5.588  -3.130  1.00 10.00      B   
ATOM   2253  C   PRO B 137       9.267   6.976  -0.755  1.00 10.00      B   
ATOM   2254  O   PRO B 137       8.286   7.591  -1.176  1.00 10.00      B   
ATOM   2255  N   ILE B 138       9.205   6.160   0.289  1.00 10.00      B   
ATOM   2256  HN  ILE B 138      10.024   5.715   0.594  1.00 10.00      B   
ATOM   2257  CA  ILE B 138       7.953   5.923   1.000  1.00 10.00      B   
ATOM   2258  CB  ILE B 138       6.849   5.333   0.085  1.00 10.00      B   
ATOM   2259  CG1 ILE B 138       5.479   5.409   0.767  1.00 10.00      B   
ATOM   2260  CG2 ILE B 138       7.174   3.909  -0.343  1.00 10.00      B   
ATOM   2261  CD1 ILE B 138       4.314   5.084  -0.143  1.00 10.00      B   
ATOM   2262  C   ILE B 138       8.164   5.046   2.237  1.00 10.00      B   
ATOM   2263  O   ILE B 138       7.496   5.221   3.256  1.00 10.00      B   
ATOM   2264  N   LEU B 139       9.101   4.108   2.142  1.00 10.00      B   
ATOM   2265  HN  LEU B 139       9.591   4.006   1.302  1.00 10.00      B   
ATOM   2266  CA  LEU B 139       9.397   3.211   3.253  1.00 10.00      B   
ATOM   2267  CB  LEU B 139       9.199   1.749   2.828  1.00 10.00      B   
ATOM   2268  CG  LEU B 139       9.363   0.685   3.919  1.00 10.00      B   
ATOM   2269  CD1 LEU B 139       8.431   0.964   5.088  1.00 10.00      B   
ATOM   2270  CD2 LEU B 139       9.099  -0.701   3.352  1.00 10.00      B   
ATOM   2271  C   LEU B 139      10.815   3.436   3.777  1.00 10.00      B   
ATOM   2272  O   LEU B 139      11.154   3.025   4.887  1.00 10.00      B   
ATOM   2273  N   GLY B 140      11.638   4.098   2.977  1.00 10.00      B   
ATOM   2274  HN  GLY B 140      11.320   4.405   2.106  1.00 10.00      B   
ATOM   2275  CA  GLY B 140      13.004   4.365   3.373  1.00 10.00      B   
ATOM   2276  C   GLY B 140      13.945   3.265   2.930  1.00 10.00      B   
ATOM   2277  O   GLY B 140      13.747   2.653   1.878  1.00 10.00      B   
ATOM   2278  N   GLN B 141      14.964   3.008   3.730  1.00 10.00      B   
ATOM   2279  HN  GLN B 141      15.063   3.519   4.556  1.00 10.00      B   
ATOM   2280  CA  GLN B 141      15.935   1.974   3.414  1.00 10.00      B   
ATOM   2281  CB  GLN B 141      17.310   2.325   3.984  1.00 10.00      B   
ATOM   2282  CG  GLN B 141      17.833   3.681   3.540  1.00 10.00      B   
ATOM   2283  CD  GLN B 141      17.995   3.789   2.034  1.00 10.00      B   
ATOM   2284  OE1 GLN B 141      18.385   2.831   1.363  1.00 10.00      B   
ATOM   2285  NE2 GLN B 141      17.685   4.956   1.494  1.00 10.00      B   
ATOM   2286 HE21 GLN B 141      17.370   5.675   2.093  1.00 10.00      B   
ATOM   2287 HE22 GLN B 141      17.782   5.060   0.527  1.00 10.00      B   
ATOM   2288  C   GLN B 141      15.473   0.626   3.947  1.00 10.00      B   
ATOM   2289  O   GLN B 141      14.886   0.538   5.028  1.00 10.00      B   
ATOM   2290  N   SER B 142      15.730  -0.415   3.178  1.00 10.00      B   
ATOM   2291  HN  SER B 142      16.193  -0.276   2.327  1.00 10.00      B   
ATOM   2292  CA  SER B 142      15.347  -1.761   3.564  1.00 10.00      B   
ATOM   2293  CB  SER B 142      15.382  -2.671   2.335  1.00 10.00      B   
ATOM   2294  OG  SER B 142      16.580  -2.481   1.594  1.00 10.00      B   
ATOM   2295  HG  SER B 142      17.149  -1.852   2.054  1.00 10.00      B   
ATOM   2296  C   SER B 142      16.295  -2.298   4.629  1.00 10.00      B   
ATOM   2297  O   SER B 142      17.496  -2.014   4.594  1.00 10.00      B   
ATOM   2298  N   PRO B 143      15.774  -3.066   5.599  1.00 10.00      B   
ATOM   2299  CA  PRO B 143      16.597  -3.654   6.661  1.00 10.00      B   
ATOM   2300  CB  PRO B 143      15.582  -4.382   7.551  1.00 10.00      B   
ATOM   2301  CG  PRO B 143      14.382  -4.581   6.687  1.00 10.00      B   
ATOM   2302  CD  PRO B 143      14.350  -3.415   5.741  1.00 10.00      B   
ATOM   2303  C   PRO B 143      17.612  -4.644   6.086  1.00 10.00      B   
ATOM   2304  O   PRO B 143      17.442  -5.138   4.968  1.00 10.00      B   
ATOM   2305  N   GLU B 144      18.657  -4.935   6.853  1.00 10.00      B   
ATOM   2306  HN  GLU B 144      18.726  -4.522   7.741  1.00 10.00      B   
ATOM   2307  CA  GLU B 144      19.707  -5.854   6.417  1.00 10.00      B   
ATOM   2308  CB  GLU B 144      20.781  -5.984   7.500  1.00 10.00      B   
ATOM   2309  CG  GLU B 144      21.220  -4.663   8.110  1.00 10.00      B   
ATOM   2310  CD  GLU B 144      22.110  -4.852   9.323  1.00 10.00      B   
ATOM   2311  OE1 GLU B 144      21.655  -5.475  10.312  1.00 10.00      B   
ATOM   2312  OE2 GLU B 144      23.261  -4.369   9.296  1.00 10.00      B   
ATOM   2313  C   GLU B 144      19.134  -7.232   6.097  1.00 10.00      B   
ATOM   2314  O   GLU B 144      19.515  -7.866   5.114  1.00 10.00      B   
ATOM   2315  N   TRP B 145      18.194  -7.670   6.925  1.00 10.00      B   
ATOM   2316  HN  TRP B 145      17.921  -7.100   7.672  1.00 10.00      B   
ATOM   2317  CA  TRP B 145      17.561  -8.974   6.765  1.00 10.00      B   
ATOM   2318  CB  TRP B 145      16.684  -9.291   7.978  1.00 10.00      B   
ATOM   2319  CG  TRP B 145      17.403  -9.147   9.288  1.00 10.00      B   
ATOM   2320  CD1 TRP B 145      17.288  -8.118  10.179  1.00 10.00      B   
ATOM   2321  CD2 TRP B 145      18.354 -10.056   9.850  1.00 10.00      B   
ATOM   2322  NE1 TRP B 145      18.109  -8.330  11.258  1.00 10.00      B   
ATOM   2323  HE1 TRP B 145      18.205  -7.728  12.030  1.00 10.00      B   
ATOM   2324  CE2 TRP B 145      18.772  -9.516  11.084  1.00 10.00      B   
ATOM   2325  CE3 TRP B 145      18.890 -11.278   9.434  1.00 10.00      B   
ATOM   2326  CZ2 TRP B 145      19.704 -10.154  11.899  1.00 10.00      B   
ATOM   2327  CZ3 TRP B 145      19.813 -11.909  10.245  1.00 10.00      B   
ATOM   2328  CH2 TRP B 145      20.211 -11.349  11.464  1.00 10.00      B   
ATOM   2329  C   TRP B 145      16.751  -9.074   5.470  1.00 10.00      B   
ATOM   2330  O   TRP B 145      16.568 -10.162   4.929  1.00 10.00      B   
ATOM   2331  N   TYR B 146      16.284  -7.935   4.966  1.00 10.00      B   
ATOM   2332  HN  TYR B 146      16.472  -7.092   5.428  1.00 10.00      B   
ATOM   2333  CA  TYR B 146      15.500  -7.916   3.733  1.00 10.00      B   
ATOM   2334  CB  TYR B 146      14.719  -6.604   3.608  1.00 10.00      B   
ATOM   2335  CG  TYR B 146      13.612  -6.646   2.578  1.00 10.00      B   
ATOM   2336  CD1 TYR B 146      12.472  -7.414   2.787  1.00 10.00      B   
ATOM   2337  CD2 TYR B 146      13.704  -5.919   1.399  1.00 10.00      B   
ATOM   2338  CE1 TYR B 146      11.458  -7.459   1.848  1.00 10.00      B   
ATOM   2339  CE2 TYR B 146      12.694  -5.955   0.455  1.00 10.00      B   
ATOM   2340  CZ  TYR B 146      11.574  -6.726   0.682  1.00 10.00      B   
ATOM   2341  OH  TYR B 146      10.567  -6.766  -0.259  1.00 10.00      B   
ATOM   2342  HH  TYR B 146       9.754  -7.081   0.155  1.00 10.00      B   
ATOM   2343  C   TYR B 146      16.409  -8.110   2.525  1.00 10.00      B   
ATOM   2344  O   TYR B 146      15.970  -8.520   1.449  1.00 10.00      B   
ATOM   2345  N   ARG B 147      17.684  -7.818   2.714  1.00 10.00      B   
ATOM   2346  HN  ARG B 147      17.974  -7.494   3.593  1.00 10.00      B   
ATOM   2347  CA  ARG B 147      18.666  -7.966   1.650  1.00 10.00      B   
ATOM   2348  CB  ARG B 147      19.754  -6.904   1.787  1.00 10.00      B   
ATOM   2349  CG  ARG B 147      19.222  -5.492   1.941  1.00 10.00      B   
ATOM   2350  CD  ARG B 147      20.337  -4.525   2.291  1.00 10.00      B   
ATOM   2351  NE  ARG B 147      19.887  -3.496   3.226  1.00 10.00      B   
ATOM   2352  HE  ARG B 147      18.937  -3.236   3.182  1.00 10.00      B   
ATOM   2353  CZ  ARG B 147      20.677  -2.897   4.122  1.00 10.00      B   
ATOM   2354  NH1 ARG B 147      21.961  -3.220   4.207  1.00 10.00      B   
ATOM   2355 HH11 ARG B 147      22.578  -2.746   4.906  1.00 10.00      B   
ATOM   2356 HH12 ARG B 147      22.362  -3.948   3.577  1.00 10.00      B   
ATOM   2357  NH2 ARG B 147      20.175  -1.986   4.939  1.00 10.00      B   
ATOM   2358 HH21 ARG B 147      20.786  -1.511   5.639  1.00 10.00      B   
ATOM   2359 HH22 ARG B 147      19.160  -1.736   4.885  1.00 10.00      B   
ATOM   2360  C   ARG B 147      19.292  -9.353   1.704  1.00 10.00      B   
ATOM   2361  O   ARG B 147      19.782  -9.870   0.694  1.00 10.00      B   
ATOM   2362  N   SER B 148      19.266  -9.945   2.892  1.00 10.00      B   
ATOM   2363  HN  SER B 148      18.851  -9.474   3.643  1.00 10.00      B   
ATOM   2364  CA  SER B 148      19.826 -11.267   3.120  1.00 10.00      B   
ATOM   2365  CB  SER B 148      19.685 -11.649   4.595  1.00 10.00      B   
ATOM   2366  OG  SER B 148      20.351 -10.708   5.430  1.00 10.00      B   
ATOM   2367  HG  SER B 148      20.686  -9.978   4.889  1.00 10.00      B   
ATOM   2368  C   SER B 148      19.174 -12.316   2.219  1.00 10.00      B   
ATOM   2369  O   SER B 148      17.953 -12.506   2.239  1.00 10.00      B   
ATOM   2370  N   PRO B 149      19.990 -13.005   1.406  1.00 10.00      B   
ATOM   2371  CA  PRO B 149      19.511 -14.038   0.480  1.00 10.00      B   
ATOM   2372  CB  PRO B 149      20.794 -14.563  -0.172  1.00 10.00      B   
ATOM   2373  CG  PRO B 149      21.784 -13.464   0.003  1.00 10.00      B   
ATOM   2374  CD  PRO B 149      21.451 -12.823   1.317  1.00 10.00      B   
ATOM   2375  C   PRO B 149      18.787 -15.174   1.199  1.00 10.00      B   
ATOM   2376  O   PRO B 149      17.864 -15.768   0.649  1.00 10.00      B   
ATOM   2377  N   ASN B 150      19.201 -15.460   2.430  1.00 10.00      B   
ATOM   2378  HN  ASN B 150      19.942 -14.942   2.815  1.00 10.00      B   
ATOM   2379  CA  ASN B 150      18.591 -16.528   3.223  1.00 10.00      B   
ATOM   2380  CB  ASN B 150      19.289 -16.654   4.579  1.00 10.00      B   
ATOM   2381  CG  ASN B 150      18.896 -17.916   5.320  1.00 10.00      B   
ATOM   2382  OD1 ASN B 150      18.718 -18.974   4.717  1.00 10.00      B   
ATOM   2383  ND2 ASN B 150      18.753 -17.812   6.633  1.00 10.00      B   
ATOM   2384 HD21 ASN B 150      18.907 -16.936   7.051  1.00 10.00      B   
ATOM   2385 HD22 ASN B 150      18.495 -18.613   7.137  1.00 10.00      B   
ATOM   2386  C   ASN B 150      17.100 -16.273   3.436  1.00 10.00      B   
ATOM   2387  O   ASN B 150      16.290 -17.199   3.449  1.00 10.00      B   
ATOM   2388  N   TYR B 151      16.749 -15.004   3.596  1.00 10.00      B   
ATOM   2389  HN  TYR B 151      17.443 -14.312   3.566  1.00 10.00      B   
ATOM   2390  CA  TYR B 151      15.364 -14.606   3.810  1.00 10.00      B   
ATOM   2391  CB  TYR B 151      15.320 -13.178   4.369  1.00 10.00      B   
ATOM   2392  CG  TYR B 151      13.960 -12.515   4.325  1.00 10.00      B   
ATOM   2393  CD1 TYR B 151      12.958 -12.867   5.222  1.00 10.00      B   
ATOM   2394  CD2 TYR B 151      13.677 -11.530   3.386  1.00 10.00      B   
ATOM   2395  CE1 TYR B 151      11.715 -12.260   5.183  1.00 10.00      B   
ATOM   2396  CE2 TYR B 151      12.438 -10.917   3.340  1.00 10.00      B   
ATOM   2397  CZ  TYR B 151      11.461 -11.286   4.241  1.00 10.00      B   
ATOM   2398  OH  TYR B 151      10.225 -10.679   4.190  1.00 10.00      B   
ATOM   2399  HH  TYR B 151       9.910 -10.516   5.082  1.00 10.00      B   
ATOM   2400  C   TYR B 151      14.571 -14.701   2.510  1.00 10.00      B   
ATOM   2401  O   TYR B 151      13.495 -15.300   2.465  1.00 10.00      B   
ATOM   2402  N   ARG B 152      15.129 -14.124   1.455  1.00 10.00      B   
ATOM   2403  HN  ARG B 152      16.001 -13.686   1.564  1.00 10.00      B   
ATOM   2404  CA  ARG B 152      14.489 -14.114   0.143  1.00 10.00      B   
ATOM   2405  CB  ARG B 152      15.310 -13.268  -0.838  1.00 10.00      B   
ATOM   2406  CG  ARG B 152      15.274 -11.774  -0.552  1.00 10.00      B   
ATOM   2407  CD  ARG B 152      16.571 -11.093  -0.969  1.00 10.00      B   
ATOM   2408  NE  ARG B 152      16.872 -11.286  -2.389  1.00 10.00      B   
ATOM   2409  HE  ARG B 152      16.105 -11.389  -3.002  1.00 10.00      B   
ATOM   2410  CZ  ARG B 152      18.109 -11.302  -2.895  1.00 10.00      B   
ATOM   2411  NH1 ARG B 152      19.159 -11.128  -2.100  1.00 10.00      B   
ATOM   2412 HH11 ARG B 152      19.027 -10.975  -1.077  1.00 10.00      B   
ATOM   2413 HH12 ARG B 152      20.124 -11.145  -2.498  1.00 10.00      B   
ATOM   2414  NH2 ARG B 152      18.302 -11.508  -4.194  1.00 10.00      B   
ATOM   2415 HH21 ARG B 152      17.488 -11.664  -4.834  1.00 10.00      B   
ATOM   2416 HH22 ARG B 152      19.270 -11.518  -4.586  1.00 10.00      B   
ATOM   2417  C   ARG B 152      14.299 -15.527  -0.409  1.00 10.00      B   
ATOM   2418  O   ARG B 152      13.258 -15.843  -0.979  1.00 10.00      B   
ATOM   2419  N   ARG B 153      15.305 -16.371  -0.215  1.00 10.00      B   
ATOM   2420  HN  ARG B 153      16.104 -16.055   0.269  1.00 10.00      B   
ATOM   2421  CA  ARG B 153      15.278 -17.749  -0.705  1.00 10.00      B   
ATOM   2422  CB  ARG B 153      16.659 -18.388  -0.523  1.00 10.00      B   
ATOM   2423  CG  ARG B 153      16.824 -19.754  -1.173  1.00 10.00      B   
ATOM   2424  CD  ARG B 153      17.905 -20.564  -0.475  1.00 10.00      B   
ATOM   2425  NE  ARG B 153      17.389 -21.257   0.707  1.00 10.00      B   
ATOM   2426  HE  ARG B 153      16.702 -21.946   0.557  1.00 10.00      B   
ATOM   2427  CZ  ARG B 153      17.787 -21.018   1.959  1.00 10.00      B   
ATOM   2428  NH1 ARG B 153      18.706 -20.095   2.210  1.00 10.00      B   
ATOM   2429 HH11 ARG B 153      19.129 -19.547   1.431  1.00 10.00      B   
ATOM   2430 HH12 ARG B 153      19.011 -19.911   3.197  1.00 10.00      B   
ATOM   2431  NH2 ARG B 153      17.261 -21.709   2.961  1.00 10.00      B   
ATOM   2432 HH21 ARG B 153      17.568 -21.529   3.943  1.00 10.00      B   
ATOM   2433 HH22 ARG B 153      16.536 -22.438   2.773  1.00 10.00      B   
ATOM   2434  C   ARG B 153      14.221 -18.602  -0.001  1.00 10.00      B   
ATOM   2435  O   ARG B 153      13.688 -19.549  -0.580  1.00 10.00      B   
ATOM   2436  N   ARG B 154      13.917 -18.268   1.246  1.00 10.00      B   
ATOM   2437  HN  ARG B 154      14.351 -17.488   1.654  1.00 10.00      B   
ATOM   2438  CA  ARG B 154      12.946 -19.036   2.016  1.00 10.00      B   
ATOM   2439  CB  ARG B 154      13.326 -19.086   3.496  1.00 10.00      B   
ATOM   2440  CG  ARG B 154      14.586 -19.885   3.786  1.00 10.00      B   
ATOM   2441  CD  ARG B 154      14.729 -20.188   5.269  1.00 10.00      B   
ATOM   2442  NE  ARG B 154      14.728 -18.976   6.088  1.00 10.00      B   
ATOM   2443  HE  ARG B 154      15.176 -18.184   5.720  1.00 10.00      B   
ATOM   2444  CZ  ARG B 154      14.165 -18.899   7.290  1.00 10.00      B   
ATOM   2445  NH1 ARG B 154      13.555 -19.960   7.805  1.00 10.00      B   
ATOM   2446 HH11 ARG B 154      13.109 -19.903   8.757  1.00 10.00      B   
ATOM   2447 HH12 ARG B 154      13.508 -20.852   7.268  1.00 10.00      B   
ATOM   2448  NH2 ARG B 154      14.204 -17.763   7.974  1.00 10.00      B   
ATOM   2449 HH21 ARG B 154      14.675 -16.923   7.578  1.00 10.00      B   
ATOM   2450 HH22 ARG B 154      13.757 -17.705   8.926  1.00 10.00      B   
ATOM   2451  C   ARG B 154      11.515 -18.534   1.849  1.00 10.00      B   
ATOM   2452  O   ARG B 154      10.592 -19.331   1.702  1.00 10.00      B   
ATOM   2453  N   LEU B 155      11.335 -17.220   1.841  1.00 10.00      B   
ATOM   2454  HN  LEU B 155      12.115 -16.627   1.915  1.00 10.00      B   
ATOM   2455  CA  LEU B 155       9.998 -16.632   1.721  1.00 10.00      B   
ATOM   2456  CB  LEU B 155      10.044 -15.112   1.889  1.00 10.00      B   
ATOM   2457  CG  LEU B 155       8.708 -14.436   2.216  1.00 10.00      B   
ATOM   2458  CD1 LEU B 155       8.237 -14.819   3.610  1.00 10.00      B   
ATOM   2459  CD2 LEU B 155       8.816 -12.927   2.081  1.00 10.00      B   
ATOM   2460  C   LEU B 155       9.293 -17.005   0.413  1.00 10.00      B   
ATOM   2461  O   LEU B 155       8.065 -16.992   0.337  1.00 10.00      B   
ATOM   2462  N   VAL B 156      10.065 -17.350  -0.609  1.00 10.00      B   
ATOM   2463  HN  VAL B 156      11.039 -17.349  -0.498  1.00 10.00      B   
ATOM   2464  CA  VAL B 156       9.493 -17.718  -1.900  1.00 10.00      B   
ATOM   2465  CB  VAL B 156      10.444 -17.413  -3.075  1.00 10.00      B   
ATOM   2466  CG1 VAL B 156      10.693 -15.917  -3.188  1.00 10.00      B   
ATOM   2467  CG2 VAL B 156      11.755 -18.170  -2.934  1.00 10.00      B   
ATOM   2468  C   VAL B 156       9.060 -19.184  -1.947  1.00 10.00      B   
ATOM   2469  O   VAL B 156       8.570 -19.663  -2.973  1.00 10.00      B   
ATOM   2470  N   ARG B 157       9.234 -19.894  -0.838  1.00 10.00      B   
ATOM   2471  HN  ARG B 157       9.619 -19.461  -0.045  1.00 10.00      B   
ATOM   2472  CA  ARG B 157       8.855 -21.302  -0.771  1.00 10.00      B   
ATOM   2473  CB  ARG B 157      10.080 -22.210  -0.904  1.00 10.00      B   
ATOM   2474  CG  ARG B 157       9.752 -23.693  -0.872  1.00 10.00      B   
ATOM   2475  CD  ARG B 157      10.907 -24.537  -1.383  1.00 10.00      B   
ATOM   2476  NE  ARG B 157      10.641 -25.073  -2.716  1.00 10.00      B   
ATOM   2477  HE  ARG B 157      10.052 -24.549  -3.303  1.00 10.00      B   
ATOM   2478  CZ  ARG B 157      11.146 -26.216  -3.176  1.00 10.00      B   
ATOM   2479  NH1 ARG B 157      11.951 -26.947  -2.416  1.00 10.00      B   
ATOM   2480 HH11 ARG B 157      12.194 -26.629  -1.451  1.00 10.00      B   
ATOM   2481 HH12 ARG B 157      12.343 -27.842  -2.779  1.00 10.00      B   
ATOM   2482  NH2 ARG B 157      10.844 -26.627  -4.401  1.00 10.00      B   
ATOM   2483 HH21 ARG B 157      10.210 -26.061  -5.006  1.00 10.00      B   
ATOM   2484 HH22 ARG B 157      11.241 -27.523  -4.768  1.00 10.00      B   
ATOM   2485  C   ARG B 157       8.085 -21.613   0.508  1.00 10.00      B   
ATOM   2486  O   ARG B 157       7.084 -22.332   0.480  1.00 10.00      B   
ATOM   2487  N   TRP B 158       8.548 -21.060   1.622  1.00 10.00      B   
ATOM   2488  HN  TRP B 158       9.346 -20.484   1.578  1.00 10.00      B   
ATOM   2489  CA  TRP B 158       7.904 -21.271   2.915  1.00 10.00      B   
ATOM   2490  CB  TRP B 158       8.820 -22.068   3.856  1.00 10.00      B   
ATOM   2491  CG  TRP B 158       9.493 -23.252   3.231  1.00 10.00      B   
ATOM   2492  CD1 TRP B 158      10.781 -23.319   2.791  1.00 10.00      B   
ATOM   2493  CD2 TRP B 158       8.919 -24.544   2.991  1.00 10.00      B   
ATOM   2494  NE1 TRP B 158      11.046 -24.567   2.284  1.00 10.00      B   
ATOM   2495  HE1 TRP B 158      11.905 -24.858   1.906  1.00 10.00      B   
ATOM   2496  CE2 TRP B 158       9.918 -25.340   2.396  1.00 10.00      B   
ATOM   2497  CE3 TRP B 158       7.660 -25.105   3.221  1.00 10.00      B   
ATOM   2498  CZ2 TRP B 158       9.695 -26.666   2.024  1.00 10.00      B   
ATOM   2499  CZ3 TRP B 158       7.440 -26.419   2.855  1.00 10.00      B   
ATOM   2500  CH2 TRP B 158       8.451 -27.186   2.263  1.00 10.00      B   
ATOM   2501  C   TRP B 158       7.575 -19.924   3.566  1.00 10.00      B   
ATOM   2502  O   TRP B 158       8.165 -19.563   4.582  1.00 10.00      B   
ATOM   2503  N   PRO B 159       6.622 -19.162   3.004  1.00 10.00      B   
ATOM   2504  CA  PRO B 159       6.252 -17.851   3.544  1.00 10.00      B   
ATOM   2505  CB  PRO B 159       5.204 -17.328   2.557  1.00 10.00      B   
ATOM   2506  CG  PRO B 159       4.682 -18.543   1.874  1.00 10.00      B   
ATOM   2507  CD  PRO B 159       5.824 -19.514   1.817  1.00 10.00      B   
ATOM   2508  C   PRO B 159       5.666 -17.940   4.953  1.00 10.00      B   
ATOM   2509  O   PRO B 159       5.987 -17.129   5.819  1.00 10.00      B   
ATOM   2510  N   ARG B 160       4.827 -18.943   5.183  1.00 10.00      B   
ATOM   2511  HN  ARG B 160       4.639 -19.585   4.463  1.00 10.00      B   
ATOM   2512  CA  ARG B 160       4.191 -19.126   6.483  1.00 10.00      B   
ATOM   2513  CB  ARG B 160       3.075 -20.171   6.396  1.00 10.00      B   
ATOM   2514  CG  ARG B 160       2.137 -19.972   5.215  1.00 10.00      B   
ATOM   2515  CD  ARG B 160       0.926 -20.885   5.298  1.00 10.00      B   
ATOM   2516  NE  ARG B 160      -0.006 -20.461   6.340  1.00 10.00      B   
ATOM   2517  HE  ARG B 160       0.270 -20.602   7.274  1.00 10.00      B   
ATOM   2518  CZ  ARG B 160      -1.200 -19.916   6.103  1.00 10.00      B   
ATOM   2519  NH1 ARG B 160      -1.620 -19.728   4.856  1.00 10.00      B   
ATOM   2520 HH11 ARG B 160      -1.022 -20.010   4.049  1.00 10.00      B   
ATOM   2521 HH12 ARG B 160      -2.558 -19.294   4.674  1.00 10.00      B   
ATOM   2522  NH2 ARG B 160      -1.969 -19.553   7.123  1.00 10.00      B   
ATOM   2523 HH21 ARG B 160      -2.910 -19.128   6.952  1.00 10.00      B   
ATOM   2524 HH22 ARG B 160      -1.639 -19.694   8.108  1.00 10.00      B   
ATOM   2525  C   ARG B 160       5.217 -19.522   7.538  1.00 10.00      B   
ATOM   2526  O   ARG B 160       5.107 -19.137   8.703  1.00 10.00      B   
ATOM   2527  N   GLN B 161       6.227 -20.273   7.114  1.00 10.00      B   
ATOM   2528  HN  GLN B 161       6.264 -20.531   6.168  1.00 10.00      B   
ATOM   2529  CA  GLN B 161       7.282 -20.719   8.010  1.00 10.00      B   
ATOM   2530  CB  GLN B 161       8.156 -21.772   7.316  1.00 10.00      B   
ATOM   2531  CG  GLN B 161       9.101 -22.525   8.242  1.00 10.00      B   
ATOM   2532  CD  GLN B 161      10.405 -21.787   8.478  1.00 10.00      B   
ATOM   2533  OE1 GLN B 161      10.921 -21.113   7.589  1.00 10.00      B   
ATOM   2534  NE2 GLN B 161      10.939 -21.902   9.684  1.00 10.00      B   
ATOM   2535 HE21 GLN B 161      10.473 -22.454  10.347  1.00 10.00      B   
ATOM   2536 HE22 GLN B 161      11.772 -21.413   9.872  1.00 10.00      B   
ATOM   2537  C   GLN B 161       8.127 -19.531   8.459  1.00 10.00      B   
ATOM   2538  O   GLN B 161       8.393 -19.355   9.651  1.00 10.00      B   
ATOM   2539  N   VAL B 162       8.531 -18.706   7.496  1.00 10.00      B   
ATOM   2540  HN  VAL B 162       8.288 -18.902   6.564  1.00 10.00      B   
ATOM   2541  CA  VAL B 162       9.337 -17.527   7.787  1.00 10.00      B   
ATOM   2542  CB  VAL B 162       9.792 -16.810   6.494  1.00 10.00      B   
ATOM   2543  CG1 VAL B 162      10.684 -15.624   6.820  1.00 10.00      B   
ATOM   2544  CG2 VAL B 162      10.526 -17.780   5.580  1.00 10.00      B   
ATOM   2545  C   VAL B 162       8.559 -16.557   8.677  1.00 10.00      B   
ATOM   2546  O   VAL B 162       9.115 -15.964   9.603  1.00 10.00      B   
ATOM   2547  N   LEU B 163       7.264 -16.420   8.407  1.00 10.00      B   
ATOM   2548  HN  LEU B 163       6.877 -16.918   7.653  1.00 10.00      B   
ATOM   2549  CA  LEU B 163       6.407 -15.539   9.197  1.00 10.00      B   
ATOM   2550  CB  LEU B 163       5.014 -15.421   8.570  1.00 10.00      B   
ATOM   2551  CG  LEU B 163       4.925 -14.645   7.253  1.00 10.00      B   
ATOM   2552  CD1 LEU B 163       3.496 -14.634   6.731  1.00 10.00      B   
ATOM   2553  CD2 LEU B 163       5.453 -13.226   7.420  1.00 10.00      B   
ATOM   2554  C   LEU B 163       6.303 -16.042  10.635  1.00 10.00      B   
ATOM   2555  O   LEU B 163       6.278 -15.256  11.583  1.00 10.00      B   
ATOM   2556  N   ALA B 164       6.270 -17.362  10.790  1.00 10.00      B   
ATOM   2557  HN  ALA B 164       6.302 -17.936   9.996  1.00 10.00      B   
ATOM   2558  CA  ALA B 164       6.181 -17.976  12.107  1.00 10.00      B   
ATOM   2559  CB  ALA B 164       6.013 -19.485  11.991  1.00 10.00      B   
ATOM   2560  C   ALA B 164       7.410 -17.631  12.943  1.00 10.00      B   
ATOM   2561  O   ALA B 164       7.311 -17.418  14.152  1.00 10.00      B   
ATOM   2562  N   GLU B 165       8.561 -17.550  12.284  1.00 10.00      B   
ATOM   2563  HN  GLU B 165       8.569 -17.720  11.315  1.00 10.00      B   
ATOM   2564  CA  GLU B 165       9.812 -17.216  12.958  1.00 10.00      B   
ATOM   2565  CB  GLU B 165      11.001 -17.376  12.009  1.00 10.00      B   
ATOM   2566  CG  GLU B 165      11.306 -18.810  11.619  1.00 10.00      B   
ATOM   2567  CD  GLU B 165      12.553 -18.925  10.767  1.00 10.00      B   
ATOM   2568  OE1 GLU B 165      13.168 -17.885  10.448  1.00 10.00      B   
ATOM   2569  OE2 GLU B 165      12.930 -20.061  10.410  1.00 10.00      B   
ATOM   2570  C   GLU B 165       9.775 -15.786  13.484  1.00 10.00      B   
ATOM   2571  O   GLU B 165      10.383 -15.474  14.511  1.00 10.00      B   
ATOM   2572  N   PHE B 166       9.059 -14.921  12.772  1.00 10.00      B   
ATOM   2573  HN  PHE B 166       8.605 -15.231  11.959  1.00 10.00      B   
ATOM   2574  CA  PHE B 166       8.938 -13.520  13.160  1.00 10.00      B   
ATOM   2575  CB  PHE B 166       8.655 -12.640  11.941  1.00 10.00      B   
ATOM   2576  CG  PHE B 166       9.704 -12.721  10.868  1.00 10.00      B   
ATOM   2577  CD1 PHE B 166       9.373 -12.476   9.545  1.00 10.00      B   
ATOM   2578  CD2 PHE B 166      11.017 -13.041  11.177  1.00 10.00      B   
ATOM   2579  CE1 PHE B 166      10.331 -12.549   8.553  1.00 10.00      B   
ATOM   2580  CE2 PHE B 166      11.979 -13.117  10.190  1.00 10.00      B   
ATOM   2581  CZ  PHE B 166      11.636 -12.872   8.877  1.00 10.00      B   
ATOM   2582  C   PHE B 166       7.842 -13.334  14.200  1.00 10.00      B   
ATOM   2583  O   PHE B 166       7.680 -12.249  14.759  1.00 10.00      B   
ATOM   2584  N   GLY B 167       7.099 -14.398  14.460  1.00 10.00      B   
ATOM   2585  HN  GLY B 167       7.282 -15.240  13.989  1.00 10.00      B   
ATOM   2586  CA  GLY B 167       6.027 -14.333  15.430  1.00 10.00      B   
ATOM   2587  C   GLY B 167       4.718 -13.906  14.805  1.00 10.00      B   
ATOM   2588  O   GLY B 167       3.932 -13.186  15.425  1.00 10.00      B   
ATOM   2589  N   LEU B 168       4.495 -14.329  13.572  1.00 10.00      B   
ATOM   2590  HN  LEU B 168       5.173 -14.882  13.123  1.00 10.00      B   
ATOM   2591  CA  LEU B 168       3.272 -14.003  12.858  1.00 10.00      B   
ATOM   2592  CB  LEU B 168       3.582 -13.130  11.638  1.00 10.00      B   
ATOM   2593  CG  LEU B 168       2.378 -12.493  10.941  1.00 10.00      B   
ATOM   2594  CD1 LEU B 168       1.595 -11.626  11.916  1.00 10.00      B   
ATOM   2595  CD2 LEU B 168       2.826 -11.677   9.739  1.00 10.00      B   
ATOM   2596  C   LEU B 168       2.563 -15.286  12.440  1.00 10.00      B   
ATOM   2597  O   LEU B 168       3.027 -16.002  11.553  1.00 10.00      B   
ATOM   2598  N   GLN B 169       1.453 -15.582  13.100  1.00 10.00      B   
ATOM   2599  HN  GLN B 169       1.135 -14.971  13.799  1.00 10.00      B   
ATOM   2600  CA  GLN B 169       0.686 -16.783  12.811  1.00 10.00      B   
ATOM   2601  CB  GLN B 169       0.633 -17.692  14.044  1.00 10.00      B   
ATOM   2602  CG  GLN B 169      -0.172 -18.970  13.853  1.00 10.00      B   
ATOM   2603  CD  GLN B 169       0.544 -19.996  12.996  1.00 10.00      B   
ATOM   2604  OE1 GLN B 169       1.331 -20.800  13.498  1.00 10.00      B   
ATOM   2605  NE2 GLN B 169       0.264 -19.989  11.704  1.00 10.00      B   
ATOM   2606 HE21 GLN B 169      -0.387 -19.335  11.373  1.00 10.00      B   
ATOM   2607 HE22 GLN B 169       0.722 -20.638  11.126  1.00 10.00      B   
ATOM   2608  C   GLN B 169      -0.726 -16.431  12.365  1.00 10.00      B   
ATOM   2609  O   GLN B 169      -1.558 -16.013  13.172  1.00 10.00      B   
ATOM   2610  N   LEU B 170      -0.989 -16.589  11.079  1.00 10.00      B   
ATOM   2611  HN  LEU B 170      -0.277 -16.908  10.479  1.00 10.00      B   
ATOM   2612  CA  LEU B 170      -2.306 -16.304  10.534  1.00 10.00      B   
ATOM   2613  CB  LEU B 170      -2.200 -15.507   9.230  1.00 10.00      B   
ATOM   2614  CG  LEU B 170      -1.735 -14.057   9.375  1.00 10.00      B   
ATOM   2615  CD1 LEU B 170      -0.287 -13.903   8.938  1.00 10.00      B   
ATOM   2616  CD2 LEU B 170      -2.651 -13.110   8.611  1.00 10.00      B   
ATOM   2617  C   LEU B 170      -3.065 -17.602  10.303  1.00 10.00      B   
ATOM   2618  O   LEU B 170      -2.449 -18.649  10.085  1.00 10.00      B   
ATOM   2619  N   PRO B 171      -4.408 -17.558  10.392  1.00 10.00      B   
ATOM   2620  CA  PRO B 171      -5.269 -18.729  10.179  1.00 10.00      B   
ATOM   2621  CB  PRO B 171      -6.661 -18.111  10.051  1.00 10.00      B   
ATOM   2622  CG  PRO B 171      -6.591 -16.887  10.896  1.00 10.00      B   
ATOM   2623  CD  PRO B 171      -5.194 -16.356  10.738  1.00 10.00      B   
ATOM   2624  C   PRO B 171      -4.910 -19.496   8.907  1.00 10.00      B   
ATOM   2625  O   PRO B 171      -4.527 -18.899   7.897  1.00 10.00      B   
ATOM   2626  N   SER B 172      -5.049 -20.815   8.957  1.00 10.00      B   
ATOM   2627  HN  SER B 172      -5.383 -21.230   9.781  1.00 10.00      B   
ATOM   2628  CA  SER B 172      -4.727 -21.679   7.832  1.00 10.00      B   
ATOM   2629  CB  SER B 172      -4.910 -23.133   8.258  1.00 10.00      B   
ATOM   2630  OG  SER B 172      -5.266 -23.200   9.631  1.00 10.00      B   
ATOM   2631  HG  SER B 172      -5.471 -24.114   9.864  1.00 10.00      B   
ATOM   2632  C   SER B 172      -5.573 -21.360   6.599  1.00 10.00      B   
ATOM   2633  O   SER B 172      -5.155 -21.611   5.468  1.00 10.00      B   
ATOM   2634  N   GLU B 173      -6.756 -20.798   6.822  1.00 10.00      B   
ATOM   2635  HN  GLU B 173      -7.037 -20.627   7.746  1.00 10.00      B   
ATOM   2636  CA  GLU B 173      -7.651 -20.442   5.729  1.00 10.00      B   
ATOM   2637  CB  GLU B 173      -9.069 -20.217   6.245  1.00 10.00      B   
ATOM   2638  CG  GLU B 173      -9.731 -21.456   6.817  1.00 10.00      B   
ATOM   2639  CD  GLU B 173     -11.091 -21.148   7.401  1.00 10.00      B   
ATOM   2640  OE1 GLU B 173     -12.100 -21.272   6.672  1.00 10.00      B   
ATOM   2641  OE2 GLU B 173     -11.155 -20.772   8.593  1.00 10.00      B   
ATOM   2642  C   GLU B 173      -7.160 -19.190   5.015  1.00 10.00      B   
ATOM   2643  O   GLU B 173      -7.500 -18.947   3.857  1.00 10.00      B   
ATOM   2644  N   VAL B 174      -6.360 -18.396   5.715  1.00 10.00      B   
ATOM   2645  HN  VAL B 174      -6.116 -18.647   6.631  1.00 10.00      B   
ATOM   2646  CA  VAL B 174      -5.816 -17.174   5.147  1.00 10.00      B   
ATOM   2647  CB  VAL B 174      -5.149 -16.295   6.227  1.00 10.00      B   
ATOM   2648  CG1 VAL B 174      -4.490 -15.070   5.612  1.00 10.00      B   
ATOM   2649  CG2 VAL B 174      -6.172 -15.882   7.269  1.00 10.00      B   
ATOM   2650  C   VAL B 174      -4.805 -17.516   4.065  1.00 10.00      B   
ATOM   2651  O   VAL B 174      -3.767 -18.126   4.335  1.00 10.00      B   
ATOM   2652  N   GLN B 175      -5.126 -17.136   2.843  1.00 10.00      B   
ATOM   2653  HN  GLN B 175      -5.968 -16.652   2.700  1.00 10.00      B   
ATOM   2654  CA  GLN B 175      -4.263 -17.405   1.707  1.00 10.00      B   
ATOM   2655  CB  GLN B 175      -5.035 -17.203   0.398  1.00 10.00      B   
ATOM   2656  CG  GLN B 175      -4.390 -17.835  -0.827  1.00 10.00      B   
ATOM   2657  CD  GLN B 175      -4.096 -19.315  -0.649  1.00 10.00      B   
ATOM   2658  OE1 GLN B 175      -4.780 -20.017   0.097  1.00 10.00      B   
ATOM   2659  NE2 GLN B 175      -3.074 -19.799  -1.334  1.00 10.00      B   
ATOM   2660 HE21 GLN B 175      -2.570 -19.188  -1.910  1.00 10.00      B   
ATOM   2661 HE22 GLN B 175      -2.863 -20.754  -1.241  1.00 10.00      B   
ATOM   2662  C   GLN B 175      -3.018 -16.520   1.752  1.00 10.00      B   
ATOM   2663  O   GLN B 175      -3.034 -15.431   2.336  1.00 10.00      B   
ATOM   2664  N   ILE B 176      -1.938 -17.004   1.158  1.00 10.00      B   
ATOM   2665  HN  ILE B 176      -1.983 -17.885   0.731  1.00 10.00      B   
ATOM   2666  CA  ILE B 176      -0.683 -16.268   1.127  1.00 10.00      B   
ATOM   2667  CB  ILE B 176       0.525 -17.218   1.242  1.00 10.00      B   
ATOM   2668  CG1 ILE B 176       0.354 -18.414   0.296  1.00 10.00      B   
ATOM   2669  CG2 ILE B 176       0.700 -17.681   2.682  1.00 10.00      B   
ATOM   2670  CD1 ILE B 176       1.531 -19.362   0.273  1.00 10.00      B   
ATOM   2671  C   ILE B 176      -0.549 -15.450  -0.151  1.00 10.00      B   
ATOM   2672  O   ILE B 176      -0.878 -15.923  -1.239  1.00 10.00      B   
ATOM   2673  N   ARG B 177      -0.088 -14.219  -0.005  1.00 10.00      B   
ATOM   2674  HN  ARG B 177       0.111 -13.888   0.899  1.00 10.00      B   
ATOM   2675  CA  ARG B 177       0.116 -13.329  -1.137  1.00 10.00      B   
ATOM   2676  CB  ARG B 177      -0.862 -12.148  -1.084  1.00 10.00      B   
ATOM   2677  CG  ARG B 177      -0.709 -11.135  -2.212  1.00 10.00      B   
ATOM   2678  CD  ARG B 177      -1.108 -11.723  -3.554  1.00 10.00      B   
ATOM   2679  NE  ARG B 177      -1.166 -10.706  -4.601  1.00 10.00      B   
ATOM   2680  HE  ARG B 177      -1.956 -10.115  -4.610  1.00 10.00      B   
ATOM   2681  CZ  ARG B 177      -0.224 -10.535  -5.530  1.00 10.00      B   
ATOM   2682  NH1 ARG B 177       0.859 -11.304  -5.546  1.00 10.00      B   
ATOM   2683 HH11 ARG B 177       1.588 -11.162  -6.280  1.00 10.00      B   
ATOM   2684 HH12 ARG B 177       0.984 -12.055  -4.832  1.00 10.00      B   
ATOM   2685  NH2 ARG B 177      -0.379  -9.606  -6.465  1.00 10.00      B   
ATOM   2686 HH21 ARG B 177       0.362  -9.469  -7.204  1.00 10.00      B   
ATOM   2687 HH22 ARG B 177      -1.244  -9.011  -6.480  1.00 10.00      B   
ATOM   2688  C   ARG B 177       1.555 -12.831  -1.147  1.00 10.00      B   
ATOM   2689  O   ARG B 177       1.871 -11.791  -0.569  1.00 10.00      B   
ATOM   2690  N   VAL B 178       2.428 -13.601  -1.778  1.00 10.00      B   
ATOM   2691  HN  VAL B 178       2.116 -14.425  -2.208  1.00 10.00      B   
ATOM   2692  CA  VAL B 178       3.837 -13.247  -1.868  1.00 10.00      B   
ATOM   2693  CB  VAL B 178       4.739 -14.502  -1.892  1.00 10.00      B   
ATOM   2694  CG1 VAL B 178       6.209 -14.113  -1.811  1.00 10.00      B   
ATOM   2695  CG2 VAL B 178       4.374 -15.445  -0.754  1.00 10.00      B   
ATOM   2696  C   VAL B 178       4.082 -12.419  -3.123  1.00 10.00      B   
ATOM   2697  O   VAL B 178       4.069 -12.941  -4.240  1.00 10.00      B   
ATOM   2698  N   ALA B 179       4.275 -11.122  -2.938  1.00 10.00      B   
ATOM   2699  HN  ALA B 179       4.261 -10.760  -2.022  1.00 10.00      B   
ATOM   2700  CA  ALA B 179       4.513 -10.223  -4.052  1.00 10.00      B   
ATOM   2701  CB  ALA B 179       3.893  -8.863  -3.776  1.00 10.00      B   
ATOM   2702  C   ALA B 179       6.003 -10.088  -4.337  1.00 10.00      B   
ATOM   2703  O   ALA B 179       6.733  -9.440  -3.586  1.00 10.00      B   
ATOM   2704  N   ASP B 180       6.449 -10.726  -5.407  1.00 10.00      B   
ATOM   2705  HN  ASP B 180       5.823 -11.252  -5.944  1.00 10.00      B   
ATOM   2706  CA  ASP B 180       7.848 -10.671  -5.804  1.00 10.00      B   
ATOM   2707  CB  ASP B 180       8.207 -11.899  -6.640  1.00 10.00      B   
ATOM   2708  CG  ASP B 180       9.698 -12.170  -6.704  1.00 10.00      B   
ATOM   2709  OD1 ASP B 180      10.482 -11.403  -6.110  1.00 10.00      B   
ATOM   2710  OD2 ASP B 180      10.090 -13.174  -7.340  1.00 10.00      B   
ATOM   2711  C   ASP B 180       8.104  -9.402  -6.602  1.00 10.00      B   
ATOM   2712  O   ASP B 180       7.458  -9.159  -7.623  1.00 10.00      B   
ATOM   2713  N   SER B 181       9.041  -8.596  -6.134  1.00 10.00      B   
ATOM   2714  HN  SER B 181       9.544  -8.864  -5.330  1.00 10.00      B   
ATOM   2715  CA  SER B 181       9.362  -7.342  -6.785  1.00 10.00      B   
ATOM   2716  CB  SER B 181       9.811  -6.310  -5.749  1.00 10.00      B   
ATOM   2717  OG  SER B 181       9.053  -6.446  -4.557  1.00 10.00      B   
ATOM   2718  HG  SER B 181       8.686  -7.338  -4.515  1.00 10.00      B   
ATOM   2719  C   SER B 181      10.426  -7.526  -7.865  1.00 10.00      B   
ATOM   2720  O   SER B 181      11.613  -7.289  -7.638  1.00 10.00      B   
ATOM   2721  N   ASN B 182       9.988  -7.969  -9.034  1.00 10.00      B   
ATOM   2722  HN  ASN B 182       9.031  -8.167  -9.142  1.00 10.00      B   
ATOM   2723  CA  ASN B 182      10.893  -8.176 -10.161  1.00 10.00      B   
ATOM   2724  CB  ASN B 182      10.760  -9.600 -10.712  1.00 10.00      B   
ATOM   2725  CG  ASN B 182      11.265 -10.658  -9.752  1.00 10.00      B   
ATOM   2726  OD1 ASN B 182      12.239 -10.450  -9.026  1.00 10.00      B   
ATOM   2727  ND2 ASN B 182      10.606 -11.807  -9.750  1.00 10.00      B   
ATOM   2728 HD21 ASN B 182       9.848 -11.908 -10.361  1.00 10.00      B   
ATOM   2729 HD22 ASN B 182      10.892 -12.505  -9.116  1.00 10.00      B   
ATOM   2730  C   ASN B 182      10.590  -7.171 -11.261  1.00 10.00      B   
ATOM   2731  O   ASN B 182      11.324  -7.057 -12.246  1.00 10.00      B   
ATOM   2732  N   GLN B 183       9.497  -6.445 -11.083  1.00 10.00      B   
ATOM   2733  HN  GLN B 183       8.965  -6.579 -10.269  1.00 10.00      B   
ATOM   2734  CA  GLN B 183       9.063  -5.448 -12.044  1.00 10.00      B   
ATOM   2735  CB  GLN B 183       7.583  -5.658 -12.382  1.00 10.00      B   
ATOM   2736  CG  GLN B 183       7.313  -6.626 -13.525  1.00 10.00      B   
ATOM   2737  CD  GLN B 183       7.567  -8.078 -13.166  1.00 10.00      B   
ATOM   2738  OE1 GLN B 183       7.426  -8.483 -12.012  1.00 10.00      B   
ATOM   2739  NE2 GLN B 183       7.939  -8.872 -14.156  1.00 10.00      B   
ATOM   2740 HE21 GLN B 183       8.030  -8.482 -15.055  1.00 10.00      B   
ATOM   2741 HE22 GLN B 183       8.101  -9.817 -13.956  1.00 10.00      B   
ATOM   2742  C   GLN B 183       9.252  -4.047 -11.476  1.00 10.00      B   
ATOM   2743  O   GLN B 183       9.699  -3.883 -10.338  1.00 10.00      B   
ATOM   2744  N   LYS B 184       8.913  -3.043 -12.271  1.00 10.00      B   
ATOM   2745  HN  LYS B 184       8.591  -3.240 -13.179  1.00 10.00      B   
ATOM   2746  CA  LYS B 184       9.027  -1.656 -11.840  1.00 10.00      B   
ATOM   2747  CB  LYS B 184       8.854  -0.709 -13.030  1.00 10.00      B   
ATOM   2748  CG  LYS B 184       9.814  -0.963 -14.179  1.00 10.00      B   
ATOM   2749  CD  LYS B 184       9.502  -0.056 -15.357  1.00 10.00      B   
ATOM   2750  CE  LYS B 184      10.246  -0.486 -16.607  1.00 10.00      B   
ATOM   2751  NZ  LYS B 184       9.701   0.175 -17.821  1.00 10.00      B   
ATOM   2752  HZ1 LYS B 184      10.012  -0.334 -18.674  1.00 10.00      B   
ATOM   2753  HZ2 LYS B 184      10.040   1.154 -17.877  1.00 10.00      B   
ATOM   2754  HZ3 LYS B 184       8.662   0.182 -17.794  1.00 10.00      B   
ATOM   2755  C   LYS B 184       7.969  -1.350 -10.789  1.00 10.00      B   
ATOM   2756  O   LYS B 184       8.180  -0.527  -9.901  1.00 10.00      B   
ATOM   2757  N   THR B 185       6.839  -2.039 -10.900  1.00 10.00      B   
ATOM   2758  HN  THR B 185       6.755  -2.694 -11.624  1.00 10.00      B   
ATOM   2759  CA  THR B 185       5.721  -1.867  -9.990  1.00 10.00      B   
ATOM   2760  CB  THR B 185       4.560  -2.793 -10.399  1.00 10.00      B   
ATOM   2761  OG1 THR B 185       5.007  -3.689 -11.433  1.00 10.00      B   
ATOM   2762  HG1 THR B 185       5.239  -4.539 -11.038  1.00 10.00      B   
ATOM   2763  CG2 THR B 185       3.378  -1.980 -10.906  1.00 10.00      B   
ATOM   2764  C   THR B 185       6.106  -2.162  -8.541  1.00 10.00      B   
ATOM   2765  O   THR B 185       6.325  -3.316  -8.168  1.00 10.00      B   
ATOM   2766  N   ARG B 186       6.205  -1.111  -7.735  1.00 10.00      B   
ATOM   2767  HN  ARG B 186       6.048  -0.207  -8.099  1.00 10.00      B   
ATOM   2768  CA  ARG B 186       6.539  -1.258  -6.326  1.00 10.00      B   
ATOM   2769  CB  ARG B 186       7.018   0.073  -5.739  1.00 10.00      B   
ATOM   2770  CG  ARG B 186       8.239   0.664  -6.426  1.00 10.00      B   
ATOM   2771  CD  ARG B 186       9.487  -0.158  -6.151  1.00 10.00      B   
ATOM   2772  NE  ARG B 186       9.850  -1.007  -7.285  1.00 10.00      B   
ATOM   2773  HE  ARG B 186       9.123  -1.295  -7.882  1.00 10.00      B   
ATOM   2774  CZ  ARG B 186      11.098  -1.386  -7.557  1.00 10.00      B   
ATOM   2775  NH1 ARG B 186      12.098  -0.984  -6.780  1.00 10.00      B   
ATOM   2776 HH11 ARG B 186      13.076  -1.276  -6.993  1.00 10.00      B   
ATOM   2777 HH12 ARG B 186      11.911  -0.373  -5.959  1.00 10.00      B   
ATOM   2778  NH2 ARG B 186      11.347  -2.182  -8.590  1.00 10.00      B   
ATOM   2779 HH21 ARG B 186      10.563  -2.521  -9.197  1.00 10.00      B   
ATOM   2780 HH22 ARG B 186      12.328  -2.475  -8.801  1.00 10.00      B   
ATOM   2781  C   ARG B 186       5.314  -1.753  -5.567  1.00 10.00      B   
ATOM   2782  O   ARG B 186       4.182  -1.385  -5.895  1.00 10.00      B   
ATOM   2783  N   TYR B 187       5.533  -2.581  -4.565  1.00 10.00      B   
ATOM   2784  HN  TYR B 187       6.455  -2.826  -4.334  1.00 10.00      B   
ATOM   2785  CA  TYR B 187       4.436  -3.131  -3.788  1.00 10.00      B   
ATOM   2786  CB  TYR B 187       4.452  -4.659  -3.845  1.00 10.00      B   
ATOM   2787  CG  TYR B 187       3.979  -5.239  -5.155  1.00 10.00      B   
ATOM   2788  CD1 TYR B 187       4.871  -5.836  -6.036  1.00 10.00      B   
ATOM   2789  CD2 TYR B 187       2.638  -5.193  -5.508  1.00 10.00      B   
ATOM   2790  CE1 TYR B 187       4.437  -6.373  -7.233  1.00 10.00      B   
ATOM   2791  CE2 TYR B 187       2.196  -5.725  -6.700  1.00 10.00      B   
ATOM   2792  CZ  TYR B 187       3.099  -6.314  -7.559  1.00 10.00      B   
ATOM   2793  OH  TYR B 187       2.657  -6.845  -8.748  1.00 10.00      B   
ATOM   2794  HH  TYR B 187       2.923  -7.775  -8.805  1.00 10.00      B   
ATOM   2795  C   TYR B 187       4.479  -2.677  -2.338  1.00 10.00      B   
ATOM   2796  O   TYR B 187       5.529  -2.697  -1.697  1.00 10.00      B   
ATOM   2797  N   ILE B 188       3.329  -2.259  -1.835  1.00 10.00      B   
ATOM   2798  HN  ILE B 188       2.536  -2.240  -2.413  1.00 10.00      B   
ATOM   2799  CA  ILE B 188       3.200  -1.828  -0.451  1.00 10.00      B   
ATOM   2800  CB  ILE B 188       3.081  -0.293  -0.300  1.00 10.00      B   
ATOM   2801  CG1 ILE B 188       2.054   0.294  -1.276  1.00 10.00      B   
ATOM   2802  CG2 ILE B 188       4.438   0.379  -0.459  1.00 10.00      B   
ATOM   2803  CD1 ILE B 188       1.743   1.757  -1.031  1.00 10.00      B   
ATOM   2804  C   ILE B 188       1.987  -2.509   0.172  1.00 10.00      B   
ATOM   2805  O   ILE B 188       0.967  -2.702  -0.494  1.00 10.00      B   
ATOM   2806  N   VAL B 189       2.100  -2.892   1.433  1.00 10.00      B   
ATOM   2807  HN  VAL B 189       2.927  -2.703   1.923  1.00 10.00      B   
ATOM   2808  CA  VAL B 189       1.010  -3.574   2.115  1.00 10.00      B   
ATOM   2809  CB  VAL B 189       1.522  -4.800   2.903  1.00 10.00      B   
ATOM   2810  CG1 VAL B 189       0.363  -5.608   3.471  1.00 10.00      B   
ATOM   2811  CG2 VAL B 189       2.412  -5.672   2.030  1.00 10.00      B   
ATOM   2812  C   VAL B 189       0.284  -2.637   3.073  1.00 10.00      B   
ATOM   2813  O   VAL B 189       0.913  -1.917   3.850  1.00 10.00      B   
ATOM   2814  N   MET B 190      -1.039  -2.637   2.996  1.00 10.00      B   
ATOM   2815  HN  MET B 190      -1.479  -3.209   2.328  1.00 10.00      B   
ATOM   2816  CA  MET B 190      -1.860  -1.818   3.873  1.00 10.00      B   
ATOM   2817  CB  MET B 190      -2.883  -1.013   3.065  1.00 10.00      B   
ATOM   2818  CG  MET B 190      -3.787  -0.128   3.909  1.00 10.00      B   
ATOM   2819  SD  MET B 190      -4.771   1.012   2.915  1.00 10.00      B   
ATOM   2820  CE  MET B 190      -3.497   2.127   2.323  1.00 10.00      B   
ATOM   2821  C   MET B 190      -2.560  -2.724   4.880  1.00 10.00      B   
ATOM   2822  O   MET B 190      -3.547  -3.381   4.551  1.00 10.00      B   
ATOM   2823  N   PRO B 191      -2.036  -2.786   6.113  1.00 10.00      B   
ATOM   2824  CA  PRO B 191      -2.586  -3.634   7.177  1.00 10.00      B   
ATOM   2825  CB  PRO B 191      -1.646  -3.392   8.363  1.00 10.00      B   
ATOM   2826  CG  PRO B 191      -0.973  -2.098   8.063  1.00 10.00      B   
ATOM   2827  CD  PRO B 191      -0.860  -2.029   6.569  1.00 10.00      B   
ATOM   2828  C   PRO B 191      -4.022  -3.285   7.561  1.00 10.00      B   
ATOM   2829  O   PRO B 191      -4.528  -2.203   7.247  1.00 10.00      B   
ATOM   2830  N   VAL B 192      -4.666  -4.220   8.248  1.00 10.00      B   
ATOM   2831  HN  VAL B 192      -4.202  -5.053   8.465  1.00 10.00      B   
ATOM   2832  CA  VAL B 192      -6.037  -4.042   8.697  1.00 10.00      B   
ATOM   2833  CB  VAL B 192      -6.743  -5.396   8.926  1.00 10.00      B   
ATOM   2834  CG1 VAL B 192      -6.974  -6.109   7.604  1.00 10.00      B   
ATOM   2835  CG2 VAL B 192      -5.942  -6.271   9.879  1.00 10.00      B   
ATOM   2836  C   VAL B 192      -6.080  -3.235   9.990  1.00 10.00      B   
ATOM   2837  O   VAL B 192      -5.045  -2.970  10.603  1.00 10.00      B   
ATOM   2838  N   ARG B 193      -7.277  -2.853  10.398  1.00 10.00      B   
ATOM   2839  HN  ARG B 193      -8.064  -3.106   9.870  1.00 10.00      B   
ATOM   2840  CA  ARG B 193      -7.456  -2.080  11.615  1.00 10.00      B   
ATOM   2841  CB  ARG B 193      -8.592  -1.069  11.435  1.00 10.00      B   
ATOM   2842  CG  ARG B 193      -8.896  -0.243  12.674  1.00 10.00      B   
ATOM   2843  CD  ARG B 193     -10.335  -0.431  13.123  1.00 10.00      B   
ATOM   2844  NE  ARG B 193     -11.097   0.814  13.036  1.00 10.00      B   
ATOM   2845  HE  ARG B 193     -10.706   1.539  12.500  1.00 10.00      B   
ATOM   2846  CZ  ARG B 193     -12.274   1.015  13.628  1.00 10.00      B   
ATOM   2847  NH1 ARG B 193     -12.830   0.048  14.349  1.00 10.00      B   
ATOM   2848 HH11 ARG B 193     -13.752   0.200  14.815  1.00 10.00      B   
ATOM   2849 HH12 ARG B 193     -12.350  -0.871  14.449  1.00 10.00      B   
ATOM   2850  NH2 ARG B 193     -12.894   2.181  13.491  1.00 10.00      B   
ATOM   2851 HH21 ARG B 193     -13.813   2.346  13.959  1.00 10.00      B   
ATOM   2852 HH22 ARG B 193     -12.466   2.939  12.918  1.00 10.00      B   
ATOM   2853  C   ARG B 193      -7.752  -2.997  12.797  1.00 10.00      B   
ATOM   2854  O   ARG B 193      -8.770  -3.689  12.813  1.00 10.00      B   
ATOM   2855  N   PRO B 194      -6.856  -3.028  13.791  1.00 10.00      B   
ATOM   2856  CA  PRO B 194      -7.037  -3.856  14.983  1.00 10.00      B   
ATOM   2857  CB  PRO B 194      -5.674  -3.776  15.682  1.00 10.00      B   
ATOM   2858  CG  PRO B 194      -5.093  -2.481  15.228  1.00 10.00      B   
ATOM   2859  CD  PRO B 194      -5.599  -2.258  13.830  1.00 10.00      B   
ATOM   2860  C   PRO B 194      -8.133  -3.290  15.886  1.00 10.00      B   
ATOM   2861  O   PRO B 194      -8.282  -2.070  16.011  1.00 10.00      B   
ATOM   2862  N   GLU B 195      -8.900  -4.177  16.506  1.00 10.00      B   
ATOM   2863  HN  GLU B 195      -8.729  -5.131  16.374  1.00 10.00      B   
ATOM   2864  CA  GLU B 195      -9.982  -3.761  17.387  1.00 10.00      B   
ATOM   2865  CB  GLU B 195     -10.864  -4.949  17.781  1.00 10.00      B   
ATOM   2866  CG  GLU B 195     -11.063  -5.988  16.683  1.00 10.00      B   
ATOM   2867  CD  GLU B 195     -11.746  -5.441  15.444  1.00 10.00      B   
ATOM   2868  OE1 GLU B 195     -12.644  -4.580  15.573  1.00 10.00      B   
ATOM   2869  OE2 GLU B 195     -11.394  -5.887  14.332  1.00 10.00      B   
ATOM   2870  C   GLU B 195      -9.424  -3.078  18.633  1.00 10.00      B   
ATOM   2871  O   GLU B 195      -8.377  -3.475  19.158  1.00 10.00      B   
ATOM   2872  N   GLY B 196     -10.124  -2.058  19.102  1.00 10.00      B   
ATOM   2873  HN  GLY B 196     -10.958  -1.801  18.652  1.00 10.00      B   
ATOM   2874  CA  GLY B 196      -9.683  -1.318  20.267  1.00 10.00      B   
ATOM   2875  C   GLY B 196      -9.239   0.077  19.891  1.00 10.00      B   
ATOM   2876  O   GLY B 196      -8.819   0.861  20.740  1.00 10.00      B   
ATOM   2877  N   THR B 197      -9.353   0.393  18.609  1.00 10.00      B   
ATOM   2878  HN  THR B 197      -9.724  -0.268  17.986  1.00 10.00      B   
ATOM   2879  CA  THR B 197      -8.954   1.694  18.101  1.00 10.00      B   
ATOM   2880  CB  THR B 197      -8.208   1.550  16.762  1.00 10.00      B   
ATOM   2881  OG1 THR B 197      -8.883   0.584  15.944  1.00 10.00      B   
ATOM   2882  HG1 THR B 197      -8.522  -0.298  16.120  1.00 10.00      B   
ATOM   2883  CG2 THR B 197      -6.777   1.091  17.002  1.00 10.00      B   
ATOM   2884  C   THR B 197     -10.167   2.605  17.921  1.00 10.00      B   
ATOM   2885  O   THR B 197     -10.142   3.556  17.135  1.00 10.00      B   
ATOM   2886  N   ASP B 198     -11.231   2.307  18.653  1.00 10.00      B   
ATOM   2887  HN  ASP B 198     -11.191   1.539  19.260  1.00 10.00      B   
ATOM   2888  CA  ASP B 198     -12.453   3.096  18.584  1.00 10.00      B   
ATOM   2889  CB  ASP B 198     -13.603   2.366  19.275  1.00 10.00      B   
ATOM   2890  CG  ASP B 198     -14.960   2.876  18.837  1.00 10.00      B   
ATOM   2891  OD1 ASP B 198     -15.447   2.432  17.773  1.00 10.00      B   
ATOM   2892  OD2 ASP B 198     -15.544   3.719  19.551  1.00 10.00      B   
ATOM   2893  C   ASP B 198     -12.235   4.459  19.228  1.00 10.00      B   
ATOM   2894  O   ASP B 198     -12.046   4.558  20.442  1.00 10.00      B   
ATOM   2895  N   GLY B 199     -12.244   5.501  18.410  1.00 10.00      B   
ATOM   2896  HN  GLY B 199     -12.403   5.360  17.453  1.00 10.00      B   
ATOM   2897  CA  GLY B 199     -12.035   6.841  18.916  1.00 10.00      B   
ATOM   2898  C   GLY B 199     -10.573   7.242  18.887  1.00 10.00      B   
ATOM   2899  O   GLY B 199     -10.154   8.144  19.610  1.00 10.00      B   
ATOM   2900  N   TRP B 200      -9.790   6.553  18.066  1.00 10.00      B   
ATOM   2901  HN  TRP B 200     -10.179   5.826  17.533  1.00 10.00      B   
ATOM   2902  CA  TRP B 200      -8.369   6.847  17.934  1.00 10.00      B   
ATOM   2903  CB  TRP B 200      -7.578   5.578  17.609  1.00 10.00      B   
ATOM   2904  CG  TRP B 200      -7.144   4.813  18.822  1.00 10.00      B   
ATOM   2905  CD1 TRP B 200      -7.890   4.534  19.933  1.00 10.00      B   
ATOM   2906  CD2 TRP B 200      -5.857   4.227  19.048  1.00 10.00      B   
ATOM   2907  NE1 TRP B 200      -7.146   3.814  20.836  1.00 10.00      B   
ATOM   2908  HE1 TRP B 200      -7.459   3.495  21.711  1.00 10.00      B   
ATOM   2909  CE2 TRP B 200      -5.895   3.611  20.314  1.00 10.00      B   
ATOM   2910  CE3 TRP B 200      -4.677   4.162  18.302  1.00 10.00      B   
ATOM   2911  CZ2 TRP B 200      -4.798   2.941  20.852  1.00 10.00      B   
ATOM   2912  CZ3 TRP B 200      -3.589   3.496  18.838  1.00 10.00      B   
ATOM   2913  CH2 TRP B 200      -3.657   2.894  20.100  1.00 10.00      B   
ATOM   2914  C   TRP B 200      -8.141   7.902  16.862  1.00 10.00      B   
ATOM   2915  O   TRP B 200      -8.876   7.960  15.873  1.00 10.00      B   
ATOM   2916  N   THR B 201      -7.134   8.738  17.061  1.00 10.00      B   
ATOM   2917  HN  THR B 201      -6.578   8.644  17.864  1.00 10.00      B   
ATOM   2918  CA  THR B 201      -6.829   9.789  16.111  1.00 10.00      B   
ATOM   2919  CB  THR B 201      -6.151  10.987  16.806  1.00 10.00      B   
ATOM   2920  OG1 THR B 201      -5.035  10.527  17.580  1.00 10.00      B   
ATOM   2921  HG1 THR B 201      -4.604  11.282  18.001  1.00 10.00      B   
ATOM   2922  CG2 THR B 201      -7.137  11.699  17.717  1.00 10.00      B   
ATOM   2923  C   THR B 201      -5.928   9.273  15.000  1.00 10.00      B   
ATOM   2924  O   THR B 201      -5.309   8.212  15.128  1.00 10.00      B   
ATOM   2925  N   GLU B 202      -5.855  10.035  13.916  1.00 10.00      B   
ATOM   2926  HN  GLU B 202      -6.377  10.868  13.886  1.00 10.00      B   
ATOM   2927  CA  GLU B 202      -5.028   9.683  12.770  1.00 10.00      B   
ATOM   2928  CB  GLU B 202      -5.184  10.758  11.692  1.00 10.00      B   
ATOM   2929  CG  GLU B 202      -4.498  10.458  10.371  1.00 10.00      B   
ATOM   2930  CD  GLU B 202      -4.452  11.673   9.469  1.00 10.00      B   
ATOM   2931  OE1 GLU B 202      -5.448  11.939   8.760  1.00 10.00      B   
ATOM   2932  OE2 GLU B 202      -3.420  12.374   9.463  1.00 10.00      B   
ATOM   2933  C   GLU B 202      -3.566   9.565  13.193  1.00 10.00      B   
ATOM   2934  O   GLU B 202      -2.844   8.678  12.737  1.00 10.00      B   
ATOM   2935  N   ASP B 203      -3.147  10.456  14.089  1.00 10.00      B   
ATOM   2936  HN  ASP B 203      -3.775  11.133  14.417  1.00 10.00      B   
ATOM   2937  CA  ASP B 203      -1.778  10.455  14.589  1.00 10.00      B   
ATOM   2938  CB  ASP B 203      -1.496  11.705  15.429  1.00 10.00      B   
ATOM   2939  CG  ASP B 203      -1.388  12.970  14.600  1.00 10.00      B   
ATOM   2940  OD1 ASP B 203      -1.315  12.872  13.359  1.00 10.00      B   
ATOM   2941  OD2 ASP B 203      -1.387  14.074  15.194  1.00 10.00      B   
ATOM   2942  C   ASP B 203      -1.502   9.202  15.410  1.00 10.00      B   
ATOM   2943  O   ASP B 203      -0.447   8.579  15.274  1.00 10.00      B   
ATOM   2944  N   GLN B 204      -2.463   8.830  16.253  1.00 10.00      B   
ATOM   2945  HN  GLN B 204      -3.280   9.369  16.312  1.00 10.00      B   
ATOM   2946  CA  GLN B 204      -2.338   7.642  17.091  1.00 10.00      B   
ATOM   2947  CB  GLN B 204      -3.539   7.517  18.033  1.00 10.00      B   
ATOM   2948  CG  GLN B 204      -3.383   8.240  19.360  1.00 10.00      B   
ATOM   2949  CD  GLN B 204      -4.599   8.080  20.253  1.00 10.00      B   
ATOM   2950  OE1 GLN B 204      -5.735   8.011  19.774  1.00 10.00      B   
ATOM   2951  NE2 GLN B 204      -4.372   8.005  21.557  1.00 10.00      B   
ATOM   2952 HE21 GLN B 204      -3.444   8.055  21.867  1.00 10.00      B   
ATOM   2953 HE22 GLN B 204      -5.141   7.906  22.160  1.00 10.00      B   
ATOM   2954  C   GLN B 204      -2.236   6.395  16.224  1.00 10.00      B   
ATOM   2955  O   GLN B 204      -1.429   5.501  16.487  1.00 10.00      B   
ATOM   2956  N   LEU B 205      -3.050   6.352  15.179  1.00 10.00      B   
ATOM   2957  HN  LEU B 205      -3.671   7.100  15.024  1.00 10.00      B   
ATOM   2958  CA  LEU B 205      -3.057   5.222  14.261  1.00 10.00      B   
ATOM   2959  CB  LEU B 205      -4.211   5.348  13.263  1.00 10.00      B   
ATOM   2960  CG  LEU B 205      -5.623   5.265  13.849  1.00 10.00      B   
ATOM   2961  CD1 LEU B 205      -6.661   5.569  12.780  1.00 10.00      B   
ATOM   2962  CD2 LEU B 205      -5.869   3.895  14.459  1.00 10.00      B   
ATOM   2963  C   LEU B 205      -1.731   5.108  13.517  1.00 10.00      B   
ATOM   2964  O   LEU B 205      -1.263   4.012  13.231  1.00 10.00      B   
ATOM   2965  N   ALA B 206      -1.119   6.249  13.221  1.00 10.00      B   
ATOM   2966  HN  ALA B 206      -1.536   7.098  13.485  1.00 10.00      B   
ATOM   2967  CA  ALA B 206       0.150   6.274  12.504  1.00 10.00      B   
ATOM   2968  CB  ALA B 206       0.431   7.666  11.955  1.00 10.00      B   
ATOM   2969  C   ALA B 206       1.305   5.800  13.386  1.00 10.00      B   
ATOM   2970  O   ALA B 206       2.371   5.442  12.885  1.00 10.00      B   
ATOM   2971  N   GLU B 207       1.092   5.791  14.695  1.00 10.00      B   
ATOM   2972  HN  GLU B 207       0.221   6.082  15.039  1.00 10.00      B   
ATOM   2973  CA  GLU B 207       2.125   5.360  15.632  1.00 10.00      B   
ATOM   2974  CB  GLU B 207       1.896   5.941  17.029  1.00 10.00      B   
ATOM   2975  CG  GLU B 207       2.520   7.311  17.235  1.00 10.00      B   
ATOM   2976  CD  GLU B 207       2.661   7.675  18.699  1.00 10.00      B   
ATOM   2977  OE1 GLU B 207       3.639   7.230  19.339  1.00 10.00      B   
ATOM   2978  OE2 GLU B 207       1.802   8.418  19.217  1.00 10.00      B   
ATOM   2979  C   GLU B 207       2.238   3.842  15.691  1.00 10.00      B   
ATOM   2980  O   GLU B 207       3.327   3.299  15.886  1.00 10.00      B   
ATOM   2981  N   ILE B 208       1.119   3.154  15.501  1.00 10.00      B   
ATOM   2982  HN  ILE B 208       0.280   3.636  15.333  1.00 10.00      B   
ATOM   2983  CA  ILE B 208       1.112   1.694  15.541  1.00 10.00      B   
ATOM   2984  CB  ILE B 208      -0.245   1.113  15.996  1.00 10.00      B   
ATOM   2985  CG1 ILE B 208      -1.377   1.556  15.064  1.00 10.00      B   
ATOM   2986  CG2 ILE B 208      -0.534   1.509  17.437  1.00 10.00      B   
ATOM   2987  CD1 ILE B 208      -2.700   0.862  15.322  1.00 10.00      B   
ATOM   2988  C   ILE B 208       1.524   1.088  14.202  1.00 10.00      B   
ATOM   2989  O   ILE B 208       1.573  -0.135  14.045  1.00 10.00      B   
ATOM   2990  N   VAL B 209       1.806   1.946  13.231  1.00 10.00      B   
ATOM   2991  HN  VAL B 209       1.724   2.908  13.405  1.00 10.00      B   
ATOM   2992  CA  VAL B 209       2.233   1.494  11.912  1.00 10.00      B   
ATOM   2993  CB  VAL B 209       1.627   2.353  10.780  1.00 10.00      B   
ATOM   2994  CG1 VAL B 209       2.027   1.806   9.418  1.00 10.00      B   
ATOM   2995  CG2 VAL B 209       0.114   2.409  10.901  1.00 10.00      B   
ATOM   2996  C   VAL B 209       3.756   1.528  11.825  1.00 10.00      B   
ATOM   2997  O   VAL B 209       4.356   2.595  11.679  1.00 10.00      B   
ATOM   2998  N   THR B 210       4.377   0.366  11.939  1.00 10.00      B   
ATOM   2999  HN  THR B 210       3.849  -0.449  12.053  1.00 10.00      B   
ATOM   3000  CA  THR B 210       5.826   0.269  11.890  1.00 10.00      B   
ATOM   3001  CB  THR B 210       6.363  -0.661  12.999  1.00 10.00      B   
ATOM   3002  OG1 THR B 210       5.794  -1.971  12.858  1.00 10.00      B   
ATOM   3003  HG1 THR B 210       4.913  -1.983  13.246  1.00 10.00      B   
ATOM   3004  CG2 THR B 210       6.015  -0.111  14.374  1.00 10.00      B   
ATOM   3005  C   THR B 210       6.296  -0.230  10.527  1.00 10.00      B   
ATOM   3006  O   THR B 210       5.488  -0.684   9.710  1.00 10.00      B   
ATOM   3007  N   ARG B 211       7.601  -0.136  10.287  1.00 10.00      B   
ATOM   3008  HN  ARG B 211       8.186   0.249  10.976  1.00 10.00      B   
ATOM   3009  CA  ARG B 211       8.193  -0.581   9.033  1.00 10.00      B   
ATOM   3010  CB  ARG B 211       9.702  -0.313   9.040  1.00 10.00      B   
ATOM   3011  CG  ARG B 211      10.492  -1.085   7.996  1.00 10.00      B   
ATOM   3012  CD  ARG B 211      11.463  -2.054   8.651  1.00 10.00      B   
ATOM   3013  NE  ARG B 211      12.554  -1.367   9.340  1.00 10.00      B   
ATOM   3014  HE  ARG B 211      12.898  -0.542   8.926  1.00 10.00      B   
ATOM   3015  CZ  ARG B 211      13.101  -1.792  10.476  1.00 10.00      B   
ATOM   3016  NH1 ARG B 211      12.657  -2.906  11.056  1.00 10.00      B   
ATOM   3017 HH11 ARG B 211      13.086  -3.243  11.942  1.00 10.00      B   
ATOM   3018 HH12 ARG B 211      11.866  -3.449  10.627  1.00 10.00      B   
ATOM   3019  NH2 ARG B 211      14.083  -1.093  11.043  1.00 10.00      B   
ATOM   3020 HH21 ARG B 211      14.422  -0.206  10.601  1.00 10.00      B   
ATOM   3021 HH22 ARG B 211      14.520  -1.418  11.931  1.00 10.00      B   
ATOM   3022  C   ARG B 211       7.918  -2.061   8.795  1.00 10.00      B   
ATOM   3023  O   ARG B 211       7.592  -2.470   7.683  1.00 10.00      B   
ATOM   3024  N   ASP B 212       8.043  -2.854   9.851  1.00 10.00      B   
ATOM   3025  HN  ASP B 212       8.310  -2.462  10.714  1.00 10.00      B   
ATOM   3026  CA  ASP B 212       7.808  -4.294   9.769  1.00 10.00      B   
ATOM   3027  CB  ASP B 212       8.099  -4.967  11.113  1.00 10.00      B   
ATOM   3028  CG  ASP B 212       9.502  -5.544  11.193  1.00 10.00      B   
ATOM   3029  OD1 ASP B 212       9.633  -6.784  11.288  1.00 10.00      B   
ATOM   3030  OD2 ASP B 212      10.484  -4.761  11.163  1.00 10.00      B   
ATOM   3031  C   ASP B 212       6.384  -4.598   9.304  1.00 10.00      B   
ATOM   3032  O   ASP B 212       6.161  -5.503   8.495  1.00 10.00      B   
ATOM   3033  N   CYS B 213       5.425  -3.827   9.804  1.00 10.00      B   
ATOM   3034  HN  CYS B 213       5.664  -3.122  10.443  1.00 10.00      B   
ATOM   3035  CA  CYS B 213       4.028  -4.005   9.431  1.00 10.00      B   
ATOM   3036  CB  CYS B 213       3.121  -3.141  10.309  1.00 10.00      B   
ATOM   3037  SG  CYS B 213       3.312  -3.404  12.087  1.00 10.00      B   
ATOM   3038  HG  CYS B 213       3.634  -4.676  12.279  1.00 10.00      B   
ATOM   3039  C   CYS B 213       3.809  -3.648   7.965  1.00 10.00      B   
ATOM   3040  O   CYS B 213       3.067  -4.326   7.257  1.00 10.00      B   
ATOM   3041  N   LEU B 214       4.483  -2.590   7.516  1.00 10.00      B   
ATOM   3042  HN  LEU B 214       5.071  -2.105   8.136  1.00 10.00      B   
ATOM   3043  CA  LEU B 214       4.370  -2.124   6.137  1.00 10.00      B   
ATOM   3044  CB  LEU B 214       5.045  -0.762   5.978  1.00 10.00      B   
ATOM   3045  CG  LEU B 214       4.389   0.395   6.738  1.00 10.00      B   
ATOM   3046  CD1 LEU B 214       5.297   1.614   6.762  1.00 10.00      B   
ATOM   3047  CD2 LEU B 214       3.041   0.744   6.128  1.00 10.00      B   
ATOM   3048  C   LEU B 214       4.947  -3.139   5.151  1.00 10.00      B   
ATOM   3049  O   LEU B 214       4.527  -3.203   3.994  1.00 10.00      B   
ATOM   3050  N   ILE B 215       5.915  -3.924   5.611  1.00 10.00      B   
ATOM   3051  HN  ILE B 215       6.228  -3.804   6.534  1.00 10.00      B   
ATOM   3052  CA  ILE B 215       6.528  -4.955   4.775  1.00 10.00      B   
ATOM   3053  CB  ILE B 215       7.914  -5.376   5.319  1.00 10.00      B   
ATOM   3054  CG1 ILE B 215       8.868  -4.177   5.340  1.00 10.00      B   
ATOM   3055  CG2 ILE B 215       8.507  -6.516   4.499  1.00 10.00      B   
ATOM   3056  CD1 ILE B 215      10.203  -4.462   5.997  1.00 10.00      B   
ATOM   3057  C   ILE B 215       5.614  -6.177   4.732  1.00 10.00      B   
ATOM   3058  O   ILE B 215       5.573  -6.917   3.747  1.00 10.00      B   
ATOM   3059  N   GLY B 216       4.869  -6.370   5.812  1.00 10.00      B   
ATOM   3060  HN  GLY B 216       4.927  -5.733   6.556  1.00 10.00      B   
ATOM   3061  CA  GLY B 216       3.959  -7.491   5.894  1.00 10.00      B   
ATOM   3062  C   GLY B 216       4.470  -8.598   6.792  1.00 10.00      B   
ATOM   3063  O   GLY B 216       3.879  -9.672   6.852  1.00 10.00      B   
ATOM   3064  N   VAL B 217       5.556  -8.331   7.505  1.00 10.00      B   
ATOM   3065  HN  VAL B 217       5.970  -7.445   7.436  1.00 10.00      B   
ATOM   3066  CA  VAL B 217       6.145  -9.326   8.396  1.00 10.00      B   
ATOM   3067  CB  VAL B 217       7.684  -9.375   8.282  1.00 10.00      B   
ATOM   3068  CG1 VAL B 217       8.098  -9.928   6.929  1.00 10.00      B   
ATOM   3069  CG2 VAL B 217       8.292  -8.000   8.505  1.00 10.00      B   
ATOM   3070  C   VAL B 217       5.730  -9.087   9.846  1.00 10.00      B   
ATOM   3071  O   VAL B 217       6.255  -9.711  10.770  1.00 10.00      B   
ATOM   3072  N   ALA B 218       4.780  -8.183  10.032  1.00 10.00      B   
ATOM   3073  HN  ALA B 218       4.404  -7.726   9.255  1.00 10.00      B   
ATOM   3074  CA  ALA B 218       4.272  -7.851  11.354  1.00 10.00      B   
ATOM   3075  CB  ALA B 218       5.207  -6.881  12.058  1.00 10.00      B   
ATOM   3076  C   ALA B 218       2.876  -7.257  11.233  1.00 10.00      B   
ATOM   3077  O   ALA B 218       2.446  -6.901  10.135  1.00 10.00      B   
ATOM   3078  N   VAL B 219       2.173  -7.159  12.352  1.00 10.00      B   
ATOM   3079  HN  VAL B 219       2.574  -7.456  13.196  1.00 10.00      B   
ATOM   3080  CA  VAL B 219       0.820  -6.610  12.365  1.00 10.00      B   
ATOM   3081  CB  VAL B 219      -0.252  -7.706  12.569  1.00 10.00      B   
ATOM   3082  CG1 VAL B 219      -0.480  -8.482  11.283  1.00 10.00      B   
ATOM   3083  CG2 VAL B 219       0.142  -8.648  13.694  1.00 10.00      B   
ATOM   3084  C   VAL B 219       0.672  -5.542  13.445  1.00 10.00      B   
ATOM   3085  O   VAL B 219       1.266  -5.652  14.523  1.00 10.00      B   
ATOM   3086  N   PRO B 220      -0.115  -4.493  13.166  1.00 10.00      B   
ATOM   3087  CA  PRO B 220      -0.341  -3.397  14.113  1.00 10.00      B   
ATOM   3088  CB  PRO B 220      -1.243  -2.426  13.343  1.00 10.00      B   
ATOM   3089  CG  PRO B 220      -1.865  -3.248  12.268  1.00 10.00      B   
ATOM   3090  CD  PRO B 220      -0.843  -4.287  11.903  1.00 10.00      B   
ATOM   3091  C   PRO B 220      -1.043  -3.867  15.386  1.00 10.00      B   
ATOM   3092  O   PRO B 220      -2.031  -4.602  15.333  1.00 10.00      B   
ATOM   3093  N   LYS B 221      -0.523  -3.436  16.524  1.00 10.00      B   
ATOM   3094  HN  LYS B 221       0.265  -2.852  16.498  1.00 10.00      B   
ATOM   3095  CA  LYS B 221      -1.084  -3.797  17.817  1.00 10.00      B   
ATOM   3096  CB  LYS B 221      -0.285  -4.960  18.420  1.00 10.00      B   
ATOM   3097  CG  LYS B 221      -0.759  -5.429  19.788  1.00 10.00      B   
ATOM   3098  CD  LYS B 221       0.192  -6.466  20.367  1.00 10.00      B   
ATOM   3099  CE  LYS B 221      -0.235  -6.906  21.758  1.00 10.00      B   
ATOM   3100  NZ  LYS B 221       0.804  -7.740  22.420  1.00 10.00      B   
ATOM   3101  HZ1 LYS B 221       1.001  -8.591  21.854  1.00 10.00      B   
ATOM   3102  HZ2 LYS B 221       0.480  -8.033  23.361  1.00 10.00      B   
ATOM   3103  HZ3 LYS B 221       1.687  -7.198  22.527  1.00 10.00      B   
ATOM   3104  C   LYS B 221      -1.039  -2.590  18.747  1.00 10.00      B   
ATOM   3105  O   LYS B 221      -0.005  -1.930  18.852  1.00 10.00      B   
ATOM   3106  N   PRO B 222      -2.167  -2.270  19.408  1.00 10.00      B   
ATOM   3107  CA  PRO B 222      -2.247  -1.136  20.337  1.00 10.00      B   
ATOM   3108  CB  PRO B 222      -3.641  -1.278  20.955  1.00 10.00      B   
ATOM   3109  CG  PRO B 222      -4.425  -2.038  19.942  1.00 10.00      B   
ATOM   3110  CD  PRO B 222      -3.453  -2.982  19.293  1.00 10.00      B   
ATOM   3111  C   PRO B 222      -1.179  -1.225  21.422  1.00 10.00      B   
ATOM   3112  O   PRO B 222      -1.215  -2.118  22.276  1.00 10.00      B   
ATOM   3113  N   GLY B 223      -0.228  -0.301  21.377  1.00 10.00      B   
ATOM   3114  HN  GLY B 223      -0.262   0.392  20.681  1.00 10.00      B   
ATOM   3115  CA  GLY B 223       0.849  -0.288  22.344  1.00 10.00      B   
ATOM   3116  C   GLY B 223       2.200  -0.480  21.686  1.00 10.00      B   
ATOM   3117  O   GLY B 223       3.238  -0.265  22.313  1.00 10.00      B   
ATOM   3118  N   ILE B 224       2.189  -0.889  20.424  1.00 10.00      B   
ATOM   3119  HN  ILE B 224       1.326  -1.041  19.977  1.00 10.00      B   
ATOM   3120  CA  ILE B 224       3.422  -1.107  19.678  1.00 10.00      B   
ATOM   3121  CB  ILE B 224       3.342  -2.364  18.780  1.00 10.00      B   
ATOM   3122  CG1 ILE B 224       3.332  -3.634  19.639  1.00 10.00      B   
ATOM   3123  CG2 ILE B 224       4.500  -2.401  17.789  1.00 10.00      B   
ATOM   3124  CD1 ILE B 224       3.336  -4.921  18.839  1.00 10.00      B   
ATOM   3125  C   ILE B 224       3.755   0.116  18.831  1.00 10.00      B   
ATOM   3126  O   ILE B 224       3.002   0.477  17.929  1.00 10.00      B   
ATOM   3127  N   THR B 225       4.878   0.755  19.133  1.00 10.00      B   
ATOM   3128  HN  THR B 225       5.433   0.426  19.871  1.00 10.00      B   
ATOM   3129  CA  THR B 225       5.301   1.940  18.399  1.00 10.00      B   
ATOM   3130  CB  THR B 225       5.315   3.183  19.311  1.00 10.00      B   
ATOM   3131  OG1 THR B 225       5.818   2.821  20.604  1.00 10.00      B   
ATOM   3132  HG1 THR B 225       5.081   2.717  21.215  1.00 10.00      B   
ATOM   3133  CG2 THR B 225       3.910   3.744  19.465  1.00 10.00      B   
ATOM   3134  C   THR B 225       6.681   1.745  17.771  1.00 10.00      B   
ATOM   3135  O   THR B 225       7.207   2.636  17.100  1.00 10.00      B   
ATOM   3136  N   VAL B 226       7.263   0.574  17.990  1.00 10.00      B   
ATOM   3137  HN  VAL B 226       6.787  -0.107  18.512  1.00 10.00      B   
ATOM   3138  CA  VAL B 226       8.580   0.258  17.449  1.00 10.00      B   
ATOM   3139  CB  VAL B 226       9.686   0.294  18.530  1.00 10.00      B   
ATOM   3140  CG1 VAL B 226       9.957   1.718  18.991  1.00 10.00      B   
ATOM   3141  CG2 VAL B 226       9.330  -0.599  19.708  1.00 10.00      B   
ATOM   3142  C   VAL B 226       8.565  -1.119  16.807  1.00 10.00      B   
ATOM   3143  O   VAL B 226       7.652  -1.909  17.046  1.00 10.00      B   
ATOM   3144  N   ASN B 227       9.569  -1.398  15.991  1.00 10.00      B   
ATOM   3145  HN  ASN B 227      10.264  -0.725  15.841  1.00 10.00      B   
ATOM   3146  CA  ASN B 227       9.671  -2.689  15.321  1.00 10.00      B   
ATOM   3147  CB  ASN B 227      10.549  -2.593  14.067  1.00 10.00      B   
ATOM   3148  CG  ASN B 227      10.076  -1.547  13.075  1.00 10.00      B   
ATOM   3149  OD1 ASN B 227       9.206  -1.805  12.244  1.00 10.00      B   
ATOM   3150  ND2 ASN B 227      10.656  -0.360  13.150  1.00 10.00      B   
ATOM   3151 HD21 ASN B 227      11.345  -0.224  13.834  1.00 10.00      B   
ATOM   3152 HD22 ASN B 227      10.380   0.332  12.513  1.00 10.00      B   
ATOM   3153  C   ASN B 227      10.255  -3.720  16.276  1.00 10.00      B   
ATOM   3154  O   ASN B 227      10.756  -3.363  17.349  1.00 10.00      B   
ATOM   3155  N   ALA B 228      10.186  -4.989  15.892  1.00 10.00      B   
ATOM   3156  HN  ALA B 228       9.767  -5.206  15.036  1.00 10.00      B   
ATOM   3157  CA  ALA B 228      10.713  -6.067  16.717  1.00 10.00      B   
ATOM   3158  CB  ALA B 228      10.504  -7.410  16.042  1.00 10.00      B   
ATOM   3159  C   ALA B 228      12.189  -5.839  17.019  1.00 10.00      B   
ATOM   3160  O   ALA B 228      13.005  -5.685  16.106  1.00 10.00      B   
ATOM   3161  N   LYS B 229      12.522  -5.811  18.302  1.00 10.00      B   
ATOM   3162  HN  LYS B 229      11.826  -5.955  18.979  1.00 10.00      B   
ATOM   3163  CA  LYS B 229      13.892  -5.584  18.734  1.00 10.00      B   
ATOM   3164  CB  LYS B 229      13.926  -5.175  20.206  1.00 10.00      B   
ATOM   3165  CG  LYS B 229      13.274  -3.829  20.472  1.00 10.00      B   
ATOM   3166  CD  LYS B 229      12.985  -3.629  21.947  1.00 10.00      B   
ATOM   3167  CE  LYS B 229      12.324  -2.284  22.192  1.00 10.00      B   
ATOM   3168  NZ  LYS B 229      11.896  -2.120  23.604  1.00 10.00      B   
ATOM   3169  HZ1 LYS B 229      11.438  -1.194  23.731  1.00 10.00      B   
ATOM   3170  HZ2 LYS B 229      12.717  -2.176  24.241  1.00 10.00      B   
ATOM   3171  HZ3 LYS B 229      11.220  -2.864  23.862  1.00 10.00      B   
ATOM   3172  C   LYS B 229      14.768  -6.804  18.477  1.00 10.00      B   
ATOM   3173  O   LYS B 229      14.892  -7.693  19.324  1.00 10.00      B   
ATOM   3174  N   ARG B 230      15.363  -6.841  17.295  1.00 10.00      B   
ATOM   3175  HN  ARG B 230      15.223  -6.096  16.669  1.00 10.00      B   
ATOM   3176  CA  ARG B 230      16.226  -7.940  16.897  1.00 10.00      B   
ATOM   3177  CB  ARG B 230      15.822  -8.438  15.506  1.00 10.00      B   
ATOM   3178  CG  ARG B 230      14.440  -9.070  15.464  1.00 10.00      B   
ATOM   3179  CD  ARG B 230      13.793  -8.903  14.101  1.00 10.00      B   
ATOM   3180  NE  ARG B 230      13.530  -7.501  13.786  1.00 10.00      B   
ATOM   3181  HE  ARG B 230      14.121  -6.831  14.191  1.00 10.00      B   
ATOM   3182  CZ  ARG B 230      12.535  -7.087  13.004  1.00 10.00      B   
ATOM   3183  NH1 ARG B 230      11.702  -7.960  12.457  1.00 10.00      B   
ATOM   3184 HH11 ARG B 230      10.914  -7.623  11.840  1.00 10.00      B   
ATOM   3185 HH12 ARG B 230      11.813  -8.978  12.641  1.00 10.00      B   
ATOM   3186  NH2 ARG B 230      12.368  -5.793  12.776  1.00 10.00      B   
ATOM   3187 HH21 ARG B 230      11.582  -5.460  12.153  1.00 10.00      B   
ATOM   3188 HH22 ARG B 230      13.009  -5.100  13.214  1.00 10.00      B   
ATOM   3189  C   ARG B 230      17.681  -7.488  16.904  1.00 10.00      B   
ATOM   3190  O   ARG B 230      17.959  -6.294  16.771  1.00 10.00      B   
ATOM   3191  N   PRO B 231      18.621  -8.432  17.075  1.00 10.00      B   
ATOM   3192  CA  PRO B 231      20.060  -8.133  17.107  1.00 10.00      B   
ATOM   3193  CB  PRO B 231      20.714  -9.518  17.147  1.00 10.00      B   
ATOM   3194  CG  PRO B 231      19.677 -10.402  17.749  1.00 10.00      B   
ATOM   3195  CD  PRO B 231      18.357  -9.872  17.264  1.00 10.00      B   
ATOM   3196  C   PRO B 231      20.533  -7.359  15.875  1.00 10.00      B   
ATOM   3197  O   PRO B 231      20.443  -7.839  14.742  1.00 10.00      B   
ATOM   3198  N   VAL B 232      21.024  -6.152  16.104  1.00 10.00      B   
ATOM   3199  HN  VAL B 232      21.049  -5.812  17.022  1.00 10.00      B   
ATOM   3200  CA  VAL B 232      21.524  -5.317  15.024  1.00 10.00      B   
ATOM   3201  CB  VAL B 232      21.319  -3.817  15.324  1.00 10.00      B   
ATOM   3202  CG1 VAL B 232      21.552  -2.979  14.073  1.00 10.00      B   
ATOM   3203  CG2 VAL B 232      19.928  -3.568  15.891  1.00 10.00      B   
ATOM   3204  C   VAL B 232      23.009  -5.592  14.818  1.00 10.00      B   
ATOM   3205  O   VAL B 232      23.750  -5.770  15.788  1.00 10.00      B   
ATOM   3206  N   LEU B 233      23.438  -5.644  13.564  1.00 10.00      B   
ATOM   3207  HN  LEU B 233      22.805  -5.494  12.831  1.00 10.00      B   
ATOM   3208  CA  LEU B 233      24.833  -5.906  13.251  1.00 10.00      B   
ATOM   3209  CB  LEU B 233      24.959  -6.534  11.862  1.00 10.00      B   
ATOM   3210  CG  LEU B 233      26.332  -7.101  11.494  1.00 10.00      B   
ATOM   3211  CD1 LEU B 233      26.686  -8.283  12.386  1.00 10.00      B   
ATOM   3212  CD2 LEU B 233      26.371  -7.501  10.027  1.00 10.00      B   
ATOM   3213  C   LEU B 233      25.652  -4.621  13.328  1.00 10.00      B   
ATOM   3214  O   LEU B 233      25.472  -3.709  12.520  1.00 10.00      B   
ATOM   3215  N   LYS B 234      26.536  -4.548  14.313  1.00 10.00      B   
ATOM   3216  HN  LYS B 234      26.616  -5.298  14.941  1.00 10.00      B   
ATOM   3217  CA  LYS B 234      27.387  -3.381  14.487  1.00 10.00      B   
ATOM   3218  CB  LYS B 234      27.995  -3.369  15.891  1.00 10.00      B   
ATOM   3219  CG  LYS B 234      26.965  -3.385  17.008  1.00 10.00      B   
ATOM   3220  CD  LYS B 234      27.628  -3.539  18.366  1.00 10.00      B   
ATOM   3221  CE  LYS B 234      26.597  -3.772  19.458  1.00 10.00      B   
ATOM   3222  NZ  LYS B 234      27.233  -4.060  20.771  1.00 10.00      B   
ATOM   3223  HZ1 LYS B 234      27.651  -3.194  21.162  1.00 10.00      B   
ATOM   3224  HZ2 LYS B 234      27.985  -4.772  20.660  1.00 10.00      B   
ATOM   3225  HZ3 LYS B 234      26.524  -4.423  21.442  1.00 10.00      B   
ATOM   3226  C   LYS B 234      28.487  -3.379  13.433  1.00 10.00      B   
ATOM   3227  O   LYS B 234      29.263  -4.331  13.332  1.00 10.00      B   
ATOM   3228  N   ALA B 235      28.535  -2.322  12.640  1.00 10.00      B   
ATOM   3229  HN  ALA B 235      27.886  -1.600  12.770  1.00 10.00      B   
ATOM   3230  CA  ALA B 235      29.532  -2.200  11.583  1.00 10.00      B   
ATOM   3231  CB  ALA B 235      28.972  -1.388  10.423  1.00 10.00      B   
ATOM   3232  C   ALA B 235      30.819  -1.572  12.112  1.00 10.00      B   
ATOM   3233  O   ALA B 235      30.849  -1.046  13.228  1.00 10.00      B   
ATOM   3234  N   ASN B 236      31.879  -1.632  11.309  1.00 10.00      B   
ATOM   3235  HN  ASN B 236      31.789  -2.068  10.432  1.00 10.00      B   
ATOM   3236  CA  ASN B 236      33.170  -1.069  11.692  1.00 10.00      B   
ATOM   3237  CB  ASN B 236      34.279  -1.537  10.741  1.00 10.00      B   
ATOM   3238  CG  ASN B 236      34.598  -3.013  10.889  1.00 10.00      B   
ATOM   3239  OD1 ASN B 236      35.387  -3.409  11.747  1.00 10.00      B   
ATOM   3240  ND2 ASN B 236      33.987  -3.841  10.056  1.00 10.00      B   
ATOM   3241 HD21 ASN B 236      33.364  -3.461   9.397  1.00 10.00      B   
ATOM   3242 HD22 ASN B 236      34.191  -4.799  10.119  1.00 10.00      B   
ATOM   3243  C   ASN B 236      33.109   0.452  11.711  1.00 10.00      B   
ATOM   3244  O   ASN B 236      33.573   1.092  12.655  1.00 10.00      B   
ATOM   3245  N   ARG B 237      32.523   1.022  10.665  1.00 10.00      B   
ATOM   3246  HN  ARG B 237      32.167   0.453   9.951  1.00 10.00      B   
ATOM   3247  CA  ARG B 237      32.386   2.467  10.551  1.00 10.00      B   
ATOM   3248  CB  ARG B 237      33.204   2.997   9.366  1.00 10.00      B   
ATOM   3249  CG  ARG B 237      34.709   2.954   9.582  1.00 10.00      B   
ATOM   3250  CD  ARG B 237      35.462   3.034   8.264  1.00 10.00      B   
ATOM   3251  NE  ARG B 237      36.286   4.236   8.172  1.00 10.00      B   
ATOM   3252  HE  ARG B 237      35.869   5.040   7.779  1.00 10.00      B   
ATOM   3253  CZ  ARG B 237      37.553   4.301   8.582  1.00 10.00      B   
ATOM   3254  NH1 ARG B 237      38.139   3.238   9.114  1.00 10.00      B   
ATOM   3255 HH11 ARG B 237      39.132   3.293   9.436  1.00 10.00      B   
ATOM   3256 HH12 ARG B 237      37.613   2.343   9.216  1.00 10.00      B   
ATOM   3257  NH2 ARG B 237      38.237   5.427   8.455  1.00 10.00      B   
ATOM   3258 HH21 ARG B 237      39.231   5.475   8.776  1.00 10.00      B   
ATOM   3259 HH22 ARG B 237      37.787   6.270   8.035  1.00 10.00      B   
ATOM   3260  C   ARG B 237      30.915   2.845  10.398  1.00 10.00      B   
ATOM   3261  O   ARG B 237      30.376   2.850   9.286  1.00 10.00      B   
ATOM   3262  N   PRO B 238      30.236   3.125  11.520  1.00 10.00      B   
ATOM   3263  CA  PRO B 238      28.825   3.500  11.521  1.00 10.00      B   
ATOM   3264  CB  PRO B 238      28.380   3.075  12.917  1.00 10.00      B   
ATOM   3265  CG  PRO B 238      29.584   3.281  13.773  1.00 10.00      B   
ATOM   3266  CD  PRO B 238      30.789   3.085  12.886  1.00 10.00      B   
ATOM   3267  C   PRO B 238      28.632   5.003  11.335  1.00 10.00      B   
ATOM   3268  O   PRO B 238      29.558   5.717  10.952  1.00 10.00      B   
ATOM   3269  N   VAL B 239      27.426   5.477  11.603  1.00 10.00      B   
ATOM   3270  HN  VAL B 239      26.728   4.863  11.912  1.00 10.00      B   
ATOM   3271  CB  VAL B 239      25.680   7.095  10.944  1.00 10.00      B   
ATOM   3272  CG1 VAL B 239      25.399   8.572  10.705  1.00 10.00      B   
ATOM   3273  CG2 VAL B 239      25.451   6.286   9.674  1.00 10.00      B   
ATOM   3274  CA  VAL B 239      27.113   6.887  11.468  1.00 10.00      B   
ATOM   3275  C   VAL B 239      27.274   7.585  12.812  1.00 10.00      B   
ATOM   3276  O   VAL B 239      26.509   7.264  13.749  1.00 10.00      B   
ATOM   3277  OXT VAL B 239      28.174   8.440  12.932  1.00 10.00      B   
END
