# Supplementary material for: Large-scale discovery of protein interactions at residue resolution using co-evolution calculated from genomic sequences
Source: Nat Commun. 2021 Mar 2;12:1396. doi: 10.1038/s41467-021-21636-z (PMC7925567; doi:10.1038/s41467-021-21636-z)
Supplement: Supplementary file 12 — Supplementary Data 10 [file 41467_2021_21636_MOESM12_ESM.zip › supplementary/allpdb0203_SCNA_SCNC/models/haddock_top9_haddock_23w.pdb]

REMARK FILENAME="haddock_23w.pdb0"
REMARK ===============================================================
REMARK HADDOCK run for haddock
REMARK initial structure: haddock_23.pdb
REMARK final NOE weights: unambig 50 amb: 50
REMARK ===============================================================
REMARK            total,bonds,angles,improper,dihe,vdw,elec,air,cdih,coup,rdcs,vean,dani,xpcs,rg
REMARK energies: -55.7666, 0, 0, 0, 0, -61.6858, -415.657, 421.576, 0, 0, 0, 0, 0, 0, 0
REMARK ===============================================================
REMARK            bonds,angles,impropers,dihe,air,cdih,coup,rdcs,vean,dani,xpcs
REMARK rms-dev.: 0,0,0,0,11.4957,0,0, 0, 0, 0, 0
REMARK ===============================================================
REMARK               air,cdih,coup,rdcs,vean,dani,xpcs
REMARK               >0.3,>5,>1,>0,>5,>0.2,>0.2
REMARK violations.: 5, 0, 0, 0, 0, 0, 0
REMARK ===============================================================
REMARK                        CVpartition#,violations,rms
REMARK AIRs cross-validation: 2, 0, NaN
REMARK ===============================================================
REMARK NCS energy: 0
REMARK ===============================================================
REMARK Symmetry energy: 0
REMARK ===============================================================
REMARK Desolvation energy: 17.7333
REMARK Internal energy free molecules: 78337.9
REMARK Internal energy complex: -12059.4
REMARK Binding energy: -90856.9
REMARK ===============================================================
REMARK buried surface area: 2281.56
REMARK ===============================================================
REMARK water - chain1: 0 0 0
REMARK water - chain2: 0 0 0
REMARK water - chain3: 0 0 0
REMARK water - chain4: 0 0 0
REMARK water - chain5: 0 0 0
REMARK water - chain6: 0 0 0
REMARK ===============================================================
REMARK water - water: 0 0 0
REMARK ===============================================================
REMARK DATE:27-Jul-2020  05:19:34       created by user: he47
REMARK VERSION:1.3
ATOM      1  CB  LYS A   7     -24.032 -33.480   3.229  1.00 10.00      A   
ATOM      2  CG  LYS A   7     -23.609 -34.559   4.213  1.00 10.00      A   
ATOM      3  CD  LYS A   7     -22.335 -35.254   3.765  1.00 10.00      A   
ATOM      4  CE  LYS A   7     -21.851 -36.246   4.813  1.00 10.00      A   
ATOM      5  NZ  LYS A   7     -20.629 -36.975   4.379  1.00 10.00      A   
ATOM      6  HZ1 LYS A   7     -19.898 -36.305   4.066  1.00 10.00      A   
ATOM      7  HZ2 LYS A   7     -20.855 -37.613   3.592  1.00 10.00      A   
ATOM      8  HZ3 LYS A   7     -20.249 -37.541   5.167  1.00 10.00      A   
ATOM      9  C   LYS A   7     -25.553 -31.553   2.725  1.00 10.00      A   
ATOM     10  O   LYS A   7     -26.081 -31.663   1.616  1.00 10.00      A   
ATOM     11  N   LYS A   7     -26.476 -33.711   3.461  1.00 10.00      A   
ATOM     12  HT1 LYS A   7     -27.365 -33.228   3.703  1.00 10.00      A   
ATOM     13  HT2 LYS A   7     -26.356 -34.526   4.092  1.00 10.00      A   
ATOM     14  HT3 LYS A   7     -26.538 -34.048   2.481  1.00 10.00      A   
ATOM     15  CA  LYS A   7     -25.340 -32.780   3.601  1.00 10.00      A   
ATOM     16  N   PRO A   8     -25.151 -30.367   3.215  1.00 10.00      A   
ATOM     17  CA  PRO A   8     -25.303 -29.106   2.480  1.00 10.00      A   
ATOM     18  CB  PRO A   8     -24.874 -28.032   3.491  1.00 10.00      A   
ATOM     19  CG  PRO A   8     -24.843 -28.724   4.810  1.00 10.00      A   
ATOM     20  CD  PRO A   8     -24.510 -30.155   4.519  1.00 10.00      A   
ATOM     21  C   PRO A   8     -24.397 -29.054   1.260  1.00 10.00      A   
ATOM     22  O   PRO A   8     -23.222 -29.420   1.329  1.00 10.00      A   
ATOM     23  N   VAL A   9     -24.943 -28.597   0.147  1.00 10.00      A   
ATOM     24  HN  VAL A   9     -25.879 -28.297   0.159  1.00 10.00      A   
ATOM     25  CA  VAL A   9     -24.183 -28.505  -1.088  1.00 10.00      A   
ATOM     26  CB  VAL A   9     -25.074 -28.752  -2.323  1.00 10.00      A   
ATOM     27  CG1 VAL A   9     -24.235 -28.808  -3.591  1.00 10.00      A   
ATOM     28  CG2 VAL A   9     -25.880 -30.033  -2.153  1.00 10.00      A   
ATOM     29  C   VAL A   9     -23.521 -27.138  -1.205  1.00 10.00      A   
ATOM     30  O   VAL A   9     -24.180 -26.105  -1.077  1.00 10.00      A   
ATOM     31  N   TRP A  10     -22.215 -27.140  -1.430  1.00 10.00      A   
ATOM     32  HN  TRP A  10     -21.747 -27.999  -1.512  1.00 10.00      A   
ATOM     33  CA  TRP A  10     -21.459 -25.908  -1.567  1.00 10.00      A   
ATOM     34  CB  TRP A  10     -20.267 -25.896  -0.605  1.00 10.00      A   
ATOM     35  CG  TRP A  10     -20.674 -25.948   0.838  1.00 10.00      A   
ATOM     36  CD1 TRP A  10     -20.739 -27.057   1.635  1.00 10.00      A   
ATOM     37  CD2 TRP A  10     -21.086 -24.845   1.654  1.00 10.00      A   
ATOM     38  NE1 TRP A  10     -21.166 -26.711   2.895  1.00 10.00      A   
ATOM     39  HE1 TRP A  10     -21.290 -27.334   3.646  1.00 10.00      A   
ATOM     40  CE2 TRP A  10     -21.383 -25.358   2.933  1.00 10.00      A   
ATOM     41  CE3 TRP A  10     -21.229 -23.471   1.430  1.00 10.00      A   
ATOM     42  CZ2 TRP A  10     -21.817 -24.547   3.979  1.00 10.00      A   
ATOM     43  CZ3 TRP A  10     -21.659 -22.670   2.471  1.00 10.00      A   
ATOM     44  CH2 TRP A  10     -21.947 -23.209   3.729  1.00 10.00      A   
ATOM     45  C   TRP A  10     -21.007 -25.717  -3.009  1.00 10.00      A   
ATOM     46  O   TRP A  10     -20.052 -26.349  -3.463  1.00 10.00      A   
ATOM     47  N   ASP A  11     -21.718 -24.856  -3.724  1.00 10.00      A   
ATOM     48  HN  ASP A  11     -22.468 -24.391  -3.297  1.00 10.00      A   
ATOM     49  CA  ASP A  11     -21.416 -24.571  -5.121  1.00 10.00      A   
ATOM     50  CB  ASP A  11     -22.601 -23.851  -5.776  1.00 10.00      A   
ATOM     51  CG  ASP A  11     -22.664 -24.050  -7.279  1.00 10.00      A   
ATOM     52  OD1 ASP A  11     -21.728 -23.618  -7.985  1.00 10.00      A   
ATOM     53  OD2 ASP A  11     -23.661 -24.634  -7.766  1.00 10.00      A   
ATOM     54  C   ASP A  11     -20.160 -23.714  -5.237  1.00 10.00      A   
ATOM     55  O   ASP A  11     -20.048 -22.668  -4.594  1.00 10.00      A   
ATOM     56  N   ARG A  12     -19.215 -24.163  -6.049  1.00 10.00      A   
ATOM     57  HN  ARG A  12     -19.353 -25.010  -6.524  1.00 10.00      A   
ATOM     58  CA  ARG A  12     -17.969 -23.436  -6.243  1.00 10.00      A   
ATOM     59  CB  ARG A  12     -16.774 -24.387  -6.153  1.00 10.00      A   
ATOM     60  CG  ARG A  12     -16.872 -25.407  -5.033  1.00 10.00      A   
ATOM     61  CD  ARG A  12     -15.575 -26.178  -4.877  1.00 10.00      A   
ATOM     62  NE  ARG A  12     -14.589 -25.424  -4.111  1.00 10.00      A   
ATOM     63  HE  ARG A  12     -14.072 -24.740  -4.591  1.00 10.00      A   
ATOM     64  CZ  ARG A  12     -14.360 -25.616  -2.811  1.00 10.00      A   
ATOM     65  NH1 ARG A  12     -15.048 -26.529  -2.142  1.00 10.00      A   
ATOM     66 HH11 ARG A  12     -15.772 -27.106  -2.627  1.00 10.00      A   
ATOM     67 HH12 ARG A  12     -14.871 -26.677  -1.126  1.00 10.00      A   
ATOM     68  NH2 ARG A  12     -13.449 -24.883  -2.180  1.00 10.00      A   
ATOM     69 HH21 ARG A  12     -12.906 -24.160  -2.697  1.00 10.00      A   
ATOM     70 HH22 ARG A  12     -13.272 -25.030  -1.160  1.00 10.00      A   
ATOM     71  C   ARG A  12     -17.965 -22.726  -7.590  1.00 10.00      A   
ATOM     72  O   ARG A  12     -17.018 -22.018  -7.933  1.00 10.00      A   
ATOM     73  N   THR A  13     -19.033 -22.917  -8.346  1.00 10.00      A   
ATOM     74  HN  THR A  13     -19.767 -23.481  -8.011  1.00 10.00      A   
ATOM     75  CA  THR A  13     -19.160 -22.305  -9.657  1.00 10.00      A   
ATOM     76  CB  THR A  13     -19.817 -23.286 -10.647  1.00 10.00      A   
ATOM     77  OG1 THR A  13     -20.130 -24.511  -9.963  1.00 10.00      A   
ATOM     78  HG1 THR A  13     -20.832 -24.347  -9.313  1.00 10.00      A   
ATOM     79  CG2 THR A  13     -18.877 -23.585 -11.807  1.00 10.00      A   
ATOM     80  C   THR A  13     -20.001 -21.037  -9.566  1.00 10.00      A   
ATOM     81  O   THR A  13     -20.145 -20.299 -10.541  1.00 10.00      A   
ATOM     82  N   HIS A  14     -20.532 -20.791  -8.375  1.00 10.00      A   
ATOM     83  HN  HIS A  14     -20.352 -21.418  -7.642  1.00 10.00      A   
ATOM     84  CA  HIS A  14     -21.375 -19.630  -8.116  1.00 10.00      A   
ATOM     85  CB  HIS A  14     -21.829 -19.617  -6.651  1.00 10.00      A   
ATOM     86  CG  HIS A  14     -22.667 -18.434  -6.273  1.00 10.00      A   
ATOM     87  ND1 HIS A  14     -24.025 -18.359  -6.504  1.00 10.00      A   
ATOM     88  HD1 HIS A  14     -24.576 -19.054  -6.934  1.00 10.00      A   
ATOM     89  CD2 HIS A  14     -22.325 -17.269  -5.682  1.00 10.00      A   
ATOM     90  CE1 HIS A  14     -24.477 -17.199  -6.071  1.00 10.00      A   
ATOM     91  NE2 HIS A  14     -23.464 -16.522  -5.569  1.00 10.00      A   
ATOM     92  HE2 HIS A  14     -23.516 -15.611  -5.179  1.00 10.00      A   
ATOM     93  C   HIS A  14     -20.679 -18.323  -8.490  1.00 10.00      A   
ATOM     94  O   HIS A  14     -21.163 -17.578  -9.339  1.00 10.00      A   
ATOM     95  N   HIS A  15     -19.537 -18.054  -7.871  1.00 10.00      A   
ATOM     96  HN  HIS A  15     -19.184 -18.691  -7.208  1.00 10.00      A   
ATOM     97  CA  HIS A  15     -18.800 -16.829  -8.157  1.00 10.00      A   
ATOM     98  CB  HIS A  15     -17.817 -16.488  -7.029  1.00 10.00      A   
ATOM     99  CG  HIS A  15     -17.381 -15.049  -7.018  1.00 10.00      A   
ATOM    100  ND1 HIS A  15     -17.969 -14.085  -6.223  1.00 10.00      A   
ATOM    101  HD1 HIS A  15     -18.717 -14.227  -5.601  1.00 10.00      A   
ATOM    102  CD2 HIS A  15     -16.406 -14.416  -7.711  1.00 10.00      A   
ATOM    103  CE1 HIS A  15     -17.382 -12.923  -6.439  1.00 10.00      A   
ATOM    104  NE2 HIS A  15     -16.432 -13.098  -7.335  1.00 10.00      A   
ATOM    105  HE2 HIS A  15     -15.840 -12.383  -7.699  1.00 10.00      A   
ATOM    106  C   HIS A  15     -18.068 -16.936  -9.490  1.00 10.00      A   
ATOM    107  O   HIS A  15     -17.811 -15.927 -10.145  1.00 10.00      A   
ATOM    108  N   ALA A  16     -17.753 -18.163  -9.890  1.00 10.00      A   
ATOM    109  HN  ALA A  16     -18.002 -18.924  -9.326  1.00 10.00      A   
ATOM    110  CA  ALA A  16     -17.046 -18.412 -11.143  1.00 10.00      A   
ATOM    111  CB  ALA A  16     -16.675 -19.880 -11.265  1.00 10.00      A   
ATOM    112  C   ALA A  16     -17.852 -17.955 -12.358  1.00 10.00      A   
ATOM    113  O   ALA A  16     -17.294 -17.401 -13.307  1.00 10.00      A   
ATOM    114  N   LYS A  17     -19.161 -18.176 -12.319  1.00 10.00      A   
ATOM    115  HN  LYS A  17     -19.548 -18.623 -11.533  1.00 10.00      A   
ATOM    116  CA  LYS A  17     -20.043 -17.788 -13.419  1.00 10.00      A   
ATOM    117  CB  LYS A  17     -21.369 -18.553 -13.332  1.00 10.00      A   
ATOM    118  CG  LYS A  17     -21.246 -20.056 -13.536  1.00 10.00      A   
ATOM    119  CD  LYS A  17     -22.545 -20.771 -13.193  1.00 10.00      A   
ATOM    120  CE  LYS A  17     -22.416 -22.276 -13.376  1.00 10.00      A   
ATOM    121  NZ  LYS A  17     -23.618 -23.002 -12.886  1.00 10.00      A   
ATOM    122  HZ1 LYS A  17     -24.467 -22.665 -13.382  1.00 10.00      A   
ATOM    123  HZ2 LYS A  17     -23.742 -22.846 -11.867  1.00 10.00      A   
ATOM    124  HZ3 LYS A  17     -23.515 -24.023 -13.059  1.00 10.00      A   
ATOM    125  C   LYS A  17     -20.316 -16.286 -13.417  1.00 10.00      A   
ATOM    126  O   LYS A  17     -20.830 -15.735 -14.394  1.00 10.00      A   
ATOM    127  N   MET A  18     -19.962 -15.624 -12.324  1.00 10.00      A   
ATOM    128  HN  MET A  18     -19.531 -16.107 -11.591  1.00 10.00      A   
ATOM    129  CA  MET A  18     -20.192 -14.189 -12.198  1.00 10.00      A   
ATOM    130  CB  MET A  18     -20.731 -13.856 -10.803  1.00 10.00      A   
ATOM    131  CG  MET A  18     -22.053 -14.530 -10.472  1.00 10.00      A   
ATOM    132  SD  MET A  18     -23.417 -13.928 -11.487  1.00 10.00      A   
ATOM    133  CE  MET A  18     -24.746 -15.001 -10.942  1.00 10.00      A   
ATOM    134  C   MET A  18     -18.924 -13.385 -12.476  1.00 10.00      A   
ATOM    135  O   MET A  18     -18.955 -12.382 -13.187  1.00 10.00      A   
ATOM    136  N   ALA A  19     -17.811 -13.832 -11.911  1.00 10.00      A   
ATOM    137  HN  ALA A  19     -17.844 -14.648 -11.361  1.00 10.00      A   
ATOM    138  CA  ALA A  19     -16.537 -13.145 -12.083  1.00 10.00      A   
ATOM    139  CB  ALA A  19     -15.495 -13.710 -11.132  1.00 10.00      A   
ATOM    140  C   ALA A  19     -16.037 -13.216 -13.520  1.00 10.00      A   
ATOM    141  O   ALA A  19     -15.770 -12.185 -14.143  1.00 10.00      A   
ATOM    142  N   THR A  20     -15.918 -14.433 -14.036  1.00 10.00      A   
ATOM    143  HN  THR A  20     -16.170 -15.207 -13.493  1.00 10.00      A   
ATOM    144  CA  THR A  20     -15.431 -14.654 -15.392  1.00 10.00      A   
ATOM    145  CB  THR A  20     -15.380 -16.157 -15.723  1.00 10.00      A   
ATOM    146  OG1 THR A  20     -14.907 -16.876 -14.575  1.00 10.00      A   
ATOM    147  HG1 THR A  20     -15.651 -17.333 -14.162  1.00 10.00      A   
ATOM    148  CG2 THR A  20     -14.448 -16.415 -16.898  1.00 10.00      A   
ATOM    149  C   THR A  20     -16.291 -13.938 -16.431  1.00 10.00      A   
ATOM    150  O   THR A  20     -17.489 -14.198 -16.553  1.00 10.00      A   
ATOM    151  N   GLY A  21     -15.673 -13.018 -17.158  1.00 10.00      A   
ATOM    152  HN  GLY A  21     -14.724 -12.825 -16.984  1.00 10.00      A   
ATOM    153  CA  GLY A  21     -16.378 -12.286 -18.186  1.00 10.00      A   
ATOM    154  C   GLY A  21     -16.593 -10.834 -17.828  1.00 10.00      A   
ATOM    155  O   GLY A  21     -16.671  -9.980 -18.710  1.00 10.00      A   
ATOM    156  N   ILE A  22     -16.683 -10.548 -16.536  1.00 10.00      A   
ATOM    157  HN  ILE A  22     -16.589 -11.270 -15.874  1.00 10.00      A   
ATOM    158  CA  ILE A  22     -16.908  -9.180 -16.081  1.00 10.00      A   
ATOM    159  CB  ILE A  22     -18.214  -9.053 -15.269  1.00 10.00      A   
ATOM    160  CG1 ILE A  22     -19.333  -9.876 -15.917  1.00 10.00      A   
ATOM    161  CG2 ILE A  22     -18.628  -7.591 -15.168  1.00 10.00      A   
ATOM    162  CD1 ILE A  22     -20.592  -9.959 -15.084  1.00 10.00      A   
ATOM    163  C   ILE A  22     -15.740  -8.670 -15.243  1.00 10.00      A   
ATOM    164  O   ILE A  22     -15.197  -7.592 -15.500  1.00 10.00      A   
ATOM    165  N   GLY A  23     -15.349  -9.452 -14.247  1.00 10.00      A   
ATOM    166  HN  GLY A  23     -15.804 -10.312 -14.098  1.00 10.00      A   
ATOM    167  CA  GLY A  23     -14.260  -9.060 -13.381  1.00 10.00      A   
ATOM    168  C   GLY A  23     -14.733  -8.825 -11.962  1.00 10.00      A   
ATOM    169  O   GLY A  23     -15.935  -8.686 -11.715  1.00 10.00      A   
ATOM    170  N   ASP A  24     -13.799  -8.773 -11.028  1.00 10.00      A   
ATOM    171  HN  ASP A  24     -12.857  -8.874 -11.287  1.00 10.00      A   
ATOM    172  CA  ASP A  24     -14.134  -8.561  -9.626  1.00 10.00      A   
ATOM    173  CB  ASP A  24     -13.418  -9.585  -8.735  1.00 10.00      A   
ATOM    174  CG  ASP A  24     -13.967 -10.989  -8.878  1.00 10.00      A   
ATOM    175  OD1 ASP A  24     -15.140 -11.213  -8.516  1.00 10.00      A   
ATOM    176  OD2 ASP A  24     -13.222 -11.876  -9.350  1.00 10.00      A   
ATOM    177  C   ASP A  24     -13.770  -7.150  -9.181  1.00 10.00      A   
ATOM    178  O   ASP A  24     -12.655  -6.683  -9.426  1.00 10.00      A   
ATOM    179  N   PRO A  25     -14.718  -6.426  -8.565  1.00 10.00      A   
ATOM    180  CA  PRO A  25     -16.077  -6.894  -8.317  1.00 10.00      A   
ATOM    181  CB  PRO A  25     -16.306  -6.359  -6.907  1.00 10.00      A   
ATOM    182  CG  PRO A  25     -15.556  -5.060  -6.867  1.00 10.00      A   
ATOM    183  CD  PRO A  25     -14.527  -5.094  -7.979  1.00 10.00      A   
ATOM    184  C   PRO A  25     -17.054  -6.225  -9.287  1.00 10.00      A   
ATOM    185  O   PRO A  25     -18.177  -5.877  -8.922  1.00 10.00      A   
ATOM    186  N   GLN A  26     -16.613  -6.072 -10.531  1.00 10.00      A   
ATOM    187  HN  GLN A  26     -15.725  -6.413 -10.757  1.00 10.00      A   
ATOM    188  CA  GLN A  26     -17.405  -5.429 -11.578  1.00 10.00      A   
ATOM    189  CB  GLN A  26     -16.592  -5.360 -12.871  1.00 10.00      A   
ATOM    190  CG  GLN A  26     -16.943  -4.190 -13.777  1.00 10.00      A   
ATOM    191  CD  GLN A  26     -16.712  -2.848 -13.114  1.00 10.00      A   
ATOM    192  OE1 GLN A  26     -15.861  -2.714 -12.232  1.00 10.00      A   
ATOM    193  NE2 GLN A  26     -17.456  -1.839 -13.538  1.00 10.00      A   
ATOM    194 HE21 GLN A  26     -18.107  -2.011 -14.253  1.00 10.00      A   
ATOM    195 HE22 GLN A  26     -17.330  -0.958 -13.118  1.00 10.00      A   
ATOM    196  C   GLN A  26     -18.723  -6.157 -11.825  1.00 10.00      A   
ATOM    197  O   GLN A  26     -19.668  -5.581 -12.365  1.00 10.00      A   
ATOM    198  N   CYS A  27     -18.783  -7.421 -11.426  1.00 10.00      A   
ATOM    199  HN  CYS A  27     -17.994  -7.824 -11.002  1.00 10.00      A   
ATOM    200  CA  CYS A  27     -19.982  -8.231 -11.598  1.00 10.00      A   
ATOM    201  CB  CYS A  27     -19.666  -9.699 -11.302  1.00 10.00      A   
ATOM    202  SG  CYS A  27     -18.410  -9.935 -10.022  1.00 10.00      A   
ATOM    203  HG  CYS A  27     -17.244 -10.124 -10.625  1.00 10.00      A   
ATOM    204  C   CYS A  27     -21.126  -7.744 -10.705  1.00 10.00      A   
ATOM    205  O   CYS A  27     -22.288  -8.081 -10.929  1.00 10.00      A   
ATOM    206  N   PHE A  28     -20.797  -6.937  -9.703  1.00 10.00      A   
ATOM    207  HN  PHE A  28     -19.856  -6.680  -9.581  1.00 10.00      A   
ATOM    208  CA  PHE A  28     -21.799  -6.419  -8.779  1.00 10.00      A   
ATOM    209  CB  PHE A  28     -21.325  -6.550  -7.331  1.00 10.00      A   
ATOM    210  CG  PHE A  28     -21.078  -7.969  -6.911  1.00 10.00      A   
ATOM    211  CD1 PHE A  28     -19.787  -8.442  -6.749  1.00 10.00      A   
ATOM    212  CD2 PHE A  28     -22.138  -8.834  -6.686  1.00 10.00      A   
ATOM    213  CE1 PHE A  28     -19.557  -9.751  -6.370  1.00 10.00      A   
ATOM    214  CE2 PHE A  28     -21.915 -10.144  -6.306  1.00 10.00      A   
ATOM    215  CZ  PHE A  28     -20.622 -10.603  -6.148  1.00 10.00      A   
ATOM    216  C   PHE A  28     -22.181  -4.977  -9.100  1.00 10.00      A   
ATOM    217  O   PHE A  28     -22.894  -4.328  -8.331  1.00 10.00      A   
ATOM    218  N   LYS A  29     -21.719  -4.484 -10.241  1.00 10.00      A   
ATOM    219  HN  LYS A  29     -21.161  -5.048 -10.816  1.00 10.00      A   
ATOM    220  CA  LYS A  29     -22.027  -3.121 -10.657  1.00 10.00      A   
ATOM    221  CB  LYS A  29     -21.143  -2.701 -11.835  1.00 10.00      A   
ATOM    222  CG  LYS A  29     -21.291  -1.240 -12.235  1.00 10.00      A   
ATOM    223  CD  LYS A  29     -20.795  -1.009 -13.650  1.00 10.00      A   
ATOM    224  CE  LYS A  29     -20.977   0.439 -14.075  1.00 10.00      A   
ATOM    225  NZ  LYS A  29     -20.702   0.631 -15.522  1.00 10.00      A   
ATOM    226  HZ1 LYS A  29     -21.286  -0.016 -16.085  1.00 10.00      A   
ATOM    227  HZ2 LYS A  29     -19.702   0.438 -15.726  1.00 10.00      A   
ATOM    228  HZ3 LYS A  29     -20.919   1.611 -15.802  1.00 10.00      A   
ATOM    229  C   LYS A  29     -23.504  -3.009 -11.040  1.00 10.00      A   
ATOM    230  O   LYS A  29     -24.049  -3.886 -11.712  1.00 10.00      A   
ATOM    231  N   GLY A  30     -24.148  -1.934 -10.604  1.00 10.00      A   
ATOM    232  HN  GLY A  30     -23.655  -1.257 -10.073  1.00 10.00      A   
ATOM    233  CA  GLY A  30     -25.551  -1.734 -10.905  1.00 10.00      A   
ATOM    234  C   GLY A  30     -26.438  -2.688 -10.131  1.00 10.00      A   
ATOM    235  O   GLY A  30     -27.481  -3.124 -10.625  1.00 10.00      A   
ATOM    236  N   MET A  31     -26.018  -3.024  -8.916  1.00 10.00      A   
ATOM    237  HN  MET A  31     -25.172  -2.653  -8.585  1.00 10.00      A   
ATOM    238  CA  MET A  31     -26.776  -3.942  -8.072  1.00 10.00      A   
ATOM    239  CB  MET A  31     -26.067  -5.299  -7.984  1.00 10.00      A   
ATOM    240  CG  MET A  31     -26.083  -6.096  -9.280  1.00 10.00      A   
ATOM    241  SD  MET A  31     -25.190  -7.658  -9.154  1.00 10.00      A   
ATOM    242  CE  MET A  31     -26.183  -8.522  -7.941  1.00 10.00      A   
ATOM    243  C   MET A  31     -26.987  -3.372  -6.672  1.00 10.00      A   
ATOM    244  O   MET A  31     -27.399  -4.084  -5.755  1.00 10.00      A   
ATOM    245  N   ALA A  32     -26.724  -2.084  -6.508  1.00 10.00      A   
ATOM    246  HN  ALA A  32     -26.423  -1.553  -7.275  1.00 10.00      A   
ATOM    247  CA  ALA A  32     -26.885  -1.439  -5.208  1.00 10.00      A   
ATOM    248  CB  ALA A  32     -25.536  -1.069  -4.617  1.00 10.00      A   
ATOM    249  C   ALA A  32     -27.804  -0.225  -5.292  1.00 10.00      A   
ATOM    250  O   ALA A  32     -27.873   0.579  -4.363  1.00 10.00      A   
ATOM    251  N   GLY A  33     -28.503  -0.098  -6.413  1.00 10.00      A   
ATOM    252  HN  GLY A  33     -28.390  -0.758  -7.128  1.00 10.00      A   
ATOM    253  CA  GLY A  33     -29.419   1.011  -6.595  1.00 10.00      A   
ATOM    254  C   GLY A  33     -28.717   2.352  -6.662  1.00 10.00      A   
ATOM    255  O   GLY A  33     -27.766   2.526  -7.427  1.00 10.00      A   
ATOM    256  N   LYS A  34     -29.181   3.291  -5.850  1.00 10.00      A   
ATOM    257  HN  LYS A  34     -29.925   3.073  -5.248  1.00 10.00      A   
ATOM    258  CA  LYS A  34     -28.619   4.634  -5.812  1.00 10.00      A   
ATOM    259  CB  LYS A  34     -29.754   5.661  -5.739  1.00 10.00      A   
ATOM    260  CG  LYS A  34     -29.372   7.057  -6.203  1.00 10.00      A   
ATOM    261  CD  LYS A  34     -30.518   8.033  -6.004  1.00 10.00      A   
ATOM    262  CE  LYS A  34     -30.299   9.319  -6.783  1.00 10.00      A   
ATOM    263  NZ  LYS A  34     -31.474  10.225  -6.687  1.00 10.00      A   
ATOM    264  HZ1 LYS A  34     -31.479  10.704  -5.766  1.00 10.00      A   
ATOM    265  HZ2 LYS A  34     -32.354   9.681  -6.784  1.00 10.00      A   
ATOM    266  HZ3 LYS A  34     -31.442  10.942  -7.439  1.00 10.00      A   
ATOM    267  C   LYS A  34     -27.699   4.800  -4.606  1.00 10.00      A   
ATOM    268  O   LYS A  34     -27.883   4.141  -3.582  1.00 10.00      A   
ATOM    269  N   SER A  35     -26.713   5.677  -4.734  1.00 10.00      A   
ATOM    270  HN  SER A  35     -26.613   6.166  -5.577  1.00 10.00      A   
ATOM    271  CA  SER A  35     -25.771   5.940  -3.659  1.00 10.00      A   
ATOM    272  CB  SER A  35     -24.528   6.628  -4.229  1.00 10.00      A   
ATOM    273  OG  SER A  35     -24.130   6.016  -5.448  1.00 10.00      A   
ATOM    274  HG  SER A  35     -23.694   5.179  -5.254  1.00 10.00      A   
ATOM    275  C   SER A  35     -26.421   6.816  -2.589  1.00 10.00      A   
ATOM    276  O   SER A  35     -27.043   7.837  -2.900  1.00 10.00      A   
ATOM    277  N   LYS A  36     -26.286   6.411  -1.335  1.00 10.00      A   
ATOM    278  HN  LYS A  36     -25.780   5.587  -1.148  1.00 10.00      A   
ATOM    279  CA  LYS A  36     -26.864   7.154  -0.224  1.00 10.00      A   
ATOM    280  CB  LYS A  36     -26.879   6.287   1.040  1.00 10.00      A   
ATOM    281  CG  LYS A  36     -27.544   6.927   2.246  1.00 10.00      A   
ATOM    282  CD  LYS A  36     -27.713   5.925   3.375  1.00 10.00      A   
ATOM    283  CE  LYS A  36     -28.431   6.540   4.563  1.00 10.00      A   
ATOM    284  NZ  LYS A  36     -28.768   5.517   5.587  1.00 10.00      A   
ATOM    285  HZ1 LYS A  36     -29.514   4.883   5.232  1.00 10.00      A   
ATOM    286  HZ2 LYS A  36     -29.106   5.975   6.456  1.00 10.00      A   
ATOM    287  HZ3 LYS A  36     -27.929   4.949   5.812  1.00 10.00      A   
ATOM    288  C   LYS A  36     -26.098   8.449   0.025  1.00 10.00      A   
ATOM    289  O   LYS A  36     -26.680   9.458   0.427  1.00 10.00      A   
ATOM    290  N   PHE A  37     -24.797   8.429  -0.228  1.00 10.00      A   
ATOM    291  HN  PHE A  37     -24.386   7.608  -0.582  1.00 10.00      A   
ATOM    292  CA  PHE A  37     -23.968   9.608  -0.018  1.00 10.00      A   
ATOM    293  CB  PHE A  37     -22.987   9.395   1.138  1.00 10.00      A   
ATOM    294  CG  PHE A  37     -23.675   9.181   2.458  1.00 10.00      A   
ATOM    295  CD1 PHE A  37     -23.765   7.915   3.010  1.00 10.00      A   
ATOM    296  CD2 PHE A  37     -24.247  10.244   3.139  1.00 10.00      A   
ATOM    297  CE1 PHE A  37     -24.408   7.711   4.215  1.00 10.00      A   
ATOM    298  CE2 PHE A  37     -24.891  10.047   4.346  1.00 10.00      A   
ATOM    299  CZ  PHE A  37     -24.972   8.779   4.884  1.00 10.00      A   
ATOM    300  C   PHE A  37     -23.246  10.008  -1.298  1.00 10.00      A   
ATOM    301  O   PHE A  37     -23.167   9.223  -2.243  1.00 10.00      A   
ATOM    302  N   ASN A  38     -22.731  11.230  -1.329  1.00 10.00      A   
ATOM    303  HN  ASN A  38     -22.813  11.804  -0.540  1.00 10.00      A   
ATOM    304  CA  ASN A  38     -22.033  11.734  -2.503  1.00 10.00      A   
ATOM    305  CB  ASN A  38     -22.836  12.862  -3.162  1.00 10.00      A   
ATOM    306  CG  ASN A  38     -24.145  12.394  -3.775  1.00 10.00      A   
ATOM    307  OD1 ASN A  38     -24.202  12.031  -4.951  1.00 10.00      A   
ATOM    308  ND2 ASN A  38     -25.210  12.413  -2.985  1.00 10.00      A   
ATOM    309 HD21 ASN A  38     -25.095  12.724  -2.064  1.00 10.00      A   
ATOM    310 HD22 ASN A  38     -26.069  12.108  -3.350  1.00 10.00      A   
ATOM    311  C   ASN A  38     -20.644  12.237  -2.136  1.00 10.00      A   
ATOM    312  O   ASN A  38     -20.277  12.282  -0.959  1.00 10.00      A   
ATOM    313  N   VAL A  39     -19.879  12.624  -3.147  1.00 10.00      A   
ATOM    314  HN  VAL A  39     -20.238  12.583  -4.057  1.00 10.00      A   
ATOM    315  CA  VAL A  39     -18.526  13.124  -2.944  1.00 10.00      A   
ATOM    316  CB  VAL A  39     -17.712  13.091  -4.258  1.00 10.00      A   
ATOM    317  CG1 VAL A  39     -16.272  13.521  -4.018  1.00 10.00      A   
ATOM    318  CG2 VAL A  39     -17.758  11.700  -4.878  1.00 10.00      A   
ATOM    319  C   VAL A  39     -18.555  14.550  -2.400  1.00 10.00      A   
ATOM    320  O   VAL A  39     -19.337  15.386  -2.861  1.00 10.00      A   
ATOM    321  N   GLY A  40     -17.715  14.814  -1.407  1.00 10.00      A   
ATOM    322  HN  GLY A  40     -17.129  14.099  -1.069  1.00 10.00      A   
ATOM    323  CA  GLY A  40     -17.650  16.133  -0.814  1.00 10.00      A   
ATOM    324  C   GLY A  40     -18.499  16.241   0.435  1.00 10.00      A   
ATOM    325  O   GLY A  40     -18.643  17.322   1.009  1.00 10.00      A   
ATOM    326  N   ASP A  41     -19.069  15.124   0.860  1.00 10.00      A   
ATOM    327  HN  ASP A  41     -18.914  14.288   0.370  1.00 10.00      A   
ATOM    328  CA  ASP A  41     -19.912  15.108   2.049  1.00 10.00      A   
ATOM    329  CB  ASP A  41     -21.109  14.174   1.853  1.00 10.00      A   
ATOM    330  CG  ASP A  41     -22.313  14.580   2.681  1.00 10.00      A   
ATOM    331  OD1 ASP A  41     -22.353  14.267   3.891  1.00 10.00      A   
ATOM    332  OD2 ASP A  41     -23.234  15.213   2.118  1.00 10.00      A   
ATOM    333  C   ASP A  41     -19.113  14.675   3.268  1.00 10.00      A   
ATOM    334  O   ASP A  41     -18.233  13.815   3.171  1.00 10.00      A   
ATOM    335  N   ARG A  42     -19.411  15.275   4.407  1.00 10.00      A   
ATOM    336  HN  ARG A  42     -20.128  15.945   4.423  1.00 10.00      A   
ATOM    337  CA  ARG A  42     -18.727  14.942   5.642  1.00 10.00      A   
ATOM    338  CB  ARG A  42     -18.147  16.195   6.302  1.00 10.00      A   
ATOM    339  CG  ARG A  42     -17.353  15.907   7.567  1.00 10.00      A   
ATOM    340  CD  ARG A  42     -16.735  17.168   8.151  1.00 10.00      A   
ATOM    341  NE  ARG A  42     -17.740  18.125   8.614  1.00 10.00      A   
ATOM    342  HE  ARG A  42     -17.985  18.855   7.994  1.00 10.00      A   
ATOM    343  CZ  ARG A  42     -18.324  18.082   9.813  1.00 10.00      A   
ATOM    344  NH1 ARG A  42     -18.011  17.124  10.682  1.00 10.00      A   
ATOM    345 HH11 ARG A  42     -17.306  16.396  10.431  1.00 10.00      A   
ATOM    346 HH12 ARG A  42     -18.469  17.096  11.619  1.00 10.00      A   
ATOM    347  NH2 ARG A  42     -19.233  18.989  10.142  1.00 10.00      A   
ATOM    348 HH21 ARG A  42     -19.689  18.962  11.079  1.00 10.00      A   
ATOM    349 HH22 ARG A  42     -19.497  19.739   9.461  1.00 10.00      A   
ATOM    350  C   ARG A  42     -19.695  14.250   6.586  1.00 10.00      A   
ATOM    351  O   ARG A  42     -20.625  14.873   7.094  1.00 10.00      A   
ATOM    352  N   VAL A  43     -19.484  12.963   6.809  1.00 10.00      A   
ATOM    353  HN  VAL A  43     -18.716  12.525   6.383  1.00 10.00      A   
ATOM    354  CA  VAL A  43     -20.356  12.187   7.682  1.00 10.00      A   
ATOM    355  CB  VAL A  43     -20.924  10.944   6.965  1.00 10.00      A   
ATOM    356  CG1 VAL A  43     -21.867  11.354   5.846  1.00 10.00      A   
ATOM    357  CG2 VAL A  43     -19.799  10.074   6.427  1.00 10.00      A   
ATOM    358  C   VAL A  43     -19.631  11.752   8.950  1.00 10.00      A   
ATOM    359  O   VAL A  43     -18.475  12.121   9.176  1.00 10.00      A   
ATOM    360  N   ARG A  44     -20.319  10.978   9.776  1.00 10.00      A   
ATOM    361  HN  ARG A  44     -21.239  10.718   9.537  1.00 10.00      A   
ATOM    362  CA  ARG A  44     -19.748  10.479  11.018  1.00 10.00      A   
ATOM    363  CB  ARG A  44     -20.505  11.029  12.230  1.00 10.00      A   
ATOM    364  CG  ARG A  44     -20.345  12.522  12.448  1.00 10.00      A   
ATOM    365  CD  ARG A  44     -20.710  12.910  13.871  1.00 10.00      A   
ATOM    366  NE  ARG A  44     -19.735  12.408  14.840  1.00 10.00      A   
ATOM    367  HE  ARG A  44     -19.221  11.606  14.588  1.00 10.00      A   
ATOM    368  CZ  ARG A  44     -19.530  12.957  16.035  1.00 10.00      A   
ATOM    369  NH1 ARG A  44     -20.237  14.014  16.409  1.00 10.00      A   
ATOM    370 HH11 ARG A  44     -20.078  14.451  17.342  1.00 10.00      A   
ATOM    371 HH12 ARG A  44     -20.961  14.411  15.771  1.00 10.00      A   
ATOM    372  NH2 ARG A  44     -18.606  12.461  16.848  1.00 10.00      A   
ATOM    373 HH21 ARG A  44     -18.034  11.635  16.555  1.00 10.00      A   
ATOM    374 HH22 ARG A  44     -18.443  12.893  17.784  1.00 10.00      A   
ATOM    375  C   ARG A  44     -19.793   8.961  11.034  1.00 10.00      A   
ATOM    376  O   ARG A  44     -20.533   8.349  10.264  1.00 10.00      A   
ATOM    377  N   ILE A  45     -19.003   8.358  11.906  1.00 10.00      A   
ATOM    378  HN  ILE A  45     -18.437   8.901  12.496  1.00 10.00      A   
ATOM    379  CA  ILE A  45     -18.960   6.908  12.013  1.00 10.00      A   
ATOM    380  CB  ILE A  45     -17.561   6.403  12.438  1.00 10.00      A   
ATOM    381  CG1 ILE A  45     -16.528   6.735  11.356  1.00 10.00      A   
ATOM    382  CG2 ILE A  45     -17.576   4.905  12.720  1.00 10.00      A   
ATOM    383  CD1 ILE A  45     -16.895   6.223   9.978  1.00 10.00      A   
ATOM    384  C   ILE A  45     -20.019   6.406  12.986  1.00 10.00      A   
ATOM    385  O   ILE A  45     -20.034   6.790  14.159  1.00 10.00      A   
ATOM    386  N   LYS A  46     -20.911   5.567  12.481  1.00 10.00      A   
ATOM    387  HN  LYS A  46     -20.848   5.320  11.530  1.00 10.00      A   
ATOM    388  CA  LYS A  46     -21.983   5.001  13.284  1.00 10.00      A   
ATOM    389  CB  LYS A  46     -23.031   4.374  12.363  1.00 10.00      A   
ATOM    390  CG  LYS A  46     -24.461   4.517  12.851  1.00 10.00      A   
ATOM    391  CD  LYS A  46     -25.444   4.042  11.795  1.00 10.00      A   
ATOM    392  CE  LYS A  46     -26.883   4.211  12.256  1.00 10.00      A   
ATOM    393  NZ  LYS A  46     -27.852   3.758  11.224  1.00 10.00      A   
ATOM    394  HZ1 LYS A  46     -28.826   3.891  11.563  1.00 10.00      A   
ATOM    395  HZ2 LYS A  46     -27.709   2.748  11.017  1.00 10.00      A   
ATOM    396  HZ3 LYS A  46     -27.723   4.302  10.345  1.00 10.00      A   
ATOM    397  C   LYS A  46     -21.434   3.950  14.242  1.00 10.00      A   
ATOM    398  O   LYS A  46     -20.747   3.013  13.825  1.00 10.00      A   
ATOM    399  N   ASP A  47     -21.736   4.108  15.522  1.00 10.00      A   
ATOM    400  HN  ASP A  47     -22.295   4.868  15.793  1.00 10.00      A   
ATOM    401  CA  ASP A  47     -21.268   3.171  16.535  1.00 10.00      A   
ATOM    402  CB  ASP A  47     -21.153   3.848  17.906  1.00 10.00      A   
ATOM    403  CG  ASP A  47     -20.428   2.992  18.931  1.00 10.00      A   
ATOM    404  OD1 ASP A  47     -19.423   2.342  18.570  1.00 10.00      A   
ATOM    405  OD2 ASP A  47     -20.849   2.977  20.108  1.00 10.00      A   
ATOM    406  C   ASP A  47     -22.178   1.950  16.603  1.00 10.00      A   
ATOM    407  O   ASP A  47     -22.994   1.808  17.514  1.00 10.00      A   
ATOM    408  N   LEU A  48     -22.058   1.088  15.606  1.00 10.00      A   
ATOM    409  HN  LEU A  48     -21.418   1.280  14.886  1.00 10.00      A   
ATOM    410  CA  LEU A  48     -22.854  -0.126  15.542  1.00 10.00      A   
ATOM    411  CB  LEU A  48     -23.085  -0.532  14.083  1.00 10.00      A   
ATOM    412  CG  LEU A  48     -23.917   0.433  13.232  1.00 10.00      A   
ATOM    413  CD1 LEU A  48     -23.898   0.009  11.774  1.00 10.00      A   
ATOM    414  CD2 LEU A  48     -25.347   0.513  13.746  1.00 10.00      A   
ATOM    415  C   LEU A  48     -22.163  -1.253  16.302  1.00 10.00      A   
ATOM    416  O   LEU A  48     -20.932  -1.292  16.371  1.00 10.00      A   
ATOM    417  N   PRO A  49     -22.947  -2.172  16.893  1.00 10.00      A   
ATOM    418  CA  PRO A  49     -22.415  -3.307  17.655  1.00 10.00      A   
ATOM    419  CB  PRO A  49     -23.639  -4.201  17.855  1.00 10.00      A   
ATOM    420  CG  PRO A  49     -24.787  -3.256  17.849  1.00 10.00      A   
ATOM    421  CD  PRO A  49     -24.423  -2.171  16.873  1.00 10.00      A   
ATOM    422  C   PRO A  49     -21.330  -4.063  16.891  1.00 10.00      A   
ATOM    423  O   PRO A  49     -21.567  -4.591  15.804  1.00 10.00      A   
ATOM    424  N   ASP A  50     -20.141  -4.112  17.471  1.00 10.00      A   
ATOM    425  HN  ASP A  50     -20.020  -3.673  18.342  1.00 10.00      A   
ATOM    426  CA  ASP A  50     -19.002  -4.794  16.865  1.00 10.00      A   
ATOM    427  CB  ASP A  50     -17.694  -4.118  17.294  1.00 10.00      A   
ATOM    428  CG  ASP A  50     -17.319  -4.401  18.736  1.00 10.00      A   
ATOM    429  OD1 ASP A  50     -18.132  -4.105  19.638  1.00 10.00      A   
ATOM    430  OD2 ASP A  50     -16.209  -4.924  18.976  1.00 10.00      A   
ATOM    431  C   ASP A  50     -18.990  -6.266  17.262  1.00 10.00      A   
ATOM    432  O   ASP A  50     -17.968  -6.947  17.157  1.00 10.00      A   
ATOM    433  N   LEU A  51     -20.142  -6.748  17.701  1.00 10.00      A   
ATOM    434  HN  LEU A  51     -20.920  -6.156  17.724  1.00 10.00      A   
ATOM    435  CA  LEU A  51     -20.293  -8.127  18.135  1.00 10.00      A   
ATOM    436  CB  LEU A  51     -21.654  -8.318  18.817  1.00 10.00      A   
ATOM    437  CG  LEU A  51     -21.873  -9.635  19.568  1.00 10.00      A   
ATOM    438  CD1 LEU A  51     -20.901  -9.761  20.731  1.00 10.00      A   
ATOM    439  CD2 LEU A  51     -23.308  -9.737  20.061  1.00 10.00      A   
ATOM    440  C   LEU A  51     -20.143  -9.098  16.967  1.00 10.00      A   
ATOM    441  O   LEU A  51     -20.582  -8.817  15.848  1.00 10.00      A   
ATOM    442  N   PHE A  52     -19.508 -10.231  17.248  1.00 10.00      A   
ATOM    443  HN  PHE A  52     -19.166 -10.361  18.158  1.00 10.00      A   
ATOM    444  CA  PHE A  52     -19.277 -11.294  16.269  1.00 10.00      A   
ATOM    445  CB  PHE A  52     -20.568 -11.757  15.584  1.00 10.00      A   
ATOM    446  CG  PHE A  52     -21.587 -12.316  16.538  1.00 10.00      A   
ATOM    447  CD1 PHE A  52     -22.869 -11.793  16.587  1.00 10.00      A   
ATOM    448  CD2 PHE A  52     -21.262 -13.362  17.387  1.00 10.00      A   
ATOM    449  CE1 PHE A  52     -23.809 -12.304  17.463  1.00 10.00      A   
ATOM    450  CE2 PHE A  52     -22.196 -13.878  18.266  1.00 10.00      A   
ATOM    451  CZ  PHE A  52     -23.473 -13.347  18.304  1.00 10.00      A   
ATOM    452  C   PHE A  52     -18.180 -10.955  15.260  1.00 10.00      A   
ATOM    453  O   PHE A  52     -17.034 -11.378  15.420  1.00 10.00      A   
ATOM    454  N   TYR A  53     -18.518 -10.197  14.226  1.00 10.00      A   
ATOM    455  HN  TYR A  53     -19.437  -9.865  14.150  1.00 10.00      A   
ATOM    456  CA  TYR A  53     -17.540  -9.837  13.209  1.00 10.00      A   
ATOM    457  CB  TYR A  53     -17.497 -10.893  12.100  1.00 10.00      A   
ATOM    458  CG  TYR A  53     -16.252 -10.834  11.242  1.00 10.00      A   
ATOM    459  CD1 TYR A  53     -15.027 -11.266  11.732  1.00 10.00      A   
ATOM    460  CD2 TYR A  53     -16.302 -10.346   9.942  1.00 10.00      A   
ATOM    461  CE1 TYR A  53     -13.887 -11.215  10.953  1.00 10.00      A   
ATOM    462  CE2 TYR A  53     -15.168 -10.292   9.155  1.00 10.00      A   
ATOM    463  CZ  TYR A  53     -13.964 -10.727   9.666  1.00 10.00      A   
ATOM    464  OH  TYR A  53     -12.829 -10.679   8.887  1.00 10.00      A   
ATOM    465  HH  TYR A  53     -12.450 -11.566   8.822  1.00 10.00      A   
ATOM    466  C   TYR A  53     -17.820  -8.461  12.621  1.00 10.00      A   
ATOM    467  O   TYR A  53     -18.969  -8.122  12.326  1.00 10.00      A   
ATOM    468  N   THR A  54     -16.766  -7.672  12.467  1.00 10.00      A   
ATOM    469  HN  THR A  54     -15.882  -7.992  12.756  1.00 10.00      A   
ATOM    470  CA  THR A  54     -16.875  -6.339  11.902  1.00 10.00      A   
ATOM    471  CB  THR A  54     -17.497  -5.340  12.904  1.00 10.00      A   
ATOM    472  OG1 THR A  54     -17.809  -4.114  12.235  1.00 10.00      A   
ATOM    473  HG1 THR A  54     -18.121  -3.472  12.882  1.00 10.00      A   
ATOM    474  CG2 THR A  54     -16.547  -5.057  14.060  1.00 10.00      A   
ATOM    475  C   THR A  54     -15.500  -5.844  11.460  1.00 10.00      A   
ATOM    476  O   THR A  54     -14.472  -6.375  11.888  1.00 10.00      A   
ATOM    477  N   ARG A  55     -15.485  -4.849  10.588  1.00 10.00      A   
ATOM    478  HN  ARG A  55     -16.336  -4.485  10.263  1.00 10.00      A   
ATOM    479  CA  ARG A  55     -14.237  -4.283  10.104  1.00 10.00      A   
ATOM    480  CB  ARG A  55     -13.852  -4.851   8.739  1.00 10.00      A   
ATOM    481  CG  ARG A  55     -12.831  -5.972   8.807  1.00 10.00      A   
ATOM    482  CD  ARG A  55     -12.604  -6.599   7.444  1.00 10.00      A   
ATOM    483  NE  ARG A  55     -13.800  -7.279   6.948  1.00 10.00      A   
ATOM    484  HE  ARG A  55     -14.678  -6.844   7.119  1.00 10.00      A   
ATOM    485  CZ  ARG A  55     -13.780  -8.429   6.287  1.00 10.00      A   
ATOM    486  NH1 ARG A  55     -12.630  -9.038   6.032  1.00 10.00      A   
ATOM    487 HH11 ARG A  55     -11.731  -8.624   6.352  1.00 10.00      A   
ATOM    488 HH12 ARG A  55     -12.628  -9.944   5.508  1.00 10.00      A   
ATOM    489  NH2 ARG A  55     -14.916  -8.980   5.888  1.00 10.00      A   
ATOM    490 HH21 ARG A  55     -14.901  -9.887   5.361  1.00 10.00      A   
ATOM    491 HH22 ARG A  55     -15.828  -8.516   6.095  1.00 10.00      A   
ATOM    492  C   ARG A  55     -14.309  -2.765  10.068  1.00 10.00      A   
ATOM    493  O   ARG A  55     -14.724  -2.167   9.070  1.00 10.00      A   
ATOM    494  N   THR A  56     -13.941  -2.165  11.189  1.00 10.00      A   
ATOM    495  HN  THR A  56     -13.645  -2.721  11.942  1.00 10.00      A   
ATOM    496  CA  THR A  56     -13.926  -0.719  11.353  1.00 10.00      A   
ATOM    497  CB  THR A  56     -15.327  -0.165  11.693  1.00 10.00      A   
ATOM    498  OG1 THR A  56     -16.159  -1.216  12.208  1.00 10.00      A   
ATOM    499  HG1 THR A  56     -15.960  -2.033  11.741  1.00 10.00      A   
ATOM    500  CG2 THR A  56     -15.979   0.450  10.464  1.00 10.00      A   
ATOM    501  C   THR A  56     -12.966  -0.362  12.483  1.00 10.00      A   
ATOM    502  O   THR A  56     -13.245  -0.649  13.650  1.00 10.00      A   
ATOM    503  N   MET A  57     -11.824   0.220  12.126  1.00 10.00      A   
ATOM    504  HN  MET A  57     -11.649   0.368  11.171  1.00 10.00      A   
ATOM    505  CA  MET A  57     -10.806   0.611  13.102  1.00 10.00      A   
ATOM    506  CB  MET A  57      -9.709   1.446  12.438  1.00 10.00      A   
ATOM    507  CG  MET A  57      -8.470   1.632  13.297  1.00 10.00      A   
ATOM    508  SD  MET A  57      -7.273   2.766  12.568  1.00 10.00      A   
ATOM    509  CE  MET A  57      -6.914   1.931  11.025  1.00 10.00      A   
ATOM    510  C   MET A  57     -11.404   1.355  14.300  1.00 10.00      A   
ATOM    511  O   MET A  57     -12.240   2.246  14.142  1.00 10.00      A   
ATOM    512  N   THR A  58     -10.968   0.978  15.498  1.00 10.00      A   
ATOM    513  HN  THR A  58     -10.293   0.266  15.561  1.00 10.00      A   
ATOM    514  CA  THR A  58     -11.469   1.583  16.727  1.00 10.00      A   
ATOM    515  CB  THR A  58     -10.960   0.819  17.960  1.00 10.00      A   
ATOM    516  OG1 THR A  58     -10.912  -0.580  17.642  1.00 10.00      A   
ATOM    517  HG1 THR A  58     -11.688  -0.814  17.112  1.00 10.00      A   
ATOM    518  CG2 THR A  58     -11.895   1.029  19.143  1.00 10.00      A   
ATOM    519  C   THR A  58     -11.100   3.060  16.839  1.00 10.00      A   
ATOM    520  O   THR A  58     -11.831   3.842  17.443  1.00 10.00      A   
ATOM    521  N   TYR A  59      -9.982   3.443  16.236  1.00 10.00      A   
ATOM    522  HN  TYR A  59      -9.446   2.781  15.755  1.00 10.00      A   
ATOM    523  CA  TYR A  59      -9.534   4.830  16.277  1.00 10.00      A   
ATOM    524  CB  TYR A  59      -8.099   4.950  15.759  1.00 10.00      A   
ATOM    525  CG  TYR A  59      -7.054   4.309  16.646  1.00 10.00      A   
ATOM    526  CD1 TYR A  59      -6.533   3.057  16.345  1.00 10.00      A   
ATOM    527  CD2 TYR A  59      -6.583   4.957  17.782  1.00 10.00      A   
ATOM    528  CE1 TYR A  59      -5.574   2.469  17.147  1.00 10.00      A   
ATOM    529  CE2 TYR A  59      -5.624   4.376  18.590  1.00 10.00      A   
ATOM    530  CZ  TYR A  59      -5.123   3.132  18.267  1.00 10.00      A   
ATOM    531  OH  TYR A  59      -4.163   2.547  19.068  1.00 10.00      A   
ATOM    532  HH  TYR A  59      -4.538   2.364  19.936  1.00 10.00      A   
ATOM    533  C   TYR A  59     -10.453   5.734  15.461  1.00 10.00      A   
ATOM    534  O   TYR A  59     -10.527   6.938  15.698  1.00 10.00      A   
ATOM    535  N   THR A  60     -11.155   5.146  14.505  1.00 10.00      A   
ATOM    536  HN  THR A  60     -11.056   4.180  14.358  1.00 10.00      A   
ATOM    537  CA  THR A  60     -12.059   5.896  13.651  1.00 10.00      A   
ATOM    538  CB  THR A  60     -12.060   5.292  12.236  1.00 10.00      A   
ATOM    539  OG1 THR A  60     -10.951   4.395  12.117  1.00 10.00      A   
ATOM    540  HG1 THR A  60     -10.132   4.903  12.114  1.00 10.00      A   
ATOM    541  CG2 THR A  60     -11.922   6.384  11.191  1.00 10.00      A   
ATOM    542  C   THR A  60     -13.484   5.872  14.197  1.00 10.00      A   
ATOM    543  O   THR A  60     -14.369   6.548  13.675  1.00 10.00      A   
ATOM    544  N   ARG A  61     -13.697   5.113  15.263  1.00 10.00      A   
ATOM    545  HN  ARG A  61     -12.939   4.642  15.674  1.00 10.00      A   
ATOM    546  CA  ARG A  61     -15.021   4.991  15.857  1.00 10.00      A   
ATOM    547  CB  ARG A  61     -15.052   3.851  16.874  1.00 10.00      A   
ATOM    548  CG  ARG A  61     -14.747   2.483  16.288  1.00 10.00      A   
ATOM    549  CD  ARG A  61     -15.889   1.970  15.429  1.00 10.00      A   
ATOM    550  NE  ARG A  61     -17.082   1.687  16.223  1.00 10.00      A   
ATOM    551  HE  ARG A  61     -17.289   2.304  16.962  1.00 10.00      A   
ATOM    552  CZ  ARG A  61     -17.889   0.648  16.012  1.00 10.00      A   
ATOM    553  NH1 ARG A  61     -17.634  -0.218  15.034  1.00 10.00      A   
ATOM    554 HH11 ARG A  61     -16.799  -0.093  14.422  1.00 10.00      A   
ATOM    555 HH12 ARG A  61     -18.270  -1.030  14.874  1.00 10.00      A   
ATOM    556  NH2 ARG A  61     -18.955   0.476  16.780  1.00 10.00      A   
ATOM    557 HH21 ARG A  61     -19.599  -0.337  16.624  1.00 10.00      A   
ATOM    558 HH22 ARG A  61     -19.162   1.157  17.554  1.00 10.00      A   
ATOM    559  C   ARG A  61     -15.467   6.295  16.511  1.00 10.00      A   
ATOM    560  O   ARG A  61     -14.863   6.752  17.479  1.00 10.00      A   
ATOM    561  N   GLY A  62     -16.520   6.895  15.965  1.00 10.00      A   
ATOM    562  HN  GLY A  62     -16.946   6.497  15.180  1.00 10.00      A   
ATOM    563  CA  GLY A  62     -17.043   8.131  16.515  1.00 10.00      A   
ATOM    564  C   GLY A  62     -16.401   9.367  15.920  1.00 10.00      A   
ATOM    565  O   GLY A  62     -16.650  10.482  16.381  1.00 10.00      A   
ATOM    566  N   ALA A  63     -15.575   9.177  14.902  1.00 10.00      A   
ATOM    567  HN  ALA A  63     -15.413   8.265  14.575  1.00 10.00      A   
ATOM    568  CA  ALA A  63     -14.901  10.291  14.255  1.00 10.00      A   
ATOM    569  CB  ALA A  63     -13.496   9.889  13.830  1.00 10.00      A   
ATOM    570  C   ALA A  63     -15.708  10.801  13.064  1.00 10.00      A   
ATOM    571  O   ALA A  63     -16.766  10.251  12.734  1.00 10.00      A   
ATOM    572  N   THR A  64     -15.214  11.855  12.430  1.00 10.00      A   
ATOM    573  HN  THR A  64     -14.373  12.251  12.745  1.00 10.00      A   
ATOM    574  CA  THR A  64     -15.876  12.443  11.275  1.00 10.00      A   
ATOM    575  CB  THR A  64     -16.630  13.743  11.654  1.00 10.00      A   
ATOM    576  OG1 THR A  64     -17.326  14.277  10.514  1.00 10.00      A   
ATOM    577  HG1 THR A  64     -17.811  13.566  10.071  1.00 10.00      A   
ATOM    578  CG2 THR A  64     -15.677  14.794  12.206  1.00 10.00      A   
ATOM    579  C   THR A  64     -14.854  12.725  10.175  1.00 10.00      A   
ATOM    580  O   THR A  64     -13.706  13.078  10.461  1.00 10.00      A   
ATOM    581  N   GLY A  65     -15.262  12.541   8.926  1.00 10.00      A   
ATOM    582  HN  GLY A  65     -16.183  12.246   8.755  1.00 10.00      A   
ATOM    583  CA  GLY A  65     -14.363  12.776   7.814  1.00 10.00      A   
ATOM    584  C   GLY A  65     -15.108  13.142   6.548  1.00 10.00      A   
ATOM    585  O   GLY A  65     -16.335  13.042   6.495  1.00 10.00      A   
ATOM    586  N   THR A  66     -14.370  13.554   5.528  1.00 10.00      A   
ATOM    587  HN  THR A  66     -13.394  13.584   5.621  1.00 10.00      A   
ATOM    588  CA  THR A  66     -14.973  13.944   4.264  1.00 10.00      A   
ATOM    589  CB  THR A  66     -14.390  15.281   3.767  1.00 10.00      A   
ATOM    590  OG1 THR A  66     -14.260  16.179   4.881  1.00 10.00      A   
ATOM    591  HG1 THR A  66     -13.904  15.702   5.640  1.00 10.00      A   
ATOM    592  CG2 THR A  66     -15.311  15.911   2.733  1.00 10.00      A   
ATOM    593  C   THR A  66     -14.775  12.865   3.198  1.00 10.00      A   
ATOM    594  O   THR A  66     -13.654  12.407   2.960  1.00 10.00      A   
ATOM    595  N   ILE A  67     -15.873  12.449   2.576  1.00 10.00      A   
ATOM    596  HN  ILE A  67     -16.742  12.843   2.824  1.00 10.00      A   
ATOM    597  CA  ILE A  67     -15.827  11.433   1.532  1.00 10.00      A   
ATOM    598  CB  ILE A  67     -17.204  10.768   1.322  1.00 10.00      A   
ATOM    599  CG1 ILE A  67     -17.843  10.406   2.665  1.00 10.00      A   
ATOM    600  CG2 ILE A  67     -17.061   9.531   0.443  1.00 10.00      A   
ATOM    601  CD1 ILE A  67     -19.293   9.986   2.563  1.00 10.00      A   
ATOM    602  C   ILE A  67     -15.390  12.066   0.216  1.00 10.00      A   
ATOM    603  O   ILE A  67     -16.132  12.845  -0.380  1.00 10.00      A   
ATOM    604  N   VAL A  68     -14.183  11.742  -0.225  1.00 10.00      A   
ATOM    605  HN  VAL A  68     -13.631  11.126   0.298  1.00 10.00      A   
ATOM    606  CA  VAL A  68     -13.658  12.297  -1.470  1.00 10.00      A   
ATOM    607  CB  VAL A  68     -12.340  13.073  -1.248  1.00 10.00      A   
ATOM    608  CG1 VAL A  68     -12.575  14.298  -0.377  1.00 10.00      A   
ATOM    609  CG2 VAL A  68     -11.275  12.173  -0.639  1.00 10.00      A   
ATOM    610  C   VAL A  68     -13.439  11.218  -2.526  1.00 10.00      A   
ATOM    611  O   VAL A  68     -12.927  11.494  -3.612  1.00 10.00      A   
ATOM    612  N   ARG A  69     -13.838   9.994  -2.209  1.00 10.00      A   
ATOM    613  HN  ARG A  69     -14.263   9.838  -1.340  1.00 10.00      A   
ATOM    614  CA  ARG A  69     -13.673   8.878  -3.128  1.00 10.00      A   
ATOM    615  CB  ARG A  69     -12.346   8.149  -2.846  1.00 10.00      A   
ATOM    616  CG  ARG A  69     -12.231   6.746  -3.433  1.00 10.00      A   
ATOM    617  CD  ARG A  69     -12.149   6.750  -4.950  1.00 10.00      A   
ATOM    618  NE  ARG A  69     -11.809   5.423  -5.468  1.00 10.00      A   
ATOM    619  HE  ARG A  69     -11.148   4.899  -4.953  1.00 10.00      A   
ATOM    620  CZ  ARG A  69     -12.339   4.882  -6.566  1.00 10.00      A   
ATOM    621  NH1 ARG A  69     -13.228   5.554  -7.284  1.00 10.00      A   
ATOM    622 HH11 ARG A  69     -13.532   6.507  -6.992  1.00 10.00      A   
ATOM    623 HH12 ARG A  69     -13.636   5.126  -8.148  1.00 10.00      A   
ATOM    624  NH2 ARG A  69     -11.971   3.663  -6.947  1.00 10.00      A   
ATOM    625 HH21 ARG A  69     -11.273   3.124  -6.387  1.00 10.00      A   
ATOM    626 HH22 ARG A  69     -12.385   3.233  -7.805  1.00 10.00      A   
ATOM    627  C   ARG A  69     -14.853   7.914  -3.052  1.00 10.00      A   
ATOM    628  O   ARG A  69     -15.111   7.308  -2.012  1.00 10.00      A   
ATOM    629  N   LEU A  70     -15.581   7.805  -4.153  1.00 10.00      A   
ATOM    630  HN  LEU A  70     -15.343   8.340  -4.942  1.00 10.00      A   
ATOM    631  CA  LEU A  70     -16.712   6.896  -4.233  1.00 10.00      A   
ATOM    632  CB  LEU A  70     -17.824   7.491  -5.104  1.00 10.00      A   
ATOM    633  CG  LEU A  70     -19.031   6.587  -5.380  1.00 10.00      A   
ATOM    634  CD1 LEU A  70     -19.772   6.262  -4.091  1.00 10.00      A   
ATOM    635  CD2 LEU A  70     -19.964   7.232  -6.392  1.00 10.00      A   
ATOM    636  C   LEU A  70     -16.218   5.587  -4.826  1.00 10.00      A   
ATOM    637  O   LEU A  70     -15.841   5.538  -5.997  1.00 10.00      A   
ATOM    638  N   VAL A  71     -16.195   4.543  -4.009  1.00 10.00      A   
ATOM    639  HN  VAL A  71     -16.519   4.649  -3.089  1.00 10.00      A   
ATOM    640  CA  VAL A  71     -15.708   3.242  -4.444  1.00 10.00      A   
ATOM    641  CB  VAL A  71     -15.481   2.284  -3.255  1.00 10.00      A   
ATOM    642  CG1 VAL A  71     -14.555   1.148  -3.652  1.00 10.00      A   
ATOM    643  CG2 VAL A  71     -14.911   3.035  -2.062  1.00 10.00      A   
ATOM    644  C   VAL A  71     -16.635   2.606  -5.481  1.00 10.00      A   
ATOM    645  O   VAL A  71     -16.588   2.961  -6.661  1.00 10.00      A   
ATOM    646  N   TYR A  72     -17.475   1.672  -5.046  1.00 10.00      A   
ATOM    647  HN  TYR A  72     -17.474   1.431  -4.096  1.00 10.00      A   
ATOM    648  CA  TYR A  72     -18.407   0.995  -5.943  1.00 10.00      A   
ATOM    649  CB  TYR A  72     -17.675   0.130  -6.988  1.00 10.00      A   
ATOM    650  CG  TYR A  72     -16.421  -0.563  -6.491  1.00 10.00      A   
ATOM    651  CD1 TYR A  72     -16.469  -1.480  -5.446  1.00 10.00      A   
ATOM    652  CD2 TYR A  72     -15.185  -0.297  -7.070  1.00 10.00      A   
ATOM    653  CE1 TYR A  72     -15.322  -2.107  -4.991  1.00 10.00      A   
ATOM    654  CE2 TYR A  72     -14.035  -0.922  -6.624  1.00 10.00      A   
ATOM    655  CZ  TYR A  72     -14.110  -1.825  -5.583  1.00 10.00      A   
ATOM    656  OH  TYR A  72     -12.968  -2.442  -5.132  1.00 10.00      A   
ATOM    657  HH  TYR A  72     -13.155  -3.372  -4.950  1.00 10.00      A   
ATOM    658  C   TYR A  72     -19.409   0.152  -5.164  1.00 10.00      A   
ATOM    659  O   TYR A  72     -19.449   0.201  -3.931  1.00 10.00      A   
ATOM    660  N   GLU A  73     -20.213  -0.601  -5.901  1.00 10.00      A   
ATOM    661  HN  GLU A  73     -20.128  -0.567  -6.882  1.00 10.00      A   
ATOM    662  CA  GLU A  73     -21.224  -1.470  -5.325  1.00 10.00      A   
ATOM    663  CB  GLU A  73     -22.445  -1.542  -6.251  1.00 10.00      A   
ATOM    664  CG  GLU A  73     -22.771  -0.242  -6.971  1.00 10.00      A   
ATOM    665  CD  GLU A  73     -22.153  -0.155  -8.355  1.00 10.00      A   
ATOM    666  OE1 GLU A  73     -22.911  -0.001  -9.333  1.00 10.00      A   
ATOM    667  OE2 GLU A  73     -20.910  -0.240  -8.471  1.00 10.00      A   
ATOM    668  C   GLU A  73     -20.657  -2.870  -5.129  1.00 10.00      A   
ATOM    669  O   GLU A  73     -20.105  -3.464  -6.060  1.00 10.00      A   
ATOM    670  N   SER A  74     -20.779  -3.382  -3.918  1.00 10.00      A   
ATOM    671  HN  SER A  74     -21.216  -2.849  -3.215  1.00 10.00      A   
ATOM    672  CA  SER A  74     -20.289  -4.708  -3.589  1.00 10.00      A   
ATOM    673  CB  SER A  74     -18.773  -4.672  -3.351  1.00 10.00      A   
ATOM    674  OG  SER A  74     -18.081  -4.305  -4.532  1.00 10.00      A   
ATOM    675  HG  SER A  74     -18.721  -4.017  -5.199  1.00 10.00      A   
ATOM    676  C   SER A  74     -21.005  -5.233  -2.351  1.00 10.00      A   
ATOM    677  O   SER A  74     -21.498  -4.448  -1.538  1.00 10.00      A   
ATOM    678  N   PRO A  75     -21.113  -6.561  -2.207  1.00 10.00      A   
ATOM    679  CA  PRO A  75     -21.761  -7.166  -1.045  1.00 10.00      A   
ATOM    680  CB  PRO A  75     -21.642  -8.674  -1.303  1.00 10.00      A   
ATOM    681  CG  PRO A  75     -21.391  -8.798  -2.765  1.00 10.00      A   
ATOM    682  CD  PRO A  75     -20.620  -7.572  -3.155  1.00 10.00      A   
ATOM    683  C   PRO A  75     -21.002  -6.795   0.221  1.00 10.00      A   
ATOM    684  O   PRO A  75     -19.773  -6.689   0.199  1.00 10.00      A   
ATOM    685  N   ALA A  76     -21.728  -6.574   1.310  1.00 10.00      A   
ATOM    686  HN  ALA A  76     -22.706  -6.657   1.261  1.00 10.00      A   
ATOM    687  CA  ALA A  76     -21.103  -6.212   2.575  1.00 10.00      A   
ATOM    688  CB  ALA A  76     -22.148  -6.091   3.672  1.00 10.00      A   
ATOM    689  C   ALA A  76     -20.046  -7.242   2.952  1.00 10.00      A   
ATOM    690  O   ALA A  76     -20.343  -8.431   3.064  1.00 10.00      A   
ATOM    691  N   ALA A  77     -18.814  -6.782   3.133  1.00 10.00      A   
ATOM    692  HN  ALA A  77     -18.641  -5.826   3.012  1.00 10.00      A   
ATOM    693  CA  ALA A  77     -17.706  -7.661   3.486  1.00 10.00      A   
ATOM    694  CB  ALA A  77     -16.417  -6.861   3.603  1.00 10.00      A   
ATOM    695  C   ALA A  77     -17.991  -8.421   4.777  1.00 10.00      A   
ATOM    696  O   ALA A  77     -17.562  -9.560   4.949  1.00 10.00      A   
ATOM    697  N   GLU A  78     -18.733  -7.791   5.673  1.00 10.00      A   
ATOM    698  HN  GLU A  78     -19.058  -6.889   5.473  1.00 10.00      A   
ATOM    699  CA  GLU A  78     -19.081  -8.403   6.946  1.00 10.00      A   
ATOM    700  CB  GLU A  78     -19.260  -7.327   8.023  1.00 10.00      A   
ATOM    701  CG  GLU A  78     -17.955  -6.750   8.568  1.00 10.00      A   
ATOM    702  CD  GLU A  78     -17.252  -5.816   7.597  1.00 10.00      A   
ATOM    703  OE1 GLU A  78     -17.718  -4.674   7.412  1.00 10.00      A   
ATOM    704  OE2 GLU A  78     -16.217  -6.216   7.023  1.00 10.00      A   
ATOM    705  C   GLU A  78     -20.346  -9.254   6.817  1.00 10.00      A   
ATOM    706  O   GLU A  78     -20.952  -9.640   7.815  1.00 10.00      A   
ATOM    707  N   ASP A  79     -20.737  -9.545   5.578  1.00 10.00      A   
ATOM    708  HN  ASP A  79     -20.217  -9.197   4.820  1.00 10.00      A   
ATOM    709  CA  ASP A  79     -21.926 -10.350   5.314  1.00 10.00      A   
ATOM    710  CB  ASP A  79     -23.061  -9.469   4.787  1.00 10.00      A   
ATOM    711  CG  ASP A  79     -24.132  -9.192   5.822  1.00 10.00      A   
ATOM    712  OD1 ASP A  79     -25.047 -10.027   5.967  1.00 10.00      A   
ATOM    713  OD2 ASP A  79     -24.071  -8.132   6.485  1.00 10.00      A   
ATOM    714  C   ASP A  79     -21.633 -11.452   4.301  1.00 10.00      A   
ATOM    715  O   ASP A  79     -21.910 -12.627   4.546  1.00 10.00      A   
ATOM    716  N   GLU A  80     -21.043 -11.067   3.171  1.00 10.00      A   
ATOM    717  HN  GLU A  80     -20.829 -10.113   3.045  1.00 10.00      A   
ATOM    718  CA  GLU A  80     -20.722 -12.009   2.100  1.00 10.00      A   
ATOM    719  CB  GLU A  80     -20.239 -11.285   0.838  1.00 10.00      A   
ATOM    720  CG  GLU A  80     -18.755 -10.947   0.813  1.00 10.00      A   
ATOM    721  CD  GLU A  80     -18.067 -11.454  -0.442  1.00 10.00      A   
ATOM    722  OE1 GLU A  80     -18.734 -12.110  -1.272  1.00 10.00      A   
ATOM    723  OE2 GLU A  80     -16.855 -11.198  -0.608  1.00 10.00      A   
ATOM    724  C   GLU A  80     -19.721 -13.067   2.547  1.00 10.00      A   
ATOM    725  O   GLU A  80     -19.631 -14.139   1.948  1.00 10.00      A   
ATOM    726  N   ALA A  81     -18.984 -12.768   3.610  1.00 10.00      A   
ATOM    727  HN  ALA A  81     -19.101 -11.894   4.034  1.00 10.00      A   
ATOM    728  CA  ALA A  81     -17.997 -13.697   4.150  1.00 10.00      A   
ATOM    729  CB  ALA A  81     -17.183 -13.027   5.245  1.00 10.00      A   
ATOM    730  C   ALA A  81     -18.678 -14.949   4.692  1.00 10.00      A   
ATOM    731  O   ALA A  81     -18.052 -16.001   4.836  1.00 10.00      A   
ATOM    732  N   PHE A  82     -19.968 -14.822   4.990  1.00 10.00      A   
ATOM    733  HN  PHE A  82     -20.407 -13.952   4.852  1.00 10.00      A   
ATOM    734  CA  PHE A  82     -20.751 -15.933   5.508  1.00 10.00      A   
ATOM    735  CB  PHE A  82     -21.629 -15.473   6.677  1.00 10.00      A   
ATOM    736  CG  PHE A  82     -20.870 -14.764   7.762  1.00 10.00      A   
ATOM    737  CD1 PHE A  82     -21.086 -13.419   8.009  1.00 10.00      A   
ATOM    738  CD2 PHE A  82     -19.940 -15.440   8.534  1.00 10.00      A   
ATOM    739  CE1 PHE A  82     -20.390 -12.761   9.003  1.00 10.00      A   
ATOM    740  CE2 PHE A  82     -19.239 -14.788   9.531  1.00 10.00      A   
ATOM    741  CZ  PHE A  82     -19.465 -13.446   9.767  1.00 10.00      A   
ATOM    742  C   PHE A  82     -21.612 -16.541   4.405  1.00 10.00      A   
ATOM    743  O   PHE A  82     -22.475 -17.379   4.666  1.00 10.00      A   
ATOM    744  N   GLY A  83     -21.371 -16.108   3.170  1.00 10.00      A   
ATOM    745  HN  GLY A  83     -20.662 -15.444   3.022  1.00 10.00      A   
ATOM    746  CA  GLY A  83     -22.123 -16.616   2.039  1.00 10.00      A   
ATOM    747  C   GLY A  83     -23.313 -15.748   1.676  1.00 10.00      A   
ATOM    748  O   GLY A  83     -24.070 -16.074   0.759  1.00 10.00      A   
ATOM    749  N   ASN A  84     -23.486 -14.638   2.381  1.00 10.00      A   
ATOM    750  HN  ASN A  84     -22.852 -14.412   3.093  1.00 10.00      A   
ATOM    751  CA  ASN A  84     -24.607 -13.746   2.108  1.00 10.00      A   
ATOM    752  CB  ASN A  84     -25.108 -13.054   3.379  1.00 10.00      A   
ATOM    753  CG  ASN A  84     -26.275 -12.123   3.102  1.00 10.00      A   
ATOM    754  OD1 ASN A  84     -27.023 -12.312   2.146  1.00 10.00      A   
ATOM    755  ND2 ASN A  84     -26.438 -11.108   3.929  1.00 10.00      A   
ATOM    756 HD21 ASN A  84     -25.804 -11.004   4.680  1.00 10.00      A   
ATOM    757 HD22 ASN A  84     -27.188 -10.501   3.765  1.00 10.00      A   
ATOM    758  C   ASN A  84     -24.267 -12.715   1.039  1.00 10.00      A   
ATOM    759  O   ASN A  84     -23.669 -11.680   1.325  1.00 10.00      A   
ATOM    760  N   GLU A  85     -24.646 -13.010  -0.198  1.00 10.00      A   
ATOM    761  HN  GLU A  85     -25.094 -13.867  -0.372  1.00 10.00      A   
ATOM    762  CA  GLU A  85     -24.399 -12.100  -1.310  1.00 10.00      A   
ATOM    763  CB  GLU A  85     -23.888 -12.863  -2.527  1.00 10.00      A   
ATOM    764  CG  GLU A  85     -22.537 -13.528  -2.337  1.00 10.00      A   
ATOM    765  CD  GLU A  85     -22.016 -14.117  -3.627  1.00 10.00      A   
ATOM    766  OE1 GLU A  85     -22.783 -14.173  -4.612  1.00 10.00      A   
ATOM    767  OE2 GLU A  85     -20.835 -14.525  -3.671  1.00 10.00      A   
ATOM    768  C   GLU A  85     -25.676 -11.356  -1.677  1.00 10.00      A   
ATOM    769  O   GLU A  85     -25.747 -10.680  -2.707  1.00 10.00      A   
ATOM    770  N   GLU A  86     -26.683 -11.483  -0.824  1.00 10.00      A   
ATOM    771  HN  GLU A  86     -26.558 -12.021  -0.013  1.00 10.00      A   
ATOM    772  CA  GLU A  86     -27.966 -10.837  -1.056  1.00 10.00      A   
ATOM    773  CB  GLU A  86     -29.071 -11.539  -0.258  1.00 10.00      A   
ATOM    774  CG  GLU A  86     -28.996 -13.060  -0.282  1.00 10.00      A   
ATOM    775  CD  GLU A  86     -29.630 -13.679  -1.512  1.00 10.00      A   
ATOM    776  OE1 GLU A  86     -30.642 -14.399  -1.363  1.00 10.00      A   
ATOM    777  OE2 GLU A  86     -29.121 -13.460  -2.630  1.00 10.00      A   
ATOM    778  C   GLU A  86     -27.899  -9.365  -0.670  1.00 10.00      A   
ATOM    779  O   GLU A  86     -28.618  -8.532  -1.224  1.00 10.00      A   
ATOM    780  N   ASN A  87     -27.020  -9.047   0.273  1.00 10.00      A   
ATOM    781  HN  ASN A  87     -26.459  -9.750   0.660  1.00 10.00      A   
ATOM    782  CA  ASN A  87     -26.865  -7.676   0.741  1.00 10.00      A   
ATOM    783  CB  ASN A  87     -26.644  -7.639   2.254  1.00 10.00      A   
ATOM    784  CG  ASN A  87     -26.924  -6.273   2.855  1.00 10.00      A   
ATOM    785  OD1 ASN A  87     -26.829  -5.247   2.183  1.00 10.00      A   
ATOM    786  ND2 ASN A  87     -27.278  -6.250   4.128  1.00 10.00      A   
ATOM    787 HD21 ASN A  87     -27.340  -7.104   4.610  1.00 10.00      A   
ATOM    788 HD22 ASN A  87     -27.467  -5.381   4.541  1.00 10.00      A   
ATOM    789  C   ASN A  87     -25.715  -6.972   0.029  1.00 10.00      A   
ATOM    790  O   ASN A  87     -24.552  -7.094   0.428  1.00 10.00      A   
ATOM    791  N   VAL A  88     -26.045  -6.249  -1.032  1.00 10.00      A   
ATOM    792  HN  VAL A  88     -26.987  -6.203  -1.304  1.00 10.00      A   
ATOM    793  CA  VAL A  88     -25.053  -5.508  -1.802  1.00 10.00      A   
ATOM    794  CB  VAL A  88     -25.177  -5.816  -3.313  1.00 10.00      A   
ATOM    795  CG1 VAL A  88     -24.158  -5.025  -4.122  1.00 10.00      A   
ATOM    796  CG2 VAL A  88     -25.031  -7.307  -3.575  1.00 10.00      A   
ATOM    797  C   VAL A  88     -25.259  -4.015  -1.582  1.00 10.00      A   
ATOM    798  O   VAL A  88     -26.336  -3.490  -1.865  1.00 10.00      A   
ATOM    799  N   GLU A  89     -24.245  -3.338  -1.065  1.00 10.00      A   
ATOM    800  HN  GLU A  89     -23.403  -3.803  -0.866  1.00 10.00      A   
ATOM    801  CA  GLU A  89     -24.342  -1.908  -0.807  1.00 10.00      A   
ATOM    802  CB  GLU A  89     -24.518  -1.614   0.691  1.00 10.00      A   
ATOM    803  CG  GLU A  89     -23.516  -2.306   1.606  1.00 10.00      A   
ATOM    804  CD  GLU A  89     -23.732  -1.960   3.069  1.00 10.00      A   
ATOM    805  OE1 GLU A  89     -23.103  -0.992   3.553  1.00 10.00      A   
ATOM    806  OE2 GLU A  89     -24.540  -2.652   3.736  1.00 10.00      A   
ATOM    807  C   GLU A  89     -23.149  -1.155  -1.389  1.00 10.00      A   
ATOM    808  O   GLU A  89     -22.325  -1.733  -2.103  1.00 10.00      A   
ATOM    809  N   TRP A  90     -23.068   0.132  -1.092  1.00 10.00      A   
ATOM    810  HN  TRP A  90     -23.747   0.532  -0.511  1.00 10.00      A   
ATOM    811  CA  TRP A  90     -21.985   0.966  -1.591  1.00 10.00      A   
ATOM    812  CB  TRP A  90     -22.501   2.365  -1.946  1.00 10.00      A   
ATOM    813  CG  TRP A  90     -23.474   2.406  -3.085  1.00 10.00      A   
ATOM    814  CD1 TRP A  90     -24.811   2.146  -3.030  1.00 10.00      A   
ATOM    815  CD2 TRP A  90     -23.186   2.739  -4.448  1.00 10.00      A   
ATOM    816  NE1 TRP A  90     -25.376   2.295  -4.272  1.00 10.00      A   
ATOM    817  HE1 TRP A  90     -26.327   2.161  -4.486  1.00 10.00      A   
ATOM    818  CE2 TRP A  90     -24.399   2.657  -5.161  1.00 10.00      A   
ATOM    819  CE3 TRP A  90     -22.022   3.097  -5.136  1.00 10.00      A   
ATOM    820  CZ2 TRP A  90     -24.481   2.922  -6.525  1.00 10.00      A   
ATOM    821  CZ3 TRP A  90     -22.104   3.359  -6.490  1.00 10.00      A   
ATOM    822  CH2 TRP A  90     -23.325   3.271  -7.170  1.00 10.00      A   
ATOM    823  C   TRP A  90     -20.875   1.095  -0.557  1.00 10.00      A   
ATOM    824  O   TRP A  90     -21.119   1.024   0.649  1.00 10.00      A   
ATOM    825  N   PHE A  91     -19.655   1.271  -1.035  1.00 10.00      A   
ATOM    826  HN  PHE A  91     -19.520   1.280  -2.007  1.00 10.00      A   
ATOM    827  CA  PHE A  91     -18.506   1.442  -0.160  1.00 10.00      A   
ATOM    828  CB  PHE A  91     -17.423   0.409  -0.479  1.00 10.00      A   
ATOM    829  CG  PHE A  91     -17.692  -0.947   0.109  1.00 10.00      A   
ATOM    830  CD1 PHE A  91     -18.092  -2.001  -0.696  1.00 10.00      A   
ATOM    831  CD2 PHE A  91     -17.547  -1.167   1.466  1.00 10.00      A   
ATOM    832  CE1 PHE A  91     -18.342  -3.247  -0.155  1.00 10.00      A   
ATOM    833  CE2 PHE A  91     -17.794  -2.410   2.013  1.00 10.00      A   
ATOM    834  CZ  PHE A  91     -18.193  -3.452   1.201  1.00 10.00      A   
ATOM    835  C   PHE A  91     -17.963   2.853  -0.323  1.00 10.00      A   
ATOM    836  O   PHE A  91     -17.938   3.384  -1.436  1.00 10.00      A   
ATOM    837  N   TYR A  92     -17.555   3.467   0.778  1.00 10.00      A   
ATOM    838  HN  TYR A  92     -17.606   2.997   1.643  1.00 10.00      A   
ATOM    839  CA  TYR A  92     -17.030   4.823   0.742  1.00 10.00      A   
ATOM    840  CB  TYR A  92     -18.049   5.817   1.321  1.00 10.00      A   
ATOM    841  CG  TYR A  92     -19.423   5.812   0.676  1.00 10.00      A   
ATOM    842  CD1 TYR A  92     -20.355   4.829   0.985  1.00 10.00      A   
ATOM    843  CD2 TYR A  92     -19.796   6.804  -0.224  1.00 10.00      A   
ATOM    844  CE1 TYR A  92     -21.613   4.831   0.418  1.00 10.00      A   
ATOM    845  CE2 TYR A  92     -21.055   6.811  -0.799  1.00 10.00      A   
ATOM    846  CZ  TYR A  92     -21.960   5.821  -0.473  1.00 10.00      A   
ATOM    847  OH  TYR A  92     -23.219   5.826  -1.033  1.00 10.00      A   
ATOM    848  HH  TYR A  92     -23.758   5.127  -0.618  1.00 10.00      A   
ATOM    849  C   TYR A  92     -15.737   4.932   1.540  1.00 10.00      A   
ATOM    850  O   TYR A  92     -15.732   4.743   2.758  1.00 10.00      A   
ATOM    851  N   SER A  93     -14.637   5.217   0.857  1.00 10.00      A   
ATOM    852  HN  SER A  93     -14.682   5.321  -0.117  1.00 10.00      A   
ATOM    853  CA  SER A  93     -13.359   5.386   1.526  1.00 10.00      A   
ATOM    854  CB  SER A  93     -12.205   4.999   0.602  1.00 10.00      A   
ATOM    855  OG  SER A  93     -12.474   5.381  -0.735  1.00 10.00      A   
ATOM    856  HG  SER A  93     -12.096   6.253  -0.892  1.00 10.00      A   
ATOM    857  C   SER A  93     -13.245   6.837   1.983  1.00 10.00      A   
ATOM    858  O   SER A  93     -13.098   7.753   1.167  1.00 10.00      A   
ATOM    859  N   ILE A  94     -13.348   7.047   3.283  1.00 10.00      A   
ATOM    860  HN  ILE A  94     -13.445   6.278   3.888  1.00 10.00      A   
ATOM    861  CA  ILE A  94     -13.302   8.389   3.839  1.00 10.00      A   
ATOM    862  CB  ILE A  94     -14.359   8.563   4.948  1.00 10.00      A   
ATOM    863  CG1 ILE A  94     -15.715   8.030   4.477  1.00 10.00      A   
ATOM    864  CG2 ILE A  94     -14.475  10.023   5.357  1.00 10.00      A   
ATOM    865  CD1 ILE A  94     -16.806   8.125   5.519  1.00 10.00      A   
ATOM    866  C   ILE A  94     -11.923   8.733   4.388  1.00 10.00      A   
ATOM    867  O   ILE A  94     -11.244   7.886   4.969  1.00 10.00      A   
ATOM    868  N   VAL A  95     -11.517   9.980   4.180  1.00 10.00      A   
ATOM    869  HN  VAL A  95     -12.102  10.595   3.690  1.00 10.00      A   
ATOM    870  CA  VAL A  95     -10.236  10.465   4.663  1.00 10.00      A   
ATOM    871  CB  VAL A  95      -9.595  11.450   3.659  1.00 10.00      A   
ATOM    872  CG1 VAL A  95      -8.213  11.879   4.129  1.00 10.00      A   
ATOM    873  CG2 VAL A  95      -9.511  10.822   2.277  1.00 10.00      A   
ATOM    874  C   VAL A  95     -10.434  11.163   6.006  1.00 10.00      A   
ATOM    875  O   VAL A  95     -11.165  12.153   6.104  1.00 10.00      A   
ATOM    876  N   PHE A  96      -9.790  10.639   7.035  1.00 10.00      A   
ATOM    877  HN  PHE A  96      -9.200   9.864   6.887  1.00 10.00      A   
ATOM    878  CA  PHE A  96      -9.904  11.191   8.373  1.00 10.00      A   
ATOM    879  CB  PHE A  96     -10.239  10.088   9.381  1.00 10.00      A   
ATOM    880  CG  PHE A  96     -11.625   9.528   9.248  1.00 10.00      A   
ATOM    881  CD1 PHE A  96     -11.918   8.589   8.272  1.00 10.00      A   
ATOM    882  CD2 PHE A  96     -12.635   9.936  10.104  1.00 10.00      A   
ATOM    883  CE1 PHE A  96     -13.193   8.069   8.152  1.00 10.00      A   
ATOM    884  CE2 PHE A  96     -13.911   9.419   9.990  1.00 10.00      A   
ATOM    885  CZ  PHE A  96     -14.191   8.486   9.012  1.00 10.00      A   
ATOM    886  C   PHE A  96      -8.620  11.886   8.795  1.00 10.00      A   
ATOM    887  O   PHE A  96      -7.515  11.417   8.498  1.00 10.00      A   
ATOM    888  N   ALA A  97      -8.772  13.004   9.483  1.00 10.00      A   
ATOM    889  HN  ALA A  97      -9.676  13.329   9.672  1.00 10.00      A   
ATOM    890  CA  ALA A  97      -7.631  13.757   9.968  1.00 10.00      A   
ATOM    891  CB  ALA A  97      -8.070  15.139  10.420  1.00 10.00      A   
ATOM    892  C   ALA A  97      -6.979  12.998  11.115  1.00 10.00      A   
ATOM    893  O   ALA A  97      -7.662  12.571  12.047  1.00 10.00      A   
ATOM    894  N   GLN A  98      -5.664  12.836  11.048  1.00 10.00      A   
ATOM    895  HN  GLN A  98      -5.174  13.217  10.285  1.00 10.00      A   
ATOM    896  CA  GLN A  98      -4.926  12.115  12.080  1.00 10.00      A   
ATOM    897  CB  GLN A  98      -3.446  12.001  11.700  1.00 10.00      A   
ATOM    898  CG  GLN A  98      -2.691  10.910  12.446  1.00 10.00      A   
ATOM    899  CD  GLN A  98      -3.019   9.517  11.942  1.00 10.00      A   
ATOM    900  OE1 GLN A  98      -3.287   9.316  10.758  1.00 10.00      A   
ATOM    901  NE2 GLN A  98      -2.995   8.544  12.839  1.00 10.00      A   
ATOM    902 HE21 GLN A  98      -2.769   8.772  13.766  1.00 10.00      A   
ATOM    903 HE22 GLN A  98      -3.209   7.634  12.542  1.00 10.00      A   
ATOM    904  C   GLN A  98      -5.087  12.803  13.437  1.00 10.00      A   
ATOM    905  O   GLN A  98      -5.077  12.152  14.484  1.00 10.00      A   
ATOM    906  N   LYS A  99      -5.271  14.120  13.398  1.00 10.00      A   
ATOM    907  HN  LYS A  99      -5.284  14.568  12.527  1.00 10.00      A   
ATOM    908  CA  LYS A  99      -5.447  14.921  14.602  1.00 10.00      A   
ATOM    909  CB  LYS A  99      -5.466  16.408  14.235  1.00 10.00      A   
ATOM    910  CG  LYS A  99      -6.637  16.809  13.349  1.00 10.00      A   
ATOM    911  CD  LYS A  99      -6.658  18.303  13.074  1.00 10.00      A   
ATOM    912  CE  LYS A  99      -7.856  18.687  12.218  1.00 10.00      A   
ATOM    913  NZ  LYS A  99      -9.135  18.653  12.979  1.00 10.00      A   
ATOM    914  HZ1 LYS A  99      -9.902  19.058  12.404  1.00 10.00      A   
ATOM    915  HZ2 LYS A  99      -9.045  19.211  13.851  1.00 10.00      A   
ATOM    916  HZ3 LYS A  99      -9.389  17.669  13.232  1.00 10.00      A   
ATOM    917  C   LYS A  99      -6.744  14.561  15.320  1.00 10.00      A   
ATOM    918  O   LYS A  99      -6.870  14.746  16.528  1.00 10.00      A   
ATOM    919  N   ASP A 100      -7.702  14.031  14.569  1.00 10.00      A   
ATOM    920  HN  ASP A 100      -7.534  13.876  13.616  1.00 10.00      A   
ATOM    921  CA  ASP A 100      -8.995  13.661  15.127  1.00 10.00      A   
ATOM    922  CB  ASP A 100     -10.117  13.977  14.139  1.00 10.00      A   
ATOM    923  CG  ASP A 100     -10.701  15.360  14.342  1.00 10.00      A   
ATOM    924  OD1 ASP A 100     -11.598  15.509  15.203  1.00 10.00      A   
ATOM    925  OD2 ASP A 100     -10.272  16.303  13.640  1.00 10.00      A   
ATOM    926  C   ASP A 100      -9.026  12.191  15.516  1.00 10.00      A   
ATOM    927  O   ASP A 100      -9.989  11.714  16.118  1.00 10.00      A   
ATOM    928  N   LEU A 101      -7.966  11.480  15.169  1.00 10.00      A   
ATOM    929  HN  LEU A 101      -7.237  11.919  14.684  1.00 10.00      A   
ATOM    930  CA  LEU A 101      -7.855  10.065  15.489  1.00 10.00      A   
ATOM    931  CB  LEU A 101      -7.230   9.304  14.316  1.00 10.00      A   
ATOM    932  CG  LEU A 101      -7.926   9.466  12.961  1.00 10.00      A   
ATOM    933  CD1 LEU A 101      -7.104   8.819  11.858  1.00 10.00      A   
ATOM    934  CD2 LEU A 101      -9.330   8.882  13.002  1.00 10.00      A   
ATOM    935  C   LEU A 101      -7.009   9.888  16.745  1.00 10.00      A   
ATOM    936  O   LEU A 101      -7.387   9.168  17.670  1.00 10.00      A   
ATOM    937  N   TRP A 102      -5.866  10.564  16.771  1.00 10.00      A   
ATOM    938  HN  TRP A 102      -5.625  11.126  16.002  1.00 10.00      A   
ATOM    939  CA  TRP A 102      -4.962  10.504  17.909  1.00 10.00      A   
ATOM    940  CB  TRP A 102      -3.517  10.318  17.430  1.00 10.00      A   
ATOM    941  CG  TRP A 102      -2.562   9.904  18.510  1.00 10.00      A   
ATOM    942  CD1 TRP A 102      -1.468  10.593  18.944  1.00 10.00      A   
ATOM    943  CD2 TRP A 102      -2.613   8.702  19.291  1.00 10.00      A   
ATOM    944  NE1 TRP A 102      -0.841   9.904  19.952  1.00 10.00      A   
ATOM    945  HE1 TRP A 102      -0.033  10.198  20.429  1.00 10.00      A   
ATOM    946  CE2 TRP A 102      -1.522   8.737  20.182  1.00 10.00      A   
ATOM    947  CE3 TRP A 102      -3.475   7.601  19.326  1.00 10.00      A   
ATOM    948  CZ2 TRP A 102      -1.272   7.716  21.097  1.00 10.00      A   
ATOM    949  CZ3 TRP A 102      -3.225   6.589  20.235  1.00 10.00      A   
ATOM    950  CH2 TRP A 102      -2.133   6.653  21.108  1.00 10.00      A   
ATOM    951  C   TRP A 102      -5.104  11.782  18.731  1.00 10.00      A   
ATOM    952  O   TRP A 102      -4.792  12.871  18.255  1.00 10.00      A   
ATOM    953  N   PRO A 103      -5.587  11.663  19.976  1.00 10.00      A   
ATOM    954  CA  PRO A 103      -5.808  12.816  20.864  1.00 10.00      A   
ATOM    955  CB  PRO A 103      -6.333  12.186  22.159  1.00 10.00      A   
ATOM    956  CG  PRO A 103      -6.834  10.841  21.754  1.00 10.00      A   
ATOM    957  CD  PRO A 103      -5.957  10.395  20.622  1.00 10.00      A   
ATOM    958  C   PRO A 103      -4.544  13.628  21.143  1.00 10.00      A   
ATOM    959  O   PRO A 103      -4.609  14.847  21.324  1.00 10.00      A   
ATOM    960  N   GLU A 104      -3.398  12.960  21.187  1.00 10.00      A   
ATOM    961  HN  GLU A 104      -3.403  11.989  21.055  1.00 10.00      A   
ATOM    962  CA  GLU A 104      -2.134  13.643  21.456  1.00 10.00      A   
ATOM    963  CB  GLU A 104      -1.309  12.879  22.493  1.00 10.00      A   
ATOM    964  CG  GLU A 104      -2.092  12.427  23.710  1.00 10.00      A   
ATOM    965  CD  GLU A 104      -2.501  10.978  23.618  1.00 10.00      A   
ATOM    966  OE1 GLU A 104      -1.744  10.111  24.101  1.00 10.00      A   
ATOM    967  OE2 GLU A 104      -3.579  10.694  23.063  1.00 10.00      A   
ATOM    968  C   GLU A 104      -1.314  13.837  20.189  1.00 10.00      A   
ATOM    969  O   GLU A 104      -0.086  13.946  20.243  1.00 10.00      A   
ATOM    970  N   TYR A 105      -1.987  13.880  19.052  1.00 10.00      A   
ATOM    971  HN  TYR A 105      -2.966  13.798  19.067  1.00 10.00      A   
ATOM    972  CA  TYR A 105      -1.303  14.057  17.783  1.00 10.00      A   
ATOM    973  CB  TYR A 105      -2.227  13.690  16.624  1.00 10.00      A   
ATOM    974  CG  TYR A 105      -1.557  13.726  15.272  1.00 10.00      A   
ATOM    975  CD1 TYR A 105      -0.502  12.874  14.973  1.00 10.00      A   
ATOM    976  CD2 TYR A 105      -1.982  14.612  14.294  1.00 10.00      A   
ATOM    977  CE1 TYR A 105       0.110  12.904  13.737  1.00 10.00      A   
ATOM    978  CE2 TYR A 105      -1.378  14.649  13.058  1.00 10.00      A   
ATOM    979  CZ  TYR A 105      -0.333  13.794  12.783  1.00 10.00      A   
ATOM    980  OH  TYR A 105       0.268  13.829  11.548  1.00 10.00      A   
ATOM    981  HH  TYR A 105       0.250  14.738  11.213  1.00 10.00      A   
ATOM    982  C   TYR A 105      -0.805  15.489  17.631  1.00 10.00      A   
ATOM    983  O   TYR A 105      -1.550  16.442  17.866  1.00 10.00      A   
ATOM    984  N   SER A 106       0.459  15.634  17.265  1.00 10.00      A   
ATOM    985  HN  SER A 106       1.012  14.838  17.126  1.00 10.00      A   
ATOM    986  CA  SER A 106       1.056  16.943  17.076  1.00 10.00      A   
ATOM    987  CB  SER A 106       2.537  16.782  16.746  1.00 10.00      A   
ATOM    988  OG  SER A 106       3.076  15.662  17.427  1.00 10.00      A   
ATOM    989  HG  SER A 106       3.723  15.224  16.862  1.00 10.00      A   
ATOM    990  C   SER A 106       0.349  17.692  15.954  1.00 10.00      A   
ATOM    991  O   SER A 106       0.352  17.252  14.802  1.00 10.00      A   
ATOM    992  N   ASP A 107      -0.253  18.827  16.296  1.00 10.00      A   
ATOM    993  HN  ASP A 107      -0.222  19.116  17.234  1.00 10.00      A   
ATOM    994  CA  ASP A 107      -0.973  19.649  15.323  1.00 10.00      A   
ATOM    995  CB  ASP A 107      -1.737  20.775  16.031  1.00 10.00      A   
ATOM    996  CG  ASP A 107      -2.746  21.460  15.129  1.00 10.00      A   
ATOM    997  OD1 ASP A 107      -3.674  20.777  14.643  1.00 10.00      A   
ATOM    998  OD2 ASP A 107      -2.620  22.684  14.905  1.00 10.00      A   
ATOM    999  C   ASP A 107      -0.022  20.225  14.278  1.00 10.00      A   
ATOM   1000  O   ASP A 107      -0.440  20.655  13.206  1.00 10.00      A   
ATOM   1001  N   THR A 108       1.264  20.214  14.602  1.00 10.00      A   
ATOM   1002  HN  THR A 108       1.529  19.867  15.480  1.00 10.00      A   
ATOM   1003  CA  THR A 108       2.299  20.717  13.712  1.00 10.00      A   
ATOM   1004  CB  THR A 108       3.660  20.634  14.419  1.00 10.00      A   
ATOM   1005  OG1 THR A 108       3.439  20.662  15.837  1.00 10.00      A   
ATOM   1006  HG1 THR A 108       3.288  21.575  16.118  1.00 10.00      A   
ATOM   1007  CG2 THR A 108       4.543  21.807  14.024  1.00 10.00      A   
ATOM   1008  C   THR A 108       2.364  19.912  12.412  1.00 10.00      A   
ATOM   1009  O   THR A 108       2.854  20.399  11.393  1.00 10.00      A   
ATOM   1010  N   PHE A 109       1.866  18.680  12.453  1.00 10.00      A   
ATOM   1011  HN  PHE A 109       1.472  18.351  13.289  1.00 10.00      A   
ATOM   1012  CA  PHE A 109       1.871  17.812  11.280  1.00 10.00      A   
ATOM   1013  CB  PHE A 109       2.522  16.463  11.601  1.00 10.00      A   
ATOM   1014  CG  PHE A 109       3.948  16.566  12.059  1.00 10.00      A   
ATOM   1015  CD1 PHE A 109       4.301  16.222  13.352  1.00 10.00      A   
ATOM   1016  CD2 PHE A 109       4.938  17.007  11.196  1.00 10.00      A   
ATOM   1017  CE1 PHE A 109       5.612  16.313  13.776  1.00 10.00      A   
ATOM   1018  CE2 PHE A 109       6.252  17.101  11.613  1.00 10.00      A   
ATOM   1019  CZ  PHE A 109       6.589  16.753  12.906  1.00 10.00      A   
ATOM   1020  C   PHE A 109       0.453  17.605  10.760  1.00 10.00      A   
ATOM   1021  O   PHE A 109      -0.142  16.544  10.946  1.00 10.00      A   
ATOM   1022  N   ALA A 110      -0.078  18.625  10.099  1.00 10.00      A   
ATOM   1023  HN  ALA A 110       0.459  19.433   9.959  1.00 10.00      A   
ATOM   1024  CA  ALA A 110      -1.434  18.570   9.564  1.00 10.00      A   
ATOM   1025  CB  ALA A 110      -2.131  19.905   9.773  1.00 10.00      A   
ATOM   1026  C   ALA A 110      -1.437  18.202   8.084  1.00 10.00      A   
ATOM   1027  O   ALA A 110      -2.486  18.205   7.435  1.00 10.00      A   
ATOM   1028  N   ASN A 111      -0.266  17.875   7.556  1.00 10.00      A   
ATOM   1029  HN  ASN A 111       0.535  17.873   8.125  1.00 10.00      A   
ATOM   1030  CA  ASN A 111      -0.137  17.513   6.150  1.00 10.00      A   
ATOM   1031  CB  ASN A 111       1.237  17.945   5.621  1.00 10.00      A   
ATOM   1032  CG  ASN A 111       1.290  18.076   4.110  1.00 10.00      A   
ATOM   1033  OD1 ASN A 111       1.693  17.148   3.407  1.00 10.00      A   
ATOM   1034  ND2 ASN A 111       0.893  19.234   3.600  1.00 10.00      A   
ATOM   1035 HD21 ASN A 111       0.589  19.936   4.218  1.00 10.00      A   
ATOM   1036 HD22 ASN A 111       0.923  19.347   2.626  1.00 10.00      A   
ATOM   1037  C   ASN A 111      -0.342  16.012   5.960  1.00 10.00      A   
ATOM   1038  O   ASN A 111      -0.234  15.487   4.851  1.00 10.00      A   
ATOM   1039  N   ASP A 112      -0.655  15.325   7.048  1.00 10.00      A   
ATOM   1040  HN  ASP A 112      -0.745  15.795   7.900  1.00 10.00      A   
ATOM   1041  CA  ASP A 112      -0.875  13.885   7.002  1.00 10.00      A   
ATOM   1042  CB  ASP A 112       0.101  13.147   7.919  1.00 10.00      A   
ATOM   1043  CG  ASP A 112       0.127  11.653   7.663  1.00 10.00      A   
ATOM   1044  OD1 ASP A 112       0.591  11.240   6.575  1.00 10.00      A   
ATOM   1045  OD2 ASP A 112      -0.305  10.883   8.548  1.00 10.00      A   
ATOM   1046  C   ASP A 112      -2.317  13.527   7.340  1.00 10.00      A   
ATOM   1047  O   ASP A 112      -2.913  14.102   8.255  1.00 10.00      A   
ATOM   1048  N   THR A 113      -2.875  12.590   6.588  1.00 10.00      A   
ATOM   1049  HN  THR A 113      -2.348  12.177   5.873  1.00 10.00      A   
ATOM   1050  CA  THR A 113      -4.247  12.152   6.794  1.00 10.00      A   
ATOM   1051  CB  THR A 113      -5.214  12.929   5.875  1.00 10.00      A   
ATOM   1052  OG1 THR A 113      -4.466  13.669   4.894  1.00 10.00      A   
ATOM   1053  HG1 THR A 113      -5.065  13.974   4.200  1.00 10.00      A   
ATOM   1054  CG2 THR A 113      -6.060  13.898   6.686  1.00 10.00      A   
ATOM   1055  C   THR A 113      -4.381  10.651   6.530  1.00 10.00      A   
ATOM   1056  O   THR A 113      -3.673  10.091   5.689  1.00 10.00      A   
ATOM   1057  N   LEU A 114      -5.282  10.000   7.253  1.00 10.00      A   
ATOM   1058  HN  LEU A 114      -5.831  10.498   7.900  1.00 10.00      A   
ATOM   1059  CA  LEU A 114      -5.496   8.567   7.096  1.00 10.00      A   
ATOM   1060  CB  LEU A 114      -5.557   7.887   8.467  1.00 10.00      A   
ATOM   1061  CG  LEU A 114      -5.433   6.361   8.477  1.00 10.00      A   
ATOM   1062  CD1 LEU A 114      -4.122   5.924   7.842  1.00 10.00      A   
ATOM   1063  CD2 LEU A 114      -5.547   5.823   9.894  1.00 10.00      A   
ATOM   1064  C   LEU A 114      -6.780   8.302   6.311  1.00 10.00      A   
ATOM   1065  O   LEU A 114      -7.658   9.159   6.246  1.00 10.00      A   
ATOM   1066  N   GLU A 115      -6.882   7.120   5.718  1.00 10.00      A   
ATOM   1067  HN  GLU A 115      -6.153   6.472   5.815  1.00 10.00      A   
ATOM   1068  CA  GLU A 115      -8.053   6.749   4.930  1.00 10.00      A   
ATOM   1069  CB  GLU A 115      -7.731   6.917   3.444  1.00 10.00      A   
ATOM   1070  CG  GLU A 115      -8.925   6.811   2.507  1.00 10.00      A   
ATOM   1071  CD  GLU A 115      -8.507   6.917   1.057  1.00 10.00      A   
ATOM   1072  OE1 GLU A 115      -7.592   7.721   0.764  1.00 10.00      A   
ATOM   1073  OE2 GLU A 115      -9.075   6.197   0.211  1.00 10.00      A   
ATOM   1074  C   GLU A 115      -8.434   5.297   5.209  1.00 10.00      A   
ATOM   1075  O   GLU A 115      -7.590   4.497   5.618  1.00 10.00      A   
ATOM   1076  N   THR A 116      -9.703   4.966   5.003  1.00 10.00      A   
ATOM   1077  HN  THR A 116     -10.335   5.653   4.700  1.00 10.00      A   
ATOM   1078  CA  THR A 116     -10.185   3.610   5.216  1.00 10.00      A   
ATOM   1079  CB  THR A 116     -10.361   3.281   6.718  1.00 10.00      A   
ATOM   1080  OG1 THR A 116     -10.671   1.893   6.886  1.00 10.00      A   
ATOM   1081  HG1 THR A 116     -10.213   1.559   7.663  1.00 10.00      A   
ATOM   1082  CG2 THR A 116     -11.452   4.132   7.353  1.00 10.00      A   
ATOM   1083  C   THR A 116     -11.487   3.362   4.449  1.00 10.00      A   
ATOM   1084  O   THR A 116     -12.273   4.288   4.229  1.00 10.00      A   
ATOM   1085  N   GLU A 117     -11.692   2.116   4.027  1.00 10.00      A   
ATOM   1086  HN  GLU A 117     -11.029   1.430   4.239  1.00 10.00      A   
ATOM   1087  CA  GLU A 117     -12.887   1.737   3.279  1.00 10.00      A   
ATOM   1088  CB  GLU A 117     -12.610   0.496   2.422  1.00 10.00      A   
ATOM   1089  CG  GLU A 117     -11.265   0.491   1.711  1.00 10.00      A   
ATOM   1090  CD  GLU A 117     -11.284   1.196   0.368  1.00 10.00      A   
ATOM   1091  OE1 GLU A 117     -12.380   1.428  -0.178  1.00 10.00      A   
ATOM   1092  OE2 GLU A 117     -10.191   1.498  -0.163  1.00 10.00      A   
ATOM   1093  C   GLU A 117     -14.032   1.443   4.247  1.00 10.00      A   
ATOM   1094  O   GLU A 117     -14.025   0.426   4.945  1.00 10.00      A   
ATOM   1095  N   ILE A 118     -15.013   2.329   4.288  1.00 10.00      A   
ATOM   1096  HN  ILE A 118     -14.985   3.110   3.690  1.00 10.00      A   
ATOM   1097  CA  ILE A 118     -16.145   2.166   5.191  1.00 10.00      A   
ATOM   1098  CB  ILE A 118     -16.347   3.431   6.057  1.00 10.00      A   
ATOM   1099  CG1 ILE A 118     -15.008   3.889   6.636  1.00 10.00      A   
ATOM   1100  CG2 ILE A 118     -17.343   3.167   7.179  1.00 10.00      A   
ATOM   1101  CD1 ILE A 118     -15.016   5.313   7.137  1.00 10.00      A   
ATOM   1102  C   ILE A 118     -17.429   1.863   4.421  1.00 10.00      A   
ATOM   1103  O   ILE A 118     -17.735   2.518   3.421  1.00 10.00      A   
ATOM   1104  N   PRO A 119     -18.177   0.834   4.852  1.00 10.00      A   
ATOM   1105  CA  PRO A 119     -19.440   0.464   4.213  1.00 10.00      A   
ATOM   1106  CB  PRO A 119     -19.816  -0.853   4.896  1.00 10.00      A   
ATOM   1107  CG  PRO A 119     -19.113  -0.815   6.208  1.00 10.00      A   
ATOM   1108  CD  PRO A 119     -17.840  -0.052   5.980  1.00 10.00      A   
ATOM   1109  C   PRO A 119     -20.514   1.516   4.471  1.00 10.00      A   
ATOM   1110  O   PRO A 119     -20.512   2.175   5.514  1.00 10.00      A   
ATOM   1111  N   GLU A 120     -21.428   1.657   3.523  1.00 10.00      A   
ATOM   1112  HN  GLU A 120     -21.371   1.088   2.723  1.00 10.00      A   
ATOM   1113  CA  GLU A 120     -22.514   2.626   3.617  1.00 10.00      A   
ATOM   1114  CB  GLU A 120     -23.408   2.491   2.386  1.00 10.00      A   
ATOM   1115  CG  GLU A 120     -24.415   3.610   2.207  1.00 10.00      A   
ATOM   1116  CD  GLU A 120     -25.259   3.417   0.968  1.00 10.00      A   
ATOM   1117  OE1 GLU A 120     -24.977   4.074  -0.056  1.00 10.00      A   
ATOM   1118  OE2 GLU A 120     -26.214   2.609   1.015  1.00 10.00      A   
ATOM   1119  C   GLU A 120     -23.341   2.419   4.886  1.00 10.00      A   
ATOM   1120  O   GLU A 120     -23.823   3.378   5.492  1.00 10.00      A   
ATOM   1121  N   ARG A 121     -23.482   1.161   5.282  1.00 10.00      A   
ATOM   1122  HN  ARG A 121     -23.069   0.444   4.740  1.00 10.00      A   
ATOM   1123  CA  ARG A 121     -24.247   0.787   6.468  1.00 10.00      A   
ATOM   1124  CB  ARG A 121     -24.270  -0.739   6.587  1.00 10.00      A   
ATOM   1125  CG  ARG A 121     -25.476  -1.304   7.318  1.00 10.00      A   
ATOM   1126  CD  ARG A 121     -26.075  -2.465   6.545  1.00 10.00      A   
ATOM   1127  NE  ARG A 121     -25.906  -3.742   7.234  1.00 10.00      A   
ATOM   1128  HE  ARG A 121     -26.289  -3.817   8.139  1.00 10.00      A   
ATOM   1129  CZ  ARG A 121     -25.282  -4.797   6.714  1.00 10.00      A   
ATOM   1130  NH1 ARG A 121     -24.747  -4.731   5.494  1.00 10.00      A   
ATOM   1131 HH11 ARG A 121     -24.814  -3.842   4.931  1.00 10.00      A   
ATOM   1132 HH12 ARG A 121     -24.261  -5.557   5.091  1.00 10.00      A   
ATOM   1133  NH2 ARG A 121     -25.203  -5.921   7.416  1.00 10.00      A   
ATOM   1134 HH21 ARG A 121     -24.714  -6.767   7.020  1.00 10.00      A   
ATOM   1135 HH22 ARG A 121     -25.629  -5.973   8.369  1.00 10.00      A   
ATOM   1136  C   ARG A 121     -23.683   1.392   7.757  1.00 10.00      A   
ATOM   1137  O   ARG A 121     -24.401   1.529   8.749  1.00 10.00      A   
ATOM   1138  N   TYR A 122     -22.409   1.762   7.742  1.00 10.00      A   
ATOM   1139  HN  TYR A 122     -21.891   1.671   6.911  1.00 10.00      A   
ATOM   1140  CA  TYR A 122     -21.765   2.321   8.926  1.00 10.00      A   
ATOM   1141  CB  TYR A 122     -20.401   1.672   9.152  1.00 10.00      A   
ATOM   1142  CG  TYR A 122     -20.464   0.376   9.924  1.00 10.00      A   
ATOM   1143  CD1 TYR A 122     -20.938  -0.789   9.333  1.00 10.00      A   
ATOM   1144  CD2 TYR A 122     -20.050   0.317  11.247  1.00 10.00      A   
ATOM   1145  CE1 TYR A 122     -20.995  -1.975  10.041  1.00 10.00      A   
ATOM   1146  CE2 TYR A 122     -20.102  -0.862  11.962  1.00 10.00      A   
ATOM   1147  CZ  TYR A 122     -20.575  -2.006  11.355  1.00 10.00      A   
ATOM   1148  OH  TYR A 122     -20.634  -3.186  12.068  1.00 10.00      A   
ATOM   1149  HH  TYR A 122     -20.313  -3.912  11.512  1.00 10.00      A   
ATOM   1150  C   TYR A 122     -21.620   3.837   8.854  1.00 10.00      A   
ATOM   1151  O   TYR A 122     -21.017   4.452   9.736  1.00 10.00      A   
ATOM   1152  N   LEU A 123     -22.176   4.439   7.819  1.00 10.00      A   
ATOM   1153  HN  LEU A 123     -22.662   3.904   7.157  1.00 10.00      A   
ATOM   1154  CA  LEU A 123     -22.091   5.883   7.651  1.00 10.00      A   
ATOM   1155  CB  LEU A 123     -21.976   6.265   6.175  1.00 10.00      A   
ATOM   1156  CG  LEU A 123     -20.739   5.748   5.442  1.00 10.00      A   
ATOM   1157  CD1 LEU A 123     -20.613   6.410   4.080  1.00 10.00      A   
ATOM   1158  CD2 LEU A 123     -19.489   5.981   6.274  1.00 10.00      A   
ATOM   1159  C   LEU A 123     -23.278   6.585   8.291  1.00 10.00      A   
ATOM   1160  O   LEU A 123     -24.427   6.356   7.913  1.00 10.00      A   
ATOM   1161  N   GLU A 124     -22.991   7.439   9.258  1.00 10.00      A   
ATOM   1162  HN  GLU A 124     -22.048   7.582   9.505  1.00 10.00      A   
ATOM   1163  CA  GLU A 124     -24.022   8.185   9.956  1.00 10.00      A   
ATOM   1164  CB  GLU A 124     -23.784   8.133  11.472  1.00 10.00      A   
ATOM   1165  CG  GLU A 124     -24.835   8.850  12.307  1.00 10.00      A   
ATOM   1166  CD  GLU A 124     -26.153   8.103  12.367  1.00 10.00      A   
ATOM   1167  OE1 GLU A 124     -26.883   8.091  11.350  1.00 10.00      A   
ATOM   1168  OE2 GLU A 124     -26.469   7.529  13.435  1.00 10.00      A   
ATOM   1169  C   GLU A 124     -24.029   9.632   9.475  1.00 10.00      A   
ATOM   1170  O   GLU A 124     -22.973  10.227   9.257  1.00 10.00      A   
ATOM   1171  N   LYS A 125     -25.220  10.188   9.305  1.00 10.00      A   
ATOM   1172  HN  LYS A 125     -26.023   9.663   9.501  1.00 10.00      A   
ATOM   1173  CA  LYS A 125     -25.361  11.564   8.853  1.00 10.00      A   
ATOM   1174  CB  LYS A 125     -26.830  11.880   8.556  1.00 10.00      A   
ATOM   1175  CG  LYS A 125     -27.097  13.333   8.198  1.00 10.00      A   
ATOM   1176  CD  LYS A 125     -26.505  13.688   6.843  1.00 10.00      A   
ATOM   1177  CE  LYS A 125     -26.741  15.149   6.502  1.00 10.00      A   
ATOM   1178  NZ  LYS A 125     -25.799  16.050   7.219  1.00 10.00      A   
ATOM   1179  HZ1 LYS A 125     -26.113  17.036   7.129  1.00 10.00      A   
ATOM   1180  HZ2 LYS A 125     -24.846  15.966   6.811  1.00 10.00      A   
ATOM   1181  HZ3 LYS A 125     -25.754  15.803   8.232  1.00 10.00      A   
ATOM   1182  C   LYS A 125     -24.826  12.524   9.911  1.00 10.00      A   
ATOM   1183  O   LYS A 125     -25.216  12.450  11.078  1.00 10.00      A   
ATOM   1184  N   ALA A 126     -23.930  13.416   9.502  1.00 10.00      A   
ATOM   1185  HN  ALA A 126     -23.662  13.431   8.559  1.00 10.00      A   
ATOM   1186  CB  ALA A 126     -22.119  15.038   9.824  1.00 10.00      A   
ATOM   1187  CA  ALA A 126     -23.352  14.383  10.423  1.00 10.00      A   
ATOM   1188  C   ALA A 126     -24.386  15.434  10.795  1.00 10.00      A   
ATOM   1189  O   ALA A 126     -24.551  15.702  12.005  1.00 10.00      A   
ATOM   1190  OXT ALA A 126     -25.045  15.969   9.876  1.00 10.00      A   
ATOM   1191  CB  VAL B  24      39.792  -4.737  -4.972  1.00 10.00      B   
ATOM   1192  CG1 VAL B  24      39.346  -6.083  -5.518  1.00 10.00      B   
ATOM   1193  CG2 VAL B  24      41.053  -4.886  -4.129  1.00 10.00      B   
ATOM   1194  C   VAL B  24      40.175  -2.328  -5.532  1.00 10.00      B   
ATOM   1195  O   VAL B  24      41.298  -1.854  -5.350  1.00 10.00      B   
ATOM   1196  N   VAL B  24      41.156  -4.072  -6.984  1.00 10.00      B   
ATOM   1197  HT1 VAL B  24      41.074  -5.052  -7.317  1.00 10.00      B   
ATOM   1198  HT2 VAL B  24      42.041  -3.969  -6.455  1.00 10.00      B   
ATOM   1199  HT3 VAL B  24      41.182  -3.439  -7.808  1.00 10.00      B   
ATOM   1200  CA  VAL B  24      40.003  -3.722  -6.119  1.00 10.00      B   
ATOM   1201  N   SER B  25      39.062  -1.678  -5.240  1.00 10.00      B   
ATOM   1202  HN  SER B  25      38.192  -2.114  -5.407  1.00 10.00      B   
ATOM   1203  CA  SER B  25      39.090  -0.344  -4.668  1.00 10.00      B   
ATOM   1204  CB  SER B  25      37.795   0.403  -5.003  1.00 10.00      B   
ATOM   1205  OG  SER B  25      36.657  -0.423  -4.803  1.00 10.00      B   
ATOM   1206  HG  SER B  25      36.703  -1.187  -5.398  1.00 10.00      B   
ATOM   1207  C   SER B  25      39.285  -0.416  -3.159  1.00 10.00      B   
ATOM   1208  O   SER B  25      39.107  -1.478  -2.557  1.00 10.00      B   
ATOM   1209  N   ASP B  26      39.650   0.708  -2.552  1.00 10.00      B   
ATOM   1210  HN  ASP B  26      39.784   1.521  -3.089  1.00 10.00      B   
ATOM   1211  CA  ASP B  26      39.863   0.766  -1.104  1.00 10.00      B   
ATOM   1212  CB  ASP B  26      40.321   2.157  -0.661  1.00 10.00      B   
ATOM   1213  CG  ASP B  26      41.795   2.401  -0.905  1.00 10.00      B   
ATOM   1214  OD1 ASP B  26      42.623   1.988  -0.069  1.00 10.00      B   
ATOM   1215  OD2 ASP B  26      42.137   3.018  -1.938  1.00 10.00      B   
ATOM   1216  C   ASP B  26      38.591   0.379  -0.363  1.00 10.00      B   
ATOM   1217  O   ASP B  26      38.641  -0.229   0.706  1.00 10.00      B   
ATOM   1218  N   PHE B  27      37.453   0.722  -0.955  1.00 10.00      B   
ATOM   1219  HN  PHE B  27      37.488   1.207  -1.808  1.00 10.00      B   
ATOM   1220  CA  PHE B  27      36.157   0.404  -0.374  1.00 10.00      B   
ATOM   1221  CB  PHE B  27      35.034   0.988  -1.238  1.00 10.00      B   
ATOM   1222  CG  PHE B  27      33.648   0.602  -0.799  1.00 10.00      B   
ATOM   1223  CD1 PHE B  27      33.113   1.109   0.375  1.00 10.00      B   
ATOM   1224  CD2 PHE B  27      32.878  -0.265  -1.562  1.00 10.00      B   
ATOM   1225  CE1 PHE B  27      31.840   0.761   0.783  1.00 10.00      B   
ATOM   1226  CE2 PHE B  27      31.604  -0.617  -1.159  1.00 10.00      B   
ATOM   1227  CZ  PHE B  27      31.084  -0.103   0.013  1.00 10.00      B   
ATOM   1228  C   PHE B  27      35.988  -1.108  -0.239  1.00 10.00      B   
ATOM   1229  O   PHE B  27      35.581  -1.603   0.812  1.00 10.00      B   
ATOM   1230  N   GLU B  28      36.327  -1.833  -1.300  1.00 10.00      B   
ATOM   1231  HN  GLU B  28      36.664  -1.376  -2.101  1.00 10.00      B   
ATOM   1232  CA  GLU B  28      36.213  -3.289  -1.310  1.00 10.00      B   
ATOM   1233  CB  GLU B  28      36.510  -3.836  -2.705  1.00 10.00      B   
ATOM   1234  CG  GLU B  28      35.544  -3.350  -3.772  1.00 10.00      B   
ATOM   1235  CD  GLU B  28      35.967  -3.747  -5.169  1.00 10.00      B   
ATOM   1236  OE1 GLU B  28      36.738  -2.987  -5.798  1.00 10.00      B   
ATOM   1237  OE2 GLU B  28      35.524  -4.813  -5.649  1.00 10.00      B   
ATOM   1238  C   GLU B  28      37.152  -3.922  -0.288  1.00 10.00      B   
ATOM   1239  O   GLU B  28      36.866  -4.986   0.264  1.00 10.00      B   
ATOM   1240  N   ILE B  29      38.277  -3.265  -0.044  1.00 10.00      B   
ATOM   1241  HN  ILE B  29      38.454  -2.429  -0.524  1.00 10.00      B   
ATOM   1242  CA  ILE B  29      39.254  -3.756   0.916  1.00 10.00      B   
ATOM   1243  CB  ILE B  29      40.616  -3.040   0.763  1.00 10.00      B   
ATOM   1244  CG1 ILE B  29      41.143  -3.195  -0.668  1.00 10.00      B   
ATOM   1245  CG2 ILE B  29      41.624  -3.589   1.765  1.00 10.00      B   
ATOM   1246  CD1 ILE B  29      42.360  -2.345  -0.978  1.00 10.00      B   
ATOM   1247  C   ILE B  29      38.736  -3.567   2.340  1.00 10.00      B   
ATOM   1248  O   ILE B  29      38.709  -4.511   3.134  1.00 10.00      B   
ATOM   1249  N   LEU B  30      38.299  -2.349   2.643  1.00 10.00      B   
ATOM   1250  HN  LEU B  30      38.326  -1.646   1.953  1.00 10.00      B   
ATOM   1251  CA  LEU B  30      37.784  -2.024   3.968  1.00 10.00      B   
ATOM   1252  CB  LEU B  30      37.524  -0.521   4.095  1.00 10.00      B   
ATOM   1253  CG  LEU B  30      38.751   0.392   4.016  1.00 10.00      B   
ATOM   1254  CD1 LEU B  30      38.336   1.850   4.139  1.00 10.00      B   
ATOM   1255  CD2 LEU B  30      39.763   0.028   5.092  1.00 10.00      B   
ATOM   1256  C   LEU B  30      36.511  -2.804   4.277  1.00 10.00      B   
ATOM   1257  O   LEU B  30      36.322  -3.272   5.399  1.00 10.00      B   
ATOM   1258  N   GLU B  31      35.653  -2.954   3.271  1.00 10.00      B   
ATOM   1259  HN  GLU B  31      35.873  -2.563   2.395  1.00 10.00      B   
ATOM   1260  CA  GLU B  31      34.393  -3.677   3.423  1.00 10.00      B   
ATOM   1261  CB  GLU B  31      33.643  -3.704   2.088  1.00 10.00      B   
ATOM   1262  CG  GLU B  31      32.126  -3.702   2.210  1.00 10.00      B   
ATOM   1263  CD  GLU B  31      31.520  -5.086   2.111  1.00 10.00      B   
ATOM   1264  OE1 GLU B  31      32.046  -5.918   1.340  1.00 10.00      B   
ATOM   1265  OE2 GLU B  31      30.509  -5.348   2.800  1.00 10.00      B   
ATOM   1266  C   GLU B  31      34.640  -5.098   3.924  1.00 10.00      B   
ATOM   1267  O   GLU B  31      33.909  -5.604   4.778  1.00 10.00      B   
ATOM   1268  N   MET B  32      35.684  -5.727   3.400  1.00 10.00      B   
ATOM   1269  HN  MET B  32      36.239  -5.264   2.734  1.00 10.00      B   
ATOM   1270  CA  MET B  32      36.031  -7.085   3.793  1.00 10.00      B   
ATOM   1271  CB  MET B  32      36.890  -7.762   2.726  1.00 10.00      B   
ATOM   1272  CG  MET B  32      36.114  -8.232   1.508  1.00 10.00      B   
ATOM   1273  SD  MET B  32      37.108  -9.261   0.409  1.00 10.00      B   
ATOM   1274  CE  MET B  32      37.482 -10.641   1.494  1.00 10.00      B   
ATOM   1275  C   MET B  32      36.751  -7.100   5.134  1.00 10.00      B   
ATOM   1276  O   MET B  32      36.451  -7.925   5.997  1.00 10.00      B   
ATOM   1277  N   ALA B  33      37.691  -6.176   5.304  1.00 10.00      B   
ATOM   1278  HN  ALA B  33      37.876  -5.543   4.575  1.00 10.00      B   
ATOM   1279  CA  ALA B  33      38.467  -6.077   6.535  1.00 10.00      B   
ATOM   1280  CB  ALA B  33      39.434  -4.907   6.455  1.00 10.00      B   
ATOM   1281  C   ALA B  33      37.567  -5.944   7.759  1.00 10.00      B   
ATOM   1282  O   ALA B  33      37.709  -6.694   8.727  1.00 10.00      B   
ATOM   1283  N   VAL B  34      36.629  -5.001   7.704  1.00 10.00      B   
ATOM   1284  HN  VAL B  34      36.562  -4.439   6.898  1.00 10.00      B   
ATOM   1285  CA  VAL B  34      35.702  -4.773   8.808  1.00 10.00      B   
ATOM   1286  CB  VAL B  34      34.737  -3.601   8.511  1.00 10.00      B   
ATOM   1287  CG1 VAL B  34      33.709  -3.441   9.623  1.00 10.00      B   
ATOM   1288  CG2 VAL B  34      35.515  -2.307   8.320  1.00 10.00      B   
ATOM   1289  C   VAL B  34      34.903  -6.038   9.113  1.00 10.00      B   
ATOM   1290  O   VAL B  34      34.702  -6.393  10.278  1.00 10.00      B   
ATOM   1291  N   ARG B  35      34.481  -6.727   8.059  1.00 10.00      B   
ATOM   1292  HN  ARG B  35      34.699  -6.403   7.160  1.00 10.00      B   
ATOM   1293  CA  ARG B  35      33.710  -7.954   8.200  1.00 10.00      B   
ATOM   1294  CB  ARG B  35      33.190  -8.411   6.835  1.00 10.00      B   
ATOM   1295  CG  ARG B  35      32.505  -9.770   6.837  1.00 10.00      B   
ATOM   1296  CD  ARG B  35      31.569  -9.925   5.648  1.00 10.00      B   
ATOM   1297  NE  ARG B  35      32.220  -9.613   4.379  1.00 10.00      B   
ATOM   1298  HE  ARG B  35      32.901 -10.247   4.054  1.00 10.00      B   
ATOM   1299  CZ  ARG B  35      31.955  -8.525   3.656  1.00 10.00      B   
ATOM   1300  NH1 ARG B  35      31.053  -7.650   4.078  1.00 10.00      B   
ATOM   1301 HH11 ARG B  35      30.841  -6.788   3.509  1.00 10.00      B   
ATOM   1302 HH12 ARG B  35      30.550  -7.810   4.977  1.00 10.00      B   
ATOM   1303  NH2 ARG B  35      32.577  -8.323   2.505  1.00 10.00      B   
ATOM   1304 HH21 ARG B  35      32.371  -7.464   1.937  1.00 10.00      B   
ATOM   1305 HH22 ARG B  35      33.274  -9.019   2.156  1.00 10.00      B   
ATOM   1306  C   ARG B  35      34.541  -9.052   8.859  1.00 10.00      B   
ATOM   1307  O   ARG B  35      34.103  -9.668   9.830  1.00 10.00      B   
ATOM   1308  N   GLU B  36      35.745  -9.275   8.340  1.00 10.00      B   
ATOM   1309  HN  GLU B  36      36.042  -8.740   7.567  1.00 10.00      B   
ATOM   1310  CA  GLU B  36      36.638 -10.299   8.877  1.00 10.00      B   
ATOM   1311  CB  GLU B  36      37.907 -10.428   8.027  1.00 10.00      B   
ATOM   1312  CG  GLU B  36      37.651 -10.939   6.615  1.00 10.00      B   
ATOM   1313  CD  GLU B  36      38.924 -11.242   5.851  1.00 10.00      B   
ATOM   1314  OE1 GLU B  36      39.338 -12.425   5.819  1.00 10.00      B   
ATOM   1315  OE2 GLU B  36      39.513 -10.308   5.272  1.00 10.00      B   
ATOM   1316  C   GLU B  36      36.984 -10.024  10.341  1.00 10.00      B   
ATOM   1317  O   GLU B  36      37.018 -10.942  11.161  1.00 10.00      B   
ATOM   1318  N   LEU B  37      37.213  -8.754  10.667  1.00 10.00      B   
ATOM   1319  HN  LEU B  37      37.173  -8.065   9.967  1.00 10.00      B   
ATOM   1320  CA  LEU B  37      37.538  -8.361  12.036  1.00 10.00      B   
ATOM   1321  CB  LEU B  37      37.920  -6.880  12.100  1.00 10.00      B   
ATOM   1322  CG  LEU B  37      39.267  -6.498  11.484  1.00 10.00      B   
ATOM   1323  CD1 LEU B  37      39.427  -4.986  11.461  1.00 10.00      B   
ATOM   1324  CD2 LEU B  37      40.411  -7.147  12.246  1.00 10.00      B   
ATOM   1325  C   LEU B  37      36.362  -8.633  12.968  1.00 10.00      B   
ATOM   1326  O   LEU B  37      36.544  -9.043  14.115  1.00 10.00      B   
ATOM   1327  N   ALA B  38      35.157  -8.409  12.461  1.00 10.00      B   
ATOM   1328  HN  ALA B  38      35.081  -8.075  11.539  1.00 10.00      B   
ATOM   1329  CA  ALA B  38      33.947  -8.639  13.238  1.00 10.00      B   
ATOM   1330  CB  ALA B  38      32.738  -8.066  12.516  1.00 10.00      B   
ATOM   1331  C   ALA B  38      33.766 -10.128  13.507  1.00 10.00      B   
ATOM   1332  O   ALA B  38      33.323 -10.527  14.584  1.00 10.00      B   
ATOM   1333  N   ILE B  39      34.111 -10.946  12.517  1.00 10.00      B   
ATOM   1334  HN  ILE B  39      34.432 -10.563  11.671  1.00 10.00      B   
ATOM   1335  CA  ILE B  39      34.016 -12.393  12.651  1.00 10.00      B   
ATOM   1336  CB  ILE B  39      34.302 -13.106  11.312  1.00 10.00      B   
ATOM   1337  CG1 ILE B  39      33.279 -12.689  10.252  1.00 10.00      B   
ATOM   1338  CG2 ILE B  39      34.296 -14.618  11.494  1.00 10.00      B   
ATOM   1339  CD1 ILE B  39      33.611 -13.172   8.857  1.00 10.00      B   
ATOM   1340  C   ILE B  39      35.008 -12.869  13.709  1.00 10.00      B   
ATOM   1341  O   ILE B  39      34.703 -13.756  14.508  1.00 10.00      B   
ATOM   1342  N   GLU B  40      36.189 -12.258  13.717  1.00 10.00      B   
ATOM   1343  HN  GLU B  40      36.374 -11.565  13.044  1.00 10.00      B   
ATOM   1344  CA  GLU B  40      37.227 -12.597  14.683  1.00 10.00      B   
ATOM   1345  CB  GLU B  40      38.490 -11.772  14.426  1.00 10.00      B   
ATOM   1346  CG  GLU B  40      39.262 -12.164  13.179  1.00 10.00      B   
ATOM   1347  CD  GLU B  40      40.503 -11.319  12.983  1.00 10.00      B   
ATOM   1348  OE1 GLU B  40      41.380 -11.317  13.875  1.00 10.00      B   
ATOM   1349  OE2 GLU B  40      40.615 -10.656  11.933  1.00 10.00      B   
ATOM   1350  C   GLU B  40      36.748 -12.347  16.108  1.00 10.00      B   
ATOM   1351  O   GLU B  40      36.957 -13.173  16.997  1.00 10.00      B   
ATOM   1352  N   LYS B  41      36.096 -11.210  16.315  1.00 10.00      B   
ATOM   1353  HN  LYS B  41      35.954 -10.595  15.561  1.00 10.00      B   
ATOM   1354  CA  LYS B  41      35.596 -10.842  17.637  1.00 10.00      B   
ATOM   1355  CB  LYS B  41      35.355  -9.334  17.722  1.00 10.00      B   
ATOM   1356  CG  LYS B  41      36.582  -8.503  17.381  1.00 10.00      B   
ATOM   1357  CD  LYS B  41      36.364  -7.034  17.693  1.00 10.00      B   
ATOM   1358  CE  LYS B  41      37.540  -6.191  17.228  1.00 10.00      B   
ATOM   1359  NZ  LYS B  41      37.424  -4.779  17.680  1.00 10.00      B   
ATOM   1360  HZ1 LYS B  41      37.449  -4.729  18.721  1.00 10.00      B   
ATOM   1361  HZ2 LYS B  41      36.530  -4.369  17.347  1.00 10.00      B   
ATOM   1362  HZ3 LYS B  41      38.209  -4.216  17.299  1.00 10.00      B   
ATOM   1363  C   LYS B  41      34.334 -11.618  18.009  1.00 10.00      B   
ATOM   1364  O   LYS B  41      33.862 -11.548  19.146  1.00 10.00      B   
ATOM   1365  N   GLY B  42      33.790 -12.351  17.048  1.00 10.00      B   
ATOM   1366  HN  GLY B  42      34.205 -12.363  16.160  1.00 10.00      B   
ATOM   1367  CA  GLY B  42      32.601 -13.139  17.299  1.00 10.00      B   
ATOM   1368  C   GLY B  42      31.319 -12.335  17.229  1.00 10.00      B   
ATOM   1369  O   GLY B  42      30.341 -12.661  17.905  1.00 10.00      B   
ATOM   1370  N   LEU B  43      31.319 -11.280  16.425  1.00 10.00      B   
ATOM   1371  HN  LEU B  43      32.136 -11.054  15.927  1.00 10.00      B   
ATOM   1372  CA  LEU B  43      30.132 -10.450  16.268  1.00 10.00      B   
ATOM   1373  CB  LEU B  43      30.479  -9.136  15.561  1.00 10.00      B   
ATOM   1374  CG  LEU B  43      29.352  -8.108  15.455  1.00 10.00      B   
ATOM   1375  CD1 LEU B  43      28.859  -7.707  16.837  1.00 10.00      B   
ATOM   1376  CD2 LEU B  43      29.813  -6.886  14.676  1.00 10.00      B   
ATOM   1377  C   LEU B  43      29.086 -11.221  15.474  1.00 10.00      B   
ATOM   1378  O   LEU B  43      27.925 -11.318  15.872  1.00 10.00      B   
ATOM   1379  N   PHE B  44      29.519 -11.775  14.357  1.00 10.00      B   
ATOM   1380  HN  PHE B  44      30.459 -11.656  14.101  1.00 10.00      B   
ATOM   1381  CA  PHE B  44      28.662 -12.568  13.499  1.00 10.00      B   
ATOM   1382  CB  PHE B  44      27.842 -11.688  12.541  1.00 10.00      B   
ATOM   1383  CG  PHE B  44      28.635 -11.014  11.455  1.00 10.00      B   
ATOM   1384  CD1 PHE B  44      28.685 -11.557  10.182  1.00 10.00      B   
ATOM   1385  CD2 PHE B  44      29.323  -9.839  11.706  1.00 10.00      B   
ATOM   1386  CE1 PHE B  44      29.407 -10.943   9.179  1.00 10.00      B   
ATOM   1387  CE2 PHE B  44      30.048  -9.220  10.706  1.00 10.00      B   
ATOM   1388  CZ  PHE B  44      30.091  -9.774   9.442  1.00 10.00      B   
ATOM   1389  C   PHE B  44      29.522 -13.567  12.740  1.00 10.00      B   
ATOM   1390  O   PHE B  44      30.694 -13.298  12.464  1.00 10.00      B   
ATOM   1391  N   SER B  45      28.959 -14.718  12.427  1.00 10.00      B   
ATOM   1392  HN  SER B  45      28.016 -14.879  12.669  1.00 10.00      B   
ATOM   1393  CA  SER B  45      29.699 -15.746  11.717  1.00 10.00      B   
ATOM   1394  CB  SER B  45      29.255 -17.136  12.184  1.00 10.00      B   
ATOM   1395  OG  SER B  45      27.857 -17.318  12.018  1.00 10.00      B   
ATOM   1396  HG  SER B  45      27.382 -16.551  12.383  1.00 10.00      B   
ATOM   1397  C   SER B  45      29.517 -15.604  10.211  1.00 10.00      B   
ATOM   1398  O   SER B  45      28.633 -14.878   9.748  1.00 10.00      B   
ATOM   1399  N   ALA B  46      30.355 -16.294   9.451  1.00 10.00      B   
ATOM   1400  HN  ALA B  46      31.051 -16.837   9.879  1.00 10.00      B   
ATOM   1401  CA  ALA B  46      30.276 -16.257   7.999  1.00 10.00      B   
ATOM   1402  CB  ALA B  46      31.360 -17.131   7.389  1.00 10.00      B   
ATOM   1403  C   ALA B  46      28.895 -16.710   7.535  1.00 10.00      B   
ATOM   1404  O   ALA B  46      28.358 -16.202   6.552  1.00 10.00      B   
ATOM   1405  N   GLU B  47      28.318 -17.652   8.272  1.00 10.00      B   
ATOM   1406  HN  GLU B  47      28.798 -18.007   9.048  1.00 10.00      B   
ATOM   1407  CA  GLU B  47      26.998 -18.178   7.961  1.00 10.00      B   
ATOM   1408  CB  GLU B  47      26.679 -19.370   8.864  1.00 10.00      B   
ATOM   1409  CG  GLU B  47      25.578 -20.270   8.331  1.00 10.00      B   
ATOM   1410  CD  GLU B  47      25.889 -20.831   6.955  1.00 10.00      B   
ATOM   1411  OE1 GLU B  47      27.085 -20.932   6.595  1.00 10.00      B   
ATOM   1412  OE2 GLU B  47      24.938 -21.193   6.232  1.00 10.00      B   
ATOM   1413  C   GLU B  47      25.937 -17.090   8.119  1.00 10.00      B   
ATOM   1414  O   GLU B  47      25.017 -16.987   7.309  1.00 10.00      B   
ATOM   1415  N   ASP B  48      26.085 -16.268   9.156  1.00 10.00      B   
ATOM   1416  HN  ASP B  48      26.845 -16.399   9.764  1.00 10.00      B   
ATOM   1417  CA  ASP B  48      25.145 -15.174   9.414  1.00 10.00      B   
ATOM   1418  CB  ASP B  48      25.531 -14.400  10.681  1.00 10.00      B   
ATOM   1419  CG  ASP B  48      25.365 -15.208  11.949  1.00 10.00      B   
ATOM   1420  OD1 ASP B  48      24.260 -15.740  12.183  1.00 10.00      B   
ATOM   1421  OD2 ASP B  48      26.341 -15.315  12.724  1.00 10.00      B   
ATOM   1422  C   ASP B  48      25.117 -14.221   8.226  1.00 10.00      B   
ATOM   1423  O   ASP B  48      24.058 -13.748   7.807  1.00 10.00      B   
ATOM   1424  N   HIS B  49      26.295 -13.953   7.681  1.00 10.00      B   
ATOM   1425  HN  HIS B  49      27.101 -14.358   8.069  1.00 10.00      B   
ATOM   1426  CA  HIS B  49      26.427 -13.072   6.528  1.00 10.00      B   
ATOM   1427  CB  HIS B  49      27.902 -12.723   6.297  1.00 10.00      B   
ATOM   1428  CG  HIS B  49      28.175 -11.883   5.084  1.00 10.00      B   
ATOM   1429  ND1 HIS B  49      27.930 -10.527   5.029  1.00 10.00      B   
ATOM   1430  HD1 HIS B  49      27.561  -9.975   5.760  1.00 10.00      B   
ATOM   1431  CD2 HIS B  49      28.679 -12.219   3.874  1.00 10.00      B   
ATOM   1432  CE1 HIS B  49      28.275 -10.068   3.840  1.00 10.00      B   
ATOM   1433  NE2 HIS B  49      28.732 -11.075   3.123  1.00 10.00      B   
ATOM   1434  HE2 HIS B  49      29.064 -11.010   2.198  1.00 10.00      B   
ATOM   1435  C   HIS B  49      25.826 -13.733   5.288  1.00 10.00      B   
ATOM   1436  O   HIS B  49      25.227 -13.066   4.445  1.00 10.00      B   
ATOM   1437  N   ARG B  50      25.983 -15.048   5.195  1.00 10.00      B   
ATOM   1438  HN  ARG B  50      26.466 -15.522   5.907  1.00 10.00      B   
ATOM   1439  CA  ARG B  50      25.455 -15.810   4.067  1.00 10.00      B   
ATOM   1440  CB  ARG B  50      25.920 -17.267   4.122  1.00 10.00      B   
ATOM   1441  CG  ARG B  50      27.389 -17.458   3.791  1.00 10.00      B   
ATOM   1442  CD  ARG B  50      27.856 -18.863   4.130  1.00 10.00      B   
ATOM   1443  NE  ARG B  50      29.298 -19.009   3.947  1.00 10.00      B   
ATOM   1444  HE  ARG B  50      29.713 -18.496   3.217  1.00 10.00      B   
ATOM   1445  CZ  ARG B  50      30.075 -19.774   4.705  1.00 10.00      B   
ATOM   1446  NH1 ARG B  50      29.561 -20.474   5.714  1.00 10.00      B   
ATOM   1447 HH11 ARG B  50      30.179 -21.069   6.304  1.00 10.00      B   
ATOM   1448 HH12 ARG B  50      28.527 -20.438   5.921  1.00 10.00      B   
ATOM   1449  NH2 ARG B  50      31.376 -19.838   4.451  1.00 10.00      B   
ATOM   1450 HH21 ARG B  50      31.996 -20.435   5.040  1.00 10.00      B   
ATOM   1451 HH22 ARG B  50      31.789 -19.290   3.661  1.00 10.00      B   
ATOM   1452  C   ARG B  50      23.935 -15.742   4.036  1.00 10.00      B   
ATOM   1453  O   ARG B  50      23.341 -15.497   2.983  1.00 10.00      B   
ATOM   1454  N   VAL B  51      23.314 -15.944   5.196  1.00 10.00      B   
ATOM   1455  HN  VAL B  51      23.850 -16.137   5.997  1.00 10.00      B   
ATOM   1456  CA  VAL B  51      21.861 -15.898   5.310  1.00 10.00      B   
ATOM   1457  CB  VAL B  51      21.383 -16.291   6.728  1.00 10.00      B   
ATOM   1458  CG1 VAL B  51      19.868 -16.197   6.835  1.00 10.00      B   
ATOM   1459  CG2 VAL B  51      21.851 -17.695   7.080  1.00 10.00      B   
ATOM   1460  C   VAL B  51      21.340 -14.506   4.957  1.00 10.00      B   
ATOM   1461  O   VAL B  51      20.378 -14.364   4.199  1.00 10.00      B   
ATOM   1462  N   TRP B  52      21.995 -13.486   5.501  1.00 10.00      B   
ATOM   1463  HN  TRP B  52      22.750 -13.674   6.102  1.00 10.00      B   
ATOM   1464  CA  TRP B  52      21.619 -12.096   5.249  1.00 10.00      B   
ATOM   1465  CB  TRP B  52      22.526 -11.160   6.059  1.00 10.00      B   
ATOM   1466  CG  TRP B  52      22.121  -9.716   6.012  1.00 10.00      B   
ATOM   1467  CD1 TRP B  52      21.197  -9.099   6.805  1.00 10.00      B   
ATOM   1468  CD2 TRP B  52      22.628  -8.707   5.129  1.00 10.00      B   
ATOM   1469  NE1 TRP B  52      21.095  -7.771   6.467  1.00 10.00      B   
ATOM   1470  HE1 TRP B  52      20.496  -7.117   6.897  1.00 10.00      B   
ATOM   1471  CE2 TRP B  52      21.965  -7.505   5.443  1.00 10.00      B   
ATOM   1472  CE3 TRP B  52      23.579  -8.705   4.104  1.00 10.00      B   
ATOM   1473  CZ2 TRP B  52      22.224  -6.313   4.769  1.00 10.00      B   
ATOM   1474  CZ3 TRP B  52      23.835  -7.523   3.437  1.00 10.00      B   
ATOM   1475  CH2 TRP B  52      23.161  -6.343   3.773  1.00 10.00      B   
ATOM   1476  C   TRP B  52      21.726 -11.770   3.761  1.00 10.00      B   
ATOM   1477  O   TRP B  52      20.823 -11.168   3.177  1.00 10.00      B   
ATOM   1478  N   LYS B  53      22.831 -12.187   3.160  1.00 10.00      B   
ATOM   1479  HN  LYS B  53      23.500 -12.677   3.688  1.00 10.00      B   
ATOM   1480  CA  LYS B  53      23.091 -11.949   1.746  1.00 10.00      B   
ATOM   1481  CB  LYS B  53      24.500 -12.435   1.393  1.00 10.00      B   
ATOM   1482  CG  LYS B  53      24.842 -12.405  -0.088  1.00 10.00      B   
ATOM   1483  CD  LYS B  53      26.222 -12.997  -0.337  1.00 10.00      B   
ATOM   1484  CE  LYS B  53      26.511 -13.154  -1.821  1.00 10.00      B   
ATOM   1485  NZ  LYS B  53      27.812 -13.834  -2.067  1.00 10.00      B   
ATOM   1486  HZ1 LYS B  53      28.589 -13.284  -1.653  1.00 10.00      B   
ATOM   1487  HZ2 LYS B  53      27.982 -13.930  -3.087  1.00 10.00      B   
ATOM   1488  HZ3 LYS B  53      27.807 -14.782  -1.640  1.00 10.00      B   
ATOM   1489  C   LYS B  53      22.057 -12.646   0.864  1.00 10.00      B   
ATOM   1490  O   LYS B  53      21.566 -12.076  -0.112  1.00 10.00      B   
ATOM   1491  N   ASP B  54      21.720 -13.878   1.219  1.00 10.00      B   
ATOM   1492  HN  ASP B  54      22.129 -14.279   2.019  1.00 10.00      B   
ATOM   1493  CA  ASP B  54      20.758 -14.652   0.450  1.00 10.00      B   
ATOM   1494  CB  ASP B  54      20.842 -16.139   0.788  1.00 10.00      B   
ATOM   1495  CG  ASP B  54      20.912 -17.005  -0.453  1.00 10.00      B   
ATOM   1496  OD1 ASP B  54      20.453 -16.557  -1.526  1.00 10.00      B   
ATOM   1497  OD2 ASP B  54      21.433 -18.139  -0.365  1.00 10.00      B   
ATOM   1498  C   ASP B  54      19.336 -14.142   0.649  1.00 10.00      B   
ATOM   1499  O   ASP B  54      18.502 -14.249  -0.246  1.00 10.00      B   
ATOM   1500  N   TYR B  55      19.072 -13.576   1.823  1.00 10.00      B   
ATOM   1501  HN  TYR B  55      19.784 -13.528   2.500  1.00 10.00      B   
ATOM   1502  CA  TYR B  55      17.752 -13.039   2.142  1.00 10.00      B   
ATOM   1503  CB  TYR B  55      17.718 -12.530   3.588  1.00 10.00      B   
ATOM   1504  CG  TYR B  55      16.367 -12.022   4.044  1.00 10.00      B   
ATOM   1505  CD1 TYR B  55      15.276 -12.876   4.147  1.00 10.00      B   
ATOM   1506  CD2 TYR B  55      16.186 -10.687   4.382  1.00 10.00      B   
ATOM   1507  CE1 TYR B  55      14.045 -12.413   4.572  1.00 10.00      B   
ATOM   1508  CE2 TYR B  55      14.960 -10.215   4.807  1.00 10.00      B   
ATOM   1509  CZ  TYR B  55      13.892 -11.082   4.900  1.00 10.00      B   
ATOM   1510  OH  TYR B  55      12.669 -10.618   5.331  1.00 10.00      B   
ATOM   1511  HH  TYR B  55      12.149 -11.356   5.666  1.00 10.00      B   
ATOM   1512  C   TYR B  55      17.368 -11.925   1.174  1.00 10.00      B   
ATOM   1513  O   TYR B  55      16.210 -11.811   0.768  1.00 10.00      B   
ATOM   1514  N   VAL B  56      18.352 -11.125   0.783  1.00 10.00      B   
ATOM   1515  HN  VAL B  56      19.258 -11.278   1.129  1.00 10.00      B   
ATOM   1516  CA  VAL B  56      18.120 -10.020  -0.143  1.00 10.00      B   
ATOM   1517  CB  VAL B  56      19.370  -9.120  -0.283  1.00 10.00      B   
ATOM   1518  CG1 VAL B  56      19.037  -7.844  -1.040  1.00 10.00      B   
ATOM   1519  CG2 VAL B  56      19.949  -8.791   1.083  1.00 10.00      B   
ATOM   1520  C   VAL B  56      17.717 -10.541  -1.522  1.00 10.00      B   
ATOM   1521  O   VAL B  56      17.010  -9.868  -2.270  1.00 10.00      B   
ATOM   1522  N   HIS B  57      18.152 -11.754  -1.844  1.00 10.00      B   
ATOM   1523  HN  HIS B  57      18.684 -12.259  -1.191  1.00 10.00      B   
ATOM   1524  CA  HIS B  57      17.842 -12.362  -3.135  1.00 10.00      B   
ATOM   1525  CB  HIS B  57      18.657 -13.641  -3.354  1.00 10.00      B   
ATOM   1526  CG  HIS B  57      20.138 -13.433  -3.382  1.00 10.00      B   
ATOM   1527  ND1 HIS B  57      21.029 -14.323  -2.827  1.00 10.00      B   
ATOM   1528  HD1 HIS B  57      20.791 -15.171  -2.369  1.00 10.00      B   
ATOM   1529  CD2 HIS B  57      20.886 -12.432  -3.902  1.00 10.00      B   
ATOM   1530  CE1 HIS B  57      22.259 -13.880  -3.002  1.00 10.00      B   
ATOM   1531  NE2 HIS B  57      22.198 -12.737  -3.652  1.00 10.00      B   
ATOM   1532  HE2 HIS B  57      22.973 -12.194  -3.919  1.00 10.00      B   
ATOM   1533  C   HIS B  57      16.355 -12.675  -3.251  1.00 10.00      B   
ATOM   1534  O   HIS B  57      15.763 -12.529  -4.321  1.00 10.00      B   
ATOM   1535  N   THR B  58      15.756 -13.099  -2.145  1.00 10.00      B   
ATOM   1536  HN  THR B  58      16.284 -13.208  -1.325  1.00 10.00      B   
ATOM   1537  CA  THR B  58      14.339 -13.431  -2.119  1.00 10.00      B   
ATOM   1538  CB  THR B  58      13.994 -14.327  -0.915  1.00 10.00      B   
ATOM   1539  OG1 THR B  58      14.971 -14.145   0.121  1.00 10.00      B   
ATOM   1540  HG1 THR B  58      15.060 -13.202   0.318  1.00 10.00      B   
ATOM   1541  CG2 THR B  58      13.970 -15.787  -1.338  1.00 10.00      B   
ATOM   1542  C   THR B  58      13.466 -12.178  -2.087  1.00 10.00      B   
ATOM   1543  O   THR B  58      12.258 -12.245  -2.322  1.00 10.00      B   
ATOM   1544  N   LEU B  59      14.081 -11.040  -1.804  1.00 10.00      B   
ATOM   1545  HN  LEU B  59      15.046 -11.044  -1.642  1.00 10.00      B   
ATOM   1546  CA  LEU B  59      13.358  -9.781  -1.743  1.00 10.00      B   
ATOM   1547  CB  LEU B  59      14.090  -8.768  -0.856  1.00 10.00      B   
ATOM   1548  CG  LEU B  59      14.392  -9.209   0.582  1.00 10.00      B   
ATOM   1549  CD1 LEU B  59      15.070  -8.088   1.354  1.00 10.00      B   
ATOM   1550  CD2 LEU B  59      13.126  -9.664   1.291  1.00 10.00      B   
ATOM   1551  C   LEU B  59      13.142  -9.209  -3.138  1.00 10.00      B   
ATOM   1552  O   LEU B  59      14.072  -9.147  -3.946  1.00 10.00      B   
ATOM   1553  N   GLY B  60      11.912  -8.812  -3.416  1.00 10.00      B   
ATOM   1554  HN  GLY B  60      11.212  -8.906  -2.731  1.00 10.00      B   
ATOM   1555  CA  GLY B  60      11.575  -8.247  -4.705  1.00 10.00      B   
ATOM   1556  C   GLY B  60      10.230  -7.549  -4.669  1.00 10.00      B   
ATOM   1557  O   GLY B  60       9.518  -7.638  -3.671  1.00 10.00      B   
ATOM   1558  N   PRO B  61       9.845  -6.857  -5.750  1.00 10.00      B   
ATOM   1559  CA  PRO B  61       8.569  -6.140  -5.813  1.00 10.00      B   
ATOM   1560  CB  PRO B  61       8.811  -5.129  -6.932  1.00 10.00      B   
ATOM   1561  CG  PRO B  61       9.760  -5.821  -7.853  1.00 10.00      B   
ATOM   1562  CD  PRO B  61      10.629  -6.700  -6.991  1.00 10.00      B   
ATOM   1563  C   PRO B  61       7.397  -7.059  -6.167  1.00 10.00      B   
ATOM   1564  O   PRO B  61       6.268  -6.598  -6.343  1.00 10.00      B   
ATOM   1565  N   LEU B  62       7.670  -8.358  -6.263  1.00 10.00      B   
ATOM   1566  HN  LEU B  62       8.587  -8.662  -6.097  1.00 10.00      B   
ATOM   1567  CA  LEU B  62       6.644  -9.341  -6.597  1.00 10.00      B   
ATOM   1568  CB  LEU B  62       7.242 -10.737  -6.796  1.00 10.00      B   
ATOM   1569  CG  LEU B  62       6.249 -11.846  -7.149  1.00 10.00      B   
ATOM   1570  CD1 LEU B  62       5.671 -11.624  -8.539  1.00 10.00      B   
ATOM   1571  CD2 LEU B  62       6.912 -13.210  -7.050  1.00 10.00      B   
ATOM   1572  C   LEU B  62       5.495  -9.367  -5.581  1.00 10.00      B   
ATOM   1573  O   LEU B  62       4.336  -9.209  -5.968  1.00 10.00      B   
ATOM   1574  N   PRO B  63       5.780  -9.553  -4.266  1.00 10.00      B   
ATOM   1575  CA  PRO B  63       4.734  -9.587  -3.234  1.00 10.00      B   
ATOM   1576  CB  PRO B  63       5.508  -9.737  -1.915  1.00 10.00      B   
ATOM   1577  CG  PRO B  63       6.913  -9.366  -2.242  1.00 10.00      B   
ATOM   1578  CD  PRO B  63       7.117  -9.752  -3.677  1.00 10.00      B   
ATOM   1579  C   PRO B  63       3.901  -8.308  -3.218  1.00 10.00      B   
ATOM   1580  O   PRO B  63       2.700  -8.341  -2.947  1.00 10.00      B   
ATOM   1581  N   ALA B  64       4.545  -7.185  -3.526  1.00 10.00      B   
ATOM   1582  HN  ALA B  64       5.499  -7.229  -3.749  1.00 10.00      B   
ATOM   1583  CA  ALA B  64       3.869  -5.899  -3.553  1.00 10.00      B   
ATOM   1584  CB  ALA B  64       4.881  -4.777  -3.705  1.00 10.00      B   
ATOM   1585  C   ALA B  64       2.850  -5.856  -4.684  1.00 10.00      B   
ATOM   1586  O   ALA B  64       1.695  -5.494  -4.475  1.00 10.00      B   
ATOM   1587  N   ALA B  65       3.279  -6.252  -5.880  1.00 10.00      B   
ATOM   1588  HN  ALA B  65       4.213  -6.538  -5.985  1.00 10.00      B   
ATOM   1589  CA  ALA B  65       2.399  -6.265  -7.043  1.00 10.00      B   
ATOM   1590  CB  ALA B  65       3.173  -6.689  -8.285  1.00 10.00      B   
ATOM   1591  C   ALA B  65       1.214  -7.198  -6.812  1.00 10.00      B   
ATOM   1592  O   ALA B  65       0.083  -6.896  -7.195  1.00 10.00      B   
ATOM   1593  N   ARG B  66       1.487  -8.330  -6.176  1.00 10.00      B   
ATOM   1594  HN  ARG B  66       2.412  -8.508  -5.901  1.00 10.00      B   
ATOM   1595  CA  ARG B  66       0.455  -9.318  -5.882  1.00 10.00      B   
ATOM   1596  CB  ARG B  66       1.075 -10.598  -5.319  1.00 10.00      B   
ATOM   1597  CG  ARG B  66       1.989 -11.334  -6.284  1.00 10.00      B   
ATOM   1598  CD  ARG B  66       2.486 -12.633  -5.673  1.00 10.00      B   
ATOM   1599  NE  ARG B  66       1.386 -13.558  -5.404  1.00 10.00      B   
ATOM   1600  HE  ARG B  66       0.623 -13.539  -6.023  1.00 10.00      B   
ATOM   1601  CZ  ARG B  66       1.359 -14.417  -4.388  1.00 10.00      B   
ATOM   1602  NH1 ARG B  66       2.373 -14.469  -3.535  1.00 10.00      B   
ATOM   1603 HH11 ARG B  66       2.355 -15.144  -2.738  1.00 10.00      B   
ATOM   1604 HH12 ARG B  66       3.197 -13.842  -3.659  1.00 10.00      B   
ATOM   1605  NH2 ARG B  66       0.305 -15.214  -4.224  1.00 10.00      B   
ATOM   1606 HH21 ARG B  66       0.271 -15.892  -3.430  1.00 10.00      B   
ATOM   1607 HH22 ARG B  66      -0.499 -15.163  -4.891  1.00 10.00      B   
ATOM   1608  C   ARG B  66      -0.563  -8.762  -4.890  1.00 10.00      B   
ATOM   1609  O   ARG B  66      -1.763  -9.020  -5.004  1.00 10.00      B   
ATOM   1610  N   LEU B  67      -0.074  -7.999  -3.917  1.00 10.00      B   
ATOM   1611  HN  LEU B  67       0.894  -7.834  -3.882  1.00 10.00      B   
ATOM   1612  CA  LEU B  67      -0.935  -7.401  -2.901  1.00 10.00      B   
ATOM   1613  CB  LEU B  67      -0.104  -6.712  -1.814  1.00 10.00      B   
ATOM   1614  CG  LEU B  67      -0.855  -6.294  -0.545  1.00 10.00      B   
ATOM   1615  CD1 LEU B  67      -1.412  -7.512   0.179  1.00 10.00      B   
ATOM   1616  CD2 LEU B  67       0.051  -5.490   0.377  1.00 10.00      B   
ATOM   1617  C   LEU B  67      -1.894  -6.405  -3.537  1.00 10.00      B   
ATOM   1618  O   LEU B  67      -3.090  -6.408  -3.246  1.00 10.00      B   
ATOM   1619  N   VAL B  68      -1.362  -5.563  -4.416  1.00 10.00      B   
ATOM   1620  HN  VAL B  68      -0.396  -5.608  -4.595  1.00 10.00      B   
ATOM   1621  CA  VAL B  68      -2.170  -4.563  -5.108  1.00 10.00      B   
ATOM   1622  CB  VAL B  68      -1.299  -3.635  -5.989  1.00 10.00      B   
ATOM   1623  CG1 VAL B  68      -2.160  -2.618  -6.727  1.00 10.00      B   
ATOM   1624  CG2 VAL B  68      -0.246  -2.927  -5.149  1.00 10.00      B   
ATOM   1625  C   VAL B  68      -3.234  -5.239  -5.976  1.00 10.00      B   
ATOM   1626  O   VAL B  68      -4.390  -4.816  -5.998  1.00 10.00      B   
ATOM   1627  N   ALA B  69      -2.832  -6.299  -6.669  1.00 10.00      B   
ATOM   1628  HN  ALA B  69      -1.896  -6.589  -6.595  1.00 10.00      B   
ATOM   1629  CA  ALA B  69      -3.735  -7.044  -7.543  1.00 10.00      B   
ATOM   1630  CB  ALA B  69      -2.991  -8.171  -8.242  1.00 10.00      B   
ATOM   1631  C   ALA B  69      -4.927  -7.595  -6.770  1.00 10.00      B   
ATOM   1632  O   ALA B  69      -6.076  -7.455  -7.194  1.00 10.00      B   
ATOM   1633  N   LYS B  70      -4.652  -8.203  -5.625  1.00 10.00      B   
ATOM   1634  HN  LYS B  70      -3.718  -8.265  -5.329  1.00 10.00      B   
ATOM   1635  CA  LYS B  70      -5.702  -8.776  -4.797  1.00 10.00      B   
ATOM   1636  CB  LYS B  70      -5.112  -9.710  -3.740  1.00 10.00      B   
ATOM   1637  CG  LYS B  70      -4.590 -11.024  -4.296  1.00 10.00      B   
ATOM   1638  CD  LYS B  70      -4.192 -11.970  -3.175  1.00 10.00      B   
ATOM   1639  CE  LYS B  70      -3.687 -13.298  -3.717  1.00 10.00      B   
ATOM   1640  NZ  LYS B  70      -4.754 -14.069  -4.410  1.00 10.00      B   
ATOM   1641  HZ1 LYS B  70      -4.447 -15.052  -4.544  1.00 10.00      B   
ATOM   1642  HZ2 LYS B  70      -4.954 -13.650  -5.349  1.00 10.00      B   
ATOM   1643  HZ3 LYS B  70      -5.629 -14.064  -3.846  1.00 10.00      B   
ATOM   1644  C   LYS B  70      -6.551  -7.695  -4.133  1.00 10.00      B   
ATOM   1645  O   LYS B  70      -7.743  -7.889  -3.911  1.00 10.00      B   
ATOM   1646  N   ALA B  71      -5.937  -6.552  -3.839  1.00 10.00      B   
ATOM   1647  HN  ALA B  71      -4.986  -6.450  -4.060  1.00 10.00      B   
ATOM   1648  CA  ALA B  71      -6.639  -5.444  -3.193  1.00 10.00      B   
ATOM   1649  CB  ALA B  71      -5.649  -4.432  -2.637  1.00 10.00      B   
ATOM   1650  C   ALA B  71      -7.624  -4.761  -4.138  1.00 10.00      B   
ATOM   1651  O   ALA B  71      -8.456  -3.963  -3.709  1.00 10.00      B   
ATOM   1652  N   TRP B  72      -7.507  -5.049  -5.425  1.00 10.00      B   
ATOM   1653  HN  TRP B  72      -6.796  -5.658  -5.717  1.00 10.00      B   
ATOM   1654  CA  TRP B  72      -8.403  -4.470  -6.413  1.00 10.00      B   
ATOM   1655  CB  TRP B  72      -7.668  -4.203  -7.729  1.00 10.00      B   
ATOM   1656  CG  TRP B  72      -6.768  -3.002  -7.720  1.00 10.00      B   
ATOM   1657  CD1 TRP B  72      -6.565  -2.123  -6.693  1.00 10.00      B   
ATOM   1658  CD2 TRP B  72      -5.943  -2.550  -8.801  1.00 10.00      B   
ATOM   1659  NE1 TRP B  72      -5.669  -1.151  -7.073  1.00 10.00      B   
ATOM   1660  HE1 TRP B  72      -5.361  -0.406  -6.513  1.00 10.00      B   
ATOM   1661  CE2 TRP B  72      -5.271  -1.396  -8.361  1.00 10.00      B   
ATOM   1662  CE3 TRP B  72      -5.708  -3.012 -10.099  1.00 10.00      B   
ATOM   1663  CZ2 TRP B  72      -4.379  -0.700  -9.172  1.00 10.00      B   
ATOM   1664  CZ3 TRP B  72      -4.824  -2.320 -10.901  1.00 10.00      B   
ATOM   1665  CH2 TRP B  72      -4.170  -1.176 -10.435  1.00 10.00      B   
ATOM   1666  C   TRP B  72      -9.583  -5.399  -6.671  1.00 10.00      B   
ATOM   1667  O   TRP B  72     -10.697  -4.948  -6.941  1.00 10.00      B   
ATOM   1668  N   LEU B  73      -9.331  -6.698  -6.573  1.00 10.00      B   
ATOM   1669  HN  LEU B  73      -8.429  -6.990  -6.333  1.00 10.00      B   
ATOM   1670  CA  LEU B  73     -10.362  -7.699  -6.817  1.00 10.00      B   
ATOM   1671  CB  LEU B  73      -9.746  -8.969  -7.414  1.00 10.00      B   
ATOM   1672  CG  LEU B  73      -8.929  -8.790  -8.697  1.00 10.00      B   
ATOM   1673  CD1 LEU B  73      -8.304 -10.110  -9.119  1.00 10.00      B   
ATOM   1674  CD2 LEU B  73      -9.789  -8.220  -9.815  1.00 10.00      B   
ATOM   1675  C   LEU B  73     -11.141  -8.047  -5.554  1.00 10.00      B   
ATOM   1676  O   LEU B  73     -12.372  -8.045  -5.556  1.00 10.00      B   
ATOM   1677  N   ASP B  74     -10.422  -8.323  -4.475  1.00 10.00      B   
ATOM   1678  HN  ASP B  74      -9.444  -8.256  -4.519  1.00 10.00      B   
ATOM   1679  CA  ASP B  74     -11.047  -8.700  -3.212  1.00 10.00      B   
ATOM   1680  CB  ASP B  74     -10.119  -9.621  -2.421  1.00 10.00      B   
ATOM   1681  CG  ASP B  74     -10.799 -10.252  -1.225  1.00 10.00      B   
ATOM   1682  OD1 ASP B  74     -10.876  -9.597  -0.171  1.00 10.00      B   
ATOM   1683  OD2 ASP B  74     -11.248 -11.416  -1.338  1.00 10.00      B   
ATOM   1684  C   ASP B  74     -11.420  -7.474  -2.381  1.00 10.00      B   
ATOM   1685  O   ASP B  74     -10.556  -6.681  -2.003  1.00 10.00      B   
ATOM   1686  N   PRO B  75     -12.718  -7.313  -2.082  1.00 10.00      B   
ATOM   1687  CA  PRO B  75     -13.226  -6.175  -1.306  1.00 10.00      B   
ATOM   1688  CB  PRO B  75     -14.753  -6.326  -1.386  1.00 10.00      B   
ATOM   1689  CG  PRO B  75     -14.993  -7.311  -2.482  1.00 10.00      B   
ATOM   1690  CD  PRO B  75     -13.801  -8.219  -2.486  1.00 10.00      B   
ATOM   1691  C   PRO B  75     -12.769  -6.194   0.153  1.00 10.00      B   
ATOM   1692  O   PRO B  75     -12.620  -5.140   0.777  1.00 10.00      B   
ATOM   1693  N   GLU B  76     -12.541  -7.383   0.693  1.00 10.00      B   
ATOM   1694  HN  GLU B  76     -12.648  -8.191   0.144  1.00 10.00      B   
ATOM   1695  CA  GLU B  76     -12.104  -7.513   2.076  1.00 10.00      B   
ATOM   1696  CB  GLU B  76     -12.249  -8.951   2.557  1.00 10.00      B   
ATOM   1697  CG  GLU B  76     -13.663  -9.495   2.512  1.00 10.00      B   
ATOM   1698  CD  GLU B  76     -13.743 -10.874   3.121  1.00 10.00      B   
ATOM   1699  OE1 GLU B  76     -13.772 -11.866   2.365  1.00 10.00      B   
ATOM   1700  OE2 GLU B  76     -13.737 -10.977   4.366  1.00 10.00      B   
ATOM   1701  C   GLU B  76     -10.655  -7.076   2.203  1.00 10.00      B   
ATOM   1702  O   GLU B  76     -10.300  -6.310   3.103  1.00 10.00      B   
ATOM   1703  N   TYR B  77      -9.826  -7.568   1.291  1.00 10.00      B   
ATOM   1704  HN  TYR B  77     -10.181  -8.197   0.615  1.00 10.00      B   
ATOM   1705  CA  TYR B  77      -8.410  -7.224   1.273  1.00 10.00      B   
ATOM   1706  CB  TYR B  77      -7.681  -7.967   0.149  1.00 10.00      B   
ATOM   1707  CG  TYR B  77      -7.466  -9.444   0.397  1.00 10.00      B   
ATOM   1708  CD1 TYR B  77      -7.629  -9.996   1.661  1.00 10.00      B   
ATOM   1709  CD2 TYR B  77      -7.092 -10.287  -0.641  1.00 10.00      B   
ATOM   1710  CE1 TYR B  77      -7.423 -11.344   1.884  1.00 10.00      B   
ATOM   1711  CE2 TYR B  77      -6.887 -11.635  -0.430  1.00 10.00      B   
ATOM   1712  CZ  TYR B  77      -7.054 -12.159   0.834  1.00 10.00      B   
ATOM   1713  OH  TYR B  77      -6.846 -13.503   1.049  1.00 10.00      B   
ATOM   1714  HH  TYR B  77      -6.028 -13.771   0.604  1.00 10.00      B   
ATOM   1715  C   TYR B  77      -8.240  -5.722   1.090  1.00 10.00      B   
ATOM   1716  O   TYR B  77      -7.338  -5.114   1.666  1.00 10.00      B   
ATOM   1717  N   LYS B  78      -9.122  -5.137   0.286  1.00 10.00      B   
ATOM   1718  HN  LYS B  78      -9.801  -5.694  -0.153  1.00 10.00      B   
ATOM   1719  CA  LYS B  78      -9.106  -3.706   0.016  1.00 10.00      B   
ATOM   1720  CB  LYS B  78     -10.261  -3.348  -0.923  1.00 10.00      B   
ATOM   1721  CG  LYS B  78     -10.329  -1.884  -1.318  1.00 10.00      B   
ATOM   1722  CD  LYS B  78     -11.083  -1.713  -2.627  1.00 10.00      B   
ATOM   1723  CE  LYS B  78     -11.432  -0.258  -2.895  1.00 10.00      B   
ATOM   1724  NZ  LYS B  78     -10.266   0.646  -2.733  1.00 10.00      B   
ATOM   1725  HZ1 LYS B  78      -9.402   0.187  -3.083  1.00 10.00      B   
ATOM   1726  HZ2 LYS B  78     -10.138   0.889  -1.726  1.00 10.00      B   
ATOM   1727  HZ3 LYS B  78     -10.420   1.525  -3.267  1.00 10.00      B   
ATOM   1728  C   LYS B  78      -9.206  -2.911   1.315  1.00 10.00      B   
ATOM   1729  O   LYS B  78      -8.504  -1.915   1.500  1.00 10.00      B   
ATOM   1730  N   LYS B  79     -10.069  -3.369   2.214  1.00 10.00      B   
ATOM   1731  HN  LYS B  79     -10.596  -4.171   2.003  1.00 10.00      B   
ATOM   1732  CA  LYS B  79     -10.256  -2.714   3.504  1.00 10.00      B   
ATOM   1733  CB  LYS B  79     -11.524  -3.234   4.193  1.00 10.00      B   
ATOM   1734  CG  LYS B  79     -12.829  -2.883   3.493  1.00 10.00      B   
ATOM   1735  CD  LYS B  79     -14.036  -3.382   4.278  1.00 10.00      B   
ATOM   1736  CE  LYS B  79     -14.105  -2.755   5.666  1.00 10.00      B   
ATOM   1737  NZ  LYS B  79     -15.331  -3.168   6.402  1.00 10.00      B   
ATOM   1738  HZ1 LYS B  79     -16.179  -2.833   5.903  1.00 10.00      B   
ATOM   1739  HZ2 LYS B  79     -15.324  -2.766   7.363  1.00 10.00      B   
ATOM   1740  HZ3 LYS B  79     -15.375  -4.207   6.476  1.00 10.00      B   
ATOM   1741  C   LYS B  79      -9.059  -2.976   4.411  1.00 10.00      B   
ATOM   1742  O   LYS B  79      -8.485  -2.051   4.987  1.00 10.00      B   
ATOM   1743  N   LEU B  80      -8.679  -4.247   4.502  1.00 10.00      B   
ATOM   1744  HN  LEU B  80      -9.158  -4.919   3.971  1.00 10.00      B   
ATOM   1745  CA  LEU B  80      -7.574  -4.681   5.351  1.00 10.00      B   
ATOM   1746  CB  LEU B  80      -7.364  -6.193   5.224  1.00 10.00      B   
ATOM   1747  CG  LEU B  80      -8.486  -7.081   5.771  1.00 10.00      B   
ATOM   1748  CD1 LEU B  80      -8.205  -8.547   5.474  1.00 10.00      B   
ATOM   1749  CD2 LEU B  80      -8.665  -6.863   7.266  1.00 10.00      B   
ATOM   1750  C   LEU B  80      -6.273  -3.938   5.060  1.00 10.00      B   
ATOM   1751  O   LEU B  80      -5.534  -3.606   5.984  1.00 10.00      B   
ATOM   1752  N   CYS B  81      -6.007  -3.675   3.782  1.00 10.00      B   
ATOM   1753  HN  CYS B  81      -6.645  -3.965   3.094  1.00 10.00      B   
ATOM   1754  CA  CYS B  81      -4.788  -2.978   3.373  1.00 10.00      B   
ATOM   1755  CB  CYS B  81      -4.753  -2.758   1.860  1.00 10.00      B   
ATOM   1756  SG  CYS B  81      -4.686  -4.279   0.887  1.00 10.00      B   
ATOM   1757  HG  CYS B  81      -5.911  -4.793   0.861  1.00 10.00      B   
ATOM   1758  C   CYS B  81      -4.591  -1.654   4.108  1.00 10.00      B   
ATOM   1759  O   CYS B  81      -3.510  -1.387   4.628  1.00 10.00      B   
ATOM   1760  N   ILE B  82      -5.629  -0.830   4.160  1.00 10.00      B   
ATOM   1761  HN  ILE B  82      -6.481  -1.094   3.751  1.00 10.00      B   
ATOM   1762  CA  ILE B  82      -5.518   0.458   4.832  1.00 10.00      B   
ATOM   1763  CB  ILE B  82      -6.353   1.573   4.176  1.00 10.00      B   
ATOM   1764  CG1 ILE B  82      -7.617   1.007   3.523  1.00 10.00      B   
ATOM   1765  CG2 ILE B  82      -5.510   2.333   3.164  1.00 10.00      B   
ATOM   1766  CD1 ILE B  82      -8.382   2.022   2.703  1.00 10.00      B   
ATOM   1767  C   ILE B  82      -5.801   0.366   6.326  1.00 10.00      B   
ATOM   1768  O   ILE B  82      -5.359   1.221   7.095  1.00 10.00      B   
ATOM   1769  N   GLU B  83      -6.532  -0.665   6.740  1.00 10.00      B   
ATOM   1770  HN  GLU B  83      -6.881  -1.306   6.083  1.00 10.00      B   
ATOM   1771  CA  GLU B  83      -6.835  -0.857   8.155  1.00 10.00      B   
ATOM   1772  CB  GLU B  83      -7.953  -1.882   8.355  1.00 10.00      B   
ATOM   1773  CG  GLU B  83      -9.351  -1.338   8.107  1.00 10.00      B   
ATOM   1774  CD  GLU B  83     -10.402  -2.052   8.932  1.00 10.00      B   
ATOM   1775  OE1 GLU B  83     -10.705  -3.226   8.628  1.00 10.00      B   
ATOM   1776  OE2 GLU B  83     -10.921  -1.446   9.895  1.00 10.00      B   
ATOM   1777  C   GLU B  83      -5.579  -1.288   8.902  1.00 10.00      B   
ATOM   1778  O   GLU B  83      -5.226  -0.716   9.934  1.00 10.00      B   
ATOM   1779  N   ASP B  84      -4.900  -2.289   8.364  1.00 10.00      B   
ATOM   1780  HN  ASP B  84      -5.233  -2.701   7.535  1.00 10.00      B   
ATOM   1781  CA  ASP B  84      -3.668  -2.792   8.955  1.00 10.00      B   
ATOM   1782  CB  ASP B  84      -3.951  -3.837  10.033  1.00 10.00      B   
ATOM   1783  CG  ASP B  84      -2.765  -4.045  10.953  1.00 10.00      B   
ATOM   1784  OD1 ASP B  84      -1.712  -4.531  10.482  1.00 10.00      B   
ATOM   1785  OD2 ASP B  84      -2.876  -3.717  12.157  1.00 10.00      B   
ATOM   1786  C   ASP B  84      -2.785  -3.389   7.872  1.00 10.00      B   
ATOM   1787  O   ASP B  84      -2.949  -4.552   7.496  1.00 10.00      B   
ATOM   1788  N   GLY B  85      -1.856  -2.585   7.372  1.00 10.00      B   
ATOM   1789  HN  GLY B  85      -1.769  -1.676   7.729  1.00 10.00      B   
ATOM   1790  CA  GLY B  85      -0.966  -3.029   6.318  1.00 10.00      B   
ATOM   1791  C   GLY B  85      -0.108  -4.212   6.724  1.00 10.00      B   
ATOM   1792  O   GLY B  85       0.212  -5.064   5.896  1.00 10.00      B   
ATOM   1793  N   VAL B  86       0.246  -4.279   8.000  1.00 10.00      B   
ATOM   1794  HN  VAL B  86      -0.078  -3.593   8.622  1.00 10.00      B   
ATOM   1795  CA  VAL B  86       1.080  -5.363   8.507  1.00 10.00      B   
ATOM   1796  CB  VAL B  86       1.562  -5.088   9.950  1.00 10.00      B   
ATOM   1797  CG1 VAL B  86       2.392  -6.250  10.484  1.00 10.00      B   
ATOM   1798  CG2 VAL B  86       2.361  -3.796  10.003  1.00 10.00      B   
ATOM   1799  C   VAL B  86       0.339  -6.695   8.458  1.00 10.00      B   
ATOM   1800  O   VAL B  86       0.843  -7.676   7.905  1.00 10.00      B   
ATOM   1801  N   GLU B  87      -0.863  -6.720   9.018  1.00 10.00      B   
ATOM   1802  HN  GLU B  87      -1.218  -5.896   9.434  1.00 10.00      B   
ATOM   1803  CA  GLU B  87      -1.672  -7.934   9.040  1.00 10.00      B   
ATOM   1804  CB  GLU B  87      -2.925  -7.723   9.894  1.00 10.00      B   
ATOM   1805  CG  GLU B  87      -3.570  -9.007  10.400  1.00 10.00      B   
ATOM   1806  CD  GLU B  87      -2.785  -9.652  11.525  1.00 10.00      B   
ATOM   1807  OE1 GLU B  87      -2.578  -8.992  12.569  1.00 10.00      B   
ATOM   1808  OE2 GLU B  87      -2.374 -10.821  11.379  1.00 10.00      B   
ATOM   1809  C   GLU B  87      -2.061  -8.348   7.621  1.00 10.00      B   
ATOM   1810  O   GLU B  87      -2.051  -9.531   7.280  1.00 10.00      B   
ATOM   1811  N   ALA B  88      -2.378  -7.358   6.792  1.00 10.00      B   
ATOM   1812  HN  ALA B  88      -2.358  -6.434   7.129  1.00 10.00      B   
ATOM   1813  CA  ALA B  88      -2.773  -7.596   5.406  1.00 10.00      B   
ATOM   1814  CB  ALA B  88      -3.293  -6.313   4.776  1.00 10.00      B   
ATOM   1815  C   ALA B  88      -1.633  -8.171   4.565  1.00 10.00      B   
ATOM   1816  O   ALA B  88      -1.874  -8.882   3.587  1.00 10.00      B   
ATOM   1817  N   SER B  89      -0.396  -7.863   4.942  1.00 10.00      B   
ATOM   1818  HN  SER B  89      -0.267  -7.291   5.728  1.00 10.00      B   
ATOM   1819  CA  SER B  89       0.776  -8.348   4.213  1.00 10.00      B   
ATOM   1820  CB  SER B  89       2.049  -7.656   4.708  1.00 10.00      B   
ATOM   1821  OG  SER B  89       2.031  -6.272   4.409  1.00 10.00      B   
ATOM   1822  HG  SER B  89       1.269  -5.859   4.837  1.00 10.00      B   
ATOM   1823  C   SER B  89       0.926  -9.868   4.312  1.00 10.00      B   
ATOM   1824  O   SER B  89       1.567 -10.496   3.465  1.00 10.00      B   
ATOM   1825  N   LYS B  90       0.321 -10.462   5.334  1.00 10.00      B   
ATOM   1826  HN  LYS B  90      -0.195  -9.918   5.969  1.00 10.00      B   
ATOM   1827  CA  LYS B  90       0.403 -11.905   5.535  1.00 10.00      B   
ATOM   1828  CB  LYS B  90      -0.183 -12.304   6.890  1.00 10.00      B   
ATOM   1829  CG  LYS B  90       0.637 -11.826   8.078  1.00 10.00      B   
ATOM   1830  CD  LYS B  90      -0.033 -12.176   9.396  1.00 10.00      B   
ATOM   1831  CE  LYS B  90       0.761 -11.645  10.577  1.00 10.00      B   
ATOM   1832  NZ  LYS B  90       0.028 -11.828  11.856  1.00 10.00      B   
ATOM   1833  HZ1 LYS B  90       0.530 -11.346  12.630  1.00 10.00      B   
ATOM   1834  HZ2 LYS B  90      -0.047 -12.839  12.085  1.00 10.00      B   
ATOM   1835  HZ3 LYS B  90      -0.936 -11.425  11.777  1.00 10.00      B   
ATOM   1836  C   LYS B  90      -0.274 -12.672   4.404  1.00 10.00      B   
ATOM   1837  O   LYS B  90       0.066 -13.824   4.138  1.00 10.00      B   
ATOM   1838  N   ALA B  91      -1.203 -12.012   3.718  1.00 10.00      B   
ATOM   1839  HN  ALA B  91      -1.404 -11.084   3.963  1.00 10.00      B   
ATOM   1840  CA  ALA B  91      -1.931 -12.624   2.613  1.00 10.00      B   
ATOM   1841  CB  ALA B  91      -2.997 -11.674   2.093  1.00 10.00      B   
ATOM   1842  C   ALA B  91      -0.995 -13.040   1.481  1.00 10.00      B   
ATOM   1843  O   ALA B  91      -1.257 -14.015   0.774  1.00 10.00      B   
ATOM   1844  N   VAL B  92       0.096 -12.300   1.309  1.00 10.00      B   
ATOM   1845  HN  VAL B  92       0.254 -11.532   1.901  1.00 10.00      B   
ATOM   1846  CA  VAL B  92       1.066 -12.608   0.260  1.00 10.00      B   
ATOM   1847  CB  VAL B  92       1.466 -11.369  -0.570  1.00 10.00      B   
ATOM   1848  CG1 VAL B  92       0.323 -10.954  -1.483  1.00 10.00      B   
ATOM   1849  CG2 VAL B  92       1.882 -10.214   0.327  1.00 10.00      B   
ATOM   1850  C   VAL B  92       2.309 -13.292   0.830  1.00 10.00      B   
ATOM   1851  O   VAL B  92       3.285 -13.529   0.118  1.00 10.00      B   
ATOM   1852  N   GLY B  93       2.262 -13.604   2.119  1.00 10.00      B   
ATOM   1853  HN  GLY B  93       1.458 -13.385   2.635  1.00 10.00      B   
ATOM   1854  CA  GLY B  93       3.374 -14.275   2.770  1.00 10.00      B   
ATOM   1855  C   GLY B  93       4.380 -13.324   3.381  1.00 10.00      B   
ATOM   1856  O   GLY B  93       5.428 -13.751   3.865  1.00 10.00      B   
ATOM   1857  N   VAL B  94       4.066 -12.038   3.376  1.00 10.00      B   
ATOM   1858  HN  VAL B  94       3.206 -11.752   3.008  1.00 10.00      B   
ATOM   1859  CA  VAL B  94       4.965 -11.042   3.933  1.00 10.00      B   
ATOM   1860  CB  VAL B  94       4.892  -9.701   3.174  1.00 10.00      B   
ATOM   1861  CG1 VAL B  94       5.832  -8.677   3.800  1.00 10.00      B   
ATOM   1862  CG2 VAL B  94       5.237  -9.910   1.709  1.00 10.00      B   
ATOM   1863  C   VAL B  94       4.669 -10.818   5.410  1.00 10.00      B   
ATOM   1864  O   VAL B  94       3.687 -10.165   5.777  1.00 10.00      B   
ATOM   1865  N   ASN B  95       5.509 -11.387   6.254  1.00 10.00      B   
ATOM   1866  HN  ASN B  95       6.257 -11.917   5.903  1.00 10.00      B   
ATOM   1867  CA  ASN B  95       5.361 -11.247   7.690  1.00 10.00      B   
ATOM   1868  CB  ASN B  95       5.414 -12.619   8.369  1.00 10.00      B   
ATOM   1869  CG  ASN B  95       4.808 -12.610   9.760  1.00 10.00      B   
ATOM   1870  OD1 ASN B  95       5.204 -11.825  10.624  1.00 10.00      B   
ATOM   1871  ND2 ASN B  95       3.838 -13.483   9.985  1.00 10.00      B   
ATOM   1872 HD21 ASN B  95       3.568 -14.079   9.249  1.00 10.00      B   
ATOM   1873 HD22 ASN B  95       3.433 -13.504  10.879  1.00 10.00      B   
ATOM   1874  C   ASN B  95       6.465 -10.347   8.226  1.00 10.00      B   
ATOM   1875  O   ASN B  95       7.648 -10.657   8.103  1.00 10.00      B   
ATOM   1876  N   TRP B  96       6.081  -9.232   8.823  1.00 10.00      B   
ATOM   1877  HN  TRP B  96       5.120  -9.039   8.906  1.00 10.00      B   
ATOM   1878  CA  TRP B  96       7.045  -8.278   9.359  1.00 10.00      B   
ATOM   1879  CB  TRP B  96       6.388  -6.910   9.566  1.00 10.00      B   
ATOM   1880  CG  TRP B  96       6.009  -6.224   8.287  1.00 10.00      B   
ATOM   1881  CD1 TRP B  96       4.782  -6.218   7.693  1.00 10.00      B   
ATOM   1882  CD2 TRP B  96       6.866  -5.444   7.444  1.00 10.00      B   
ATOM   1883  NE1 TRP B  96       4.818  -5.479   6.537  1.00 10.00      B   
ATOM   1884  HE1 TRP B  96       4.058  -5.328   5.934  1.00 10.00      B   
ATOM   1885  CE2 TRP B  96       6.086  -4.994   6.360  1.00 10.00      B   
ATOM   1886  CE3 TRP B  96       8.214  -5.081   7.502  1.00 10.00      B   
ATOM   1887  CZ2 TRP B  96       6.611  -4.201   5.344  1.00 10.00      B   
ATOM   1888  CZ3 TRP B  96       8.732  -4.294   6.491  1.00 10.00      B   
ATOM   1889  CH2 TRP B  96       7.933  -3.862   5.427  1.00 10.00      B   
ATOM   1890  C   TRP B  96       7.690  -8.766  10.657  1.00 10.00      B   
ATOM   1891  O   TRP B  96       8.453  -8.037  11.290  1.00 10.00      B   
ATOM   1892  N   VAL B  97       7.391 -10.000  11.048  1.00 10.00      B   
ATOM   1893  HN  VAL B  97       6.778 -10.541  10.507  1.00 10.00      B   
ATOM   1894  CA  VAL B  97       7.946 -10.560  12.271  1.00 10.00      B   
ATOM   1895  CB  VAL B  97       6.851 -10.838  13.327  1.00 10.00      B   
ATOM   1896  CG1 VAL B  97       7.476 -11.243  14.655  1.00 10.00      B   
ATOM   1897  CG2 VAL B  97       5.945  -9.626  13.508  1.00 10.00      B   
ATOM   1898  C   VAL B  97       8.746 -11.842  12.024  1.00 10.00      B   
ATOM   1899  O   VAL B  97       9.956 -11.868  12.239  1.00 10.00      B   
ATOM   1900  N   THR B  98       8.079 -12.890  11.543  1.00 10.00      B   
ATOM   1901  HN  THR B  98       7.125 -12.800  11.335  1.00 10.00      B   
ATOM   1902  CA  THR B  98       8.730 -14.182  11.329  1.00 10.00      B   
ATOM   1903  CB  THR B  98       7.738 -15.348  11.496  1.00 10.00      B   
ATOM   1904  OG1 THR B  98       6.451 -14.953  11.003  1.00 10.00      B   
ATOM   1905  HG1 THR B  98       5.857 -15.714  11.016  1.00 10.00      B   
ATOM   1906  CG2 THR B  98       7.615 -15.729  12.962  1.00 10.00      B   
ATOM   1907  C   THR B  98       9.493 -14.322  10.005  1.00 10.00      B   
ATOM   1908  O   THR B  98      10.328 -15.219   9.870  1.00 10.00      B   
ATOM   1909  N   SER B  99       9.219 -13.460   9.035  1.00 10.00      B   
ATOM   1910  HN  SER B  99       8.545 -12.765   9.180  1.00 10.00      B   
ATOM   1911  CA  SER B  99       9.907 -13.540   7.745  1.00 10.00      B   
ATOM   1912  CB  SER B  99       9.190 -12.737   6.657  1.00 10.00      B   
ATOM   1913  OG  SER B  99       7.888 -13.249   6.415  1.00 10.00      B   
ATOM   1914  HG  SER B  99       7.930 -13.907   5.709  1.00 10.00      B   
ATOM   1915  C   SER B  99      11.401 -13.182   7.826  1.00 10.00      B   
ATOM   1916  O   SER B  99      12.239 -13.931   7.319  1.00 10.00      B   
ATOM   1917  N   PRO B 100      11.772 -12.034   8.439  1.00 10.00      B   
ATOM   1918  CA  PRO B 100      13.180 -11.635   8.560  1.00 10.00      B   
ATOM   1919  CB  PRO B 100      13.110 -10.242   9.194  1.00 10.00      B   
ATOM   1920  CG  PRO B 100      11.797 -10.217   9.892  1.00 10.00      B   
ATOM   1921  CD  PRO B 100      10.871 -11.034   9.044  1.00 10.00      B   
ATOM   1922  C   PRO B 100      13.968 -12.587   9.464  1.00 10.00      B   
ATOM   1923  O   PRO B 100      13.430 -13.121  10.435  1.00 10.00      B   
ATOM   1924  N   PRO B 101      15.262 -12.794   9.162  1.00 10.00      B   
ATOM   1925  CA  PRO B 101      16.134 -13.685   9.947  1.00 10.00      B   
ATOM   1926  CB  PRO B 101      17.500 -13.556   9.262  1.00 10.00      B   
ATOM   1927  CG  PRO B 101      17.188 -13.068   7.889  1.00 10.00      B   
ATOM   1928  CD  PRO B 101      15.980 -12.188   8.027  1.00 10.00      B   
ATOM   1929  C   PRO B 101      16.241 -13.258  11.412  1.00 10.00      B   
ATOM   1930  O   PRO B 101      16.557 -14.069  12.285  1.00 10.00      B   
ATOM   1931  N   THR B 102      15.958 -11.988  11.676  1.00 10.00      B   
ATOM   1932  HN  THR B 102      15.695 -11.394  10.941  1.00 10.00      B   
ATOM   1933  CA  THR B 102      16.024 -11.449  13.024  1.00 10.00      B   
ATOM   1934  CB  THR B 102      15.949  -9.912  12.989  1.00 10.00      B   
ATOM   1935  OG1 THR B 102      15.099  -9.507  11.903  1.00 10.00      B   
ATOM   1936  HG1 THR B 102      14.705  -8.645  12.111  1.00 10.00      B   
ATOM   1937  CG2 THR B 102      17.333  -9.314  12.791  1.00 10.00      B   
ATOM   1938  C   THR B 102      14.891 -11.993  13.895  1.00 10.00      B   
ATOM   1939  O   THR B 102      15.015 -12.056  15.117  1.00 10.00      B   
ATOM   1940  N   GLN B 103      13.791 -12.385  13.247  1.00 10.00      B   
ATOM   1941  HN  GLN B 103      13.774 -12.320  12.268  1.00 10.00      B   
ATOM   1942  CA  GLN B 103      12.613 -12.928  13.936  1.00 10.00      B   
ATOM   1943  CB  GLN B 103      12.964 -14.158  14.779  1.00 10.00      B   
ATOM   1944  CG  GLN B 103      13.374 -15.370  13.958  1.00 10.00      B   
ATOM   1945  CD  GLN B 103      12.276 -15.830  13.020  1.00 10.00      B   
ATOM   1946  OE1 GLN B 103      11.415 -16.625  13.396  1.00 10.00      B   
ATOM   1947  NE2 GLN B 103      12.300 -15.331  11.795  1.00 10.00      B   
ATOM   1948 HE21 GLN B 103      13.016 -14.700  11.562  1.00 10.00      B   
ATOM   1949 HE22 GLN B 103      11.596 -15.607  11.164  1.00 10.00      B   
ATOM   1950  C   GLN B 103      11.887 -11.872  14.769  1.00 10.00      B   
ATOM   1951  O   GLN B 103      10.958 -12.184  15.514  1.00 10.00      B   
ATOM   1952  N   PHE B 104      12.319 -10.628  14.635  1.00 10.00      B   
ATOM   1953  HN  PHE B 104      13.071 -10.453  14.036  1.00 10.00      B   
ATOM   1954  CA  PHE B 104      11.722  -9.512  15.355  1.00 10.00      B   
ATOM   1955  CB  PHE B 104      12.591  -9.121  16.555  1.00 10.00      B   
ATOM   1956  CG  PHE B 104      12.538 -10.095  17.694  1.00 10.00      B   
ATOM   1957  CD1 PHE B 104      13.592 -10.961  17.929  1.00 10.00      B   
ATOM   1958  CD2 PHE B 104      11.432 -10.146  18.524  1.00 10.00      B   
ATOM   1959  CE1 PHE B 104      13.544 -11.861  18.974  1.00 10.00      B   
ATOM   1960  CE2 PHE B 104      11.377 -11.043  19.571  1.00 10.00      B   
ATOM   1961  CZ  PHE B 104      12.434 -11.902  19.796  1.00 10.00      B   
ATOM   1962  C   PHE B 104      11.600  -8.325  14.415  1.00 10.00      B   
ATOM   1963  O   PHE B 104      11.623  -7.166  14.838  1.00 10.00      B   
ATOM   1964  N   GLY B 105      11.475  -8.631  13.131  1.00 10.00      B   
ATOM   1965  HN  GLY B 105      11.449  -9.573  12.865  1.00 10.00      B   
ATOM   1966  CA  GLY B 105      11.370  -7.598  12.125  1.00 10.00      B   
ATOM   1967  C   GLY B 105      12.732  -7.063  11.750  1.00 10.00      B   
ATOM   1968  O   GLY B 105      13.696  -7.233  12.498  1.00 10.00      B   
ATOM   1969  N   THR B 106      12.835  -6.443  10.591  1.00 10.00      B   
ATOM   1970  HN  THR B 106      12.048  -6.353  10.013  1.00 10.00      B   
ATOM   1971  CA  THR B 106      14.098  -5.884  10.156  1.00 10.00      B   
ATOM   1972  CB  THR B 106      14.141  -5.732   8.629  1.00 10.00      B   
ATOM   1973  OG1 THR B 106      12.879  -6.141   8.072  1.00 10.00      B   
ATOM   1974  HG1 THR B 106      12.666  -5.566   7.324  1.00 10.00      B   
ATOM   1975  CG2 THR B 106      15.245  -6.602   8.051  1.00 10.00      B   
ATOM   1976  C   THR B 106      14.320  -4.532  10.831  1.00 10.00      B   
ATOM   1977  O   THR B 106      13.460  -3.655  10.767  1.00 10.00      B   
ATOM   1978  N   PRO B 107      15.470  -4.360  11.503  1.00 10.00      B   
ATOM   1979  CA  PRO B 107      15.807  -3.122  12.221  1.00 10.00      B   
ATOM   1980  CB  PRO B 107      17.291  -3.298  12.547  1.00 10.00      B   
ATOM   1981  CG  PRO B 107      17.467  -4.773  12.647  1.00 10.00      B   
ATOM   1982  CD  PRO B 107      16.537  -5.372  11.631  1.00 10.00      B   
ATOM   1983  C   PRO B 107      15.596  -1.852  11.399  1.00 10.00      B   
ATOM   1984  O   PRO B 107      15.104  -0.848  11.914  1.00 10.00      B   
ATOM   1985  N   SER B 108      15.946  -1.903  10.122  1.00 10.00      B   
ATOM   1986  HN  SER B 108      16.309  -2.736   9.753  1.00 10.00      B   
ATOM   1987  CA  SER B 108      15.816  -0.744   9.255  1.00 10.00      B   
ATOM   1988  CB  SER B 108      16.941  -0.749   8.220  1.00 10.00      B   
ATOM   1989  OG  SER B 108      17.145  -2.055   7.698  1.00 10.00      B   
ATOM   1990  HG  SER B 108      17.023  -2.031   6.740  1.00 10.00      B   
ATOM   1991  C   SER B 108      14.454  -0.669   8.566  1.00 10.00      B   
ATOM   1992  O   SER B 108      14.148   0.317   7.899  1.00 10.00      B   
ATOM   1993  N   ASP B 109      13.632  -1.695   8.742  1.00 10.00      B   
ATOM   1994  HN  ASP B 109      13.910  -2.440   9.315  1.00 10.00      B   
ATOM   1995  CA  ASP B 109      12.313  -1.724   8.109  1.00 10.00      B   
ATOM   1996  CB  ASP B 109      12.049  -3.069   7.424  1.00 10.00      B   
ATOM   1997  CG  ASP B 109      12.756  -3.226   6.095  1.00 10.00      B   
ATOM   1998  OD1 ASP B 109      12.497  -2.423   5.173  1.00 10.00      B   
ATOM   1999  OD2 ASP B 109      13.557  -4.175   5.962  1.00 10.00      B   
ATOM   2000  C   ASP B 109      11.198  -1.448   9.106  1.00 10.00      B   
ATOM   2001  O   ASP B 109      10.168  -0.881   8.742  1.00 10.00      B   
ATOM   2002  N   TYR B 110      11.406  -1.866  10.354  1.00 10.00      B   
ATOM   2003  HN  TYR B 110      12.249  -2.329  10.562  1.00 10.00      B   
ATOM   2004  CA  TYR B 110      10.417  -1.691  11.422  1.00 10.00      B   
ATOM   2005  CB  TYR B 110       9.935  -0.237  11.542  1.00 10.00      B   
ATOM   2006  CG  TYR B 110      11.024   0.761  11.865  1.00 10.00      B   
ATOM   2007  CD1 TYR B 110      11.415   1.713  10.933  1.00 10.00      B   
ATOM   2008  CD2 TYR B 110      11.655   0.762  13.103  1.00 10.00      B   
ATOM   2009  CE1 TYR B 110      12.404   2.636  11.222  1.00 10.00      B   
ATOM   2010  CE2 TYR B 110      12.645   1.679  13.402  1.00 10.00      B   
ATOM   2011  CZ  TYR B 110      13.014   2.615  12.459  1.00 10.00      B   
ATOM   2012  OH  TYR B 110      13.994   3.535  12.756  1.00 10.00      B   
ATOM   2013  HH  TYR B 110      14.778   3.073  13.072  1.00 10.00      B   
ATOM   2014  C   TYR B 110       9.235  -2.643  11.225  1.00 10.00      B   
ATOM   2015  O   TYR B 110       9.332  -3.615  10.473  1.00 10.00      B   
ATOM   2016  N   CYS B 111       8.123  -2.371  11.902  1.00 10.00      B   
ATOM   2017  HN  CYS B 111       8.097  -1.590  12.496  1.00 10.00      B   
ATOM   2018  CA  CYS B 111       6.937  -3.211  11.786  1.00 10.00      B   
ATOM   2019  CB  CYS B 111       6.840  -4.154  12.989  1.00 10.00      B   
ATOM   2020  SG  CYS B 111       8.285  -5.218  13.215  1.00 10.00      B   
ATOM   2021  HG  CYS B 111       8.767  -5.500  12.011  1.00 10.00      B   
ATOM   2022  C   CYS B 111       5.673  -2.360  11.676  1.00 10.00      B   
ATOM   2023  O   CYS B 111       4.652  -2.656  12.299  1.00 10.00      B   
ATOM   2024  N   ASN B 112       5.748  -1.304  10.876  1.00 10.00      B   
ATOM   2025  HN  ASN B 112       6.583  -1.135  10.386  1.00 10.00      B   
ATOM   2026  CA  ASN B 112       4.618  -0.400  10.676  1.00 10.00      B   
ATOM   2027  CB  ASN B 112       4.860   0.927  11.397  1.00 10.00      B   
ATOM   2028  CG  ASN B 112       4.863   0.812  12.907  1.00 10.00      B   
ATOM   2029  OD1 ASN B 112       4.047   0.102  13.495  1.00 10.00      B   
ATOM   2030  ND2 ASN B 112       5.793   1.505  13.542  1.00 10.00      B   
ATOM   2031 HD21 ASN B 112       6.416   2.046  13.003  1.00 10.00      B   
ATOM   2032 HD22 ASN B 112       5.827   1.455  14.520  1.00 10.00      B   
ATOM   2033  C   ASN B 112       4.446  -0.127   9.194  1.00 10.00      B   
ATOM   2034  O   ASN B 112       5.338   0.429   8.559  1.00 10.00      B   
ATOM   2035  N   LEU B 113       3.303  -0.501   8.643  1.00 10.00      B   
ATOM   2036  HN  LEU B 113       2.609  -0.911   9.199  1.00 10.00      B   
ATOM   2037  CA  LEU B 113       3.056  -0.302   7.225  1.00 10.00      B   
ATOM   2038  CB  LEU B 113       3.155  -1.642   6.489  1.00 10.00      B   
ATOM   2039  CG  LEU B 113       3.027  -1.589   4.968  1.00 10.00      B   
ATOM   2040  CD1 LEU B 113       4.283  -1.001   4.344  1.00 10.00      B   
ATOM   2041  CD2 LEU B 113       2.734  -2.970   4.407  1.00 10.00      B   
ATOM   2042  C   LEU B 113       1.695   0.337   6.971  1.00 10.00      B   
ATOM   2043  O   LEU B 113       0.662  -0.215   7.337  1.00 10.00      B   
ATOM   2044  N   ARG B 114       1.706   1.512   6.356  1.00 10.00      B   
ATOM   2045  HN  ARG B 114       2.568   1.914   6.108  1.00 10.00      B   
ATOM   2046  CA  ARG B 114       0.473   2.216   6.024  1.00 10.00      B   
ATOM   2047  CB  ARG B 114       0.436   3.621   6.644  1.00 10.00      B   
ATOM   2048  CG  ARG B 114       0.470   3.645   8.167  1.00 10.00      B   
ATOM   2049  CD  ARG B 114      -0.236   4.875   8.729  1.00 10.00      B   
ATOM   2050  NE  ARG B 114       0.386   6.133   8.301  1.00 10.00      B   
ATOM   2051  HE  ARG B 114       1.234   6.068   7.808  1.00 10.00      B   
ATOM   2052  CZ  ARG B 114      -0.117   7.347   8.549  1.00 10.00      B   
ATOM   2053  NH1 ARG B 114      -1.248   7.480   9.237  1.00 10.00      B   
ATOM   2054 HH11 ARG B 114      -1.639   8.432   9.429  1.00 10.00      B   
ATOM   2055 HH12 ARG B 114      -1.747   6.638   9.595  1.00 10.00      B   
ATOM   2056  NH2 ARG B 114       0.520   8.427   8.112  1.00 10.00      B   
ATOM   2057 HH21 ARG B 114       1.411   8.331   7.576  1.00 10.00      B   
ATOM   2058 HH22 ARG B 114       0.131   9.390   8.301  1.00 10.00      B   
ATOM   2059  C   ARG B 114       0.346   2.306   4.510  1.00 10.00      B   
ATOM   2060  O   ARG B 114       1.113   3.016   3.854  1.00 10.00      B   
ATOM   2061  N   VAL B 115      -0.596   1.559   3.955  1.00 10.00      B   
ATOM   2062  HN  VAL B 115      -1.167   1.005   4.525  1.00 10.00      B   
ATOM   2063  CA  VAL B 115      -0.810   1.548   2.515  1.00 10.00      B   
ATOM   2064  CB  VAL B 115      -1.698   0.364   2.077  1.00 10.00      B   
ATOM   2065  CG1 VAL B 115      -1.870   0.344   0.565  1.00 10.00      B   
ATOM   2066  CG2 VAL B 115      -1.113  -0.954   2.566  1.00 10.00      B   
ATOM   2067  C   VAL B 115      -1.426   2.860   2.045  1.00 10.00      B   
ATOM   2068  O   VAL B 115      -2.438   3.319   2.580  1.00 10.00      B   
ATOM   2069  N   LEU B 116      -0.805   3.460   1.046  1.00 10.00      B   
ATOM   2070  HN  LEU B 116      -0.003   3.041   0.659  1.00 10.00      B   
ATOM   2071  CA  LEU B 116      -1.282   4.715   0.497  1.00 10.00      B   
ATOM   2072  CB  LEU B 116      -0.108   5.630   0.139  1.00 10.00      B   
ATOM   2073  CG  LEU B 116       0.819   6.027   1.289  1.00 10.00      B   
ATOM   2074  CD1 LEU B 116       1.910   6.960   0.789  1.00 10.00      B   
ATOM   2075  CD2 LEU B 116       0.033   6.682   2.413  1.00 10.00      B   
ATOM   2076  C   LEU B 116      -2.148   4.466  -0.729  1.00 10.00      B   
ATOM   2077  O   LEU B 116      -1.671   4.525  -1.863  1.00 10.00      B   
ATOM   2078  N   ALA B 117      -3.413   4.161  -0.489  1.00 10.00      B   
ATOM   2079  HN  ALA B 117      -3.724   4.118   0.441  1.00 10.00      B   
ATOM   2080  CA  ALA B 117      -4.359   3.900  -1.565  1.00 10.00      B   
ATOM   2081  CB  ALA B 117      -5.635   3.300  -0.999  1.00 10.00      B   
ATOM   2082  C   ALA B 117      -4.660   5.191  -2.317  1.00 10.00      B   
ATOM   2083  O   ALA B 117      -5.152   6.156  -1.731  1.00 10.00      B   
ATOM   2084  N   ASP B 118      -4.347   5.211  -3.603  1.00 10.00      B   
ATOM   2085  HN  ASP B 118      -3.957   4.405  -4.014  1.00 10.00      B   
ATOM   2086  CA  ASP B 118      -4.568   6.393  -4.430  1.00 10.00      B   
ATOM   2087  CB  ASP B 118      -3.704   6.345  -5.692  1.00 10.00      B   
ATOM   2088  CG  ASP B 118      -2.462   7.206  -5.601  1.00 10.00      B   
ATOM   2089  OD1 ASP B 118      -2.364   8.024  -4.662  1.00 10.00      B   
ATOM   2090  OD2 ASP B 118      -1.577   7.075  -6.475  1.00 10.00      B   
ATOM   2091  C   ASP B 118      -6.030   6.545  -4.818  1.00 10.00      B   
ATOM   2092  O   ASP B 118      -6.815   5.597  -4.733  1.00 10.00      B   
ATOM   2093  N   SER B 119      -6.389   7.744  -5.242  1.00 10.00      B   
ATOM   2094  HN  SER B 119      -5.721   8.464  -5.269  1.00 10.00      B   
ATOM   2095  CA  SER B 119      -7.746   8.035  -5.660  1.00 10.00      B   
ATOM   2096  CB  SER B 119      -8.545   8.581  -4.472  1.00 10.00      B   
ATOM   2097  OG  SER B 119      -7.957   9.770  -3.973  1.00 10.00      B   
ATOM   2098  HG  SER B 119      -7.415   9.556  -3.201  1.00 10.00      B   
ATOM   2099  C   SER B 119      -7.710   9.066  -6.786  1.00 10.00      B   
ATOM   2100  O   SER B 119      -6.675   9.695  -7.015  1.00 10.00      B   
ATOM   2101  N   PRO B 120      -8.821   9.246  -7.524  1.00 10.00      B   
ATOM   2102  CA  PRO B 120      -8.894  10.236  -8.609  1.00 10.00      B   
ATOM   2103  CB  PRO B 120     -10.141   9.806  -9.384  1.00 10.00      B   
ATOM   2104  CG  PRO B 120     -11.007   9.162  -8.359  1.00 10.00      B   
ATOM   2105  CD  PRO B 120     -10.077   8.485  -7.390  1.00 10.00      B   
ATOM   2106  C   PRO B 120      -9.075  11.656  -8.060  1.00 10.00      B   
ATOM   2107  O   PRO B 120      -9.497  12.568  -8.778  1.00 10.00      B   
ATOM   2108  N   THR B 121      -8.745  11.828  -6.787  1.00 10.00      B   
ATOM   2109  HN  THR B 121      -8.403  11.064  -6.282  1.00 10.00      B   
ATOM   2110  CA  THR B 121      -8.867  13.112  -6.122  1.00 10.00      B   
ATOM   2111  CB  THR B 121     -10.088  13.126  -5.181  1.00 10.00      B   
ATOM   2112  OG1 THR B 121     -10.851  11.923  -5.369  1.00 10.00      B   
ATOM   2113  HG1 THR B 121     -11.583  11.904  -4.737  1.00 10.00      B   
ATOM   2114  CG2 THR B 121     -10.972  14.330  -5.471  1.00 10.00      B   
ATOM   2115  C   THR B 121      -7.607  13.416  -5.312  1.00 10.00      B   
ATOM   2116  O   THR B 121      -7.132  14.553  -5.285  1.00 10.00      B   
ATOM   2117  N   LEU B 122      -7.063  12.392  -4.660  1.00 10.00      B   
ATOM   2118  HN  LEU B 122      -7.475  11.501  -4.726  1.00 10.00      B   
ATOM   2119  CA  LEU B 122      -5.865  12.553  -3.849  1.00 10.00      B   
ATOM   2120  CB  LEU B 122      -6.188  12.315  -2.369  1.00 10.00      B   
ATOM   2121  CG  LEU B 122      -5.086  12.666  -1.365  1.00 10.00      B   
ATOM   2122  CD1 LEU B 122      -4.862  14.169  -1.313  1.00 10.00      B   
ATOM   2123  CD2 LEU B 122      -5.427  12.131   0.016  1.00 10.00      B   
ATOM   2124  C   LEU B 122      -4.764  11.600  -4.312  1.00 10.00      B   
ATOM   2125  O   LEU B 122      -4.957  10.385  -4.359  1.00 10.00      B   
ATOM   2126  N   LYS B 123      -3.613  12.162  -4.646  1.00 10.00      B   
ATOM   2127  HN  LYS B 123      -3.519  13.139  -4.571  1.00 10.00      B   
ATOM   2128  CA  LYS B 123      -2.475  11.379  -5.102  1.00 10.00      B   
ATOM   2129  CB  LYS B 123      -1.821  12.049  -6.315  1.00 10.00      B   
ATOM   2130  CG  LYS B 123      -0.657  11.271  -6.913  1.00 10.00      B   
ATOM   2131  CD  LYS B 123      -1.134  10.093  -7.752  1.00 10.00      B   
ATOM   2132  CE  LYS B 123       0.031   9.217  -8.188  1.00 10.00      B   
ATOM   2133  NZ  LYS B 123       0.602   8.458  -7.045  1.00 10.00      B   
ATOM   2134  HZ1 LYS B 123      -0.136   7.850  -6.616  1.00 10.00      B   
ATOM   2135  HZ2 LYS B 123       0.959   9.114  -6.321  1.00 10.00      B   
ATOM   2136  HZ3 LYS B 123       1.385   7.861  -7.366  1.00 10.00      B   
ATOM   2137  C   LYS B 123      -1.461  11.241  -3.974  1.00 10.00      B   
ATOM   2138  O   LYS B 123      -1.242  12.180  -3.208  1.00 10.00      B   
ATOM   2139  N   HIS B 124      -0.867  10.066  -3.855  1.00 10.00      B   
ATOM   2140  HN  HIS B 124      -1.117   9.337  -4.472  1.00 10.00      B   
ATOM   2141  CA  HIS B 124       0.118   9.809  -2.817  1.00 10.00      B   
ATOM   2142  CB  HIS B 124      -0.327   8.634  -1.940  1.00 10.00      B   
ATOM   2143  CG  HIS B 124      -1.704   8.782  -1.370  1.00 10.00      B   
ATOM   2144  ND1 HIS B 124      -2.847   8.652  -2.126  1.00 10.00      B   
ATOM   2145  HD1 HIS B 124      -2.877   8.433  -3.095  1.00 10.00      B   
ATOM   2146  CD2 HIS B 124      -2.116   9.065  -0.115  1.00 10.00      B   
ATOM   2147  CE1 HIS B 124      -3.903   8.851  -1.363  1.00 10.00      B   
ATOM   2148  NE2 HIS B 124      -3.487   9.101  -0.138  1.00 10.00      B   
ATOM   2149  HE2 HIS B 124      -4.069   9.275   0.635  1.00 10.00      B   
ATOM   2150  C   HIS B 124       1.481   9.502  -3.417  1.00 10.00      B   
ATOM   2151  O   HIS B 124       1.582   8.853  -4.459  1.00 10.00      B   
ATOM   2152  N   VAL B 125       2.517   9.987  -2.759  1.00 10.00      B   
ATOM   2153  HN  VAL B 125       2.357  10.528  -1.956  1.00 10.00      B   
ATOM   2154  CA  VAL B 125       3.889   9.759  -3.188  1.00 10.00      B   
ATOM   2155  CB  VAL B 125       4.415  10.895  -4.099  1.00 10.00      B   
ATOM   2156  CG1 VAL B 125       4.337  12.250  -3.407  1.00 10.00      B   
ATOM   2157  CG2 VAL B 125       5.829  10.604  -4.586  1.00 10.00      B   
ATOM   2158  C   VAL B 125       4.776   9.595  -1.957  1.00 10.00      B   
ATOM   2159  O   VAL B 125       4.572  10.272  -0.946  1.00 10.00      B   
ATOM   2160  N   VAL B 126       5.738   8.687  -2.027  1.00 10.00      B   
ATOM   2161  HN  VAL B 126       5.867   8.185  -2.862  1.00 10.00      B   
ATOM   2162  CA  VAL B 126       6.620   8.435  -0.897  1.00 10.00      B   
ATOM   2163  CB  VAL B 126       6.724   6.929  -0.570  1.00 10.00      B   
ATOM   2164  CG1 VAL B 126       5.399   6.407  -0.043  1.00 10.00      B   
ATOM   2165  CG2 VAL B 126       7.160   6.134  -1.793  1.00 10.00      B   
ATOM   2166  C   VAL B 126       8.018   9.005  -1.110  1.00 10.00      B   
ATOM   2167  O   VAL B 126       8.587   8.903  -2.198  1.00 10.00      B   
ATOM   2168  N   VAL B 127       8.558   9.608  -0.059  1.00 10.00      B   
ATOM   2169  HN  VAL B 127       8.036   9.679   0.771  1.00 10.00      B   
ATOM   2170  CA  VAL B 127       9.896  10.183  -0.092  1.00 10.00      B   
ATOM   2171  CB  VAL B 127       9.865  11.700  -0.411  1.00 10.00      B   
ATOM   2172  CG1 VAL B 127       9.421  12.522   0.794  1.00 10.00      B   
ATOM   2173  CG2 VAL B 127      11.208  12.184  -0.940  1.00 10.00      B   
ATOM   2174  C   VAL B 127      10.581   9.942   1.253  1.00 10.00      B   
ATOM   2175  O   VAL B 127       9.917   9.629   2.243  1.00 10.00      B   
ATOM   2176  N   CYS B 128      11.897  10.065   1.286  1.00 10.00      B   
ATOM   2177  HN  CYS B 128      12.377  10.300   0.466  1.00 10.00      B   
ATOM   2178  CA  CYS B 128      12.649   9.865   2.511  1.00 10.00      B   
ATOM   2179  CB  CYS B 128      13.385   8.518   2.475  1.00 10.00      B   
ATOM   2180  SG  CYS B 128      14.097   8.005   4.058  1.00 10.00      B   
ATOM   2181  HG  CYS B 128      15.007   8.906   4.405  1.00 10.00      B   
ATOM   2182  C   CYS B 128      13.639  11.007   2.708  1.00 10.00      B   
ATOM   2183  O   CYS B 128      14.733  10.998   2.140  1.00 10.00      B   
ATOM   2184  N   THR B 129      13.237  12.008   3.476  1.00 10.00      B   
ATOM   2185  HN  THR B 129      12.324  11.989   3.861  1.00 10.00      B   
ATOM   2186  CA  THR B 129      14.098  13.149   3.746  1.00 10.00      B   
ATOM   2187  CB  THR B 129      13.312  14.298   4.406  1.00 10.00      B   
ATOM   2188  OG1 THR B 129      12.244  14.696   3.540  1.00 10.00      B   
ATOM   2189  HG1 THR B 129      11.425  14.244   3.808  1.00 10.00      B   
ATOM   2190  CG2 THR B 129      14.214  15.495   4.666  1.00 10.00      B   
ATOM   2191  C   THR B 129      15.281  12.742   4.627  1.00 10.00      B   
ATOM   2192  O   THR B 129      16.444  12.916   4.248  1.00 10.00      B   
ATOM   2193  N   LEU B 130      14.983  12.181   5.791  1.00 10.00      B   
ATOM   2194  HN  LEU B 130      14.038  12.057   6.040  1.00 10.00      B   
ATOM   2195  CA  LEU B 130      16.028  11.746   6.712  1.00 10.00      B   
ATOM   2196  CB  LEU B 130      15.534  11.787   8.162  1.00 10.00      B   
ATOM   2197  CG  LEU B 130      15.096  13.155   8.693  1.00 10.00      B   
ATOM   2198  CD1 LEU B 130      14.708  13.059  10.161  1.00 10.00      B   
ATOM   2199  CD2 LEU B 130      16.189  14.194   8.486  1.00 10.00      B   
ATOM   2200  C   LEU B 130      16.522  10.347   6.359  1.00 10.00      B   
ATOM   2201  O   LEU B 130      16.281   9.852   5.253  1.00 10.00      B   
ATOM   2202  N   SER B 132      40.127  13.026  20.170  1.00 10.00      B   
ATOM   2203  HN  SER B 132      40.002  13.982  19.982  1.00 10.00      B   
ATOM   2204  CA  SER B 132      40.088  12.081  19.062  1.00 10.00      B   
ATOM   2205  CB  SER B 132      39.050  11.003  19.357  1.00 10.00      B   
ATOM   2206  OG  SER B 132      38.981  10.768  20.755  1.00 10.00      B   
ATOM   2207  HG  SER B 132      39.386  11.520  21.216  1.00 10.00      B   
ATOM   2208  C   SER B 132      39.755  12.798  17.756  1.00 10.00      B   
ATOM   2209  O   SER B 132      39.769  14.031  17.697  1.00 10.00      B   
ATOM   2210  N   TYR B 134      12.325   2.871   3.134  1.00 10.00      B   
ATOM   2211  HN  TYR B 134      12.812   2.382   3.829  1.00 10.00      B   
ATOM   2212  CA  TYR B 134      11.430   2.132   2.254  1.00 10.00      B   
ATOM   2213  CB  TYR B 134      11.966   2.149   0.812  1.00 10.00      B   
ATOM   2214  CG  TYR B 134      13.031   1.111   0.518  1.00 10.00      B   
ATOM   2215  CD1 TYR B 134      12.728  -0.028  -0.218  1.00 10.00      B   
ATOM   2216  CD2 TYR B 134      14.335   1.269   0.970  1.00 10.00      B   
ATOM   2217  CE1 TYR B 134      13.688  -0.980  -0.491  1.00 10.00      B   
ATOM   2218  CE2 TYR B 134      15.305   0.321   0.701  1.00 10.00      B   
ATOM   2219  CZ  TYR B 134      14.975  -0.803  -0.031  1.00 10.00      B   
ATOM   2220  OH  TYR B 134      15.934  -1.751  -0.309  1.00 10.00      B   
ATOM   2221  HH  TYR B 134      15.533  -2.481  -0.800  1.00 10.00      B   
ATOM   2222  C   TYR B 134      11.267   0.695   2.748  1.00 10.00      B   
ATOM   2223  O   TYR B 134      12.147   0.170   3.428  1.00 10.00      B   
ATOM   2224  N   PRO B 135      10.128   0.052   2.440  1.00 10.00      B   
ATOM   2225  CA  PRO B 135       9.874  -1.336   2.843  1.00 10.00      B   
ATOM   2226  CB  PRO B 135       8.378  -1.514   2.565  1.00 10.00      B   
ATOM   2227  CG  PRO B 135       8.078  -0.539   1.479  1.00 10.00      B   
ATOM   2228  CD  PRO B 135       8.999   0.631   1.689  1.00 10.00      B   
ATOM   2229  C   PRO B 135      10.703  -2.306   1.998  1.00 10.00      B   
ATOM   2230  O   PRO B 135      10.296  -2.704   0.904  1.00 10.00      B   
ATOM   2231  N   ARG B 136      11.865  -2.682   2.517  1.00 10.00      B   
ATOM   2232  HN  ARG B 136      12.122  -2.348   3.415  1.00 10.00      B   
ATOM   2233  CA  ARG B 136      12.778  -3.581   1.811  1.00 10.00      B   
ATOM   2234  CB  ARG B 136      14.105  -3.741   2.558  1.00 10.00      B   
ATOM   2235  CG  ARG B 136      15.236  -4.276   1.698  1.00 10.00      B   
ATOM   2236  CD  ARG B 136      16.587  -3.794   2.200  1.00 10.00      B   
ATOM   2237  NE  ARG B 136      16.954  -4.416   3.466  1.00 10.00      B   
ATOM   2238  HE  ARG B 136      16.322  -5.069   3.846  1.00 10.00      B   
ATOM   2239  CZ  ARG B 136      18.074  -4.150   4.132  1.00 10.00      B   
ATOM   2240  NH1 ARG B 136      18.943  -3.263   3.654  1.00 10.00      B   
ATOM   2241 HH11 ARG B 136      19.822  -3.051   4.174  1.00 10.00      B   
ATOM   2242 HH12 ARG B 136      18.747  -2.775   2.756  1.00 10.00      B   
ATOM   2243  NH2 ARG B 136      18.322  -4.769   5.277  1.00 10.00      B   
ATOM   2244 HH21 ARG B 136      17.641  -5.463   5.653  1.00 10.00      B   
ATOM   2245 HH22 ARG B 136      19.199  -4.566   5.809  1.00 10.00      B   
ATOM   2246  C   ARG B 136      12.166  -4.943   1.448  1.00 10.00      B   
ATOM   2247  O   ARG B 136      12.263  -5.364   0.300  1.00 10.00      B   
ATOM   2248  N   PRO B 137      11.515  -5.651   2.395  1.00 10.00      B   
ATOM   2249  CA  PRO B 137      10.914  -6.966   2.121  1.00 10.00      B   
ATOM   2250  CB  PRO B 137      10.516  -7.489   3.510  1.00 10.00      B   
ATOM   2251  CG  PRO B 137      11.195  -6.586   4.483  1.00 10.00      B   
ATOM   2252  CD  PRO B 137      11.324  -5.263   3.798  1.00 10.00      B   
ATOM   2253  C   PRO B 137       9.682  -6.900   1.212  1.00 10.00      B   
ATOM   2254  O   PRO B 137       9.068  -7.926   0.917  1.00 10.00      B   
ATOM   2255  N   ILE B 138       9.318  -5.700   0.777  1.00 10.00      B   
ATOM   2256  HN  ILE B 138       9.845  -4.918   1.042  1.00 10.00      B   
ATOM   2257  CA  ILE B 138       8.157  -5.521  -0.091  1.00 10.00      B   
ATOM   2258  CB  ILE B 138       7.070  -4.656   0.587  1.00 10.00      B   
ATOM   2259  CG1 ILE B 138       6.355  -5.468   1.672  1.00 10.00      B   
ATOM   2260  CG2 ILE B 138       6.067  -4.118  -0.425  1.00 10.00      B   
ATOM   2261  CD1 ILE B 138       5.147  -4.778   2.265  1.00 10.00      B   
ATOM   2262  C   ILE B 138       8.546  -4.929  -1.447  1.00 10.00      B   
ATOM   2263  O   ILE B 138       8.059  -5.371  -2.488  1.00 10.00      B   
ATOM   2264  N   LEU B 139       9.425  -3.936  -1.431  1.00 10.00      B   
ATOM   2265  HN  LEU B 139       9.786  -3.625  -0.573  1.00 10.00      B   
ATOM   2266  CA  LEU B 139       9.861  -3.288  -2.664  1.00 10.00      B   
ATOM   2267  CB  LEU B 139      10.071  -1.789  -2.437  1.00 10.00      B   
ATOM   2268  CG  LEU B 139      10.281  -0.937  -3.693  1.00 10.00      B   
ATOM   2269  CD1 LEU B 139       8.984  -0.811  -4.479  1.00 10.00      B   
ATOM   2270  CD2 LEU B 139      10.827   0.433  -3.329  1.00 10.00      B   
ATOM   2271  C   LEU B 139      11.137  -3.922  -3.213  1.00 10.00      B   
ATOM   2272  O   LEU B 139      11.397  -3.877  -4.416  1.00 10.00      B   
ATOM   2273  N   GLY B 140      11.929  -4.511  -2.329  1.00 10.00      B   
ATOM   2274  HN  GLY B 140      11.672  -4.525  -1.381  1.00 10.00      B   
ATOM   2275  CA  GLY B 140      13.164  -5.138  -2.745  1.00 10.00      B   
ATOM   2276  C   GLY B 140      14.357  -4.229  -2.536  1.00 10.00      B   
ATOM   2277  O   GLY B 140      14.895  -4.139  -1.434  1.00 10.00      B   
ATOM   2278  N   GLN B 141      14.764  -3.540  -3.586  1.00 10.00      B   
ATOM   2279  HN  GLN B 141      14.280  -3.628  -4.433  1.00 10.00      B   
ATOM   2280  CA  GLN B 141      15.900  -2.638  -3.511  1.00 10.00      B   
ATOM   2281  CB  GLN B 141      17.052  -3.134  -4.387  1.00 10.00      B   
ATOM   2282  CG  GLN B 141      18.009  -4.077  -3.676  1.00 10.00      B   
ATOM   2283  CD  GLN B 141      18.701  -3.427  -2.489  1.00 10.00      B   
ATOM   2284  OE1 GLN B 141      18.947  -2.218  -2.481  1.00 10.00      B   
ATOM   2285  NE2 GLN B 141      19.014  -4.222  -1.476  1.00 10.00      B   
ATOM   2286 HE21 GLN B 141      18.784  -5.172  -1.545  1.00 10.00      B   
ATOM   2287 HE22 GLN B 141      19.471  -3.829  -0.699  1.00 10.00      B   
ATOM   2288  C   GLN B 141      15.498  -1.227  -3.912  1.00 10.00      B   
ATOM   2289  O   GLN B 141      14.611  -1.039  -4.747  1.00 10.00      B   
ATOM   2290  N   SER B 142      16.144  -0.243  -3.307  1.00 10.00      B   
ATOM   2291  HN  SER B 142      16.838  -0.457  -2.645  1.00 10.00      B   
ATOM   2292  CA  SER B 142      15.859   1.151  -3.599  1.00 10.00      B   
ATOM   2293  CB  SER B 142      16.314   2.029  -2.431  1.00 10.00      B   
ATOM   2294  OG  SER B 142      17.437   1.455  -1.776  1.00 10.00      B   
ATOM   2295  HG  SER B 142      17.502   1.813  -0.882  1.00 10.00      B   
ATOM   2296  C   SER B 142      16.542   1.591  -4.893  1.00 10.00      B   
ATOM   2297  O   SER B 142      17.682   1.205  -5.167  1.00 10.00      B   
ATOM   2298  N   PRO B 143      15.834   2.379  -5.718  1.00 10.00      B   
ATOM   2299  CA  PRO B 143      16.371   2.893  -6.983  1.00 10.00      B   
ATOM   2300  CB  PRO B 143      15.207   3.707  -7.567  1.00 10.00      B   
ATOM   2301  CG  PRO B 143      13.993   3.190  -6.876  1.00 10.00      B   
ATOM   2302  CD  PRO B 143      14.443   2.808  -5.497  1.00 10.00      B   
ATOM   2303  C   PRO B 143      17.577   3.798  -6.746  1.00 10.00      B   
ATOM   2304  O   PRO B 143      17.638   4.521  -5.747  1.00 10.00      B   
ATOM   2305  N   GLU B 144      18.522   3.766  -7.677  1.00 10.00      B   
ATOM   2306  HN  GLU B 144      18.394   3.192  -8.463  1.00 10.00      B   
ATOM   2307  CA  GLU B 144      19.736   4.567  -7.577  1.00 10.00      B   
ATOM   2308  CB  GLU B 144      20.735   4.131  -8.648  1.00 10.00      B   
ATOM   2309  CG  GLU B 144      22.179   4.102  -8.176  1.00 10.00      B   
ATOM   2310  CD  GLU B 144      23.106   3.456  -9.185  1.00 10.00      B   
ATOM   2311  OE1 GLU B 144      23.596   4.167 -10.088  1.00 10.00      B   
ATOM   2312  OE2 GLU B 144      23.352   2.233  -9.080  1.00 10.00      B   
ATOM   2313  C   GLU B 144      19.419   6.051  -7.720  1.00 10.00      B   
ATOM   2314  O   GLU B 144      20.196   6.910  -7.301  1.00 10.00      B   
ATOM   2315  N   TRP B 145      18.266   6.340  -8.306  1.00 10.00      B   
ATOM   2316  HN  TRP B 145      17.693   5.606  -8.620  1.00 10.00      B   
ATOM   2317  CA  TRP B 145      17.826   7.713  -8.505  1.00 10.00      B   
ATOM   2318  CB  TRP B 145      17.130   7.855  -9.862  1.00 10.00      B   
ATOM   2319  CG  TRP B 145      18.019   7.591 -11.039  1.00 10.00      B   
ATOM   2320  CD1 TRP B 145      18.068   6.455 -11.792  1.00 10.00      B   
ATOM   2321  CD2 TRP B 145      18.984   8.487 -11.601  1.00 10.00      B   
ATOM   2322  NE1 TRP B 145      19.002   6.589 -12.789  1.00 10.00      B   
ATOM   2323  HE1 TRP B 145      19.222   5.906 -13.463  1.00 10.00      B   
ATOM   2324  CE2 TRP B 145      19.579   7.826 -12.693  1.00 10.00      B   
ATOM   2325  CE3 TRP B 145      19.402   9.783 -11.288  1.00 10.00      B   
ATOM   2326  CZ2 TRP B 145      20.569   8.416 -13.474  1.00 10.00      B   
ATOM   2327  CZ3 TRP B 145      20.385  10.367 -12.064  1.00 10.00      B   
ATOM   2328  CH2 TRP B 145      20.957   9.684 -13.144  1.00 10.00      B   
ATOM   2329  C   TRP B 145      16.871   8.145  -7.395  1.00 10.00      B   
ATOM   2330  O   TRP B 145      16.278   9.219  -7.453  1.00 10.00      B   
ATOM   2331  N   TYR B 146      16.718   7.299  -6.384  1.00 10.00      B   
ATOM   2332  HN  TYR B 146      17.212   6.452  -6.387  1.00 10.00      B   
ATOM   2333  CA  TYR B 146      15.828   7.604  -5.270  1.00 10.00      B   
ATOM   2334  CB  TYR B 146      15.034   6.360  -4.863  1.00 10.00      B   
ATOM   2335  CG  TYR B 146      13.897   6.639  -3.905  1.00 10.00      B   
ATOM   2336  CD1 TYR B 146      12.668   7.087  -4.371  1.00 10.00      B   
ATOM   2337  CD2 TYR B 146      14.050   6.451  -2.536  1.00 10.00      B   
ATOM   2338  CE1 TYR B 146      11.625   7.344  -3.505  1.00 10.00      B   
ATOM   2339  CE2 TYR B 146      13.010   6.706  -1.663  1.00 10.00      B   
ATOM   2340  CZ  TYR B 146      11.801   7.152  -2.153  1.00 10.00      B   
ATOM   2341  OH  TYR B 146      10.761   7.401  -1.288  1.00 10.00      B   
ATOM   2342  HH  TYR B 146      10.000   7.729  -1.789  1.00 10.00      B   
ATOM   2343  C   TYR B 146      16.604   8.146  -4.076  1.00 10.00      B   
ATOM   2344  O   TYR B 146      16.141   9.049  -3.378  1.00 10.00      B   
ATOM   2345  N   ARG B 147      17.791   7.595  -3.850  1.00 10.00      B   
ATOM   2346  HN  ARG B 147      18.111   6.886  -4.445  1.00 10.00      B   
ATOM   2347  CA  ARG B 147      18.629   8.018  -2.731  1.00 10.00      B   
ATOM   2348  CB  ARG B 147      19.659   6.939  -2.380  1.00 10.00      B   
ATOM   2349  CG  ARG B 147      20.561   6.526  -3.531  1.00 10.00      B   
ATOM   2350  CD  ARG B 147      21.397   5.311  -3.165  1.00 10.00      B   
ATOM   2351  NE  ARG B 147      20.563   4.147  -2.858  1.00 10.00      B   
ATOM   2352  HE  ARG B 147      19.912   4.240  -2.122  1.00 10.00      B   
ATOM   2353  CZ  ARG B 147      20.641   2.980  -3.500  1.00 10.00      B   
ATOM   2354  NH1 ARG B 147      21.519   2.812  -4.484  1.00 10.00      B   
ATOM   2355 HH11 ARG B 147      21.578   1.895  -4.984  1.00 10.00      B   
ATOM   2356 HH12 ARG B 147      22.155   3.588  -4.760  1.00 10.00      B   
ATOM   2357  NH2 ARG B 147      19.829   1.987  -3.170  1.00 10.00      B   
ATOM   2358 HH21 ARG B 147      19.887   1.076  -3.672  1.00 10.00      B   
ATOM   2359 HH22 ARG B 147      19.121   2.111  -2.410  1.00 10.00      B   
ATOM   2360  C   ARG B 147      19.314   9.354  -3.012  1.00 10.00      B   
ATOM   2361  O   ARG B 147      19.880   9.977  -2.108  1.00 10.00      B   
ATOM   2362  N   SER B 148      19.252   9.785  -4.269  1.00 10.00      B   
ATOM   2363  HN  SER B 148      18.787   9.242  -4.936  1.00 10.00      B   
ATOM   2364  CA  SER B 148      19.853  11.039  -4.691  1.00 10.00      B   
ATOM   2365  CB  SER B 148      19.575  11.258  -6.179  1.00 10.00      B   
ATOM   2366  OG  SER B 148      19.583  10.024  -6.878  1.00 10.00      B   
ATOM   2367  HG  SER B 148      19.853  10.177  -7.788  1.00 10.00      B   
ATOM   2368  C   SER B 148      19.314  12.213  -3.872  1.00 10.00      B   
ATOM   2369  O   SER B 148      18.100  12.424  -3.791  1.00 10.00      B   
ATOM   2370  N   PRO B 149      20.218  12.986  -3.244  1.00 10.00      B   
ATOM   2371  CA  PRO B 149      19.845  14.143  -2.421  1.00 10.00      B   
ATOM   2372  CB  PRO B 149      21.193  14.767  -2.045  1.00 10.00      B   
ATOM   2373  CG  PRO B 149      22.167  13.647  -2.153  1.00 10.00      B   
ATOM   2374  CD  PRO B 149      21.678  12.782  -3.279  1.00 10.00      B   
ATOM   2375  C   PRO B 149      18.996  15.148  -3.190  1.00 10.00      B   
ATOM   2376  O   PRO B 149      18.078  15.751  -2.632  1.00 10.00      B   
ATOM   2377  N   ASN B 150      19.299  15.315  -4.476  1.00 10.00      B   
ATOM   2378  HN  ASN B 150      20.042  14.799  -4.861  1.00 10.00      B   
ATOM   2379  CA  ASN B 150      18.559  16.244  -5.328  1.00 10.00      B   
ATOM   2380  CB  ASN B 150      19.159  16.265  -6.738  1.00 10.00      B   
ATOM   2381  CG  ASN B 150      18.403  17.169  -7.697  1.00 10.00      B   
ATOM   2382  OD1 ASN B 150      17.921  18.238  -7.320  1.00 10.00      B   
ATOM   2383  ND2 ASN B 150      18.299  16.749  -8.950  1.00 10.00      B   
ATOM   2384 HD21 ASN B 150      18.710  15.888  -9.190  1.00 10.00      B   
ATOM   2385 HD22 ASN B 150      17.821  17.318  -9.591  1.00 10.00      B   
ATOM   2386  C   ASN B 150      17.087  15.849  -5.400  1.00 10.00      B   
ATOM   2387  O   ASN B 150      16.196  16.689  -5.280  1.00 10.00      B   
ATOM   2388  N   TYR B 151      16.841  14.559  -5.570  1.00 10.00      B   
ATOM   2389  HN  TYR B 151      17.592  13.934  -5.622  1.00 10.00      B   
ATOM   2390  CA  TYR B 151      15.483  14.042  -5.662  1.00 10.00      B   
ATOM   2391  CB  TYR B 151      15.510  12.556  -6.032  1.00 10.00      B   
ATOM   2392  CG  TYR B 151      14.140  11.927  -6.161  1.00 10.00      B   
ATOM   2393  CD1 TYR B 151      13.356  12.148  -7.286  1.00 10.00      B   
ATOM   2394  CD2 TYR B 151      13.632  11.109  -5.160  1.00 10.00      B   
ATOM   2395  CE1 TYR B 151      12.104  11.574  -7.405  1.00 10.00      B   
ATOM   2396  CE2 TYR B 151      12.383  10.531  -5.272  1.00 10.00      B   
ATOM   2397  CZ  TYR B 151      11.622  10.765  -6.397  1.00 10.00      B   
ATOM   2398  OH  TYR B 151      10.373  10.192  -6.512  1.00 10.00      B   
ATOM   2399  HH  TYR B 151      10.346   9.633  -7.297  1.00 10.00      B   
ATOM   2400  C   TYR B 151      14.730  14.240  -4.348  1.00 10.00      B   
ATOM   2401  O   TYR B 151      13.616  14.765  -4.332  1.00 10.00      B   
ATOM   2402  N   ARG B 152      15.357  13.835  -3.251  1.00 10.00      B   
ATOM   2403  HN  ARG B 152      16.257  13.448  -3.336  1.00 10.00      B   
ATOM   2404  CA  ARG B 152      14.753  13.939  -1.926  1.00 10.00      B   
ATOM   2405  CB  ARG B 152      15.611  13.196  -0.897  1.00 10.00      B   
ATOM   2406  CG  ARG B 152      15.621  11.685  -1.091  1.00 10.00      B   
ATOM   2407  CD  ARG B 152      16.916  11.064  -0.595  1.00 10.00      B   
ATOM   2408  NE  ARG B 152      17.160  11.345   0.819  1.00 10.00      B   
ATOM   2409  HE  ARG B 152      16.367  11.424   1.404  1.00 10.00      B   
ATOM   2410  CZ  ARG B 152      18.374  11.481   1.351  1.00 10.00      B   
ATOM   2411  NH1 ARG B 152      19.456  11.339   0.590  1.00 10.00      B   
ATOM   2412 HH11 ARG B 152      19.361  11.126  -0.427  1.00 10.00      B   
ATOM   2413 HH12 ARG B 152      20.409  11.446   1.006  1.00 10.00      B   
ATOM   2414  NH2 ARG B 152      18.507  11.754   2.643  1.00 10.00      B   
ATOM   2415 HH21 ARG B 152      17.661  11.874   3.245  1.00 10.00      B   
ATOM   2416 HH22 ARG B 152      19.458  11.855   3.061  1.00 10.00      B   
ATOM   2417  C   ARG B 152      14.507  15.386  -1.498  1.00 10.00      B   
ATOM   2418  O   ARG B 152      13.575  15.668  -0.743  1.00 10.00      B   
ATOM   2419  N   ARG B 153      15.332  16.300  -1.986  1.00 10.00      B   
ATOM   2420  HN  ARG B 153      16.057  16.020  -2.583  1.00 10.00      B   
ATOM   2421  CA  ARG B 153      15.192  17.710  -1.645  1.00 10.00      B   
ATOM   2422  CB  ARG B 153      16.551  18.415  -1.716  1.00 10.00      B   
ATOM   2423  CG  ARG B 153      16.485  19.916  -1.480  1.00 10.00      B   
ATOM   2424  CD  ARG B 153      17.794  20.596  -1.840  1.00 10.00      B   
ATOM   2425  NE  ARG B 153      17.627  22.039  -2.005  1.00 10.00      B   
ATOM   2426  HE  ARG B 153      17.400  22.561  -1.203  1.00 10.00      B   
ATOM   2427  CZ  ARG B 153      17.782  22.675  -3.167  1.00 10.00      B   
ATOM   2428  NH1 ARG B 153      18.108  21.996  -4.261  1.00 10.00      B   
ATOM   2429 HH11 ARG B 153      18.250  20.962  -4.216  1.00 10.00      B   
ATOM   2430 HH12 ARG B 153      18.231  22.495  -5.170  1.00 10.00      B   
ATOM   2431  NH2 ARG B 153      17.602  23.989  -3.238  1.00 10.00      B   
ATOM   2432 HH21 ARG B 153      17.721  24.486  -4.151  1.00 10.00      B   
ATOM   2433 HH22 ARG B 153      17.346  24.535  -2.388  1.00 10.00      B   
ATOM   2434  C   ARG B 153      14.187  18.415  -2.557  1.00 10.00      B   
ATOM   2435  O   ARG B 153      13.462  19.310  -2.121  1.00 10.00      B   
ATOM   2436  N   ARG B 154      14.139  18.005  -3.820  1.00 10.00      B   
ATOM   2437  HN  ARG B 154      14.730  17.275  -4.109  1.00 10.00      B   
ATOM   2438  CA  ARG B 154      13.236  18.621  -4.788  1.00 10.00      B   
ATOM   2439  CB  ARG B 154      13.742  18.416  -6.222  1.00 10.00      B   
ATOM   2440  CG  ARG B 154      12.992  19.222  -7.273  1.00 10.00      B   
ATOM   2441  CD  ARG B 154      13.638  19.086  -8.642  1.00 10.00      B   
ATOM   2442  NE  ARG B 154      13.603  17.710  -9.132  1.00 10.00      B   
ATOM   2443  HE  ARG B 154      13.511  16.998  -8.466  1.00 10.00      B   
ATOM   2444  CZ  ARG B 154      13.694  17.379 -10.422  1.00 10.00      B   
ATOM   2445  NH1 ARG B 154      13.825  18.327 -11.340  1.00 10.00      B   
ATOM   2446 HH11 ARG B 154      13.897  18.073 -12.357  1.00 10.00      B   
ATOM   2447 HH12 ARG B 154      13.861  19.330 -11.055  1.00 10.00      B   
ATOM   2448  NH2 ARG B 154      13.660  16.104 -10.795  1.00 10.00      B   
ATOM   2449 HH21 ARG B 154      13.563  15.351 -10.086  1.00 10.00      B   
ATOM   2450 HH22 ARG B 154      13.732  15.850 -11.816  1.00 10.00      B   
ATOM   2451  C   ARG B 154      11.795  18.132  -4.650  1.00 10.00      B   
ATOM   2452  O   ARG B 154      10.858  18.919  -4.777  1.00 10.00      B   
ATOM   2453  N   LEU B 155      11.617  16.844  -4.374  1.00 10.00      B   
ATOM   2454  HN  LEU B 155      12.403  16.267  -4.245  1.00 10.00      B   
ATOM   2455  CA  LEU B 155      10.276  16.265  -4.254  1.00 10.00      B   
ATOM   2456  CB  LEU B 155      10.337  14.742  -4.088  1.00 10.00      B   
ATOM   2457  CG  LEU B 155       8.991  14.008  -4.122  1.00 10.00      B   
ATOM   2458  CD1 LEU B 155       8.240  14.315  -5.410  1.00 10.00      B   
ATOM   2459  CD2 LEU B 155       9.196  12.509  -3.971  1.00 10.00      B   
ATOM   2460  C   LEU B 155       9.464  16.896  -3.126  1.00 10.00      B   
ATOM   2461  O   LEU B 155       8.252  17.074  -3.246  1.00 10.00      B   
ATOM   2462  N   VAL B 156      10.133  17.256  -2.042  1.00 10.00      B   
ATOM   2463  HN  VAL B 156      11.101  17.113  -2.006  1.00 10.00      B   
ATOM   2464  CA  VAL B 156       9.454  17.861  -0.900  1.00 10.00      B   
ATOM   2465  CB  VAL B 156      10.255  17.723   0.411  1.00 10.00      B   
ATOM   2466  CG1 VAL B 156      10.454  16.259   0.766  1.00 10.00      B   
ATOM   2467  CG2 VAL B 156      11.591  18.444   0.319  1.00 10.00      B   
ATOM   2468  C   VAL B 156       9.101  19.329  -1.149  1.00 10.00      B   
ATOM   2469  O   VAL B 156       8.508  19.986  -0.292  1.00 10.00      B   
ATOM   2470  N   ARG B 157       9.457  19.840  -2.322  1.00 10.00      B   
ATOM   2471  HN  ARG B 157       9.917  19.269  -2.973  1.00 10.00      B   
ATOM   2472  CA  ARG B 157       9.165  21.225  -2.664  1.00 10.00      B   
ATOM   2473  CB  ARG B 157      10.449  22.049  -2.783  1.00 10.00      B   
ATOM   2474  CG  ARG B 157      10.208  23.540  -2.976  1.00 10.00      B   
ATOM   2475  CD  ARG B 157      11.509  24.324  -2.960  1.00 10.00      B   
ATOM   2476  NE  ARG B 157      12.121  24.354  -1.631  1.00 10.00      B   
ATOM   2477  HE  ARG B 157      11.626  23.922  -0.895  1.00 10.00      B   
ATOM   2478  CZ  ARG B 157      13.296  24.926  -1.364  1.00 10.00      B   
ATOM   2479  NH1 ARG B 157      13.987  25.527  -2.332  1.00 10.00      B   
ATOM   2480 HH11 ARG B 157      13.612  25.556  -3.305  1.00 10.00      B   
ATOM   2481 HH12 ARG B 157      14.907  25.972  -2.120  1.00 10.00      B   
ATOM   2482  NH2 ARG B 157      13.774  24.911  -0.125  1.00 10.00      B   
ATOM   2483 HH21 ARG B 157      13.231  24.451   0.640  1.00 10.00      B   
ATOM   2484 HH22 ARG B 157      14.693  25.357   0.089  1.00 10.00      B   
ATOM   2485  C   ARG B 157       8.345  21.317  -3.946  1.00 10.00      B   
ATOM   2486  O   ARG B 157       7.330  22.008  -3.994  1.00 10.00      B   
ATOM   2487  N   TRP B 158       8.774  20.607  -4.977  1.00 10.00      B   
ATOM   2488  HN  TRP B 158       9.573  20.041  -4.874  1.00 10.00      B   
ATOM   2489  CA  TRP B 158       8.076  20.624  -6.255  1.00 10.00      B   
ATOM   2490  CB  TRP B 158       8.941  21.273  -7.346  1.00 10.00      B   
ATOM   2491  CG  TRP B 158       9.408  22.663  -7.039  1.00 10.00      B   
ATOM   2492  CD1 TRP B 158      10.682  23.047  -6.735  1.00 10.00      B   
ATOM   2493  CD2 TRP B 158       8.616  23.856  -7.022  1.00 10.00      B   
ATOM   2494  NE1 TRP B 158      10.731  24.403  -6.524  1.00 10.00      B   
ATOM   2495  HE1 TRP B 158      11.537  24.916  -6.290  1.00 10.00      B   
ATOM   2496  CE2 TRP B 158       9.475  24.924  -6.694  1.00 10.00      B   
ATOM   2497  CE3 TRP B 158       7.264  24.126  -7.250  1.00 10.00      B   
ATOM   2498  CZ2 TRP B 158       9.026  26.239  -6.589  1.00 10.00      B   
ATOM   2499  CZ3 TRP B 158       6.821  25.432  -7.146  1.00 10.00      B   
ATOM   2500  CH2 TRP B 158       7.698  26.473  -6.819  1.00 10.00      B   
ATOM   2501  C   TRP B 158       7.683  19.213  -6.688  1.00 10.00      B   
ATOM   2502  O   TRP B 158       8.328  18.627  -7.556  1.00 10.00      B   
ATOM   2503  N   PRO B 159       6.617  18.645  -6.095  1.00 10.00      B   
ATOM   2504  CA  PRO B 159       6.159  17.294  -6.438  1.00 10.00      B   
ATOM   2505  CB  PRO B 159       5.002  17.041  -5.464  1.00 10.00      B   
ATOM   2506  CG  PRO B 159       4.547  18.398  -5.051  1.00 10.00      B   
ATOM   2507  CD  PRO B 159       5.774  19.264  -5.054  1.00 10.00      B   
ATOM   2508  C   PRO B 159       5.668  17.211  -7.884  1.00 10.00      B   
ATOM   2509  O   PRO B 159       5.869  16.205  -8.565  1.00 10.00      B   
ATOM   2510  N   ARG B 160       5.056  18.292  -8.357  1.00 10.00      B   
ATOM   2511  HN  ARG B 160       4.969  19.082  -7.777  1.00 10.00      B   
ATOM   2512  CA  ARG B 160       4.532  18.344  -9.718  1.00 10.00      B   
ATOM   2513  CB  ARG B 160       3.534  19.492  -9.874  1.00 10.00      B   
ATOM   2514  CG  ARG B 160       2.182  19.243  -9.227  1.00 10.00      B   
ATOM   2515  CD  ARG B 160       1.508  20.554  -8.870  1.00 10.00      B   
ATOM   2516  NE  ARG B 160       0.052  20.463  -8.908  1.00 10.00      B   
ATOM   2517  HE  ARG B 160      -0.341  19.576  -9.074  1.00 10.00      B   
ATOM   2518  CZ  ARG B 160      -0.761  21.506  -8.729  1.00 10.00      B   
ATOM   2519  NH1 ARG B 160      -0.260  22.714  -8.497  1.00 10.00      B   
ATOM   2520 HH11 ARG B 160       0.772  22.854  -8.454  1.00 10.00      B   
ATOM   2521 HH12 ARG B 160      -0.897  23.530  -8.359  1.00 10.00      B   
ATOM   2522  NH2 ARG B 160      -2.076  21.344  -8.792  1.00 10.00      B   
ATOM   2523 HH21 ARG B 160      -2.711  22.159  -8.653  1.00 10.00      B   
ATOM   2524 HH22 ARG B 160      -2.479  20.401  -8.981  1.00 10.00      B   
ATOM   2525  C   ARG B 160       5.657  18.493 -10.731  1.00 10.00      B   
ATOM   2526  O   ARG B 160       5.558  18.002 -11.857  1.00 10.00      B   
ATOM   2527  N   GLN B 161       6.731  19.165 -10.327  1.00 10.00      B   
ATOM   2528  HN  GLN B 161       6.756  19.524  -9.416  1.00 10.00      B   
ATOM   2529  CA  GLN B 161       7.873  19.374 -11.209  1.00 10.00      B   
ATOM   2530  CB  GLN B 161       8.801  20.462 -10.663  1.00 10.00      B   
ATOM   2531  CG  GLN B 161       9.653  21.135 -11.728  1.00 10.00      B   
ATOM   2532  CD  GLN B 161      11.125  21.168 -11.371  1.00 10.00      B   
ATOM   2533  OE1 GLN B 161      11.497  21.260 -10.198  1.00 10.00      B   
ATOM   2534  NE2 GLN B 161      11.975  21.079 -12.386  1.00 10.00      B   
ATOM   2535 HE21 GLN B 161      11.605  20.996 -13.293  1.00 10.00      B   
ATOM   2536 HE22 GLN B 161      12.935  21.109 -12.192  1.00 10.00      B   
ATOM   2537  C   GLN B 161       8.633  18.069 -11.409  1.00 10.00      B   
ATOM   2538  O   GLN B 161       9.098  17.767 -12.511  1.00 10.00      B   
ATOM   2539  N   VAL B 162       8.752  17.294 -10.337  1.00 10.00      B   
ATOM   2540  HN  VAL B 162       8.375  17.597  -9.480  1.00 10.00      B   
ATOM   2541  CA  VAL B 162       9.439  16.012 -10.399  1.00 10.00      B   
ATOM   2542  CB  VAL B 162       9.615  15.387  -8.998  1.00 10.00      B   
ATOM   2543  CG1 VAL B 162      10.279  14.025  -9.094  1.00 10.00      B   
ATOM   2544  CG2 VAL B 162      10.428  16.307  -8.099  1.00 10.00      B   
ATOM   2545  C   VAL B 162       8.669  15.047 -11.303  1.00 10.00      B   
ATOM   2546  O   VAL B 162       9.257  14.329 -12.117  1.00 10.00      B   
ATOM   2547  N   LEU B 163       7.344  15.062 -11.171  1.00 10.00      B   
ATOM   2548  HN  LEU B 163       6.938  15.666 -10.513  1.00 10.00      B   
ATOM   2549  CA  LEU B 163       6.478  14.203 -11.970  1.00 10.00      B   
ATOM   2550  CB  LEU B 163       5.032  14.285 -11.482  1.00 10.00      B   
ATOM   2551  CG  LEU B 163       4.710  13.521 -10.199  1.00 10.00      B   
ATOM   2552  CD1 LEU B 163       3.253  13.722  -9.819  1.00 10.00      B   
ATOM   2553  CD2 LEU B 163       5.020  12.039 -10.362  1.00 10.00      B   
ATOM   2554  C   LEU B 163       6.556  14.564 -13.446  1.00 10.00      B   
ATOM   2555  O   LEU B 163       6.388  13.703 -14.314  1.00 10.00      B   
ATOM   2556  N   ALA B 164       6.818  15.836 -13.726  1.00 10.00      B   
ATOM   2557  HN  ALA B 164       6.939  16.475 -12.989  1.00 10.00      B   
ATOM   2558  CA  ALA B 164       6.930  16.310 -15.098  1.00 10.00      B   
ATOM   2559  CB  ALA B 164       7.075  17.824 -15.127  1.00 10.00      B   
ATOM   2560  C   ALA B 164       8.108  15.641 -15.797  1.00 10.00      B   
ATOM   2561  O   ALA B 164       8.032  15.298 -16.975  1.00 10.00      B   
ATOM   2562  N   GLU B 165       9.194  15.440 -15.058  1.00 10.00      B   
ATOM   2563  HN  GLU B 165       9.198  15.735 -14.121  1.00 10.00      B   
ATOM   2564  CA  GLU B 165      10.378  14.797 -15.608  1.00 10.00      B   
ATOM   2565  CB  GLU B 165      11.600  15.058 -14.732  1.00 10.00      B   
ATOM   2566  CG  GLU B 165      12.082  16.497 -14.770  1.00 10.00      B   
ATOM   2567  CD  GLU B 165      13.394  16.697 -14.042  1.00 10.00      B   
ATOM   2568  OE1 GLU B 165      13.902  15.735 -13.427  1.00 10.00      B   
ATOM   2569  OE2 GLU B 165      13.926  17.826 -14.074  1.00 10.00      B   
ATOM   2570  C   GLU B 165      10.152  13.301 -15.777  1.00 10.00      B   
ATOM   2571  O   GLU B 165      10.656  12.692 -16.721  1.00 10.00      B   
ATOM   2572  N   PHE B 166       9.387  12.717 -14.861  1.00 10.00      B   
ATOM   2573  HN  PHE B 166       9.025  13.259 -14.127  1.00 10.00      B   
ATOM   2574  CA  PHE B 166       9.079  11.291 -14.910  1.00 10.00      B   
ATOM   2575  CB  PHE B 166       8.446  10.830 -13.593  1.00 10.00      B   
ATOM   2576  CG  PHE B 166       9.438  10.371 -12.565  1.00 10.00      B   
ATOM   2577  CD1 PHE B 166       9.829  11.211 -11.536  1.00 10.00      B   
ATOM   2578  CD2 PHE B 166       9.983   9.099 -12.630  1.00 10.00      B   
ATOM   2579  CE1 PHE B 166      10.745  10.792 -10.593  1.00 10.00      B   
ATOM   2580  CE2 PHE B 166      10.900   8.672 -11.690  1.00 10.00      B   
ATOM   2581  CZ  PHE B 166      11.281   9.521 -10.670  1.00 10.00      B   
ATOM   2582  C   PHE B 166       8.143  10.980 -16.073  1.00 10.00      B   
ATOM   2583  O   PHE B 166       8.304   9.973 -16.764  1.00 10.00      B   
ATOM   2584  N   GLY B 167       7.171  11.857 -16.279  1.00 10.00      B   
ATOM   2585  HN  GLY B 167       7.093  12.634 -15.684  1.00 10.00      B   
ATOM   2586  CA  GLY B 167       6.220  11.673 -17.354  1.00 10.00      B   
ATOM   2587  C   GLY B 167       4.817  11.432 -16.839  1.00 10.00      B   
ATOM   2588  O   GLY B 167       4.068  10.632 -17.406  1.00 10.00      B   
ATOM   2589  N   LEU B 168       4.462  12.119 -15.760  1.00 10.00      B   
ATOM   2590  HN  LEU B 168       5.105  12.739 -15.351  1.00 10.00      B   
ATOM   2591  CA  LEU B 168       3.143  11.982 -15.167  1.00 10.00      B   
ATOM   2592  CB  LEU B 168       3.206  11.107 -13.909  1.00 10.00      B   
ATOM   2593  CG  LEU B 168       1.872  10.803 -13.223  1.00 10.00      B   
ATOM   2594  CD1 LEU B 168       0.965  10.000 -14.144  1.00 10.00      B   
ATOM   2595  CD2 LEU B 168       2.104  10.061 -11.916  1.00 10.00      B   
ATOM   2596  C   LEU B 168       2.557  13.346 -14.828  1.00 10.00      B   
ATOM   2597  O   LEU B 168       3.062  14.050 -13.956  1.00 10.00      B   
ATOM   2598  N   GLN B 169       1.497  13.720 -15.527  1.00 10.00      B   
ATOM   2599  HN  GLN B 169       1.138  13.121 -16.219  1.00 10.00      B   
ATOM   2600  CA  GLN B 169       0.844  14.993 -15.285  1.00 10.00      B   
ATOM   2601  CB  GLN B 169       0.885  15.880 -16.532  1.00 10.00      B   
ATOM   2602  CG  GLN B 169       0.283  17.268 -16.341  1.00 10.00      B   
ATOM   2603  CD  GLN B 169       0.864  18.016 -15.152  1.00 10.00      B   
ATOM   2604  OE1 GLN B 169       1.934  18.620 -15.244  1.00 10.00      B   
ATOM   2605  NE2 GLN B 169       0.149  18.009 -14.033  1.00 10.00      B   
ATOM   2606 HE21 GLN B 169      -0.710  17.526 -14.030  1.00 10.00      B   
ATOM   2607 HE22 GLN B 169       0.501  18.489 -13.256  1.00 10.00      B   
ATOM   2608  C   GLN B 169      -0.587  14.767 -14.824  1.00 10.00      B   
ATOM   2609  O   GLN B 169      -1.493  14.556 -15.634  1.00 10.00      B   
ATOM   2610  N   LEU B 170      -0.771  14.791 -13.515  1.00 10.00      B   
ATOM   2611  HN  LEU B 170      -0.003  14.953 -12.932  1.00 10.00      B   
ATOM   2612  CA  LEU B 170      -2.076  14.590 -12.915  1.00 10.00      B   
ATOM   2613  CB  LEU B 170      -1.906  14.195 -11.445  1.00 10.00      B   
ATOM   2614  CG  LEU B 170      -0.960  13.028 -11.168  1.00 10.00      B   
ATOM   2615  CD1 LEU B 170      -0.357  13.153  -9.779  1.00 10.00      B   
ATOM   2616  CD2 LEU B 170      -1.687  11.700 -11.319  1.00 10.00      B   
ATOM   2617  C   LEU B 170      -2.897  15.869 -13.010  1.00 10.00      B   
ATOM   2618  O   LEU B 170      -2.330  16.963 -13.070  1.00 10.00      B   
ATOM   2619  N   PRO B 171      -4.236  15.745 -13.045  1.00 10.00      B   
ATOM   2620  CA  PRO B 171      -5.140  16.900 -13.120  1.00 10.00      B   
ATOM   2621  CB  PRO B 171      -6.527  16.273 -12.957  1.00 10.00      B   
ATOM   2622  CG  PRO B 171      -6.362  14.873 -13.431  1.00 10.00      B   
ATOM   2623  CD  PRO B 171      -4.974  14.469 -13.029  1.00 10.00      B   
ATOM   2624  C   PRO B 171      -4.880  17.889 -11.987  1.00 10.00      B   
ATOM   2625  O   PRO B 171      -4.443  17.502 -10.899  1.00 10.00      B   
ATOM   2626  N   SER B 172      -5.170  19.155 -12.236  1.00 10.00      B   
ATOM   2627  HN  SER B 172      -5.556  19.397 -13.105  1.00 10.00      B   
ATOM   2628  CA  SER B 172      -4.946  20.207 -11.255  1.00 10.00      B   
ATOM   2629  CB  SER B 172      -5.204  21.565 -11.897  1.00 10.00      B   
ATOM   2630  OG  SER B 172      -5.859  21.409 -13.146  1.00 10.00      B   
ATOM   2631  HG  SER B 172      -6.791  21.640 -13.044  1.00 10.00      B   
ATOM   2632  C   SER B 172      -5.810  20.021 -10.009  1.00 10.00      B   
ATOM   2633  O   SER B 172      -5.430  20.438  -8.914  1.00 10.00      B   
ATOM   2634  N   GLU B 173      -6.961  19.378 -10.176  1.00 10.00      B   
ATOM   2635  HN  GLU B 173      -7.208  19.066 -11.071  1.00 10.00      B   
ATOM   2636  CA  GLU B 173      -7.871  19.137  -9.063  1.00 10.00      B   
ATOM   2637  CB  GLU B 173      -9.258  18.742  -9.570  1.00 10.00      B   
ATOM   2638  CG  GLU B 173      -9.923  19.789 -10.446  1.00 10.00      B   
ATOM   2639  CD  GLU B 173     -11.294  19.364 -10.922  1.00 10.00      B   
ATOM   2640  OE1 GLU B 173     -11.520  18.148 -11.100  1.00 10.00      B   
ATOM   2641  OE2 GLU B 173     -12.155  20.248 -11.119  1.00 10.00      B   
ATOM   2642  C   GLU B 173      -7.327  18.064  -8.127  1.00 10.00      B   
ATOM   2643  O   GLU B 173      -7.653  18.039  -6.941  1.00 10.00      B   
ATOM   2644  N   VAL B 174      -6.488  17.187  -8.659  1.00 10.00      B   
ATOM   2645  HN  VAL B 174      -6.241  17.273  -9.603  1.00 10.00      B   
ATOM   2646  CA  VAL B 174      -5.907  16.114  -7.869  1.00 10.00      B   
ATOM   2647  CB  VAL B 174      -5.311  15.002  -8.757  1.00 10.00      B   
ATOM   2648  CG1 VAL B 174      -4.645  13.930  -7.910  1.00 10.00      B   
ATOM   2649  CG2 VAL B 174      -6.392  14.386  -9.634  1.00 10.00      B   
ATOM   2650  C   VAL B 174      -4.839  16.662  -6.930  1.00 10.00      B   
ATOM   2651  O   VAL B 174      -3.840  17.237  -7.369  1.00 10.00      B   
ATOM   2652  N   GLN B 175      -5.070  16.505  -5.639  1.00 10.00      B   
ATOM   2653  HN  GLN B 175      -5.887  16.037  -5.352  1.00 10.00      B   
ATOM   2654  CA  GLN B 175      -4.141  16.983  -4.631  1.00 10.00      B   
ATOM   2655  CB  GLN B 175      -4.888  17.285  -3.328  1.00 10.00      B   
ATOM   2656  CG  GLN B 175      -4.010  17.819  -2.205  1.00 10.00      B   
ATOM   2657  CD  GLN B 175      -3.314  19.114  -2.572  1.00 10.00      B   
ATOM   2658  OE1 GLN B 175      -3.836  19.917  -3.347  1.00 10.00      B   
ATOM   2659  NE2 GLN B 175      -2.133  19.329  -2.016  1.00 10.00      B   
ATOM   2660 HE21 GLN B 175      -1.777  18.646  -1.403  1.00 10.00      B   
ATOM   2661 HE22 GLN B 175      -1.655  20.154  -2.244  1.00 10.00      B   
ATOM   2662  C   GLN B 175      -3.054  15.948  -4.388  1.00 10.00      B   
ATOM   2663  O   GLN B 175      -3.348  14.787  -4.116  1.00 10.00      B   
ATOM   2664  N   ILE B 176      -1.805  16.365  -4.494  1.00 10.00      B   
ATOM   2665  HN  ILE B 176      -1.628  17.305  -4.709  1.00 10.00      B   
ATOM   2666  CA  ILE B 176      -0.687  15.462  -4.279  1.00 10.00      B   
ATOM   2667  CB  ILE B 176       0.468  15.733  -5.263  1.00 10.00      B   
ATOM   2668  CG1 ILE B 176      -0.050  15.732  -6.706  1.00 10.00      B   
ATOM   2669  CG2 ILE B 176       1.571  14.695  -5.089  1.00 10.00      B   
ATOM   2670  CD1 ILE B 176       0.970  16.182  -7.729  1.00 10.00      B   
ATOM   2671  C   ILE B 176      -0.174  15.593  -2.851  1.00 10.00      B   
ATOM   2672  O   ILE B 176       0.320  16.652  -2.453  1.00 10.00      B   
ATOM   2673  N   ARG B 177      -0.304  14.522  -2.083  1.00 10.00      B   
ATOM   2674  HN  ARG B 177      -0.700  13.702  -2.459  1.00 10.00      B   
ATOM   2675  CA  ARG B 177       0.147  14.523  -0.705  1.00 10.00      B   
ATOM   2676  CB  ARG B 177      -0.880  13.861   0.216  1.00 10.00      B   
ATOM   2677  CG  ARG B 177      -0.710  14.242   1.677  1.00 10.00      B   
ATOM   2678  CD  ARG B 177      -1.881  13.775   2.523  1.00 10.00      B   
ATOM   2679  NE  ARG B 177      -1.775  12.363   2.896  1.00 10.00      B   
ATOM   2680  HE  ARG B 177      -2.399  11.736   2.466  1.00 10.00      B   
ATOM   2681  CZ  ARG B 177      -0.902  11.890   3.787  1.00 10.00      B   
ATOM   2682  NH1 ARG B 177      -0.059  12.707   4.399  1.00 10.00      B   
ATOM   2683 HH11 ARG B 177       0.617  12.323   5.106  1.00 10.00      B   
ATOM   2684 HH12 ARG B 177      -0.063  13.734   4.188  1.00 10.00      B   
ATOM   2685  NH2 ARG B 177      -0.887  10.603   4.095  1.00 10.00      B   
ATOM   2686 HH21 ARG B 177      -0.200  10.243   4.798  1.00 10.00      B   
ATOM   2687 HH22 ARG B 177      -1.560   9.942   3.645  1.00 10.00      B   
ATOM   2688  C   ARG B 177       1.503  13.839  -0.585  1.00 10.00      B   
ATOM   2689  O   ARG B 177       1.648  12.655  -0.910  1.00 10.00      B   
ATOM   2690  N   VAL B 178       2.491  14.591  -0.123  1.00 10.00      B   
ATOM   2691  HN  VAL B 178       2.306  15.522   0.126  1.00 10.00      B   
ATOM   2692  CA  VAL B 178       3.840  14.071   0.031  1.00 10.00      B   
ATOM   2693  CB  VAL B 178       4.911  15.169  -0.158  1.00 10.00      B   
ATOM   2694  CG1 VAL B 178       5.084  15.490  -1.636  1.00 10.00      B   
ATOM   2695  CG2 VAL B 178       4.548  16.429   0.620  1.00 10.00      B   
ATOM   2696  C   VAL B 178       4.034  13.382   1.380  1.00 10.00      B   
ATOM   2697  O   VAL B 178       3.970  14.015   2.436  1.00 10.00      B   
ATOM   2698  N   ALA B 179       4.250  12.076   1.337  1.00 10.00      B   
ATOM   2699  HN  ALA B 179       4.269  11.620   0.466  1.00 10.00      B   
ATOM   2700  CA  ALA B 179       4.475  11.299   2.544  1.00 10.00      B   
ATOM   2701  CB  ALA B 179       3.764   9.956   2.457  1.00 10.00      B   
ATOM   2702  C   ALA B 179       5.971  11.101   2.738  1.00 10.00      B   
ATOM   2703  O   ALA B 179       6.693  10.811   1.781  1.00 10.00      B   
ATOM   2704  N   ASP B 180       6.437  11.264   3.965  1.00 10.00      B   
ATOM   2705  HN  ASP B 180       5.814  11.477   4.693  1.00 10.00      B   
ATOM   2706  CA  ASP B 180       7.857  11.118   4.262  1.00 10.00      B   
ATOM   2707  CB  ASP B 180       8.363  12.308   5.076  1.00 10.00      B   
ATOM   2708  CG  ASP B 180       9.722  12.794   4.613  1.00 10.00      B   
ATOM   2709  OD1 ASP B 180      10.655  11.967   4.503  1.00 10.00      B   
ATOM   2710  OD2 ASP B 180       9.860  14.014   4.360  1.00 10.00      B   
ATOM   2711  C   ASP B 180       8.138   9.822   5.010  1.00 10.00      B   
ATOM   2712  O   ASP B 180       7.219   9.113   5.415  1.00 10.00      B   
ATOM   2713  N   SER B 181       9.411   9.523   5.200  1.00 10.00      B   
ATOM   2714  HN  SER B 181      10.104  10.142   4.864  1.00 10.00      B   
ATOM   2715  CA  SER B 181       9.815   8.311   5.895  1.00 10.00      B   
ATOM   2716  CB  SER B 181      10.515   7.359   4.921  1.00 10.00      B   
ATOM   2717  OG  SER B 181       9.833   7.317   3.676  1.00 10.00      B   
ATOM   2718  HG  SER B 181       9.711   8.222   3.350  1.00 10.00      B   
ATOM   2719  C   SER B 181      10.735   8.653   7.060  1.00 10.00      B   
ATOM   2720  O   SER B 181      11.667   7.914   7.376  1.00 10.00      B   
ATOM   2721  N   ASN B 182      10.460   9.781   7.700  1.00 10.00      B   
ATOM   2722  HN  ASN B 182       9.696  10.318   7.405  1.00 10.00      B   
ATOM   2723  CA  ASN B 182      11.263  10.243   8.827  1.00 10.00      B   
ATOM   2724  CB  ASN B 182      11.085  11.750   9.036  1.00 10.00      B   
ATOM   2725  CG  ASN B 182      11.502  12.575   7.834  1.00 10.00      B   
ATOM   2726  OD1 ASN B 182      12.414  12.207   7.091  1.00 10.00      B   
ATOM   2727  ND2 ASN B 182      10.839  13.701   7.640  1.00 10.00      B   
ATOM   2728 HD21 ASN B 182      10.129  13.939   8.277  1.00 10.00      B   
ATOM   2729 HD22 ASN B 182      11.075  14.249   6.863  1.00 10.00      B   
ATOM   2730  C   ASN B 182      10.902   9.506  10.109  1.00 10.00      B   
ATOM   2731  O   ASN B 182      11.673   9.495  11.072  1.00 10.00      B   
ATOM   2732  N   GLN B 183       9.733   8.890  10.122  1.00 10.00      B   
ATOM   2733  HN  GLN B 183       9.169   8.911   9.317  1.00 10.00      B   
ATOM   2734  CA  GLN B 183       9.270   8.164  11.293  1.00 10.00      B   
ATOM   2735  CB  GLN B 183       7.812   8.516  11.607  1.00 10.00      B   
ATOM   2736  CG  GLN B 183       7.614   9.904  12.206  1.00 10.00      B   
ATOM   2737  CD  GLN B 183       7.697  11.014  11.174  1.00 10.00      B   
ATOM   2738  OE1 GLN B 183       7.338  10.827  10.009  1.00 10.00      B   
ATOM   2739  NE2 GLN B 183       8.171  12.178  11.593  1.00 10.00      B   
ATOM   2740 HE21 GLN B 183       8.438  12.260  12.533  1.00 10.00      B   
ATOM   2741 HE22 GLN B 183       8.236  12.913  10.942  1.00 10.00      B   
ATOM   2742  C   GLN B 183       9.444   6.657  11.122  1.00 10.00      B   
ATOM   2743  O   GLN B 183       9.950   6.190  10.100  1.00 10.00      B   
ATOM   2744  N   LYS B 184       9.002   5.900  12.121  1.00 10.00      B   
ATOM   2745  HN  LYS B 184       8.577   6.334  12.889  1.00 10.00      B   
ATOM   2746  CA  LYS B 184       9.113   4.442  12.105  1.00 10.00      B   
ATOM   2747  CB  LYS B 184       9.076   3.892  13.535  1.00 10.00      B   
ATOM   2748  CG  LYS B 184      10.176   4.396  14.452  1.00 10.00      B   
ATOM   2749  CD  LYS B 184      10.073   3.736  15.817  1.00 10.00      B   
ATOM   2750  CE  LYS B 184      11.177   4.192  16.754  1.00 10.00      B   
ATOM   2751  NZ  LYS B 184      11.147   3.438  18.036  1.00 10.00      B   
ATOM   2752  HZ1 LYS B 184      11.324   2.428  17.862  1.00 10.00      B   
ATOM   2753  HZ2 LYS B 184      10.217   3.539  18.492  1.00 10.00      B   
ATOM   2754  HZ3 LYS B 184      11.877   3.799  18.682  1.00 10.00      B   
ATOM   2755  C   LYS B 184       7.976   3.809  11.312  1.00 10.00      B   
ATOM   2756  O   LYS B 184       7.445   2.769  11.699  1.00 10.00      B   
ATOM   2757  N   THR B 185       7.606   4.428  10.206  1.00 10.00      B   
ATOM   2758  HN  THR B 185       8.068   5.249   9.938  1.00 10.00      B   
ATOM   2759  CA  THR B 185       6.522   3.920   9.387  1.00 10.00      B   
ATOM   2760  CB  THR B 185       5.330   4.896   9.392  1.00 10.00      B   
ATOM   2761  OG1 THR B 185       5.726   6.145   9.984  1.00 10.00      B   
ATOM   2762  HG1 THR B 185       5.799   6.816   9.293  1.00 10.00      B   
ATOM   2763  CG2 THR B 185       4.161   4.313  10.170  1.00 10.00      B   
ATOM   2764  C   THR B 185       6.959   3.679   7.945  1.00 10.00      B   
ATOM   2765  O   THR B 185       7.783   4.417   7.400  1.00 10.00      B   
ATOM   2766  N   ARG B 186       6.434   2.620   7.347  1.00 10.00      B   
ATOM   2767  HN  ARG B 186       5.829   2.029   7.855  1.00 10.00      B   
ATOM   2768  CA  ARG B 186       6.727   2.290   5.963  1.00 10.00      B   
ATOM   2769  CB  ARG B 186       7.154   0.825   5.820  1.00 10.00      B   
ATOM   2770  CG  ARG B 186       8.436   0.460   6.555  1.00 10.00      B   
ATOM   2771  CD  ARG B 186       9.640   1.223   6.023  1.00 10.00      B   
ATOM   2772  NE  ARG B 186       9.824   2.508   6.698  1.00 10.00      B   
ATOM   2773  HE  ARG B 186       9.035   3.095   6.776  1.00 10.00      B   
ATOM   2774  CZ  ARG B 186      10.983   2.918   7.210  1.00 10.00      B   
ATOM   2775  NH1 ARG B 186      12.063   2.145   7.128  1.00 10.00      B   
ATOM   2776 HH11 ARG B 186      12.974   2.469   7.528  1.00 10.00      B   
ATOM   2777 HH12 ARG B 186      12.008   1.212   6.669  1.00 10.00      B   
ATOM   2778  NH2 ARG B 186      11.059   4.099   7.809  1.00 10.00      B   
ATOM   2779 HH21 ARG B 186      10.213   4.705   7.882  1.00 10.00      B   
ATOM   2780 HH22 ARG B 186      11.966   4.426   8.212  1.00 10.00      B   
ATOM   2781  C   ARG B 186       5.481   2.563   5.133  1.00 10.00      B   
ATOM   2782  O   ARG B 186       4.359   2.294   5.578  1.00 10.00      B   
ATOM   2783  N   TYR B 187       5.669   3.108   3.946  1.00 10.00      B   
ATOM   2784  HN  TYR B 187       6.584   3.291   3.636  1.00 10.00      B   
ATOM   2785  CA  TYR B 187       4.551   3.438   3.089  1.00 10.00      B   
ATOM   2786  CB  TYR B 187       4.395   4.957   2.988  1.00 10.00      B   
ATOM   2787  CG  TYR B 187       4.118   5.632   4.310  1.00 10.00      B   
ATOM   2788  CD1 TYR B 187       5.148   6.172   5.068  1.00 10.00      B   
ATOM   2789  CD2 TYR B 187       2.826   5.716   4.805  1.00 10.00      B   
ATOM   2790  CE1 TYR B 187       4.896   6.779   6.282  1.00 10.00      B   
ATOM   2791  CE2 TYR B 187       2.566   6.323   6.012  1.00 10.00      B   
ATOM   2792  CZ  TYR B 187       3.604   6.850   6.749  1.00 10.00      B   
ATOM   2793  OH  TYR B 187       3.343   7.448   7.958  1.00 10.00      B   
ATOM   2794  HH  TYR B 187       3.682   8.353   7.945  1.00 10.00      B   
ATOM   2795  C   TYR B 187       4.697   2.844   1.699  1.00 10.00      B   
ATOM   2796  O   TYR B 187       5.783   2.836   1.120  1.00 10.00      B   
ATOM   2797  N   ILE B 188       3.591   2.342   1.185  1.00 10.00      B   
ATOM   2798  HN  ILE B 188       2.772   2.358   1.723  1.00 10.00      B   
ATOM   2799  CA  ILE B 188       3.540   1.767  -0.149  1.00 10.00      B   
ATOM   2800  CB  ILE B 188       3.408   0.229  -0.126  1.00 10.00      B   
ATOM   2801  CG1 ILE B 188       2.452  -0.230   0.979  1.00 10.00      B   
ATOM   2802  CG2 ILE B 188       4.774  -0.422   0.025  1.00 10.00      B   
ATOM   2803  CD1 ILE B 188       2.134  -1.709   0.936  1.00 10.00      B   
ATOM   2804  C   ILE B 188       2.357   2.368  -0.888  1.00 10.00      B   
ATOM   2805  O   ILE B 188       1.235   2.367  -0.376  1.00 10.00      B   
ATOM   2806  N   VAL B 189       2.603   2.899  -2.071  1.00 10.00      B   
ATOM   2807  HN  VAL B 189       3.512   2.854  -2.442  1.00 10.00      B   
ATOM   2808  CA  VAL B 189       1.548   3.526  -2.848  1.00 10.00      B   
ATOM   2809  CB  VAL B 189       2.098   4.631  -3.775  1.00 10.00      B   
ATOM   2810  CG1 VAL B 189       0.965   5.331  -4.511  1.00 10.00      B   
ATOM   2811  CG2 VAL B 189       2.918   5.635  -2.979  1.00 10.00      B   
ATOM   2812  C   VAL B 189       0.775   2.505  -3.672  1.00 10.00      B   
ATOM   2813  O   VAL B 189       1.364   1.692  -4.387  1.00 10.00      B   
ATOM   2814  N   MET B 190      -0.543   2.542  -3.545  1.00 10.00      B   
ATOM   2815  HN  MET B 190      -0.944   3.207  -2.941  1.00 10.00      B   
ATOM   2816  CA  MET B 190      -1.417   1.647  -4.290  1.00 10.00      B   
ATOM   2817  CB  MET B 190      -2.415   0.945  -3.361  1.00 10.00      B   
ATOM   2818  CG  MET B 190      -3.340  -0.025  -4.085  1.00 10.00      B   
ATOM   2819  SD  MET B 190      -4.920  -0.271  -3.246  1.00 10.00      B   
ATOM   2820  CE  MET B 190      -4.384  -1.018  -1.709  1.00 10.00      B   
ATOM   2821  C   MET B 190      -2.171   2.456  -5.337  1.00 10.00      B   
ATOM   2822  O   MET B 190      -3.101   3.193  -5.006  1.00 10.00      B   
ATOM   2823  N   PRO B 191      -1.767   2.340  -6.609  1.00 10.00      B   
ATOM   2824  CA  PRO B 191      -2.393   3.076  -7.713  1.00 10.00      B   
ATOM   2825  CB  PRO B 191      -1.560   2.675  -8.937  1.00 10.00      B   
ATOM   2826  CG  PRO B 191      -0.909   1.392  -8.553  1.00 10.00      B   
ATOM   2827  CD  PRO B 191      -0.666   1.481  -7.075  1.00 10.00      B   
ATOM   2828  C   PRO B 191      -3.858   2.700  -7.920  1.00 10.00      B   
ATOM   2829  O   PRO B 191      -4.354   1.727  -7.346  1.00 10.00      B   
ATOM   2830  N   VAL B 192      -4.546   3.486  -8.738  1.00 10.00      B   
ATOM   2831  HN  VAL B 192      -4.095   4.253  -9.154  1.00 10.00      B   
ATOM   2832  CA  VAL B 192      -5.952   3.242  -9.034  1.00 10.00      B   
ATOM   2833  CB  VAL B 192      -6.705   4.548  -9.367  1.00 10.00      B   
ATOM   2834  CG1 VAL B 192      -6.803   5.439  -8.140  1.00 10.00      B   
ATOM   2835  CG2 VAL B 192      -6.024   5.288 -10.510  1.00 10.00      B   
ATOM   2836  C   VAL B 192      -6.095   2.275 -10.202  1.00 10.00      B   
ATOM   2837  O   VAL B 192      -5.131   2.023 -10.926  1.00 10.00      B   
ATOM   2838  N   ARG B 193      -7.296   1.738 -10.377  1.00 10.00      B   
ATOM   2839  HN  ARG B 193      -8.021   1.976  -9.762  1.00 10.00      B   
ATOM   2840  CA  ARG B 193      -7.564   0.805 -11.462  1.00 10.00      B   
ATOM   2841  CB  ARG B 193      -8.892   0.077 -11.224  1.00 10.00      B   
ATOM   2842  CG  ARG B 193      -9.196  -1.019 -12.234  1.00 10.00      B   
ATOM   2843  CD  ARG B 193     -10.592  -1.594 -12.036  1.00 10.00      B   
ATOM   2844  NE  ARG B 193     -10.698  -2.396 -10.817  1.00 10.00      B   
ATOM   2845  HE  ARG B 193     -10.262  -2.043 -10.009  1.00 10.00      B   
ATOM   2846  CZ  ARG B 193     -11.339  -3.560 -10.740  1.00 10.00      B   
ATOM   2847  NH1 ARG B 193     -11.945  -4.064 -11.811  1.00 10.00      B   
ATOM   2848 HH11 ARG B 193     -12.444  -4.974 -11.750  1.00 10.00      B   
ATOM   2849 HH12 ARG B 193     -11.919  -3.550 -12.721  1.00 10.00      B   
ATOM   2850  NH2 ARG B 193     -11.383  -4.221  -9.588  1.00 10.00      B   
ATOM   2851 HH21 ARG B 193     -11.883  -5.139  -9.524  1.00 10.00      B   
ATOM   2852 HH22 ARG B 193     -10.914  -3.833  -8.737  1.00 10.00      B   
ATOM   2853  C   ARG B 193      -7.604   1.551 -12.794  1.00 10.00      B   
ATOM   2854  O   ARG B 193      -8.352   2.519 -12.945  1.00 10.00      B   
ATOM   2855  N   PRO B 194      -6.780   1.130 -13.764  1.00 10.00      B   
ATOM   2856  CA  PRO B 194      -6.729   1.761 -15.081  1.00 10.00      B   
ATOM   2857  CB  PRO B 194      -5.421   1.231 -15.665  1.00 10.00      B   
ATOM   2858  CG  PRO B 194      -5.236  -0.102 -15.024  1.00 10.00      B   
ATOM   2859  CD  PRO B 194      -5.826   0.009 -13.646  1.00 10.00      B   
ATOM   2860  C   PRO B 194      -7.903   1.343 -15.958  1.00 10.00      B   
ATOM   2861  O   PRO B 194      -8.515   0.294 -15.739  1.00 10.00      B   
ATOM   2862  N   GLU B 195      -8.207   2.164 -16.951  1.00 10.00      B   
ATOM   2863  HN  GLU B 195      -7.674   2.976 -17.083  1.00 10.00      B   
ATOM   2864  CA  GLU B 195      -9.304   1.882 -17.857  1.00 10.00      B   
ATOM   2865  CB  GLU B 195      -9.796   3.165 -18.521  1.00 10.00      B   
ATOM   2866  CG  GLU B 195     -10.407   4.168 -17.555  1.00 10.00      B   
ATOM   2867  CD  GLU B 195     -11.673   3.657 -16.899  1.00 10.00      B   
ATOM   2868  OE1 GLU B 195     -12.457   2.954 -17.574  1.00 10.00      B   
ATOM   2869  OE2 GLU B 195     -11.902   3.973 -15.711  1.00 10.00      B   
ATOM   2870  C   GLU B 195      -8.891   0.862 -18.910  1.00 10.00      B   
ATOM   2871  O   GLU B 195      -7.730   0.813 -19.323  1.00 10.00      B   
ATOM   2872  N   GLY B 196      -9.845   0.050 -19.333  1.00 10.00      B   
ATOM   2873  HN  GLY B 196     -10.752   0.143 -18.966  1.00 10.00      B   
ATOM   2874  CA  GLY B 196      -9.571  -0.966 -20.326  1.00 10.00      B   
ATOM   2875  C   GLY B 196      -9.196  -2.286 -19.687  1.00 10.00      B   
ATOM   2876  O   GLY B 196      -8.657  -3.177 -20.345  1.00 10.00      B   
ATOM   2877  N   THR B 197      -9.479  -2.415 -18.399  1.00 10.00      B   
ATOM   2878  HN  THR B 197      -9.915  -1.674 -17.924  1.00 10.00      B   
ATOM   2879  CA  THR B 197      -9.165  -3.633 -17.674  1.00 10.00      B   
ATOM   2880  CB  THR B 197      -8.277  -3.353 -16.443  1.00 10.00      B   
ATOM   2881  OG1 THR B 197      -8.901  -2.377 -15.594  1.00 10.00      B   
ATOM   2882  HG1 THR B 197      -8.664  -1.486 -15.889  1.00 10.00      B   
ATOM   2883  CG2 THR B 197      -6.913  -2.844 -16.875  1.00 10.00      B   
ATOM   2884  C   THR B 197     -10.436  -4.363 -17.251  1.00 10.00      B   
ATOM   2885  O   THR B 197     -10.738  -4.478 -16.066  1.00 10.00      B   
ATOM   2886  N   ASP B 198     -11.192  -4.843 -18.227  1.00 10.00      B   
ATOM   2887  HN  ASP B 198     -10.921  -4.706 -19.164  1.00 10.00      B   
ATOM   2888  CA  ASP B 198     -12.425  -5.558 -17.935  1.00 10.00      B   
ATOM   2889  CB  ASP B 198     -13.619  -4.895 -18.625  1.00 10.00      B   
ATOM   2890  CG  ASP B 198     -14.565  -4.239 -17.640  1.00 10.00      B   
ATOM   2891  OD1 ASP B 198     -14.146  -3.285 -16.949  1.00 10.00      B   
ATOM   2892  OD2 ASP B 198     -15.735  -4.667 -17.557  1.00 10.00      B   
ATOM   2893  C   ASP B 198     -12.321  -7.024 -18.329  1.00 10.00      B   
ATOM   2894  O   ASP B 198     -12.216  -7.355 -19.511  1.00 10.00      B   
ATOM   2895  N   GLY B 199     -12.325  -7.897 -17.332  1.00 10.00      B   
ATOM   2896  HN  GLY B 199     -12.384  -7.570 -16.409  1.00 10.00      B   
ATOM   2897  CA  GLY B 199     -12.239  -9.322 -17.589  1.00 10.00      B   
ATOM   2898  C   GLY B 199     -10.811  -9.827 -17.581  1.00 10.00      B   
ATOM   2899  O   GLY B 199     -10.495 -10.833 -18.217  1.00 10.00      B   
ATOM   2900  N   TRP B 200      -9.949  -9.133 -16.857  1.00 10.00      B   
ATOM   2901  HN  TRP B 200     -10.265  -8.352 -16.358  1.00 10.00      B   
ATOM   2902  CA  TRP B 200      -8.546  -9.514 -16.770  1.00 10.00      B   
ATOM   2903  CB  TRP B 200      -7.652  -8.273 -16.690  1.00 10.00      B   
ATOM   2904  CG  TRP B 200      -7.561  -7.500 -17.974  1.00 10.00      B   
ATOM   2905  CD1 TRP B 200      -8.594  -6.969 -18.692  1.00 10.00      B   
ATOM   2906  CD2 TRP B 200      -6.365  -7.169 -18.691  1.00 10.00      B   
ATOM   2907  NE1 TRP B 200      -8.116  -6.331 -19.810  1.00 10.00      B   
ATOM   2908  HE1 TRP B 200      -8.664  -5.871 -20.486  1.00 10.00      B   
ATOM   2909  CE2 TRP B 200      -6.751  -6.439 -19.832  1.00 10.00      B   
ATOM   2910  CE3 TRP B 200      -5.007  -7.419 -18.479  1.00 10.00      B   
ATOM   2911  CZ2 TRP B 200      -5.827  -5.957 -20.756  1.00 10.00      B   
ATOM   2912  CZ3 TRP B 200      -4.092  -6.941 -19.398  1.00 10.00      B   
ATOM   2913  CH2 TRP B 200      -4.505  -6.217 -20.522  1.00 10.00      B   
ATOM   2914  C   TRP B 200      -8.313 -10.419 -15.563  1.00 10.00      B   
ATOM   2915  O   TRP B 200      -9.058 -10.361 -14.581  1.00 10.00      B   
ATOM   2916  N   THR B 201      -7.292 -11.257 -15.639  1.00 10.00      B   
ATOM   2917  HN  THR B 201      -6.729 -11.265 -16.445  1.00 10.00      B   
ATOM   2918  CA  THR B 201      -6.980 -12.171 -14.552  1.00 10.00      B   
ATOM   2919  CB  THR B 201      -6.299 -13.444 -15.084  1.00 10.00      B   
ATOM   2920  OG1 THR B 201      -5.293 -13.080 -16.038  1.00 10.00      B   
ATOM   2921  HG1 THR B 201      -4.710 -13.834 -16.191  1.00 10.00      B   
ATOM   2922  CG2 THR B 201      -7.321 -14.346 -15.756  1.00 10.00      B   
ATOM   2923  C   THR B 201      -6.075 -11.507 -13.520  1.00 10.00      B   
ATOM   2924  O   THR B 201      -5.462 -10.472 -13.792  1.00 10.00      B   
ATOM   2925  N   GLU B 202      -5.995 -12.114 -12.343  1.00 10.00      B   
ATOM   2926  HN  GLU B 202      -6.518 -12.933 -12.200  1.00 10.00      B   
ATOM   2927  CA  GLU B 202      -5.168 -11.609 -11.252  1.00 10.00      B   
ATOM   2928  CB  GLU B 202      -5.242 -12.574 -10.064  1.00 10.00      B   
ATOM   2929  CG  GLU B 202      -4.338 -12.215  -8.897  1.00 10.00      B   
ATOM   2930  CD  GLU B 202      -4.312 -13.298  -7.842  1.00 10.00      B   
ATOM   2931  OE1 GLU B 202      -5.101 -13.213  -6.878  1.00 10.00      B   
ATOM   2932  OE2 GLU B 202      -3.503 -14.244  -7.971  1.00 10.00      B   
ATOM   2933  C   GLU B 202      -3.715 -11.436 -11.694  1.00 10.00      B   
ATOM   2934  O   GLU B 202      -3.089 -10.410 -11.430  1.00 10.00      B   
ATOM   2935  N   ASP B 203      -3.195 -12.441 -12.390  1.00 10.00      B   
ATOM   2936  HN  ASP B 203      -3.753 -13.221 -12.586  1.00 10.00      B   
ATOM   2937  CA  ASP B 203      -1.816 -12.413 -12.868  1.00 10.00      B   
ATOM   2938  CB  ASP B 203      -1.423 -13.750 -13.503  1.00 10.00      B   
ATOM   2939  CG  ASP B 203      -1.054 -14.799 -12.477  1.00 10.00      B   
ATOM   2940  OD1 ASP B 203       0.130 -14.860 -12.081  1.00 10.00      B   
ATOM   2941  OD2 ASP B 203      -1.946 -15.572 -12.064  1.00 10.00      B   
ATOM   2942  C   ASP B 203      -1.592 -11.278 -13.857  1.00 10.00      B   
ATOM   2943  O   ASP B 203      -0.634 -10.518 -13.729  1.00 10.00      B   
ATOM   2944  N   GLN B 204      -2.490 -11.158 -14.831  1.00 10.00      B   
ATOM   2945  HN  GLN B 204      -3.242 -11.786 -14.864  1.00 10.00      B   
ATOM   2946  CA  GLN B 204      -2.390 -10.113 -15.847  1.00 10.00      B   
ATOM   2947  CB  GLN B 204      -3.492 -10.264 -16.900  1.00 10.00      B   
ATOM   2948  CG  GLN B 204      -3.257 -11.386 -17.898  1.00 10.00      B   
ATOM   2949  CD  GLN B 204      -4.374 -11.505 -18.917  1.00 10.00      B   
ATOM   2950  OE1 GLN B 204      -5.537 -11.206 -18.623  1.00 10.00      B   
ATOM   2951  NE2 GLN B 204      -4.027 -11.939 -20.122  1.00 10.00      B   
ATOM   2952 HE21 GLN B 204      -3.079 -12.152 -20.282  1.00 10.00      B   
ATOM   2953 HE22 GLN B 204      -4.723 -12.033 -20.805  1.00 10.00      B   
ATOM   2954  C   GLN B 204      -2.460  -8.727 -15.217  1.00 10.00      B   
ATOM   2955  O   GLN B 204      -1.720  -7.820 -15.595  1.00 10.00      B   
ATOM   2956  N   LEU B 205      -3.343  -8.575 -14.240  1.00 10.00      B   
ATOM   2957  HN  LEU B 205      -3.906  -9.339 -13.978  1.00 10.00      B   
ATOM   2958  CA  LEU B 205      -3.508  -7.300 -13.554  1.00 10.00      B   
ATOM   2959  CB  LEU B 205      -4.811  -7.286 -12.755  1.00 10.00      B   
ATOM   2960  CG  LEU B 205      -6.092  -7.201 -13.585  1.00 10.00      B   
ATOM   2961  CD1 LEU B 205      -7.304  -7.575 -12.746  1.00 10.00      B   
ATOM   2962  CD2 LEU B 205      -6.253  -5.809 -14.178  1.00 10.00      B   
ATOM   2963  C   LEU B 205      -2.315  -6.985 -12.657  1.00 10.00      B   
ATOM   2964  O   LEU B 205      -2.067  -5.828 -12.323  1.00 10.00      B   
ATOM   2965  N   ALA B 206      -1.581  -8.015 -12.265  1.00 10.00      B   
ATOM   2966  HN  ALA B 206      -1.835  -8.922 -12.547  1.00 10.00      B   
ATOM   2967  CA  ALA B 206      -0.412  -7.837 -11.418  1.00 10.00      B   
ATOM   2968  CB  ALA B 206      -0.137  -9.102 -10.618  1.00 10.00      B   
ATOM   2969  C   ALA B 206       0.802  -7.465 -12.261  1.00 10.00      B   
ATOM   2970  O   ALA B 206       1.755  -6.864 -11.765  1.00 10.00      B   
ATOM   2971  N   GLU B 207       0.753  -7.810 -13.544  1.00 10.00      B   
ATOM   2972  HN  GLU B 207      -0.045  -8.269 -13.885  1.00 10.00      B   
ATOM   2973  CA  GLU B 207       1.850  -7.526 -14.463  1.00 10.00      B   
ATOM   2974  CB  GLU B 207       1.696  -8.317 -15.764  1.00 10.00      B   
ATOM   2975  CG  GLU B 207       1.751  -9.825 -15.586  1.00 10.00      B   
ATOM   2976  CD  GLU B 207       2.076 -10.554 -16.870  1.00 10.00      B   
ATOM   2977  OE1 GLU B 207       1.278 -10.477 -17.826  1.00 10.00      B   
ATOM   2978  OE2 GLU B 207       3.133 -11.219 -16.925  1.00 10.00      B   
ATOM   2979  C   GLU B 207       1.971  -6.035 -14.762  1.00 10.00      B   
ATOM   2980  O   GLU B 207       3.063  -5.543 -15.044  1.00 10.00      B   
ATOM   2981  N   ILE B 208       0.854  -5.317 -14.689  1.00 10.00      B   
ATOM   2982  HN  ILE B 208       0.011  -5.760 -14.452  1.00 10.00      B   
ATOM   2983  CA  ILE B 208       0.859  -3.881 -14.959  1.00 10.00      B   
ATOM   2984  CB  ILE B 208      -0.508  -3.366 -15.460  1.00 10.00      B   
ATOM   2985  CG1 ILE B 208      -1.606  -3.651 -14.432  1.00 10.00      B   
ATOM   2986  CG2 ILE B 208      -0.846  -3.991 -16.806  1.00 10.00      B   
ATOM   2987  CD1 ILE B 208      -2.944  -3.027 -14.769  1.00 10.00      B   
ATOM   2988  C   ILE B 208       1.305  -3.082 -13.736  1.00 10.00      B   
ATOM   2989  O   ILE B 208       1.457  -1.859 -13.799  1.00 10.00      B   
ATOM   2990  N   VAL B 209       1.512  -3.776 -12.622  1.00 10.00      B   
ATOM   2991  HN  VAL B 209       1.372  -4.748 -12.629  1.00 10.00      B   
ATOM   2992  CA  VAL B 209       1.957  -3.132 -11.395  1.00 10.00      B   
ATOM   2993  CB  VAL B 209       1.356  -3.789 -10.132  1.00 10.00      B   
ATOM   2994  CG1 VAL B 209       1.668  -2.958  -8.894  1.00 10.00      B   
ATOM   2995  CG2 VAL B 209      -0.147  -3.976 -10.286  1.00 10.00      B   
ATOM   2996  C   VAL B 209       3.479  -3.175 -11.324  1.00 10.00      B   
ATOM   2997  O   VAL B 209       4.069  -4.159 -10.872  1.00 10.00      B   
ATOM   2998  N   THR B 210       4.104  -2.112 -11.800  1.00 10.00      B   
ATOM   2999  HN  THR B 210       3.576  -1.370 -12.158  1.00 10.00      B   
ATOM   3000  CA  THR B 210       5.550  -2.016 -11.817  1.00 10.00      B   
ATOM   3001  CB  THR B 210       6.019  -1.191 -13.026  1.00 10.00      B   
ATOM   3002  OG1 THR B 210       5.251   0.022 -13.100  1.00 10.00      B   
ATOM   3003  HG1 THR B 210       5.035   0.206 -14.022  1.00 10.00      B   
ATOM   3004  CG2 THR B 210       5.816  -1.988 -14.307  1.00 10.00      B   
ATOM   3005  C   THR B 210       6.093  -1.402 -10.531  1.00 10.00      B   
ATOM   3006  O   THR B 210       5.330  -0.902  -9.699  1.00 10.00      B   
ATOM   3007  N   ARG B 211       7.414  -1.443 -10.375  1.00 10.00      B   
ATOM   3008  HN  ARG B 211       7.967  -1.857 -11.078  1.00 10.00      B   
ATOM   3009  CA  ARG B 211       8.072  -0.893  -9.197  1.00 10.00      B   
ATOM   3010  CB  ARG B 211       9.578  -1.151  -9.264  1.00 10.00      B   
ATOM   3011  CG  ARG B 211      10.349  -0.718  -8.029  1.00 10.00      B   
ATOM   3012  CD  ARG B 211      11.685  -0.094  -8.400  1.00 10.00      B   
ATOM   3013  NE  ARG B 211      12.525  -1.001  -9.179  1.00 10.00      B   
ATOM   3014  HE  ARG B 211      12.445  -1.966  -8.988  1.00 10.00      B   
ATOM   3015  CZ  ARG B 211      13.374  -0.600 -10.128  1.00 10.00      B   
ATOM   3016  NH1 ARG B 211      13.487   0.693 -10.421  1.00 10.00      B   
ATOM   3017 HH11 ARG B 211      14.154   1.008 -11.164  1.00 10.00      B   
ATOM   3018 HH12 ARG B 211      12.911   1.400  -9.915  1.00 10.00      B   
ATOM   3019  NH2 ARG B 211      14.113  -1.489 -10.781  1.00 10.00      B   
ATOM   3020 HH21 ARG B 211      14.036  -2.505 -10.552  1.00 10.00      B   
ATOM   3021 HH22 ARG B 211      14.778  -1.179 -11.524  1.00 10.00      B   
ATOM   3022  C   ARG B 211       7.807   0.605  -9.092  1.00 10.00      B   
ATOM   3023  O   ARG B 211       7.600   1.139  -8.004  1.00 10.00      B   
ATOM   3024  N   ASP B 212       7.801   1.271 -10.240  1.00 10.00      B   
ATOM   3025  HN  ASP B 212       7.976   0.780 -11.076  1.00 10.00      B   
ATOM   3026  CA  ASP B 212       7.555   2.709 -10.297  1.00 10.00      B   
ATOM   3027  CB  ASP B 212       7.718   3.228 -11.727  1.00 10.00      B   
ATOM   3028  CG  ASP B 212       9.124   3.706 -12.024  1.00 10.00      B   
ATOM   3029  OD1 ASP B 212       9.363   4.932 -11.988  1.00 10.00      B   
ATOM   3030  OD2 ASP B 212      10.002   2.860 -12.298  1.00 10.00      B   
ATOM   3031  C   ASP B 212       6.167   3.051  -9.764  1.00 10.00      B   
ATOM   3032  O   ASP B 212       5.965   4.096  -9.139  1.00 10.00      B   
ATOM   3033  N   CYS B 213       5.213   2.157 -10.002  1.00 10.00      B   
ATOM   3034  HN  CYS B 213       5.436   1.344 -10.501  1.00 10.00      B   
ATOM   3035  CA  CYS B 213       3.844   2.356  -9.544  1.00 10.00      B   
ATOM   3036  CB  CYS B 213       2.907   1.337 -10.196  1.00 10.00      B   
ATOM   3037  SG  CYS B 213       2.861   1.412 -12.001  1.00 10.00      B   
ATOM   3038  HG  CYS B 213       4.000   0.903 -12.461  1.00 10.00      B   
ATOM   3039  C   CYS B 213       3.761   2.241  -8.025  1.00 10.00      B   
ATOM   3040  O   CYS B 213       2.981   2.942  -7.383  1.00 10.00      B   
ATOM   3041  N   LEU B 214       4.584   1.368  -7.458  1.00 10.00      B   
ATOM   3042  HN  LEU B 214       5.191   0.849  -8.027  1.00 10.00      B   
ATOM   3043  CA  LEU B 214       4.609   1.153  -6.014  1.00 10.00      B   
ATOM   3044  CB  LEU B 214       5.432  -0.090  -5.682  1.00 10.00      B   
ATOM   3045  CG  LEU B 214       5.005  -1.380  -6.386  1.00 10.00      B   
ATOM   3046  CD1 LEU B 214       6.069  -2.455  -6.233  1.00 10.00      B   
ATOM   3047  CD2 LEU B 214       3.667  -1.864  -5.847  1.00 10.00      B   
ATOM   3048  C   LEU B 214       5.172   2.374  -5.289  1.00 10.00      B   
ATOM   3049  O   LEU B 214       4.874   2.611  -4.116  1.00 10.00      B   
ATOM   3050  N   ILE B 215       5.999   3.136  -5.995  1.00 10.00      B   
ATOM   3051  HN  ILE B 215       6.218   2.872  -6.914  1.00 10.00      B   
ATOM   3052  CA  ILE B 215       6.594   4.345  -5.442  1.00 10.00      B   
ATOM   3053  CB  ILE B 215       7.924   4.692  -6.153  1.00 10.00      B   
ATOM   3054  CG1 ILE B 215       8.846   3.469  -6.190  1.00 10.00      B   
ATOM   3055  CG2 ILE B 215       8.617   5.862  -5.467  1.00 10.00      B   
ATOM   3056  CD1 ILE B 215      10.066   3.644  -7.069  1.00 10.00      B   
ATOM   3057  C   ILE B 215       5.612   5.502  -5.617  1.00 10.00      B   
ATOM   3058  O   ILE B 215       5.646   6.492  -4.886  1.00 10.00      B   
ATOM   3059  N   GLY B 216       4.726   5.354  -6.594  1.00 10.00      B   
ATOM   3060  HN  GLY B 216       4.738   4.533  -7.131  1.00 10.00      B   
ATOM   3061  CA  GLY B 216       3.734   6.372  -6.865  1.00 10.00      B   
ATOM   3062  C   GLY B 216       4.200   7.382  -7.891  1.00 10.00      B   
ATOM   3063  O   GLY B 216       3.571   8.424  -8.072  1.00 10.00      B   
ATOM   3064  N   VAL B 217       5.291   7.065  -8.576  1.00 10.00      B   
ATOM   3065  HN  VAL B 217       5.728   6.205  -8.404  1.00 10.00      B   
ATOM   3066  CA  VAL B 217       5.853   7.957  -9.583  1.00 10.00      B   
ATOM   3067  CB  VAL B 217       7.391   8.043  -9.484  1.00 10.00      B   
ATOM   3068  CG1 VAL B 217       7.800   8.726  -8.188  1.00 10.00      B   
ATOM   3069  CG2 VAL B 217       8.017   6.659  -9.580  1.00 10.00      B   
ATOM   3070  C   VAL B 217       5.446   7.533 -10.992  1.00 10.00      B   
ATOM   3071  O   VAL B 217       5.915   8.094 -11.983  1.00 10.00      B   
ATOM   3072  N   ALA B 218       4.571   6.541 -11.070  1.00 10.00      B   
ATOM   3073  HN  ALA B 218       4.235   6.134 -10.244  1.00 10.00      B   
ATOM   3074  CA  ALA B 218       4.085   6.044 -12.345  1.00 10.00      B   
ATOM   3075  CB  ALA B 218       5.008   4.966 -12.888  1.00 10.00      B   
ATOM   3076  C   ALA B 218       2.673   5.506 -12.180  1.00 10.00      B   
ATOM   3077  O   ALA B 218       2.163   5.430 -11.061  1.00 10.00      B   
ATOM   3078  N   VAL B 219       2.046   5.140 -13.290  1.00 10.00      B   
ATOM   3079  HN  VAL B 219       2.510   5.216 -14.150  1.00 10.00      B   
ATOM   3080  CA  VAL B 219       0.689   4.614 -13.262  1.00 10.00      B   
ATOM   3081  CB  VAL B 219      -0.331   5.627 -13.831  1.00 10.00      B   
ATOM   3082  CG1 VAL B 219      -0.605   6.737 -12.827  1.00 10.00      B   
ATOM   3083  CG2 VAL B 219       0.154   6.203 -15.156  1.00 10.00      B   
ATOM   3084  C   VAL B 219       0.594   3.310 -14.044  1.00 10.00      B   
ATOM   3085  O   VAL B 219       1.383   3.068 -14.961  1.00 10.00      B   
ATOM   3086  N   PRO B 220      -0.356   2.438 -13.677  1.00 10.00      B   
ATOM   3087  CA  PRO B 220      -0.555   1.167 -14.362  1.00 10.00      B   
ATOM   3088  CB  PRO B 220      -1.490   0.396 -13.427  1.00 10.00      B   
ATOM   3089  CG  PRO B 220      -2.226   1.446 -12.667  1.00 10.00      B   
ATOM   3090  CD  PRO B 220      -1.298   2.623 -12.558  1.00 10.00      B   
ATOM   3091  C   PRO B 220      -1.212   1.374 -15.724  1.00 10.00      B   
ATOM   3092  O   PRO B 220      -2.356   1.820 -15.816  1.00 10.00      B   
ATOM   3093  N   LYS B 221      -0.473   1.074 -16.779  1.00 10.00      B   
ATOM   3094  HN  LYS B 221       0.439   0.745 -16.645  1.00 10.00      B   
ATOM   3095  CA  LYS B 221      -0.980   1.225 -18.130  1.00 10.00      B   
ATOM   3096  CB  LYS B 221      -0.135   2.241 -18.905  1.00 10.00      B   
ATOM   3097  CG  LYS B 221      -0.471   2.338 -20.387  1.00 10.00      B   
ATOM   3098  CD  LYS B 221       0.423   3.348 -21.087  1.00 10.00      B   
ATOM   3099  CE  LYS B 221       0.328   3.225 -22.598  1.00 10.00      B   
ATOM   3100  NZ  LYS B 221       1.205   4.209 -23.288  1.00 10.00      B   
ATOM   3101  HZ1 LYS B 221       0.918   5.177 -23.041  1.00 10.00      B   
ATOM   3102  HZ2 LYS B 221       1.136   4.091 -24.317  1.00 10.00      B   
ATOM   3103  HZ3 LYS B 221       2.197   4.072 -23.000  1.00 10.00      B   
ATOM   3104  C   LYS B 221      -0.974  -0.118 -18.844  1.00 10.00      B   
ATOM   3105  O   LYS B 221       0.058  -0.794 -18.886  1.00 10.00      B   
ATOM   3106  N   PRO B 222      -2.127  -0.532 -19.396  1.00 10.00      B   
ATOM   3107  CA  PRO B 222      -2.250  -1.804 -20.117  1.00 10.00      B   
ATOM   3108  CB  PRO B 222      -3.711  -1.822 -20.583  1.00 10.00      B   
ATOM   3109  CG  PRO B 222      -4.411  -0.862 -19.684  1.00 10.00      B   
ATOM   3110  CD  PRO B 222      -3.403   0.201 -19.352  1.00 10.00      B   
ATOM   3111  C   PRO B 222      -1.306  -1.863 -21.319  1.00 10.00      B   
ATOM   3112  O   PRO B 222      -1.630  -1.382 -22.408  1.00 10.00      B   
ATOM   3113  N   GLY B 223      -0.134  -2.440 -21.108  1.00 10.00      B   
ATOM   3114  HN  GLY B 223       0.075  -2.791 -20.215  1.00 10.00      B   
ATOM   3115  CA  GLY B 223       0.847  -2.548 -22.165  1.00 10.00      B   
ATOM   3116  C   GLY B 223       2.260  -2.452 -21.629  1.00 10.00      B   
ATOM   3117  O   GLY B 223       3.175  -3.082 -22.154  1.00 10.00      B   
ATOM   3118  N   ILE B 224       2.435  -1.679 -20.564  1.00 10.00      B   
ATOM   3119  HN  ILE B 224       1.662  -1.220 -20.166  1.00 10.00      B   
ATOM   3120  CA  ILE B 224       3.749  -1.511 -19.963  1.00 10.00      B   
ATOM   3121  CB  ILE B 224       4.002  -0.064 -19.503  1.00 10.00      B   
ATOM   3122  CG1 ILE B 224       3.535   0.929 -20.569  1.00 10.00      B   
ATOM   3123  CG2 ILE B 224       5.481   0.134 -19.208  1.00 10.00      B   
ATOM   3124  CD1 ILE B 224       3.745   2.379 -20.186  1.00 10.00      B   
ATOM   3125  C   ILE B 224       3.909  -2.443 -18.772  1.00 10.00      B   
ATOM   3126  O   ILE B 224       3.394  -2.174 -17.688  1.00 10.00      B   
ATOM   3127  N   THR B 225       4.619  -3.536 -18.985  1.00 10.00      B   
ATOM   3128  HN  THR B 225       4.995  -3.697 -19.878  1.00 10.00      B   
ATOM   3129  CA  THR B 225       4.848  -4.517 -17.940  1.00 10.00      B   
ATOM   3130  CB  THR B 225       4.688  -5.934 -18.514  1.00 10.00      B   
ATOM   3131  OG1 THR B 225       5.002  -5.907 -19.915  1.00 10.00      B   
ATOM   3132  HG1 THR B 225       4.239  -6.222 -20.418  1.00 10.00      B   
ATOM   3133  CG2 THR B 225       3.260  -6.423 -18.335  1.00 10.00      B   
ATOM   3134  C   THR B 225       6.244  -4.363 -17.339  1.00 10.00      B   
ATOM   3135  O   THR B 225       6.710  -5.221 -16.583  1.00 10.00      B   
ATOM   3136  N   VAL B 226       6.905  -3.261 -17.678  1.00 10.00      B   
ATOM   3137  HN  VAL B 226       6.474  -2.610 -18.270  1.00 10.00      B   
ATOM   3138  CA  VAL B 226       8.251  -2.986 -17.184  1.00 10.00      B   
ATOM   3139  CB  VAL B 226       9.317  -3.178 -18.288  1.00 10.00      B   
ATOM   3140  CG1 VAL B 226       9.413  -4.639 -18.699  1.00 10.00      B   
ATOM   3141  CG2 VAL B 226       9.025  -2.295 -19.495  1.00 10.00      B   
ATOM   3142  C   VAL B 226       8.353  -1.567 -16.627  1.00 10.00      B   
ATOM   3143  O   VAL B 226       7.456  -0.743 -16.823  1.00 10.00      B   
ATOM   3144  N   ASN B 227       9.442  -1.294 -15.923  1.00 10.00      B   
ATOM   3145  HN  ASN B 227      10.112  -1.999 -15.793  1.00 10.00      B   
ATOM   3146  CA  ASN B 227       9.672   0.022 -15.338  1.00 10.00      B   
ATOM   3147  CB  ASN B 227      10.727  -0.057 -14.230  1.00 10.00      B   
ATOM   3148  CG  ASN B 227      10.216  -0.724 -12.970  1.00 10.00      B   
ATOM   3149  OD1 ASN B 227       9.062  -0.553 -12.583  1.00 10.00      B   
ATOM   3150  ND2 ASN B 227      11.076  -1.492 -12.320  1.00 10.00      B   
ATOM   3151 HD21 ASN B 227      11.983  -1.583 -12.684  1.00 10.00      B   
ATOM   3152 HD22 ASN B 227      10.770  -1.950 -11.509  1.00 10.00      B   
ATOM   3153  C   ASN B 227      10.124   1.006 -16.406  1.00 10.00      B   
ATOM   3154  O   ASN B 227      10.614   0.602 -17.467  1.00 10.00      B   
ATOM   3155  N   ALA B 228       9.969   2.293 -16.118  1.00 10.00      B   
ATOM   3156  HN  ALA B 228       9.589   2.545 -15.252  1.00 10.00      B   
ATOM   3157  CA  ALA B 228      10.358   3.340 -17.051  1.00 10.00      B   
ATOM   3158  CB  ALA B 228      10.006   4.711 -16.493  1.00 10.00      B   
ATOM   3159  C   ALA B 228      11.845   3.251 -17.379  1.00 10.00      B   
ATOM   3160  O   ALA B 228      12.668   2.964 -16.508  1.00 10.00      B   
ATOM   3161  N   LYS B 229      12.181   3.482 -18.638  1.00 10.00      B   
ATOM   3162  HN  LYS B 229      11.483   3.714 -19.285  1.00 10.00      B   
ATOM   3163  CA  LYS B 229      13.562   3.415 -19.079  1.00 10.00      B   
ATOM   3164  CB  LYS B 229      13.645   3.083 -20.569  1.00 10.00      B   
ATOM   3165  CG  LYS B 229      13.082   1.719 -20.928  1.00 10.00      B   
ATOM   3166  CD  LYS B 229      13.231   1.433 -22.410  1.00 10.00      B   
ATOM   3167  CE  LYS B 229      12.620   0.090 -22.770  1.00 10.00      B   
ATOM   3168  NZ  LYS B 229      12.802  -0.231 -24.207  1.00 10.00      B   
ATOM   3169  HZ1 LYS B 229      12.387  -1.157 -24.422  1.00 10.00      B   
ATOM   3170  HZ2 LYS B 229      13.814  -0.256 -24.444  1.00 10.00      B   
ATOM   3171  HZ3 LYS B 229      12.338   0.489 -24.796  1.00 10.00      B   
ATOM   3172  C   LYS B 229      14.307   4.709 -18.773  1.00 10.00      B   
ATOM   3173  O   LYS B 229      14.033   5.758 -19.357  1.00 10.00      B   
ATOM   3174  N   ARG B 230      15.243   4.622 -17.845  1.00 10.00      B   
ATOM   3175  HN  ARG B 230      15.405   3.754 -17.416  1.00 10.00      B   
ATOM   3176  CA  ARG B 230      16.049   5.764 -17.440  1.00 10.00      B   
ATOM   3177  CB  ARG B 230      15.673   6.190 -16.020  1.00 10.00      B   
ATOM   3178  CG  ARG B 230      14.357   6.940 -15.924  1.00 10.00      B   
ATOM   3179  CD  ARG B 230      13.777   6.832 -14.527  1.00 10.00      B   
ATOM   3180  NE  ARG B 230      13.569   5.438 -14.145  1.00 10.00      B   
ATOM   3181  HE  ARG B 230      14.316   4.813 -14.296  1.00 10.00      B   
ATOM   3182  CZ  ARG B 230      12.444   4.969 -13.619  1.00 10.00      B   
ATOM   3183  NH1 ARG B 230      11.416   5.782 -13.407  1.00 10.00      B   
ATOM   3184 HH11 ARG B 230      10.527   5.408 -12.984  1.00 10.00      B   
ATOM   3185 HH12 ARG B 230      11.481   6.792 -13.663  1.00 10.00      B   
ATOM   3186  NH2 ARG B 230      12.339   3.679 -13.322  1.00 10.00      B   
ATOM   3187 HH21 ARG B 230      11.448   3.303 -12.906  1.00 10.00      B   
ATOM   3188 HH22 ARG B 230      13.139   3.032 -13.503  1.00 10.00      B   
ATOM   3189  C   ARG B 230      17.525   5.386 -17.494  1.00 10.00      B   
ATOM   3190  O   ARG B 230      17.850   4.202 -17.569  1.00 10.00      B   
ATOM   3191  N   PRO B 231      18.435   6.375 -17.480  1.00 10.00      B   
ATOM   3192  CA  PRO B 231      19.879   6.113 -17.520  1.00 10.00      B   
ATOM   3193  CB  PRO B 231      20.499   7.504 -17.355  1.00 10.00      B   
ATOM   3194  CG  PRO B 231      19.445   8.445 -17.822  1.00 10.00      B   
ATOM   3195  CD  PRO B 231      18.137   7.819 -17.440  1.00 10.00      B   
ATOM   3196  C   PRO B 231      20.332   5.202 -16.381  1.00 10.00      B   
ATOM   3197  O   PRO B 231      20.013   5.438 -15.212  1.00 10.00      B   
ATOM   3198  N   VAL B 232      21.046   4.144 -16.733  1.00 10.00      B   
ATOM   3199  HN  VAL B 232      21.246   3.998 -17.683  1.00 10.00      B   
ATOM   3200  CA  VAL B 232      21.559   3.201 -15.753  1.00 10.00      B   
ATOM   3201  CB  VAL B 232      21.103   1.754 -16.047  1.00 10.00      B   
ATOM   3202  CG1 VAL B 232      21.551   0.815 -14.932  1.00 10.00      B   
ATOM   3203  CG2 VAL B 232      19.594   1.687 -16.231  1.00 10.00      B   
ATOM   3204  C   VAL B 232      23.079   3.254 -15.753  1.00 10.00      B   
ATOM   3205  O   VAL B 232      23.723   2.802 -16.702  1.00 10.00      B   
ATOM   3206  N   LEU B 233      23.642   3.819 -14.698  1.00 10.00      B   
ATOM   3207  HN  LEU B 233      23.072   4.151 -13.973  1.00 10.00      B   
ATOM   3208  CA  LEU B 233      25.085   3.948 -14.578  1.00 10.00      B   
ATOM   3209  CB  LEU B 233      25.441   4.956 -13.483  1.00 10.00      B   
ATOM   3210  CG  LEU B 233      26.905   5.401 -13.425  1.00 10.00      B   
ATOM   3211  CD1 LEU B 233      27.192   6.446 -14.492  1.00 10.00      B   
ATOM   3212  CD2 LEU B 233      27.251   5.929 -12.043  1.00 10.00      B   
ATOM   3213  C   LEU B 233      25.731   2.602 -14.274  1.00 10.00      B   
ATOM   3214  O   LEU B 233      25.255   1.854 -13.418  1.00 10.00      B   
ATOM   3215  N   LYS B 234      26.803   2.294 -14.991  1.00 10.00      B   
ATOM   3216  HN  LYS B 234      27.121   2.927 -15.671  1.00 10.00      B   
ATOM   3217  CA  LYS B 234      27.524   1.047 -14.789  1.00 10.00      B   
ATOM   3218  CB  LYS B 234      28.341   0.683 -16.032  1.00 10.00      B   
ATOM   3219  CG  LYS B 234      27.489   0.317 -17.239  1.00 10.00      B   
ATOM   3220  CD  LYS B 234      28.348  -0.072 -18.428  1.00 10.00      B   
ATOM   3221  CE  LYS B 234      27.493  -0.542 -19.594  1.00 10.00      B   
ATOM   3222  NZ  LYS B 234      28.317  -0.945 -20.765  1.00 10.00      B   
ATOM   3223  HZ1 LYS B 234      28.949  -1.731 -20.506  1.00 10.00      B   
ATOM   3224  HZ2 LYS B 234      28.893  -0.146 -21.094  1.00 10.00      B   
ATOM   3225  HZ3 LYS B 234      27.701  -1.253 -21.546  1.00 10.00      B   
ATOM   3226  C   LYS B 234      28.424   1.156 -13.565  1.00 10.00      B   
ATOM   3227  O   LYS B 234      29.125   2.154 -13.381  1.00 10.00      B   
ATOM   3228  N   ALA B 235      28.394   0.130 -12.731  1.00 10.00      B   
ATOM   3229  HN  ALA B 235      27.824  -0.639 -12.944  1.00 10.00      B   
ATOM   3230  CA  ALA B 235      29.191   0.106 -11.512  1.00 10.00      B   
ATOM   3231  CB  ALA B 235      28.572  -0.850 -10.502  1.00 10.00      B   
ATOM   3232  C   ALA B 235      30.641  -0.275 -11.797  1.00 10.00      B   
ATOM   3233  O   ALA B 235      30.996  -0.608 -12.931  1.00 10.00      B   
ATOM   3234  N   ASN B 236      31.474  -0.216 -10.762  1.00 10.00      B   
ATOM   3235  HN  ASN B 236      31.130   0.074  -9.889  1.00 10.00      B   
ATOM   3236  CA  ASN B 236      32.886  -0.563 -10.892  1.00 10.00      B   
ATOM   3237  CB  ASN B 236      33.673  -0.143  -9.644  1.00 10.00      B   
ATOM   3238  CG  ASN B 236      33.808   1.360  -9.490  1.00 10.00      B   
ATOM   3239  OD1 ASN B 236      33.819   2.103 -10.473  1.00 10.00      B   
ATOM   3240  ND2 ASN B 236      33.916   1.820  -8.253  1.00 10.00      B   
ATOM   3241 HD21 ASN B 236      33.900   1.174  -7.512  1.00 10.00      B   
ATOM   3242 HD22 ASN B 236      34.014   2.788  -8.125  1.00 10.00      B   
ATOM   3243  C   ASN B 236      33.042  -2.061 -11.112  1.00 10.00      B   
ATOM   3244  O   ASN B 236      33.469  -2.502 -12.179  1.00 10.00      B   
ATOM   3245  N   ARG B 237      32.690  -2.835 -10.093  1.00 10.00      B   
ATOM   3246  HN  ARG B 237      32.364  -2.418  -9.267  1.00 10.00      B   
ATOM   3247  CA  ARG B 237      32.776  -4.287 -10.161  1.00 10.00      B   
ATOM   3248  CB  ARG B 237      33.960  -4.797  -9.338  1.00 10.00      B   
ATOM   3249  CG  ARG B 237      35.306  -4.647 -10.031  1.00 10.00      B   
ATOM   3250  CD  ARG B 237      36.446  -4.555  -9.026  1.00 10.00      B   
ATOM   3251  NE  ARG B 237      36.449  -5.672  -8.082  1.00 10.00      B   
ATOM   3252  HE  ARG B 237      35.988  -5.527  -7.216  1.00 10.00      B   
ATOM   3253  CZ  ARG B 237      37.047  -6.846  -8.306  1.00 10.00      B   
ATOM   3254  NH1 ARG B 237      37.706  -7.060  -9.440  1.00 10.00      B   
ATOM   3255 HH11 ARG B 237      38.174  -7.976  -9.612  1.00 10.00      B   
ATOM   3256 HH12 ARG B 237      37.759  -6.311 -10.166  1.00 10.00      B   
ATOM   3257  NH2 ARG B 237      36.981  -7.809  -7.395  1.00 10.00      B   
ATOM   3258 HH21 ARG B 237      37.446  -8.728  -7.566  1.00 10.00      B   
ATOM   3259 HH22 ARG B 237      36.463  -7.651  -6.502  1.00 10.00      B   
ATOM   3260  C   ARG B 237      31.477  -4.916  -9.671  1.00 10.00      B   
ATOM   3261  O   ARG B 237      31.336  -5.241  -8.491  1.00 10.00      B   
ATOM   3262  N   PRO B 238      30.499  -5.066 -10.571  1.00 10.00      B   
ATOM   3263  CA  PRO B 238      29.199  -5.645 -10.247  1.00 10.00      B   
ATOM   3264  CB  PRO B 238      28.281  -5.109 -11.362  1.00 10.00      B   
ATOM   3265  CG  PRO B 238      29.149  -4.300 -12.276  1.00 10.00      B   
ATOM   3266  CD  PRO B 238      30.570  -4.678 -11.979  1.00 10.00      B   
ATOM   3267  C   PRO B 238      29.223  -7.174 -10.269  1.00 10.00      B   
ATOM   3268  O   PRO B 238      30.278  -7.791 -10.449  1.00 10.00      B   
ATOM   3269  N   VAL B 239      28.060  -7.781 -10.080  1.00 10.00      B   
ATOM   3270  HN  VAL B 239      27.254  -7.237  -9.938  1.00 10.00      B   
ATOM   3271  CB  VAL B 239      26.729  -9.705  -9.244  1.00 10.00      B   
ATOM   3272  CG1 VAL B 239      26.756 -11.216  -9.047  1.00 10.00      B   
ATOM   3273  CG2 VAL B 239      26.681  -8.988  -7.902  1.00 10.00      B   
ATOM   3274  CA  VAL B 239      27.940  -9.233 -10.084  1.00 10.00      B   
ATOM   3275  C   VAL B 239      27.783  -9.731 -11.516  1.00 10.00      B   
ATOM   3276  O   VAL B 239      26.649  -9.691 -12.041  1.00 10.00      B   
ATOM   3277  OXT VAL B 239      28.796 -10.146 -12.121  1.00 10.00      B   
END
