# Supplementary material for: Large-scale discovery of protein interactions at residue resolution using co-evolution calculated from genomic sequences
Source: Nat Commun. 2021 Mar 2;12:1396. doi: 10.1038/s41467-021-21636-z (PMC7925567; doi:10.1038/s41467-021-21636-z)
Supplement: Supplementary file 12 — Supplementary Data 10 [file 41467_2021_21636_MOESM12_ESM.zip › supplementary/allpdb0203_SCNA_SCNC/models/haddock_top10_haddock_11w.pdb]

REMARK FILENAME="haddock_11w.pdb0"
REMARK ===============================================================
REMARK HADDOCK run for haddock
REMARK initial structure: haddock_11.pdb
REMARK final NOE weights: unambig 50 amb: 50
REMARK ===============================================================
REMARK            total,bonds,angles,improper,dihe,vdw,elec,air,cdih,coup,rdcs,vean,dani,xpcs,rg
REMARK energies: -102.203, 0, 0, 0, 0, -51.8378, -471.245, 420.879, 0, 0, 0, 0, 0, 0, 0
REMARK ===============================================================
REMARK            bonds,angles,impropers,dihe,air,cdih,coup,rdcs,vean,dani,xpcs
REMARK rms-dev.: 0,0,0,0,11.3879,0,0, 0, 0, 0, 0
REMARK ===============================================================
REMARK               air,cdih,coup,rdcs,vean,dani,xpcs
REMARK               >0.3,>5,>1,>0,>5,>0.2,>0.2
REMARK violations.: 5, 0, 0, 0, 0, 0, 0
REMARK ===============================================================
REMARK                        CVpartition#,violations,rms
REMARK AIRs cross-validation: 2, 0, NaN
REMARK ===============================================================
REMARK NCS energy: 0
REMARK ===============================================================
REMARK Symmetry energy: 0
REMARK ===============================================================
REMARK Desolvation energy: 19.6598
REMARK Internal energy free molecules: 83097.2
REMARK Internal energy complex: -12257.3
REMARK Binding energy: -95857.9
REMARK ===============================================================
REMARK buried surface area: 2051.85
REMARK ===============================================================
REMARK water - chain1: 0 0 0
REMARK water - chain2: 0 0 0
REMARK water - chain3: 0 0 0
REMARK water - chain4: 0 0 0
REMARK water - chain5: 0 0 0
REMARK water - chain6: 0 0 0
REMARK ===============================================================
REMARK water - water: 0 0 0
REMARK ===============================================================
REMARK DATE:27-Jul-2020  05:11:28       created by user: he47
REMARK VERSION:1.3
ATOM      1  CB  LYS A   7     -31.178   0.027  29.992  1.00 10.00      A   
ATOM      2  CG  LYS A   7     -31.254   0.378  31.470  1.00 10.00      A   
ATOM      3  CD  LYS A   7     -30.472  -0.617  32.318  1.00 10.00      A   
ATOM      4  CE  LYS A   7     -30.625  -0.318  33.802  1.00 10.00      A   
ATOM      5  NZ  LYS A   7     -29.674  -1.105  34.639  1.00 10.00      A   
ATOM      6  HZ1 LYS A   7     -29.791  -2.125  34.462  1.00 10.00      A   
ATOM      7  HZ2 LYS A   7     -29.847  -0.921  35.647  1.00 10.00      A   
ATOM      8  HZ3 LYS A   7     -28.693  -0.838  34.418  1.00 10.00      A   
ATOM      9  C   LYS A   7     -31.843   0.502  27.623  1.00 10.00      A   
ATOM     10  O   LYS A   7     -32.537  -0.436  27.231  1.00 10.00      A   
ATOM     11  N   LYS A   7     -33.367   1.069  29.465  1.00 10.00      A   
ATOM     12  HT1 LYS A   7     -33.893   1.668  28.792  1.00 10.00      A   
ATOM     13  HT2 LYS A   7     -33.450   1.482  30.414  1.00 10.00      A   
ATOM     14  HT3 LYS A   7     -33.791   0.121  29.470  1.00 10.00      A   
ATOM     15  CA  LYS A   7     -31.945   0.985  29.066  1.00 10.00      A   
ATOM     16  N   PRO A   8     -30.987   1.143  26.811  1.00 10.00      A   
ATOM     17  CA  PRO A   8     -30.797   0.767  25.410  1.00 10.00      A   
ATOM     18  CB  PRO A   8     -29.991   1.936  24.818  1.00 10.00      A   
ATOM     19  CG  PRO A   8     -29.976   2.993  25.875  1.00 10.00      A   
ATOM     20  CD  PRO A   8     -30.136   2.279  27.183  1.00 10.00      A   
ATOM     21  C   PRO A   8     -29.999  -0.528  25.295  1.00 10.00      A   
ATOM     22  O   PRO A   8     -28.933  -0.666  25.900  1.00 10.00      A   
ATOM     23  N   VAL A   9     -30.529  -1.480  24.543  1.00 10.00      A   
ATOM     24  HN  VAL A   9     -31.391  -1.320  24.097  1.00 10.00      A   
ATOM     25  CA  VAL A   9     -29.861  -2.758  24.351  1.00 10.00      A   
ATOM     26  CB  VAL A   9     -30.867  -3.931  24.329  1.00 10.00      A   
ATOM     27  CG1 VAL A   9     -30.139  -5.264  24.304  1.00 10.00      A   
ATOM     28  CG2 VAL A   9     -31.800  -3.858  25.529  1.00 10.00      A   
ATOM     29  C   VAL A   9     -29.068  -2.741  23.051  1.00 10.00      A   
ATOM     30  O   VAL A   9     -29.582  -2.350  22.002  1.00 10.00      A   
ATOM     31  N   TRP A  10     -27.811  -3.145  23.127  1.00 10.00      A   
ATOM     32  HN  TRP A  10     -27.455  -3.437  23.993  1.00 10.00      A   
ATOM     33  CA  TRP A  10     -26.947  -3.171  21.958  1.00 10.00      A   
ATOM     34  CB  TRP A  10     -25.601  -2.510  22.261  1.00 10.00      A   
ATOM     35  CG  TRP A  10     -25.663  -1.016  22.327  1.00 10.00      A   
ATOM     36  CD1 TRP A  10     -26.161  -0.262  23.349  1.00 10.00      A   
ATOM     37  CD2 TRP A  10     -25.209  -0.091  21.330  1.00 10.00      A   
ATOM     38  NE1 TRP A  10     -26.050   1.069  23.048  1.00 10.00      A   
ATOM     39  HE1 TRP A  10     -26.339   1.805  23.625  1.00 10.00      A   
ATOM     40  CE2 TRP A  10     -25.467   1.204  21.818  1.00 10.00      A   
ATOM     41  CE3 TRP A  10     -24.610  -0.230  20.076  1.00 10.00      A   
ATOM     42  CZ2 TRP A  10     -25.150   2.350  21.098  1.00 10.00      A   
ATOM     43  CZ3 TRP A  10     -24.296   0.911  19.363  1.00 10.00      A   
ATOM     44  CH2 TRP A  10     -24.566   2.185  19.876  1.00 10.00      A   
ATOM     45  C   TRP A  10     -26.727  -4.596  21.480  1.00 10.00      A   
ATOM     46  O   TRP A  10     -26.518  -5.505  22.283  1.00 10.00      A   
ATOM     47  N   ASP A  11     -26.791  -4.790  20.175  1.00 10.00      A   
ATOM     48  HN  ASP A  11     -26.970  -4.026  19.585  1.00 10.00      A   
ATOM     49  CA  ASP A  11     -26.586  -6.105  19.591  1.00 10.00      A   
ATOM     50  CB  ASP A  11     -27.682  -6.438  18.577  1.00 10.00      A   
ATOM     51  CG  ASP A  11     -27.344  -7.665  17.750  1.00 10.00      A   
ATOM     52  OD1 ASP A  11     -27.099  -8.738  18.340  1.00 10.00      A   
ATOM     53  OD2 ASP A  11     -27.307  -7.561  16.509  1.00 10.00      A   
ATOM     54  C   ASP A  11     -25.227  -6.175  18.919  1.00 10.00      A   
ATOM     55  O   ASP A  11     -24.805  -5.223  18.265  1.00 10.00      A   
ATOM     56  N   ARG A  12     -24.542  -7.289  19.094  1.00 10.00      A   
ATOM     57  HN  ARG A  12     -24.924  -8.010  19.647  1.00 10.00      A   
ATOM     58  CA  ARG A  12     -23.235  -7.475  18.488  1.00 10.00      A   
ATOM     59  CB  ARG A  12     -22.125  -7.423  19.547  1.00 10.00      A   
ATOM     60  CG  ARG A  12     -22.461  -8.137  20.847  1.00 10.00      A   
ATOM     61  CD  ARG A  12     -21.711  -7.528  22.021  1.00 10.00      A   
ATOM     62  NE  ARG A  12     -21.935  -6.086  22.125  1.00 10.00      A   
ATOM     63  HE  ARG A  12     -21.567  -5.521  21.402  1.00 10.00      A   
ATOM     64  CZ  ARG A  12     -22.587  -5.500  23.127  1.00 10.00      A   
ATOM     65  NH1 ARG A  12     -23.090  -6.226  24.118  1.00 10.00      A   
ATOM     66 HH11 ARG A  12     -22.976  -7.262  24.120  1.00 10.00      A   
ATOM     67 HH12 ARG A  12     -23.605  -5.760  24.903  1.00 10.00      A   
ATOM     68  NH2 ARG A  12     -22.745  -4.183  23.130  1.00 10.00      A   
ATOM     69 HH21 ARG A  12     -22.361  -3.605  22.349  1.00 10.00      A   
ATOM     70 HH22 ARG A  12     -23.253  -3.719  23.916  1.00 10.00      A   
ATOM     71  C   ARG A  12     -23.186  -8.778  17.704  1.00 10.00      A   
ATOM     72  O   ARG A  12     -22.112  -9.262  17.348  1.00 10.00      A   
ATOM     73  N   THR A  13     -24.355  -9.345  17.436  1.00 10.00      A   
ATOM     74  HN  THR A  13     -25.185  -8.924  17.759  1.00 10.00      A   
ATOM     75  CA  THR A  13     -24.437 -10.589  16.686  1.00 10.00      A   
ATOM     76  CB  THR A  13     -25.471 -11.553  17.301  1.00 10.00      A   
ATOM     77  OG1 THR A  13     -25.936 -11.027  18.550  1.00 10.00      A   
ATOM     78  HG1 THR A  13     -26.446 -10.213  18.384  1.00 10.00      A   
ATOM     79  CG2 THR A  13     -24.853 -12.921  17.540  1.00 10.00      A   
ATOM     80  C   THR A  13     -24.799 -10.323  15.227  1.00 10.00      A   
ATOM     81  O   THR A  13     -24.645 -11.196  14.376  1.00 10.00      A   
ATOM     82  N   HIS A  14     -25.263  -9.105  14.949  1.00 10.00      A   
ATOM     83  HN  HIS A  14     -25.351  -8.453  15.679  1.00 10.00      A   
ATOM     84  CA  HIS A  14     -25.661  -8.709  13.597  1.00 10.00      A   
ATOM     85  CB  HIS A  14     -26.031  -7.220  13.568  1.00 10.00      A   
ATOM     86  CG  HIS A  14     -26.720  -6.765  12.315  1.00 10.00      A   
ATOM     87  ND1 HIS A  14     -27.992  -6.230  12.313  1.00 10.00      A   
ATOM     88  HD1 HIS A  14     -28.566  -6.102  13.104  1.00 10.00      A   
ATOM     89  CD2 HIS A  14     -26.304  -6.744  11.024  1.00 10.00      A   
ATOM     90  CE1 HIS A  14     -28.327  -5.905  11.080  1.00 10.00      A   
ATOM     91  NE2 HIS A  14     -27.322  -6.204  10.281  1.00 10.00      A   
ATOM     92  HE2 HIS A  14     -27.305  -6.055   9.309  1.00 10.00      A   
ATOM     93  C   HIS A  14     -24.568  -9.004  12.571  1.00 10.00      A   
ATOM     94  O   HIS A  14     -24.748  -9.841  11.686  1.00 10.00      A   
ATOM     95  N   HIS A  15     -23.431  -8.329  12.701  1.00 10.00      A   
ATOM     96  HN  HIS A  15     -23.337  -7.682  13.434  1.00 10.00      A   
ATOM     97  CA  HIS A  15     -22.324  -8.521  11.769  1.00 10.00      A   
ATOM     98  CB  HIS A  15     -21.285  -7.405  11.903  1.00 10.00      A   
ATOM     99  CG  HIS A  15     -20.527  -7.132  10.637  1.00 10.00      A   
ATOM    100  ND1 HIS A  15     -20.834  -6.093   9.781  1.00 10.00      A   
ATOM    101  HD1 HIS A  15     -21.572  -5.441   9.900  1.00 10.00      A   
ATOM    102  CD2 HIS A  15     -19.472  -7.773  10.080  1.00 10.00      A   
ATOM    103  CE1 HIS A  15     -20.002  -6.109   8.757  1.00 10.00      A   
ATOM    104  NE2 HIS A  15     -19.169  -7.119   8.915  1.00 10.00      A   
ATOM    105  HE2 HIS A  15     -18.447  -7.372   8.281  1.00 10.00      A   
ATOM    106  C   HIS A  15     -21.669  -9.882  11.960  1.00 10.00      A   
ATOM    107  O   HIS A  15     -21.039 -10.408  11.047  1.00 10.00      A   
ATOM    108  N   ALA A  16     -21.830 -10.453  13.147  1.00 10.00      A   
ATOM    109  HN  ALA A  16     -22.352  -9.987  13.835  1.00 10.00      A   
ATOM    110  CA  ALA A  16     -21.251 -11.755  13.450  1.00 10.00      A   
ATOM    111  CB  ALA A  16     -21.379 -12.062  14.933  1.00 10.00      A   
ATOM    112  C   ALA A  16     -21.905 -12.852  12.616  1.00 10.00      A   
ATOM    113  O   ALA A  16     -21.220 -13.672  12.005  1.00 10.00      A   
ATOM    114  N   LYS A  17     -23.233 -12.834  12.567  1.00 10.00      A   
ATOM    115  HN  LYS A  17     -23.717 -12.133  13.060  1.00 10.00      A   
ATOM    116  CA  LYS A  17     -23.997 -13.826  11.814  1.00 10.00      A   
ATOM    117  CB  LYS A  17     -25.493 -13.672  12.096  1.00 10.00      A   
ATOM    118  CG  LYS A  17     -25.901 -13.949  13.532  1.00 10.00      A   
ATOM    119  CD  LYS A  17     -27.316 -13.462  13.793  1.00 10.00      A   
ATOM    120  CE  LYS A  17     -27.735 -13.709  15.231  1.00 10.00      A   
ATOM    121  NZ  LYS A  17     -28.950 -12.933  15.587  1.00 10.00      A   
ATOM    122  HZ1 LYS A  17     -28.779 -11.916  15.460  1.00 10.00      A   
ATOM    123  HZ2 LYS A  17     -29.207 -13.105  16.578  1.00 10.00      A   
ATOM    124  HZ3 LYS A  17     -29.747 -13.217  14.984  1.00 10.00      A   
ATOM    125  C   LYS A  17     -23.761 -13.704  10.311  1.00 10.00      A   
ATOM    126  O   LYS A  17     -23.975 -14.660   9.563  1.00 10.00      A   
ATOM    127  N   MET A  18     -23.320 -12.531   9.874  1.00 10.00      A   
ATOM    128  HN  MET A  18     -23.155 -11.812  10.519  1.00 10.00      A   
ATOM    129  CA  MET A  18     -23.073 -12.288   8.456  1.00 10.00      A   
ATOM    130  CB  MET A  18     -23.520 -10.879   8.058  1.00 10.00      A   
ATOM    131  CG  MET A  18     -24.995 -10.604   8.303  1.00 10.00      A   
ATOM    132  SD  MET A  18     -26.078 -11.689   7.356  1.00 10.00      A   
ATOM    133  CE  MET A  18     -27.587 -11.550   8.312  1.00 10.00      A   
ATOM    134  C   MET A  18     -21.609 -12.499   8.094  1.00 10.00      A   
ATOM    135  O   MET A  18     -21.265 -12.649   6.922  1.00 10.00      A   
ATOM    136  N   ALA A  19     -20.747 -12.519   9.099  1.00 10.00      A   
ATOM    137  HN  ALA A  19     -21.072 -12.404  10.017  1.00 10.00      A   
ATOM    138  CA  ALA A  19     -19.326 -12.709   8.869  1.00 10.00      A   
ATOM    139  CB  ALA A  19     -18.515 -11.633   9.573  1.00 10.00      A   
ATOM    140  C   ALA A  19     -18.881 -14.099   9.305  1.00 10.00      A   
ATOM    141  O   ALA A  19     -17.974 -14.244  10.124  1.00 10.00      A   
ATOM    142  N   THR A  20     -19.534 -15.115   8.761  1.00 10.00      A   
ATOM    143  HN  THR A  20     -20.262 -14.932   8.124  1.00 10.00      A   
ATOM    144  CA  THR A  20     -19.206 -16.496   9.079  1.00 10.00      A   
ATOM    145  CB  THR A  20     -20.304 -17.156   9.940  1.00 10.00      A   
ATOM    146  OG1 THR A  20     -20.785 -16.210  10.905  1.00 10.00      A   
ATOM    147  HG1 THR A  20     -20.833 -15.337  10.499  1.00 10.00      A   
ATOM    148  CG2 THR A  20     -19.758 -18.374  10.671  1.00 10.00      A   
ATOM    149  C   THR A  20     -18.994 -17.303   7.797  1.00 10.00      A   
ATOM    150  O   THR A  20     -19.933 -17.865   7.236  1.00 10.00      A   
ATOM    151  N   GLY A  21     -17.757 -17.331   7.323  1.00 10.00      A   
ATOM    152  HN  GLY A  21     -17.050 -16.851   7.803  1.00 10.00      A   
ATOM    153  CA  GLY A  21     -17.437 -18.067   6.116  1.00 10.00      A   
ATOM    154  C   GLY A  21     -17.646 -17.239   4.865  1.00 10.00      A   
ATOM    155  O   GLY A  21     -17.501 -17.737   3.748  1.00 10.00      A   
ATOM    156  N   ILE A  22     -17.983 -15.973   5.052  1.00 10.00      A   
ATOM    157  HN  ILE A  22     -18.067 -15.634   5.967  1.00 10.00      A   
ATOM    158  CA  ILE A  22     -18.214 -15.075   3.931  1.00 10.00      A   
ATOM    159  CB  ILE A  22     -19.536 -14.288   4.072  1.00 10.00      A   
ATOM    160  CG1 ILE A  22     -20.706 -15.259   4.271  1.00 10.00      A   
ATOM    161  CG2 ILE A  22     -19.768 -13.420   2.842  1.00 10.00      A   
ATOM    162  CD1 ILE A  22     -22.058 -14.588   4.389  1.00 10.00      A   
ATOM    163  C   ILE A  22     -17.048 -14.110   3.763  1.00 10.00      A   
ATOM    164  O   ILE A  22     -16.432 -14.051   2.700  1.00 10.00      A   
ATOM    165  N   GLY A  23     -16.743 -13.367   4.821  1.00 10.00      A   
ATOM    166  HN  GLY A  23     -17.268 -13.463   5.642  1.00 10.00      A   
ATOM    167  CA  GLY A  23     -15.651 -12.414   4.772  1.00 10.00      A   
ATOM    168  C   GLY A  23     -16.065 -11.096   4.145  1.00 10.00      A   
ATOM    169  O   GLY A  23     -16.583 -11.067   3.029  1.00 10.00      A   
ATOM    170  N   ASP A  24     -15.846 -10.002   4.860  1.00 10.00      A   
ATOM    171  HN  ASP A  24     -15.432 -10.080   5.744  1.00 10.00      A   
ATOM    172  CA  ASP A  24     -16.202  -8.681   4.353  1.00 10.00      A   
ATOM    173  CB  ASP A  24     -16.111  -7.619   5.454  1.00 10.00      A   
ATOM    174  CG  ASP A  24     -17.225  -7.731   6.473  1.00 10.00      A   
ATOM    175  OD1 ASP A  24     -18.400  -7.541   6.099  1.00 10.00      A   
ATOM    176  OD2 ASP A  24     -16.933  -8.008   7.658  1.00 10.00      A   
ATOM    177  C   ASP A  24     -15.309  -8.297   3.177  1.00 10.00      A   
ATOM    178  O   ASP A  24     -14.148  -8.706   3.107  1.00 10.00      A   
ATOM    179  N   PRO A  25     -15.839  -7.519   2.225  1.00 10.00      A   
ATOM    180  CA  PRO A  25     -17.208  -7.030   2.254  1.00 10.00      A   
ATOM    181  CB  PRO A  25     -17.029  -5.629   1.679  1.00 10.00      A   
ATOM    182  CG  PRO A  25     -15.898  -5.756   0.700  1.00 10.00      A   
ATOM    183  CD  PRO A  25     -15.128  -7.009   1.048  1.00 10.00      A   
ATOM    184  C   PRO A  25     -18.132  -7.847   1.350  1.00 10.00      A   
ATOM    185  O   PRO A  25     -19.110  -7.325   0.815  1.00 10.00      A   
ATOM    186  N   GLN A  26     -17.834  -9.137   1.204  1.00 10.00      A   
ATOM    187  HN  GLN A  26     -17.058  -9.507   1.683  1.00 10.00      A   
ATOM    188  CA  GLN A  26     -18.635 -10.022   0.360  1.00 10.00      A   
ATOM    189  CB  GLN A  26     -17.972 -11.399   0.240  1.00 10.00      A   
ATOM    190  CG  GLN A  26     -18.676 -12.353  -0.715  1.00 10.00      A   
ATOM    191  CD  GLN A  26     -18.190 -12.226  -2.145  1.00 10.00      A   
ATOM    192  OE1 GLN A  26     -17.705 -11.174  -2.566  1.00 10.00      A   
ATOM    193  NE2 GLN A  26     -18.325 -13.299  -2.906  1.00 10.00      A   
ATOM    194 HE21 GLN A  26     -18.725 -14.102  -2.508  1.00 10.00      A   
ATOM    195 HE22 GLN A  26     -18.026 -13.247  -3.840  1.00 10.00      A   
ATOM    196  C   GLN A  26     -20.053 -10.163   0.911  1.00 10.00      A   
ATOM    197  O   GLN A  26     -20.992 -10.463   0.175  1.00 10.00      A   
ATOM    198  N   CYS A  27     -20.198  -9.928   2.210  1.00 10.00      A   
ATOM    199  HN  CYS A  27     -19.409  -9.698   2.743  1.00 10.00      A   
ATOM    200  CA  CYS A  27     -21.490 -10.016   2.874  1.00 10.00      A   
ATOM    201  CB  CYS A  27     -21.291  -9.910   4.388  1.00 10.00      A   
ATOM    202  SG  CYS A  27     -19.556  -9.988   4.905  1.00 10.00      A   
ATOM    203  HG  CYS A  27     -19.260  -8.853   5.540  1.00 10.00      A   
ATOM    204  C   CYS A  27     -22.430  -8.911   2.390  1.00 10.00      A   
ATOM    205  O   CYS A  27     -23.651  -9.018   2.509  1.00 10.00      A   
ATOM    206  N   PHE A  28     -21.852  -7.853   1.825  1.00 10.00      A   
ATOM    207  HN  PHE A  28     -20.874  -7.836   1.729  1.00 10.00      A   
ATOM    208  CA  PHE A  28     -22.632  -6.727   1.331  1.00 10.00      A   
ATOM    209  CB  PHE A  28     -22.010  -5.402   1.773  1.00 10.00      A   
ATOM    210  CG  PHE A  28     -22.020  -5.185   3.259  1.00 10.00      A   
ATOM    211  CD1 PHE A  28     -20.859  -5.338   4.002  1.00 10.00      A   
ATOM    212  CD2 PHE A  28     -23.187  -4.825   3.913  1.00 10.00      A   
ATOM    213  CE1 PHE A  28     -20.863  -5.137   5.369  1.00 10.00      A   
ATOM    214  CE2 PHE A  28     -23.198  -4.622   5.279  1.00 10.00      A   
ATOM    215  CZ  PHE A  28     -22.034  -4.777   6.008  1.00 10.00      A   
ATOM    216  C   PHE A  28     -22.755  -6.763  -0.188  1.00 10.00      A   
ATOM    217  O   PHE A  28     -23.316  -5.852  -0.794  1.00 10.00      A   
ATOM    218  N   LYS A  29     -22.233  -7.819  -0.801  1.00 10.00      A   
ATOM    219  HN  LYS A  29     -21.806  -8.523  -0.268  1.00 10.00      A   
ATOM    220  CA  LYS A  29     -22.298  -7.956  -2.249  1.00 10.00      A   
ATOM    221  CB  LYS A  29     -21.242  -8.930  -2.771  1.00 10.00      A   
ATOM    222  CG  LYS A  29     -21.171  -8.983  -4.288  1.00 10.00      A   
ATOM    223  CD  LYS A  29     -20.337 -10.154  -4.773  1.00 10.00      A   
ATOM    224  CE  LYS A  29     -20.498 -10.347  -6.271  1.00 10.00      A   
ATOM    225  NZ  LYS A  29     -19.642 -11.445  -6.782  1.00 10.00      A   
ATOM    226  HZ1 LYS A  29     -19.932 -12.352  -6.359  1.00 10.00      A   
ATOM    227  HZ2 LYS A  29     -18.647 -11.265  -6.539  1.00 10.00      A   
ATOM    228  HZ3 LYS A  29     -19.724 -11.515  -7.815  1.00 10.00      A   
ATOM    229  C   LYS A  29     -23.689  -8.402  -2.680  1.00 10.00      A   
ATOM    230  O   LYS A  29     -24.205  -9.421  -2.210  1.00 10.00      A   
ATOM    231  N   GLY A  30     -24.281  -7.645  -3.585  1.00 10.00      A   
ATOM    232  HN  GLY A  30     -23.805  -6.857  -3.941  1.00 10.00      A   
ATOM    233  CA  GLY A  30     -25.610  -7.953  -4.055  1.00 10.00      A   
ATOM    234  C   GLY A  30     -26.647  -7.298  -3.173  1.00 10.00      A   
ATOM    235  O   GLY A  30     -27.705  -7.868  -2.915  1.00 10.00      A   
ATOM    236  N   MET A  31     -26.329  -6.100  -2.695  1.00 10.00      A   
ATOM    237  HN  MET A  31     -25.461  -5.702  -2.939  1.00 10.00      A   
ATOM    238  CA  MET A  31     -27.229  -5.359  -1.820  1.00 10.00      A   
ATOM    239  CB  MET A  31     -26.733  -5.405  -0.368  1.00 10.00      A   
ATOM    240  CG  MET A  31     -26.758  -6.781   0.276  1.00 10.00      A   
ATOM    241  SD  MET A  31     -26.198  -6.763   1.994  1.00 10.00      A   
ATOM    242  CE  MET A  31     -27.440  -5.707   2.740  1.00 10.00      A   
ATOM    243  C   MET A  31     -27.356  -3.903  -2.253  1.00 10.00      A   
ATOM    244  O   MET A  31     -28.215  -3.174  -1.755  1.00 10.00      A   
ATOM    245  N   ALA A  32     -26.505  -3.474  -3.175  1.00 10.00      A   
ATOM    246  HN  ALA A  32     -25.834  -4.095  -3.546  1.00 10.00      A   
ATOM    247  CA  ALA A  32     -26.533  -2.095  -3.639  1.00 10.00      A   
ATOM    248  CB  ALA A  32     -25.129  -1.518  -3.669  1.00 10.00      A   
ATOM    249  C   ALA A  32     -27.218  -1.951  -4.996  1.00 10.00      A   
ATOM    250  O   ALA A  32     -27.290  -0.851  -5.545  1.00 10.00      A   
ATOM    251  N   GLY A  33     -27.706  -3.060  -5.535  1.00 10.00      A   
ATOM    252  HN  GLY A  33     -27.590  -3.912  -5.066  1.00 10.00      A   
ATOM    253  CA  GLY A  33     -28.393  -3.027  -6.815  1.00 10.00      A   
ATOM    254  C   GLY A  33     -27.441  -2.940  -7.992  1.00 10.00      A   
ATOM    255  O   GLY A  33     -26.798  -3.925  -8.351  1.00 10.00      A   
ATOM    256  N   LYS A  34     -27.353  -1.766  -8.599  1.00 10.00      A   
ATOM    257  HN  LYS A  34     -27.891  -1.012  -8.269  1.00 10.00      A   
ATOM    258  CA  LYS A  34     -26.472  -1.565  -9.738  1.00 10.00      A   
ATOM    259  CB  LYS A  34     -27.264  -1.531 -11.049  1.00 10.00      A   
ATOM    260  CG  LYS A  34     -26.425  -1.861 -12.274  1.00 10.00      A   
ATOM    261  CD  LYS A  34     -27.008  -1.256 -13.538  1.00 10.00      A   
ATOM    262  CE  LYS A  34     -26.083  -1.481 -14.722  1.00 10.00      A   
ATOM    263  NZ  LYS A  34     -26.501  -0.700 -15.914  1.00 10.00      A   
ATOM    264  HZ1 LYS A  34     -27.380  -1.087 -16.305  1.00 10.00      A   
ATOM    265  HZ2 LYS A  34     -25.762  -0.743 -16.646  1.00 10.00      A   
ATOM    266  HZ3 LYS A  34     -26.655   0.296 -15.656  1.00 10.00      A   
ATOM    267  C   LYS A  34     -25.674  -0.281  -9.577  1.00 10.00      A   
ATOM    268  O   LYS A  34     -26.116   0.652  -8.909  1.00 10.00      A   
ATOM    269  N   SER A  35     -24.494  -0.250 -10.175  1.00 10.00      A   
ATOM    270  HN  SER A  35     -24.190  -1.035 -10.677  1.00 10.00      A   
ATOM    271  CA  SER A  35     -23.625   0.911 -10.107  1.00 10.00      A   
ATOM    272  CB  SER A  35     -22.230   0.508 -10.583  1.00 10.00      A   
ATOM    273  OG  SER A  35     -22.162  -0.896 -10.799  1.00 10.00      A   
ATOM    274  HG  SER A  35     -21.686  -1.305 -10.069  1.00 10.00      A   
ATOM    275  C   SER A  35     -24.163   2.050 -10.973  1.00 10.00      A   
ATOM    276  O   SER A  35     -24.655   1.819 -12.082  1.00 10.00      A   
ATOM    277  N   LYS A  36     -24.080   3.272 -10.461  1.00 10.00      A   
ATOM    278  HN  LYS A  36     -23.694   3.394  -9.560  1.00 10.00      A   
ATOM    279  CA  LYS A  36     -24.551   4.440 -11.195  1.00 10.00      A   
ATOM    280  CB  LYS A  36     -24.864   5.593 -10.234  1.00 10.00      A   
ATOM    281  CG  LYS A  36     -25.572   6.766 -10.893  1.00 10.00      A   
ATOM    282  CD  LYS A  36     -25.710   7.949  -9.950  1.00 10.00      A   
ATOM    283  CE  LYS A  36     -26.344   9.133 -10.659  1.00 10.00      A   
ATOM    284  NZ  LYS A  36     -26.488  10.309  -9.763  1.00 10.00      A   
ATOM    285  HZ1 LYS A  36     -27.064  10.062  -8.933  1.00 10.00      A   
ATOM    286  HZ2 LYS A  36     -26.952  11.089 -10.271  1.00 10.00      A   
ATOM    287  HZ3 LYS A  36     -25.556  10.631  -9.438  1.00 10.00      A   
ATOM    288  C   LYS A  36     -23.512   4.883 -12.221  1.00 10.00      A   
ATOM    289  O   LYS A  36     -23.843   5.500 -13.233  1.00 10.00      A   
ATOM    290  N   PHE A  37     -22.255   4.551 -11.958  1.00 10.00      A   
ATOM    291  HN  PHE A  37     -22.055   4.036 -11.145  1.00 10.00      A   
ATOM    292  CA  PHE A  37     -21.165   4.922 -12.851  1.00 10.00      A   
ATOM    293  CB  PHE A  37     -20.112   5.742 -12.099  1.00 10.00      A   
ATOM    294  CG  PHE A  37     -20.688   6.921 -11.365  1.00 10.00      A   
ATOM    295  CD1 PHE A  37     -20.821   6.897  -9.985  1.00 10.00      A   
ATOM    296  CD2 PHE A  37     -21.109   8.045 -12.056  1.00 10.00      A   
ATOM    297  CE1 PHE A  37     -21.360   7.974  -9.309  1.00 10.00      A   
ATOM    298  CE2 PHE A  37     -21.647   9.126 -11.386  1.00 10.00      A   
ATOM    299  CZ  PHE A  37     -21.775   9.089 -10.011  1.00 10.00      A   
ATOM    300  C   PHE A  37     -20.534   3.690 -13.490  1.00 10.00      A   
ATOM    301  O   PHE A  37     -20.584   2.593 -12.928  1.00 10.00      A   
ATOM    302  N   ASN A  38     -19.947   3.873 -14.665  1.00 10.00      A   
ATOM    303  HN  ASN A  38     -19.932   4.774 -15.062  1.00 10.00      A   
ATOM    304  CA  ASN A  38     -19.319   2.774 -15.387  1.00 10.00      A   
ATOM    305  CB  ASN A  38     -19.686   2.822 -16.876  1.00 10.00      A   
ATOM    306  CG  ASN A  38     -21.167   3.046 -17.123  1.00 10.00      A   
ATOM    307  OD1 ASN A  38     -21.952   2.096 -17.207  1.00 10.00      A   
ATOM    308  ND2 ASN A  38     -21.558   4.306 -17.242  1.00 10.00      A   
ATOM    309 HD21 ASN A  38     -20.871   5.018 -17.162  1.00 10.00      A   
ATOM    310 HD22 ASN A  38     -22.509   4.484 -17.401  1.00 10.00      A   
ATOM    311  C   ASN A  38     -17.803   2.824 -15.228  1.00 10.00      A   
ATOM    312  O   ASN A  38     -17.261   3.751 -14.618  1.00 10.00      A   
ATOM    313  N   VAL A  39     -17.121   1.820 -15.756  1.00 10.00      A   
ATOM    314  HN  VAL A  39     -17.607   1.100 -16.208  1.00 10.00      A   
ATOM    315  CA  VAL A  39     -15.667   1.762 -15.686  1.00 10.00      A   
ATOM    316  CB  VAL A  39     -15.143   0.321 -15.873  1.00 10.00      A   
ATOM    317  CG1 VAL A  39     -13.627   0.274 -15.756  1.00 10.00      A   
ATOM    318  CG2 VAL A  39     -15.785  -0.615 -14.861  1.00 10.00      A   
ATOM    319  C   VAL A  39     -15.070   2.665 -16.758  1.00 10.00      A   
ATOM    320  O   VAL A  39     -15.443   2.583 -17.927  1.00 10.00      A   
ATOM    321  N   GLY A  40     -14.154   3.529 -16.354  1.00 10.00      A   
ATOM    322  HN  GLY A  40     -13.881   3.540 -15.412  1.00 10.00      A   
ATOM    323  CA  GLY A  40     -13.537   4.445 -17.288  1.00 10.00      A   
ATOM    324  C   GLY A  40     -14.294   5.753 -17.362  1.00 10.00      A   
ATOM    325  O   GLY A  40     -13.982   6.618 -18.178  1.00 10.00      A   
ATOM    326  N   ASP A  41     -15.289   5.896 -16.497  1.00 10.00      A   
ATOM    327  HN  ASP A  41     -15.479   5.172 -15.866  1.00 10.00      A   
ATOM    328  CA  ASP A  41     -16.107   7.100 -16.461  1.00 10.00      A   
ATOM    329  CB  ASP A  41     -17.480   6.806 -15.852  1.00 10.00      A   
ATOM    330  CG  ASP A  41     -18.601   6.818 -16.875  1.00 10.00      A   
ATOM    331  OD1 ASP A  41     -18.480   7.533 -17.896  1.00 10.00      A   
ATOM    332  OD2 ASP A  41     -19.615   6.121 -16.658  1.00 10.00      A   
ATOM    333  C   ASP A  41     -15.424   8.213 -15.679  1.00 10.00      A   
ATOM    334  O   ASP A  41     -14.787   7.969 -14.648  1.00 10.00      A   
ATOM    335  N   ARG A  42     -15.563   9.433 -16.173  1.00 10.00      A   
ATOM    336  HN  ARG A  42     -16.087   9.556 -16.994  1.00 10.00      A   
ATOM    337  CA  ARG A  42     -14.974  10.597 -15.531  1.00 10.00      A   
ATOM    338  CB  ARG A  42     -14.627  11.665 -16.574  1.00 10.00      A   
ATOM    339  CG  ARG A  42     -14.162  12.989 -15.985  1.00 10.00      A   
ATOM    340  CD  ARG A  42     -13.868  14.012 -17.070  1.00 10.00      A   
ATOM    341  NE  ARG A  42     -12.517  13.869 -17.611  1.00 10.00      A   
ATOM    342  HE  ARG A  42     -11.954  13.159 -17.231  1.00 10.00      A   
ATOM    343  CZ  ARG A  42     -12.013  14.638 -18.577  1.00 10.00      A   
ATOM    344  NH1 ARG A  42     -12.749  15.607 -19.112  1.00 10.00      A   
ATOM    345 HH11 ARG A  42     -13.727  15.767 -18.779  1.00 10.00      A   
ATOM    346 HH12 ARG A  42     -12.356  16.210 -19.868  1.00 10.00      A   
ATOM    347  NH2 ARG A  42     -10.766  14.449 -18.991  1.00 10.00      A   
ATOM    348 HH21 ARG A  42     -10.364  15.050 -19.744  1.00 10.00      A   
ATOM    349 HH22 ARG A  42     -10.178  13.699 -18.562  1.00 10.00      A   
ATOM    350  C   ARG A  42     -15.936  11.162 -14.495  1.00 10.00      A   
ATOM    351  O   ARG A  42     -17.071  11.524 -14.816  1.00 10.00      A   
ATOM    352  N   VAL A  43     -15.483  11.225 -13.252  1.00 10.00      A   
ATOM    353  HN  VAL A  43     -14.563  10.935 -13.063  1.00 10.00      A   
ATOM    354  CA  VAL A  43     -16.300  11.734 -12.159  1.00 10.00      A   
ATOM    355  CB  VAL A  43     -16.864  10.590 -11.287  1.00 10.00      A   
ATOM    356  CG1 VAL A  43     -17.944   9.819 -12.031  1.00 10.00      A   
ATOM    357  CG2 VAL A  43     -15.748   9.658 -10.840  1.00 10.00      A   
ATOM    358  C   VAL A  43     -15.483  12.665 -11.272  1.00 10.00      A   
ATOM    359  O   VAL A  43     -14.252  12.623 -11.278  1.00 10.00      A   
ATOM    360  N   ARG A  44     -16.165  13.499 -10.508  1.00 10.00      A   
ATOM    361  HN  ARG A  44     -17.148  13.477 -10.531  1.00 10.00      A   
ATOM    362  CA  ARG A  44     -15.493  14.431  -9.616  1.00 10.00      A   
ATOM    363  CB  ARG A  44     -15.650  15.876 -10.093  1.00 10.00      A   
ATOM    364  CG  ARG A  44     -17.054  16.253 -10.537  1.00 10.00      A   
ATOM    365  CD  ARG A  44     -17.098  17.690 -11.029  1.00 10.00      A   
ATOM    366  NE  ARG A  44     -15.896  18.045 -11.791  1.00 10.00      A   
ATOM    367  HE  ARG A  44     -15.030  17.741 -11.435  1.00 10.00      A   
ATOM    368  CZ  ARG A  44     -15.908  18.742 -12.925  1.00 10.00      A   
ATOM    369  NH1 ARG A  44     -17.051  19.164 -13.437  1.00 10.00      A   
ATOM    370 HH11 ARG A  44     -17.058  19.715 -14.325  1.00 10.00      A   
ATOM    371 HH12 ARG A  44     -17.951  18.944 -12.960  1.00 10.00      A   
ATOM    372  NH2 ARG A  44     -14.768  19.006 -13.550  1.00 10.00      A   
ATOM    373 HH21 ARG A  44     -13.864  18.663 -13.155  1.00 10.00      A   
ATOM    374 HH22 ARG A  44     -14.772  19.557 -14.438  1.00 10.00      A   
ATOM    375  C   ARG A  44     -16.009  14.281  -8.197  1.00 10.00      A   
ATOM    376  O   ARG A  44     -17.121  13.799  -7.981  1.00 10.00      A   
ATOM    377  N   ILE A  45     -15.191  14.690  -7.238  1.00 10.00      A   
ATOM    378  HN  ILE A  45     -14.315  15.060  -7.483  1.00 10.00      A   
ATOM    379  CA  ILE A  45     -15.559  14.606  -5.836  1.00 10.00      A   
ATOM    380  CB  ILE A  45     -14.314  14.627  -4.924  1.00 10.00      A   
ATOM    381  CG1 ILE A  45     -13.353  13.495  -5.309  1.00 10.00      A   
ATOM    382  CG2 ILE A  45     -14.708  14.520  -3.457  1.00 10.00      A   
ATOM    383  CD1 ILE A  45     -13.986  12.120  -5.309  1.00 10.00      A   
ATOM    384  C   ILE A  45     -16.493  15.750  -5.465  1.00 10.00      A   
ATOM    385  O   ILE A  45     -16.134  16.924  -5.586  1.00 10.00      A   
ATOM    386  N   LYS A  46     -17.691  15.393  -5.028  1.00 10.00      A   
ATOM    387  HN  LYS A  46     -17.905  14.436  -4.960  1.00 10.00      A   
ATOM    388  CA  LYS A  46     -18.695  16.370  -4.645  1.00 10.00      A   
ATOM    389  CB  LYS A  46     -20.095  15.764  -4.791  1.00 10.00      A   
ATOM    390  CG  LYS A  46     -21.222  16.785  -4.797  1.00 10.00      A   
ATOM    391  CD  LYS A  46     -22.559  16.126  -5.078  1.00 10.00      A   
ATOM    392  CE  LYS A  46     -23.648  17.157  -5.318  1.00 10.00      A   
ATOM    393  NZ  LYS A  46     -24.884  16.531  -5.857  1.00 10.00      A   
ATOM    394  HZ1 LYS A  46     -25.584  17.262  -6.096  1.00 10.00      A   
ATOM    395  HZ2 LYS A  46     -25.300  15.892  -5.149  1.00 10.00      A   
ATOM    396  HZ3 LYS A  46     -24.660  15.983  -6.717  1.00 10.00      A   
ATOM    397  C   LYS A  46     -18.476  16.834  -3.211  1.00 10.00      A   
ATOM    398  O   LYS A  46     -17.966  16.084  -2.374  1.00 10.00      A   
ATOM    399  N   ASP A  47     -18.858  18.072  -2.934  1.00 10.00      A   
ATOM    400  HN  ASP A  47     -19.255  18.621  -3.645  1.00 10.00      A   
ATOM    401  CA  ASP A  47     -18.715  18.637  -1.602  1.00 10.00      A   
ATOM    402  CB  ASP A  47     -18.628  20.161  -1.673  1.00 10.00      A   
ATOM    403  CG  ASP A  47     -18.523  20.799  -0.305  1.00 10.00      A   
ATOM    404  OD1 ASP A  47     -17.492  20.597   0.371  1.00 10.00      A   
ATOM    405  OD2 ASP A  47     -19.473  21.503   0.103  1.00 10.00      A   
ATOM    406  C   ASP A  47     -19.887  18.217  -0.725  1.00 10.00      A   
ATOM    407  O   ASP A  47     -21.044  18.365  -1.114  1.00 10.00      A   
ATOM    408  N   LEU A  48     -19.587  17.684   0.448  1.00 10.00      A   
ATOM    409  HN  LEU A  48     -18.646  17.610   0.714  1.00 10.00      A   
ATOM    410  CA  LEU A  48     -20.619  17.230   1.368  1.00 10.00      A   
ATOM    411  CB  LEU A  48     -20.813  15.712   1.241  1.00 10.00      A   
ATOM    412  CG  LEU A  48     -21.524  15.212  -0.022  1.00 10.00      A   
ATOM    413  CD1 LEU A  48     -21.562  13.691  -0.049  1.00 10.00      A   
ATOM    414  CD2 LEU A  48     -22.931  15.782  -0.106  1.00 10.00      A   
ATOM    415  C   LEU A  48     -20.241  17.592   2.800  1.00 10.00      A   
ATOM    416  O   LEU A  48     -19.063  17.809   3.091  1.00 10.00      A   
ATOM    417  N   PRO A  49     -21.232  17.685   3.706  1.00 10.00      A   
ATOM    418  CA  PRO A  49     -20.988  18.017   5.114  1.00 10.00      A   
ATOM    419  CB  PRO A  49     -22.383  17.982   5.747  1.00 10.00      A   
ATOM    420  CG  PRO A  49     -23.327  18.140   4.606  1.00 10.00      A   
ATOM    421  CD  PRO A  49     -22.666  17.485   3.430  1.00 10.00      A   
ATOM    422  C   PRO A  49     -20.082  16.986   5.786  1.00 10.00      A   
ATOM    423  O   PRO A  49     -20.470  15.833   5.991  1.00 10.00      A   
ATOM    424  N   ASP A  50     -18.873  17.409   6.121  1.00 10.00      A   
ATOM    425  HN  ASP A  50     -18.625  18.338   5.929  1.00 10.00      A   
ATOM    426  CA  ASP A  50     -17.895  16.537   6.761  1.00 10.00      A   
ATOM    427  CB  ASP A  50     -16.475  16.870   6.280  1.00 10.00      A   
ATOM    428  CG  ASP A  50     -16.021  18.271   6.641  1.00 10.00      A   
ATOM    429  OD1 ASP A  50     -16.483  19.235   5.994  1.00 10.00      A   
ATOM    430  OD2 ASP A  50     -15.184  18.417   7.557  1.00 10.00      A   
ATOM    431  C   ASP A  50     -17.986  16.631   8.281  1.00 10.00      A   
ATOM    432  O   ASP A  50     -17.010  16.398   8.996  1.00 10.00      A   
ATOM    433  N   LEU A  51     -19.175  16.951   8.768  1.00 10.00      A   
ATOM    434  HN  LEU A  51     -19.918  17.095   8.149  1.00 10.00      A   
ATOM    435  CA  LEU A  51     -19.410  17.082  10.196  1.00 10.00      A   
ATOM    436  CB  LEU A  51     -20.731  17.813  10.449  1.00 10.00      A   
ATOM    437  CG  LEU A  51     -21.036  18.193  11.901  1.00 10.00      A   
ATOM    438  CD1 LEU A  51     -19.983  19.147  12.440  1.00 10.00      A   
ATOM    439  CD2 LEU A  51     -22.420  18.811  12.008  1.00 10.00      A   
ATOM    440  C   LEU A  51     -19.415  15.717  10.884  1.00 10.00      A   
ATOM    441  O   LEU A  51     -20.054  14.769  10.410  1.00 10.00      A   
ATOM    442  N   PHE A  52     -18.687  15.634  11.995  1.00 10.00      A   
ATOM    443  HN  PHE A  52     -18.188  16.430  12.288  1.00 10.00      A   
ATOM    444  CA  PHE A  52     -18.578  14.414  12.795  1.00 10.00      A   
ATOM    445  CB  PHE A  52     -19.943  13.844  13.207  1.00 10.00      A   
ATOM    446  CG  PHE A  52     -20.744  14.762  14.085  1.00 10.00      A   
ATOM    447  CD1 PHE A  52     -21.994  15.204  13.691  1.00 10.00      A   
ATOM    448  CD2 PHE A  52     -20.244  15.182  15.306  1.00 10.00      A   
ATOM    449  CE1 PHE A  52     -22.732  16.047  14.494  1.00 10.00      A   
ATOM    450  CE2 PHE A  52     -20.977  16.026  16.116  1.00 10.00      A   
ATOM    451  CZ  PHE A  52     -22.223  16.459  15.709  1.00 10.00      A   
ATOM    452  C   PHE A  52     -17.700  13.354  12.135  1.00 10.00      A   
ATOM    453  O   PHE A  52     -16.481  13.358  12.306  1.00 10.00      A   
ATOM    454  N   TYR A  53     -18.310  12.465  11.369  1.00 10.00      A   
ATOM    455  HN  TYR A  53     -19.276  12.537  11.221  1.00 10.00      A   
ATOM    456  CA  TYR A  53     -17.565  11.400  10.719  1.00 10.00      A   
ATOM    457  CB  TYR A  53     -18.287  10.054  10.862  1.00 10.00      A   
ATOM    458  CG  TYR A  53     -17.354   8.860  10.856  1.00 10.00      A   
ATOM    459  CD1 TYR A  53     -16.987   8.237  12.042  1.00 10.00      A   
ATOM    460  CD2 TYR A  53     -16.833   8.362   9.668  1.00 10.00      A   
ATOM    461  CE1 TYR A  53     -16.128   7.153  12.046  1.00 10.00      A   
ATOM    462  CE2 TYR A  53     -15.977   7.276   9.664  1.00 10.00      A   
ATOM    463  CZ  TYR A  53     -15.627   6.675  10.855  1.00 10.00      A   
ATOM    464  OH  TYR A  53     -14.766   5.601  10.855  1.00 10.00      A   
ATOM    465  HH  TYR A  53     -15.275   4.773  10.791  1.00 10.00      A   
ATOM    466  C   TYR A  53     -17.297  11.707   9.253  1.00 10.00      A   
ATOM    467  O   TYR A  53     -18.195  12.120   8.518  1.00 10.00      A   
ATOM    468  N   THR A  54     -16.050  11.514   8.847  1.00 10.00      A   
ATOM    469  HN  THR A  54     -15.379  11.221   9.503  1.00 10.00      A   
ATOM    470  CA  THR A  54     -15.623  11.733   7.474  1.00 10.00      A   
ATOM    471  CB  THR A  54     -15.836  13.197   7.014  1.00 10.00      A   
ATOM    472  OG1 THR A  54     -15.655  13.295   5.592  1.00 10.00      A   
ATOM    473  HG1 THR A  54     -16.463  13.016   5.144  1.00 10.00      A   
ATOM    474  CG2 THR A  54     -14.868  14.142   7.713  1.00 10.00      A   
ATOM    475  C   THR A  54     -14.152  11.352   7.339  1.00 10.00      A   
ATOM    476  O   THR A  54     -13.363  11.552   8.266  1.00 10.00      A   
ATOM    477  N   ARG A  55     -13.793  10.763   6.209  1.00 10.00      A   
ATOM    478  HN  ARG A  55     -14.473  10.589   5.522  1.00 10.00      A   
ATOM    479  CA  ARG A  55     -12.417  10.359   5.965  1.00 10.00      A   
ATOM    480  CB  ARG A  55     -12.215   8.875   6.293  1.00 10.00      A   
ATOM    481  CG  ARG A  55     -12.440   8.526   7.759  1.00 10.00      A   
ATOM    482  CD  ARG A  55     -11.883   7.155   8.102  1.00 10.00      A   
ATOM    483  NE  ARG A  55     -12.176   6.173   7.064  1.00 10.00      A   
ATOM    484  HE  ARG A  55     -11.687   6.267   6.199  1.00 10.00      A   
ATOM    485  CZ  ARG A  55     -13.034   5.167   7.201  1.00 10.00      A   
ATOM    486  NH1 ARG A  55     -13.692   4.993   8.336  1.00 10.00      A   
ATOM    487 HH11 ARG A  55     -13.546   5.642   9.137  1.00 10.00      A   
ATOM    488 HH12 ARG A  55     -14.374   4.193   8.436  1.00 10.00      A   
ATOM    489  NH2 ARG A  55     -13.258   4.346   6.186  1.00 10.00      A   
ATOM    490 HH21 ARG A  55     -13.929   3.556   6.292  1.00 10.00      A   
ATOM    491 HH22 ARG A  55     -12.764   4.495   5.270  1.00 10.00      A   
ATOM    492  C   ARG A  55     -12.017  10.651   4.528  1.00 10.00      A   
ATOM    493  O   ARG A  55     -11.135  10.005   3.967  1.00 10.00      A   
ATOM    494  N   THR A  56     -12.679  11.631   3.934  1.00 10.00      A   
ATOM    495  HN  THR A  56     -13.371  12.115   4.433  1.00 10.00      A   
ATOM    496  CA  THR A  56     -12.393  12.022   2.565  1.00 10.00      A   
ATOM    497  CB  THR A  56     -13.617  12.709   1.930  1.00 10.00      A   
ATOM    498  OG1 THR A  56     -14.815  12.043   2.357  1.00 10.00      A   
ATOM    499  HG1 THR A  56     -14.588  11.195   2.759  1.00 10.00      A   
ATOM    500  CG2 THR A  56     -13.536  12.660   0.410  1.00 10.00      A   
ATOM    501  C   THR A  56     -11.206  12.981   2.550  1.00 10.00      A   
ATOM    502  O   THR A  56     -11.248  14.033   3.191  1.00 10.00      A   
ATOM    503  N   MET A  57     -10.151  12.607   1.831  1.00 10.00      A   
ATOM    504  HN  MET A  57     -10.184  11.758   1.341  1.00 10.00      A   
ATOM    505  CA  MET A  57      -8.948  13.430   1.744  1.00 10.00      A   
ATOM    506  CB  MET A  57      -7.901  12.757   0.855  1.00 10.00      A   
ATOM    507  CG  MET A  57      -6.553  13.465   0.833  1.00 10.00      A   
ATOM    508  SD  MET A  57      -5.456  12.838  -0.454  1.00 10.00      A   
ATOM    509  CE  MET A  57      -5.261  11.133   0.067  1.00 10.00      A   
ATOM    510  C   MET A  57      -9.270  14.825   1.223  1.00 10.00      A   
ATOM    511  O   MET A  57      -9.912  14.980   0.183  1.00 10.00      A   
ATOM    512  N   THR A  58      -8.820  15.834   1.957  1.00 10.00      A   
ATOM    513  HN  THR A  58      -8.317  15.636   2.781  1.00 10.00      A   
ATOM    514  CA  THR A  58      -9.059  17.229   1.607  1.00 10.00      A   
ATOM    515  CB  THR A  58      -8.438  18.155   2.661  1.00 10.00      A   
ATOM    516  OG1 THR A  58      -7.885  17.350   3.712  1.00 10.00      A   
ATOM    517  HG1 THR A  58      -8.480  17.366   4.470  1.00 10.00      A   
ATOM    518  CG2 THR A  58      -9.497  19.081   3.239  1.00 10.00      A   
ATOM    519  C   THR A  58      -8.505  17.594   0.232  1.00 10.00      A   
ATOM    520  O   THR A  58      -9.101  18.388  -0.492  1.00 10.00      A   
ATOM    521  N   TYR A  59      -7.374  17.003  -0.129  1.00 10.00      A   
ATOM    522  HN  TYR A  59      -6.949  16.369   0.485  1.00 10.00      A   
ATOM    523  CA  TYR A  59      -6.744  17.282  -1.417  1.00 10.00      A   
ATOM    524  CB  TYR A  59      -5.365  16.623  -1.502  1.00 10.00      A   
ATOM    525  CG  TYR A  59      -4.383  17.081  -0.445  1.00 10.00      A   
ATOM    526  CD1 TYR A  59      -3.789  16.168   0.416  1.00 10.00      A   
ATOM    527  CD2 TYR A  59      -4.045  18.422  -0.312  1.00 10.00      A   
ATOM    528  CE1 TYR A  59      -2.887  16.576   1.380  1.00 10.00      A   
ATOM    529  CE2 TYR A  59      -3.143  18.841   0.650  1.00 10.00      A   
ATOM    530  CZ  TYR A  59      -2.567  17.913   1.492  1.00 10.00      A   
ATOM    531  OH  TYR A  59      -1.666  18.320   2.450  1.00 10.00      A   
ATOM    532  HH  TYR A  59      -2.080  18.986   3.017  1.00 10.00      A   
ATOM    533  C   TYR A  59      -7.612  16.816  -2.584  1.00 10.00      A   
ATOM    534  O   TYR A  59      -7.608  17.430  -3.655  1.00 10.00      A   
ATOM    535  N   THR A  60      -8.347  15.731  -2.377  1.00 10.00      A   
ATOM    536  HN  THR A  60      -8.300  15.277  -1.509  1.00 10.00      A   
ATOM    537  CA  THR A  60      -9.210  15.178  -3.411  1.00 10.00      A   
ATOM    538  CB  THR A  60      -9.501  13.694  -3.128  1.00 10.00      A   
ATOM    539  OG1 THR A  60      -8.552  13.211  -2.168  1.00 10.00      A   
ATOM    540  HG1 THR A  60      -8.892  12.409  -1.758  1.00 10.00      A   
ATOM    541  CG2 THR A  60      -9.382  12.874  -4.401  1.00 10.00      A   
ATOM    542  C   THR A  60     -10.535  15.935  -3.518  1.00 10.00      A   
ATOM    543  O   THR A  60     -11.242  15.833  -4.524  1.00 10.00      A   
ATOM    544  N   ARG A  61     -10.862  16.706  -2.489  1.00 10.00      A   
ATOM    545  HN  ARG A  61     -10.245  16.778  -1.732  1.00 10.00      A   
ATOM    546  CA  ARG A  61     -12.109  17.463  -2.470  1.00 10.00      A   
ATOM    547  CB  ARG A  61     -12.320  18.146  -1.120  1.00 10.00      A   
ATOM    548  CG  ARG A  61     -12.456  17.185   0.050  1.00 10.00      A   
ATOM    549  CD  ARG A  61     -13.678  17.507   0.895  1.00 10.00      A   
ATOM    550  NE  ARG A  61     -14.914  17.030   0.274  1.00 10.00      A   
ATOM    551  HE  ARG A  61     -15.037  17.217  -0.685  1.00 10.00      A   
ATOM    552  CZ  ARG A  61     -15.873  16.376   0.932  1.00 10.00      A   
ATOM    553  NH1 ARG A  61     -15.748  16.141   2.234  1.00 10.00      A   
ATOM    554 HH11 ARG A  61     -14.899  16.463   2.747  1.00 10.00      A   
ATOM    555 HH12 ARG A  61     -16.500  15.630   2.753  1.00 10.00      A   
ATOM    556  NH2 ARG A  61     -16.959  15.958   0.291  1.00 10.00      A   
ATOM    557 HH21 ARG A  61     -17.704  15.448   0.809  1.00 10.00      A   
ATOM    558 HH22 ARG A  61     -17.069  16.131  -0.738  1.00 10.00      A   
ATOM    559  C   ARG A  61     -12.164  18.494  -3.593  1.00 10.00      A   
ATOM    560  O   ARG A  61     -11.369  19.434  -3.629  1.00 10.00      A   
ATOM    561  N   GLY A  62     -13.096  18.295  -4.518  1.00 10.00      A   
ATOM    562  HN  GLY A  62     -13.682  17.513  -4.447  1.00 10.00      A   
ATOM    563  CA  GLY A  62     -13.256  19.217  -5.626  1.00 10.00      A   
ATOM    564  C   GLY A  62     -12.490  18.806  -6.870  1.00 10.00      A   
ATOM    565  O   GLY A  62     -12.629  19.431  -7.923  1.00 10.00      A   
ATOM    566  N   ALA A  63     -11.695  17.749  -6.762  1.00 10.00      A   
ATOM    567  HN  ALA A  63     -11.645  17.269  -5.905  1.00 10.00      A   
ATOM    568  CA  ALA A  63     -10.903  17.276  -7.890  1.00 10.00      A   
ATOM    569  CB  ALA A  63      -9.630  16.600  -7.400  1.00 10.00      A   
ATOM    570  C   ALA A  63     -11.704  16.327  -8.779  1.00 10.00      A   
ATOM    571  O   ALA A  63     -12.653  15.681  -8.325  1.00 10.00      A   
ATOM    572  N   THR A  64     -11.320  16.258 -10.044  1.00 10.00      A   
ATOM    573  HN  THR A  64     -10.561  16.803 -10.340  1.00 10.00      A   
ATOM    574  CA  THR A  64     -11.978  15.392 -11.007  1.00 10.00      A   
ATOM    575  CB  THR A  64     -12.376  16.183 -12.270  1.00 10.00      A   
ATOM    576  OG1 THR A  64     -13.013  17.413 -11.882  1.00 10.00      A   
ATOM    577  HG1 THR A  64     -12.399  17.934 -11.344  1.00 10.00      A   
ATOM    578  CG2 THR A  64     -13.337  15.377 -13.131  1.00 10.00      A   
ATOM    579  C   THR A  64     -11.037  14.251 -11.393  1.00 10.00      A   
ATOM    580  O   THR A  64      -9.864  14.478 -11.687  1.00 10.00      A   
ATOM    581  N   GLY A  65     -11.548  13.028 -11.385  1.00 10.00      A   
ATOM    582  HN  GLY A  65     -12.500  12.899 -11.167  1.00 10.00      A   
ATOM    583  CA  GLY A  65     -10.727  11.885 -11.718  1.00 10.00      A   
ATOM    584  C   GLY A  65     -11.443  10.898 -12.611  1.00 10.00      A   
ATOM    585  O   GLY A  65     -12.530  11.178 -13.123  1.00 10.00      A   
ATOM    586  N   THR A  66     -10.840   9.738 -12.793  1.00 10.00      A   
ATOM    587  HN  THR A  66      -9.980   9.569 -12.346  1.00 10.00      A   
ATOM    588  CA  THR A  66     -11.417   8.704 -13.636  1.00 10.00      A   
ATOM    589  CB  THR A  66     -10.624   8.581 -14.950  1.00 10.00      A   
ATOM    590  OG1 THR A  66     -10.166   9.885 -15.345  1.00 10.00      A   
ATOM    591  HG1 THR A  66      -9.961  10.404 -14.555  1.00 10.00      A   
ATOM    592  CG2 THR A  66     -11.502   8.005 -16.051  1.00 10.00      A   
ATOM    593  C   THR A  66     -11.415   7.358 -12.914  1.00 10.00      A   
ATOM    594  O   THR A  66     -10.414   6.975 -12.307  1.00 10.00      A   
ATOM    595  N   ILE A  67     -12.543   6.660 -12.960  1.00 10.00      A   
ATOM    596  HN  ILE A  67     -13.317   7.028 -13.445  1.00 10.00      A   
ATOM    597  CA  ILE A  67     -12.664   5.357 -12.315  1.00 10.00      A   
ATOM    598  CB  ILE A  67     -14.138   4.953 -12.130  1.00 10.00      A   
ATOM    599  CG1 ILE A  67     -14.928   6.102 -11.501  1.00 10.00      A   
ATOM    600  CG2 ILE A  67     -14.245   3.700 -11.272  1.00 10.00      A   
ATOM    601  CD1 ILE A  67     -16.429   5.937 -11.599  1.00 10.00      A   
ATOM    602  C   ILE A  67     -11.964   4.302 -13.161  1.00 10.00      A   
ATOM    603  O   ILE A  67     -12.297   4.116 -14.329  1.00 10.00      A   
ATOM    604  N   VAL A  68     -11.003   3.612 -12.570  1.00 10.00      A   
ATOM    605  HN  VAL A  68     -10.796   3.783 -11.623  1.00 10.00      A   
ATOM    606  CA  VAL A  68     -10.249   2.599 -13.299  1.00 10.00      A   
ATOM    607  CB  VAL A  68      -8.764   2.551 -12.893  1.00 10.00      A   
ATOM    608  CG1 VAL A  68      -8.016   3.738 -13.481  1.00 10.00      A   
ATOM    609  CG2 VAL A  68      -8.615   2.503 -11.379  1.00 10.00      A   
ATOM    610  C   VAL A  68     -10.853   1.207 -13.193  1.00 10.00      A   
ATOM    611  O   VAL A  68     -10.589   0.357 -14.042  1.00 10.00      A   
ATOM    612  N   ARG A  69     -11.652   0.961 -12.160  1.00 10.00      A   
ATOM    613  HN  ARG A  69     -11.840   1.668 -11.507  1.00 10.00      A   
ATOM    614  CA  ARG A  69     -12.254  -0.353 -11.989  1.00 10.00      A   
ATOM    615  CB  ARG A  69     -11.189  -1.370 -11.567  1.00 10.00      A   
ATOM    616  CG  ARG A  69     -11.510  -2.797 -11.978  1.00 10.00      A   
ATOM    617  CD  ARG A  69     -10.637  -3.798 -11.242  1.00 10.00      A   
ATOM    618  NE  ARG A  69     -10.865  -3.764  -9.796  1.00 10.00      A   
ATOM    619  HE  ARG A  69     -10.460  -3.018  -9.290  1.00 10.00      A   
ATOM    620  CZ  ARG A  69     -11.580  -4.673  -9.133  1.00 10.00      A   
ATOM    621  NH1 ARG A  69     -12.141  -5.686  -9.778  1.00 10.00      A   
ATOM    622 HH11 ARG A  69     -12.024  -5.777 -10.811  1.00 10.00      A   
ATOM    623 HH12 ARG A  69     -12.702  -6.394  -9.259  1.00 10.00      A   
ATOM    624  NH2 ARG A  69     -11.730  -4.564  -7.822  1.00 10.00      A   
ATOM    625 HH21 ARG A  69     -11.287  -3.769  -7.308  1.00 10.00      A   
ATOM    626 HH22 ARG A  69     -12.288  -5.269  -7.297  1.00 10.00      A   
ATOM    627  C   ARG A  69     -13.379  -0.334 -10.961  1.00 10.00      A   
ATOM    628  O   ARG A  69     -13.415   0.522 -10.072  1.00 10.00      A   
ATOM    629  N   LEU A  70     -14.294  -1.284 -11.100  1.00 10.00      A   
ATOM    630  HN  LEU A  70     -14.209  -1.921 -11.843  1.00 10.00      A   
ATOM    631  CA  LEU A  70     -15.416  -1.423 -10.183  1.00 10.00      A   
ATOM    632  CB  LEU A  70     -16.627  -1.993 -10.929  1.00 10.00      A   
ATOM    633  CG  LEU A  70     -17.972  -1.911 -10.206  1.00 10.00      A   
ATOM    634  CD1 LEU A  70     -18.489  -0.481 -10.203  1.00 10.00      A   
ATOM    635  CD2 LEU A  70     -18.980  -2.846 -10.855  1.00 10.00      A   
ATOM    636  C   LEU A  70     -15.004  -2.374  -9.063  1.00 10.00      A   
ATOM    637  O   LEU A  70     -14.641  -3.524  -9.323  1.00 10.00      A   
ATOM    638  N   VAL A  71     -15.055  -1.901  -7.825  1.00 10.00      A   
ATOM    639  HN  VAL A  71     -15.380  -0.989  -7.672  1.00 10.00      A   
ATOM    640  CA  VAL A  71     -14.640  -2.713  -6.690  1.00 10.00      A   
ATOM    641  CB  VAL A  71     -14.075  -1.872  -5.530  1.00 10.00      A   
ATOM    642  CG1 VAL A  71     -12.840  -2.542  -4.952  1.00 10.00      A   
ATOM    643  CG2 VAL A  71     -13.753  -0.460  -5.986  1.00 10.00      A   
ATOM    644  C   VAL A  71     -15.744  -3.623  -6.166  1.00 10.00      A   
ATOM    645  O   VAL A  71     -15.901  -4.757  -6.629  1.00 10.00      A   
ATOM    646  N   TYR A  72     -16.512  -3.123  -5.205  1.00 10.00      A   
ATOM    647  HN  TYR A  72     -16.362  -2.204  -4.903  1.00 10.00      A   
ATOM    648  CA  TYR A  72     -17.578  -3.901  -4.592  1.00 10.00      A   
ATOM    649  CB  TYR A  72     -16.987  -4.782  -3.481  1.00 10.00      A   
ATOM    650  CG  TYR A  72     -16.013  -4.048  -2.578  1.00 10.00      A   
ATOM    651  CD1 TYR A  72     -16.437  -3.001  -1.770  1.00 10.00      A   
ATOM    652  CD2 TYR A  72     -14.668  -4.390  -2.548  1.00 10.00      A   
ATOM    653  CE1 TYR A  72     -15.555  -2.325  -0.954  1.00 10.00      A   
ATOM    654  CE2 TYR A  72     -13.779  -3.719  -1.734  1.00 10.00      A   
ATOM    655  CZ  TYR A  72     -14.227  -2.685  -0.942  1.00 10.00      A   
ATOM    656  OH  TYR A  72     -13.346  -2.010  -0.132  1.00 10.00      A   
ATOM    657  HH  TYR A  72     -12.733  -1.495  -0.689  1.00 10.00      A   
ATOM    658  C   TYR A  72     -18.648  -2.991  -3.997  1.00 10.00      A   
ATOM    659  O   TYR A  72     -18.697  -1.790  -4.293  1.00 10.00      A   
ATOM    660  N   GLU A  73     -19.491  -3.578  -3.156  1.00 10.00      A   
ATOM    661  HN  GLU A  73     -19.390  -4.536  -2.976  1.00 10.00      A   
ATOM    662  CA  GLU A  73     -20.558  -2.855  -2.485  1.00 10.00      A   
ATOM    663  CB  GLU A  73     -21.899  -3.538  -2.749  1.00 10.00      A   
ATOM    664  CG  GLU A  73     -22.251  -3.670  -4.218  1.00 10.00      A   
ATOM    665  CD  GLU A  73     -23.122  -4.872  -4.493  1.00 10.00      A   
ATOM    666  OE1 GLU A  73     -24.337  -4.816  -4.203  1.00 10.00      A   
ATOM    667  OE2 GLU A  73     -22.596  -5.888  -4.999  1.00 10.00      A   
ATOM    668  C   GLU A  73     -20.291  -2.839  -0.987  1.00 10.00      A   
ATOM    669  O   GLU A  73     -19.950  -3.870  -0.403  1.00 10.00      A   
ATOM    670  N   SER A  74     -20.423  -1.674  -0.373  1.00 10.00      A   
ATOM    671  HN  SER A  74     -20.695  -0.885  -0.897  1.00 10.00      A   
ATOM    672  CA  SER A  74     -20.195  -1.523   1.060  1.00 10.00      A   
ATOM    673  CB  SER A  74     -18.692  -1.481   1.370  1.00 10.00      A   
ATOM    674  OG  SER A  74     -18.056  -2.709   1.057  1.00 10.00      A   
ATOM    675  HG  SER A  74     -18.687  -3.287   0.603  1.00 10.00      A   
ATOM    676  C   SER A  74     -20.847  -0.240   1.557  1.00 10.00      A   
ATOM    677  O   SER A  74     -21.004   0.713   0.794  1.00 10.00      A   
ATOM    678  N   PRO A  75     -21.272  -0.205   2.826  1.00 10.00      A   
ATOM    679  CA  PRO A  75     -21.881   0.986   3.412  1.00 10.00      A   
ATOM    680  CB  PRO A  75     -22.432   0.496   4.761  1.00 10.00      A   
ATOM    681  CG  PRO A  75     -22.349  -0.994   4.708  1.00 10.00      A   
ATOM    682  CD  PRO A  75     -21.214  -1.316   3.783  1.00 10.00      A   
ATOM    683  C   PRO A  75     -20.826   2.063   3.642  1.00 10.00      A   
ATOM    684  O   PRO A  75     -19.640   1.755   3.824  1.00 10.00      A   
ATOM    685  N   ALA A  76     -21.248   3.318   3.616  1.00 10.00      A   
ATOM    686  HN  ALA A  76     -22.198   3.502   3.449  1.00 10.00      A   
ATOM    687  CA  ALA A  76     -20.334   4.429   3.831  1.00 10.00      A   
ATOM    688  CB  ALA A  76     -21.031   5.750   3.545  1.00 10.00      A   
ATOM    689  C   ALA A  76     -19.792   4.401   5.257  1.00 10.00      A   
ATOM    690  O   ALA A  76     -20.449   3.891   6.169  1.00 10.00      A   
ATOM    691  N   ALA A  77     -18.597   4.947   5.447  1.00 10.00      A   
ATOM    692  HN  ALA A  77     -18.130   5.352   4.686  1.00 10.00      A   
ATOM    693  CA  ALA A  77     -17.967   4.981   6.762  1.00 10.00      A   
ATOM    694  CB  ALA A  77     -16.578   5.589   6.652  1.00 10.00      A   
ATOM    695  C   ALA A  77     -18.822   5.777   7.744  1.00 10.00      A   
ATOM    696  O   ALA A  77     -18.893   5.462   8.931  1.00 10.00      A   
ATOM    697  N   GLU A  78     -19.491   6.794   7.219  1.00 10.00      A   
ATOM    698  HN  GLU A  78     -19.385   6.983   6.254  1.00 10.00      A   
ATOM    699  CA  GLU A  78     -20.355   7.663   8.006  1.00 10.00      A   
ATOM    700  CB  GLU A  78     -20.682   8.931   7.207  1.00 10.00      A   
ATOM    701  CG  GLU A  78     -19.461   9.719   6.744  1.00 10.00      A   
ATOM    702  CD  GLU A  78     -18.889   9.248   5.413  1.00 10.00      A   
ATOM    703  OE1 GLU A  78     -19.183   8.107   4.996  1.00 10.00      A   
ATOM    704  OE2 GLU A  78     -18.131  10.020   4.785  1.00 10.00      A   
ATOM    705  C   GLU A  78     -21.649   6.951   8.413  1.00 10.00      A   
ATOM    706  O   GLU A  78     -22.512   7.535   9.070  1.00 10.00      A   
ATOM    707  N   ASP A  79     -21.786   5.697   8.006  1.00 10.00      A   
ATOM    708  HN  ASP A  79     -21.075   5.293   7.463  1.00 10.00      A   
ATOM    709  CA  ASP A  79     -22.965   4.904   8.334  1.00 10.00      A   
ATOM    710  CB  ASP A  79     -23.759   4.564   7.068  1.00 10.00      A   
ATOM    711  CG  ASP A  79     -24.801   5.610   6.728  1.00 10.00      A   
ATOM    712  OD1 ASP A  79     -25.959   5.465   7.176  1.00 10.00      A   
ATOM    713  OD2 ASP A  79     -24.469   6.584   6.015  1.00 10.00      A   
ATOM    714  C   ASP A  79     -22.555   3.623   9.053  1.00 10.00      A   
ATOM    715  O   ASP A  79     -23.135   3.252  10.075  1.00 10.00      A   
ATOM    716  N   GLU A  80     -21.528   2.970   8.525  1.00 10.00      A   
ATOM    717  HN  GLU A  80     -21.098   3.336   7.718  1.00 10.00      A   
ATOM    718  CA  GLU A  80     -21.018   1.725   9.087  1.00 10.00      A   
ATOM    719  CB  GLU A  80     -19.896   1.181   8.199  1.00 10.00      A   
ATOM    720  CG  GLU A  80     -19.230  -0.081   8.719  1.00 10.00      A   
ATOM    721  CD  GLU A  80     -18.216  -0.634   7.745  1.00 10.00      A   
ATOM    722  OE1 GLU A  80     -17.440   0.158   7.174  1.00 10.00      A   
ATOM    723  OE2 GLU A  80     -18.200  -1.864   7.534  1.00 10.00      A   
ATOM    724  C   GLU A  80     -20.517   1.910  10.518  1.00 10.00      A   
ATOM    725  O   GLU A  80     -20.765   1.071  11.384  1.00 10.00      A   
ATOM    726  N   ALA A  81     -19.834   3.022  10.765  1.00 10.00      A   
ATOM    727  HN  ALA A  81     -19.681   3.658  10.033  1.00 10.00      A   
ATOM    728  CA  ALA A  81     -19.289   3.316  12.088  1.00 10.00      A   
ATOM    729  CB  ALA A  81     -18.390   4.538  12.031  1.00 10.00      A   
ATOM    730  C   ALA A  81     -20.383   3.509  13.134  1.00 10.00      A   
ATOM    731  O   ALA A  81     -20.141   3.366  14.332  1.00 10.00      A   
ATOM    732  N   PHE A  82     -21.586   3.831  12.681  1.00 10.00      A   
ATOM    733  HN  PHE A  82     -21.726   3.917  11.716  1.00 10.00      A   
ATOM    734  CA  PHE A  82     -22.708   4.049  13.585  1.00 10.00      A   
ATOM    735  CB  PHE A  82     -23.582   5.203  13.090  1.00 10.00      A   
ATOM    736  CG  PHE A  82     -22.909   6.544  13.153  1.00 10.00      A   
ATOM    737  CD1 PHE A  82     -22.126   6.992  12.105  1.00 10.00      A   
ATOM    738  CD2 PHE A  82     -23.061   7.356  14.262  1.00 10.00      A   
ATOM    739  CE1 PHE A  82     -21.508   8.225  12.160  1.00 10.00      A   
ATOM    740  CE2 PHE A  82     -22.447   8.591  14.324  1.00 10.00      A   
ATOM    741  CZ  PHE A  82     -21.668   9.026  13.272  1.00 10.00      A   
ATOM    742  C   PHE A  82     -23.543   2.785  13.736  1.00 10.00      A   
ATOM    743  O   PHE A  82     -24.582   2.787  14.397  1.00 10.00      A   
ATOM    744  N   GLY A  83     -23.077   1.705  13.122  1.00 10.00      A   
ATOM    745  HN  GLY A  83     -22.239   1.765  12.614  1.00 10.00      A   
ATOM    746  CA  GLY A  83     -23.787   0.442  13.192  1.00 10.00      A   
ATOM    747  C   GLY A  83     -25.016   0.432  12.306  1.00 10.00      A   
ATOM    748  O   GLY A  83     -25.979  -0.288  12.571  1.00 10.00      A   
ATOM    749  N   ASN A  84     -24.983   1.239  11.254  1.00 10.00      A   
ATOM    750  HN  ASN A  84     -24.182   1.783  11.092  1.00 10.00      A   
ATOM    751  CA  ASN A  84     -26.098   1.333  10.325  1.00 10.00      A   
ATOM    752  CB  ASN A  84     -26.462   2.797  10.060  1.00 10.00      A   
ATOM    753  CG  ASN A  84     -27.762   2.941   9.294  1.00 10.00      A   
ATOM    754  OD1 ASN A  84     -28.668   2.121   9.432  1.00 10.00      A   
ATOM    755  ND2 ASN A  84     -27.860   3.977   8.472  1.00 10.00      A   
ATOM    756 HD21 ASN A  84     -27.089   4.589   8.395  1.00 10.00      A   
ATOM    757 HD22 ASN A  84     -28.694   4.094   7.973  1.00 10.00      A   
ATOM    758  C   ASN A  84     -25.765   0.634   9.014  1.00 10.00      A   
ATOM    759  O   ASN A  84     -25.042   1.172   8.177  1.00 10.00      A   
ATOM    760  N   GLU A  85     -26.282  -0.574   8.852  1.00 10.00      A   
ATOM    761  HN  GLU A  85     -26.841  -0.950   9.565  1.00 10.00      A   
ATOM    762  CA  GLU A  85     -26.046  -1.361   7.646  1.00 10.00      A   
ATOM    763  CB  GLU A  85     -25.534  -2.756   8.015  1.00 10.00      A   
ATOM    764  CG  GLU A  85     -24.224  -2.756   8.791  1.00 10.00      A   
ATOM    765  CD  GLU A  85     -23.801  -4.145   9.228  1.00 10.00      A   
ATOM    766  OE1 GLU A  85     -24.457  -5.126   8.821  1.00 10.00      A   
ATOM    767  OE2 GLU A  85     -22.807  -4.265   9.984  1.00 10.00      A   
ATOM    768  C   GLU A  85     -27.331  -1.472   6.829  1.00 10.00      A   
ATOM    769  O   GLU A  85     -27.620  -2.508   6.228  1.00 10.00      A   
ATOM    770  N   GLU A  86     -28.093  -0.390   6.808  1.00 10.00      A   
ATOM    771  HN  GLU A  86     -27.793   0.413   7.286  1.00 10.00      A   
ATOM    772  CA  GLU A  86     -29.354  -0.355   6.085  1.00 10.00      A   
ATOM    773  CB  GLU A  86     -30.303   0.666   6.713  1.00 10.00      A   
ATOM    774  CG  GLU A  86     -30.842   0.265   8.077  1.00 10.00      A   
ATOM    775  CD  GLU A  86     -31.828   1.277   8.622  1.00 10.00      A   
ATOM    776  OE1 GLU A  86     -32.602   1.844   7.820  1.00 10.00      A   
ATOM    777  OE2 GLU A  86     -31.838   1.511   9.853  1.00 10.00      A   
ATOM    778  C   GLU A  86     -29.151  -0.046   4.603  1.00 10.00      A   
ATOM    779  O   GLU A  86     -29.593  -0.800   3.737  1.00 10.00      A   
ATOM    780  N   ASN A  87     -28.470   1.056   4.317  1.00 10.00      A   
ATOM    781  HN  ASN A  87     -28.109   1.602   5.050  1.00 10.00      A   
ATOM    782  CA  ASN A  87     -28.226   1.463   2.937  1.00 10.00      A   
ATOM    783  CB  ASN A  87     -28.519   2.955   2.741  1.00 10.00      A   
ATOM    784  CG  ASN A  87     -29.573   3.217   1.680  1.00 10.00      A   
ATOM    785  OD1 ASN A  87     -30.761   3.327   1.981  1.00 10.00      A   
ATOM    786  ND2 ASN A  87     -29.151   3.327   0.429  1.00 10.00      A   
ATOM    787 HD21 ASN A  87     -28.190   3.234   0.252  1.00 10.00      A   
ATOM    788 HD22 ASN A  87     -29.816   3.498  -0.271  1.00 10.00      A   
ATOM    789  C   ASN A  87     -26.800   1.145   2.507  1.00 10.00      A   
ATOM    790  O   ASN A  87     -25.833   1.668   3.067  1.00 10.00      A   
ATOM    791  N   VAL A  88     -26.679   0.285   1.513  1.00 10.00      A   
ATOM    792  HN  VAL A  88     -27.490  -0.095   1.108  1.00 10.00      A   
ATOM    793  CA  VAL A  88     -25.382  -0.112   0.992  1.00 10.00      A   
ATOM    794  CB  VAL A  88     -25.273  -1.651   0.898  1.00 10.00      A   
ATOM    795  CG1 VAL A  88     -23.891  -2.075   0.425  1.00 10.00      A   
ATOM    796  CG2 VAL A  88     -25.602  -2.296   2.237  1.00 10.00      A   
ATOM    797  C   VAL A  88     -25.184   0.500  -0.391  1.00 10.00      A   
ATOM    798  O   VAL A  88     -26.121   0.543  -1.192  1.00 10.00      A   
ATOM    799  N   GLU A  89     -23.985   0.999  -0.664  1.00 10.00      A   
ATOM    800  HN  GLU A  89     -23.276   0.955   0.012  1.00 10.00      A   
ATOM    801  CA  GLU A  89     -23.696   1.600  -1.956  1.00 10.00      A   
ATOM    802  CB  GLU A  89     -23.602   3.124  -1.869  1.00 10.00      A   
ATOM    803  CG  GLU A  89     -22.723   3.654  -0.754  1.00 10.00      A   
ATOM    804  CD  GLU A  89     -22.727   5.166  -0.722  1.00 10.00      A   
ATOM    805  OE1 GLU A  89     -21.862   5.776  -1.378  1.00 10.00      A   
ATOM    806  OE2 GLU A  89     -23.618   5.747  -0.061  1.00 10.00      A   
ATOM    807  C   GLU A  89     -22.450   1.002  -2.592  1.00 10.00      A   
ATOM    808  O   GLU A  89     -21.816   0.110  -2.026  1.00 10.00      A   
ATOM    809  N   TRP A  90     -22.107   1.493  -3.771  1.00 10.00      A   
ATOM    810  HN  TRP A  90     -22.639   2.218  -4.161  1.00 10.00      A   
ATOM    811  CA  TRP A  90     -20.951   0.996  -4.497  1.00 10.00      A   
ATOM    812  CB  TRP A  90     -21.239   0.975  -6.002  1.00 10.00      A   
ATOM    813  CG  TRP A  90     -22.344   0.046  -6.400  1.00 10.00      A   
ATOM    814  CD1 TRP A  90     -23.684   0.279  -6.303  1.00 10.00      A   
ATOM    815  CD2 TRP A  90     -22.202  -1.260  -6.967  1.00 10.00      A   
ATOM    816  NE1 TRP A  90     -24.386  -0.807  -6.763  1.00 10.00      A   
ATOM    817  HE1 TRP A  90     -25.367  -0.882  -6.791  1.00 10.00      A   
ATOM    818  CE2 TRP A  90     -23.499  -1.765  -7.178  1.00 10.00      A   
ATOM    819  CE3 TRP A  90     -21.104  -2.054  -7.313  1.00 10.00      A   
ATOM    820  CZ2 TRP A  90     -23.727  -3.027  -7.721  1.00 10.00      A   
ATOM    821  CZ3 TRP A  90     -21.332  -3.306  -7.851  1.00 10.00      A   
ATOM    822  CH2 TRP A  90     -22.633  -3.779  -8.051  1.00 10.00      A   
ATOM    823  C   TRP A  90     -19.719   1.850  -4.237  1.00 10.00      A   
ATOM    824  O   TRP A  90     -19.812   3.069  -4.104  1.00 10.00      A   
ATOM    825  N   PHE A  91     -18.572   1.196  -4.154  1.00 10.00      A   
ATOM    826  HN  PHE A  91     -18.575   0.218  -4.230  1.00 10.00      A   
ATOM    827  CA  PHE A  91     -17.306   1.883  -3.952  1.00 10.00      A   
ATOM    828  CB  PHE A  91     -16.468   1.167  -2.890  1.00 10.00      A   
ATOM    829  CG  PHE A  91     -16.642   1.722  -1.504  1.00 10.00      A   
ATOM    830  CD1 PHE A  91     -17.839   1.567  -0.821  1.00 10.00      A   
ATOM    831  CD2 PHE A  91     -15.606   2.398  -0.884  1.00 10.00      A   
ATOM    832  CE1 PHE A  91     -17.996   2.079   0.453  1.00 10.00      A   
ATOM    833  CE2 PHE A  91     -15.756   2.911   0.389  1.00 10.00      A   
ATOM    834  CZ  PHE A  91     -16.954   2.751   1.059  1.00 10.00      A   
ATOM    835  C   PHE A  91     -16.565   1.914  -5.279  1.00 10.00      A   
ATOM    836  O   PHE A  91     -16.595   0.934  -6.024  1.00 10.00      A   
ATOM    837  N   TYR A  92     -15.923   3.026  -5.591  1.00 10.00      A   
ATOM    838  HN  TYR A  92     -15.931   3.788  -4.965  1.00 10.00      A   
ATOM    839  CA  TYR A  92     -15.213   3.147  -6.855  1.00 10.00      A   
ATOM    840  CB  TYR A  92     -15.877   4.217  -7.729  1.00 10.00      A   
ATOM    841  CG  TYR A  92     -17.308   3.925  -8.128  1.00 10.00      A   
ATOM    842  CD1 TYR A  92     -18.368   4.256  -7.294  1.00 10.00      A   
ATOM    843  CD2 TYR A  92     -17.597   3.332  -9.347  1.00 10.00      A   
ATOM    844  CE1 TYR A  92     -19.675   4.002  -7.666  1.00 10.00      A   
ATOM    845  CE2 TYR A  92     -18.899   3.072  -9.726  1.00 10.00      A   
ATOM    846  CZ  TYR A  92     -19.933   3.409  -8.883  1.00 10.00      A   
ATOM    847  OH  TYR A  92     -21.233   3.158  -9.263  1.00 10.00      A   
ATOM    848  HH  TYR A  92     -21.843   3.567  -8.622  1.00 10.00      A   
ATOM    849  C   TYR A  92     -13.748   3.511  -6.656  1.00 10.00      A   
ATOM    850  O   TYR A  92     -13.413   4.348  -5.814  1.00 10.00      A   
ATOM    851  N   SER A  93     -12.882   2.862  -7.427  1.00 10.00      A   
ATOM    852  HN  SER A  93     -13.212   2.173  -8.040  1.00 10.00      A   
ATOM    853  CA  SER A  93     -11.456   3.141  -7.388  1.00 10.00      A   
ATOM    854  CB  SER A  93     -10.660   1.883  -7.746  1.00 10.00      A   
ATOM    855  OG  SER A  93     -11.053   0.781  -6.946  1.00 10.00      A   
ATOM    856  HG  SER A  93     -10.717   0.901  -6.047  1.00 10.00      A   
ATOM    857  C   SER A  93     -11.174   4.247  -8.399  1.00 10.00      A   
ATOM    858  O   SER A  93     -11.057   3.997  -9.604  1.00 10.00      A   
ATOM    859  N   ILE A  94     -11.107   5.474  -7.912  1.00 10.00      A   
ATOM    860  HN  ILE A  94     -11.191   5.613  -6.942  1.00 10.00      A   
ATOM    861  CA  ILE A  94     -10.887   6.622  -8.775  1.00 10.00      A   
ATOM    862  CB  ILE A  94     -11.752   7.823  -8.347  1.00 10.00      A   
ATOM    863  CG1 ILE A  94     -13.026   7.346  -7.651  1.00 10.00      A   
ATOM    864  CG2 ILE A  94     -12.099   8.683  -9.551  1.00 10.00      A   
ATOM    865  CD1 ILE A  94     -13.493   8.272  -6.551  1.00 10.00      A   
ATOM    866  C   ILE A  94      -9.428   7.042  -8.785  1.00 10.00      A   
ATOM    867  O   ILE A  94      -8.792   7.152  -7.735  1.00 10.00      A   
ATOM    868  N   VAL A  95      -8.906   7.265  -9.980  1.00 10.00      A   
ATOM    869  HN  VAL A  95      -9.470   7.145 -10.776  1.00 10.00      A   
ATOM    870  CA  VAL A  95      -7.529   7.691 -10.151  1.00 10.00      A   
ATOM    871  CB  VAL A  95      -6.827   6.914 -11.290  1.00 10.00      A   
ATOM    872  CG1 VAL A  95      -5.540   7.605 -11.716  1.00 10.00      A   
ATOM    873  CG2 VAL A  95      -6.531   5.492 -10.846  1.00 10.00      A   
ATOM    874  C   VAL A  95      -7.479   9.191 -10.432  1.00 10.00      A   
ATOM    875  O   VAL A  95      -8.147   9.684 -11.346  1.00 10.00      A   
ATOM    876  N   PHE A  96      -6.691   9.902  -9.641  1.00 10.00      A   
ATOM    877  HN  PHE A  96      -6.175   9.437  -8.942  1.00 10.00      A   
ATOM    878  CA  PHE A  96      -6.541  11.341  -9.782  1.00 10.00      A   
ATOM    879  CB  PHE A  96      -6.969  12.055  -8.492  1.00 10.00      A   
ATOM    880  CG  PHE A  96      -8.406  11.847  -8.106  1.00 10.00      A   
ATOM    881  CD1 PHE A  96      -8.787  10.738  -7.371  1.00 10.00      A   
ATOM    882  CD2 PHE A  96      -9.375  12.763  -8.476  1.00 10.00      A   
ATOM    883  CE1 PHE A  96     -10.106  10.545  -7.013  1.00 10.00      A   
ATOM    884  CE2 PHE A  96     -10.698  12.577  -8.121  1.00 10.00      A   
ATOM    885  CZ  PHE A  96     -11.065  11.465  -7.390  1.00 10.00      A   
ATOM    886  C   PHE A  96      -5.089  11.686 -10.075  1.00 10.00      A   
ATOM    887  O   PHE A  96      -4.170  10.983  -9.643  1.00 10.00      A   
ATOM    888  N   ALA A  97      -4.882  12.755 -10.821  1.00 10.00      A   
ATOM    889  HN  ALA A  97      -5.650  13.259 -11.163  1.00 10.00      A   
ATOM    890  CA  ALA A  97      -3.539  13.198 -11.144  1.00 10.00      A   
ATOM    891  CB  ALA A  97      -3.560  14.074 -12.385  1.00 10.00      A   
ATOM    892  C   ALA A  97      -2.974  13.967  -9.958  1.00 10.00      A   
ATOM    893  O   ALA A  97      -3.664  14.809  -9.380  1.00 10.00      A   
ATOM    894  N   GLN A  98      -1.729  13.681  -9.594  1.00 10.00      A   
ATOM    895  HN  GLN A  98      -1.231  12.996 -10.086  1.00 10.00      A   
ATOM    896  CA  GLN A  98      -1.092  14.350  -8.463  1.00 10.00      A   
ATOM    897  CB  GLN A  98       0.292  13.768  -8.174  1.00 10.00      A   
ATOM    898  CG  GLN A  98       0.689  13.818  -6.707  1.00 10.00      A   
ATOM    899  CD  GLN A  98      -0.097  12.838  -5.857  1.00 10.00      A   
ATOM    900  OE1 GLN A  98      -0.430  11.740  -6.300  1.00 10.00      A   
ATOM    901  NE2 GLN A  98      -0.417  13.235  -4.640  1.00 10.00      A   
ATOM    902 HE21 GLN A  98      -0.133  14.130  -4.353  1.00 10.00      A   
ATOM    903 HE22 GLN A  98      -0.927  12.624  -4.072  1.00 10.00      A   
ATOM    904  C   GLN A  98      -1.002  15.855  -8.686  1.00 10.00      A   
ATOM    905  O   GLN A  98      -0.952  16.624  -7.735  1.00 10.00      A   
ATOM    906  N   LYS A  99      -1.006  16.270  -9.948  1.00 10.00      A   
ATOM    907  HN  LYS A  99      -1.048  15.609 -10.667  1.00 10.00      A   
ATOM    908  CA  LYS A  99      -0.941  17.688 -10.282  1.00 10.00      A   
ATOM    909  CB  LYS A  99      -0.576  17.892 -11.761  1.00 10.00      A   
ATOM    910  CG  LYS A  99      -1.504  17.208 -12.759  1.00 10.00      A   
ATOM    911  CD  LYS A  99      -2.588  18.154 -13.258  1.00 10.00      A   
ATOM    912  CE  LYS A  99      -3.497  17.475 -14.272  1.00 10.00      A   
ATOM    913  NZ  LYS A  99      -4.766  18.225 -14.473  1.00 10.00      A   
ATOM    914  HZ1 LYS A  99      -5.380  17.721 -15.147  1.00 10.00      A   
ATOM    915  HZ2 LYS A  99      -4.569  19.173 -14.849  1.00 10.00      A   
ATOM    916  HZ3 LYS A  99      -5.276  18.321 -13.563  1.00 10.00      A   
ATOM    917  C   LYS A  99      -2.252  18.396  -9.933  1.00 10.00      A   
ATOM    918  O   LYS A  99      -2.311  19.624  -9.868  1.00 10.00      A   
ATOM    919  N   ASP A 100      -3.302  17.609  -9.710  1.00 10.00      A   
ATOM    920  HN  ASP A 100      -3.190  16.635  -9.775  1.00 10.00      A   
ATOM    921  CA  ASP A 100      -4.613  18.149  -9.361  1.00 10.00      A   
ATOM    922  CB  ASP A 100      -5.733  17.283  -9.949  1.00 10.00      A   
ATOM    923  CG  ASP A 100      -5.941  17.514 -11.431  1.00 10.00      A   
ATOM    924  OD1 ASP A 100      -5.588  18.608 -11.923  1.00 10.00      A   
ATOM    925  OD2 ASP A 100      -6.465  16.609 -12.113  1.00 10.00      A   
ATOM    926  C   ASP A 100      -4.765  18.232  -7.851  1.00 10.00      A   
ATOM    927  O   ASP A 100      -5.417  19.136  -7.324  1.00 10.00      A   
ATOM    928  N   LEU A 101      -4.146  17.289  -7.159  1.00 10.00      A   
ATOM    929  HN  LEU A 101      -3.630  16.610  -7.638  1.00 10.00      A   
ATOM    930  CA  LEU A 101      -4.205  17.239  -5.705  1.00 10.00      A   
ATOM    931  CB  LEU A 101      -4.000  15.799  -5.225  1.00 10.00      A   
ATOM    932  CG  LEU A 101      -4.794  14.722  -5.972  1.00 10.00      A   
ATOM    933  CD1 LEU A 101      -4.339  13.335  -5.553  1.00 10.00      A   
ATOM    934  CD2 LEU A 101      -6.285  14.891  -5.734  1.00 10.00      A   
ATOM    935  C   LEU A 101      -3.135  18.144  -5.111  1.00 10.00      A   
ATOM    936  O   LEU A 101      -3.396  18.921  -4.190  1.00 10.00      A   
ATOM    937  N   TRP A 102      -1.937  18.045  -5.665  1.00 10.00      A   
ATOM    938  HN  TRP A 102      -1.804  17.406  -6.402  1.00 10.00      A   
ATOM    939  CA  TRP A 102      -0.808  18.843  -5.222  1.00 10.00      A   
ATOM    940  CB  TRP A 102       0.434  17.957  -5.097  1.00 10.00      A   
ATOM    941  CG  TRP A 102       1.507  18.527  -4.225  1.00 10.00      A   
ATOM    942  CD1 TRP A 102       2.771  18.869  -4.604  1.00 10.00      A   
ATOM    943  CD2 TRP A 102       1.416  18.816  -2.826  1.00 10.00      A   
ATOM    944  NE1 TRP A 102       3.472  19.357  -3.532  1.00 10.00      A   
ATOM    945  HE1 TRP A 102       4.405  19.671  -3.555  1.00 10.00      A   
ATOM    946  CE2 TRP A 102       2.663  19.333  -2.427  1.00 10.00      A   
ATOM    947  CE3 TRP A 102       0.401  18.688  -1.870  1.00 10.00      A   
ATOM    948  CZ2 TRP A 102       2.923  19.725  -1.116  1.00 10.00      A   
ATOM    949  CZ3 TRP A 102       0.661  19.077  -0.571  1.00 10.00      A   
ATOM    950  CH2 TRP A 102       1.912  19.588  -0.205  1.00 10.00      A   
ATOM    951  C   TRP A 102      -0.553  19.972  -6.218  1.00 10.00      A   
ATOM    952  O   TRP A 102      -0.161  19.729  -7.362  1.00 10.00      A   
ATOM    953  N   PRO A 103      -0.779  21.225  -5.796  1.00 10.00      A   
ATOM    954  CA  PRO A 103      -0.595  22.407  -6.649  1.00 10.00      A   
ATOM    955  CB  PRO A 103      -1.267  23.539  -5.857  1.00 10.00      A   
ATOM    956  CG  PRO A 103      -1.992  22.871  -4.733  1.00 10.00      A   
ATOM    957  CD  PRO A 103      -1.253  21.597  -4.459  1.00 10.00      A   
ATOM    958  C   PRO A 103       0.875  22.742  -6.896  1.00 10.00      A   
ATOM    959  O   PRO A 103       1.195  23.623  -7.694  1.00 10.00      A   
ATOM    960  N   GLU A 104       1.767  22.039  -6.216  1.00 10.00      A   
ATOM    961  HN  GLU A 104       1.456  21.344  -5.598  1.00 10.00      A   
ATOM    962  CA  GLU A 104       3.195  22.270  -6.370  1.00 10.00      A   
ATOM    963  CB  GLU A 104       3.822  22.659  -5.028  1.00 10.00      A   
ATOM    964  CG  GLU A 104       3.185  23.872  -4.371  1.00 10.00      A   
ATOM    965  CD  GLU A 104       4.095  24.527  -3.355  1.00 10.00      A   
ATOM    966  OE1 GLU A 104       5.107  25.137  -3.766  1.00 10.00      A   
ATOM    967  OE2 GLU A 104       3.801  24.449  -2.144  1.00 10.00      A   
ATOM    968  C   GLU A 104       3.880  21.034  -6.948  1.00 10.00      A   
ATOM    969  O   GLU A 104       5.044  20.757  -6.657  1.00 10.00      A   
ATOM    970  N   TYR A 105       3.148  20.295  -7.771  1.00 10.00      A   
ATOM    971  HN  TYR A 105       2.229  20.572  -7.972  1.00 10.00      A   
ATOM    972  CA  TYR A 105       3.678  19.086  -8.384  1.00 10.00      A   
ATOM    973  CB  TYR A 105       2.534  18.148  -8.773  1.00 10.00      A   
ATOM    974  CG  TYR A 105       2.945  16.702  -8.926  1.00 10.00      A   
ATOM    975  CD1 TYR A 105       3.565  16.022  -7.885  1.00 10.00      A   
ATOM    976  CD2 TYR A 105       2.710  16.014 -10.109  1.00 10.00      A   
ATOM    977  CE1 TYR A 105       3.938  14.699  -8.015  1.00 10.00      A   
ATOM    978  CE2 TYR A 105       3.079  14.691 -10.249  1.00 10.00      A   
ATOM    979  CZ  TYR A 105       3.692  14.038  -9.200  1.00 10.00      A   
ATOM    980  OH  TYR A 105       4.057  12.719  -9.340  1.00 10.00      A   
ATOM    981  HH  TYR A 105       4.334  12.561 -10.255  1.00 10.00      A   
ATOM    982  C   TYR A 105       4.526  19.417  -9.609  1.00 10.00      A   
ATOM    983  O   TYR A 105       4.101  20.170 -10.486  1.00 10.00      A   
ATOM    984  N   SER A 106       5.728  18.863  -9.655  1.00 10.00      A   
ATOM    985  HN  SER A 106       6.018  18.289  -8.919  1.00 10.00      A   
ATOM    986  CA  SER A 106       6.631  19.094 -10.770  1.00 10.00      A   
ATOM    987  CB  SER A 106       8.081  18.818 -10.360  1.00 10.00      A   
ATOM    988  OG  SER A 106       8.989  19.303 -11.337  1.00 10.00      A   
ATOM    989  HG  SER A 106       9.612  19.915 -10.924  1.00 10.00      A   
ATOM    990  C   SER A 106       6.232  18.243 -11.976  1.00 10.00      A   
ATOM    991  O   SER A 106       5.796  17.098 -11.826  1.00 10.00      A   
ATOM    992  N   ASP A 107       6.396  18.808 -13.168  1.00 10.00      A   
ATOM    993  HN  ASP A 107       6.765  19.716 -13.212  1.00 10.00      A   
ATOM    994  CA  ASP A 107       6.043  18.126 -14.414  1.00 10.00      A   
ATOM    995  CB  ASP A 107       6.054  19.108 -15.590  1.00 10.00      A   
ATOM    996  CG  ASP A 107       4.866  20.051 -15.586  1.00 10.00      A   
ATOM    997  OD1 ASP A 107       3.854  19.746 -16.256  1.00 10.00      A   
ATOM    998  OD2 ASP A 107       4.940  21.106 -14.915  1.00 10.00      A   
ATOM    999  C   ASP A 107       6.975  16.954 -14.710  1.00 10.00      A   
ATOM   1000  O   ASP A 107       6.683  16.119 -15.564  1.00 10.00      A   
ATOM   1001  N   THR A 108       8.090  16.889 -14.000  1.00 10.00      A   
ATOM   1002  HN  THR A 108       8.271  17.577 -13.323  1.00 10.00      A   
ATOM   1003  CA  THR A 108       9.060  15.820 -14.198  1.00 10.00      A   
ATOM   1004  CB  THR A 108      10.416  16.195 -13.572  1.00 10.00      A   
ATOM   1005  OG1 THR A 108      10.195  16.709 -12.254  1.00 10.00      A   
ATOM   1006  HG1 THR A 108      10.938  17.269 -12.000  1.00 10.00      A   
ATOM   1007  CG2 THR A 108      11.113  17.257 -14.409  1.00 10.00      A   
ATOM   1008  C   THR A 108       8.572  14.507 -13.583  1.00 10.00      A   
ATOM   1009  O   THR A 108       9.063  13.428 -13.920  1.00 10.00      A   
ATOM   1010  N   PHE A 109       7.589  14.603 -12.693  1.00 10.00      A   
ATOM   1011  HN  PHE A 109       7.213  15.488 -12.488  1.00 10.00      A   
ATOM   1012  CA  PHE A 109       7.050  13.431 -12.020  1.00 10.00      A   
ATOM   1013  CB  PHE A 109       6.935  13.692 -10.514  1.00 10.00      A   
ATOM   1014  CG  PHE A 109       8.249  13.966  -9.837  1.00 10.00      A   
ATOM   1015  CD1 PHE A 109       8.590  15.254  -9.458  1.00 10.00      A   
ATOM   1016  CD2 PHE A 109       9.141  12.938  -9.579  1.00 10.00      A   
ATOM   1017  CE1 PHE A 109       9.796  15.512  -8.835  1.00 10.00      A   
ATOM   1018  CE2 PHE A 109      10.349  13.188  -8.956  1.00 10.00      A   
ATOM   1019  CZ  PHE A 109      10.677  14.478  -8.583  1.00 10.00      A   
ATOM   1020  C   PHE A 109       5.695  13.034 -12.596  1.00 10.00      A   
ATOM   1021  O   PHE A 109       4.886  12.387 -11.925  1.00 10.00      A   
ATOM   1022  N   ALA A 110       5.460  13.403 -13.847  1.00 10.00      A   
ATOM   1023  HN  ALA A 110       6.153  13.893 -14.338  1.00 10.00      A   
ATOM   1024  CA  ALA A 110       4.201  13.090 -14.514  1.00 10.00      A   
ATOM   1025  CB  ALA A 110       3.915  14.089 -15.623  1.00 10.00      A   
ATOM   1026  C   ALA A 110       4.194  11.661 -15.051  1.00 10.00      A   
ATOM   1027  O   ALA A 110       4.051  11.433 -16.253  1.00 10.00      A   
ATOM   1028  N   ASN A 111       4.363  10.702 -14.153  1.00 10.00      A   
ATOM   1029  HN  ASN A 111       4.497  10.950 -13.215  1.00 10.00      A   
ATOM   1030  CA  ASN A 111       4.366   9.290 -14.522  1.00 10.00      A   
ATOM   1031  CB  ASN A 111       5.789   8.783 -14.781  1.00 10.00      A   
ATOM   1032  CG  ASN A 111       6.165   8.801 -16.251  1.00 10.00      A   
ATOM   1033  OD1 ASN A 111       5.303   8.865 -17.127  1.00 10.00      A   
ATOM   1034  ND2 ASN A 111       7.456   8.734 -16.534  1.00 10.00      A   
ATOM   1035 HD21 ASN A 111       8.091   8.680 -15.789  1.00 10.00      A   
ATOM   1036 HD22 ASN A 111       7.723   8.736 -17.477  1.00 10.00      A   
ATOM   1037  C   ASN A 111       3.704   8.448 -13.440  1.00 10.00      A   
ATOM   1038  O   ASN A 111       3.796   7.222 -13.448  1.00 10.00      A   
ATOM   1039  N   ASP A 112       3.028   9.113 -12.515  1.00 10.00      A   
ATOM   1040  HN  ASP A 112       2.964  10.086 -12.580  1.00 10.00      A   
ATOM   1041  CA  ASP A 112       2.351   8.431 -11.420  1.00 10.00      A   
ATOM   1042  CB  ASP A 112       2.925   8.884 -10.069  1.00 10.00      A   
ATOM   1043  CG  ASP A 112       2.165   8.348  -8.868  1.00 10.00      A   
ATOM   1044  OD1 ASP A 112       1.894   7.127  -8.818  1.00 10.00      A   
ATOM   1045  OD2 ASP A 112       1.834   9.148  -7.964  1.00 10.00      A   
ATOM   1046  C   ASP A 112       0.850   8.685 -11.485  1.00 10.00      A   
ATOM   1047  O   ASP A 112       0.405   9.664 -12.089  1.00 10.00      A   
ATOM   1048  N   THR A 113       0.079   7.800 -10.883  1.00 10.00      A   
ATOM   1049  HN  THR A 113       0.497   7.044 -10.419  1.00 10.00      A   
ATOM   1050  CA  THR A 113      -1.366   7.918 -10.871  1.00 10.00      A   
ATOM   1051  CB  THR A 113      -1.995   7.038 -11.969  1.00 10.00      A   
ATOM   1052  OG1 THR A 113      -1.064   6.013 -12.356  1.00 10.00      A   
ATOM   1053  HG1 THR A 113      -0.663   6.249 -13.202  1.00 10.00      A   
ATOM   1054  CG2 THR A 113      -2.332   7.880 -13.190  1.00 10.00      A   
ATOM   1055  C   THR A 113      -1.916   7.518  -9.501  1.00 10.00      A   
ATOM   1056  O   THR A 113      -1.850   6.350  -9.112  1.00 10.00      A   
ATOM   1057  N   LEU A 114      -2.429   8.493  -8.762  1.00 10.00      A   
ATOM   1058  HN  LEU A 114      -2.444   9.406  -9.117  1.00 10.00      A   
ATOM   1059  CA  LEU A 114      -2.977   8.239  -7.437  1.00 10.00      A   
ATOM   1060  CB  LEU A 114      -3.024   9.529  -6.608  1.00 10.00      A   
ATOM   1061  CG  LEU A 114      -3.464   9.378  -5.146  1.00 10.00      A   
ATOM   1062  CD1 LEU A 114      -2.629  10.266  -4.236  1.00 10.00      A   
ATOM   1063  CD2 LEU A 114      -4.945   9.696  -4.990  1.00 10.00      A   
ATOM   1064  C   LEU A 114      -4.366   7.628  -7.531  1.00 10.00      A   
ATOM   1065  O   LEU A 114      -5.221   8.128  -8.255  1.00 10.00      A   
ATOM   1066  N   GLU A 115      -4.584   6.554  -6.792  1.00 10.00      A   
ATOM   1067  HN  GLU A 115      -3.864   6.205  -6.229  1.00 10.00      A   
ATOM   1068  CA  GLU A 115      -5.870   5.879  -6.786  1.00 10.00      A   
ATOM   1069  CB  GLU A 115      -5.731   4.474  -7.379  1.00 10.00      A   
ATOM   1070  CG  GLU A 115      -7.054   3.794  -7.687  1.00 10.00      A   
ATOM   1071  CD  GLU A 115      -6.971   2.293  -7.551  1.00 10.00      A   
ATOM   1072  OE1 GLU A 115      -6.300   1.647  -8.388  1.00 10.00      A   
ATOM   1073  OE2 GLU A 115      -7.566   1.750  -6.601  1.00 10.00      A   
ATOM   1074  C   GLU A 115      -6.390   5.782  -5.360  1.00 10.00      A   
ATOM   1075  O   GLU A 115      -5.620   5.536  -4.429  1.00 10.00      A   
ATOM   1076  N   THR A 116      -7.684   5.992  -5.193  1.00 10.00      A   
ATOM   1077  HN  THR A 116      -8.239   6.209  -5.974  1.00 10.00      A   
ATOM   1078  CA  THR A 116      -8.307   5.913  -3.885  1.00 10.00      A   
ATOM   1079  CB  THR A 116      -8.329   7.288  -3.175  1.00 10.00      A   
ATOM   1080  OG1 THR A 116      -8.645   7.121  -1.786  1.00 10.00      A   
ATOM   1081  HG1 THR A 116      -7.860   6.818  -1.314  1.00 10.00      A   
ATOM   1082  CG2 THR A 116      -9.329   8.238  -3.824  1.00 10.00      A   
ATOM   1083  C   THR A 116      -9.716   5.331  -4.008  1.00 10.00      A   
ATOM   1084  O   THR A 116     -10.345   5.421  -5.068  1.00 10.00      A   
ATOM   1085  N   GLU A 117     -10.198   4.721  -2.935  1.00 10.00      A   
ATOM   1086  HN  GLU A 117      -9.656   4.693  -2.120  1.00 10.00      A   
ATOM   1087  CA  GLU A 117     -11.517   4.112  -2.928  1.00 10.00      A   
ATOM   1088  CB  GLU A 117     -11.471   2.770  -2.196  1.00 10.00      A   
ATOM   1089  CG  GLU A 117     -12.291   1.677  -2.861  1.00 10.00      A   
ATOM   1090  CD  GLU A 117     -11.607   0.325  -2.809  1.00 10.00      A   
ATOM   1091  OE1 GLU A 117     -11.904  -0.462  -1.880  1.00 10.00      A   
ATOM   1092  OE2 GLU A 117     -10.771   0.043  -3.695  1.00 10.00      A   
ATOM   1093  C   GLU A 117     -12.532   5.041  -2.277  1.00 10.00      A   
ATOM   1094  O   GLU A 117     -12.493   5.270  -1.068  1.00 10.00      A   
ATOM   1095  N   ILE A 118     -13.437   5.573  -3.082  1.00 10.00      A   
ATOM   1096  HN  ILE A 118     -13.425   5.338  -4.037  1.00 10.00      A   
ATOM   1097  CA  ILE A 118     -14.457   6.489  -2.590  1.00 10.00      A   
ATOM   1098  CB  ILE A 118     -14.220   7.927  -3.124  1.00 10.00      A   
ATOM   1099  CG1 ILE A 118     -13.004   8.547  -2.424  1.00 10.00      A   
ATOM   1100  CG2 ILE A 118     -15.450   8.808  -2.952  1.00 10.00      A   
ATOM   1101  CD1 ILE A 118     -12.622   9.920  -2.927  1.00 10.00      A   
ATOM   1102  C   ILE A 118     -15.860   5.987  -2.949  1.00 10.00      A   
ATOM   1103  O   ILE A 118     -16.088   5.496  -4.059  1.00 10.00      A   
ATOM   1104  N   PRO A 119     -16.806   6.071  -1.994  1.00 10.00      A   
ATOM   1105  CA  PRO A 119     -18.192   5.629  -2.200  1.00 10.00      A   
ATOM   1106  CB  PRO A 119     -18.829   5.781  -0.814  1.00 10.00      A   
ATOM   1107  CG  PRO A 119     -17.990   6.792  -0.117  1.00 10.00      A   
ATOM   1108  CD  PRO A 119     -16.593   6.594  -0.631  1.00 10.00      A   
ATOM   1109  C   PRO A 119     -18.946   6.475  -3.236  1.00 10.00      A   
ATOM   1110  O   PRO A 119     -18.593   7.630  -3.493  1.00 10.00      A   
ATOM   1111  N   GLU A 120     -20.000   5.886  -3.797  1.00 10.00      A   
ATOM   1112  HN  GLU A 120     -20.231   4.975  -3.513  1.00 10.00      A   
ATOM   1113  CA  GLU A 120     -20.836   6.521  -4.815  1.00 10.00      A   
ATOM   1114  CB  GLU A 120     -21.925   5.527  -5.246  1.00 10.00      A   
ATOM   1115  CG  GLU A 120     -22.687   5.896  -6.507  1.00 10.00      A   
ATOM   1116  CD  GLU A 120     -23.614   4.782  -6.958  1.00 10.00      A   
ATOM   1117  OE1 GLU A 120     -23.235   4.019  -7.873  1.00 10.00      A   
ATOM   1118  OE2 GLU A 120     -24.723   4.659  -6.394  1.00 10.00      A   
ATOM   1119  C   GLU A 120     -21.477   7.819  -4.315  1.00 10.00      A   
ATOM   1120  O   GLU A 120     -21.730   8.738  -5.095  1.00 10.00      A   
ATOM   1121  N   ARG A 121     -21.732   7.885  -3.014  1.00 10.00      A   
ATOM   1122  HN  ARG A 121     -21.512   7.104  -2.445  1.00 10.00      A   
ATOM   1123  CA  ARG A 121     -22.356   9.053  -2.391  1.00 10.00      A   
ATOM   1124  CB  ARG A 121     -22.492   8.818  -0.884  1.00 10.00      A   
ATOM   1125  CG  ARG A 121     -23.555   9.662  -0.200  1.00 10.00      A   
ATOM   1126  CD  ARG A 121     -24.654   8.786   0.376  1.00 10.00      A   
ATOM   1127  NE  ARG A 121     -24.789   8.956   1.819  1.00 10.00      A   
ATOM   1128  HE  ARG A 121     -25.120   9.828   2.137  1.00 10.00      A   
ATOM   1129  CZ  ARG A 121     -24.490   8.014   2.715  1.00 10.00      A   
ATOM   1130  NH1 ARG A 121     -24.028   6.831   2.322  1.00 10.00      A   
ATOM   1131 HH11 ARG A 121     -23.892   6.625   1.298  1.00 10.00      A   
ATOM   1132 HH12 ARG A 121     -23.798   6.094   3.026  1.00 10.00      A   
ATOM   1133  NH2 ARG A 121     -24.664   8.255   4.005  1.00 10.00      A   
ATOM   1134 HH21 ARG A 121     -24.431   7.516   4.722  1.00 10.00      A   
ATOM   1135 HH22 ARG A 121     -25.034   9.176   4.320  1.00 10.00      A   
ATOM   1136  C   ARG A 121     -21.565  10.338  -2.630  1.00 10.00      A   
ATOM   1137  O   ARG A 121     -22.142  11.424  -2.699  1.00 10.00      A   
ATOM   1138  N   TYR A 122     -20.254  10.213  -2.770  1.00 10.00      A   
ATOM   1139  HN  TYR A 122     -19.853   9.317  -2.753  1.00 10.00      A   
ATOM   1140  CA  TYR A 122     -19.393  11.375  -2.961  1.00 10.00      A   
ATOM   1141  CB  TYR A 122     -18.112  11.217  -2.135  1.00 10.00      A   
ATOM   1142  CG  TYR A 122     -18.299  11.447  -0.654  1.00 10.00      A   
ATOM   1143  CD1 TYR A 122     -18.901  10.488   0.153  1.00 10.00      A   
ATOM   1144  CD2 TYR A 122     -17.868  12.624  -0.061  1.00 10.00      A   
ATOM   1145  CE1 TYR A 122     -19.072  10.698   1.507  1.00 10.00      A   
ATOM   1146  CE2 TYR A 122     -18.034  12.841   1.290  1.00 10.00      A   
ATOM   1147  CZ  TYR A 122     -18.634  11.876   2.072  1.00 10.00      A   
ATOM   1148  OH  TYR A 122     -18.801  12.096   3.422  1.00 10.00      A   
ATOM   1149  HH  TYR A 122     -18.568  11.280   3.915  1.00 10.00      A   
ATOM   1150  C   TYR A 122     -19.032  11.607  -4.421  1.00 10.00      A   
ATOM   1151  O   TYR A 122     -18.255  12.511  -4.734  1.00 10.00      A   
ATOM   1152  N   LEU A 123     -19.602  10.814  -5.314  1.00 10.00      A   
ATOM   1153  HN  LEU A 123     -20.255  10.142  -5.020  1.00 10.00      A   
ATOM   1154  CA  LEU A 123     -19.290  10.940  -6.729  1.00 10.00      A   
ATOM   1155  CB  LEU A 123     -18.923   9.582  -7.330  1.00 10.00      A   
ATOM   1156  CG  LEU A 123     -17.558   9.027  -6.927  1.00 10.00      A   
ATOM   1157  CD1 LEU A 123     -17.278   7.721  -7.652  1.00 10.00      A   
ATOM   1158  CD2 LEU A 123     -16.466  10.047  -7.211  1.00 10.00      A   
ATOM   1159  C   LEU A 123     -20.399  11.598  -7.536  1.00 10.00      A   
ATOM   1160  O   LEU A 123     -21.585  11.488  -7.212  1.00 10.00      A   
ATOM   1161  N   GLU A 124     -19.989  12.299  -8.582  1.00 10.00      A   
ATOM   1162  HN  GLU A 124     -19.026  12.373  -8.751  1.00 10.00      A   
ATOM   1163  CA  GLU A 124     -20.906  12.972  -9.484  1.00 10.00      A   
ATOM   1164  CB  GLU A 124     -21.141  14.421  -9.039  1.00 10.00      A   
ATOM   1165  CG  GLU A 124     -22.285  15.118  -9.762  1.00 10.00      A   
ATOM   1166  CD  GLU A 124     -23.242  15.820  -8.818  1.00 10.00      A   
ATOM   1167  OE1 GLU A 124     -23.860  15.137  -7.974  1.00 10.00      A   
ATOM   1168  OE2 GLU A 124     -23.394  17.057  -8.923  1.00 10.00      A   
ATOM   1169  C   GLU A 124     -20.322  12.927 -10.894  1.00 10.00      A   
ATOM   1170  O   GLU A 124     -19.123  13.150 -11.079  1.00 10.00      A   
ATOM   1171  N   LYS A 125     -21.157  12.608 -11.875  1.00 10.00      A   
ATOM   1172  HN  LYS A 125     -22.097  12.424 -11.660  1.00 10.00      A   
ATOM   1173  CA  LYS A 125     -20.715  12.522 -13.265  1.00 10.00      A   
ATOM   1174  CB  LYS A 125     -21.838  11.985 -14.159  1.00 10.00      A   
ATOM   1175  CG  LYS A 125     -21.425  11.732 -15.606  1.00 10.00      A   
ATOM   1176  CD  LYS A 125     -20.276  10.740 -15.692  1.00 10.00      A   
ATOM   1177  CE  LYS A 125     -19.888  10.444 -17.134  1.00 10.00      A   
ATOM   1178  NZ  LYS A 125     -19.308  11.625 -17.827  1.00 10.00      A   
ATOM   1179  HZ1 LYS A 125     -20.063  12.249 -18.164  1.00 10.00      A   
ATOM   1180  HZ2 LYS A 125     -18.744  11.316 -18.643  1.00 10.00      A   
ATOM   1181  HZ3 LYS A 125     -18.690  12.167 -17.179  1.00 10.00      A   
ATOM   1182  C   LYS A 125     -20.219  13.869 -13.788  1.00 10.00      A   
ATOM   1183  O   LYS A 125     -20.879  14.901 -13.615  1.00 10.00      A   
ATOM   1184  N   ALA A 126     -19.056  13.847 -14.429  1.00 10.00      A   
ATOM   1185  HN  ALA A 126     -18.586  12.992 -14.538  1.00 10.00      A   
ATOM   1186  CB  ALA A 126     -17.148  15.359 -14.283  1.00 10.00      A   
ATOM   1187  CA  ALA A 126     -18.456  15.047 -14.990  1.00 10.00      A   
ATOM   1188  C   ALA A 126     -18.214  14.848 -16.479  1.00 10.00      A   
ATOM   1189  O   ALA A 126     -18.297  15.836 -17.241  1.00 10.00      A   
ATOM   1190  OXT ALA A 126     -17.959  13.693 -16.882  1.00 10.00      A   
ATOM   1191  CB  VAL B  24      39.786  -3.411   3.340  1.00 10.00      B   
ATOM   1192  CG1 VAL B  24      39.976  -3.725   4.812  1.00 10.00      B   
ATOM   1193  CG2 VAL B  24      40.455  -2.093   2.984  1.00 10.00      B   
ATOM   1194  C   VAL B  24      39.929  -4.289   1.006  1.00 10.00      B   
ATOM   1195  O   VAL B  24      40.796  -4.203   0.139  1.00 10.00      B   
ATOM   1196  N   VAL B  24      41.774  -4.738   2.578  1.00 10.00      B   
ATOM   1197  HT1 VAL B  24      42.028  -4.952   3.563  1.00 10.00      B   
ATOM   1198  HT2 VAL B  24      42.265  -3.869   2.284  1.00 10.00      B   
ATOM   1199  HT3 VAL B  24      42.089  -5.520   1.972  1.00 10.00      B   
ATOM   1200  CA  VAL B  24      40.309  -4.563   2.454  1.00 10.00      B   
ATOM   1201  N   SER B  25      38.636  -4.159   0.747  1.00 10.00      B   
ATOM   1202  HN  SER B  25      37.984  -4.250   1.482  1.00 10.00      B   
ATOM   1203  CA  SER B  25      38.159  -3.880  -0.595  1.00 10.00      B   
ATOM   1204  CB  SER B  25      36.771  -4.491  -0.815  1.00 10.00      B   
ATOM   1205  OG  SER B  25      35.874  -4.155   0.236  1.00 10.00      B   
ATOM   1206  HG  SER B  25      36.288  -4.352   1.095  1.00 10.00      B   
ATOM   1207  C   SER B  25      38.146  -2.376  -0.856  1.00 10.00      B   
ATOM   1208  O   SER B  25      38.132  -1.579   0.086  1.00 10.00      B   
ATOM   1209  N   ASP B  26      38.152  -1.994  -2.131  1.00 10.00      B   
ATOM   1210  HN  ASP B  26      38.161  -2.681  -2.830  1.00 10.00      B   
ATOM   1211  CA  ASP B  26      38.147  -0.582  -2.526  1.00 10.00      B   
ATOM   1212  CB  ASP B  26      38.062  -0.447  -4.048  1.00 10.00      B   
ATOM   1213  CG  ASP B  26      39.414  -0.439  -4.730  1.00 10.00      B   
ATOM   1214  OD1 ASP B  26      39.974   0.661  -4.937  1.00 10.00      B   
ATOM   1215  OD2 ASP B  26      39.912  -1.532  -5.088  1.00 10.00      B   
ATOM   1216  C   ASP B  26      36.976   0.156  -1.896  1.00 10.00      B   
ATOM   1217  O   ASP B  26      37.098   1.315  -1.493  1.00 10.00      B   
ATOM   1218  N   PHE B  27      35.842  -0.534  -1.809  1.00 10.00      B   
ATOM   1219  HN  PHE B  27      35.820  -1.453  -2.149  1.00 10.00      B   
ATOM   1220  CA  PHE B  27      34.633   0.034  -1.231  1.00 10.00      B   
ATOM   1221  CB  PHE B  27      33.489  -0.984  -1.283  1.00 10.00      B   
ATOM   1222  CG  PHE B  27      32.196  -0.485  -0.700  1.00 10.00      B   
ATOM   1223  CD1 PHE B  27      31.523   0.579  -1.280  1.00 10.00      B   
ATOM   1224  CD2 PHE B  27      31.654  -1.078   0.428  1.00 10.00      B   
ATOM   1225  CE1 PHE B  27      30.334   1.040  -0.746  1.00 10.00      B   
ATOM   1226  CE2 PHE B  27      30.466  -0.622   0.966  1.00 10.00      B   
ATOM   1227  CZ  PHE B  27      29.806   0.439   0.378  1.00 10.00      B   
ATOM   1228  C   PHE B  27      34.866   0.497   0.205  1.00 10.00      B   
ATOM   1229  O   PHE B  27      34.491   1.610   0.569  1.00 10.00      B   
ATOM   1230  N   GLU B  28      35.508  -0.352   1.001  1.00 10.00      B   
ATOM   1231  HN  GLU B  28      35.811  -1.210   0.636  1.00 10.00      B   
ATOM   1232  CA  GLU B  28      35.788  -0.040   2.400  1.00 10.00      B   
ATOM   1233  CB  GLU B  28      36.397  -1.252   3.103  1.00 10.00      B   
ATOM   1234  CG  GLU B  28      35.463  -2.447   3.177  1.00 10.00      B   
ATOM   1235  CD  GLU B  28      36.172  -3.717   3.590  1.00 10.00      B   
ATOM   1236  OE1 GLU B  28      36.745  -4.394   2.707  1.00 10.00      B   
ATOM   1237  OE2 GLU B  28      36.153  -4.051   4.795  1.00 10.00      B   
ATOM   1238  C   GLU B  28      36.712   1.167   2.522  1.00 10.00      B   
ATOM   1239  O   GLU B  28      36.525   2.018   3.391  1.00 10.00      B   
ATOM   1240  N   ILE B  29      37.699   1.238   1.636  1.00 10.00      B   
ATOM   1241  HN  ILE B  29      37.791   0.526   0.968  1.00 10.00      B   
ATOM   1242  CA  ILE B  29      38.650   2.345   1.627  1.00 10.00      B   
ATOM   1243  CB  ILE B  29      39.714   2.160   0.521  1.00 10.00      B   
ATOM   1244  CG1 ILE B  29      40.440   0.823   0.692  1.00 10.00      B   
ATOM   1245  CG2 ILE B  29      40.707   3.315   0.523  1.00 10.00      B   
ATOM   1246  CD1 ILE B  29      41.347   0.463  -0.467  1.00 10.00      B   
ATOM   1247  C   ILE B  29      37.919   3.666   1.396  1.00 10.00      B   
ATOM   1248  O   ILE B  29      38.125   4.643   2.122  1.00 10.00      B   
ATOM   1249  N   LEU B  30      37.046   3.675   0.395  1.00 10.00      B   
ATOM   1250  HN  LEU B  30      36.915   2.854  -0.130  1.00 10.00      B   
ATOM   1251  CA  LEU B  30      36.277   4.865   0.051  1.00 10.00      B   
ATOM   1252  CB  LEU B  30      35.573   4.671  -1.292  1.00 10.00      B   
ATOM   1253  CG  LEU B  30      36.488   4.460  -2.498  1.00 10.00      B   
ATOM   1254  CD1 LEU B  30      35.687   3.988  -3.701  1.00 10.00      B   
ATOM   1255  CD2 LEU B  30      37.240   5.741  -2.823  1.00 10.00      B   
ATOM   1256  C   LEU B  30      35.255   5.198   1.132  1.00 10.00      B   
ATOM   1257  O   LEU B  30      35.104   6.358   1.514  1.00 10.00      B   
ATOM   1258  N   GLU B  31      34.565   4.172   1.620  1.00 10.00      B   
ATOM   1259  HN  GLU B  31      34.738   3.268   1.265  1.00 10.00      B   
ATOM   1260  CA  GLU B  31      33.549   4.343   2.655  1.00 10.00      B   
ATOM   1261  CB  GLU B  31      32.964   2.984   3.053  1.00 10.00      B   
ATOM   1262  CG  GLU B  31      31.565   3.056   3.642  1.00 10.00      B   
ATOM   1263  CD  GLU B  31      31.231   1.857   4.504  1.00 10.00      B   
ATOM   1264  OE1 GLU B  31      30.817   0.818   3.959  1.00 10.00      B   
ATOM   1265  OE2 GLU B  31      31.377   1.953   5.742  1.00 10.00      B   
ATOM   1266  C   GLU B  31      34.130   5.040   3.883  1.00 10.00      B   
ATOM   1267  O   GLU B  31      33.548   5.993   4.402  1.00 10.00      B   
ATOM   1268  N   MET B  32      35.291   4.570   4.324  1.00 10.00      B   
ATOM   1269  HN  MET B  32      35.710   3.816   3.852  1.00 10.00      B   
ATOM   1270  CA  MET B  32      35.958   5.136   5.488  1.00 10.00      B   
ATOM   1271  CB  MET B  32      37.183   4.300   5.864  1.00 10.00      B   
ATOM   1272  CG  MET B  32      36.851   2.990   6.555  1.00 10.00      B   
ATOM   1273  SD  MET B  32      38.317   2.022   6.968  1.00 10.00      B   
ATOM   1274  CE  MET B  32      39.118   3.105   8.150  1.00 10.00      B   
ATOM   1275  C   MET B  32      36.376   6.579   5.240  1.00 10.00      B   
ATOM   1276  O   MET B  32      36.155   7.452   6.081  1.00 10.00      B   
ATOM   1277  N   ALA B  33      36.969   6.824   4.077  1.00 10.00      B   
ATOM   1278  HN  ALA B  33      37.098   6.085   3.442  1.00 10.00      B   
ATOM   1279  CA  ALA B  33      37.432   8.158   3.716  1.00 10.00      B   
ATOM   1280  CB  ALA B  33      38.168   8.127   2.384  1.00 10.00      B   
ATOM   1281  C   ALA B  33      36.290   9.169   3.680  1.00 10.00      B   
ATOM   1282  O   ALA B  33      36.371  10.229   4.302  1.00 10.00      B   
ATOM   1283  N   VAL B  34      35.225   8.832   2.963  1.00 10.00      B   
ATOM   1284  HN  VAL B  34      35.211   7.961   2.507  1.00 10.00      B   
ATOM   1285  CA  VAL B  34      34.072   9.717   2.839  1.00 10.00      B   
ATOM   1286  CB  VAL B  34      33.019   9.146   1.864  1.00 10.00      B   
ATOM   1287  CG1 VAL B  34      31.782  10.032   1.811  1.00 10.00      B   
ATOM   1288  CG2 VAL B  34      33.614   8.983   0.474  1.00 10.00      B   
ATOM   1289  C   VAL B  34      33.430   9.985   4.199  1.00 10.00      B   
ATOM   1290  O   VAL B  34      33.115  11.129   4.532  1.00 10.00      B   
ATOM   1291  N   ARG B  35      33.262   8.929   4.987  1.00 10.00      B   
ATOM   1292  HN  ARG B  35      33.554   8.045   4.671  1.00 10.00      B   
ATOM   1293  CA  ARG B  35      32.656   9.046   6.308  1.00 10.00      B   
ATOM   1294  CB  ARG B  35      32.486   7.667   6.956  1.00 10.00      B   
ATOM   1295  CG  ARG B  35      32.038   7.711   8.410  1.00 10.00      B   
ATOM   1296  CD  ARG B  35      31.583   6.347   8.897  1.00 10.00      B   
ATOM   1297  NE  ARG B  35      32.654   5.349   8.870  1.00 10.00      B   
ATOM   1298  HE  ARG B  35      33.415   5.483   9.486  1.00 10.00      B   
ATOM   1299  CZ  ARG B  35      32.651   4.282   8.070  1.00 10.00      B   
ATOM   1300  NH1 ARG B  35      31.644   4.090   7.230  1.00 10.00      B   
ATOM   1301 HH11 ARG B  35      31.629   3.248   6.597  1.00 10.00      B   
ATOM   1302 HH12 ARG B  35      30.864   4.776   7.190  1.00 10.00      B   
ATOM   1303  NH2 ARG B  35      33.652   3.411   8.110  1.00 10.00      B   
ATOM   1304 HH21 ARG B  35      33.649   2.573   7.485  1.00 10.00      B   
ATOM   1305 HH22 ARG B  35      34.449   3.559   8.772  1.00 10.00      B   
ATOM   1306  C   ARG B  35      33.462   9.966   7.219  1.00 10.00      B   
ATOM   1307  O   ARG B  35      32.927  10.932   7.765  1.00 10.00      B   
ATOM   1308  N   GLU B  36      34.751   9.675   7.362  1.00 10.00      B   
ATOM   1309  HN  GLU B  36      35.128   8.909   6.875  1.00 10.00      B   
ATOM   1310  CA  GLU B  36      35.622  10.468   8.219  1.00 10.00      B   
ATOM   1311  CB  GLU B  36      37.020   9.856   8.306  1.00 10.00      B   
ATOM   1312  CG  GLU B  36      37.097   8.639   9.213  1.00 10.00      B   
ATOM   1313  CD  GLU B  36      38.501   8.085   9.341  1.00 10.00      B   
ATOM   1314  OE1 GLU B  36      39.463   8.886   9.353  1.00 10.00      B   
ATOM   1315  OE2 GLU B  36      38.647   6.846   9.443  1.00 10.00      B   
ATOM   1316  C   GLU B  36      35.675  11.931   7.789  1.00 10.00      B   
ATOM   1317  O   GLU B  36      35.579  12.831   8.628  1.00 10.00      B   
ATOM   1318  N   LEU B  37      35.802  12.165   6.485  1.00 10.00      B   
ATOM   1319  HN  LEU B  37      35.859  11.405   5.864  1.00 10.00      B   
ATOM   1320  CA  LEU B  37      35.859  13.522   5.955  1.00 10.00      B   
ATOM   1321  CB  LEU B  37      36.096  13.506   4.443  1.00 10.00      B   
ATOM   1322  CG  LEU B  37      37.513  13.164   3.980  1.00 10.00      B   
ATOM   1323  CD1 LEU B  37      37.578  13.111   2.463  1.00 10.00      B   
ATOM   1324  CD2 LEU B  37      38.515  14.171   4.525  1.00 10.00      B   
ATOM   1325  C   LEU B  37      34.581  14.293   6.274  1.00 10.00      B   
ATOM   1326  O   LEU B  37      34.630  15.442   6.715  1.00 10.00      B   
ATOM   1327  N   ALA B  38      33.437  13.652   6.062  1.00 10.00      B   
ATOM   1328  HN  ALA B  38      33.461  12.730   5.715  1.00 10.00      B   
ATOM   1329  CA  ALA B  38      32.149  14.279   6.329  1.00 10.00      B   
ATOM   1330  CB  ALA B  38      31.014  13.387   5.860  1.00 10.00      B   
ATOM   1331  C   ALA B  38      32.000  14.611   7.810  1.00 10.00      B   
ATOM   1332  O   ALA B  38      31.463  15.661   8.174  1.00 10.00      B   
ATOM   1333  N   ILE B  39      32.485  13.716   8.661  1.00 10.00      B   
ATOM   1334  HN  ILE B  39      32.887  12.890   8.310  1.00 10.00      B   
ATOM   1335  CA  ILE B  39      32.421  13.921  10.104  1.00 10.00      B   
ATOM   1336  CB  ILE B  39      32.853  12.654  10.882  1.00 10.00      B   
ATOM   1337  CG1 ILE B  39      31.843  11.526  10.652  1.00 10.00      B   
ATOM   1338  CG2 ILE B  39      32.993  12.946  12.372  1.00 10.00      B   
ATOM   1339  CD1 ILE B  39      32.249  10.197  11.255  1.00 10.00      B   
ATOM   1340  C   ILE B  39      33.288  15.111  10.515  1.00 10.00      B   
ATOM   1341  O   ILE B  39      32.865  15.959  11.302  1.00 10.00      B   
ATOM   1342  N   GLU B  40      34.488  15.180   9.946  1.00 10.00      B   
ATOM   1343  HN  GLU B  40      34.753  14.478   9.308  1.00 10.00      B   
ATOM   1344  CA  GLU B  40      35.428  16.260  10.242  1.00 10.00      B   
ATOM   1345  CB  GLU B  40      36.780  15.982   9.586  1.00 10.00      B   
ATOM   1346  CG  GLU B  40      37.554  14.847  10.229  1.00 10.00      B   
ATOM   1347  CD  GLU B  40      38.640  14.294   9.329  1.00 10.00      B   
ATOM   1348  OE1 GLU B  40      39.256  15.082   8.576  1.00 10.00      B   
ATOM   1349  OE2 GLU B  40      38.890  13.067   9.377  1.00 10.00      B   
ATOM   1350  C   GLU B  40      34.890  17.613   9.781  1.00 10.00      B   
ATOM   1351  O   GLU B  40      35.188  18.648  10.376  1.00 10.00      B   
ATOM   1352  N   LYS B  41      34.103  17.599   8.713  1.00 10.00      B   
ATOM   1353  HN  LYS B  41      33.919  16.743   8.267  1.00 10.00      B   
ATOM   1354  CA  LYS B  41      33.519  18.822   8.179  1.00 10.00      B   
ATOM   1355  CB  LYS B  41      33.124  18.645   6.715  1.00 10.00      B   
ATOM   1356  CG  LYS B  41      34.301  18.604   5.763  1.00 10.00      B   
ATOM   1357  CD  LYS B  41      33.890  19.032   4.368  1.00 10.00      B   
ATOM   1358  CE  LYS B  41      35.102  19.207   3.472  1.00 10.00      B   
ATOM   1359  NZ  LYS B  41      34.754  19.879   2.195  1.00 10.00      B   
ATOM   1360  HZ1 LYS B  41      34.541  20.884   2.363  1.00 10.00      B   
ATOM   1361  HZ2 LYS B  41      33.920  19.431   1.768  1.00 10.00      B   
ATOM   1362  HZ3 LYS B  41      35.550  19.811   1.530  1.00 10.00      B   
ATOM   1363  C   LYS B  41      32.311  19.262   8.994  1.00 10.00      B   
ATOM   1364  O   LYS B  41      31.883  20.415   8.916  1.00 10.00      B   
ATOM   1365  N   GLY B  42      31.771  18.344   9.779  1.00 10.00      B   
ATOM   1366  HN  GLY B  42      32.168  17.447   9.818  1.00 10.00      B   
ATOM   1367  CA  GLY B  42      30.616  18.657  10.589  1.00 10.00      B   
ATOM   1368  C   GLY B  42      29.318  18.352   9.876  1.00 10.00      B   
ATOM   1369  O   GLY B  42      28.260  18.840  10.267  1.00 10.00      B   
ATOM   1370  N   LEU B  43      29.395  17.537   8.829  1.00 10.00      B   
ATOM   1371  HN  LEU B  43      30.270  17.173   8.567  1.00 10.00      B   
ATOM   1372  CA  LEU B  43      28.212  17.168   8.064  1.00 10.00      B   
ATOM   1373  CB  LEU B  43      28.621  16.511   6.744  1.00 10.00      B   
ATOM   1374  CG  LEU B  43      27.498  16.258   5.739  1.00 10.00      B   
ATOM   1375  CD1 LEU B  43      26.914  17.573   5.245  1.00 10.00      B   
ATOM   1376  CD2 LEU B  43      28.005  15.427   4.573  1.00 10.00      B   
ATOM   1377  C   LEU B  43      27.340  16.219   8.881  1.00 10.00      B   
ATOM   1378  O   LEU B  43      26.109  16.254   8.806  1.00 10.00      B   
ATOM   1379  N   PHE B  44      28.004  15.373   9.657  1.00 10.00      B   
ATOM   1380  HN  PHE B  44      28.986  15.400   9.654  1.00 10.00      B   
ATOM   1381  CA  PHE B  44      27.342  14.407  10.522  1.00 10.00      B   
ATOM   1382  CB  PHE B  44      26.623  13.313   9.710  1.00 10.00      B   
ATOM   1383  CG  PHE B  44      27.490  12.169   9.254  1.00 10.00      B   
ATOM   1384  CD1 PHE B  44      27.365  10.920   9.837  1.00 10.00      B   
ATOM   1385  CD2 PHE B  44      28.425  12.341   8.245  1.00 10.00      B   
ATOM   1386  CE1 PHE B  44      28.150   9.862   9.423  1.00 10.00      B   
ATOM   1387  CE2 PHE B  44      29.214  11.285   7.826  1.00 10.00      B   
ATOM   1388  CZ  PHE B  44      29.078  10.045   8.417  1.00 10.00      B   
ATOM   1389  C   PHE B  44      28.375  13.805  11.464  1.00 10.00      B   
ATOM   1390  O   PHE B  44      29.557  13.751  11.130  1.00 10.00      B   
ATOM   1391  N   SER B  45      27.945  13.382  12.637  1.00 10.00      B   
ATOM   1392  HN  SER B  45      26.989  13.463  12.862  1.00 10.00      B   
ATOM   1393  CA  SER B  45      28.856  12.798  13.605  1.00 10.00      B   
ATOM   1394  CB  SER B  45      28.511  13.313  15.004  1.00 10.00      B   
ATOM   1395  OG  SER B  45      27.173  12.993  15.345  1.00 10.00      B   
ATOM   1396  HG  SER B  45      26.703  13.801  15.587  1.00 10.00      B   
ATOM   1397  C   SER B  45      28.759  11.280  13.575  1.00 10.00      B   
ATOM   1398  O   SER B  45      27.867  10.719  12.930  1.00 10.00      B   
ATOM   1399  N   ALA B  46      29.673  10.612  14.270  1.00 10.00      B   
ATOM   1400  HN  ALA B  46      30.377  11.108  14.742  1.00 10.00      B   
ATOM   1401  CA  ALA B  46      29.654   9.158  14.340  1.00 10.00      B   
ATOM   1402  CB  ALA B  46      30.874   8.642  15.086  1.00 10.00      B   
ATOM   1403  C   ALA B  46      28.374   8.716  15.039  1.00 10.00      B   
ATOM   1404  O   ALA B  46      27.824   7.649  14.761  1.00 10.00      B   
ATOM   1405  N   GLU B  47      27.901   9.571  15.936  1.00 10.00      B   
ATOM   1406  HN  GLU B  47      28.394  10.401  16.102  1.00 10.00      B   
ATOM   1407  CA  GLU B  47      26.682   9.319  16.681  1.00 10.00      B   
ATOM   1408  CB  GLU B  47      26.525  10.371  17.778  1.00 10.00      B   
ATOM   1409  CG  GLU B  47      25.438  10.061  18.791  1.00 10.00      B   
ATOM   1410  CD  GLU B  47      25.784   8.885  19.677  1.00 10.00      B   
ATOM   1411  OE1 GLU B  47      26.165   9.105  20.846  1.00 10.00      B   
ATOM   1412  OE2 GLU B  47      25.669   7.731  19.214  1.00 10.00      B   
ATOM   1413  C   GLU B  47      25.484   9.357  15.736  1.00 10.00      B   
ATOM   1414  O   GLU B  47      24.551   8.563  15.862  1.00 10.00      B   
ATOM   1415  N   ASP B  48      25.529  10.283  14.776  1.00 10.00      B   
ATOM   1416  HN  ASP B  48      26.299  10.892  14.738  1.00 10.00      B   
ATOM   1417  CA  ASP B  48      24.461  10.424  13.789  1.00 10.00      B   
ATOM   1418  CB  ASP B  48      24.743  11.589  12.834  1.00 10.00      B   
ATOM   1419  CG  ASP B  48      24.490  12.949  13.445  1.00 10.00      B   
ATOM   1420  OD1 ASP B  48      23.488  13.106  14.175  1.00 10.00      B   
ATOM   1421  OD2 ASP B  48      25.290  13.874  13.189  1.00 10.00      B   
ATOM   1422  C   ASP B  48      24.324   9.145  12.984  1.00 10.00      B   
ATOM   1423  O   ASP B  48      23.219   8.628  12.796  1.00 10.00      B   
ATOM   1424  N   HIS B  49      25.461   8.630  12.527  1.00 10.00      B   
ATOM   1425  HN  HIS B  49      26.305   9.098  12.715  1.00 10.00      B   
ATOM   1426  CA  HIS B  49      25.484   7.403  11.744  1.00 10.00      B   
ATOM   1427  CB  HIS B  49      26.868   7.148  11.142  1.00 10.00      B   
ATOM   1428  CG  HIS B  49      26.865   6.110  10.059  1.00 10.00      B   
ATOM   1429  ND1 HIS B  49      26.350   6.341   8.801  1.00 10.00      B   
ATOM   1430  HD1 HIS B  49      25.949   7.185   8.489  1.00 10.00      B   
ATOM   1431  CD2 HIS B  49      27.301   4.828  10.056  1.00 10.00      B   
ATOM   1432  CE1 HIS B  49      26.467   5.247   8.072  1.00 10.00      B   
ATOM   1433  NE2 HIS B  49      27.040   4.316   8.811  1.00 10.00      B   
ATOM   1434  HE2 HIS B  49      27.242   3.398   8.513  1.00 10.00      B   
ATOM   1435  C   HIS B  49      25.050   6.212  12.586  1.00 10.00      B   
ATOM   1436  O   HIS B  49      24.421   5.287  12.078  1.00 10.00      B   
ATOM   1437  N   ARG B  50      25.395   6.237  13.868  1.00 10.00      B   
ATOM   1438  HN  ARG B  50      25.914   6.998  14.212  1.00 10.00      B   
ATOM   1439  CA  ARG B  50      25.026   5.159  14.779  1.00 10.00      B   
ATOM   1440  CB  ARG B  50      25.632   5.386  16.168  1.00 10.00      B   
ATOM   1441  CG  ARG B  50      25.183   4.377  17.214  1.00 10.00      B   
ATOM   1442  CD  ARG B  50      25.833   4.646  18.559  1.00 10.00      B   
ATOM   1443  NE  ARG B  50      27.241   4.255  18.575  1.00 10.00      B   
ATOM   1444  HE  ARG B  50      27.449   3.324  18.341  1.00 10.00      B   
ATOM   1445  CZ  ARG B  50      28.244   5.075  18.877  1.00 10.00      B   
ATOM   1446  NH1 ARG B  50      28.005   6.347  19.182  1.00 10.00      B   
ATOM   1447 HH11 ARG B  50      28.792   6.986  19.419  1.00 10.00      B   
ATOM   1448 HH12 ARG B  50      27.018   6.718  19.189  1.00 10.00      B   
ATOM   1449  NH2 ARG B  50      29.489   4.618  18.888  1.00 10.00      B   
ATOM   1450 HH21 ARG B  50      30.281   5.257  19.120  1.00 10.00      B   
ATOM   1451 HH22 ARG B  50      29.684   3.615  18.664  1.00 10.00      B   
ATOM   1452  C   ARG B  50      23.510   5.047  14.874  1.00 10.00      B   
ATOM   1453  O   ARG B  50      22.948   3.967  14.699  1.00 10.00      B   
ATOM   1454  N   VAL B  51      22.857   6.177  15.128  1.00 10.00      B   
ATOM   1455  HN  VAL B  51      23.368   7.007  15.248  1.00 10.00      B   
ATOM   1456  CA  VAL B  51      21.403   6.217  15.240  1.00 10.00      B   
ATOM   1457  CB  VAL B  51      20.898   7.621  15.642  1.00 10.00      B   
ATOM   1458  CG1 VAL B  51      19.382   7.634  15.782  1.00 10.00      B   
ATOM   1459  CG2 VAL B  51      21.553   8.068  16.938  1.00 10.00      B   
ATOM   1460  C   VAL B  51      20.749   5.798  13.926  1.00 10.00      B   
ATOM   1461  O   VAL B  51      19.766   5.056  13.919  1.00 10.00      B   
ATOM   1462  N   TRP B  52      21.310   6.265  12.815  1.00 10.00      B   
ATOM   1463  HN  TRP B  52      22.095   6.850  12.884  1.00 10.00      B   
ATOM   1464  CA  TRP B  52      20.783   5.934  11.497  1.00 10.00      B   
ATOM   1465  CB  TRP B  52      21.502   6.741  10.414  1.00 10.00      B   
ATOM   1466  CG  TRP B  52      20.896   6.585   9.054  1.00 10.00      B   
ATOM   1467  CD1 TRP B  52      19.746   7.163   8.600  1.00 10.00      B   
ATOM   1468  CD2 TRP B  52      21.406   5.801   7.970  1.00 10.00      B   
ATOM   1469  NE1 TRP B  52      19.504   6.780   7.303  1.00 10.00      B   
ATOM   1470  HE1 TRP B  52      18.733   7.060   6.760  1.00 10.00      B   
ATOM   1471  CE2 TRP B  52      20.511   5.943   6.894  1.00 10.00      B   
ATOM   1472  CE3 TRP B  52      22.533   4.988   7.808  1.00 10.00      B   
ATOM   1473  CZ2 TRP B  52      20.708   5.307   5.671  1.00 10.00      B   
ATOM   1474  CZ3 TRP B  52      22.728   4.359   6.595  1.00 10.00      B   
ATOM   1475  CH2 TRP B  52      21.820   4.520   5.542  1.00 10.00      B   
ATOM   1476  C   TRP B  52      20.912   4.439  11.216  1.00 10.00      B   
ATOM   1477  O   TRP B  52      19.961   3.791  10.781  1.00 10.00      B   
ATOM   1478  N   LYS B  53      22.091   3.896  11.486  1.00 10.00      B   
ATOM   1479  HN  LYS B  53      22.809   4.463  11.847  1.00 10.00      B   
ATOM   1480  CA  LYS B  53      22.356   2.484  11.263  1.00 10.00      B   
ATOM   1481  CB  LYS B  53      23.838   2.185  11.499  1.00 10.00      B   
ATOM   1482  CG  LYS B  53      24.293   0.829  10.988  1.00 10.00      B   
ATOM   1483  CD  LYS B  53      25.776   0.618  11.247  1.00 10.00      B   
ATOM   1484  CE  LYS B  53      26.224  -0.754  10.773  1.00 10.00      B   
ATOM   1485  NZ  LYS B  53      27.644  -1.024  11.116  1.00 10.00      B   
ATOM   1486  HZ1 LYS B  53      28.266  -0.328  10.656  1.00 10.00      B   
ATOM   1487  HZ2 LYS B  53      27.914  -1.975  10.794  1.00 10.00      B   
ATOM   1488  HZ3 LYS B  53      27.784  -0.967  12.144  1.00 10.00      B   
ATOM   1489  C   LYS B  53      21.484   1.629  12.178  1.00 10.00      B   
ATOM   1490  O   LYS B  53      21.014   0.557  11.789  1.00 10.00      B   
ATOM   1491  N   ASP B  54      21.258   2.117  13.392  1.00 10.00      B   
ATOM   1492  HN  ASP B  54      21.668   2.974  13.651  1.00 10.00      B   
ATOM   1493  CA  ASP B  54      20.431   1.404  14.356  1.00 10.00      B   
ATOM   1494  CB  ASP B  54      20.651   1.924  15.776  1.00 10.00      B   
ATOM   1495  CG  ASP B  54      21.239   0.863  16.682  1.00 10.00      B   
ATOM   1496  OD1 ASP B  54      21.281  -0.318  16.268  1.00 10.00      B   
ATOM   1497  OD2 ASP B  54      21.672   1.201  17.804  1.00 10.00      B   
ATOM   1498  C   ASP B  54      18.961   1.485  13.971  1.00 10.00      B   
ATOM   1499  O   ASP B  54      18.166   0.613  14.323  1.00 10.00      B   
ATOM   1500  N   TYR B  55      18.606   2.533  13.241  1.00 10.00      B   
ATOM   1501  HN  TYR B  55      19.283   3.204  13.010  1.00 10.00      B   
ATOM   1502  CA  TYR B  55      17.241   2.720  12.782  1.00 10.00      B   
ATOM   1503  CB  TYR B  55      17.068   4.122  12.179  1.00 10.00      B   
ATOM   1504  CG  TYR B  55      15.769   4.329  11.431  1.00 10.00      B   
ATOM   1505  CD1 TYR B  55      14.549   4.328  12.096  1.00 10.00      B   
ATOM   1506  CD2 TYR B  55      15.765   4.519  10.055  1.00 10.00      B   
ATOM   1507  CE1 TYR B  55      13.363   4.510  11.411  1.00 10.00      B   
ATOM   1508  CE2 TYR B  55      14.586   4.704   9.363  1.00 10.00      B   
ATOM   1509  CZ  TYR B  55      13.389   4.696  10.043  1.00 10.00      B   
ATOM   1510  OH  TYR B  55      12.217   4.875   9.347  1.00 10.00      B   
ATOM   1511  HH  TYR B  55      11.574   5.333   9.899  1.00 10.00      B   
ATOM   1512  C   TYR B  55      16.905   1.645  11.759  1.00 10.00      B   
ATOM   1513  O   TYR B  55      15.817   1.069  11.778  1.00 10.00      B   
ATOM   1514  N   VAL B  56      17.865   1.362  10.887  1.00 10.00      B   
ATOM   1515  HN  VAL B  56      18.711   1.856  10.934  1.00 10.00      B   
ATOM   1516  CA  VAL B  56      17.695   0.344   9.860  1.00 10.00      B   
ATOM   1517  CB  VAL B  56      18.846   0.384   8.829  1.00 10.00      B   
ATOM   1518  CG1 VAL B  56      18.577  -0.565   7.670  1.00 10.00      B   
ATOM   1519  CG2 VAL B  56      19.064   1.800   8.320  1.00 10.00      B   
ATOM   1520  C   VAL B  56      17.636  -1.042  10.504  1.00 10.00      B   
ATOM   1521  O   VAL B  56      17.048  -1.975   9.955  1.00 10.00      B   
ATOM   1522  N   HIS B  57      18.241  -1.160  11.683  1.00 10.00      B   
ATOM   1523  HN  HIS B  57      18.681  -0.373  12.070  1.00 10.00      B   
ATOM   1524  CA  HIS B  57      18.262  -2.421  12.422  1.00 10.00      B   
ATOM   1525  CB  HIS B  57      19.215  -2.334  13.621  1.00 10.00      B   
ATOM   1526  CG  HIS B  57      20.669  -2.449  13.281  1.00 10.00      B   
ATOM   1527  ND1 HIS B  57      21.666  -1.854  14.029  1.00 10.00      B   
ATOM   1528  HD1 HIS B  57      21.531  -1.303  14.843  1.00 10.00      B   
ATOM   1529  CD2 HIS B  57      21.299  -3.111  12.279  1.00 10.00      B   
ATOM   1530  CE1 HIS B  57      22.840  -2.143  13.500  1.00 10.00      B   
ATOM   1531  NE2 HIS B  57      22.645  -2.904  12.441  1.00 10.00      B   
ATOM   1532  HE2 HIS B  57      23.357  -3.271  11.867  1.00 10.00      B   
ATOM   1533  C   HIS B  57      16.863  -2.770  12.921  1.00 10.00      B   
ATOM   1534  O   HIS B  57      16.478  -3.938  12.965  1.00 10.00      B   
ATOM   1535  N   THR B  58      16.106  -1.745  13.280  1.00 10.00      B   
ATOM   1536  HN  THR B  58      16.470  -0.837  13.213  1.00 10.00      B   
ATOM   1537  CA  THR B  58      14.755  -1.923  13.789  1.00 10.00      B   
ATOM   1538  CB  THR B  58      14.401  -0.790  14.771  1.00 10.00      B   
ATOM   1539  OG1 THR B  58      15.134   0.398  14.417  1.00 10.00      B   
ATOM   1540  HG1 THR B  58      14.940   0.636  13.499  1.00 10.00      B   
ATOM   1541  CG2 THR B  58      14.746  -1.192  16.198  1.00 10.00      B   
ATOM   1542  C   THR B  58      13.718  -1.959  12.664  1.00 10.00      B   
ATOM   1543  O   THR B  58      12.521  -1.804  12.912  1.00 10.00      B   
ATOM   1544  N   LEU B  59      14.176  -2.163  11.434  1.00 10.00      B   
ATOM   1545  HN  LEU B  59      15.135  -2.297  11.293  1.00 10.00      B   
ATOM   1546  CA  LEU B  59      13.278  -2.211  10.287  1.00 10.00      B   
ATOM   1547  CB  LEU B  59      13.823  -1.378   9.123  1.00 10.00      B   
ATOM   1548  CG  LEU B  59      13.969   0.124   9.372  1.00 10.00      B   
ATOM   1549  CD1 LEU B  59      14.495   0.823   8.128  1.00 10.00      B   
ATOM   1550  CD2 LEU B  59      12.648   0.733   9.817  1.00 10.00      B   
ATOM   1551  C   LEU B  59      13.030  -3.646   9.836  1.00 10.00      B   
ATOM   1552  O   LEU B  59      13.883  -4.522  10.009  1.00 10.00      B   
ATOM   1553  N   GLY B  60      11.859  -3.876   9.257  1.00 10.00      B   
ATOM   1554  HN  GLY B  60      11.222  -3.139   9.150  1.00 10.00      B   
ATOM   1555  CA  GLY B  60      11.499  -5.193   8.784  1.00 10.00      B   
ATOM   1556  C   GLY B  60      10.117  -5.182   8.159  1.00 10.00      B   
ATOM   1557  O   GLY B  60       9.432  -4.165   8.211  1.00 10.00      B   
ATOM   1558  N   PRO B  61       9.677  -6.297   7.559  1.00 10.00      B   
ATOM   1559  CA  PRO B  61       8.361  -6.396   6.919  1.00 10.00      B   
ATOM   1560  CB  PRO B  61       8.525  -7.563   5.932  1.00 10.00      B   
ATOM   1561  CG  PRO B  61       9.919  -8.086   6.123  1.00 10.00      B   
ATOM   1562  CD  PRO B  61      10.422  -7.548   7.432  1.00 10.00      B   
ATOM   1563  C   PRO B  61       7.249  -6.717   7.916  1.00 10.00      B   
ATOM   1564  O   PRO B  61       6.077  -6.816   7.544  1.00 10.00      B   
ATOM   1565  N   LEU B  62       7.627  -6.867   9.180  1.00 10.00      B   
ATOM   1566  HN  LEU B  62       8.572  -6.756   9.404  1.00 10.00      B   
ATOM   1567  CA  LEU B  62       6.680  -7.184  10.246  1.00 10.00      B   
ATOM   1568  CB  LEU B  62       7.397  -7.386  11.589  1.00 10.00      B   
ATOM   1569  CG  LEU B  62       6.532  -7.882  12.750  1.00 10.00      B   
ATOM   1570  CD1 LEU B  62       6.037  -9.297  12.489  1.00 10.00      B   
ATOM   1571  CD2 LEU B  62       7.294  -7.807  14.064  1.00 10.00      B   
ATOM   1572  C   LEU B  62       5.543  -6.156  10.360  1.00 10.00      B   
ATOM   1573  O   LEU B  62       4.370  -6.534  10.337  1.00 10.00      B   
ATOM   1574  N   PRO B  63       5.858  -4.844  10.486  1.00 10.00      B   
ATOM   1575  CA  PRO B  63       4.829  -3.798  10.591  1.00 10.00      B   
ATOM   1576  CB  PRO B  63       5.636  -2.498  10.570  1.00 10.00      B   
ATOM   1577  CG  PRO B  63       6.982  -2.883  11.067  1.00 10.00      B   
ATOM   1578  CD  PRO B  63       7.219  -4.274  10.560  1.00 10.00      B   
ATOM   1579  C   PRO B  63       3.862  -3.826   9.409  1.00 10.00      B   
ATOM   1580  O   PRO B  63       2.657  -3.639   9.576  1.00 10.00      B   
ATOM   1581  N   ALA B  64       4.399  -4.081   8.220  1.00 10.00      B   
ATOM   1582  HN  ALA B  64       5.364  -4.240   8.158  1.00 10.00      B   
ATOM   1583  CA  ALA B  64       3.591  -4.140   7.008  1.00 10.00      B   
ATOM   1584  CB  ALA B  64       4.485  -4.239   5.782  1.00 10.00      B   
ATOM   1585  C   ALA B  64       2.622  -5.318   7.058  1.00 10.00      B   
ATOM   1586  O   ALA B  64       1.436  -5.174   6.756  1.00 10.00      B   
ATOM   1587  N   ALA B  65       3.135  -6.478   7.458  1.00 10.00      B   
ATOM   1588  HN  ALA B  65       4.091  -6.523   7.688  1.00 10.00      B   
ATOM   1589  CA  ALA B  65       2.320  -7.683   7.560  1.00 10.00      B   
ATOM   1590  CB  ALA B  65       3.181  -8.888   7.916  1.00 10.00      B   
ATOM   1591  C   ALA B  65       1.211  -7.493   8.589  1.00 10.00      B   
ATOM   1592  O   ALA B  65       0.076  -7.934   8.388  1.00 10.00      B   
ATOM   1593  N   ARG B  66       1.544  -6.813   9.682  1.00 10.00      B   
ATOM   1594  HN  ARG B  66       2.467  -6.491   9.779  1.00 10.00      B   
ATOM   1595  CA  ARG B  66       0.583  -6.541  10.746  1.00 10.00      B   
ATOM   1596  CB  ARG B  66       1.271  -5.832  11.919  1.00 10.00      B   
ATOM   1597  CG  ARG B  66       0.366  -5.559  13.111  1.00 10.00      B   
ATOM   1598  CD  ARG B  66       1.164  -5.391  14.397  1.00 10.00      B   
ATOM   1599  NE  ARG B  66       1.963  -4.164  14.414  1.00 10.00      B   
ATOM   1600  HE  ARG B  66       1.480  -3.312  14.344  1.00 10.00      B   
ATOM   1601  CZ  ARG B  66       3.291  -4.145  14.539  1.00 10.00      B   
ATOM   1602  NH1 ARG B  66       3.963  -5.284  14.655  1.00 10.00      B   
ATOM   1603 HH11 ARG B  66       5.001  -5.270  14.752  1.00 10.00      B   
ATOM   1604 HH12 ARG B  66       3.454  -6.195  14.657  1.00 10.00      B   
ATOM   1605  NH2 ARG B  66       3.946  -2.988  14.558  1.00 10.00      B   
ATOM   1606 HH21 ARG B  66       4.987  -2.977  14.654  1.00 10.00      B   
ATOM   1607 HH22 ARG B  66       3.425  -2.082  14.484  1.00 10.00      B   
ATOM   1608  C   ARG B  66      -0.582  -5.705  10.218  1.00 10.00      B   
ATOM   1609  O   ARG B  66      -1.740  -5.944  10.566  1.00 10.00      B   
ATOM   1610  N   LEU B  67      -0.267  -4.733   9.368  1.00 10.00      B   
ATOM   1611  HN  LEU B  67       0.676  -4.593   9.130  1.00 10.00      B   
ATOM   1612  CA  LEU B  67      -1.279  -3.864   8.781  1.00 10.00      B   
ATOM   1613  CB  LEU B  67      -0.617  -2.753   7.960  1.00 10.00      B   
ATOM   1614  CG  LEU B  67      -1.562  -1.742   7.309  1.00 10.00      B   
ATOM   1615  CD1 LEU B  67      -2.016  -0.698   8.319  1.00 10.00      B   
ATOM   1616  CD2 LEU B  67      -0.908  -1.088   6.103  1.00 10.00      B   
ATOM   1617  C   LEU B  67      -2.232  -4.667   7.901  1.00 10.00      B   
ATOM   1618  O   LEU B  67      -3.447  -4.465   7.934  1.00 10.00      B   
ATOM   1619  N   VAL B  68      -1.670  -5.586   7.126  1.00 10.00      B   
ATOM   1620  HN  VAL B  68      -0.696  -5.701   7.156  1.00 10.00      B   
ATOM   1621  CA  VAL B  68      -2.461  -6.429   6.232  1.00 10.00      B   
ATOM   1622  CB  VAL B  68      -1.558  -7.289   5.318  1.00 10.00      B   
ATOM   1623  CG1 VAL B  68      -2.391  -8.114   4.346  1.00 10.00      B   
ATOM   1624  CG2 VAL B  68      -0.566  -6.419   4.567  1.00 10.00      B   
ATOM   1625  C   VAL B  68      -3.395  -7.345   7.022  1.00 10.00      B   
ATOM   1626  O   VAL B  68      -4.576  -7.468   6.697  1.00 10.00      B   
ATOM   1627  N   ALA B  69      -2.860  -7.971   8.066  1.00 10.00      B   
ATOM   1628  HN  ALA B  69      -1.911  -7.816   8.281  1.00 10.00      B   
ATOM   1629  CA  ALA B  69      -3.634  -8.885   8.903  1.00 10.00      B   
ATOM   1630  CB  ALA B  69      -2.759  -9.469  10.004  1.00 10.00      B   
ATOM   1631  C   ALA B  69      -4.863  -8.202   9.500  1.00 10.00      B   
ATOM   1632  O   ALA B  69      -5.963  -8.753   9.473  1.00 10.00      B   
ATOM   1633  N   LYS B  70      -4.674  -6.997  10.029  1.00 10.00      B   
ATOM   1634  HN  LYS B  70      -3.772  -6.605  10.020  1.00 10.00      B   
ATOM   1635  CA  LYS B  70      -5.773  -6.250  10.630  1.00 10.00      B   
ATOM   1636  CB  LYS B  70      -5.258  -5.046  11.418  1.00 10.00      B   
ATOM   1637  CG  LYS B  70      -4.410  -5.417  12.622  1.00 10.00      B   
ATOM   1638  CD  LYS B  70      -3.989  -4.183  13.400  1.00 10.00      B   
ATOM   1639  CE  LYS B  70      -2.980  -4.525  14.485  1.00 10.00      B   
ATOM   1640  NZ  LYS B  70      -3.588  -5.275  15.615  1.00 10.00      B   
ATOM   1641  HZ1 LYS B  70      -2.966  -5.226  16.450  1.00 10.00      B   
ATOM   1642  HZ2 LYS B  70      -3.719  -6.281  15.356  1.00 10.00      B   
ATOM   1643  HZ3 LYS B  70      -4.514  -4.869  15.861  1.00 10.00      B   
ATOM   1644  C   LYS B  70      -6.791  -5.808   9.583  1.00 10.00      B   
ATOM   1645  O   LYS B  70      -7.990  -5.734   9.864  1.00 10.00      B   
ATOM   1646  N   ALA B  71      -6.311  -5.536   8.373  1.00 10.00      B   
ATOM   1647  HN  ALA B  71      -5.347  -5.625   8.212  1.00 10.00      B   
ATOM   1648  CA  ALA B  71      -7.176  -5.106   7.279  1.00 10.00      B   
ATOM   1649  CB  ALA B  71      -6.346  -4.581   6.121  1.00 10.00      B   
ATOM   1650  C   ALA B  71      -8.071  -6.249   6.815  1.00 10.00      B   
ATOM   1651  O   ALA B  71      -9.160  -6.031   6.282  1.00 10.00      B   
ATOM   1652  N   TRP B  72      -7.599  -7.472   7.016  1.00 10.00      B   
ATOM   1653  HN  TRP B  72      -6.710  -7.579   7.421  1.00 10.00      B   
ATOM   1654  CA  TRP B  72      -8.358  -8.658   6.638  1.00 10.00      B   
ATOM   1655  CB  TRP B  72      -7.437  -9.879   6.548  1.00 10.00      B   
ATOM   1656  CG  TRP B  72      -6.592  -9.944   5.309  1.00 10.00      B   
ATOM   1657  CD1 TRP B  72      -6.663  -9.136   4.209  1.00 10.00      B   
ATOM   1658  CD2 TRP B  72      -5.549 -10.890   5.045  1.00 10.00      B   
ATOM   1659  NE1 TRP B  72      -5.723  -9.519   3.280  1.00 10.00      B   
ATOM   1660  HE1 TRP B  72      -5.571  -9.091   2.407  1.00 10.00      B   
ATOM   1661  CE2 TRP B  72      -5.027 -10.594   3.771  1.00 10.00      B   
ATOM   1662  CE3 TRP B  72      -5.004 -11.958   5.765  1.00 10.00      B   
ATOM   1663  CZ2 TRP B  72      -3.986 -11.328   3.202  1.00 10.00      B   
ATOM   1664  CZ3 TRP B  72      -3.971 -12.684   5.198  1.00 10.00      B   
ATOM   1665  CH2 TRP B  72      -3.474 -12.366   3.930  1.00 10.00      B   
ATOM   1666  C   TRP B  72      -9.445  -8.937   7.667  1.00 10.00      B   
ATOM   1667  O   TRP B  72     -10.427  -9.620   7.380  1.00 10.00      B   
ATOM   1668  N   LEU B  73      -9.262  -8.403   8.865  1.00 10.00      B   
ATOM   1669  HN  LEU B  73      -8.468  -7.851   9.026  1.00 10.00      B   
ATOM   1670  CA  LEU B  73     -10.212  -8.615   9.946  1.00 10.00      B   
ATOM   1671  CB  LEU B  73      -9.480  -8.746  11.284  1.00 10.00      B   
ATOM   1672  CG  LEU B  73      -8.570  -9.967  11.441  1.00 10.00      B   
ATOM   1673  CD1 LEU B  73      -7.792  -9.891  12.745  1.00 10.00      B   
ATOM   1674  CD2 LEU B  73      -9.379 -11.252  11.371  1.00 10.00      B   
ATOM   1675  C   LEU B  73     -11.263  -7.514  10.029  1.00 10.00      B   
ATOM   1676  O   LEU B  73     -12.450  -7.795  10.204  1.00 10.00      B   
ATOM   1677  N   ASP B  74     -10.831  -6.267   9.903  1.00 10.00      B   
ATOM   1678  HN  ASP B  74      -9.876  -6.101   9.738  1.00 10.00      B   
ATOM   1679  CA  ASP B  74     -11.743  -5.135   9.997  1.00 10.00      B   
ATOM   1680  CB  ASP B  74     -11.262  -4.167  11.075  1.00 10.00      B   
ATOM   1681  CG  ASP B  74     -12.276  -3.089  11.385  1.00 10.00      B   
ATOM   1682  OD1 ASP B  74     -12.156  -1.979  10.829  1.00 10.00      B   
ATOM   1683  OD2 ASP B  74     -13.193  -3.348  12.195  1.00 10.00      B   
ATOM   1684  C   ASP B  74     -11.900  -4.407   8.663  1.00 10.00      B   
ATOM   1685  O   ASP B  74     -10.912  -4.028   8.031  1.00 10.00      B   
ATOM   1686  N   PRO B  75     -13.153  -4.204   8.223  1.00 10.00      B   
ATOM   1687  CA  PRO B  75     -13.460  -3.518   6.962  1.00 10.00      B   
ATOM   1688  CB  PRO B  75     -14.989  -3.605   6.856  1.00 10.00      B   
ATOM   1689  CG  PRO B  75     -15.385  -4.679   7.809  1.00 10.00      B   
ATOM   1690  CD  PRO B  75     -14.374  -4.642   8.914  1.00 10.00      B   
ATOM   1691  C   PRO B  75     -13.017  -2.057   6.973  1.00 10.00      B   
ATOM   1692  O   PRO B  75     -12.443  -1.569   5.997  1.00 10.00      B   
ATOM   1693  N   GLU B  76     -13.272  -1.362   8.081  1.00 10.00      B   
ATOM   1694  HN  GLU B  76     -13.710  -1.809   8.837  1.00 10.00      B   
ATOM   1695  CA  GLU B  76     -12.898   0.044   8.205  1.00 10.00      B   
ATOM   1696  CB  GLU B  76     -13.445   0.649   9.499  1.00 10.00      B   
ATOM   1697  CG  GLU B  76     -14.946   0.897   9.500  1.00 10.00      B   
ATOM   1698  CD  GLU B  76     -15.282   2.372   9.570  1.00 10.00      B   
ATOM   1699  OE1 GLU B  76     -15.451   2.898  10.697  1.00 10.00      B   
ATOM   1700  OE2 GLU B  76     -15.361   3.017   8.504  1.00 10.00      B   
ATOM   1701  C   GLU B  76     -11.383   0.213   8.137  1.00 10.00      B   
ATOM   1702  O   GLU B  76     -10.882   1.131   7.486  1.00 10.00      B   
ATOM   1703  N   TYR B  77     -10.660  -0.678   8.815  1.00 10.00      B   
ATOM   1704  HN  TYR B  77     -11.125  -1.369   9.345  1.00 10.00      B   
ATOM   1705  CA  TYR B  77      -9.199  -0.646   8.810  1.00 10.00      B   
ATOM   1706  CB  TYR B  77      -8.622  -1.757   9.694  1.00 10.00      B   
ATOM   1707  CG  TYR B  77      -8.600  -1.442  11.176  1.00 10.00      B   
ATOM   1708  CD1 TYR B  77      -8.760  -0.141  11.644  1.00 10.00      B   
ATOM   1709  CD2 TYR B  77      -8.404  -2.452  12.109  1.00 10.00      B   
ATOM   1710  CE1 TYR B  77      -8.728   0.140  12.999  1.00 10.00      B   
ATOM   1711  CE2 TYR B  77      -8.375  -2.178  13.462  1.00 10.00      B   
ATOM   1712  CZ  TYR B  77      -8.534  -0.885  13.903  1.00 10.00      B   
ATOM   1713  OH  TYR B  77      -8.502  -0.617  15.255  1.00 10.00      B   
ATOM   1714  HH  TYR B  77      -7.857  -1.199  15.678  1.00 10.00      B   
ATOM   1715  C   TYR B  77      -8.677  -0.798   7.385  1.00 10.00      B   
ATOM   1716  O   TYR B  77      -7.724  -0.130   6.984  1.00 10.00      B   
ATOM   1717  N   LYS B  78      -9.318  -1.681   6.627  1.00 10.00      B   
ATOM   1718  HN  LYS B  78     -10.061  -2.191   7.016  1.00 10.00      B   
ATOM   1719  CA  LYS B  78      -8.948  -1.925   5.240  1.00 10.00      B   
ATOM   1720  CB  LYS B  78      -9.773  -3.088   4.677  1.00 10.00      B   
ATOM   1721  CG  LYS B  78      -9.552  -3.368   3.199  1.00 10.00      B   
ATOM   1722  CD  LYS B  78     -10.855  -3.255   2.422  1.00 10.00      B   
ATOM   1723  CE  LYS B  78     -10.693  -3.721   0.984  1.00 10.00      B   
ATOM   1724  NZ  LYS B  78     -10.459  -5.186   0.898  1.00 10.00      B   
ATOM   1725  HZ1 LYS B  78     -10.504  -5.496  -0.097  1.00 10.00      B   
ATOM   1726  HZ2 LYS B  78     -11.184  -5.694   1.439  1.00 10.00      B   
ATOM   1727  HZ3 LYS B  78      -9.523  -5.428   1.281  1.00 10.00      B   
ATOM   1728  C   LYS B  78      -9.168  -0.666   4.404  1.00 10.00      B   
ATOM   1729  O   LYS B  78      -8.320  -0.289   3.594  1.00 10.00      B   
ATOM   1730  N   LYS B  79     -10.309  -0.018   4.623  1.00 10.00      B   
ATOM   1731  HN  LYS B  79     -10.939  -0.375   5.287  1.00 10.00      B   
ATOM   1732  CA  LYS B  79     -10.659   1.202   3.904  1.00 10.00      B   
ATOM   1733  CB  LYS B  79     -12.045   1.693   4.331  1.00 10.00      B   
ATOM   1734  CG  LYS B  79     -13.189   0.781   3.922  1.00 10.00      B   
ATOM   1735  CD  LYS B  79     -14.502   1.224   4.547  1.00 10.00      B   
ATOM   1736  CE  LYS B  79     -15.648   0.320   4.119  1.00 10.00      B   
ATOM   1737  NZ  LYS B  79     -16.944   0.742   4.710  1.00 10.00      B   
ATOM   1738  HZ1 LYS B  79     -16.917   0.631   5.753  1.00 10.00      B   
ATOM   1739  HZ2 LYS B  79     -17.717   0.153   4.339  1.00 10.00      B   
ATOM   1740  HZ3 LYS B  79     -17.139   1.736   4.486  1.00 10.00      B   
ATOM   1741  C   LYS B  79      -9.631   2.295   4.161  1.00 10.00      B   
ATOM   1742  O   LYS B  79      -9.134   2.921   3.226  1.00 10.00      B   
ATOM   1743  N   LEU B  80      -9.302   2.490   5.438  1.00 10.00      B   
ATOM   1744  HN  LEU B  80      -9.734   1.935   6.126  1.00 10.00      B   
ATOM   1745  CA  LEU B  80      -8.332   3.503   5.859  1.00 10.00      B   
ATOM   1746  CB  LEU B  80      -8.072   3.392   7.363  1.00 10.00      B   
ATOM   1747  CG  LEU B  80      -9.045   4.140   8.277  1.00 10.00      B   
ATOM   1748  CD1 LEU B  80      -9.019   3.547   9.676  1.00 10.00      B   
ATOM   1749  CD2 LEU B  80      -8.699   5.620   8.323  1.00 10.00      B   
ATOM   1750  C   LEU B  80      -7.012   3.390   5.102  1.00 10.00      B   
ATOM   1751  O   LEU B  80      -6.387   4.398   4.776  1.00 10.00      B   
ATOM   1752  N   CYS B  81      -6.602   2.160   4.818  1.00 10.00      B   
ATOM   1753  HN  CYS B  81      -7.159   1.400   5.091  1.00 10.00      B   
ATOM   1754  CA  CYS B  81      -5.356   1.906   4.108  1.00 10.00      B   
ATOM   1755  CB  CYS B  81      -5.045   0.408   4.099  1.00 10.00      B   
ATOM   1756  SG  CYS B  81      -5.019  -0.360   5.737  1.00 10.00      B   
ATOM   1757  HG  CYS B  81      -6.224  -0.207   6.278  1.00 10.00      B   
ATOM   1758  C   CYS B  81      -5.396   2.452   2.678  1.00 10.00      B   
ATOM   1759  O   CYS B  81      -4.413   3.013   2.192  1.00 10.00      B   
ATOM   1760  N   ILE B  82      -6.540   2.305   2.022  1.00 10.00      B   
ATOM   1761  HN  ILE B  82      -7.301   1.881   2.474  1.00 10.00      B   
ATOM   1762  CA  ILE B  82      -6.697   2.773   0.649  1.00 10.00      B   
ATOM   1763  CB  ILE B  82      -7.810   1.996  -0.092  1.00 10.00      B   
ATOM   1764  CG1 ILE B  82      -7.622   0.489   0.108  1.00 10.00      B   
ATOM   1765  CG2 ILE B  82      -7.812   2.338  -1.576  1.00 10.00      B   
ATOM   1766  CD1 ILE B  82      -8.767  -0.355  -0.409  1.00 10.00      B   
ATOM   1767  C   ILE B  82      -6.986   4.273   0.614  1.00 10.00      B   
ATOM   1768  O   ILE B  82      -6.528   4.986  -0.283  1.00 10.00      B   
ATOM   1769  N   GLU B  83      -7.734   4.746   1.604  1.00 10.00      B   
ATOM   1770  HN  GLU B  83      -8.063   4.125   2.293  1.00 10.00      B   
ATOM   1771  CA  GLU B  83      -8.083   6.156   1.698  1.00 10.00      B   
ATOM   1772  CB  GLU B  83      -9.132   6.382   2.790  1.00 10.00      B   
ATOM   1773  CG  GLU B  83     -10.486   5.753   2.489  1.00 10.00      B   
ATOM   1774  CD  GLU B  83     -11.369   5.642   3.717  1.00 10.00      B   
ATOM   1775  OE1 GLU B  83     -12.491   5.095   3.605  1.00 10.00      B   
ATOM   1776  OE2 GLU B  83     -10.949   6.096   4.797  1.00 10.00      B   
ATOM   1777  C   GLU B  83      -6.842   7.011   1.949  1.00 10.00      B   
ATOM   1778  O   GLU B  83      -6.539   7.923   1.176  1.00 10.00      B   
ATOM   1779  N   ASP B  84      -6.121   6.701   3.022  1.00 10.00      B   
ATOM   1780  HN  ASP B  84      -6.406   5.950   3.591  1.00 10.00      B   
ATOM   1781  CA  ASP B  84      -4.907   7.433   3.370  1.00 10.00      B   
ATOM   1782  CB  ASP B  84      -5.195   8.558   4.369  1.00 10.00      B   
ATOM   1783  CG  ASP B  84      -4.062   9.568   4.449  1.00 10.00      B   
ATOM   1784  OD1 ASP B  84      -2.978   9.222   4.968  1.00 10.00      B   
ATOM   1785  OD2 ASP B  84      -4.250  10.718   3.996  1.00 10.00      B   
ATOM   1786  C   ASP B  84      -3.859   6.482   3.934  1.00 10.00      B   
ATOM   1787  O   ASP B  84      -3.883   6.135   5.119  1.00 10.00      B   
ATOM   1788  N   GLY B  85      -2.943   6.057   3.072  1.00 10.00      B   
ATOM   1789  HN  GLY B  85      -2.986   6.364   2.142  1.00 10.00      B   
ATOM   1790  CA  GLY B  85      -1.898   5.137   3.474  1.00 10.00      B   
ATOM   1791  C   GLY B  85      -0.969   5.697   4.536  1.00 10.00      B   
ATOM   1792  O   GLY B  85      -0.316   4.940   5.254  1.00 10.00      B   
ATOM   1793  N   VAL B  86      -0.907   7.019   4.646  1.00 10.00      B   
ATOM   1794  HN  VAL B  86      -1.467   7.578   4.064  1.00 10.00      B   
ATOM   1795  CA  VAL B  86      -0.045   7.656   5.631  1.00 10.00      B   
ATOM   1796  CB  VAL B  86       0.244   9.129   5.270  1.00 10.00      B   
ATOM   1797  CG1 VAL B  86       1.242   9.738   6.245  1.00 10.00      B   
ATOM   1798  CG2 VAL B  86       0.756   9.239   3.841  1.00 10.00      B   
ATOM   1799  C   VAL B  86      -0.673   7.580   7.019  1.00 10.00      B   
ATOM   1800  O   VAL B  86      -0.014   7.208   7.992  1.00 10.00      B   
ATOM   1801  N   GLU B  87      -1.954   7.915   7.098  1.00 10.00      B   
ATOM   1802  HN  GLU B  87      -2.426   8.210   6.279  1.00 10.00      B   
ATOM   1803  CA  GLU B  87      -2.682   7.880   8.358  1.00 10.00      B   
ATOM   1804  CB  GLU B  87      -4.100   8.422   8.160  1.00 10.00      B   
ATOM   1805  CG  GLU B  87      -4.894   8.597   9.446  1.00 10.00      B   
ATOM   1806  CD  GLU B  87      -4.256   9.593  10.391  1.00 10.00      B   
ATOM   1807  OE1 GLU B  87      -3.689  10.599   9.909  1.00 10.00      B   
ATOM   1808  OE2 GLU B  87      -4.321   9.382  11.620  1.00 10.00      B   
ATOM   1809  C   GLU B  87      -2.740   6.458   8.904  1.00 10.00      B   
ATOM   1810  O   GLU B  87      -2.584   6.235  10.105  1.00 10.00      B   
ATOM   1811  N   ALA B  88      -2.936   5.498   8.005  1.00 10.00      B   
ATOM   1812  HN  ALA B  88      -3.037   5.746   7.060  1.00 10.00      B   
ATOM   1813  CA  ALA B  88      -3.021   4.091   8.381  1.00 10.00      B   
ATOM   1814  CB  ALA B  88      -3.428   3.248   7.181  1.00 10.00      B   
ATOM   1815  C   ALA B  88      -1.711   3.575   8.978  1.00 10.00      B   
ATOM   1816  O   ALA B  88      -1.706   2.610   9.743  1.00 10.00      B   
ATOM   1817  N   SER B  89      -0.608   4.228   8.646  1.00 10.00      B   
ATOM   1818  HN  SER B  89      -0.670   5.007   8.056  1.00 10.00      B   
ATOM   1819  CA  SER B  89       0.696   3.819   9.148  1.00 10.00      B   
ATOM   1820  CB  SER B  89       1.804   4.541   8.385  1.00 10.00      B   
ATOM   1821  OG  SER B  89       1.680   4.328   6.991  1.00 10.00      B   
ATOM   1822  HG  SER B  89       0.950   4.855   6.646  1.00 10.00      B   
ATOM   1823  C   SER B  89       0.825   4.076  10.649  1.00 10.00      B   
ATOM   1824  O   SER B  89       1.569   3.387  11.350  1.00 10.00      B   
ATOM   1825  N   LYS B  90       0.074   5.050  11.145  1.00 10.00      B   
ATOM   1826  HN  LYS B  90      -0.527   5.544  10.545  1.00 10.00      B   
ATOM   1827  CA  LYS B  90       0.109   5.398  12.559  1.00 10.00      B   
ATOM   1828  CB  LYS B  90      -0.629   6.717  12.802  1.00 10.00      B   
ATOM   1829  CG  LYS B  90      -0.090   7.900  12.011  1.00 10.00      B   
ATOM   1830  CD  LYS B  90      -0.996   9.114  12.154  1.00 10.00      B   
ATOM   1831  CE  LYS B  90      -0.544  10.259  11.263  1.00 10.00      B   
ATOM   1832  NZ  LYS B  90      -1.526  11.375  11.253  1.00 10.00      B   
ATOM   1833  HZ1 LYS B  90      -1.160  12.176  10.697  1.00 10.00      B   
ATOM   1834  HZ2 LYS B  90      -1.707  11.698  12.224  1.00 10.00      B   
ATOM   1835  HZ3 LYS B  90      -2.431  11.057  10.829  1.00 10.00      B   
ATOM   1836  C   LYS B  90      -0.509   4.291  13.414  1.00 10.00      B   
ATOM   1837  O   LYS B  90      -0.162   4.130  14.582  1.00 10.00      B   
ATOM   1838  N   ALA B  91      -1.408   3.517  12.813  1.00 10.00      B   
ATOM   1839  HN  ALA B  91      -1.625   3.682  11.870  1.00 10.00      B   
ATOM   1840  CA  ALA B  91      -2.086   2.436  13.515  1.00 10.00      B   
ATOM   1841  CB  ALA B  91      -3.260   1.919  12.700  1.00 10.00      B   
ATOM   1842  C   ALA B  91      -1.136   1.296  13.870  1.00 10.00      B   
ATOM   1843  O   ALA B  91      -1.292   0.654  14.909  1.00 10.00      B   
ATOM   1844  N   VAL B  92      -0.154   1.043  13.012  1.00 10.00      B   
ATOM   1845  HN  VAL B  92      -0.071   1.589  12.200  1.00 10.00      B   
ATOM   1846  CA  VAL B  92       0.803  -0.032  13.256  1.00 10.00      B   
ATOM   1847  CB  VAL B  92       1.194  -0.792  11.971  1.00 10.00      B   
ATOM   1848  CG1 VAL B  92       0.044  -1.671  11.508  1.00 10.00      B   
ATOM   1849  CG2 VAL B  92       1.613   0.168  10.872  1.00 10.00      B   
ATOM   1850  C   VAL B  92       2.052   0.463  13.977  1.00 10.00      B   
ATOM   1851  O   VAL B  92       2.952  -0.323  14.280  1.00 10.00      B   
ATOM   1852  N   GLY B  93       2.091   1.762  14.254  1.00 10.00      B   
ATOM   1853  HN  GLY B  93       1.335   2.330  13.994  1.00 10.00      B   
ATOM   1854  CA  GLY B  93       3.225   2.344  14.949  1.00 10.00      B   
ATOM   1855  C   GLY B  93       4.363   2.735  14.027  1.00 10.00      B   
ATOM   1856  O   GLY B  93       5.516   2.818  14.456  1.00 10.00      B   
ATOM   1857  N   VAL B  94       4.049   2.980  12.762  1.00 10.00      B   
ATOM   1858  HN  VAL B  94       3.112   2.903  12.475  1.00 10.00      B   
ATOM   1859  CA  VAL B  94       5.058   3.369  11.789  1.00 10.00      B   
ATOM   1860  CB  VAL B  94       5.093   2.408  10.580  1.00 10.00      B   
ATOM   1861  CG1 VAL B  94       6.223   2.776   9.630  1.00 10.00      B   
ATOM   1862  CG2 VAL B  94       5.236   0.966  11.043  1.00 10.00      B   
ATOM   1863  C   VAL B  94       4.807   4.793  11.302  1.00 10.00      B   
ATOM   1864  O   VAL B  94       4.022   5.020  10.385  1.00 10.00      B   
ATOM   1865  N   ASN B  95       5.459   5.755  11.932  1.00 10.00      B   
ATOM   1866  HN  ASN B  95       6.071   5.526  12.663  1.00 10.00      B   
ATOM   1867  CA  ASN B  95       5.298   7.149  11.547  1.00 10.00      B   
ATOM   1868  CB  ASN B  95       5.340   8.063  12.777  1.00 10.00      B   
ATOM   1869  CG  ASN B  95       4.774   9.445  12.507  1.00 10.00      B   
ATOM   1870  OD1 ASN B  95       4.913   9.983  11.410  1.00 10.00      B   
ATOM   1871  ND2 ASN B  95       4.127  10.026  13.506  1.00 10.00      B   
ATOM   1872 HD21 ASN B  95       4.050   9.539  14.355  1.00 10.00      B   
ATOM   1873 HD22 ASN B  95       3.759  10.924  13.360  1.00 10.00      B   
ATOM   1874  C   ASN B  95       6.377   7.539  10.546  1.00 10.00      B   
ATOM   1875  O   ASN B  95       7.563   7.533  10.863  1.00 10.00      B   
ATOM   1876  N   TRP B  96       5.965   7.885   9.338  1.00 10.00      B   
ATOM   1877  HN  TRP B  96       5.005   7.890   9.142  1.00 10.00      B   
ATOM   1878  CA  TRP B  96       6.906   8.259   8.289  1.00 10.00      B   
ATOM   1879  CB  TRP B  96       6.310   7.970   6.910  1.00 10.00      B   
ATOM   1880  CG  TRP B  96       6.211   6.506   6.595  1.00 10.00      B   
ATOM   1881  CD1 TRP B  96       5.431   5.582   7.229  1.00 10.00      B   
ATOM   1882  CD2 TRP B  96       6.911   5.798   5.563  1.00 10.00      B   
ATOM   1883  NE1 TRP B  96       5.608   4.344   6.664  1.00 10.00      B   
ATOM   1884  HE1 TRP B  96       5.157   3.520   6.949  1.00 10.00      B   
ATOM   1885  CE2 TRP B  96       6.508   4.449   5.636  1.00 10.00      B   
ATOM   1886  CE3 TRP B  96       7.835   6.172   4.583  1.00 10.00      B   
ATOM   1887  CZ2 TRP B  96       7.002   3.475   4.770  1.00 10.00      B   
ATOM   1888  CZ3 TRP B  96       8.321   5.204   3.726  1.00 10.00      B   
ATOM   1889  CH2 TRP B  96       7.903   3.872   3.822  1.00 10.00      B   
ATOM   1890  C   TRP B  96       7.330   9.722   8.395  1.00 10.00      B   
ATOM   1891  O   TRP B  96       7.822  10.301   7.430  1.00 10.00      B   
ATOM   1892  N   VAL B  97       7.135  10.315   9.567  1.00 10.00      B   
ATOM   1893  HN  VAL B  97       6.722   9.808  10.296  1.00 10.00      B   
ATOM   1894  CA  VAL B  97       7.504  11.705   9.790  1.00 10.00      B   
ATOM   1895  CB  VAL B  97       6.265  12.611   9.991  1.00 10.00      B   
ATOM   1896  CG1 VAL B  97       6.678  14.070  10.133  1.00 10.00      B   
ATOM   1897  CG2 VAL B  97       5.273  12.443   8.848  1.00 10.00      B   
ATOM   1898  C   VAL B  97       8.440  11.853  10.993  1.00 10.00      B   
ATOM   1899  O   VAL B  97       9.602  12.230  10.838  1.00 10.00      B   
ATOM   1900  N   THR B  98       7.936  11.529  12.182  1.00 10.00      B   
ATOM   1901  HN  THR B  98       7.013  11.204  12.241  1.00 10.00      B   
ATOM   1902  CA  THR B  98       8.709  11.665  13.413  1.00 10.00      B   
ATOM   1903  CB  THR B  98       7.778  11.909  14.612  1.00 10.00      B   
ATOM   1904  OG1 THR B  98       6.422  11.719  14.184  1.00 10.00      B   
ATOM   1905  HG1 THR B  98       5.933  12.544  14.286  1.00 10.00      B   
ATOM   1906  CG2 THR B  98       7.946  13.328  15.130  1.00 10.00      B   
ATOM   1907  C   THR B  98       9.640  10.485  13.712  1.00 10.00      B   
ATOM   1908  O   THR B  98      10.654  10.658  14.387  1.00 10.00      B   
ATOM   1909  N   SER B  99       9.305   9.292  13.228  1.00 10.00      B   
ATOM   1910  HN  SER B  99       8.490   9.196  12.699  1.00 10.00      B   
ATOM   1911  CA  SER B  99      10.142   8.117  13.479  1.00 10.00      B   
ATOM   1912  CB  SER B  99       9.464   6.814  13.044  1.00 10.00      B   
ATOM   1913  OG  SER B  99       8.206   6.653  13.684  1.00 10.00      B   
ATOM   1914  HG  SER B  99       8.348   6.449  14.616  1.00 10.00      B   
ATOM   1915  C   SER B  99      11.561   8.252  12.896  1.00 10.00      B   
ATOM   1916  O   SER B  99      12.536   8.033  13.613  1.00 10.00      B   
ATOM   1917  N   PRO B 100      11.713   8.599  11.593  1.00 10.00      B   
ATOM   1918  CA  PRO B 100      13.040   8.764  10.985  1.00 10.00      B   
ATOM   1919  CB  PRO B 100      12.737   9.134   9.527  1.00 10.00      B   
ATOM   1920  CG  PRO B 100      11.325   9.609   9.539  1.00 10.00      B   
ATOM   1921  CD  PRO B 100      10.634   8.834  10.619  1.00 10.00      B   
ATOM   1922  C   PRO B 100      13.838   9.879  11.668  1.00 10.00      B   
ATOM   1923  O   PRO B 100      13.277  10.912  12.045  1.00 10.00      B   
ATOM   1924  N   PRO B 101      15.160   9.682  11.829  1.00 10.00      B   
ATOM   1925  CA  PRO B 101      16.053  10.654  12.485  1.00 10.00      B   
ATOM   1926  CB  PRO B 101      17.450  10.083  12.226  1.00 10.00      B   
ATOM   1927  CG  PRO B 101      17.230   8.621  12.065  1.00 10.00      B   
ATOM   1928  CD  PRO B 101      15.891   8.476  11.397  1.00 10.00      B   
ATOM   1929  C   PRO B 101      15.956  12.070  11.914  1.00 10.00      B   
ATOM   1930  O   PRO B 101      16.242  13.042  12.611  1.00 10.00      B   
ATOM   1931  N   THR B 102      15.550  12.183  10.654  1.00 10.00      B   
ATOM   1932  HN  THR B 102      15.330  11.372  10.148  1.00 10.00      B   
ATOM   1933  CA  THR B 102      15.424  13.481  10.000  1.00 10.00      B   
ATOM   1934  CB  THR B 102      15.174  13.310   8.494  1.00 10.00      B   
ATOM   1935  OG1 THR B 102      14.828  11.942   8.228  1.00 10.00      B   
ATOM   1936  HG1 THR B 102      14.082  11.916   7.602  1.00 10.00      B   
ATOM   1937  CG2 THR B 102      16.420  13.676   7.704  1.00 10.00      B   
ATOM   1938  C   THR B 102      14.298  14.315  10.610  1.00 10.00      B   
ATOM   1939  O   THR B 102      14.278  15.539  10.467  1.00 10.00      B   
ATOM   1940  N   GLN B 103      13.360  13.636  11.278  1.00 10.00      B   
ATOM   1941  HN  GLN B 103      13.442  12.659  11.337  1.00 10.00      B   
ATOM   1942  CA  GLN B 103      12.219  14.281  11.936  1.00 10.00      B   
ATOM   1943  CB  GLN B 103      12.670  15.323  12.962  1.00 10.00      B   
ATOM   1944  CG  GLN B 103      13.526  14.746  14.080  1.00 10.00      B   
ATOM   1945  CD  GLN B 103      12.771  13.738  14.923  1.00 10.00      B   
ATOM   1946  OE1 GLN B 103      12.157  14.093  15.927  1.00 10.00      B   
ATOM   1947  NE2 GLN B 103      12.821  12.472  14.533  1.00 10.00      B   
ATOM   1948 HE21 GLN B 103      13.339  12.252  13.732  1.00 10.00      B   
ATOM   1949 HE22 GLN B 103      12.313  11.808  15.050  1.00 10.00      B   
ATOM   1950  C   GLN B 103      11.211  14.871  10.950  1.00 10.00      B   
ATOM   1951  O   GLN B 103      10.201  15.448  11.352  1.00 10.00      B   
ATOM   1952  N   PHE B 104      11.485  14.716   9.663  1.00 10.00      B   
ATOM   1953  HN  PHE B 104      12.305  14.247   9.408  1.00 10.00      B   
ATOM   1954  CA  PHE B 104      10.605  15.224   8.618  1.00 10.00      B   
ATOM   1955  CB  PHE B 104      11.179  16.505   8.002  1.00 10.00      B   
ATOM   1956  CG  PHE B 104      11.154  17.690   8.925  1.00 10.00      B   
ATOM   1957  CD1 PHE B 104      12.315  18.132   9.538  1.00 10.00      B   
ATOM   1958  CD2 PHE B 104       9.968  18.356   9.183  1.00 10.00      B   
ATOM   1959  CE1 PHE B 104      12.293  19.218  10.390  1.00 10.00      B   
ATOM   1960  CE2 PHE B 104       9.938  19.442  10.035  1.00 10.00      B   
ATOM   1961  CZ  PHE B 104      11.103  19.872  10.639  1.00 10.00      B   
ATOM   1962  C   PHE B 104      10.416  14.169   7.540  1.00 10.00      B   
ATOM   1963  O   PHE B 104      10.201  14.487   6.371  1.00 10.00      B   
ATOM   1964  N   GLY B 105      10.501  12.912   7.945  1.00 10.00      B   
ATOM   1965  HN  GLY B 105      10.649  12.723   8.895  1.00 10.00      B   
ATOM   1966  CA  GLY B 105      10.353  11.824   7.010  1.00 10.00      B   
ATOM   1967  C   GLY B 105      11.687  11.337   6.492  1.00 10.00      B   
ATOM   1968  O   GLY B 105      12.708  12.006   6.661  1.00 10.00      B   
ATOM   1969  N   THR B 106      11.685  10.162   5.884  1.00 10.00      B   
ATOM   1970  HN  THR B 106      10.842   9.665   5.800  1.00 10.00      B   
ATOM   1971  CA  THR B 106      12.895   9.580   5.334  1.00 10.00      B   
ATOM   1972  CB  THR B 106      12.623   8.131   4.894  1.00 10.00      B   
ATOM   1973  OG1 THR B 106      11.393   7.685   5.489  1.00 10.00      B   
ATOM   1974  HG1 THR B 106      11.017   6.982   4.951  1.00 10.00      B   
ATOM   1975  CG2 THR B 106      13.753   7.215   5.337  1.00 10.00      B   
ATOM   1976  C   THR B 106      13.357  10.398   4.130  1.00 10.00      B   
ATOM   1977  O   THR B 106      12.545  10.773   3.289  1.00 10.00      B   
ATOM   1978  N   PRO B 107      14.662  10.697   4.031  1.00 10.00      B   
ATOM   1979  CA  PRO B 107      15.208  11.490   2.919  1.00 10.00      B   
ATOM   1980  CB  PRO B 107      16.695  11.639   3.276  1.00 10.00      B   
ATOM   1981  CG  PRO B 107      16.779  11.319   4.730  1.00 10.00      B   
ATOM   1982  CD  PRO B 107      15.708  10.305   4.988  1.00 10.00      B   
ATOM   1983  C   PRO B 107      15.065  10.782   1.571  1.00 10.00      B   
ATOM   1984  O   PRO B 107      14.875  11.423   0.534  1.00 10.00      B   
ATOM   1985  N   SER B 108      15.151   9.459   1.595  1.00 10.00      B   
ATOM   1986  HN  SER B 108      15.303   9.008   2.450  1.00 10.00      B   
ATOM   1987  CA  SER B 108      15.058   8.656   0.384  1.00 10.00      B   
ATOM   1988  CB  SER B 108      16.032   7.481   0.493  1.00 10.00      B   
ATOM   1989  OG  SER B 108      16.089   6.997   1.832  1.00 10.00      B   
ATOM   1990  HG  SER B 108      15.368   6.364   1.976  1.00 10.00      B   
ATOM   1991  C   SER B 108      13.649   8.126   0.131  1.00 10.00      B   
ATOM   1992  O   SER B 108      13.286   7.838  -1.010  1.00 10.00      B   
ATOM   1993  N   ASP B 109      12.853   8.015   1.189  1.00 10.00      B   
ATOM   1994  HN  ASP B 109      13.178   8.304   2.064  1.00 10.00      B   
ATOM   1995  CA  ASP B 109      11.503   7.470   1.070  1.00 10.00      B   
ATOM   1996  CB  ASP B 109      11.218   6.486   2.210  1.00 10.00      B   
ATOM   1997  CG  ASP B 109      12.096   5.247   2.168  1.00 10.00      B   
ATOM   1998  OD1 ASP B 109      11.556   4.137   1.977  1.00 10.00      B   
ATOM   1999  OD2 ASP B 109      13.331   5.380   2.332  1.00 10.00      B   
ATOM   2000  C   ASP B 109      10.432   8.553   1.041  1.00 10.00      B   
ATOM   2001  O   ASP B 109       9.324   8.320   0.555  1.00 10.00      B   
ATOM   2002  N   TYR B 110      10.766   9.733   1.559  1.00 10.00      B   
ATOM   2003  HN  TYR B 110      11.667   9.851   1.928  1.00 10.00      B   
ATOM   2004  CA  TYR B 110       9.835  10.864   1.609  1.00 10.00      B   
ATOM   2005  CB  TYR B 110       9.386  11.285   0.204  1.00 10.00      B   
ATOM   2006  CG  TYR B 110      10.518  11.487  -0.778  1.00 10.00      B   
ATOM   2007  CD1 TYR B 110      10.740  10.577  -1.803  1.00 10.00      B   
ATOM   2008  CD2 TYR B 110      11.360  12.587  -0.684  1.00 10.00      B   
ATOM   2009  CE1 TYR B 110      11.769  10.755  -2.705  1.00 10.00      B   
ATOM   2010  CE2 TYR B 110      12.393  12.773  -1.582  1.00 10.00      B   
ATOM   2011  CZ  TYR B 110      12.591  11.854  -2.592  1.00 10.00      B   
ATOM   2012  OH  TYR B 110      13.616  12.034  -3.491  1.00 10.00      B   
ATOM   2013  HH  TYR B 110      14.463  11.954  -3.032  1.00 10.00      B   
ATOM   2014  C   TYR B 110       8.627  10.544   2.490  1.00 10.00      B   
ATOM   2015  O   TYR B 110       8.678   9.637   3.325  1.00 10.00      B   
ATOM   2016  N   CYS B 111       7.549  11.298   2.317  1.00 10.00      B   
ATOM   2017  HN  CYS B 111       7.568  12.018   1.655  1.00 10.00      B   
ATOM   2018  CA  CYS B 111       6.339  11.081   3.098  1.00 10.00      B   
ATOM   2019  CB  CYS B 111       6.171  12.168   4.164  1.00 10.00      B   
ATOM   2020  SG  CYS B 111       7.626  12.435   5.203  1.00 10.00      B   
ATOM   2021  HG  CYS B 111       7.704  11.426   6.066  1.00 10.00      B   
ATOM   2022  C   CYS B 111       5.103  11.031   2.204  1.00 10.00      B   
ATOM   2023  O   CYS B 111       4.342  12.000   2.122  1.00 10.00      B   
ATOM   2024  N   ASN B 112       4.919   9.909   1.524  1.00 10.00      B   
ATOM   2025  HN  ASN B 112       5.577   9.182   1.612  1.00 10.00      B   
ATOM   2026  CA  ASN B 112       3.774   9.714   0.646  1.00 10.00      B   
ATOM   2027  CB  ASN B 112       3.934  10.494  -0.660  1.00 10.00      B   
ATOM   2028  CG  ASN B 112       2.596  10.920  -1.234  1.00 10.00      B   
ATOM   2029  OD1 ASN B 112       1.894  10.132  -1.864  1.00 10.00      B   
ATOM   2030  ND2 ASN B 112       2.229  12.172  -1.016  1.00 10.00      B   
ATOM   2031 HD21 ASN B 112       2.831  12.752  -0.503  1.00 10.00      B   
ATOM   2032 HD22 ASN B 112       1.369  12.471  -1.379  1.00 10.00      B   
ATOM   2033  C   ASN B 112       3.602   8.233   0.348  1.00 10.00      B   
ATOM   2034  O   ASN B 112       4.449   7.618  -0.302  1.00 10.00      B   
ATOM   2035  N   LEU B 113       2.513   7.661   0.837  1.00 10.00      B   
ATOM   2036  HN  LEU B 113       1.873   8.202   1.341  1.00 10.00      B   
ATOM   2037  CA  LEU B 113       2.242   6.246   0.639  1.00 10.00      B   
ATOM   2038  CB  LEU B 113       2.215   5.525   1.987  1.00 10.00      B   
ATOM   2039  CG  LEU B 113       3.444   5.719   2.876  1.00 10.00      B   
ATOM   2040  CD1 LEU B 113       3.158   5.250   4.290  1.00 10.00      B   
ATOM   2041  CD2 LEU B 113       4.647   4.988   2.302  1.00 10.00      B   
ATOM   2042  C   LEU B 113       0.921   6.037  -0.085  1.00 10.00      B   
ATOM   2043  O   LEU B 113       0.125   6.966  -0.233  1.00 10.00      B   
ATOM   2044  N   ARG B 114       0.698   4.809  -0.525  1.00 10.00      B   
ATOM   2045  HN  ARG B 114       1.376   4.116  -0.359  1.00 10.00      B   
ATOM   2046  CA  ARG B 114      -0.515   4.443  -1.237  1.00 10.00      B   
ATOM   2047  CB  ARG B 114      -0.412   4.850  -2.711  1.00 10.00      B   
ATOM   2048  CG  ARG B 114      -1.749   5.030  -3.410  1.00 10.00      B   
ATOM   2049  CD  ARG B 114      -1.559   5.568  -4.820  1.00 10.00      B   
ATOM   2050  NE  ARG B 114      -0.865   6.857  -4.828  1.00 10.00      B   
ATOM   2051  HE  ARG B 114      -0.986   7.439  -4.040  1.00 10.00      B   
ATOM   2052  CZ  ARG B 114      -0.080   7.281  -5.824  1.00 10.00      B   
ATOM   2053  NH1 ARG B 114       0.117   6.521  -6.894  1.00 10.00      B   
ATOM   2054 HH11 ARG B 114       0.740   6.858  -7.675  1.00 10.00      B   
ATOM   2055 HH12 ARG B 114      -0.343   5.592  -6.972  1.00 10.00      B   
ATOM   2056  NH2 ARG B 114       0.506   8.466  -5.751  1.00 10.00      B   
ATOM   2057 HH21 ARG B 114       0.362   9.076  -4.918  1.00 10.00      B   
ATOM   2058 HH22 ARG B 114       1.121   8.797  -6.538  1.00 10.00      B   
ATOM   2059  C   ARG B 114      -0.735   2.942  -1.115  1.00 10.00      B   
ATOM   2060  O   ARG B 114      -0.261   2.162  -1.944  1.00 10.00      B   
ATOM   2061  N   VAL B 115      -1.432   2.544  -0.064  1.00 10.00      B   
ATOM   2062  HN  VAL B 115      -1.791   3.216   0.552  1.00 10.00      B   
ATOM   2063  CA  VAL B 115      -1.704   1.137   0.185  1.00 10.00      B   
ATOM   2064  CB  VAL B 115      -2.040   0.866   1.666  1.00 10.00      B   
ATOM   2065  CG1 VAL B 115      -2.079  -0.630   1.942  1.00 10.00      B   
ATOM   2066  CG2 VAL B 115      -1.034   1.554   2.577  1.00 10.00      B   
ATOM   2067  C   VAL B 115      -2.844   0.653  -0.696  1.00 10.00      B   
ATOM   2068  O   VAL B 115      -4.020   0.832  -0.374  1.00 10.00      B   
ATOM   2069  N   LEU B 116      -2.484   0.055  -1.818  1.00 10.00      B   
ATOM   2070  HN  LEU B 116      -1.531  -0.052  -2.014  1.00 10.00      B   
ATOM   2071  CA  LEU B 116      -3.462  -0.451  -2.763  1.00 10.00      B   
ATOM   2072  CB  LEU B 116      -3.000  -0.195  -4.199  1.00 10.00      B   
ATOM   2073  CG  LEU B 116      -2.801   1.272  -4.583  1.00 10.00      B   
ATOM   2074  CD1 LEU B 116      -2.117   1.385  -5.937  1.00 10.00      B   
ATOM   2075  CD2 LEU B 116      -4.131   2.010  -4.588  1.00 10.00      B   
ATOM   2076  C   LEU B 116      -3.712  -1.934  -2.537  1.00 10.00      B   
ATOM   2077  O   LEU B 116      -2.805  -2.760  -2.679  1.00 10.00      B   
ATOM   2078  N   ALA B 117      -4.944  -2.259  -2.174  1.00 10.00      B   
ATOM   2079  HN  ALA B 117      -5.616  -1.551  -2.083  1.00 10.00      B   
ATOM   2080  CA  ALA B 117      -5.329  -3.638  -1.922  1.00 10.00      B   
ATOM   2081  CB  ALA B 117      -6.505  -3.691  -0.957  1.00 10.00      B   
ATOM   2082  C   ALA B 117      -5.676  -4.348  -3.226  1.00 10.00      B   
ATOM   2083  O   ALA B 117      -6.217  -3.741  -4.152  1.00 10.00      B   
ATOM   2084  N   ASP B 118      -5.346  -5.632  -3.297  1.00 10.00      B   
ATOM   2085  HN  ASP B 118      -4.894  -6.054  -2.527  1.00 10.00      B   
ATOM   2086  CA  ASP B 118      -5.625  -6.434  -4.480  1.00 10.00      B   
ATOM   2087  CB  ASP B 118      -4.750  -7.691  -4.505  1.00 10.00      B   
ATOM   2088  CG  ASP B 118      -3.330  -7.422  -4.959  1.00 10.00      B   
ATOM   2089  OD1 ASP B 118      -3.139  -6.609  -5.891  1.00 10.00      B   
ATOM   2090  OD2 ASP B 118      -2.399  -8.032  -4.395  1.00 10.00      B   
ATOM   2091  C   ASP B 118      -7.092  -6.838  -4.525  1.00 10.00      B   
ATOM   2092  O   ASP B 118      -7.851  -6.551  -3.599  1.00 10.00      B   
ATOM   2093  N   SER B 119      -7.484  -7.498  -5.603  1.00 10.00      B   
ATOM   2094  HN  SER B 119      -6.828  -7.689  -6.310  1.00 10.00      B   
ATOM   2095  CA  SER B 119      -8.854  -7.952  -5.780  1.00 10.00      B   
ATOM   2096  CB  SER B 119      -9.687  -6.843  -6.431  1.00 10.00      B   
ATOM   2097  OG  SER B 119      -9.745  -5.684  -5.610  1.00 10.00      B   
ATOM   2098  HG  SER B 119      -8.959  -5.652  -5.046  1.00 10.00      B   
ATOM   2099  C   SER B 119      -8.869  -9.214  -6.645  1.00 10.00      B   
ATOM   2100  O   SER B 119      -7.877  -9.514  -7.310  1.00 10.00      B   
ATOM   2101  N   PRO B 120      -9.981  -9.974  -6.646  1.00 10.00      B   
ATOM   2102  CA  PRO B 120     -10.109 -11.209  -7.440  1.00 10.00      B   
ATOM   2103  CB  PRO B 120     -11.585 -11.604  -7.269  1.00 10.00      B   
ATOM   2104  CG  PRO B 120     -12.250 -10.410  -6.668  1.00 10.00      B   
ATOM   2105  CD  PRO B 120     -11.196  -9.716  -5.860  1.00 10.00      B   
ATOM   2106  C   PRO B 120      -9.781 -11.005  -8.921  1.00 10.00      B   
ATOM   2107  O   PRO B 120      -9.283 -11.913  -9.588  1.00 10.00      B   
ATOM   2108  N   THR B 121     -10.061  -9.814  -9.431  1.00 10.00      B   
ATOM   2109  HN  THR B 121     -10.481  -9.138  -8.863  1.00 10.00      B   
ATOM   2110  CA  THR B 121      -9.794  -9.496 -10.823  1.00 10.00      B   
ATOM   2111  CB  THR B 121     -11.106  -9.153 -11.541  1.00 10.00      B   
ATOM   2112  OG1 THR B 121     -12.057  -8.684 -10.571  1.00 10.00      B   
ATOM   2113  HG1 THR B 121     -12.936  -8.671 -10.968  1.00 10.00      B   
ATOM   2114  CG2 THR B 121     -11.664 -10.382 -12.243  1.00 10.00      B   
ATOM   2115  C   THR B 121      -8.823  -8.320 -10.949  1.00 10.00      B   
ATOM   2116  O   THR B 121      -8.760  -7.654 -11.985  1.00 10.00      B   
ATOM   2117  N   LEU B 122      -8.046  -8.080  -9.901  1.00 10.00      B   
ATOM   2118  HN  LEU B 122      -8.101  -8.668  -9.116  1.00 10.00      B   
ATOM   2119  CA  LEU B 122      -7.091  -6.979  -9.900  1.00 10.00      B   
ATOM   2120  CB  LEU B 122      -7.734  -5.727  -9.300  1.00 10.00      B   
ATOM   2121  CG  LEU B 122      -6.996  -4.411  -9.538  1.00 10.00      B   
ATOM   2122  CD1 LEU B 122      -7.083  -4.009 -11.000  1.00 10.00      B   
ATOM   2123  CD2 LEU B 122      -7.558  -3.317  -8.647  1.00 10.00      B   
ATOM   2124  C   LEU B 122      -5.840  -7.345  -9.111  1.00 10.00      B   
ATOM   2125  O   LEU B 122      -5.921  -7.709  -7.940  1.00 10.00      B   
ATOM   2126  N   LYS B 123      -4.687  -7.246  -9.754  1.00 10.00      B   
ATOM   2127  HN  LYS B 123      -4.679  -6.942 -10.690  1.00 10.00      B   
ATOM   2128  CA  LYS B 123      -3.427  -7.566  -9.102  1.00 10.00      B   
ATOM   2129  CB  LYS B 123      -2.876  -8.900  -9.613  1.00 10.00      B   
ATOM   2130  CG  LYS B 123      -1.655  -9.400  -8.859  1.00 10.00      B   
ATOM   2131  CD  LYS B 123      -1.981  -9.707  -7.407  1.00 10.00      B   
ATOM   2132  CE  LYS B 123      -0.722 -10.011  -6.611  1.00 10.00      B   
ATOM   2133  NZ  LYS B 123      -1.000 -10.087  -5.152  1.00 10.00      B   
ATOM   2134  HZ1 LYS B 123      -1.486  -9.214  -4.833  1.00 10.00      B   
ATOM   2135  HZ2 LYS B 123      -0.117 -10.188  -4.622  1.00 10.00      B   
ATOM   2136  HZ3 LYS B 123      -1.612 -10.901  -4.945  1.00 10.00      B   
ATOM   2137  C   LYS B 123      -2.416  -6.445  -9.314  1.00 10.00      B   
ATOM   2138  O   LYS B 123      -2.339  -5.861 -10.397  1.00 10.00      B   
ATOM   2139  N   HIS B 124      -1.659  -6.133  -8.273  1.00 10.00      B   
ATOM   2140  HN  HIS B 124      -1.783  -6.621  -7.427  1.00 10.00      B   
ATOM   2141  CA  HIS B 124      -0.660  -5.077  -8.341  1.00 10.00      B   
ATOM   2142  CB  HIS B 124      -0.912  -4.034  -7.250  1.00 10.00      B   
ATOM   2143  CG  HIS B 124      -2.299  -3.479  -7.224  1.00 10.00      B   
ATOM   2144  ND1 HIS B 124      -3.360  -4.141  -6.646  1.00 10.00      B   
ATOM   2145  HD1 HIS B 124      -3.324  -5.045  -6.229  1.00 10.00      B   
ATOM   2146  CD2 HIS B 124      -2.793  -2.310  -7.687  1.00 10.00      B   
ATOM   2147  CE1 HIS B 124      -4.446  -3.404  -6.754  1.00 10.00      B   
ATOM   2148  NE2 HIS B 124      -4.128  -2.290  -7.380  1.00 10.00      B   
ATOM   2149  HE2 HIS B 124      -4.751  -1.556  -7.578  1.00 10.00      B   
ATOM   2150  C   HIS B 124       0.742  -5.642  -8.159  1.00 10.00      B   
ATOM   2151  O   HIS B 124       0.917  -6.753  -7.657  1.00 10.00      B   
ATOM   2152  N   VAL B 125       1.731  -4.871  -8.579  1.00 10.00      B   
ATOM   2153  HN  VAL B 125       1.515  -4.012  -9.003  1.00 10.00      B   
ATOM   2154  CA  VAL B 125       3.130  -5.256  -8.451  1.00 10.00      B   
ATOM   2155  CB  VAL B 125       3.577  -6.227  -9.572  1.00 10.00      B   
ATOM   2156  CG1 VAL B 125       3.493  -5.583 -10.950  1.00 10.00      B   
ATOM   2157  CG2 VAL B 125       4.970  -6.780  -9.303  1.00 10.00      B   
ATOM   2158  C   VAL B 125       4.000  -4.000  -8.440  1.00 10.00      B   
ATOM   2159  O   VAL B 125       3.746  -3.056  -9.192  1.00 10.00      B   
ATOM   2160  N   VAL B 126       5.003  -3.964  -7.577  1.00 10.00      B   
ATOM   2161  HN  VAL B 126       5.169  -4.736  -6.989  1.00 10.00      B   
ATOM   2162  CA  VAL B 126       5.867  -2.794  -7.489  1.00 10.00      B   
ATOM   2163  CB  VAL B 126       6.006  -2.264  -6.046  1.00 10.00      B   
ATOM   2164  CG1 VAL B 126       4.669  -1.753  -5.528  1.00 10.00      B   
ATOM   2165  CG2 VAL B 126       6.572  -3.333  -5.127  1.00 10.00      B   
ATOM   2166  C   VAL B 126       7.246  -3.031  -8.097  1.00 10.00      B   
ATOM   2167  O   VAL B 126       7.754  -4.156  -8.112  1.00 10.00      B   
ATOM   2168  N   VAL B 127       7.838  -1.955  -8.597  1.00 10.00      B   
ATOM   2169  HN  VAL B 127       7.366  -1.090  -8.561  1.00 10.00      B   
ATOM   2170  CA  VAL B 127       9.155  -2.002  -9.209  1.00 10.00      B   
ATOM   2171  CB  VAL B 127       9.087  -2.653 -10.617  1.00 10.00      B   
ATOM   2172  CG1 VAL B 127       8.491  -1.705 -11.651  1.00 10.00      B   
ATOM   2173  CG2 VAL B 127      10.444  -3.187 -11.065  1.00 10.00      B   
ATOM   2174  C   VAL B 127       9.696  -0.577  -9.318  1.00 10.00      B   
ATOM   2175  O   VAL B 127       9.004   0.375  -8.952  1.00 10.00      B   
ATOM   2176  N   CYS B 128      10.924  -0.435  -9.789  1.00 10.00      B   
ATOM   2177  HN  CYS B 128      11.438  -1.230 -10.032  1.00 10.00      B   
ATOM   2178  CA  CYS B 128      11.529   0.870  -9.961  1.00 10.00      B   
ATOM   2179  CB  CYS B 128      12.196   1.342  -8.669  1.00 10.00      B   
ATOM   2180  SG  CYS B 128      12.746   3.064  -8.705  1.00 10.00      B   
ATOM   2181  HG  CYS B 128      12.050   3.692  -9.651  1.00 10.00      B   
ATOM   2182  C   CYS B 128      12.542   0.818 -11.095  1.00 10.00      B   
ATOM   2183  O   CYS B 128      13.671   0.353 -10.915  1.00 10.00      B   
ATOM   2184  N   THR B 129      12.121   1.273 -12.265  1.00 10.00      B   
ATOM   2185  HN  THR B 129      11.194   1.616 -12.339  1.00 10.00      B   
ATOM   2186  CA  THR B 129      12.974   1.279 -13.444  1.00 10.00      B   
ATOM   2187  CB  THR B 129      12.203   1.781 -14.681  1.00 10.00      B   
ATOM   2188  OG1 THR B 129      10.914   1.156 -14.720  1.00 10.00      B   
ATOM   2189  HG1 THR B 129      10.231   1.805 -14.467  1.00 10.00      B   
ATOM   2190  CG2 THR B 129      12.958   1.452 -15.962  1.00 10.00      B   
ATOM   2191  C   THR B 129      14.210   2.147 -13.221  1.00 10.00      B   
ATOM   2192  O   THR B 129      15.315   1.789 -13.628  1.00 10.00      B   
ATOM   2193  N   LEU B 130      14.026   3.274 -12.551  1.00 10.00      B   
ATOM   2194  HN  LEU B 130      13.127   3.497 -12.224  1.00 10.00      B   
ATOM   2195  CA  LEU B 130      15.131   4.185 -12.285  1.00 10.00      B   
ATOM   2196  CB  LEU B 130      14.652   5.635 -12.320  1.00 10.00      B   
ATOM   2197  CG  LEU B 130      13.910   6.074 -13.584  1.00 10.00      B   
ATOM   2198  CD1 LEU B 130      13.439   7.512 -13.448  1.00 10.00      B   
ATOM   2199  CD2 LEU B 130      14.791   5.914 -14.813  1.00 10.00      B   
ATOM   2200  C   LEU B 130      15.801   3.879 -10.948  1.00 10.00      B   
ATOM   2201  O   LEU B 130      16.189   2.737 -10.675  1.00 10.00      B   
ATOM   2202  N   SER B 132      20.270   2.340 -10.507  1.00 10.00      B   
ATOM   2203  HN  SER B 132      20.415   2.016  -9.589  1.00 10.00      B   
ATOM   2204  CA  SER B 132      20.734   3.677 -10.862  1.00 10.00      B   
ATOM   2205  CB  SER B 132      19.619   4.442 -11.577  1.00 10.00      B   
ATOM   2206  OG  SER B 132      18.824   3.554 -12.347  1.00 10.00      B   
ATOM   2207  HG  SER B 132      18.740   2.718 -11.872  1.00 10.00      B   
ATOM   2208  C   SER B 132      21.192   4.444  -9.624  1.00 10.00      B   
ATOM   2209  O   SER B 132      21.025   3.974  -8.494  1.00 10.00      B   
ATOM   2210  N   TYR B 134      12.149   1.591  -2.720  1.00 10.00      B   
ATOM   2211  HN  TYR B 134      12.929   2.089  -2.373  1.00 10.00      B   
ATOM   2212  CA  TYR B 134      11.499   0.609  -1.861  1.00 10.00      B   
ATOM   2213  CB  TYR B 134      12.365  -0.652  -1.708  1.00 10.00      B   
ATOM   2214  CG  TYR B 134      13.767  -0.410  -1.178  1.00 10.00      B   
ATOM   2215  CD1 TYR B 134      14.083  -0.661   0.154  1.00 10.00      B   
ATOM   2216  CD2 TYR B 134      14.777   0.055  -2.010  1.00 10.00      B   
ATOM   2217  CE1 TYR B 134      15.363  -0.450   0.638  1.00 10.00      B   
ATOM   2218  CE2 TYR B 134      16.057   0.270  -1.535  1.00 10.00      B   
ATOM   2219  CZ  TYR B 134      16.347   0.013  -0.211  1.00 10.00      B   
ATOM   2220  OH  TYR B 134      17.625   0.220   0.266  1.00 10.00      B   
ATOM   2221  HH  TYR B 134      17.965  -0.604   0.635  1.00 10.00      B   
ATOM   2222  C   TYR B 134      11.185   1.216  -0.499  1.00 10.00      B   
ATOM   2223  O   TYR B 134      11.971   2.002   0.024  1.00 10.00      B   
ATOM   2224  N   PRO B 135      10.016   0.883   0.075  1.00 10.00      B   
ATOM   2225  CA  PRO B 135       9.597   1.393   1.387  1.00 10.00      B   
ATOM   2226  CB  PRO B 135       8.145   0.912   1.523  1.00 10.00      B   
ATOM   2227  CG  PRO B 135       7.744   0.462   0.158  1.00 10.00      B   
ATOM   2228  CD  PRO B 135       9.003  -0.004  -0.510  1.00 10.00      B   
ATOM   2229  C   PRO B 135      10.462   0.817   2.505  1.00 10.00      B   
ATOM   2230  O   PRO B 135      10.147  -0.222   3.088  1.00 10.00      B   
ATOM   2231  N   ARG B 136      11.542   1.513   2.806  1.00 10.00      B   
ATOM   2232  HN  ARG B 136      11.706   2.365   2.329  1.00 10.00      B   
ATOM   2233  CA  ARG B 136      12.495   1.085   3.822  1.00 10.00      B   
ATOM   2234  CB  ARG B 136      13.726   1.996   3.821  1.00 10.00      B   
ATOM   2235  CG  ARG B 136      15.033   1.296   4.150  1.00 10.00      B   
ATOM   2236  CD  ARG B 136      16.220   2.222   3.941  1.00 10.00      B   
ATOM   2237  NE  ARG B 136      16.164   2.899   2.645  1.00 10.00      B   
ATOM   2238  HE  ARG B 136      15.288   2.933   2.192  1.00 10.00      B   
ATOM   2239  CZ  ARG B 136      17.210   3.467   2.052  1.00 10.00      B   
ATOM   2240  NH1 ARG B 136      18.401   3.443   2.635  1.00 10.00      B   
ATOM   2241 HH11 ARG B 136      19.222   3.887   2.168  1.00 10.00      B   
ATOM   2242 HH12 ARG B 136      18.523   2.978   3.556  1.00 10.00      B   
ATOM   2243  NH2 ARG B 136      17.065   4.050   0.871  1.00 10.00      B   
ATOM   2244 HH21 ARG B 136      16.129   4.063   0.403  1.00 10.00      B   
ATOM   2245 HH22 ARG B 136      17.882   4.498   0.400  1.00 10.00      B   
ATOM   2246  C   ARG B 136      11.884   0.978   5.227  1.00 10.00      B   
ATOM   2247  O   ARG B 136      11.957  -0.083   5.843  1.00 10.00      B   
ATOM   2248  N   PRO B 137      11.261   2.056   5.752  1.00 10.00      B   
ATOM   2249  CA  PRO B 137      10.674   2.059   7.108  1.00 10.00      B   
ATOM   2250  CB  PRO B 137      10.188   3.502   7.296  1.00 10.00      B   
ATOM   2251  CG  PRO B 137      10.913   4.291   6.263  1.00 10.00      B   
ATOM   2252  CD  PRO B 137      11.097   3.367   5.100  1.00 10.00      B   
ATOM   2253  C   PRO B 137       9.510   1.086   7.325  1.00 10.00      B   
ATOM   2254  O   PRO B 137       8.963   1.019   8.426  1.00 10.00      B   
ATOM   2255  N   ILE B 138       9.123   0.333   6.303  1.00 10.00      B   
ATOM   2256  HN  ILE B 138       9.589   0.405   5.444  1.00 10.00      B   
ATOM   2257  CA  ILE B 138       8.011  -0.602   6.461  1.00 10.00      B   
ATOM   2258  CB  ILE B 138       6.677  -0.029   5.919  1.00 10.00      B   
ATOM   2259  CG1 ILE B 138       5.482  -0.686   6.625  1.00 10.00      B   
ATOM   2260  CG2 ILE B 138       6.576  -0.197   4.410  1.00 10.00      B   
ATOM   2261  CD1 ILE B 138       4.145  -0.051   6.301  1.00 10.00      B   
ATOM   2262  C   ILE B 138       8.292  -1.993   5.874  1.00 10.00      B   
ATOM   2263  O   ILE B 138       7.635  -2.968   6.239  1.00 10.00      B   
ATOM   2264  N   LEU B 139       9.256  -2.087   4.967  1.00 10.00      B   
ATOM   2265  HN  LEU B 139       9.741  -1.281   4.691  1.00 10.00      B   
ATOM   2266  CA  LEU B 139       9.594  -3.370   4.355  1.00 10.00      B   
ATOM   2267  CB  LEU B 139       9.440  -3.307   2.834  1.00 10.00      B   
ATOM   2268  CG  LEU B 139       8.286  -4.117   2.232  1.00 10.00      B   
ATOM   2269  CD1 LEU B 139       6.944  -3.516   2.612  1.00 10.00      B   
ATOM   2270  CD2 LEU B 139       8.426  -4.210   0.720  1.00 10.00      B   
ATOM   2271  C   LEU B 139      11.006  -3.811   4.724  1.00 10.00      B   
ATOM   2272  O   LEU B 139      11.329  -5.001   4.668  1.00 10.00      B   
ATOM   2273  N   GLY B 140      11.841  -2.854   5.103  1.00 10.00      B   
ATOM   2274  HN  GLY B 140      11.531  -1.923   5.132  1.00 10.00      B   
ATOM   2275  CA  GLY B 140      13.207  -3.164   5.468  1.00 10.00      B   
ATOM   2276  C   GLY B 140      14.162  -2.921   4.318  1.00 10.00      B   
ATOM   2277  O   GLY B 140      14.178  -1.834   3.739  1.00 10.00      B   
ATOM   2278  N   GLN B 141      14.949  -3.929   3.981  1.00 10.00      B   
ATOM   2279  HN  GLN B 141      14.884  -4.772   4.477  1.00 10.00      B   
ATOM   2280  CA  GLN B 141      15.908  -3.819   2.890  1.00 10.00      B   
ATOM   2281  CB  GLN B 141      17.180  -4.608   3.205  1.00 10.00      B   
ATOM   2282  CG  GLN B 141      18.315  -3.764   3.757  1.00 10.00      B   
ATOM   2283  CD  GLN B 141      18.735  -2.654   2.810  1.00 10.00      B   
ATOM   2284  OE1 GLN B 141      18.549  -2.749   1.594  1.00 10.00      B   
ATOM   2285  NE2 GLN B 141      19.321  -1.602   3.357  1.00 10.00      B   
ATOM   2286 HE21 GLN B 141      19.450  -1.598   4.329  1.00 10.00      B   
ATOM   2287 HE22 GLN B 141      19.613  -0.874   2.767  1.00 10.00      B   
ATOM   2288  C   GLN B 141      15.305  -4.299   1.575  1.00 10.00      B   
ATOM   2289  O   GLN B 141      14.179  -4.799   1.543  1.00 10.00      B   
ATOM   2290  N   SER B 142      16.052  -4.141   0.495  1.00 10.00      B   
ATOM   2291  HN  SER B 142      16.942  -3.735   0.578  1.00 10.00      B   
ATOM   2292  CA  SER B 142      15.587  -4.558  -0.814  1.00 10.00      B   
ATOM   2293  CB  SER B 142      15.909  -3.482  -1.856  1.00 10.00      B   
ATOM   2294  OG  SER B 142      17.250  -3.030  -1.739  1.00 10.00      B   
ATOM   2295  HG  SER B 142      17.399  -2.315  -2.373  1.00 10.00      B   
ATOM   2296  C   SER B 142      16.204  -5.894  -1.215  1.00 10.00      B   
ATOM   2297  O   SER B 142      17.375  -6.153  -0.936  1.00 10.00      B   
ATOM   2298  N   PRO B 143      15.411  -6.775  -1.845  1.00 10.00      B   
ATOM   2299  CA  PRO B 143      15.889  -8.082  -2.306  1.00 10.00      B   
ATOM   2300  CB  PRO B 143      14.632  -8.752  -2.876  1.00 10.00      B   
ATOM   2301  CG  PRO B 143      13.488  -7.986  -2.303  1.00 10.00      B   
ATOM   2302  CD  PRO B 143      13.982  -6.580  -2.135  1.00 10.00      B   
ATOM   2303  C   PRO B 143      16.951  -7.934  -3.399  1.00 10.00      B   
ATOM   2304  O   PRO B 143      17.003  -6.915  -4.096  1.00 10.00      B   
ATOM   2305  N   GLU B 144      17.774  -8.963  -3.562  1.00 10.00      B   
ATOM   2306  HN  GLU B 144      17.649  -9.765  -3.009  1.00 10.00      B   
ATOM   2307  CA  GLU B 144      18.849  -8.947  -4.549  1.00 10.00      B   
ATOM   2308  CB  GLU B 144      19.732 -10.191  -4.411  1.00 10.00      B   
ATOM   2309  CG  GLU B 144      20.087 -10.550  -2.978  1.00 10.00      B   
ATOM   2310  CD  GLU B 144      21.255 -11.507  -2.890  1.00 10.00      B   
ATOM   2311  OE1 GLU B 144      21.168 -12.619  -3.460  1.00 10.00      B   
ATOM   2312  OE2 GLU B 144      22.266 -11.148  -2.250  1.00 10.00      B   
ATOM   2313  C   GLU B 144      18.305  -8.862  -5.969  1.00 10.00      B   
ATOM   2314  O   GLU B 144      18.823  -8.116  -6.799  1.00 10.00      B   
ATOM   2315  N   TRP B 145      17.245  -9.608  -6.235  1.00 10.00      B   
ATOM   2316  HN  TRP B 145      16.859 -10.162  -5.522  1.00 10.00      B   
ATOM   2317  CA  TRP B 145      16.640  -9.633  -7.560  1.00 10.00      B   
ATOM   2318  CB  TRP B 145      15.819 -10.912  -7.756  1.00 10.00      B   
ATOM   2319  CG  TRP B 145      16.603 -12.171  -7.532  1.00 10.00      B   
ATOM   2320  CD1 TRP B 145      16.919 -12.736  -6.329  1.00 10.00      B   
ATOM   2321  CD2 TRP B 145      17.170 -13.022  -8.535  1.00 10.00      B   
ATOM   2322  NE1 TRP B 145      17.651 -13.879  -6.519  1.00 10.00      B   
ATOM   2323  HE1 TRP B 145      17.996 -14.458  -5.806  1.00 10.00      B   
ATOM   2324  CE2 TRP B 145      17.818 -14.079  -7.864  1.00 10.00      B   
ATOM   2325  CE3 TRP B 145      17.195 -12.994  -9.933  1.00 10.00      B   
ATOM   2326  CZ2 TRP B 145      18.483 -15.096  -8.543  1.00 10.00      B   
ATOM   2327  CZ3 TRP B 145      17.855 -14.005 -10.604  1.00 10.00      B   
ATOM   2328  CH2 TRP B 145      18.490 -15.042  -9.910  1.00 10.00      B   
ATOM   2329  C   TRP B 145      15.783  -8.394  -7.825  1.00 10.00      B   
ATOM   2330  O   TRP B 145      15.359  -8.159  -8.951  1.00 10.00      B   
ATOM   2331  N   TYR B 146      15.546  -7.592  -6.793  1.00 10.00      B   
ATOM   2332  HN  TYR B 146      15.926  -7.813  -5.916  1.00 10.00      B   
ATOM   2333  CA  TYR B 146      14.738  -6.384  -6.943  1.00 10.00      B   
ATOM   2334  CB  TYR B 146      14.252  -5.880  -5.583  1.00 10.00      B   
ATOM   2335  CG  TYR B 146      13.456  -4.595  -5.647  1.00 10.00      B   
ATOM   2336  CD1 TYR B 146      12.146  -4.584  -6.110  1.00 10.00      B   
ATOM   2337  CD2 TYR B 146      14.018  -3.388  -5.249  1.00 10.00      B   
ATOM   2338  CE1 TYR B 146      11.421  -3.409  -6.173  1.00 10.00      B   
ATOM   2339  CE2 TYR B 146      13.300  -2.209  -5.306  1.00 10.00      B   
ATOM   2340  CZ  TYR B 146      12.002  -2.225  -5.771  1.00 10.00      B   
ATOM   2341  OH  TYR B 146      11.285  -1.053  -5.835  1.00 10.00      B   
ATOM   2342  HH  TYR B 146      10.399  -1.198  -5.481  1.00 10.00      B   
ATOM   2343  C   TYR B 146      15.513  -5.291  -7.671  1.00 10.00      B   
ATOM   2344  O   TYR B 146      14.976  -4.608  -8.542  1.00 10.00      B   
ATOM   2345  N   ARG B 147      16.784  -5.137  -7.317  1.00 10.00      B   
ATOM   2346  HN  ARG B 147      17.159  -5.718  -6.623  1.00 10.00      B   
ATOM   2347  CA  ARG B 147      17.632  -4.123  -7.936  1.00 10.00      B   
ATOM   2348  CB  ARG B 147      18.749  -3.690  -6.984  1.00 10.00      B   
ATOM   2349  CG  ARG B 147      19.749  -4.785  -6.650  1.00 10.00      B   
ATOM   2350  CD  ARG B 147      20.691  -4.355  -5.540  1.00 10.00      B   
ATOM   2351  NE  ARG B 147      19.995  -4.180  -4.268  1.00 10.00      B   
ATOM   2352  HE  ARG B 147      19.249  -3.539  -4.249  1.00 10.00      B   
ATOM   2353  CZ  ARG B 147      20.314  -4.829  -3.150  1.00 10.00      B   
ATOM   2354  NH1 ARG B 147      21.323  -5.688  -3.151  1.00 10.00      B   
ATOM   2355 HH11 ARG B 147      21.579  -6.202  -2.278  1.00 10.00      B   
ATOM   2356 HH12 ARG B 147      21.862  -5.859  -4.024  1.00 10.00      B   
ATOM   2357  NH2 ARG B 147      19.628  -4.618  -2.034  1.00 10.00      B   
ATOM   2358 HH21 ARG B 147      19.881  -5.124  -1.159  1.00 10.00      B   
ATOM   2359 HH22 ARG B 147      18.824  -3.946  -2.024  1.00 10.00      B   
ATOM   2360  C   ARG B 147      18.217  -4.617  -9.252  1.00 10.00      B   
ATOM   2361  O   ARG B 147      18.912  -3.876  -9.951  1.00 10.00      B   
ATOM   2362  N   SER B 148      17.924  -5.868  -9.585  1.00 10.00      B   
ATOM   2363  HN  SER B 148      17.352  -6.395  -8.993  1.00 10.00      B   
ATOM   2364  CA  SER B 148      18.416  -6.475 -10.808  1.00 10.00      B   
ATOM   2365  CB  SER B 148      17.976  -7.939 -10.892  1.00 10.00      B   
ATOM   2366  OG  SER B 148      18.426  -8.546 -12.093  1.00 10.00      B   
ATOM   2367  HG  SER B 148      19.033  -9.267 -11.878  1.00 10.00      B   
ATOM   2368  C   SER B 148      17.930  -5.708 -12.035  1.00 10.00      B   
ATOM   2369  O   SER B 148      16.736  -5.426 -12.175  1.00 10.00      B   
ATOM   2370  N   PRO B 149      18.856  -5.358 -12.936  1.00 10.00      B   
ATOM   2371  CA  PRO B 149      18.538  -4.624 -14.163  1.00 10.00      B   
ATOM   2372  CB  PRO B 149      19.891  -4.514 -14.875  1.00 10.00      B   
ATOM   2373  CG  PRO B 149      20.900  -4.683 -13.795  1.00 10.00      B   
ATOM   2374  CD  PRO B 149      20.295  -5.649 -12.824  1.00 10.00      B   
ATOM   2375  C   PRO B 149      17.552  -5.395 -15.033  1.00 10.00      B   
ATOM   2376  O   PRO B 149      16.781  -4.803 -15.786  1.00 10.00      B   
ATOM   2377  N   ASN B 150      17.577  -6.718 -14.912  1.00 10.00      B   
ATOM   2378  HN  ASN B 150      18.213  -7.125 -14.285  1.00 10.00      B   
ATOM   2379  CA  ASN B 150      16.690  -7.583 -15.683  1.00 10.00      B   
ATOM   2380  CB  ASN B 150      17.156  -9.040 -15.577  1.00 10.00      B   
ATOM   2381  CG  ASN B 150      16.619  -9.911 -16.695  1.00 10.00      B   
ATOM   2382  OD1 ASN B 150      16.481  -9.465 -17.833  1.00 10.00      B   
ATOM   2383  ND2 ASN B 150      16.311 -11.160 -16.379  1.00 10.00      B   
ATOM   2384 HD21 ASN B 150      16.444 -11.453 -15.448  1.00 10.00      B   
ATOM   2385 HD22 ASN B 150      15.962 -11.742 -17.084  1.00 10.00      B   
ATOM   2386  C   ASN B 150      15.256  -7.458 -15.173  1.00 10.00      B   
ATOM   2387  O   ASN B 150      14.302  -7.392 -15.955  1.00 10.00      B   
ATOM   2388  N   TYR B 151      15.117  -7.399 -13.853  1.00 10.00      B   
ATOM   2389  HN  TYR B 151      15.919  -7.434 -13.290  1.00 10.00      B   
ATOM   2390  CA  TYR B 151      13.815  -7.274 -13.211  1.00 10.00      B   
ATOM   2391  CB  TYR B 151      13.972  -7.488 -11.702  1.00 10.00      B   
ATOM   2392  CG  TYR B 151      12.695  -7.366 -10.902  1.00 10.00      B   
ATOM   2393  CD1 TYR B 151      11.715  -8.346 -10.968  1.00 10.00      B   
ATOM   2394  CD2 TYR B 151      12.472  -6.272 -10.076  1.00 10.00      B   
ATOM   2395  CE1 TYR B 151      10.551  -8.240 -10.232  1.00 10.00      B   
ATOM   2396  CE2 TYR B 151      11.310  -6.157  -9.337  1.00 10.00      B   
ATOM   2397  CZ  TYR B 151      10.352  -7.144  -9.420  1.00 10.00      B   
ATOM   2398  OH  TYR B 151       9.194  -7.038  -8.681  1.00 10.00      B   
ATOM   2399  HH  TYR B 151       8.883  -6.123  -8.701  1.00 10.00      B   
ATOM   2400  C   TYR B 151      13.231  -5.895 -13.489  1.00 10.00      B   
ATOM   2401  O   TYR B 151      12.034  -5.746 -13.745  1.00 10.00      B   
ATOM   2402  N   ARG B 152      14.099  -4.893 -13.469  1.00 10.00      B   
ATOM   2403  HN  ARG B 152      15.045  -5.089 -13.279  1.00 10.00      B   
ATOM   2404  CA  ARG B 152      13.700  -3.514 -13.713  1.00 10.00      B   
ATOM   2405  CB  ARG B 152      14.698  -2.560 -13.055  1.00 10.00      B   
ATOM   2406  CG  ARG B 152      14.804  -2.691 -11.543  1.00 10.00      B   
ATOM   2407  CD  ARG B 152      16.044  -1.979 -11.018  1.00 10.00      B   
ATOM   2408  NE  ARG B 152      16.334  -0.763 -11.781  1.00 10.00      B   
ATOM   2409  HE  ARG B 152      15.583  -0.145 -11.941  1.00 10.00      B   
ATOM   2410  CZ  ARG B 152      17.538  -0.442 -12.253  1.00 10.00      B   
ATOM   2411  NH1 ARG B 152      18.579  -1.243 -12.034  1.00 10.00      B   
ATOM   2412 HH11 ARG B 152      18.456  -2.124 -11.488  1.00 10.00      B   
ATOM   2413 HH12 ARG B 152      19.524  -0.991 -12.402  1.00 10.00      B   
ATOM   2414  NH2 ARG B 152      17.694   0.666 -12.966  1.00 10.00      B   
ATOM   2415 HH21 ARG B 152      16.871   1.288 -13.158  1.00 10.00      B   
ATOM   2416 HH22 ARG B 152      18.630   0.922 -13.342  1.00 10.00      B   
ATOM   2417  C   ARG B 152      13.624  -3.217 -15.212  1.00 10.00      B   
ATOM   2418  O   ARG B 152      13.663  -2.057 -15.625  1.00 10.00      B   
ATOM   2419  N   ARG B 153      13.499  -4.261 -16.020  1.00 10.00      B   
ATOM   2420  HN  ARG B 153      13.451  -5.157 -15.636  1.00 10.00      B   
ATOM   2421  CA  ARG B 153      13.429  -4.103 -17.465  1.00 10.00      B   
ATOM   2422  CB  ARG B 153      14.777  -4.479 -18.081  1.00 10.00      B   
ATOM   2423  CG  ARG B 153      15.002  -3.976 -19.497  1.00 10.00      B   
ATOM   2424  CD  ARG B 153      16.006  -4.851 -20.228  1.00 10.00      B   
ATOM   2425  NE  ARG B 153      15.408  -6.114 -20.652  1.00 10.00      B   
ATOM   2426  HE  ARG B 153      14.478  -6.081 -20.975  1.00 10.00      B   
ATOM   2427  CZ  ARG B 153      16.038  -7.288 -20.630  1.00 10.00      B   
ATOM   2428  NH1 ARG B 153      17.295  -7.370 -20.201  1.00 10.00      B   
ATOM   2429 HH11 ARG B 153      17.799  -6.515 -19.880  1.00 10.00      B   
ATOM   2430 HH12 ARG B 153      17.786  -8.293 -20.186  1.00 10.00      B   
ATOM   2431  NH2 ARG B 153      15.408  -8.383 -21.033  1.00 10.00      B   
ATOM   2432 HH21 ARG B 153      15.895  -9.306 -21.018  1.00 10.00      B   
ATOM   2433 HH22 ARG B 153      14.419  -8.330 -21.366  1.00 10.00      B   
ATOM   2434  C   ARG B 153      12.330  -4.973 -18.074  1.00 10.00      B   
ATOM   2435  O   ARG B 153      11.611  -4.540 -18.971  1.00 10.00      B   
ATOM   2436  N   ARG B 154      12.197  -6.202 -17.584  1.00 10.00      B   
ATOM   2437  HN  ARG B 154      12.786  -6.497 -16.855  1.00 10.00      B   
ATOM   2438  CA  ARG B 154      11.207  -7.132 -18.125  1.00 10.00      B   
ATOM   2439  CB  ARG B 154      11.678  -8.579 -17.986  1.00 10.00      B   
ATOM   2440  CG  ARG B 154      12.976  -8.884 -18.713  1.00 10.00      B   
ATOM   2441  CD  ARG B 154      13.305 -10.367 -18.654  1.00 10.00      B   
ATOM   2442  NE  ARG B 154      13.309 -10.873 -17.283  1.00 10.00      B   
ATOM   2443  HE  ARG B 154      13.665 -10.276 -16.585  1.00 10.00      B   
ATOM   2444  CZ  ARG B 154      12.857 -12.078 -16.929  1.00 10.00      B   
ATOM   2445  NH1 ARG B 154      12.369 -12.911 -17.846  1.00 10.00      B   
ATOM   2446 HH11 ARG B 154      12.014 -13.861 -17.561  1.00 10.00      B   
ATOM   2447 HH12 ARG B 154      12.331 -12.627 -18.848  1.00 10.00      B   
ATOM   2448  NH2 ARG B 154      12.900 -12.452 -15.657  1.00 10.00      B   
ATOM   2449 HH21 ARG B 154      13.281 -11.808 -14.930  1.00 10.00      B   
ATOM   2450 HH22 ARG B 154      12.541 -13.402 -15.371  1.00 10.00      B   
ATOM   2451  C   ARG B 154       9.813  -6.981 -17.526  1.00 10.00      B   
ATOM   2452  O   ARG B 154       8.820  -7.250 -18.201  1.00 10.00      B   
ATOM   2453  N   LEU B 155       9.732  -6.551 -16.274  1.00 10.00      B   
ATOM   2454  HN  LEU B 155      10.551  -6.311 -15.795  1.00 10.00      B   
ATOM   2455  CA  LEU B 155       8.441  -6.409 -15.602  1.00 10.00      B   
ATOM   2456  CB  LEU B 155       8.612  -6.093 -14.114  1.00 10.00      B   
ATOM   2457  CG  LEU B 155       7.330  -6.079 -13.276  1.00 10.00      B   
ATOM   2458  CD1 LEU B 155       6.634  -7.431 -13.330  1.00 10.00      B   
ATOM   2459  CD2 LEU B 155       7.635  -5.694 -11.838  1.00 10.00      B   
ATOM   2460  C   LEU B 155       7.541  -5.382 -16.282  1.00 10.00      B   
ATOM   2461  O   LEU B 155       6.335  -5.587 -16.395  1.00 10.00      B   
ATOM   2462  N   VAL B 156       8.127  -4.285 -16.745  1.00 10.00      B   
ATOM   2463  HN  VAL B 156       9.095  -4.170 -16.623  1.00 10.00      B   
ATOM   2464  CA  VAL B 156       7.361  -3.237 -17.419  1.00 10.00      B   
ATOM   2465  CB  VAL B 156       8.111  -1.885 -17.444  1.00 10.00      B   
ATOM   2466  CG1 VAL B 156       8.182  -1.289 -16.045  1.00 10.00      B   
ATOM   2467  CG2 VAL B 156       9.506  -2.040 -18.034  1.00 10.00      B   
ATOM   2468  C   VAL B 156       6.990  -3.647 -18.844  1.00 10.00      B   
ATOM   2469  O   VAL B 156       6.213  -2.968 -19.521  1.00 10.00      B   
ATOM   2470  N   ARG B 157       7.541  -4.769 -19.286  1.00 10.00      B   
ATOM   2471  HN  ARG B 157       8.132  -5.275 -18.688  1.00 10.00      B   
ATOM   2472  CA  ARG B 157       7.278  -5.280 -20.620  1.00 10.00      B   
ATOM   2473  CB  ARG B 157       8.573  -5.775 -21.271  1.00 10.00      B   
ATOM   2474  CG  ARG B 157       9.357  -4.697 -22.002  1.00 10.00      B   
ATOM   2475  CD  ARG B 157       8.537  -4.101 -23.130  1.00 10.00      B   
ATOM   2476  NE  ARG B 157       9.366  -3.432 -24.126  1.00 10.00      B   
ATOM   2477  HE  ARG B 157      10.161  -2.950 -23.803  1.00 10.00      B   
ATOM   2478  CZ  ARG B 157       9.115  -3.452 -25.432  1.00 10.00      B   
ATOM   2479  NH1 ARG B 157       8.061  -4.117 -25.897  1.00 10.00      B   
ATOM   2480 HH11 ARG B 157       7.428  -4.629 -25.242  1.00 10.00      B   
ATOM   2481 HH12 ARG B 157       7.861  -4.132 -26.921  1.00 10.00      B   
ATOM   2482  NH2 ARG B 157       9.912  -2.796 -26.271  1.00 10.00      B   
ATOM   2483 HH21 ARG B 157      10.736  -2.264 -25.908  1.00 10.00      B   
ATOM   2484 HH22 ARG B 157       9.718  -2.810 -27.300  1.00 10.00      B   
ATOM   2485  C   ARG B 157       6.249  -6.404 -20.578  1.00 10.00      B   
ATOM   2486  O   ARG B 157       5.177  -6.303 -21.181  1.00 10.00      B   
ATOM   2487  N   TRP B 158       6.577  -7.469 -19.856  1.00 10.00      B   
ATOM   2488  HN  TRP B 158       7.436  -7.476 -19.376  1.00 10.00      B   
ATOM   2489  CA  TRP B 158       5.692  -8.623 -19.737  1.00 10.00      B   
ATOM   2490  CB  TRP B 158       6.199  -9.788 -20.598  1.00 10.00      B   
ATOM   2491  CG  TRP B 158       6.670  -9.392 -21.967  1.00 10.00      B   
ATOM   2492  CD1 TRP B 158       7.964  -9.247 -22.376  1.00 10.00      B   
ATOM   2493  CD2 TRP B 158       5.855  -9.095 -23.108  1.00 10.00      B   
ATOM   2494  NE1 TRP B 158       8.004  -8.868 -23.695  1.00 10.00      B   
ATOM   2495  HE1 TRP B 158       8.821  -8.696 -24.214  1.00 10.00      B   
ATOM   2496  CE2 TRP B 158       6.722  -8.771 -24.168  1.00 10.00      B   
ATOM   2497  CE3 TRP B 158       4.477  -9.066 -23.332  1.00 10.00      B   
ATOM   2498  CZ2 TRP B 158       6.255  -8.429 -25.437  1.00 10.00      B   
ATOM   2499  CZ3 TRP B 158       4.015  -8.727 -24.590  1.00 10.00      B   
ATOM   2500  CH2 TRP B 158       4.900  -8.411 -25.626  1.00 10.00      B   
ATOM   2501  C   TRP B 158       5.575  -9.065 -18.277  1.00 10.00      B   
ATOM   2502  O   TRP B 158       6.278  -9.979 -17.839  1.00 10.00      B   
ATOM   2503  N   PRO B 159       4.682  -8.419 -17.508  1.00 10.00      B   
ATOM   2504  CA  PRO B 159       4.477  -8.731 -16.087  1.00 10.00      B   
ATOM   2505  CB  PRO B 159       3.322  -7.813 -15.670  1.00 10.00      B   
ATOM   2506  CG  PRO B 159       3.313  -6.719 -16.681  1.00 10.00      B   
ATOM   2507  CD  PRO B 159       3.807  -7.326 -17.963  1.00 10.00      B   
ATOM   2508  C   PRO B 159       4.100 -10.192 -15.846  1.00 10.00      B   
ATOM   2509  O   PRO B 159       4.687 -10.857 -14.991  1.00 10.00      B   
ATOM   2510  N   ARG B 160       3.139 -10.697 -16.616  1.00 10.00      B   
ATOM   2511  HN  ARG B 160       2.736 -10.131 -17.310  1.00 10.00      B   
ATOM   2512  CA  ARG B 160       2.680 -12.074 -16.461  1.00 10.00      B   
ATOM   2513  CB  ARG B 160       1.495 -12.367 -17.383  1.00 10.00      B   
ATOM   2514  CG  ARG B 160       0.331 -13.053 -16.687  1.00 10.00      B   
ATOM   2515  CD  ARG B 160      -0.575 -13.765 -17.679  1.00 10.00      B   
ATOM   2516  NE  ARG B 160      -1.083 -12.864 -18.713  1.00 10.00      B   
ATOM   2517  HE  ARG B 160      -0.579 -12.821 -19.557  1.00 10.00      B   
ATOM   2518  CZ  ARG B 160      -2.174 -12.107 -18.581  1.00 10.00      B   
ATOM   2519  NH1 ARG B 160      -2.889 -12.140 -17.461  1.00 10.00      B   
ATOM   2520 HH11 ARG B 160      -2.602 -12.761 -16.677  1.00 10.00      B   
ATOM   2521 HH12 ARG B 160      -3.742 -11.541 -17.361  1.00 10.00      B   
ATOM   2522  NH2 ARG B 160      -2.553 -11.327 -19.583  1.00 10.00      B   
ATOM   2523 HH21 ARG B 160      -3.404 -10.729 -19.490  1.00 10.00      B   
ATOM   2524 HH22 ARG B 160      -2.003 -11.308 -20.467  1.00 10.00      B   
ATOM   2525  C   ARG B 160       3.801 -13.079 -16.705  1.00 10.00      B   
ATOM   2526  O   ARG B 160       3.833 -14.141 -16.086  1.00 10.00      B   
ATOM   2527  N   GLN B 161       4.717 -12.732 -17.601  1.00 10.00      B   
ATOM   2528  HN  GLN B 161       4.637 -11.867 -18.051  1.00 10.00      B   
ATOM   2529  CA  GLN B 161       5.844 -13.597 -17.928  1.00 10.00      B   
ATOM   2530  CB  GLN B 161       6.570 -13.062 -19.170  1.00 10.00      B   
ATOM   2531  CG  GLN B 161       7.456 -14.072 -19.888  1.00 10.00      B   
ATOM   2532  CD  GLN B 161       8.885 -14.086 -19.374  1.00 10.00      B   
ATOM   2533  OE1 GLN B 161       9.733 -13.320 -19.839  1.00 10.00      B   
ATOM   2534  NE2 GLN B 161       9.160 -14.966 -18.420  1.00 10.00      B   
ATOM   2535 HE21 GLN B 161       8.436 -15.552 -18.106  1.00 10.00      B   
ATOM   2536 HE22 GLN B 161      10.077 -14.992 -18.054  1.00 10.00      B   
ATOM   2537  C   GLN B 161       6.801 -13.677 -16.743  1.00 10.00      B   
ATOM   2538  O   GLN B 161       7.188 -14.767 -16.317  1.00 10.00      B   
ATOM   2539  N   VAL B 162       7.153 -12.518 -16.200  1.00 10.00      B   
ATOM   2540  HN  VAL B 162       6.789 -11.687 -16.574  1.00 10.00      B   
ATOM   2541  CA  VAL B 162       8.064 -12.445 -15.062  1.00 10.00      B   
ATOM   2542  CB  VAL B 162       8.423 -10.984 -14.710  1.00 10.00      B   
ATOM   2543  CG1 VAL B 162       9.460 -10.932 -13.598  1.00 10.00      B   
ATOM   2544  CG2 VAL B 162       8.931 -10.249 -15.937  1.00 10.00      B   
ATOM   2545  C   VAL B 162       7.463 -13.136 -13.839  1.00 10.00      B   
ATOM   2546  O   VAL B 162       8.134 -13.912 -13.154  1.00 10.00      B   
ATOM   2547  N   LEU B 163       6.190 -12.866 -13.581  1.00 10.00      B   
ATOM   2548  HN  LEU B 163       5.706 -12.241 -14.166  1.00 10.00      B   
ATOM   2549  CA  LEU B 163       5.494 -13.463 -12.442  1.00 10.00      B   
ATOM   2550  CB  LEU B 163       4.095 -12.863 -12.286  1.00 10.00      B   
ATOM   2551  CG  LEU B 163       4.042 -11.373 -11.929  1.00 10.00      B   
ATOM   2552  CD1 LEU B 163       2.629 -10.831 -12.081  1.00 10.00      B   
ATOM   2553  CD2 LEU B 163       4.560 -11.138 -10.517  1.00 10.00      B   
ATOM   2554  C   LEU B 163       5.415 -14.982 -12.579  1.00 10.00      B   
ATOM   2555  O   LEU B 163       5.442 -15.710 -11.583  1.00 10.00      B   
ATOM   2556  N   ALA B 164       5.335 -15.458 -13.818  1.00 10.00      B   
ATOM   2557  HN  ALA B 164       5.316 -14.828 -14.573  1.00 10.00      B   
ATOM   2558  CA  ALA B 164       5.264 -16.890 -14.086  1.00 10.00      B   
ATOM   2559  CB  ALA B 164       4.966 -17.146 -15.554  1.00 10.00      B   
ATOM   2560  C   ALA B 164       6.562 -17.580 -13.676  1.00 10.00      B   
ATOM   2561  O   ALA B 164       6.571 -18.769 -13.346  1.00 10.00      B   
ATOM   2562  N   GLU B 165       7.656 -16.827 -13.690  1.00 10.00      B   
ATOM   2563  HN  GLU B 165       7.587 -15.885 -13.965  1.00 10.00      B   
ATOM   2564  CA  GLU B 165       8.956 -17.363 -13.307  1.00 10.00      B   
ATOM   2565  CB  GLU B 165      10.084 -16.452 -13.783  1.00 10.00      B   
ATOM   2566  CG  GLU B 165      10.101 -16.216 -15.284  1.00 10.00      B   
ATOM   2567  CD  GLU B 165      11.265 -15.358 -15.728  1.00 10.00      B   
ATOM   2568  OE1 GLU B 165      11.965 -14.789 -14.864  1.00 10.00      B   
ATOM   2569  OE2 GLU B 165      11.496 -15.253 -16.953  1.00 10.00      B   
ATOM   2570  C   GLU B 165       9.034 -17.533 -11.797  1.00 10.00      B   
ATOM   2571  O   GLU B 165       9.659 -18.466 -11.298  1.00 10.00      B   
ATOM   2572  N   PHE B 166       8.395 -16.625 -11.072  1.00 10.00      B   
ATOM   2573  HN  PHE B 166       7.930 -15.892 -11.525  1.00 10.00      B   
ATOM   2574  CA  PHE B 166       8.378 -16.685  -9.615  1.00 10.00      B   
ATOM   2575  CB  PHE B 166       7.962 -15.336  -9.023  1.00 10.00      B   
ATOM   2576  CG  PHE B 166       8.912 -14.213  -9.330  1.00 10.00      B   
ATOM   2577  CD1 PHE B 166       8.468 -13.066  -9.967  1.00 10.00      B   
ATOM   2578  CD2 PHE B 166      10.249 -14.303  -8.983  1.00 10.00      B   
ATOM   2579  CE1 PHE B 166       9.338 -12.030 -10.250  1.00 10.00      B   
ATOM   2580  CE2 PHE B 166      11.123 -13.272  -9.264  1.00 10.00      B   
ATOM   2581  CZ  PHE B 166      10.667 -12.133  -9.898  1.00 10.00      B   
ATOM   2582  C   PHE B 166       7.429 -17.778  -9.145  1.00 10.00      B   
ATOM   2583  O   PHE B 166       7.615 -18.366  -8.078  1.00 10.00      B   
ATOM   2584  N   GLY B 167       6.416 -18.047  -9.961  1.00 10.00      B   
ATOM   2585  HN  GLY B 167       6.329 -17.539 -10.795  1.00 10.00      B   
ATOM   2586  CA  GLY B 167       5.445 -19.071  -9.636  1.00 10.00      B   
ATOM   2587  C   GLY B 167       4.055 -18.508  -9.436  1.00 10.00      B   
ATOM   2588  O   GLY B 167       3.203 -19.147  -8.820  1.00 10.00      B   
ATOM   2589  N   LEU B 168       3.824 -17.310  -9.947  1.00 10.00      B   
ATOM   2590  HN  LEU B 168       4.542 -16.844 -10.428  1.00 10.00      B   
ATOM   2591  CA  LEU B 168       2.526 -16.668  -9.820  1.00 10.00      B   
ATOM   2592  CB  LEU B 168       2.684 -15.216  -9.360  1.00 10.00      B   
ATOM   2593  CG  LEU B 168       1.392 -14.433  -9.107  1.00 10.00      B   
ATOM   2594  CD1 LEU B 168       0.518 -15.145  -8.086  1.00 10.00      B   
ATOM   2595  CD2 LEU B 168       1.706 -13.016  -8.655  1.00 10.00      B   
ATOM   2596  C   LEU B 168       1.770 -16.727 -11.139  1.00 10.00      B   
ATOM   2597  O   LEU B 168       2.194 -16.142 -12.135  1.00 10.00      B   
ATOM   2598  N   GLN B 169       0.660 -17.449 -11.146  1.00 10.00      B   
ATOM   2599  HN  GLN B 169       0.374 -17.898 -10.319  1.00 10.00      B   
ATOM   2600  CA  GLN B 169      -0.152 -17.583 -12.343  1.00 10.00      B   
ATOM   2601  CB  GLN B 169      -0.491 -19.052 -12.606  1.00 10.00      B   
ATOM   2602  CG  GLN B 169      -1.092 -19.313 -13.979  1.00 10.00      B   
ATOM   2603  CD  GLN B 169      -0.141 -18.970 -15.110  1.00 10.00      B   
ATOM   2604  OE1 GLN B 169       1.079 -19.094 -14.976  1.00 10.00      B   
ATOM   2605  NE2 GLN B 169      -0.688 -18.522 -16.228  1.00 10.00      B   
ATOM   2606 HE21 GLN B 169      -1.667 -18.432 -16.264  1.00 10.00      B   
ATOM   2607 HE22 GLN B 169      -0.098 -18.302 -16.980  1.00 10.00      B   
ATOM   2608  C   GLN B 169      -1.428 -16.760 -12.214  1.00 10.00      B   
ATOM   2609  O   GLN B 169      -2.361 -17.145 -11.505  1.00 10.00      B   
ATOM   2610  N   LEU B 170      -1.458 -15.624 -12.892  1.00 10.00      B   
ATOM   2611  HN  LEU B 170      -0.684 -15.372 -13.442  1.00 10.00      B   
ATOM   2612  CA  LEU B 170      -2.614 -14.743 -12.851  1.00 10.00      B   
ATOM   2613  CB  LEU B 170      -2.169 -13.294 -12.658  1.00 10.00      B   
ATOM   2614  CG  LEU B 170      -1.451 -12.990 -11.345  1.00 10.00      B   
ATOM   2615  CD1 LEU B 170      -0.810 -11.615 -11.398  1.00 10.00      B   
ATOM   2616  CD2 LEU B 170      -2.413 -13.090 -10.171  1.00 10.00      B   
ATOM   2617  C   LEU B 170      -3.442 -14.871 -14.121  1.00 10.00      B   
ATOM   2618  O   LEU B 170      -2.916 -14.724 -15.227  1.00 10.00      B   
ATOM   2619  N   PRO B 171      -4.747 -15.159 -13.968  1.00 10.00      B   
ATOM   2620  CA  PRO B 171      -5.681 -15.312 -15.096  1.00 10.00      B   
ATOM   2621  CB  PRO B 171      -7.043 -15.471 -14.409  1.00 10.00      B   
ATOM   2622  CG  PRO B 171      -6.721 -16.002 -13.057  1.00 10.00      B   
ATOM   2623  CD  PRO B 171      -5.414 -15.374 -12.671  1.00 10.00      B   
ATOM   2624  C   PRO B 171      -5.692 -14.086 -16.010  1.00 10.00      B   
ATOM   2625  O   PRO B 171      -5.382 -12.971 -15.583  1.00 10.00      B   
ATOM   2626  N   SER B 172      -6.071 -14.297 -17.263  1.00 10.00      B   
ATOM   2627  HN  SER B 172      -6.340 -15.202 -17.535  1.00 10.00      B   
ATOM   2628  CA  SER B 172      -6.112 -13.231 -18.252  1.00 10.00      B   
ATOM   2629  CB  SER B 172      -6.289 -13.831 -19.644  1.00 10.00      B   
ATOM   2630  OG  SER B 172      -5.426 -14.944 -19.820  1.00 10.00      B   
ATOM   2631  HG  SER B 172      -5.240 -15.057 -20.762  1.00 10.00      B   
ATOM   2632  C   SER B 172      -7.225 -12.227 -17.956  1.00 10.00      B   
ATOM   2633  O   SER B 172      -7.230 -11.115 -18.486  1.00 10.00      B   
ATOM   2634  N   GLU B 173      -8.168 -12.627 -17.111  1.00 10.00      B   
ATOM   2635  HN  GLU B 173      -8.125 -13.538 -16.746  1.00 10.00      B   
ATOM   2636  CA  GLU B 173      -9.278 -11.758 -16.733  1.00 10.00      B   
ATOM   2637  CB  GLU B 173     -10.474 -12.584 -16.264  1.00 10.00      B   
ATOM   2638  CG  GLU B 173     -11.110 -13.422 -17.357  1.00 10.00      B   
ATOM   2639  CD  GLU B 173     -12.595 -13.162 -17.491  1.00 10.00      B   
ATOM   2640  OE1 GLU B 173     -13.382 -13.799 -16.761  1.00 10.00      B   
ATOM   2641  OE2 GLU B 173     -12.981 -12.315 -18.325  1.00 10.00      B   
ATOM   2642  C   GLU B 173      -8.858 -10.786 -15.634  1.00 10.00      B   
ATOM   2643  O   GLU B 173      -9.525  -9.782 -15.388  1.00 10.00      B   
ATOM   2644  N   VAL B 174      -7.752 -11.092 -14.978  1.00 10.00      B   
ATOM   2645  HN  VAL B 174      -7.252 -11.895 -15.234  1.00 10.00      B   
ATOM   2646  CA  VAL B 174      -7.240 -10.253 -13.906  1.00 10.00      B   
ATOM   2647  CB  VAL B 174      -6.370 -11.073 -12.924  1.00 10.00      B   
ATOM   2648  CG1 VAL B 174      -5.765 -10.189 -11.843  1.00 10.00      B   
ATOM   2649  CG2 VAL B 174      -7.189 -12.190 -12.297  1.00 10.00      B   
ATOM   2650  C   VAL B 174      -6.423  -9.105 -14.487  1.00 10.00      B   
ATOM   2651  O   VAL B 174      -5.616  -9.305 -15.395  1.00 10.00      B   
ATOM   2652  N   GLN B 175      -6.660  -7.902 -13.987  1.00 10.00      B   
ATOM   2653  HN  GLN B 175      -7.337  -7.797 -13.283  1.00 10.00      B   
ATOM   2654  CA  GLN B 175      -5.937  -6.732 -14.454  1.00 10.00      B   
ATOM   2655  CB  GLN B 175      -6.840  -5.498 -14.440  1.00 10.00      B   
ATOM   2656  CG  GLN B 175      -6.293  -4.327 -15.242  1.00 10.00      B   
ATOM   2657  CD  GLN B 175      -6.191  -4.628 -16.724  1.00 10.00      B   
ATOM   2658  OE1 GLN B 175      -6.990  -5.388 -17.273  1.00 10.00      B   
ATOM   2659  NE2 GLN B 175      -5.205  -4.038 -17.381  1.00 10.00      B   
ATOM   2660 HE21 GLN B 175      -4.604  -3.445 -16.883  1.00 10.00      B   
ATOM   2661 HE22 GLN B 175      -5.113  -4.220 -18.342  1.00 10.00      B   
ATOM   2662  C   GLN B 175      -4.707  -6.493 -13.591  1.00 10.00      B   
ATOM   2663  O   GLN B 175      -4.817  -6.238 -12.389  1.00 10.00      B   
ATOM   2664  N   ILE B 176      -3.541  -6.596 -14.205  1.00 10.00      B   
ATOM   2665  HN  ILE B 176      -3.521  -6.813 -15.161  1.00 10.00      B   
ATOM   2666  CA  ILE B 176      -2.287  -6.390 -13.501  1.00 10.00      B   
ATOM   2667  CB  ILE B 176      -1.221  -7.422 -13.926  1.00 10.00      B   
ATOM   2668  CG1 ILE B 176      -1.840  -8.818 -14.051  1.00 10.00      B   
ATOM   2669  CG2 ILE B 176      -0.065  -7.438 -12.932  1.00 10.00      B   
ATOM   2670  CD1 ILE B 176      -0.971  -9.809 -14.795  1.00 10.00      B   
ATOM   2671  C   ILE B 176      -1.756  -4.994 -13.792  1.00 10.00      B   
ATOM   2672  O   ILE B 176      -1.676  -4.580 -14.953  1.00 10.00      B   
ATOM   2673  N   ARG B 177      -1.403  -4.269 -12.747  1.00 10.00      B   
ATOM   2674  HN  ARG B 177      -1.487  -4.651 -11.844  1.00 10.00      B   
ATOM   2675  CA  ARG B 177      -0.881  -2.923 -12.910  1.00 10.00      B   
ATOM   2676  CB  ARG B 177      -1.851  -1.885 -12.346  1.00 10.00      B   
ATOM   2677  CG  ARG B 177      -1.679  -0.489 -12.925  1.00 10.00      B   
ATOM   2678  CD  ARG B 177      -2.800   0.437 -12.477  1.00 10.00      B   
ATOM   2679  NE  ARG B 177      -2.760   0.693 -11.040  1.00 10.00      B   
ATOM   2680  HE  ARG B 177      -1.878   0.676 -10.605  1.00 10.00      B   
ATOM   2681  CZ  ARG B 177      -3.834   0.948 -10.293  1.00 10.00      B   
ATOM   2682  NH1 ARG B 177      -5.044   0.985 -10.834  1.00 10.00      B   
ATOM   2683 HH11 ARG B 177      -5.876   1.188 -10.228  1.00 10.00      B   
ATOM   2684 HH12 ARG B 177      -5.173   0.811 -11.854  1.00 10.00      B   
ATOM   2685  NH2 ARG B 177      -3.701   1.148  -8.992  1.00 10.00      B   
ATOM   2686 HH21 ARG B 177      -4.551   1.351  -8.406  1.00 10.00      B   
ATOM   2687 HH22 ARG B 177      -2.759   1.107  -8.547  1.00 10.00      B   
ATOM   2688  C   ARG B 177       0.486  -2.790 -12.259  1.00 10.00      B   
ATOM   2689  O   ARG B 177       0.637  -3.008 -11.055  1.00 10.00      B   
ATOM   2690  N   VAL B 178       1.476  -2.449 -13.069  1.00 10.00      B   
ATOM   2691  HN  VAL B 178       1.283  -2.298 -14.016  1.00 10.00      B   
ATOM   2692  CA  VAL B 178       2.837  -2.276 -12.593  1.00 10.00      B   
ATOM   2693  CB  VAL B 178       3.861  -2.459 -13.737  1.00 10.00      B   
ATOM   2694  CG1 VAL B 178       5.280  -2.492 -13.191  1.00 10.00      B   
ATOM   2695  CG2 VAL B 178       3.562  -3.723 -14.528  1.00 10.00      B   
ATOM   2696  C   VAL B 178       2.994  -0.883 -11.996  1.00 10.00      B   
ATOM   2697  O   VAL B 178       2.583   0.107 -12.602  1.00 10.00      B   
ATOM   2698  N   ALA B 179       3.565  -0.810 -10.804  1.00 10.00      B   
ATOM   2699  HN  ALA B 179       3.852  -1.639 -10.357  1.00 10.00      B   
ATOM   2700  CA  ALA B 179       3.768   0.462 -10.134  1.00 10.00      B   
ATOM   2701  CB  ALA B 179       3.190   0.419  -8.727  1.00 10.00      B   
ATOM   2702  C   ALA B 179       5.247   0.834 -10.102  1.00 10.00      B   
ATOM   2703  O   ALA B 179       6.004   0.344  -9.257  1.00 10.00      B   
ATOM   2704  N   ASP B 180       5.651   1.692 -11.033  1.00 10.00      B   
ATOM   2705  HN  ASP B 180       4.998   2.039 -11.677  1.00 10.00      B   
ATOM   2706  CA  ASP B 180       7.035   2.148 -11.115  1.00 10.00      B   
ATOM   2707  CB  ASP B 180       7.330   2.686 -12.520  1.00 10.00      B   
ATOM   2708  CG  ASP B 180       8.795   2.593 -12.901  1.00 10.00      B   
ATOM   2709  OD1 ASP B 180       9.612   2.165 -12.060  1.00 10.00      B   
ATOM   2710  OD2 ASP B 180       9.141   2.950 -14.051  1.00 10.00      B   
ATOM   2711  C   ASP B 180       7.256   3.234 -10.069  1.00 10.00      B   
ATOM   2712  O   ASP B 180       6.897   4.396 -10.277  1.00 10.00      B   
ATOM   2713  N   SER B 181       7.834   2.842  -8.942  1.00 10.00      B   
ATOM   2714  HN  SER B 181       8.137   1.907  -8.869  1.00 10.00      B   
ATOM   2715  CA  SER B 181       8.064   3.749  -7.823  1.00 10.00      B   
ATOM   2716  CB  SER B 181       8.244   2.942  -6.534  1.00 10.00      B   
ATOM   2717  OG  SER B 181       7.311   1.868  -6.476  1.00 10.00      B   
ATOM   2718  HG  SER B 181       6.874   1.783  -7.334  1.00 10.00      B   
ATOM   2719  C   SER B 181       9.251   4.691  -8.047  1.00 10.00      B   
ATOM   2720  O   SER B 181      10.257   4.623  -7.340  1.00 10.00      B   
ATOM   2721  N   ASN B 182       9.122   5.577  -9.023  1.00 10.00      B   
ATOM   2722  HN  ASN B 182       8.297   5.583  -9.564  1.00 10.00      B   
ATOM   2723  CA  ASN B 182      10.183   6.535  -9.322  1.00 10.00      B   
ATOM   2724  CB  ASN B 182      10.347   6.712 -10.832  1.00 10.00      B   
ATOM   2725  CG  ASN B 182      10.840   5.462 -11.526  1.00 10.00      B   
ATOM   2726  OD1 ASN B 182      11.685   4.729 -11.004  1.00 10.00      B   
ATOM   2727  ND2 ASN B 182      10.311   5.209 -12.710  1.00 10.00      B   
ATOM   2728 HD21 ASN B 182       9.643   5.835 -13.064  1.00 10.00      B   
ATOM   2729 HD22 ASN B 182      10.582   4.389 -13.177  1.00 10.00      B   
ATOM   2730  C   ASN B 182       9.878   7.882  -8.688  1.00 10.00      B   
ATOM   2731  O   ASN B 182      10.738   8.761  -8.613  1.00 10.00      B   
ATOM   2732  N   GLN B 183       8.646   8.037  -8.226  1.00 10.00      B   
ATOM   2733  HN  GLN B 183       8.012   7.293  -8.304  1.00 10.00      B   
ATOM   2734  CA  GLN B 183       8.212   9.281  -7.605  1.00 10.00      B   
ATOM   2735  CB  GLN B 183       6.762   9.604  -7.981  1.00 10.00      B   
ATOM   2736  CG  GLN B 183       6.550   9.912  -9.455  1.00 10.00      B   
ATOM   2737  CD  GLN B 183       6.566   8.666 -10.315  1.00 10.00      B   
ATOM   2738  OE1 GLN B 183       6.169   7.589  -9.870  1.00 10.00      B   
ATOM   2739  NE2 GLN B 183       7.033   8.800 -11.545  1.00 10.00      B   
ATOM   2740 HE21 GLN B 183       7.342   9.686 -11.832  1.00 10.00      B   
ATOM   2741 HE22 GLN B 183       7.058   8.004 -12.119  1.00 10.00      B   
ATOM   2742  C   GLN B 183       8.365   9.223  -6.090  1.00 10.00      B   
ATOM   2743  O   GLN B 183       8.854   8.234  -5.544  1.00 10.00      B   
ATOM   2744  N   LYS B 184       7.932  10.284  -5.416  1.00 10.00      B   
ATOM   2745  HN  LYS B 184       7.537  11.035  -5.911  1.00 10.00      B   
ATOM   2746  CA  LYS B 184       8.025  10.366  -3.962  1.00 10.00      B   
ATOM   2747  CB  LYS B 184       7.664  11.773  -3.480  1.00 10.00      B   
ATOM   2748  CG  LYS B 184       8.467  12.889  -4.125  1.00 10.00      B   
ATOM   2749  CD  LYS B 184       7.976  14.250  -3.660  1.00 10.00      B   
ATOM   2750  CE  LYS B 184       8.690  15.375  -4.387  1.00 10.00      B   
ATOM   2751  NZ  LYS B 184       8.184  16.705  -3.966  1.00 10.00      B   
ATOM   2752  HZ1 LYS B 184       7.178  16.800  -4.211  1.00 10.00      B   
ATOM   2753  HZ2 LYS B 184       8.715  17.459  -4.445  1.00 10.00      B   
ATOM   2754  HZ3 LYS B 184       8.291  16.821  -2.940  1.00 10.00      B   
ATOM   2755  C   LYS B 184       7.105   9.355  -3.292  1.00 10.00      B   
ATOM   2756  O   LYS B 184       7.362   8.913  -2.175  1.00 10.00      B   
ATOM   2757  N   THR B 185       6.035   8.994  -3.979  1.00 10.00      B   
ATOM   2758  HN  THR B 185       5.884   9.378  -4.867  1.00 10.00      B   
ATOM   2759  CA  THR B 185       5.071   8.046  -3.447  1.00 10.00      B   
ATOM   2760  CB  THR B 185       3.759   8.089  -4.243  1.00 10.00      B   
ATOM   2761  OG1 THR B 185       3.412   9.454  -4.524  1.00 10.00      B   
ATOM   2762  HG1 THR B 185       3.487   9.616  -5.471  1.00 10.00      B   
ATOM   2763  CG2 THR B 185       2.642   7.431  -3.446  1.00 10.00      B   
ATOM   2764  C   THR B 185       5.605   6.611  -3.447  1.00 10.00      B   
ATOM   2765  O   THR B 185       5.961   6.065  -4.497  1.00 10.00      B   
ATOM   2766  N   ARG B 186       5.666   6.015  -2.263  1.00 10.00      B   
ATOM   2767  HN  ARG B 186       5.386   6.516  -1.461  1.00 10.00      B   
ATOM   2768  CA  ARG B 186       6.119   4.639  -2.112  1.00 10.00      B   
ATOM   2769  CB  ARG B 186       7.184   4.508  -1.012  1.00 10.00      B   
ATOM   2770  CG  ARG B 186       8.122   5.701  -0.863  1.00 10.00      B   
ATOM   2771  CD  ARG B 186       8.843   6.049  -2.160  1.00 10.00      B   
ATOM   2772  NE  ARG B 186       9.788   5.015  -2.571  1.00 10.00      B   
ATOM   2773  HE  ARG B 186      10.089   4.383  -1.882  1.00 10.00      B   
ATOM   2774  CZ  ARG B 186      10.280   4.906  -3.806  1.00 10.00      B   
ATOM   2775  NH1 ARG B 186       9.910   5.761  -4.753  1.00 10.00      B   
ATOM   2776 HH11 ARG B 186      10.296   5.674  -5.723  1.00 10.00      B   
ATOM   2777 HH12 ARG B 186       9.240   6.531  -4.535  1.00 10.00      B   
ATOM   2778  NH2 ARG B 186      11.132   3.936  -4.095  1.00 10.00      B   
ATOM   2779 HH21 ARG B 186      11.432   3.262  -3.355  1.00 10.00      B   
ATOM   2780 HH22 ARG B 186      11.517   3.844  -5.060  1.00 10.00      B   
ATOM   2781  C   ARG B 186       4.908   3.778  -1.773  1.00 10.00      B   
ATOM   2782  O   ARG B 186       4.393   3.829  -0.658  1.00 10.00      B   
ATOM   2783  N   TYR B 187       4.440   3.007  -2.741  1.00 10.00      B   
ATOM   2784  HN  TYR B 187       4.903   2.989  -3.604  1.00 10.00      B   
ATOM   2785  CA  TYR B 187       3.260   2.172  -2.546  1.00 10.00      B   
ATOM   2786  CB  TYR B 187       2.325   2.265  -3.758  1.00 10.00      B   
ATOM   2787  CG  TYR B 187       2.895   3.024  -4.937  1.00 10.00      B   
ATOM   2788  CD1 TYR B 187       3.839   2.442  -5.773  1.00 10.00      B   
ATOM   2789  CD2 TYR B 187       2.487   4.321  -5.214  1.00 10.00      B   
ATOM   2790  CE1 TYR B 187       4.361   3.132  -6.849  1.00 10.00      B   
ATOM   2791  CE2 TYR B 187       3.004   5.017  -6.287  1.00 10.00      B   
ATOM   2792  CZ  TYR B 187       3.940   4.419  -7.101  1.00 10.00      B   
ATOM   2793  OH  TYR B 187       4.449   5.107  -8.176  1.00 10.00      B   
ATOM   2794  HH  TYR B 187       4.458   6.050  -7.980  1.00 10.00      B   
ATOM   2795  C   TYR B 187       3.600   0.713  -2.262  1.00 10.00      B   
ATOM   2796  O   TYR B 187       4.590   0.178  -2.766  1.00 10.00      B   
ATOM   2797  N   ILE B 188       2.768   0.086  -1.440  1.00 10.00      B   
ATOM   2798  HN  ILE B 188       2.016   0.586  -1.056  1.00 10.00      B   
ATOM   2799  CA  ILE B 188       2.926  -1.319  -1.092  1.00 10.00      B   
ATOM   2800  CB  ILE B 188       3.042  -1.543   0.433  1.00 10.00      B   
ATOM   2801  CG1 ILE B 188       1.840  -0.942   1.172  1.00 10.00      B   
ATOM   2802  CG2 ILE B 188       4.351  -0.975   0.965  1.00 10.00      B   
ATOM   2803  CD1 ILE B 188       1.799  -1.274   2.650  1.00 10.00      B   
ATOM   2804  C   ILE B 188       1.737  -2.104  -1.634  1.00 10.00      B   
ATOM   2805  O   ILE B 188       0.711  -1.515  -1.985  1.00 10.00      B   
ATOM   2806  N   VAL B 189       1.873  -3.418  -1.715  1.00 10.00      B   
ATOM   2807  HN  VAL B 189       2.710  -3.836  -1.415  1.00 10.00      B   
ATOM   2808  CA  VAL B 189       0.804  -4.264  -2.230  1.00 10.00      B   
ATOM   2809  CB  VAL B 189       1.334  -5.244  -3.302  1.00 10.00      B   
ATOM   2810  CG1 VAL B 189       0.205  -6.088  -3.876  1.00 10.00      B   
ATOM   2811  CG2 VAL B 189       2.047  -4.491  -4.415  1.00 10.00      B   
ATOM   2812  C   VAL B 189       0.145  -5.058  -1.105  1.00 10.00      B   
ATOM   2813  O   VAL B 189       0.830  -5.703  -0.308  1.00 10.00      B   
ATOM   2814  N   MET B 190      -1.175  -4.984  -1.027  1.00 10.00      B   
ATOM   2815  HN  MET B 190      -1.664  -4.426  -1.670  1.00 10.00      B   
ATOM   2816  CA  MET B 190      -1.924  -5.718  -0.016  1.00 10.00      B   
ATOM   2817  CB  MET B 190      -2.823  -4.784   0.798  1.00 10.00      B   
ATOM   2818  CG  MET B 190      -3.687  -5.511   1.821  1.00 10.00      B   
ATOM   2819  SD  MET B 190      -4.912  -4.440   2.601  1.00 10.00      B   
ATOM   2820  CE  MET B 190      -3.851  -3.382   3.581  1.00 10.00      B   
ATOM   2821  C   MET B 190      -2.767  -6.796  -0.681  1.00 10.00      B   
ATOM   2822  O   MET B 190      -3.815  -6.504  -1.256  1.00 10.00      B   
ATOM   2823  N   PRO B 191      -2.315  -8.054  -0.623  1.00 10.00      B   
ATOM   2824  CA  PRO B 191      -3.032  -9.174  -1.233  1.00 10.00      B   
ATOM   2825  CB  PRO B 191      -2.039 -10.332  -1.125  1.00 10.00      B   
ATOM   2826  CG  PRO B 191      -1.182  -9.983   0.041  1.00 10.00      B   
ATOM   2827  CD  PRO B 191      -1.074  -8.482   0.044  1.00 10.00      B   
ATOM   2828  C   PRO B 191      -4.321  -9.509  -0.491  1.00 10.00      B   
ATOM   2829  O   PRO B 191      -4.570  -9.011   0.612  1.00 10.00      B   
ATOM   2830  N   VAL B 192      -5.140 -10.353  -1.102  1.00 10.00      B   
ATOM   2831  HN  VAL B 192      -4.889 -10.718  -1.976  1.00 10.00      B   
ATOM   2832  CA  VAL B 192      -6.401 -10.754  -0.497  1.00 10.00      B   
ATOM   2833  CB  VAL B 192      -7.494 -11.031  -1.553  1.00 10.00      B   
ATOM   2834  CG1 VAL B 192      -7.789  -9.779  -2.361  1.00 10.00      B   
ATOM   2835  CG2 VAL B 192      -7.092 -12.175  -2.469  1.00 10.00      B   
ATOM   2836  C   VAL B 192      -6.214 -11.987   0.377  1.00 10.00      B   
ATOM   2837  O   VAL B 192      -5.207 -12.695   0.264  1.00 10.00      B   
ATOM   2838  N   ARG B 193      -7.183 -12.235   1.245  1.00 10.00      B   
ATOM   2839  HN  ARG B 193      -7.958 -11.634   1.277  1.00 10.00      B   
ATOM   2840  CA  ARG B 193      -7.139 -13.380   2.139  1.00 10.00      B   
ATOM   2841  CB  ARG B 193      -8.144 -13.193   3.279  1.00 10.00      B   
ATOM   2842  CG  ARG B 193      -8.031 -14.226   4.388  1.00 10.00      B   
ATOM   2843  CD  ARG B 193      -9.343 -14.965   4.591  1.00 10.00      B   
ATOM   2844  NE  ARG B 193     -10.314 -14.175   5.344  1.00 10.00      B   
ATOM   2845  HE  ARG B 193     -10.414 -13.228   5.097  1.00 10.00      B   
ATOM   2846  CZ  ARG B 193     -11.066 -14.667   6.331  1.00 10.00      B   
ATOM   2847  NH1 ARG B 193     -10.956 -15.945   6.678  1.00 10.00      B   
ATOM   2848 HH11 ARG B 193     -11.545 -16.330   7.450  1.00 10.00      B   
ATOM   2849 HH12 ARG B 193     -10.283 -16.566   6.182  1.00 10.00      B   
ATOM   2850  NH2 ARG B 193     -11.922 -13.880   6.969  1.00 10.00      B   
ATOM   2851 HH21 ARG B 193     -12.512 -14.261   7.743  1.00 10.00      B   
ATOM   2852 HH22 ARG B 193     -12.008 -12.875   6.699  1.00 10.00      B   
ATOM   2853  C   ARG B 193      -7.449 -14.661   1.366  1.00 10.00      B   
ATOM   2854  O   ARG B 193      -8.447 -14.732   0.648  1.00 10.00      B   
ATOM   2855  N   PRO B 194      -6.586 -15.678   1.488  1.00 10.00      B   
ATOM   2856  CA  PRO B 194      -6.766 -16.959   0.801  1.00 10.00      B   
ATOM   2857  CB  PRO B 194      -5.412 -17.666   0.980  1.00 10.00      B   
ATOM   2858  CG  PRO B 194      -4.494 -16.647   1.572  1.00 10.00      B   
ATOM   2859  CD  PRO B 194      -5.363 -15.664   2.295  1.00 10.00      B   
ATOM   2860  C   PRO B 194      -7.868 -17.797   1.439  1.00 10.00      B   
ATOM   2861  O   PRO B 194      -8.236 -17.581   2.595  1.00 10.00      B   
ATOM   2862  N   GLU B 195      -8.390 -18.750   0.683  1.00 10.00      B   
ATOM   2863  HN  GLU B 195      -8.059 -18.866  -0.233  1.00 10.00      B   
ATOM   2864  CA  GLU B 195      -9.443 -19.629   1.176  1.00 10.00      B   
ATOM   2865  CB  GLU B 195     -10.186 -20.276   0.008  1.00 10.00      B   
ATOM   2866  CG  GLU B 195     -11.047 -19.312  -0.791  1.00 10.00      B   
ATOM   2867  CD  GLU B 195     -12.375 -19.033  -0.124  1.00 10.00      B   
ATOM   2868  OE1 GLU B 195     -13.352 -19.760  -0.406  1.00 10.00      B   
ATOM   2869  OE2 GLU B 195     -12.450 -18.083   0.683  1.00 10.00      B   
ATOM   2870  C   GLU B 195      -8.865 -20.704   2.093  1.00 10.00      B   
ATOM   2871  O   GLU B 195      -7.766 -21.212   1.855  1.00 10.00      B   
ATOM   2872  N   GLY B 196      -9.606 -21.046   3.138  1.00 10.00      B   
ATOM   2873  HN  GLY B 196     -10.477 -20.614   3.272  1.00 10.00      B   
ATOM   2874  CA  GLY B 196      -9.151 -22.053   4.076  1.00 10.00      B   
ATOM   2875  C   GLY B 196      -8.407 -21.440   5.242  1.00 10.00      B   
ATOM   2876  O   GLY B 196      -7.433 -22.006   5.736  1.00 10.00      B   
ATOM   2877  N   THR B 197      -8.862 -20.273   5.671  1.00 10.00      B   
ATOM   2878  HN  THR B 197      -9.644 -19.879   5.235  1.00 10.00      B   
ATOM   2879  CA  THR B 197      -8.243 -19.565   6.783  1.00 10.00      B   
ATOM   2880  CB  THR B 197      -7.389 -18.386   6.272  1.00 10.00      B   
ATOM   2881  OG1 THR B 197      -8.135 -17.655   5.291  1.00 10.00      B   
ATOM   2882  HG1 THR B 197      -7.865 -17.934   4.405  1.00 10.00      B   
ATOM   2883  CG2 THR B 197      -6.089 -18.878   5.652  1.00 10.00      B   
ATOM   2884  C   THR B 197      -9.320 -19.014   7.718  1.00 10.00      B   
ATOM   2885  O   THR B 197      -9.193 -17.910   8.252  1.00 10.00      B   
ATOM   2886  N   ASP B 198     -10.386 -19.778   7.906  1.00 10.00      B   
ATOM   2887  HN  ASP B 198     -10.438 -20.651   7.457  1.00 10.00      B   
ATOM   2888  CA  ASP B 198     -11.486 -19.351   8.763  1.00 10.00      B   
ATOM   2889  CB  ASP B 198     -12.790 -20.034   8.351  1.00 10.00      B   
ATOM   2890  CG  ASP B 198     -14.012 -19.332   8.910  1.00 10.00      B   
ATOM   2891  OD1 ASP B 198     -14.430 -18.309   8.326  1.00 10.00      B   
ATOM   2892  OD2 ASP B 198     -14.565 -19.794   9.929  1.00 10.00      B   
ATOM   2893  C   ASP B 198     -11.197 -19.619  10.236  1.00 10.00      B   
ATOM   2894  O   ASP B 198     -10.771 -20.711  10.606  1.00 10.00      B   
ATOM   2895  N   GLY B 199     -11.419 -18.610  11.070  1.00 10.00      B   
ATOM   2896  HN  GLY B 199     -11.740 -17.755  10.716  1.00 10.00      B   
ATOM   2897  CA  GLY B 199     -11.194 -18.760  12.495  1.00 10.00      B   
ATOM   2898  C   GLY B 199      -9.733 -18.665  12.879  1.00 10.00      B   
ATOM   2899  O   GLY B 199      -9.312 -19.232  13.888  1.00 10.00      B   
ATOM   2900  N   TRP B 200      -8.958 -17.950  12.080  1.00 10.00      B   
ATOM   2901  HN  TRP B 200      -9.352 -17.510  11.297  1.00 10.00      B   
ATOM   2902  CA  TRP B 200      -7.537 -17.791  12.347  1.00 10.00      B   
ATOM   2903  CB  TRP B 200      -6.734 -17.785  11.042  1.00 10.00      B   
ATOM   2904  CG  TRP B 200      -6.527 -19.144  10.442  1.00 10.00      B   
ATOM   2905  CD1 TRP B 200      -7.400 -20.195  10.460  1.00 10.00      B   
ATOM   2906  CD2 TRP B 200      -5.373 -19.599   9.727  1.00 10.00      B   
ATOM   2907  NE1 TRP B 200      -6.862 -21.272   9.801  1.00 10.00      B   
ATOM   2908  HE1 TRP B 200      -7.300 -22.144   9.680  1.00 10.00      B   
ATOM   2909  CE2 TRP B 200      -5.615 -20.932   9.343  1.00 10.00      B   
ATOM   2910  CE3 TRP B 200      -4.155 -19.008   9.377  1.00 10.00      B   
ATOM   2911  CZ2 TRP B 200      -4.689 -21.681   8.622  1.00 10.00      B   
ATOM   2912  CZ3 TRP B 200      -3.236 -19.754   8.663  1.00 10.00      B   
ATOM   2913  CH2 TRP B 200      -3.507 -21.075   8.293  1.00 10.00      B   
ATOM   2914  C   TRP B 200      -7.275 -16.518  13.141  1.00 10.00      B   
ATOM   2915  O   TRP B 200      -8.130 -15.631  13.211  1.00 10.00      B   
ATOM   2916  N   THR B 201      -6.101 -16.441  13.746  1.00 10.00      B   
ATOM   2917  HN  THR B 201      -5.464 -17.184  13.653  1.00 10.00      B   
ATOM   2918  CA  THR B 201      -5.723 -15.279  14.536  1.00 10.00      B   
ATOM   2919  CB  THR B 201      -4.886 -15.687  15.766  1.00 10.00      B   
ATOM   2920  OG1 THR B 201      -3.757 -16.463  15.342  1.00 10.00      B   
ATOM   2921  HG1 THR B 201      -4.059 -17.338  15.059  1.00 10.00      B   
ATOM   2922  CG2 THR B 201      -5.719 -16.503  16.740  1.00 10.00      B   
ATOM   2923  C   THR B 201      -4.919 -14.293  13.692  1.00 10.00      B   
ATOM   2924  O   THR B 201      -4.439 -14.641  12.609  1.00 10.00      B   
ATOM   2925  N   GLU B 202      -4.759 -13.076  14.201  1.00 10.00      B   
ATOM   2926  HN  GLU B 202      -5.150 -12.874  15.079  1.00 10.00      B   
ATOM   2927  CA  GLU B 202      -4.011 -12.031  13.506  1.00 10.00      B   
ATOM   2928  CB  GLU B 202      -4.040 -10.735  14.319  1.00 10.00      B   
ATOM   2929  CG  GLU B 202      -3.301  -9.574  13.674  1.00 10.00      B   
ATOM   2930  CD  GLU B 202      -3.044  -8.440  14.642  1.00 10.00      B   
ATOM   2931  OE1 GLU B 202      -4.025  -7.856  15.152  1.00 10.00      B   
ATOM   2932  OE2 GLU B 202      -1.862  -8.129  14.904  1.00 10.00      B   
ATOM   2933  C   GLU B 202      -2.567 -12.470  13.281  1.00 10.00      B   
ATOM   2934  O   GLU B 202      -2.002 -12.272  12.204  1.00 10.00      B   
ATOM   2935  N   ASP B 203      -1.981 -13.069  14.309  1.00 10.00      B   
ATOM   2936  HN  ASP B 203      -2.485 -13.180  15.143  1.00 10.00      B   
ATOM   2937  CA  ASP B 203      -0.607 -13.548  14.242  1.00 10.00      B   
ATOM   2938  CB  ASP B 203      -0.190 -14.171  15.575  1.00 10.00      B   
ATOM   2939  CG  ASP B 203       1.303 -14.415  15.665  1.00 10.00      B   
ATOM   2940  OD1 ASP B 203       1.780 -15.450  15.145  1.00 10.00      B   
ATOM   2941  OD2 ASP B 203       2.011 -13.575  16.259  1.00 10.00      B   
ATOM   2942  C   ASP B 203      -0.443 -14.564  13.117  1.00 10.00      B   
ATOM   2943  O   ASP B 203       0.490 -14.474  12.321  1.00 10.00      B   
ATOM   2944  N   GLN B 204      -1.377 -15.510  13.045  1.00 10.00      B   
ATOM   2945  HN  GLN B 204      -2.105 -15.507  13.702  1.00 10.00      B   
ATOM   2946  CA  GLN B 204      -1.354 -16.548  12.020  1.00 10.00      B   
ATOM   2947  CB  GLN B 204      -2.457 -17.572  12.277  1.00 10.00      B   
ATOM   2948  CG  GLN B 204      -2.115 -18.609  13.334  1.00 10.00      B   
ATOM   2949  CD  GLN B 204      -3.351 -19.296  13.884  1.00 10.00      B   
ATOM   2950  OE1 GLN B 204      -4.428 -18.705  13.936  1.00 10.00      B   
ATOM   2951  NE2 GLN B 204      -3.207 -20.539  14.307  1.00 10.00      B   
ATOM   2952 HE21 GLN B 204      -2.323 -20.953  14.240  1.00 10.00      B   
ATOM   2953 HE22 GLN B 204      -3.995 -20.996  14.679  1.00 10.00      B   
ATOM   2954  C   GLN B 204      -1.514 -15.952  10.624  1.00 10.00      B   
ATOM   2955  O   GLN B 204      -0.872 -16.398   9.675  1.00 10.00      B   
ATOM   2956  N   LEU B 205      -2.369 -14.941  10.506  1.00 10.00      B   
ATOM   2957  HN  LEU B 205      -2.860 -14.633  11.300  1.00 10.00      B   
ATOM   2958  CA  LEU B 205      -2.606 -14.282   9.224  1.00 10.00      B   
ATOM   2959  CB  LEU B 205      -3.713 -13.228   9.349  1.00 10.00      B   
ATOM   2960  CG  LEU B 205      -5.115 -13.736   9.703  1.00 10.00      B   
ATOM   2961  CD1 LEU B 205      -6.039 -12.567  10.013  1.00 10.00      B   
ATOM   2962  CD2 LEU B 205      -5.686 -14.586   8.578  1.00 10.00      B   
ATOM   2963  C   LEU B 205      -1.329 -13.631   8.702  1.00 10.00      B   
ATOM   2964  O   LEU B 205      -1.022 -13.704   7.513  1.00 10.00      B   
ATOM   2965  N   ALA B 206      -0.574 -13.025   9.607  1.00 10.00      B   
ATOM   2966  HN  ALA B 206      -0.862 -13.033  10.545  1.00 10.00      B   
ATOM   2967  CA  ALA B 206       0.662 -12.344   9.249  1.00 10.00      B   
ATOM   2968  CB  ALA B 206       1.071 -11.384  10.354  1.00 10.00      B   
ATOM   2969  C   ALA B 206       1.796 -13.320   8.937  1.00 10.00      B   
ATOM   2970  O   ALA B 206       2.791 -12.941   8.319  1.00 10.00      B   
ATOM   2971  N   GLU B 207       1.646 -14.573   9.359  1.00 10.00      B   
ATOM   2972  HN  GLU B 207       0.831 -14.821   9.844  1.00 10.00      B   
ATOM   2973  CA  GLU B 207       2.673 -15.586   9.121  1.00 10.00      B   
ATOM   2974  CB  GLU B 207       2.345 -16.890   9.852  1.00 10.00      B   
ATOM   2975  CG  GLU B 207       2.326 -16.772  11.363  1.00 10.00      B   
ATOM   2976  CD  GLU B 207       2.598 -18.091  12.051  1.00 10.00      B   
ATOM   2977  OE1 GLU B 207       1.677 -18.927  12.135  1.00 10.00      B   
ATOM   2978  OE2 GLU B 207       3.738 -18.295  12.518  1.00 10.00      B   
ATOM   2979  C   GLU B 207       2.855 -15.865   7.633  1.00 10.00      B   
ATOM   2980  O   GLU B 207       3.980 -15.989   7.149  1.00 10.00      B   
ATOM   2981  N   ILE B 208       1.745 -15.936   6.909  1.00 10.00      B   
ATOM   2982  HN  ILE B 208       0.878 -15.780   7.342  1.00 10.00      B   
ATOM   2983  CA  ILE B 208       1.786 -16.228   5.481  1.00 10.00      B   
ATOM   2984  CB  ILE B 208       0.522 -16.975   4.999  1.00 10.00      B   
ATOM   2985  CG1 ILE B 208      -0.721 -16.094   5.159  1.00 10.00      B   
ATOM   2986  CG2 ILE B 208       0.354 -18.276   5.770  1.00 10.00      B   
ATOM   2987  CD1 ILE B 208      -1.950 -16.636   4.462  1.00 10.00      B   
ATOM   2988  C   ILE B 208       2.019 -14.976   4.637  1.00 10.00      B   
ATOM   2989  O   ILE B 208       2.137 -15.053   3.414  1.00 10.00      B   
ATOM   2990  N   VAL B 209       2.089 -13.825   5.290  1.00 10.00      B   
ATOM   2991  HN  VAL B 209       1.996 -13.818   6.267  1.00 10.00      B   
ATOM   2992  CA  VAL B 209       2.322 -12.572   4.585  1.00 10.00      B   
ATOM   2993  CB  VAL B 209       1.549 -11.388   5.208  1.00 10.00      B   
ATOM   2994  CG1 VAL B 209       1.769 -10.115   4.397  1.00 10.00      B   
ATOM   2995  CG2 VAL B 209       0.065 -11.713   5.295  1.00 10.00      B   
ATOM   2996  C   VAL B 209       3.815 -12.262   4.553  1.00 10.00      B   
ATOM   2997  O   VAL B 209       4.354 -11.638   5.467  1.00 10.00      B   
ATOM   2998  N   THR B 210       4.482 -12.729   3.509  1.00 10.00      B   
ATOM   2999  HN  THR B 210       4.000 -13.240   2.823  1.00 10.00      B   
ATOM   3000  CA  THR B 210       5.911 -12.508   3.354  1.00 10.00      B   
ATOM   3001  CB  THR B 210       6.550 -13.663   2.566  1.00 10.00      B   
ATOM   3002  OG1 THR B 210       5.702 -14.001   1.459  1.00 10.00      B   
ATOM   3003  HG1 THR B 210       5.434 -14.928   1.531  1.00 10.00      B   
ATOM   3004  CG2 THR B 210       6.728 -14.880   3.459  1.00 10.00      B   
ATOM   3005  C   THR B 210       6.177 -11.194   2.625  1.00 10.00      B   
ATOM   3006  O   THR B 210       5.262 -10.606   2.040  1.00 10.00      B   
ATOM   3007  N   ARG B 211       7.425 -10.731   2.658  1.00 10.00      B   
ATOM   3008  HN  ARG B 211       8.106 -11.227   3.165  1.00 10.00      B   
ATOM   3009  CA  ARG B 211       7.795  -9.488   1.983  1.00 10.00      B   
ATOM   3010  CB  ARG B 211       9.264  -9.126   2.230  1.00 10.00      B   
ATOM   3011  CG  ARG B 211       9.629  -7.709   1.805  1.00 10.00      B   
ATOM   3012  CD  ARG B 211      11.135  -7.520   1.708  1.00 10.00      B   
ATOM   3013  NE  ARG B 211      11.741  -7.185   2.998  1.00 10.00      B   
ATOM   3014  HE  ARG B 211      11.316  -6.468   3.525  1.00 10.00      B   
ATOM   3015  CZ  ARG B 211      12.832  -7.779   3.488  1.00 10.00      B   
ATOM   3016  NH1 ARG B 211      13.432  -8.740   2.798  1.00 10.00      B   
ATOM   3017 HH11 ARG B 211      14.287  -9.206   3.176  1.00 10.00      B   
ATOM   3018 HH12 ARG B 211      13.053  -9.037   1.871  1.00 10.00      B   
ATOM   3019  NH2 ARG B 211      13.332  -7.395   4.661  1.00 10.00      B   
ATOM   3020 HH21 ARG B 211      12.877  -6.625   5.202  1.00 10.00      B   
ATOM   3021 HH22 ARG B 211      14.183  -7.861   5.047  1.00 10.00      B   
ATOM   3022  C   ARG B 211       7.512  -9.580   0.486  1.00 10.00      B   
ATOM   3023  O   ARG B 211       7.151  -8.591  -0.145  1.00 10.00      B   
ATOM   3024  N   ASP B 212       7.648 -10.783  -0.065  1.00 10.00      B   
ATOM   3025  HN  ASP B 212       7.915 -11.535   0.499  1.00 10.00      B   
ATOM   3026  CA  ASP B 212       7.404 -11.016  -1.486  1.00 10.00      B   
ATOM   3027  CB  ASP B 212       7.775 -12.453  -1.870  1.00 10.00      B   
ATOM   3028  CG  ASP B 212       9.272 -12.673  -1.979  1.00 10.00      B   
ATOM   3029  OD1 ASP B 212       9.848 -13.318  -1.075  1.00 10.00      B   
ATOM   3030  OD2 ASP B 212       9.880 -12.212  -2.969  1.00 10.00      B   
ATOM   3031  C   ASP B 212       5.945 -10.739  -1.835  1.00 10.00      B   
ATOM   3032  O   ASP B 212       5.632 -10.244  -2.922  1.00 10.00      B   
ATOM   3033  N   CYS B 213       5.054 -11.046  -0.898  1.00 10.00      B   
ATOM   3034  HN  CYS B 213       5.365 -11.429  -0.051  1.00 10.00      B   
ATOM   3035  CA  CYS B 213       3.628 -10.821  -1.094  1.00 10.00      B   
ATOM   3036  CB  CYS B 213       2.814 -11.552  -0.023  1.00 10.00      B   
ATOM   3037  SG  CYS B 213       3.125 -13.330   0.063  1.00 10.00      B   
ATOM   3038  HG  CYS B 213       4.354 -13.508   0.536  1.00 10.00      B   
ATOM   3039  C   CYS B 213       3.325  -9.328  -1.059  1.00 10.00      B   
ATOM   3040  O   CYS B 213       2.380  -8.859  -1.690  1.00 10.00      B   
ATOM   3041  N   LEU B 214       4.152  -8.587  -0.327  1.00 10.00      B   
ATOM   3042  HN  LEU B 214       4.889  -9.026   0.150  1.00 10.00      B   
ATOM   3043  CA  LEU B 214       3.997  -7.143  -0.205  1.00 10.00      B   
ATOM   3044  CB  LEU B 214       4.745  -6.635   1.030  1.00 10.00      B   
ATOM   3045  CG  LEU B 214       4.355  -7.276   2.366  1.00 10.00      B   
ATOM   3046  CD1 LEU B 214       5.402  -6.979   3.429  1.00 10.00      B   
ATOM   3047  CD2 LEU B 214       2.986  -6.788   2.815  1.00 10.00      B   
ATOM   3048  C   LEU B 214       4.523  -6.449  -1.459  1.00 10.00      B   
ATOM   3049  O   LEU B 214       4.222  -5.279  -1.715  1.00 10.00      B   
ATOM   3050  N   ILE B 215       5.335  -7.173  -2.219  1.00 10.00      B   
ATOM   3051  HN  ILE B 215       5.575  -8.077  -1.928  1.00 10.00      B   
ATOM   3052  CA  ILE B 215       5.893  -6.660  -3.463  1.00 10.00      B   
ATOM   3053  CB  ILE B 215       7.283  -7.277  -3.747  1.00 10.00      B   
ATOM   3054  CG1 ILE B 215       8.259  -6.910  -2.627  1.00 10.00      B   
ATOM   3055  CG2 ILE B 215       7.823  -6.819  -5.094  1.00 10.00      B   
ATOM   3056  CD1 ILE B 215       9.578  -7.649  -2.688  1.00 10.00      B   
ATOM   3057  C   ILE B 215       4.934  -6.976  -4.611  1.00 10.00      B   
ATOM   3058  O   ILE B 215       4.833  -6.228  -5.587  1.00 10.00      B   
ATOM   3059  N   GLY B 216       4.216  -8.084  -4.468  1.00 10.00      B   
ATOM   3060  HN  GLY B 216       4.336  -8.631  -3.663  1.00 10.00      B   
ATOM   3061  CA  GLY B 216       3.257  -8.488  -5.479  1.00 10.00      B   
ATOM   3062  C   GLY B 216       3.762  -9.605  -6.369  1.00 10.00      B   
ATOM   3063  O   GLY B 216       3.101  -9.980  -7.337  1.00 10.00      B   
ATOM   3064  N   VAL B 217       4.922 -10.156  -6.038  1.00 10.00      B   
ATOM   3065  HN  VAL B 217       5.395  -9.837  -5.241  1.00 10.00      B   
ATOM   3066  CA  VAL B 217       5.505 -11.233  -6.835  1.00 10.00      B   
ATOM   3067  CB  VAL B 217       7.051 -11.202  -6.821  1.00 10.00      B   
ATOM   3068  CG1 VAL B 217       7.565  -9.893  -7.399  1.00 10.00      B   
ATOM   3069  CG2 VAL B 217       7.589 -11.413  -5.416  1.00 10.00      B   
ATOM   3070  C   VAL B 217       5.008 -12.599  -6.371  1.00 10.00      B   
ATOM   3071  O   VAL B 217       5.189 -13.603  -7.057  1.00 10.00      B   
ATOM   3072  N   ALA B 218       4.370 -12.626  -5.212  1.00 10.00      B   
ATOM   3073  HN  ALA B 218       4.237 -11.790  -4.721  1.00 10.00      B   
ATOM   3074  CA  ALA B 218       3.850 -13.864  -4.656  1.00 10.00      B   
ATOM   3075  CB  ALA B 218       4.857 -14.473  -3.690  1.00 10.00      B   
ATOM   3076  C   ALA B 218       2.523 -13.617  -3.950  1.00 10.00      B   
ATOM   3077  O   ALA B 218       2.143 -12.469  -3.702  1.00 10.00      B   
ATOM   3078  N   VAL B 219       1.816 -14.694  -3.641  1.00 10.00      B   
ATOM   3079  HN  VAL B 219       2.171 -15.578  -3.868  1.00 10.00      B   
ATOM   3080  CA  VAL B 219       0.535 -14.601  -2.956  1.00 10.00      B   
ATOM   3081  CB  VAL B 219      -0.642 -15.076  -3.840  1.00 10.00      B   
ATOM   3082  CG1 VAL B 219      -0.950 -14.049  -4.918  1.00 10.00      B   
ATOM   3083  CG2 VAL B 219      -0.352 -16.437  -4.460  1.00 10.00      B   
ATOM   3084  C   VAL B 219       0.572 -15.423  -1.673  1.00 10.00      B   
ATOM   3085  O   VAL B 219       1.212 -16.478  -1.623  1.00 10.00      B   
ATOM   3086  N   PRO B 220      -0.095 -14.943  -0.617  1.00 10.00      B   
ATOM   3087  CA  PRO B 220      -0.136 -15.635   0.673  1.00 10.00      B   
ATOM   3088  CB  PRO B 220      -0.978 -14.708   1.559  1.00 10.00      B   
ATOM   3089  CG  PRO B 220      -1.746 -13.862   0.604  1.00 10.00      B   
ATOM   3090  CD  PRO B 220      -0.861 -13.691  -0.594  1.00 10.00      B   
ATOM   3091  C   PRO B 220      -0.794 -17.006   0.555  1.00 10.00      B   
ATOM   3092  O   PRO B 220      -1.801 -17.168  -0.137  1.00 10.00      B   
ATOM   3093  N   LYS B 221      -0.211 -17.992   1.221  1.00 10.00      B   
ATOM   3094  HN  LYS B 221       0.593 -17.801   1.750  1.00 10.00      B   
ATOM   3095  CA  LYS B 221      -0.726 -19.353   1.194  1.00 10.00      B   
ATOM   3096  CB  LYS B 221      -0.075 -20.136   0.047  1.00 10.00      B   
ATOM   3097  CG  LYS B 221      -0.555 -21.572  -0.093  1.00 10.00      B   
ATOM   3098  CD  LYS B 221       0.255 -22.329  -1.133  1.00 10.00      B   
ATOM   3099  CE  LYS B 221      -0.202 -23.773  -1.241  1.00 10.00      B   
ATOM   3100  NZ  LYS B 221       0.727 -24.601  -2.058  1.00 10.00      B   
ATOM   3101  HZ1 LYS B 221       0.872 -24.165  -2.993  1.00 10.00      B   
ATOM   3102  HZ2 LYS B 221       0.335 -25.553  -2.190  1.00 10.00      B   
ATOM   3103  HZ3 LYS B 221       1.645 -24.682  -1.578  1.00 10.00      B   
ATOM   3104  C   LYS B 221      -0.448 -20.046   2.523  1.00 10.00      B   
ATOM   3105  O   LYS B 221       0.696 -20.072   2.980  1.00 10.00      B   
ATOM   3106  N   PRO B 222      -1.496 -20.595   3.165  1.00 10.00      B   
ATOM   3107  CA  PRO B 222      -1.371 -21.297   4.451  1.00 10.00      B   
ATOM   3108  CB  PRO B 222      -2.740 -21.959   4.621  1.00 10.00      B   
ATOM   3109  CG  PRO B 222      -3.669 -21.072   3.869  1.00 10.00      B   
ATOM   3110  CD  PRO B 222      -2.890 -20.568   2.688  1.00 10.00      B   
ATOM   3111  C   PRO B 222      -0.278 -22.361   4.408  1.00 10.00      B   
ATOM   3112  O   PRO B 222      -0.353 -23.313   3.626  1.00 10.00      B   
ATOM   3113  N   GLY B 223       0.742 -22.183   5.237  1.00 10.00      B   
ATOM   3114  HN  GLY B 223       0.746 -21.406   5.837  1.00 10.00      B   
ATOM   3115  CA  GLY B 223       1.842 -23.120   5.275  1.00 10.00      B   
ATOM   3116  C   GLY B 223       3.146 -22.473   4.856  1.00 10.00      B   
ATOM   3117  O   GLY B 223       4.221 -22.892   5.285  1.00 10.00      B   
ATOM   3118  N   ILE B 224       3.051 -21.442   4.027  1.00 10.00      B   
ATOM   3119  HN  ILE B 224       2.161 -21.141   3.734  1.00 10.00      B   
ATOM   3120  CA  ILE B 224       4.232 -20.735   3.552  1.00 10.00      B   
ATOM   3121  CB  ILE B 224       4.077 -20.255   2.090  1.00 10.00      B   
ATOM   3122  CG1 ILE B 224       3.721 -21.430   1.172  1.00 10.00      B   
ATOM   3123  CG2 ILE B 224       5.353 -19.577   1.610  1.00 10.00      B   
ATOM   3124  CD1 ILE B 224       3.563 -21.042  -0.284  1.00 10.00      B   
ATOM   3125  C   ILE B 224       4.543 -19.549   4.463  1.00 10.00      B   
ATOM   3126  O   ILE B 224       4.033 -18.444   4.268  1.00 10.00      B   
ATOM   3127  N   THR B 225       5.358 -19.798   5.476  1.00 10.00      B   
ATOM   3128  HN  THR B 225       5.714 -20.708   5.590  1.00 10.00      B   
ATOM   3129  CA  THR B 225       5.745 -18.766   6.427  1.00 10.00      B   
ATOM   3130  CB  THR B 225       5.903 -19.363   7.839  1.00 10.00      B   
ATOM   3131  OG1 THR B 225       4.818 -20.271   8.082  1.00 10.00      B   
ATOM   3132  HG1 THR B 225       4.247 -20.295   7.306  1.00 10.00      B   
ATOM   3133  CG2 THR B 225       5.880 -18.272   8.898  1.00 10.00      B   
ATOM   3134  C   THR B 225       7.051 -18.098   5.995  1.00 10.00      B   
ATOM   3135  O   THR B 225       7.297 -16.927   6.302  1.00 10.00      B   
ATOM   3136  N   VAL B 226       7.886 -18.845   5.284  1.00 10.00      B   
ATOM   3137  HN  VAL B 226       7.640 -19.771   5.076  1.00 10.00      B   
ATOM   3138  CA  VAL B 226       9.159 -18.323   4.805  1.00 10.00      B   
ATOM   3139  CB  VAL B 226      10.315 -19.338   4.964  1.00 10.00      B   
ATOM   3140  CG1 VAL B 226      10.536 -19.676   6.430  1.00 10.00      B   
ATOM   3141  CG2 VAL B 226      10.053 -20.597   4.150  1.00 10.00      B   
ATOM   3142  C   VAL B 226       9.061 -17.890   3.346  1.00 10.00      B   
ATOM   3143  O   VAL B 226       8.155 -18.307   2.624  1.00 10.00      B   
ATOM   3144  N   ASN B 227       9.993 -17.048   2.925  1.00 10.00      B   
ATOM   3145  HN  ASN B 227      10.678 -16.745   3.555  1.00 10.00      B   
ATOM   3146  CA  ASN B 227      10.023 -16.560   1.552  1.00 10.00      B   
ATOM   3147  CB  ASN B 227      10.981 -15.367   1.423  1.00 10.00      B   
ATOM   3148  CG  ASN B 227      10.569 -14.163   2.245  1.00 10.00      B   
ATOM   3149  OD1 ASN B 227      10.673 -14.171   3.469  1.00 10.00      B   
ATOM   3150  ND2 ASN B 227      10.117 -13.112   1.582  1.00 10.00      B   
ATOM   3151 HD21 ASN B 227      10.066 -13.164   0.591  1.00 10.00      B   
ATOM   3152 HD22 ASN B 227       9.874 -12.319   2.097  1.00 10.00      B   
ATOM   3153  C   ASN B 227      10.478 -17.670   0.613  1.00 10.00      B   
ATOM   3154  O   ASN B 227      11.109 -18.640   1.045  1.00 10.00      B   
ATOM   3155  N   ALA B 228      10.158 -17.527  -0.669  1.00 10.00      B   
ATOM   3156  HN  ALA B 228       9.644 -16.739  -0.949  1.00 10.00      B   
ATOM   3157  CA  ALA B 228      10.554 -18.512  -1.670  1.00 10.00      B   
ATOM   3158  CB  ALA B 228       9.968 -18.155  -3.029  1.00 10.00      B   
ATOM   3159  C   ALA B 228      12.076 -18.575  -1.746  1.00 10.00      B   
ATOM   3160  O   ALA B 228      12.740 -17.543  -1.877  1.00 10.00      B   
ATOM   3161  N   LYS B 229      12.622 -19.778  -1.653  1.00 10.00      B   
ATOM   3162  HN  LYS B 229      12.039 -20.565  -1.567  1.00 10.00      B   
ATOM   3163  CA  LYS B 229      14.062 -19.966  -1.688  1.00 10.00      B   
ATOM   3164  CB  LYS B 229      14.454 -21.339  -1.133  1.00 10.00      B   
ATOM   3165  CG  LYS B 229      14.147 -21.507   0.348  1.00 10.00      B   
ATOM   3166  CD  LYS B 229      14.956 -22.633   0.960  1.00 10.00      B   
ATOM   3167  CE  LYS B 229      14.811 -22.647   2.474  1.00 10.00      B   
ATOM   3168  NZ  LYS B 229      15.817 -23.528   3.120  1.00 10.00      B   
ATOM   3169  HZ1 LYS B 229      15.773 -23.424   4.155  1.00 10.00      B   
ATOM   3170  HZ2 LYS B 229      16.771 -23.280   2.799  1.00 10.00      B   
ATOM   3171  HZ3 LYS B 229      15.631 -24.522   2.879  1.00 10.00      B   
ATOM   3172  C   LYS B 229      14.641 -19.743  -3.082  1.00 10.00      B   
ATOM   3173  O   LYS B 229      14.456 -20.553  -3.987  1.00 10.00      B   
ATOM   3174  N   ARG B 230      15.338 -18.629  -3.244  1.00 10.00      B   
ATOM   3175  HN  ARG B 230      15.447 -18.020  -2.481  1.00 10.00      B   
ATOM   3176  CA  ARG B 230      15.961 -18.283  -4.514  1.00 10.00      B   
ATOM   3177  CB  ARG B 230      15.417 -16.943  -5.026  1.00 10.00      B   
ATOM   3178  CG  ARG B 230      14.077 -17.047  -5.735  1.00 10.00      B   
ATOM   3179  CD  ARG B 230      13.214 -15.830  -5.456  1.00 10.00      B   
ATOM   3180  NE  ARG B 230      12.776 -15.786  -4.064  1.00 10.00      B   
ATOM   3181  HE  ARG B 230      13.088 -16.509  -3.473  1.00 10.00      B   
ATOM   3182  CZ  ARG B 230      11.991 -14.839  -3.553  1.00 10.00      B   
ATOM   3183  NH1 ARG B 230      11.554 -13.841  -4.312  1.00 10.00      B   
ATOM   3184 HH11 ARG B 230      10.930 -13.100  -3.900  1.00 10.00      B   
ATOM   3185 HH12 ARG B 230      11.831 -13.781  -5.318  1.00 10.00      B   
ATOM   3186  NH2 ARG B 230      11.654 -14.892  -2.271  1.00 10.00      B   
ATOM   3187 HH21 ARG B 230      11.029 -14.149  -1.856  1.00 10.00      B   
ATOM   3188 HH22 ARG B 230      12.004 -15.669  -1.670  1.00 10.00      B   
ATOM   3189  C   ARG B 230      17.472 -18.204  -4.333  1.00 10.00      B   
ATOM   3190  O   ARG B 230      17.949 -18.071  -3.205  1.00 10.00      B   
ATOM   3191  N   PRO B 231      18.244 -18.314  -5.428  1.00 10.00      B   
ATOM   3192  CA  PRO B 231      19.709 -18.247  -5.371  1.00 10.00      B   
ATOM   3193  CB  PRO B 231      20.128 -18.303  -6.843  1.00 10.00      B   
ATOM   3194  CG  PRO B 231      18.992 -18.977  -7.530  1.00 10.00      B   
ATOM   3195  CD  PRO B 231      17.757 -18.536  -6.802  1.00 10.00      B   
ATOM   3196  C   PRO B 231      20.200 -16.949  -4.734  1.00 10.00      B   
ATOM   3197  O   PRO B 231      20.005 -15.858  -5.277  1.00 10.00      B   
ATOM   3198  N   VAL B 232      20.806 -17.074  -3.566  1.00 10.00      B   
ATOM   3199  HN  VAL B 232      20.902 -17.966  -3.175  1.00 10.00      B   
ATOM   3200  CA  VAL B 232      21.339 -15.928  -2.848  1.00 10.00      B   
ATOM   3201  CB  VAL B 232      21.067 -16.028  -1.328  1.00 10.00      B   
ATOM   3202  CG1 VAL B 232      21.600 -14.805  -0.593  1.00 10.00      B   
ATOM   3203  CG2 VAL B 232      19.581 -16.206  -1.055  1.00 10.00      B   
ATOM   3204  C   VAL B 232      22.841 -15.836  -3.084  1.00 10.00      B   
ATOM   3205  O   VAL B 232      23.553 -16.839  -2.999  1.00 10.00      B   
ATOM   3206  N   LEU B 233      23.320 -14.640  -3.387  1.00 10.00      B   
ATOM   3207  HN  LEU B 233      22.707 -13.871  -3.426  1.00 10.00      B   
ATOM   3208  CA  LEU B 233      24.738 -14.436  -3.637  1.00 10.00      B   
ATOM   3209  CB  LEU B 233      24.960 -13.298  -4.637  1.00 10.00      B   
ATOM   3210  CG  LEU B 233      25.576 -13.698  -5.983  1.00 10.00      B   
ATOM   3211  CD1 LEU B 233      24.637 -14.612  -6.758  1.00 10.00      B   
ATOM   3212  CD2 LEU B 233      25.932 -12.466  -6.800  1.00 10.00      B   
ATOM   3213  C   LEU B 233      25.485 -14.163  -2.338  1.00 10.00      B   
ATOM   3214  O   LEU B 233      24.954 -13.523  -1.430  1.00 10.00      B   
ATOM   3215  N   LYS B 234      26.711 -14.656  -2.251  1.00 10.00      B   
ATOM   3216  HN  LYS B 234      27.084 -15.152  -3.012  1.00 10.00      B   
ATOM   3217  CA  LYS B 234      27.524 -14.471  -1.060  1.00 10.00      B   
ATOM   3218  CB  LYS B 234      28.433 -15.684  -0.835  1.00 10.00      B   
ATOM   3219  CG  LYS B 234      27.700 -17.013  -0.782  1.00 10.00      B   
ATOM   3220  CD  LYS B 234      28.670 -18.170  -0.623  1.00 10.00      B   
ATOM   3221  CE  LYS B 234      27.958 -19.507  -0.727  1.00 10.00      B   
ATOM   3222  NZ  LYS B 234      28.897 -20.651  -0.590  1.00 10.00      B   
ATOM   3223  HZ1 LYS B 234      29.244 -20.714   0.389  1.00 10.00      B   
ATOM   3224  HZ2 LYS B 234      29.711 -20.526  -1.223  1.00 10.00      B   
ATOM   3225  HZ3 LYS B 234      28.419 -21.542  -0.836  1.00 10.00      B   
ATOM   3226  C   LYS B 234      28.369 -13.213  -1.186  1.00 10.00      B   
ATOM   3227  O   LYS B 234      29.041 -13.003  -2.202  1.00 10.00      B   
ATOM   3228  N   ALA B 235      28.323 -12.374  -0.162  1.00 10.00      B   
ATOM   3229  HN  ALA B 235      27.762 -12.595   0.616  1.00 10.00      B   
ATOM   3230  CA  ALA B 235      29.089 -11.142  -0.153  1.00 10.00      B   
ATOM   3231  CB  ALA B 235      28.539 -10.184   0.891  1.00 10.00      B   
ATOM   3232  C   ALA B 235      30.555 -11.443   0.117  1.00 10.00      B   
ATOM   3233  O   ALA B 235      30.876 -12.404   0.823  1.00 10.00      B   
ATOM   3234  N   ASN B 236      31.435 -10.627  -0.453  1.00 10.00      B   
ATOM   3235  HN  ASN B 236      31.105  -9.885  -1.006  1.00 10.00      B   
ATOM   3236  CA  ASN B 236      32.877 -10.797  -0.280  1.00 10.00      B   
ATOM   3237  CB  ASN B 236      33.629  -9.687  -1.024  1.00 10.00      B   
ATOM   3238  CG  ASN B 236      35.070 -10.047  -1.349  1.00 10.00      B   
ATOM   3239  OD1 ASN B 236      35.694 -10.855  -0.663  1.00 10.00      B   
ATOM   3240  ND2 ASN B 236      35.612  -9.441  -2.398  1.00 10.00      B   
ATOM   3241 HD21 ASN B 236      35.062  -8.800  -2.900  1.00 10.00      B   
ATOM   3242 HD22 ASN B 236      36.540  -9.658  -2.631  1.00 10.00      B   
ATOM   3243  C   ASN B 236      33.231 -10.772   1.203  1.00 10.00      B   
ATOM   3244  O   ASN B 236      33.915 -11.663   1.711  1.00 10.00      B   
ATOM   3245  N   ARG B 237      32.739  -9.753   1.892  1.00 10.00      B   
ATOM   3246  HN  ARG B 237      32.204  -9.079   1.423  1.00 10.00      B   
ATOM   3247  CA  ARG B 237      32.968  -9.595   3.322  1.00 10.00      B   
ATOM   3248  CB  ARG B 237      34.131  -8.632   3.584  1.00 10.00      B   
ATOM   3249  CG  ARG B 237      35.497  -9.265   3.388  1.00 10.00      B   
ATOM   3250  CD  ARG B 237      36.507  -8.276   2.831  1.00 10.00      B   
ATOM   3251  NE  ARG B 237      36.732  -7.144   3.728  1.00 10.00      B   
ATOM   3252  HE  ARG B 237      36.222  -6.320   3.547  1.00 10.00      B   
ATOM   3253  CZ  ARG B 237      37.593  -7.153   4.747  1.00 10.00      B   
ATOM   3254  NH1 ARG B 237      38.321  -8.231   5.001  1.00 10.00      B   
ATOM   3255 HH11 ARG B 237      38.992  -8.236   5.799  1.00 10.00      B   
ATOM   3256 HH12 ARG B 237      38.227  -9.081   4.404  1.00 10.00      B   
ATOM   3257  NH2 ARG B 237      37.720  -6.079   5.510  1.00 10.00      B   
ATOM   3258 HH21 ARG B 237      38.393  -6.073   6.309  1.00 10.00      B   
ATOM   3259 HH22 ARG B 237      37.139  -5.224   5.311  1.00 10.00      B   
ATOM   3260  C   ARG B 237      31.696  -9.101   4.007  1.00 10.00      B   
ATOM   3261  O   ARG B 237      31.511  -7.901   4.204  1.00 10.00      B   
ATOM   3262  N   PRO B 238      30.792 -10.031   4.362  1.00 10.00      B   
ATOM   3263  CA  PRO B 238      29.522  -9.698   5.013  1.00 10.00      B   
ATOM   3264  CB  PRO B 238      28.670 -10.933   4.718  1.00 10.00      B   
ATOM   3265  CG  PRO B 238      29.648 -12.059   4.679  1.00 10.00      B   
ATOM   3266  CD  PRO B 238      30.942 -11.485   4.160  1.00 10.00      B   
ATOM   3267  C   PRO B 238      29.669  -9.518   6.520  1.00 10.00      B   
ATOM   3268  O   PRO B 238      30.745  -9.737   7.082  1.00 10.00      B   
ATOM   3269  N   VAL B 239      28.583  -9.116   7.167  1.00 10.00      B   
ATOM   3270  HN  VAL B 239      27.760  -8.957   6.663  1.00 10.00      B   
ATOM   3271  CB  VAL B 239      27.908  -7.576   9.000  1.00 10.00      B   
ATOM   3272  CG1 VAL B 239      28.055  -7.315  10.494  1.00 10.00      B   
ATOM   3273  CG2 VAL B 239      28.489  -6.421   8.194  1.00 10.00      B   
ATOM   3274  CA  VAL B 239      28.580  -8.912   8.607  1.00 10.00      B   
ATOM   3275  C   VAL B 239      27.854 -10.066   9.292  1.00 10.00      B   
ATOM   3276  O   VAL B 239      26.631 -10.209   9.082  1.00 10.00      B   
ATOM   3277  OXT VAL B 239      28.512 -10.837  10.022  1.00 10.00      B   
END
