# Supplementary material for: Large-scale discovery of protein interactions at residue resolution using co-evolution calculated from genomic sequences
Source: Nat Commun. 2021 Mar 2;12:1396. doi: 10.1038/s41467-021-21636-z (PMC7925567; doi:10.1038/s41467-021-21636-z)
Supplement: Supplementary file 12 — Supplementary Data 10 [file 41467_2021_21636_MOESM12_ESM.zip › supplementary/allpdb0203_SCNA_SCNC/models/haddock_rmsd.disp]

1 2 2.06141
1 3 2.71525
1 4 8.60953
1 5 3.49888
1 6 2.39029
1 7 2.66543
1 8 8.43255
1 9 8.5729
1 10 2.57265
1 11 8.40813
1 12 7.50666
1 13 4.37621
1 14 3.44506
1 15 6.82186
1 16 3.74846
1 17 8.08263
1 18 8.80468
1 19 7.91724
1 20 4.22302
1 21 2.92452
1 22 8.36855
1 23 7.86372
1 24 2.10941
1 25 9.09105
1 26 7.52178
1 27 3.71966
1 28 4.20142
1 29 3.44281
1 30 3.67777
1 31 7.29374
1 32 4.03049
1 33 6.18059
1 34 7.40576
1 35 6.63039
1 36 7.42271
1 37 6.71265
1 38 7.46068
1 39 3.38952
1 40 6.52238
1 41 3.18988
1 42 4.24494
1 43 3.28092
1 44 1.34342
1 45 8.36977
1 46 7.90183
1 47 3.91232
1 48 3.7375
1 49 3.28541
1 50 3.88028
1 51 8.13079
1 52 8.42589
1 53 6.91554
1 54 6.80886
1 55 3.10352
1 56 8.67257
1 57 10.3976
1 58 3.79555
1 59 7.81805
1 60 2.95237
1 61 9.14937
1 62 3.6861
1 63 8.78218
1 64 3.29281
1 65 4.16257
1 66 7.21898
1 67 3.54434
1 68 2.88149
1 69 6.7375
1 70 4.43705
1 71 3.12924
1 72 5.26007
1 73 4.5535
1 74 7.82346
1 75 3.80275
1 76 4.0108
1 77 4.08165
1 78 4.08355
1 79 3.71947
1 80 4.61964
1 81 7.11421
1 82 6.36355
1 83 8.40748
1 84 5.69347
1 85 7.58001
1 86 6.80745
1 87 7.58266
1 88 8.21382
1 89 8.30699
1 90 4.40788
1 91 4.11845
1 92 5.01231
1 93 4.80373
1 94 8.46621
1 95 5.19616
1 96 5.26164
1 97 3.14837
1 98 4.55986
1 99 7.19798
1 100 3.12759
2 3 1.93112
2 4 10.1842
2 5 2.81181
2 6 1.3105
2 7 4.07576
2 8 10.0153
2 9 10.1291
2 10 4.03818
2 11 10.0393
2 12 9.10368
2 13 5.3178
2 14 3.54454
2 15 8.51566
2 16 3.16562
2 17 9.65011
2 18 10.4636
2 19 9.39244
2 20 3.6364
2 21 3.18726
2 22 9.95601
2 23 9.43516
2 24 1.72202
2 25 10.7223
2 26 9.18993
2 27 4.66466
2 28 2.79536
2 29 2.01825
2 30 4.48602
2 31 8.89142
2 32 2.66311
2 33 7.71477
2 34 9.07098
2 35 8.07144
2 36 8.92736
2 37 8.45966
2 38 9.16697
2 39 2.74565
2 40 8.04056
2 41 4.22936
2 42 2.76024
2 43 2.21199
2 44 2.15803
2 45 9.79342
2 46 9.51544
2 47 5.41005
2 48 2.10521
2 49 2.17782
2 50 4.76084
2 51 9.76293
2 52 9.98958
2 53 8.56192
2 54 8.49791
2 55 3.98941
2 56 9.64847
2 57 12.1085
2 58 4.87677
2 59 9.53958
2 60 3.59058
2 61 10.4421
2 62 2.50656
2 63 10.4099
2 64 2.42379
2 65 5.32893
2 66 8.87542
2 67 3.23608
2 68 2.95473
2 69 7.9058
2 70 5.79332
2 71 4.20975
2 72 6.25853
2 73 3.31695
2 74 9.51718
2 75 2.3275
2 76 4.90632
2 77 4.64829
2 78 5.0125
2 79 4.97754
2 80 5.73557
2 81 8.64828
2 82 7.9859
2 83 9.8002
2 84 6.38436
2 85 9.29337
2 86 8.27715
2 87 8.90484
2 88 9.763
2 89 9.90089
2 90 5.46771
2 91 5.13519
2 92 5.23855
2 93 4.63515
2 94 9.92049
2 95 4.31336
2 96 3.62744
2 97 3.85833
2 98 5.16417
2 99 8.76561
2 100 4.06824
3 4 9.67477
3 5 2.10003
3 6 2.10802
3 7 4.0094
3 8 9.73069
3 9 9.56722
3 10 4.03359
3 11 9.79537
3 12 8.99555
3 13 5.14953
3 14 2.45704
3 15 8.34953
3 16 2.50962
3 17 9.35891
3 18 10.0906
3 19 9.02552
3 20 2.67135
3 21 3.21275
3 22 9.77076
3 23 9.03801
3 24 2.08052
3 25 10.5472
3 26 9.08059
3 27 4.39348
3 28 2.55578
3 29 2.61299
3 30 3.68689
3 31 8.87183
3 32 1.85611
3 33 7.4033
3 34 8.86731
3 35 7.28708
3 36 8.36503
3 37 8.28463
3 38 8.99972
3 39 2.91164
3 40 7.8347
3 41 3.59699
3 42 2.79374
3 43 2.22766
3 44 2.1891
3 45 9.19222
3 46 9.30484
3 47 5.45787
3 48 2.59119
3 49 2.40252
3 50 4.23652
3 51 9.56999
3 52 9.56577
3 53 8.50459
3 54 8.44799
3 55 3.8339
3 56 9.92906
3 57 12.1311
3 58 5.11993
3 59 9.4493
3 60 2.98738
3 61 10.4692
3 62 2.93547
3 63 10.396
3 64 1.46622
3 65 5.55529
3 66 8.71651
3 67 2.99711
3 68 2.90684
3 69 8.09503
3 70 5.63129
3 71 3.45212
3 72 6.29854
3 73 2.98503
3 74 9.50039
3 75 2.1508
3 76 4.86526
3 77 4.31551
3 78 4.84866
3 79 5.31872
3 80 5.65215
3 81 8.32586
3 82 7.76546
3 83 9.31881
3 84 6.46784
3 85 9.15423
3 86 8.00944
3 87 8.22763
3 88 9.46733
3 89 9.60537
3 90 5.68526
3 91 5.35986
3 92 4.15344
3 93 3.93815
3 94 9.93191
3 95 2.89438
3 96 3.55268
3 97 3.22722
3 98 4.68095
3 99 8.50383
3 100 3.97884
4 5 9.93955
4 6 10.0836
4 7 7.31496
4 8 2.85569
4 9 2.46129
4 10 6.9778
4 11 2.66222
4 12 3.6593
4 13 7.34562
4 14 8.42403
4 15 4.01664
4 16 9.97382
4 17 3.73418
4 18 2.76217
4 19 3.84028
4 20 10.0067
4 21 9.73748
4 22 4.07944
4 23 2.71761
4 24 10.0408
4 25 3.77588
4 26 3.35678
4 27 7.36886
4 28 10.9357
4 29 10.8849
4 30 7.05995
4 31 4.47556
4 32 11.0961
4 33 3.62125
4 34 4.10198
4 35 3.20938
4 36 2.58226
4 37 3.25809
4 38 3.75428
4 39 10.459
4 40 4.8268
4 41 6.86529
4 42 11.3205
4 43 10.3915
4 44 8.5886
4 45 3.04933
4 46 2.7247
4 47 6.28082
4 48 11.3437
4 49 10.5752
4 50 6.90759
4 51 2.95384
4 52 2.51128
4 53 3.63286
4 54 4.29283
4 55 8.13107
4 56 8.06605
4 57 6.2189
4 58 8.03479
4 59 3.90137
4 60 7.67847
4 61 6.81608
4 62 10.8653
4 63 4.63477
4 64 9.79447
4 65 7.61604
4 66 3.66425
4 67 9.81492
4 68 9.72973
4 69 7.32098
4 70 5.68546
4 71 7.01319
4 72 7.19183
4 73 10.9761
4 74 3.19509
4 75 11.0042
4 76 8.44046
4 77 7.96367
4 78 7.68798
4 79 7.26054
4 80 6.62577
4 81 2.53215
4 82 3.98974
4 83 3.98992
4 84 8.66019
4 85 3.36524
4 86 4.68931
4 87 3.75198
4 88 3.79906
4 89 2.74619
4 90 7.26691
4 91 7.855
4 92 7.6307
4 93 9.15515
4 94 4.84969
4 95 10.5684
4 96 12.3962
4 97 7.929
4 98 7.88687
4 99 3.52355
4 100 7.78219
5 6 2.44804
5 7 4.77934
5 8 10.1443
5 9 9.9548
5 10 5.01999
5 11 10.2995
5 12 9.48416
5 13 5.93145
5 14 3.83336
5 15 9.11262
5 16 2.52252
5 17 10.0155
5 18 10.3155
5 19 9.78068
5 20 2.35976
5 21 4.01542
5 22 10.4278
5 23 9.58833
5 24 3.05937
5 25 10.633
5 26 9.62402
5 27 5.06952
5 28 2.53259
5 29 3.22389
5 30 4.34981
5 31 9.52521
5 32 2.72834
5 33 8.16846
5 34 9.66854
5 35 7.85829
5 36 8.9632
5 37 8.90028
5 38 9.57824
5 39 2.94553
5 40 8.72789
5 41 4.20901
5 42 2.39401
5 43 2.4083
5 44 3.11681
5 45 9.8701
5 46 9.74624
5 47 6.45103
5 48 2.69009
5 49 2.86297
5 50 4.88003
5 51 10.0884
5 52 10.1133
5 53 9.1187
5 54 9.02765
5 55 4.82828
5 56 10.4392
5 57 12.3252
5 58 6.10106
5 59 10.0877
5 60 4.17013
5 61 10.9759
5 62 2.98088
5 63 10.9447
5 64 2.02914
5 65 6.19655
5 66 9.39071
5 67 3.7213
5 68 3.81909
5 69 8.35999
5 70 6.2274
5 71 4.41589
5 72 6.70608
5 73 3.09178
5 74 9.83886
5 75 2.40504
5 76 5.42902
5 77 5.47128
5 78 5.45258
5 79 6.25126
5 80 6.43792
5 81 8.88658
5 82 8.65854
5 83 10.1655
5 84 7.31912
5 85 9.67926
5 86 8.96196
5 87 8.95681
5 88 10.1993
5 89 10.063
5 90 6.60614
5 91 6.22386
5 92 4.91124
5 93 4.94152
5 94 10.4288
5 95 3.33995
5 96 3.5354
5 97 4.4946
5 98 5.66679
5 99 9.248
5 100 5.22631
6 7 4.29922
6 8 10.0425
6 9 9.92341
6 10 4.18876
6 11 10.036
6 12 9.03505
6 13 5.39857
6 14 3.78912
6 15 8.51915
6 16 2.95093
6 17 9.5555
6 18 10.2406
6 19 9.39075
6 20 3.3647
6 21 3.80645
6 22 9.89121
6 23 9.3192
6 24 2.4985
6 25 10.465
6 26 9.1827
6 27 4.84993
6 28 2.71379
6 29 2.2137
6 30 4.88721
6 31 8.80641
6 32 2.55783
6 33 7.73086
6 34 9.11304
6 35 8.04232
6 36 8.90354
6 37 8.46715
6 38 9.11862
6 39 2.17525
6 40 7.96573
6 41 4.46058
6 42 2.49981
6 43 2.03971
6 44 2.47328
6 45 9.71844
6 46 9.5065
6 47 5.69216
6 48 2.08761
6 49 2.17097
6 50 5.04474
6 51 9.68502
6 52 9.8369
6 53 8.56186
6 54 8.36786
6 55 4.44067
6 56 9.7702
6 57 11.8597
6 58 5.14764
6 59 9.47999
6 60 3.94935
6 61 10.0977
6 62 2.27826
6 63 10.2905
6 64 2.31118
6 65 5.53179
6 66 8.85444
6 67 3.8828
6 68 3.70183
6 69 7.96367
6 70 5.84233
6 71 4.40322
6 72 6.36606
6 73 3.44736
6 74 9.4441
6 75 2.58584
6 76 4.90264
6 77 5.20972
6 78 5.34748
6 79 5.33485
6 80 5.84354
6 81 8.55121
6 82 8.07165
6 83 9.72954
6 84 6.56722
6 85 9.16578
6 86 8.35844
6 87 8.76788
6 88 9.68725
6 89 9.74583
6 90 5.76285
6 91 5.20754
6 92 5.30984
6 93 4.98792
6 94 9.75678
6 95 4.41598
6 96 3.52692
6 97 4.37057
6 98 5.40466
6 99 8.77629
6 100 4.59294
7 8 7.41236
7 9 7.1686
7 10 2.25799
7 11 7.2717
7 12 6.36205
7 13 3.28473
7 14 3.87209
7 15 5.79088
7 16 4.2129
7 17 6.72803
7 18 7.28407
7 19 7.07047
7 20 4.67167
7 21 2.84068
7 22 6.95574
7 23 6.46124
7 24 3.44084
7 25 7.76456
7 26 6.47121
7 27 1.95642
7 28 5.3778
7 29 4.81638
7 30 3.15301
7 31 6.18612
7 32 5.29275
7 33 5.29503
7 34 6.247
7 35 5.3142
7 36 6.44643
7 37 5.53629
7 38 6.0933
7 39 4.37035
7 40 5.52415
7 41 2.14066
7 42 5.9048
7 43 4.5497
7 44 2.29869
7 45 7.34531
7 46 6.72422
7 47 2.71728
7 48 5.36459
7 49 4.61776
7 50 2.55943
7 51 6.96095
7 52 7.06078
7 53 5.67786
7 54 5.44088
7 55 1.51791
7 56 7.49215
7 57 8.75799
7 58 2.45239
7 59 6.58662
7 60 3.53968
7 61 9.23748
7 62 4.89295
7 63 7.38807
7 64 4.367
7 65 2.39134
7 66 5.88595
7 67 3.63872
7 68 4.1752
7 69 4.9395
7 70 2.53146
7 71 1.91383
7 72 3.87308
7 73 5.55103
7 74 6.49522
7 75 5.36923
7 76 2.47776
7 77 3.19686
7 78 2.16563
7 79 2.59958
7 80 2.85608
7 81 5.87231
7 82 5.145
7 83 7.20867
7 84 4.18591
7 85 6.17481
7 86 5.88626
7 87 6.63463
7 88 6.89469
7 89 6.68129
7 90 3.11161
7 91 2.52761
7 92 4.22877
7 93 4.31213
7 94 7.29992
7 95 6.02887
7 96 6.88027
7 97 2.54472
7 98 3.26704
7 99 5.95844
7 100 2.14952
8 9 4.33678
8 10 6.89245
8 11 1.22654
8 12 3.87051
8 13 7.94983
8 14 8.39866
8 15 3.44493
8 16 10.1378
8 17 3.44433
8 18 4.85333
8 19 2.75143
8 20 10.6119
8 21 9.85596
8 22 3.35295
8 23 3.5234
8 24 9.90159
8 25 5.02891
8 26 1.85206
8 27 7.35614
8 28 11.0247
8 29 10.8655
8 30 6.97704
8 31 3.52868
8 32 11.25
8 33 3.21945
8 34 3.24871
8 35 4.39485
8 36 2.80256
8 37 2.76252
8 38 4.36808
8 39 10.8589
8 40 4.71876
8 41 7.20644
8 42 11.3792
8 43 10.2876
8 44 8.70132
8 45 3.62993
8 46 1.38084
8 47 6.29203
8 48 11.2315
8 49 10.4512
8 50 6.93252
8 51 1.98028
8 52 3.22485
8 53 2.87
8 54 4.04078
8 55 8.0518
8 56 7.99271
8 57 7.44349
8 58 8.04952
8 59 3.3388
8 60 7.76775
8 61 6.55473
8 62 10.9531
8 63 4.67034
8 64 9.97277
8 65 7.68362
8 66 3.11179
8 67 9.76541
8 68 9.82274
8 69 7.72585
8 70 5.86001
8 71 7.33283
8 72 7.51319
8 73 10.802
8 74 3.2905
8 75 10.7928
8 76 9.09426
8 77 7.64893
8 78 7.74812
8 79 6.95198
8 80 6.45576
8 81 3.03835
8 82 3.56444
8 83 4.04723
8 84 8.98009
8 85 3.99874
8 86 4.31109
8 87 4.84662
8 88 3.96017
8 89 3.68939
8 90 7.14644
8 91 7.90571
8 92 7.97684
8 93 8.98673
8 94 4.61486
8 95 11.0346
8 96 12.6164
8 97 7.84071
8 98 7.83489
8 99 3.07292
8 100 7.60302
9 10 6.63776
9 11 3.72808
9 12 3.35305
9 13 6.7334
9 14 8.17365
9 15 3.99074
9 16 10.0021
9 17 3.0885
9 18 2.04402
9 19 3.95057
9 20 9.90265
9 21 9.62213
9 22 3.89771
9 23 1.95808
9 24 9.99979
9 25 3.36741
9 26 4.11932
9 27 7.56019
9 28 11.0574
9 29 10.9188
9 30 7.48366
9 31 4.26343
9 32 10.7995
9 33 3.73173
9 34 4.06314
9 35 3.03359
9 36 3.08503
9 37 3.49659
9 38 2.80522
9 39 9.99579
9 40 3.85416
9 41 6.92514
9 42 11.4276
9 43 10.4727
9 44 8.43043
9 45 2.66825
9 46 4.04048
9 47 6.03907
9 48 11.4063
9 49 10.6125
9 50 7.11015
9 51 3.44398
9 52 2.08059
9 53 4.02902
9 54 3.97953
9 55 8.11914
9 56 7.98784
9 57 5.39709
9 58 7.54361
9 59 3.78375
9 60 7.65796
9 61 6.78116
9 62 10.9127
9 63 3.92107
9 64 9.82171
9 65 7.35902
9 66 3.91321
9 67 10.0774
9 68 9.78876
9 69 7.23424
9 70 5.7782
9 71 6.7674
9 72 7.06279
9 73 11.2478
9 74 4.11527
9 75 11.1575
9 76 7.85933
9 77 8.1888
9 78 7.82641
9 79 7.20743
9 80 6.68904
9 81 2.96932
9 82 4.03974
9 83 3.46411
9 84 8.05656
9 85 2.76582
9 86 4.99127
9 87 2.8444
9 88 2.97198
9 89 2.71655
9 90 7.23561
9 91 7.44421
9 92 7.70677
9 93 9.37544
9 94 4.6333
9 95 10.5523
9 96 12.2906
9 97 8.0662
9 98 8.10493
9 99 4.08098
9 100 7.85676
10 11 6.69929
10 12 5.41488
10 13 2.79992
10 14 3.14444
10 15 5.22214
10 16 5.16092
10 17 6.00419
10 18 7.07488
10 19 6.02455
10 20 5.44055
10 21 4.10004
10 22 6.45158
10 23 5.75942
10 24 3.98399
10 25 7.27748
10 26 5.90025
10 27 3.46588
10 28 5.8047
10 29 5.19273
10 30 3.4776
10 31 5.36451
10 32 5.36148
10 33 4.27891
10 34 5.71486
10 35 4.99267
10 36 5.77359
10 37 5.02089
10 38 5.37257
10 39 4.66768
10 40 4.32942
10 41 2.62591
10 42 6.1459
10 43 5.09487
10 44 2.57525
10 45 6.43176
10 46 6.36854
10 47 2.03233
10 48 5.71815
10 49 4.98184
10 50 3.04911
10 51 6.3375
10 52 6.52581
10 53 5.10861
10 54 5.14006
10 55 3.06442
10 56 7.02475
10 57 8.85131
10 58 2.52544
10 59 6.10738
10 60 2.7369
10 61 8.15324
10 62 5.49717
10 63 6.71155
10 64 4.75076
10 65 3.07312
10 66 5.56891
10 67 4.75387
10 68 4.49181
10 69 5.50252
10 70 3.07384
10 71 2.30009
10 72 3.92861
10 73 5.99734
10 74 6.31783
10 75 5.55779
10 76 3.68633
10 77 3.53639
10 78 3.68062
10 79 2.405
10 80 3.38554
10 81 5.34667
10 82 4.59187
10 83 6.43231
10 84 4.38963
10 85 5.68422
10 86 5.53
10 87 5.67253
10 88 6.05833
10 89 6.47641
10 90 3.12518
10 91 3.02976
10 92 4.40154
10 93 4.8731
10 94 6.45786
10 95 6.21302
10 96 6.95336
10 97 3.30412
10 98 4.46399
10 99 5.67209
10 100 2.79573
11 12 3.20123
11 13 7.60977
11 14 8.43469
11 15 2.93826
11 16 10.227
11 17 2.64938
11 18 4.19285
11 19 2.41981
11 20 10.6404
11 21 9.82598
11 22 2.59382
11 23 2.77431
11 24 9.9447
11 25 4.43713
11 26 1.37422
11 27 7.33592
11 28 11.134
11 29 10.8794
11 30 7.21746
11 31 2.85344
11 32 11.2649
11 33 2.86636
11 34 2.69912
11 35 4.20762
11 36 2.67626
11 37 2.26946
11 38 3.60602
11 39 10.7308
11 40 4.03875
11 41 7.21984
11 42 11.5023
11 43 10.3889
11 44 8.6497
11 45 3.2242
11 46 1.20858
11 47 5.97572
11 48 11.3306
11 49 10.5266
11 50 6.98766
11 51 1.16719
11 52 2.48686
11 53 2.28654
11 54 3.4
11 55 7.99396
11 56 7.55844
11 57 6.66717
11 58 7.73982
11 59 2.5874
11 60 7.78148
11 61 6.20145
11 62 10.9819
11 63 3.76752
11 64 10.0566
11 65 7.42562
11 66 2.52609
11 67 9.88242
11 68 9.88736
11 69 7.3867
11 70 5.64911
11 71 7.26141
11 72 7.28348
11 73 11.0054
11 74 2.7835
11 75 10.9746
11 76 8.77625
11 77 7.6984
11 78 7.70687
11 79 6.72855
11 80 6.25838
11 81 2.49271
11 82 3.0389
11 83 3.44804
11 84 8.58071
11 85 3.14508
11 86 3.98741
11 87 4.3922
11 88 3.12944
11 89 2.90741
11 90 6.88684
11 91 7.56841
11 92 8.03618
11 93 9.0942
11 94 3.9088
11 95 11.1684
11 96 12.6735
11 97 7.89494
11 98 7.82865
11 99 2.63407
11 100 7.54048
12 13 5.56602
12 14 7.59769
12 15 3.84787
12 16 9.68205
12 17 2.69222
12 18 3.53225
12 19 3.59189
12 20 9.78085
12 21 8.91086
12 22 3.38576
12 23 2.09297
12 24 9.14415
12 25 2.86266
12 26 3.09818
12 27 6.8115
12 28 10.3739
12 29 9.98699
12 30 6.90332
12 31 2.66476
12 32 10.3442
12 33 2.86041
12 34 3.92648
12 35 4.35816
12 36 3.93982
12 37 2.94113
12 38 1.77924
12 39 9.35458
12 40 2.96546
12 41 6.28166
12 42 10.7539
12 43 9.82191
12 44 7.61811
12 45 3.76356
12 46 3.48839
12 47 4.56046
12 48 10.5723
12 49 9.76417
12 50 6.17546
12 51 2.7561
12 52 3.16378
12 53 2.35096
12 54 3.40973
12 55 7.29262
12 56 5.39414
12 57 5.63727
12 58 6.09878
12 59 3.45681
12 60 6.89397
12 61 6.65853
12 62 10.104
12 63 2.36457
12 64 9.39005
12 65 5.84618
12 66 3.49299
12 67 9.26094
12 68 9.23549
12 69 5.53538
12 70 4.77555
12 71 6.38636
12 72 5.34707
12 73 10.4822
12 74 3.00675
12 75 10.3541
12 76 7.26295
12 77 7.09393
12 78 6.87149
12 79 5.39577
12 80 5.47434
12 81 2.65892
12 82 3.49846
12 83 4.03669
12 84 6.61479
12 85 2.20995
12 86 5.13543
12 87 4.01917
12 88 2.55728
12 89 2.97094
12 90 5.49996
12 91 6.10565
12 92 7.37036
12 93 8.63698
12 94 2.33979
12 95 10.5564
12 96 11.684
12 97 7.56991
12 98 7.74996
12 99 4.055
12 100 6.86543
13 14 4.27857
13 15 6.61895
13 16 6.02937
13 17 6.69213
13 18 6.91494
13 19 7.18754
13 20 5.67924
13 21 4.69671
13 22 7.24823
13 23 6.01449
13 24 5.2186
13 25 7.04899
13 26 7.08273
13 27 4.09669
13 28 6.40425
13 29 5.84653
13 30 4.50289
13 31 6.38059
13 32 6.12894
13 33 5.41575
13 34 7.01328
13 35 5.5648
13 36 6.79225
13 37 6.17298
13 38 5.5427
13 39 4.9917
13 40 5.23382
13 41 3.02913
13 42 6.98277
13 43 6.30936
13 44 3.75341
13 45 7.02636
13 46 7.3368
13 47 2.56294
13 48 6.68763
13 49 5.97692
13 50 3.36321
13 51 7.21943
13 52 7.05261
13 53 5.94597
13 54 6.15638
13 55 3.87184
13 56 5.77399
13 57 8.49729
13 58 2.34805
13 59 7.1777
13 60 3.77784
13 61 9.5191
13 62 6.13778
13 63 6.85544
13 64 5.64394
13 65 2.66639
13 66 6.59265
13 67 5.29133
13 68 5.59077
13 69 4.21932
13 70 3.37767
13 71 3.13028
13 72 2.52815
13 73 6.82633
13 74 6.76133
13 75 6.66072
13 76 3.03723
13 77 4.07224
13 78 3.70152
13 79 2.90659
13 80 3.78387
13 81 5.86153
13 82 5.72514
13 83 7.06576
13 84 2.68064
13 85 6.01724
13 86 6.85258
13 87 6.06272
13 88 6.43596
13 89 6.61845
13 90 2.8022
13 91 2.88387
13 92 4.35027
13 93 5.27278
13 94 6.58003
13 95 6.67603
13 96 7.40675
13 97 4.52598
13 98 5.21049
13 99 6.72356
13 100 3.71443
14 15 7.15478
14 16 4.17571
14 17 7.83334
14 18 9.0212
14 19 7.336
14 20 4.32343
14 21 4.18084
14 22 8.35334
14 23 7.52401
14 24 3.55425
14 25 9.4627
14 26 7.85039
14 27 4.24954
14 28 4.38836
14 29 4.39962
14 30 2.91333
14 31 7.54065
14 32 3.55234
14 33 5.91187
14 34 7.55397
14 35 5.93054
14 36 6.89563
14 37 7.08463
14 38 7.6587
14 39 4.44096
14 40 6.31641
14 41 2.98394
14 42 4.83749
14 43 4.18054
14 44 2.90305
14 45 7.48244
14 46 8.10281
14 47 4.39914
14 48 4.64057
14 49 4.03434
14 50 3.37001
14 51 8.22739
14 52 8.15054
14 53 7.28153
14 54 7.40793
14 55 3.72361
14 56 8.84233
14 57 11.3882
14 58 4.48722
14 59 8.25399
14 60 1.9678
14 61 9.64013
14 62 4.89143
14 63 9.04389
14 64 3.31258
14 65 5.1005
14 66 7.5301
14 67 3.98883
14 68 3.97425
14 69 7.54747
14 70 4.89589
14 71 2.61896
14 72 5.53353
14 73 4.39213
14 74 8.56291
14 75 3.95985
14 76 5.03741
14 77 3.35221
14 78 4.60925
14 79 4.5413
14 80 4.87311
14 81 7.0689
14 82 6.44597
14 83 7.63182
14 84 5.72961
14 85 7.98216
14 86 6.88556
14 87 6.61435
14 88 7.86541
14 89 8.39882
14 90 4.88612
14 91 4.92422
14 92 3.12891
14 93 3.60538
14 94 8.59059
14 95 3.87283
14 96 5.33042
14 97 2.90747
14 98 4.44532
14 99 7.32131
14 100 3.46849
15 16 8.84693
15 17 2.74987
15 18 4.56901
15 19 2.70722
15 20 9.36025
15 21 8.26526
15 22 2.76791
15 23 3.18659
15 24 8.35442
15 25 5.44708
15 26 2.22915
15 27 6.25951
15 28 9.94416
15 29 9.49501
15 30 6.42322
15 31 2.61023
15 32 9.69035
15 33 2.2851
15 34 1.01141
15 35 3.5676
15 36 2.62354
15 37 1.32628
15 38 3.26106
15 39 9.15793
15 40 2.69981
15 41 6.2458
15 42 10.2171
15 43 8.97131
15 44 7.11195
15 45 3.45182
15 46 2.88868
15 47 4.70849
15 48 9.9279
15 49 9.11699
15 50 6.33738
15 51 2.60742
15 52 2.82803
15 53 2.48955
15 54 2.12463
15 55 6.60991
15 56 8.16012
15 57 6.58494
15 58 6.36055
15 59 1.60104
15 60 6.56215
15 61 5.41112
15 62 9.61161
15 63 4.17586
15 64 8.68391
15 65 6.40971
15 66 1.70134
15 67 8.72014
15 68 8.26727
15 69 7.24897
15 70 4.862
15 71 5.83827
15 72 6.94213
15 73 9.9436
15 74 3.6394
15 75 9.73522
15 76 7.26555
15 77 6.78817
15 78 6.79132
15 79 5.6653
15 80 5.40649
15 81 2.79219
15 82 1.47598
15 83 3.1242
15 84 7.6593
15 85 2.85676
15 86 2.20915
15 87 3.8191
15 88 3.1217
15 89 3.52377
15 90 6.05354
15 91 6.27135
15 92 7.37789
15 93 8.2171
15 94 4.74663
15 95 9.91092
15 96 11.2692
15 97 6.44912
15 98 6.54973
15 99 1.8844
15 100 6.13837
16 17 9.8452
16 18 10.2902
16 19 9.81206
16 20 2.04365
16 21 3.4452
16 22 10.069
16 23 9.56674
16 24 2.96877
16 25 10.8519
16 26 9.47979
16 27 3.90629
16 28 2.29702
16 29 2.78932
16 30 4.33922
16 31 9.33666
16 32 2.92282
16 33 8.18461
16 34 9.35599
16 35 7.81782
16 36 8.96699
16 37 8.74825
16 38 9.65678
16 39 3.23714
16 40 8.667
16 41 4.22315
16 42 2.92817
16 43 1.59442
16 44 3.23071
16 45 9.9496
16 46 9.53277
16 47 6.33901
16 48 2.60148
16 49 2.49176
16 50 4.59896
16 51 9.96303
16 52 9.90909
16 53 8.90775
16 54 8.60671
16 55 3.84774
16 56 10.4317
16 57 12.0597
16 58 5.73136
16 59 9.79606
16 60 4.67434
16 61 11.1138
16 62 2.28546
16 63 10.8371
16 64 1.70816
16 65 5.7493
16 66 8.94425
16 67 2.83049
16 68 4.16873
16 69 7.99866
16 70 5.61979
16 71 4.16243
16 72 6.65801
16 73 2.66457
16 74 9.599
16 75 2.8127
16 76 4.79521
16 77 4.86378
16 78 4.56505
16 79 5.94524
16 80 5.56684
16 81 8.68653
16 82 8.29725
16 83 9.90345
16 84 6.83047
16 85 9.54017
16 86 8.40539
16 87 9.05531
16 88 10.0843
16 89 9.71128
16 90 6.12827
16 91 5.45844
16 92 4.42556
16 93 3.8514
16 94 10.3769
16 95 3.74423
16 96 4.22022
16 97 3.66107
16 98 4.06928
16 99 8.75645
16 100 4.46074
17 18 3.94216
17 19 2.48026
17 20 10.232
17 21 9.35513
17 22 1.5181
17 23 1.85326
17 24 9.56379
17 25 4.17022
17 26 2.51916
17 27 7.00415
17 28 10.8521
17 29 10.5473
17 30 7.2815
17 31 1.87156
17 32 10.6163
17 33 2.73401
17 34 2.42738
17 35 4.02774
17 36 3.22637
17 37 2.42356
17 38 2.54509
17 39 9.93848
17 40 2.46732
17 41 6.91959
17 42 11.2747
17 43 10.0726
17 44 8.20034
17 45 3.00868
17 46 3.02894
17 47 5.35908
17 48 11.017
17 49 10.1504
17 50 6.70761
17 51 1.96969
17 52 1.85901
17 53 2.43652
17 54 2.47381
17 55 7.49795
17 56 6.99136
17 57 5.99365
17 58 6.74091
17 59 2.14585
17 60 7.53078
17 61 6.34567
17 62 10.6312
17 63 2.49344
17 64 9.72024
17 65 6.6333
17 66 2.39104
17 67 9.70651
17 68 9.78583
17 69 6.81401
17 70 5.25709
17 71 6.63671
17 72 6.67654
17 73 10.8251
17 74 3.62307
17 75 10.7553
17 76 7.83889
17 77 7.40816
17 78 7.33627
17 79 6.1817
17 80 5.68793
17 81 2.75688
17 82 2.77469
17 83 2.51165
17 84 7.42856
17 85 2.37268
17 86 4.16012
17 87 3.70745
17 88 1.62895
17 89 2.62236
17 90 6.36444
17 91 6.58836
17 92 7.62878
17 93 8.76442
17 94 3.12944
17 95 10.8891
17 96 12.2633
17 97 7.63117
17 98 7.51248
17 99 3.09156
17 100 7.16836
18 19 5.18657
18 20 10.1537
18 21 9.77063
18 22 4.38375
18 23 2.8008
18 24 10.297
18 25 2.46813
18 26 4.45249
18 27 7.67011
18 28 11.3716
18 29 11.1458
18 30 8.01448
18 31 4.69286
18 32 11.3434
18 33 4.61943
18 34 4.73861
18 35 4.08608
18 36 4.26586
18 37 3.89267
18 38 2.95654
18 39 10.1672
18 40 4.74963
18 41 7.25166
18 42 11.7305
18 43 10.792
18 44 8.70164
18 45 4.22247
18 46 4.28212
18 47 6.25135
18 48 11.7014
18 49 10.9113
18 50 7.46511
18 51 3.88186
18 52 2.97441
18 53 4.17697
18 54 4.04595
18 55 8.32876
18 56 7.70154
18 57 3.84269
18 58 7.66715
18 59 4.03187
18 60 8.27015
18 61 7.15368
18 62 11.0384
18 63 3.77752
18 64 10.2269
18 65 7.25438
18 66 4.17094
18 67 10.2934
18 68 10.1083
18 69 6.57458
18 70 5.78297
18 71 7.25193
18 72 6.91723
18 73 11.6414
18 74 3.40785
18 75 11.6049
18 76 7.71481
18 77 8.64044
18 78 7.83635
18 79 7.30582
18 80 6.7974
18 81 3.36007
18 82 4.62364
18 83 4.70107
18 84 8.05744
18 85 2.52025
18 86 5.58353
18 87 4.2874
18 88 3.78579
18 89 2.46705
18 90 7.2659
18 91 7.43744
18 92 8.33743
18 93 9.88151
18 94 4.62843
18 95 11.1809
18 96 12.6674
18 97 8.52379
18 98 8.40022
18 99 4.50057
18 100 8.15104
19 20 10.2406
19 21 9.48994
19 22 2.88305
19 23 2.84939
19 24 9.39353
19 25 5.56941
19 26 2.51701
19 27 7.28546
19 28 10.5962
19 29 10.3427
19 30 6.81154
19 31 2.85167
19 32 10.3527
19 33 2.10366
19 34 2.50968
19 35 3.91405
19 36 2.22904
19 37 2.70698
19 38 3.81217
19 39 10.1714
19 40 2.9525
19 41 6.88743
19 42 10.9224
19 43 9.88729
19 44 8.139
19 45 2.16728
19 46 2.95749
19 47 5.57025
19 48 10.7512
19 49 9.89917
19 50 6.7407
19 51 2.37202
19 52 2.75165
19 53 3.00839
19 54 3.72593
19 55 7.6969
19 56 7.95042
19 57 7.85568
19 58 7.32368
19 59 3.03613
19 60 6.9115
19 61 5.62229
19 62 10.576
19 63 4.29159
19 64 9.43684
19 65 7.41047
19 66 2.98123
19 67 9.56718
19 68 9.33357
19 69 8.01744
19 70 5.78152
19 71 6.65992
19 72 7.35425
19 73 10.4353
19 74 4.43264
19 75 10.3028
19 76 8.60308
19 77 7.16415
19 78 7.74812
19 79 6.47189
19 80 6.16741
19 81 2.99524
19 82 2.70564
19 83 2.26287
19 84 8.29511
19 85 3.76616
19 86 3.53516
19 87 3.30744
19 88 2.66864
19 89 3.93628
19 90 6.7176
19 91 7.32234
19 92 7.40786
19 93 8.50743
19 94 4.31751
19 95 10.3475
19 96 11.89
19 97 7.32981
19 98 7.51525
19 99 2.95533
19 100 7.06571
20 21 3.67559
20 22 10.637
20 23 9.68497
20 24 3.53859
20 25 10.7699
20 26 10.0254
20 27 4.71873
20 28 2.61565
20 29 3.26642
20 30 4.6772
20 31 9.91778
20 32 2.91581
20 33 8.50762
20 34 9.91604
20 35 7.76748
20 36 9.19361
20 37 9.17168
20 38 9.7154
20 39 2.86079
20 40 8.97326
20 41 4.20019
20 42 3.109
20 43 2.85943
20 44 3.38069
20 45 10.0471
20 46 10.0395
20 47 6.55416
20 48 3.31527
20 49 3.41462
20 50 4.91786
20 51 10.4112
20 52 10.1565
20 53 9.39409
20 54 9.1758
20 55 4.57561
20 56 10.5153
20 57 12.0545
20 58 6.04205
20 59 10.3177
20 60 4.56979
20 61 11.499
20 62 2.86981
20 63 11.1154
20 64 2.02651
20 65 6.08226
20 66 9.52262
20 67 3.45827
20 68 4.05239
20 69 8.10733
20 70 6.04035
20 71 4.29801
20 72 6.65649
20 73 3.5813
20 74 9.95097
20 75 3.45091
20 76 4.67625
20 77 5.48702
20 78 5.09034
20 79 6.42505
20 80 6.29372
20 81 8.92824
20 82 8.77723
20 83 10.2397
20 84 6.88557
20 85 9.72844
20 86 8.96717
20 87 8.96689
20 88 10.3442
20 89 9.94498
20 90 6.51699
20 91 5.95729
20 92 4.52351
20 93 4.67493
20 94 10.7053
20 95 2.96053
20 96 3.82346
20 97 4.34043
20 98 5.07062
20 99 9.2875
20 100 5.11619
21 22 9.61005
21 23 9.06451
21 24 1.84701
21 25 10.2997
21 26 9.05285
21 27 3.58268
21 28 4.32584
21 29 3.71367
21 30 4.00713
21 31 8.8556
21 32 4.0981
21 33 7.75228
21 34 8.7251
21 35 7.45535
21 36 8.76799
21 37 8.10379
21 38 8.61415
21 39 3.58931
21 40 8.01746
21 41 3.4399
21 42 4.7986
21 43 3.74441
21 44 2.19807
21 45 9.70397
21 46 9.26889
21 47 4.85318
21 48 4.11872
21 49 3.84192
21 50 4.02342
21 51 9.61
21 52 9.65462
21 53 8.33285
21 54 8.14835
21 55 2.47001
21 56 9.31982
21 57 11.1355
21 58 3.95274
21 59 9.20735
21 60 4.14656
21 61 11.4672
21 62 3.93709
21 63 10.0542
21 64 3.64382
21 65 4.19069
21 66 8.50592
21 67 2.4098
21 68 2.80074
21 69 6.7748
21 70 5.05461
21 71 3.35505
21 72 5.54833
21 73 4.65307
21 74 9.10669
21 75 4.20207
21 76 3.34204
21 77 4.06333
21 78 3.41294
21 79 4.49214
21 80 5.14995
21 81 8.46047
21 82 7.65172
21 83 9.66247
21 84 5.3713
21 85 8.83561
21 86 8.11037
21 87 8.87162
21 88 9.48599
21 89 9.3545
21 90 4.93279
21 91 4.41125
21 92 5.11441
21 93 4.49026
21 94 9.9674
21 95 4.94989
21 96 5.40748
21 97 3.06038
21 98 4.31846
21 99 8.46964
21 100 3.28862
22 23 2.64402
22 24 9.82375
22 25 4.69085
22 26 2.38918
22 27 7.05165
22 28 11.1225
22 29 10.7465
22 30 7.59049
22 31 1.92043
22 32 11.0176
22 33 3.30019
22 34 2.31138
22 35 4.71259
22 36 3.6749
22 37 2.6266
22 38 3.24013
22 39 10.3528
22 40 3.21048
22 41 7.31763
22 42 11.5465
22 43 10.3029
22 44 8.5582
22 45 3.68583
22 46 2.74716
22 47 5.65919
22 48 11.2371
22 49 10.3089
22 50 7.00075
22 51 1.86374
22 52 2.23052
22 53 2.3353
22 54 2.27462
22 55 7.61751
22 56 7.14588
22 57 5.95953
22 58 6.98111
22 59 1.78199
22 60 7.99778
22 61 6.42421
22 62 10.8306
22 63 2.60715
22 64 10.0423
22 65 6.82099
22 66 1.89882
22 67 9.85931
22 68 10.103
22 69 6.83766
22 70 5.35443
22 71 7.03409
22 72 6.92274
22 73 10.9975
22 74 3.32619
22 75 11.025
22 76 8.14334
22 77 7.53381
22 78 7.4187
22 79 6.29009
22 80 5.63639
22 81 3.02005
22 82 2.81576
22 83 2.76087
22 84 7.66606
22 85 2.6304
22 86 4.00054
22 87 4.52303
22 88 2.08688
22 89 2.5592
22 90 6.43737
22 91 6.70144
22 92 7.98746
22 93 8.88553
22 94 3.29046
22 95 11.3596
22 96 12.6088
22 97 7.80615
22 98 7.43839
22 99 2.73605
22 100 7.25616
23 24 9.35084
23 25 3.33439
23 26 2.98916
23 27 6.76323
23 28 10.4847
23 29 10.2249
23 30 6.83065
23 31 2.81412
23 32 10.3196
23 33 2.55392
23 34 3.18441
23 35 3.16817
23 36 2.77552
23 37 2.56434
23 38 1.96303
23 39 9.56741
23 40 2.67281
23 41 6.31799
23 42 10.9055
23 43 9.90031
23 44 7.83585
23 45 2.3785
23 46 3.1102
23 47 4.97712
23 48 10.7788
23 49 9.88891
23 50 6.27367
23 51 2.3187
23 52 1.61305
23 53 2.59846
23 54 2.98684
23 55 7.31335
23 56 6.69866
23 57 5.61422
23 58 6.55116
23 59 2.86538
23 60 6.97432
23 61 6.35377
23 62 10.3098
23 63 2.75791
23 64 9.34751
23 65 6.39573
23 66 2.79322
23 67 9.36929
23 68 9.34092
23 69 6.32035
23 70 4.84033
23 71 6.18821
23 72 6.05297
23 73 10.5441
23 74 3.24329
23 75 10.5095
23 76 7.36734
23 77 7.14506
23 78 7.00824
23 79 5.99642
23 80 5.54269
23 81 2.01393
23 82 2.88737
23 83 2.55441
23 84 7.08265
23 85 1.85418
23 86 4.25899
23 87 2.7931
23 88 1.61972
23 89 1.97411
23 90 6.01785
23 91 6.43451
23 92 7.05905
23 93 8.50168
23 94 3.16789
23 95 10.3002
23 96 11.8105
23 97 7.35294
23 98 7.3281
23 99 3.17643
23 100 6.9113
24 25 10.7154
24 26 9.11982
24 27 4.09851
24 28 3.38049
24 29 2.70581
24 30 3.96992
24 31 8.91397
24 32 3.04626
24 33 7.72963
24 34 8.85713
24 35 7.78481
24 36 8.81888
24 37 8.28452
24 38 9.01916
24 39 3.14534
24 40 8.07038
24 41 3.78012
24 42 3.5764
24 43 2.58535
24 44 1.8308
24 45 9.77647
24 46 9.40337
24 47 5.17579
24 48 2.81402
24 49 2.69185
24 50 4.34898
24 51 9.7228
24 52 9.90711
24 53 8.50559
24 54 8.38171
24 55 3.13775
24 56 9.76073
24 57 11.8765
24 58 4.51266
24 59 9.39615
24 60 3.67184
24 61 10.9775
24 62 3.1167
24 63 10.3894
24 64 2.74316
24 65 4.92805
24 66 8.71918
24 67 2.47279
24 68 2.29382
24 69 7.62604
24 70 5.5364
24 71 3.67505
24 72 6.11414
24 73 3.65194
24 74 9.42996
24 75 2.82599
24 76 4.36132
24 77 4.19817
24 78 4.28475
24 79 4.78316
24 80 5.51075
24 81 8.65171
24 82 7.8129
24 83 9.76608
24 84 6.13968
24 85 9.19953
24 86 8.14788
24 87 8.9532
24 88 9.71828
24 89 9.77565
24 90 5.32078
24 91 4.92037
24 92 5.15771
24 93 4.38403
24 94 10.1096
24 95 4.35492
24 96 4.32949
24 97 3.13216
24 98 4.63785
24 99 8.62223
24 100 3.53913
25 26 4.60785
25 27 8.16236
25 28 11.7362
25 29 11.491
25 30 8.52827
25 31 4.49779
25 32 11.8446
25 33 5.06519
25 34 5.56114
25 35 5.44205
25 36 5.34177
25 37 4.50541
25 38 3.18646
25 39 10.4693
25 40 5.06259
25 41 7.72408
25 42 12.0808
25 43 11.1837
25 44 9.12267
25 45 5.18787
25 46 4.61929
25 47 6.57016
25 48 12.0161
25 49 11.2545
25 50 7.73188
25 51 4.01844
25 52 3.97431
25 53 4.21285
25 54 4.53379
25 55 8.8462
25 56 6.62855
25 57 4.06025
25 58 7.78853
25 59 4.64938
25 60 8.76816
25 61 7.53361
25 62 11.3721
25 63 3.23007
25 64 10.7782
25 65 7.23589
25 66 4.91937
25 67 10.7649
25 68 10.801
25 69 6.15611
25 70 6.13366
25 71 7.91779
25 72 6.61542
25 73 11.96
25 74 3.48086
25 75 11.9071
25 76 8.22731
25 77 9.04092
25 78 8.20348
25 79 7.33186
25 80 7.05691
25 81 4.03595
25 82 5.45927
25 83 5.65058
25 84 8.06286
25 85 3.0536
25 86 6.83956
25 87 5.41142
25 88 4.21173
25 89 3.28543
25 90 7.32857
25 91 7.5941
25 92 8.87143
25 93 10.3351
25 94 3.58898
25 95 11.9529
25 96 13.0955
25 97 9.29166
25 98 9.24241
25 99 5.53573
25 100 8.7146
26 27 6.6084
26 28 10.4251
26 29 10.0921
26 30 6.72027
26 31 2.0768
26 32 10.5424
26 33 2.42871
26 34 2.15544
26 35 4.25149
26 36 2.90619
26 37 1.54368
26 38 3.42535
26 39 9.9329
26 40 3.50412
26 41 6.66892
26 42 10.7692
26 43 9.56338
26 44 7.86378
26 45 3.69504
26 46 1.27986
26 47 5.28792
26 48 10.5167
26 49 9.71623
26 50 6.45025
26 51 1.22441
26 52 2.77401
26 53 1.57693
26 54 2.51942
26 55 7.23088
26 56 7.32993
26 57 6.57083
26 58 6.95384
26 59 2.01209
26 60 7.22114
26 61 5.81628
26 62 10.1608
26 63 3.60417
26 64 9.35407
26 65 6.66716
26 66 1.8574
26 67 9.19095
26 68 9.20564
26 69 6.90324
26 70 4.98823
26 71 6.64803
26 72 6.78418
26 73 10.3129
26 74 2.53225
26 75 10.2357
26 76 8.0528
26 77 7.11067
26 78 7.05466
26 79 5.94015
26 80 5.52839
26 81 2.3986
26 82 2.42869
26 83 3.62186
26 84 7.99607
26 85 2.89328
26 86 3.51516
26 87 4.53737
26 88 3.17087
26 89 3.04803
26 90 6.20768
26 91 6.74365
26 92 7.6511
26 93 8.52608
26 94 3.68417
26 95 10.686
26 96 11.9908
26 97 7.22211
26 98 7.16738
26 99 2.27493
26 100 6.79652
27 28 5.10819
27 29 4.79528
27 30 2.94879
27 31 6.45889
27 32 5.60227
27 33 5.62167
27 34 6.61466
27 35 5.64345
27 36 6.6399
27 37 5.93994
27 38 6.80669
27 39 5.114
27 40 6.17042
27 41 2.50417
27 42 5.91406
27 43 4.47808
27 44 3.3394
27 45 7.58766
27 46 6.61306
27 47 3.61074
27 48 5.38849
27 49 4.54896
27 50 2.094
27 51 7.06646
27 52 7.21289
27 53 5.81538
27 54 5.77062
27 55 1.57874
27 56 7.45746
27 57 9.30465
27 58 3.37779
27 59 6.95678
27 60 4.10472
27 61 9.66452
27 62 4.77752
27 63 7.77885
27 64 4.32904
27 65 2.92942
27 66 5.97522
27 67 3.22238
27 68 5.03859
27 69 4.90403
27 70 2.25995
27 71 2.61316
27 72 3.95344
27 73 4.99269
27 74 6.50954
27 75 5.32498
27 76 3.42903
27 77 2.59555
27 78 1.44573
27 79 3.07697
27 80 2.11166
27 81 5.89777
27 82 5.42681
27 83 7.31617
27 84 4.42597
27 85 6.63871
27 86 5.99028
27 87 7.02114
27 88 7.21047
27 89 6.68445
27 90 3.09312
27 91 2.82746
27 92 3.40635
27 93 3.14802
27 94 7.40697
27 95 6.06289
27 96 7.08573
27 97 2.42172
27 98 1.97068
27 99 5.92348
27 100 2.12901
28 29 1.71364
28 30 4.99371
28 31 10.2577
28 32 2.464
28 33 8.94857
28 34 10.4686
28 35 8.90402
28 36 9.89909
28 37 9.80331
28 38 10.5763
28 39 3.38525
28 40 9.51904
28 41 4.94794
28 42 1.42389
28 43 1.9095
28 44 3.82278
28 45 10.7507
28 46 10.4979
28 47 6.94781
28 48 1.50923
28 49 1.94491
28 50 5.2692
28 51 10.9005
28 52 10.9529
28 53 9.78882
28 54 9.78435
28 55 4.94225
28 56 10.5166
28 57 13.2667
28 58 6.37838
28 59 10.9135
28 60 4.69004
28 61 11.6629
28 62 1.6484
28 63 11.707
28 64 1.68267
28 65 6.51959
28 66 10.0337
28 67 3.12012
28 68 4.35957
28 69 8.64358
28 70 6.58747
28 71 5.16069
28 72 7.00002
28 73 1.54193
28 74 10.5265
28 75 1.73183
28 76 5.84671
28 77 5.23556
28 78 5.57569
28 79 6.42949
28 80 6.43742
28 81 9.54895
28 82 9.28015
28 83 10.7733
28 84 7.23883
28 85 10.5398
28 86 9.39795
28 87 9.81367
28 88 10.9444
28 89 10.755
28 90 6.52267
28 91 6.23476
28 92 4.76726
28 93 4.09072
28 94 11.006
28 95 3.29766
28 96 2.61701
28 97 4.61001
28 98 5.23633
28 99 9.78379
28 100 5.14116
29 30 5.07361
29 31 9.80214
29 32 2.6382
29 33 8.6377
29 34 10.0355
29 35 8.86335
29 36 9.77998
29 37 9.4139
29 38 10.1196
29 39 3.03926
29 40 9.02909
29 41 4.80702
29 42 2.07926
29 43 2.1093
29 44 3.21812
29 45 10.6067
29 46 10.2656
29 47 6.2286
29 48 1.42522
29 49 1.57721
29 50 5.17991
29 51 10.5965
29 52 10.736
29 53 9.35227
29 54 9.32308
29 55 4.40656
29 56 9.95803
29 57 12.759
29 58 5.53583
29 59 10.4504
29 60 4.40686
29 61 11.2614
29 62 1.33609
29 63 11.2297
29 64 2.19329
29 65 5.84122
29 66 9.62424
29 67 2.90927
29 68 3.81007
29 69 8.10234
29 70 6.18767
29 71 4.91719
29 72 6.53499
29 73 2.4389
29 74 10.1337
29 75 2.23031
29 76 5.20901
29 77 4.86277
29 78 5.17239
29 79 5.62547
29 80 5.97566
29 81 9.28987
29 82 8.81222
29 83 10.5051
29 84 6.53403
29 85 10.0875
29 86 8.95926
29 87 9.6662
29 88 10.5626
29 89 10.4715
29 90 5.75768
29 91 5.44993
29 92 5.10144
29 93 4.18045
29 94 10.5977
29 95 4.08091
29 96 2.89024
29 97 4.27412
29 98 4.98896
29 99 9.42094
29 100 4.44438
30 31 6.97344
30 32 5.24738
30 33 5.27972
30 34 6.7787
30 35 5.01854
30 36 5.98916
30 37 6.059
30 38 7.02906
30 39 5.57337
30 40 6.37296
30 41 1.8191
30 42 5.60059
30 43 4.6739
30 44 3.28307
30 45 6.99938
30 46 6.68602
30 47 3.96969
30 48 5.39782
30 49 4.73442
30 50 1.92911
30 51 7.2229
30 52 7.38571
30 53 6.24691
30 54 6.66188
30 55 2.94853
30 56 8.22923
30 57 10.4713
30 58 4.57322
30 59 7.43964
30 60 2.6172
30 61 9.65898
30 62 5.35714
30 63 8.44963
30 64 4.0226
30 65 4.49287
30 66 6.53464
30 67 3.34714
30 68 4.07163
30 69 6.45692
30 70 3.71646
30 71 2.38449
30 72 4.82126
30 73 4.73121
30 74 7.1402
30 75 4.69978
30 76 4.98078
30 77 2.50104
30 78 3.22195
30 79 4.02971
30 80 3.98755
30 81 6.0632
30 82 5.65754
30 83 7.28304
30 84 5.81685
30 85 7.19406
30 86 6.13717
30 87 6.49677
30 88 7.42248
30 89 7.33507
30 90 4.28869
30 91 4.81497
30 92 2.899
30 93 3.346
30 94 8.037
30 95 4.81934
30 96 6.61611
30 97 2.17842
30 98 3.50251
30 99 6.24439
30 100 2.82366
31 32 10.163
31 33 2.59107
31 34 2.50242
31 35 4.74659
31 36 3.83092
31 37 2.25496
31 38 2.94761
31 39 9.39465
31 40 2.36916
31 41 6.62258
31 42 10.6231
31 43 9.39324
31 44 7.61201
31 45 4.00538
31 46 2.89574
31 47 4.7818
31 48 10.2829
31 49 9.41402
31 50 6.34294
31 51 2.00826
31 52 2.99799
31 53 1.62868
31 54 1.95394
31 55 6.96911
31 56 6.53941
31 57 6.24222
31 58 6.11754
31 59 2.06277
31 60 7.13429
31 61 5.84521
31 62 9.89234
31 63 2.6225
31 64 9.22814
31 65 6.00209
31 66 2.15909
31 67 9.14679
31 68 9.28735
31 69 6.31863
31 70 4.72585
31 71 6.40121
31 72 6.18404
31 73 10.1913
31 74 3.19539
31 75 10.111
31 76 7.45397
31 77 6.91393
31 78 6.83908
31 79 5.35392
31 80 5.02006
31 81 2.85358
31 82 2.5546
31 83 3.43285
31 84 7.02034
31 85 2.53926
31 86 4.02396
31 87 4.5005
31 88 2.4649
31 89 3.16127
31 90 5.61822
31 91 5.87603
31 92 7.49916
31 93 8.31895
31 94 2.67635
31 95 10.699
31 96 11.7226
31 97 7.2169
31 98 7.08941
31 99 3.0186
31 100 6.56058
32 33 8.80312
32 34 10.2084
32 35 8.62842
32 36 9.74412
32 37 9.72093
32 38 10.2926
32 39 2.79807
32 40 9.00319
32 41 5.0224
32 42 2.50546
32 43 2.63927
32 44 3.50203
32 45 10.4268
32 46 10.781
32 47 6.73943
32 48 2.40233
32 49 2.47279
32 50 5.61917
32 51 10.9633
32 52 10.8193
32 53 9.91251
32 54 9.69068
32 55 4.9898
32 56 10.9633
32 57 13.2409
32 58 6.07315
32 59 10.7579
32 60 4.3233
32 61 11.455
32 62 2.94621
32 63 11.6042
32 64 2.0311
32 65 6.63417
32 66 10.0341
32 67 3.89783
32 68 3.91937
32 69 9.14662
32 70 6.9152
32 71 4.7272
32 72 7.35658
32 73 3.1011
32 74 10.918
32 75 2.36442
32 76 5.56994
32 77 5.4774
32 78 6.02308
32 79 6.52522
32 80 6.78682
32 81 9.68451
32 82 9.11385
32 83 10.4437
32 84 7.14048
32 85 10.4317
32 86 9.254
32 87 9.35233
32 88 10.6603
32 89 10.867
32 90 6.80014
32 91 6.23332
32 92 5.06575
32 93 4.66499
32 94 11.137
32 95 2.84542
32 96 2.48281
32 97 4.51509
32 98 5.62331
32 99 9.83922
32 100 5.17739
33 34 2.55319
33 35 2.91442
33 36 2.11702
33 37 1.9006
33 38 3.08792
33 39 8.42076
33 40 2.18292
33 41 5.12232
33 42 9.30948
33 43 8.2703
33 44 6.35371
33 45 2.71194
33 46 2.86107
33 47 3.79831
33 48 9.13222
33 49 8.30541
33 50 5.10053
33 51 2.63684
33 52 2.95028
33 53 2.18185
33 54 2.99908
33 55 6.02744
33 56 6.96841
33 57 7.32228
33 58 5.66189
33 59 3.03526
33 60 5.28033
33 61 5.71477
33 62 8.83248
33 63 4.17795
33 64 7.79013
33 65 5.70317
33 66 2.54102
33 67 7.8837
33 68 7.66967
33 69 6.5482
33 70 4.05443
33 71 4.97129
33 72 5.72406
33 73 8.92953
33 74 3.68669
33 75 8.77937
33 76 6.80057
33 77 5.6782
33 78 6.06765
33 79 4.80566
33 80 4.62473
33 81 2.02617
33 82 1.6812
33 83 2.92447
33 84 6.74902
33 85 3.07075
33 86 2.96491
33 87 2.86357
33 88 2.82275
33 89 3.54093
33 90 5.05274
33 91 5.6506
33 92 5.95603
33 93 7.09203
33 94 4.01401
33 95 8.83983
33 96 10.304
33 97 5.75294
33 98 6.05957
33 99 2.46544
33 100 5.41177
34 35 3.85363
34 36 2.75719
34 37 1.58507
34 38 3.36975
34 39 9.73679
34 40 2.88456
34 41 6.678
34 42 10.7905
34 43 9.5052
34 44 7.66805
34 45 3.40583
34 46 2.78898
34 47 5.07728
34 48 10.4642
34 49 9.63393
34 50 6.63592
34 51 2.40014
34 52 2.72027
34 53 2.53835
34 54 2.31262
34 55 6.96725
34 56 8.14637
34 57 6.69422
34 58 6.68806
34 59 1.44888
34 60 7.06021
34 61 5.84243
34 62 10.1733
34 63 4.02054
34 64 9.22392
34 65 6.72039
34 66 1.66305
34 67 9.13015
34 68 8.82914
34 69 7.43315
34 70 5.22657
34 71 6.27751
34 72 7.21235
34 73 10.3947
34 74 3.7695
34 75 10.2265
34 76 7.73152
34 77 7.03096
34 78 7.09185
34 79 5.993
34 80 5.65707
34 81 3.02029
34 82 1.70439
34 83 2.90771
34 84 7.87588
34 85 3.01229
34 86 2.50894
34 87 4.02961
34 88 2.90142
34 89 3.53141
34 90 6.34396
34 91 6.61607
34 92 7.68435
34 93 8.49393
34 94 4.70997
34 95 10.4162
34 96 11.8347
34 97 6.84007
34 98 6.86204
34 99 1.95559
34 100 6.51562
35 36 2.25613
35 37 3.25969
35 38 3.88404
35 39 8.29539
35 40 3.88008
35 41 4.79345
35 42 9.31804
35 43 8.32537
35 44 6.38284
35 45 3.01637
35 46 4.12925
35 47 4.66047
35 48 9.29659
35 49 8.5517
35 50 5.1253
35 51 4.23942
35 52 3.36915
35 53 4.14715
35 54 4.24308
35 55 6.04974
35 56 8.30041
35 57 7.33075
35 58 6.26209
35 59 4.36731
35 60 5.42213
35 61 7.17714
35 62 8.93198
35 63 5.61591
35 64 7.56249
35 65 6.1995
35 66 3.88242
35 67 7.75269
35 68 7.38256
35 69 6.99977
35 70 4.45269
35 71 4.55943
35 72 6.23008
35 73 9.0096
35 74 4.76828
35 75 8.89007
35 76 6.47173
35 77 6.06559
35 78 6.03211
35 79 5.86329
35 80 5.35522
35 81 3.05625
35 82 3.25136
35 83 3.80034
35 84 7.18525
35 85 3.95273
35 86 3.79507
35 87 2.60809
35 88 4.10161
35 89 3.98771
35 90 5.99505
35 91 6.31374
35 92 5.60099
35 93 7.17459
35 94 5.88696
35 95 8.07271
35 96 10.1891
35 97 5.58071
35 98 5.93883
35 99 3.53554
35 100 5.76961
36 37 2.45484
36 38 3.81306
36 39 9.53314
36 40 3.58024
36 41 6.06134
36 42 10.2238
36 43 9.2402
36 44 7.4824
36 45 1.79195
36 46 2.79172
36 47 5.3544
36 48 10.1803
36 49 9.38925
36 50 6.17652
36 51 2.85507
36 52 2.45818
36 53 3.32971
36 54 3.78597
36 55 7.14589
36 56 8.44914
36 57 7.49467
36 58 7.20694
36 59 3.34638
36 60 6.30561
36 61 5.87697
36 62 9.91282
36 63 5.00435
36 64 8.62703
36 65 7.17857
36 66 2.97455
36 67 8.85836
36 68 8.47169
36 69 7.79907
36 70 5.25577
36 71 5.89059
36 72 7.12907
36 73 9.86026
36 74 4.13056
36 75 9.7561
36 76 7.91474
36 77 6.84184
36 78 7.15146
36 79 6.45364
36 80 5.96524
36 81 2.39173
36 82 2.61081
36 83 2.71999
36 84 8.22436
36 85 3.6313
36 86 2.99005
36 87 2.50751
36 88 3.32722
36 89 3.58882
36 90 6.62142
36 91 7.16752
36 92 6.69755
36 93 8.0551
36 94 5.18586
36 95 9.34172
36 96 11.2196
36 97 6.60078
36 98 6.82533
36 99 2.48281
36 100 6.614
37 38 2.62661
37 39 9.03918
37 40 2.74914
37 41 5.81977
37 42 10.1316
37 43 8.91468
37 44 6.96096
37 45 3.36327
37 46 2.1445
37 47 4.37684
37 48 9.86898
37 49 9.06252
37 50 5.83145
37 51 1.96342
37 52 2.55178
37 53 1.69211
37 54 1.93602
37 55 6.41064
37 56 7.36951
37 57 6.11994
37 58 6.08976
37 59 1.69802
37 60 6.41385
37 61 5.85838
37 62 9.48941
37 63 3.63958
37 64 8.61114
37 65 5.92412
37 66 1.56896
37 67 8.4899
37 68 8.24956
37 69 6.46006
37 70 4.33564
37 71 5.65324
37 72 6.2392
37 73 9.80095
37 74 2.72262
37 75 9.64145
37 76 6.99837
37 77 6.52857
37 78 6.34893
37 79 5.30049
37 80 5.03705
37 81 2.14011
37 82 1.57571
37 83 3.36322
37 84 7.26362
37 85 2.26507
37 86 2.90467
37 87 3.80485
37 88 2.88554
37 89 2.905
37 90 5.62567
37 91 5.99998
37 92 7.06545
37 93 8.0233
37 94 4.08129
37 95 9.85848
37 96 11.2421
37 97 6.39073
37 98 6.50547
37 99 1.96948
37 100 6.01067
38 39 9.23463
38 40 2.63481
38 41 6.27795
38 42 10.9242
38 43 9.90638
38 44 7.50177
38 45 3.66774
38 46 3.88675
38 47 4.42084
38 48 10.7028
38 49 9.86678
38 50 6.38751
38 51 3.11059
38 52 2.87097
38 53 2.77348
38 54 2.96136
38 55 7.10702
38 56 6.28428
38 57 4.83861
38 58 5.90496
38 59 2.90032
38 60 6.97152
38 61 6.75279
38 62 10.2214
38 63 2.38755
38 64 9.43989
38 65 5.80294
38 66 3.22329
38 67 9.29695
38 68 8.98577
38 69 5.74122
38 70 4.87427
38 71 6.12557
38 72 5.70275
38 73 10.7519
38 74 3.34769
38 75 10.5413
38 76 6.82447
38 77 7.24648
38 78 6.84568
38 79 5.5162
38 80 5.64228
38 81 2.96
38 82 3.15983
38 83 3.79628
38 84 6.58338
38 85 1.52834
38 86 4.7312
38 87 3.73835
38 88 2.29864
38 89 2.85999
38 90 5.72138
38 91 6.03315
38 92 7.6286
38 93 8.872
38 94 3.42672
38 95 10.5326
38 96 11.7605
38 97 7.40263
38 98 7.62905
38 99 3.86197
38 100 6.77066
39 40 8.37002
39 41 4.62097
39 42 3.40002
39 43 3.14403
39 44 2.85771
39 45 10.1998
39 46 10.226
39 47 5.96529
39 48 3.16875
39 49 3.14173
39 50 5.35386
39 51 10.3109
39 52 10.1844
39 53 9.15573
39 54 8.75237
39 55 4.61136
39 56 9.7886
39 57 11.5142
39 58 4.9669
39 59 9.98716
39 60 4.69124
39 61 10.9922
39 62 2.78786
39 63 10.475
39 64 3.01261
39 65 5.32786
39 66 9.40249
39 67 4.25651
39 68 4.26905
39 69 7.59884
39 70 6.05841
39 71 4.46366
39 72 6.16438
39 73 4.39854
39 74 9.88749
39 75 3.81473
39 76 3.90965
39 77 5.78014
39 78 5.34428
39 79 5.69406
39 80 6.14166
39 81 9.03952
39 82 8.66165
39 83 10.2015
39 84 5.99915
39 85 9.35941
39 86 9.10495
39 87 9.07392
39 88 10.0017
39 89 9.95391
39 90 6.00616
39 91 5.05844
39 92 5.5636
39 93 5.53479
39 94 10.1276
39 95 4.64614
39 96 3.78165
39 97 4.95713
39 98 5.81453
39 99 9.43017
39 100 5.0878
40 41 5.79848
40 42 9.85636
40 43 8.75513
40 44 6.65552
40 45 3.40527
40 46 4.23434
40 47 3.8898
40 48 9.56761
40 49 8.70284
40 50 5.84619
40 51 3.38836
40 52 3.2611
40 53 2.88302
40 54 2.76661
40 55 6.36329
40 56 6.88414
40 57 6.71172
40 58 5.31355
40 59 3.01482
40 60 5.94548
40 61 5.79877
40 62 9.22928
40 63 3.52148
40 64 8.34023
40 65 5.60939
40 66 3.0582
40 67 8.54506
40 68 8.24243
40 69 6.52258
40 70 4.53427
40 71 5.32478
40 72 5.85076
40 73 9.61236
40 74 4.46587
40 75 9.37535
40 76 6.5313
40 77 6.34524
40 78 6.52284
40 79 4.93745
40 80 4.92576
40 81 3.12924
40 82 2.38318
40 83 3.02243
40 84 6.29769
40 85 2.84226
40 86 3.78805
40 87 3.18141
40 88 2.41009
40 89 3.81438
40 90 5.2287
40 91 5.34201
40 92 6.68451
40 93 7.74561
40 94 3.77159
40 95 9.49811
40 96 10.6629
40 97 6.40799
40 98 6.65996
40 99 3.50122
40 100 5.86922
41 42 5.55643
41 43 4.66821
41 44 2.53695
41 45 6.878
41 46 6.73142
41 47 3.04154
41 48 5.34471
41 49 4.59418
41 50 1.53828
41 51 7.06097
41 52 7.03545
41 53 5.93174
41 54 6.14544
41 55 2.41562
41 56 7.40924
41 57 9.43668
41 58 3.3923
41 59 7.11998
41 60 2.45671
41 61 9.40006
41 62 4.98467
41 63 7.74839
41 64 3.94521
41 65 3.30128
41 66 6.29115
41 67 3.41487
41 68 4.0233
41 69 5.31539
41 70 2.86266
41 71 1.4357
41 72 3.63676
41 73 5.05449
41 74 6.70477
41 75 4.98083
41 76 3.45805
41 77 2.69737
41 78 2.56757
41 79 3.21385
41 80 3.36385
41 81 5.7258
41 82 5.43152
41 83 7.08765
41 84 4.562
41 85 6.49266
41 86 6.16558
41 87 6.11424
41 88 6.94113
41 89 6.78106
41 90 3.41971
41 91 3.65155
41 92 2.8522
41 93 3.68015
41 94 7.42106
41 95 4.97691
41 96 6.421
41 97 2.41114
41 98 3.52632
41 99 6.18021
41 100 2.48478
42 43 2.1591
42 44 4.10849
42 45 11.0944
42 46 10.8981
42 47 7.41259
42 48 1.33645
42 49 2.10081
42 50 6.06096
42 51 11.2605
42 52 11.3507
42 53 10.1997
42 54 10.1377
42 55 5.66705
42 56 11.1772
42 57 13.5972
42 58 6.94993
42 59 11.2137
42 60 5.00427
42 61 11.5337
42 62 1.98587
42 63 12.1083
42 64 2.11843
42 65 7.1772
42 66 10.4272
42 67 3.96153
42 68 4.33286
42 69 9.31983
42 70 7.25102
42 71 5.71005
42 72 7.68125
42 73 2.29719
42 74 10.9206
42 75 1.76438
42 76 6.39228
42 77 6.07099
42 78 6.4103
42 79 6.98839
42 80 7.19248
42 81 9.98425
42 82 9.6773
42 83 11.1868
42 84 8.00259
42 85 10.8844
42 86 9.72754
42 87 10.1409
42 88 11.3463
42 89 11.2347
42 90 7.20833
42 91 6.902
42 92 5.70305
42 93 5.15819
42 94 11.436
42 95 3.54541
42 96 2.01868
42 97 5.24283
42 98 6.08454
42 99 10.19
42 100 5.79779
43 44 3.16215
43 45 10.2315
43 46 9.73434
43 47 6.42884
43 48 1.54847
43 49 1.86429
43 50 5.01507
43 51 10.1227
43 52 10.27
43 53 9.02997
43 54 8.82595
43 55 4.26983
43 56 10.506
43 57 12.5269
43 58 5.88496
43 59 9.96252
43 60 4.59168
43 61 10.8804
43 62 1.75367
43 63 11.0316
43 64 1.6833
43 65 6.02408
43 66 9.17926
43 67 3.09843
43 68 3.98239
43 69 8.41325
43 70 6.03411
43 71 4.64877
43 72 6.96527
43 73 2.31321
43 74 9.84128
43 75 1.96116
43 76 5.37724
43 77 5.08144
43 78 5.15334
43 79 5.94067
43 80 5.91111
43 81 8.96589
43 82 8.47243
43 83 10.1805
43 84 7.18055
43 85 9.8223
43 86 8.57127
43 87 9.37813
43 88 10.3366
43 89 10.1321
43 90 6.25924
43 91 5.70212
43 92 5.04689
43 93 4.27415
43 94 10.4688
43 95 4.01688
43 96 3.69378
43 97 4.03797
43 98 4.71745
43 99 8.99824
43 100 4.65637
44 45 8.35228
44 46 8.15091
44 47 3.82561
44 48 3.65915
44 49 3.1925
44 50 3.37666
44 51 8.37809
44 52 8.45926
44 53 7.16355
44 54 7.05839
44 55 2.61876
44 56 8.59274
44 57 10.4031
44 58 3.49297
44 59 8.10965
44 60 2.59534
44 61 9.71354
44 62 3.47132
44 63 8.93379
44 64 2.79736
44 65 3.87591
44 66 7.44913
44 67 2.97615
44 68 2.58006
44 69 6.47139
44 70 4.21823
44 71 2.44682
44 72 4.89393
44 73 4.29486
44 74 8.04613
44 75 3.67866
44 76 3.27992
44 77 3.70396
44 78 3.57812
44 79 3.73186
44 80 4.46009
44 81 7.17625
44 82 6.53625
44 83 8.42666
44 84 5.15295
44 85 7.69091
44 86 7.01717
44 87 7.44606
44 88 8.27493
44 89 8.30341
44 90 4.23362
44 91 3.85456
44 92 4.30828
44 93 4.25815
44 94 8.65859
44 95 4.4542
44 96 4.9151
44 97 2.68712
44 98 4.18025
44 99 7.37891
44 100 2.82921
45 46 3.70705
45 47 5.86713
45 48 11.079
45 49 10.2191
45 50 6.95238
45 51 3.17387
45 52 2.23813
45 53 3.85327
45 54 4.31679
45 55 8.03548
45 56 8.26422
45 57 7.45916
45 58 7.66
45 59 3.75195
45 60 6.97543
45 61 5.91077
45 62 10.7937
45 63 4.60675
45 64 9.5073
45 65 7.74731
45 66 3.62568
45 67 9.82461
45 68 9.46429
45 69 8.12111
45 70 6.00919
45 71 6.63447
45 72 7.43405
45 73 10.7485
45 74 4.70538
45 75 10.6566
45 76 8.49952
45 77 7.55368
45 78 7.99635
45 79 7.03245
45 80 6.60167
45 81 2.8368
45 82 3.31821
45 83 1.90737
45 84 8.35837
45 85 3.66559
45 86 3.86888
45 87 1.75944
45 88 2.60868
45 89 3.64049
45 90 7.09927
45 91 7.66153
45 92 7.22778
45 93 8.76605
45 94 4.81362
45 95 10.0802
45 96 11.9042
45 97 7.5617
45 98 7.73475
45 99 3.36347
45 100 7.42161
46 47 5.66503
46 48 10.707
46 49 9.90554
46 50 6.44897
46 51 1.48448
46 52 2.75176
46 53 2.02179
46 54 3.09549
46 55 7.39079
46 56 7.47549
46 57 6.6527
46 58 7.34904
46 59 2.6509
46 60 7.43648
46 61 6.30962
46 62 10.3025
46 63 4.07369
46 64 9.45695
46 65 6.93451
46 66 2.15855
46 67 9.2275
46 68 9.42029
46 69 6.91877
46 70 5.01568
46 71 6.81088
46 72 6.87278
46 73 10.3516
46 74 2.28314
46 75 10.3963
46 76 8.28247
46 77 7.17252
46 78 7.04343
46 79 6.28607
46 80 5.62933
46 81 2.24599
46 82 2.86194
46 83 3.76906
46 84 8.23268
46 85 3.21573
46 86 3.6813
46 87 4.63832
46 88 3.54382
46 89 2.79968
46 90 6.40929
46 91 7.05465
46 92 7.52865
46 93 8.48087
46 94 4.04083
46 95 10.6934
46 96 12.159
46 97 7.32132
46 98 7.10055
46 99 2.23085
46 100 6.98005
47 48 6.98591
47 49 6.1325
47 50 3.21322
47 51 5.6462
47 52 5.81872
47 53 4.23418
47 54 4.55855
47 55 3.38382
47 56 5.87054
47 57 7.90039
47 58 2.28086
47 59 5.38788
47 60 3.55217
47 61 8.13036
47 62 6.58221
47 63 5.72859
47 64 5.97706
47 65 2.65059
47 66 4.75898
47 67 5.37913
47 68 5.3759
47 69 4.45091
47 70 2.53729
47 71 2.92132
47 72 3.1998
47 73 7.08661
47 74 5.31788
47 75 6.87336
47 76 3.84114
47 77 3.47656
47 78 3.48659
47 79 1.73235
47 80 2.90426
47 81 4.56693
47 82 3.7877
47 83 5.7074
47 84 3.68633
47 85 4.75476
47 86 4.92231
47 87 5.24442
47 88 5.15056
47 89 5.51957
47 90 2.14935
47 91 2.79486
47 92 4.75758
47 93 5.29309
47 94 5.62413
47 95 7.2747
47 96 8.13296
47 97 3.81196
47 98 4.51006
47 99 4.90592
47 100 2.77417
48 49 1.54076
48 50 5.73205
48 51 11.0558
48 52 11.2308
48 53 9.9077
48 54 9.79756
48 55 5.00049
48 56 10.8186
48 57 13.3712
48 58 6.31069
48 59 10.9152
48 60 4.92368
48 61 11.5933
48 62 1.52812
48 63 11.8253
48 64 2.15692
48 65 6.57822
48 66 10.1352
48 67 3.38887
48 68 4.05684
48 69 8.91159
48 70 6.88361
48 71 5.41954
48 72 7.34485
48 73 2.12217
48 74 10.7209
48 75 1.50626
48 76 5.92443
48 77 5.55889
48 78 5.85267
48 79 6.40815
48 80 6.68912
48 81 9.86717
48 82 9.37829
48 83 11.0369
48 84 7.46533
48 85 10.688
48 86 9.49067
48 87 10.1845
48 88 11.1467
48 89 11.0705
48 90 6.68746
48 91 6.26808
48 92 5.66205
48 93 4.74767
48 94 11.2102
48 95 4.03913
48 96 2.57686
48 97 4.78044
48 98 5.59709
48 99 9.95721
48 100 5.21414
49 50 4.92289
49 51 10.2079
49 52 10.3569
49 53 9.04496
49 54 8.91704
49 55 4.20269
49 56 10.0675
49 57 12.6055
49 58 5.49106
49 59 10.0544
49 60 4.25163
49 61 10.8217
49 62 1.75563
49 63 10.9264
49 64 2.00813
49 65 5.79819
49 66 9.22485
49 67 2.96281
49 68 4.00181
49 69 8.10314
49 70 5.98841
49 71 4.57051
49 72 6.49817
49 73 2.02135
49 74 9.89177
49 75 1.92173
49 76 5.25174
49 77 4.65863
49 78 5.07614
49 79 5.52774
49 80 5.68572
49 81 9.02028
49 82 8.49349
49 83 10.0807
49 84 6.6284
49 85 9.80486
49 86 8.64845
49 87 9.34145
49 88 10.1865
49 89 10.1748
49 90 5.77819
49 91 5.37939
49 92 4.82098
49 93 3.89611
49 94 10.2979
49 95 4.07662
49 96 3.16821
49 97 3.98434
49 98 4.66849
49 99 9.07962
49 100 4.279
50 51 6.83084
50 52 6.99613
50 53 5.66197
50 54 6.08012
50 55 2.37092
50 56 6.77123
50 57 9.58034
50 58 3.3818
50 59 7.07154
50 60 3.20286
50 61 9.73371
50 62 5.37496
50 63 7.54745
50 64 4.52189
50 65 3.03992
50 66 6.15094
50 67 3.51507
50 68 4.97565
50 69 4.87227
50 70 2.51076
50 71 2.21742
50 72 3.23626
50 73 5.09862
50 74 6.54086
50 75 5.27936
50 76 4.02159
50 77 2.01828
50 78 2.05801
50 79 2.89762
50 80 2.64694
50 81 5.64713
50 82 5.39576
50 83 7.00586
50 84 4.24487
50 85 6.54595
50 86 6.26751
50 87 6.4254
50 88 6.82764
50 89 6.63779
50 90 2.96982
50 91 3.44568
50 92 2.60138
50 93 3.09422
50 94 7.04693
50 95 5.69786
50 96 7.04251
50 97 2.71189
50 98 3.24516
50 99 6.07962
50 100 2.46647
51 52 2.02452
51 53 1.77678
51 54 2.60022
51 55 7.74336
51 56 7.20994
51 57 6.12129
51 58 7.27933
51 59 1.95458
51 60 7.64689
51 61 5.78788
51 62 10.6591
51 63 2.9985
51 64 9.82104
51 65 7.00591
51 66 1.97697
51 67 9.74492
51 68 9.80294
51 69 6.95922
51 70 5.29165
51 71 7.00328
51 72 6.90476
51 73 10.8139
51 74 2.47817
51 75 10.7872
51 76 8.32439
51 77 7.55733
51 78 7.47263
51 79 6.37469
51 80 5.84259
51 81 2.16724
51 82 2.73088
51 83 3.07766
51 84 8.08894
51 85 2.46132
51 86 3.86337
51 87 4.15534
51 88 2.47329
51 89 2.39811
51 90 6.52259
51 91 7.02633
51 92 7.859
51 93 8.91368
51 94 3.17227
51 95 11.0686
51 96 12.4103
51 97 7.76245
51 98 7.60405
51 99 2.42627
51 100 7.30448
52 53 2.85443
52 54 2.86853
52 55 7.85613
52 56 7.71167
52 57 5.72008
52 58 7.39396
52 59 2.38926
52 60 7.65957
52 61 5.93306
52 62 10.7642
52 63 3.21422
52 64 9.76452
52 65 7.22764
52 66 2.37016
52 67 9.90681
52 68 9.86592
52 69 7.20226
52 70 5.44671
52 71 6.80879
52 72 7.09106
52 73 10.9834
52 74 3.27383
52 75 10.988
52 76 8.07554
52 77 7.77929
52 78 7.64042
52 79 6.79503
52 80 6.08577
52 81 2.09143
52 82 2.91951
52 83 2.13577
52 84 8.01703
52 85 2.2412
52 86 3.7574
52 87 2.98827
52 88 1.95548
52 89 1.84891
52 90 6.83977
52 91 7.14097
52 92 7.6172
52 93 8.97862
52 94 3.79046
52 95 10.7571
52 96 12.3384
52 97 7.77312
52 98 7.53965
52 99 2.61791
52 100 7.46212
53 54 2.09942
53 55 6.44805
53 56 6.12436
53 57 6.09916
53 58 5.84497
53 59 2.21931
53 60 6.60419
53 61 6.14299
53 62 9.44505
53 63 2.99964
53 64 8.7723
53 65 5.54418
53 66 1.71842
53 67 8.48911
53 68 8.69658
53 69 5.64112
53 70 3.97337
53 71 5.91817
53 72 5.5504
53 73 9.7299
53 74 2.09005
53 75 9.71321
53 76 7.04424
53 77 6.30905
53 78 6.14048
53 79 4.86254
53 80 4.48333
53 81 1.92644
53 82 2.05777
53 83 3.55047
53 84 6.69778
53 85 2.25167
53 86 3.58282
53 87 4.30733
53 88 2.72147
53 89 2.58942
53 90 5.0135
53 91 5.58619
53 92 6.92445
53 93 7.78198
53 94 2.86544
53 95 10.1837
53 96 11.3396
53 97 6.62778
53 98 6.49152
53 99 2.33342
53 100 5.9729
54 55 6.33109
54 56 7.18337
54 57 5.39668
54 58 5.77941
54 59 1.66514
54 60 6.93719
54 61 5.89438
54 62 9.28999
54 63 3.13421
54 64 8.66187
54 65 5.57936
54 66 1.53709
54 67 8.61034
54 68 8.69346
54 69 5.98238
54 70 4.12737
54 71 5.8197
54 72 6.0777
54 73 9.8143
54 74 2.91857
54 75 9.7646
54 76 6.5559
54 77 6.75142
54 78 6.25314
54 79 5.21046
54 80 4.59943
54 81 2.75379
54 82 2.27114
54 83 3.66583
54 84 6.78705
54 85 2.09693
54 86 3.46295
54 87 4.47831
54 88 2.95548
54 89 2.72185
54 90 5.46787
54 91 5.37093
54 92 7.23061
54 93 8.04851
54 94 3.68819
54 95 10.202
54 96 11.2655
54 97 6.64413
54 98 6.34033
54 99 2.5256
54 100 6.08365
55 56 7.8208
55 57 9.85595
55 58 2.76652
55 59 7.43976
55 60 3.67997
55 61 10.138
55 62 4.61669
55 63 8.27377
55 64 4.10655
55 65 2.79514
55 66 6.58308
55 67 2.70636
55 68 4.11783
55 69 5.40207
55 70 3.11262
55 71 2.2092
55 72 4.20759
55 73 4.86924
55 74 7.34271
55 75 4.90509
55 76 3.04611
55 77 2.32129
55 78 1.66391
55 79 2.87405
55 80 2.90551
55 81 6.65502
55 82 5.81168
55 83 7.78283
55 84 4.20571
55 85 7.16856
55 86 6.39509
55 87 7.38868
55 88 7.64513
55 89 7.4894
55 90 3.20626
55 91 2.82236
55 92 3.81049
55 93 3.25245
55 94 8.08946
55 95 5.68336
55 96 6.58597
55 97 1.88927
55 98 2.48108
55 99 6.56567
55 100 1.53617
56 57 8.30438
56 58 6.07141
56 59 7.79878
56 60 8.2722
56 61 10.77
56 62 10.221
56 63 5.89668
56 64 10.2271
56 65 5.55043
56 66 7.35339
56 67 9.25659
56 68 10.3835
56 69 3.98245
56 70 5.98835
56 71 7.88977
56 72 4.30354
56 73 10.5623
56 74 6.48838
56 75 10.7533
56 76 7.67034
56 77 7.21839
56 78 6.90577
56 79 5.5048
56 80 5.96573
56 81 6.74371
56 82 7.25465
56 83 7.96546
56 84 5.09394
56 85 6.60005
56 86 8.76078
56 87 8.21335
56 88 6.72617
56 89 6.7678
56 90 5.03311
56 91 6.00631
56 92 7.9836
56 93 8.57014
56 94 5.12225
56 95 11.5391
56 96 11.857
56 97 8.75698
56 98 8.56943
56 99 7.82931
56 100 7.48935
57 58 8.69711
57 59 5.57109
57 60 10.6644
57 61 8.9116
57 62 12.5623
57 63 4.57285
57 64 12.2587
57 65 8.20175
57 66 6.05297
57 67 12.0533
57 68 11.9711
57 69 6.95415
57 70 7.5073
57 71 9.33846
57 72 8.2106
57 73 13.6325
57 74 5.057
57 75 13.5751
57 76 8.64444
57 77 10.6376
57 78 9.27536
57 79 8.62442
57 80 8.31086
57 81 6.17058
57 82 6.81883
57 83 7.27504
57 84 8.8834
57 85 4.36341
57 86 7.82445
57 87 7.48884
57 88 5.9238
57 89 4.73531
57 90 8.60088
57 91 8.37139
57 92 10.841
57 93 11.9663
57 94 5.92501
57 95 13.6334
57 96 14.5223
57 97 10.5725
57 98 10.2125
57 99 6.79035
57 100 9.88074
58 59 6.89274
58 60 4.25555
58 61 9.70292
58 62 5.85241
58 63 6.92263
58 64 5.66925
58 65 1.50584
58 66 6.30869
58 67 4.77182
58 68 5.39979
58 69 4.14481
58 70 3.18772
58 71 3.13833
58 72 2.92746
58 73 6.555
58 74 6.85806
58 75 6.39138
58 76 2.7305
58 77 3.50615
58 78 2.96329
58 79 1.74578
58 80 3.02236
58 81 6.30765
58 82 5.53635
58 83 7.30291
58 84 2.33151
58 85 6.24091
58 86 6.62961
58 87 6.94725
58 88 6.6712
58 89 6.93435
58 90 2.17361
58 91 1.59314
58 92 4.92755
58 93 4.94793
58 94 6.81023
58 95 7.20155
58 96 7.54174
58 97 4.00002
58 98 4.50339
58 99 6.60373
58 100 2.81505
59 60 7.68694
59 61 5.56941
59 62 10.5007
59 63 3.07036
59 64 9.73443
59 65 6.79006
59 66 1.44525
59 67 9.66095
59 68 9.47287
59 69 7.06862
59 70 5.32329
59 71 6.79478
59 72 7.15451
59 73 10.9013
59 74 2.99523
59 75 10.781
59 76 7.83469
59 77 7.63314
59 78 7.39214
59 79 6.21796
59 80 5.82247
59 81 2.87759
59 82 2.29465
59 83 3.1875
59 84 7.92655
59 85 2.16379
59 86 3.26266
59 87 4.36788
59 88 2.60329
59 89 2.80064
59 90 6.51047
59 91 6.68422
59 92 8.2073
59 93 9.07243
59 94 3.9322
59 95 11.0819
59 96 12.2989
59 97 7.53994
59 98 7.38996
59 99 2.2921
59 100 7.05676
60 61 8.86416
60 62 4.93611
60 63 8.49464
60 64 3.61435
60 65 4.78019
60 66 6.93677
60 67 3.98218
60 68 3.36847
60 69 6.97641
60 70 4.37377
60 71 2.48935
60 72 4.99716
60 73 4.87463
60 74 7.67647
60 75 4.4156
60 76 4.78797
60 77 3.23683
60 78 4.38665
60 79 3.94141
60 80 4.61857
60 81 6.32039
60 82 5.80105
60 83 7.25034
60 84 5.57615
60 85 7.25338
60 86 6.1903
60 87 6.08904
60 88 7.36934
60 89 7.77242
60 90 4.25353
60 91 4.71755
60 92 3.4291
60 93 4.07818
60 94 8.04347
60 95 4.23499
60 96 5.55694
60 97 2.7621
60 98 4.43621
60 99 6.65117
60 100 2.98777
61 62 11.2638
61 63 6.86669
61 64 10.5796
61 65 9.91979
61 66 5.83032
61 67 11.6073
61 68 10.7533
61 69 10.5399
61 70 8.32798
61 71 9.09154
61 72 9.9901
61 73 11.8116
61 74 6.54988
61 75 11.5721
61 76 10.3028
61 77 10.1006
61 78 10.4859
61 79 8.95438
61 80 8.735
61 81 5.82943
61 82 5.92531
61 83 5.83099
61 84 10.8547
61 85 6.0391
61 86 5.54986
61 87 5.86736
61 88 6.10373
61 89 6.64084
61 90 9.1934
61 91 9.36911
61 92 9.98759
61 93 10.9828
61 94 6.57618
61 95 11.7373
61 96 12.4998
61 97 9.65169
61 98 9.71783
61 99 5.75863
61 100 9.39557
62 63 11.2845
62 64 2.18737
62 65 5.96664
62 66 9.67341
62 67 3.22329
62 68 4.34375
62 69 8.09045
62 70 6.22012
62 71 5.10644
62 72 6.69654
62 73 2.57578
62 74 10.0935
62 75 2.55881
62 76 5.13024
62 77 5.38179
62 78 5.26721
62 79 5.98121
62 80 6.06881
62 81 9.33734
62 82 8.99647
62 83 10.6931
62 84 6.81298
62 85 10.1087
62 86 9.14128
62 87 9.82991
62 88 10.7238
62 89 10.4354
62 90 6.11361
62 91 5.57886
62 92 5.30852
62 93 4.54903
62 94 10.6469
62 95 4.34163
62 96 3.22061
62 97 4.62791
62 98 5.08099
62 99 9.52578
62 100 4.87995
63 64 10.7224
63 65 6.68557
63 66 3.46513
63 67 10.5279
63 68 10.6723
63 69 6.05037
63 70 5.75527
63 71 7.63178
63 72 6.45362
63 73 11.787
63 74 3.34445
63 75 11.7345
63 76 8.05683
63 77 8.29469
63 78 7.87412
63 79 6.40207
63 80 6.19607
63 81 3.65678
63 82 4.08445
63 83 4.11321
63 84 7.24334
63 85 2.16638
63 86 5.59695
63 87 5.05019
63 88 2.34446
63 89 2.81354
63 90 6.46334
63 91 6.72478
63 92 8.70814
63 93 9.78608
63 94 2.10917
63 95 12.0875
63 96 13.0447
63 97 8.75765
63 98 8.55641
63 99 4.38933
63 100 7.93616
64 65 5.91096
64 66 8.89313
64 67 2.89808
64 68 3.47318
64 69 8.20742
64 70 5.70476
64 71 3.92366
64 72 6.55605
64 73 2.35978
64 74 9.58142
64 75 2.08323
64 76 5.05486
64 77 4.61974
64 78 4.94193
64 79 5.75833
64 80 5.71769
64 81 8.46373
64 82 8.08257
64 83 9.57875
64 84 6.79811
64 85 9.41814
64 86 8.15152
64 87 8.52832
64 88 9.8174
64 89 9.69758
64 90 5.95382
64 91 5.58784
64 92 4.05576
64 93 3.7806
64 94 10.1813
64 95 2.68384
64 96 3.23392
64 97 3.482
64 98 4.40668
64 99 8.62256
64 100 4.27891
65 66 6.13351
65 67 4.77055
65 68 5.88868
65 69 3.06021
65 70 2.59779
65 71 3.44939
65 72 2.22804
65 73 6.65463
65 74 6.28411
65 75 6.66132
65 76 2.75621
65 77 3.66084
65 78 2.30727
65 79 1.8541
65 80 2.59486
65 81 6.04901
65 82 5.59241
65 83 7.45576
65 84 2.44672
65 85 6.02405
65 86 6.7885
65 87 7.17176
65 88 6.70457
65 89 6.52117
65 90 2.07669
65 91 1.61325
65 92 4.93242
65 93 5.01018
65 94 6.49242
65 95 7.57494
65 96 8.00599
65 97 4.28748
65 98 4.45229
65 99 6.4765
65 100 3.15956
66 67 8.72861
66 68 8.83349
66 69 6.45938
66 70 4.38171
66 71 6.03538
66 72 6.41968
66 73 9.96372
66 74 2.62794
66 75 9.97699
66 76 7.2228
66 77 6.64115
66 78 6.46488
66 79 5.49844
66 80 4.81686
66 81 2.18661
66 82 1.59783
66 83 2.92915
66 84 7.25811
66 85 2.35199
66 86 2.57988
66 87 4.11225
66 88 2.67264
66 89 2.47243
66 90 5.66069
66 91 5.96691
66 92 7.15144
66 93 7.98312
66 94 3.86376
66 95 10.2477
66 96 11.5495
66 97 6.6097
66 98 6.2809
66 99 1.33991
66 100 6.13725
67 68 3.44663
67 69 7.02494
67 70 5.07466
67 71 3.73821
67 72 5.58235
67 73 2.96276
67 74 9.24352
67 75 3.16788
67 76 4.55369
67 77 3.17895
67 78 3.31383
67 79 4.72297
67 80 4.87565
67 81 8.49974
67 82 7.92276
67 83 9.76811
67 84 5.77788
67 85 9.3535
67 86 8.21736
67 87 9.09688
67 88 9.80975
67 89 9.56109
67 90 4.87634
67 91 4.84287
67 92 4.03625
67 93 2.83324
67 94 10.0695
67 95 4.23827
67 96 4.85332
67 97 2.71973
67 98 3.55965
67 99 8.51751
67 100 3.12843
68 69 8.34035
68 70 6.09138
68 71 3.98071
68 72 6.79456
68 73 4.78817
68 74 9.48428
68 75 3.87136
68 76 5.10615
68 77 4.82994
68 78 5.1803
68 79 5.48387
68 80 6.39069
68 81 8.59444
68 82 7.77401
68 83 9.70453
68 84 7.03083
68 85 9.22933
68 86 7.86856
68 87 8.58867
68 88 9.77466
68 89 9.86129
68 90 5.97362
68 91 5.99938
68 92 5.61259
68 93 5.32062
68 94 10.5278
68 95 4.01389
68 96 4.72073
68 97 3.4266
68 98 5.28599
68 99 8.53944
68 100 4.06008
69 70 3.73085
69 71 5.75905
69 72 2.40657
69 73 8.77333
69 74 5.63138
69 75 9.0292
69 76 4.74286
69 77 5.74959
69 78 4.22507
69 79 3.96878
69 80 3.9844
69 81 6.09772
69 82 6.41807
69 83 7.83991
69 84 3.45481
69 85 5.79661
69 86 7.79515
69 87 7.76891
69 88 6.7011
69 89 5.96105
69 90 3.55127
69 91 3.79608
69 92 6.49746
69 93 6.95079
69 94 5.80131
69 95 9.7424
69 96 10.17
69 97 6.69634
69 98 6.32131
69 99 6.94797
69 100 5.5469
70 71 3.03594
70 72 2.9959
70 73 6.618
70 74 4.62566
70 75 6.81107
70 76 3.74473
70 77 3.47507
70 78 2.56521
70 79 2.52792
70 80 1.47676
70 81 4.06075
70 82 3.9282
70 83 5.76432
70 84 4.0075
70 85 4.66238
70 86 4.94541
70 87 5.51559
70 88 5.33412
70 89 4.75294
70 90 2.3809
70 91 2.58956
70 92 3.99556
70 93 4.6108
70 94 5.38388
70 95 7.28032
70 96 8.33999
70 97 3.74848
70 98 3.44034
70 99 4.4911
70 100 3.00918
71 72 4.19089
71 73 5.28316
71 74 6.89359
71 75 5.10957
71 76 3.20128
71 77 2.86094
71 78 2.88293
71 79 3.3125
71 80 3.35976
71 81 5.72426
71 82 5.09289
71 83 6.67694
71 84 4.5359
71 85 6.32852
71 86 5.70977
71 87 5.76777
71 88 6.65686
71 89 6.73922
71 90 3.63317
71 91 3.45
71 92 3.07941
71 93 3.78731
71 94 7.4699
71 95 4.96189
71 96 6.45633
71 97 2.02423
71 98 3.22299
71 99 5.94331
71 100 2.28087
72 73 7.11012
72 74 6.07833
72 75 7.28588
72 76 3.982
72 77 4.10407
72 78 3.30351
72 79 2.70405
72 80 3.17522
72 81 5.79261
72 82 5.9694
72 83 7.33415
72 84 2.5575
72 85 5.97519
72 86 7.29178
72 87 6.88972
72 88 6.48284
72 89 6.25053
72 90 2.2827
72 91 2.9517
72 92 4.71981
72 93 5.34021
72 94 5.91427
72 95 7.89311
72 96 8.40041
72 97 5.23955
72 98 5.34172
72 99 6.72413
72 100 4.15402
73 74 10.5564
73 75 1.66354
73 76 6.38533
73 77 4.83386
73 78 5.49209
73 79 6.41961
73 80 6.28191
73 81 9.60072
73 82 9.24321
73 83 10.7071
73 84 7.443
73 85 10.6883
73 86 9.35904
73 87 9.96886
73 88 10.951
73 89 10.817
73 90 6.53469
73 91 6.40814
73 92 4.59751
73 93 3.46506
73 94 11.0117
73 95 3.75212
73 96 3.48139
73 97 4.44901
73 98 4.95541
73 99 9.70419
73 100 5.02338
74 75 10.6367
74 76 7.56846
74 77 7.39982
74 78 6.7756
74 79 5.90354
74 80 5.37393
74 81 2.40347
74 82 3.43941
74 83 4.61878
74 84 7.49344
74 85 2.41345
74 86 4.49778
74 87 5.15976
74 88 3.70743
74 89 2.22353
74 90 5.88441
74 91 6.45198
74 92 7.80607
74 93 8.77239
74 94 3.39218
74 95 10.9972
74 96 12.127
74 97 7.62121
74 98 7.26645
74 99 3.10095
74 100 6.9653
75 76 6.27894
75 77 5.10554
75 78 5.76613
75 79 6.35229
75 80 6.63538
75 81 9.6507
75 82 9.14982
75 83 10.7241
75 84 7.58999
75 85 10.6033
75 86 9.30427
75 87 9.84318
75 88 10.9102
75 89 10.9459
75 90 6.68249
75 91 6.49416
75 92 5.13984
75 93 4.26415
75 94 11.0835
75 95 3.46264
75 96 2.8934
75 97 4.4102
75 98 5.49747
75 99 9.75332
75 100 5.05825
76 77 4.66453
76 78 3.19016
76 79 3.78109
76 80 4.01871
76 81 7.04163
76 82 6.58473
76 83 8.29732
76 84 3.49927
76 85 6.94734
76 86 7.35971
76 87 7.51173
76 88 7.80165
76 89 7.48186
76 90 3.86981
76 91 2.67591
76 92 5.0595
76 93 5.33465
76 94 8.08902
76 95 6.49712
76 96 6.94297
76 97 4.19265
76 98 4.48643
76 99 7.4062
76 100 3.66502
77 78 2.57538
77 79 2.92348
77 80 2.97996
77 81 6.43884
77 82 5.73688
77 83 7.33
77 84 4.39121
77 85 7.3838
77 86 6.31361
77 87 7.05966
77 88 7.38788
77 89 7.52134
77 90 2.91583
77 91 3.65733
77 92 2.92751
77 93 2.31489
77 94 7.78838
77 95 5.69267
77 96 6.85012
77 97 2.26661
77 98 2.8218
77 99 6.45031
77 100 1.71872
78 79 2.84462
78 80 2.51088
78 81 6.34397
78 82 5.89814
78 83 7.79186
78 84 3.74266
78 85 6.87023
78 86 6.68921
78 87 7.46145
78 88 7.4769
78 89 6.99789
78 90 2.79561
78 91 2.76227
78 92 3.82369
78 93 3.55201
78 94 7.60433
78 95 6.45852
78 96 7.39748
78 97 2.96363
78 98 2.9238
78 99 6.51596
78 100 2.37861
79 80 2.31411
79 81 5.45891
79 82 4.74301
79 83 6.69608
79 84 3.13839
79 85 5.71346
79 86 5.83363
79 87 6.54645
79 88 6.118
79 89 6.29721
79 90 1.27081
79 91 2.06068
79 92 4.70405
79 93 4.67275
79 94 6.03598
79 95 7.36601
79 96 7.81629
79 97 3.77765
79 98 4.19641
79 99 5.70425
79 100 2.40406
80 81 4.78843
80 82 4.38859
80 83 6.05975
80 84 3.67721
80 85 5.41051
80 86 5.29987
80 87 6.17547
80 88 5.75677
80 89 5.43638
80 90 2.08526
80 91 2.17718
80 92 3.88878
80 93 4.00788
80 94 5.68556
80 95 7.41187
80 96 8.25235
80 97 3.693
80 98 2.984
80 99 4.9592
80 100 2.71661
81 82 2.26731
81 83 2.93271
81 84 6.97974
81 85 2.29692
81 86 3.26121
81 87 3.03901
81 88 2.66899
81 89 2.03879
81 90 5.39829
81 91 5.98232
81 92 6.36875
81 93 7.66491
81 94 3.46115
81 95 9.57458
81 96 11.0483
81 97 6.543
81 98 6.34141
81 99 2.1076
81 100 6.12056
82 83 2.83708
82 84 6.652
82 85 2.79617
82 86 1.97448
82 87 3.48552
82 88 2.82286
82 89 3.26412
82 90 4.96645
82 91 5.41514
82 92 6.36875
82 93 7.21652
82 94 4.34307
82 95 9.2623
82 96 10.6773
82 97 5.65503
82 98 5.66169
82 99 1.56575
82 100 5.20967
83 84 7.9033
83 85 3.47339
83 86 3.31121
83 87 2.59536
83 88 2.003
83 89 3.33759
83 90 6.70593
83 91 7.13672
83 92 7.25575
83 93 8.51482
83 94 4.36739
83 95 10.3987
83 96 12.0001
83 97 7.44948
83 98 7.25895
83 99 2.83613
83 100 7.13467
84 85 6.9046
84 86 7.82586
84 87 7.61677
84 88 7.17339
84 89 7.30723
84 90 2.6988
84 91 2.46076
84 92 5.25001
84 93 5.44544
84 94 6.9967
84 95 8.08697
84 96 8.38879
84 97 5.42613
84 98 5.37856
84 99 7.56716
84 100 4.22327
85 86 4.14337
85 87 3.81657
85 88 2.16561
85 89 1.82105
85 90 5.80441
85 91 6.02947
85 92 7.64983
85 93 8.8275
85 94 3.07024
85 95 10.6766
85 96 11.8562
85 97 7.43989
85 98 7.32991
85 99 3.05248
85 100 6.82302
86 87 3.96014
86 88 4.13612
86 89 4.3293
86 90 6.00007
86 91 6.38979
86 92 6.79587
86 93 7.51011
86 94 5.80695
86 95 9.19828
86 96 10.7213
86 97 5.83703
86 98 5.69895
86 99 1.7669
86 100 5.67789
87 88 3.14472
87 89 4.03809
87 90 6.56065
87 91 6.95846
87 92 6.43662
87 93 8.13444
87 94 5.16754
87 95 9.01208
87 96 10.8228
87 97 6.87019
87 98 7.13571
87 99 3.8341
87 100 6.7838
88 89 2.57278
88 90 6.16811
88 91 6.57329
88 92 7.56443
88 93 8.80304
88 94 2.9925
88 95 10.8476
88 96 12.1872
88 97 7.70108
88 98 7.59892
88 99 3.18704
88 100 7.10998
89 90 6.1704
89 91 6.49163
89 92 7.46683
89 93 8.73414
89 94 3.24883
89 95 10.8848
89 96 12.2784
89 97 7.69328
89 98 7.2073
89 99 2.91869
89 100 7.17841
90 91 2.01374
90 92 4.39632
90 93 4.47479
90 94 5.95861
90 95 7.47792
90 96 7.99077
90 97 4.05691
90 98 4.06483
90 99 5.79049
90 100 2.63504
91 92 4.70865
91 93 4.67723
91 94 6.44258
91 95 7.39963
91 96 7.6945
91 97 4.10344
91 98 3.93797
91 99 6.24827
91 100 2.93378
92 93 2.39069
92 94 8.01132
92 95 4.59738
92 96 6.43484
92 97 3.27093
92 98 3.36056
92 99 6.84609
92 100 3.59123
93 94 9.08025
93 95 4.80036
93 96 5.96905
93 97 2.9023
93 98 2.74682
93 99 7.71434
93 100 3.13606
94 95 11.6048
94 96 12.4447
94 97 8.50755
94 98 8.20631
94 99 4.59862
94 100 7.63073
95 96 3.47148
95 97 4.60529
95 98 5.80509
95 99 9.80751
95 100 5.68016
96 97 6.10841
96 98 7.10915
96 99 11.3002
96 100 6.6083
97 98 2.26659
97 99 6.32504
97 100 1.66293
98 99 5.98956
98 100 2.42818
99 100 5.99762
