# Supplementary material for: Large-scale discovery of protein interactions at residue resolution using co-evolution calculated from genomic sequences
Source: Nat Commun. 2021 Mar 2;12:1396. doi: 10.1038/s41467-021-21636-z (PMC7925567; doi:10.1038/s41467-021-21636-z)
Supplement: Supplementary file 12 — Supplementary Data 10 [file 41467_2021_21636_MOESM12_ESM.zip › supplementary/allpdb1670_Q72GS0_Q72GR9/Q72GS0_THET2_5UNI_B.pdb]

ATOM      1  N   MET B   1      -7.955 150.440  16.927  1.00                 N  
ATOM      2  CA  MET B   1      -8.094 149.206  16.090  1.00                 C  
ATOM      3  C   MET B   1      -8.370 147.929  16.916  1.00                 C  
ATOM      4  O   MET B   1      -7.694 146.878  16.808  1.00                 O  
ATOM      5  CB  MET B   1      -6.836 148.985  15.248  1.00                 C  
ATOM      6  SD  MET B   1      -7.904 150.118  12.956  1.00                 S  
ATOM      7  CE  MET B   1      -8.878 151.495  13.558  1.00                 C  
ATOM      8  CG  MET B   1      -6.597 150.057  14.196  1.00                 C  
ATOM      9  N   ASP B   2      -9.438 148.077  17.695  1.00                 N  
ATOM     10  CA  ASP B   2     -10.152 147.010  18.366  1.00                 C  
ATOM     11  C   ASP B   2     -10.695 145.853  17.530  1.00                 C  
ATOM     12  O   ASP B   2     -10.755 144.719  18.043  1.00                 O  
ATOM     13  CB  ASP B   2     -11.350 147.569  19.136  1.00                 C  
ATOM     14  CG  ASP B   2     -10.938 148.350  20.368  1.00                 C  
ATOM     15  OD1 ASP B   2      -9.765 148.233  20.781  1.00                 O  
ATOM     16  OD2 ASP B   2     -11.788 149.079  20.921  1.00                 O  
ATOM     17  N   LEU B   3     -11.168 146.132  16.315  1.00                 N  
ATOM     18  CA  LEU B   3     -11.717 145.082  15.451  1.00                 C  
ATOM     19  C   LEU B   3     -10.642 144.165  14.859  1.00                 C  
ATOM     20  O   LEU B   3     -10.843 142.973  14.836  1.00                 O  
ATOM     21  CB  LEU B   3     -12.529 145.697  14.310  1.00                 C  
ATOM     22  CG  LEU B   3     -13.835 146.391  14.703  1.00                 C  
ATOM     23  CD1 LEU B   3     -14.447 147.103  13.507  1.00                 C  
ATOM     24  CD2 LEU B   3     -14.821 145.389  15.285  1.00                 C  
ATOM     25  N   ILE B   4      -9.514 144.718  14.435  1.00                 N  
ATOM     26  CA  ILE B   4      -8.353 143.930  14.079  1.00                 C  
ATOM     27  C   ILE B   4      -7.795 143.159  15.309  1.00                 C  
ATOM     28  O   ILE B   4      -7.481 142.009  15.164  1.00                 O  
ATOM     29  CB  ILE B   4      -7.243 144.805  13.466  1.00                 C  
ATOM     30  CD1 ILE B   4      -6.789 146.440  11.564  1.00                 C  
ATOM     31  CG1 ILE B   4      -7.681 145.343  12.103  1.00                 C  
ATOM     32  CG2 ILE B   4      -5.940 144.026  13.376  1.00                 C  
ATOM     33  N   GLN B   5      -7.655 143.782  16.473  1.00                 N  
ATOM     34  CA  GLN B   5      -7.268 143.025  17.692  1.00                 C  
ATOM     35  C   GLN B   5      -8.212 141.882  17.997  1.00                 C  
ATOM     36  O   GLN B   5      -7.755 140.785  18.350  1.00                 O  
ATOM     37  CB  GLN B   5      -7.201 143.958  18.903  1.00                 C  
ATOM     38  CD  GLN B   5      -6.071 145.920  20.022  1.00                 C  
ATOM     39  CG  GLN B   5      -6.039 144.937  18.868  1.00                 C  
ATOM     40  OE1 GLN B   5      -7.138 146.255  20.536  1.00                 O  
ATOM     41  NE2 GLN B   5      -4.897 146.385  20.434  1.00                 N  
ATOM     42  N   ALA B   6      -9.513 142.121  17.818  1.00                 N  
ATOM     43  CA  ALA B   6     -10.502 141.099  18.074  1.00                 C  
ATOM     44  C   ALA B   6     -10.323 139.941  17.064  1.00                 C  
ATOM     45  O   ALA B   6     -10.297 138.744  17.435  1.00                 O  
ATOM     46  CB  ALA B   6     -11.903 141.684  17.989  1.00                 C  
ATOM     47  N   ALA B   7     -10.112 140.309  15.812  1.00                 N  
ATOM     48  CA  ALA B   7      -9.923 139.320  14.773  1.00                 C  
ATOM     49  C   ALA B   7      -8.721 138.418  15.030  1.00                 C  
ATOM     50  O   ALA B   7      -8.846 137.169  15.020  1.00                 O  
ATOM     51  CB  ALA B   7      -9.763 139.996  13.420  1.00                 C  
ATOM     52  N   TYR B   8      -7.564 139.041  15.276  1.00                 N  
ATOM     53  CA  TYR B   8      -6.293 138.315  15.658  1.00                 C  
ATOM     54  C   TYR B   8      -6.370 137.440  16.873  1.00                 C  
ATOM     55  O   TYR B   8      -5.812 136.318  16.871  1.00                 O  
ATOM     56  CB  TYR B   8      -5.155 139.312  15.887  1.00                 C  
ATOM     57  CG  TYR B   8      -4.616 139.929  14.617  1.00                 C  
ATOM     58  OH  TYR B   8      -3.143 141.616  11.113  1.00                 O  
ATOM     59  CZ  TYR B   8      -3.629 141.059  12.273  1.00                 C  
ATOM     60  CD1 TYR B   8      -5.083 139.520  13.374  1.00                 C  
ATOM     61  CE1 TYR B   8      -4.596 140.078  12.207  1.00                 C  
ATOM     62  CD2 TYR B   8      -3.642 140.918  14.664  1.00                 C  
ATOM     63  CE2 TYR B   8      -3.143 141.487  13.508  1.00                 C  
ATOM     64  N   PHE B   9      -7.052 137.948  17.926  1.00                 N  
ATOM     65  CA  PHE B   9      -7.467 137.133  19.078  1.00                 C  
ATOM     66  C   PHE B   9      -8.206 135.874  18.629  1.00                 C  
ATOM     67  O   PHE B   9      -7.837 134.780  18.964  1.00                 O  
ATOM     68  CB  PHE B   9      -8.352 137.950  20.022  1.00                 C  
ATOM     69  CG  PHE B   9      -8.868 137.170  21.197  1.00                 C  
ATOM     70  CZ  PHE B   9      -9.828 135.725  23.368  1.00                 C  
ATOM     71  CD1 PHE B   9      -8.065 136.943  22.301  1.00                 C  
ATOM     72  CE1 PHE B   9      -8.540 136.225  23.382  1.00                 C  
ATOM     73  CD2 PHE B   9     -10.155 136.663  21.198  1.00                 C  
ATOM     74  CE2 PHE B   9     -10.629 135.945  22.279  1.00                 C  
ATOM     75  N   VAL B  10      -9.213 136.034  17.777  1.00                 N  
ATOM     76  CA  VAL B  10      -9.939 134.865  17.292  1.00                 C  
ATOM     77  C   VAL B  10      -9.027 133.910  16.499  1.00                 C  
ATOM     78  O   VAL B  10      -9.070 132.651  16.742  1.00                 O  
ATOM     79  CB  VAL B  10     -11.139 135.269  16.415  1.00                 C  
ATOM     80  CG1 VAL B  10     -11.750 134.045  15.752  1.00                 C  
ATOM     81  CG2 VAL B  10     -12.179 136.007  17.243  1.00                 C  
ATOM     82  N   VAL B  11      -8.177 134.480  15.607  1.00                 N  
ATOM     83  CA  VAL B  11      -7.153 133.663  14.871  1.00                 C  
ATOM     84  C   VAL B  11      -6.242 132.808  15.791  1.00                 C  
ATOM     85  O   VAL B  11      -6.062 131.620  15.514  1.00                 O  
ATOM     86  CB  VAL B  11      -6.249 134.549  13.994  1.00                 C  
ATOM     87  CG1 VAL B  11      -5.090 133.737  13.434  1.00                 C  
ATOM     88  CG2 VAL B  11      -7.053 135.182  12.869  1.00                 C  
ATOM     89  N   ALA B  12      -5.683 133.389  16.879  1.00                 N  
ATOM     90  CA  ALA B  12      -4.851 132.611  17.761  1.00                 C  
ATOM     91  C   ALA B  12      -5.629 131.411  18.341  1.00                 C  
ATOM     92  O   ALA B  12      -5.103 130.266  18.391  1.00                 O  
ATOM     93  CB  ALA B  12      -4.313 133.481  18.887  1.00                 C  
ATOM     94  N   ILE B  13      -6.880 131.640  18.745  1.00                 N  
ATOM     95  CA  ILE B  13      -7.687 130.544  19.302  1.00                 C  
ATOM     96  C   ILE B  13      -7.902 129.413  18.300  1.00                 C  
ATOM     97  O   ILE B  13      -7.738 128.224  18.618  1.00                 O  
ATOM     98  CB  ILE B  13      -9.056 131.046  19.797  1.00                 C  
ATOM     99  CD1 ILE B  13     -10.130 132.723  21.389  1.00                 C  
ATOM    100  CG1 ILE B  13      -8.882 131.953  21.018  1.00                 C  
ATOM    101  CG2 ILE B  13      -9.980 129.874  20.089  1.00                 C  
ATOM    102  N   LEU B  14      -8.292 129.793  17.092  1.00                 N  
ATOM    103  CA  LEU B  14      -8.467 128.821  16.029  1.00                 C  
ATOM    104  C   LEU B  14      -7.214 128.023  15.656  1.00                 C  
ATOM    105  O   LEU B  14      -7.304 126.791  15.384  1.00                 O  
ATOM    106  CB  LEU B  14      -8.981 129.502  14.759  1.00                 C  
ATOM    107  CG  LEU B  14     -10.414 130.036  14.808  1.00                 C  
ATOM    108  CD1 LEU B  14     -10.730 130.843  13.558  1.00                 C  
ATOM    109  CD2 LEU B  14     -11.407 128.896  14.968  1.00                 C  
ATOM    110  N   PHE B  15      -6.047 128.684  15.635  1.00                 N  
ATOM    111  CA  PHE B  15      -4.770 127.970  15.447  1.00                 C  
ATOM    112  C   PHE B  15      -4.454 127.015  16.644  1.00                 C  
ATOM    113  O   PHE B  15      -4.002 125.852  16.457  1.00                 O  
ATOM    114  CB  PHE B  15      -3.622 128.965  15.265  1.00                 C  
ATOM    115  CG  PHE B  15      -3.618 129.649  13.928  1.00                 C  
ATOM    116  CZ  PHE B  15      -3.608 130.919  11.456  1.00                 C  
ATOM    117  CD1 PHE B  15      -4.343 129.132  12.868  1.00                 C  
ATOM    118  CE1 PHE B  15      -4.340 129.761  11.638  1.00                 C  
ATOM    119  CD2 PHE B  15      -2.891 130.809  13.730  1.00                 C  
ATOM    120  CE2 PHE B  15      -2.887 131.438  12.500  1.00                 C  
ATOM    121  N   ILE B  16      -4.686 127.488  17.866  1.00                 N  
ATOM    122  CA  ILE B  16      -4.433 126.644  19.042  1.00                 C  
ATOM    123  C   ILE B  16      -5.343 125.439  19.055  1.00                 C  
ATOM    124  O   ILE B  16      -4.860 124.332  19.254  1.00                 O  
ATOM    125  CB  ILE B  16      -4.598 127.437  20.352  1.00                 C  
ATOM    126  CD1 ILE B  16      -3.742 129.502  21.577  1.00                 C  
ATOM    127  CG1 ILE B  16      -3.494 128.487  20.483  1.00                 C  
ATOM    128  CG2 ILE B  16      -4.628 126.494  21.545  1.00                 C  
ATOM    129  N   VAL B  17      -6.635 125.641  18.815  1.00                 N  
ATOM    130  CA  VAL B  17      -7.573 124.490  18.759  1.00                 C  
ATOM    131  C   VAL B  17      -7.236 123.613  17.568  1.00                 C  
ATOM    132  O   VAL B  17      -7.274 122.359  17.641  1.00                 O  
ATOM    133  CB  VAL B  17      -9.038 124.959  18.687  1.00                 C  
ATOM    134  CG1 VAL B  17      -9.965 123.776  18.453  1.00                 C  
ATOM    135  CG2 VAL B  17      -9.423 125.698  19.960  1.00                 C  
ATOM    136  N   GLY B  18      -6.905 124.235  16.444  1.00                 N  
ATOM    137  CA  GLY B  18      -6.491 123.427  15.274  1.00                 C  
ATOM    138  C   GLY B  18      -5.294 122.529  15.597  1.00                 C  
ATOM    139  O   GLY B  18      -5.308 121.341  15.299  1.00                 O  
ATOM    140  N   LEU B  19      -4.247 123.110  16.198  1.00                 N  
ATOM    141  CA  LEU B  19      -3.025 122.374  16.493  1.00                 C  
ATOM    142  C   LEU B  19      -3.284 121.237  17.477  1.00                 C  
ATOM    143  O   LEU B  19      -2.888 120.047  17.263  1.00                 O  
ATOM    144  CB  LEU B  19      -1.955 123.314  17.052  1.00                 C  
ATOM    145  CG  LEU B  19      -0.627 122.668  17.451  1.00                 C  
ATOM    146  CD1 LEU B  19       0.040 122.022  16.246  1.00                 C  
ATOM    147  CD2 LEU B  19       0.302 123.694  18.083  1.00                 C  
ATOM    148  N   LYS B  20      -4.020 121.563  18.510  1.00                 N  
ATOM    149  CA  LYS B  20      -4.408 120.545  19.466  1.00                 C  
ATOM    150  C   LYS B  20      -5.135 119.372  18.791  1.00                 C  
ATOM    151  O   LYS B  20      -4.778 118.245  19.012  1.00                 O  
ATOM    152  CB  LYS B  20      -5.300 121.145  20.555  1.00                 C  
ATOM    153  CD  LYS B  20      -6.582 120.819  22.688  1.00                 C  
ATOM    154  CE  LYS B  20      -7.053 119.816  23.728  1.00                 C  
ATOM    155  CG  LYS B  20      -5.742 120.148  21.614  1.00                 C  
ATOM    156  NZ  LYS B  20      -7.877 120.460  24.788  1.00                 N  
ATOM    157  N   ARG B  21      -6.100 119.649  17.929  1.00                 N  
ATOM    158  CA  ARG B  21      -6.925 118.585  17.360  1.00                 C  
ATOM    159  C   ARG B  21      -6.128 117.745  16.358  1.00                 C  
ATOM    160  O   ARG B  21      -6.316 116.519  16.286  1.00                 O  
ATOM    161  CB  ARG B  21      -8.165 119.172  16.684  1.00                 C  
ATOM    162  CD  ARG B  21     -10.337 120.410  16.912  1.00                 C  
ATOM    163  NE  ARG B  21     -11.075 119.459  16.083  1.00                 N  
ATOM    164  CG  ARG B  21      -9.187 119.747  17.652  1.00                 C  
ATOM    165  CZ  ARG B  21     -12.061 118.687  16.528  1.00                 C  
ATOM    166  NH1 ARG B  21     -12.674 117.852  15.701  1.00                 N  
ATOM    167  NH2 ARG B  21     -12.431 118.752  17.800  1.00                 N  
ATOM    168  N   MET B  22      -5.198 118.389  15.645  1.00                 N  
ATOM    169  CA  MET B  22      -4.236 117.666  14.783  1.00                 C  
ATOM    170  C   MET B  22      -3.283 116.715  15.512  1.00                 C  
ATOM    171  O   MET B  22      -2.714 115.837  14.861  1.00                 O  
ATOM    172  CB  MET B  22      -3.384 118.655  13.984  1.00                 C  
ATOM    173  SD  MET B  22      -3.062 120.334  11.805  1.00                 S  
ATOM    174  CE  MET B  22      -2.634 121.711  12.867  1.00                 C  
ATOM    175  CG  MET B  22      -4.145 119.388  12.892  1.00                 C  
ATOM    176  N   ALA B  23      -3.076 116.878  16.832  1.00                 N  
ATOM    177  CA  ALA B  23      -2.142 115.978  17.576  1.00                 C  
ATOM    178  C   ALA B  23      -2.751 114.623  18.022  1.00                 C  
ATOM    179  O   ALA B  23      -2.022 113.772  18.597  1.00                 O  
ATOM    180  CB  ALA B  23      -1.602 116.680  18.813  1.00                 C  
ATOM    181  N   HIS B  24      -4.073 114.456  17.831  1.00                 N  
ATOM    182  CA  HIS B  24      -4.805 113.239  18.201  1.00                 C  
ATOM    183  C   HIS B  24      -5.472 112.637  16.985  1.00                 C  
ATOM    184  O   HIS B  24      -6.155 113.344  16.254  1.00                 O  
ATOM    185  CB  HIS B  24      -5.841 113.545  19.284  1.00                 C  
ATOM    186  CG  HIS B  24      -5.247 114.033  20.569  1.00                 C  
ATOM    187  ND1 HIS B  24      -4.764 113.179  21.537  1.00                 N  
ATOM    188  CE1 HIS B  24      -4.297 113.906  22.568  1.00                 C  
ATOM    189  CD2 HIS B  24      -4.999 115.335  21.170  1.00                 C  
ATOM    190  NE2 HIS B  24      -4.434 115.200  22.354  1.00                 N  
ATOM    191  N   PRO B  25      -5.360 111.331  16.814  1.00                 N  
ATOM    192  CA  PRO B  25      -5.937 110.700  15.603  1.00                 C  
ATOM    193  C   PRO B  25      -7.430 110.926  15.371  1.00                 C  
ATOM    194  O   PRO B  25      -7.806 111.274  14.240  1.00                 O  
ATOM    195  CB  PRO B  25      -5.678 109.206  15.805  1.00                 C  
ATOM    196  CD  PRO B  25      -4.598 110.292  17.644  1.00                 C  
ATOM    197  CG  PRO B  25      -4.467 109.151  16.675  1.00                 C  
ATOM    198  N   THR B  26      -8.261 110.804  16.406  1.00                 N  
ATOM    199  CA  THR B  26      -9.712 110.946  16.214  1.00                 C  
ATOM    200  C   THR B  26     -10.180 112.332  15.784  1.00                 C  
ATOM    201  O   THR B  26     -11.170 112.430  15.072  1.00                 O  
ATOM    202  CB  THR B  26     -10.489 110.585  17.494  1.00                 C  
ATOM    203  OG1 THR B  26     -10.082 111.448  18.563  1.00                 O  
ATOM    204  CG2 THR B  26     -10.209 109.145  17.898  1.00                 C  
ATOM    205  N   THR B  27      -9.473 113.392  16.188  1.00                 N  
ATOM    206  CA  THR B  27      -9.840 114.785  15.847  1.00                 C  
ATOM    207  C   THR B  27      -8.967 115.446  14.748  1.00                 C  
ATOM    208  O   THR B  27      -9.213 116.586  14.371  1.00                 O  
ATOM    209  CB  THR B  27      -9.784 115.702  17.083  1.00                 C  
ATOM    210  OG1 THR B  27      -8.450 115.724  17.606  1.00                 O  
ATOM    211  CG2 THR B  27     -10.723 115.193  18.166  1.00                 C  
ATOM    212  N   ALA B  28      -7.965 114.741  14.226  1.00                 N  
ATOM    213  CA  ALA B  28      -6.930 115.353  13.306  1.00                 C  
ATOM    214  C   ALA B  28      -7.449 116.000  12.046  1.00                 C  
ATOM    215  O   ALA B  28      -7.044 117.137  11.721  1.00                 O  
ATOM    216  CB  ALA B  28      -5.909 114.307  12.886  1.00                 C  
ATOM    217  N   LYS B  29      -8.353 115.310  11.361  1.00                 N  
ATOM    218  CA  LYS B  29      -8.991 115.837  10.154  1.00                 C  
ATOM    219  C   LYS B  29      -9.704 117.120  10.416  1.00                 C  
ATOM    220  O   LYS B  29      -9.615 118.053   9.621  1.00                 O  
ATOM    221  CB  LYS B  29      -9.970 114.814   9.575  1.00                 C  
ATOM    222  CD  LYS B  29     -11.587 114.191   7.759  1.00                 C  
ATOM    223  CE  LYS B  29     -12.311 114.662   6.509  1.00                 C  
ATOM    224  CG  LYS B  29     -10.668 115.272   8.305  1.00                 C  
ATOM    225  NZ  LYS B  29     -13.215 113.613   5.962  1.00                 N  
ATOM    226  N   SER B  30     -10.490 117.174  11.490  1.00                 N  
ATOM    227  CA  SER B  30     -11.159 118.431  11.816  1.00                 C  
ATOM    228  C   SER B  30     -10.188 119.565  12.190  1.00                 C  
ATOM    229  O   SER B  30     -10.522 120.744  12.040  1.00                 O  
ATOM    230  CB  SER B  30     -12.147 118.229  12.967  1.00                 C  
ATOM    231  OG  SER B  30     -11.470 117.909  14.170  1.00                 O  
ATOM    232  N   GLY B  31      -9.018 119.224  12.747  1.00                 N  
ATOM    233  CA  GLY B  31      -8.060 120.234  13.230  1.00                 C  
ATOM    234  C   GLY B  31      -7.474 121.142  12.131  1.00                 C  
ATOM    235  O   GLY B  31      -7.356 122.367  12.321  1.00                 O  
ATOM    236  N   ILE B  32      -7.124 120.562  10.977  1.00                 N  
ATOM    237  CA  ILE B  32      -6.724 121.396   9.839  1.00                 C  
ATOM    238  C   ILE B  32      -7.822 122.404   9.404  1.00                 C  
ATOM    239  O   ILE B  32      -7.534 123.564   9.016  1.00                 O  
ATOM    240  CB  ILE B  32      -6.331 120.539   8.621  1.00                 C  
ATOM    241  CD1 ILE B  32      -4.308 121.977   8.040  1.00                 C  
ATOM    242  CG1 ILE B  32      -5.625 121.397   7.570  1.00                 C  
ATOM    243  CG2 ILE B  32      -7.552 119.834   8.050  1.00                 C  
ATOM    244  N   VAL B  33      -9.079 122.013   9.558  1.00                 N  
ATOM    245  CA  VAL B  33     -10.216 122.874   9.215  1.00                 C  
ATOM    246  C   VAL B  33     -10.328 124.097  10.151  1.00                 C  
ATOM    247  O   VAL B  33     -10.510 125.229   9.705  1.00                 O  
ATOM    248  CB  VAL B  33     -11.544 122.094   9.244  1.00                 C  
ATOM    249  CG1 VAL B  33     -12.721 123.040   9.068  1.00                 C  
ATOM    250  CG2 VAL B  33     -11.553 121.019   8.167  1.00                 C  
ATOM    251  N   TRP B  34     -10.272 123.878  11.445  1.00                 N  
ATOM    252  CA  TRP B  34     -10.260 125.032  12.433  1.00                 C  
ATOM    253  C   TRP B  34      -9.111 125.999  12.121  1.00                 C  
ATOM    254  O   TRP B  34      -9.292 127.211  12.025  1.00                 O  
ATOM    255  CB  TRP B  34     -10.141 124.509  13.866  1.00                 C  
ATOM    256  CG  TRP B  34     -11.405 123.899  14.389  1.00                 C  
ATOM    257  CD1 TRP B  34     -11.584 122.609  14.796  1.00                 C  
ATOM    258  NE1 TRP B  34     -12.880 122.418  15.212  1.00                 N  
ATOM    259  CD2 TRP B  34     -12.667 124.554  14.561  1.00                 C  
ATOM    260  CE2 TRP B  34     -13.564 123.601  15.076  1.00                 C  
ATOM    261  CH2 TRP B  34     -15.316 125.184  15.128  1.00                 C  
ATOM    262  CZ2 TRP B  34     -14.894 123.905  15.364  1.00                 C  
ATOM    263  CE3 TRP B  34     -13.126 125.855  14.329  1.00                 C  
ATOM    264  CZ3 TRP B  34     -14.445 126.152  14.616  1.00                 C  
ATOM    265  N   ALA B  35      -7.924 125.426  11.891  1.00                 N  
ATOM    266  CA  ALA B  35      -6.778 126.214  11.467  1.00                 C  
ATOM    267  C   ALA B  35      -6.943 126.994  10.196  1.00                 C  
ATOM    268  O   ALA B  35      -6.539 128.167  10.115  1.00                 O  
ATOM    269  CB  ALA B  35      -5.556 125.324  11.297  1.00                 C  
ATOM    270  N   GLY B  36      -7.454 126.339   9.159  1.00                 N  
ATOM    271  CA  GLY B  36      -7.815 127.070   7.927  1.00                 C  
ATOM    272  C   GLY B  36      -8.719 128.299   8.087  1.00                 C  
ATOM    273  O   GLY B  36      -8.441 129.363   7.548  1.00                 O  
ATOM    274  N   TRP B  37      -9.780 128.175   8.866  1.00                 N  
ATOM    275  CA  TRP B  37     -10.597 129.339   9.210  1.00                 C  
ATOM    276  C   TRP B  37      -9.827 130.419   9.871  1.00                 C  
ATOM    277  O   TRP B  37     -10.052 131.593   9.537  1.00                 O  
ATOM    278  CB  TRP B  37     -11.758 128.929  10.119  1.00                 C  
ATOM    279  CG  TRP B  37     -12.843 128.183   9.406  1.00                 C  
ATOM    280  CD1 TRP B  37     -13.200 126.879   9.592  1.00                 C  
ATOM    281  NE1 TRP B  37     -14.239 126.547   8.757  1.00                 N  
ATOM    282  CD2 TRP B  37     -13.715 128.697   8.392  1.00                 C  
ATOM    283  CE2 TRP B  37     -14.573 127.650   8.010  1.00                 C  
ATOM    284  CH2 TRP B  37     -15.669 129.034   6.442  1.00                 C  
ATOM    285  CZ2 TRP B  37     -15.556 127.807   7.034  1.00                 C  
ATOM    286  CE3 TRP B  37     -13.853 129.942   7.769  1.00                 C  
ATOM    287  CZ3 TRP B  37     -14.829 130.093   6.803  1.00                 C  
ATOM    288  N   GLY B  38      -8.915 130.067  10.812  1.00                 N  
ATOM    289  CA  GLY B  38      -8.055 131.100  11.309  1.00                 C  
ATOM    290  C   GLY B  38      -7.229 131.846  10.289  1.00                 C  
ATOM    291  O   GLY B  38      -7.068 133.073  10.382  1.00                 O  
ATOM    292  N   MET B  39      -6.632 131.112   9.369  1.00                 N  
ATOM    293  CA  MET B  39      -5.808 131.744   8.359  1.00                 C  
ATOM    294  C   MET B  39      -6.664 132.695   7.487  1.00                 C  
ATOM    295  O   MET B  39      -6.224 133.803   7.196  1.00                 O  
ATOM    296  CB  MET B  39      -5.123 130.688   7.489  1.00                 C  
ATOM    297  SD  MET B  39      -3.538 129.992   5.325  1.00                 S  
ATOM    298  CE  MET B  39      -4.989 129.465   4.416  1.00                 C  
ATOM    299  CG  MET B  39      -4.246 131.264   6.389  1.00                 C  
ATOM    300  N   VAL B  40      -7.838 132.231   7.035  1.00                 N  
ATOM    301  CA  VAL B  40      -8.790 133.099   6.258  1.00                 C  
ATOM    302  C   VAL B  40      -9.107 134.406   6.996  1.00                 C  
ATOM    303  O   VAL B  40      -9.031 135.507   6.409  1.00                 O  
ATOM    304  CB  VAL B  40     -10.104 132.358   5.948  1.00                 C  
ATOM    305  CG1 VAL B  40     -11.129 133.316   5.359  1.00                 C  
ATOM    306  CG2 VAL B  40      -9.849 131.196   5.000  1.00                 C  
ATOM    307  N   LEU B  41      -9.425 134.280   8.306  1.00                 N  
ATOM    308  CA  LEU B  41      -9.770 135.465   9.096  1.00                 C  
ATOM    309  C   LEU B  41      -8.545 136.389   9.230  1.00                 C  
ATOM    310  O   LEU B  41      -8.660 137.630   9.196  1.00                 O  
ATOM    311  CB  LEU B  41     -10.289 135.056  10.476  1.00                 C  
ATOM    312  CG  LEU B  41     -11.643 134.345  10.507  1.00                 C  
ATOM    313  CD1 LEU B  41     -11.955 133.844  11.909  1.00                 C  
ATOM    314  CD2 LEU B  41     -12.748 135.269  10.018  1.00                 C  
ATOM    315  N   ALA B  42      -7.352 135.809   9.386  1.00                 N  
ATOM    316  CA  ALA B  42      -6.132 136.654   9.538  1.00                 C  
ATOM    317  C   ALA B  42      -5.858 137.510   8.289  1.00                 C  
ATOM    318  O   ALA B  42      -5.568 138.705   8.392  1.00                 O  
ATOM    319  CB  ALA B  42      -4.919 135.786   9.836  1.00                 C  
ATOM    320  N   VAL B  43      -5.906 136.861   7.149  1.00                 N  
ATOM    321  CA  VAL B  43      -5.657 137.549   5.864  1.00                 C  
ATOM    322  C   VAL B  43      -6.739 138.631   5.644  1.00                 C  
ATOM    323  O   VAL B  43      -6.389 139.785   5.404  1.00                 O  
ATOM    324  CB  VAL B  43      -5.632 136.556   4.687  1.00                 C  
ATOM    325  CG1 VAL B  43      -5.592 137.301   3.362  1.00                 C  
ATOM    326  CG2 VAL B  43      -4.443 135.615   4.810  1.00                 C  
ATOM    327  N   LEU B  44      -8.019 138.266   5.831  1.00                 N  
ATOM    328  CA  LEU B  44      -9.134 139.225   5.698  1.00                 C  
ATOM    329  C   LEU B  44      -8.985 140.414   6.621  1.00                 C  
ATOM    330  O   LEU B  44      -9.045 141.562   6.180  1.00                 O  
ATOM    331  CB  LEU B  44     -10.471 138.534   5.973  1.00                 C  
ATOM    332  CG  LEU B  44     -11.717 139.420   5.914  1.00                 C  
ATOM    333  CD1 LEU B  44     -11.887 140.018   4.526  1.00                 C  
ATOM    334  CD2 LEU B  44     -12.957 138.631   6.306  1.00                 C  
ATOM    335  N   ALA B  45      -8.755 140.174   7.900  1.00                 N  
ATOM    336  CA  ALA B  45      -8.617 141.303   8.835  1.00                 C  
ATOM    337  C   ALA B  45      -7.494 142.261   8.469  1.00                 C  
ATOM    338  O   ALA B  45      -7.559 143.438   8.775  1.00                 O  
ATOM    339  CB  ALA B  45      -8.386 140.795  10.250  1.00                 C  
ATOM    340  N   THR B  46      -6.433 141.745   7.845  1.00                 N  
ATOM    341  CA  THR B  46      -5.230 142.520   7.626  1.00                 C  
ATOM    342  C   THR B  46      -5.366 143.630   6.562  1.00                 C  
ATOM    343  O   THR B  46      -4.605 144.625   6.599  1.00                 O  
ATOM    344  CB  THR B  46      -4.049 141.624   7.209  1.00                 C  
ATOM    345  OG1 THR B  46      -3.770 140.681   8.252  1.00                 O  
ATOM    346  CG2 THR B  46      -2.804 142.462   6.966  1.00                 C  
ATOM    347  N   PHE B  47      -6.339 143.510   5.648  1.00                 N  
ATOM    348  CA  PHE B  47      -6.591 144.601   4.713  1.00                 C  
ATOM    349  C   PHE B  47      -7.047 145.891   5.379  1.00                 C  
ATOM    350  O   PHE B  47      -6.913 146.965   4.794  1.00                 O  
ATOM    351  CB  PHE B  47      -7.641 144.189   3.679  1.00                 C  
ATOM    352  CG  PHE B  47      -7.137 143.206   2.662  1.00                 C  
ATOM    353  CZ  PHE B  47      -6.201 141.391   0.777  1.00                 C  
ATOM    354  CD1 PHE B  47      -7.533 141.880   2.704  1.00                 C  
ATOM    355  CE1 PHE B  47      -7.069 140.975   1.768  1.00                 C  
ATOM    356  CD2 PHE B  47      -6.268 143.606   1.663  1.00                 C  
ATOM    357  CE2 PHE B  47      -5.804 142.701   0.727  1.00                 C  
ATOM    358  N   PHE B  48      -7.607 145.794   6.592  1.00                 N  
ATOM    359  CA  PHE B  48      -8.045 146.966   7.356  1.00                 C  
ATOM    360  C   PHE B  48      -6.968 147.623   8.223  1.00                 C  
ATOM    361  O   PHE B  48      -7.276 148.489   9.026  1.00                 O  
ATOM    362  CB  PHE B  48      -9.220 146.604   8.267  1.00                 C  
ATOM    363  CG  PHE B  48     -10.478 146.257   7.523  1.00                 C  
ATOM    364  CZ  PHE B  48     -12.808 145.622   6.147  1.00                 C  
ATOM    365  CD1 PHE B  48     -10.880 144.939   7.390  1.00                 C  
ATOM    366  CE1 PHE B  48     -12.038 144.620   6.706  1.00                 C  
ATOM    367  CD2 PHE B  48     -11.260 147.248   6.957  1.00                 C  
ATOM    368  CE2 PHE B  48     -12.418 146.929   6.274  1.00                 C  
ATOM    369  N   TRP B  49      -5.711 147.214   8.097  1.00                 N  
ATOM    370  CA  TRP B  49      -4.649 147.790   8.935  1.00                 C  
ATOM    371  C   TRP B  49      -4.485 149.302   8.617  1.00                 C  
ATOM    372  O   TRP B  49      -4.598 149.688   7.459  1.00                 O  
ATOM    373  CB  TRP B  49      -3.331 147.045   8.717  1.00                 C  
ATOM    374  CG  TRP B  49      -2.213 147.536   9.584  1.00                 C  
ATOM    375  CD1 TRP B  49      -1.265 148.461   9.254  1.00                 C  
ATOM    376  NE1 TRP B  49      -0.405 148.656  10.308  1.00                 N  
ATOM    377  CD2 TRP B  49      -1.926 147.129  10.928  1.00                 C  
ATOM    378  CE2 TRP B  49      -0.792 147.847  11.347  1.00                 C  
ATOM    379  CH2 TRP B  49      -0.836 146.803  13.465  1.00                 C  
ATOM    380  CZ2 TRP B  49      -0.237 147.692  12.617  1.00                 C  
ATOM    381  CE3 TRP B  49      -2.519 146.226  11.816  1.00                 C  
ATOM    382  CZ3 TRP B  49      -1.965 146.076  13.074  1.00                 C  
ATOM    383  N   PRO B  50      -4.243 150.155   9.639  1.00                 N  
ATOM    384  CA  PRO B  50      -4.143 151.601   9.365  1.00                 C  
ATOM    385  C   PRO B  50      -2.971 151.995   8.494  1.00                 C  
ATOM    386  O   PRO B  50      -1.831 151.533   8.715  1.00                 O  
ATOM    387  CB  PRO B  50      -4.000 152.232  10.752  1.00                 C  
ATOM    388  CD  PRO B  50      -4.300 149.889  11.138  1.00                 C  
ATOM    389  CG  PRO B  50      -4.640 151.250  11.676  1.00                 C  
ATOM    390  N   GLY B  51      -3.256 152.851   7.522  1.00                 N  
ATOM    391  CA  GLY B  51      -2.235 153.379   6.640  1.00                 C  
ATOM    392  C   GLY B  51      -1.849 152.493   5.476  1.00                 C  
ATOM    393  O   GLY B  51      -0.869 152.785   4.844  1.00                 O  
ATOM    394  N   MET B  52      -2.593 151.428   5.171  1.00                 N  
ATOM    395  CA  MET B  52      -2.158 150.519   4.121  1.00                 C  
ATOM    396  C   MET B  52      -2.404 151.126   2.762  1.00                 C  
ATOM    397  O   MET B  52      -3.469 151.649   2.543  1.00                 O  
ATOM    398  CB  MET B  52      -2.878 149.175   4.244  1.00                 C  
ATOM    399  SD  MET B  52      -0.876 148.029   5.778  1.00                 S  
ATOM    400  CE  MET B  52      -0.647 146.819   4.478  1.00                 C  
ATOM    401  CG  MET B  52      -2.616 148.447   5.552  1.00                 C  
ATOM    402  N   GLY B  53      -1.436 150.985   1.858  1.00                 N  
ATOM    403  CA  GLY B  53      -1.595 151.242   0.457  1.00                 C  
ATOM    404  C   GLY B  53      -1.257 149.990  -0.323  1.00                 C  
ATOM    405  O   GLY B  53      -1.228 148.873   0.234  1.00                 O  
ATOM    406  N   ASN B  54      -1.084 150.180  -1.630  1.00                 N  
ATOM    407  CA  ASN B  54      -0.628 149.138  -2.580  1.00                 C  
ATOM    408  C   ASN B  54      -1.577 147.942  -2.642  1.00                 C  
ATOM    409  O   ASN B  54      -1.140 146.785  -2.722  1.00                 O  
ATOM    410  CB  ASN B  54       0.781 148.663  -2.219  1.00                 C  
ATOM    411  CG  ASN B  54       1.817 149.762  -2.346  1.00                 C  
ATOM    412  OD1 ASN B  54       1.917 150.417  -3.383  1.00                 O  
ATOM    413  ND2 ASN B  54       2.592 149.968  -1.287  1.00                 N  
ATOM    414  N   PHE B  55      -2.879 148.215  -2.611  1.00                 N  
ATOM    415  CA  PHE B  55      -3.887 147.145  -2.466  1.00                 C  
ATOM    416  C   PHE B  55      -3.895 146.252  -3.644  1.00                 C  
ATOM    417  O   PHE B  55      -4.063 145.033  -3.480  1.00                 O  
ATOM    418  CB  PHE B  55      -5.279 147.745  -2.255  1.00                 C  
ATOM    419  CG  PHE B  55      -5.477 148.354  -0.896  1.00                 C  
ATOM    420  CZ  PHE B  55      -5.843 149.475   1.621  1.00                 C  
ATOM    421  CD1 PHE B  55      -5.633 149.721  -0.751  1.00                 C  
ATOM    422  CE1 PHE B  55      -5.815 150.282   0.499  1.00                 C  
ATOM    423  CD2 PHE B  55      -5.507 147.560   0.236  1.00                 C  
ATOM    424  CE2 PHE B  55      -5.689 148.120   1.486  1.00                 C  
ATOM    425  N   ALA B  56      -3.601 146.797  -4.833  1.00                 N  
ATOM    426  CA  ALA B  56      -3.526 145.921  -6.075  1.00                 C  
ATOM    427  C   ALA B  56      -2.319 145.011  -6.080  1.00                 C  
ATOM    428  O   ALA B  56      -2.442 143.826  -6.445  1.00                 O  
ATOM    429  CB  ALA B  56      -3.509 146.781  -7.330  1.00                 C  
ATOM    430  N   LEU B  57      -1.156 145.531  -5.661  1.00                 N  
ATOM    431  CA  LEU B  57       0.079 144.695  -5.467  1.00                 C  
ATOM    432  C   LEU B  57      -0.120 143.551  -4.491  1.00                 C  
ATOM    433  O   LEU B  57       0.110 142.376  -4.810  1.00                 O  
ATOM    434  CB  LEU B  57       1.243 145.563  -4.984  1.00                 C  
ATOM    435  CG  LEU B  57       2.558 144.835  -4.700  1.00                 C  
ATOM    436  CD1 LEU B  57       3.090 144.172  -5.961  1.00                 C  
ATOM    437  CD2 LEU B  57       3.592 145.795  -4.132  1.00                 C  
ATOM    438  N   ILE B  58      -0.716 143.885  -3.358  1.00                 N  
ATOM    439  CA  ILE B  58      -1.022 142.909  -2.329  1.00                 C  
ATOM    440  C   ILE B  58      -1.866 141.843  -2.920  1.00                 C  
ATOM    441  O   ILE B  58      -1.517 140.663  -2.854  1.00                 O  
ATOM    442  CB  ILE B  58      -1.717 143.562  -1.120  1.00                 C  
ATOM    443  CD1 ILE B  58      -1.418 145.396   0.626  1.00                 C  
ATOM    444  CG1 ILE B  58      -0.749 144.492  -0.386  1.00                 C  
ATOM    445  CG2 ILE B  58      -2.292 142.499  -0.197  1.00                 C  
ATOM    446  N   LEU B  59      -2.948 142.229  -3.571  1.00                 N  
ATOM    447  CA  LEU B  59      -3.898 141.198  -4.032  1.00                 C  
ATOM    448  C   LEU B  59      -3.300 140.307  -5.117  1.00                 C  
ATOM    449  O   LEU B  59      -3.496 139.070  -5.146  1.00                 O  
ATOM    450  CB  LEU B  59      -5.181 141.847  -4.554  1.00                 C  
ATOM    451  CG  LEU B  59      -6.064 142.538  -3.513  1.00                 C  
ATOM    452  CD1 LEU B  59      -7.206 143.284  -4.186  1.00                 C  
ATOM    453  CD2 LEU B  59      -6.608 141.528  -2.514  1.00                 C  
ATOM    454  N   LEU B  60      -2.526 140.930  -5.990  1.00                 N  
ATOM    455  CA  LEU B  60      -1.798 140.181  -7.051  1.00                 C  
ATOM    456  C   LEU B  60      -0.834 139.131  -6.482  1.00                 C  
ATOM    457  O   LEU B  60      -0.771 137.990  -6.947  1.00                 O  
ATOM    458  CB  LEU B  60      -1.019 141.145  -7.949  1.00                 C  
ATOM    459  CG  LEU B  60      -0.183 140.509  -9.061  1.00                 C  
ATOM    460  CD1 LEU B  60      -1.070 139.738 -10.027  1.00                 C  
ATOM    461  CD2 LEU B  60       0.615 141.568  -9.806  1.00                 C  
ATOM    462  N   ALA B  61      -0.054 139.549  -5.479  1.00                 N  
ATOM    463  CA  ALA B  61       0.916 138.650  -4.827  1.00                 C  
ATOM    464  C   ALA B  61       0.259 137.508  -4.093  1.00                 C  
ATOM    465  O   ALA B  61       0.656 136.343  -4.243  1.00                 O  
ATOM    466  CB  ALA B  61       1.791 139.428  -3.857  1.00                 C  
ATOM    467  N   LEU B  62      -0.809 137.812  -3.353  1.00                 N  
ATOM    468  CA  LEU B  62      -1.589 136.756  -2.728  1.00                 C  
ATOM    469  C   LEU B  62      -2.052 135.729  -3.718  1.00                 C  
ATOM    470  O   LEU B  62      -1.900 134.510  -3.487  1.00                 O  
ATOM    471  CB  LEU B  62      -2.800 137.343  -2.000  1.00                 C  
ATOM    472  CG  LEU B  62      -3.733 136.341  -1.318  1.00                 C  
ATOM    473  CD1 LEU B  62      -2.995 135.572  -0.233  1.00                 C  
ATOM    474  CD2 LEU B  62      -4.946 137.047  -0.733  1.00                 C  
ATOM    475  N   LEU B  63      -2.678 136.199  -4.811  1.00                 N  
ATOM    476  CA  LEU B  63      -3.116 135.316  -5.861  1.00                 C  
ATOM    477  C   LEU B  63      -1.990 134.537  -6.513  1.00                 C  
ATOM    478  O   LEU B  63      -2.104 133.344  -6.667  1.00                 O  
ATOM    479  CB  LEU B  63      -3.860 136.099  -6.944  1.00                 C  
ATOM    480  CG  LEU B  63      -5.230 136.660  -6.556  1.00                 C  
ATOM    481  CD1 LEU B  63      -5.763 137.579  -7.644  1.00                 C  
ATOM    482  CD2 LEU B  63      -6.215 135.533  -6.286  1.00                 C  
ATOM    483  N   LEU B  64      -0.913 135.179  -6.950  1.00                 N  
ATOM    484  CA  LEU B  64       0.163 134.381  -7.589  1.00                 C  
ATOM    485  C   LEU B  64       0.712 133.248  -6.654  1.00                 C  
ATOM    486  O   LEU B  64       0.797 132.068  -7.044  1.00                 O  
ATOM    487  CB  LEU B  64       1.320 135.286  -8.016  1.00                 C  
ATOM    488  CG  LEU B  64       2.526 134.591  -8.652  1.00                 C  
ATOM    489  CD1 LEU B  64       2.121 133.878  -9.933  1.00                 C  
ATOM    490  CD2 LEU B  64       3.637 135.592  -8.932  1.00                 C  
ATOM    491  N   GLY B  65       1.014 133.611  -5.406  1.00                 N  
ATOM    492  CA  GLY B  65       1.578 132.662  -4.483  1.00                 C  
ATOM    493  C   GLY B  65       0.709 131.485  -4.219  1.00                 C  
ATOM    494  O   GLY B  65       1.142 130.344  -4.309  1.00                 O  
ATOM    495  N   SER B  66      -0.538 131.789  -3.909  1.00                 N  
ATOM    496  CA  SER B  66      -1.469 130.808  -3.395  1.00                 C  
ATOM    497  C   SER B  66      -2.006 129.929  -4.528  1.00                 C  
ATOM    498  O   SER B  66      -2.136 128.722  -4.343  1.00                 O  
ATOM    499  CB  SER B  66      -2.623 131.496  -2.663  1.00                 C  
ATOM    500  OG  SER B  66      -3.403 132.272  -3.556  1.00                 O  
ATOM    501  N   VAL B  67      -2.236 130.481  -5.716  1.00                 N  
ATOM    502  CA  VAL B  67      -2.767 129.617  -6.804  1.00                 C  
ATOM    503  C   VAL B  67      -1.742 128.559  -7.271  1.00                 C  
ATOM    504  O   VAL B  67      -2.071 127.378  -7.371  1.00                 O  
ATOM    505  CB  VAL B  67      -3.216 130.451  -8.018  1.00                 C  
ATOM    506  CG1 VAL B  67      -3.581 129.542  -9.183  1.00                 C  
ATOM    507  CG2 VAL B  67      -4.390 131.343  -7.647  1.00                 C  
ATOM    508  N   VAL B  68      -0.528 129.002  -7.532  1.00                 N  
ATOM    509  CA  VAL B  68       0.539 128.140  -7.994  1.00                 C  
ATOM    510  C   VAL B  68       0.882 127.097  -6.886  1.00                 C  
ATOM    511  O   VAL B  68       1.055 125.890  -7.159  1.00                 O  
ATOM    512  CB  VAL B  68       1.790 128.949  -8.384  1.00                 C  
ATOM    513  CG1 VAL B  68       2.961 128.020  -8.662  1.00                 C  
ATOM    514  CG2 VAL B  68       1.501 129.825  -9.594  1.00                 C  
ATOM    515  N   ALA B  69       0.951 127.545  -5.630  1.00                 N  
ATOM    516  CA  ALA B  69       1.193 126.595  -4.509  1.00                 C  
ATOM    517  C   ALA B  69       0.096 125.553  -4.420  1.00                 C  
ATOM    518  O   ALA B  69       0.374 124.385  -4.234  1.00                 O  
ATOM    519  CB  ALA B  69       1.303 127.347  -3.191  1.00                 C  
ATOM    520  N   TRP B  70      -1.163 125.997  -4.538  1.00                 N  
ATOM    521  CA  TRP B  70      -2.337 125.094  -4.488  1.00                 C  
ATOM    522  C   TRP B  70      -2.306 124.133  -5.666  1.00                 C  
ATOM    523  O   TRP B  70      -2.509 122.918  -5.500  1.00                 O  
ATOM    524  CB  TRP B  70      -3.636 125.903  -4.486  1.00                 C  
ATOM    525  CG  TRP B  70      -4.869 125.057  -4.414  1.00                 C  
ATOM    526  CD1 TRP B  70      -5.491 124.607  -3.285  1.00                 C  
ATOM    527  NE1 TRP B  70      -6.594 123.858  -3.617  1.00                 N  
ATOM    528  CD2 TRP B  70      -5.633 124.557  -5.520  1.00                 C  
ATOM    529  CE2 TRP B  70      -6.701 123.814  -4.985  1.00                 C  
ATOM    530  CH2 TRP B  70      -7.510 123.306  -7.144  1.00                 C  
ATOM    531  CZ2 TRP B  70      -7.648 123.183  -5.790  1.00                 C  
ATOM    532  CE3 TRP B  70      -5.516 124.667  -6.909  1.00                 C  
ATOM    533  CZ3 TRP B  70      -6.458 124.039  -7.703  1.00                 C  
ATOM    534  N   TRP B  71      -2.001 124.675  -6.842  1.00                 N  
ATOM    535  CA  TRP B  71      -1.918 123.891  -8.083  1.00                 C  
ATOM    536  C   TRP B  71      -0.842 122.778  -7.950  1.00                 C  
ATOM    537  O   TRP B  71      -1.142 121.604  -8.188  1.00                 O  
ATOM    538  CB  TRP B  71      -1.602 124.801  -9.272  1.00                 C  
ATOM    539  CG  TRP B  71      -1.504 124.071 -10.576  1.00                 C  
ATOM    540  CD1 TRP B  71      -2.526 123.785 -11.434  1.00                 C  
ATOM    541  NE1 TRP B  71      -2.050 123.103 -12.528  1.00                 N  
ATOM    542  CD2 TRP B  71      -0.316 123.535 -11.172  1.00                 C  
ATOM    543  CE2 TRP B  71      -0.695 122.938 -12.389  1.00                 C  
ATOM    544  CH2 TRP B  71       1.533 122.297 -12.840  1.00                 C  
ATOM    545  CZ2 TRP B  71       0.224 122.315 -13.232  1.00                 C  
ATOM    546  CE3 TRP B  71       1.030 123.502 -10.796  1.00                 C  
ATOM    547  CZ3 TRP B  71       1.937 122.883 -11.635  1.00                 C  
ATOM    548  N   ALA B  72       0.360 123.121  -7.466  1.00                 N  
ATOM    549  CA  ALA B  72       1.379 122.093  -7.201  1.00                 C  
ATOM    550  C   ALA B  72       1.000 121.076  -6.157  1.00                 C  
ATOM    551  O   ALA B  72       1.204 119.906  -6.403  1.00                 O  
ATOM    552  CB  ALA B  72       2.687 122.741  -6.774  1.00                 C  
ATOM    553  N   ALA B  73       0.439 121.507  -5.005  1.00                 N  
ATOM    554  CA  ALA B  73       0.040 120.588  -3.884  1.00                 C  
ATOM    555  C   ALA B  73      -0.899 119.451  -4.299  1.00                 C  
ATOM    556  O   ALA B  73      -0.826 118.327  -3.772  1.00                 O  
ATOM    557  CB  ALA B  73      -0.627 121.374  -2.766  1.00                 C  
ATOM    558  N   VAL B  74      -1.865 119.783  -5.153  1.00                 N  
ATOM    559  CA  VAL B  74      -2.949 118.816  -5.477  1.00                 C  
ATOM    560  C   VAL B  74      -2.584 117.919  -6.635  1.00                 C  
ATOM    561  O   VAL B  74      -3.183 116.916  -6.754  1.00                 O  
ATOM    562  CB  VAL B  74      -4.273 119.537  -5.793  1.00                 C  
ATOM    563  CG1 VAL B  74      -4.712 120.386  -4.610  1.00                 C  
ATOM    564  CG2 VAL B  74      -4.129 120.391  -7.043  1.00                 C  
ATOM    565  N   ARG B  75      -1.540 118.232  -7.399  1.00                 N  
ATOM    566  CA  ARG B  75      -1.117 117.390  -8.528  1.00                 C  
ATOM    567  C   ARG B  75       0.081 116.410  -8.319  1.00                 C  
ATOM    568  O   ARG B  75       0.275 115.488  -9.134  1.00                 O  
ATOM    569  CB  ARG B  75      -0.747 118.256  -9.733  1.00                 C  
ATOM    570  CD  ARG B  75      -1.495 119.797 -11.568  1.00                 C  
ATOM    571  NE  ARG B  75      -2.594 120.586 -12.120  1.00                 N  
ATOM    572  CG  ARG B  75      -1.917 119.021 -10.331  1.00                 C  
ATOM    573  CZ  ARG B  75      -3.474 120.126 -13.003  1.00                 C  
ATOM    574  NH1 ARG B  75      -4.441 120.916 -13.449  1.00                 N  
ATOM    575  NH2 ARG B  75      -3.387 118.876 -13.437  1.00                 N  
ATOM    576  N   VAL B  76       0.893 116.595  -7.266  1.00                 N  
ATOM    577  CA  VAL B  76       2.014 115.670  -7.002  1.00                 C  
ATOM    578  C   VAL B  76       1.511 114.359  -6.422  1.00                 C  
ATOM    579  O   VAL B  76       0.462 114.312  -5.753  1.00                 O  
ATOM    580  CB  VAL B  76       3.052 116.298  -6.053  1.00                 C  
ATOM    581  CG1 VAL B  76       3.637 117.562  -6.665  1.00                 C  
ATOM    582  CG2 VAL B  76       2.425 116.596  -4.700  1.00                 C  
ATOM    583  N   ALA B  77       2.220 113.267  -6.691  1.00                 N  
ATOM    584  CA  ALA B  77       1.945 111.992  -5.971  1.00                 C  
ATOM    585  C   ALA B  77       2.044 112.165  -4.463  1.00                 C  
ATOM    586  O   ALA B  77       2.867 112.941  -4.025  1.00                 O  
ATOM    587  CB  ALA B  77       2.906 110.906  -6.430  1.00                 C  
ATOM    588  N   MET B  78       1.291 111.387  -3.672  1.00                 N  
ATOM    589  CA  MET B  78       1.244 111.468  -2.182  1.00                 C  
ATOM    590  C   MET B  78       2.547 111.059  -1.490  1.00                 C  
ATOM    591  O   MET B  78       3.008 111.579  -0.360  1.00                 O  
ATOM    592  CB  MET B  78       0.112 110.597  -1.633  1.00                 C  
ATOM    593  SD  MET B  78      -1.562 112.796  -1.440  1.00                 S  
ATOM    594  CE  MET B  78      -1.474 112.606   0.339  1.00                 C  
ATOM    595  CG  MET B  78      -1.280 111.099  -1.979  1.00                 C  
ATOM    596  N   THR B  79       3.163 110.121  -2.181  1.00                 N  
ATOM    597  CA  THR B  79       4.505 109.693  -1.869  1.00                 C  
ATOM    598  C   THR B  79       5.463 110.912  -1.765  1.00                 C  
ATOM    599  O   THR B  79       6.480 110.828  -1.085  1.00                 O  
ATOM    600  CB  THR B  79       5.041 108.705  -2.921  1.00                 C  
ATOM    601  OG1 THR B  79       4.216 107.533  -2.945  1.00                 O  
ATOM    602  CG2 THR B  79       6.465 108.290  -2.585  1.00                 C  
ATOM    603  N   ASP B  80       5.169 112.024  -2.474  1.00                 N  
ATOM    604  CA  ASP B  80       6.034 113.238  -2.525  1.00                 C  
ATOM    605  C   ASP B  80       5.675 114.347  -1.496  1.00                 C  
ATOM    606  O   ASP B  80       6.135 115.466  -1.622  1.00                 O  
ATOM    607  CB  ASP B  80       5.999 113.863  -3.921  1.00                 C  
ATOM    608  CG  ASP B  80       6.653 112.984  -4.969  1.00                 C  
ATOM    609  OD1 ASP B  80       7.548 112.192  -4.606  1.00                 O  
ATOM    610  OD2 ASP B  80       6.271 113.088  -6.154  1.00                 O  
ATOM    611  N   MET B  81       4.842 114.055  -0.504  1.00                 N  
ATOM    612  CA  MET B  81       4.460 115.073   0.464  1.00                 C  
ATOM    613  C   MET B  81       5.620 115.584   1.354  1.00                 C  
ATOM    614  O   MET B  81       5.647 116.760   1.650  1.00                 O  
ATOM    615  CB  MET B  81       3.350 114.552   1.379  1.00                 C  
ATOM    616  SD  MET B  81       1.417 115.809  -0.156  1.00                 S  
ATOM    617  CE  MET B  81       1.123 116.890   1.241  1.00                 C  
ATOM    618  CG  MET B  81       2.020 114.329   0.678  1.00                 C  
ATOM    619  N   PRO B  82       6.614 114.737   1.698  1.00                 N  
ATOM    620  CA  PRO B  82       7.628 115.320   2.560  1.00                 C  
ATOM    621  C   PRO B  82       8.423 116.400   1.884  1.00                 C  
ATOM    622  O   PRO B  82       8.771 117.382   2.556  1.00                 O  
ATOM    623  CB  PRO B  82       8.526 114.137   2.927  1.00                 C  
ATOM    624  CD  PRO B  82       6.735 113.210   1.638  1.00                 C  
ATOM    625  CG  PRO B  82       7.639 112.943   2.809  1.00                 C  
ATOM    626  N   GLN B  83       8.722 116.268   0.597  1.00                 N  
ATOM    627  CA  GLN B  83       9.385 117.367  -0.072  1.00                 C  
ATOM    628  C   GLN B  83       8.538 118.637  -0.242  1.00                 C  
ATOM    629  O   GLN B  83       9.075 119.755  -0.328  1.00                 O  
ATOM    630  CB  GLN B  83       9.868 116.937  -1.459  1.00                 C  
ATOM    631  CD  GLN B  83       9.261 116.149  -3.780  1.00                 C  
ATOM    632  CG  GLN B  83       8.747 116.643  -2.443  1.00                 C  
ATOM    633  OE1 GLN B  83      10.466 115.982  -3.970  1.00                 O  
ATOM    634  NE2 GLN B  83       8.346 115.914  -4.714  1.00                 N  
ATOM    635  N   MET B  84       7.228 118.471  -0.323  1.00                 N  
ATOM    636  CA  MET B  84       6.331 119.600  -0.525  1.00                 C  
ATOM    637  C   MET B  84       6.280 120.365   0.806  1.00                 C  
ATOM    638  O   MET B  84       6.304 121.593   0.840  1.00                 O  
ATOM    639  CB  MET B  84       4.951 119.114  -0.973  1.00                 C  
ATOM    640  SD  MET B  84       5.464 119.672  -3.638  1.00                 S  
ATOM    641  CE  MET B  84       4.127 120.863  -3.593  1.00                 C  
ATOM    642  CG  MET B  84       4.928 118.510  -2.368  1.00                 C  
ATOM    643  N   VAL B  85       6.270 119.640   1.895  1.00                 N  
ATOM    644  CA  VAL B  85       6.445 120.316   3.184  1.00                 C  
ATOM    645  C   VAL B  85       7.705 121.165   3.236  1.00                 C  
ATOM    646  O   VAL B  85       7.665 122.286   3.699  1.00                 O  
ATOM    647  CB  VAL B  85       6.474 119.310   4.350  1.00                 C  
ATOM    648  CG1 VAL B  85       6.871 120.005   5.643  1.00                 C  
ATOM    649  CG2 VAL B  85       5.123 118.629   4.499  1.00                 C  
ATOM    650  N   ALA B  86       8.826 120.626   2.716  1.00                 N  
ATOM    651  CA  ALA B  86      10.079 121.356   2.645  1.00                 C  
ATOM    652  C   ALA B  86       9.986 122.663   1.909  1.00                 C  
ATOM    653  O   ALA B  86      10.525 123.711   2.355  1.00                 O  
ATOM    654  CB  ALA B  86      11.152 120.504   1.984  1.00                 C  
ATOM    655  N   ILE B  87       9.418 122.624   0.710  1.00                 N  
ATOM    656  CA  ILE B  87       9.506 123.840  -0.172  1.00                 C  
ATOM    657  C   ILE B  87       8.560 124.930   0.423  1.00                 C  
ATOM    658  O   ILE B  87       8.947 126.093   0.533  1.00                 O  
ATOM    659  CB  ILE B  87       9.143 123.507  -1.631  1.00                 C  
ATOM    660  CD1 ILE B  87       9.530 124.274  -4.031  1.00                 C  
ATOM    661  CG1 ILE B  87       9.589 124.635  -2.563  1.00                 C  
ATOM    662  CG2 ILE B  87       7.654 123.222  -1.757  1.00                 C  
ATOM    663  N   TYR B  88       7.392 124.522   0.930  1.00                 N  
ATOM    664  CA  TYR B  88       6.494 125.448   1.561  1.00                 C  
ATOM    665  C   TYR B  88       7.019 125.997   2.851  1.00                 C  
ATOM    666  O   TYR B  88       6.921 127.217   3.090  1.00                 O  
ATOM    667  CB  TYR B  88       5.138 124.788   1.819  1.00                 C  
ATOM    668  CG  TYR B  88       4.117 125.711   2.445  1.00                 C  
ATOM    669  OH  TYR B  88       1.305 128.256   4.150  1.00                 O  
ATOM    670  CZ  TYR B  88       2.236 127.413   3.587  1.00                 C  
ATOM    671  CD1 TYR B  88       3.452 126.660   1.678  1.00                 C  
ATOM    672  CE1 TYR B  88       2.517 127.508   2.241  1.00                 C  
ATOM    673  CD2 TYR B  88       3.820 125.630   3.799  1.00                 C  
ATOM    674  CE2 TYR B  88       2.888 126.470   4.379  1.00                 C  
ATOM    675  N   ASN B  89       7.684 125.142   3.633  1.00                 N  
ATOM    676  CA  ASN B  89       8.463 125.628   4.748  1.00                 C  
ATOM    677  C   ASN B  89       9.519 126.623   4.388  1.00                 C  
ATOM    678  O   ASN B  89       9.595 127.670   5.034  1.00                 O  
ATOM    679  CB  ASN B  89       9.122 124.463   5.489  1.00                 C  
ATOM    680  CG  ASN B  89       9.870 124.911   6.730  1.00                 C  
ATOM    681  OD1 ASN B  89       9.275 125.445   7.666  1.00                 O  
ATOM    682  ND2 ASN B  89      11.180 124.693   6.740  1.00                 N  
ATOM    683  N   GLY B  90      10.364 126.300   3.394  1.00                 N  
ATOM    684  CA  GLY B  90      11.397 127.258   2.905  1.00                 C  
ATOM    685  C   GLY B  90      10.836 128.637   2.593  1.00                 C  
ATOM    686  O   GLY B  90      11.374 129.698   3.047  1.00                 O  
ATOM    687  N   MET B  91       9.708 128.618   1.870  1.00                 N  
ATOM    688  CA  MET B  91       9.051 129.856   1.445  1.00                 C  
ATOM    689  C   MET B  91       8.595 130.715   2.614  1.00                 C  
ATOM    690  O   MET B  91       8.788 131.911   2.569  1.00                 O  
ATOM    691  CB  MET B  91       7.848 129.545   0.553  1.00                 C  
ATOM    692  SD  MET B  91       6.773 128.482  -1.769  1.00                 S  
ATOM    693  CE  MET B  91       6.035 130.074  -2.131  1.00                 C  
ATOM    694  CG  MET B  91       8.215 128.985  -0.812  1.00                 C  
ATOM    695  N   GLY B  92       8.023 130.106   3.662  1.00                 N  
ATOM    696  CA  GLY B  92       7.696 130.870   4.823  1.00                 C  
ATOM    697  C   GLY B  92       8.856 131.517   5.555  1.00                 C  
ATOM    698  O   GLY B  92       8.752 132.666   6.069  1.00                 O  
ATOM    699  N   GLY B  93       9.949 130.771   5.639  1.00                 N  
ATOM    700  CA  GLY B  93      11.197 131.289   6.189  1.00                 C  
ATOM    701  C   GLY B  93      11.712 132.494   5.376  1.00                 C  
ATOM    702  O   GLY B  93      12.194 133.486   5.942  1.00                 O  
ATOM    703  N   GLY B  94      11.608 132.380   4.061  1.00                 N  
ATOM    704  CA  GLY B  94      11.924 133.487   3.129  1.00                 C  
ATOM    705  C   GLY B  94      11.071 134.696   3.415  1.00                 C  
ATOM    706  O   GLY B  94      11.600 135.810   3.584  1.00                 O  
ATOM    707  N   ALA B  95       9.764 134.461   3.582  1.00                 N  
ATOM    708  CA  ALA B  95       8.824 135.544   3.913  1.00                 C  
ATOM    709  C   ALA B  95       9.230 136.257   5.235  1.00                 C  
ATOM    710  O   ALA B  95       9.280 137.463   5.273  1.00                 O  
ATOM    711  CB  ALA B  95       7.408 135.001   4.026  1.00                 C  
ATOM    712  N   ALA B  96       9.591 135.532   6.276  1.00                 N  
ATOM    713  CA  ALA B  96      10.095 136.205   7.538  1.00                 C  
ATOM    714  C   ALA B  96      11.333 137.047   7.259  1.00                 C  
ATOM    715  O   ALA B  96      11.427 138.148   7.733  1.00                 O  
ATOM    716  CB  ALA B  96      10.401 135.167   8.607  1.00                 C  
ATOM    717  N   ALA B  97      12.275 136.500   6.500  1.00                 N  
ATOM    718  CA  ALA B  97      13.458 137.198   6.078  1.00                 C  
ATOM    719  C   ALA B  97      13.182 138.519   5.338  1.00                 C  
ATOM    720  O   ALA B  97      13.935 139.492   5.528  1.00                 O  
ATOM    721  CB  ALA B  97      14.305 136.311   5.178  1.00                 C  
ATOM    722  N   THR B  98      12.163 138.545   4.463  1.00                 N  
ATOM    723  CA  THR B  98      11.845 139.757   3.760  1.00                 C  
ATOM    724  C   THR B  98      11.306 140.814   4.704  1.00                 C  
ATOM    725  O   THR B  98      11.618 141.992   4.527  1.00                 O  
ATOM    726  CB  THR B  98      10.821 139.506   2.638  1.00                 C  
ATOM    727  OG1 THR B  98      11.367 138.586   1.685  1.00                 O  
ATOM    728  CG2 THR B  98      10.486 140.806   1.922  1.00                 C  
ATOM    729  N   ILE B  99      10.443 140.441   5.664  1.00                 N  
ATOM    730  CA  ILE B  99       9.943 141.385   6.655  1.00                 C  
ATOM    731  C   ILE B  99      11.168 142.014   7.377  1.00                 C  
ATOM    732  O   ILE B  99      11.289 143.213   7.425  1.00                 O  
ATOM    733  CB  ILE B  99       8.986 140.704   7.651  1.00                 C  
ATOM    734  CD1 ILE B  99       6.829 139.351   7.766  1.00                 C  
ATOM    735  CG1 ILE B  99       7.695 140.283   6.947  1.00                 C  
ATOM    736  CG2 ILE B  99       8.713 141.616   8.837  1.00                 C  
ATOM    737  N   ALA B 100      12.094 141.201   7.922  1.00                 N  
ATOM    738  CA  ALA B 100      13.323 141.741   8.563  1.00                 C  
ATOM    739  C   ALA B 100      14.180 142.684   7.617  1.00                 C  
ATOM    740  O   ALA B 100      14.599 143.763   8.021  1.00                 O  
ATOM    741  CB  ALA B 100      14.210 140.605   9.049  1.00                 C  
ATOM    742  N   ALA B 101      14.374 142.275   6.364  1.00                 N  
ATOM    743  CA  ALA B 101      15.176 143.049   5.411  1.00                 C  
ATOM    744  C   ALA B 101      14.587 144.429   5.171  1.00                 C  
ATOM    745  O   ALA B 101      15.289 145.414   5.366  1.00                 O  
ATOM    746  CB  ALA B 101      15.296 142.303   4.091  1.00                 C  
ATOM    747  N   VAL B 102      13.313 144.519   4.804  1.00                 N  
ATOM    748  CA  VAL B 102      12.675 145.844   4.570  1.00                 C  
ATOM    749  C   VAL B 102      12.800 146.742   5.817  1.00                 C  
ATOM    750  O   VAL B 102      13.113 147.886   5.688  1.00                 O  
ATOM    751  CB  VAL B 102      11.193 145.696   4.178  1.00                 C  
ATOM    752  CG1 VAL B 102      10.511 147.054   4.151  1.00                 C  
ATOM    753  CG2 VAL B 102      11.066 145.005   2.828  1.00                 C  
ATOM    754  N   GLU B 103      12.598 146.204   7.012  1.00                 N  
ATOM    755  CA  GLU B 103      12.561 147.032   8.204  1.00                 C  
ATOM    756  C   GLU B 103      13.955 147.492   8.559  1.00                 C  
ATOM    757  O   GLU B 103      14.108 148.557   9.089  1.00                 O  
ATOM    758  CB  GLU B 103      11.933 146.265   9.370  1.00                 C  
ATOM    759  CD  GLU B 103       9.626 147.270   9.147  1.00                 C  
ATOM    760  CG  GLU B 103      10.446 145.996   9.206  1.00                 C  
ATOM    761  OE1 GLU B 103       9.780 148.118  10.051  1.00                 O  
ATOM    762  OE2 GLU B 103       8.829 147.420   8.197  1.00                 O  
ATOM    763  N   LEU B 104      14.954 146.648   8.332  1.00                 N  
ATOM    764  CA  LEU B 104      16.352 147.036   8.504  1.00                 C  
ATOM    765  C   LEU B 104      16.748 148.084   7.459  1.00                 C  
ATOM    766  O   LEU B 104      17.415 149.017   7.804  1.00                 O  
ATOM    767  CB  LEU B 104      17.264 145.811   8.406  1.00                 C  
ATOM    768  CG  LEU B 104      17.156 144.793   9.542  1.00                 C  
ATOM    769  CD1 LEU B 104      17.981 143.553   9.233  1.00                 C  
ATOM    770  CD2 LEU B 104      17.601 145.409  10.860  1.00                 C  
ATOM    771  N   LEU B 105      16.302 147.942   6.220  1.00                 N  
ATOM    772  CA  LEU B 105      16.596 148.929   5.169  1.00                 C  
ATOM    773  C   LEU B 105      15.942 150.290   5.449  1.00                 C  
ATOM    774  O   LEU B 105      16.601 151.292   5.301  1.00                 O  
ATOM    775  CB  LEU B 105      16.134 148.413   3.805  1.00                 C  
ATOM    776  CG  LEU B 105      16.904 147.220   3.235  1.00                 C  
ATOM    777  CD1 LEU B 105      16.236 146.703   1.970  1.00                 C  
ATOM    778  CD2 LEU B 105      18.350 147.598   2.953  1.00                 C  
ATOM    779  N   LYS B 106      14.676 150.315   5.887  1.00                 N  
ATOM    780  CA  LYS B 106      13.997 151.543   6.354  1.00                 C  
ATOM    781  C   LYS B 106      14.620 152.170   7.589  1.00                 C  
ATOM    782  O   LYS B 106      14.273 153.299   7.885  1.00                 O  
ATOM    783  CB  LYS B 106      12.522 151.261   6.649  1.00                 C  
ATOM    784  CD  LYS B 106      10.237 150.699   5.778  1.00                 C  
ATOM    785  CE  LYS B 106       9.394 150.439   4.540  1.00                 C  
ATOM    786  CG  LYS B 106      11.685 150.977   5.412  1.00                 C  
ATOM    787  NZ  LYS B 106       7.980 150.127   4.885  1.00                 N  
ATOM    788  N   GLY B 107      15.483 151.460   8.335  1.00                 N  
ATOM    789  CA  GLY B 107      15.892 151.922   9.654  1.00                 C  
ATOM    790  C   GLY B 107      14.691 152.137  10.591  1.00                 C  
ATOM    791  O   GLY B 107      14.667 153.094  11.361  1.00                 O  
ATOM    792  N   ALA B 108      13.702 151.240  10.535  1.00                 N  
ATOM    793  CA  ALA B 108      12.424 151.427  11.242  1.00                 C  
ATOM    794  C   ALA B 108      12.501 151.261  12.776  1.00                 C  
ATOM    795  O   ALA B 108      11.586 151.660  13.460  1.00                 O  
ATOM    796  CB  ALA B 108      11.379 150.457  10.714  1.00                 C  
ATOM    797  N   PHE B 109      13.579 150.690  13.313  1.00                 N  
ATOM    798  CA  PHE B 109      13.671 150.387  14.740  1.00                 C  
ATOM    799  C   PHE B 109      14.361 151.498  15.500  1.00                 C  
ATOM    800  O   PHE B 109      15.512 151.768  15.217  1.00                 O  
ATOM    801  CB  PHE B 109      14.413 149.067  14.961  1.00                 C  
ATOM    802  CG  PHE B 109      13.655 147.859  14.489  1.00                 C  
ATOM    803  CZ  PHE B 109      12.250 145.623  13.623  1.00                 C  
ATOM    804  CD1 PHE B 109      13.767 147.421  13.181  1.00                 C  
ATOM    805  CE1 PHE B 109      13.069 146.310  12.748  1.00                 C  
ATOM    806  CD2 PHE B 109      12.831 147.161  15.354  1.00                 C  
ATOM    807  CE2 PHE B 109      12.133 146.050  14.920  1.00                 C  
ATOM    808  N   GLU B 110      13.659 152.140  16.439  1.00                 N  
ATOM    809  CA  GLU B 110      14.290 153.114  17.346  1.00                 C  
ATOM    810  C   GLU B 110      14.907 152.367  18.529  1.00                 C  
ATOM    811  O   GLU B 110      15.942 152.773  19.045  1.00                 O  
ATOM    812  CB  GLU B 110      13.266 154.148  17.818  1.00                 C  
ATOM    813  CD  GLU B 110      11.737 156.067  17.220  1.00                 C  
ATOM    814  CG  GLU B 110      12.769 155.075  16.721  1.00                 C  
ATOM    815  OE1 GLU B 110      11.297 155.934  18.381  1.00                 O  
ATOM    816  OE2 GLU B 110      11.368 156.979  16.449  1.00                 O  
ATOM    817  N   ASN B 111      14.284 151.250  18.910  1.00                 N  
ATOM    818  CA  ASN B 111      14.742 150.383  20.004  1.00                 C  
ATOM    819  C   ASN B 111      15.781 149.302  19.540  1.00                 C  
ATOM    820  O   ASN B 111      15.537 148.532  18.609  1.00                 O  
ATOM    821  CB  ASN B 111      13.552 149.694  20.675  1.00                 C  
ATOM    822  CG  ASN B 111      13.957 148.889  21.894  1.00                 C  
ATOM    823  OD1 ASN B 111      14.377 147.737  21.778  1.00                 O  
ATOM    824  ND2 ASN B 111      13.833 149.494  23.070  1.00                 N  
ATOM    825  N   THR B 112      16.904 149.212  20.240  1.00                 N  
ATOM    826  CA  THR B 112      17.945 148.253  19.957  1.00                 C  
ATOM    827  C   THR B 112      17.504 146.802  20.134  1.00                 C  
ATOM    828  O   THR B 112      17.947 145.917  19.342  1.00                 O  
ATOM    829  CB  THR B 112      19.183 148.485  20.843  1.00                 C  
ATOM    830  OG1 THR B 112      19.728 149.784  20.577  1.00                 O  
ATOM    831  CG2 THR B 112      20.250 147.441  20.553  1.00                 C  
ATOM    832  N   GLY B 113      16.678 146.551  21.156  1.00                 N  
ATOM    833  CA  GLY B 113      16.194 145.203  21.482  1.00                 C  
ATOM    834  C   GLY B 113      15.244 144.711  20.385  1.00                 C  
ATOM    835  O   GLY B 113      15.352 143.588  19.939  1.00                 O  
ATOM    836  N   LEU B 114      14.359 145.570  19.890  1.00                 N  
ATOM    837  CA  LEU B 114      13.455 145.167  18.823  1.00                 C  
ATOM    838  C   LEU B 114      14.238 144.923  17.535  1.00                 C  
ATOM    839  O   LEU B 114      13.816 144.078  16.722  1.00                 O  
ATOM    840  CB  LEU B 114      12.376 146.230  18.604  1.00                 C  
ATOM    841  CG  LEU B 114      11.361 146.408  19.735  1.00                 C  
ATOM    842  CD1 LEU B 114      10.447 147.591  19.456  1.00                 C  
ATOM    843  CD2 LEU B 114      10.543 145.141  19.928  1.00                 C  
ATOM    844  N   MET B 115      15.347 145.660  17.350  1.00                 N  
ATOM    845  CA  MET B 115      16.252 145.488  16.223  1.00                 C  
ATOM    846  C   MET B 115      16.914 144.092  16.272  1.00                 C  
ATOM    847  O   MET B 115      16.872 143.345  15.288  1.00                 O  
ATOM    848  CB  MET B 115      17.318 146.586  16.219  1.00                 C  
ATOM    849  SD  MET B 115      19.462 147.877  15.031  1.00                 S  
ATOM    850  CE  MET B 115      18.435 149.331  14.828  1.00                 C  
ATOM    851  CG  MET B 115      18.218 146.573  14.994  1.00                 C  
ATOM    852  N   ALA B 116      17.480 143.756  17.416  1.00                 N  
ATOM    853  CA  ALA B 116      18.111 142.474  17.611  1.00                 C  
ATOM    854  C   ALA B 116      17.169 141.345  17.227  1.00                 C  
ATOM    855  O   ALA B 116      17.595 140.444  16.516  1.00                 O  
ATOM    856  CB  ALA B 116      18.560 142.318  19.056  1.00                 C  
ATOM    857  N   LEU B 117      15.925 141.396  17.739  1.00                 N  
ATOM    858  CA  LEU B 117      14.896 140.405  17.404  1.00                 C  
ATOM    859  C   LEU B 117      14.665 140.291  15.900  1.00                 C  
ATOM    860  O   LEU B 117      14.463 139.186  15.381  1.00                 O  
ATOM    861  CB  LEU B 117      13.575 140.749  18.095  1.00                 C  
ATOM    862  CG  LEU B 117      13.546 140.593  19.617  1.00                 C  
ATOM    863  CD1 LEU B 117      12.245 141.137  20.188  1.00                 C  
ATOM    864  CD2 LEU B 117      13.728 139.135  20.011  1.00                 C  
ATOM    865  N   ALA B 118      14.647 141.434  15.218  1.00                 N  
ATOM    866  CA  ALA B 118      14.392 141.443  13.785  1.00                 C  
ATOM    867  C   ALA B 118      15.559 140.769  13.076  1.00                 C  
ATOM    868  O   ALA B 118      15.362 139.959  12.119  1.00                 O  
ATOM    869  CB  ALA B 118      14.191 142.867  13.291  1.00                 C  
ATOM    870  N   ILE B 119      16.771 141.055  13.587  1.00                 N  
ATOM    871  CA  ILE B 119      18.005 140.467  13.046  1.00                 C  
ATOM    872  C   ILE B 119      18.067 138.937  13.240  1.00                 C  
ATOM    873  O   ILE B 119      18.431 138.176  12.322  1.00                 O  
ATOM    874  CB  ILE B 119      19.257 141.104  13.676  1.00                 C  
ATOM    875  CD1 ILE B 119      20.413 143.348  14.031  1.00                 C  
ATOM    876  CG1 ILE B 119      19.392 142.563  13.237  1.00                 C  
ATOM    877  CG2 ILE B 119      20.497 140.292  13.335  1.00                 C  
ATOM    878  N   LEU B 120      17.727 138.486  14.432  1.00                 N  
ATOM    879  CA  LEU B 120      17.766 137.066  14.738  1.00                 C  
ATOM    880  C   LEU B 120      16.721 136.292  13.869  1.00                 C  
ATOM    881  O   LEU B 120      16.990 135.206  13.310  1.00                 O  
ATOM    882  CB  LEU B 120      17.502 136.831  16.227  1.00                 C  
ATOM    883  CG  LEU B 120      18.597 137.295  17.190  1.00                 C  
ATOM    884  CD1 LEU B 120      18.131 137.170  18.633  1.00                 C  
ATOM    885  CD2 LEU B 120      19.875 136.499  16.976  1.00                 C  
ATOM    886  N   GLY B 121      15.549 136.877  13.700  1.00                 N  
ATOM    887  CA  GLY B 121      14.533 136.242  12.883  1.00                 C  
ATOM    888  C   GLY B 121      14.947 136.186  11.424  1.00                 C  
ATOM    889  O   GLY B 121      14.548 135.277  10.672  1.00                 O  
ATOM    890  N   GLY B 122      15.662 137.216  10.977  1.00                 N  
ATOM    891  CA  GLY B 122      16.222 137.233   9.646  1.00                 C  
ATOM    892  C   GLY B 122      17.298 136.151   9.409  1.00                 C  
ATOM    893  O   GLY B 122      17.308 135.515   8.391  1.00                 O  
ATOM    894  N   LEU B 123      18.220 135.954  10.338  1.00                 N  
ATOM    895  CA  LEU B 123      19.202 134.874  10.195  1.00                 C  
ATOM    896  C   LEU B 123      18.506 133.529  10.077  1.00                 C  
ATOM    897  O   LEU B 123      18.847 132.729   9.217  1.00                 O  
ATOM    898  CB  LEU B 123      20.170 134.869  11.380  1.00                 C  
ATOM    899  CG  LEU B 123      21.227 133.763  11.388  1.00                 C  
ATOM    900  CD1 LEU B 123      22.132 133.876  10.171  1.00                 C  
ATOM    901  CD2 LEU B 123      22.050 133.815  12.666  1.00                 C  
ATOM    902  N   ILE B 124      17.564 133.288  10.978  1.00                 N  
ATOM    903  CA  ILE B 124      16.937 131.971  11.138  1.00                 C  
ATOM    904  C   ILE B 124      16.020 131.691   9.986  1.00                 C  
ATOM    905  O   ILE B 124      16.048 130.595   9.456  1.00                 O  
ATOM    906  CB  ILE B 124      16.170 131.869  12.470  1.00                 C  
ATOM    907  CD1 ILE B 124      16.468 132.082  14.993  1.00                 C  
ATOM    908  CG1 ILE B 124      17.144 131.910  13.650  1.00                 C  
ATOM    909  CG2 ILE B 124      15.305 130.618  12.492  1.00                 C  
ATOM    910  N   GLY B 125      15.230 132.681   9.581  1.00                 N  
ATOM    911  CA  GLY B 125      14.368 132.584   8.349  1.00                 C  
ATOM    912  C   GLY B 125      15.144 132.291   7.057  1.00                 C  
ATOM    913  O   GLY B 125      14.777 131.383   6.268  1.00                 O  
ATOM    914  N   SER B 126      16.215 133.065   6.850  1.00                 N  
ATOM    915  CA  SER B 126      17.208 132.804   5.744  1.00                 C  
ATOM    916  C   SER B 126      17.821 131.387   5.688  1.00                 C  
ATOM    917  O   SER B 126      17.793 130.691   4.647  1.00                 O  
ATOM    918  CB  SER B 126      18.371 133.795   5.824  1.00                 C  
ATOM    919  OG  SER B 126      19.318 133.554   4.797  1.00                 O  
ATOM    920  N   VAL B 127      18.396 130.977   6.799  1.00                 N  
ATOM    921  CA  VAL B 127      18.911 129.612   6.895  1.00                 C  
ATOM    922  C   VAL B 127      17.841 128.558   6.488  1.00                 C  
ATOM    923  O   VAL B 127      18.118 127.646   5.680  1.00                 O  
ATOM    924  CB  VAL B 127      19.420 129.299   8.314  1.00                 C  
ATOM    925  CG1 VAL B 127      19.745 127.820   8.450  1.00                 C  
ATOM    926  CG2 VAL B 127      20.639 130.148   8.642  1.00                 C  
ATOM    927  N   ALA B 128      16.617 128.722   7.032  1.00                 N  
ATOM    928  CA  ALA B 128      15.493 127.816   6.739  1.00                 C  
ATOM    929  C   ALA B 128      15.052 127.852   5.289  1.00                 C  
ATOM    930  O   ALA B 128      14.668 126.798   4.760  1.00                 O  
ATOM    931  CB  ALA B 128      14.301 128.146   7.624  1.00                 C  
ATOM    932  N   PHE B 129      15.026 129.053   4.712  1.00                 N  
ATOM    933  CA  PHE B 129      14.804 129.242   3.283  1.00                 C  
ATOM    934  C   PHE B 129      15.723 128.371   2.430  1.00                 C  
ATOM    935  O   PHE B 129      15.225 127.528   1.681  1.00                 O  
ATOM    936  CB  PHE B 129      14.998 130.711   2.900  1.00                 C  
ATOM    937  CG  PHE B 129      14.831 130.982   1.432  1.00                 C  
ATOM    938  CZ  PHE B 129      14.528 131.483  -1.285  1.00                 C  
ATOM    939  CD1 PHE B 129      13.570 131.089   0.873  1.00                 C  
ATOM    940  CE1 PHE B 129      13.416 131.338  -0.478  1.00                 C  
ATOM    941  CD2 PHE B 129      15.935 131.129   0.611  1.00                 C  
ATOM    942  CE2 PHE B 129      15.781 131.378  -0.740  1.00                 C  
ATOM    943  N   THR B 130      17.042 128.514   2.542  1.00                 N  
ATOM    944  CA  THR B 130      17.954 127.765   1.598  1.00                 C  
ATOM    945  C   THR B 130      18.133 126.355   2.047  1.00                 C  
ATOM    946  O   THR B 130      18.276 125.447   1.230  1.00                 O  
ATOM    947  CB  THR B 130      19.329 128.449   1.480  1.00                 C  
ATOM    948  OG1 THR B 130      19.956 128.493   2.768  1.00                 O  
ATOM    949  CG2 THR B 130      19.174 129.872   0.966  1.00                 C  
ATOM    950  N   GLY B 131      18.097 126.164   3.342  1.00                 N  
ATOM    951  CA  GLY B 131      18.116 124.810   3.915  1.00                 C  
ATOM    952  C   GLY B 131      16.972 123.933   3.456  1.00                 C  
ATOM    953  O   GLY B 131      17.170 122.766   3.057  1.00                 O  
ATOM    954  N   SER B 132      15.785 124.499   3.485  1.00                 N  
ATOM    955  CA  SER B 132      14.575 123.820   3.029  1.00                 C  
ATOM    956  C   SER B 132      14.518 123.621   1.537  1.00                 C  
ATOM    957  O   SER B 132      14.079 122.561   1.098  1.00                 O  
ATOM    958  CB  SER B 132      13.329 124.592   3.468  1.00                 C  
ATOM    959  OG  SER B 132      13.195 124.584   4.878  1.00                 O  
ATOM    960  N   LEU B 133      15.019 124.584   0.759  1.00                 N  
ATOM    961  CA  LEU B 133      15.211 124.374  -0.675  1.00                 C  
ATOM    962  C   LEU B 133      16.190 123.247  -1.082  1.00                 C  
ATOM    963  O   LEU B 133      15.896 122.471  -2.022  1.00                 O  
ATOM    964  CB  LEU B 133      15.701 125.660  -1.344  1.00                 C  
ATOM    965  CG  LEU B 133      14.695 126.810  -1.422  1.00                 C  
ATOM    966  CD1 LEU B 133      15.362 128.074  -1.940  1.00                 C  
ATOM    967  CD2 LEU B 133      13.516 126.433  -2.307  1.00                 C  
ATOM    968  N   ILE B 134      17.294 123.083  -0.357  1.00                 N  
ATOM    969  CA  ILE B 134      18.164 121.997  -0.611  1.00                 C  
ATOM    970  C   ILE B 134      17.498 120.700  -0.244  1.00                 C  
ATOM    971  O   ILE B 134      17.616 119.731  -0.997  1.00                 O  
ATOM    972  CB  ILE B 134      19.494 122.149   0.150  1.00                 C  
ATOM    973  CD1 ILE B 134      20.574 123.382  -1.802  1.00                 C  
ATOM    974  CG1 ILE B 134      20.241 123.397  -0.326  1.00                 C  
ATOM    975  CG2 ILE B 134      20.338 120.893   0.004  1.00                 C  
ATOM    976  N   ALA B 135      16.815 120.637   0.915  1.00                 N  
ATOM    977  CA  ALA B 135      16.079 119.406   1.298  1.00                 C  
ATOM    978  C   ALA B 135      15.103 118.986   0.184  1.00                 C  
ATOM    979  O   ALA B 135      15.098 117.829  -0.220  1.00                 O  
ATOM    980  CB  ALA B 135      15.330 119.621   2.604  1.00                 C  
ATOM    981  N   PHE B 136      14.270 119.927  -0.269  1.00                 N  
ATOM    982  CA  PHE B 136      13.408 119.707  -1.461  1.00                 C  
ATOM    983  C   PHE B 136      14.184 119.150  -2.722  1.00                 C  
ATOM    984  O   PHE B 136      13.804 118.132  -3.342  1.00                 O  
ATOM    985  CB  PHE B 136      12.703 121.005  -1.859  1.00                 C  
ATOM    986  CG  PHE B 136      11.856 120.881  -3.094  1.00                 C  
ATOM    987  CZ  PHE B 136      10.295 120.654  -5.382  1.00                 C  
ATOM    988  CD1 PHE B 136      10.590 120.326  -3.030  1.00                 C  
ATOM    989  CE1 PHE B 136       9.812 120.212  -4.166  1.00                 C  
ATOM    990  CD2 PHE B 136      12.326 121.319  -4.319  1.00                 C  
ATOM    991  CE2 PHE B 136      11.548 121.205  -5.455  1.00                 C  
ATOM    992  N   ALA B 137      15.236 119.847  -3.112  1.00                 N  
ATOM    993  CA  ALA B 137      16.030 119.488  -4.345  1.00                 C  
ATOM    994  C   ALA B 137      16.650 118.105  -4.265  1.00                 C  
ATOM    995  O   ALA B 137      16.512 117.305  -5.211  1.00                 O  
ATOM    996  CB  ALA B 137      17.126 120.514  -4.587  1.00                 C  
ATOM    997  N   LYS B 138      17.204 117.762  -3.079  1.00                 N  
ATOM    998  CA  LYS B 138      17.616 116.399  -2.820  1.00                 C  
ATOM    999  C   LYS B 138      16.529 115.320  -2.891  1.00                 C  
ATOM   1000  O   LYS B 138      16.770 114.302  -3.505  1.00                 O  
ATOM   1001  CB  LYS B 138      18.262 116.288  -1.438  1.00                 C  
ATOM   1002  CD  LYS B 138      20.203 116.813   0.064  1.00                 C  
ATOM   1003  CE  LYS B 138      21.558 117.494   0.172  1.00                 C  
ATOM   1004  CG  LYS B 138      19.630 116.944  -1.337  1.00                 C  
ATOM   1005  NZ  LYS B 138      22.113 117.411   1.551  1.00                 N  
ATOM   1006  N   LEU B 139      15.368 115.496  -2.275  1.00                 N  
ATOM   1007  CA  LEU B 139      14.319 114.471  -2.311  1.00                 C  
ATOM   1008  C   LEU B 139      13.593 114.471  -3.682  1.00                 C  
ATOM   1009  O   LEU B 139      13.057 113.494  -4.054  1.00                 O  
ATOM   1010  CB  LEU B 139      13.313 114.694  -1.180  1.00                 C  
ATOM   1011  CG  LEU B 139      13.838 114.497   0.243  1.00                 C  
ATOM   1012  CD1 LEU B 139      12.781 114.887   1.265  1.00                 C  
ATOM   1013  CD2 LEU B 139      14.278 113.057   0.460  1.00                 C  
ATOM   1014  N   GLN B 140      13.510 115.591  -4.352  1.00                 N  
ATOM   1015  CA  GLN B 140      12.850 115.688  -5.654  1.00                 C  
ATOM   1016  C   GLN B 140      13.614 115.001  -6.822  1.00                 C  
ATOM   1017  O   GLN B 140      12.985 114.493  -7.742  1.00                 O  
ATOM   1018  CB  GLN B 140      12.622 117.153  -6.031  1.00                 C  
ATOM   1019  CD  GLN B 140      10.410 116.812  -7.203  1.00                 C  
ATOM   1020  CG  GLN B 140      11.824 117.348  -7.310  1.00                 C  
ATOM   1021  OE1 GLN B 140       9.686 117.129  -6.258  1.00                 O  
ATOM   1022  NE2 GLN B 140      10.012 115.997  -8.172  1.00                 N  
ATOM   1023  N   GLY B 141      14.945 115.029  -6.807  1.00                 N  
ATOM   1024  CA  GLY B 141      15.790 114.500  -7.913  1.00                 C  
ATOM   1025  C   GLY B 141      16.645 115.562  -8.618  1.00                 C  
ATOM   1026  O   GLY B 141      17.622 115.265  -9.297  1.00                 O  
ATOM   1027  N   ILE B 142      16.330 116.817  -8.389  1.00                 N  
ATOM   1028  CA  ILE B 142      17.059 117.907  -9.005  1.00                 C  
ATOM   1029  C   ILE B 142      18.509 117.830  -8.568  1.00                 C  
ATOM   1030  O   ILE B 142      19.395 118.122  -9.347  1.00                 O  
ATOM   1031  CB  ILE B 142      16.442 119.272  -8.648  1.00                 C  
ATOM   1032  CD1 ILE B 142      14.270 120.599  -8.780  1.00                 C  
ATOM   1033  CG1 ILE B 142      15.066 119.422  -9.299  1.00                 C  
ATOM   1034  CG2 ILE B 142      17.382 120.401  -9.041  1.00                 C  
ATOM   1035  N   MET B 143      18.737 117.449  -7.309  1.00                 N  
ATOM   1036  CA  MET B 143      20.049 117.044  -6.806  1.00                 C  
ATOM   1037  C   MET B 143      19.931 115.570  -6.477  1.00                 C  
ATOM   1038  O   MET B 143      18.851 115.058  -6.282  1.00                 O  
ATOM   1039  CB  MET B 143      20.444 117.892  -5.596  1.00                 C  
ATOM   1040  SD  MET B 143      21.020 120.343  -4.439  1.00                 S  
ATOM   1041  CE  MET B 143      22.752 119.920  -4.273  1.00                 C  
ATOM   1042  CG  MET B 143      20.570 119.378  -5.893  1.00                 C  
ATOM   1043  N   LYS B 144      21.069 114.915  -6.366  1.00                 N  
ATOM   1044  CA  LYS B 144      21.134 113.590  -5.776  1.00                 C  
ATOM   1045  C   LYS B 144      20.839 113.685  -4.279  1.00                 C  
ATOM   1046  O   LYS B 144      21.080 114.722  -3.657  1.00                 O  
ATOM   1047  CB  LYS B 144      22.505 112.959  -6.025  1.00                 C  
ATOM   1048  CD  LYS B 144      24.147 111.987  -7.656  1.00                 C  
ATOM   1049  CE  LYS B 144      24.433 111.680  -9.117  1.00                 C  
ATOM   1050  CG  LYS B 144      22.788 112.646  -7.486  1.00                 C  
ATOM   1051  NZ  LYS B 144      25.769 111.047  -9.300  1.00                 N  
ATOM   1052  N   SER B 145      20.310 112.586  -3.726  1.00                 N  
ATOM   1053  CA  SER B 145      19.922 112.468  -2.301  1.00                 C  
ATOM   1054  C   SER B 145      21.113 112.210  -1.365  1.00                 C  
ATOM   1055  O   SER B 145      21.015 112.323  -0.144  1.00                 O  
ATOM   1056  CB  SER B 145      18.896 111.348  -2.116  1.00                 C  
ATOM   1057  OG  SER B 145      19.474 110.080  -2.371  1.00                 O  
ATOM   1058  N   ARG B 146      22.210 111.762  -1.922  1.00                 N  
ATOM   1059  CA  ARG B 146      23.340 111.351  -1.106  1.00                 C  
ATOM   1060  C   ARG B 146      24.057 112.525  -0.399  1.00                 C  
ATOM   1061  O   ARG B 146      24.018 113.650  -0.929  1.00                 O  
ATOM   1062  CB  ARG B 146      24.363 110.591  -1.952  1.00                 C  
ATOM   1063  CD  ARG B 146      24.911 108.574  -3.341  1.00                 C  
ATOM   1064  NE  ARG B 146      25.088 109.302  -4.595  1.00                 N  
ATOM   1065  CG  ARG B 146      23.881 109.234  -2.439  1.00                 C  
ATOM   1066  CZ  ARG B 146      26.021 109.019  -5.498  1.00                 C  
ATOM   1067  NH1 ARG B 146      26.107 109.737  -6.610  1.00                 N  
ATOM   1068  NH2 ARG B 146      26.866 108.020  -5.287  1.00                 N  
ATOM   1069  N   PRO B 147      24.736 112.246   0.756  1.00                 N  
ATOM   1070  CA  PRO B 147      25.593 113.252   1.378  1.00                 C  
ATOM   1071  C   PRO B 147      26.616 113.868   0.363  1.00                 C  
ATOM   1072  O   PRO B 147      27.144 113.164  -0.510  1.00                 O  
ATOM   1073  CB  PRO B 147      26.315 112.487   2.490  1.00                 C  
ATOM   1074  CD  PRO B 147      24.741 110.930   1.581  1.00                 C  
ATOM   1075  CG  PRO B 147      25.371 111.394   2.864  1.00                 C  
ATOM   1076  N   ILE B 148      26.764 115.181   0.426  1.00                 N  
ATOM   1077  CA  ILE B 148      27.813 115.932  -0.252  1.00                 C  
ATOM   1078  C   ILE B 148      28.846 116.309   0.834  1.00                 C  
ATOM   1079  O   ILE B 148      28.633 117.259   1.576  1.00                 O  
ATOM   1080  CB  ILE B 148      27.245 117.165  -0.978  1.00                 C  
ATOM   1081  CD1 ILE B 148      25.440 117.898  -2.623  1.00                 C  
ATOM   1082  CG1 ILE B 148      26.202 116.741  -2.014  1.00                 C  
ATOM   1083  CG2 ILE B 148      28.367 117.979  -1.605  1.00                 C  
ATOM   1084  N   LEU B 149      29.914 115.506   0.935  1.00                 N  
ATOM   1085  CA  LEU B 149      30.974 115.628   1.936  1.00                 C  
ATOM   1086  C   LEU B 149      32.228 116.187   1.307  1.00                 C  
ATOM   1087  O   LEU B 149      32.399 116.142   0.086  1.00                 O  
ATOM   1088  CB  LEU B 149      31.258 114.271   2.583  1.00                 C  
ATOM   1089  CG  LEU B 149      30.076 113.588   3.274  1.00                 C  
ATOM   1090  CD1 LEU B 149      30.473 112.212   3.785  1.00                 C  
ATOM   1091  CD2 LEU B 149      29.552 114.445   4.415  1.00                 C  
ATOM   1092  N   PHE B 150      33.094 116.757   2.140  1.00                 N  
ATOM   1093  CA  PHE B 150      34.362 117.304   1.657  1.00                 C  
ATOM   1094  C   PHE B 150      35.383 117.562   2.765  1.00                 C  
ATOM   1095  O   PHE B 150      35.026 117.553   3.940  1.00                 O  
ATOM   1096  CB  PHE B 150      34.127 118.610   0.895  1.00                 C  
ATOM   1097  CG  PHE B 150      35.371 119.186   0.282  1.00                 C  
ATOM   1098  CZ  PHE B 150      37.673 120.257  -0.848  1.00                 C  
ATOM   1099  CD1 PHE B 150      35.866 118.690  -0.912  1.00                 C  
ATOM   1100  CE1 PHE B 150      37.010 119.220  -1.476  1.00                 C  
ATOM   1101  CD2 PHE B 150      36.046 120.225   0.898  1.00                 C  
ATOM   1102  CE2 PHE B 150      37.190 120.755   0.333  1.00                 C  
ATOM   1103  N   PRO B 151      36.676 117.702   2.389  1.00                 N  
ATOM   1104  CA  PRO B 151      37.766 118.190   3.261  1.00                 C  
ATOM   1105  C   PRO B 151      37.468 119.422   4.140  1.00                 C  
ATOM   1106  O   PRO B 151      37.324 120.547   3.617  1.00                 O  
ATOM   1107  CB  PRO B 151      38.891 118.541   2.286  1.00                 C  
ATOM   1108  CD  PRO B 151      37.159 117.584   0.940  1.00                 C  
ATOM   1109  CG  PRO B 151      38.651 117.661   1.105  1.00                 C  
ATOM   1110  N   GLY B 152      37.460 119.228   5.462  1.00                 N  
ATOM   1111  CA  GLY B 152      37.277 120.367   6.402  1.00                 C  
ATOM   1112  C   GLY B 152      35.956 121.164   6.353  1.00                 C  
ATOM   1113  O   GLY B 152      35.954 122.390   6.590  1.00                 O  
ATOM   1114  N   GLN B 153      34.860 120.428   6.105  1.00                 N  
ATOM   1115  CA  GLN B 153      33.484 120.922   5.954  1.00                 C  
ATOM   1116  C   GLN B 153      32.932 121.421   7.278  1.00                 C  
ATOM   1117  O   GLN B 153      32.422 122.527   7.349  1.00                 O  
ATOM   1118  CB  GLN B 153      32.580 119.825   5.389  1.00                 C  
ATOM   1119  CD  GLN B 153      30.290 119.165   4.552  1.00                 C  
ATOM   1120  CG  GLN B 153      31.146 120.267   5.145  1.00                 C  
ATOM   1121  OE1 GLN B 153      29.500 118.533   5.254  1.00                 O  
ATOM   1122  NE2 GLN B 153      30.444 118.932   3.254  1.00                 N  
ATOM   1123  N   LYS B 154      33.080 120.643   8.334  1.00                 N  
ATOM   1124  CA  LYS B 154      32.619 121.074   9.654  1.00                 C  
ATOM   1125  C   LYS B 154      33.174 122.457  10.005  1.00                 C  
ATOM   1126  O   LYS B 154      32.446 123.329  10.458  1.00                 O  
ATOM   1127  CB  LYS B 154      33.026 120.057  10.722  1.00                 C  
ATOM   1128  CD  LYS B 154      32.964 119.341  13.127  1.00                 C  
ATOM   1129  CE  LYS B 154      32.539 119.716  14.537  1.00                 C  
ATOM   1130  CG  LYS B 154      32.563 120.412  12.126  1.00                 C  
ATOM   1131  NZ  LYS B 154      32.925 118.676  15.529  1.00                 N  
ATOM   1132  N   ALA B 155      34.472 122.645   9.791  1.00                 N  
ATOM   1133  CA  ALA B 155      35.136 123.918  10.124  1.00                 C  
ATOM   1134  C   ALA B 155      34.704 125.055   9.211  1.00                 C  
ATOM   1135  O   ALA B 155      34.443 126.174   9.656  1.00                 O  
ATOM   1136  CB  ALA B 155      36.647 123.761  10.056  1.00                 C  
ATOM   1137  N   VAL B 156      34.582 124.767   7.927  1.00                 N  
ATOM   1138  CA  VAL B 156      34.025 125.760   7.018  1.00                 C  
ATOM   1139  C   VAL B 156      32.650 126.230   7.493  1.00                 C  
ATOM   1140  O   VAL B 156      32.402 127.425   7.575  1.00                 O  
ATOM   1141  CB  VAL B 156      33.922 125.215   5.581  1.00                 C  
ATOM   1142  CG1 VAL B 156      33.144 126.181   4.700  1.00                 C  
ATOM   1143  CG2 VAL B 156      35.308 124.962   5.007  1.00                 C  
ATOM   1144  N   ASN B 157      31.787 125.296   7.864  1.00                 N  
ATOM   1145  CA  ASN B 157      30.381 125.628   8.171  1.00                 C  
ATOM   1146  C   ASN B 157      30.338 126.489   9.416  1.00                 C  
ATOM   1147  O   ASN B 157      29.650 127.541   9.461  1.00                 O  
ATOM   1148  CB  ASN B 157      29.553 124.352   8.335  1.00                 C  
ATOM   1149  CG  ASN B 157      29.286 123.657   7.014  1.00                 C  
ATOM   1150  OD1 ASN B 157      29.371 124.271   5.950  1.00                 O  
ATOM   1151  ND2 ASN B 157      28.962 122.371   7.078  1.00                 N  
ATOM   1152  N   ALA B 158      31.163 126.114  10.398  1.00                 N  
ATOM   1153  CA  ALA B 158      31.260 126.872  11.665  1.00                 C  
ATOM   1154  C   ALA B 158      31.795 128.267  11.451  1.00                 C  
ATOM   1155  O   ALA B 158      31.347 129.273  12.036  1.00                 O  
ATOM   1156  CB  ALA B 158      32.143 126.133  12.659  1.00                 C  
ATOM   1157  N   LEU B 159      32.790 128.362  10.610  1.00                 N  
ATOM   1158  CA  LEU B 159      33.374 129.667  10.293  1.00                 C  
ATOM   1159  C   LEU B 159      32.378 130.600   9.597  1.00                 C  
ATOM   1160  O   LEU B 159      32.299 131.802   9.949  1.00                 O  
ATOM   1161  CB  LEU B 159      34.613 129.500   9.411  1.00                 C  
ATOM   1162  CG  LEU B 159      35.837 128.865  10.076  1.00                 C  
ATOM   1163  CD1 LEU B 159      36.925 128.593   9.049  1.00                 C  
ATOM   1164  CD2 LEU B 159      36.369 129.758  11.186  1.00                 C  
ATOM   1165  N   VAL B 160      31.567 130.056   8.657  1.00                 N  
ATOM   1166  CA  VAL B 160      30.485 130.835   8.023  1.00                 C  
ATOM   1167  C   VAL B 160      29.408 131.235   9.024  1.00                 C  
ATOM   1168  O   VAL B 160      28.842 132.354   8.933  1.00                 O  
ATOM   1169  CB  VAL B 160      29.837 130.059   6.862  1.00                 C  
ATOM   1170  CG1 VAL B 160      28.596 130.784   6.364  1.00                 C  
ATOM   1171  CG2 VAL B 160      30.834 129.863   5.730  1.00                 C  
ATOM   1172  N   LEU B 161      29.061 130.335   9.952  1.00                 N  
ATOM   1173  CA  LEU B 161      28.040 130.718  10.951  1.00                 C  
ATOM   1174  C   LEU B 161      28.587 131.843  11.820  1.00                 C  
ATOM   1175  O   LEU B 161      27.912 132.812  12.029  1.00                 O  
ATOM   1176  CB  LEU B 161      27.642 129.509  11.800  1.00                 C  
ATOM   1177  CG  LEU B 161      26.598 129.761  12.891  1.00                 C  
ATOM   1178  CD1 LEU B 161      25.296 130.260  12.283  1.00                 C  
ATOM   1179  CD2 LEU B 161      26.354 128.499  13.703  1.00                 C  
ATOM   1180  N   ALA B 162      29.836 131.715  12.297  1.00                 N  
ATOM   1181  CA  ALA B 162      30.440 132.701  13.210  1.00                 C  
ATOM   1182  C   ALA B 162      30.502 134.083  12.576  1.00                 C  
ATOM   1183  O   ALA B 162      30.182 135.074  13.204  1.00                 O  
ATOM   1184  CB  ALA B 162      31.835 132.257  13.623  1.00                 C  
ATOM   1185  N   LEU B 163      30.912 134.108  11.311  1.00                 N  
ATOM   1186  CA  LEU B 163      30.950 135.300  10.526  1.00                 C  
ATOM   1187  C   LEU B 163      29.554 135.878  10.243  1.00                 C  
ATOM   1188  O   LEU B 163      29.362 137.122  10.235  1.00                 O  
ATOM   1189  CB  LEU B 163      31.663 135.044   9.197  1.00                 C  
ATOM   1190  CG  LEU B 163      33.165 134.761   9.277  1.00                 C  
ATOM   1191  CD1 LEU B 163      33.708 134.355   7.915  1.00                 C  
ATOM   1192  CD2 LEU B 163      33.913 135.976   9.804  1.00                 C  
ATOM   1193  N   THR B 164      28.575 135.010  10.004  1.00                 N  
ATOM   1194  CA  THR B 164      27.180 135.485   9.825  1.00                 C  
ATOM   1195  C   THR B 164      26.696 136.167  11.115  1.00                 C  
ATOM   1196  O   THR B 164      26.073 137.230  11.058  1.00                 O  
ATOM   1197  CB  THR B 164      26.234 134.329   9.448  1.00                 C  
ATOM   1198  OG1 THR B 164      26.645 133.760   8.199  1.00                 O  
ATOM   1199  CG2 THR B 164      24.806 134.834   9.307  1.00                 C  
ATOM   1200  N   VAL B 165      26.988 135.563  12.248  1.00                 N  
ATOM   1201  CA  VAL B 165      26.585 136.138  13.548  1.00                 C  
ATOM   1202  C   VAL B 165      27.348 137.447  13.890  1.00                 C  
ATOM   1203  O   VAL B 165      26.729 138.390  14.379  1.00                 O  
ATOM   1204  CB  VAL B 165      26.785 135.132  14.697  1.00                 C  
ATOM   1205  CG1 VAL B 165      26.534 135.800  16.040  1.00                 C  
ATOM   1206  CG2 VAL B 165      25.872 133.929  14.516  1.00                 C  
ATOM   1207  N   VAL B 166      28.643 137.547  13.560  1.00                 N  
ATOM   1208  CA  VAL B 166      29.438 138.780  13.833  1.00                 C  
ATOM   1209  C   VAL B 166      28.866 139.911  12.997  1.00                 C  
ATOM   1210  O   VAL B 166      28.610 141.015  13.482  1.00                 O  
ATOM   1211  CB  VAL B 166      30.934 138.565  13.535  1.00                 C  
ATOM   1212  CG1 VAL B 166      31.692 139.879  13.642  1.00                 C  
ATOM   1213  CG2 VAL B 166      31.521 137.528  14.480  1.00                 C  
ATOM   1214  N   ILE B 167      28.664 139.676  11.724  1.00                 N  
ATOM   1215  CA  ILE B 167      28.094 140.757  10.884  1.00                 C  
ATOM   1216  C   ILE B 167      26.638 141.148  11.264  1.00                 C  
ATOM   1217  O   ILE B 167      26.228 142.339  11.181  1.00                 O  
ATOM   1218  CB  ILE B 167      28.120 140.384   9.390  1.00                 C  
ATOM   1219  CD1 ILE B 167      28.927 142.686   8.649  1.00                 C  
ATOM   1220  CG1 ILE B 167      27.860 141.620   8.527  1.00                 C  
ATOM   1221  CG2 ILE B 167      27.124 139.271   9.101  1.00                 C  
ATOM   1222  N   GLY B 168      25.854 140.164  11.699  1.00                 N  
ATOM   1223  CA  GLY B 168      24.536 140.474  12.235  1.00                 C  
ATOM   1224  C   GLY B 168      24.526 141.388  13.456  1.00                 C  
ATOM   1225  O   GLY B 168      23.753 142.375  13.479  1.00                 O  
ATOM   1226  N   LEU B 169      25.345 141.016  14.458  1.00                 N  
ATOM   1227  CA  LEU B 169      25.583 141.822  15.663  1.00                 C  
ATOM   1228  C   LEU B 169      26.084 143.222  15.362  1.00                 C  
ATOM   1229  O   LEU B 169      25.561 144.179  15.899  1.00                 O  
ATOM   1230  CB  LEU B 169      26.587 141.125  16.584  1.00                 C  
ATOM   1231  CG  LEU B 169      26.967 141.875  17.863  1.00                 C  
ATOM   1232  CD1 LEU B 169      25.745 142.090  18.742  1.00                 C  
ATOM   1233  CD2 LEU B 169      28.043 141.120  18.628  1.00                 C  
ATOM   1234  N   SER B 170      27.077 143.328  14.486  1.00                 N  
ATOM   1235  CA  SER B 170      27.594 144.638  13.996  1.00                 C  
ATOM   1236  C   SER B 170      26.504 145.595  13.474  1.00                 C  
ATOM   1237  O   SER B 170      26.723 146.815  13.468  1.00                 O  
ATOM   1238  CB  SER B 170      28.622 144.426  12.883  1.00                 C  
ATOM   1239  OG  SER B 170      29.782 143.778  13.375  1.00                 O  
ATOM   1240  N   LEU B 171      25.361 145.072  12.999  1.00                 N  
ATOM   1241  CA  LEU B 171      24.266 145.941  12.553  1.00                 C  
ATOM   1242  C   LEU B 171      23.614 146.775  13.687  1.00                 C  
ATOM   1243  O   LEU B 171      23.081 147.849  13.475  1.00                 O  
ATOM   1244  CB  LEU B 171      23.173 145.117  11.870  1.00                 C  
ATOM   1245  CG  LEU B 171      23.543 144.478  10.530  1.00                 C  
ATOM   1246  CD1 LEU B 171      22.425 143.570  10.040  1.00                 C  
ATOM   1247  CD2 LEU B 171      23.851 145.545   9.491  1.00                 C  
ATOM   1248  N   LEU B 172      23.683 146.276  14.900  1.00                 N  
ATOM   1249  CA  LEU B 172      23.274 147.065  16.031  1.00                 C  
ATOM   1250  C   LEU B 172      24.091 148.370  16.239  1.00                 C  
ATOM   1251  O   LEU B 172      23.615 149.249  16.937  1.00                 O  
ATOM   1252  CB  LEU B 172      23.356 146.241  17.317  1.00                 C  
ATOM   1253  CG  LEU B 172      22.361 145.086  17.447  1.00                 C  
ATOM   1254  CD1 LEU B 172      22.653 144.262  18.692  1.00                 C  
ATOM   1255  CD2 LEU B 172      20.933 145.609  17.482  1.00                 C  
ATOM   1256  N   TRP B 173      25.305 148.459  15.670  1.00                 N  
ATOM   1257  CA  TRP B 173      26.237 149.610  15.792  1.00                 C  
ATOM   1258  C   TRP B 173      26.292 150.396  14.472  1.00                 C  
ATOM   1259  O   TRP B 173      26.350 151.615  14.507  1.00                 O  
ATOM   1260  CB  TRP B 173      27.634 149.128  16.187  1.00                 C  
ATOM   1261  CG  TRP B 173      27.715 148.605  17.588  1.00                 C  
ATOM   1262  CD1 TRP B 173      27.764 147.296  17.973  1.00                 C  
ATOM   1263  NE1 TRP B 173      27.832 147.206  19.342  1.00                 N  
ATOM   1264  CD2 TRP B 173      27.754 149.380  18.793  1.00                 C  
ATOM   1265  CE2 TRP B 173      27.828 148.474  19.867  1.00                 C  
ATOM   1266  CH2 TRP B 173      27.862 150.240  21.435  1.00                 C  
ATOM   1267  CZ2 TRP B 173      27.882 148.894  21.195  1.00                 C  
ATOM   1268  CE3 TRP B 173      27.735 150.750  19.067  1.00                 C  
ATOM   1269  CZ3 TRP B 173      27.789 151.162  20.386  1.00                 C  
ATOM   1270  N   ASN B 174      26.213 149.711  13.329  1.00                 N  
ATOM   1271  CA  ASN B 174      26.263 150.334  11.997  1.00                 C  
ATOM   1272  C   ASN B 174      25.450 149.499  10.996  1.00                 C  
ATOM   1273  O   ASN B 174      25.876 148.401  10.606  1.00                 O  
ATOM   1274  CB  ASN B 174      27.713 150.496  11.535  1.00                 C  
ATOM   1275  CG  ASN B 174      27.826 151.245  10.222  1.00                 C  
ATOM   1276  OD1 ASN B 174      26.916 151.205   9.393  1.00                 O  
ATOM   1277  ND2 ASN B 174      28.945 151.933  10.029  1.00                 N  
ATOM   1278  N   ASP B 175      24.347 150.080  10.525  1.00                 N  
ATOM   1279  CA  ASP B 175      23.361 149.423   9.679  1.00                 C  
ATOM   1280  C   ASP B 175      23.414 149.853   8.241  1.00                 C  
ATOM   1281  O   ASP B 175      22.375 150.017   7.575  1.00                 O  
ATOM   1282  CB  ASP B 175      21.948 149.671  10.211  1.00                 C  
ATOM   1283  CG  ASP B 175      21.578 151.141  10.219  1.00                 C  
ATOM   1284  OD1 ASP B 175      22.466 151.978   9.953  1.00                 O  
ATOM   1285  OD2 ASP B 175      20.400 151.456  10.492  1.00                 O  
ATOM   1286  N   ALA B 176      24.626 149.930   7.713  1.00                 N  
ATOM   1287  CA  ALA B 176      24.867 150.372   6.320  1.00                 C  
ATOM   1288  C   ALA B 176      24.245 149.371   5.424  1.00                 C  
ATOM   1289  O   ALA B 176      24.231 148.182   5.770  1.00                 O  
ATOM   1290  CB  ALA B 176      26.358 150.523   6.062  1.00                 C  
ATOM   1291  N   THR B 177      23.760 149.818   4.264  1.00                 N  
ATOM   1292  CA  THR B 177      23.143 148.912   3.333  1.00                 C  
ATOM   1293  C   THR B 177      24.052 147.710   3.000  1.00                 C  
ATOM   1294  O   THR B 177      23.576 146.582   2.950  1.00                 O  
ATOM   1295  CB  THR B 177      22.762 149.623   2.022  1.00                 C  
ATOM   1296  OG1 THR B 177      21.809 150.659   2.296  1.00                 O  
ATOM   1297  CG2 THR B 177      22.141 148.639   1.042  1.00                 C  
ATOM   1298  N   ALA B 178      25.358 147.928   2.841  1.00                 N  
ATOM   1299  CA  ALA B 178      26.245 146.855   2.402  1.00                 C  
ATOM   1300  C   ALA B 178      26.340 145.766   3.447  1.00                 C  
ATOM   1301  O   ALA B 178      26.481 144.594   3.089  1.00                 O  
ATOM   1302  CB  ALA B 178      27.629 147.405   2.091  1.00                 C  
ATOM   1303  N   SER B 179      26.284 146.165   4.727  1.00                 N  
ATOM   1304  CA  SER B 179      26.332 145.207   5.835  1.00                 C  
ATOM   1305  C   SER B 179      25.080 144.296   5.904  1.00                 C  
ATOM   1306  O   SER B 179      25.190 143.087   6.114  1.00                 O  
ATOM   1307  CB  SER B 179      26.491 145.939   7.169  1.00                 C  
ATOM   1308  OG  SER B 179      27.747 146.590   7.248  1.00                 O  
ATOM   1309  N   ILE B 180      23.933 144.912   5.655  1.00                 N  
ATOM   1310  CA  ILE B 180      22.633 144.279   5.594  1.00                 C  
ATOM   1311  C   ILE B 180      22.667 143.228   4.526  1.00                 C  
ATOM   1312  O   ILE B 180      22.460 142.076   4.849  1.00                 O  
ATOM   1313  CB  ILE B 180      21.516 145.307   5.332  1.00                 C  
ATOM   1314  CD1 ILE B 180      20.491 147.449   6.260  1.00                 C  
ATOM   1315  CG1 ILE B 180      21.357 146.239   6.535  1.00                 C  
ATOM   1316  CG2 ILE B 180      20.214 144.602   4.985  1.00                 C  
ATOM   1317  N   VAL B 181      23.002 143.610   3.289  1.00                 N  
ATOM   1318  CA  VAL B 181      23.022 142.636   2.183  1.00                 C  
ATOM   1319  C   VAL B 181      24.010 141.543   2.442  1.00                 C  
ATOM   1320  O   VAL B 181      23.730 140.384   2.096  1.00                 O  
ATOM   1321  CB  VAL B 181      23.340 143.316   0.838  1.00                 C  
ATOM   1322  CG1 VAL B 181      23.552 142.273  -0.249  1.00                 C  
ATOM   1323  CG2 VAL B 181      22.226 144.276   0.450  1.00                 C  
ATOM   1324  N   LEU B 182      25.095 141.856   3.145  1.00                 N  
ATOM   1325  CA  LEU B 182      26.091 140.839   3.373  1.00                 C  
ATOM   1326  C   LEU B 182      25.639 139.780   4.400  1.00                 C  
ATOM   1327  O   LEU B 182      25.949 138.545   4.282  1.00                 O  
ATOM   1328  CB  LEU B 182      27.402 141.470   3.846  1.00                 C  
ATOM   1329  CG  LEU B 182      28.567 140.508   4.092  1.00                 C  
ATOM   1330  CD1 LEU B 182      28.912 139.745   2.822  1.00                 C  
ATOM   1331  CD2 LEU B 182      29.786 141.260   4.605  1.00                 C  
ATOM   1332  N   PHE B 183      24.892 140.270   5.401  1.00                 N  
ATOM   1333  CA  PHE B 183      24.341 139.440   6.466  1.00                 C  
ATOM   1334  C   PHE B 183      23.372 138.430   5.870  1.00                 C  
ATOM   1335  O   PHE B 183      23.521 137.234   6.073  1.00                 O  
ATOM   1336  CB  PHE B 183      23.649 140.308   7.518  1.00                 C  
ATOM   1337  CG  PHE B 183      23.004 139.522   8.624  1.00                 C  
ATOM   1338  CZ  PHE B 183      21.803 138.069  10.666  1.00                 C  
ATOM   1339  CD1 PHE B 183      23.762 139.011   9.663  1.00                 C  
ATOM   1340  CE1 PHE B 183      23.168 138.287  10.680  1.00                 C  
ATOM   1341  CD2 PHE B 183      21.639 139.295   8.625  1.00                 C  
ATOM   1342  CE2 PHE B 183      21.045 138.572   9.642  1.00                 C  
ATOM   1343  N   PHE B 184      22.458 138.896   5.034  1.00                 N  
ATOM   1344  CA  PHE B 184      21.482 137.985   4.410  1.00                 C  
ATOM   1345  C   PHE B 184      22.108 136.914   3.546  1.00                 C  
ATOM   1346  O   PHE B 184      21.782 135.727   3.683  1.00                 O  
ATOM   1347  CB  PHE B 184      20.481 138.772   3.561  1.00                 C  
ATOM   1348  CG  PHE B 184      19.484 137.908   2.843  1.00                 C  
ATOM   1349  CZ  PHE B 184      17.641 136.312   1.509  1.00                 C  
ATOM   1350  CD1 PHE B 184      18.701 137.004   3.540  1.00                 C  
ATOM   1351  CE1 PHE B 184      17.784 136.209   2.879  1.00                 C  
ATOM   1352  CD2 PHE B 184      19.329 137.999   1.471  1.00                 C  
ATOM   1353  CE2 PHE B 184      18.412 137.204   0.811  1.00                 C  
ATOM   1354  N   LEU B 185      23.034 137.337   2.694  1.00                 N  
ATOM   1355  CA  LEU B 185      23.793 136.438   1.796  1.00                 C  
ATOM   1356  C   LEU B 185      24.617 135.408   2.517  1.00                 C  
ATOM   1357  O   LEU B 185      24.579 134.277   2.108  1.00                 O  
ATOM   1358  CB  LEU B 185      24.717 137.247   0.883  1.00                 C  
ATOM   1359  CG  LEU B 185      24.034 138.102  -0.186  1.00                 C  
ATOM   1360  CD1 LEU B 185      25.048 138.986  -0.896  1.00                 C  
ATOM   1361  CD2 LEU B 185      23.302 137.225  -1.190  1.00                 C  
ATOM   1362  N   LEU B 186      25.305 135.781   3.608  1.00                 N  
ATOM   1363  CA  LEU B 186      25.943 134.805   4.457  1.00                 C  
ATOM   1364  C   LEU B 186      24.950 133.808   5.181  1.00                 C  
ATOM   1365  O   LEU B 186      25.290 132.591   5.292  1.00                 O  
ATOM   1366  CB  LEU B 186      26.787 135.497   5.529  1.00                 C  
ATOM   1367  CG  LEU B 186      28.044 136.220   5.040  1.00                 C  
ATOM   1368  CD1 LEU B 186      28.684 137.011   6.171  1.00                 C  
ATOM   1369  CD2 LEU B 186      29.041 135.230   4.456  1.00                 C  
ATOM   1370  N   ALA B 187      23.766 134.298   5.646  1.00                 N  
ATOM   1371  CA  ALA B 187      22.746 133.425   6.262  1.00                 C  
ATOM   1372  C   ALA B 187      22.179 132.468   5.238  1.00                 C  
ATOM   1373  O   ALA B 187      22.044 131.284   5.531  1.00                 O  
ATOM   1374  CB  ALA B 187      21.636 134.261   6.880  1.00                 C  
ATOM   1375  N   LEU B 188      21.890 132.980   4.050  1.00                 N  
ATOM   1376  CA  LEU B 188      21.492 132.131   2.902  1.00                 C  
ATOM   1377  C   LEU B 188      22.510 131.053   2.490  1.00                 C  
ATOM   1378  O   LEU B 188      22.140 129.882   2.200  1.00                 O  
ATOM   1379  CB  LEU B 188      21.206 132.994   1.671  1.00                 C  
ATOM   1380  CG  LEU B 188      19.958 133.876   1.737  1.00                 C  
ATOM   1381  CD1 LEU B 188      19.894 134.807   0.536  1.00                 C  
ATOM   1382  CD2 LEU B 188      18.700 133.024   1.813  1.00                 C  
ATOM   1383  N   LEU B 189      23.785 131.437   2.435  1.00                 N  
ATOM   1384  CA  LEU B 189      24.884 130.456   2.158  1.00                 C  
ATOM   1385  C   LEU B 189      25.000 129.327   3.237  1.00                 C  
ATOM   1386  O   LEU B 189      25.165 128.155   2.895  1.00                 O  
ATOM   1387  CB  LEU B 189      26.230 131.175   2.051  1.00                 C  
ATOM   1388  CG  LEU B 189      27.455 130.290   1.814  1.00                 C  
ATOM   1389  CD1 LEU B 189      27.330 129.541   0.496  1.00                 C  
ATOM   1390  CD2 LEU B 189      28.730 131.120   1.832  1.00                 C  
ATOM   1391  N   PHE B 190      24.945 129.717   4.502  1.00                 N  
ATOM   1392  CA  PHE B 190      24.850 128.770   5.638  1.00                 C  
ATOM   1393  C   PHE B 190      23.735 127.715   5.582  1.00                 C  
ATOM   1394  O   PHE B 190      24.010 126.540   5.877  1.00                 O  
ATOM   1395  CB  PHE B 190      24.672 129.529   6.955  1.00                 C  
ATOM   1396  CG  PHE B 190      24.548 128.636   8.156  1.00                 C  
ATOM   1397  CZ  PHE B 190      24.312 126.986  10.380  1.00                 C  
ATOM   1398  CD1 PHE B 190      25.670 128.069   8.734  1.00                 C  
ATOM   1399  CE1 PHE B 190      25.556 127.248   9.840  1.00                 C  
ATOM   1400  CD2 PHE B 190      23.309 128.364   8.709  1.00                 C  
ATOM   1401  CE2 PHE B 190      23.195 127.543   9.815  1.00                 C  
ATOM   1402  N   GLY B 191      22.532 128.102   5.151  1.00                 N  
ATOM   1403  CA  GLY B 191      21.434 127.160   4.937  1.00                 C  
ATOM   1404  C   GLY B 191      21.821 126.080   3.965  1.00                 C  
ATOM   1405  O   GLY B 191      21.566 124.875   4.213  1.00                 O  
ATOM   1406  N   VAL B 192      22.477 126.500   2.867  1.00                 N  
ATOM   1407  CA  VAL B 192      23.016 125.582   1.850  1.00                 C  
ATOM   1408  C   VAL B 192      24.038 124.678   2.451  1.00                 C  
ATOM   1409  O   VAL B 192      23.839 123.467   2.465  1.00                 O  
ATOM   1410  CB  VAL B 192      23.623 126.350   0.661  1.00                 C  
ATOM   1411  CG1 VAL B 192      24.362 125.398  -0.267  1.00                 C  
ATOM   1412  CG2 VAL B 192      22.539 127.103  -0.095  1.00                 C  
ATOM   1413  N   LEU B 193      25.040 125.263   3.116  1.00                 N  
ATOM   1414  CA  LEU B 193      26.124 124.470   3.709  1.00                 C  
ATOM   1415  C   LEU B 193      25.698 123.408   4.666  1.00                 C  
ATOM   1416  O   LEU B 193      26.234 122.268   4.671  1.00                 O  
ATOM   1417  CB  LEU B 193      27.116 125.379   4.438  1.00                 C  
ATOM   1418  CG  LEU B 193      27.968 126.296   3.559  1.00                 C  
ATOM   1419  CD1 LEU B 193      28.771 127.265   4.413  1.00                 C  
ATOM   1420  CD2 LEU B 193      28.895 125.479   2.672  1.00                 C  
ATOM   1421  N   MET B 194      24.704 123.762   5.478  1.00                 N  
ATOM   1422  CA  MET B 194      24.202 122.902   6.555  1.00                 C  
ATOM   1423  C   MET B 194      23.441 121.679   6.046  1.00                 C  
ATOM   1424  O   MET B 194      23.465 120.616   6.633  1.00                 O  
ATOM   1425  CB  MET B 194      23.292 123.696   7.495  1.00                 C  
ATOM   1426  SD  MET B 194      24.311 122.483   9.768  1.00                 S  
ATOM   1427  CE  MET B 194      24.747 124.068  10.480  1.00                 C  
ATOM   1428  CG  MET B 194      22.893 122.944   8.754  1.00                 C  
ATOM   1429  N   THR B 195      22.736 121.806   4.934  1.00                 N  
ATOM   1430  CA  THR B 195      21.969 120.696   4.400  1.00                 C  
ATOM   1431  C   THR B 195      22.759 119.793   3.495  1.00                 C  
ATOM   1432  O   THR B 195      22.368 118.645   3.322  1.00                 O  
ATOM   1433  CB  THR B 195      20.735 121.186   3.619  1.00                 C  
ATOM   1434  OG1 THR B 195      19.875 121.925   4.495  1.00                 O  
ATOM   1435  CG2 THR B 195      19.958 120.006   3.056  1.00                 C  
ATOM   1436  N   LEU B 196      23.846 120.296   2.884  1.00                 N  
ATOM   1437  CA  LEU B 196      24.674 119.442   1.958  1.00                 C  
ATOM   1438  C   LEU B 196      25.106 118.068   2.487  1.00                 C  
ATOM   1439  O   LEU B 196      24.982 117.091   1.760  1.00                 O  
ATOM   1440  CB  LEU B 196      25.948 120.181   1.543  1.00                 C  
ATOM   1441  CG  LEU B 196      25.762 121.386   0.618  1.00                 C  
ATOM   1442  CD1 LEU B 196      27.074 122.134   0.440  1.00                 C  
ATOM   1443  CD2 LEU B 196      25.214 120.948  -0.732  1.00                 C  
ATOM   1444  N   PRO B 197      25.601 117.982   3.734  1.00                 N  
ATOM   1445  CA  PRO B 197      25.968 116.670   4.213  1.00                 C  
ATOM   1446  C   PRO B 197      24.837 115.726   4.576  1.00                 C  
ATOM   1447  O   PRO B 197      25.126 114.618   4.992  1.00                 O  
ATOM   1448  CB  PRO B 197      26.798 116.953   5.467  1.00                 C  
ATOM   1449  CD  PRO B 197      25.913 119.065   4.773  1.00                 C  
ATOM   1450  CG  PRO B 197      26.266 118.247   5.983  1.00                 C  
ATOM   1451  N   ILE B 198      23.575 116.116   4.407  1.00                 N  
ATOM   1452  CA  ILE B 198      22.497 115.337   4.972  1.00                 C  
ATOM   1453  C   ILE B 198      21.964 114.465   3.872  1.00                 C  
ATOM   1454  O   ILE B 198      21.527 114.923   2.814  1.00                 O  
ATOM   1455  CB  ILE B 198      21.406 116.239   5.577  1.00                 C  
ATOM   1456  CD1 ILE B 198      21.050 118.183   7.188  1.00                 C  
ATOM   1457  CG1 ILE B 198      21.988 117.101   6.700  1.00                 C  
ATOM   1458  CG2 ILE B 198      20.229 115.403   6.056  1.00                 C  
ATOM   1459  N   GLY B 199      21.966 113.195   4.163  1.00                 N  
ATOM   1460  CA  GLY B 199      21.410 112.183   3.288  1.00                 C  
ATOM   1461  C   GLY B 199      19.913 112.099   3.260  1.00                 C  
ATOM   1462  O   GLY B 199      19.190 112.768   4.033  1.00                 O  
ATOM   1463  N   GLY B 200      19.455 111.201   2.393  1.00                 N  
ATOM   1464  CA  GLY B 200      18.044 111.067   2.062  1.00                 C  
ATOM   1465  C   GLY B 200      17.170 110.648   3.226  1.00                 C  
ATOM   1466  O   GLY B 200      16.150 111.288   3.452  1.00                 O  
ATOM   1467  N   GLY B 201      17.560 109.576   3.921  1.00                 N  
ATOM   1468  CA  GLY B 201      16.790 109.005   5.012  1.00                 C  
ATOM   1469  C   GLY B 201      16.723 109.867   6.279  1.00                 C  
ATOM   1470  O   GLY B 201      15.774 109.781   7.030  1.00                 O  
ATOM   1471  N   ASP B 202      17.762 110.653   6.520  1.00                 N  
ATOM   1472  CA  ASP B 202      17.827 111.638   7.582  1.00                 C  
ATOM   1473  C   ASP B 202      17.053 112.935   7.305  1.00                 C  
ATOM   1474  O   ASP B 202      16.863 113.760   8.221  1.00                 O  
ATOM   1475  CB  ASP B 202      19.281 112.008   7.882  1.00                 C  
ATOM   1476  CG  ASP B 202      20.052 110.870   8.521  1.00                 C  
ATOM   1477  OD1 ASP B 202      19.412 109.991   9.137  1.00                 O  
ATOM   1478  OD2 ASP B 202      21.295 110.856   8.407  1.00                 O  
ATOM   1479  N   MET B 203      16.596 113.125   6.069  1.00                 N  
ATOM   1480  CA  MET B 203      16.066 114.439   5.647  1.00                 C  
ATOM   1481  C   MET B 203      14.744 114.871   6.346  1.00                 C  
ATOM   1482  O   MET B 203      14.531 116.037   6.558  1.00                 O  
ATOM   1483  CB  MET B 203      15.829 114.461   4.136  1.00                 C  
ATOM   1484  SD  MET B 203      16.789 117.045   3.858  1.00                 S  
ATOM   1485  CE  MET B 203      18.000 116.520   2.648  1.00                 C  
ATOM   1486  CG  MET B 203      15.483 115.833   3.581  1.00                 C  
ATOM   1487  N   PRO B 204      13.836 113.925   6.683  1.00                 N  
ATOM   1488  CA  PRO B 204      12.652 114.298   7.484  1.00                 C  
ATOM   1489  C   PRO B 204      12.965 115.013   8.757  1.00                 C  
ATOM   1490  O   PRO B 204      12.265 115.987   9.066  1.00                 O  
ATOM   1491  CB  PRO B 204      11.974 112.960   7.788  1.00                 C  
ATOM   1492  CD  PRO B 204      13.747 112.418   6.273  1.00                 C  
ATOM   1493  CG  PRO B 204      12.322 112.093   6.625  1.00                 C  
ATOM   1494  N   VAL B 205      14.026 114.590   9.463  1.00                 N  
ATOM   1495  CA  VAL B 205      14.469 115.295  10.674  1.00                 C  
ATOM   1496  C   VAL B 205      14.947 116.713  10.370  1.00                 C  
ATOM   1497  O   VAL B 205      14.657 117.624  11.101  1.00                 O  
ATOM   1498  CB  VAL B 205      15.590 114.526  11.397  1.00                 C  
ATOM   1499  CG1 VAL B 205      16.176 115.368  12.519  1.00                 C  
ATOM   1500  CG2 VAL B 205      15.067 113.203  11.935  1.00                 C  
ATOM   1501  N   ALA B 206      15.727 116.887   9.321  1.00                 N  
ATOM   1502  CA  ALA B 206      16.234 118.195   8.993  1.00                 C  
ATOM   1503  C   ALA B 206      15.085 119.127   8.625  1.00                 C  
ATOM   1504  O   ALA B 206      15.124 120.299   8.948  1.00                 O  
ATOM   1505  CB  ALA B 206      17.237 118.104   7.853  1.00                 C  
ATOM   1506  N   ILE B 207      14.080 118.588   7.923  1.00                 N  
ATOM   1507  CA  ILE B 207      12.939 119.338   7.492  1.00                 C  
ATOM   1508  C   ILE B 207      12.081 119.752   8.714  1.00                 C  
ATOM   1509  O   ILE B 207      11.616 120.884   8.796  1.00                 O  
ATOM   1510  CB  ILE B 207      12.089 118.543   6.484  1.00                 C  
ATOM   1511  CD1 ILE B 207      12.213 117.355   4.232  1.00                 C  
ATOM   1512  CG1 ILE B 207      12.859 118.344   5.177  1.00                 C  
ATOM   1513  CG2 ILE B 207      10.751 119.230   6.256  1.00                 C  
ATOM   1514  N   SER B 208      11.855 118.814   9.627  1.00                 N  
ATOM   1515  CA  SER B 208      11.212 119.137  10.901  1.00                 C  
ATOM   1516  C   SER B 208      11.965 120.285  11.624  1.00                 C  
ATOM   1517  O   SER B 208      11.345 121.267  12.061  1.00                 O  
ATOM   1518  CB  SER B 208      11.148 117.899  11.798  1.00                 C  
ATOM   1519  OG  SER B 208      10.537 118.201  13.041  1.00                 O  
ATOM   1520  N   PHE B 209      13.293 120.183  11.695  1.00                 N  
ATOM   1521  CA  PHE B 209      14.155 121.202  12.334  1.00                 C  
ATOM   1522  C   PHE B 209      14.008 122.594  11.628  1.00                 C  
ATOM   1523  O   PHE B 209      13.892 123.612  12.270  1.00                 O  
ATOM   1524  CB  PHE B 209      15.618 120.756  12.312  1.00                 C  
ATOM   1525  CG  PHE B 209      16.559 121.733  12.957  1.00                 C  
ATOM   1526  CZ  PHE B 209      18.305 123.541  14.145  1.00                 C  
ATOM   1527  CD1 PHE B 209      16.349 122.165  14.255  1.00                 C  
ATOM   1528  CE1 PHE B 209      17.215 123.064  14.848  1.00                 C  
ATOM   1529  CD2 PHE B 209      17.655 122.220  12.266  1.00                 C  
ATOM   1530  CE2 PHE B 209      18.521 123.118  12.860  1.00                 C  
ATOM   1531  N   TYR B 210      13.984 122.622  10.307  1.00                 N  
ATOM   1532  CA  TYR B 210      13.753 123.876   9.574  1.00                 C  
ATOM   1533  C   TYR B 210      12.333 124.414   9.753  1.00                 C  
ATOM   1534  O   TYR B 210      12.122 125.635   9.693  1.00                 O  
ATOM   1535  CB  TYR B 210      14.033 123.684   8.082  1.00                 C  
ATOM   1536  CG  TYR B 210      15.499 123.527   7.749  1.00                 C  
ATOM   1537  OH  TYR B 210      19.529 123.083   6.823  1.00                 O  
ATOM   1538  CZ  TYR B 210      18.196 123.231   7.131  1.00                 C  
ATOM   1539  CD1 TYR B 210      15.921 122.583   6.822  1.00                 C  
ATOM   1540  CE1 TYR B 210      17.259 122.432   6.511  1.00                 C  
ATOM   1541  CD2 TYR B 210      16.458 124.323   8.364  1.00                 C  
ATOM   1542  CE2 TYR B 210      17.800 124.186   8.066  1.00                 C  
ATOM   1543  N   ASN B 211      11.379 123.513  10.001  1.00                 N  
ATOM   1544  CA  ASN B 211      10.037 123.902  10.336  1.00                 C  
ATOM   1545  C   ASN B 211       9.978 124.660  11.638  1.00                 C  
ATOM   1546  O   ASN B 211       9.362 125.739  11.698  1.00                 O  
ATOM   1547  CB  ASN B 211       9.123 122.676  10.397  1.00                 C  
ATOM   1548  CG  ASN B 211       7.667 123.045  10.602  1.00                 C  
ATOM   1549  OD1 ASN B 211       7.059 123.704   9.759  1.00                 O  
ATOM   1550  ND2 ASN B 211       7.102 122.619  11.726  1.00                 N  
ATOM   1551  N   ALA B 212      10.715 124.165  12.621  1.00                 N  
ATOM   1552  CA  ALA B 212      10.852 124.799  13.932  1.00                 C  
ATOM   1553  C   ALA B 212      11.505 126.109  13.767  1.00                 C  
ATOM   1554  O   ALA B 212      11.072 127.095  14.402  1.00                 O  
ATOM   1555  CB  ALA B 212      11.643 123.904  14.874  1.00                 C  
ATOM   1556  N   PHE B 213      12.583 126.135  12.979  1.00                 N  
ATOM   1557  CA  PHE B 213      13.242 127.395  12.685  1.00                 C  
ATOM   1558  C   PHE B 213      12.366 128.462  12.071  1.00                 C  
ATOM   1559  O   PHE B 213      12.442 129.603  12.520  1.00                 O  
ATOM   1560  CB  PHE B 213      14.429 127.173  11.745  1.00                 C  
ATOM   1561  CG  PHE B 213      15.622 126.552  12.412  1.00                 C  
ATOM   1562  CZ  PHE B 213      17.835 125.402  13.641  1.00                 C  
ATOM   1563  CD1 PHE B 213      15.710 126.495  13.792  1.00                 C  
ATOM   1564  CE1 PHE B 213      16.809 125.924  14.406  1.00                 C  
ATOM   1565  CD2 PHE B 213      16.658 126.025  11.660  1.00                 C  
ATOM   1566  CE2 PHE B 213      17.756 125.454  12.275  1.00                 C  
ATOM   1567  N   THR B 214      11.557 128.131  11.023  1.00                 N  
ATOM   1568  CA  THR B 214      10.667 129.144  10.423  1.00                 C  
ATOM   1569  C   THR B 214       9.633 129.653  11.408  1.00                 C  
ATOM   1570  O   THR B 214       9.352 130.859  11.469  1.00                 O  
ATOM   1571  CB  THR B 214       9.941 128.593   9.182  1.00                 C  
ATOM   1572  OG1 THR B 214      10.902 128.237   8.181  1.00                 O  
ATOM   1573  CG2 THR B 214       9.003 129.642   8.604  1.00                 C  
ATOM   1574  N   GLY B 215       9.067 128.749  12.205  1.00                 N  
ATOM   1575  CA  GLY B 215       8.164 129.186  13.228  1.00                 C  
ATOM   1576  C   GLY B 215       8.789 130.239  14.115  1.00                 C  
ATOM   1577  O   GLY B 215       8.244 131.310  14.259  1.00                 O  
ATOM   1578  N   MET B 216       9.928 129.921  14.694  1.00                 N  
ATOM   1579  CA  MET B 216      10.715 130.884  15.511  1.00                 C  
ATOM   1580  C   MET B 216      11.000 132.223  14.793  1.00                 C  
ATOM   1581  O   MET B 216      10.873 133.296  15.385  1.00                 O  
ATOM   1582  CB  MET B 216      12.048 130.263  15.935  1.00                 C  
ATOM   1583  SD  MET B 216      13.483 128.317  17.287  1.00                 S  
ATOM   1584  CE  MET B 216      14.373 129.618  18.136  1.00                 C  
ATOM   1585  CG  MET B 216      11.914 129.140  16.950  1.00                 C  
ATOM   1586  N   ALA B 217      11.432 132.125  13.542  1.00                 N  
ATOM   1587  CA  ALA B 217      11.634 133.313  12.781  1.00                 C  
ATOM   1588  C   ALA B 217      10.343 134.104  12.645  1.00                 C  
ATOM   1589  O   ALA B 217      10.350 135.327  12.795  1.00                 O  
ATOM   1590  CB  ALA B 217      12.187 132.974  11.405  1.00                 C  
ATOM   1591  N   VAL B 218       9.233 133.429  12.327  1.00                 N  
ATOM   1592  CA  VAL B 218       8.005 134.166  12.232  1.00                 C  
ATOM   1593  C   VAL B 218       7.615 134.858  13.591  1.00                 C  
ATOM   1594  O   VAL B 218       7.218 136.046  13.637  1.00                 O  
ATOM   1595  CB  VAL B 218       6.842 133.267  11.773  1.00                 C  
ATOM   1596  CG1 VAL B 218       5.519 134.011  11.883  1.00                 C  
ATOM   1597  CG2 VAL B 218       7.070 132.786  10.348  1.00                 C  
ATOM   1598  N   GLY B 219       7.813 134.152  14.672  1.00                 N  
ATOM   1599  CA  GLY B 219       7.536 134.676  16.020  1.00                 C  
ATOM   1600  C   GLY B 219       8.384 135.906  16.326  1.00                 C  
ATOM   1601  O   GLY B 219       7.838 136.910  16.804  1.00                 O  
ATOM   1602  N   PHE B 220       9.685 135.814  16.042  1.00                 N  
ATOM   1603  CA  PHE B 220      10.636 136.883  16.275  1.00                 C  
ATOM   1604  C   PHE B 220      10.304 138.130  15.486  1.00                 C  
ATOM   1605  O   PHE B 220      10.392 139.257  16.038  1.00                 O  
ATOM   1606  CB  PHE B 220      12.054 136.424  15.928  1.00                 C  
ATOM   1607  CG  PHE B 220      12.654 135.491  16.941  1.00                 C  
ATOM   1608  CZ  PHE B 220      13.761 133.768  18.820  1.00                 C  
ATOM   1609  CD1 PHE B 220      13.472 134.448  16.543  1.00                 C  
ATOM   1610  CE1 PHE B 220      14.024 133.590  17.475  1.00                 C  
ATOM   1611  CD2 PHE B 220      12.400 135.656  18.291  1.00                 C  
ATOM   1612  CE2 PHE B 220      12.952 134.797  19.222  1.00                 C  
ATOM   1613  N   GLU B 221       9.852 137.957  14.244  1.00                 N  
ATOM   1614  CA  GLU B 221       9.455 139.122  13.422  1.00                 C  
ATOM   1615  C   GLU B 221       8.212 139.769  13.996  1.00                 C  
ATOM   1616  O   GLU B 221       8.121 141.029  14.088  1.00                 O  
ATOM   1617  CB  GLU B 221       9.219 138.698  11.971  1.00                 C  
ATOM   1618  CD  GLU B 221      11.476 139.424  11.102  1.00                 C  
ATOM   1619  CG  GLU B 221      10.481 138.288  11.231  1.00                 C  
ATOM   1620  OE1 GLU B 221      11.078 140.513  10.638  1.00                 O  
ATOM   1621  OE2 GLU B 221      12.655 139.226  11.465  1.00                 O  
ATOM   1622  N   GLY B 222       7.317 138.916  14.482  1.00                 N  
ATOM   1623  CA  GLY B 222       6.103 139.351  15.153  1.00                 C  
ATOM   1624  C   GLY B 222       6.327 140.247  16.343  1.00                 C  
ATOM   1625  O   GLY B 222       5.707 141.305  16.439  1.00                 O  
ATOM   1626  N   PHE B 223       7.202 139.817  17.257  1.00                 N  
ATOM   1627  CA  PHE B 223       7.528 140.634  18.415  1.00                 C  
ATOM   1628  C   PHE B 223       8.242 141.941  17.972  1.00                 C  
ATOM   1629  O   PHE B 223       7.980 142.977  18.523  1.00                 O  
ATOM   1630  CB  PHE B 223       8.405 139.851  19.394  1.00                 C  
ATOM   1631  CG  PHE B 223       7.659 138.807  20.175  1.00                 C  
ATOM   1632  CZ  PHE B 223       6.277 136.880  21.625  1.00                 C  
ATOM   1633  CD1 PHE B 223       7.460 137.541  19.652  1.00                 C  
ATOM   1634  CE1 PHE B 223       6.773 136.581  20.370  1.00                 C  
ATOM   1635  CD2 PHE B 223       7.156 139.091  21.432  1.00                 C  
ATOM   1636  CE2 PHE B 223       6.469 138.131  22.150  1.00                 C  
ATOM   1637  N   ALA B 224       9.137 141.864  16.983  1.00                 N  
ATOM   1638  CA  ALA B 224       9.920 143.019  16.533  1.00                 C  
ATOM   1639  C   ALA B 224       9.049 144.099  15.908  1.00                 C  
ATOM   1640  O   ALA B 224       9.299 145.269  16.152  1.00                 O  
ATOM   1641  CB  ALA B 224      10.982 142.583  15.535  1.00                 C  
ATOM   1642  N   VAL B 225       8.078 143.703  15.082  1.00                 N  
ATOM   1643  CA  VAL B 225       7.157 144.662  14.452  1.00                 C  
ATOM   1644  C   VAL B 225       5.825 144.836  15.205  1.00                 C  
ATOM   1645  O   VAL B 225       5.059 145.653  14.802  1.00                 O  
ATOM   1646  CB  VAL B 225       6.839 144.267  12.998  1.00                 C  
ATOM   1647  CG1 VAL B 225       8.113 144.216  12.169  1.00                 C  
ATOM   1648  CG2 VAL B 225       6.117 142.929  12.955  1.00                 C  
ATOM   1649  N   GLY B 226       5.548 144.091  16.274  1.00                 N  
ATOM   1650  CA  GLY B 226       4.263 144.265  17.025  1.00                 C  
ATOM   1651  C   GLY B 226       3.031 143.725  16.267  1.00                 C  
ATOM   1652  O   GLY B 226       2.016 144.403  16.185  1.00                 O  
ATOM   1653  N   ASN B 227       3.133 142.535  15.677  1.00                 N  
ATOM   1654  CA  ASN B 227       1.997 141.834  15.121  1.00                 C  
ATOM   1655  C   ASN B 227       1.673 140.553  15.910  1.00                 C  
ATOM   1656  O   ASN B 227       2.442 139.551  15.802  1.00                 O  
ATOM   1657  CB  ASN B 227       2.242 141.501  13.648  1.00                 C  
ATOM   1658  CG  ASN B 227       1.044 140.841  12.993  1.00                 C  
ATOM   1659  OD1 ASN B 227       0.455 139.913  13.547  1.00                 O  
ATOM   1660  ND2 ASN B 227       0.680 141.321  11.809  1.00                 N  
ATOM   1661  N   PRO B 228       0.527 140.553  16.666  1.00                 N  
ATOM   1662  CA  PRO B 228       0.126 139.419  17.512  1.00                 C  
ATOM   1663  C   PRO B 228      -0.168 138.157  16.792  1.00                 C  
ATOM   1664  O   PRO B 228      -0.034 137.082  17.384  1.00                 O  
ATOM   1665  CB  PRO B 228      -1.139 139.913  18.218  1.00                 C  
ATOM   1666  CD  PRO B 228      -0.335 141.767  16.935  1.00                 C  
ATOM   1667  CG  PRO B 228      -1.004 141.399  18.230  1.00                 C  
ATOM   1668  N   ALA B 229      -0.630 138.249  15.548  1.00                 N  
ATOM   1669  CA  ALA B 229      -0.930 137.047  14.746  1.00                 C  
ATOM   1670  C   ALA B 229       0.348 136.248  14.549  1.00                 C  
ATOM   1671  O   ALA B 229       0.355 135.012  14.749  1.00                 O  
ATOM   1672  CB  ALA B 229      -1.544 137.440  13.411  1.00                 C  
ATOM   1673  N   LEU B 230       1.445 136.961  14.276  1.00                 N  
ATOM   1674  CA  LEU B 230       2.702 136.292  14.116  1.00                 C  
ATOM   1675  C   LEU B 230       3.434 135.923  15.433  1.00                 C  
ATOM   1676  O   LEU B 230       4.160 134.925  15.450  1.00                 O  
ATOM   1677  CB  LEU B 230       3.658 137.141  13.275  1.00                 C  
ATOM   1678  CG  LEU B 230       3.270 137.348  11.810  1.00                 C  
ATOM   1679  CD1 LEU B 230       4.224 138.321  11.134  1.00                 C  
ATOM   1680  CD2 LEU B 230       3.252 136.021  11.066  1.00                 C  
ATOM   1681  N   MET B 231       3.258 136.726  16.463  1.00                 N  
ATOM   1682  CA  MET B 231       3.828 136.434  17.786  1.00                 C  
ATOM   1683  C   MET B 231       3.382 135.056  18.288  1.00                 C  
ATOM   1684  O   MET B 231       4.213 134.200  18.673  1.00                 O  
ATOM   1685  CB  MET B 231       3.427 137.514  18.792  1.00                 C  
ATOM   1686  SD  MET B 231       3.428 140.159  19.620  1.00                 S  
ATOM   1687  CE  MET B 231       4.053 139.622  21.210  1.00                 C  
ATOM   1688  CG  MET B 231       4.077 138.866  18.544  1.00                 C  
ATOM   1689  N   VAL B 232       2.072 134.847  18.272  1.00                 N  
ATOM   1690  CA  VAL B 232       1.522 133.655  18.897  1.00                 C  
ATOM   1691  C   VAL B 232       1.796 132.455  17.987  1.00                 C  
ATOM   1692  O   VAL B 232       2.395 131.474  18.418  1.00                 O  
ATOM   1693  CB  VAL B 232       0.015 133.808  19.176  1.00                 C  
ATOM   1694  CG1 VAL B 232      -0.572 132.493  19.665  1.00                 C  
ATOM   1695  CG2 VAL B 232      -0.229 134.915  20.189  1.00                 C  
ATOM   1696  N   ALA B 233       1.362 132.556  16.749  1.00                 N  
ATOM   1697  CA  ALA B 233       1.485 131.424  15.775  1.00                 C  
ATOM   1698  C   ALA B 233       2.902 130.980  15.541  1.00                 C  
ATOM   1699  O   ALA B 233       3.189 129.805  15.539  1.00                 O  
ATOM   1700  CB  ALA B 233       0.865 131.804  14.439  1.00                 C  
ATOM   1701  N   GLY B 234       3.804 131.942  15.347  1.00                 N  
ATOM   1702  CA  GLY B 234       5.199 131.651  15.242  1.00                 C  
ATOM   1703  C   GLY B 234       5.800 131.031  16.502  1.00                 C  
ATOM   1704  O   GLY B 234       6.534 130.045  16.417  1.00                 O  
ATOM   1705  N   THR B 235       5.544 131.616  17.683  1.00                 N  
ATOM   1706  CA  THR B 235       6.093 131.022  18.900  1.00                 C  
ATOM   1707  C   THR B 235       5.495 129.628  19.095  1.00                 C  
ATOM   1708  O   THR B 235       6.201 128.694  19.507  1.00                 O  
ATOM   1709  CB  THR B 235       5.815 131.902  20.133  1.00                 C  
ATOM   1710  OG1 THR B 235       6.450 133.176  19.967  1.00                 O  
ATOM   1711  CG2 THR B 235       6.363 131.246  21.390  1.00                 C  
ATOM   1712  N   LEU B 236       4.200 129.468  18.819  1.00                 N  
ATOM   1713  CA  LEU B 236       3.536 128.147  19.054  1.00                 C  
ATOM   1714  C   LEU B 236       4.152 127.031  18.210  1.00                 C  
ATOM   1715  O   LEU B 236       4.428 125.896  18.676  1.00                 O  
ATOM   1716  CB  LEU B 236       2.037 128.241  18.760  1.00                 C  
ATOM   1717  CG  LEU B 236       1.207 129.081  19.732  1.00                 C  
ATOM   1718  CD1 LEU B 236      -0.218 129.238  19.224  1.00                 C  
ATOM   1719  CD2 LEU B 236       1.209 128.458  21.119  1.00                 C  
ATOM   1720  N   VAL B 237       4.481 127.381  16.986  1.00                 N  
ATOM   1721  CA  VAL B 237       5.010 126.393  16.033  1.00                 C  
ATOM   1722  C   VAL B 237       6.474 126.160  16.245  1.00                 C  
ATOM   1723  O   VAL B 237       6.952 125.026  16.124  1.00                 O  
ATOM   1724  CB  VAL B 237       4.761 126.825  14.576  1.00                 C  
ATOM   1725  CG1 VAL B 237       5.455 125.874  13.613  1.00                 C  
ATOM   1726  CG2 VAL B 237       3.269 126.886  14.286  1.00                 C  
ATOM   1727  N   GLY B 238       7.222 127.214  16.501  1.00                 N  
ATOM   1728  CA  GLY B 238       8.603 127.037  16.939  1.00                 C  
ATOM   1729  C   GLY B 238       8.784 126.042  18.059  1.00                 C  
ATOM   1730  O   GLY B 238       9.698 125.185  18.019  1.00                 O  
ATOM   1731  N   ALA B 239       7.940 126.162  19.086  1.00                 N  
ATOM   1732  CA  ALA B 239       8.040 125.304  20.284  1.00                 C  
ATOM   1733  C   ALA B 239       7.569 123.902  19.952  1.00                 C  
ATOM   1734  O   ALA B 239       8.215 122.922  20.281  1.00                 O  
ATOM   1735  CB  ALA B 239       7.226 125.892  21.427  1.00                 C  
ATOM   1736  N   ALA B 240       6.385 123.802  19.366  1.00                 N  
ATOM   1737  CA  ALA B 240       5.854 122.473  18.931  1.00                 C  
ATOM   1738  C   ALA B 240       6.838 121.784  17.974  1.00                 C  
ATOM   1739  O   ALA B 240       7.153 120.627  18.186  1.00                 O  
ATOM   1740  CB  ALA B 240       4.495 122.636  18.267  1.00                 C  
ATOM   1741  N   GLY B 241       7.401 122.525  17.011  1.00                 N  
ATOM   1742  CA  GLY B 241       8.326 121.952  16.047  1.00                 C  
ATOM   1743  C   GLY B 241       9.609 121.508  16.656  1.00                 C  
ATOM   1744  O   GLY B 241      10.213 120.485  16.241  1.00                 O  
ATOM   1745  N   THR B 242      10.089 122.260  17.641  1.00                 N  
ATOM   1746  CA  THR B 242      11.324 121.858  18.319  1.00                 C  
ATOM   1747  C   THR B 242      11.141 120.473  18.901  1.00                 C  
ATOM   1748  O   THR B 242      11.963 119.573  18.610  1.00                 O  
ATOM   1749  CB  THR B 242      11.714 122.859  19.422  1.00                 C  
ATOM   1750  OG1 THR B 242      11.964 124.144  18.839  1.00                 O  
ATOM   1751  CG2 THR B 242      12.973 122.397  20.140  1.00                 C  
ATOM   1752  N   LEU B 243      10.028 120.260  19.612  1.00                 N  
ATOM   1753  CA  LEU B 243       9.784 118.958  20.201  1.00                 C  
ATOM   1754  C   LEU B 243       9.535 117.883  19.206  1.00                 C  
ATOM   1755  O   LEU B 243       9.958 116.715  19.392  1.00                 O  
ATOM   1756  CB  LEU B 243       8.593 119.018  21.160  1.00                 C  
ATOM   1757  CG  LEU B 243       8.796 119.827  22.442  1.00                 C  
ATOM   1758  CD1 LEU B 243       7.491 119.949  23.213  1.00                 C  
ATOM   1759  CD2 LEU B 243       9.868 119.193  23.315  1.00                 C  
ATOM   1760  N   LEU B 244       8.744 118.231  18.195  1.00                 N  
ATOM   1761  CA  LEU B 244       8.466 117.284  17.153  1.00                 C  
ATOM   1762  C   LEU B 244       9.783 116.786  16.490  1.00                 C  
ATOM   1763  O   LEU B 244       9.915 115.605  16.198  1.00                 O  
ATOM   1764  CB  LEU B 244       7.545 117.902  16.099  1.00                 C  
ATOM   1765  CG  LEU B 244       6.105 118.179  16.536  1.00                 C  
ATOM   1766  CD1 LEU B 244       5.356 118.953  15.462  1.00                 C  
ATOM   1767  CD2 LEU B 244       5.380 116.880  16.854  1.00                 C  
ATOM   1768  N   THR B 245      10.764 117.645  16.303  1.00                 N  
ATOM   1769  CA  THR B 245      12.020 117.203  15.690  1.00                 C  
ATOM   1770  C   THR B 245      12.747 116.127  16.589  1.00                 C  
ATOM   1771  O   THR B 245      13.222 115.069  16.097  1.00                 O  
ATOM   1772  CB  THR B 245      12.973 118.386  15.440  1.00                 C  
ATOM   1773  OG1 THR B 245      12.365 119.309  14.528  1.00                 O  
ATOM   1774  CG2 THR B 245      14.282 117.898  14.839  1.00                 C  
ATOM   1775  N   VAL B 246      12.796 116.401  17.893  1.00                 N  
ATOM   1776  CA  VAL B 246      13.336 115.424  18.876  1.00                 C  
ATOM   1777  C   VAL B 246      12.580 114.110  18.771  1.00                 C  
ATOM   1778  O   VAL B 246      13.208 113.049  18.689  1.00                 O  
ATOM   1779  CB  VAL B 246      13.264 115.971  20.314  1.00                 C  
ATOM   1780  CG1 VAL B 246      13.615 114.883  21.316  1.00                 C  
ATOM   1781  CG2 VAL B 246      14.188 117.168  20.475  1.00                 C  
ATOM   1782  N   LEU B 247      11.242 114.153  18.701  1.00                 N  
ATOM   1783  CA  LEU B 247      10.487 112.906  18.633  1.00                 C  
ATOM   1784  C   LEU B 247      10.741 112.081  17.351  1.00                 C  
ATOM   1785  O   LEU B 247      10.735 110.814  17.374  1.00                 O  
ATOM   1786  CB  LEU B 247       8.986 113.182  18.740  1.00                 C  
ATOM   1787  CG  LEU B 247       8.482 113.671  20.099  1.00                 C  
ATOM   1788  CD1 LEU B 247       7.019 114.078  20.016  1.00                 C  
ATOM   1789  CD2 LEU B 247       8.674 112.600  21.162  1.00                 C  
ATOM   1790  N   MET B 248      10.945 112.782  16.240  1.00                 N  
ATOM   1791  CA  MET B 248      11.175 112.105  14.962  1.00                 C  
ATOM   1792  C   MET B 248      12.539 111.446  14.938  1.00                 C  
ATOM   1793  O   MET B 248      12.661 110.365  14.436  1.00                 O  
ATOM   1794  CB  MET B 248      11.045 113.093  13.801  1.00                 C  
ATOM   1795  SD  MET B 248       9.538 114.844  12.271  1.00                 S  
ATOM   1796  CE  MET B 248       9.834 113.838  10.819  1.00                 C  
ATOM   1797  CG  MET B 248       9.630 113.599  13.573  1.00                 C  
ATOM   1798  N   ALA B 249      13.541 112.144  15.438  1.00                 N  
ATOM   1799  CA  ALA B 249      14.838 111.578  15.668  1.00                 C  
ATOM   1800  C   ALA B 249      14.812 110.292  16.554  1.00                 C  
ATOM   1801  O   ALA B 249      15.309 109.264  16.110  1.00                 O  
ATOM   1802  CB  ALA B 249      15.755 112.602  16.319  1.00                 C  
ATOM   1803  N   ARG B 250      14.205 110.354  17.752  1.00                 N  
ATOM   1804  CA  ARG B 250      14.042 109.177  18.637  1.00                 C  
ATOM   1805  C   ARG B 250      13.313 108.019  17.949  1.00                 C  
ATOM   1806  O   ARG B 250      13.738 106.856  18.039  1.00                 O  
ATOM   1807  CB  ARG B 250      13.286 109.564  19.910  1.00                 C  
ATOM   1808  CD  ARG B 250      13.253 110.839  22.072  1.00                 C  
ATOM   1809  NE  ARG B 250      14.009 111.670  23.005  1.00                 N  
ATOM   1810  CG  ARG B 250      14.085 110.436  20.865  1.00                 C  
ATOM   1811  CZ  ARG B 250      13.475 112.297  24.048  1.00                 C  
ATOM   1812  NH1 ARG B 250      14.241 113.031  24.843  1.00                 N  
ATOM   1813  NH2 ARG B 250      12.177 112.187  24.295  1.00                 N  
ATOM   1814  N   ALA B 251      12.242 108.309  17.221  1.00                 N  
ATOM   1815  CA  ALA B 251      11.515 107.249  16.561  1.00                 C  
ATOM   1816  C   ALA B 251      12.341 106.613  15.422  1.00                 C  
ATOM   1817  O   ALA B 251      12.277 105.414  15.210  1.00                 O  
ATOM   1818  CB  ALA B 251      10.197 107.772  16.012  1.00                 C  
ATOM   1819  N   MET B 252      13.093 107.433  14.683  1.00                 N  
ATOM   1820  CA  MET B 252      13.968 106.975  13.578  1.00                 C  
ATOM   1821  C   MET B 252      15.327 106.512  14.095  1.00                 C  
ATOM   1822  O   MET B 252      16.224 106.333  13.306  1.00                 O  
ATOM   1823  CB  MET B 252      14.156 108.089  12.547  1.00                 C  
ATOM   1824  SD  MET B 252      12.059 107.152  10.998  1.00                 S  
ATOM   1825  CE  MET B 252      13.215 106.848   9.664  1.00                 C  
ATOM   1826  CG  MET B 252      12.874 108.515  11.851  1.00                 C  
ATOM   1827  N   ASN B 253      15.464 106.312  15.410  1.00                 N  
ATOM   1828  CA  ASN B 253      16.626 105.711  16.021  1.00                 C  
ATOM   1829  C   ASN B 253      17.786 106.597  15.754  1.00                 C  
ATOM   1830  O   ASN B 253      18.562 106.284  14.871  1.00                 O  
ATOM   1831  CB  ASN B 253      16.839 104.293  15.488  1.00                 C  
ATOM   1832  CG  ASN B 253      15.696 103.361  15.839  1.00                 C  
ATOM   1833  OD1 ASN B 253      15.174 103.395  16.953  1.00                 O  
ATOM   1834  ND2 ASN B 253      15.304 102.522  14.886  1.00                 N  
ATOM   1835  N   ARG B 254      17.899 107.700  16.509  1.00                 N  
ATOM   1836  CA  ARG B 254      18.994 108.682  16.336  1.00                 C  
ATOM   1837  C   ARG B 254      18.900 109.943  17.204  1.00                 C  
ATOM   1838  O   ARG B 254      17.933 110.168  17.927  1.00                 O  
ATOM   1839  CB  ARG B 254      19.084 109.132  14.877  1.00                 C  
ATOM   1840  CD  ARG B 254      19.613 108.558  12.491  1.00                 C  
ATOM   1841  NE  ARG B 254      20.727 109.491  12.346  1.00                 N  
ATOM   1842  CG  ARG B 254      19.493 108.031  13.912  1.00                 C  
ATOM   1843  CZ  ARG B 254      20.959 110.214  11.255  1.00                 C  
ATOM   1844  NH1 ARG B 254      21.998 111.037  11.213  1.00                 N  
ATOM   1845  NH2 ARG B 254      20.152 110.112  10.208  1.00                 N  
ATOM   1846  N   SER B 255      19.935 110.766  17.104  1.00                 N  
ATOM   1847  CA  SER B 255      19.987 112.082  17.726  1.00                 C  
ATOM   1848  C   SER B 255      19.859 113.206  16.661  1.00                 C  
ATOM   1849  O   SER B 255      20.188 113.032  15.481  1.00                 O  
ATOM   1850  CB  SER B 255      21.286 112.250  18.516  1.00                 C  
ATOM   1851  OG  SER B 255      21.348 111.336  19.597  1.00                 O  
ATOM   1852  N   VAL B 256      19.365 114.355  17.096  1.00                 N  
ATOM   1853  CA  VAL B 256      19.200 115.531  16.231  1.00                 C  
ATOM   1854  C   VAL B 256      20.555 116.096  15.878  1.00                 C  
ATOM   1855  O   VAL B 256      20.757 116.459  14.734  1.00                 O  
ATOM   1856  CB  VAL B 256      18.323 116.606  16.901  1.00                 C  
ATOM   1857  CG1 VAL B 256      18.312 117.879  16.068  1.00                 C  
ATOM   1858  CG2 VAL B 256      16.909 116.087  17.106  1.00                 C  
ATOM   1859  N   TRP B 257      21.437 116.196  16.886  1.00                 N  
ATOM   1860  CA  TRP B 257      22.886 116.563  16.775  1.00                 C  
ATOM   1861  C   TRP B 257      23.606 115.702  15.740  1.00                 C  
ATOM   1862  O   TRP B 257      24.213 116.237  14.821  1.00                 O  
ATOM   1863  CB  TRP B 257      23.578 116.429  18.133  1.00                 C  
ATOM   1864  CG  TRP B 257      25.035 116.778  18.101  1.00                 C  
ATOM   1865  CD1 TRP B 257      25.585 118.015  18.278  1.00                 C  
ATOM   1866  NE1 TRP B 257      26.954 117.943  18.179  1.00                 N  
ATOM   1867  CD2 TRP B 257      26.128 115.879  17.877  1.00                 C  
ATOM   1868  CE2 TRP B 257      27.310 116.640  17.933  1.00                 C  
ATOM   1869  CH2 TRP B 257      28.634 114.729  17.521  1.00                 C  
ATOM   1870  CZ2 TRP B 257      28.571 116.074  17.756  1.00                 C  
ATOM   1871  CE3 TRP B 257      26.222 114.506  17.636  1.00                 C  
ATOM   1872  CZ3 TRP B 257      27.475 113.949  17.461  1.00                 C  
ATOM   1873  N   ILE B 258      23.501 114.377  15.854  1.00                 N  
ATOM   1874  CA  ILE B 258      24.051 113.446  14.825  1.00                 C  
ATOM   1875  C   ILE B 258      23.650 113.822  13.390  1.00                 C  
ATOM   1876  O   ILE B 258      24.520 113.919  12.523  1.00                 O  
ATOM   1877  CB  ILE B 258      23.620 111.992  15.091  1.00                 C  
ATOM   1878  CD1 ILE B 258      23.698 110.160  16.862  1.00                 C  
ATOM   1879  CG1 ILE B 258      24.283 111.464  16.365  1.00                 C  
ATOM   1880  CG2 ILE B 258      23.928 111.116  13.887  1.00                 C  
ATOM   1881  N   SER B 259      22.368 114.061  13.125  1.00                 N  
ATOM   1882  CA  SER B 259      21.940 114.414  11.741  1.00                 C  
ATOM   1883  C   SER B 259      22.397 115.803  11.328  1.00                 C  
ATOM   1884  O   SER B 259      23.005 115.993  10.300  1.00                 O  
ATOM   1885  CB  SER B 259      20.418 114.322  11.611  1.00                 C  
ATOM   1886  OG  SER B 259      19.996 114.668  10.303  1.00                 O  
ATOM   1887  N   VAL B 260      22.112 116.770  12.168  1.00                 N  
ATOM   1888  CA  VAL B 260      22.332 118.163  11.846  1.00                 C  
ATOM   1889  C   VAL B 260      23.845 118.612  11.920  1.00                 C  
ATOM   1890  O   VAL B 260      24.189 119.672  11.348  1.00                 O  
ATOM   1891  CB  VAL B 260      21.513 119.090  12.763  1.00                 C  
ATOM   1892  CG1 VAL B 260      20.026 118.803  12.621  1.00                 C  
ATOM   1893  CG2 VAL B 260      21.954 118.933  14.210  1.00                 C  
ATOM   1894  N   LEU B 261      24.730 117.810  12.576  1.00                 N  
ATOM   1895  CA  LEU B 261      26.219 118.062  12.710  1.00                 C  
ATOM   1896  C   LEU B 261      26.998 116.972  13.461  1.00                 C  
ATOM   1897  O   LEU B 261      27.327 115.909  12.931  1.00                 O  
ATOM   1898  CB  LEU B 261      26.475 119.395  13.416  1.00                 C  
ATOM   1899  CG  LEU B 261      27.941 119.780  13.626  1.00                 C  
ATOM   1900  CD1 LEU B 261      28.641 119.980  12.290  1.00                 C  
ATOM   1901  CD2 LEU B 261      28.051 121.038  14.474  1.00                 C  
TER
