# Supplementary material for: Large-scale discovery of protein interactions at residue resolution using co-evolution calculated from genomic sequences
Source: Nat Commun. 2021 Mar 2;12:1396. doi: 10.1038/s41467-021-21636-z (PMC7925567; doi:10.1038/s41467-021-21636-z)
Supplement: Supplementary file 12 — Supplementary Data 10 [file 41467_2021_21636_MOESM12_ESM.zip › supplementary/allpdb1670_Q72GS0_Q72GR9/Q72GR9_THET2_5UNI_A.pdb]

ATOM      1  N   MET A   1      -0.443 148.610  16.922  1.00                 N  
ATOM      2  CA  MET A   1      -0.829 147.226  17.381  1.00                 C  
ATOM      3  C   MET A   1       0.131 146.533  18.360  1.00                 C  
ATOM      4  O   MET A   1      -0.021 145.347  18.630  1.00                 O  
ATOM      5  CB  MET A   1      -0.998 146.291  16.181  1.00                 C  
ATOM      6  SD  MET A   1      -2.346 145.509  13.891  1.00                 S  
ATOM      7  CE  MET A   1      -3.750 146.227  13.042  1.00                 C  
ATOM      8  CG  MET A   1      -2.185 146.629  15.294  1.00                 C  
ATOM      9  N   GLU A   2       1.103 147.262  18.896  1.00                 N  
ATOM     10  CA  GLU A   2       2.057 146.729  19.876  1.00                 C  
ATOM     11  C   GLU A   2       1.430 146.577  21.309  1.00                 C  
ATOM     12  O   GLU A   2       0.586 147.378  21.712  1.00                 O  
ATOM     13  CB  GLU A   2       3.296 147.623  19.959  1.00                 C  
ATOM     14  CD  GLU A   2       5.621 147.970  20.883  1.00                 C  
ATOM     15  CG  GLU A   2       4.388 147.088  20.871  1.00                 C  
ATOM     16  OE1 GLU A   2       5.605 149.022  20.211  1.00                 O  
ATOM     17  OE2 GLU A   2       6.603 147.608  21.565  1.00                 O  
ATOM     18  N   PHE A   3       1.847 145.532  22.034  1.00                 N  
ATOM     19  CA  PHE A   3       1.593 145.355  23.489  1.00                 C  
ATOM     20  C   PHE A   3       2.821 145.806  24.253  1.00                 C  
ATOM     21  O   PHE A   3       3.923 145.768  23.730  1.00                 O  
ATOM     22  CB  PHE A   3       1.246 143.897  23.799  1.00                 C  
ATOM     23  CG  PHE A   3      -0.065 143.450  23.220  1.00                 C  
ATOM     24  CZ  PHE A   3      -2.496 142.624  22.156  1.00                 C  
ATOM     25  CD1 PHE A   3      -0.140 142.974  21.923  1.00                 C  
ATOM     26  CE1 PHE A   3      -1.347 142.563  21.391  1.00                 C  
ATOM     27  CD2 PHE A   3      -1.225 143.505  23.973  1.00                 C  
ATOM     28  CE2 PHE A   3      -2.432 143.093  23.441  1.00                 C  
ATOM     29  N   GLY A   4       2.669 146.167  25.514  1.00                 N  
ATOM     30  CA  GLY A   4       3.844 146.394  26.351  1.00                 C  
ATOM     31  C   GLY A   4       4.829 145.216  26.425  1.00                 C  
ATOM     32  O   GLY A   4       4.472 144.065  26.136  1.00                 O  
ATOM     33  N   PHE A   5       6.051 145.520  26.886  1.00                 N  
ATOM     34  CA  PHE A   5       7.170 144.592  27.039  1.00                 C  
ATOM     35  C   PHE A   5       6.874 143.377  27.897  1.00                 C  
ATOM     36  O   PHE A   5       7.148 142.232  27.493  1.00                 O  
ATOM     37  CB  PHE A   5       8.384 145.309  27.634  1.00                 C  
ATOM     38  CG  PHE A   5       9.561 144.409  27.876  1.00                 C  
ATOM     39  CZ  PHE A   5      11.739 142.743  28.331  1.00                 C  
ATOM     40  CD1 PHE A   5      10.393 144.038  26.834  1.00                 C  
ATOM     41  CE1 PHE A   5      11.477 143.210  27.057  1.00                 C  
ATOM     42  CD2 PHE A   5       9.837 143.933  29.146  1.00                 C  
ATOM     43  CE2 PHE A   5      10.920 143.105  29.369  1.00                 C  
ATOM     44  N   TRP A   6       6.256 143.614  29.066  1.00                 N  
ATOM     45  CA  TRP A   6       6.099 142.543  30.052  1.00                 C  
ATOM     46  C   TRP A   6       4.985 141.637  29.656  1.00                 C  
ATOM     47  O   TRP A   6       5.148 140.407  29.676  1.00                 O  
ATOM     48  CB  TRP A   6       5.847 143.128  31.443  1.00                 C  
ATOM     49  CG  TRP A   6       7.055 143.772  32.051  1.00                 C  
ATOM     50  CD1 TRP A   6       7.271 145.109  32.225  1.00                 C  
ATOM     51  NE1 TRP A   6       8.493 145.319  32.816  1.00                 N  
ATOM     52  CD2 TRP A   6       8.215 143.107  32.565  1.00                 C  
ATOM     53  CE2 TRP A   6       9.091 144.103  33.035  1.00                 C  
ATOM     54  CH2 TRP A   6      10.676 142.484  33.699  1.00                 C  
ATOM     55  CZ2 TRP A   6      10.327 143.802  33.605  1.00                 C  
ATOM     56  CE3 TRP A   6       8.598 141.767  32.675  1.00                 C  
ATOM     57  CZ3 TRP A   6       9.824 141.473  33.241  1.00                 C  
ATOM     58  N   SER A   7       3.919 142.233  29.152  1.00                 N  
ATOM     59  CA  SER A   7       2.813 141.474  28.561  1.00                 C  
ATOM     60  C   SER A   7       3.208 140.637  27.347  1.00                 C  
ATOM     61  O   SER A   7       2.835 139.474  27.252  1.00                 O  
ATOM     62  CB  SER A   7       1.677 142.413  28.151  1.00                 C  
ATOM     63  OG  SER A   7       1.084 143.022  29.285  1.00                 O  
ATOM     64  N   ALA A   8       3.980 141.226  26.444  1.00                 N  
ATOM     65  CA  ALA A   8       4.554 140.479  25.350  1.00                 C  
ATOM     66  C   ALA A   8       5.431 139.355  25.829  1.00                 C  
ATOM     67  O   ALA A   8       5.415 138.270  25.255  1.00                 O  
ATOM     68  CB  ALA A   8       5.356 141.399  24.443  1.00                 C  
ATOM     69  N   LEU A   9       6.208 139.591  26.903  1.00                 N  
ATOM     70  CA  LEU A   9       7.091 138.565  27.377  1.00                 C  
ATOM     71  C   LEU A   9       6.290 137.396  27.951  1.00                 C  
ATOM     72  O   LEU A   9       6.611 136.226  27.657  1.00                 O  
ATOM     73  CB  LEU A   9       8.048 139.126  28.431  1.00                 C  
ATOM     74  CG  LEU A   9       9.043 138.136  29.038  1.00                 C  
ATOM     75  CD1 LEU A   9       9.945 137.551  27.962  1.00                 C  
ATOM     76  CD2 LEU A   9       9.877 138.807  30.120  1.00                 C  
ATOM     77  N   TYR A  10       5.269 137.684  28.772  1.00                 N  
ATOM     78  CA  TYR A  10       4.322 136.622  29.218  1.00                 C  
ATOM     79  C   TYR A  10       3.704 135.846  28.077  1.00                 C  
ATOM     80  O   TYR A  10       3.718 134.604  28.097  1.00                 O  
ATOM     81  CB  TYR A  10       3.201 137.226  30.067  1.00                 C  
ATOM     82  CG  TYR A  10       2.161 136.222  30.511  1.00                 C  
ATOM     83  OH  TYR A  10      -0.689 133.457  31.746  1.00                 O  
ATOM     84  CZ  TYR A  10       0.253 134.373  31.336  1.00                 C  
ATOM     85  CD1 TYR A  10       2.402 135.378  31.588  1.00                 C  
ATOM     86  CE1 TYR A  10       1.457 134.458  32.001  1.00                 C  
ATOM     87  CD2 TYR A  10       0.942 136.122  29.853  1.00                 C  
ATOM     88  CE2 TYR A  10      -0.014 135.208  30.252  1.00                 C  
ATOM     89  N   ILE A  11       3.153 136.569  27.079  1.00                 N  
ATOM     90  CA  ILE A  11       2.640 135.915  25.864  1.00                 C  
ATOM     91  C   ILE A  11       3.661 134.939  25.173  1.00                 C  
ATOM     92  O   ILE A  11       3.288 133.851  24.710  1.00                 O  
ATOM     93  CB  ILE A  11       2.185 136.948  24.816  1.00                 C  
ATOM     94  CD1 ILE A  11       0.597 138.914  24.483  1.00                 C  
ATOM     95  CG1 ILE A  11       0.943 137.694  25.308  1.00                 C  
ATOM     96  CG2 ILE A  11       1.947 136.275  23.473  1.00                 C  
ATOM     97  N   PHE A  12       4.944 135.317  25.152  1.00                 N  
ATOM     98  CA  PHE A  12       5.993 134.498  24.561  1.00                 C  
ATOM     99  C   PHE A  12       6.195 133.234  25.374  1.00                 C  
ATOM    100  O   PHE A  12       6.169 132.129  24.786  1.00                 O  
ATOM    101  CB  PHE A  12       7.300 135.288  24.465  1.00                 C  
ATOM    102  CG  PHE A  12       8.437 134.508  23.870  1.00                 C  
ATOM    103  CZ  PHE A  12      10.545 133.064  22.776  1.00                 C  
ATOM    104  CD1 PHE A  12       8.525 134.318  22.502  1.00                 C  
ATOM    105  CE1 PHE A  12       9.572 133.601  21.955  1.00                 C  
ATOM    106  CD2 PHE A  12       9.420 133.965  24.679  1.00                 C  
ATOM    107  CE2 PHE A  12      10.467 133.247  24.131  1.00                 C  
ATOM    108  N   VAL A  13       6.372 133.335  26.707  1.00                 N  
ATOM    109  CA  VAL A  13       6.674 132.090  27.423  1.00                 C  
ATOM    110  C   VAL A  13       5.464 131.143  27.531  1.00                 C  
ATOM    111  O   VAL A  13       5.622 129.880  27.429  1.00                 O  
ATOM    112  CB  VAL A  13       7.207 132.369  28.841  1.00                 C  
ATOM    113  CG1 VAL A  13       7.344 131.072  29.623  1.00                 C  
ATOM    114  CG2 VAL A  13       8.540 133.099  28.774  1.00                 C  
ATOM    115  N   LEU A  14       4.291 131.713  27.763  1.00                 N  
ATOM    116  CA  LEU A  14       3.061 130.910  27.852  1.00                 C  
ATOM    117  C   LEU A  14       2.763 130.181  26.533  1.00                 C  
ATOM    118  O   LEU A  14       2.412 129.015  26.547  1.00                 O  
ATOM    119  CB  LEU A  14       1.872 131.792  28.236  1.00                 C  
ATOM    120  CG  LEU A  14       0.522 131.086  28.382  1.00                 C  
ATOM    121  CD1 LEU A  14       0.587 130.024  29.469  1.00                 C  
ATOM    122  CD2 LEU A  14      -0.579 132.089  28.688  1.00                 C  
ATOM    123  N   THR A  15       2.900 130.853  25.437  1.00                 N  
ATOM    124  CA  THR A  15       2.689 130.199  24.107  1.00                 C  
ATOM    125  C   THR A  15       3.723 129.138  23.750  1.00                 C  
ATOM    126  O   THR A  15       3.422 128.101  23.135  1.00                 O  
ATOM    127  CB  THR A  15       2.676 131.233  22.965  1.00                 C  
ATOM    128  OG1 THR A  15       3.926 131.933  22.938  1.00                 O  
ATOM    129  CG2 THR A  15       1.557 132.242  23.173  1.00                 C  
ATOM    130  N   CYS A  16       4.937 129.397  24.198  1.00                 N  
ATOM    131  CA  CYS A  16       6.030 128.459  24.095  1.00                 C  
ATOM    132  C   CYS A  16       5.831 127.262  24.955  1.00                 C  
ATOM    133  O   CYS A  16       5.946 126.088  24.478  1.00                 O  
ATOM    134  CB  CYS A  16       7.353 129.135  24.462  1.00                 C  
ATOM    135  SG  CYS A  16       7.926 130.357  23.260  1.00                 S  
ATOM    136  N   PHE A  17       5.573 127.467  26.257  1.00                 N  
ATOM    137  CA  PHE A  17       5.140 126.278  27.056  1.00                 C  
ATOM    138  C   PHE A  17       3.946 125.489  26.395  1.00                 C  
ATOM    139  O   PHE A  17       3.925 124.204  26.325  1.00                 O  
ATOM    140  CB  PHE A  17       4.735 126.701  28.469  1.00                 C  
ATOM    141  CG  PHE A  17       4.268 125.564  29.332  1.00                 C  
ATOM    142  CZ  PHE A  17       3.397 123.460  30.927  1.00                 C  
ATOM    143  CD1 PHE A  17       5.179 124.716  29.939  1.00                 C  
ATOM    144  CE1 PHE A  17       4.749 123.670  30.732  1.00                 C  
ATOM    145  CD2 PHE A  17       2.918 125.341  29.537  1.00                 C  
ATOM    146  CE2 PHE A  17       2.488 124.294  30.331  1.00                 C  
ATOM    147  N   LEU A  18       2.966 126.229  25.863  1.00                 N  
ATOM    148  CA  LEU A  18       1.776 125.586  25.287  1.00                 C  
ATOM    149  C   LEU A  18       2.081 124.720  24.068  1.00                 C  
ATOM    150  O   LEU A  18       1.585 123.555  23.968  1.00                 O  
ATOM    151  CB  LEU A  18       0.735 126.637  24.896  1.00                 C  
ATOM    152  CG  LEU A  18      -0.543 126.114  24.239  1.00                 C  
ATOM    153  CD1 LEU A  18      -1.292 125.185  25.183  1.00                 C  
ATOM    154  CD2 LEU A  18      -1.438 127.266  23.810  1.00                 C  
ATOM    155  N   GLY A  19       2.893 125.245  23.150  1.00                 N  
ATOM    156  CA  GLY A  19       3.124 124.562  21.890  1.00                 C  
ATOM    157  C   GLY A  19       3.871 123.303  22.101  1.00                 C  
ATOM    158  O   GLY A  19       3.543 122.301  21.524  1.00                 O  
ATOM    159  N   TYR A  20       4.885 123.369  22.953  1.00                 N  
ATOM    160  CA  TYR A  20       5.586 122.202  23.485  1.00                 C  
ATOM    161  C   TYR A  20       4.685 121.149  24.095  1.00                 C  
ATOM    162  O   TYR A  20       4.735 119.950  23.734  1.00                 O  
ATOM    163  CB  TYR A  20       6.607 122.626  24.542  1.00                 C  
ATOM    164  CG  TYR A  20       7.337 121.470  25.188  1.00                 C  
ATOM    165  OH  TYR A  20       9.352 118.289  26.952  1.00                 O  
ATOM    166  CZ  TYR A  20       8.684 119.342  26.370  1.00                 C  
ATOM    167  CD1 TYR A  20       8.396 120.847  24.542  1.00                 C  
ATOM    168  CE1 TYR A  20       9.069 119.790  25.124  1.00                 C  
ATOM    169  CD2 TYR A  20       6.963 121.005  26.443  1.00                 C  
ATOM    170  CE2 TYR A  20       7.624 119.949  27.041  1.00                 C  
ATOM    171  N   GLU A  21       3.857 121.582  25.037  1.00                 N  
ATOM    172  CA  GLU A  21       2.976 120.625  25.730  1.00                 C  
ATOM    173  C   GLU A  21       1.899 119.983  24.849  1.00                 C  
ATOM    174  O   GLU A  21       1.550 118.840  25.090  1.00                 O  
ATOM    175  CB  GLU A  21       2.278 121.299  26.913  1.00                 C  
ATOM    176  CD  GLU A  21       3.879 120.469  28.682  1.00                 C  
ATOM    177  CG  GLU A  21       3.212 121.676  28.052  1.00                 C  
ATOM    178  OE1 GLU A  21       3.165 119.495  29.001  1.00                 O  
ATOM    179  OE2 GLU A  21       5.115 120.497  28.858  1.00                 O  
ATOM    180  N   LEU A  22       1.344 120.682  23.864  1.00                 N  
ATOM    181  CA  LEU A  22       0.335 120.050  22.962  1.00                 C  
ATOM    182  C   LEU A  22       0.851 118.863  22.107  1.00                 C  
ATOM    183  O   LEU A  22       0.046 118.083  21.610  1.00                 O  
ATOM    184  CB  LEU A  22      -0.253 121.089  22.005  1.00                 C  
ATOM    185  CG  LEU A  22      -1.129 122.173  22.636  1.00                 C  
ATOM    186  CD1 LEU A  22      -1.518 123.219  21.603  1.00                 C  
ATOM    187  CD2 LEU A  22      -2.373 121.561  23.263  1.00                 C  
ATOM    188  N   ILE A  23       2.173 118.729  21.969  1.00                 N  
ATOM    189  CA  ILE A  23       2.856 117.698  21.147  1.00                 C  
ATOM    190  C   ILE A  23       3.410 116.487  21.925  1.00                 C  
ATOM    191  O   ILE A  23       3.832 115.495  21.310  1.00                 O  
ATOM    192  CB  ILE A  23       4.023 118.300  20.343  1.00                 C  
ATOM    193  CD1 ILE A  23       6.395 119.203  20.586  1.00                 C  
ATOM    194  CG1 ILE A  23       5.110 118.819  21.287  1.00                 C  
ATOM    195  CG2 ILE A  23       3.520 119.387  19.405  1.00                 C  
ATOM    196  N   THR A  24       3.430 116.548  23.249  1.00                 N  
ATOM    197  CA  THR A  24       3.846 115.373  24.060  1.00                 C  
ATOM    198  C   THR A  24       2.791 114.257  23.831  1.00                 C  
ATOM    199  O   THR A  24       1.600 114.535  23.699  1.00                 O  
ATOM    200  CB  THR A  24       3.970 115.733  25.552  1.00                 C  
ATOM    201  OG1 THR A  24       2.718 116.239  26.031  1.00                 O  
ATOM    202  CG2 THR A  24       5.036 116.799  25.756  1.00                 C  
ATOM    203  N   ARG A  25       3.197 113.023  23.657  1.00                 N  
ATOM    204  CA  ARG A  25       2.214 111.929  23.340  1.00                 C  
ATOM    205  C   ARG A  25       1.578 111.899  21.939  1.00                 C  
ATOM    206  O   ARG A  25       0.691 111.076  21.681  1.00                 O  
ATOM    207  CB  ARG A  25       1.049 111.951  24.332  1.00                 C  
ATOM    208  CD  ARG A  25       0.252 111.687  26.697  1.00                 C  
ATOM    209  NE  ARG A  25       0.634 111.514  28.097  1.00                 N  
ATOM    210  CG  ARG A  25       1.463 111.741  25.779  1.00                 C  
ATOM    211  CZ  ARG A  25      -0.224 111.523  29.112  1.00                 C  
ATOM    212  NH1 ARG A  25       0.214 111.358  30.352  1.00                 N  
ATOM    213  NH2 ARG A  25      -1.519 111.698  28.884  1.00                 N  
ATOM    214  N   VAL A  26       2.007 112.763  21.021  1.00                 N  
ATOM    215  CA  VAL A  26       1.625 112.592  19.612  1.00                 C  
ATOM    216  C   VAL A  26       2.100 111.158  19.223  1.00                 C  
ATOM    217  O   VAL A  26       3.207 110.743  19.570  1.00                 O  
ATOM    218  CB  VAL A  26       2.242 113.688  18.723  1.00                 C  
ATOM    219  CG1 VAL A  26       1.956 113.407  17.256  1.00                 C  
ATOM    220  CG2 VAL A  26       1.713 115.057  19.120  1.00                 C  
ATOM    221  N   PRO A  27       1.213 110.358  18.621  1.00                 N  
ATOM    222  CA  PRO A  27       1.687 109.049  18.135  1.00                 C  
ATOM    223  C   PRO A  27       2.525 109.209  16.853  1.00                 C  
ATOM    224  O   PRO A  27       2.377 110.194  16.105  1.00                 O  
ATOM    225  CB  PRO A  27       0.400 108.264  17.873  1.00                 C  
ATOM    226  CD  PRO A  27      -0.265 110.487  18.459  1.00                 C  
ATOM    227  CG  PRO A  27      -0.626 109.310  17.597  1.00                 C  
ATOM    228  N   VAL A  28       3.415 108.253  16.629  1.00                 N  
ATOM    229  CA  VAL A  28       4.364 108.223  15.488  1.00                 C  
ATOM    230  C   VAL A  28       3.699 108.436  14.142  1.00                 C  
ATOM    231  O   VAL A  28       4.204 109.185  13.356  1.00                 O  
ATOM    232  CB  VAL A  28       5.147 106.898  15.440  1.00                 C  
ATOM    233  CG1 VAL A  28       5.948 106.799  14.151  1.00                 C  
ATOM    234  CG2 VAL A  28       6.060 106.774  16.650  1.00                 C  
ATOM    235  N   ILE A  29       2.562 107.828  13.884  1.00                 N  
ATOM    236  CA  ILE A  29       1.876 108.010  12.601  1.00                 C  
ATOM    237  C   ILE A  29       1.388 109.435  12.324  1.00                 C  
ATOM    238  O   ILE A  29       0.963 109.724  11.223  1.00                 O  
ATOM    239  CB  ILE A  29       0.665 107.068  12.470  1.00                 C  
ATOM    240  CD1 ILE A  29      -1.697 106.670  13.343  1.00                 C  
ATOM    241  CG1 ILE A  29      -0.384 107.397  13.534  1.00                 C  
ATOM    242  CG2 ILE A  29       1.109 105.615  12.542  1.00                 C  
ATOM    243  N   LEU A  30       1.421 110.319  13.311  1.00                 N  
ATOM    244  CA  LEU A  30       0.979 111.687  13.133  1.00                 C  
ATOM    245  C   LEU A  30       2.201 112.597  13.041  1.00                 C  
ATOM    246  O   LEU A  30       2.064 113.811  12.897  1.00                 O  
ATOM    247  CB  LEU A  30       0.061 112.108  14.283  1.00                 C  
ATOM    248  CG  LEU A  30      -1.239 111.316  14.437  1.00                 C  
ATOM    249  CD1 LEU A  30      -2.010 111.782  15.662  1.00                 C  
ATOM    250  CD2 LEU A  30      -2.099 111.447  13.189  1.00                 C  
ATOM    251  N   HIS A  31       3.401 112.049  13.077  1.00                 N  
ATOM    252  CA  HIS A  31       4.538 112.930  13.051  1.00                 C  
ATOM    253  C   HIS A  31       4.514 113.779  11.781  1.00                 C  
ATOM    254  O   HIS A  31       4.613 115.011  11.882  1.00                 O  
ATOM    255  CB  HIS A  31       5.839 112.129  13.140  1.00                 C  
ATOM    256  CG  HIS A  31       7.072 112.977  13.121  1.00                 C  
ATOM    257  ND1 HIS A  31       7.465 113.743  14.197  1.00                 N  
ATOM    258  CE1 HIS A  31       8.603 114.388  13.883  1.00                 C  
ATOM    259  CD2 HIS A  31       8.122 113.261  12.154  1.00                 C  
ATOM    260  NE2 HIS A  31       9.003 114.103  12.658  1.00                 N  
ATOM    261  N   THR A  32       4.346 113.181  10.616  1.00                 N  
ATOM    262  CA  THR A  32       4.512 113.998   9.416  1.00                 C  
ATOM    263  C   THR A  32       3.280 114.873   9.121  1.00                 C  
ATOM    264  O   THR A  32       3.423 116.019   8.734  1.00                 O  
ATOM    265  CB  THR A  32       4.804 113.130   8.178  1.00                 C  
ATOM    266  OG1 THR A  32       6.021 112.400   8.379  1.00                 O  
ATOM    267  CG2 THR A  32       4.958 114.001   6.941  1.00                 C  
ATOM    268  N   PRO A  33       2.062 114.341   9.344  1.00                 N  
ATOM    269  CA  PRO A  33       0.910 115.244   9.255  1.00                 C  
ATOM    270  C   PRO A  33       0.941 116.463  10.200  1.00                 C  
ATOM    271  O   PRO A  33       0.459 117.571   9.820  1.00                 O  
ATOM    272  CB  PRO A  33      -0.285 114.356   9.607  1.00                 C  
ATOM    273  CD  PRO A  33       1.605 112.887   9.551  1.00                 C  
ATOM    274  CG  PRO A  33       0.143 112.981   9.214  1.00                 C  
ATOM    275  N   LEU A  34       1.490 116.280  11.404  1.00                 N  
ATOM    276  CA  LEU A  34       1.631 117.388  12.342  1.00                 C  
ATOM    277  C   LEU A  34       2.669 118.389  11.877  1.00                 C  
ATOM    278  O   LEU A  34       2.467 119.594  12.014  1.00                 O  
ATOM    279  CB  LEU A  34       2.001 116.869  13.733  1.00                 C  
ATOM    280  CG  LEU A  34       2.145 117.922  14.833  1.00                 C  
ATOM    281  CD1 LEU A  34       0.846 118.692  15.014  1.00                 C  
ATOM    282  CD2 LEU A  34       2.564 117.275  16.145  1.00                 C  
ATOM    283  N   MET A  35       3.768 117.899  11.331  1.00                 N  
ATOM    284  CA  MET A  35       4.807 118.772  10.802  1.00                 C  
ATOM    285  C   MET A  35       4.173 119.670   9.739  1.00                 C  
ATOM    286  O   MET A  35       4.340 120.918   9.770  1.00                 O  
ATOM    287  CB  MET A  35       5.962 117.946  10.231  1.00                 C  
ATOM    288  SD  MET A  35       8.380 117.769   8.892  1.00                 S  
ATOM    289  CE  MET A  35       7.539 117.179   7.425  1.00                 C  
ATOM    290  CG  MET A  35       7.089 118.779   9.642  1.00                 C  
ATOM    291  N   SER A  36       3.395 119.033   8.860  1.00                 N  
ATOM    292  CA  SER A  36       2.699 119.714   7.808  1.00                 C  
ATOM    293  C   SER A  36       1.633 120.668   8.322  1.00                 C  
ATOM    294  O   SER A  36       1.598 121.799   7.893  1.00                 O  
ATOM    295  CB  SER A  36       2.051 118.708   6.855  1.00                 C  
ATOM    296  OG  SER A  36       1.348 119.368   5.817  1.00                 O  
ATOM    297  N   GLY A  37       0.769 120.253   9.251  1.00                 N  
ATOM    298  CA  GLY A  37      -0.190 121.194   9.860  1.00                 C  
ATOM    299  C   GLY A  37       0.474 122.405  10.559  1.00                 C  
ATOM    300  O   GLY A  37       0.014 123.563  10.431  1.00                 O  
ATOM    301  N   SER A  38       1.558 122.156  11.309  1.00                 N  
ATOM    302  CA  SER A  38       2.287 123.246  11.961  1.00                 C  
ATOM    303  C   SER A  38       2.995 124.181  10.956  1.00                 C  
ATOM    304  O   SER A  38       3.086 125.379  11.206  1.00                 O  
ATOM    305  CB  SER A  38       3.322 122.688  12.941  1.00                 C  
ATOM    306  OG  SER A  38       4.328 121.959  12.259  1.00                 O  
ATOM    307  N   ASN A  39       3.498 123.600   9.851  1.00                 N  
ATOM    308  CA  ASN A  39       4.036 124.327   8.755  1.00                 C  
ATOM    309  C   ASN A  39       2.962 125.265   8.201  1.00                 C  
ATOM    310  O   ASN A  39       3.249 126.438   7.908  1.00                 O  
ATOM    311  CB  ASN A  39       4.560 123.370   7.682  1.00                 C  
ATOM    312  CG  ASN A  39       5.851 122.688   8.090  1.00                 C  
ATOM    313  OD1 ASN A  39       6.556 123.156   8.984  1.00                 O  
ATOM    314  ND2 ASN A  39       6.164 121.576   7.435  1.00                 N  
ATOM    315  N   PHE A  40       1.724 124.779   8.050  1.00                 N  
ATOM    316  CA  PHE A  40       0.674 125.622   7.489  1.00                 C  
ATOM    317  C   PHE A  40       0.405 126.839   8.432  1.00                 C  
ATOM    318  O   PHE A  40       0.286 127.984   8.020  1.00                 O  
ATOM    319  CB  PHE A  40      -0.606 124.812   7.274  1.00                 C  
ATOM    320  CG  PHE A  40      -1.735 125.607   6.683  1.00                 C  
ATOM    321  CZ  PHE A  40      -3.828 127.078   5.596  1.00                 C  
ATOM    322  CD1 PHE A  40      -1.564 126.305   5.500  1.00                 C  
ATOM    323  CE1 PHE A  40      -2.603 127.037   4.957  1.00                 C  
ATOM    324  CD2 PHE A  40      -2.967 125.658   7.311  1.00                 C  
ATOM    325  CE2 PHE A  40      -4.006 126.390   6.767  1.00                 C  
ATOM    326  N   ILE A  41       0.377 126.577   9.726  1.00                 N  
ATOM    327  CA  ILE A  41       0.126 127.668  10.704  1.00                 C  
ATOM    328  C   ILE A  41       1.155 128.813  10.624  1.00                 C  
ATOM    329  O   ILE A  41       0.732 129.994  10.617  1.00                 O  
ATOM    330  CB  ILE A  41       0.098 127.136  12.149  1.00                 C  
ATOM    331  CD1 ILE A  41      -1.078 125.442  13.648  1.00                 C  
ATOM    332  CG1 ILE A  41      -1.124 126.241  12.364  1.00                 C  
ATOM    333  CG2 ILE A  41       0.140 128.287  13.142  1.00                 C  
ATOM    334  N   HIS A  42       2.486 128.518  10.557  1.00                 N  
ATOM    335  CA  HIS A  42       3.462 129.625  10.469  1.00                 C  
ATOM    336  C   HIS A  42       3.337 130.395   9.122  1.00                 C  
ATOM    337  O   HIS A  42       4.004 131.409   8.960  1.00                 O  
ATOM    338  CB  HIS A  42       4.888 129.096  10.633  1.00                 C  
ATOM    339  CG  HIS A  42       5.192 128.595  12.010  1.00                 C  
ATOM    340  ND1 HIS A  42       5.194 129.416  13.118  1.00                 N  
ATOM    341  CE1 HIS A  42       5.501 128.684  14.204  1.00                 C  
ATOM    342  CD2 HIS A  42       5.534 127.306  12.595  1.00                 C  
ATOM    343  NE2 HIS A  42       5.706 127.418  13.898  1.00                 N  
ATOM    344  N   GLY A  43       2.577 129.829   8.171  1.00                 N  
ATOM    345  CA  GLY A  43       1.985 130.521   6.993  1.00                 C  
ATOM    346  C   GLY A  43       1.351 131.869   7.212  1.00                 C  
ATOM    347  O   GLY A  43       1.230 132.721   6.279  1.00                 O  
ATOM    348  N   VAL A  44       0.866 132.066   8.428  1.00                 N  
ATOM    349  CA  VAL A  44       0.316 133.346   8.818  1.00                 C  
ATOM    350  C   VAL A  44       1.357 134.474   8.704  1.00                 C  
ATOM    351  O   VAL A  44       0.939 135.646   8.790  1.00                 O  
ATOM    352  CB  VAL A  44      -0.241 133.307  10.253  1.00                 C  
ATOM    353  CG1 VAL A  44      -1.368 132.292  10.360  1.00                 C  
ATOM    354  CG2 VAL A  44       0.866 132.987  11.246  1.00                 C  
ATOM    355  N   VAL A  45       2.652 134.149   8.477  1.00                 N  
ATOM    356  CA  VAL A  45       3.686 135.131   8.043  1.00                 C  
ATOM    357  C   VAL A  45       3.265 136.022   6.862  1.00                 C  
ATOM    358  O   VAL A  45       3.707 137.174   6.765  1.00                 O  
ATOM    359  CB  VAL A  45       5.003 134.431   7.660  1.00                 C  
ATOM    360  CG1 VAL A  45       4.826 133.625   6.382  1.00                 C  
ATOM    361  CG2 VAL A  45       6.121 135.451   7.500  1.00                 C  
ATOM    362  N   VAL A  46       2.384 135.521   6.020  1.00                 N  
ATOM    363  CA  VAL A  46       1.825 136.326   4.884  1.00                 C  
ATOM    364  C   VAL A  46       1.225 137.675   5.319  1.00                 C  
ATOM    365  O   VAL A  46       1.389 138.706   4.676  1.00                 O  
ATOM    366  CB  VAL A  46       0.746 135.542   4.114  1.00                 C  
ATOM    367  CG1 VAL A  46      -0.490 135.347   4.979  1.00                 C  
ATOM    368  CG2 VAL A  46       0.388 136.258   2.821  1.00                 C  
ATOM    369  N   VAL A  47       0.586 137.667   6.479  1.00                 N  
ATOM    370  CA  VAL A  47       0.010 138.827   7.046  1.00                 C  
ATOM    371  C   VAL A  47       1.012 139.910   7.386  1.00                 C  
ATOM    372  O   VAL A  47       0.787 141.087   7.121  1.00                 O  
ATOM    373  CB  VAL A  47      -0.788 138.496   8.321  1.00                 C  
ATOM    374  CG1 VAL A  47      -1.218 139.772   9.027  1.00                 C  
ATOM    375  CG2 VAL A  47      -1.997 137.636   7.984  1.00                 C  
ATOM    376  N   GLY A  48       2.145 139.536   7.973  1.00                 N  
ATOM    377  CA  GLY A  48       3.171 140.497   8.270  1.00                 C  
ATOM    378  C   GLY A  48       3.798 141.004   6.978  1.00                 C  
ATOM    379  O   GLY A  48       4.127 142.169   6.885  1.00                 O  
ATOM    380  N   ALA A  49       3.971 140.137   5.985  1.00                 N  
ATOM    381  CA  ALA A  49       4.442 140.612   4.633  1.00                 C  
ATOM    382  C   ALA A  49       3.405 141.534   3.958  1.00                 C  
ATOM    383  O   ALA A  49       3.812 142.461   3.241  1.00                 O  
ATOM    384  CB  ALA A  49       4.742 139.426   3.729  1.00                 C  
ATOM    385  N   MET A  50       2.092 141.311   4.197  1.00                 N  
ATOM    386  CA  MET A  50       1.063 142.242   3.693  1.00                 C  
ATOM    387  C   MET A  50       1.264 143.645   4.240  1.00                 C  
ATOM    388  O   MET A  50       1.132 144.629   3.510  1.00                 O  
ATOM    389  CB  MET A  50      -0.337 141.740   4.053  1.00                 C  
ATOM    390  SD  MET A  50      -2.341 139.835   3.871  1.00                 S  
ATOM    391  CE  MET A  50      -3.460 141.100   3.275  1.00                 C  
ATOM    392  CG  MET A  50      -0.758 140.485   3.305  1.00                 C  
ATOM    393  N   VAL A  51       1.541 143.742   5.519  1.00                 N  
ATOM    394  CA  VAL A  51       1.671 145.056   6.186  1.00                 C  
ATOM    395  C   VAL A  51       2.925 145.769   5.639  1.00                 C  
ATOM    396  O   VAL A  51       2.898 147.002   5.378  1.00                 O  
ATOM    397  CB  VAL A  51       1.743 144.907   7.717  1.00                 C  
ATOM    398  CG1 VAL A  51       2.053 146.246   8.368  1.00                 C  
ATOM    399  CG2 VAL A  51       0.442 144.336   8.259  1.00                 C  
ATOM    400  N   VAL A  52       4.017 145.005   5.477  1.00                 N  
ATOM    401  CA  VAL A  52       5.215 145.546   4.839  1.00                 C  
ATOM    402  C   VAL A  52       4.922 146.067   3.432  1.00                 C  
ATOM    403  O   VAL A  52       5.214 147.197   3.118  1.00                 O  
ATOM    404  CB  VAL A  52       6.341 144.498   4.772  1.00                 C  
ATOM    405  CG1 VAL A  52       7.492 145.006   3.918  1.00                 C  
ATOM    406  CG2 VAL A  52       6.825 144.146   6.170  1.00                 C  
ATOM    407  N   LEU A  53       4.341 145.262   2.574  1.00                 N  
ATOM    408  CA  LEU A  53       4.066 145.728   1.248  1.00                 C  
ATOM    409  C   LEU A  53       3.115 146.954   1.272  1.00                 C  
ATOM    410  O   LEU A  53       3.318 147.950   0.545  1.00                 O  
ATOM    411  CB  LEU A  53       3.458 144.608   0.402  1.00                 C  
ATOM    412  CG  LEU A  53       3.126 144.959  -1.050  1.00                 C  
ATOM    413  CD1 LEU A  53       4.380 145.378  -1.802  1.00                 C  
ATOM    414  CD2 LEU A  53       2.459 143.784  -1.748  1.00                 C  
ATOM    415  N   GLY A  54       2.125 146.886   2.161  1.00                 N  
ATOM    416  CA  GLY A  54       1.171 147.937   2.382  1.00                 C  
ATOM    417  C   GLY A  54       1.743 149.296   2.817  1.00                 C  
ATOM    418  O   GLY A  54       1.108 150.298   2.581  1.00                 O  
ATOM    419  N   HIS A  55       2.892 149.331   3.503  1.00                 N  
ATOM    420  CA  HIS A  55       3.547 150.583   3.923  1.00                 C  
ATOM    421  C   HIS A  55       4.789 150.928   3.075  1.00                 C  
ATOM    422  O   HIS A  55       5.459 151.926   3.303  1.00                 O  
ATOM    423  CB  HIS A  55       3.954 150.507   5.396  1.00                 C  
ATOM    424  CG  HIS A  55       2.797 150.360   6.335  1.00                 C  
ATOM    425  ND1 HIS A  55       1.886 151.370   6.558  1.00                 N  
ATOM    426  CE1 HIS A  55       0.969 150.944   7.445  1.00                 C  
ATOM    427  CD2 HIS A  55       2.291 149.306   7.202  1.00                 C  
ATOM    428  NE2 HIS A  55       1.206 149.707   7.835  1.00                 N  
ATOM    429  N   ALA A  56       5.102 150.112   2.094  1.00                 N  
ATOM    430  CA  ALA A  56       6.309 150.350   1.300  1.00                 C  
ATOM    431  C   ALA A  56       6.217 151.661   0.428  1.00                 C  
ATOM    432  O   ALA A  56       5.269 151.826  -0.347  1.00                 O  
ATOM    433  CB  ALA A  56       6.589 149.162   0.392  1.00                 C  
ATOM    434  N   GLU A  57       7.210 152.546   0.529  1.00                 N  
ATOM    435  CA  GLU A  57       7.229 153.805  -0.236  1.00                 C  
ATOM    436  C   GLU A  57       8.139 153.790  -1.529  1.00                 C  
ATOM    437  O   GLU A  57       7.861 154.515  -2.463  1.00                 O  
ATOM    438  CB  GLU A  57       7.690 154.964   0.650  1.00                 C  
ATOM    439  CD  GLU A  57       7.250 156.413   2.672  1.00                 C  
ATOM    440  CG  GLU A  57       6.744 155.283   1.796  1.00                 C  
ATOM    441  OE1 GLU A  57       8.409 156.839   2.481  1.00                 O  
ATOM    442  OE2 GLU A  57       6.488 156.872   3.548  1.00                 O  
ATOM    443  N   THR A  58       9.200 152.979  -1.580  1.00                 N  
ATOM    444  CA  THR A  58      10.157 152.954  -2.723  1.00                 C  
ATOM    445  C   THR A  58       9.952 151.708  -3.556  1.00                 C  
ATOM    446  O   THR A  58       9.401 150.722  -3.068  1.00                 O  
ATOM    447  CB  THR A  58      11.617 153.022  -2.238  1.00                 C  
ATOM    448  OG1 THR A  58      11.916 151.863  -1.449  1.00                 O  
ATOM    449  CG2 THR A  58      11.838 154.262  -1.385  1.00                 C  
ATOM    450  N   GLY A  59      10.433 151.745  -4.795  1.00                 N  
ATOM    451  CA  GLY A  59      10.473 150.586  -5.669  1.00                 C  
ATOM    452  C   GLY A  59      11.107 149.330  -5.056  1.00                 C  
ATOM    453  O   GLY A  59      10.652 148.192  -5.309  1.00                 O  
ATOM    454  N   LEU A  60      12.137 149.521  -4.242  1.00                 N  
ATOM    455  CA  LEU A  60      12.864 148.387  -3.635  1.00                 C  
ATOM    456  C   LEU A  60      12.052 147.724  -2.529  1.00                 C  
ATOM    457  O   LEU A  60      11.962 146.481  -2.442  1.00                 O  
ATOM    458  CB  LEU A  60      14.212 148.850  -3.080  1.00                 C  
ATOM    459  CG  LEU A  60      15.072 147.779  -2.406  1.00                 C  
ATOM    460  CD1 LEU A  60      15.413 146.668  -3.386  1.00                 C  
ATOM    461  CD2 LEU A  60      16.343 148.390  -1.836  1.00                 C  
ATOM    462  N   GLU A  61      11.499 148.579  -1.666  1.00                 N  
ATOM    463  CA  GLU A  61      10.612 148.147  -0.607  1.00                 C  
ATOM    464  C   GLU A  61       9.448 147.396  -1.196  1.00                 C  
ATOM    465  O   GLU A  61       9.027 146.406  -0.644  1.00                 O  
ATOM    466  CB  GLU A  61      10.129 149.347   0.210  1.00                 C  
ATOM    467  CD  GLU A  61      10.712 151.217   1.804  1.00                 C  
ATOM    468  CG  GLU A  61      11.207 149.987   1.070  1.00                 C  
ATOM    469  OE1 GLU A  61      10.433 152.236   1.137  1.00                 O  
ATOM    470  OE2 GLU A  61      10.604 151.164   3.047  1.00                 O  
ATOM    471  N   LYS A  62       8.939 147.866  -2.325  1.00                 N  
ATOM    472  CA  LYS A  62       7.798 147.253  -2.951  1.00                 C  
ATOM    473  C   LYS A  62       8.091 145.938  -3.523  1.00                 C  
ATOM    474  O   LYS A  62       7.225 145.069  -3.441  1.00                 O  
ATOM    475  CB  LYS A  62       7.239 148.159  -4.050  1.00                 C  
ATOM    476  CD  LYS A  62       6.044 150.276  -4.674  1.00                 C  
ATOM    477  CE  LYS A  62       5.367 151.534  -4.156  1.00                 C  
ATOM    478  CG  LYS A  62       6.564 149.419  -3.532  1.00                 C  
ATOM    479  NZ  LYS A  62       4.890 152.405  -5.266  1.00                 N  
ATOM    480  N   LEU A  63       9.257 145.824  -4.156  1.00                 N  
ATOM    481  CA  LEU A  63       9.686 144.616  -4.801  1.00                 C  
ATOM    482  C   LEU A  63       9.993 143.560  -3.710  1.00                 C  
ATOM    483  O   LEU A  63       9.577 142.417  -3.863  1.00                 O  
ATOM    484  CB  LEU A  63      10.908 144.884  -5.682  1.00                 C  
ATOM    485  CG  LEU A  63      10.673 145.748  -6.923  1.00                 C  
ATOM    486  CD1 LEU A  63      11.991 146.077  -7.606  1.00                 C  
ATOM    487  CD2 LEU A  63       9.734 145.049  -7.894  1.00                 C  
ATOM    488  N   ILE A  64      10.670 143.926  -2.620  1.00                 N  
ATOM    489  CA  ILE A  64      10.980 142.945  -1.580  1.00                 C  
ATOM    490  C   ILE A  64       9.673 142.454  -0.876  1.00                 C  
ATOM    491  O   ILE A  64       9.429 141.232  -0.715  1.00                 O  
ATOM    492  CB  ILE A  64      11.959 143.518  -0.538  1.00                 C  
ATOM    493  CD1 ILE A  64      14.263 144.582  -0.306  1.00                 C  
ATOM    494  CG1 ILE A  64      13.328 143.769  -1.173  1.00                 C  
ATOM    495  CG2 ILE A  64      12.054 142.594   0.667  1.00                 C  
ATOM    496  N   GLY A  65       8.829 143.400  -0.492  1.00                 N  
ATOM    497  CA  GLY A  65       7.449 143.109   0.030  1.00                 C  
ATOM    498  C   GLY A  65       6.523 142.304  -0.906  1.00                 C  
ATOM    499  O   GLY A  65       5.783 141.412  -0.484  1.00                 O  
ATOM    500  N   PHE A  66       6.576 142.597  -2.194  1.00                 N  
ATOM    501  CA  PHE A  66       5.837 141.817  -3.174  1.00                 C  
ATOM    502  C   PHE A  66       6.286 140.343  -3.101  1.00                 C  
ATOM    503  O   PHE A  66       5.477 139.442  -2.893  1.00                 O  
ATOM    504  CB  PHE A  66       6.047 142.385  -4.579  1.00                 C  
ATOM    505  CG  PHE A  66       5.360 141.599  -5.659  1.00                 C  
ATOM    506  CZ  PHE A  66       4.096 140.141  -7.660  1.00                 C  
ATOM    507  CD1 PHE A  66       4.004 141.749  -5.889  1.00                 C  
ATOM    508  CE1 PHE A  66       3.372 141.026  -6.883  1.00                 C  
ATOM    509  CD2 PHE A  66       6.071 140.709  -6.445  1.00                 C  
ATOM    510  CE2 PHE A  66       5.439 139.985  -7.439  1.00                 C  
ATOM    511  N   LEU A  67       7.591 140.124  -3.157  1.00                 N  
ATOM    512  CA  LEU A  67       8.167 138.782  -3.109  1.00                 C  
ATOM    513  C   LEU A  67       7.777 138.050  -1.783  1.00                 C  
ATOM    514  O   LEU A  67       7.505 136.839  -1.789  1.00                 O  
ATOM    515  CB  LEU A  67       9.689 138.847  -3.246  1.00                 C  
ATOM    516  CG  LEU A  67      10.230 139.271  -4.613  1.00                 C  
ATOM    517  CD1 LEU A  67      11.737 139.469  -4.558  1.00                 C  
ATOM    518  CD2 LEU A  67       9.870 138.243  -5.675  1.00                 C  
ATOM    519  N   GLY A  68       7.776 138.779  -0.670  1.00                 N  
ATOM    520  CA  GLY A  68       7.393 138.194   0.625  1.00                 C  
ATOM    521  C   GLY A  68       5.941 137.741   0.739  1.00                 C  
ATOM    522  O   GLY A  68       5.645 136.699   1.339  1.00                 O  
ATOM    523  N   VAL A  69       5.028 138.529   0.160  1.00                 N  
ATOM    524  CA  VAL A  69       3.635 138.164   0.092  1.00                 C  
ATOM    525  C   VAL A  69       3.429 136.928  -0.763  1.00                 C  
ATOM    526  O   VAL A  69       2.669 136.025  -0.371  1.00                 O  
ATOM    527  CB  VAL A  69       2.775 139.319  -0.453  1.00                 C  
ATOM    528  CG1 VAL A  69       1.353 138.847  -0.715  1.00                 C  
ATOM    529  CG2 VAL A  69       2.781 140.491   0.517  1.00                 C  
ATOM    530  N   ILE A  70       4.120 136.828  -1.899  1.00                 N  
ATOM    531  CA  ILE A  70       4.075 135.592  -2.686  1.00                 C  
ATOM    532  C   ILE A  70       4.566 134.395  -1.836  1.00                 C  
ATOM    533  O   ILE A  70       3.938 133.317  -1.836  1.00                 O  
ATOM    534  CB  ILE A  70       4.912 135.712  -3.973  1.00                 C  
ATOM    535  CD1 ILE A  70       5.168 137.116  -6.085  1.00                 C  
ATOM    536  CG1 ILE A  70       4.271 136.714  -4.935  1.00                 C  
ATOM    537  CG2 ILE A  70       5.097 134.346  -4.617  1.00                 C  
ATOM    538  N   LEU A  71       5.724 134.579  -1.166  1.00                 N  
ATOM    539  CA  LEU A  71       6.371 133.478  -0.407  1.00                 C  
ATOM    540  C   LEU A  71       5.426 133.105   0.728  1.00                 C  
ATOM    541  O   LEU A  71       5.095 131.923   0.909  1.00                 O  
ATOM    542  CB  LEU A  71       7.746 133.914   0.103  1.00                 C  
ATOM    543  CG  LEU A  71       8.513 132.892   0.944  1.00                 C  
ATOM    544  CD1 LEU A  71       8.799 131.637   0.135  1.00                 C  
ATOM    545  CD2 LEU A  71       9.809 133.491   1.468  1.00                 C  
ATOM    546  N   GLY A  72       4.918 134.118   1.441  1.00                 N  
ATOM    547  CA  GLY A  72       3.981 133.854   2.550  1.00                 C  
ATOM    548  C   GLY A  72       2.725 133.129   2.077  1.00                 C  
ATOM    549  O   GLY A  72       2.365 132.087   2.594  1.00                 O  
ATOM    550  N   ALA A  73       2.086 133.666   1.037  1.00                 N  
ATOM    551  CA  ALA A  73       0.906 133.044   0.416  1.00                 C  
ATOM    552  C   ALA A  73       1.154 131.615  -0.022  1.00                 C  
ATOM    553  O   ALA A  73       0.329 130.736   0.239  1.00                 O  
ATOM    554  CB  ALA A  73       0.445 133.860  -0.782  1.00                 C  
ATOM    555  N   ALA A  74       2.312 131.344  -0.626  1.00                 N  
ATOM    556  CA  ALA A  74       2.633 129.969  -0.954  1.00                 C  
ATOM    557  C   ALA A  74       2.692 129.048   0.263  1.00                 C  
ATOM    558  O   ALA A  74       2.108 127.964   0.275  1.00                 O  
ATOM    559  CB  ALA A  74       3.963 129.896  -1.689  1.00                 C  
ATOM    560  N   ASN A  75       3.377 129.480   1.302  1.00                 N  
ATOM    561  CA  ASN A  75       3.450 128.666   2.530  1.00                 C  
ATOM    562  C   ASN A  75       2.008 128.350   3.020  1.00                 C  
ATOM    563  O   ASN A  75       1.689 127.237   3.383  1.00                 O  
ATOM    564  CB  ASN A  75       4.266 129.388   3.604  1.00                 C  
ATOM    565  CG  ASN A  75       5.752 129.391   3.302  1.00                 C  
ATOM    566  OD1 ASN A  75       6.233 128.595   2.497  1.00                 O  
ATOM    567  ND2 ASN A  75       6.484 130.290   3.950  1.00                 N  
ATOM    568  N   ALA A  76       1.135 129.351   3.037  1.00                 N  
ATOM    569  CA  ALA A  76      -0.197 129.151   3.606  1.00                 C  
ATOM    570  C   ALA A  76      -1.056 128.231   2.705  1.00                 C  
ATOM    571  O   ALA A  76      -1.679 127.264   3.174  1.00                 O  
ATOM    572  CB  ALA A  76      -0.895 130.488   3.805  1.00                 C  
ATOM    573  N   ALA A  77      -1.142 128.550   1.425  1.00                 N  
ATOM    574  CA  ALA A  77      -2.069 127.785   0.551  1.00                 C  
ATOM    575  C   ALA A  77      -1.572 126.340   0.322  1.00                 C  
ATOM    576  O   ALA A  77      -2.359 125.344   0.425  1.00                 O  
ATOM    577  CB  ALA A  77      -2.241 128.491  -0.785  1.00                 C  
ATOM    578  N   GLY A  78      -0.276 126.212   0.016  1.00                 N  
ATOM    579  CA  GLY A  78       0.297 124.900  -0.345  1.00                 C  
ATOM    580  C   GLY A  78       0.369 124.070   0.938  1.00                 C  
ATOM    581  O   GLY A  78       0.105 122.869   0.944  1.00                 O  
ATOM    582  N   GLY A  79       0.716 124.724   2.047  1.00                 N  
ATOM    583  CA  GLY A  79       0.733 124.044   3.341  1.00                 C  
ATOM    584  C   GLY A  79      -0.624 123.529   3.797  1.00                 C  
ATOM    585  O   GLY A  79      -0.716 122.472   4.404  1.00                 O  
ATOM    586  N   TYR A  80      -1.686 124.276   3.458  1.00                 N  
ATOM    587  CA  TYR A  80      -3.054 123.859   3.713  1.00                 C  
ATOM    588  C   TYR A  80      -3.418 122.625   2.836  1.00                 C  
ATOM    589  O   TYR A  80      -3.848 121.561   3.330  1.00                 O  
ATOM    590  CB  TYR A  80      -4.024 125.011   3.444  1.00                 C  
ATOM    591  CG  TYR A  80      -5.477 124.653   3.666  1.00                 C  
ATOM    592  OH  TYR A  80      -9.468 123.671   4.291  1.00                 O  
ATOM    593  CZ  TYR A  80      -8.148 123.996   4.083  1.00                 C  
ATOM    594  CD1 TYR A  80      -6.009 124.603   4.948  1.00                 C  
ATOM    595  CE1 TYR A  80      -7.335 124.277   5.160  1.00                 C  
ATOM    596  CD2 TYR A  80      -6.310 124.367   2.592  1.00                 C  
ATOM    597  CE2 TYR A  80      -7.639 124.039   2.785  1.00                 C  
ATOM    598  N   ALA A  81      -3.284 122.789   1.548  1.00                 N  
ATOM    599  CA  ALA A  81      -3.578 121.673   0.634  1.00                 C  
ATOM    600  C   ALA A  81      -2.830 120.383   0.938  1.00                 C  
ATOM    601  O   ALA A  81      -3.432 119.305   0.949  1.00                 O  
ATOM    602  CB  ALA A  81      -3.272 122.069  -0.802  1.00                 C  
ATOM    603  N   VAL A  82      -1.524 120.474   1.186  1.00                 N  
ATOM    604  CA  VAL A  82      -0.722 119.288   1.549  1.00                 C  
ATOM    605  C   VAL A  82      -1.294 118.627   2.838  1.00                 C  
ATOM    606  O   VAL A  82      -1.464 117.394   2.880  1.00                 O  
ATOM    607  CB  VAL A  82       0.762 119.649   1.747  1.00                 C  
ATOM    608  CG1 VAL A  82       1.525 118.468   2.328  1.00                 C  
ATOM    609  CG2 VAL A  82       1.382 120.094   0.432  1.00                 C  
ATOM    610  N   THR A  83      -1.605 119.418   3.862  1.00                 N  
ATOM    611  CA  THR A  83      -2.079 118.874   5.176  1.00                 C  
ATOM    612  C   THR A  83      -3.468 118.197   5.009  1.00                 C  
ATOM    613  O   THR A  83      -3.712 117.092   5.507  1.00                 O  
ATOM    614  CB  THR A  83      -2.161 119.977   6.247  1.00                 C  
ATOM    615  OG1 THR A  83      -0.860 120.540   6.458  1.00                 O  
ATOM    616  CG2 THR A  83      -2.662 119.405   7.564  1.00                 C  
ATOM    617  N   VAL A  84      -4.353 118.830   4.261  1.00                 N  
ATOM    618  CA  VAL A  84      -5.648 118.238   3.938  1.00                 C  
ATOM    619  C   VAL A  84      -5.506 116.873   3.247  1.00                 C  
ATOM    620  O   VAL A  84      -6.241 115.935   3.589  1.00                 O  
ATOM    621  CB  VAL A  84      -6.488 119.171   3.046  1.00                 C  
ATOM    622  CG1 VAL A  84      -7.735 118.454   2.551  1.00                 C  
ATOM    623  CG2 VAL A  84      -6.863 120.436   3.803  1.00                 C  
ATOM    624  N   ARG A  85      -4.577 116.758   2.294  1.00                 N  
ATOM    625  CA  ARG A  85      -4.317 115.474   1.623  1.00                 C  
ATOM    626  C   ARG A  85      -3.777 114.437   2.554  1.00                 C  
ATOM    627  O   ARG A  85      -4.160 113.306   2.411  1.00                 O  
ATOM    628  CB  ARG A  85      -3.341 115.665   0.460  1.00                 C  
ATOM    629  CD  ARG A  85      -3.030 116.291  -1.950  1.00                 C  
ATOM    630  NE  ARG A  85      -1.733 116.926  -1.728  1.00                 N  
ATOM    631  CG  ARG A  85      -3.932 116.399  -0.732  1.00                 C  
ATOM    632  CZ  ARG A  85      -1.480 118.210  -1.958  1.00                 C  
ATOM    633  NH1 ARG A  85      -0.270 118.700  -1.727  1.00                 N  
ATOM    634  NH2 ARG A  85      -2.439 119.002  -2.418  1.00                 N  
ATOM    635  N   MET A  86      -2.818 114.778   3.436  1.00                 N  
ATOM    636  CA  MET A  86      -2.267 113.776   4.342  1.00                 C  
ATOM    637  C   MET A  86      -3.317 113.275   5.346  1.00                 C  
ATOM    638  O   MET A  86      -3.343 112.108   5.686  1.00                 O  
ATOM    639  CB  MET A  86      -1.061 114.340   5.096  1.00                 C  
ATOM    640  SD  MET A  86       0.753 113.102   3.406  1.00                 S  
ATOM    641  CE  MET A  86       1.345 112.165   4.813  1.00                 C  
ATOM    642  CG  MET A  86       0.154 114.596   4.219  1.00                 C  
ATOM    643  N   LEU A  87      -4.208 114.143   5.790  1.00                 N  
ATOM    644  CA  LEU A  87      -5.193 113.744   6.744  1.00                 C  
ATOM    645  C   LEU A  87      -6.438 113.055   6.131  1.00                 C  
ATOM    646  O   LEU A  87      -7.314 112.653   6.874  1.00                 O  
ATOM    647  CB  LEU A  87      -5.666 114.948   7.562  1.00                 C  
ATOM    648  CG  LEU A  87      -4.615 115.620   8.448  1.00                 C  
ATOM    649  CD1 LEU A  87      -5.186 116.866   9.107  1.00                 C  
ATOM    650  CD2 LEU A  87      -4.103 114.651   9.503  1.00                 C  
ATOM    651  N   GLU A  88      -6.550 112.939   4.814  1.00                 N  
ATOM    652  CA  GLU A  88      -7.460 111.935   4.208  1.00                 C  
ATOM    653  C   GLU A  88      -7.118 110.523   4.666  1.00                 C  
ATOM    654  O   GLU A  88      -8.012 109.743   4.898  1.00                 O  
ATOM    655  CB  GLU A  88      -7.404 112.014   2.681  1.00                 C  
ATOM    656  CD  GLU A  88      -7.896 113.349   0.594  1.00                 C  
ATOM    657  CG  GLU A  88      -8.038 113.268   2.101  1.00                 C  
ATOM    658  OE1 GLU A  88      -7.144 112.531   0.023  1.00                 O  
ATOM    659  OE2 GLU A  88      -8.537 114.231  -0.017  1.00                 O  
ATOM    660  N   MET A  89      -5.826 110.228   4.855  1.00                 N  
ATOM    661  CA  MET A  89      -5.332 108.943   5.416  1.00                 C  
ATOM    662  C   MET A  89      -5.940 108.554   6.799  1.00                 C  
ATOM    663  O   MET A  89      -5.562 107.534   7.372  1.00                 O  
ATOM    664  CB  MET A  89      -3.809 108.971   5.560  1.00                 C  
ATOM    665  SD  MET A  89      -3.415 107.564   3.206  1.00                 S  
ATOM    666  CE  MET A  89      -2.654 106.260   4.171  1.00                 C  
ATOM    667  CG  MET A  89      -3.061 109.000   4.237  1.00                 C  
ATOM    668  N   PHE A  90      -6.846 109.367   7.350  1.00                 N  
ATOM    669  CA  PHE A  90      -7.573 109.067   8.604  1.00                 C  
ATOM    670  C   PHE A  90      -9.072 108.874   8.300  1.00                 C  
ATOM    671  O   PHE A  90      -9.946 109.436   8.966  1.00                 O  
ATOM    672  CB  PHE A  90      -7.364 110.186   9.626  1.00                 C  
ATOM    673  CG  PHE A  90      -7.964 109.898  10.972  1.00                 C  
ATOM    674  CZ  PHE A  90      -9.079 109.369  13.462  1.00                 C  
ATOM    675  CD1 PHE A  90      -7.356 109.009  11.841  1.00                 C  
ATOM    676  CE1 PHE A  90      -7.908 108.744  13.080  1.00                 C  
ATOM    677  CD2 PHE A  90      -9.136 110.517  11.370  1.00                 C  
ATOM    678  CE2 PHE A  90      -9.688 110.251  12.609  1.00                 C  
ATOM    679  N   GLU A  91      -9.305 108.023   7.281  1.00                 N  
ATOM    680  CA  GLU A  91     -10.613 107.679   6.672  1.00                 C  
ATOM    681  C   GLU A  91     -10.567 106.230   6.070  1.00                 C  
ATOM    682  O   GLU A  91      -9.606 105.496   6.329  1.00                 O  
ATOM    683  CB  GLU A  91     -10.986 108.698   5.593  1.00                 C  
ATOM    684  CD  GLU A  91     -12.446 110.237   6.964  1.00                 C  
ATOM    685  CG  GLU A  91     -11.195 110.109   6.117  1.00                 C  
ATOM    686  OE1 GLU A  91     -13.345 109.381   6.829  1.00                 O  
ATOM    687  OE2 GLU A  91     -12.526 111.193   7.764  1.00                 O  
ATOM    688  N   ARG A  92     -11.589 105.838   5.275  1.00                 N  
ATOM    689  CA  ARG A  92     -11.637 104.546   4.510  1.00                 C  
ATOM    690  C   ARG A  92     -11.300 104.649   2.987  1.00                 C  
ATOM    691  O   ARG A  92     -10.128 104.740   2.610  1.00                 O  
ATOM    692  CB  ARG A  92     -13.018 103.900   4.635  1.00                 C  
ATOM    693  CD  ARG A  92     -14.736 102.791   6.091  1.00                 C  
ATOM    694  NE  ARG A  92     -15.073 102.321   7.432  1.00                 N  
ATOM    695  CG  ARG A  92     -13.340 103.387   6.030  1.00                 C  
ATOM    696  CZ  ARG A  92     -16.272 101.874   7.788  1.00                 C  
ATOM    697  NH1 ARG A  92     -16.486 101.466   9.032  1.00                 N  
ATOM    698  NH2 ARG A  92     -17.256 101.835   6.900  1.00                 N  
ATOM    699  N   LYS A  93     -12.336 104.656   2.133  1.00                 N  
ATOM    700  CA  LYS A  93     -12.245 104.341   0.694  1.00                 C  
ATOM    701  C   LYS A  93     -13.677 104.397   0.089  1.00                 C  
ATOM    702  O   LYS A  93     -14.451 103.447   0.258  1.00                 O  
ATOM    703  CB  LYS A  93     -11.600 102.969   0.485  1.00                 C  
ATOM    704  CD  LYS A  93     -10.693 101.253  -1.105  1.00                 C  
ATOM    705  CE  LYS A  93     -10.407 100.920  -2.561  1.00                 C  
ATOM    706  CG  LYS A  93     -11.384 102.600  -0.973  1.00                 C  
ATOM    707  NZ  LYS A  93     -11.658 100.679  -3.331  1.00                 N  
ATOM    708  N   PRO A  94     -14.042 105.515  -0.592  1.00                 N  
ATOM    709  CA  PRO A  94     -15.335 105.620  -1.285  1.00                 C  
ATOM    710  C   PRO A  94     -15.250 105.170  -2.748  1.00                 C  
ATOM    711  O   PRO A  94     -16.189 105.373  -3.522  1.00                 O  
ATOM    712  CB  PRO A  94     -15.687 107.106  -1.188  1.00                 C  
ATOM    713  CD  PRO A  94     -13.415 106.930  -0.458  1.00                 C  
ATOM    714  CG  PRO A  94     -14.370 107.805  -1.221  1.00                 C  
TER
