# Supplementary material for: Large-scale discovery of protein interactions at residue resolution using co-evolution calculated from genomic sequences
Source: Nat Commun. 2021 Mar 2;12:1396. doi: 10.1038/s41467-021-21636-z (PMC7925567; doi:10.1038/s41467-021-21636-z)
Supplement: Supplementary file 12 — Supplementary Data 10 [file 41467_2021_21636_MOESM12_ESM.zip › supplementary/allpdb1670_Q72GS0_Q72GR9/allpdb1670_Q72GS0_THET2_Q72GR9_THET2_inter_ecs_evaluated.csv]

X	inter_relative_rank_longrange	i	A_i	j	A_j	segment_i	segment_j	cn	dist	precision	residue_prediction_strucaware	residue_prediction_strucfree	evcomplex_raw	asa_i	asa_j	asa_min	conservation_max	enrichment_5	enrichment_10	f_hydrophilicity	A_i_state	A_j_state	model_na_dista
0	0.0262172284644195	64	L	70	I	A_1	B_1	0.208021	3.8435249446309	1	0.980271665153059	0.985929649144731	4.80728877796266	0.521596858638743	0.472261072261072	0.472261072261072	0.516	4.68609373590991	6.26590930035261	7.0457	found	found	18.8332
4	0.048689138576779	70	W	81	A	A_1	B_1	0.177397	3.94387651936518	0.925925925925926	0.955310655419193	0.967562035680172	4.09957940469588	0.727272727272727	0.440270473328325	0.440270473328325	0.414	2.22918473773037	4.46877595810726	4.7662	found	found	6.5312
2	0.0411985018726592	68	V	74	A	A_1	B_1	0.181762	5.34241677520578	0.91304347826087	0.9429643294078	0.943214630085429	4.20045294878906	0.507575757575758	0.498873027798648	0.498873027798648	0.581	3.89198378340288	6.91527847364027	7.7396	found	found	9.4862
5	0.0805243445692884	81	M	32	T	A_1	B_1	0.152559	5.65925799023158	0.886363636363636	0.858934028002983	0.810987618474004	3.52558236272879	0.592233009708738	0.481873954266592	0.481873954266592	0.884	1.19852713121033	1.19852713121033	1.4494	found	found	23.4764
1	0.0393258426966292	35	A	80	Y	A_1	B_1	0.190469	5.10085110545289	0.954545454545455	0.832951132128083	0.877449014041231	4.40166851543723	0.172520661157025	0.551158645276292	0.172520661157025	0.883	1.49271785241081	1.49271785241081	2.3397	found	found	6.039
3	0.0430711610486891	99	I	45	V	A_1	B_1	0.181072	3.27177230259075	0.916666666666667	0.792108311448254	0.794083333147487	4.18450730264374	0.298717948717949	0.509090909090909	0.298717948717949	0.665	2.08266363493463	2.08266363493463	7.5269	found	found	31.7183
10	0.181647940074906	61	A	70	I	A_1	B_1	0.103469	3.34623101414114	0.836734693877551	0.779574285687265	0.677388769587129	2.39113052320207	0.53099173553719	0.472261072261072	0.472261072261072	0.534	4.00285111239697	6.26590930035261	4.4259	found	found	21.839
15	0.228464419475655	57	L	66	F	A_1	B_1	0.093718	3.09993322508728	0.804878048780488	0.757043138085402	0.641586212758226	2.16578850064707	0.587041884816754	0.513955342902711	0.513955342902711	0.461	1.55948373406694	4.00285111239697	3.3157	found	found	34.558
11	0.187265917602996	62	L	73	A	A_1	B_1	0.103065	3.31751247171732	0.841584158415842	0.694484809386866	0.613413255653961	2.38179423183583	0.404450261780105	0.36664162283997	0.36664162283997	0.5	4.09885304887735	7.65718528762143	3.3783	found	found	15.836
6	0.0898876404494382	240	A	38	S	A_1	B_1	0.143081	5.21176208206016	0.857142857142857	0.679987651540791	0.637612066772012	3.30654926973562	0.330578512396694	0.424030514939606	0.330578512396694	0.887	1.12497557078991	1.12497557078991	-0.9895	found	found	31.7638
7	0.110486891385768	94	G	71	L	A_1	B_1	0.128447	3.55080413427719	0.85	0.648670807636044	0.685100370726457	2.96836291366241	0.121134020618557	0.622084721561161	0.121134020618557	0.636	1.01141220982847	1.01141220982847	6.4696	found	found	21.6113
14	0.211610486891386	228	P	8	A	A_1	B_1	0.096626	8.42165815026946	0.815789473684211	0.647719648826649	0.712407237983108	2.23299131077833	0.213474025974026	0.275732531930879	0.213474025974026	0.289	0.76447359365014	1.44485722014311	-3.3361	found	found	49.3186
9	0.159176029962547	66	S	77	A	A_1	B_1	0.106089	3.20290024821255	0.848837209302326	0.644808516692682	0.455998677711132	2.45167775929007	0.486013986013986	0.555972952667168	0.486013986013986	0.588	4.46877595810726	6.91527847364027	3.2648	found	found	8.7542
18	0.282771535580524	235	T	16	A	A_1	B_1	0.08579	3.49552084817126	0.774834437086093	0.522908828862056	0.35841083771406	1.98257533740063	0.411042944785276	0.438600320831726	0.411042944785276	0.628	0.680383626492966	1.44485722014311	3.8958	found	found	46.7981
8	0.123595505617978	214	T	42	H	A_1	B_1	0.122746	2.85921142974772	0.850746268656716	0.345057317778627	0.341449369593838	2.83661490109077	0.0720858895705521	0.475589225589226	0.0720858895705521	0.845	0.96717107815968	1.66932993978028	-1.9053	found	found	26.4399
17	0.262172284644195	207	I	36	S	A_1	B_1	0.088596	7.61798798896402	0.794326241134752	0.327877884339177	0.286812651777333	2.04742096505824	0.0653846153846154	0.0724729815638907	0.0653846153846154	0.778	0.702158861620599	1.66932993978028	4.3842	found	found	25.8471
12	0.189138576779026	128	A	42	H	A_1	B_1	0.10297	7.65854300764839	0.833333333333333	0.277517899539676	0.276920345551139	2.37959881678684	0	0.475589225589226	0	0.845	0.813704560025657	0.813704560025657	-1.8061	found	found	29.3627
13	0.202247191011236	18	G	27	P	A_1	B_1	0.098318	11.4432394451921	0.834862385321101	0.242020040009022	0.247455560065453	2.27209280828249	0	0.399645808736718	0	0.576	0.777603920747772	0.777603920747772	-0.645	found	found	34.4342
16	0.249063670411985	62	L	46	V	A_1	B_1	0.0918	3.50266327242571	0.805970149253731	0.237840857062871	0.165508298829596	2.12146422628952	0.404450261780105	0.129476584022039	0.129476584022039	0.565	0.727022672507604	0.727022672507604	7.1113	found	found	22.9865
19	0.297752808988764	96	A	45	V	A_1	B_1	0.083533	3.45154950710547	0.772151898734177	0.130032396400472	0.0880650922510617	1.93041689776299	0.0206611570247934	0.509090909090909	0.0206611570247934	0.807	2.08266363493463	2.08266363493463	5.3475	found	found	29.2237
