# Supplementary material for: Large-scale discovery of protein interactions at residue resolution using co-evolution calculated from genomic sequences
Source: Nat Commun. 2021 Mar 2;12:1396. doi: 10.1038/s41467-021-21636-z (PMC7925567; doi:10.1038/s41467-021-21636-z)
Supplement: Supplementary file 12 — Supplementary Data 10 [file 41467_2021_21636_MOESM12_ESM.zip › supplementary/allpdb1670_Q72GS0_Q72GR9/5UNI_B_A.pdb]

ATOM    712  N   MET B   1      -7.955 150.440  16.927  1.00 76.06           N  
ATOM    713  CA  MET B   1      -8.094 149.206  16.090  1.00 83.06           C  
ATOM    714  C   MET B   1      -8.370 147.929  16.916  1.00 65.40           C  
ATOM    715  O   MET B   1      -7.694 146.878  16.808  1.00 48.07           O  
ATOM    716  CB  MET B   1      -6.915 149.049  15.112  1.00 98.20           C  
ATOM    717  CG  MET B   1      -7.037 149.851  13.806  1.00110.52           C  
ATOM    718  SD  MET B   1      -8.595 149.890  12.833  1.00132.37           S  
ATOM    719  CE  MET B   1      -9.454 148.340  13.167  1.00114.20           C  
ATOM    720  N   ASP B   2      -9.438 148.077  17.695  1.00 55.21           N  
ATOM    721  CA  ASP B   2     -10.152 147.010  18.366  1.00 56.64           C  
ATOM    722  C   ASP B   2     -10.695 145.853  17.530  1.00 52.14           C  
ATOM    723  O   ASP B   2     -10.755 144.719  18.043  1.00 48.95           O  
ATOM    724  CB  ASP B   2     -11.341 147.602  19.145  1.00 64.19           C  
ATOM    725  CG  ASP B   2     -10.929 148.200  20.492  1.00 78.28           C  
ATOM    726  OD1 ASP B   2      -9.989 147.687  21.166  1.00 75.75           O  
ATOM    727  OD2 ASP B   2     -11.578 149.194  20.882  1.00 90.78           O  
ATOM    728  N   LEU B   3     -11.168 146.132  16.315  1.00 43.81           N  
ATOM    729  CA  LEU B   3     -11.717 145.082  15.451  1.00 48.26           C  
ATOM    730  C   LEU B   3     -10.642 144.165  14.859  1.00 38.98           C  
ATOM    731  O   LEU B   3     -10.843 142.973  14.836  1.00 41.33           O  
ATOM    732  CB  LEU B   3     -12.668 145.658  14.366  1.00 58.82           C  
ATOM    733  CG  LEU B   3     -14.013 146.177  14.927  1.00 64.46           C  
ATOM    734  CD1 LEU B   3     -14.895 146.853  13.870  1.00 65.39           C  
ATOM    735  CD2 LEU B   3     -14.760 145.055  15.638  1.00 65.02           C  
ATOM    736  N   ILE B   4      -9.514 144.718  14.435  1.00 35.77           N  
ATOM    737  CA  ILE B   4      -8.353 143.930  14.079  1.00 46.87           C  
ATOM    738  C   ILE B   4      -7.795 143.159  15.309  1.00 40.09           C  
ATOM    739  O   ILE B   4      -7.481 142.009  15.164  1.00 37.40           O  
ATOM    740  CB  ILE B   4      -7.199 144.730  13.407  1.00 53.88           C  
ATOM    741  CG1 ILE B   4      -7.620 145.325  12.070  1.00 70.29           C  
ATOM    742  CG2 ILE B   4      -6.042 143.792  13.056  1.00 58.10           C  
ATOM    743  CD1 ILE B   4      -6.538 146.166  11.382  1.00 70.88           C  
ATOM    744  N   GLN B   5      -7.655 143.782  16.473  1.00 35.97           N  
ATOM    745  CA  GLN B   5      -7.268 143.025  17.692  1.00 37.71           C  
ATOM    746  C   GLN B   5      -8.212 141.882  17.997  1.00 35.25           C  
ATOM    747  O   GLN B   5      -7.755 140.785  18.350  1.00 37.17           O  
ATOM    748  CB  GLN B   5      -7.207 143.884  18.938  1.00 36.75           C  
ATOM    749  CG  GLN B   5      -6.084 144.873  18.923  1.00 41.04           C  
ATOM    750  CD  GLN B   5      -4.726 144.286  19.284  1.00 51.33           C  
ATOM    751  OE1 GLN B   5      -4.551 143.084  19.465  1.00 51.94           O  
ATOM    752  NE2 GLN B   5      -3.753 145.160  19.408  1.00 56.76           N  
ATOM    753  N   ALA B   6      -9.513 142.121  17.818  1.00 33.95           N  
ATOM    754  CA  ALA B   6     -10.502 141.099  18.074  1.00 34.25           C  
ATOM    755  C   ALA B   6     -10.323 139.941  17.064  1.00 36.07           C  
ATOM    756  O   ALA B   6     -10.297 138.744  17.435  1.00 34.75           O  
ATOM    757  CB  ALA B   6     -11.903 141.680  18.017  1.00 34.67           C  
ATOM    758  N   ALA B   7     -10.112 140.309  15.812  1.00 32.91           N  
ATOM    759  CA  ALA B   7      -9.923 139.320  14.773  1.00 33.38           C  
ATOM    760  C   ALA B   7      -8.721 138.418  15.030  1.00 28.97           C  
ATOM    761  O   ALA B   7      -8.846 137.169  15.020  1.00 31.56           O  
ATOM    762  CB  ALA B   7      -9.766 140.033  13.452  1.00 36.60           C  
ATOM    763  N   TYR B   8      -7.564 139.041  15.276  1.00 30.14           N  
ATOM    764  CA  TYR B   8      -6.293 138.315  15.658  1.00 31.56           C  
ATOM    765  C   TYR B   8      -6.370 137.440  16.873  1.00 31.74           C  
ATOM    766  O   TYR B   8      -5.812 136.318  16.871  1.00 31.74           O  
ATOM    767  CB  TYR B   8      -5.132 139.299  15.794  1.00 33.10           C  
ATOM    768  CG  TYR B   8      -4.587 139.855  14.483  1.00 33.39           C  
ATOM    769  CD1 TYR B   8      -5.060 139.418  13.205  1.00 36.63           C  
ATOM    770  CD2 TYR B   8      -3.520 140.753  14.495  1.00 38.71           C  
ATOM    771  CE1 TYR B   8      -4.489 139.909  12.003  1.00 36.97           C  
ATOM    772  CE2 TYR B   8      -2.955 141.268  13.312  1.00 39.31           C  
ATOM    773  CZ  TYR B   8      -3.456 140.873  12.058  1.00 43.57           C  
ATOM    774  OH  TYR B   8      -2.848 141.357  10.892  1.00 43.16           O  
ATOM    775  N   PHE B   9      -7.052 137.948  17.926  1.00 35.96           N  
ATOM    776  CA  PHE B   9      -7.467 137.133  19.078  1.00 33.73           C  
ATOM    777  C   PHE B   9      -8.206 135.874  18.629  1.00 33.47           C  
ATOM    778  O   PHE B   9      -7.837 134.780  18.964  1.00 29.86           O  
ATOM    779  CB  PHE B   9      -8.373 137.923  20.040  1.00 37.23           C  
ATOM    780  CG  PHE B   9      -8.781 137.129  21.262  1.00 36.99           C  
ATOM    781  CD1 PHE B   9      -7.810 136.760  22.233  1.00 36.38           C  
ATOM    782  CD2 PHE B   9     -10.100 136.685  21.426  1.00 37.08           C  
ATOM    783  CE1 PHE B   9      -8.193 136.022  23.370  1.00 37.89           C  
ATOM    784  CE2 PHE B   9     -10.478 135.927  22.533  1.00 38.96           C  
ATOM    785  CZ  PHE B   9      -9.537 135.607  23.515  1.00 35.95           C  
ATOM    786  N   VAL B  10      -9.213 136.034  17.777  1.00 35.44           N  
ATOM    787  CA  VAL B  10      -9.939 134.865  17.292  1.00 31.23           C  
ATOM    788  C   VAL B  10      -9.027 133.910  16.499  1.00 31.36           C  
ATOM    789  O   VAL B  10      -9.070 132.651  16.742  1.00 30.41           O  
ATOM    790  CB  VAL B  10     -11.263 135.289  16.572  1.00 33.34           C  
ATOM    791  CG1 VAL B  10     -11.978 134.083  15.909  1.00 31.53           C  
ATOM    792  CG2 VAL B  10     -12.192 135.960  17.584  1.00 35.17           C  
ATOM    793  N   VAL B  11      -8.177 134.480  15.607  1.00 28.65           N  
ATOM    794  CA  VAL B  11      -7.153 133.663  14.871  1.00 28.94           C  
ATOM    795  C   VAL B  11      -6.242 132.808  15.791  1.00 29.01           C  
ATOM    796  O   VAL B  11      -6.062 131.620  15.514  1.00 26.92           O  
ATOM    797  CB  VAL B  11      -6.237 134.544  13.945  1.00 29.78           C  
ATOM    798  CG1 VAL B  11      -5.137 133.736  13.285  1.00 32.50           C  
ATOM    799  CG2 VAL B  11      -7.065 135.291  12.917  1.00 28.98           C  
ATOM    800  N   ALA B  12      -5.683 133.389  16.879  1.00 27.06           N  
ATOM    801  CA  ALA B  12      -4.851 132.611  17.761  1.00 28.84           C  
ATOM    802  C   ALA B  12      -5.629 131.411  18.341  1.00 32.26           C  
ATOM    803  O   ALA B  12      -5.103 130.266  18.391  1.00 30.74           O  
ATOM    804  CB  ALA B  12      -4.245 133.478  18.887  1.00 28.91           C  
ATOM    805  N   ILE B  13      -6.880 131.640  18.745  1.00 30.71           N  
ATOM    806  CA  ILE B  13      -7.687 130.544  19.302  1.00 30.68           C  
ATOM    807  C   ILE B  13      -7.902 129.413  18.300  1.00 28.80           C  
ATOM    808  O   ILE B  13      -7.738 128.224  18.618  1.00 30.29           O  
ATOM    809  CB  ILE B  13      -9.059 131.030  19.808  1.00 32.46           C  
ATOM    810  CG1 ILE B  13      -8.902 131.949  21.005  1.00 36.79           C  
ATOM    811  CG2 ILE B  13      -9.862 129.845  20.327  1.00 37.23           C  
ATOM    812  CD1 ILE B  13     -10.187 132.541  21.469  1.00 44.90           C  
ATOM    813  N   LEU B  14      -8.292 129.793  17.092  1.00 28.39           N  
ATOM    814  CA  LEU B  14      -8.467 128.821  16.029  1.00 30.16           C  
ATOM    815  C   LEU B  14      -7.214 128.023  15.656  1.00 29.88           C  
ATOM    816  O   LEU B  14      -7.304 126.791  15.384  1.00 31.28           O  
ATOM    817  CB  LEU B  14      -9.064 129.499  14.785  1.00 35.02           C  
ATOM    818  CG  LEU B  14     -10.465 130.122  14.924  1.00 38.21           C  
ATOM    819  CD1 LEU B  14     -10.899 130.789  13.610  1.00 42.36           C  
ATOM    820  CD2 LEU B  14     -11.479 129.101  15.343  1.00 42.21           C  
ATOM    821  N   PHE B  15      -6.047 128.684  15.635  1.00 32.61           N  
ATOM    822  CA  PHE B  15      -4.770 127.970  15.447  1.00 32.40           C  
ATOM    823  C   PHE B  15      -4.454 127.015  16.644  1.00 33.66           C  
ATOM    824  O   PHE B  15      -4.002 125.852  16.457  1.00 27.80           O  
ATOM    825  CB  PHE B  15      -3.589 128.922  15.208  1.00 32.24           C  
ATOM    826  CG  PHE B  15      -3.561 129.664  13.875  1.00 26.90           C  
ATOM    827  CD1 PHE B  15      -4.061 129.151  12.675  1.00 34.00           C  
ATOM    828  CD2 PHE B  15      -2.908 130.874  13.824  1.00 29.30           C  
ATOM    829  CE1 PHE B  15      -3.954 129.880  11.471  1.00 28.87           C  
ATOM    830  CE2 PHE B  15      -2.716 131.575  12.643  1.00 32.05           C  
ATOM    831  CZ  PHE B  15      -3.289 131.093  11.454  1.00 30.83           C  
ATOM    832  N   ILE B  16      -4.686 127.488  17.866  1.00 30.46           N  
ATOM    833  CA  ILE B  16      -4.433 126.644  19.042  1.00 31.61           C  
ATOM    834  C   ILE B  16      -5.343 125.439  19.055  1.00 30.72           C  
ATOM    835  O   ILE B  16      -4.860 124.332  19.254  1.00 29.78           O  
ATOM    836  CB  ILE B  16      -4.599 127.386  20.347  1.00 31.88           C  
ATOM    837  CG1 ILE B  16      -3.426 128.366  20.465  1.00 35.14           C  
ATOM    838  CG2 ILE B  16      -4.636 126.399  21.522  1.00 32.34           C  
ATOM    839  CD1 ILE B  16      -3.658 129.474  21.481  1.00 37.54           C  
ATOM    840  N   VAL B  17      -6.635 125.641  18.815  1.00 32.76           N  
ATOM    841  CA  VAL B  17      -7.573 124.490  18.759  1.00 32.69           C  
ATOM    842  C   VAL B  17      -7.236 123.613  17.568  1.00 31.41           C  
ATOM    843  O   VAL B  17      -7.274 122.359  17.641  1.00 32.40           O  
ATOM    844  CB  VAL B  17      -9.044 124.932  18.705  1.00 35.96           C  
ATOM    845  CG1 VAL B  17     -10.019 123.741  18.498  1.00 35.71           C  
ATOM    846  CG2 VAL B  17      -9.401 125.650  20.006  1.00 38.36           C  
ATOM    847  N   GLY B  18      -6.905 124.235  16.444  1.00 31.39           N  
ATOM    848  CA  GLY B  18      -6.491 123.427  15.274  1.00 30.39           C  
ATOM    849  C   GLY B  18      -5.294 122.529  15.597  1.00 30.32           C  
ATOM    850  O   GLY B  18      -5.308 121.341  15.299  1.00 30.86           O  
ATOM    851  N   LEU B  19      -4.247 123.110  16.198  1.00 30.21           N  
ATOM    852  CA  LEU B  19      -3.025 122.374  16.493  1.00 31.00           C  
ATOM    853  C   LEU B  19      -3.284 121.237  17.477  1.00 31.42           C  
ATOM    854  O   LEU B  19      -2.888 120.047  17.263  1.00 30.75           O  
ATOM    855  CB  LEU B  19      -1.917 123.330  16.980  1.00 33.87           C  
ATOM    856  CG  LEU B  19      -0.588 122.625  17.227  1.00 38.08           C  
ATOM    857  CD1 LEU B  19      -0.134 121.887  15.957  1.00 37.30           C  
ATOM    858  CD2 LEU B  19       0.483 123.580  17.738  1.00 41.12           C  
ATOM    859  N   LYS B  20      -4.020 121.563  18.510  1.00 32.87           N  
ATOM    860  CA  LYS B  20      -4.408 120.545  19.466  1.00 36.91           C  
ATOM    861  C   LYS B  20      -5.135 119.372  18.791  1.00 32.99           C  
ATOM    862  O   LYS B  20      -4.778 118.245  19.012  1.00 34.00           O  
ATOM    863  CB  LYS B  20      -5.299 121.126  20.555  1.00 44.19           C  
ATOM    864  CG  LYS B  20      -5.896 120.040  21.452  1.00 55.13           C  
ATOM    865  CD  LYS B  20      -6.383 120.550  22.799  1.00 62.11           C  
ATOM    866  CE  LYS B  20      -6.419 119.377  23.764  1.00 66.61           C  
ATOM    867  NZ  LYS B  20      -7.092 119.805  25.004  1.00 81.12           N  
ATOM    868  N   ARG B  21      -6.100 119.649  17.929  1.00 33.85           N  
ATOM    869  CA  ARG B  21      -6.925 118.585  17.360  1.00 32.24           C  
ATOM    870  C   ARG B  21      -6.128 117.745  16.358  1.00 34.20           C  
ATOM    871  O   ARG B  21      -6.316 116.519  16.286  1.00 33.79           O  
ATOM    872  CB  ARG B  21      -8.214 119.169  16.830  1.00 34.34           C  
ATOM    873  CG  ARG B  21      -9.178 119.587  17.959  1.00 37.68           C  
ATOM    874  CD  ARG B  21     -10.426 120.244  17.406  1.00 39.61           C  
ATOM    875  NE  ARG B  21     -11.309 119.243  16.809  1.00 48.55           N  
ATOM    876  CZ  ARG B  21     -12.257 118.555  17.453  1.00 48.71           C  
ATOM    877  NH1 ARG B  21     -12.496 118.761  18.738  1.00 51.06           N  
ATOM    878  NH2 ARG B  21     -13.000 117.670  16.779  1.00 47.69           N  
ATOM    879  N   MET B  22      -5.198 118.389  15.645  1.00 29.72           N  
ATOM    880  CA  MET B  22      -4.236 117.666  14.783  1.00 34.46           C  
ATOM    881  C   MET B  22      -3.283 116.715  15.512  1.00 37.55           C  
ATOM    882  O   MET B  22      -2.714 115.837  14.861  1.00 35.85           O  
ATOM    883  CB  MET B  22      -3.406 118.619  13.882  1.00 33.17           C  
ATOM    884  CG  MET B  22      -4.220 119.272  12.751  1.00 31.87           C  
ATOM    885  SD  MET B  22      -3.275 120.208  11.535  1.00 39.64           S  
ATOM    886  CE  MET B  22      -3.142 121.829  12.340  1.00 40.46           C  
ATOM    887  N   ALA B  23      -3.076 116.878  16.832  1.00 39.48           N  
ATOM    888  CA  ALA B  23      -2.142 115.978  17.576  1.00 34.83           C  
ATOM    889  C   ALA B  23      -2.751 114.623  18.022  1.00 37.64           C  
ATOM    890  O   ALA B  23      -2.022 113.772  18.597  1.00 38.80           O  
ATOM    891  CB  ALA B  23      -1.624 116.708  18.792  1.00 35.51           C  
ATOM    892  N   HIS B  24      -4.073 114.456  17.831  1.00 38.07           N  
ATOM    893  CA  HIS B  24      -4.805 113.239  18.201  1.00 41.79           C  
ATOM    894  C   HIS B  24      -5.472 112.637  16.985  1.00 38.90           C  
ATOM    895  O   HIS B  24      -6.155 113.344  16.254  1.00 43.03           O  
ATOM    896  CB  HIS B  24      -5.886 113.553  19.223  1.00 40.74           C  
ATOM    897  CG  HIS B  24      -5.339 114.136  20.466  1.00 47.65           C  
ATOM    898  ND1 HIS B  24      -4.978 113.368  21.550  1.00 58.12           N  
ATOM    899  CD2 HIS B  24      -5.013 115.409  20.782  1.00 57.39           C  
ATOM    900  CE1 HIS B  24      -4.467 114.144  22.490  1.00 62.64           C  
ATOM    901  NE2 HIS B  24      -4.498 115.392  22.058  1.00 62.78           N  
ATOM    902  N   PRO B  25      -5.360 111.331  16.814  1.00 43.02           N  
ATOM    903  CA  PRO B  25      -5.937 110.700  15.603  1.00 48.48           C  
ATOM    904  C   PRO B  25      -7.430 110.926  15.371  1.00 50.67           C  
ATOM    905  O   PRO B  25      -7.806 111.274  14.240  1.00 52.03           O  
ATOM    906  CB  PRO B  25      -5.598 109.196  15.768  1.00 47.70           C  
ATOM    907  CG  PRO B  25      -4.387 109.198  16.632  1.00 45.89           C  
ATOM    908  CD  PRO B  25      -4.523 110.381  17.578  1.00 43.59           C  
ATOM    909  N   THR B  26      -8.261 110.804  16.406  1.00 48.06           N  
ATOM    910  CA  THR B  26      -9.712 110.946  16.214  1.00 45.76           C  
ATOM    911  C   THR B  26     -10.180 112.332  15.784  1.00 42.37           C  
ATOM    912  O   THR B  26     -11.170 112.430  15.072  1.00 49.38           O  
ATOM    913  CB  THR B  26     -10.457 110.608  17.490  1.00 52.49           C  
ATOM    914  OG1 THR B  26      -9.948 111.425  18.534  1.00 60.14           O  
ATOM    915  CG2 THR B  26     -10.251 109.125  17.860  1.00 53.04           C  
ATOM    916  N   THR B  27      -9.473 113.392  16.188  1.00 40.73           N  
ATOM    917  CA  THR B  27      -9.840 114.785  15.847  1.00 36.70           C  
ATOM    918  C   THR B  27      -8.967 115.446  14.748  1.00 37.41           C  
ATOM    919  O   THR B  27      -9.213 116.586  14.371  1.00 38.05           O  
ATOM    920  CB  THR B  27      -9.781 115.652  17.124  1.00 38.32           C  
ATOM    921  OG1 THR B  27      -8.485 115.586  17.677  1.00 39.03           O  
ATOM    922  CG2 THR B  27     -10.702 115.108  18.240  1.00 42.64           C  
ATOM    923  N   ALA B  28      -7.965 114.741  14.226  1.00 42.08           N  
ATOM    924  CA  ALA B  28      -6.930 115.353  13.306  1.00 42.54           C  
ATOM    925  C   ALA B  28      -7.449 116.000  12.046  1.00 44.31           C  
ATOM    926  O   ALA B  28      -7.044 117.137  11.721  1.00 45.12           O  
ATOM    927  CB  ALA B  28      -5.842 114.346  12.946  1.00 42.01           C  
ATOM    928  N   LYS B  29      -8.353 115.310  11.361  1.00 42.47           N  
ATOM    929  CA  LYS B  29      -8.991 115.837  10.154  1.00 43.70           C  
ATOM    930  C   LYS B  29      -9.704 117.120  10.416  1.00 38.62           C  
ATOM    931  O   LYS B  29      -9.615 118.053   9.621  1.00 39.09           O  
ATOM    932  CB  LYS B  29     -10.050 114.861   9.586  1.00 54.37           C  
ATOM    933  CG  LYS B  29      -9.497 113.635   8.908  1.00 68.03           C  
ATOM    934  CD  LYS B  29     -10.545 112.536   8.702  1.00 80.15           C  
ATOM    935  CE  LYS B  29     -11.711 112.997   7.824  1.00 81.42           C  
ATOM    936  NZ  LYS B  29     -11.256 113.466   6.481  1.00 78.30           N  
ATOM    937  N   SER B  30     -10.490 117.174  11.490  1.00 35.63           N  
ATOM    938  CA  SER B  30     -11.159 118.431  11.816  1.00 35.32           C  
ATOM    939  C   SER B  30     -10.188 119.565  12.190  1.00 36.81           C  
ATOM    940  O   SER B  30     -10.522 120.744  12.040  1.00 39.17           O  
ATOM    941  CB  SER B  30     -12.136 118.215  12.962  1.00 40.29           C  
ATOM    942  OG  SER B  30     -11.453 117.933  14.184  1.00 40.69           O  
ATOM    943  N   GLY B  31      -9.018 119.224  12.747  1.00 37.72           N  
ATOM    944  CA  GLY B  31      -8.060 120.234  13.230  1.00 35.75           C  
ATOM    945  C   GLY B  31      -7.474 121.142  12.131  1.00 35.80           C  
ATOM    946  O   GLY B  31      -7.356 122.367  12.321  1.00 33.97           O  
ATOM    947  N   ILE B  32      -7.124 120.562  10.977  1.00 30.99           N  
ATOM    948  CA  ILE B  32      -6.724 121.396   9.839  1.00 35.56           C  
ATOM    949  C   ILE B  32      -7.822 122.404   9.404  1.00 37.36           C  
ATOM    950  O   ILE B  32      -7.534 123.564   9.016  1.00 39.71           O  
ATOM    951  CB  ILE B  32      -6.188 120.568   8.637  1.00 37.74           C  
ATOM    952  CG1 ILE B  32      -5.550 121.497   7.548  1.00 38.20           C  
ATOM    953  CG2 ILE B  32      -7.300 119.712   8.012  1.00 37.93           C  
ATOM    954  CD1 ILE B  32      -4.524 122.496   8.055  1.00 39.74           C  
ATOM    955  N   VAL B  33      -9.079 122.013   9.558  1.00 35.80           N  
ATOM    956  CA  VAL B  33     -10.216 122.874   9.215  1.00 36.15           C  
ATOM    957  C   VAL B  33     -10.328 124.097  10.151  1.00 33.73           C  
ATOM    958  O   VAL B  33     -10.510 125.229   9.705  1.00 33.53           O  
ATOM    959  CB  VAL B  33     -11.590 122.071   9.180  1.00 40.88           C  
ATOM    960  CG1 VAL B  33     -12.776 123.000   8.920  1.00 42.36           C  
ATOM    961  CG2 VAL B  33     -11.567 121.006   8.095  1.00 38.85           C  
ATOM    962  N   TRP B  34     -10.272 123.878  11.445  1.00 33.22           N  
ATOM    963  CA  TRP B  34     -10.260 125.032  12.433  1.00 35.27           C  
ATOM    964  C   TRP B  34      -9.111 125.999  12.121  1.00 33.38           C  
ATOM    965  O   TRP B  34      -9.292 127.211  12.025  1.00 37.90           O  
ATOM    966  CB  TRP B  34     -10.037 124.511  13.831  1.00 35.36           C  
ATOM    967  CG  TRP B  34     -11.210 123.949  14.482  1.00 38.94           C  
ATOM    968  CD1 TRP B  34     -11.721 122.695  14.328  1.00 41.09           C  
ATOM    969  CD2 TRP B  34     -11.994 124.579  15.485  1.00 44.98           C  
ATOM    970  NE1 TRP B  34     -12.785 122.507  15.146  1.00 39.90           N  
ATOM    971  CE2 TRP B  34     -12.986 123.642  15.886  1.00 47.74           C  
ATOM    972  CE3 TRP B  34     -11.942 125.828  16.121  1.00 48.13           C  
ATOM    973  CZ2 TRP B  34     -13.956 123.935  16.881  1.00 44.51           C  
ATOM    974  CZ3 TRP B  34     -12.939 126.122  17.137  1.00 52.41           C  
ATOM    975  CH2 TRP B  34     -13.910 125.174  17.484  1.00 47.66           C  
ATOM    976  N   ALA B  35      -7.924 125.426  11.891  1.00 30.89           N  
ATOM    977  CA  ALA B  35      -6.778 126.214  11.467  1.00 31.61           C  
ATOM    978  C   ALA B  35      -6.943 126.994  10.196  1.00 29.07           C  
ATOM    979  O   ALA B  35      -6.539 128.167  10.115  1.00 28.25           O  
ATOM    980  CB  ALA B  35      -5.513 125.356  11.390  1.00 33.63           C  
ATOM    981  N   GLY B  36      -7.454 126.339   9.159  1.00 31.20           N  
ATOM    982  CA  GLY B  36      -7.815 127.070   7.927  1.00 30.33           C  
ATOM    983  C   GLY B  36      -8.719 128.299   8.087  1.00 30.97           C  
ATOM    984  O   GLY B  36      -8.441 129.363   7.548  1.00 32.69           O  
ATOM    985  N   TRP B  37      -9.780 128.175   8.866  1.00 31.37           N  
ATOM    986  CA  TRP B  37     -10.597 129.339   9.210  1.00 30.86           C  
ATOM    987  C   TRP B  37      -9.827 130.419   9.871  1.00 34.25           C  
ATOM    988  O   TRP B  37     -10.052 131.593   9.537  1.00 33.58           O  
ATOM    989  CB  TRP B  37     -11.800 128.930  10.084  1.00 34.34           C  
ATOM    990  CG  TRP B  37     -12.849 128.323   9.254  1.00 40.07           C  
ATOM    991  CD1 TRP B  37     -13.329 127.047   9.327  1.00 44.37           C  
ATOM    992  CD2 TRP B  37     -13.509 128.948   8.140  1.00 42.77           C  
ATOM    993  NE1 TRP B  37     -14.249 126.840   8.333  1.00 45.01           N  
ATOM    994  CE2 TRP B  37     -14.393 127.989   7.594  1.00 49.39           C  
ATOM    995  CE3 TRP B  37     -13.453 130.234   7.568  1.00 47.10           C  
ATOM    996  CZ2 TRP B  37     -15.233 128.272   6.484  1.00 48.19           C  
ATOM    997  CZ3 TRP B  37     -14.288 130.523   6.443  1.00 51.96           C  
ATOM    998  CH2 TRP B  37     -15.163 129.534   5.928  1.00 49.98           C  
ATOM    999  N   GLY B  38      -8.915 130.067  10.812  1.00 29.17           N  
ATOM   1000  CA  GLY B  38      -8.055 131.100  11.309  1.00 27.82           C  
ATOM   1001  C   GLY B  38      -7.229 131.846  10.289  1.00 27.80           C  
ATOM   1002  O   GLY B  38      -7.068 133.073  10.382  1.00 29.98           O  
ATOM   1003  N   MET B  39      -6.632 131.112   9.369  1.00 27.99           N  
ATOM   1004  CA  MET B  39      -5.808 131.744   8.359  1.00 32.44           C  
ATOM   1005  C   MET B  39      -6.664 132.695   7.487  1.00 34.09           C  
ATOM   1006  O   MET B  39      -6.224 133.803   7.196  1.00 32.98           O  
ATOM   1007  CB  MET B  39      -5.143 130.678   7.439  1.00 28.04           C  
ATOM   1008  CG  MET B  39      -4.041 131.228   6.516  1.00 33.51           C  
ATOM   1009  SD  MET B  39      -2.603 131.855   7.480  1.00 35.17           S  
ATOM   1010  CE  MET B  39      -2.079 130.270   8.160  1.00 37.05           C  
ATOM   1011  N   VAL B  40      -7.838 132.231   7.035  1.00 34.99           N  
ATOM   1012  CA  VAL B  40      -8.790 133.099   6.258  1.00 33.91           C  
ATOM   1013  C   VAL B  40      -9.107 134.406   6.996  1.00 33.96           C  
ATOM   1014  O   VAL B  40      -9.031 135.507   6.409  1.00 29.57           O  
ATOM   1015  CB  VAL B  40     -10.112 132.375   5.972  1.00 35.20           C  
ATOM   1016  CG1 VAL B  40     -11.166 133.339   5.352  1.00 38.63           C  
ATOM   1017  CG2 VAL B  40      -9.875 131.216   5.022  1.00 38.11           C  
ATOM   1018  N   LEU B  41      -9.425 134.280   8.306  1.00 31.58           N  
ATOM   1019  CA  LEU B  41      -9.770 135.465   9.096  1.00 31.45           C  
ATOM   1020  C   LEU B  41      -8.545 136.389   9.230  1.00 31.72           C  
ATOM   1021  O   LEU B  41      -8.660 137.630   9.196  1.00 28.80           O  
ATOM   1022  CB  LEU B  41     -10.392 135.052  10.437  1.00 33.87           C  
ATOM   1023  CG  LEU B  41     -10.505 136.212  11.452  1.00 34.64           C  
ATOM   1024  CD1 LEU B  41     -11.405 137.260  10.843  1.00 32.72           C  
ATOM   1025  CD2 LEU B  41     -11.079 135.762  12.797  1.00 37.54           C  
ATOM   1026  N   ALA B  42      -7.352 135.809   9.386  1.00 33.39           N  
ATOM   1027  CA  ALA B  42      -6.132 136.654   9.538  1.00 34.34           C  
ATOM   1028  C   ALA B  42      -5.858 137.510   8.289  1.00 30.71           C  
ATOM   1029  O   ALA B  42      -5.568 138.705   8.392  1.00 27.73           O  
ATOM   1030  CB  ALA B  42      -4.925 135.836   9.818  1.00 31.58           C  
ATOM   1031  N   VAL B  43      -5.906 136.861   7.149  1.00 26.79           N  
ATOM   1032  CA  VAL B  43      -5.657 137.549   5.864  1.00 34.71           C  
ATOM   1033  C   VAL B  43      -6.739 138.631   5.644  1.00 35.56           C  
ATOM   1034  O   VAL B  43      -6.389 139.785   5.404  1.00 34.84           O  
ATOM   1035  CB  VAL B  43      -5.630 136.554   4.687  1.00 34.85           C  
ATOM   1036  CG1 VAL B  43      -5.571 137.276   3.350  1.00 35.62           C  
ATOM   1037  CG2 VAL B  43      -4.437 135.572   4.825  1.00 32.20           C  
ATOM   1038  N   LEU B  44      -8.019 138.266   5.831  1.00 38.00           N  
ATOM   1039  CA  LEU B  44      -9.134 139.225   5.698  1.00 38.56           C  
ATOM   1040  C   LEU B  44      -8.985 140.414   6.621  1.00 35.60           C  
ATOM   1041  O   LEU B  44      -9.045 141.562   6.180  1.00 33.97           O  
ATOM   1042  CB  LEU B  44     -10.501 138.540   5.857  1.00 40.92           C  
ATOM   1043  CG  LEU B  44     -10.975 137.620   4.686  1.00 40.96           C  
ATOM   1044  CD1 LEU B  44     -12.326 137.009   4.992  1.00 40.76           C  
ATOM   1045  CD2 LEU B  44     -11.094 138.270   3.301  1.00 47.89           C  
ATOM   1046  N   ALA B  45      -8.755 140.174   7.900  1.00 32.67           N  
ATOM   1047  CA  ALA B  45      -8.617 141.303   8.835  1.00 32.65           C  
ATOM   1048  C   ALA B  45      -7.494 142.261   8.469  1.00 32.94           C  
ATOM   1049  O   ALA B  45      -7.559 143.438   8.775  1.00 34.76           O  
ATOM   1050  CB  ALA B  45      -8.416 140.787  10.252  1.00 34.94           C  
ATOM   1051  N   THR B  46      -6.433 141.745   7.845  1.00 33.76           N  
ATOM   1052  CA  THR B  46      -5.230 142.520   7.626  1.00 34.18           C  
ATOM   1053  C   THR B  46      -5.366 143.630   6.562  1.00 34.33           C  
ATOM   1054  O   THR B  46      -4.605 144.625   6.599  1.00 31.45           O  
ATOM   1055  CB  THR B  46      -3.996 141.578   7.432  1.00 36.41           C  
ATOM   1056  OG1 THR B  46      -3.910 140.672   8.556  1.00 31.68           O  
ATOM   1057  CG2 THR B  46      -2.706 142.377   7.380  1.00 33.00           C  
ATOM   1058  N   PHE B  47      -6.339 143.510   5.648  1.00 32.89           N  
ATOM   1059  CA  PHE B  47      -6.591 144.601   4.713  1.00 35.58           C  
ATOM   1060  C   PHE B  47      -7.047 145.891   5.379  1.00 38.83           C  
ATOM   1061  O   PHE B  47      -6.913 146.965   4.794  1.00 42.34           O  
ATOM   1062  CB  PHE B  47      -7.636 144.178   3.676  1.00 35.32           C  
ATOM   1063  CG  PHE B  47      -7.111 143.198   2.662  1.00 36.11           C  
ATOM   1064  CD1 PHE B  47      -6.280 143.626   1.648  1.00 42.05           C  
ATOM   1065  CD2 PHE B  47      -7.472 141.850   2.706  1.00 37.24           C  
ATOM   1066  CE1 PHE B  47      -5.766 142.717   0.700  1.00 43.63           C  
ATOM   1067  CE2 PHE B  47      -6.984 140.944   1.760  1.00 36.97           C  
ATOM   1068  CZ  PHE B  47      -6.124 141.381   0.762  1.00 39.08           C  
ATOM   1069  N   PHE B  48      -7.607 145.794   6.592  1.00 38.58           N  
ATOM   1070  CA  PHE B  48      -8.045 146.966   7.356  1.00 40.71           C  
ATOM   1071  C   PHE B  48      -6.968 147.623   8.223  1.00 42.97           C  
ATOM   1072  O   PHE B  48      -7.276 148.489   9.026  1.00 44.43           O  
ATOM   1073  CB  PHE B  48      -9.232 146.561   8.241  1.00 42.91           C  
ATOM   1074  CG  PHE B  48     -10.400 146.012   7.476  1.00 48.31           C  
ATOM   1075  CD1 PHE B  48     -10.524 144.651   7.225  1.00 47.94           C  
ATOM   1076  CD2 PHE B  48     -11.378 146.871   6.987  1.00 52.78           C  
ATOM   1077  CE1 PHE B  48     -11.612 144.139   6.538  1.00 49.19           C  
ATOM   1078  CE2 PHE B  48     -12.474 146.357   6.307  1.00 56.85           C  
ATOM   1079  CZ  PHE B  48     -12.585 144.987   6.071  1.00 53.88           C  
ATOM   1080  N   TRP B  49      -5.711 147.214   8.097  1.00 44.59           N  
ATOM   1081  CA  TRP B  49      -4.649 147.790   8.935  1.00 46.45           C  
ATOM   1082  C   TRP B  49      -4.485 149.302   8.617  1.00 49.00           C  
ATOM   1083  O   TRP B  49      -4.598 149.688   7.459  1.00 46.09           O  
ATOM   1084  CB  TRP B  49      -3.364 147.019   8.683  1.00 43.98           C  
ATOM   1085  CG  TRP B  49      -2.267 147.276   9.595  1.00 40.11           C  
ATOM   1086  CD1 TRP B  49      -1.476 148.371   9.621  1.00 42.53           C  
ATOM   1087  CD2 TRP B  49      -1.729 146.372  10.563  1.00 38.49           C  
ATOM   1088  NE1 TRP B  49      -0.511 148.238  10.570  1.00 41.87           N  
ATOM   1089  CE2 TRP B  49      -0.641 147.023  11.171  1.00 39.08           C  
ATOM   1090  CE3 TRP B  49      -2.095 145.103  11.004  1.00 39.30           C  
ATOM   1091  CZ2 TRP B  49       0.100 146.454  12.190  1.00 44.57           C  
ATOM   1092  CZ3 TRP B  49      -1.363 144.530  12.002  1.00 43.52           C  
ATOM   1093  CH2 TRP B  49      -0.279 145.205  12.610  1.00 43.34           C  
ATOM   1094  N   PRO B  50      -4.243 150.155   9.639  1.00 51.94           N  
ATOM   1095  CA  PRO B  50      -4.143 151.601   9.365  1.00 53.05           C  
ATOM   1096  C   PRO B  50      -2.971 151.995   8.494  1.00 52.52           C  
ATOM   1097  O   PRO B  50      -1.831 151.533   8.715  1.00 51.02           O  
ATOM   1098  CB  PRO B  50      -3.949 152.227  10.751  1.00 56.96           C  
ATOM   1099  CG  PRO B  50      -4.487 151.205  11.696  1.00 60.02           C  
ATOM   1100  CD  PRO B  50      -4.156 149.882  11.083  1.00 54.18           C  
ATOM   1101  N   GLY B  51      -3.256 152.851   7.522  1.00 51.68           N  
ATOM   1102  CA  GLY B  51      -2.235 153.379   6.640  1.00 48.69           C  
ATOM   1103  C   GLY B  51      -1.849 152.493   5.476  1.00 49.53           C  
ATOM   1104  O   GLY B  51      -0.869 152.785   4.844  1.00 52.84           O  
ATOM   1105  N   MET B  52      -2.593 151.428   5.171  1.00 44.30           N  
ATOM   1106  CA  MET B  52      -2.158 150.519   4.121  1.00 46.53           C  
ATOM   1107  C   MET B  52      -2.404 151.126   2.762  1.00 48.98           C  
ATOM   1108  O   MET B  52      -3.469 151.649   2.543  1.00 50.09           O  
ATOM   1109  CB  MET B  52      -2.934 149.229   4.161  1.00 46.66           C  
ATOM   1110  CG  MET B  52      -2.677 148.430   5.415  1.00 60.54           C  
ATOM   1111  SD  MET B  52      -1.523 147.116   5.132  1.00 57.29           S  
ATOM   1112  CE  MET B  52      -2.583 146.098   4.086  1.00 53.02           C  
ATOM   1113  N   GLY B  53      -1.436 150.985   1.858  1.00 45.74           N  
ATOM   1114  CA  GLY B  53      -1.595 151.242   0.457  1.00 43.89           C  
ATOM   1115  C   GLY B  53      -1.257 149.990  -0.323  1.00 46.95           C  
ATOM   1116  O   GLY B  53      -1.228 148.873   0.234  1.00 42.09           O  
ATOM   1117  N   ASN B  54      -1.084 150.180  -1.630  1.00 41.32           N  
ATOM   1118  CA  ASN B  54      -0.628 149.138  -2.580  1.00 41.86           C  
ATOM   1119  C   ASN B  54      -1.577 147.942  -2.642  1.00 43.16           C  
ATOM   1120  O   ASN B  54      -1.140 146.785  -2.722  1.00 45.42           O  
ATOM   1121  CB  ASN B  54       0.825 148.713  -2.222  1.00 45.89           C  
ATOM   1122  CG  ASN B  54       1.806 149.902  -2.220  1.00 44.45           C  
ATOM   1123  OD1 ASN B  54       2.643 150.067  -1.330  1.00 42.77           O  
ATOM   1124  ND2 ASN B  54       1.666 150.753  -3.213  1.00 44.24           N  
ATOM   1125  N   PHE B  55      -2.879 148.215  -2.611  1.00 38.61           N  
ATOM   1126  CA  PHE B  55      -3.887 147.145  -2.466  1.00 37.15           C  
ATOM   1127  C   PHE B  55      -3.895 146.252  -3.644  1.00 37.23           C  
ATOM   1128  O   PHE B  55      -4.063 145.033  -3.480  1.00 38.08           O  
ATOM   1129  CB  PHE B  55      -5.311 147.660  -2.126  1.00 41.39           C  
ATOM   1130  CG  PHE B  55      -5.471 148.137  -0.702  1.00 38.83           C  
ATOM   1131  CD1 PHE B  55      -5.547 147.225   0.346  1.00 41.85           C  
ATOM   1132  CD2 PHE B  55      -5.513 149.486  -0.404  1.00 39.29           C  
ATOM   1133  CE1 PHE B  55      -5.696 147.660   1.661  1.00 42.98           C  
ATOM   1134  CE2 PHE B  55      -5.627 149.933   0.908  1.00 45.48           C  
ATOM   1135  CZ  PHE B  55      -5.718 149.019   1.953  1.00 41.87           C  
ATOM   1136  N   ALA B  56      -3.601 146.797  -4.833  1.00 38.84           N  
ATOM   1137  CA  ALA B  56      -3.526 145.921  -6.075  1.00 37.22           C  
ATOM   1138  C   ALA B  56      -2.319 145.011  -6.080  1.00 33.73           C  
ATOM   1139  O   ALA B  56      -2.442 143.826  -6.445  1.00 38.63           O  
ATOM   1140  CB  ALA B  56      -3.603 146.749  -7.393  1.00 37.73           C  
ATOM   1141  N   LEU B  57      -1.156 145.531  -5.661  1.00 38.28           N  
ATOM   1142  CA  LEU B  57       0.079 144.695  -5.467  1.00 34.53           C  
ATOM   1143  C   LEU B  57      -0.120 143.551  -4.491  1.00 33.04           C  
ATOM   1144  O   LEU B  57       0.110 142.376  -4.810  1.00 33.14           O  
ATOM   1145  CB  LEU B  57       1.231 145.559  -5.046  1.00 38.20           C  
ATOM   1146  CG  LEU B  57       1.816 146.486  -6.175  1.00 45.95           C  
ATOM   1147  CD1 LEU B  57       3.038 147.258  -5.672  1.00 46.01           C  
ATOM   1148  CD2 LEU B  57       2.173 145.716  -7.437  1.00 46.70           C  
ATOM   1149  N   ILE B  58      -0.716 143.885  -3.358  1.00 35.21           N  
ATOM   1150  CA  ILE B  58      -1.022 142.909  -2.329  1.00 34.48           C  
ATOM   1151  C   ILE B  58      -1.866 141.843  -2.920  1.00 35.32           C  
ATOM   1152  O   ILE B  58      -1.517 140.663  -2.854  1.00 37.15           O  
ATOM   1153  CB  ILE B  58      -1.669 143.531  -1.079  1.00 33.96           C  
ATOM   1154  CG1 ILE B  58      -0.664 144.491  -0.432  1.00 34.92           C  
ATOM   1155  CG2 ILE B  58      -2.055 142.428  -0.078  1.00 41.21           C  
ATOM   1156  CD1 ILE B  58      -1.151 145.262   0.795  1.00 37.92           C  
ATOM   1157  N   LEU B  59      -2.948 142.229  -3.571  1.00 36.69           N  
ATOM   1158  CA  LEU B  59      -3.898 141.198  -4.032  1.00 38.28           C  
ATOM   1159  C   LEU B  59      -3.300 140.307  -5.117  1.00 33.73           C  
ATOM   1160  O   LEU B  59      -3.496 139.070  -5.146  1.00 30.04           O  
ATOM   1161  CB  LEU B  59      -5.203 141.859  -4.457  1.00 46.56           C  
ATOM   1162  CG  LEU B  59      -6.460 141.011  -4.442  1.00 57.18           C  
ATOM   1163  CD1 LEU B  59      -6.818 140.596  -3.017  1.00 59.26           C  
ATOM   1164  CD2 LEU B  59      -7.578 141.829  -5.086  1.00 59.96           C  
ATOM   1165  N   LEU B  60      -2.526 140.930  -5.990  1.00 34.31           N  
ATOM   1166  CA  LEU B  60      -1.798 140.181  -7.051  1.00 37.36           C  
ATOM   1167  C   LEU B  60      -0.834 139.131  -6.482  1.00 33.56           C  
ATOM   1168  O   LEU B  60      -0.771 137.990  -6.947  1.00 32.59           O  
ATOM   1169  CB  LEU B  60      -1.018 141.214  -7.920  1.00 41.52           C  
ATOM   1170  CG  LEU B  60      -0.193 140.727  -9.085  1.00 46.26           C  
ATOM   1171  CD1 LEU B  60      -1.012 139.740  -9.915  1.00 51.45           C  
ATOM   1172  CD2 LEU B  60       0.342 141.896  -9.913  1.00 47.54           C  
ATOM   1173  N   ALA B  61      -0.054 139.549  -5.479  1.00 33.87           N  
ATOM   1174  CA  ALA B  61       0.916 138.650  -4.827  1.00 31.62           C  
ATOM   1175  C   ALA B  61       0.259 137.508  -4.093  1.00 33.36           C  
ATOM   1176  O   ALA B  61       0.656 136.343  -4.243  1.00 33.39           O  
ATOM   1177  CB  ALA B  61       1.787 139.462  -3.895  1.00 33.68           C  
ATOM   1178  N   LEU B  62      -0.809 137.812  -3.353  1.00 33.09           N  
ATOM   1179  CA  LEU B  62      -1.589 136.756  -2.728  1.00 30.75           C  
ATOM   1180  C   LEU B  62      -2.052 135.729  -3.718  1.00 36.97           C  
ATOM   1181  O   LEU B  62      -1.900 134.510  -3.487  1.00 38.03           O  
ATOM   1182  CB  LEU B  62      -2.796 137.352  -2.002  1.00 31.26           C  
ATOM   1183  CG  LEU B  62      -2.496 138.220  -0.775  1.00 34.41           C  
ATOM   1184  CD1 LEU B  62      -3.763 138.884  -0.281  1.00 33.09           C  
ATOM   1185  CD2 LEU B  62      -1.876 137.356   0.341  1.00 37.50           C  
ATOM   1186  N   LEU B  63      -2.678 136.199  -4.811  1.00 37.52           N  
ATOM   1187  CA  LEU B  63      -3.116 135.316  -5.861  1.00 37.69           C  
ATOM   1188  C   LEU B  63      -1.990 134.537  -6.513  1.00 34.98           C  
ATOM   1189  O   LEU B  63      -2.104 133.344  -6.667  1.00 32.90           O  
ATOM   1190  CB  LEU B  63      -3.851 136.114  -6.980  1.00 51.99           C  
ATOM   1191  CG  LEU B  63      -5.255 136.677  -6.653  1.00 58.90           C  
ATOM   1192  CD1 LEU B  63      -5.776 137.555  -7.803  1.00 65.41           C  
ATOM   1193  CD2 LEU B  63      -6.245 135.552  -6.359  1.00 62.14           C  
ATOM   1194  N   LEU B  64      -0.913 135.179  -6.950  1.00 37.72           N  
ATOM   1195  CA  LEU B  64       0.163 134.381  -7.589  1.00 39.21           C  
ATOM   1196  C   LEU B  64       0.712 133.248  -6.654  1.00 44.21           C  
ATOM   1197  O   LEU B  64       0.797 132.068  -7.044  1.00 41.60           O  
ATOM   1198  CB  LEU B  64       1.280 135.278  -8.010  1.00 42.35           C  
ATOM   1199  CG  LEU B  64       0.931 136.279  -9.138  1.00 54.31           C  
ATOM   1200  CD1 LEU B  64       2.024 137.328  -9.213  1.00 46.16           C  
ATOM   1201  CD2 LEU B  64       0.737 135.551 -10.485  1.00 56.20           C  
ATOM   1202  N   GLY B  65       1.014 133.611  -5.406  1.00 36.37           N  
ATOM   1203  CA  GLY B  65       1.578 132.662  -4.483  1.00 40.16           C  
ATOM   1204  C   GLY B  65       0.709 131.485  -4.219  1.00 36.76           C  
ATOM   1205  O   GLY B  65       1.142 130.344  -4.309  1.00 38.65           O  
ATOM   1206  N   SER B  66      -0.538 131.789  -3.909  1.00 39.24           N  
ATOM   1207  CA  SER B  66      -1.469 130.808  -3.395  1.00 44.75           C  
ATOM   1208  C   SER B  66      -2.006 129.929  -4.528  1.00 39.00           C  
ATOM   1209  O   SER B  66      -2.136 128.722  -4.343  1.00 33.51           O  
ATOM   1210  CB  SER B  66      -2.595 131.499  -2.587  1.00 44.19           C  
ATOM   1211  OG  SER B  66      -3.354 132.284  -3.473  1.00 50.90           O  
ATOM   1212  N   VAL B  67      -2.236 130.481  -5.716  1.00 38.63           N  
ATOM   1213  CA  VAL B  67      -2.767 129.617  -6.804  1.00 42.45           C  
ATOM   1214  C   VAL B  67      -1.742 128.559  -7.271  1.00 35.72           C  
ATOM   1215  O   VAL B  67      -2.071 127.378  -7.371  1.00 38.26           O  
ATOM   1216  CB  VAL B  67      -3.346 130.450  -7.997  1.00 47.49           C  
ATOM   1217  CG1 VAL B  67      -3.678 129.549  -9.213  1.00 46.99           C  
ATOM   1218  CG2 VAL B  67      -4.594 131.206  -7.502  1.00 46.21           C  
ATOM   1219  N   VAL B  68      -0.528 129.002  -7.532  1.00 34.29           N  
ATOM   1220  CA  VAL B  68       0.539 128.140  -7.994  1.00 36.70           C  
ATOM   1221  C   VAL B  68       0.882 127.097  -6.886  1.00 39.75           C  
ATOM   1222  O   VAL B  68       1.055 125.890  -7.159  1.00 39.12           O  
ATOM   1223  CB  VAL B  68       1.781 128.988  -8.362  1.00 43.93           C  
ATOM   1224  CG1 VAL B  68       2.935 128.096  -8.820  1.00 44.46           C  
ATOM   1225  CG2 VAL B  68       1.460 130.048  -9.445  1.00 47.07           C  
ATOM   1226  N   ALA B  69       0.951 127.545  -5.630  1.00 34.44           N  
ATOM   1227  CA  ALA B  69       1.193 126.595  -4.509  1.00 34.24           C  
ATOM   1228  C   ALA B  69       0.096 125.553  -4.420  1.00 35.23           C  
ATOM   1229  O   ALA B  69       0.374 124.385  -4.234  1.00 33.66           O  
ATOM   1230  CB  ALA B  69       1.296 127.351  -3.196  1.00 34.29           C  
ATOM   1231  N  ATRP B  70      -1.163 125.997  -4.538  0.50 40.61           N  
ATOM   1233  CA ATRP B  70      -2.337 125.094  -4.488  0.50 42.10           C  
ATOM   1235  C  ATRP B  70      -2.306 124.133  -5.666  0.50 39.46           C  
ATOM   1237  O  ATRP B  70      -2.509 122.918  -5.500  0.50 39.11           O  
ATOM   1239  CB ATRP B  70      -3.675 125.887  -4.445  0.50 44.82           C  
ATOM   1241  CG ATRP B  70      -4.863 125.038  -3.976  0.50 46.24           C  
ATOM   1243  CD1ATRP B  70      -5.427 123.997  -4.651  0.50 47.55           C  
ATOM   1245  CD2ATRP B  70      -5.595 125.148  -2.732  0.50 47.72           C  
ATOM   1247  NE1ATRP B  70      -6.449 123.451  -3.916  0.50 50.75           N  
ATOM   1249  CE2ATRP B  70      -6.583 124.138  -2.738  0.50 51.05           C  
ATOM   1251  CE3ATRP B  70      -5.506 125.985  -1.617  0.50 48.46           C  
ATOM   1253  CZ2ATRP B  70      -7.466 123.931  -1.654  0.50 48.61           C  
ATOM   1255  CZ3ATRP B  70      -6.396 125.797  -0.571  0.50 44.71           C  
ATOM   1257  CH2ATRP B  70      -7.363 124.782  -0.598  0.50 43.52           C  
ATOM   1259  N   TRP B  71      -2.001 124.675  -6.842  1.00 41.45           N  
ATOM   1260  CA  TRP B  71      -1.918 123.891  -8.083  1.00 45.79           C  
ATOM   1261  C   TRP B  71      -0.842 122.778  -7.950  1.00 45.16           C  
ATOM   1262  O   TRP B  71      -1.142 121.604  -8.188  1.00 39.13           O  
ATOM   1263  CB  TRP B  71      -1.708 124.821  -9.289  1.00 49.29           C  
ATOM   1264  CG  TRP B  71      -1.448 124.073 -10.542  1.00 67.65           C  
ATOM   1265  CD1 TRP B  71      -2.373 123.529 -11.373  1.00 72.15           C  
ATOM   1266  CD2 TRP B  71      -0.153 123.732 -11.097  1.00 84.54           C  
ATOM   1267  NE1 TRP B  71      -1.748 122.877 -12.416  1.00 76.24           N  
ATOM   1268  CE2 TRP B  71      -0.390 122.983 -12.271  1.00 81.37           C  
ATOM   1269  CE3 TRP B  71       1.182 123.987 -10.707  1.00 86.91           C  
ATOM   1270  CZ2 TRP B  71       0.653 122.480 -13.066  1.00 86.04           C  
ATOM   1271  CZ3 TRP B  71       2.222 123.498 -11.502  1.00 86.45           C  
ATOM   1272  CH2 TRP B  71       1.948 122.752 -12.667  1.00 94.41           C  
ATOM   1273  N   ALA B  72       0.360 123.121  -7.466  1.00 43.60           N  
ATOM   1274  CA  ALA B  72       1.379 122.093  -7.201  1.00 37.57           C  
ATOM   1275  C   ALA B  72       1.000 121.076  -6.157  1.00 38.44           C  
ATOM   1276  O   ALA B  72       1.204 119.906  -6.403  1.00 40.33           O  
ATOM   1277  CB  ALA B  72       2.689 122.733  -6.839  1.00 41.48           C  
ATOM   1278  N   ALA B  73       0.439 121.507  -5.005  1.00 39.40           N  
ATOM   1279  CA  ALA B  73       0.040 120.588  -3.884  1.00 37.98           C  
ATOM   1280  C   ALA B  73      -0.899 119.451  -4.299  1.00 39.34           C  
ATOM   1281  O   ALA B  73      -0.826 118.327  -3.772  1.00 38.58           O  
ATOM   1282  CB  ALA B  73      -0.652 121.361  -2.758  1.00 37.15           C  
ATOM   1283  N   VAL B  74      -1.865 119.783  -5.153  1.00 42.23           N  
ATOM   1284  CA  VAL B  74      -2.949 118.816  -5.477  1.00 44.12           C  
ATOM   1285  C   VAL B  74      -2.584 117.919  -6.635  1.00 43.51           C  
ATOM   1286  O   VAL B  74      -3.183 116.916  -6.754  1.00 45.66           O  
ATOM   1287  CB  VAL B  74      -4.353 119.448  -5.658  1.00 45.67           C  
ATOM   1288  CG1 VAL B  74      -4.731 120.138  -4.351  1.00 48.31           C  
ATOM   1289  CG2 VAL B  74      -4.423 120.409  -6.850  1.00 41.71           C  
ATOM   1290  N   ARG B  75      -1.540 118.232  -7.399  1.00 52.69           N  
ATOM   1291  CA  ARG B  75      -1.117 117.390  -8.528  1.00 58.42           C  
ATOM   1292  C   ARG B  75       0.081 116.410  -8.319  1.00 62.80           C  
ATOM   1293  O   ARG B  75       0.275 115.488  -9.134  1.00 60.85           O  
ATOM   1294  CB  ARG B  75      -0.855 118.299  -9.722  1.00 64.50           C  
ATOM   1295  CG  ARG B  75      -2.142 118.796 -10.372  1.00 71.88           C  
ATOM   1296  CD  ARG B  75      -1.826 119.754 -11.510  1.00 88.46           C  
ATOM   1297  NE  ARG B  75      -2.981 119.986 -12.385  1.00102.50           N  
ATOM   1298  CZ  ARG B  75      -3.450 119.122 -13.292  1.00108.36           C  
ATOM   1299  NH1 ARG B  75      -2.887 117.926 -13.471  1.00105.52           N  
ATOM   1300  NH2 ARG B  75      -4.506 119.453 -14.031  1.00113.93           N  
ATOM   1301  N   VAL B  76       0.893 116.595  -7.266  1.00 61.77           N  
ATOM   1302  CA  VAL B  76       2.014 115.670  -7.002  1.00 48.47           C  
ATOM   1303  C   VAL B  76       1.511 114.359  -6.422  1.00 46.68           C  
ATOM   1304  O   VAL B  76       0.462 114.312  -5.753  1.00 48.41           O  
ATOM   1305  CB  VAL B  76       3.109 116.302  -6.114  1.00 54.29           C  
ATOM   1306  CG1 VAL B  76       3.548 117.650  -6.693  1.00 58.09           C  
ATOM   1307  CG2 VAL B  76       2.680 116.442  -4.663  1.00 48.67           C  
ATOM   1308  N   ALA B  77       2.220 113.267  -6.691  1.00 50.04           N  
ATOM   1309  CA  ALA B  77       1.945 111.992  -5.971  1.00 49.42           C  
ATOM   1310  C   ALA B  77       2.044 112.165  -4.463  1.00 47.76           C  
ATOM   1311  O   ALA B  77       2.867 112.941  -4.025  1.00 47.85           O  
ATOM   1312  CB  ALA B  77       2.967 110.947  -6.414  1.00 50.51           C  
ATOM   1313  N   MET B  78       1.291 111.387  -3.672  1.00 64.70           N  
ATOM   1314  CA  MET B  78       1.244 111.468  -2.182  1.00 58.49           C  
ATOM   1315  C   MET B  78       2.547 111.059  -1.490  1.00 61.67           C  
ATOM   1316  O   MET B  78       3.008 111.579  -0.360  1.00 46.14           O  
ATOM   1317  CB  MET B  78       0.107 110.586  -1.674  1.00 74.90           C  
ATOM   1318  CG  MET B  78      -0.186 110.718  -0.172  1.00 91.53           C  
ATOM   1319  SD  MET B  78      -1.460 111.897   0.293  1.00 85.87           S  
ATOM   1320  CE  MET B  78      -2.847 110.756   0.513  1.00 86.35           C  
ATOM   1321  N   THR B  79       3.163 110.121  -2.181  1.00 51.17           N  
ATOM   1322  CA  THR B  79       4.505 109.693  -1.869  1.00 50.35           C  
ATOM   1323  C   THR B  79       5.463 110.912  -1.765  1.00 44.63           C  
ATOM   1324  O   THR B  79       6.480 110.828  -1.085  1.00 49.79           O  
ATOM   1325  CB  THR B  79       4.987 108.716  -3.013  1.00 56.59           C  
ATOM   1326  OG1 THR B  79       4.874 109.396  -4.245  1.00 59.77           O  
ATOM   1327  CG2 THR B  79       4.085 107.422  -3.177  1.00 58.79           C  
ATOM   1328  N   ASP B  80       5.169 112.024  -2.474  1.00 40.69           N  
ATOM   1329  CA  ASP B  80       6.034 113.238  -2.525  1.00 43.91           C  
ATOM   1330  C   ASP B  80       5.675 114.347  -1.496  1.00 45.83           C  
ATOM   1331  O   ASP B  80       6.135 115.466  -1.622  1.00 44.14           O  
ATOM   1332  CB  ASP B  80       5.961 113.876  -3.939  1.00 48.93           C  
ATOM   1333  CG  ASP B  80       6.610 113.007  -5.034  1.00 52.62           C  
ATOM   1334  OD1 ASP B  80       7.180 111.959  -4.708  1.00 56.94           O  
ATOM   1335  OD2 ASP B  80       6.628 113.442  -6.217  1.00 67.93           O  
ATOM   1336  N   MET B  81       4.842 114.055  -0.504  1.00 44.07           N  
ATOM   1337  CA  MET B  81       4.460 115.073   0.464  1.00 44.06           C  
ATOM   1338  C   MET B  81       5.620 115.584   1.354  1.00 40.37           C  
ATOM   1339  O   MET B  81       5.647 116.760   1.650  1.00 40.51           O  
ATOM   1340  CB  MET B  81       3.273 114.619   1.306  1.00 43.79           C  
ATOM   1341  CG  MET B  81       1.978 114.427   0.541  1.00 48.63           C  
ATOM   1342  SD  MET B  81       1.415 115.866  -0.375  1.00 54.37           S  
ATOM   1343  CE  MET B  81      -0.002 115.136  -1.125  1.00 71.80           C  
ATOM   1344  N   PRO B  82       6.614 114.737   1.698  1.00 38.99           N  
ATOM   1345  CA  PRO B  82       7.628 115.320   2.560  1.00 33.84           C  
ATOM   1346  C   PRO B  82       8.423 116.400   1.884  1.00 42.09           C  
ATOM   1347  O   PRO B  82       8.771 117.382   2.556  1.00 44.22           O  
ATOM   1348  CB  PRO B  82       8.518 114.134   3.004  1.00 33.42           C  
ATOM   1349  CG  PRO B  82       7.647 112.900   2.817  1.00 36.45           C  
ATOM   1350  CD  PRO B  82       6.732 113.262   1.609  1.00 40.04           C  
ATOM   1351  N   GLN B  83       8.722 116.268   0.597  1.00 36.08           N  
ATOM   1352  CA  GLN B  83       9.385 117.367  -0.072  1.00 36.71           C  
ATOM   1353  C   GLN B  83       8.538 118.637  -0.242  1.00 35.05           C  
ATOM   1354  O   GLN B  83       9.075 119.755  -0.328  1.00 33.57           O  
ATOM   1355  CB  GLN B  83      10.027 116.914  -1.396  1.00 41.22           C  
ATOM   1356  CG  GLN B  83       9.074 116.674  -2.525  1.00 42.70           C  
ATOM   1357  CD  GLN B  83       9.469 115.478  -3.396  1.00 51.61           C  
ATOM   1358  OE1 GLN B  83       9.898 114.468  -2.879  1.00 46.35           O  
ATOM   1359  NE2 GLN B  83       9.278 115.586  -4.730  1.00 47.78           N  
ATOM   1360  N   MET B  84       7.228 118.471  -0.323  1.00 34.21           N  
ATOM   1361  CA  MET B  84       6.331 119.600  -0.525  1.00 36.03           C  
ATOM   1362  C   MET B  84       6.280 120.365   0.806  1.00 32.63           C  
ATOM   1363  O   MET B  84       6.304 121.593   0.840  1.00 32.29           O  
ATOM   1364  CB  MET B  84       4.918 119.141  -1.003  1.00 34.66           C  
ATOM   1365  CG  MET B  84       4.850 118.489  -2.428  1.00 34.50           C  
ATOM   1366  SD  MET B  84       5.869 119.387  -3.623  1.00 42.98           S  
ATOM   1367  CE  MET B  84       4.856 120.817  -3.921  1.00 42.19           C  
ATOM   1368  N   VAL B  85       6.270 119.640   1.895  1.00 29.31           N  
ATOM   1369  CA  VAL B  85       6.445 120.316   3.184  1.00 31.26           C  
ATOM   1370  C   VAL B  85       7.705 121.165   3.236  1.00 29.41           C  
ATOM   1371  O   VAL B  85       7.665 122.286   3.699  1.00 28.63           O  
ATOM   1372  CB  VAL B  85       6.417 119.325   4.364  1.00 31.48           C  
ATOM   1373  CG1 VAL B  85       6.578 120.092   5.670  1.00 31.73           C  
ATOM   1374  CG2 VAL B  85       5.071 118.580   4.394  1.00 31.33           C  
ATOM   1375  N   ALA B  86       8.826 120.626   2.716  1.00 32.17           N  
ATOM   1376  CA  ALA B  86      10.079 121.356   2.645  1.00 28.05           C  
ATOM   1377  C   ALA B  86       9.986 122.663   1.909  1.00 28.31           C  
ATOM   1378  O   ALA B  86      10.525 123.711   2.355  1.00 31.65           O  
ATOM   1379  CB  ALA B  86      11.158 120.481   2.045  1.00 29.08           C  
ATOM   1380  N   ILE B  87       9.418 122.624   0.710  1.00 30.69           N  
ATOM   1381  CA  ILE B  87       9.506 123.840  -0.172  1.00 30.40           C  
ATOM   1382  C   ILE B  87       8.560 124.930   0.423  1.00 33.46           C  
ATOM   1383  O   ILE B  87       8.947 126.093   0.533  1.00 33.14           O  
ATOM   1384  CB  ILE B  87       9.309 123.506  -1.674  1.00 33.03           C  
ATOM   1385  CG1 ILE B  87       9.645 124.709  -2.544  1.00 39.59           C  
ATOM   1386  CG2 ILE B  87       7.926 123.042  -1.992  1.00 35.12           C  
ATOM   1387  CD1 ILE B  87       9.695 124.360  -4.024  1.00 42.28           C  
ATOM   1388  N   TYR B  88       7.392 124.522   0.930  1.00 28.90           N  
ATOM   1389  CA  TYR B  88       6.494 125.448   1.561  1.00 29.89           C  
ATOM   1390  C   TYR B  88       7.019 125.997   2.851  1.00 33.02           C  
ATOM   1391  O   TYR B  88       6.921 127.217   3.090  1.00 34.05           O  
ATOM   1392  CB  TYR B  88       5.103 124.833   1.691  1.00 30.54           C  
ATOM   1393  CG  TYR B  88       4.439 124.564   0.288  1.00 31.14           C  
ATOM   1394  CD1 TYR B  88       4.621 125.410  -0.826  1.00 33.57           C  
ATOM   1395  CD2 TYR B  88       3.706 123.434   0.102  1.00 31.46           C  
ATOM   1396  CE1 TYR B  88       4.022 125.114  -2.077  1.00 33.55           C  
ATOM   1397  CE2 TYR B  88       3.157 123.107  -1.107  1.00 37.63           C  
ATOM   1398  CZ  TYR B  88       3.281 123.944  -2.187  1.00 36.61           C  
ATOM   1399  OH  TYR B  88       2.652 123.471  -3.308  1.00 41.17           O  
ATOM   1400  N   ASN B  89       7.684 125.142   3.633  1.00 30.01           N  
ATOM   1401  CA  ASN B  89       8.463 125.628   4.748  1.00 29.48           C  
ATOM   1402  C   ASN B  89       9.519 126.623   4.388  1.00 29.00           C  
ATOM   1403  O   ASN B  89       9.595 127.670   5.034  1.00 34.07           O  
ATOM   1404  CB  ASN B  89       9.180 124.500   5.470  1.00 30.76           C  
ATOM   1405  CG  ASN B  89       9.978 125.032   6.630  1.00 31.98           C  
ATOM   1406  OD1 ASN B  89      11.222 125.049   6.623  1.00 33.10           O  
ATOM   1407  ND2 ASN B  89       9.255 125.524   7.617  1.00 28.65           N  
ATOM   1408  N   GLY B  90      10.364 126.300   3.394  1.00 31.35           N  
ATOM   1409  CA  GLY B  90      11.397 127.258   2.905  1.00 28.74           C  
ATOM   1410  C   GLY B  90      10.836 128.637   2.593  1.00 31.38           C  
ATOM   1411  O   GLY B  90      11.374 129.698   3.047  1.00 31.58           O  
ATOM   1412  N   MET B  91       9.708 128.618   1.870  1.00 29.31           N  
ATOM   1413  CA  MET B  91       9.051 129.856   1.445  1.00 31.28           C  
ATOM   1414  C   MET B  91       8.595 130.715   2.614  1.00 31.53           C  
ATOM   1415  O   MET B  91       8.788 131.911   2.569  1.00 34.04           O  
ATOM   1416  CB  MET B  91       7.916 129.528   0.465  1.00 33.09           C  
ATOM   1417  CG  MET B  91       8.559 129.145  -0.877  1.00 42.44           C  
ATOM   1418  SD  MET B  91       7.480 128.785  -2.246  1.00 53.09           S  
ATOM   1419  CE  MET B  91       8.817 128.520  -3.448  1.00 72.47           C  
ATOM   1420  N   GLY B  92       8.023 130.106   3.662  1.00 26.71           N  
ATOM   1421  CA  GLY B  92       7.696 130.870   4.823  1.00 29.40           C  
ATOM   1422  C   GLY B  92       8.856 131.517   5.555  1.00 28.26           C  
ATOM   1423  O   GLY B  92       8.752 132.666   6.069  1.00 24.93           O  
ATOM   1424  N   GLY B  93       9.949 130.771   5.639  1.00 30.34           N  
ATOM   1425  CA  GLY B  93      11.197 131.289   6.189  1.00 34.00           C  
ATOM   1426  C   GLY B  93      11.712 132.494   5.376  1.00 34.43           C  
ATOM   1427  O   GLY B  93      12.194 133.486   5.942  1.00 33.36           O  
ATOM   1428  N   GLY B  94      11.608 132.380   4.061  1.00 32.04           N  
ATOM   1429  CA  GLY B  94      11.924 133.487   3.129  1.00 30.76           C  
ATOM   1430  C   GLY B  94      11.071 134.696   3.415  1.00 31.05           C  
ATOM   1431  O   GLY B  94      11.600 135.810   3.584  1.00 31.63           O  
ATOM   1432  N   ALA B  95       9.764 134.461   3.582  1.00 36.41           N  
ATOM   1433  CA  ALA B  95       8.824 135.544   3.913  1.00 36.56           C  
ATOM   1434  C   ALA B  95       9.230 136.257   5.235  1.00 33.50           C  
ATOM   1435  O   ALA B  95       9.280 137.463   5.273  1.00 31.03           O  
ATOM   1436  CB  ALA B  95       7.402 135.061   3.953  1.00 33.82           C  
ATOM   1437  N   ALA B  96       9.591 135.532   6.276  1.00 33.29           N  
ATOM   1438  CA  ALA B  96      10.095 136.205   7.538  1.00 31.73           C  
ATOM   1439  C   ALA B  96      11.333 137.047   7.259  1.00 30.24           C  
ATOM   1440  O   ALA B  96      11.427 138.148   7.733  1.00 31.36           O  
ATOM   1441  CB  ALA B  96      10.371 135.177   8.644  1.00 34.74           C  
ATOM   1442  N   ALA B  97      12.275 136.500   6.500  1.00 31.34           N  
ATOM   1443  CA  ALA B  97      13.458 137.198   6.078  1.00 31.70           C  
ATOM   1444  C   ALA B  97      13.182 138.519   5.338  1.00 34.74           C  
ATOM   1445  O   ALA B  97      13.935 139.492   5.528  1.00 34.96           O  
ATOM   1446  CB  ALA B  97      14.319 136.291   5.204  1.00 32.10           C  
ATOM   1447  N   THR B  98      12.163 138.545   4.463  1.00 31.87           N  
ATOM   1448  CA  THR B  98      11.845 139.757   3.760  1.00 33.12           C  
ATOM   1449  C   THR B  98      11.306 140.814   4.704  1.00 31.93           C  
ATOM   1450  O   THR B  98      11.618 141.992   4.527  1.00 32.11           O  
ATOM   1451  CB  THR B  98      10.771 139.570   2.615  1.00 37.15           C  
ATOM   1452  OG1 THR B  98       9.490 139.141   3.143  1.00 37.01           O  
ATOM   1453  CG2 THR B  98      11.250 138.607   1.526  1.00 34.70           C  
ATOM   1454  N   ILE B  99      10.443 140.441   5.664  1.00 33.03           N  
ATOM   1455  CA  ILE B  99       9.943 141.385   6.655  1.00 30.77           C  
ATOM   1456  C   ILE B  99      11.168 142.014   7.377  1.00 36.32           C  
ATOM   1457  O   ILE B  99      11.289 143.213   7.425  1.00 34.74           O  
ATOM   1458  CB  ILE B  99       9.033 140.685   7.733  1.00 34.29           C  
ATOM   1459  CG1 ILE B  99       7.743 140.235   7.127  1.00 31.68           C  
ATOM   1460  CG2 ILE B  99       8.716 141.609   8.917  1.00 30.40           C  
ATOM   1461  CD1 ILE B  99       6.898 139.292   7.983  1.00 32.70           C  
ATOM   1462  N   ALA B 100      12.094 141.201   7.922  1.00 37.04           N  
ATOM   1463  CA  ALA B 100      13.323 141.741   8.563  1.00 37.69           C  
ATOM   1464  C   ALA B 100      14.180 142.684   7.617  1.00 41.80           C  
ATOM   1465  O   ALA B 100      14.599 143.763   8.021  1.00 43.02           O  
ATOM   1466  CB  ALA B 100      14.190 140.620   9.053  1.00 33.11           C  
ATOM   1467  N   ALA B 101      14.374 142.275   6.364  1.00 34.86           N  
ATOM   1468  CA  ALA B 101      15.176 143.049   5.411  1.00 41.03           C  
ATOM   1469  C   ALA B 101      14.587 144.429   5.171  1.00 40.31           C  
ATOM   1470  O   ALA B 101      15.289 145.414   5.366  1.00 51.34           O  
ATOM   1471  CB  ALA B 101      15.396 142.282   4.087  1.00 38.75           C  
ATOM   1472  N   VAL B 102      13.313 144.519   4.804  1.00 40.14           N  
ATOM   1473  CA  VAL B 102      12.675 145.844   4.570  1.00 46.81           C  
ATOM   1474  C   VAL B 102      12.800 146.742   5.817  1.00 44.65           C  
ATOM   1475  O   VAL B 102      13.113 147.886   5.688  1.00 43.76           O  
ATOM   1476  CB  VAL B 102      11.192 145.774   4.114  1.00 43.96           C  
ATOM   1477  CG1 VAL B 102      10.577 147.140   3.968  1.00 47.91           C  
ATOM   1478  CG2 VAL B 102      11.058 145.092   2.784  1.00 49.18           C  
ATOM   1479  N   GLU B 103      12.598 146.204   7.012  1.00 42.87           N  
ATOM   1480  CA  GLU B 103      12.561 147.032   8.204  1.00 44.65           C  
ATOM   1481  C   GLU B 103      13.955 147.492   8.559  1.00 41.43           C  
ATOM   1482  O   GLU B 103      14.108 148.557   9.089  1.00 41.22           O  
ATOM   1483  CB  GLU B 103      11.922 146.297   9.401  1.00 51.16           C  
ATOM   1484  CG  GLU B 103      10.528 145.747   9.148  1.00 58.15           C  
ATOM   1485  CD  GLU B 103       9.441 146.798   9.079  1.00 74.19           C  
ATOM   1486  OE1 GLU B 103       8.439 146.665   9.823  1.00 89.52           O  
ATOM   1487  OE2 GLU B 103       9.542 147.738   8.264  1.00 89.61           O  
ATOM   1488  N   LEU B 104      14.954 146.648   8.332  1.00 44.96           N  
ATOM   1489  CA  LEU B 104      16.352 147.036   8.504  1.00 48.26           C  
ATOM   1490  C   LEU B 104      16.748 148.084   7.459  1.00 42.93           C  
ATOM   1491  O   LEU B 104      17.415 149.017   7.804  1.00 50.04           O  
ATOM   1492  CB  LEU B 104      17.306 145.834   8.443  1.00 43.82           C  
ATOM   1493  CG  LEU B 104      17.232 144.895   9.637  1.00 46.13           C  
ATOM   1494  CD1 LEU B 104      17.865 143.540   9.322  1.00 45.19           C  
ATOM   1495  CD2 LEU B 104      17.900 145.501  10.864  1.00 52.74           C  
ATOM   1496  N   LEU B 105      16.302 147.942   6.220  1.00 47.43           N  
ATOM   1497  CA  LEU B 105      16.596 148.929   5.169  1.00 51.26           C  
ATOM   1498  C   LEU B 105      15.942 150.290   5.449  1.00 56.24           C  
ATOM   1499  O   LEU B 105      16.601 151.292   5.301  1.00 63.43           O  
ATOM   1500  CB  LEU B 105      16.211 148.420   3.787  1.00 49.82           C  
ATOM   1501  CG  LEU B 105      17.025 147.246   3.196  1.00 52.53           C  
ATOM   1502  CD1 LEU B 105      16.336 146.832   1.908  1.00 58.84           C  
ATOM   1503  CD2 LEU B 105      18.485 147.544   2.904  1.00 57.40           C  
ATOM   1504  N   LYS B 106      14.676 150.315   5.887  1.00 60.27           N  
ATOM   1505  CA  LYS B 106      13.997 151.543   6.354  1.00 56.79           C  
ATOM   1506  C   LYS B 106      14.620 152.170   7.589  1.00 60.52           C  
ATOM   1507  O   LYS B 106      14.273 153.299   7.885  1.00 59.51           O  
ATOM   1508  CB  LYS B 106      12.522 151.293   6.741  1.00 62.02           C  
ATOM   1509  CG  LYS B 106      11.602 151.037   5.584  1.00 68.97           C  
ATOM   1510  CD  LYS B 106      10.134 151.186   5.962  1.00 76.55           C  
ATOM   1511  CE  LYS B 106       9.280 151.335   4.703  1.00 77.21           C  
ATOM   1512  NZ  LYS B 106       7.889 151.729   5.031  1.00 78.68           N  
ATOM   1513  N   GLY B 107      15.483 151.460   8.335  1.00 60.38           N  
ATOM   1514  CA  GLY B 107      15.892 151.922   9.654  1.00 58.30           C  
ATOM   1515  C   GLY B 107      14.691 152.137  10.591  1.00 62.72           C  
ATOM   1516  O   GLY B 107      14.667 153.094  11.361  1.00 63.89           O  
ATOM   1517  N   ALA B 108      13.702 151.240  10.535  1.00 59.43           N  
ATOM   1518  CA  ALA B 108      12.424 151.427  11.242  1.00 62.50           C  
ATOM   1519  C   ALA B 108      12.501 151.261  12.776  1.00 63.67           C  
ATOM   1520  O   ALA B 108      11.586 151.660  13.460  1.00 74.10           O  
ATOM   1521  CB  ALA B 108      11.353 150.493  10.651  1.00 64.42           C  
ATOM   1522  N   PHE B 109      13.579 150.690  13.313  1.00 67.36           N  
ATOM   1523  CA  PHE B 109      13.671 150.387  14.740  1.00 64.79           C  
ATOM   1524  C   PHE B 109      14.361 151.498  15.500  1.00 67.19           C  
ATOM   1525  O   PHE B 109      15.512 151.768  15.217  1.00 73.47           O  
ATOM   1526  CB  PHE B 109      14.437 149.079  14.947  1.00 57.03           C  
ATOM   1527  CG  PHE B 109      13.808 147.912  14.241  1.00 52.58           C  
ATOM   1528  CD1 PHE B 109      12.651 147.342  14.734  1.00 46.96           C  
ATOM   1529  CD2 PHE B 109      14.369 147.393  13.087  1.00 51.19           C  
ATOM   1530  CE1 PHE B 109      12.068 146.272  14.095  1.00 50.52           C  
ATOM   1531  CE2 PHE B 109      13.780 146.323  12.436  1.00 50.54           C  
ATOM   1532  CZ  PHE B 109      12.627 145.769  12.936  1.00 49.18           C  
ATOM   1533  N   GLU B 110      13.659 152.140  16.439  1.00 67.88           N  
ATOM   1534  CA  GLU B 110      14.290 153.114  17.346  1.00 75.42           C  
ATOM   1535  C   GLU B 110      14.907 152.367  18.529  1.00 75.14           C  
ATOM   1536  O   GLU B 110      15.942 152.773  19.045  1.00 83.22           O  
ATOM   1537  CB  GLU B 110      13.288 154.179  17.816  1.00 76.99           C  
ATOM   1538  N   ASN B 111      14.284 151.250  18.910  1.00 63.11           N  
ATOM   1539  CA  ASN B 111      14.742 150.383  20.004  1.00 56.61           C  
ATOM   1540  C   ASN B 111      15.781 149.302  19.540  1.00 52.28           C  
ATOM   1541  O   ASN B 111      15.537 148.532  18.609  1.00 48.75           O  
ATOM   1542  CB  ASN B 111      13.463 149.722  20.601  1.00 58.89           C  
ATOM   1543  CG  ASN B 111      13.724 148.836  21.786  1.00 54.24           C  
ATOM   1544  OD1 ASN B 111      14.519 147.911  21.747  1.00 54.50           O  
ATOM   1545  ND2 ASN B 111      13.014 149.094  22.848  1.00 68.75           N  
ATOM   1546  N   THR B 112      16.904 149.212  20.240  1.00 43.61           N  
ATOM   1547  CA  THR B 112      17.945 148.253  19.957  1.00 45.41           C  
ATOM   1548  C   THR B 112      17.504 146.802  20.134  1.00 47.77           C  
ATOM   1549  O   THR B 112      17.947 145.917  19.342  1.00 43.99           O  
ATOM   1550  CB  THR B 112      19.211 148.553  20.805  1.00 49.13           C  
ATOM   1551  OG1 THR B 112      19.745 149.812  20.372  1.00 53.28           O  
ATOM   1552  CG2 THR B 112      20.295 147.461  20.720  1.00 48.74           C  
ATOM   1553  N   GLY B 113      16.678 146.551  21.156  1.00 44.84           N  
ATOM   1554  CA  GLY B 113      16.194 145.203  21.482  1.00 38.16           C  
ATOM   1555  C   GLY B 113      15.244 144.711  20.385  1.00 35.93           C  
ATOM   1556  O   GLY B 113      15.352 143.588  19.939  1.00 37.99           O  
ATOM   1557  N   LEU B 114      14.359 145.570  19.890  1.00 36.67           N  
ATOM   1558  CA  LEU B 114      13.455 145.167  18.823  1.00 36.87           C  
ATOM   1559  C   LEU B 114      14.238 144.923  17.535  1.00 39.80           C  
ATOM   1560  O   LEU B 114      13.816 144.078  16.722  1.00 36.82           O  
ATOM   1561  CB  LEU B 114      12.361 146.184  18.570  1.00 40.45           C  
ATOM   1562  CG  LEU B 114      11.371 146.493  19.711  1.00 42.07           C  
ATOM   1563  CD1 LEU B 114      10.486 147.653  19.304  1.00 39.15           C  
ATOM   1564  CD2 LEU B 114      10.573 145.258  20.075  1.00 42.32           C  
ATOM   1565  N   MET B 115      15.347 145.660  17.350  1.00 40.03           N  
ATOM   1566  CA  MET B 115      16.252 145.488  16.223  1.00 41.91           C  
ATOM   1567  C   MET B 115      16.914 144.092  16.272  1.00 36.19           C  
ATOM   1568  O   MET B 115      16.872 143.345  15.288  1.00 32.95           O  
ATOM   1569  CB  MET B 115      17.308 146.597  16.153  1.00 43.48           C  
ATOM   1570  CG  MET B 115      17.808 146.858  14.740  1.00 50.67           C  
ATOM   1571  SD  MET B 115      19.026 148.181  14.639  1.00 55.16           S  
ATOM   1572  CE  MET B 115      19.649 148.027  12.966  1.00 63.69           C  
ATOM   1573  N   ALA B 116      17.480 143.756  17.416  1.00 33.82           N  
ATOM   1574  CA  ALA B 116      18.111 142.474  17.611  1.00 35.52           C  
ATOM   1575  C   ALA B 116      17.169 141.345  17.227  1.00 38.10           C  
ATOM   1576  O   ALA B 116      17.595 140.444  16.516  1.00 36.96           O  
ATOM   1577  CB  ALA B 116      18.570 142.273  19.045  1.00 32.84           C  
ATOM   1578  N   LEU B 117      15.925 141.396  17.739  1.00 39.88           N  
ATOM   1579  CA  LEU B 117      14.896 140.405  17.404  1.00 41.52           C  
ATOM   1580  C   LEU B 117      14.665 140.291  15.900  1.00 38.32           C  
ATOM   1581  O   LEU B 117      14.463 139.186  15.381  1.00 34.52           O  
ATOM   1582  CB  LEU B 117      13.558 140.694  18.099  1.00 38.12           C  
ATOM   1583  CG  LEU B 117      13.521 140.361  19.570  1.00 39.91           C  
ATOM   1584  CD1 LEU B 117      12.198 140.800  20.168  1.00 40.39           C  
ATOM   1585  CD2 LEU B 117      13.728 138.885  19.755  1.00 41.43           C  
ATOM   1586  N   ALA B 118      14.647 141.434  15.218  1.00 35.72           N  
ATOM   1587  CA  ALA B 118      14.392 141.443  13.785  1.00 32.07           C  
ATOM   1588  C   ALA B 118      15.559 140.769  13.076  1.00 35.49           C  
ATOM   1589  O   ALA B 118      15.362 139.959  12.119  1.00 30.71           O  
ATOM   1590  CB  ALA B 118      14.188 142.870  13.278  1.00 31.20           C  
ATOM   1591  N   ILE B 119      16.771 141.055  13.587  1.00 37.76           N  
ATOM   1592  CA  ILE B 119      18.005 140.467  13.046  1.00 39.52           C  
ATOM   1593  C   ILE B 119      18.067 138.937  13.240  1.00 39.08           C  
ATOM   1594  O   ILE B 119      18.431 138.176  12.322  1.00 34.42           O  
ATOM   1595  CB  ILE B 119      19.249 141.197  13.586  1.00 40.13           C  
ATOM   1596  CG1 ILE B 119      19.350 142.640  13.030  1.00 38.78           C  
ATOM   1597  CG2 ILE B 119      20.526 140.454  13.208  1.00 42.57           C  
ATOM   1598  CD1 ILE B 119      20.243 143.538  13.884  1.00 38.00           C  
ATOM   1599  N   LEU B 120      17.727 138.486  14.432  1.00 33.21           N  
ATOM   1600  CA  LEU B 120      17.766 137.066  14.738  1.00 35.56           C  
ATOM   1601  C   LEU B 120      16.721 136.292  13.869  1.00 36.70           C  
ATOM   1602  O   LEU B 120      16.990 135.206  13.310  1.00 33.69           O  
ATOM   1603  CB  LEU B 120      17.515 136.880  16.238  1.00 39.91           C  
ATOM   1604  CG  LEU B 120      17.467 135.455  16.798  1.00 46.24           C  
ATOM   1605  CD1 LEU B 120      18.797 134.726  16.542  1.00 45.42           C  
ATOM   1606  CD2 LEU B 120      17.038 135.478  18.262  1.00 46.88           C  
ATOM   1607  N   GLY B 121      15.549 136.877  13.700  1.00 34.14           N  
ATOM   1608  CA  GLY B 121      14.533 136.242  12.883  1.00 36.63           C  
ATOM   1609  C   GLY B 121      14.947 136.186  11.424  1.00 34.83           C  
ATOM   1610  O   GLY B 121      14.548 135.277  10.672  1.00 36.68           O  
ATOM   1611  N   GLY B 122      15.662 137.216  10.977  1.00 36.40           N  
ATOM   1612  CA  GLY B 122      16.222 137.233   9.646  1.00 38.29           C  
ATOM   1613  C   GLY B 122      17.298 136.151   9.409  1.00 33.23           C  
ATOM   1614  O   GLY B 122      17.308 135.515   8.391  1.00 36.25           O  
ATOM   1615  N   LEU B 123      18.220 135.954  10.338  1.00 35.37           N  
ATOM   1616  CA  LEU B 123      19.202 134.874  10.195  1.00 34.64           C  
ATOM   1617  C   LEU B 123      18.506 133.529  10.077  1.00 35.91           C  
ATOM   1618  O   LEU B 123      18.847 132.729   9.217  1.00 37.31           O  
ATOM   1619  CB  LEU B 123      20.189 134.889  11.387  1.00 40.54           C  
ATOM   1620  CG  LEU B 123      20.997 133.644  11.744  1.00 42.26           C  
ATOM   1621  CD1 LEU B 123      21.883 133.332  10.603  1.00 40.91           C  
ATOM   1622  CD2 LEU B 123      21.859 133.909  12.966  1.00 53.43           C  
ATOM   1623  N   ILE B 124      17.564 133.288  10.978  1.00 32.45           N  
ATOM   1624  CA  ILE B 124      16.937 131.971  11.138  1.00 35.11           C  
ATOM   1625  C   ILE B 124      16.020 131.691   9.986  1.00 28.65           C  
ATOM   1626  O   ILE B 124      16.048 130.595   9.456  1.00 28.30           O  
ATOM   1627  CB  ILE B 124      16.170 131.880  12.489  1.00 38.61           C  
ATOM   1628  CG1 ILE B 124      17.164 131.777  13.683  1.00 41.89           C  
ATOM   1629  CG2 ILE B 124      15.243 130.685  12.550  1.00 44.35           C  
ATOM   1630  CD1 ILE B 124      16.421 132.129  14.990  1.00 49.54           C  
ATOM   1631  N   GLY B 125      15.230 132.681   9.581  1.00 29.53           N  
ATOM   1632  CA  GLY B 125      14.368 132.584   8.349  1.00 29.58           C  
ATOM   1633  C   GLY B 125      15.144 132.291   7.057  1.00 30.94           C  
ATOM   1634  O   GLY B 125      14.777 131.383   6.268  1.00 29.07           O  
ATOM   1635  N   SER B 126      16.215 133.065   6.850  1.00 32.27           N  
ATOM   1636  CA  SER B 126      17.208 132.804   5.744  1.00 33.06           C  
ATOM   1637  C   SER B 126      17.821 131.387   5.688  1.00 30.31           C  
ATOM   1638  O   SER B 126      17.793 130.691   4.647  1.00 32.21           O  
ATOM   1639  CB  SER B 126      18.332 133.810   5.777  1.00 31.92           C  
ATOM   1640  OG  SER B 126      17.853 135.104   5.571  1.00 36.21           O  
ATOM   1641  N   VAL B 127      18.396 130.977   6.799  1.00 28.65           N  
ATOM   1642  CA  VAL B 127      18.911 129.612   6.895  1.00 30.15           C  
ATOM   1643  C   VAL B 127      17.841 128.558   6.488  1.00 31.93           C  
ATOM   1644  O   VAL B 127      18.118 127.646   5.680  1.00 27.49           O  
ATOM   1645  CB  VAL B 127      19.466 129.355   8.321  1.00 30.40           C  
ATOM   1646  CG1 VAL B 127      19.830 127.905   8.523  1.00 30.98           C  
ATOM   1647  CG2 VAL B 127      20.667 130.221   8.556  1.00 33.40           C  
ATOM   1648  N   ALA B 128      16.617 128.722   7.032  1.00 33.57           N  
ATOM   1649  CA  ALA B 128      15.493 127.816   6.739  1.00 33.26           C  
ATOM   1650  C   ALA B 128      15.052 127.852   5.289  1.00 32.28           C  
ATOM   1651  O   ALA B 128      14.668 126.798   4.760  1.00 29.34           O  
ATOM   1652  CB  ALA B 128      14.280 128.073   7.628  1.00 31.88           C  
ATOM   1653  N   PHE B 129      15.026 129.053   4.712  1.00 31.01           N  
ATOM   1654  CA  PHE B 129      14.804 129.242   3.283  1.00 34.88           C  
ATOM   1655  C   PHE B 129      15.723 128.371   2.430  1.00 33.05           C  
ATOM   1656  O   PHE B 129      15.225 127.528   1.681  1.00 35.10           O  
ATOM   1657  CB  PHE B 129      14.907 130.739   2.911  1.00 35.59           C  
ATOM   1658  CG  PHE B 129      14.535 131.056   1.499  1.00 36.51           C  
ATOM   1659  CD1 PHE B 129      13.327 130.658   0.948  1.00 43.27           C  
ATOM   1660  CD2 PHE B 129      15.404 131.801   0.692  1.00 48.65           C  
ATOM   1661  CE1 PHE B 129      12.980 130.924  -0.396  1.00 41.73           C  
ATOM   1662  CE2 PHE B 129      15.086 132.055  -0.660  1.00 52.47           C  
ATOM   1663  CZ  PHE B 129      13.857 131.623  -1.199  1.00 43.17           C  
ATOM   1664  N   THR B 130      17.042 128.514   2.542  1.00 33.62           N  
ATOM   1665  CA  THR B 130      17.954 127.765   1.598  1.00 32.54           C  
ATOM   1666  C   THR B 130      18.133 126.355   2.047  1.00 31.85           C  
ATOM   1667  O   THR B 130      18.276 125.447   1.230  1.00 28.06           O  
ATOM   1668  CB  THR B 130      19.314 128.395   1.433  1.00 31.75           C  
ATOM   1669  OG1 THR B 130      19.824 128.756   2.738  1.00 35.14           O  
ATOM   1670  CG2 THR B 130      19.221 129.703   0.501  1.00 30.57           C  
ATOM   1671  N   GLY B 131      18.097 126.164   3.342  1.00 28.83           N  
ATOM   1672  CA  GLY B 131      18.116 124.810   3.915  1.00 32.41           C  
ATOM   1673  C   GLY B 131      16.972 123.933   3.456  1.00 31.19           C  
ATOM   1674  O   GLY B 131      17.170 122.766   3.057  1.00 29.69           O  
ATOM   1675  N   SER B 132      15.785 124.499   3.485  1.00 28.44           N  
ATOM   1676  CA  SER B 132      14.575 123.820   3.029  1.00 30.53           C  
ATOM   1677  C   SER B 132      14.518 123.621   1.537  1.00 31.03           C  
ATOM   1678  O   SER B 132      14.079 122.561   1.098  1.00 30.24           O  
ATOM   1679  CB  SER B 132      13.318 124.539   3.515  1.00 36.82           C  
ATOM   1680  OG  SER B 132      13.135 124.330   4.874  1.00 30.93           O  
ATOM   1681  N   LEU B 133      15.019 124.584   0.759  1.00 32.48           N  
ATOM   1682  CA  LEU B 133      15.211 124.374  -0.675  1.00 33.49           C  
ATOM   1683  C   LEU B 133      16.190 123.247  -1.082  1.00 34.39           C  
ATOM   1684  O   LEU B 133      15.896 122.471  -2.022  1.00 34.19           O  
ATOM   1685  CB  LEU B 133      15.568 125.668  -1.406  1.00 39.85           C  
ATOM   1686  CG  LEU B 133      14.448 126.730  -1.486  1.00 47.24           C  
ATOM   1687  CD1 LEU B 133      14.776 127.813  -2.499  1.00 49.19           C  
ATOM   1688  CD2 LEU B 133      13.061 126.185  -1.746  1.00 50.13           C  
ATOM   1689  N   ILE B 134      17.294 123.083  -0.357  1.00 31.43           N  
ATOM   1690  CA  ILE B 134      18.164 121.997  -0.611  1.00 31.49           C  
ATOM   1691  C   ILE B 134      17.498 120.700  -0.244  1.00 33.16           C  
ATOM   1692  O   ILE B 134      17.616 119.731  -0.997  1.00 29.59           O  
ATOM   1693  CB  ILE B 134      19.537 122.165   0.089  1.00 39.45           C  
ATOM   1694  CG1 ILE B 134      20.261 123.408  -0.430  1.00 42.46           C  
ATOM   1695  CG2 ILE B 134      20.426 120.912  -0.086  1.00 37.10           C  
ATOM   1696  CD1 ILE B 134      20.396 123.517  -1.960  1.00 38.75           C  
ATOM   1697  N   ALA B 135      16.815 120.637   0.915  1.00 33.30           N  
ATOM   1698  CA  ALA B 135      16.079 119.406   1.298  1.00 31.35           C  
ATOM   1699  C   ALA B 135      15.103 118.986   0.184  1.00 31.86           C  
ATOM   1700  O   ALA B 135      15.098 117.829  -0.220  1.00 30.48           O  
ATOM   1701  CB  ALA B 135      15.284 119.597   2.581  1.00 31.92           C  
ATOM   1702  N   PHE B 136      14.270 119.927  -0.269  1.00 30.37           N  
ATOM   1703  CA  PHE B 136      13.408 119.707  -1.461  1.00 31.05           C  
ATOM   1704  C   PHE B 136      14.184 119.150  -2.722  1.00 32.15           C  
ATOM   1705  O   PHE B 136      13.804 118.132  -3.342  1.00 32.44           O  
ATOM   1706  CB  PHE B 136      12.705 121.007  -1.817  1.00 31.84           C  
ATOM   1707  CG  PHE B 136      11.960 120.969  -3.144  1.00 31.25           C  
ATOM   1708  CD1 PHE B 136      10.708 120.372  -3.239  1.00 32.92           C  
ATOM   1709  CD2 PHE B 136      12.532 121.501  -4.283  1.00 32.32           C  
ATOM   1710  CE1 PHE B 136      10.051 120.328  -4.463  1.00 37.13           C  
ATOM   1711  CE2 PHE B 136      11.872 121.439  -5.533  1.00 33.46           C  
ATOM   1712  CZ  PHE B 136      10.636 120.878  -5.616  1.00 34.23           C  
ATOM   1713  N   ALA B 137      15.236 119.847  -3.112  1.00 32.39           N  
ATOM   1714  CA  ALA B 137      16.030 119.488  -4.345  1.00 31.52           C  
ATOM   1715  C   ALA B 137      16.650 118.105  -4.265  1.00 36.28           C  
ATOM   1716  O   ALA B 137      16.512 117.305  -5.211  1.00 32.61           O  
ATOM   1717  CB  ALA B 137      17.053 120.542  -4.624  1.00 27.92           C  
ATOM   1718  N   LYS B 138      17.204 117.762  -3.079  1.00 35.42           N  
ATOM   1719  CA  LYS B 138      17.616 116.399  -2.820  1.00 35.03           C  
ATOM   1720  C   LYS B 138      16.529 115.320  -2.891  1.00 35.72           C  
ATOM   1721  O   LYS B 138      16.770 114.302  -3.505  1.00 40.73           O  
ATOM   1722  CB  LYS B 138      18.369 116.253  -1.502  1.00 33.50           C  
ATOM   1723  CG  LYS B 138      19.705 116.991  -1.440  1.00 32.53           C  
ATOM   1724  CD  LYS B 138      20.653 116.201  -0.549  1.00 34.84           C  
ATOM   1725  CE  LYS B 138      21.740 117.047   0.012  1.00 35.32           C  
ATOM   1726  NZ  LYS B 138      22.808 116.122   0.523  1.00 38.20           N  
ATOM   1727  N   LEU B 139      15.368 115.496  -2.275  1.00 35.46           N  
ATOM   1728  CA  LEU B 139      14.319 114.471  -2.311  1.00 38.13           C  
ATOM   1729  C   LEU B 139      13.593 114.471  -3.682  1.00 40.61           C  
ATOM   1730  O   LEU B 139      13.057 113.494  -4.054  1.00 38.81           O  
ATOM   1731  CB  LEU B 139      13.274 114.693  -1.212  1.00 37.05           C  
ATOM   1732  CG  LEU B 139      13.746 114.557   0.225  1.00 44.51           C  
ATOM   1733  CD1 LEU B 139      12.654 115.055   1.182  1.00 40.93           C  
ATOM   1734  CD2 LEU B 139      14.135 113.079   0.501  1.00 42.35           C  
ATOM   1735  N   GLN B 140      13.510 115.591  -4.352  1.00 39.30           N  
ATOM   1736  CA  GLN B 140      12.850 115.688  -5.654  1.00 43.97           C  
ATOM   1737  C   GLN B 140      13.614 115.001  -6.822  1.00 43.49           C  
ATOM   1738  O   GLN B 140      12.985 114.493  -7.742  1.00 44.18           O  
ATOM   1739  CB  GLN B 140      12.708 117.164  -5.968  1.00 52.16           C  
ATOM   1740  CG  GLN B 140      12.393 117.533  -7.409  1.00 66.38           C  
ATOM   1741  CD  GLN B 140      11.016 117.110  -7.732  1.00 76.14           C  
ATOM   1742  OE1 GLN B 140      10.148 117.002  -6.827  1.00 64.64           O  
ATOM   1743  NE2 GLN B 140      10.782 116.845  -9.006  1.00 83.75           N  
ATOM   1744  N   GLY B 141      14.945 115.029  -6.807  1.00 44.51           N  
ATOM   1745  CA  GLY B 141      15.790 114.500  -7.913  1.00 41.58           C  
ATOM   1746  C   GLY B 141      16.645 115.562  -8.618  1.00 39.75           C  
ATOM   1747  O   GLY B 141      17.622 115.265  -9.297  1.00 41.89           O  
ATOM   1748  N   ILE B 142      16.330 116.817  -8.389  1.00 39.28           N  
ATOM   1749  CA  ILE B 142      17.059 117.907  -9.005  1.00 43.23           C  
ATOM   1750  C   ILE B 142      18.509 117.830  -8.568  1.00 43.74           C  
ATOM   1751  O   ILE B 142      19.395 118.122  -9.347  1.00 48.00           O  
ATOM   1752  CB  ILE B 142      16.413 119.252  -8.636  1.00 47.23           C  
ATOM   1753  CG1 ILE B 142      15.043 119.378  -9.321  1.00 54.14           C  
ATOM   1754  CG2 ILE B 142      17.331 120.416  -8.966  1.00 53.75           C  
ATOM   1755  CD1 ILE B 142      14.151 120.481  -8.755  1.00 56.97           C  
ATOM   1756  N   MET B 143      18.737 117.449  -7.309  1.00 43.65           N  
ATOM   1757  CA  MET B 143      20.049 117.044  -6.806  1.00 41.58           C  
ATOM   1758  C   MET B 143      19.931 115.570  -6.477  1.00 42.81           C  
ATOM   1759  O   MET B 143      18.851 115.058  -6.282  1.00 44.68           O  
ATOM   1760  CB  MET B 143      20.432 117.810  -5.535  1.00 39.75           C  
ATOM   1761  CG  MET B 143      20.827 119.255  -5.832  1.00 42.60           C  
ATOM   1762  SD  MET B 143      21.033 120.338  -4.359  1.00 45.61           S  
ATOM   1763  CE  MET B 143      22.509 119.642  -3.593  1.00 42.60           C  
ATOM   1764  N   LYS B 144      21.069 114.915  -6.366  1.00 47.98           N  
ATOM   1765  CA  LYS B 144      21.134 113.590  -5.776  1.00 46.61           C  
ATOM   1766  C   LYS B 144      20.839 113.685  -4.279  1.00 42.80           C  
ATOM   1767  O   LYS B 144      21.080 114.722  -3.657  1.00 42.19           O  
ATOM   1768  CB  LYS B 144      22.499 112.970  -6.043  1.00 51.62           C  
ATOM   1769  CG  LYS B 144      22.716 112.710  -7.549  1.00 57.33           C  
ATOM   1770  CD  LYS B 144      24.180 112.556  -7.913  1.00 69.15           C  
ATOM   1771  CE  LYS B 144      24.412 112.868  -9.395  1.00 82.13           C  
ATOM   1772  NZ  LYS B 144      25.407 111.959 -10.026  1.00 88.31           N  
ATOM   1773  N   SER B 145      20.310 112.586  -3.726  1.00 42.19           N  
ATOM   1774  CA  SER B 145      19.922 112.468  -2.301  1.00 41.05           C  
ATOM   1775  C   SER B 145      21.113 112.210  -1.365  1.00 38.57           C  
ATOM   1776  O   SER B 145      21.015 112.323  -0.144  1.00 38.75           O  
ATOM   1777  CB  SER B 145      18.926 111.316  -2.157  1.00 39.78           C  
ATOM   1778  OG  SER B 145      19.546 110.119  -2.649  1.00 42.12           O  
ATOM   1779  N   ARG B 146      22.210 111.762  -1.922  1.00 33.58           N  
ATOM   1780  CA  ARG B 146      23.340 111.351  -1.106  1.00 40.22           C  
ATOM   1781  C   ARG B 146      24.057 112.525  -0.399  1.00 36.21           C  
ATOM   1782  O   ARG B 146      24.018 113.650  -0.929  1.00 33.26           O  
ATOM   1783  CB  ARG B 146      24.350 110.613  -1.945  1.00 41.31           C  
ATOM   1784  CG  ARG B 146      25.072 111.480  -2.944  1.00 45.97           C  
ATOM   1785  CD  ARG B 146      25.952 110.572  -3.747  1.00 57.48           C  
ATOM   1786  NE  ARG B 146      26.235 111.124  -5.063  1.00 80.82           N  
ATOM   1787  CZ  ARG B 146      26.878 110.460  -6.026  1.00 95.37           C  
ATOM   1788  NH1 ARG B 146      27.307 109.195  -5.827  1.00 92.47           N  
ATOM   1789  NH2 ARG B 146      27.093 111.063  -7.197  1.00 92.58           N  
ATOM   1790  N   PRO B 147      24.736 112.246   0.756  1.00 33.94           N  
ATOM   1791  CA  PRO B 147      25.593 113.252   1.378  1.00 36.09           C  
ATOM   1792  C   PRO B 147      26.616 113.868   0.363  1.00 39.90           C  
ATOM   1793  O   PRO B 147      27.144 113.164  -0.510  1.00 44.37           O  
ATOM   1794  CB  PRO B 147      26.301 112.469   2.499  1.00 36.29           C  
ATOM   1795  CG  PRO B 147      25.451 111.296   2.803  1.00 34.11           C  
ATOM   1796  CD  PRO B 147      24.869 110.939   1.446  1.00 36.53           C  
ATOM   1797  N   ILE B 148      26.764 115.181   0.426  1.00 37.58           N  
ATOM   1798  CA  ILE B 148      27.813 115.932  -0.252  1.00 42.17           C  
ATOM   1799  C   ILE B 148      28.846 116.309   0.834  1.00 50.68           C  
ATOM   1800  O   ILE B 148      28.633 117.259   1.576  1.00 49.28           O  
ATOM   1801  CB  ILE B 148      27.258 117.200  -0.887  1.00 42.58           C  
ATOM   1802  CG1 ILE B 148      26.283 116.825  -2.006  1.00 44.66           C  
ATOM   1803  CG2 ILE B 148      28.406 118.034  -1.449  1.00 44.80           C  
ATOM   1804  CD1 ILE B 148      25.533 117.976  -2.678  1.00 46.26           C  
ATOM   1805  N   LEU B 149      29.914 115.506   0.935  1.00 55.86           N  
ATOM   1806  CA  LEU B 149      30.974 115.628   1.936  1.00 60.79           C  
ATOM   1807  C   LEU B 149      32.228 116.187   1.307  1.00 74.70           C  
ATOM   1808  O   LEU B 149      32.399 116.142   0.086  1.00 72.43           O  
ATOM   1809  CB  LEU B 149      31.291 114.284   2.560  1.00 55.35           C  
ATOM   1810  CG  LEU B 149      30.080 113.635   3.207  1.00 56.62           C  
ATOM   1811  CD1 LEU B 149      30.390 112.228   3.718  1.00 55.07           C  
ATOM   1812  CD2 LEU B 149      29.538 114.521   4.324  1.00 52.71           C  
ATOM   1813  N   PHE B 150      33.094 116.757   2.140  1.00 85.14           N  
ATOM   1814  CA  PHE B 150      34.362 117.304   1.657  1.00 79.33           C  
ATOM   1815  C   PHE B 150      35.383 117.562   2.765  1.00 85.32           C  
ATOM   1816  O   PHE B 150      35.026 117.553   3.940  1.00 74.94           O  
ATOM   1817  CB  PHE B 150      34.177 118.501   0.697  1.00 73.01           C  
ATOM   1818  CG  PHE B 150      33.641 119.766   1.305  1.00 74.17           C  
ATOM   1819  CD1 PHE B 150      34.484 120.648   1.958  1.00 74.94           C  
ATOM   1820  CD2 PHE B 150      32.321 120.156   1.100  1.00 73.16           C  
ATOM   1821  CE1 PHE B 150      34.004 121.861   2.469  1.00 65.52           C  
ATOM   1822  CE2 PHE B 150      31.832 121.366   1.590  1.00 66.23           C  
ATOM   1823  CZ  PHE B 150      32.676 122.221   2.287  1.00 65.23           C  
ATOM   1824  N   PRO B 151      36.676 117.702   2.389  1.00 95.35           N  
ATOM   1825  CA  PRO B 151      37.766 118.190   3.261  1.00 85.38           C  
ATOM   1826  C   PRO B 151      37.468 119.422   4.140  1.00 65.36           C  
ATOM   1827  O   PRO B 151      37.324 120.547   3.617  1.00 70.55           O  
ATOM   1828  CB  PRO B 151      38.891 118.538   2.239  1.00 86.10           C  
ATOM   1829  CG  PRO B 151      38.322 118.256   0.872  1.00 89.78           C  
ATOM   1830  CD  PRO B 151      37.264 117.224   1.122  1.00 93.05           C  
ATOM   1831  N   GLY B 152      37.460 119.228   5.462  1.00 52.81           N  
ATOM   1832  CA  GLY B 152      37.277 120.367   6.402  1.00 57.87           C  
ATOM   1833  C   GLY B 152      35.956 121.164   6.353  1.00 53.48           C  
ATOM   1834  O   GLY B 152      35.954 122.390   6.590  1.00 49.96           O  
ATOM   1835  N   GLN B 153      34.860 120.428   6.105  1.00 48.82           N  
ATOM   1836  CA  GLN B 153      33.484 120.922   5.954  1.00 46.90           C  
ATOM   1837  C   GLN B 153      32.932 121.421   7.278  1.00 40.75           C  
ATOM   1838  O   GLN B 153      32.422 122.527   7.349  1.00 41.56           O  
ATOM   1839  CB  GLN B 153      32.573 119.784   5.401  1.00 50.36           C  
ATOM   1840  CG  GLN B 153      31.171 120.207   4.942  1.00 54.86           C  
ATOM   1841  CD  GLN B 153      30.415 119.154   4.111  1.00 53.48           C  
ATOM   1842  OE1 GLN B 153      29.513 119.479   3.300  1.00 45.90           O  
ATOM   1843  NE2 GLN B 153      30.751 117.899   4.333  1.00 46.47           N  
ATOM   1844  N   LYS B 154      33.080 120.643   8.334  1.00 39.23           N  
ATOM   1845  CA  LYS B 154      32.619 121.074   9.654  1.00 45.87           C  
ATOM   1846  C   LYS B 154      33.174 122.457  10.005  1.00 43.97           C  
ATOM   1847  O   LYS B 154      32.446 123.329  10.458  1.00 43.53           O  
ATOM   1848  CB  LYS B 154      33.025 120.087  10.755  1.00 46.46           C  
ATOM   1849  CG  LYS B 154      32.025 118.978  11.022  1.00 58.18           C  
ATOM   1850  CD  LYS B 154      32.128 118.513  12.492  1.00 64.94           C  
ATOM   1851  CE  LYS B 154      31.276 117.285  12.844  1.00 71.91           C  
ATOM   1852  NZ  LYS B 154      31.619 116.024  12.104  1.00 75.66           N  
ATOM   1853  N   ALA B 155      34.472 122.645   9.791  1.00 43.18           N  
ATOM   1854  CA  ALA B 155      35.136 123.918  10.124  1.00 41.87           C  
ATOM   1855  C   ALA B 155      34.704 125.055   9.211  1.00 37.20           C  
ATOM   1856  O   ALA B 155      34.443 126.174   9.656  1.00 37.67           O  
ATOM   1857  CB  ALA B 155      36.644 123.739  10.070  1.00 44.81           C  
ATOM   1858  N   VAL B 156      34.582 124.767   7.927  1.00 39.31           N  
ATOM   1859  CA  VAL B 156      34.025 125.760   7.018  1.00 41.09           C  
ATOM   1860  C   VAL B 156      32.650 126.230   7.493  1.00 35.30           C  
ATOM   1861  O   VAL B 156      32.402 127.425   7.575  1.00 31.44           O  
ATOM   1862  CB  VAL B 156      33.991 125.241   5.567  1.00 50.58           C  
ATOM   1863  CG1 VAL B 156      33.157 126.158   4.657  1.00 54.57           C  
ATOM   1864  CG2 VAL B 156      35.403 125.194   5.027  1.00 50.00           C  
ATOM   1865  N   ASN B 157      31.787 125.296   7.864  1.00 34.14           N  
ATOM   1866  CA  ASN B 157      30.381 125.628   8.171  1.00 37.65           C  
ATOM   1867  C   ASN B 157      30.338 126.489   9.416  1.00 36.47           C  
ATOM   1868  O   ASN B 157      29.650 127.541   9.461  1.00 36.12           O  
ATOM   1869  CB  ASN B 157      29.511 124.357   8.313  1.00 39.66           C  
ATOM   1870  CG  ASN B 157      29.314 123.584   6.980  1.00 42.16           C  
ATOM   1871  OD1 ASN B 157      29.889 123.894   5.913  1.00 42.20           O  
ATOM   1872  ND2 ASN B 157      28.529 122.528   7.058  1.00 42.07           N  
ATOM   1873  N   ALA B 158      31.163 126.114  10.398  1.00 37.27           N  
ATOM   1874  CA  ALA B 158      31.260 126.872  11.665  1.00 37.93           C  
ATOM   1875  C   ALA B 158      31.795 128.267  11.451  1.00 36.75           C  
ATOM   1876  O   ALA B 158      31.347 129.273  12.036  1.00 40.11           O  
ATOM   1877  CB  ALA B 158      32.139 126.104  12.649  1.00 40.95           C  
ATOM   1878  N   LEU B 159      32.790 128.362  10.610  1.00 41.46           N  
ATOM   1879  CA  LEU B 159      33.374 129.667  10.293  1.00 35.48           C  
ATOM   1880  C   LEU B 159      32.378 130.600   9.597  1.00 36.99           C  
ATOM   1881  O   LEU B 159      32.299 131.802   9.949  1.00 38.93           O  
ATOM   1882  CB  LEU B 159      34.612 129.394   9.430  1.00 42.40           C  
ATOM   1883  CG  LEU B 159      35.492 130.554   9.049  1.00 43.60           C  
ATOM   1884  CD1 LEU B 159      35.831 131.320  10.331  1.00 47.89           C  
ATOM   1885  CD2 LEU B 159      36.737 129.998   8.349  1.00 46.16           C  
ATOM   1886  N   VAL B 160      31.567 130.056   8.657  1.00 34.48           N  
ATOM   1887  CA  VAL B 160      30.485 130.835   8.023  1.00 33.59           C  
ATOM   1888  C   VAL B 160      29.408 131.235   9.024  1.00 36.90           C  
ATOM   1889  O   VAL B 160      28.842 132.354   8.933  1.00 37.53           O  
ATOM   1890  CB  VAL B 160      29.840 130.091   6.820  1.00 36.87           C  
ATOM   1891  CG1 VAL B 160      28.583 130.760   6.347  1.00 34.09           C  
ATOM   1892  CG2 VAL B 160      30.805 130.016   5.615  1.00 35.44           C  
ATOM   1893  N   LEU B 161      29.061 130.335   9.952  1.00 34.34           N  
ATOM   1894  CA  LEU B 161      28.040 130.718  10.951  1.00 33.36           C  
ATOM   1895  C   LEU B 161      28.587 131.843  11.820  1.00 34.74           C  
ATOM   1896  O   LEU B 161      27.912 132.812  12.029  1.00 35.63           O  
ATOM   1897  CB  LEU B 161      27.642 129.536  11.848  1.00 38.47           C  
ATOM   1898  CG  LEU B 161      26.463 129.825  12.803  1.00 36.29           C  
ATOM   1899  CD1 LEU B 161      25.245 130.334  12.060  1.00 36.45           C  
ATOM   1900  CD2 LEU B 161      26.158 128.595  13.634  1.00 36.12           C  
ATOM   1901  N   ALA B 162      29.836 131.715  12.297  1.00 37.43           N  
ATOM   1902  CA  ALA B 162      30.440 132.701  13.210  1.00 34.74           C  
ATOM   1903  C   ALA B 162      30.502 134.083  12.576  1.00 41.31           C  
ATOM   1904  O   ALA B 162      30.182 135.074  13.204  1.00 44.49           O  
ATOM   1905  CB  ALA B 162      31.833 132.248  13.593  1.00 37.98           C  
ATOM   1906  N   LEU B 163      30.912 134.108  11.311  1.00 36.71           N  
ATOM   1907  CA  LEU B 163      30.950 135.300  10.526  1.00 41.82           C  
ATOM   1908  C   LEU B 163      29.554 135.878  10.243  1.00 40.53           C  
ATOM   1909  O   LEU B 163      29.362 137.122  10.235  1.00 41.65           O  
ATOM   1910  CB  LEU B 163      31.741 135.008   9.236  1.00 42.41           C  
ATOM   1911  CG  LEU B 163      32.004 136.172   8.298  1.00 50.44           C  
ATOM   1912  CD1 LEU B 163      32.729 137.321   8.984  1.00 48.61           C  
ATOM   1913  CD2 LEU B 163      32.812 135.606   7.128  1.00 53.41           C  
ATOM   1914  N   THR B 164      28.575 135.010  10.004  1.00 42.54           N  
ATOM   1915  CA  THR B 164      27.180 135.485   9.825  1.00 46.24           C  
ATOM   1916  C   THR B 164      26.696 136.167  11.115  1.00 40.27           C  
ATOM   1917  O   THR B 164      26.073 137.230  11.058  1.00 42.45           O  
ATOM   1918  CB  THR B 164      26.143 134.388   9.355  1.00 42.77           C  
ATOM   1919  OG1 THR B 164      26.569 133.769   8.122  1.00 40.47           O  
ATOM   1920  CG2 THR B 164      24.785 135.040   9.129  1.00 38.66           C  
ATOM   1921  N   VAL B 165      26.988 135.563  12.248  1.00 38.02           N  
ATOM   1922  CA  VAL B 165      26.585 136.138  13.548  1.00 41.32           C  
ATOM   1923  C   VAL B 165      27.348 137.447  13.890  1.00 40.43           C  
ATOM   1924  O   VAL B 165      26.729 138.390  14.379  1.00 40.73           O  
ATOM   1925  CB  VAL B 165      26.685 135.064  14.637  1.00 44.67           C  
ATOM   1926  CG1 VAL B 165      26.622 135.658  16.039  1.00 50.18           C  
ATOM   1927  CG2 VAL B 165      25.573 134.038  14.416  1.00 44.68           C  
ATOM   1928  N   VAL B 166      28.643 137.547  13.560  1.00 42.97           N  
ATOM   1929  CA  VAL B 166      29.438 138.780  13.833  1.00 43.37           C  
ATOM   1930  C   VAL B 166      28.866 139.911  12.997  1.00 40.65           C  
ATOM   1931  O   VAL B 166      28.610 141.015  13.482  1.00 41.34           O  
ATOM   1932  CB  VAL B 166      30.994 138.587  13.582  1.00 46.78           C  
ATOM   1933  CG1 VAL B 166      31.760 139.911  13.463  1.00 47.60           C  
ATOM   1934  CG2 VAL B 166      31.641 137.741  14.675  1.00 47.41           C  
ATOM   1935  N   ILE B 167      28.664 139.676  11.724  1.00 42.18           N  
ATOM   1936  CA  ILE B 167      28.094 140.757  10.884  1.00 43.83           C  
ATOM   1937  C   ILE B 167      26.638 141.148  11.264  1.00 47.74           C  
ATOM   1938  O   ILE B 167      26.228 142.339  11.181  1.00 46.22           O  
ATOM   1939  CB  ILE B 167      28.249 140.409   9.398  1.00 46.36           C  
ATOM   1940  CG1 ILE B 167      29.746 140.500   9.016  1.00 46.97           C  
ATOM   1941  CG2 ILE B 167      27.440 141.357   8.535  1.00 44.79           C  
ATOM   1942  CD1 ILE B 167      30.044 139.977   7.656  1.00 49.22           C  
ATOM   1943  N   GLY B 168      25.854 140.164  11.699  1.00 47.48           N  
ATOM   1944  CA  GLY B 168      24.536 140.474  12.235  1.00 51.14           C  
ATOM   1945  C   GLY B 168      24.526 141.388  13.456  1.00 49.10           C  
ATOM   1946  O   GLY B 168      23.753 142.375  13.479  1.00 43.68           O  
ATOM   1947  N   LEU B 169      25.345 141.016  14.458  1.00 43.85           N  
ATOM   1948  CA  LEU B 169      25.583 141.822  15.663  1.00 49.19           C  
ATOM   1949  C   LEU B 169      26.084 143.222  15.362  1.00 48.87           C  
ATOM   1950  O   LEU B 169      25.561 144.179  15.899  1.00 49.58           O  
ATOM   1951  CB  LEU B 169      26.602 141.157  16.572  1.00 49.58           C  
ATOM   1952  CG  LEU B 169      26.119 139.909  17.295  1.00 52.85           C  
ATOM   1953  CD1 LEU B 169      27.295 139.317  18.076  1.00 53.10           C  
ATOM   1954  CD2 LEU B 169      24.919 140.227  18.185  1.00 54.49           C  
ATOM   1955  N   SER B 170      27.077 143.328  14.486  1.00 47.52           N  
ATOM   1956  CA  SER B 170      27.594 144.638  13.996  1.00 50.40           C  
ATOM   1957  C   SER B 170      26.504 145.595  13.474  1.00 51.86           C  
ATOM   1958  O   SER B 170      26.723 146.815  13.468  1.00 52.36           O  
ATOM   1959  CB  SER B 170      28.716 144.471  12.901  1.00 42.52           C  
ATOM   1960  OG  SER B 170      28.196 144.474  11.581  1.00 40.31           O  
ATOM   1961  N   LEU B 171      25.361 145.072  12.999  1.00 45.19           N  
ATOM   1962  CA  LEU B 171      24.266 145.941  12.553  1.00 41.67           C  
ATOM   1963  C   LEU B 171      23.614 146.775  13.687  1.00 41.71           C  
ATOM   1964  O   LEU B 171      23.081 147.849  13.475  1.00 46.40           O  
ATOM   1965  CB  LEU B 171      23.211 145.113  11.869  1.00 44.70           C  
ATOM   1966  CG  LEU B 171      23.595 144.445  10.559  1.00 48.35           C  
ATOM   1967  CD1 LEU B 171      22.426 143.606  10.102  1.00 46.26           C  
ATOM   1968  CD2 LEU B 171      23.933 145.488   9.498  1.00 48.42           C  
ATOM   1969  N   LEU B 172      23.683 146.276  14.900  1.00 45.01           N  
ATOM   1970  CA  LEU B 172      23.274 147.065  16.031  1.00 51.36           C  
ATOM   1971  C   LEU B 172      24.091 148.370  16.239  1.00 58.34           C  
ATOM   1972  O   LEU B 172      23.615 149.249  16.937  1.00 56.96           O  
ATOM   1973  CB  LEU B 172      23.326 146.211  17.300  1.00 50.49           C  
ATOM   1974  CG  LEU B 172      22.465 144.927  17.286  1.00 49.92           C  
ATOM   1975  CD1 LEU B 172      22.657 144.155  18.571  1.00 46.24           C  
ATOM   1976  CD2 LEU B 172      21.009 145.252  17.085  1.00 50.99           C  
ATOM   1977  N   TRP B 173      25.305 148.459  15.670  1.00 62.17           N  
ATOM   1978  CA  TRP B 173      26.237 149.610  15.792  1.00 62.95           C  
ATOM   1979  C   TRP B 173      26.292 150.396  14.472  1.00 62.73           C  
ATOM   1980  O   TRP B 173      26.350 151.615  14.507  1.00 68.69           O  
ATOM   1981  CB  TRP B 173      27.653 149.169  16.232  1.00 59.12           C  
ATOM   1982  CG  TRP B 173      27.654 148.139  17.369  1.00 76.54           C  
ATOM   1983  CD1 TRP B 173      27.367 146.778  17.279  1.00 81.00           C  
ATOM   1984  CD2 TRP B 173      27.947 148.379  18.750  1.00 89.54           C  
ATOM   1985  NE1 TRP B 173      27.448 146.178  18.521  1.00 80.86           N  
ATOM   1986  CE2 TRP B 173      27.813 147.130  19.440  1.00 95.06           C  
ATOM   1987  CE3 TRP B 173      28.317 149.518  19.476  1.00 86.60           C  
ATOM   1988  CZ2 TRP B 173      28.043 147.002  20.816  1.00100.20           C  
ATOM   1989  CZ3 TRP B 173      28.546 149.389  20.851  1.00104.98           C  
ATOM   1990  CH2 TRP B 173      28.405 148.134  21.505  1.00110.75           C  
ATOM   1991  N   ASN B 174      26.213 149.711  13.329  1.00 58.20           N  
ATOM   1992  CA  ASN B 174      26.263 150.334  11.997  1.00 55.71           C  
ATOM   1993  C   ASN B 174      25.450 149.499  10.996  1.00 57.50           C  
ATOM   1994  O   ASN B 174      25.876 148.401  10.606  1.00 60.68           O  
ATOM   1995  CB  ASN B 174      27.733 150.432  11.539  1.00 59.84           C  
ATOM   1996  CG  ASN B 174      27.890 150.783  10.068  1.00 57.76           C  
ATOM   1997  OD1 ASN B 174      27.031 151.400   9.456  1.00 67.50           O  
ATOM   1998  ND2 ASN B 174      28.997 150.395   9.503  1.00 61.05           N  
ATOM   1999  N   ASP B 175      24.347 150.080  10.525  1.00 54.20           N  
ATOM   2000  CA  ASP B 175      23.361 149.423   9.679  1.00 54.52           C  
ATOM   2001  C   ASP B 175      23.414 149.853   8.241  1.00 47.05           C  
ATOM   2002  O   ASP B 175      22.375 150.017   7.575  1.00 53.39           O  
ATOM   2003  CB  ASP B 175      21.928 149.618  10.257  1.00 58.73           C  
ATOM   2004  CG  ASP B 175      21.501 151.091  10.346  1.00 59.40           C  
ATOM   2005  OD1 ASP B 175      22.374 151.985  10.392  1.00 66.38           O  
ATOM   2006  OD2 ASP B 175      20.284 151.352  10.395  1.00 60.23           O  
ATOM   2007  N   ALA B 176      24.626 149.930   7.713  1.00 55.55           N  
ATOM   2008  CA  ALA B 176      24.867 150.372   6.320  1.00 46.51           C  
ATOM   2009  C   ALA B 176      24.245 149.371   5.424  1.00 47.93           C  
ATOM   2010  O   ALA B 176      24.231 148.182   5.770  1.00 51.59           O  
ATOM   2011  CB  ALA B 176      26.359 150.426   6.046  1.00 54.68           C  
ATOM   2012  N   THR B 177      23.760 149.818   4.264  1.00 44.66           N  
ATOM   2013  CA  THR B 177      23.143 148.912   3.333  1.00 45.71           C  
ATOM   2014  C   THR B 177      24.052 147.710   3.000  1.00 53.11           C  
ATOM   2015  O   THR B 177      23.576 146.582   2.950  1.00 52.47           O  
ATOM   2016  CB  THR B 177      22.630 149.654   2.097  1.00 44.65           C  
ATOM   2017  OG1 THR B 177      21.635 150.572   2.517  1.00 46.43           O  
ATOM   2018  CG2 THR B 177      21.954 148.733   1.098  1.00 46.90           C  
ATOM   2019  N   ALA B 178      25.358 147.928   2.841  1.00 56.72           N  
ATOM   2020  CA  ALA B 178      26.245 146.855   2.402  1.00 52.58           C  
ATOM   2021  C   ALA B 178      26.340 145.766   3.447  1.00 50.58           C  
ATOM   2022  O   ALA B 178      26.481 144.594   3.089  1.00 40.50           O  
ATOM   2023  CB  ALA B 178      27.630 147.383   2.095  1.00 52.23           C  
ATOM   2024  N   SER B 179      26.284 146.165   4.727  1.00 46.45           N  
ATOM   2025  CA  SER B 179      26.332 145.207   5.835  1.00 48.04           C  
ATOM   2026  C   SER B 179      25.080 144.296   5.904  1.00 44.93           C  
ATOM   2027  O   SER B 179      25.190 143.087   6.114  1.00 45.33           O  
ATOM   2028  CB  SER B 179      26.502 145.948   7.131  1.00 50.28           C  
ATOM   2029  OG  SER B 179      27.766 146.530   7.161  1.00 50.55           O  
ATOM   2030  N   ILE B 180      23.933 144.912   5.655  1.00 40.85           N  
ATOM   2031  CA  ILE B 180      22.633 144.279   5.594  1.00 48.06           C  
ATOM   2032  C   ILE B 180      22.667 143.228   4.526  1.00 41.56           C  
ATOM   2033  O   ILE B 180      22.460 142.076   4.849  1.00 35.82           O  
ATOM   2034  CB  ILE B 180      21.449 145.299   5.382  1.00 45.94           C  
ATOM   2035  CG1 ILE B 180      21.192 146.077   6.694  1.00 45.75           C  
ATOM   2036  CG2 ILE B 180      20.133 144.608   4.993  1.00 49.33           C  
ATOM   2037  CD1 ILE B 180      20.547 147.440   6.479  1.00 41.24           C  
ATOM   2038  N   VAL B 181      23.002 143.610   3.289  1.00 44.88           N  
ATOM   2039  CA  VAL B 181      23.022 142.636   2.183  1.00 39.36           C  
ATOM   2040  C   VAL B 181      24.010 141.543   2.442  1.00 39.10           C  
ATOM   2041  O   VAL B 181      23.730 140.384   2.096  1.00 38.92           O  
ATOM   2042  CB  VAL B 181      23.008 143.174   0.706  1.00 47.08           C  
ATOM   2043  CG1 VAL B 181      22.713 144.655   0.580  1.00 48.83           C  
ATOM   2044  CG2 VAL B 181      24.149 142.647  -0.146  1.00 46.15           C  
ATOM   2045  N   LEU B 182      25.095 141.856   3.145  1.00 33.17           N  
ATOM   2046  CA  LEU B 182      26.091 140.839   3.373  1.00 39.30           C  
ATOM   2047  C   LEU B 182      25.639 139.780   4.400  1.00 36.71           C  
ATOM   2048  O   LEU B 182      25.949 138.545   4.282  1.00 31.74           O  
ATOM   2049  CB  LEU B 182      27.346 141.541   3.782  1.00 47.50           C  
ATOM   2050  CG  LEU B 182      28.593 140.745   3.974  1.00 55.65           C  
ATOM   2051  CD1 LEU B 182      28.897 139.943   2.703  1.00 63.73           C  
ATOM   2052  CD2 LEU B 182      29.662 141.791   4.263  1.00 59.44           C  
ATOM   2053  N   PHE B 183      24.892 140.270   5.401  1.00 37.37           N  
ATOM   2054  CA  PHE B 183      24.341 139.440   6.466  1.00 32.95           C  
ATOM   2055  C   PHE B 183      23.372 138.430   5.870  1.00 30.27           C  
ATOM   2056  O   PHE B 183      23.521 137.234   6.073  1.00 33.40           O  
ATOM   2057  CB  PHE B 183      23.632 140.331   7.481  1.00 39.04           C  
ATOM   2058  CG  PHE B 183      22.759 139.587   8.453  1.00 36.13           C  
ATOM   2059  CD1 PHE B 183      23.309 138.682   9.340  1.00 39.38           C  
ATOM   2060  CD2 PHE B 183      21.403 139.810   8.487  1.00 37.07           C  
ATOM   2061  CE1 PHE B 183      22.502 138.020  10.266  1.00 41.64           C  
ATOM   2062  CE2 PHE B 183      20.593 139.141   9.384  1.00 37.53           C  
ATOM   2063  CZ  PHE B 183      21.144 138.254  10.278  1.00 36.62           C  
ATOM   2064  N   PHE B 184      22.458 138.896   5.034  1.00 31.04           N  
ATOM   2065  CA  PHE B 184      21.482 137.985   4.410  1.00 33.55           C  
ATOM   2066  C   PHE B 184      22.108 136.914   3.546  1.00 34.92           C  
ATOM   2067  O   PHE B 184      21.782 135.727   3.683  1.00 37.99           O  
ATOM   2068  CB  PHE B 184      20.349 138.765   3.734  1.00 33.68           C  
ATOM   2069  CG  PHE B 184      19.350 139.312   4.736  1.00 35.19           C  
ATOM   2070  CD1 PHE B 184      18.450 138.449   5.378  1.00 38.77           C  
ATOM   2071  CD2 PHE B 184      19.339 140.642   5.082  1.00 34.29           C  
ATOM   2072  CE1 PHE B 184      17.551 138.916   6.334  1.00 40.37           C  
ATOM   2073  CE2 PHE B 184      18.436 141.128   6.024  1.00 37.93           C  
ATOM   2074  CZ  PHE B 184      17.542 140.271   6.667  1.00 38.89           C  
ATOM   2075  N   LEU B 185      23.034 137.337   2.694  1.00 36.97           N  
ATOM   2076  CA  LEU B 185      23.793 136.438   1.796  1.00 35.02           C  
ATOM   2077  C   LEU B 185      24.617 135.408   2.517  1.00 33.50           C  
ATOM   2078  O   LEU B 185      24.579 134.277   2.108  1.00 32.57           O  
ATOM   2079  CB  LEU B 185      24.720 137.252   0.867  1.00 37.80           C  
ATOM   2080  CG  LEU B 185      24.013 138.083  -0.238  1.00 40.93           C  
ATOM   2081  CD1 LEU B 185      25.087 138.887  -1.012  1.00 46.59           C  
ATOM   2082  CD2 LEU B 185      23.154 137.282  -1.229  1.00 40.15           C  
ATOM   2083  N   LEU B 186      25.305 135.781   3.608  1.00 31.14           N  
ATOM   2084  CA  LEU B 186      25.943 134.805   4.457  1.00 35.19           C  
ATOM   2085  C   LEU B 186      24.950 133.808   5.181  1.00 38.56           C  
ATOM   2086  O   LEU B 186      25.290 132.591   5.292  1.00 38.47           O  
ATOM   2087  CB  LEU B 186      26.852 135.496   5.489  1.00 38.89           C  
ATOM   2088  CG  LEU B 186      28.141 136.108   4.923  1.00 45.84           C  
ATOM   2089  CD1 LEU B 186      28.672 137.091   5.932  1.00 45.72           C  
ATOM   2090  CD2 LEU B 186      29.202 135.071   4.571  1.00 42.93           C  
ATOM   2091  N   ALA B 187      23.766 134.298   5.646  1.00 36.61           N  
ATOM   2092  CA  ALA B 187      22.746 133.425   6.262  1.00 34.58           C  
ATOM   2093  C   ALA B 187      22.179 132.468   5.238  1.00 31.58           C  
ATOM   2094  O   ALA B 187      22.044 131.284   5.531  1.00 29.09           O  
ATOM   2095  CB  ALA B 187      21.606 134.216   6.871  1.00 35.91           C  
ATOM   2096  N   LEU B 188      21.890 132.980   4.050  1.00 28.91           N  
ATOM   2097  CA  LEU B 188      21.492 132.131   2.902  1.00 33.76           C  
ATOM   2098  C   LEU B 188      22.510 131.053   2.490  1.00 35.22           C  
ATOM   2099  O   LEU B 188      22.140 129.882   2.200  1.00 36.48           O  
ATOM   2100  CB  LEU B 188      21.148 132.999   1.692  1.00 33.38           C  
ATOM   2101  CG  LEU B 188      19.934 133.917   1.930  1.00 34.36           C  
ATOM   2102  CD1 LEU B 188      19.897 134.899   0.794  1.00 37.09           C  
ATOM   2103  CD2 LEU B 188      18.621 133.138   1.993  1.00 34.43           C  
ATOM   2104  N   LEU B 189      23.785 131.437   2.435  1.00 37.27           N  
ATOM   2105  CA  LEU B 189      24.884 130.456   2.158  1.00 37.04           C  
ATOM   2106  C   LEU B 189      25.000 129.327   3.237  1.00 33.64           C  
ATOM   2107  O   LEU B 189      25.165 128.155   2.895  1.00 34.23           O  
ATOM   2108  CB  LEU B 189      26.215 131.171   2.016  1.00 37.88           C  
ATOM   2109  CG  LEU B 189      27.498 130.336   2.065  1.00 37.71           C  
ATOM   2110  CD1 LEU B 189      27.566 129.443   0.829  1.00 36.69           C  
ATOM   2111  CD2 LEU B 189      28.663 131.283   2.177  1.00 38.81           C  
ATOM   2112  N   PHE B 190      24.945 129.717   4.502  1.00 31.33           N  
ATOM   2113  CA  PHE B 190      24.850 128.770   5.638  1.00 33.49           C  
ATOM   2114  C   PHE B 190      23.735 127.715   5.582  1.00 31.11           C  
ATOM   2115  O   PHE B 190      24.010 126.540   5.877  1.00 31.22           O  
ATOM   2116  CB  PHE B 190      24.774 129.455   6.998  1.00 34.31           C  
ATOM   2117  CG  PHE B 190      24.923 128.473   8.133  1.00 36.65           C  
ATOM   2118  CD1 PHE B 190      26.127 127.846   8.343  1.00 32.16           C  
ATOM   2119  CD2 PHE B 190      23.801 128.047   8.885  1.00 40.39           C  
ATOM   2120  CE1 PHE B 190      26.255 126.877   9.345  1.00 36.07           C  
ATOM   2121  CE2 PHE B 190      23.917 127.076   9.894  1.00 39.40           C  
ATOM   2122  CZ  PHE B 190      25.152 126.483  10.111  1.00 40.24           C  
ATOM   2123  N   GLY B 191      22.532 128.102   5.151  1.00 31.85           N  
ATOM   2124  CA  GLY B 191      21.434 127.160   4.937  1.00 29.19           C  
ATOM   2125  C   GLY B 191      21.821 126.080   3.965  1.00 28.63           C  
ATOM   2126  O   GLY B 191      21.566 124.875   4.213  1.00 29.94           O  
ATOM   2127  N   VAL B 192      22.477 126.500   2.867  1.00 31.63           N  
ATOM   2128  CA  VAL B 192      23.016 125.582   1.850  1.00 30.18           C  
ATOM   2129  C   VAL B 192      24.038 124.678   2.451  1.00 28.15           C  
ATOM   2130  O   VAL B 192      23.839 123.467   2.465  1.00 32.41           O  
ATOM   2131  CB  VAL B 192      23.627 126.276   0.621  1.00 35.37           C  
ATOM   2132  CG1 VAL B 192      24.075 125.198  -0.374  1.00 34.84           C  
ATOM   2133  CG2 VAL B 192      22.595 127.156  -0.084  1.00 35.43           C  
ATOM   2134  N   LEU B 193      25.040 125.263   3.116  1.00 29.22           N  
ATOM   2135  CA  LEU B 193      26.124 124.470   3.709  1.00 28.84           C  
ATOM   2136  C   LEU B 193      25.698 123.408   4.666  1.00 31.50           C  
ATOM   2137  O   LEU B 193      26.234 122.268   4.671  1.00 33.19           O  
ATOM   2138  CB  LEU B 193      27.174 125.395   4.327  1.00 33.83           C  
ATOM   2139  CG  LEU B 193      27.949 126.258   3.290  1.00 35.14           C  
ATOM   2140  CD1 LEU B 193      28.916 127.167   3.998  1.00 35.72           C  
ATOM   2141  CD2 LEU B 193      28.683 125.455   2.238  1.00 40.02           C  
ATOM   2142  N   MET B 194      24.704 123.762   5.478  1.00 34.05           N  
ATOM   2143  CA  MET B 194      24.202 122.902   6.555  1.00 35.25           C  
ATOM   2144  C   MET B 194      23.441 121.679   6.046  1.00 32.27           C  
ATOM   2145  O   MET B 194      23.465 120.616   6.633  1.00 33.44           O  
ATOM   2146  CB  MET B 194      23.314 123.804   7.431  1.00 45.44           C  
ATOM   2147  CG  MET B 194      22.922 123.226   8.751  1.00 57.21           C  
ATOM   2148  SD  MET B 194      21.634 124.188   9.557  1.00 53.49           S  
ATOM   2149  CE  MET B 194      20.762 122.818  10.315  1.00 61.95           C  
ATOM   2150  N   THR B 195      22.736 121.806   4.934  1.00 31.72           N  
ATOM   2151  CA  THR B 195      21.969 120.696   4.400  1.00 29.83           C  
ATOM   2152  C   THR B 195      22.759 119.793   3.495  1.00 33.61           C  
ATOM   2153  O   THR B 195      22.368 118.645   3.322  1.00 32.16           O  
ATOM   2154  CB  THR B 195      20.846 121.294   3.611  1.00 32.11           C  
ATOM   2155  OG1 THR B 195      20.332 122.341   4.411  1.00 36.15           O  
ATOM   2156  CG2 THR B 195      19.813 120.300   3.293  1.00 34.47           C  
ATOM   2157  N   LEU B 196      23.846 120.296   2.884  1.00 35.11           N  
ATOM   2158  CA  LEU B 196      24.674 119.442   1.958  1.00 36.22           C  
ATOM   2159  C   LEU B 196      25.106 118.068   2.487  1.00 34.91           C  
ATOM   2160  O   LEU B 196      24.982 117.091   1.760  1.00 34.22           O  
ATOM   2161  CB  LEU B 196      25.927 120.145   1.488  1.00 34.68           C  
ATOM   2162  CG  LEU B 196      25.745 121.372   0.666  1.00 35.36           C  
ATOM   2163  CD1 LEU B 196      27.127 121.946   0.410  1.00 37.21           C  
ATOM   2164  CD2 LEU B 196      24.938 121.130  -0.624  1.00 32.39           C  
ATOM   2165  N   PRO B 197      25.601 117.982   3.734  1.00 32.04           N  
ATOM   2166  CA  PRO B 197      25.968 116.670   4.213  1.00 34.05           C  
ATOM   2167  C   PRO B 197      24.837 115.726   4.576  1.00 35.47           C  
ATOM   2168  O   PRO B 197      25.126 114.618   4.992  1.00 31.98           O  
ATOM   2169  CB  PRO B 197      26.813 116.955   5.482  1.00 33.39           C  
ATOM   2170  CG  PRO B 197      26.538 118.341   5.841  1.00 32.12           C  
ATOM   2171  CD  PRO B 197      26.019 119.057   4.646  1.00 32.35           C  
ATOM   2172  N   ILE B 198      23.575 116.116   4.407  1.00 35.53           N  
ATOM   2173  CA  ILE B 198      22.497 115.337   4.972  1.00 35.28           C  
ATOM   2174  C   ILE B 198      21.964 114.465   3.872  1.00 34.58           C  
ATOM   2175  O   ILE B 198      21.527 114.923   2.814  1.00 34.07           O  
ATOM   2176  CB  ILE B 198      21.408 116.236   5.576  1.00 38.20           C  
ATOM   2177  CG1 ILE B 198      22.002 117.065   6.758  1.00 36.21           C  
ATOM   2178  CG2 ILE B 198      20.223 115.390   6.052  1.00 37.79           C  
ATOM   2179  CD1 ILE B 198      21.009 118.037   7.327  1.00 37.60           C  
ATOM   2180  N   GLY B 199      21.966 113.195   4.163  1.00 36.12           N  
ATOM   2181  CA  GLY B 199      21.410 112.183   3.288  1.00 36.55           C  
ATOM   2182  C   GLY B 199      19.913 112.099   3.260  1.00 40.60           C  
ATOM   2183  O   GLY B 199      19.190 112.768   4.033  1.00 44.98           O  
ATOM   2184  N   GLY B 200      19.455 111.201   2.393  1.00 40.38           N  
ATOM   2185  CA  GLY B 200      18.044 111.067   2.062  1.00 36.42           C  
ATOM   2186  C   GLY B 200      17.170 110.648   3.226  1.00 37.90           C  
ATOM   2187  O   GLY B 200      16.150 111.288   3.452  1.00 38.27           O  
ATOM   2188  N   GLY B 201      17.560 109.576   3.921  1.00 37.12           N  
ATOM   2189  CA  GLY B 201      16.790 109.005   5.012  1.00 38.84           C  
ATOM   2190  C   GLY B 201      16.723 109.867   6.279  1.00 38.76           C  
ATOM   2191  O   GLY B 201      15.774 109.781   7.030  1.00 47.28           O  
ATOM   2192  N   ASP B 202      17.762 110.653   6.520  1.00 39.75           N  
ATOM   2193  CA  ASP B 202      17.827 111.638   7.582  1.00 38.97           C  
ATOM   2194  C   ASP B 202      17.053 112.935   7.305  1.00 39.04           C  
ATOM   2195  O   ASP B 202      16.863 113.760   8.221  1.00 34.50           O  
ATOM   2196  CB  ASP B 202      19.297 111.991   7.856  1.00 39.28           C  
ATOM   2197  CG  ASP B 202      20.056 110.861   8.573  1.00 48.46           C  
ATOM   2198  OD1 ASP B 202      19.449 109.821   8.965  1.00 47.91           O  
ATOM   2199  OD2 ASP B 202      21.268 111.025   8.779  1.00 52.49           O  
ATOM   2200  N   MET B 203      16.596 113.125   6.069  1.00 37.92           N  
ATOM   2201  CA  MET B 203      16.066 114.439   5.647  1.00 37.23           C  
ATOM   2202  C   MET B 203      14.744 114.871   6.346  1.00 33.88           C  
ATOM   2203  O   MET B 203      14.531 116.037   6.558  1.00 38.24           O  
ATOM   2204  CB  MET B 203      15.982 114.521   4.098  1.00 37.33           C  
ATOM   2205  CG  MET B 203      15.929 115.938   3.549  1.00 38.82           C  
ATOM   2206  SD  MET B 203      17.351 116.981   3.898  1.00 41.23           S  
ATOM   2207  CE  MET B 203      18.552 116.175   2.866  1.00 39.83           C  
ATOM   2208  N   PRO B 204      13.836 113.925   6.683  1.00 36.68           N  
ATOM   2209  CA  PRO B 204      12.652 114.298   7.484  1.00 32.33           C  
ATOM   2210  C   PRO B 204      12.965 115.013   8.757  1.00 33.34           C  
ATOM   2211  O   PRO B 204      12.265 115.987   9.066  1.00 29.59           O  
ATOM   2212  CB  PRO B 204      11.990 112.944   7.776  1.00 35.08           C  
ATOM   2213  CG  PRO B 204      12.270 112.155   6.478  1.00 33.70           C  
ATOM   2214  CD  PRO B 204      13.702 112.546   6.139  1.00 35.99           C  
ATOM   2215  N   VAL B 205      14.026 114.590   9.463  1.00 31.54           N  
ATOM   2216  CA  VAL B 205      14.469 115.295  10.674  1.00 34.81           C  
ATOM   2217  C   VAL B 205      14.947 116.713  10.370  1.00 33.33           C  
ATOM   2218  O   VAL B 205      14.657 117.624  11.101  1.00 31.98           O  
ATOM   2219  CB  VAL B 205      15.597 114.533  11.427  1.00 33.78           C  
ATOM   2220  CG1 VAL B 205      16.234 115.382  12.519  1.00 33.92           C  
ATOM   2221  CG2 VAL B 205      15.044 113.210  12.008  1.00 41.26           C  
ATOM   2222  N   ALA B 206      15.727 116.887   9.321  1.00 30.49           N  
ATOM   2223  CA  ALA B 206      16.234 118.195   8.993  1.00 28.58           C  
ATOM   2224  C   ALA B 206      15.085 119.127   8.625  1.00 28.20           C  
ATOM   2225  O   ALA B 206      15.124 120.299   8.948  1.00 25.31           O  
ATOM   2226  CB  ALA B 206      17.243 118.080   7.833  1.00 34.07           C  
ATOM   2227  N   ILE B 207      14.080 118.588   7.923  1.00 26.37           N  
ATOM   2228  CA  ILE B 207      12.939 119.338   7.492  1.00 25.95           C  
ATOM   2229  C   ILE B 207      12.081 119.752   8.714  1.00 27.56           C  
ATOM   2230  O   ILE B 207      11.616 120.884   8.796  1.00 25.11           O  
ATOM   2231  CB  ILE B 207      12.096 118.497   6.508  1.00 27.65           C  
ATOM   2232  CG1 ILE B 207      12.854 118.335   5.160  1.00 30.79           C  
ATOM   2233  CG2 ILE B 207      10.774 119.211   6.180  1.00 29.49           C  
ATOM   2234  CD1 ILE B 207      12.210 117.249   4.333  1.00 33.90           C  
ATOM   2235  N   SER B 208      11.855 118.814   9.627  1.00 26.76           N  
ATOM   2236  CA  SER B 208      11.212 119.137  10.901  1.00 32.38           C  
ATOM   2237  C   SER B 208      11.965 120.285  11.624  1.00 30.73           C  
ATOM   2238  O   SER B 208      11.345 121.267  12.061  1.00 29.60           O  
ATOM   2239  CB  SER B 208      11.047 117.868  11.810  1.00 30.23           C  
ATOM   2240  OG  SER B 208      10.508 118.259  13.098  1.00 31.97           O  
ATOM   2241  N   PHE B 209      13.293 120.183  11.695  1.00 31.26           N  
ATOM   2242  CA  PHE B 209      14.155 121.202  12.334  1.00 30.33           C  
ATOM   2243  C   PHE B 209      14.008 122.594  11.628  1.00 32.41           C  
ATOM   2244  O   PHE B 209      13.892 123.612  12.270  1.00 33.58           O  
ATOM   2245  CB  PHE B 209      15.590 120.703  12.271  1.00 32.14           C  
ATOM   2246  CG  PHE B 209      16.618 121.650  12.798  1.00 36.83           C  
ATOM   2247  CD1 PHE B 209      17.045 121.540  14.107  1.00 44.35           C  
ATOM   2248  CD2 PHE B 209      17.222 122.571  11.973  1.00 38.44           C  
ATOM   2249  CE1 PHE B 209      18.012 122.390  14.614  1.00 55.53           C  
ATOM   2250  CE2 PHE B 209      18.173 123.455  12.464  1.00 49.31           C  
ATOM   2251  CZ  PHE B 209      18.584 123.356  13.785  1.00 54.38           C  
ATOM   2252  N   TYR B 210      13.984 122.622  10.307  1.00 30.18           N  
ATOM   2253  CA  TYR B 210      13.753 123.876   9.574  1.00 32.62           C  
ATOM   2254  C   TYR B 210      12.333 124.414   9.753  1.00 32.19           C  
ATOM   2255  O   TYR B 210      12.122 125.635   9.693  1.00 36.48           O  
ATOM   2256  CB  TYR B 210      14.132 123.751   8.042  1.00 28.10           C  
ATOM   2257  CG  TYR B 210      15.582 123.462   7.788  1.00 31.50           C  
ATOM   2258  CD1 TYR B 210      16.579 124.141   8.497  1.00 39.14           C  
ATOM   2259  CD2 TYR B 210      15.999 122.545   6.814  1.00 31.62           C  
ATOM   2260  CE1 TYR B 210      17.898 123.901   8.277  1.00 38.21           C  
ATOM   2261  CE2 TYR B 210      17.338 122.282   6.618  1.00 33.64           C  
ATOM   2262  CZ  TYR B 210      18.282 122.961   7.345  1.00 39.21           C  
ATOM   2263  OH  TYR B 210      19.640 122.758   7.164  1.00 42.77           O  
ATOM   2264  N   ASN B 211      11.379 123.513  10.001  1.00 30.10           N  
ATOM   2265  CA  ASN B 211      10.037 123.902  10.336  1.00 29.90           C  
ATOM   2266  C   ASN B 211       9.978 124.660  11.638  1.00 27.33           C  
ATOM   2267  O   ASN B 211       9.362 125.739  11.698  1.00 24.86           O  
ATOM   2268  CB  ASN B 211       9.055 122.719  10.220  1.00 31.90           C  
ATOM   2269  CG  ASN B 211       7.616 123.096  10.526  1.00 33.45           C  
ATOM   2270  OD1 ASN B 211       7.031 123.997   9.928  1.00 33.40           O  
ATOM   2271  ND2 ASN B 211       7.015 122.355  11.451  1.00 33.29           N  
ATOM   2272  N   ALA B 212      10.715 124.165  12.621  1.00 28.96           N  
ATOM   2273  CA  ALA B 212      10.852 124.799  13.932  1.00 28.88           C  
ATOM   2274  C   ALA B 212      11.505 126.109  13.767  1.00 31.30           C  
ATOM   2275  O   ALA B 212      11.072 127.095  14.402  1.00 31.43           O  
ATOM   2276  CB  ALA B 212      11.687 123.939  14.931  1.00 32.06           C  
ATOM   2277  N   PHE B 213      12.583 126.135  12.979  1.00 28.69           N  
ATOM   2278  CA  PHE B 213      13.242 127.395  12.685  1.00 31.66           C  
ATOM   2279  C   PHE B 213      12.366 128.462  12.071  1.00 33.68           C  
ATOM   2280  O   PHE B 213      12.442 129.603  12.520  1.00 30.51           O  
ATOM   2281  CB  PHE B 213      14.421 127.157  11.739  1.00 42.74           C  
ATOM   2282  CG  PHE B 213      15.739 127.106  12.391  1.00 49.95           C  
ATOM   2283  CD1 PHE B 213      15.894 126.694  13.731  1.00 51.70           C  
ATOM   2284  CD2 PHE B 213      16.893 127.438  11.632  1.00 57.15           C  
ATOM   2285  CE1 PHE B 213      17.163 126.647  14.297  1.00 61.73           C  
ATOM   2286  CE2 PHE B 213      18.169 127.400  12.217  1.00 56.84           C  
ATOM   2287  CZ  PHE B 213      18.299 127.001  13.542  1.00 63.35           C  
ATOM   2288  N   THR B 214      11.557 128.131  11.023  1.00 32.08           N  
ATOM   2289  CA  THR B 214      10.667 129.144  10.423  1.00 27.98           C  
ATOM   2290  C   THR B 214       9.633 129.653  11.408  1.00 24.87           C  
ATOM   2291  O   THR B 214       9.352 130.859  11.469  1.00 24.54           O  
ATOM   2292  CB  THR B 214       9.908 128.586   9.194  1.00 32.95           C  
ATOM   2293  OG1 THR B 214      10.846 128.153   8.210  1.00 33.91           O  
ATOM   2294  CG2 THR B 214       9.048 129.594   8.523  1.00 32.33           C  
ATOM   2295  N   GLY B 215       9.067 128.749  12.205  1.00 24.87           N  
ATOM   2296  CA  GLY B 215       8.164 129.186  13.228  1.00 26.49           C  
ATOM   2297  C   GLY B 215       8.789 130.239  14.115  1.00 28.33           C  
ATOM   2298  O   GLY B 215       8.244 131.310  14.259  1.00 32.23           O  
ATOM   2299  N   MET B 216       9.928 129.921  14.694  1.00 25.84           N  
ATOM   2300  CA  MET B 216      10.715 130.884  15.511  1.00 31.89           C  
ATOM   2301  C   MET B 216      11.000 132.223  14.793  1.00 32.61           C  
ATOM   2302  O   MET B 216      10.873 133.296  15.385  1.00 30.79           O  
ATOM   2303  CB  MET B 216      12.082 130.317  15.903  1.00 29.17           C  
ATOM   2304  CG  MET B 216      12.035 129.127  16.792  1.00 36.97           C  
ATOM   2305  SD  MET B 216      13.687 128.444  16.997  1.00 49.56           S  
ATOM   2306  CE  MET B 216      13.395 126.833  17.742  1.00 49.33           C  
ATOM   2307  N   ALA B 217      11.432 132.125  13.542  1.00 26.62           N  
ATOM   2308  CA  ALA B 217      11.634 133.313  12.781  1.00 30.35           C  
ATOM   2309  C   ALA B 217      10.343 134.104  12.645  1.00 32.23           C  
ATOM   2310  O   ALA B 217      10.350 135.327  12.795  1.00 26.96           O  
ATOM   2311  CB  ALA B 217      12.208 132.984  11.415  1.00 28.68           C  
ATOM   2312  N   VAL B 218       9.233 133.429  12.327  1.00 29.11           N  
ATOM   2313  CA  VAL B 218       8.005 134.166  12.232  1.00 30.27           C  
ATOM   2314  C   VAL B 218       7.615 134.858  13.591  1.00 28.54           C  
ATOM   2315  O   VAL B 218       7.218 136.046  13.637  1.00 24.77           O  
ATOM   2316  CB  VAL B 218       6.867 133.285  11.701  1.00 36.12           C  
ATOM   2317  CG1 VAL B 218       5.522 133.997  11.818  1.00 34.19           C  
ATOM   2318  CG2 VAL B 218       7.162 132.879  10.267  1.00 32.50           C  
ATOM   2319  N   GLY B 219       7.813 134.152  14.672  1.00 29.67           N  
ATOM   2320  CA  GLY B 219       7.536 134.676  16.020  1.00 33.77           C  
ATOM   2321  C   GLY B 219       8.384 135.906  16.326  1.00 31.35           C  
ATOM   2322  O   GLY B 219       7.838 136.910  16.804  1.00 31.22           O  
ATOM   2323  N   PHE B 220       9.685 135.814  16.042  1.00 28.77           N  
ATOM   2324  CA  PHE B 220      10.636 136.883  16.275  1.00 33.76           C  
ATOM   2325  C   PHE B 220      10.304 138.130  15.486  1.00 33.12           C  
ATOM   2326  O   PHE B 220      10.392 139.257  16.038  1.00 34.16           O  
ATOM   2327  CB  PHE B 220      12.110 136.471  16.074  1.00 37.14           C  
ATOM   2328  CG  PHE B 220      12.664 135.495  17.121  1.00 37.99           C  
ATOM   2329  CD1 PHE B 220      12.309 135.580  18.487  1.00 48.53           C  
ATOM   2330  CD2 PHE B 220      13.536 134.492  16.751  1.00 32.96           C  
ATOM   2331  CE1 PHE B 220      12.837 134.681  19.433  1.00 45.31           C  
ATOM   2332  CE2 PHE B 220      14.056 133.588  17.680  1.00 38.54           C  
ATOM   2333  CZ  PHE B 220      13.718 133.681  19.028  1.00 41.19           C  
ATOM   2334  N   GLU B 221       9.852 137.957  14.244  1.00 34.07           N  
ATOM   2335  CA  GLU B 221       9.455 139.122  13.422  1.00 32.89           C  
ATOM   2336  C   GLU B 221       8.212 139.769  13.996  1.00 32.55           C  
ATOM   2337  O   GLU B 221       8.121 141.029  14.088  1.00 32.07           O  
ATOM   2338  CB  GLU B 221       9.346 138.795  11.906  1.00 34.39           C  
ATOM   2339  CG  GLU B 221      10.647 138.308  11.256  1.00 32.67           C  
ATOM   2340  CD  GLU B 221      11.857 139.229  11.475  1.00 37.00           C  
ATOM   2341  OE1 GLU B 221      12.944 138.714  11.792  1.00 38.26           O  
ATOM   2342  OE2 GLU B 221      11.770 140.467  11.378  1.00 36.58           O  
ATOM   2343  N   GLY B 222       7.317 138.916  14.482  1.00 31.01           N  
ATOM   2344  CA  GLY B 222       6.103 139.351  15.153  1.00 29.37           C  
ATOM   2345  C   GLY B 222       6.327 140.247  16.343  1.00 31.45           C  
ATOM   2346  O   GLY B 222       5.707 141.305  16.439  1.00 30.20           O  
ATOM   2347  N   PHE B 223       7.202 139.817  17.257  1.00 30.06           N  
ATOM   2348  CA  PHE B 223       7.528 140.634  18.415  1.00 30.51           C  
ATOM   2349  C   PHE B 223       8.242 141.941  17.972  1.00 34.50           C  
ATOM   2350  O   PHE B 223       7.980 142.977  18.523  1.00 40.35           O  
ATOM   2351  CB  PHE B 223       8.395 139.864  19.415  1.00 29.36           C  
ATOM   2352  CG  PHE B 223       7.643 138.825  20.133  1.00 31.67           C  
ATOM   2353  CD1 PHE B 223       6.673 139.191  21.055  1.00 36.80           C  
ATOM   2354  CD2 PHE B 223       7.819 137.470  19.836  1.00 35.18           C  
ATOM   2355  CE1 PHE B 223       5.859 138.232  21.674  1.00 35.73           C  
ATOM   2356  CE2 PHE B 223       7.019 136.494  20.448  1.00 36.09           C  
ATOM   2357  CZ  PHE B 223       6.048 136.886  21.380  1.00 39.25           C  
ATOM   2358  N   ALA B 224       9.137 141.864  16.983  1.00 32.56           N  
ATOM   2359  CA  ALA B 224       9.920 143.019  16.533  1.00 33.35           C  
ATOM   2360  C   ALA B 224       9.049 144.099  15.908  1.00 35.02           C  
ATOM   2361  O   ALA B 224       9.299 145.269  16.152  1.00 35.21           O  
ATOM   2362  CB  ALA B 224      10.980 142.592  15.503  1.00 32.73           C  
ATOM   2363  N   VAL B 225       8.078 143.703  15.082  1.00 32.03           N  
ATOM   2364  CA  VAL B 225       7.157 144.662  14.452  1.00 38.29           C  
ATOM   2365  C   VAL B 225       5.825 144.836  15.205  1.00 36.21           C  
ATOM   2366  O   VAL B 225       5.059 145.653  14.802  1.00 40.00           O  
ATOM   2367  CB  VAL B 225       6.826 144.306  12.976  1.00 41.32           C  
ATOM   2368  CG1 VAL B 225       8.078 143.946  12.218  1.00 46.89           C  
ATOM   2369  CG2 VAL B 225       5.853 143.137  12.867  1.00 39.60           C  
ATOM   2370  N   GLY B 226       5.548 144.091  16.274  1.00 37.96           N  
ATOM   2371  CA  GLY B 226       4.263 144.265  17.025  1.00 34.60           C  
ATOM   2372  C   GLY B 226       3.031 143.725  16.267  1.00 40.26           C  
ATOM   2373  O   GLY B 226       2.016 144.403  16.185  1.00 50.02           O  
ATOM   2374  N   ASN B 227       3.133 142.535  15.677  1.00 33.70           N  
ATOM   2375  CA  ASN B 227       1.997 141.834  15.121  1.00 33.63           C  
ATOM   2376  C   ASN B 227       1.673 140.553  15.910  1.00 34.18           C  
ATOM   2377  O   ASN B 227       2.442 139.551  15.802  1.00 30.91           O  
ATOM   2378  CB  ASN B 227       2.230 141.468  13.668  1.00 33.79           C  
ATOM   2379  CG  ASN B 227       0.974 140.893  13.029  1.00 35.82           C  
ATOM   2380  OD1 ASN B 227       0.294 140.035  13.625  1.00 42.49           O  
ATOM   2381  ND2 ASN B 227       0.624 141.391  11.848  1.00 33.12           N  
ATOM   2382  N   PRO B 228       0.527 140.553  16.666  1.00 36.40           N  
ATOM   2383  CA  PRO B 228       0.126 139.419  17.512  1.00 34.82           C  
ATOM   2384  C   PRO B 228      -0.168 138.157  16.792  1.00 32.10           C  
ATOM   2385  O   PRO B 228      -0.034 137.082  17.384  1.00 34.72           O  
ATOM   2386  CB  PRO B 228      -1.187 139.892  18.176  1.00 38.39           C  
ATOM   2387  CG  PRO B 228      -1.246 141.349  17.995  1.00 41.04           C  
ATOM   2388  CD  PRO B 228      -0.466 141.645  16.747  1.00 39.98           C  
ATOM   2389  N   ALA B 229      -0.630 138.249  15.548  1.00 34.24           N  
ATOM   2390  CA  ALA B 229      -0.930 137.047  14.746  1.00 34.81           C  
ATOM   2391  C   ALA B 229       0.348 136.248  14.549  1.00 33.81           C  
ATOM   2392  O   ALA B 229       0.355 135.012  14.749  1.00 33.41           O  
ATOM   2393  CB  ALA B 229      -1.526 137.418  13.405  1.00 37.99           C  
ATOM   2394  N   LEU B 230       1.445 136.961  14.276  1.00 30.40           N  
ATOM   2395  CA  LEU B 230       2.702 136.292  14.116  1.00 33.58           C  
ATOM   2396  C   LEU B 230       3.434 135.923  15.433  1.00 30.01           C  
ATOM   2397  O   LEU B 230       4.160 134.925  15.450  1.00 25.98           O  
ATOM   2398  CB  LEU B 230       3.694 137.072  13.288  1.00 33.79           C  
ATOM   2399  CG  LEU B 230       3.460 137.773  11.974  1.00 37.87           C  
ATOM   2400  CD1 LEU B 230       4.727 137.638  11.177  1.00 39.35           C  
ATOM   2401  CD2 LEU B 230       2.229 137.450  11.160  1.00 36.49           C  
ATOM   2402  N   MET B 231       3.258 136.726  16.463  1.00 27.75           N  
ATOM   2403  CA  MET B 231       3.828 136.434  17.786  1.00 33.00           C  
ATOM   2404  C   MET B 231       3.382 135.056  18.288  1.00 34.32           C  
ATOM   2405  O   MET B 231       4.213 134.200  18.673  1.00 31.64           O  
ATOM   2406  CB  MET B 231       3.366 137.438  18.823  1.00 33.30           C  
ATOM   2407  CG  MET B 231       3.981 138.837  18.717  1.00 41.65           C  
ATOM   2408  SD  MET B 231       3.098 140.013  19.806  1.00 50.52           S  
ATOM   2409  CE  MET B 231       3.535 141.538  19.042  1.00 56.20           C  
ATOM   2410  N   VAL B 232       2.072 134.847  18.272  1.00 30.40           N  
ATOM   2411  CA  VAL B 232       1.522 133.655  18.897  1.00 34.20           C  
ATOM   2412  C   VAL B 232       1.796 132.455  17.987  1.00 31.51           C  
ATOM   2413  O   VAL B 232       2.395 131.474  18.418  1.00 28.15           O  
ATOM   2414  CB  VAL B 232      -0.023 133.816  19.220  1.00 30.99           C  
ATOM   2415  CG1 VAL B 232      -0.630 132.543  19.750  1.00 33.42           C  
ATOM   2416  CG2 VAL B 232      -0.223 134.990  20.138  1.00 30.08           C  
ATOM   2417  N   ALA B 233       1.362 132.556  16.749  1.00 33.06           N  
ATOM   2418  CA  ALA B 233       1.485 131.424  15.775  1.00 33.76           C  
ATOM   2419  C   ALA B 233       2.902 130.980  15.541  1.00 31.19           C  
ATOM   2420  O   ALA B 233       3.189 129.805  15.539  1.00 35.21           O  
ATOM   2421  CB  ALA B 233       0.883 131.814  14.448  1.00 31.91           C  
ATOM   2422  N   GLY B 234       3.804 131.942  15.347  1.00 31.93           N  
ATOM   2423  CA  GLY B 234       5.199 131.651  15.242  1.00 29.72           C  
ATOM   2424  C   GLY B 234       5.800 131.031  16.502  1.00 31.49           C  
ATOM   2425  O   GLY B 234       6.534 130.045  16.417  1.00 28.64           O  
ATOM   2426  N   THR B 235       5.544 131.616  17.683  1.00 29.15           N  
ATOM   2427  CA  THR B 235       6.093 131.022  18.900  1.00 29.48           C  
ATOM   2428  C   THR B 235       5.495 129.628  19.095  1.00 29.77           C  
ATOM   2429  O   THR B 235       6.201 128.694  19.507  1.00 32.59           O  
ATOM   2430  CB  THR B 235       5.788 131.889  20.136  1.00 32.15           C  
ATOM   2431  OG1 THR B 235       6.384 133.172  19.930  1.00 27.22           O  
ATOM   2432  CG2 THR B 235       6.315 131.255  21.358  1.00 30.44           C  
ATOM   2433  N   LEU B 236       4.200 129.468  18.819  1.00 30.15           N  
ATOM   2434  CA  LEU B 236       3.536 128.147  19.054  1.00 30.86           C  
ATOM   2435  C   LEU B 236       4.152 127.031  18.210  1.00 31.98           C  
ATOM   2436  O   LEU B 236       4.428 125.896  18.676  1.00 29.67           O  
ATOM   2437  CB  LEU B 236       2.029 128.254  18.800  1.00 30.44           C  
ATOM   2438  CG  LEU B 236       1.130 127.068  19.195  1.00 30.52           C  
ATOM   2439  CD1 LEU B 236       0.734 127.128  20.664  1.00 34.85           C  
ATOM   2440  CD2 LEU B 236      -0.107 127.146  18.309  1.00 31.84           C  
ATOM   2441  N   VAL B 237       4.481 127.381  16.986  1.00 31.73           N  
ATOM   2442  CA  VAL B 237       5.010 126.393  16.033  1.00 31.25           C  
ATOM   2443  C   VAL B 237       6.474 126.160  16.245  1.00 28.58           C  
ATOM   2444  O   VAL B 237       6.952 125.026  16.124  1.00 28.19           O  
ATOM   2445  CB  VAL B 237       4.638 126.741  14.566  1.00 32.02           C  
ATOM   2446  CG1 VAL B 237       5.431 125.852  13.567  1.00 42.10           C  
ATOM   2447  CG2 VAL B 237       3.167 126.549  14.398  1.00 34.75           C  
ATOM   2448  N   GLY B 238       7.222 127.214  16.501  1.00 28.58           N  
ATOM   2449  CA  GLY B 238       8.603 127.037  16.939  1.00 29.08           C  
ATOM   2450  C   GLY B 238       8.784 126.042  18.059  1.00 30.23           C  
ATOM   2451  O   GLY B 238       9.698 125.185  18.019  1.00 32.19           O  
ATOM   2452  N   ALA B 239       7.940 126.162  19.086  1.00 33.71           N  
ATOM   2453  CA  ALA B 239       8.040 125.304  20.284  1.00 31.21           C  
ATOM   2454  C   ALA B 239       7.569 123.902  19.952  1.00 32.28           C  
ATOM   2455  O   ALA B 239       8.215 122.922  20.281  1.00 33.05           O  
ATOM   2456  CB  ALA B 239       7.172 125.888  21.373  1.00 30.83           C  
ATOM   2457  N   ALA B 240       6.385 123.802  19.366  1.00 29.84           N  
ATOM   2458  CA  ALA B 240       5.854 122.473  18.931  1.00 31.08           C  
ATOM   2459  C   ALA B 240       6.838 121.784  17.974  1.00 31.00           C  
ATOM   2460  O   ALA B 240       7.153 120.627  18.186  1.00 31.15           O  
ATOM   2461  CB  ALA B 240       4.483 122.586  18.275  1.00 28.58           C  
ATOM   2462  N   GLY B 241       7.401 122.525  17.011  1.00 30.59           N  
ATOM   2463  CA  GLY B 241       8.326 121.952  16.047  1.00 29.17           C  
ATOM   2464  C   GLY B 241       9.609 121.508  16.656  1.00 30.58           C  
ATOM   2465  O   GLY B 241      10.213 120.485  16.241  1.00 30.36           O  
ATOM   2466  N   THR B 242      10.089 122.260  17.641  1.00 32.03           N  
ATOM   2467  CA  THR B 242      11.324 121.858  18.319  1.00 32.10           C  
ATOM   2468  C   THR B 242      11.141 120.473  18.901  1.00 37.70           C  
ATOM   2469  O   THR B 242      11.963 119.573  18.610  1.00 39.27           O  
ATOM   2470  CB  THR B 242      11.746 122.864  19.369  1.00 35.55           C  
ATOM   2471  OG1 THR B 242      12.079 124.098  18.732  1.00 34.01           O  
ATOM   2472  CG2 THR B 242      12.941 122.422  20.135  1.00 34.51           C  
ATOM   2473  N   LEU B 243      10.028 120.260  19.612  1.00 30.70           N  
ATOM   2474  CA  LEU B 243       9.784 118.958  20.201  1.00 32.17           C  
ATOM   2475  C   LEU B 243       9.535 117.883  19.206  1.00 33.43           C  
ATOM   2476  O   LEU B 243       9.958 116.715  19.392  1.00 27.35           O  
ATOM   2477  CB  LEU B 243       8.570 118.951  21.134  1.00 34.04           C  
ATOM   2478  CG  LEU B 243       8.292 117.560  21.836  1.00 36.96           C  
ATOM   2479  CD1 LEU B 243       9.512 117.017  22.588  1.00 33.86           C  
ATOM   2480  CD2 LEU B 243       7.174 117.689  22.870  1.00 36.80           C  
ATOM   2481  N   LEU B 244       8.744 118.231  18.195  1.00 30.21           N  
ATOM   2482  CA  LEU B 244       8.466 117.284  17.153  1.00 31.79           C  
ATOM   2483  C   LEU B 244       9.783 116.786  16.490  1.00 29.52           C  
ATOM   2484  O   LEU B 244       9.915 115.605  16.198  1.00 33.02           O  
ATOM   2485  CB  LEU B 244       7.475 117.878  16.119  1.00 33.88           C  
ATOM   2486  CG  LEU B 244       6.953 116.973  15.027  1.00 35.98           C  
ATOM   2487  CD1 LEU B 244       6.374 115.705  15.603  1.00 41.05           C  
ATOM   2488  CD2 LEU B 244       5.887 117.719  14.194  1.00 38.24           C  
ATOM   2489  N   THR B 245      10.764 117.645  16.303  1.00 27.59           N  
ATOM   2490  CA  THR B 245      12.020 117.203  15.690  1.00 30.36           C  
ATOM   2491  C   THR B 245      12.747 116.127  16.589  1.00 35.20           C  
ATOM   2492  O   THR B 245      13.222 115.069  16.097  1.00 29.98           O  
ATOM   2493  CB  THR B 245      12.921 118.422  15.517  1.00 29.93           C  
ATOM   2494  OG1 THR B 245      12.207 119.433  14.789  1.00 28.89           O  
ATOM   2495  CG2 THR B 245      14.198 118.038  14.807  1.00 34.18           C  
ATOM   2496  N   VAL B 246      12.796 116.401  17.893  1.00 30.89           N  
ATOM   2497  CA  VAL B 246      13.336 115.424  18.876  1.00 35.28           C  
ATOM   2498  C   VAL B 246      12.580 114.110  18.771  1.00 35.51           C  
ATOM   2499  O   VAL B 246      13.208 113.049  18.689  1.00 35.90           O  
ATOM   2500  CB  VAL B 246      13.333 116.014  20.307  1.00 37.54           C  
ATOM   2501  CG1 VAL B 246      13.668 114.956  21.352  1.00 40.04           C  
ATOM   2502  CG2 VAL B 246      14.270 117.224  20.369  1.00 34.50           C  
ATOM   2503  N   LEU B 247      11.242 114.153  18.701  1.00 35.67           N  
ATOM   2504  CA  LEU B 247      10.487 112.906  18.633  1.00 37.17           C  
ATOM   2505  C   LEU B 247      10.741 112.081  17.351  1.00 41.52           C  
ATOM   2506  O   LEU B 247      10.735 110.814  17.374  1.00 41.62           O  
ATOM   2507  CB  LEU B 247       8.975 113.118  18.830  1.00 36.95           C  
ATOM   2508  CG  LEU B 247       8.529 113.716  20.178  1.00 39.16           C  
ATOM   2509  CD1 LEU B 247       7.048 114.087  20.138  1.00 38.61           C  
ATOM   2510  CD2 LEU B 247       8.819 112.751  21.305  1.00 42.36           C  
ATOM   2511  N   MET B 248      10.945 112.782  16.240  1.00 39.76           N  
ATOM   2512  CA  MET B 248      11.175 112.105  14.962  1.00 42.77           C  
ATOM   2513  C   MET B 248      12.539 111.446  14.938  1.00 36.44           C  
ATOM   2514  O   MET B 248      12.661 110.365  14.436  1.00 43.49           O  
ATOM   2515  CB  MET B 248      11.049 113.066  13.774  1.00 43.10           C  
ATOM   2516  CG  MET B 248       9.635 113.467  13.530  1.00 45.49           C  
ATOM   2517  SD  MET B 248       9.338 114.543  12.127  1.00 56.18           S  
ATOM   2518  CE  MET B 248      10.391 113.778  10.927  1.00 43.47           C  
ATOM   2519  N   ALA B 249      13.541 112.144  15.438  1.00 34.51           N  
ATOM   2520  CA  ALA B 249      14.838 111.578  15.668  1.00 40.59           C  
ATOM   2521  C   ALA B 249      14.812 110.292  16.554  1.00 47.77           C  
ATOM   2522  O   ALA B 249      15.309 109.264  16.110  1.00 47.45           O  
ATOM   2523  CB  ALA B 249      15.713 112.609  16.304  1.00 38.98           C  
ATOM   2524  N   ARG B 250      14.205 110.354  17.752  1.00 45.73           N  
ATOM   2525  CA  ARG B 250      14.042 109.177  18.637  1.00 43.41           C  
ATOM   2526  C   ARG B 250      13.313 108.019  17.949  1.00 46.67           C  
ATOM   2527  O   ARG B 250      13.738 106.856  18.039  1.00 50.21           O  
ATOM   2528  CB  ARG B 250      13.304 109.538  19.913  1.00 48.08           C  
ATOM   2529  CG  ARG B 250      14.065 110.470  20.849  1.00 61.93           C  
ATOM   2530  CD  ARG B 250      13.508 110.515  22.295  1.00 75.80           C  
ATOM   2531  NE  ARG B 250      12.059 110.179  22.407  1.00 79.83           N  
ATOM   2532  CZ  ARG B 250      11.209 110.650  23.332  1.00 77.06           C  
ATOM   2533  NH1 ARG B 250       9.930 110.268  23.286  1.00 76.59           N  
ATOM   2534  NH2 ARG B 250      11.599 111.489  24.294  1.00 72.20           N  
ATOM   2535  N   ALA B 251      12.242 108.309  17.221  1.00 40.29           N  
ATOM   2536  CA  ALA B 251      11.515 107.249  16.561  1.00 40.66           C  
ATOM   2537  C   ALA B 251      12.341 106.613  15.422  1.00 56.39           C  
ATOM   2538  O   ALA B 251      12.277 105.414  15.210  1.00 65.83           O  
ATOM   2539  CB  ALA B 251      10.227 107.801  15.996  1.00 41.96           C  
ATOM   2540  N   MET B 252      13.093 107.433  14.683  1.00 64.60           N  
ATOM   2541  CA  MET B 252      13.968 106.975  13.578  1.00 68.04           C  
ATOM   2542  C   MET B 252      15.327 106.512  14.095  1.00 66.22           C  
ATOM   2543  O   MET B 252      16.224 106.333  13.306  1.00 75.13           O  
ATOM   2544  CB  MET B 252      14.122 108.076  12.487  1.00 68.76           C  
ATOM   2545  CG  MET B 252      12.769 108.511  11.887  1.00 77.58           C  
ATOM   2546  SD  MET B 252      12.641 110.062  10.917  1.00 82.50           S  
ATOM   2547  CE  MET B 252      13.969 109.822   9.715  1.00 76.75           C  
ATOM   2548  N   ASN B 253      15.464 106.312  15.410  1.00 61.31           N  
ATOM   2549  CA  ASN B 253      16.626 105.711  16.021  1.00 65.74           C  
ATOM   2550  C   ASN B 253      17.786 106.597  15.754  1.00 74.42           C  
ATOM   2551  O   ASN B 253      18.562 106.284  14.871  1.00 63.56           O  
ATOM   2552  CB  ASN B 253      16.914 104.277  15.489  1.00 77.25           C  
ATOM   2553  CG  ASN B 253      15.900 103.244  15.977  1.00 87.61           C  
ATOM   2554  OD1 ASN B 253      15.766 103.015  17.178  1.00 96.90           O  
ATOM   2555  ND2 ASN B 253      15.183 102.614  15.044  1.00 90.56           N  
ATOM   2556  N   ARG B 254      17.899 107.700  16.509  1.00 85.24           N  
ATOM   2557  CA  ARG B 254      18.994 108.682  16.336  1.00 85.74           C  
ATOM   2558  C   ARG B 254      18.900 109.943  17.204  1.00 76.77           C  
ATOM   2559  O   ARG B 254      17.933 110.168  17.927  1.00 82.23           O  
ATOM   2560  CB  ARG B 254      19.115 109.130  14.866  1.00 92.79           C  
ATOM   2561  CG  ARG B 254      20.508 108.911  14.271  1.00105.63           C  
ATOM   2562  CD  ARG B 254      20.615 109.512  12.878  1.00114.57           C  
ATOM   2563  NE  ARG B 254      20.443 108.514  11.831  1.00115.52           N  
ATOM   2564  CZ  ARG B 254      21.401 107.688  11.414  1.00140.12           C  
ATOM   2565  NH1 ARG B 254      22.622 107.714  11.966  1.00146.58           N  
ATOM   2566  NH2 ARG B 254      21.137 106.817  10.439  1.00141.72           N  
ATOM   2567  N   SER B 255      19.935 110.766  17.104  1.00 67.83           N  
ATOM   2568  CA  SER B 255      19.987 112.082  17.726  1.00 65.43           C  
ATOM   2569  C   SER B 255      19.859 113.206  16.661  1.00 51.35           C  
ATOM   2570  O   SER B 255      20.188 113.032  15.481  1.00 53.13           O  
ATOM   2571  CB  SER B 255      21.306 112.215  18.490  1.00 70.69           C  
ATOM   2572  OG  SER B 255      21.284 113.305  19.401  1.00 75.07           O  
ATOM   2573  N   VAL B 256      19.365 114.355  17.096  1.00 52.30           N  
ATOM   2574  CA  VAL B 256      19.200 115.531  16.231  1.00 46.71           C  
ATOM   2575  C   VAL B 256      20.555 116.096  15.878  1.00 45.89           C  
ATOM   2576  O   VAL B 256      20.757 116.459  14.734  1.00 44.46           O  
ATOM   2577  CB  VAL B 256      18.356 116.643  16.902  1.00 46.24           C  
ATOM   2578  CG1 VAL B 256      18.346 117.961  16.093  1.00 46.07           C  
ATOM   2579  CG2 VAL B 256      16.937 116.149  17.125  1.00 49.10           C  
ATOM   2580  N   TRP B 257      21.437 116.196  16.886  1.00 49.08           N  
ATOM   2581  CA  TRP B 257      22.886 116.563  16.775  1.00 53.87           C  
ATOM   2582  C   TRP B 257      23.606 115.702  15.740  1.00 54.41           C  
ATOM   2583  O   TRP B 257      24.213 116.237  14.821  1.00 50.88           O  
ATOM   2584  CB  TRP B 257      23.567 116.387  18.162  1.00 74.45           C  
ATOM   2585  CG  TRP B 257      24.885 117.135  18.457  1.00 95.77           C  
ATOM   2586  CD1 TRP B 257      25.962 117.300  17.619  1.00 97.67           C  
ATOM   2587  CD2 TRP B 257      25.268 117.740  19.719  1.00115.39           C  
ATOM   2588  NE1 TRP B 257      26.960 118.004  18.260  1.00107.50           N  
ATOM   2589  CE2 TRP B 257      26.569 118.281  19.548  1.00117.20           C  
ATOM   2590  CE3 TRP B 257      24.630 117.887  20.972  1.00117.80           C  
ATOM   2591  CZ2 TRP B 257      27.253 118.966  20.592  1.00116.90           C  
ATOM   2592  CZ3 TRP B 257      25.311 118.572  22.011  1.00117.18           C  
ATOM   2593  CH2 TRP B 257      26.610 119.100  21.806  1.00114.65           C  
ATOM   2594  N   ILE B 258      23.501 114.377  15.854  1.00 51.40           N  
ATOM   2595  CA  ILE B 258      24.051 113.446  14.825  1.00 63.06           C  
ATOM   2596  C   ILE B 258      23.650 113.822  13.390  1.00 63.17           C  
ATOM   2597  O   ILE B 258      24.520 113.919  12.523  1.00 78.18           O  
ATOM   2598  CB  ILE B 258      23.660 111.957  15.069  1.00 76.74           C  
ATOM   2599  CG1 ILE B 258      24.308 111.394  16.346  1.00 92.69           C  
ATOM   2600  CG2 ILE B 258      24.050 111.077  13.869  1.00 88.46           C  
ATOM   2601  CD1 ILE B 258      23.742 110.042  16.807  1.00104.27           C  
ATOM   2602  N   SER B 259      22.368 114.061  13.125  1.00 61.47           N  
ATOM   2603  CA  SER B 259      21.940 114.414  11.741  1.00 60.08           C  
ATOM   2604  C   SER B 259      22.397 115.803  11.328  1.00 55.74           C  
ATOM   2605  O   SER B 259      23.005 115.993  10.300  1.00 54.98           O  
ATOM   2606  CB  SER B 259      20.419 114.310  11.584  1.00 61.84           C  
ATOM   2607  OG  SER B 259      19.977 113.079  12.136  1.00 63.13           O  
ATOM   2608  N   VAL B 260      22.112 116.770  12.168  1.00 55.86           N  
ATOM   2609  CA  VAL B 260      22.332 118.163  11.846  1.00 57.26           C  
ATOM   2610  C   VAL B 260      23.845 118.612  11.920  1.00 69.57           C  
ATOM   2611  O   VAL B 260      24.189 119.672  11.348  1.00 66.35           O  
ATOM   2612  CB  VAL B 260      21.337 118.995  12.699  1.00 64.62           C  
ATOM   2613  CG1 VAL B 260      21.625 120.478  12.636  1.00 78.88           C  
ATOM   2614  CG2 VAL B 260      19.893 118.719  12.250  1.00 66.74           C  
ATOM   2615  N   LEU B 261      24.730 117.810  12.576  1.00 74.82           N  
ATOM   2616  CA  LEU B 261      26.219 118.062  12.710  1.00 67.64           C  
ATOM   2617  C   LEU B 261      26.998 116.972  13.461  1.00 62.89           C  
ATOM   2618  O   LEU B 261      27.327 115.909  12.931  1.00 70.34           O  
ATOM   2619  CB  LEU B 261      26.518 119.407  13.407  1.00 74.53           C  
ATOM   2620  CG  LEU B 261      26.046 119.666  14.861  1.00 67.56           C  
ATOM   2621  CD1 LEU B 261      27.200 120.203  15.675  1.00 68.85           C  
ATOM   2622  CD2 LEU B 261      24.829 120.588  15.011  1.00 68.51           C  
ATOM      1  N   MET A   1      -0.443 148.610  16.922  1.00 70.65           N  
ATOM      2  CA  MET A   1      -0.829 147.226  17.381  1.00 77.09           C  
ATOM      3  C   MET A   1       0.131 146.533  18.360  1.00 81.05           C  
ATOM      4  O   MET A   1      -0.021 145.347  18.630  1.00 90.53           O  
ATOM      5  CB  MET A   1      -1.009 146.305  16.180  1.00 81.17           C  
ATOM      6  CG  MET A   1      -1.780 145.038  16.495  1.00 84.28           C  
ATOM      7  SD  MET A   1      -2.995 144.560  15.252  1.00105.42           S  
ATOM      8  CE  MET A   1      -3.947 146.076  15.093  1.00 96.12           C  
ATOM      9  N   GLU A   2       1.103 147.262  18.896  1.00 86.89           N  
ATOM     10  CA  GLU A   2       2.057 146.729  19.876  1.00 86.67           C  
ATOM     11  C   GLU A   2       1.430 146.577  21.309  1.00 76.03           C  
ATOM     12  O   GLU A   2       0.586 147.378  21.712  1.00 79.76           O  
ATOM     13  CB  GLU A   2       3.285 147.659  19.896  1.00 87.87           C  
ATOM     14  CG  GLU A   2       4.464 147.196  20.742  1.00104.47           C  
ATOM     15  CD  GLU A   2       5.773 147.911  20.411  1.00113.37           C  
ATOM     16  OE1 GLU A   2       5.755 148.978  19.749  1.00108.53           O  
ATOM     17  OE2 GLU A   2       6.837 147.394  20.815  1.00123.85           O  
ATOM     18  N   PHE A   3       1.847 145.532  22.034  1.00 61.74           N  
ATOM     19  CA  PHE A   3       1.593 145.355  23.489  1.00 51.44           C  
ATOM     20  C   PHE A   3       2.821 145.806  24.253  1.00 46.24           C  
ATOM     21  O   PHE A   3       3.923 145.768  23.730  1.00 39.48           O  
ATOM     22  CB  PHE A   3       1.380 143.865  23.790  1.00 46.32           C  
ATOM     23  CG  PHE A   3       0.224 143.219  23.012  1.00 46.43           C  
ATOM     24  CD1 PHE A   3      -0.913 143.944  22.625  1.00 53.85           C  
ATOM     25  CD2 PHE A   3       0.248 141.875  22.739  1.00 43.36           C  
ATOM     26  CE1 PHE A   3      -1.966 143.338  21.938  1.00 53.49           C  
ATOM     27  CE2 PHE A   3      -0.811 141.256  22.100  1.00 43.62           C  
ATOM     28  CZ  PHE A   3      -1.911 141.982  21.684  1.00 47.02           C  
ATOM     29  N   GLY A   4       2.669 146.167  25.514  1.00 42.39           N  
ATOM     30  CA  GLY A   4       3.844 146.394  26.351  1.00 41.35           C  
ATOM     31  C   GLY A   4       4.829 145.216  26.425  1.00 40.41           C  
ATOM     32  O   GLY A   4       4.472 144.065  26.136  1.00 41.18           O  
ATOM     33  N   PHE A   5       6.051 145.520  26.886  1.00 38.16           N  
ATOM     34  CA  PHE A   5       7.170 144.592  27.039  1.00 34.38           C  
ATOM     35  C   PHE A   5       6.874 143.377  27.897  1.00 33.88           C  
ATOM     36  O   PHE A   5       7.148 142.232  27.493  1.00 31.06           O  
ATOM     37  CB  PHE A   5       8.363 145.324  27.604  1.00 38.64           C  
ATOM     38  CG  PHE A   5       9.497 144.414  27.933  1.00 41.32           C  
ATOM     39  CD1 PHE A   5      10.239 143.835  26.918  1.00 50.87           C  
ATOM     40  CD2 PHE A   5       9.741 144.026  29.229  1.00 42.58           C  
ATOM     41  CE1 PHE A   5      11.248 142.911  27.219  1.00 49.80           C  
ATOM     42  CE2 PHE A   5      10.760 143.132  29.534  1.00 43.82           C  
ATOM     43  CZ  PHE A   5      11.524 142.589  28.529  1.00 44.36           C  
ATOM     44  N   TRP A   6       6.256 143.614  29.066  1.00 35.97           N  
ATOM     45  CA  TRP A   6       6.099 142.543  30.052  1.00 34.09           C  
ATOM     46  C   TRP A   6       4.985 141.637  29.656  1.00 32.78           C  
ATOM     47  O   TRP A   6       5.148 140.407  29.676  1.00 31.51           O  
ATOM     48  CB  TRP A   6       5.924 143.072  31.431  1.00 35.98           C  
ATOM     49  CG  TRP A   6       7.154 143.619  31.975  1.00 36.46           C  
ATOM     50  CD1 TRP A   6       7.391 144.949  32.264  1.00 35.13           C  
ATOM     51  CD2 TRP A   6       8.343 142.914  32.318  1.00 34.48           C  
ATOM     52  NE1 TRP A   6       8.635 145.090  32.818  1.00 35.38           N  
ATOM     53  CE2 TRP A   6       9.260 143.870  32.841  1.00 35.58           C  
ATOM     54  CE3 TRP A   6       8.720 141.578  32.285  1.00 38.54           C  
ATOM     55  CZ2 TRP A   6      10.539 143.529  33.293  1.00 34.71           C  
ATOM     56  CZ3 TRP A   6      10.003 141.230  32.754  1.00 39.20           C  
ATOM     57  CH2 TRP A   6      10.916 142.221  33.210  1.00 36.52           C  
ATOM     58  N   SER A   7       3.919 142.233  29.152  1.00 31.16           N  
ATOM     59  CA  SER A   7       2.813 141.474  28.561  1.00 35.43           C  
ATOM     60  C   SER A   7       3.208 140.637  27.347  1.00 33.65           C  
ATOM     61  O   SER A   7       2.835 139.474  27.252  1.00 33.53           O  
ATOM     62  CB  SER A   7       1.691 142.424  28.167  1.00 39.55           C  
ATOM     63  OG  SER A   7       2.216 143.303  27.230  1.00 47.85           O  
ATOM     64  N   ALA A   8       3.980 141.226  26.444  1.00 32.12           N  
ATOM     65  CA  ALA A   8       4.554 140.479  25.350  1.00 31.85           C  
ATOM     66  C   ALA A   8       5.431 139.355  25.829  1.00 31.89           C  
ATOM     67  O   ALA A   8       5.415 138.270  25.255  1.00 27.66           O  
ATOM     68  CB  ALA A   8       5.358 141.406  24.447  1.00 33.36           C  
ATOM     69  N   LEU A   9       6.208 139.591  26.903  1.00 32.24           N  
ATOM     70  CA  LEU A   9       7.091 138.565  27.377  1.00 28.50           C  
ATOM     71  C   LEU A   9       6.290 137.396  27.951  1.00 28.01           C  
ATOM     72  O   LEU A   9       6.611 136.226  27.657  1.00 27.29           O  
ATOM     73  CB  LEU A   9       8.094 139.157  28.383  1.00 35.91           C  
ATOM     74  CG  LEU A   9       9.219 138.248  28.880  1.00 40.06           C  
ATOM     75  CD1 LEU A   9      10.103 137.843  27.697  1.00 44.98           C  
ATOM     76  CD2 LEU A   9      10.075 138.872  29.976  1.00 42.69           C  
ATOM     77  N   TYR A  10       5.269 137.684  28.772  1.00 27.45           N  
ATOM     78  CA  TYR A  10       4.322 136.622  29.218  1.00 27.96           C  
ATOM     79  C   TYR A  10       3.704 135.846  28.077  1.00 30.41           C  
ATOM     80  O   TYR A  10       3.718 134.604  28.097  1.00 27.51           O  
ATOM     81  CB  TYR A  10       3.167 137.201  30.044  1.00 30.72           C  
ATOM     82  CG  TYR A  10       3.470 137.494  31.515  1.00 34.22           C  
ATOM     83  CD1 TYR A  10       3.944 138.731  31.914  1.00 35.85           C  
ATOM     84  CD2 TYR A  10       3.247 136.544  32.509  1.00 39.11           C  
ATOM     85  CE1 TYR A  10       4.203 139.019  33.238  1.00 38.95           C  
ATOM     86  CE2 TYR A  10       3.492 136.831  33.835  1.00 36.02           C  
ATOM     87  CZ  TYR A  10       3.973 138.070  34.196  1.00 37.01           C  
ATOM     88  OH  TYR A  10       4.188 138.394  35.506  1.00 36.89           O  
ATOM     89  N   ILE A  11       3.153 136.569  27.079  1.00 30.37           N  
ATOM     90  CA  ILE A  11       2.640 135.915  25.864  1.00 32.79           C  
ATOM     91  C   ILE A  11       3.661 134.939  25.173  1.00 33.35           C  
ATOM     92  O   ILE A  11       3.288 133.851  24.710  1.00 31.05           O  
ATOM     93  CB  ILE A  11       2.066 136.969  24.891  1.00 33.68           C  
ATOM     94  CG1 ILE A  11       0.767 137.544  25.506  1.00 34.76           C  
ATOM     95  CG2 ILE A  11       1.707 136.326  23.577  1.00 33.69           C  
ATOM     96  CD1 ILE A  11       0.296 138.795  24.837  1.00 39.20           C  
ATOM     97  N   PHE A  12       4.944 135.317  25.152  1.00 36.32           N  
ATOM     98  CA  PHE A  12       5.993 134.498  24.561  1.00 31.79           C  
ATOM     99  C   PHE A  12       6.195 133.234  25.374  1.00 34.61           C  
ATOM    100  O   PHE A  12       6.169 132.129  24.786  1.00 34.69           O  
ATOM    101  CB  PHE A  12       7.333 135.266  24.453  1.00 35.11           C  
ATOM    102  CG  PHE A  12       8.510 134.368  24.118  1.00 37.34           C  
ATOM    103  CD1 PHE A  12       8.655 133.846  22.826  1.00 35.82           C  
ATOM    104  CD2 PHE A  12       9.449 134.013  25.099  1.00 40.21           C  
ATOM    105  CE1 PHE A  12       9.705 133.002  22.509  1.00 38.06           C  
ATOM    106  CE2 PHE A  12      10.495 133.169  24.787  1.00 40.52           C  
ATOM    107  CZ  PHE A  12      10.620 132.655  23.481  1.00 47.58           C  
ATOM    108  N   VAL A  13       6.372 133.335  26.707  1.00 29.53           N  
ATOM    109  CA  VAL A  13       6.674 132.090  27.423  1.00 32.15           C  
ATOM    110  C   VAL A  13       5.464 131.143  27.531  1.00 29.28           C  
ATOM    111  O   VAL A  13       5.622 129.880  27.429  1.00 29.47           O  
ATOM    112  CB  VAL A  13       7.356 132.272  28.823  1.00 34.39           C  
ATOM    113  CG1 VAL A  13       8.574 133.171  28.719  1.00 35.89           C  
ATOM    114  CG2 VAL A  13       6.365 132.810  29.791  1.00 37.65           C  
ATOM    115  N   LEU A  14       4.291 131.713  27.763  1.00 28.98           N  
ATOM    116  CA  LEU A  14       3.061 130.910  27.852  1.00 32.04           C  
ATOM    117  C   LEU A  14       2.763 130.181  26.533  1.00 28.31           C  
ATOM    118  O   LEU A  14       2.412 129.015  26.547  1.00 30.25           O  
ATOM    119  CB  LEU A  14       1.863 131.747  28.184  1.00 32.55           C  
ATOM    120  CG  LEU A  14       1.861 132.381  29.571  1.00 30.91           C  
ATOM    121  CD1 LEU A  14       0.798 133.463  29.637  1.00 27.84           C  
ATOM    122  CD2 LEU A  14       1.719 131.300  30.644  1.00 35.90           C  
ATOM    123  N   THR A  15       2.900 130.853  25.437  1.00 27.88           N  
ATOM    124  CA  THR A  15       2.689 130.199  24.107  1.00 31.97           C  
ATOM    125  C   THR A  15       3.723 129.138  23.750  1.00 31.05           C  
ATOM    126  O   THR A  15       3.422 128.101  23.135  1.00 32.28           O  
ATOM    127  CB  THR A  15       2.724 131.228  22.990  1.00 32.21           C  
ATOM    128  OG1 THR A  15       1.755 132.230  23.292  1.00 35.24           O  
ATOM    129  CG2 THR A  15       2.413 130.571  21.659  1.00 33.62           C  
ATOM    130  N   CYS A  16       4.937 129.397  24.198  1.00 34.62           N  
ATOM    131  CA  CYS A  16       6.030 128.459  24.095  1.00 35.68           C  
ATOM    132  C   CYS A  16       5.831 127.262  24.955  1.00 31.68           C  
ATOM    133  O   CYS A  16       5.946 126.088  24.478  1.00 28.04           O  
ATOM    134  CB  CYS A  16       7.300 129.153  24.498  1.00 47.66           C  
ATOM    135  SG  CYS A  16       8.710 128.142  24.117  1.00108.41           S  
ATOM    136  N   PHE A  17       5.573 127.467  26.257  1.00 29.22           N  
ATOM    137  CA  PHE A  17       5.140 126.278  27.056  1.00 28.98           C  
ATOM    138  C   PHE A  17       3.946 125.489  26.395  1.00 26.60           C  
ATOM    139  O   PHE A  17       3.925 124.204  26.325  1.00 28.08           O  
ATOM    140  CB  PHE A  17       4.807 126.687  28.450  1.00 30.10           C  
ATOM    141  CG  PHE A  17       6.007 126.851  29.350  1.00 28.31           C  
ATOM    142  CD1 PHE A  17       6.714 125.734  29.789  1.00 33.53           C  
ATOM    143  CD2 PHE A  17       6.329 128.076  29.903  1.00 33.44           C  
ATOM    144  CE1 PHE A  17       7.757 125.844  30.719  1.00 34.95           C  
ATOM    145  CE2 PHE A  17       7.406 128.188  30.850  1.00 33.20           C  
ATOM    146  CZ  PHE A  17       8.134 127.081  31.202  1.00 29.04           C  
ATOM    147  N   LEU A  18       2.966 126.229  25.863  1.00 27.03           N  
ATOM    148  CA  LEU A  18       1.776 125.586  25.287  1.00 26.51           C  
ATOM    149  C   LEU A  18       2.081 124.720  24.068  1.00 28.60           C  
ATOM    150  O   LEU A  18       1.585 123.555  23.968  1.00 31.33           O  
ATOM    151  CB  LEU A  18       0.685 126.598  24.947  1.00 31.76           C  
ATOM    152  CG  LEU A  18      -0.674 126.042  24.422  1.00 32.14           C  
ATOM    153  CD1 LEU A  18      -1.327 125.022  25.371  1.00 32.46           C  
ATOM    154  CD2 LEU A  18      -1.622 127.169  24.192  1.00 31.74           C  
ATOM    155  N   GLY A  19       2.893 125.245  23.150  1.00 26.86           N  
ATOM    156  CA  GLY A  19       3.124 124.562  21.890  1.00 28.68           C  
ATOM    157  C   GLY A  19       3.871 123.303  22.101  1.00 28.37           C  
ATOM    158  O   GLY A  19       3.543 122.301  21.524  1.00 30.64           O  
ATOM    159  N   TYR A  20       4.885 123.369  22.953  1.00 30.84           N  
ATOM    160  CA  TYR A  20       5.586 122.202  23.485  1.00 32.86           C  
ATOM    161  C   TYR A  20       4.685 121.149  24.095  1.00 35.52           C  
ATOM    162  O   TYR A  20       4.735 119.950  23.734  1.00 37.05           O  
ATOM    163  CB  TYR A  20       6.602 122.650  24.525  1.00 36.27           C  
ATOM    164  CG  TYR A  20       7.555 121.551  24.950  1.00 41.28           C  
ATOM    165  CD1 TYR A  20       7.227 120.638  25.948  1.00 38.40           C  
ATOM    166  CD2 TYR A  20       8.806 121.447  24.348  1.00 50.96           C  
ATOM    167  CE1 TYR A  20       8.114 119.664  26.321  1.00 42.07           C  
ATOM    168  CE2 TYR A  20       9.705 120.474  24.718  1.00 49.35           C  
ATOM    169  CZ  TYR A  20       9.353 119.591  25.689  1.00 47.90           C  
ATOM    170  OH  TYR A  20      10.284 118.642  25.986  1.00 60.46           O  
ATOM    171  N   GLU A  21       3.857 121.582  25.037  1.00 34.83           N  
ATOM    172  CA  GLU A  21       2.976 120.625  25.730  1.00 34.93           C  
ATOM    173  C   GLU A  21       1.899 119.983  24.849  1.00 32.82           C  
ATOM    174  O   GLU A  21       1.550 118.840  25.090  1.00 33.15           O  
ATOM    175  CB  GLU A  21       2.281 121.299  26.930  1.00 33.93           C  
ATOM    176  CG  GLU A  21       1.802 120.312  27.959  1.00 37.91           C  
ATOM    177  CD  GLU A  21       2.918 119.595  28.719  1.00 45.75           C  
ATOM    178  OE1 GLU A  21       4.125 120.042  28.775  1.00 44.35           O  
ATOM    179  OE2 GLU A  21       2.551 118.545  29.293  1.00 59.87           O  
ATOM    180  N   LEU A  22       1.344 120.682  23.864  1.00 33.07           N  
ATOM    181  CA  LEU A  22       0.335 120.050  22.962  1.00 34.94           C  
ATOM    182  C   LEU A  22       0.851 118.863  22.107  1.00 36.91           C  
ATOM    183  O   LEU A  22       0.046 118.083  21.610  1.00 45.27           O  
ATOM    184  CB  LEU A  22      -0.252 121.082  21.987  1.00 37.31           C  
ATOM    185  CG  LEU A  22      -1.013 122.258  22.563  1.00 37.49           C  
ATOM    186  CD1 LEU A  22      -1.242 123.311  21.509  1.00 40.11           C  
ATOM    187  CD2 LEU A  22      -2.349 121.783  23.148  1.00 41.77           C  
ATOM    188  N   ILE A  23       2.173 118.729  21.969  1.00 44.46           N  
ATOM    189  CA  ILE A  23       2.856 117.698  21.147  1.00 45.74           C  
ATOM    190  C   ILE A  23       3.410 116.487  21.925  1.00 45.09           C  
ATOM    191  O   ILE A  23       3.832 115.495  21.310  1.00 38.19           O  
ATOM    192  CB  ILE A  23       4.008 118.416  20.360  1.00 41.20           C  
ATOM    193  CG1 ILE A  23       3.409 119.426  19.402  1.00 43.41           C  
ATOM    194  CG2 ILE A  23       4.942 117.493  19.602  1.00 45.25           C  
ATOM    195  CD1 ILE A  23       2.136 118.977  18.705  1.00 43.82           C  
ATOM    196  N   THR A  24       3.430 116.548  23.249  1.00 43.28           N  
ATOM    197  CA  THR A  24       3.846 115.373  24.060  1.00 48.01           C  
ATOM    198  C   THR A  24       2.791 114.257  23.831  1.00 46.60           C  
ATOM    199  O   THR A  24       1.600 114.535  23.699  1.00 64.55           O  
ATOM    200  CB  THR A  24       3.964 115.759  25.561  1.00 46.78           C  
ATOM    201  OG1 THR A  24       2.740 116.330  25.995  1.00 44.20           O  
ATOM    202  CG2 THR A  24       5.038 116.797  25.792  1.00 46.59           C  
ATOM    203  N   ARG A  25       3.197 113.023  23.657  1.00 62.17           N  
ATOM    204  CA  ARG A  25       2.214 111.929  23.340  1.00 65.50           C  
ATOM    205  C   ARG A  25       1.578 111.899  21.939  1.00 66.14           C  
ATOM    206  O   ARG A  25       0.691 111.076  21.681  1.00 68.50           O  
ATOM    207  CB  ARG A  25       1.089 111.840  24.395  1.00 69.85           C  
ATOM    208  CG  ARG A  25       1.601 111.735  25.833  1.00 82.55           C  
ATOM    209  CD  ARG A  25       2.549 110.551  26.117  1.00 78.01           C  
ATOM    210  NE  ARG A  25       3.017 110.671  27.499  1.00 86.25           N  
ATOM    211  CZ  ARG A  25       2.328 110.336  28.600  1.00 84.88           C  
ATOM    212  NH1 ARG A  25       1.126 109.777  28.538  1.00 81.52           N  
ATOM    213  NH2 ARG A  25       2.867 110.542  29.794  1.00 90.28           N  
ATOM    214  N   VAL A  26       2.007 112.763  21.021  1.00 65.85           N  
ATOM    215  CA  VAL A  26       1.625 112.592  19.612  1.00 54.76           C  
ATOM    216  C   VAL A  26       2.100 111.158  19.223  1.00 46.46           C  
ATOM    217  O   VAL A  26       3.207 110.743  19.570  1.00 45.63           O  
ATOM    218  CB  VAL A  26       2.163 113.707  18.655  1.00 53.84           C  
ATOM    219  CG1 VAL A  26       3.689 113.772  18.617  1.00 51.68           C  
ATOM    220  CG2 VAL A  26       1.655 113.475  17.215  1.00 56.53           C  
ATOM    221  N   PRO A  27       1.213 110.358  18.621  1.00 44.96           N  
ATOM    222  CA  PRO A  27       1.687 109.049  18.135  1.00 42.01           C  
ATOM    223  C   PRO A  27       2.525 109.209  16.853  1.00 42.42           C  
ATOM    224  O   PRO A  27       2.377 110.194  16.105  1.00 41.01           O  
ATOM    225  CB  PRO A  27       0.390 108.304  17.901  1.00 40.99           C  
ATOM    226  CG  PRO A  27      -0.537 109.363  17.458  1.00 43.80           C  
ATOM    227  CD  PRO A  27      -0.233 110.521  18.386  1.00 41.21           C  
ATOM    228  N   VAL A  28       3.415 108.253  16.629  1.00 40.78           N  
ATOM    229  CA  VAL A  28       4.364 108.223  15.488  1.00 38.15           C  
ATOM    230  C   VAL A  28       3.699 108.436  14.142  1.00 37.25           C  
ATOM    231  O   VAL A  28       4.204 109.185  13.356  1.00 41.01           O  
ATOM    232  CB  VAL A  28       5.239 106.924  15.502  1.00 42.71           C  
ATOM    233  CG1 VAL A  28       6.015 106.721  14.208  1.00 44.04           C  
ATOM    234  CG2 VAL A  28       6.210 106.992  16.691  1.00 44.99           C  
ATOM    235  N   ILE A  29       2.562 107.828  13.884  1.00 40.48           N  
ATOM    236  CA  ILE A  29       1.876 108.010  12.601  1.00 42.88           C  
ATOM    237  C   ILE A  29       1.388 109.435  12.324  1.00 39.82           C  
ATOM    238  O   ILE A  29       0.963 109.724  11.223  1.00 45.83           O  
ATOM    239  CB  ILE A  29       0.693 107.009  12.336  1.00 50.76           C  
ATOM    240  CG1 ILE A  29      -0.209 106.788  13.538  1.00 48.35           C  
ATOM    241  CG2 ILE A  29       1.193 105.662  11.804  1.00 60.65           C  
ATOM    242  CD1 ILE A  29      -1.122 107.921  13.811  1.00 48.21           C  
ATOM    243  N   LEU A  30       1.421 110.319  13.311  1.00 39.13           N  
ATOM    244  CA  LEU A  30       0.979 111.687  13.133  1.00 35.93           C  
ATOM    245  C   LEU A  30       2.201 112.597  13.041  1.00 36.11           C  
ATOM    246  O   LEU A  30       2.064 113.811  12.897  1.00 33.99           O  
ATOM    247  CB  LEU A  30       0.046 112.136  14.250  1.00 35.70           C  
ATOM    248  CG  LEU A  30      -1.444 111.778  14.177  1.00 43.76           C  
ATOM    249  CD1 LEU A  30      -2.144 112.359  15.407  1.00 42.31           C  
ATOM    250  CD2 LEU A  30      -2.103 112.285  12.887  1.00 45.01           C  
ATOM    251  N   HIS A  31       3.401 112.049  13.077  1.00 37.46           N  
ATOM    252  CA  HIS A  31       4.538 112.930  13.051  1.00 42.42           C  
ATOM    253  C   HIS A  31       4.514 113.779  11.781  1.00 40.63           C  
ATOM    254  O   HIS A  31       4.613 115.011  11.882  1.00 34.93           O  
ATOM    255  CB  HIS A  31       5.867 112.217  13.175  1.00 44.07           C  
ATOM    256  CG  HIS A  31       6.148 111.719  14.543  1.00 41.30           C  
ATOM    257  ND1 HIS A  31       7.221 110.906  14.825  1.00 38.67           N  
ATOM    258  CD2 HIS A  31       5.498 111.910  15.709  1.00 44.88           C  
ATOM    259  CE1 HIS A  31       7.229 110.632  16.111  1.00 41.64           C  
ATOM    260  NE2 HIS A  31       6.192 111.226  16.673  1.00 42.97           N  
ATOM    261  N   THR A  32       4.346 113.181  10.616  1.00 41.06           N  
ATOM    262  CA  THR A  32       4.512 113.998   9.416  1.00 46.10           C  
ATOM    263  C   THR A  32       3.280 114.873   9.121  1.00 44.32           C  
ATOM    264  O   THR A  32       3.423 116.019   8.734  1.00 44.32           O  
ATOM    265  CB  THR A  32       5.132 113.267   8.164  1.00 45.59           C  
ATOM    266  OG1 THR A  32       4.184 112.441   7.564  1.00 52.68           O  
ATOM    267  CG2 THR A  32       6.323 112.459   8.524  1.00 41.71           C  
ATOM    268  N   PRO A  33       2.062 114.341   9.344  1.00 49.31           N  
ATOM    269  CA  PRO A  33       0.910 115.244   9.255  1.00 42.30           C  
ATOM    270  C   PRO A  33       0.941 116.463  10.200  1.00 38.78           C  
ATOM    271  O   PRO A  33       0.459 117.571   9.820  1.00 31.24           O  
ATOM    272  CB  PRO A  33      -0.274 114.297   9.558  1.00 44.35           C  
ATOM    273  CG  PRO A  33       0.191 112.965   9.005  1.00 42.23           C  
ATOM    274  CD  PRO A  33       1.640 112.913   9.409  1.00 43.88           C  
ATOM    275  N   LEU A  34       1.490 116.280  11.404  1.00 37.69           N  
ATOM    276  CA  LEU A  34       1.631 117.388  12.342  1.00 38.23           C  
ATOM    277  C   LEU A  34       2.669 118.389  11.877  1.00 34.90           C  
ATOM    278  O   LEU A  34       2.467 119.594  12.014  1.00 34.76           O  
ATOM    279  CB  LEU A  34       1.992 116.957  13.755  1.00 44.06           C  
ATOM    280  CG  LEU A  34       0.933 117.061  14.849  1.00 47.91           C  
ATOM    281  CD1 LEU A  34       1.512 116.450  16.116  1.00 47.01           C  
ATOM    282  CD2 LEU A  34       0.396 118.457  15.138  1.00 42.82           C  
ATOM    283  N   MET A  35       3.768 117.899  11.331  1.00 32.63           N  
ATOM    284  CA  MET A  35       4.807 118.772  10.802  1.00 32.56           C  
ATOM    285  C   MET A  35       4.173 119.670   9.739  1.00 32.35           C  
ATOM    286  O   MET A  35       4.340 120.918   9.770  1.00 29.46           O  
ATOM    287  CB  MET A  35       5.946 117.952  10.268  1.00 34.50           C  
ATOM    288  CG  MET A  35       7.142 118.745   9.699  1.00 40.77           C  
ATOM    289  SD  MET A  35       8.460 117.648   9.054  1.00 46.15           S  
ATOM    290  CE  MET A  35       7.641 116.866   7.646  1.00 59.80           C  
ATOM    291  N   SER A  36       3.395 119.033   8.860  1.00 27.86           N  
ATOM    292  CA  SER A  36       2.699 119.714   7.808  1.00 29.85           C  
ATOM    293  C   SER A  36       1.633 120.668   8.322  1.00 27.52           C  
ATOM    294  O   SER A  36       1.598 121.799   7.893  1.00 28.81           O  
ATOM    295  CB  SER A  36       2.128 118.654   6.855  1.00 36.57           C  
ATOM    296  OG  SER A  36       1.441 119.222   5.794  1.00 36.77           O  
ATOM    297  N   GLY A  37       0.769 120.253   9.251  1.00 28.35           N  
ATOM    298  CA  GLY A  37      -0.190 121.194   9.860  1.00 25.67           C  
ATOM    299  C   GLY A  37       0.474 122.405  10.559  1.00 31.13           C  
ATOM    300  O   GLY A  37       0.014 123.563  10.431  1.00 31.55           O  
ATOM    301  N   SER A  38       1.558 122.156  11.309  1.00 28.15           N  
ATOM    302  CA  SER A  38       2.287 123.246  11.961  1.00 30.09           C  
ATOM    303  C   SER A  38       2.995 124.181  10.956  1.00 30.72           C  
ATOM    304  O   SER A  38       3.086 125.379  11.206  1.00 27.84           O  
ATOM    305  CB  SER A  38       3.256 122.719  13.014  1.00 30.99           C  
ATOM    306  OG  SER A  38       4.269 121.844  12.487  1.00 32.61           O  
ATOM    307  N   ASN A  39       3.498 123.600   9.851  1.00 27.21           N  
ATOM    308  CA  ASN A  39       4.036 124.327   8.755  1.00 32.76           C  
ATOM    309  C   ASN A  39       2.962 125.265   8.201  1.00 32.62           C  
ATOM    310  O   ASN A  39       3.249 126.438   7.908  1.00 29.60           O  
ATOM    311  CB  ASN A  39       4.579 123.347   7.659  1.00 33.93           C  
ATOM    312  CG  ASN A  39       5.058 124.067   6.385  1.00 39.11           C  
ATOM    313  OD1 ASN A  39       4.671 123.750   5.246  1.00 36.52           O  
ATOM    314  ND2 ASN A  39       5.907 125.000   6.566  1.00 36.61           N  
ATOM    315  N   PHE A  40       1.724 124.779   8.050  1.00 28.54           N  
ATOM    316  CA  PHE A  40       0.674 125.622   7.489  1.00 27.81           C  
ATOM    317  C   PHE A  40       0.405 126.839   8.432  1.00 29.23           C  
ATOM    318  O   PHE A  40       0.286 127.984   8.020  1.00 24.85           O  
ATOM    319  CB  PHE A  40      -0.625 124.788   7.275  1.00 31.15           C  
ATOM    320  CG  PHE A  40      -1.838 125.642   7.184  1.00 30.89           C  
ATOM    321  CD1 PHE A  40      -2.012 126.456   6.059  1.00 30.35           C  
ATOM    322  CD2 PHE A  40      -2.741 125.732   8.263  1.00 29.41           C  
ATOM    323  CE1 PHE A  40      -3.115 127.323   5.965  1.00 32.59           C  
ATOM    324  CE2 PHE A  40      -3.843 126.580   8.179  1.00 30.11           C  
ATOM    325  CZ  PHE A  40      -4.017 127.389   7.049  1.00 32.97           C  
ATOM    326  N   ILE A  41       0.377 126.577   9.726  1.00 26.61           N  
ATOM    327  CA  ILE A  41       0.126 127.668  10.704  1.00 29.14           C  
ATOM    328  C   ILE A  41       1.155 128.813  10.624  1.00 31.27           C  
ATOM    329  O   ILE A  41       0.732 129.994  10.617  1.00 33.25           O  
ATOM    330  CB  ILE A  41       0.030 127.110  12.123  1.00 27.58           C  
ATOM    331  CG1 ILE A  41      -1.244 126.257  12.176  1.00 28.99           C  
ATOM    332  CG2 ILE A  41      -0.044 128.196  13.182  1.00 30.82           C  
ATOM    333  CD1 ILE A  41      -1.488 125.534  13.479  1.00 31.39           C  
ATOM    334  N   HIS A  42       2.486 128.518  10.557  1.00 35.20           N  
ATOM    335  CA  HIS A  42       3.462 129.625  10.469  1.00 33.59           C  
ATOM    336  C   HIS A  42       3.337 130.395   9.122  1.00 30.63           C  
ATOM    337  O   HIS A  42       4.004 131.409   8.960  1.00 27.48           O  
ATOM    338  CB  HIS A  42       4.947 129.284  10.826  1.00 32.95           C  
ATOM    339  CG  HIS A  42       5.621 128.282   9.923  1.00 31.67           C  
ATOM    340  ND1 HIS A  42       5.681 128.412   8.555  1.00 30.35           N  
ATOM    341  CD2 HIS A  42       6.267 127.127  10.215  1.00 28.48           C  
ATOM    342  CE1 HIS A  42       6.361 127.402   8.043  1.00 28.63           C  
ATOM    343  NE2 HIS A  42       6.714 126.595   9.028  1.00 30.04           N  
ATOM    344  N   GLY A  43       2.577 129.829   8.171  1.00 31.62           N  
ATOM    345  CA  GLY A  43       1.985 130.521   6.993  1.00 32.12           C  
ATOM    346  C   GLY A  43       1.351 131.869   7.212  1.00 29.26           C  
ATOM    347  O   GLY A  43       1.230 132.721   6.279  1.00 30.33           O  
ATOM    348  N   VAL A  44       0.866 132.066   8.428  1.00 30.01           N  
ATOM    349  CA  VAL A  44       0.316 133.346   8.818  1.00 31.65           C  
ATOM    350  C   VAL A  44       1.357 134.474   8.704  1.00 32.09           C  
ATOM    351  O   VAL A  44       0.939 135.646   8.790  1.00 32.64           O  
ATOM    352  CB  VAL A  44      -0.308 133.329  10.238  1.00 30.50           C  
ATOM    353  CG1 VAL A  44       0.786 133.503  11.244  1.00 34.33           C  
ATOM    354  CG2 VAL A  44      -1.342 134.445  10.438  1.00 26.98           C  
ATOM    355  N   VAL A  45       2.652 134.149   8.477  1.00 32.21           N  
ATOM    356  CA  VAL A  45       3.686 135.131   8.043  1.00 32.77           C  
ATOM    357  C   VAL A  45       3.265 136.022   6.862  1.00 28.76           C  
ATOM    358  O   VAL A  45       3.707 137.174   6.765  1.00 31.20           O  
ATOM    359  CB  VAL A  45       5.077 134.506   7.759  1.00 32.91           C  
ATOM    360  CG1 VAL A  45       5.084 133.631   6.516  1.00 29.68           C  
ATOM    361  CG2 VAL A  45       6.168 135.581   7.672  1.00 31.85           C  
ATOM    362  N   VAL A  46       2.384 135.521   6.020  1.00 26.27           N  
ATOM    363  CA  VAL A  46       1.825 136.326   4.884  1.00 29.14           C  
ATOM    364  C   VAL A  46       1.225 137.675   5.319  1.00 31.75           C  
ATOM    365  O   VAL A  46       1.389 138.706   4.676  1.00 30.91           O  
ATOM    366  CB  VAL A  46       0.805 135.490   4.069  1.00 34.28           C  
ATOM    367  CG1 VAL A  46      -0.435 135.127   4.896  1.00 32.45           C  
ATOM    368  CG2 VAL A  46       0.405 136.191   2.758  1.00 36.24           C  
ATOM    369  N   VAL A  47       0.586 137.667   6.479  1.00 28.83           N  
ATOM    370  CA  VAL A  47       0.010 138.827   7.046  1.00 31.02           C  
ATOM    371  C   VAL A  47       1.012 139.910   7.386  1.00 33.97           C  
ATOM    372  O   VAL A  47       0.787 141.087   7.121  1.00 35.53           O  
ATOM    373  CB  VAL A  47      -0.841 138.299   8.274  1.00 38.46           C  
ATOM    374  CG1 VAL A  47      -0.693 139.102   9.518  1.00 36.49           C  
ATOM    375  CG2 VAL A  47      -2.274 137.907   7.820  1.00 33.54           C  
ATOM    376  N   GLY A  48       2.145 139.536   7.973  1.00 32.31           N  
ATOM    377  CA  GLY A  48       3.171 140.497   8.270  1.00 29.72           C  
ATOM    378  C   GLY A  48       3.798 141.004   6.978  1.00 31.38           C  
ATOM    379  O   GLY A  48       4.127 142.169   6.885  1.00 28.31           O  
ATOM    380  N   ALA A  49       3.971 140.137   5.985  1.00 31.45           N  
ATOM    381  CA  ALA A  49       4.442 140.612   4.633  1.00 33.01           C  
ATOM    382  C   ALA A  49       3.405 141.534   3.958  1.00 33.41           C  
ATOM    383  O   ALA A  49       3.812 142.461   3.241  1.00 30.22           O  
ATOM    384  CB  ALA A  49       4.740 139.442   3.695  1.00 33.25           C  
ATOM    385  N   MET A  50       2.092 141.311   4.197  1.00 34.35           N  
ATOM    386  CA  MET A  50       1.063 142.242   3.693  1.00 33.07           C  
ATOM    387  C   MET A  50       1.264 143.645   4.240  1.00 33.50           C  
ATOM    388  O   MET A  50       1.132 144.629   3.510  1.00 34.37           O  
ATOM    389  CB  MET A  50      -0.379 141.757   3.933  1.00 31.70           C  
ATOM    390  CG  MET A  50      -0.750 140.502   3.169  1.00 28.76           C  
ATOM    391  SD  MET A  50      -2.227 139.765   3.798  1.00 34.77           S  
ATOM    392  CE  MET A  50      -3.407 141.067   3.513  1.00 34.54           C  
ATOM    393  N   VAL A  51       1.541 143.742   5.519  1.00 35.05           N  
ATOM    394  CA  VAL A  51       1.671 145.056   6.186  1.00 37.74           C  
ATOM    395  C   VAL A  51       2.925 145.769   5.639  1.00 42.81           C  
ATOM    396  O   VAL A  51       2.898 147.002   5.378  1.00 37.77           O  
ATOM    397  CB  VAL A  51       1.764 144.950   7.737  1.00 36.24           C  
ATOM    398  CG1 VAL A  51       2.063 146.316   8.392  1.00 36.71           C  
ATOM    399  CG2 VAL A  51       0.500 144.371   8.322  1.00 37.47           C  
ATOM    400  N   VAL A  52       4.017 145.005   5.477  1.00 38.64           N  
ATOM    401  CA  VAL A  52       5.215 145.546   4.839  1.00 35.63           C  
ATOM    402  C   VAL A  52       4.922 146.067   3.432  1.00 34.33           C  
ATOM    403  O   VAL A  52       5.214 147.197   3.118  1.00 36.45           O  
ATOM    404  CB  VAL A  52       6.366 144.530   4.841  1.00 38.32           C  
ATOM    405  CG1 VAL A  52       7.502 145.033   3.966  1.00 41.71           C  
ATOM    406  CG2 VAL A  52       6.850 144.305   6.282  1.00 40.09           C  
ATOM    407  N   LEU A  53       4.341 145.262   2.574  1.00 32.62           N  
ATOM    408  CA  LEU A  53       4.066 145.728   1.248  1.00 34.37           C  
ATOM    409  C   LEU A  53       3.115 146.954   1.272  1.00 37.63           C  
ATOM    410  O   LEU A  53       3.318 147.950   0.545  1.00 36.19           O  
ATOM    411  CB  LEU A  53       3.514 144.580   0.415  1.00 37.48           C  
ATOM    412  CG  LEU A  53       3.121 144.952  -1.004  1.00 38.74           C  
ATOM    413  CD1 LEU A  53       4.227 145.749  -1.698  1.00 40.03           C  
ATOM    414  CD2 LEU A  53       2.762 143.661  -1.721  1.00 36.28           C  
ATOM    415  N   GLY A  54       2.125 146.886   2.161  1.00 32.93           N  
ATOM    416  CA  GLY A  54       1.171 147.937   2.382  1.00 37.30           C  
ATOM    417  C   GLY A  54       1.743 149.296   2.817  1.00 42.83           C  
ATOM    418  O   GLY A  54       1.108 150.298   2.581  1.00 47.00           O  
ATOM    419  N   HIS A  55       2.892 149.331   3.503  1.00 46.80           N  
ATOM    420  CA  HIS A  55       3.547 150.583   3.923  1.00 42.38           C  
ATOM    421  C   HIS A  55       4.789 150.928   3.075  1.00 42.16           C  
ATOM    422  O   HIS A  55       5.459 151.926   3.303  1.00 45.11           O  
ATOM    423  CB  HIS A  55       3.938 150.488   5.400  1.00 50.61           C  
ATOM    424  CG  HIS A  55       2.776 150.510   6.335  1.00 56.57           C  
ATOM    425  ND1 HIS A  55       2.749 149.791   7.505  1.00 74.10           N  
ATOM    426  CD2 HIS A  55       1.605 151.178   6.280  1.00 58.50           C  
ATOM    427  CE1 HIS A  55       1.603 150.006   8.125  1.00 67.12           C  
ATOM    428  NE2 HIS A  55       0.885 150.827   7.387  1.00 58.49           N  
ATOM    429  N   ALA A  56       5.102 150.112   2.094  1.00 40.70           N  
ATOM    430  CA  ALA A  56       6.309 150.350   1.300  1.00 46.13           C  
ATOM    431  C   ALA A  56       6.217 151.661   0.428  1.00 51.49           C  
ATOM    432  O   ALA A  56       5.269 151.826  -0.347  1.00 45.00           O  
ATOM    433  CB  ALA A  56       6.520 149.141   0.402  1.00 42.69           C  
ATOM    434  N   GLU A  57       7.210 152.546   0.529  1.00 56.00           N  
ATOM    435  CA  GLU A  57       7.229 153.805  -0.236  1.00 62.67           C  
ATOM    436  C   GLU A  57       8.139 153.790  -1.529  1.00 63.37           C  
ATOM    437  O   GLU A  57       7.861 154.515  -2.463  1.00 67.94           O  
ATOM    438  CB  GLU A  57       7.590 154.963   0.713  1.00 64.76           C  
ATOM    439  N   THR A  58       9.200 152.979  -1.580  1.00 65.56           N  
ATOM    440  CA  THR A  58      10.157 152.954  -2.723  1.00 55.06           C  
ATOM    441  C   THR A  58       9.952 151.708  -3.556  1.00 59.75           C  
ATOM    442  O   THR A  58       9.401 150.722  -3.068  1.00 63.83           O  
ATOM    443  CB  THR A  58      11.655 152.912  -2.271  1.00 60.88           C  
ATOM    444  OG1 THR A  58      11.965 151.661  -1.626  1.00 59.93           O  
ATOM    445  CG2 THR A  58      12.033 154.095  -1.309  1.00 59.63           C  
ATOM    446  N   GLY A  59      10.433 151.745  -4.795  1.00 47.50           N  
ATOM    447  CA  GLY A  59      10.473 150.586  -5.669  1.00 49.99           C  
ATOM    448  C   GLY A  59      11.107 149.330  -5.056  1.00 53.42           C  
ATOM    449  O   GLY A  59      10.652 148.192  -5.309  1.00 47.91           O  
ATOM    450  N   LEU A  60      12.137 149.521  -4.242  1.00 54.51           N  
ATOM    451  CA  LEU A  60      12.864 148.387  -3.635  1.00 55.33           C  
ATOM    452  C   LEU A  60      12.052 147.724  -2.529  1.00 57.00           C  
ATOM    453  O   LEU A  60      11.962 146.481  -2.442  1.00 50.73           O  
ATOM    454  CB  LEU A  60      14.160 148.889  -3.025  1.00 56.79           C  
ATOM    455  CG  LEU A  60      15.085 147.849  -2.409  1.00 56.22           C  
ATOM    456  CD1 LEU A  60      15.514 146.820  -3.454  1.00 55.12           C  
ATOM    457  CD2 LEU A  60      16.257 148.584  -1.784  1.00 54.23           C  
ATOM    458  N   GLU A  61      11.499 148.579  -1.666  1.00 53.22           N  
ATOM    459  CA  GLU A  61      10.612 148.147  -0.607  1.00 51.64           C  
ATOM    460  C   GLU A  61       9.448 147.396  -1.196  1.00 47.60           C  
ATOM    461  O   GLU A  61       9.027 146.406  -0.644  1.00 48.81           O  
ATOM    462  CB  GLU A  61      10.095 149.338   0.186  1.00 55.06           C  
ATOM    463  CG  GLU A  61      11.160 149.987   1.049  1.00 63.12           C  
ATOM    464  CD  GLU A  61      10.765 151.357   1.585  1.00 72.06           C  
ATOM    465  OE1 GLU A  61       9.586 151.767   1.483  1.00 79.09           O  
ATOM    466  OE2 GLU A  61      11.663 152.030   2.135  1.00 76.25           O  
ATOM    467  N   LYS A  62       8.939 147.866  -2.325  1.00 44.34           N  
ATOM    468  CA  LYS A  62       7.798 147.253  -2.951  1.00 44.29           C  
ATOM    469  C   LYS A  62       8.091 145.938  -3.523  1.00 43.24           C  
ATOM    470  O   LYS A  62       7.225 145.069  -3.441  1.00 43.65           O  
ATOM    471  CB  LYS A  62       7.195 148.091  -4.050  1.00 42.48           C  
ATOM    472  CG  LYS A  62       6.368 149.216  -3.484  1.00 52.86           C  
ATOM    473  CD  LYS A  62       5.699 149.989  -4.604  1.00 57.74           C  
ATOM    474  CE  LYS A  62       5.466 151.417  -4.185  1.00 57.61           C  
ATOM    475  NZ  LYS A  62       4.738 152.034  -5.310  1.00 63.41           N  
ATOM    476  N   LEU A  63       9.257 145.824  -4.156  1.00 42.64           N  
ATOM    477  CA  LEU A  63       9.686 144.616  -4.801  1.00 40.09           C  
ATOM    478  C   LEU A  63       9.993 143.560  -3.710  1.00 44.53           C  
ATOM    479  O   LEU A  63       9.577 142.417  -3.863  1.00 43.17           O  
ATOM    480  CB  LEU A  63      10.901 144.834  -5.704  1.00 45.79           C  
ATOM    481  CG  LEU A  63      11.618 143.541  -6.201  1.00 46.31           C  
ATOM    482  CD1 LEU A  63      10.682 142.777  -7.128  1.00 48.02           C  
ATOM    483  CD2 LEU A  63      12.959 143.833  -6.897  1.00 47.08           C  
ATOM    484  N   ILE A  64      10.670 143.926  -2.620  1.00 42.34           N  
ATOM    485  CA  ILE A  64      10.980 142.945  -1.580  1.00 41.31           C  
ATOM    486  C   ILE A  64       9.673 142.454  -0.876  1.00 40.26           C  
ATOM    487  O   ILE A  64       9.429 141.232  -0.715  1.00 42.29           O  
ATOM    488  CB  ILE A  64      12.010 143.491  -0.563  1.00 47.86           C  
ATOM    489  CG1 ILE A  64      13.387 143.573  -1.218  1.00 48.39           C  
ATOM    490  CG2 ILE A  64      12.123 142.578   0.683  1.00 47.70           C  
ATOM    491  CD1 ILE A  64      14.381 144.386  -0.416  1.00 50.10           C  
ATOM    492  N   GLY A  65       8.829 143.400  -0.492  1.00 40.82           N  
ATOM    493  CA  GLY A  65       7.449 143.109   0.030  1.00 39.83           C  
ATOM    494  C   GLY A  65       6.523 142.304  -0.906  1.00 39.68           C  
ATOM    495  O   GLY A  65       5.783 141.412  -0.484  1.00 35.04           O  
ATOM    496  N   PHE A  66       6.576 142.597  -2.194  1.00 38.92           N  
ATOM    497  CA  PHE A  66       5.837 141.817  -3.174  1.00 36.06           C  
ATOM    498  C   PHE A  66       6.286 140.343  -3.101  1.00 36.85           C  
ATOM    499  O   PHE A  66       5.477 139.442  -2.893  1.00 38.51           O  
ATOM    500  CB  PHE A  66       6.037 142.425  -4.551  1.00 35.64           C  
ATOM    501  CG  PHE A  66       5.247 141.780  -5.614  1.00 34.12           C  
ATOM    502  CD1 PHE A  66       3.887 142.123  -5.786  1.00 37.40           C  
ATOM    503  CD2 PHE A  66       5.829 140.883  -6.468  1.00 33.76           C  
ATOM    504  CE1 PHE A  66       3.128 141.548  -6.803  1.00 38.47           C  
ATOM    505  CE2 PHE A  66       5.068 140.274  -7.481  1.00 37.84           C  
ATOM    506  CZ  PHE A  66       3.714 140.608  -7.638  1.00 38.63           C  
ATOM    507  N   LEU A  67       7.591 140.124  -3.157  1.00 42.77           N  
ATOM    508  CA  LEU A  67       8.167 138.782  -3.109  1.00 41.48           C  
ATOM    509  C   LEU A  67       7.777 138.050  -1.783  1.00 40.50           C  
ATOM    510  O   LEU A  67       7.505 136.839  -1.789  1.00 36.04           O  
ATOM    511  CB  LEU A  67       9.697 138.846  -3.249  1.00 45.04           C  
ATOM    512  CG  LEU A  67      10.231 139.328  -4.620  1.00 63.32           C  
ATOM    513  CD1 LEU A  67      11.763 139.539  -4.590  1.00 66.79           C  
ATOM    514  CD2 LEU A  67       9.815 138.445  -5.807  1.00 59.74           C  
ATOM    515  N   GLY A  68       7.776 138.779  -0.670  1.00 35.94           N  
ATOM    516  CA  GLY A  68       7.393 138.194   0.625  1.00 36.27           C  
ATOM    517  C   GLY A  68       5.941 137.741   0.739  1.00 33.95           C  
ATOM    518  O   GLY A  68       5.645 136.699   1.339  1.00 30.06           O  
ATOM    519  N   VAL A  69       5.028 138.529   0.160  1.00 32.78           N  
ATOM    520  CA  VAL A  69       3.635 138.164   0.092  1.00 32.36           C  
ATOM    521  C   VAL A  69       3.429 136.928  -0.763  1.00 31.41           C  
ATOM    522  O   VAL A  69       2.669 136.025  -0.371  1.00 41.36           O  
ATOM    523  CB  VAL A  69       2.781 139.330  -0.409  1.00 34.37           C  
ATOM    524  CG1 VAL A  69       1.351 138.882  -0.559  1.00 35.11           C  
ATOM    525  CG2 VAL A  69       2.882 140.493   0.569  1.00 34.41           C  
ATOM    526  N   ILE A  70       4.120 136.828  -1.899  1.00 32.48           N  
ATOM    527  CA  ILE A  70       4.075 135.592  -2.686  1.00 30.74           C  
ATOM    528  C   ILE A  70       4.566 134.395  -1.836  1.00 33.24           C  
ATOM    529  O   ILE A  70       3.938 133.317  -1.836  1.00 30.35           O  
ATOM    530  CB  ILE A  70       4.977 135.664  -3.979  1.00 34.61           C  
ATOM    531  CG1 ILE A  70       4.413 136.730  -4.967  1.00 40.24           C  
ATOM    532  CG2 ILE A  70       4.985 134.277  -4.681  1.00 34.31           C  
ATOM    533  CD1 ILE A  70       5.176 136.983  -6.262  1.00 43.41           C  
ATOM    534  N   LEU A  71       5.724 134.579  -1.166  1.00 32.73           N  
ATOM    535  CA  LEU A  71       6.371 133.478  -0.407  1.00 31.15           C  
ATOM    536  C   LEU A  71       5.426 133.105   0.728  1.00 28.84           C  
ATOM    537  O   LEU A  71       5.095 131.923   0.909  1.00 26.44           O  
ATOM    538  CB  LEU A  71       7.753 133.903   0.086  1.00 33.22           C  
ATOM    539  CG  LEU A  71       8.853 134.090  -0.984  1.00 35.98           C  
ATOM    540  CD1 LEU A  71      10.044 134.858  -0.439  1.00 35.28           C  
ATOM    541  CD2 LEU A  71       9.316 132.779  -1.516  1.00 35.61           C  
ATOM    542  N   GLY A  72       4.918 134.118   1.441  1.00 26.78           N  
ATOM    543  CA  GLY A  72       3.981 133.854   2.550  1.00 30.99           C  
ATOM    544  C   GLY A  72       2.725 133.129   2.077  1.00 29.44           C  
ATOM    545  O   GLY A  72       2.365 132.087   2.594  1.00 29.92           O  
ATOM    546  N   ALA A  73       2.086 133.666   1.037  1.00 35.52           N  
ATOM    547  CA  ALA A  73       0.906 133.044   0.416  1.00 29.37           C  
ATOM    548  C   ALA A  73       1.154 131.615  -0.022  1.00 29.05           C  
ATOM    549  O   ALA A  73       0.329 130.736   0.239  1.00 33.37           O  
ATOM    550  CB  ALA A  73       0.426 133.914  -0.778  1.00 34.33           C  
ATOM    551  N   ALA A  74       2.312 131.344  -0.626  1.00 29.29           N  
ATOM    552  CA  ALA A  74       2.633 129.969  -0.954  1.00 30.16           C  
ATOM    553  C   ALA A  74       2.692 129.048   0.263  1.00 32.26           C  
ATOM    554  O   ALA A  74       2.108 127.964   0.275  1.00 30.57           O  
ATOM    555  CB  ALA A  74       3.912 129.885  -1.762  1.00 31.53           C  
ATOM    556  N   ASN A  75       3.377 129.480   1.302  1.00 31.17           N  
ATOM    557  CA  ASN A  75       3.450 128.666   2.530  1.00 31.79           C  
ATOM    558  C   ASN A  75       2.008 128.350   3.020  1.00 29.58           C  
ATOM    559  O   ASN A  75       1.689 127.237   3.383  1.00 29.91           O  
ATOM    560  CB  ASN A  75       4.315 129.468   3.553  1.00 30.17           C  
ATOM    561  CG  ASN A  75       4.508 128.812   4.897  1.00 30.95           C  
ATOM    562  OD1 ASN A  75       5.131 129.433   5.762  1.00 32.14           O  
ATOM    563  ND2 ASN A  75       4.070 127.597   5.075  1.00 31.95           N  
ATOM    564  N   ALA A  76       1.135 129.351   3.037  1.00 30.18           N  
ATOM    565  CA  ALA A  76      -0.197 129.151   3.606  1.00 29.82           C  
ATOM    566  C   ALA A  76      -1.056 128.231   2.705  1.00 30.87           C  
ATOM    567  O   ALA A  76      -1.679 127.264   3.174  1.00 29.64           O  
ATOM    568  CB  ALA A  76      -0.897 130.499   3.846  1.00 27.00           C  
ATOM    569  N   ALA A  77      -1.142 128.550   1.425  1.00 27.50           N  
ATOM    570  CA  ALA A  77      -2.069 127.785   0.551  1.00 29.70           C  
ATOM    571  C   ALA A  77      -1.572 126.340   0.322  1.00 31.41           C  
ATOM    572  O   ALA A  77      -2.359 125.344   0.425  1.00 33.43           O  
ATOM    573  CB  ALA A  77      -2.231 128.499  -0.788  1.00 30.49           C  
ATOM    574  N   GLY A  78      -0.276 126.212   0.016  1.00 33.57           N  
ATOM    575  CA  GLY A  78       0.297 124.900  -0.345  1.00 34.81           C  
ATOM    576  C   GLY A  78       0.369 124.070   0.938  1.00 36.57           C  
ATOM    577  O   GLY A  78       0.105 122.869   0.944  1.00 34.69           O  
ATOM    578  N   GLY A  79       0.716 124.724   2.047  1.00 36.04           N  
ATOM    579  CA  GLY A  79       0.733 124.044   3.341  1.00 36.68           C  
ATOM    580  C   GLY A  79      -0.624 123.529   3.797  1.00 33.89           C  
ATOM    581  O   GLY A  79      -0.716 122.472   4.404  1.00 27.82           O  
ATOM    582  N   TYR A  80      -1.686 124.276   3.458  1.00 34.75           N  
ATOM    583  CA  TYR A  80      -3.054 123.859   3.713  1.00 34.84           C  
ATOM    584  C   TYR A  80      -3.418 122.625   2.836  1.00 31.96           C  
ATOM    585  O   TYR A  80      -3.848 121.561   3.330  1.00 32.40           O  
ATOM    586  CB  TYR A  80      -4.056 125.030   3.493  1.00 36.61           C  
ATOM    587  CG  TYR A  80      -5.453 124.662   3.845  1.00 39.81           C  
ATOM    588  CD1 TYR A  80      -5.855 124.593   5.189  1.00 41.49           C  
ATOM    589  CD2 TYR A  80      -6.391 124.307   2.837  1.00 42.39           C  
ATOM    590  CE1 TYR A  80      -7.138 124.208   5.539  1.00 39.03           C  
ATOM    591  CE2 TYR A  80      -7.665 123.905   3.185  1.00 40.27           C  
ATOM    592  CZ  TYR A  80      -8.036 123.887   4.536  1.00 41.17           C  
ATOM    593  OH  TYR A  80      -9.274 123.507   4.928  1.00 40.54           O  
ATOM    594  N   ALA A  81      -3.284 122.789   1.548  1.00 33.04           N  
ATOM    595  CA  ALA A  81      -3.578 121.673   0.634  1.00 32.53           C  
ATOM    596  C   ALA A  81      -2.830 120.383   0.938  1.00 35.11           C  
ATOM    597  O   ALA A  81      -3.432 119.305   0.949  1.00 42.04           O  
ATOM    598  CB  ALA A  81      -3.312 122.111  -0.788  1.00 31.44           C  
ATOM    599  N   VAL A  82      -1.524 120.474   1.186  1.00 37.85           N  
ATOM    600  CA  VAL A  82      -0.722 119.288   1.549  1.00 37.37           C  
ATOM    601  C   VAL A  82      -1.294 118.627   2.838  1.00 36.57           C  
ATOM    602  O   VAL A  82      -1.464 117.394   2.880  1.00 38.92           O  
ATOM    603  CB  VAL A  82       0.789 119.666   1.602  1.00 40.54           C  
ATOM    604  CG1 VAL A  82       1.629 118.594   2.246  1.00 42.98           C  
ATOM    605  CG2 VAL A  82       1.301 119.940   0.190  1.00 39.89           C  
ATOM    606  N   THR A  83      -1.605 119.418   3.862  1.00 33.49           N  
ATOM    607  CA  THR A  83      -2.079 118.874   5.176  1.00 32.19           C  
ATOM    608  C   THR A  83      -3.468 118.197   5.009  1.00 33.48           C  
ATOM    609  O   THR A  83      -3.712 117.092   5.507  1.00 35.58           O  
ATOM    610  CB  THR A  83      -2.073 119.938   6.337  1.00 31.14           C  
ATOM    611  OG1 THR A  83      -0.797 120.619   6.434  1.00 28.05           O  
ATOM    612  CG2 THR A  83      -2.357 119.283   7.681  1.00 31.67           C  
ATOM    613  N   VAL A  84      -4.353 118.830   4.261  1.00 36.06           N  
ATOM    614  CA  VAL A  84      -5.648 118.238   3.938  1.00 38.40           C  
ATOM    615  C   VAL A  84      -5.506 116.873   3.247  1.00 41.02           C  
ATOM    616  O   VAL A  84      -6.241 115.935   3.589  1.00 41.89           O  
ATOM    617  CB  VAL A  84      -6.525 119.182   3.116  1.00 40.29           C  
ATOM    618  CG1 VAL A  84      -7.762 118.458   2.629  1.00 45.06           C  
ATOM    619  CG2 VAL A  84      -6.957 120.334   3.958  1.00 43.89           C  
ATOM    620  N   ARG A  85      -4.577 116.758   2.294  1.00 38.42           N  
ATOM    621  CA  ARG A  85      -4.317 115.474   1.623  1.00 38.78           C  
ATOM    622  C   ARG A  85      -3.777 114.437   2.554  1.00 46.95           C  
ATOM    623  O   ARG A  85      -4.160 113.306   2.411  1.00 50.72           O  
ATOM    624  CB  ARG A  85      -3.310 115.619   0.419  1.00 39.09           C  
ATOM    625  CG  ARG A  85      -4.032 116.201  -0.801  1.00 42.42           C  
ATOM    626  CD  ARG A  85      -3.196 116.285  -2.053  1.00 41.02           C  
ATOM    627  NE  ARG A  85      -2.940 114.983  -2.619  1.00 37.04           N  
ATOM    628  CZ  ARG A  85      -2.079 114.752  -3.595  1.00 38.89           C  
ATOM    629  NH1 ARG A  85      -1.353 115.738  -4.118  1.00 42.25           N  
ATOM    630  NH2 ARG A  85      -1.902 113.519  -4.022  1.00 41.54           N  
ATOM    631  N   MET A  86      -2.818 114.778   3.436  1.00 44.26           N  
ATOM    632  CA  MET A  86      -2.267 113.776   4.342  1.00 42.59           C  
ATOM    633  C   MET A  86      -3.317 113.275   5.346  1.00 48.93           C  
ATOM    634  O   MET A  86      -3.343 112.108   5.686  1.00 59.36           O  
ATOM    635  CB  MET A  86      -1.050 114.300   5.075  1.00 45.92           C  
ATOM    636  CG  MET A  86       0.163 114.455   4.181  1.00 50.99           C  
ATOM    637  SD  MET A  86       1.543 115.301   4.984  1.00 52.48           S  
ATOM    638  CE  MET A  86       2.298 113.937   5.852  1.00 66.17           C  
ATOM    639  N   LEU A  87      -4.208 114.143   5.790  1.00 42.95           N  
ATOM    640  CA  LEU A  87      -5.193 113.744   6.744  1.00 48.46           C  
ATOM    641  C   LEU A  87      -6.438 113.055   6.131  1.00 53.33           C  
ATOM    642  O   LEU A  87      -7.314 112.653   6.874  1.00 63.12           O  
ATOM    643  CB  LEU A  87      -5.605 114.980   7.582  1.00 46.85           C  
ATOM    644  CG  LEU A  87      -4.475 115.507   8.493  1.00 46.46           C  
ATOM    645  CD1 LEU A  87      -4.893 116.807   9.168  1.00 44.54           C  
ATOM    646  CD2 LEU A  87      -4.036 114.496   9.519  1.00 42.19           C  
ATOM    647  N   GLU A  88      -6.550 112.939   4.814  1.00 64.58           N  
ATOM    648  CA  GLU A  88      -7.460 111.935   4.208  1.00 72.20           C  
ATOM    649  C   GLU A  88      -7.118 110.523   4.666  1.00 79.70           C  
ATOM    650  O   GLU A  88      -8.012 109.743   4.898  1.00 82.93           O  
ATOM    651  CB  GLU A  88      -7.417 111.972   2.691  1.00 80.46           C  
ATOM    652  CG  GLU A  88      -8.065 113.212   2.092  1.00 94.89           C  
ATOM    653  CD  GLU A  88      -7.514 113.609   0.712  1.00111.66           C  
ATOM    654  OE1 GLU A  88      -6.581 112.925   0.179  1.00101.82           O  
ATOM    655  OE2 GLU A  88      -8.020 114.634   0.167  1.00107.09           O  
ATOM    656  N   MET A  89      -5.826 110.228   4.855  1.00 93.36           N  
ATOM    657  CA  MET A  89      -5.332 108.943   5.416  1.00 92.95           C  
ATOM    658  C   MET A  89      -5.940 108.554   6.799  1.00 92.45           C  
ATOM    659  O   MET A  89      -5.562 107.534   7.372  1.00100.86           O  
ATOM    660  CB  MET A  89      -3.775 108.964   5.531  1.00104.53           C  
ATOM    661  CG  MET A  89      -2.966 109.194   4.216  1.00115.66           C  
ATOM    662  SD  MET A  89      -1.167 109.581   4.322  1.00104.86           S  
ATOM    663  CE  MET A  89      -0.692 108.604   5.753  1.00121.91           C  
ATOM    664  N   PHE A  90      -6.846 109.367   7.350  1.00 86.83           N  
ATOM    665  CA  PHE A  90      -7.573 109.067   8.604  1.00 87.47           C  
ATOM    666  C   PHE A  90      -9.072 108.874   8.300  1.00102.14           C  
ATOM    667  O   PHE A  90      -9.946 109.436   8.966  1.00103.19           O  
ATOM    668  CB  PHE A  90      -7.228 110.146   9.690  1.00 79.44           C  
ATOM    669  CG  PHE A  90      -5.802 110.016  10.190  1.00 55.21           C  
ATOM    670  CD1 PHE A  90      -4.738 110.292   9.345  1.00 57.67           C  
ATOM    671  CD2 PHE A  90      -5.531 109.459  11.424  1.00 57.42           C  
ATOM    672  CE1 PHE A  90      -3.430 110.077   9.742  1.00 62.34           C  
ATOM    673  CE2 PHE A  90      -4.219 109.219  11.844  1.00 53.55           C  
ATOM    674  CZ  PHE A  90      -3.165 109.527  10.998  1.00 60.72           C  
ATOM    675  N   GLU A  91      -9.305 108.023   7.281  1.00123.11           N  
ATOM    676  CA  GLU A  91     -10.613 107.679   6.672  1.00140.46           C  
ATOM    677  C   GLU A  91     -10.567 106.230   6.070  1.00148.44           C  
ATOM    678  O   GLU A  91      -9.606 105.496   6.329  1.00136.45           O  
ATOM    679  CB  GLU A  91     -10.961 108.642   5.522  1.00152.66           C  
ATOM    680  CG  GLU A  91     -10.979 110.144   5.781  1.00157.59           C  
ATOM    681  CD  GLU A  91     -11.179 110.926   4.480  1.00166.83           C  
ATOM    682  OE1 GLU A  91     -11.716 110.358   3.501  1.00167.64           O  
ATOM    683  OE2 GLU A  91     -10.806 112.117   4.423  1.00168.75           O  
ATOM    684  N   ARG A  92     -11.589 105.838   5.275  1.00164.35           N  
ATOM    685  CA  ARG A  92     -11.637 104.546   4.510  1.00168.31           C  
ATOM    686  C   ARG A  92     -11.300 104.649   2.987  1.00175.63           C  
ATOM    687  O   ARG A  92     -10.128 104.740   2.610  1.00163.72           O  
ATOM    688  CB  ARG A  92     -13.023 103.873   4.647  1.00157.63           C  
ATOM    689  CG  ARG A  92     -13.447 103.412   6.026  1.00150.04           C  
ATOM    690  CD  ARG A  92     -14.968 103.343   6.096  1.00140.14           C  
ATOM    691  NE  ARG A  92     -15.447 103.283   7.473  1.00134.56           N  
ATOM    692  CZ  ARG A  92     -16.686 103.567   7.880  1.00127.15           C  
ATOM    693  NH1 ARG A  92     -16.979 103.457   9.171  1.00128.48           N  
ATOM    694  NH2 ARG A  92     -17.638 103.961   7.030  1.00121.54           N  
ATOM    695  N   LYS A  93     -12.336 104.656   2.133  1.00191.34           N  
ATOM    696  CA  LYS A  93     -12.245 104.341   0.694  1.00200.92           C  
ATOM    697  C   LYS A  93     -13.677 104.397   0.089  1.00207.66           C  
ATOM    698  O   LYS A  93     -14.451 103.447   0.258  1.00210.71           O  
ATOM    699  CB  LYS A  93     -11.625 102.937   0.470  1.00194.91           C  
ATOM    700  CG  LYS A  93     -11.126 102.640  -0.946  1.00191.26           C  
ATOM    701  CD  LYS A  93     -12.247 102.563  -1.974  1.00179.53           C  
ATOM    702  CE  LYS A  93     -11.812 101.892  -3.260  1.00165.59           C  
ATOM    703  NZ  LYS A  93     -12.899 102.005  -4.268  1.00158.69           N  
ATOM    704  N   PRO A  94     -14.042 105.515  -0.592  1.00200.32           N  
ATOM    705  CA  PRO A  94     -15.335 105.620  -1.285  1.00189.74           C  
ATOM    706  C   PRO A  94     -15.250 105.170  -2.748  1.00185.22           C  
ATOM    707  O   PRO A  94     -16.189 105.373  -3.522  1.00173.17           O  
ATOM    708  CB  PRO A  94     -15.639 107.115  -1.197  1.00184.57           C  
ATOM    709  CG  PRO A  94     -14.295 107.741  -1.310  1.00187.05           C  
ATOM    710  CD  PRO A  94     -13.339 106.815  -0.598  1.00193.13           C  
END   
