# Supplementary material for: Large-scale discovery of protein interactions at residue resolution using co-evolution calculated from genomic sequences
Source: Nat Commun. 2021 Mar 2;12:1396. doi: 10.1038/s41467-021-21636-z (PMC7925567; doi:10.1038/s41467-021-21636-z)
Supplement: Supplementary file 12 — Supplementary Data 10 [file 41467_2021_21636_MOESM12_ESM.zip › supplementary/allpdb1670_Q72GS0_Q72GR9/models/haddock_top1_haddock_61w.pdb]

REMARK FILENAME="haddock_61w.pdb0"
REMARK ===============================================================
REMARK HADDOCK run for haddock
REMARK initial structure: haddock_61.pdb
REMARK final NOE weights: unambig 50 amb: 50
REMARK ===============================================================
REMARK            total,bonds,angles,improper,dihe,vdw,elec,air,cdih,coup,rdcs,vean,dani,xpcs,rg
REMARK energies: 179.801, 0, 0, 0, 0, -98.3629, -20.9237, 299.088, 0, 0, 0, 0, 0, 0, 0
REMARK ===============================================================
REMARK            bonds,angles,impropers,dihe,air,cdih,coup,rdcs,vean,dani,xpcs
REMARK rms-dev.: 0,0,0,0,11.4839,0,0, 0, 0, 0, 0
REMARK ===============================================================
REMARK               air,cdih,coup,rdcs,vean,dani,xpcs
REMARK               >0.3,>5,>1,>0,>5,>0.2,>0.2
REMARK violations.: 3, 0, 0, 0, 0, 0, 0
REMARK ===============================================================
REMARK                        CVpartition#,violations,rms
REMARK AIRs cross-validation: 2, 0, NaN
REMARK ===============================================================
REMARK NCS energy: 0
REMARK ===============================================================
REMARK Symmetry energy: 0
REMARK ===============================================================
REMARK Desolvation energy: -55.1387
REMARK Internal energy free molecules: 42849.6
REMARK Internal energy complex: -12307.3
REMARK Binding energy: -55331.4
REMARK ===============================================================
REMARK buried surface area: 2839.99
REMARK ===============================================================
REMARK water - chain1: 0 0 0
REMARK water - chain2: 0 0 0
REMARK water - chain3: 0 0 0
REMARK water - chain4: 0 0 0
REMARK water - chain5: 0 0 0
REMARK water - chain6: 0 0 0
REMARK ===============================================================
REMARK water - water: 0 0 0
REMARK ===============================================================
REMARK DATE:16-May-2020  08:32:53       created by user: he47
REMARK VERSION:1.3
ATOM      1  CB  MET A   1      -1.255 -23.920  11.757  1.00 10.00      A   
ATOM      2  CG  MET A   1      -1.614 -24.962  10.709  1.00 10.00      A   
ATOM      3  SD  MET A   1      -0.158 -25.718   9.957  1.00 10.00      A   
ATOM      4  CE  MET A   1      -0.852 -27.241   9.315  1.00 10.00      A   
ATOM      5  C   MET A   1      -0.088 -23.385  13.912  1.00 10.00      A   
ATOM      6  O   MET A   1      -0.271 -22.202  13.626  1.00 10.00      A   
ATOM      7  N   MET A   1      -1.621 -25.309  13.774  1.00 10.00      A   
ATOM      8  HT1 MET A   1      -2.402 -24.702  14.098  1.00 10.00      A   
ATOM      9  HT2 MET A   1      -1.177 -25.753  14.602  1.00 10.00      A   
ATOM     10  HT3 MET A   1      -2.011 -26.055  13.166  1.00 10.00      A   
ATOM     11  CA  MET A   1      -0.626 -24.502  13.027  1.00 10.00      A   
ATOM     12  N   ASP A   2       0.596 -23.775  14.979  1.00 10.00      A   
ATOM     13  HN  ASP A   2       0.748 -24.736  15.121  1.00 10.00      A   
ATOM     14  CA  ASP A   2       1.145 -22.826  15.942  1.00 10.00      A   
ATOM     15  CB  ASP A   2       1.655 -23.558  17.185  1.00 10.00      A   
ATOM     16  CG  ASP A   2       0.544 -24.267  17.933  1.00 10.00      A   
ATOM     17  OD1 ASP A   2      -0.416 -23.588  18.364  1.00 10.00      A   
ATOM     18  OD2 ASP A   2       0.614 -25.508  18.075  1.00 10.00      A   
ATOM     19  C   ASP A   2       2.248 -21.969  15.345  1.00 10.00      A   
ATOM     20  O   ASP A   2       2.314 -20.766  15.601  1.00 10.00      A   
ATOM     21  N   LEU A   3       3.101 -22.588  14.536  1.00 10.00      A   
ATOM     22  HN  LEU A   3       2.983 -23.546  14.364  1.00 10.00      A   
ATOM     23  CA  LEU A   3       4.213 -21.881  13.904  1.00 10.00      A   
ATOM     24  CB  LEU A   3       5.037 -22.830  13.028  1.00 10.00      A   
ATOM     25  CG  LEU A   3       5.707 -24.009  13.740  1.00 10.00      A   
ATOM     26  CD1 LEU A   3       6.383 -24.926  12.732  1.00 10.00      A   
ATOM     27  CD2 LEU A   3       6.713 -23.515  14.771  1.00 10.00      A   
ATOM     28  C   LEU A   3       3.718 -20.692  13.083  1.00 10.00      A   
ATOM     29  O   LEU A   3       4.301 -19.611  13.129  1.00 10.00      A   
ATOM     30  N   ILE A   4       2.634 -20.898  12.343  1.00 10.00      A   
ATOM     31  HN  ILE A   4       2.218 -21.786  12.341  1.00 10.00      A   
ATOM     32  CA  ILE A   4       2.057 -19.838  11.523  1.00 10.00      A   
ATOM     33  CB  ILE A   4       0.965 -20.383  10.577  1.00 10.00      A   
ATOM     34  CG1 ILE A   4       1.536 -21.503   9.702  1.00 10.00      A   
ATOM     35  CG2 ILE A   4       0.395 -19.267   9.709  1.00 10.00      A   
ATOM     36  CD1 ILE A   4       0.523 -22.142   8.777  1.00 10.00      A   
ATOM     37  C   ILE A   4       1.476 -18.732  12.406  1.00 10.00      A   
ATOM     38  O   ILE A   4       1.682 -17.542  12.147  1.00 10.00      A   
ATOM     39  N   GLN A   5       0.774 -19.135  13.463  1.00 10.00      A   
ATOM     40  HN  GLN A   5       0.661 -20.096  13.621  1.00 10.00      A   
ATOM     41  CA  GLN A   5       0.167 -18.187  14.391  1.00 10.00      A   
ATOM     42  CB  GLN A   5      -0.655 -18.918  15.455  1.00 10.00      A   
ATOM     43  CG  GLN A   5      -1.803 -19.742  14.899  1.00 10.00      A   
ATOM     44  CD  GLN A   5      -2.551 -20.504  15.975  1.00 10.00      A   
ATOM     45  OE1 GLN A   5      -1.987 -20.854  17.011  1.00 10.00      A   
ATOM     46  NE2 GLN A   5      -3.823 -20.772  15.735  1.00 10.00      A   
ATOM     47 HE21 GLN A   5      -4.210 -20.468  14.884  1.00 10.00      A   
ATOM     48 HE22 GLN A   5      -4.329 -21.267  16.416  1.00 10.00      A   
ATOM     49  C   GLN A   5       1.230 -17.324  15.064  1.00 10.00      A   
ATOM     50  O   GLN A   5       1.101 -16.099  15.125  1.00 10.00      A   
ATOM     51  N   ALA A   6       2.282 -17.967  15.557  1.00 10.00      A   
ATOM     52  HN  ALA A   6       2.330 -18.946  15.467  1.00 10.00      A   
ATOM     53  CA  ALA A   6       3.368 -17.262  16.225  1.00 10.00      A   
ATOM     54  CB  ALA A   6       4.371 -18.252  16.796  1.00 10.00      A   
ATOM     55  C   ALA A   6       4.056 -16.297  15.268  1.00 10.00      A   
ATOM     56  O   ALA A   6       4.367 -15.164  15.632  1.00 10.00      A   
ATOM     57  N   ALA A   7       4.282 -16.752  14.039  1.00 10.00      A   
ATOM     58  HN  ALA A   7       4.008 -17.669  13.809  1.00 10.00      A   
ATOM     59  CA  ALA A   7       4.932 -15.929  13.025  1.00 10.00      A   
ATOM     60  CB  ALA A   7       5.128 -16.716  11.736  1.00 10.00      A   
ATOM     61  C   ALA A   7       4.134 -14.657  12.761  1.00 10.00      A   
ATOM     62  O   ALA A   7       4.684 -13.555  12.777  1.00 10.00      A   
ATOM     63  N   TYR A   8       2.829 -14.812  12.549  1.00 10.00      A   
ATOM     64  HN  TYR A   8       2.442 -15.717  12.575  1.00 10.00      A   
ATOM     65  CA  TYR A   8       1.955 -13.673  12.283  1.00 10.00      A   
ATOM     66  CB  TYR A   8       0.560 -14.132  11.861  1.00 10.00      A   
ATOM     67  CG  TYR A   8       0.423 -14.333  10.371  1.00 10.00      A   
ATOM     68  CD1 TYR A   8       0.547 -13.262   9.497  1.00 10.00      A   
ATOM     69  CD2 TYR A   8       0.173 -15.590   9.835  1.00 10.00      A   
ATOM     70  CE1 TYR A   8       0.426 -13.432   8.135  1.00 10.00      A   
ATOM     71  CE2 TYR A   8       0.050 -15.770   8.467  1.00 10.00      A   
ATOM     72  CZ  TYR A   8       0.179 -14.687   7.625  1.00 10.00      A   
ATOM     73  OH  TYR A   8       0.063 -14.857   6.267  1.00 10.00      A   
ATOM     74  HH  TYR A   8       0.838 -14.471   5.833  1.00 10.00      A   
ATOM     75  C   TYR A   8       1.874 -12.729  13.476  1.00 10.00      A   
ATOM     76  O   TYR A   8       1.658 -11.524  13.315  1.00 10.00      A   
ATOM     77  N   PHE A   9       2.051 -13.279  14.670  1.00 10.00      A   
ATOM     78  HN  PHE A   9       2.208 -14.245  14.734  1.00 10.00      A   
ATOM     79  CA  PHE A   9       2.016 -12.483  15.887  1.00 10.00      A   
ATOM     80  CB  PHE A   9       2.043 -13.386  17.123  1.00 10.00      A   
ATOM     81  CG  PHE A   9       2.025 -12.640  18.428  1.00 10.00      A   
ATOM     82  CD1 PHE A   9       0.996 -11.763  18.726  1.00 10.00      A   
ATOM     83  CD2 PHE A   9       3.037 -12.816  19.356  1.00 10.00      A   
ATOM     84  CE1 PHE A   9       0.978 -11.077  19.925  1.00 10.00      A   
ATOM     85  CE2 PHE A   9       3.024 -12.133  20.556  1.00 10.00      A   
ATOM     86  CZ  PHE A   9       1.993 -11.264  20.841  1.00 10.00      A   
ATOM     87  C   PHE A   9       3.195 -11.515  15.906  1.00 10.00      A   
ATOM     88  O   PHE A   9       3.033 -10.330  16.197  1.00 10.00      A   
ATOM     89  N   VAL A  10       4.378 -12.027  15.572  1.00 10.00      A   
ATOM     90  HN  VAL A  10       4.437 -12.981  15.343  1.00 10.00      A   
ATOM     91  CA  VAL A  10       5.587 -11.208  15.537  1.00 10.00      A   
ATOM     92  CB  VAL A  10       6.841 -12.056  15.220  1.00 10.00      A   
ATOM     93  CG1 VAL A  10       8.094 -11.191  15.187  1.00 10.00      A   
ATOM     94  CG2 VAL A  10       6.998 -13.185  16.232  1.00 10.00      A   
ATOM     95  C   VAL A  10       5.437 -10.104  14.489  1.00 10.00      A   
ATOM     96  O   VAL A  10       5.818  -8.954  14.719  1.00 10.00      A   
ATOM     97  N   VAL A  11       4.859 -10.467  13.345  1.00 10.00      A   
ATOM     98  HN  VAL A  11       4.582 -11.404  13.230  1.00 10.00      A   
ATOM     99  CA  VAL A  11       4.633  -9.522  12.254  1.00 10.00      A   
ATOM    100  CB  VAL A  11       3.922 -10.210  11.066  1.00 10.00      A   
ATOM    101  CG1 VAL A  11       3.603  -9.213   9.961  1.00 10.00      A   
ATOM    102  CG2 VAL A  11       4.768 -11.352  10.526  1.00 10.00      A   
ATOM    103  C   VAL A  11       3.789  -8.344  12.732  1.00 10.00      A   
ATOM    104  O   VAL A  11       4.102  -7.187  12.446  1.00 10.00      A   
ATOM    105  N   ALA A  12       2.730  -8.653  13.478  1.00 10.00      A   
ATOM    106  HN  ALA A  12       2.548  -9.598  13.678  1.00 10.00      A   
ATOM    107  CA  ALA A  12       1.836  -7.631  14.004  1.00 10.00      A   
ATOM    108  CB  ALA A  12       0.666  -8.271  14.736  1.00 10.00      A   
ATOM    109  C   ALA A  12       2.586  -6.677  14.926  1.00 10.00      A   
ATOM    110  O   ALA A  12       2.449  -5.457  14.812  1.00 10.00      A   
ATOM    111  N   ILE A  13       3.395  -7.242  15.821  1.00 10.00      A   
ATOM    112  HN  ILE A  13       3.467  -8.222  15.845  1.00 10.00      A   
ATOM    113  CA  ILE A  13       4.175  -6.452  16.769  1.00 10.00      A   
ATOM    114  CB  ILE A  13       5.016  -7.352  17.704  1.00 10.00      A   
ATOM    115  CG1 ILE A  13       4.116  -8.339  18.455  1.00 10.00      A   
ATOM    116  CG2 ILE A  13       5.819  -6.509  18.686  1.00 10.00      A   
ATOM    117  CD1 ILE A  13       4.875  -9.443  19.157  1.00 10.00      A   
ATOM    118  C   ILE A  13       5.105  -5.487  16.038  1.00 10.00      A   
ATOM    119  O   ILE A  13       5.177  -4.303  16.375  1.00 10.00      A   
ATOM    120  N   LEU A  14       5.795  -5.994  15.021  1.00 10.00      A   
ATOM    121  HN  LEU A  14       5.675  -6.942  14.788  1.00 10.00      A   
ATOM    122  CA  LEU A  14       6.726  -5.185  14.243  1.00 10.00      A   
ATOM    123  CB  LEU A  14       7.440  -6.034  13.192  1.00 10.00      A   
ATOM    124  CG  LEU A  14       8.407  -7.089  13.732  1.00 10.00      A   
ATOM    125  CD1 LEU A  14       8.983  -7.919  12.599  1.00 10.00      A   
ATOM    126  CD2 LEU A  14       9.519  -6.438  14.539  1.00 10.00      A   
ATOM    127  C   LEU A  14       6.031  -3.993  13.596  1.00 10.00      A   
ATOM    128  O   LEU A  14       6.572  -2.888  13.576  1.00 10.00      A   
ATOM    129  N   PHE A  15       4.822  -4.210  13.093  1.00 10.00      A   
ATOM    130  HN  PHE A  15       4.432  -5.111  13.152  1.00 10.00      A   
ATOM    131  CA  PHE A  15       4.065  -3.139  12.452  1.00 10.00      A   
ATOM    132  CB  PHE A  15       2.905  -3.692  11.622  1.00 10.00      A   
ATOM    133  CG  PHE A  15       3.338  -4.369  10.352  1.00 10.00      A   
ATOM    134  CD1 PHE A  15       4.499  -3.982   9.704  1.00 10.00      A   
ATOM    135  CD2 PHE A  15       2.581  -5.389   9.803  1.00 10.00      A   
ATOM    136  CE1 PHE A  15       4.898  -4.600   8.536  1.00 10.00      A   
ATOM    137  CE2 PHE A  15       2.975  -6.012   8.635  1.00 10.00      A   
ATOM    138  CZ  PHE A  15       4.135  -5.619   8.001  1.00 10.00      A   
ATOM    139  C   PHE A  15       3.568  -2.117  13.471  1.00 10.00      A   
ATOM    140  O   PHE A  15       3.508  -0.918  13.183  1.00 10.00      A   
ATOM    141  N   ILE A  16       3.217  -2.595  14.660  1.00 10.00      A   
ATOM    142  HN  ILE A  16       3.287  -3.561  14.827  1.00 10.00      A   
ATOM    143  CA  ILE A  16       2.735  -1.721  15.728  1.00 10.00      A   
ATOM    144  CB  ILE A  16       2.166  -2.531  16.917  1.00 10.00      A   
ATOM    145  CG1 ILE A  16       0.914  -3.301  16.486  1.00 10.00      A   
ATOM    146  CG2 ILE A  16       1.848  -1.622  18.096  1.00 10.00      A   
ATOM    147  CD1 ILE A  16       0.419  -4.295  17.518  1.00 10.00      A   
ATOM    148  C   ILE A  16       3.864  -0.816  16.218  1.00 10.00      A   
ATOM    149  O   ILE A  16       3.692   0.400  16.352  1.00 10.00      A   
ATOM    150  N   VAL A  17       5.026  -1.414  16.463  1.00 10.00      A   
ATOM    151  HN  VAL A  17       5.099  -2.387  16.337  1.00 10.00      A   
ATOM    152  CA  VAL A  17       6.193  -0.670  16.923  1.00 10.00      A   
ATOM    153  CB  VAL A  17       7.321  -1.618  17.395  1.00 10.00      A   
ATOM    154  CG1 VAL A  17       8.544  -0.831  17.845  1.00 10.00      A   
ATOM    155  CG2 VAL A  17       6.828  -2.520  18.516  1.00 10.00      A   
ATOM    156  C   VAL A  17       6.712   0.236  15.808  1.00 10.00      A   
ATOM    157  O   VAL A  17       7.121   1.373  16.054  1.00 10.00      A   
ATOM    158  N   GLY A  18       6.677  -0.276  14.583  1.00 10.00      A   
ATOM    159  HN  GLY A  18       6.351  -1.195  14.456  1.00 10.00      A   
ATOM    160  CA  GLY A  18       7.132   0.486  13.437  1.00 10.00      A   
ATOM    161  C   GLY A  18       6.358   1.778  13.262  1.00 10.00      A   
ATOM    162  O   GLY A  18       6.951   2.846  13.113  1.00 10.00      A   
ATOM    163  N   LEU A  19       5.032   1.685  13.298  1.00 10.00      A   
ATOM    164  HN  LEU A  19       4.616   0.805  13.425  1.00 10.00      A   
ATOM    165  CA  LEU A  19       4.183   2.862  13.144  1.00 10.00      A   
ATOM    166  CB  LEU A  19       2.712   2.463  13.005  1.00 10.00      A   
ATOM    167  CG  LEU A  19       1.737   3.600  12.686  1.00 10.00      A   
ATOM    168  CD1 LEU A  19       1.994   4.152  11.291  1.00 10.00      A   
ATOM    169  CD2 LEU A  19       0.299   3.127  12.828  1.00 10.00      A   
ATOM    170  C   LEU A  19       4.364   3.820  14.317  1.00 10.00      A   
ATOM    171  O   LEU A  19       4.329   5.041  14.148  1.00 10.00      A   
ATOM    172  N   LYS A  20       4.555   3.256  15.504  1.00 10.00      A   
ATOM    173  HN  LYS A  20       4.551   2.276  15.573  1.00 10.00      A   
ATOM    174  CA  LYS A  20       4.757   4.050  16.710  1.00 10.00      A   
ATOM    175  CB  LYS A  20       4.823   3.137  17.937  1.00 10.00      A   
ATOM    176  CG  LYS A  20       4.980   3.873  19.256  1.00 10.00      A   
ATOM    177  CD  LYS A  20       5.200   2.900  20.399  1.00 10.00      A   
ATOM    178  CE  LYS A  20       5.469   3.626  21.704  1.00 10.00      A   
ATOM    179  NZ  LYS A  20       5.885   2.688  22.778  1.00 10.00      A   
ATOM    180  HZ1 LYS A  20       6.124   3.216  23.640  1.00 10.00      A   
ATOM    181  HZ2 LYS A  20       6.718   2.145  22.477  1.00 10.00      A   
ATOM    182  HZ3 LYS A  20       5.115   2.023  22.994  1.00 10.00      A   
ATOM    183  C   LYS A  20       6.040   4.872  16.595  1.00 10.00      A   
ATOM    184  O   LYS A  20       6.066   6.063  16.909  1.00 10.00      A   
ATOM    185  N   ARG A  21       7.102   4.228  16.127  1.00 10.00      A   
ATOM    186  HN  ARG A  21       7.019   3.278  15.887  1.00 10.00      A   
ATOM    187  CA  ARG A  21       8.387   4.896  15.965  1.00 10.00      A   
ATOM    188  CB  ARG A  21       9.525   3.881  15.823  1.00 10.00      A   
ATOM    189  CG  ARG A  21       9.807   3.099  17.094  1.00 10.00      A   
ATOM    190  CD  ARG A  21      11.133   2.367  17.014  1.00 10.00      A   
ATOM    191  NE  ARG A  21      12.005   2.693  18.142  1.00 10.00      A   
ATOM    192  HE  ARG A  21      11.570   3.006  18.968  1.00 10.00      A   
ATOM    193  CZ  ARG A  21      13.335   2.605  18.113  1.00 10.00      A   
ATOM    194  NH1 ARG A  21      13.956   2.187  17.015  1.00 10.00      A   
ATOM    195 HH11 ARG A  21      13.405   1.933  16.166  1.00 10.00      A   
ATOM    196 HH12 ARG A  21      14.998   2.120  16.992  1.00 10.00      A   
ATOM    197  NH2 ARG A  21      14.039   2.915  19.196  1.00 10.00      A   
ATOM    198 HH21 ARG A  21      15.080   2.846  19.186  1.00 10.00      A   
ATOM    199 HH22 ARG A  21      13.553   3.230  20.064  1.00 10.00      A   
ATOM    200  C   ARG A  21       8.361   5.852  14.778  1.00 10.00      A   
ATOM    201  O   ARG A  21       9.034   6.882  14.788  1.00 10.00      A   
ATOM    202  N   MET A  22       7.567   5.507  13.767  1.00 10.00      A   
ATOM    203  HN  MET A  22       7.058   4.668  13.826  1.00 10.00      A   
ATOM    204  CA  MET A  22       7.434   6.327  12.566  1.00 10.00      A   
ATOM    205  CB  MET A  22       6.645   5.569  11.496  1.00 10.00      A   
ATOM    206  CG  MET A  22       6.588   6.264  10.142  1.00 10.00      A   
ATOM    207  SD  MET A  22       5.583   5.364   8.939  1.00 10.00      A   
ATOM    208  CE  MET A  22       6.443   3.790   8.887  1.00 10.00      A   
ATOM    209  C   MET A  22       6.739   7.646  12.885  1.00 10.00      A   
ATOM    210  O   MET A  22       6.948   8.649  12.204  1.00 10.00      A   
ATOM    211  N   ALA A  23       5.912   7.637  13.927  1.00 10.00      A   
ATOM    212  HN  ALA A  23       5.773   6.799  14.421  1.00 10.00      A   
ATOM    213  CA  ALA A  23       5.195   8.837  14.345  1.00 10.00      A   
ATOM    214  CB  ALA A  23       4.106   8.488  15.346  1.00 10.00      A   
ATOM    215  C   ALA A  23       6.156   9.870  14.928  1.00 10.00      A   
ATOM    216  O   ALA A  23       5.812  11.041  15.086  1.00 10.00      A   
ATOM    217  N   HIS A  24       7.360   9.426  15.246  1.00 10.00      A   
ATOM    218  HN  HIS A  24       7.577   8.481  15.087  1.00 10.00      A   
ATOM    219  CA  HIS A  24       8.379  10.299  15.795  1.00 10.00      A   
ATOM    220  CB  HIS A  24       8.903   9.750  17.124  1.00 10.00      A   
ATOM    221  CG  HIS A  24       7.972   9.951  18.278  1.00 10.00      A   
ATOM    222  ND1 HIS A  24       7.913  11.124  18.999  1.00 10.00      A   
ATOM    223  HD1 HIS A  24       8.454  11.929  18.835  1.00 10.00      A   
ATOM    224  CD2 HIS A  24       7.061   9.120  18.841  1.00 10.00      A   
ATOM    225  CE1 HIS A  24       7.007  11.009  19.951  1.00 10.00      A   
ATOM    226  NE2 HIS A  24       6.477   9.804  19.877  1.00 10.00      A   
ATOM    227  HE2 HIS A  24       5.781   9.452  20.482  1.00 10.00      A   
ATOM    228  C   HIS A  24       9.521  10.418  14.799  1.00 10.00      A   
ATOM    229  O   HIS A  24      10.191   9.430  14.503  1.00 10.00      A   
ATOM    230  N   PRO A  25       9.753  11.626  14.264  1.00 10.00      A   
ATOM    231  CA  PRO A  25      10.818  11.879  13.278  1.00 10.00      A   
ATOM    232  CB  PRO A  25      10.801  13.402  13.123  1.00 10.00      A   
ATOM    233  CG  PRO A  25       9.419  13.804  13.496  1.00 10.00      A   
ATOM    234  CD  PRO A  25       8.984  12.847  14.569  1.00 10.00      A   
ATOM    235  C   PRO A  25      12.196  11.422  13.755  1.00 10.00      A   
ATOM    236  O   PRO A  25      13.086  11.154  12.946  1.00 10.00      A   
ATOM    237  N   THR A  26      12.356  11.324  15.069  1.00 10.00      A   
ATOM    238  HN  THR A  26      11.605  11.543  15.656  1.00 10.00      A   
ATOM    239  CA  THR A  26      13.608  10.906  15.673  1.00 10.00      A   
ATOM    240  CB  THR A  26      13.597  11.229  17.179  1.00 10.00      A   
ATOM    241  OG1 THR A  26      12.267  11.611  17.568  1.00 10.00      A   
ATOM    242  HG1 THR A  26      12.254  11.797  18.515  1.00 10.00      A   
ATOM    243  CG2 THR A  26      14.560  12.366  17.490  1.00 10.00      A   
ATOM    244  C   THR A  26      13.855   9.408  15.485  1.00 10.00      A   
ATOM    245  O   THR A  26      14.998   8.953  15.502  1.00 10.00      A   
ATOM    246  N   THR A  27      12.783   8.645  15.292  1.00 10.00      A   
ATOM    247  HN  THR A  27      11.894   9.062  15.263  1.00 10.00      A   
ATOM    248  CA  THR A  27      12.898   7.201  15.121  1.00 10.00      A   
ATOM    249  CB  THR A  27      12.225   6.457  16.292  1.00 10.00      A   
ATOM    250  OG1 THR A  27      11.044   7.171  16.697  1.00 10.00      A   
ATOM    251  HG1 THR A  27      10.445   7.252  15.940  1.00 10.00      A   
ATOM    252  CG2 THR A  27      13.178   6.336  17.471  1.00 10.00      A   
ATOM    253  C   THR A  27      12.276   6.730  13.807  1.00 10.00      A   
ATOM    254  O   THR A  27      12.148   5.530  13.563  1.00 10.00      A   
ATOM    255  N   ALA A  28      11.903   7.682  12.959  1.00 10.00      A   
ATOM    256  HN  ALA A  28      12.042   8.617  13.206  1.00 10.00      A   
ATOM    257  CA  ALA A  28      11.284   7.376  11.672  1.00 10.00      A   
ATOM    258  CB  ALA A  28      10.815   8.658  11.001  1.00 10.00      A   
ATOM    259  C   ALA A  28      12.246   6.623  10.757  1.00 10.00      A   
ATOM    260  O   ALA A  28      11.831   5.793   9.944  1.00 10.00      A   
ATOM    261  N   LYS A  29      13.533   6.914  10.911  1.00 10.00      A   
ATOM    262  HN  LYS A  29      13.789   7.566  11.592  1.00 10.00      A   
ATOM    263  CA  LYS A  29      14.574   6.288  10.107  1.00 10.00      A   
ATOM    264  CB  LYS A  29      15.928   6.947  10.408  1.00 10.00      A   
ATOM    265  CG  LYS A  29      17.078   6.478   9.527  1.00 10.00      A   
ATOM    266  CD  LYS A  29      18.428   6.738  10.185  1.00 10.00      A   
ATOM    267  CE  LYS A  29      18.648   5.827  11.385  1.00 10.00      A   
ATOM    268  NZ  LYS A  29      19.013   4.445  10.975  1.00 10.00      A   
ATOM    269  HZ1 LYS A  29      18.410   4.131  10.188  1.00 10.00      A   
ATOM    270  HZ2 LYS A  29      18.886   3.787  11.771  1.00 10.00      A   
ATOM    271  HZ3 LYS A  29      20.007   4.412  10.671  1.00 10.00      A   
ATOM    272  C   LYS A  29      14.640   4.782  10.373  1.00 10.00      A   
ATOM    273  O   LYS A  29      14.616   3.976   9.446  1.00 10.00      A   
ATOM    274  N   SER A  30      14.704   4.409  11.644  1.00 10.00      A   
ATOM    275  HN  SER A  30      14.714   5.096  12.346  1.00 10.00      A   
ATOM    276  CA  SER A  30      14.776   3.003  12.027  1.00 10.00      A   
ATOM    277  CB  SER A  30      15.402   2.868  13.415  1.00 10.00      A   
ATOM    278  OG  SER A  30      16.551   3.698  13.532  1.00 10.00      A   
ATOM    279  HG  SER A  30      16.998   3.510  14.367  1.00 10.00      A   
ATOM    280  C   SER A  30      13.404   2.327  11.985  1.00 10.00      A   
ATOM    281  O   SER A  30      13.307   1.098  11.915  1.00 10.00      A   
ATOM    282  N   GLY A  31      12.350   3.134  12.002  1.00 10.00      A   
ATOM    283  HN  GLY A  31      12.491   4.102  12.044  1.00 10.00      A   
ATOM    284  CA  GLY A  31      10.998   2.606  11.973  1.00 10.00      A   
ATOM    285  C   GLY A  31      10.649   1.936  10.657  1.00 10.00      A   
ATOM    286  O   GLY A  31       9.797   1.049  10.610  1.00 10.00      A   
ATOM    287  N   ILE A  32      11.311   2.350   9.587  1.00 10.00      A   
ATOM    288  HN  ILE A  32      11.984   3.059   9.682  1.00 10.00      A   
ATOM    289  CA  ILE A  32      11.053   1.781   8.272  1.00 10.00      A   
ATOM    290  CB  ILE A  32      11.132   2.864   7.169  1.00 10.00      A   
ATOM    291  CG1 ILE A  32      10.434   2.402   5.884  1.00 10.00      A   
ATOM    292  CG2 ILE A  32      12.575   3.263   6.892  1.00 10.00      A   
ATOM    293  CD1 ILE A  32       8.939   2.212   6.031  1.00 10.00      A   
ATOM    294  C   ILE A  32      12.018   0.628   7.965  1.00 10.00      A   
ATOM    295  O   ILE A  32      11.955   0.011   6.899  1.00 10.00      A   
ATOM    296  N   VAL A  33      12.895   0.324   8.916  1.00 10.00      A   
ATOM    297  HN  VAL A  33      12.888   0.831   9.756  1.00 10.00      A   
ATOM    298  CA  VAL A  33      13.870  -0.749   8.740  1.00 10.00      A   
ATOM    299  CB  VAL A  33      15.064  -0.604   9.712  1.00 10.00      A   
ATOM    300  CG1 VAL A  33      16.021  -1.783   9.587  1.00 10.00      A   
ATOM    301  CG2 VAL A  33      15.800   0.701   9.453  1.00 10.00      A   
ATOM    302  C   VAL A  33      13.227  -2.125   8.915  1.00 10.00      A   
ATOM    303  O   VAL A  33      13.398  -3.007   8.078  1.00 10.00      A   
ATOM    304  N   TRP A  34      12.460  -2.289   9.987  1.00 10.00      A   
ATOM    305  HN  TRP A  34      12.329  -1.537  10.601  1.00 10.00      A   
ATOM    306  CA  TRP A  34      11.809  -3.566  10.279  1.00 10.00      A   
ATOM    307  CB  TRP A  34      11.544  -3.709  11.780  1.00 10.00      A   
ATOM    308  CG  TRP A  34      12.791  -3.809  12.606  1.00 10.00      A   
ATOM    309  CD1 TRP A  34      13.435  -2.789  13.246  1.00 10.00      A   
ATOM    310  CD2 TRP A  34      13.550  -4.995  12.880  1.00 10.00      A   
ATOM    311  NE1 TRP A  34      14.541  -3.265  13.906  1.00 10.00      A   
ATOM    312  HE1 TRP A  34      15.164  -2.722  14.443  1.00 10.00      A   
ATOM    313  CE2 TRP A  34      14.638  -4.616  13.692  1.00 10.00      A   
ATOM    314  CE3 TRP A  34      13.418  -6.340  12.514  1.00 10.00      A   
ATOM    315  CZ2 TRP A  34      15.582  -5.533  14.149  1.00 10.00      A   
ATOM    316  CZ3 TRP A  34      14.357  -7.247  12.969  1.00 10.00      A   
ATOM    317  CH2 TRP A  34      15.428  -6.840  13.775  1.00 10.00      A   
ATOM    318  C   TRP A  34      10.510  -3.748   9.495  1.00 10.00      A   
ATOM    319  O   TRP A  34       9.762  -4.697   9.732  1.00 10.00      A   
ATOM    320  N   ALA A  35      10.265  -2.855   8.548  1.00 10.00      A   
ATOM    321  HN  ALA A  35      10.921  -2.147   8.383  1.00 10.00      A   
ATOM    322  CA  ALA A  35       9.057  -2.907   7.736  1.00 10.00      A   
ATOM    323  CB  ALA A  35       8.970  -1.669   6.856  1.00 10.00      A   
ATOM    324  C   ALA A  35       9.020  -4.163   6.873  1.00 10.00      A   
ATOM    325  O   ALA A  35       8.102  -4.979   6.978  1.00 10.00      A   
ATOM    326  N   GLY A  36      10.034  -4.315   6.033  1.00 10.00      A   
ATOM    327  HN  GLY A  36      10.745  -3.637   6.013  1.00 10.00      A   
ATOM    328  CA  GLY A  36      10.106  -5.459   5.147  1.00 10.00      A   
ATOM    329  C   GLY A  36      10.299  -6.766   5.885  1.00 10.00      A   
ATOM    330  O   GLY A  36       9.775  -7.796   5.469  1.00 10.00      A   
ATOM    331  N   TRP A  37      11.042  -6.719   6.983  1.00 10.00      A   
ATOM    332  HN  TRP A  37      11.411  -5.857   7.266  1.00 10.00      A   
ATOM    333  CA  TRP A  37      11.320  -7.909   7.781  1.00 10.00      A   
ATOM    334  CB  TRP A  37      12.139  -7.553   9.025  1.00 10.00      A   
ATOM    335  CG  TRP A  37      13.533  -7.095   8.717  1.00 10.00      A   
ATOM    336  CD1 TRP A  37      13.894  -5.926   8.118  1.00 10.00      A   
ATOM    337  CD2 TRP A  37      14.753  -7.796   8.993  1.00 10.00      A   
ATOM    338  NE1 TRP A  37      15.257  -5.851   8.000  1.00 10.00      A   
ATOM    339  HE1 TRP A  37      15.754  -5.102   7.600  1.00 10.00      A   
ATOM    340  CE2 TRP A  37      15.810  -6.989   8.528  1.00 10.00      A   
ATOM    341  CE3 TRP A  37      15.055  -9.029   9.580  1.00 10.00      A   
ATOM    342  CZ2 TRP A  37      17.146  -7.369   8.641  1.00 10.00      A   
ATOM    343  CZ3 TRP A  37      16.381  -9.404   9.689  1.00 10.00      A   
ATOM    344  CH2 TRP A  37      17.410  -8.580   9.221  1.00 10.00      A   
ATOM    345  C   TRP A  37      10.040  -8.635   8.175  1.00 10.00      A   
ATOM    346  O   TRP A  37       9.884  -9.827   7.903  1.00 10.00      A   
ATOM    347  N   GLY A  38       9.118  -7.906   8.792  1.00 10.00      A   
ATOM    348  HN  GLY A  38       9.293  -6.955   8.968  1.00 10.00      A   
ATOM    349  CA  GLY A  38       7.861  -8.500   9.209  1.00 10.00      A   
ATOM    350  C   GLY A  38       6.943  -8.778   8.038  1.00 10.00      A   
ATOM    351  O   GLY A  38       6.281  -9.814   7.989  1.00 10.00      A   
ATOM    352  N   MET A  39       6.924  -7.860   7.080  1.00 10.00      A   
ATOM    353  HN  MET A  39       7.498  -7.065   7.167  1.00 10.00      A   
ATOM    354  CA  MET A  39       6.074  -7.993   5.902  1.00 10.00      A   
ATOM    355  CB  MET A  39       6.204  -6.757   5.010  1.00 10.00      A   
ATOM    356  CG  MET A  39       5.297  -6.764   3.791  1.00 10.00      A   
ATOM    357  SD  MET A  39       5.369  -5.216   2.866  1.00 10.00      A   
ATOM    358  CE  MET A  39       7.126  -5.107   2.523  1.00 10.00      A   
ATOM    359  C   MET A  39       6.392  -9.262   5.110  1.00 10.00      A   
ATOM    360  O   MET A  39       5.486  -9.980   4.685  1.00 10.00      A   
ATOM    361  N   VAL A  40       7.677  -9.543   4.926  1.00 10.00      A   
ATOM    362  HN  VAL A  40       8.361  -8.941   5.297  1.00 10.00      A   
ATOM    363  CA  VAL A  40       8.098 -10.731   4.189  1.00 10.00      A   
ATOM    364  CB  VAL A  40       9.620 -10.736   3.920  1.00 10.00      A   
ATOM    365  CG1 VAL A  40      10.077 -12.084   3.379  1.00 10.00      A   
ATOM    366  CG2 VAL A  40       9.983  -9.629   2.941  1.00 10.00      A   
ATOM    367  C   VAL A  40       7.680 -12.004   4.924  1.00 10.00      A   
ATOM    368  O   VAL A  40       7.226 -12.969   4.307  1.00 10.00      A   
ATOM    369  N   LEU A  41       7.798 -11.990   6.248  1.00 10.00      A   
ATOM    370  HN  LEU A  41       8.139 -11.183   6.689  1.00 10.00      A   
ATOM    371  CA  LEU A  41       7.426 -13.144   7.062  1.00 10.00      A   
ATOM    372  CB  LEU A  41       7.750 -12.894   8.537  1.00 10.00      A   
ATOM    373  CG  LEU A  41       9.233 -12.887   8.916  1.00 10.00      A   
ATOM    374  CD1 LEU A  41       9.409 -12.478  10.372  1.00 10.00      A   
ATOM    375  CD2 LEU A  41       9.858 -14.251   8.665  1.00 10.00      A   
ATOM    376  C   LEU A  41       5.944 -13.479   6.899  1.00 10.00      A   
ATOM    377  O   LEU A  41       5.557 -14.647   6.894  1.00 10.00      A   
ATOM    378  N   ALA A  42       5.128 -12.442   6.748  1.00 10.00      A   
ATOM    379  HN  ALA A  42       5.507 -11.536   6.751  1.00 10.00      A   
ATOM    380  CA  ALA A  42       3.688 -12.612   6.579  1.00 10.00      A   
ATOM    381  CB  ALA A  42       2.981 -11.267   6.641  1.00 10.00      A   
ATOM    382  C   ALA A  42       3.366 -13.329   5.269  1.00 10.00      A   
ATOM    383  O   ALA A  42       2.414 -14.108   5.190  1.00 10.00      A   
ATOM    384  N   VAL A  43       4.168 -13.065   4.245  1.00 10.00      A   
ATOM    385  HN  VAL A  43       4.909 -12.434   4.371  1.00 10.00      A   
ATOM    386  CA  VAL A  43       3.974 -13.688   2.940  1.00 10.00      A   
ATOM    387  CB  VAL A  43       4.606 -12.849   1.807  1.00 10.00      A   
ATOM    388  CG1 VAL A  43       4.214 -13.400   0.445  1.00 10.00      A   
ATOM    389  CG2 VAL A  43       4.198 -11.388   1.927  1.00 10.00      A   
ATOM    390  C   VAL A  43       4.578 -15.093   2.932  1.00 10.00      A   
ATOM    391  O   VAL A  43       4.047 -16.012   2.313  1.00 10.00      A   
ATOM    392  N   LEU A  44       5.686 -15.248   3.643  1.00 10.00      A   
ATOM    393  HN  LEU A  44       6.060 -14.473   4.115  1.00 10.00      A   
ATOM    394  CA  LEU A  44       6.375 -16.529   3.733  1.00 10.00      A   
ATOM    395  CB  LEU A  44       7.708 -16.347   4.470  1.00 10.00      A   
ATOM    396  CG  LEU A  44       8.500 -17.620   4.786  1.00 10.00      A   
ATOM    397  CD1 LEU A  44       9.198 -18.142   3.544  1.00 10.00      A   
ATOM    398  CD2 LEU A  44       9.503 -17.364   5.899  1.00 10.00      A   
ATOM    399  C   LEU A  44       5.514 -17.567   4.455  1.00 10.00      A   
ATOM    400  O   LEU A  44       5.443 -18.725   4.041  1.00 10.00      A   
ATOM    401  N   ALA A  45       4.848 -17.137   5.521  1.00 10.00      A   
ATOM    402  HN  ALA A  45       4.931 -16.193   5.785  1.00 10.00      A   
ATOM    403  CA  ALA A  45       4.006 -18.020   6.321  1.00 10.00      A   
ATOM    404  CB  ALA A  45       3.559 -17.316   7.591  1.00 10.00      A   
ATOM    405  C   ALA A  45       2.797 -18.560   5.554  1.00 10.00      A   
ATOM    406  O   ALA A  45       2.375 -19.695   5.780  1.00 10.00      A   
ATOM    407  N   THR A  46       2.253 -17.769   4.637  1.00 10.00      A   
ATOM    408  HN  THR A  46       2.643 -16.883   4.463  1.00 10.00      A   
ATOM    409  CA  THR A  46       1.084 -18.196   3.872  1.00 10.00      A   
ATOM    410  CB  THR A  46       0.455 -17.037   3.078  1.00 10.00      A   
ATOM    411  OG1 THR A  46       1.321 -15.901   3.124  1.00 10.00      A   
ATOM    412  HG1 THR A  46       0.974 -15.259   3.751  1.00 10.00      A   
ATOM    413  CG2 THR A  46      -0.896 -16.662   3.668  1.00 10.00      A   
ATOM    414  C   THR A  46       1.398 -19.365   2.937  1.00 10.00      A   
ATOM    415  O   THR A  46       0.496 -20.082   2.505  1.00 10.00      A   
ATOM    416  N   PHE A  47       2.677 -19.562   2.635  1.00 10.00      A   
ATOM    417  HN  PHE A  47       3.358 -18.959   3.009  1.00 10.00      A   
ATOM    418  CA  PHE A  47       3.092 -20.654   1.761  1.00 10.00      A   
ATOM    419  CB  PHE A  47       4.498 -20.413   1.206  1.00 10.00      A   
ATOM    420  CG  PHE A  47       4.539 -19.493   0.020  1.00 10.00      A   
ATOM    421  CD1 PHE A  47       4.749 -18.136   0.186  1.00 10.00      A   
ATOM    422  CD2 PHE A  47       4.369 -19.988  -1.264  1.00 10.00      A   
ATOM    423  CE1 PHE A  47       4.788 -17.286  -0.901  1.00 10.00      A   
ATOM    424  CE2 PHE A  47       4.406 -19.144  -2.359  1.00 10.00      A   
ATOM    425  CZ  PHE A  47       4.617 -17.790  -2.176  1.00 10.00      A   
ATOM    426  C   PHE A  47       3.040 -21.989   2.496  1.00 10.00      A   
ATOM    427  O   PHE A  47       3.046 -23.049   1.876  1.00 10.00      A   
ATOM    428  N   PHE A  48       2.977 -21.926   3.823  1.00 10.00      A   
ATOM    429  HN  PHE A  48       2.959 -21.045   4.259  1.00 10.00      A   
ATOM    430  CA  PHE A  48       2.930 -23.127   4.652  1.00 10.00      A   
ATOM    431  CB  PHE A  48       3.724 -22.917   5.947  1.00 10.00      A   
ATOM    432  CG  PHE A  48       5.207 -22.761   5.752  1.00 10.00      A   
ATOM    433  CD1 PHE A  48       5.787 -21.504   5.723  1.00 10.00      A   
ATOM    434  CD2 PHE A  48       6.022 -23.870   5.599  1.00 10.00      A   
ATOM    435  CE1 PHE A  48       7.151 -21.355   5.546  1.00 10.00      A   
ATOM    436  CE2 PHE A  48       7.386 -23.729   5.421  1.00 10.00      A   
ATOM    437  CZ  PHE A  48       7.951 -22.470   5.394  1.00 10.00      A   
ATOM    438  C   PHE A  48       1.492 -23.514   4.985  1.00 10.00      A   
ATOM    439  O   PHE A  48       1.251 -24.411   5.797  1.00 10.00      A   
ATOM    440  N   TRP A  49       0.541 -22.836   4.356  1.00 10.00      A   
ATOM    441  HN  TRP A  49       0.795 -22.150   3.707  1.00 10.00      A   
ATOM    442  CA  TRP A  49      -0.869 -23.106   4.591  1.00 10.00      A   
ATOM    443  CB  TRP A  49      -1.731 -22.019   3.936  1.00 10.00      A   
ATOM    444  CG  TRP A  49      -3.184 -22.103   4.295  1.00 10.00      A   
ATOM    445  CD1 TRP A  49      -4.205 -22.529   3.497  1.00 10.00      A   
ATOM    446  CD2 TRP A  49      -3.775 -21.757   5.553  1.00 10.00      A   
ATOM    447  NE1 TRP A  49      -5.394 -22.470   4.180  1.00 10.00      A   
ATOM    448  HE1 TRP A  49      -6.271 -22.724   3.821  1.00 10.00      A   
ATOM    449  CE2 TRP A  49      -5.158 -21.999   5.443  1.00 10.00      A   
ATOM    450  CE3 TRP A  49      -3.268 -21.264   6.761  1.00 10.00      A   
ATOM    451  CZ2 TRP A  49      -6.039 -21.770   6.494  1.00 10.00      A   
ATOM    452  CZ3 TRP A  49      -4.145 -21.038   7.803  1.00 10.00      A   
ATOM    453  CH2 TRP A  49      -5.516 -21.288   7.662  1.00 10.00      A   
ATOM    454  C   TRP A  49      -1.242 -24.485   4.053  1.00 10.00      A   
ATOM    455  O   TRP A  49      -0.985 -24.789   2.888  1.00 10.00      A   
ATOM    456  N   PRO A  50      -1.834 -25.343   4.901  1.00 10.00      A   
ATOM    457  CA  PRO A  50      -2.244 -26.695   4.505  1.00 10.00      A   
ATOM    458  CB  PRO A  50      -2.809 -27.297   5.798  1.00 10.00      A   
ATOM    459  CG  PRO A  50      -3.165 -26.121   6.641  1.00 10.00      A   
ATOM    460  CD  PRO A  50      -2.154 -25.061   6.310  1.00 10.00      A   
ATOM    461  C   PRO A  50      -3.319 -26.667   3.423  1.00 10.00      A   
ATOM    462  O   PRO A  50      -4.357 -26.024   3.584  1.00 10.00      A   
ATOM    463  N   GLY A  51      -3.061 -27.359   2.322  1.00 10.00      A   
ATOM    464  HN  GLY A  51      -2.211 -27.848   2.250  1.00 10.00      A   
ATOM    465  CA  GLY A  51      -4.011 -27.400   1.228  1.00 10.00      A   
ATOM    466  C   GLY A  51      -3.733 -26.326   0.198  1.00 10.00      A   
ATOM    467  O   GLY A  51      -4.625 -25.916  -0.547  1.00 10.00      A   
ATOM    468  N   MET A  52      -2.484 -25.874   0.157  1.00 10.00      A   
ATOM    469  HN  MET A  52      -1.819 -26.258   0.767  1.00 10.00      A   
ATOM    470  CA  MET A  52      -2.070 -24.837  -0.776  1.00 10.00      A   
ATOM    471  CB  MET A  52      -0.952 -23.987  -0.169  1.00 10.00      A   
ATOM    472  CG  MET A  52      -1.390 -22.601   0.276  1.00 10.00      A   
ATOM    473  SD  MET A  52      -1.400 -21.403  -1.071  1.00 10.00      A   
ATOM    474  CE  MET A  52       0.356 -21.242  -1.388  1.00 10.00      A   
ATOM    475  C   MET A  52      -1.610 -25.445  -2.092  1.00 10.00      A   
ATOM    476  O   MET A  52      -0.967 -26.496  -2.112  1.00 10.00      A   
ATOM    477  N   GLY A  53      -1.967 -24.796  -3.184  1.00 10.00      A   
ATOM    478  HN  GLY A  53      -2.496 -23.972  -3.100  1.00 10.00      A   
ATOM    479  CA  GLY A  53      -1.588 -25.272  -4.495  1.00 10.00      A   
ATOM    480  C   GLY A  53      -1.380 -24.117  -5.447  1.00 10.00      A   
ATOM    481  O   GLY A  53      -1.508 -22.959  -5.043  1.00 10.00      A   
ATOM    482  N   ASN A  54      -1.057 -24.426  -6.702  1.00 10.00      A   
ATOM    483  HN  ASN A  54      -0.965 -25.370  -6.952  1.00 10.00      A   
ATOM    484  CA  ASN A  54      -0.831 -23.398  -7.720  1.00 10.00      A   
ATOM    485  CB  ASN A  54      -2.096 -22.557  -7.943  1.00 10.00      A   
ATOM    486  CG  ASN A  54      -3.112 -23.234  -8.839  1.00 10.00      A   
ATOM    487  OD1 ASN A  54      -2.758 -23.869  -9.833  1.00 10.00      A   
ATOM    488  ND2 ASN A  54      -4.381 -23.110  -8.488  1.00 10.00      A   
ATOM    489 HD21 ASN A  54      -4.587 -22.598  -7.678  1.00 10.00      A   
ATOM    490 HD22 ASN A  54      -5.067 -23.528  -9.053  1.00 10.00      A   
ATOM    491  C   ASN A  54       0.336 -22.497  -7.333  1.00 10.00      A   
ATOM    492  O   ASN A  54       0.320 -21.295  -7.603  1.00 10.00      A   
ATOM    493  N   PHE A  55       1.355 -23.097  -6.722  1.00 10.00      A   
ATOM    494  HN  PHE A  55       1.313 -24.065  -6.576  1.00 10.00      A   
ATOM    495  CA  PHE A  55       2.533 -22.364  -6.267  1.00 10.00      A   
ATOM    496  CB  PHE A  55       3.554 -23.307  -5.624  1.00 10.00      A   
ATOM    497  CG  PHE A  55       3.185 -23.732  -4.232  1.00 10.00      A   
ATOM    498  CD1 PHE A  55       2.304 -24.780  -4.022  1.00 10.00      A   
ATOM    499  CD2 PHE A  55       3.716 -23.079  -3.133  1.00 10.00      A   
ATOM    500  CE1 PHE A  55       1.960 -25.170  -2.742  1.00 10.00      A   
ATOM    501  CE2 PHE A  55       3.377 -23.463  -1.848  1.00 10.00      A   
ATOM    502  CZ  PHE A  55       2.497 -24.510  -1.653  1.00 10.00      A   
ATOM    503  C   PHE A  55       3.181 -21.547  -7.377  1.00 10.00      A   
ATOM    504  O   PHE A  55       3.477 -20.369  -7.189  1.00 10.00      A   
ATOM    505  N   ALA A  56       3.375 -22.167  -8.534  1.00 10.00      A   
ATOM    506  HN  ALA A  56       3.094 -23.101  -8.629  1.00 10.00      A   
ATOM    507  CA  ALA A  56       3.991 -21.493  -9.671  1.00 10.00      A   
ATOM    508  CB  ALA A  56       4.171 -22.466 -10.826  1.00 10.00      A   
ATOM    509  C   ALA A  56       3.161 -20.289 -10.108  1.00 10.00      A   
ATOM    510  O   ALA A  56       3.701 -19.219 -10.397  1.00 10.00      A   
ATOM    511  N   LEU A  57       1.846 -20.473 -10.134  1.00 10.00      A   
ATOM    512  HN  LEU A  57       1.484 -21.346  -9.871  1.00 10.00      A   
ATOM    513  CA  LEU A  57       0.928 -19.413 -10.531  1.00 10.00      A   
ATOM    514  CB  LEU A  57      -0.499 -19.959 -10.637  1.00 10.00      A   
ATOM    515  CG  LEU A  57      -1.565 -18.981 -11.135  1.00 10.00      A   
ATOM    516  CD1 LEU A  57      -1.381 -18.693 -12.617  1.00 10.00      A   
ATOM    517  CD2 LEU A  57      -2.961 -19.518 -10.855  1.00 10.00      A   
ATOM    518  C   LEU A  57       0.970 -18.261  -9.533  1.00 10.00      A   
ATOM    519  O   LEU A  57       1.014 -17.092  -9.917  1.00 10.00      A   
ATOM    520  N   ILE A  58       0.971 -18.602  -8.252  1.00 10.00      A   
ATOM    521  HN  ILE A  58       0.942 -19.556  -8.008  1.00 10.00      A   
ATOM    522  CA  ILE A  58       1.012 -17.602  -7.196  1.00 10.00      A   
ATOM    523  CB  ILE A  58       0.765 -18.230  -5.809  1.00 10.00      A   
ATOM    524  CG1 ILE A  58      -0.651 -18.809  -5.745  1.00 10.00      A   
ATOM    525  CG2 ILE A  58       0.976 -17.203  -4.703  1.00 10.00      A   
ATOM    526  CD1 ILE A  58      -0.951 -19.570  -4.473  1.00 10.00      A   
ATOM    527  C   ILE A  58       2.341 -16.848  -7.199  1.00 10.00      A   
ATOM    528  O   ILE A  58       2.364 -15.624  -7.064  1.00 10.00      A   
ATOM    529  N   LEU A  59       3.437 -17.580  -7.371  1.00 10.00      A   
ATOM    530  HN  LEU A  59       3.351 -18.554  -7.481  1.00 10.00      A   
ATOM    531  CA  LEU A  59       4.767 -16.979  -7.390  1.00 10.00      A   
ATOM    532  CB  LEU A  59       5.842 -18.045  -7.617  1.00 10.00      A   
ATOM    533  CG  LEU A  59       6.169 -18.946  -6.423  1.00 10.00      A   
ATOM    534  CD1 LEU A  59       6.994 -20.144  -6.869  1.00 10.00      A   
ATOM    535  CD2 LEU A  59       6.903 -18.162  -5.346  1.00 10.00      A   
ATOM    536  C   LEU A  59       4.878 -15.884  -8.450  1.00 10.00      A   
ATOM    537  O   LEU A  59       5.319 -14.769  -8.159  1.00 10.00      A   
ATOM    538  N   LEU A  60       4.460 -16.198  -9.669  1.00 10.00      A   
ATOM    539  HN  LEU A  60       4.104 -17.099  -9.835  1.00 10.00      A   
ATOM    540  CA  LEU A  60       4.521 -15.242 -10.770  1.00 10.00      A   
ATOM    541  CB  LEU A  60       4.143 -15.923 -12.088  1.00 10.00      A   
ATOM    542  CG  LEU A  60       4.300 -15.081 -13.356  1.00 10.00      A   
ATOM    543  CD1 LEU A  60       5.764 -14.741 -13.596  1.00 10.00      A   
ATOM    544  CD2 LEU A  60       3.712 -15.808 -14.556  1.00 10.00      A   
ATOM    545  C   LEU A  60       3.612 -14.040 -10.518  1.00 10.00      A   
ATOM    546  O   LEU A  60       4.014 -12.890 -10.716  1.00 10.00      A   
ATOM    547  N   ALA A  61       2.397 -14.312 -10.060  1.00 10.00      A   
ATOM    548  HN  ALA A  61       2.144 -15.248  -9.903  1.00 10.00      A   
ATOM    549  CA  ALA A  61       1.426 -13.260  -9.787  1.00 10.00      A   
ATOM    550  CB  ALA A  61       0.060 -13.860  -9.481  1.00 10.00      A   
ATOM    551  C   ALA A  61       1.885 -12.345  -8.650  1.00 10.00      A   
ATOM    552  O   ALA A  61       1.697 -11.125  -8.707  1.00 10.00      A   
ATOM    553  N   LEU A  62       2.494 -12.938  -7.629  1.00 10.00      A   
ATOM    554  HN  LEU A  62       2.616 -13.916  -7.647  1.00 10.00      A   
ATOM    555  CA  LEU A  62       2.981 -12.189  -6.477  1.00 10.00      A   
ATOM    556  CB  LEU A  62       3.508 -13.149  -5.406  1.00 10.00      A   
ATOM    557  CG  LEU A  62       4.082 -12.509  -4.140  1.00 10.00      A   
ATOM    558  CD1 LEU A  62       2.982 -11.832  -3.335  1.00 10.00      A   
ATOM    559  CD2 LEU A  62       4.809 -13.547  -3.298  1.00 10.00      A   
ATOM    560  C   LEU A  62       4.078 -11.209  -6.882  1.00 10.00      A   
ATOM    561  O   LEU A  62       4.063 -10.047  -6.476  1.00 10.00      A   
ATOM    562  N   LEU A  63       5.023 -11.683  -7.685  1.00 10.00      A   
ATOM    563  HN  LEU A  63       4.975 -12.619  -7.978  1.00 10.00      A   
ATOM    564  CA  LEU A  63       6.131 -10.850  -8.141  1.00 10.00      A   
ATOM    565  CB  LEU A  63       7.138 -11.680  -8.943  1.00 10.00      A   
ATOM    566  CG  LEU A  63       7.861 -12.797  -8.183  1.00 10.00      A   
ATOM    567  CD1 LEU A  63       8.743 -13.596  -9.129  1.00 10.00      A   
ATOM    568  CD2 LEU A  63       8.684 -12.227  -7.039  1.00 10.00      A   
ATOM    569  C   LEU A  63       5.633  -9.675  -8.978  1.00 10.00      A   
ATOM    570  O   LEU A  63       6.038  -8.531  -8.768  1.00 10.00      A   
ATOM    571  N   LEU A  64       4.730  -9.959  -9.907  1.00 10.00      A   
ATOM    572  HN  LEU A  64       4.423 -10.887 -10.008  1.00 10.00      A   
ATOM    573  CA  LEU A  64       4.182  -8.932 -10.785  1.00 10.00      A   
ATOM    574  CB  LEU A  64       3.338  -9.570 -11.889  1.00 10.00      A   
ATOM    575  CG  LEU A  64       3.015  -8.680 -13.091  1.00 10.00      A   
ATOM    576  CD1 LEU A  64       4.267  -8.420 -13.917  1.00 10.00      A   
ATOM    577  CD2 LEU A  64       1.922  -9.301 -13.946  1.00 10.00      A   
ATOM    578  C   LEU A  64       3.348  -7.912 -10.013  1.00 10.00      A   
ATOM    579  O   LEU A  64       3.183  -6.777 -10.449  1.00 10.00      A   
ATOM    580  N   GLY A  65       2.833  -8.316  -8.861  1.00 10.00      A   
ATOM    581  HN  GLY A  65       3.008  -9.230  -8.547  1.00 10.00      A   
ATOM    582  CA  GLY A  65       2.018  -7.419  -8.066  1.00 10.00      A   
ATOM    583  C   GLY A  65       2.817  -6.628  -7.049  1.00 10.00      A   
ATOM    584  O   GLY A  65       2.242  -5.937  -6.206  1.00 10.00      A   
ATOM    585  N   SER A  66       4.139  -6.722  -7.116  1.00 10.00      A   
ATOM    586  HN  SER A  66       4.550  -7.284  -7.806  1.00 10.00      A   
ATOM    587  CA  SER A  66       4.984  -6.003  -6.174  1.00 10.00      A   
ATOM    588  CB  SER A  66       5.467  -6.942  -5.069  1.00 10.00      A   
ATOM    589  OG  SER A  66       5.835  -8.206  -5.598  1.00 10.00      A   
ATOM    590  HG  SER A  66       5.036  -8.701  -5.831  1.00 10.00      A   
ATOM    591  C   SER A  66       6.165  -5.309  -6.852  1.00 10.00      A   
ATOM    592  O   SER A  66       6.418  -4.127  -6.613  1.00 10.00      A   
ATOM    593  N   VAL A  67       6.878  -6.042  -7.703  1.00 10.00      A   
ATOM    594  HN  VAL A  67       6.617  -6.977  -7.864  1.00 10.00      A   
ATOM    595  CA  VAL A  67       8.046  -5.498  -8.396  1.00 10.00      A   
ATOM    596  CB  VAL A  67       8.719  -6.545  -9.310  1.00 10.00      A   
ATOM    597  CG1 VAL A  67       9.946  -5.955  -9.990  1.00 10.00      A   
ATOM    598  CG2 VAL A  67       9.102  -7.779  -8.509  1.00 10.00      A   
ATOM    599  C   VAL A  67       7.706  -4.246  -9.203  1.00 10.00      A   
ATOM    600  O   VAL A  67       8.452  -3.267  -9.180  1.00 10.00      A   
ATOM    601  N   VAL A  68       6.576  -4.279  -9.899  1.00 10.00      A   
ATOM    602  HN  VAL A  68       6.022  -5.088  -9.869  1.00 10.00      A   
ATOM    603  CA  VAL A  68       6.140  -3.144 -10.710  1.00 10.00      A   
ATOM    604  CB  VAL A  68       4.844  -3.458 -11.480  1.00 10.00      A   
ATOM    605  CG1 VAL A  68       4.442  -2.290 -12.364  1.00 10.00      A   
ATOM    606  CG2 VAL A  68       5.011  -4.721 -12.311  1.00 10.00      A   
ATOM    607  C   VAL A  68       5.928  -1.904  -9.845  1.00 10.00      A   
ATOM    608  O   VAL A  68       6.430  -0.822 -10.158  1.00 10.00      A   
ATOM    609  N   ALA A  69       5.190  -2.073  -8.753  1.00 10.00      A   
ATOM    610  HN  ALA A  69       4.811  -2.961  -8.567  1.00 10.00      A   
ATOM    611  CA  ALA A  69       4.913  -0.975  -7.835  1.00 10.00      A   
ATOM    612  CB  ALA A  69       3.997  -1.439  -6.714  1.00 10.00      A   
ATOM    613  C   ALA A  69       6.208  -0.412  -7.263  1.00 10.00      A   
ATOM    614  O   ALA A  69       6.410   0.801  -7.237  1.00 10.00      A   
ATOM    615  N   TRP A  70       7.086  -1.304  -6.826  1.00 10.00      A   
ATOM    616  HN  TRP A  70       6.863  -2.260  -6.883  1.00 10.00      A   
ATOM    617  CA  TRP A  70       8.369  -0.910  -6.258  1.00 10.00      A   
ATOM    618  CB  TRP A  70       9.105  -2.141  -5.711  1.00 10.00      A   
ATOM    619  CG  TRP A  70      10.514  -1.871  -5.275  1.00 10.00      A   
ATOM    620  CD1 TRP A  70      10.917  -1.055  -4.258  1.00 10.00      A   
ATOM    621  CD2 TRP A  70      11.708  -2.421  -5.844  1.00 10.00      A   
ATOM    622  NE1 TRP A  70      12.287  -1.064  -4.157  1.00 10.00      A   
ATOM    623  HE1 TRP A  70      12.813  -0.559  -3.501  1.00 10.00      A   
ATOM    624  CE2 TRP A  70      12.797  -1.897  -5.120  1.00 10.00      A   
ATOM    625  CE3 TRP A  70      11.962  -3.308  -6.896  1.00 10.00      A   
ATOM    626  CZ2 TRP A  70      14.117  -2.231  -5.412  1.00 10.00      A   
ATOM    627  CZ3 TRP A  70      13.272  -3.638  -7.186  1.00 10.00      A   
ATOM    628  CH2 TRP A  70      14.333  -3.103  -6.445  1.00 10.00      A   
ATOM    629  C   TRP A  70       9.229  -0.187  -7.294  1.00 10.00      A   
ATOM    630  O   TRP A  70       9.883   0.812  -6.984  1.00 10.00      A   
ATOM    631  N   TRP A  71       9.209  -0.693  -8.522  1.00 10.00      A   
ATOM    632  HN  TRP A  71       8.656  -1.491  -8.698  1.00 10.00      A   
ATOM    633  CA  TRP A  71       9.983  -0.113  -9.615  1.00 10.00      A   
ATOM    634  CB  TRP A  71       9.773  -0.921 -10.900  1.00 10.00      A   
ATOM    635  CG  TRP A  71      10.832  -0.707 -11.941  1.00 10.00      A   
ATOM    636  CD1 TRP A  71      12.059  -1.300 -11.992  1.00 10.00      A   
ATOM    637  CD2 TRP A  71      10.756   0.152 -13.086  1.00 10.00      A   
ATOM    638  NE1 TRP A  71      12.754  -0.862 -13.091  1.00 10.00      A   
ATOM    639  HE1 TRP A  71      13.660  -1.143 -13.342  1.00 10.00      A   
ATOM    640  CE2 TRP A  71      11.977   0.030 -13.780  1.00 10.00      A   
ATOM    641  CE3 TRP A  71       9.775   1.012 -13.593  1.00 10.00      A   
ATOM    642  CZ2 TRP A  71      12.245   0.735 -14.949  1.00 10.00      A   
ATOM    643  CZ3 TRP A  71      10.045   1.711 -14.754  1.00 10.00      A   
ATOM    644  CH2 TRP A  71      11.268   1.567 -15.420  1.00 10.00      A   
ATOM    645  C   TRP A  71       9.610   1.351  -9.845  1.00 10.00      A   
ATOM    646  O   TRP A  71      10.483   2.213  -9.938  1.00 10.00      A   
ATOM    647  N   ALA A  72       8.313   1.626  -9.917  1.00 10.00      A   
ATOM    648  HN  ALA A  72       7.662   0.894  -9.826  1.00 10.00      A   
ATOM    649  CA  ALA A  72       7.830   2.982 -10.140  1.00 10.00      A   
ATOM    650  CB  ALA A  72       6.380   2.957 -10.603  1.00 10.00      A   
ATOM    651  C   ALA A  72       7.977   3.844  -8.888  1.00 10.00      A   
ATOM    652  O   ALA A  72       8.295   5.029  -8.977  1.00 10.00      A   
ATOM    653  N   ALA A  73       7.765   3.237  -7.725  1.00 10.00      A   
ATOM    654  HN  ALA A  73       7.541   2.281  -7.722  1.00 10.00      A   
ATOM    655  CA  ALA A  73       7.850   3.943  -6.449  1.00 10.00      A   
ATOM    656  CB  ALA A  73       7.483   3.010  -5.307  1.00 10.00      A   
ATOM    657  C   ALA A  73       9.225   4.563  -6.201  1.00 10.00      A   
ATOM    658  O   ALA A  73       9.334   5.618  -5.576  1.00 10.00      A   
ATOM    659  N   VAL A  74      10.272   3.908  -6.676  1.00 10.00      A   
ATOM    660  HN  VAL A  74      10.132   3.063  -7.157  1.00 10.00      A   
ATOM    661  CA  VAL A  74      11.629   4.414  -6.482  1.00 10.00      A   
ATOM    662  CB  VAL A  74      12.651   3.281  -6.247  1.00 10.00      A   
ATOM    663  CG1 VAL A  74      12.296   2.486  -5.000  1.00 10.00      A   
ATOM    664  CG2 VAL A  74      12.757   2.368  -7.460  1.00 10.00      A   
ATOM    665  C   VAL A  74      12.084   5.286  -7.651  1.00 10.00      A   
ATOM    666  O   VAL A  74      13.236   5.718  -7.703  1.00 10.00      A   
ATOM    667  N   ARG A  75      11.172   5.552  -8.581  1.00 10.00      A   
ATOM    668  HN  ARG A  75      10.262   5.197  -8.481  1.00 10.00      A   
ATOM    669  CA  ARG A  75      11.492   6.362  -9.749  1.00 10.00      A   
ATOM    670  CB  ARG A  75      11.498   5.505 -11.018  1.00 10.00      A   
ATOM    671  CG  ARG A  75      12.572   4.428 -11.024  1.00 10.00      A   
ATOM    672  CD  ARG A  75      12.547   3.614 -12.304  1.00 10.00      A   
ATOM    673  NE  ARG A  75      13.263   4.275 -13.399  1.00 10.00      A   
ATOM    674  HE  ARG A  75      12.918   5.147 -13.703  1.00 10.00      A   
ATOM    675  CZ  ARG A  75      14.350   3.775 -13.983  1.00 10.00      A   
ATOM    676  NH1 ARG A  75      14.841   2.606 -13.590  1.00 10.00      A   
ATOM    677 HH11 ARG A  75      15.687   2.209 -14.053  1.00 10.00      A   
ATOM    678 HH12 ARG A  75      14.388   2.084 -12.806  1.00 10.00      A   
ATOM    679  NH2 ARG A  75      14.937   4.442 -14.965  1.00 10.00      A   
ATOM    680 HH21 ARG A  75      15.783   4.052 -15.430  1.00 10.00      A   
ATOM    681 HH22 ARG A  75      14.552   5.364 -15.274  1.00 10.00      A   
ATOM    682  C   ARG A  75      10.540   7.548  -9.891  1.00 10.00      A   
ATOM    683  O   ARG A  75      10.228   7.985 -11.001  1.00 10.00      A   
ATOM    684  N   VAL A  76      10.078   8.069  -8.760  1.00 10.00      A   
ATOM    685  HN  VAL A  76      10.352   7.675  -7.905  1.00 10.00      A   
ATOM    686  CA  VAL A  76       9.179   9.219  -8.755  1.00 10.00      A   
ATOM    687  CB  VAL A  76       7.779   8.887  -8.189  1.00 10.00      A   
ATOM    688  CG1 VAL A  76       7.001   8.007  -9.157  1.00 10.00      A   
ATOM    689  CG2 VAL A  76       7.877   8.230  -6.821  1.00 10.00      A   
ATOM    690  C   VAL A  76       9.786  10.376  -7.968  1.00 10.00      A   
ATOM    691  O   VAL A  76      10.750  10.194  -7.218  1.00 10.00      A   
ATOM    692  N   ALA A  77       9.233  11.564  -8.150  1.00 10.00      A   
ATOM    693  HN  ALA A  77       8.476  11.652  -8.763  1.00 10.00      A   
ATOM    694  CA  ALA A  77       9.720  12.743  -7.454  1.00 10.00      A   
ATOM    695  CB  ALA A  77       9.719  13.950  -8.376  1.00 10.00      A   
ATOM    696  C   ALA A  77       8.895  13.010  -6.201  1.00 10.00      A   
ATOM    697  O   ALA A  77       7.972  12.262  -5.883  1.00 10.00      A   
ATOM    698  N   MET A  78       9.216  14.094  -5.509  1.00 10.00      A   
ATOM    699  HN  MET A  78       9.936  14.675  -5.842  1.00 10.00      A   
ATOM    700  CA  MET A  78       8.525  14.459  -4.277  1.00 10.00      A   
ATOM    701  CB  MET A  78       9.306  15.544  -3.533  1.00 10.00      A   
ATOM    702  CG  MET A  78       8.821  15.799  -2.115  1.00 10.00      A   
ATOM    703  SD  MET A  78      10.069  16.601  -1.089  1.00 10.00      A   
ATOM    704  CE  MET A  78      11.364  15.366  -1.117  1.00 10.00      A   
ATOM    705  C   MET A  78       7.096  14.919  -4.546  1.00 10.00      A   
ATOM    706  O   MET A  78       6.195  14.691  -3.736  1.00 10.00      A   
ATOM    707  N   THR A  79       6.887  15.561  -5.684  1.00 10.00      A   
ATOM    708  HN  THR A  79       7.641  15.725  -6.292  1.00 10.00      A   
ATOM    709  CA  THR A  79       5.567  16.045  -6.053  1.00 10.00      A   
ATOM    710  CB  THR A  79       5.675  17.202  -7.063  1.00 10.00      A   
ATOM    711  OG1 THR A  79       6.928  17.873  -6.863  1.00 10.00      A   
ATOM    712  HG1 THR A  79       7.035  18.064  -5.923  1.00 10.00      A   
ATOM    713  CG2 THR A  79       4.541  18.195  -6.859  1.00 10.00      A   
ATOM    714  C   THR A  79       4.716  14.919  -6.643  1.00 10.00      A   
ATOM    715  O   THR A  79       3.501  15.051  -6.789  1.00 10.00      A   
ATOM    716  N   ASP A  80       5.358  13.800  -6.963  1.00 10.00      A   
ATOM    717  HN  ASP A  80       6.324  13.740  -6.808  1.00 10.00      A   
ATOM    718  CA  ASP A  80       4.654  12.656  -7.538  1.00 10.00      A   
ATOM    719  CB  ASP A  80       5.464  12.007  -8.664  1.00 10.00      A   
ATOM    720  CG  ASP A  80       5.444  12.797  -9.957  1.00 10.00      A   
ATOM    721  OD1 ASP A  80       4.345  13.142 -10.446  1.00 10.00      A   
ATOM    722  OD2 ASP A  80       6.536  13.078 -10.499  1.00 10.00      A   
ATOM    723  C   ASP A  80       4.334  11.619  -6.467  1.00 10.00      A   
ATOM    724  O   ASP A  80       3.682  10.613  -6.738  1.00 10.00      A   
ATOM    725  N   MET A  81       4.793  11.876  -5.251  1.00 10.00      A   
ATOM    726  HN  MET A  81       5.299  12.701  -5.099  1.00 10.00      A   
ATOM    727  CA  MET A  81       4.565  10.969  -4.127  1.00 10.00      A   
ATOM    728  CB  MET A  81       5.486  11.304  -2.943  1.00 10.00      A   
ATOM    729  CG  MET A  81       5.218  10.498  -1.675  1.00 10.00      A   
ATOM    730  SD  MET A  81       4.097  11.336  -0.524  1.00 10.00      A   
ATOM    731  CE  MET A  81       5.015  12.840  -0.188  1.00 10.00      A   
ATOM    732  C   MET A  81       3.089  10.890  -3.688  1.00 10.00      A   
ATOM    733  O   MET A  81       2.571   9.789  -3.509  1.00 10.00      A   
ATOM    734  N   PRO A  82       2.394  12.041  -3.502  1.00 10.00      A   
ATOM    735  CA  PRO A  82       0.986  12.058  -3.066  1.00 10.00      A   
ATOM    736  CB  PRO A  82       0.557  13.501  -3.332  1.00 10.00      A   
ATOM    737  CG  PRO A  82       1.805  14.284  -3.145  1.00 10.00      A   
ATOM    738  CD  PRO A  82       2.914  13.416  -3.669  1.00 10.00      A   
ATOM    739  C   PRO A  82       0.083  11.088  -3.831  1.00 10.00      A   
ATOM    740  O   PRO A  82      -0.564  10.228  -3.228  1.00 10.00      A   
ATOM    741  N   GLN A  83       0.048  11.216  -5.150  1.00 10.00      A   
ATOM    742  HN  GLN A  83       0.603  11.901  -5.582  1.00 10.00      A   
ATOM    743  CA  GLN A  83      -0.798  10.355  -5.973  1.00 10.00      A   
ATOM    744  CB  GLN A  83      -0.917  10.872  -7.410  1.00 10.00      A   
ATOM    745  CG  GLN A  83       0.354  10.743  -8.232  1.00 10.00      A   
ATOM    746  CD  GLN A  83       1.205  11.993  -8.199  1.00 10.00      A   
ATOM    747  OE1 GLN A  83       1.154  12.774  -7.247  1.00 10.00      A   
ATOM    748  NE2 GLN A  83       2.002  12.183  -9.237  1.00 10.00      A   
ATOM    749 HE21 GLN A  83       1.992  11.512  -9.956  1.00 10.00      A   
ATOM    750 HE22 GLN A  83       2.584  12.973  -9.242  1.00 10.00      A   
ATOM    751  C   GLN A  83      -0.334   8.899  -5.950  1.00 10.00      A   
ATOM    752  O   GLN A  83      -1.138   7.986  -6.129  1.00 10.00      A   
ATOM    753  N   MET A  84       0.958   8.684  -5.714  1.00 10.00      A   
ATOM    754  HN  MET A  84       1.554   9.451  -5.566  1.00 10.00      A   
ATOM    755  CA  MET A  84       1.510   7.332  -5.663  1.00 10.00      A   
ATOM    756  CB  MET A  84       3.036   7.351  -5.584  1.00 10.00      A   
ATOM    757  CG  MET A  84       3.727   7.395  -6.937  1.00 10.00      A   
ATOM    758  SD  MET A  84       3.363   5.956  -7.963  1.00 10.00      A   
ATOM    759  CE  MET A  84       4.094   4.644  -6.990  1.00 10.00      A   
ATOM    760  C   MET A  84       0.924   6.554  -4.492  1.00 10.00      A   
ATOM    761  O   MET A  84       0.818   5.326  -4.534  1.00 10.00      A   
ATOM    762  N   VAL A  85       0.544   7.274  -3.445  1.00 10.00      A   
ATOM    763  HN  VAL A  85       0.667   8.249  -3.463  1.00 10.00      A   
ATOM    764  CA  VAL A  85      -0.054   6.654  -2.272  1.00 10.00      A   
ATOM    765  CB  VAL A  85       0.006   7.585  -1.038  1.00 10.00      A   
ATOM    766  CG1 VAL A  85      -0.504   6.869   0.205  1.00 10.00      A   
ATOM    767  CG2 VAL A  85       1.424   8.093  -0.816  1.00 10.00      A   
ATOM    768  C   VAL A  85      -1.506   6.308  -2.580  1.00 10.00      A   
ATOM    769  O   VAL A  85      -2.008   5.255  -2.185  1.00 10.00      A   
ATOM    770  N   ALA A  86      -2.163   7.192  -3.322  1.00 10.00      A   
ATOM    771  HN  ALA A  86      -1.697   8.000  -3.621  1.00 10.00      A   
ATOM    772  CA  ALA A  86      -3.556   6.997  -3.697  1.00 10.00      A   
ATOM    773  CB  ALA A  86      -4.118   8.258  -4.335  1.00 10.00      A   
ATOM    774  C   ALA A  86      -3.724   5.800  -4.629  1.00 10.00      A   
ATOM    775  O   ALA A  86      -4.580   4.947  -4.400  1.00 10.00      A   
ATOM    776  N   ILE A  87      -2.899   5.725  -5.670  1.00 10.00      A   
ATOM    777  HN  ILE A  87      -2.225   6.428  -5.803  1.00 10.00      A   
ATOM    778  CA  ILE A  87      -2.982   4.620  -6.624  1.00 10.00      A   
ATOM    779  CB  ILE A  87      -2.005   4.787  -7.814  1.00 10.00      A   
ATOM    780  CG1 ILE A  87      -2.149   3.628  -8.803  1.00 10.00      A   
ATOM    781  CG2 ILE A  87      -0.565   4.911  -7.337  1.00 10.00      A   
ATOM    782  CD1 ILE A  87      -1.338   3.796 -10.067  1.00 10.00      A   
ATOM    783  C   ILE A  87      -2.763   3.273  -5.931  1.00 10.00      A   
ATOM    784  O   ILE A  87      -3.416   2.277  -6.257  1.00 10.00      A   
ATOM    785  N   TYR A  88      -1.863   3.260  -4.956  1.00 10.00      A   
ATOM    786  HN  TYR A  88      -1.388   4.088  -4.735  1.00 10.00      A   
ATOM    787  CA  TYR A  88      -1.563   2.050  -4.207  1.00 10.00      A   
ATOM    788  CB  TYR A  88      -0.268   2.226  -3.409  1.00 10.00      A   
ATOM    789  CG  TYR A  88       0.030   1.091  -2.456  1.00 10.00      A   
ATOM    790  CD1 TYR A  88       0.321  -0.182  -2.927  1.00 10.00      A   
ATOM    791  CD2 TYR A  88       0.016   1.296  -1.084  1.00 10.00      A   
ATOM    792  CE1 TYR A  88       0.587  -1.221  -2.055  1.00 10.00      A   
ATOM    793  CE2 TYR A  88       0.283   0.265  -0.205  1.00 10.00      A   
ATOM    794  CZ  TYR A  88       0.567  -0.992  -0.694  1.00 10.00      A   
ATOM    795  OH  TYR A  88       0.827  -2.021   0.180  1.00 10.00      A   
ATOM    796  HH  TYR A  88       0.194  -1.982   0.908  1.00 10.00      A   
ATOM    797  C   TYR A  88      -2.725   1.688  -3.284  1.00 10.00      A   
ATOM    798  O   TYR A  88      -3.142   0.531  -3.221  1.00 10.00      A   
ATOM    799  N   ASN A  89      -3.249   2.689  -2.581  1.00 10.00      A   
ATOM    800  HN  ASN A  89      -2.868   3.589  -2.675  1.00 10.00      A   
ATOM    801  CA  ASN A  89      -4.370   2.486  -1.669  1.00 10.00      A   
ATOM    802  CB  ASN A  89      -4.748   3.796  -0.971  1.00 10.00      A   
ATOM    803  CG  ASN A  89      -5.970   3.654  -0.084  1.00 10.00      A   
ATOM    804  OD1 ASN A  89      -5.892   3.113   1.019  1.00 10.00      A   
ATOM    805  ND2 ASN A  89      -7.108   4.149  -0.548  1.00 10.00      A   
ATOM    806 HD21 ASN A  89      -7.103   4.581  -1.431  1.00 10.00      A   
ATOM    807 HD22 ASN A  89      -7.913   4.059   0.008  1.00 10.00      A   
ATOM    808  C   ASN A  89      -5.573   1.920  -2.415  1.00 10.00      A   
ATOM    809  O   ASN A  89      -6.250   1.012  -1.930  1.00 10.00      A   
ATOM    810  N   GLY A  90      -5.820   2.456  -3.607  1.00 10.00      A   
ATOM    811  HN  GLY A  90      -5.243   3.181  -3.935  1.00 10.00      A   
ATOM    812  CA  GLY A  90      -6.928   1.992  -4.417  1.00 10.00      A   
ATOM    813  C   GLY A  90      -6.788   0.527  -4.767  1.00 10.00      A   
ATOM    814  O   GLY A  90      -7.756  -0.229  -4.700  1.00 10.00      A   
ATOM    815  N   MET A  91      -5.571   0.123  -5.116  1.00 10.00      A   
ATOM    816  HN  MET A  91      -4.839   0.777  -5.132  1.00 10.00      A   
ATOM    817  CA  MET A  91      -5.294  -1.266  -5.472  1.00 10.00      A   
ATOM    818  CB  MET A  91      -3.838  -1.431  -5.922  1.00 10.00      A   
ATOM    819  CG  MET A  91      -3.484  -2.827  -6.408  1.00 10.00      A   
ATOM    820  SD  MET A  91      -1.940  -2.858  -7.340  1.00 10.00      A   
ATOM    821  CE  MET A  91      -1.777  -4.614  -7.655  1.00 10.00      A   
ATOM    822  C   MET A  91      -5.606  -2.186  -4.298  1.00 10.00      A   
ATOM    823  O   MET A  91      -6.175  -3.264  -4.476  1.00 10.00      A   
ATOM    824  N   GLY A  92      -5.250  -1.740  -3.096  1.00 10.00      A   
ATOM    825  HN  GLY A  92      -4.798  -0.870  -3.021  1.00 10.00      A   
ATOM    826  CA  GLY A  92      -5.519  -2.521  -1.903  1.00 10.00      A   
ATOM    827  C   GLY A  92      -7.010  -2.696  -1.681  1.00 10.00      A   
ATOM    828  O   GLY A  92      -7.482  -3.803  -1.407  1.00 10.00      A   
ATOM    829  N   GLY A  93      -7.751  -1.598  -1.819  1.00 10.00      A   
ATOM    830  HN  GLY A  93      -7.312  -0.747  -2.040  1.00 10.00      A   
ATOM    831  CA  GLY A  93      -9.191  -1.639  -1.645  1.00 10.00      A   
ATOM    832  C   GLY A  93      -9.849  -2.499  -2.704  1.00 10.00      A   
ATOM    833  O   GLY A  93     -10.787  -3.246  -2.419  1.00 10.00      A   
ATOM    834  N   GLY A  94      -9.339  -2.403  -3.928  1.00 10.00      A   
ATOM    835  HN  GLY A  94      -8.593  -1.781  -4.092  1.00 10.00      A   
ATOM    836  CA  GLY A  94      -9.867  -3.189  -5.022  1.00 10.00      A   
ATOM    837  C   GLY A  94      -9.673  -4.672  -4.784  1.00 10.00      A   
ATOM    838  O   GLY A  94     -10.558  -5.475  -5.077  1.00 10.00      A   
ATOM    839  N   ALA A  95      -8.511  -5.034  -4.240  1.00 10.00      A   
ATOM    840  HN  ALA A  95      -7.838  -4.344  -4.042  1.00 10.00      A   
ATOM    841  CA  ALA A  95      -8.204  -6.427  -3.943  1.00 10.00      A   
ATOM    842  CB  ALA A  95      -6.769  -6.564  -3.457  1.00 10.00      A   
ATOM    843  C   ALA A  95      -9.173  -6.970  -2.901  1.00 10.00      A   
ATOM    844  O   ALA A  95      -9.673  -8.090  -3.030  1.00 10.00      A   
ATOM    845  N   ALA A  96      -9.449  -6.158  -1.884  1.00 10.00      A   
ATOM    846  HN  ALA A  96      -9.017  -5.277  -1.846  1.00 10.00      A   
ATOM    847  CA  ALA A  96     -10.371  -6.540  -0.824  1.00 10.00      A   
ATOM    848  CB  ALA A  96     -10.396  -5.477   0.264  1.00 10.00      A   
ATOM    849  C   ALA A  96     -11.770  -6.757  -1.396  1.00 10.00      A   
ATOM    850  O   ALA A  96     -12.449  -7.728  -1.060  1.00 10.00      A   
ATOM    851  N   ALA A  97     -12.180  -5.856  -2.282  1.00 10.00      A   
ATOM    852  HN  ALA A  97     -11.586  -5.103  -2.505  1.00 10.00      A   
ATOM    853  CA  ALA A  97     -13.487  -5.944  -2.922  1.00 10.00      A   
ATOM    854  CB  ALA A  97     -13.758  -4.693  -3.740  1.00 10.00      A   
ATOM    855  C   ALA A  97     -13.572  -7.184  -3.809  1.00 10.00      A   
ATOM    856  O   ALA A  97     -14.650  -7.734  -4.027  1.00 10.00      A   
ATOM    857  N   THR A  98     -12.424  -7.621  -4.315  1.00 10.00      A   
ATOM    858  HN  THR A  98     -11.597  -7.141  -4.100  1.00 10.00      A   
ATOM    859  CA  THR A  98     -12.366  -8.797  -5.169  1.00 10.00      A   
ATOM    860  CB  THR A  98     -11.001  -8.918  -5.881  1.00 10.00      A   
ATOM    861  OG1 THR A  98     -10.692  -7.676  -6.536  1.00 10.00      A   
ATOM    862  HG1 THR A  98     -10.853  -6.940  -5.924  1.00 10.00      A   
ATOM    863  CG2 THR A  98     -11.029 -10.032  -6.919  1.00 10.00      A   
ATOM    864  C   THR A  98     -12.635 -10.059  -4.353  1.00 10.00      A   
ATOM    865  O   THR A  98     -13.440 -10.902  -4.752  1.00 10.00      A   
ATOM    866  N   ILE A  99     -11.986 -10.163  -3.196  1.00 10.00      A   
ATOM    867  HN  ILE A  99     -11.386  -9.437  -2.913  1.00 10.00      A   
ATOM    868  CA  ILE A  99     -12.153 -11.323  -2.329  1.00 10.00      A   
ATOM    869  CB  ILE A  99     -11.281 -11.227  -1.059  1.00 10.00      A   
ATOM    870  CG1 ILE A  99      -9.828 -10.922  -1.431  1.00 10.00      A   
ATOM    871  CG2 ILE A  99     -11.361 -12.521  -0.260  1.00 10.00      A   
ATOM    872  CD1 ILE A  99      -8.948 -10.595  -0.244  1.00 10.00      A   
ATOM    873  C   ILE A  99     -13.616 -11.489  -1.930  1.00 10.00      A   
ATOM    874  O   ILE A  99     -14.190 -12.567  -2.097  1.00 10.00      A   
ATOM    875  N   ALA A 100     -14.212 -10.407  -1.432  1.00 10.00      A   
ATOM    876  HN  ALA A 100     -13.688  -9.584  -1.321  1.00 10.00      A   
ATOM    877  CA  ALA A 100     -15.611 -10.413  -1.018  1.00 10.00      A   
ATOM    878  CB  ALA A 100     -16.034  -9.019  -0.583  1.00 10.00      A   
ATOM    879  C   ALA A 100     -16.514 -10.910  -2.145  1.00 10.00      A   
ATOM    880  O   ALA A 100     -17.401 -11.735  -1.930  1.00 10.00      A   
ATOM    881  N   ALA A 101     -16.272 -10.408  -3.351  1.00 10.00      A   
ATOM    882  HN  ALA A 101     -15.547  -9.757  -3.459  1.00 10.00      A   
ATOM    883  CA  ALA A 101     -17.057 -10.799  -4.515  1.00 10.00      A   
ATOM    884  CB  ALA A 101     -16.654  -9.979  -5.734  1.00 10.00      A   
ATOM    885  C   ALA A 101     -16.912 -12.291  -4.798  1.00 10.00      A   
ATOM    886  O   ALA A 101     -17.898 -12.980  -5.061  1.00 10.00      A   
ATOM    887  N   VAL A 102     -15.683 -12.783  -4.727  1.00 10.00      A   
ATOM    888  HN  VAL A 102     -14.939 -12.182  -4.497  1.00 10.00      A   
ATOM    889  CA  VAL A 102     -15.406 -14.192  -4.977  1.00 10.00      A   
ATOM    890  CB  VAL A 102     -13.886 -14.486  -4.998  1.00 10.00      A   
ATOM    891  CG1 VAL A 102     -13.616 -15.978  -5.132  1.00 10.00      A   
ATOM    892  CG2 VAL A 102     -13.211 -13.723  -6.128  1.00 10.00      A   
ATOM    893  C   VAL A 102     -16.087 -15.075  -3.932  1.00 10.00      A   
ATOM    894  O   VAL A 102     -16.706 -16.087  -4.270  1.00 10.00      A   
ATOM    895  N   GLU A 103     -15.990 -14.680  -2.669  1.00 10.00      A   
ATOM    896  HN  GLU A 103     -15.490 -13.856  -2.460  1.00 10.00      A   
ATOM    897  CA  GLU A 103     -16.597 -15.437  -1.582  1.00 10.00      A   
ATOM    898  CB  GLU A 103     -16.128 -14.907  -0.227  1.00 10.00      A   
ATOM    899  CG  GLU A 103     -14.616 -14.938  -0.040  1.00 10.00      A   
ATOM    900  CD  GLU A 103     -14.023 -16.323  -0.215  1.00 10.00      A   
ATOM    901  OE1 GLU A 103     -14.482 -17.263   0.467  1.00 10.00      A   
ATOM    902  OE2 GLU A 103     -13.074 -16.480  -1.017  1.00 10.00      A   
ATOM    903  C   GLU A 103     -18.123 -15.419  -1.680  1.00 10.00      A   
ATOM    904  O   GLU A 103     -18.789 -16.406  -1.361  1.00 10.00      A   
ATOM    905  N   LEU A 104     -18.673 -14.298  -2.128  1.00 10.00      A   
ATOM    906  HN  LEU A 104     -18.094 -13.533  -2.343  1.00 10.00      A   
ATOM    907  CA  LEU A 104     -20.117 -14.167  -2.286  1.00 10.00      A   
ATOM    908  CB  LEU A 104     -20.509 -12.713  -2.569  1.00 10.00      A   
ATOM    909  CG  LEU A 104     -20.499 -11.764  -1.370  1.00 10.00      A   
ATOM    910  CD1 LEU A 104     -20.769 -10.340  -1.824  1.00 10.00      A   
ATOM    911  CD2 LEU A 104     -21.518 -12.200  -0.328  1.00 10.00      A   
ATOM    912  C   LEU A 104     -20.614 -15.075  -3.405  1.00 10.00      A   
ATOM    913  O   LEU A 104     -21.666 -15.698  -3.285  1.00 10.00      A   
ATOM    914  N   LEU A 105     -19.834 -15.159  -4.479  1.00 10.00      A   
ATOM    915  HN  LEU A 105     -19.000 -14.642  -4.502  1.00 10.00      A   
ATOM    916  CA  LEU A 105     -20.182 -15.995  -5.623  1.00 10.00      A   
ATOM    917  CB  LEU A 105     -19.249 -15.705  -6.803  1.00 10.00      A   
ATOM    918  CG  LEU A 105     -19.421 -14.356  -7.504  1.00 10.00      A   
ATOM    919  CD1 LEU A 105     -18.237 -14.079  -8.418  1.00 10.00      A   
ATOM    920  CD2 LEU A 105     -20.721 -14.326  -8.289  1.00 10.00      A   
ATOM    921  C   LEU A 105     -20.104 -17.474  -5.257  1.00 10.00      A   
ATOM    922  O   LEU A 105     -20.818 -18.301  -5.826  1.00 10.00      A   
ATOM    923  N   LYS A 106     -19.227 -17.798  -4.312  1.00 10.00      A   
ATOM    924  HN  LYS A 106     -18.679 -17.089  -3.912  1.00 10.00      A   
ATOM    925  CA  LYS A 106     -19.052 -19.177  -3.860  1.00 10.00      A   
ATOM    926  CB  LYS A 106     -17.895 -19.275  -2.859  1.00 10.00      A   
ATOM    927  CG  LYS A 106     -16.509 -19.234  -3.475  1.00 10.00      A   
ATOM    928  CD  LYS A 106     -15.442 -19.154  -2.397  1.00 10.00      A   
ATOM    929  CE  LYS A 106     -14.043 -19.195  -2.989  1.00 10.00      A   
ATOM    930  NZ  LYS A 106     -13.002 -18.999  -1.947  1.00 10.00      A   
ATOM    931  HZ1 LYS A 106     -13.059 -18.028  -1.559  1.00 10.00      A   
ATOM    932  HZ2 LYS A 106     -12.055 -19.141  -2.353  1.00 10.00      A   
ATOM    933  HZ3 LYS A 106     -13.139 -19.677  -1.172  1.00 10.00      A   
ATOM    934  C   LYS A 106     -20.322 -19.702  -3.202  1.00 10.00      A   
ATOM    935  O   LYS A 106     -20.812 -20.783  -3.538  1.00 10.00      A   
ATOM    936  N   GLY A 107     -20.860 -18.918  -2.279  1.00 10.00      A   
ATOM    937  HN  GLY A 107     -20.446 -18.053  -2.085  1.00 10.00      A   
ATOM    938  CA  GLY A 107     -22.053 -19.321  -1.566  1.00 10.00      A   
ATOM    939  C   GLY A 107     -21.699 -20.209  -0.393  1.00 10.00      A   
ATOM    940  O   GLY A 107     -22.342 -21.231  -0.154  1.00 10.00      A   
ATOM    941  N   ALA A 108     -20.663 -19.815   0.331  1.00 10.00      A   
ATOM    942  HN  ALA A 108     -20.204 -18.984   0.089  1.00 10.00      A   
ATOM    943  CA  ALA A 108     -20.195 -20.575   1.479  1.00 10.00      A   
ATOM    944  CB  ALA A 108     -18.694 -20.792   1.377  1.00 10.00      A   
ATOM    945  C   ALA A 108     -20.542 -19.881   2.792  1.00 10.00      A   
ATOM    946  O   ALA A 108     -20.269 -20.408   3.871  1.00 10.00      A   
ATOM    947  N   PHE A 109     -21.136 -18.697   2.704  1.00 10.00      A   
ATOM    948  HN  PHE A 109     -21.330 -18.318   1.819  1.00 10.00      A   
ATOM    949  CA  PHE A 109     -21.514 -17.954   3.896  1.00 10.00      A   
ATOM    950  CB  PHE A 109     -21.659 -16.459   3.602  1.00 10.00      A   
ATOM    951  CG  PHE A 109     -20.356 -15.712   3.623  1.00 10.00      A   
ATOM    952  CD1 PHE A 109     -19.915 -15.020   2.506  1.00 10.00      A   
ATOM    953  CD2 PHE A 109     -19.568 -15.705   4.763  1.00 10.00      A   
ATOM    954  CE1 PHE A 109     -18.715 -14.337   2.524  1.00 10.00      A   
ATOM    955  CE2 PHE A 109     -18.367 -15.023   4.790  1.00 10.00      A   
ATOM    956  CZ  PHE A 109     -17.941 -14.338   3.668  1.00 10.00      A   
ATOM    957  C   PHE A 109     -22.795 -18.512   4.499  1.00 10.00      A   
ATOM    958  O   PHE A 109     -23.884 -18.328   3.954  1.00 10.00      A   
ATOM    959  N   GLU A 110     -22.652 -19.197   5.627  1.00 10.00      A   
ATOM    960  HN  GLU A 110     -21.752 -19.308   6.004  1.00 10.00      A   
ATOM    961  CA  GLU A 110     -23.788 -19.799   6.320  1.00 10.00      A   
ATOM    962  CB  GLU A 110     -23.426 -21.203   6.803  1.00 10.00      A   
ATOM    963  CG  GLU A 110     -22.825 -22.086   5.723  1.00 10.00      A   
ATOM    964  CD  GLU A 110     -22.568 -23.496   6.202  1.00 10.00      A   
ATOM    965  OE1 GLU A 110     -21.517 -23.735   6.833  1.00 10.00      A   
ATOM    966  OE2 GLU A 110     -23.415 -24.377   5.946  1.00 10.00      A   
ATOM    967  C   GLU A 110     -24.229 -18.935   7.497  1.00 10.00      A   
ATOM    968  O   GLU A 110     -24.868 -19.413   8.436  1.00 10.00      A   
ATOM    969  N   ASN A 111     -23.883 -17.657   7.435  1.00 10.00      A   
ATOM    970  HN  ASN A 111     -23.388 -17.338   6.654  1.00 10.00      A   
ATOM    971  CA  ASN A 111     -24.229 -16.710   8.483  1.00 10.00      A   
ATOM    972  CB  ASN A 111     -23.105 -16.631   9.520  1.00 10.00      A   
ATOM    973  CG  ASN A 111     -23.393 -15.645  10.635  1.00 10.00      A   
ATOM    974  OD1 ASN A 111     -22.988 -14.488  10.569  1.00 10.00      A   
ATOM    975  ND2 ASN A 111     -24.095 -16.094  11.663  1.00 10.00      A   
ATOM    976 HD21 ASN A 111     -24.393 -17.029  11.651  1.00 10.00      A   
ATOM    977 HD22 ASN A 111     -24.289 -15.472  12.398  1.00 10.00      A   
ATOM    978  C   ASN A 111     -24.507 -15.337   7.879  1.00 10.00      A   
ATOM    979  O   ASN A 111     -23.684 -14.800   7.130  1.00 10.00      A   
ATOM    980  N   THR A 112     -25.669 -14.784   8.206  1.00 10.00      A   
ATOM    981  HN  THR A 112     -26.271 -15.272   8.806  1.00 10.00      A   
ATOM    982  CA  THR A 112     -26.090 -13.481   7.701  1.00 10.00      A   
ATOM    983  CB  THR A 112     -27.504 -13.132   8.206  1.00 10.00      A   
ATOM    984  OG1 THR A 112     -28.318 -14.312   8.164  1.00 10.00      A   
ATOM    985  HG1 THR A 112     -28.051 -14.853   7.408  1.00 10.00      A   
ATOM    986  CG2 THR A 112     -28.141 -12.059   7.334  1.00 10.00      A   
ATOM    987  C   THR A 112     -25.111 -12.372   8.092  1.00 10.00      A   
ATOM    988  O   THR A 112     -24.805 -11.493   7.284  1.00 10.00      A   
ATOM    989  N   GLY A 113     -24.615 -12.422   9.323  1.00 10.00      A   
ATOM    990  HN  GLY A 113     -24.887 -13.152   9.924  1.00 10.00      A   
ATOM    991  CA  GLY A 113     -23.678 -11.418   9.792  1.00 10.00      A   
ATOM    992  C   GLY A 113     -22.392 -11.433   8.993  1.00 10.00      A   
ATOM    993  O   GLY A 113     -21.952 -10.398   8.491  1.00 10.00      A   
ATOM    994  N   LEU A 114     -21.801 -12.617   8.864  1.00 10.00      A   
ATOM    995  HN  LEU A 114     -22.205 -13.400   9.303  1.00 10.00      A   
ATOM    996  CA  LEU A 114     -20.564 -12.785   8.108  1.00 10.00      A   
ATOM    997  CB  LEU A 114     -20.089 -14.240   8.166  1.00 10.00      A   
ATOM    998  CG  LEU A 114     -19.662 -14.759   9.542  1.00 10.00      A   
ATOM    999  CD1 LEU A 114     -19.249 -16.218   9.462  1.00 10.00      A   
ATOM   1000  CD2 LEU A 114     -18.534 -13.913  10.111  1.00 10.00      A   
ATOM   1001  C   LEU A 114     -20.761 -12.351   6.659  1.00 10.00      A   
ATOM   1002  O   LEU A 114     -19.892 -11.710   6.067  1.00 10.00      A   
ATOM   1003  N   MET A 115     -21.917 -12.695   6.100  1.00 10.00      A   
ATOM   1004  HN  MET A 115     -22.568 -13.214   6.625  1.00 10.00      A   
ATOM   1005  CA  MET A 115     -22.239 -12.328   4.727  1.00 10.00      A   
ATOM   1006  CB  MET A 115     -23.557 -12.980   4.292  1.00 10.00      A   
ATOM   1007  CG  MET A 115     -23.950 -12.693   2.850  1.00 10.00      A   
ATOM   1008  SD  MET A 115     -25.562 -13.374   2.414  1.00 10.00      A   
ATOM   1009  CE  MET A 115     -25.223 -15.132   2.486  1.00 10.00      A   
ATOM   1010  C   MET A 115     -22.332 -10.811   4.598  1.00 10.00      A   
ATOM   1011  O   MET A 115     -21.840 -10.225   3.636  1.00 10.00      A   
ATOM   1012  N   ALA A 116     -22.954 -10.182   5.590  1.00 10.00      A   
ATOM   1013  HN  ALA A 116     -23.323 -10.711   6.332  1.00 10.00      A   
ATOM   1014  CA  ALA A 116     -23.112  -8.736   5.609  1.00 10.00      A   
ATOM   1015  CB  ALA A 116     -24.016  -8.310   6.757  1.00 10.00      A   
ATOM   1016  C   ALA A 116     -21.756  -8.048   5.706  1.00 10.00      A   
ATOM   1017  O   ALA A 116     -21.531  -7.014   5.079  1.00 10.00      A   
ATOM   1018  N   LEU A 117     -20.854  -8.632   6.490  1.00 10.00      A   
ATOM   1019  HN  LEU A 117     -21.099  -9.453   6.973  1.00 10.00      A   
ATOM   1020  CA  LEU A 117     -19.513  -8.084   6.657  1.00 10.00      A   
ATOM   1021  CB  LEU A 117     -18.712  -8.903   7.673  1.00 10.00      A   
ATOM   1022  CG  LEU A 117     -19.200  -8.840   9.121  1.00 10.00      A   
ATOM   1023  CD1 LEU A 117     -18.404  -9.795   9.993  1.00 10.00      A   
ATOM   1024  CD2 LEU A 117     -19.110  -7.418   9.657  1.00 10.00      A   
ATOM   1025  C   LEU A 117     -18.784  -8.042   5.320  1.00 10.00      A   
ATOM   1026  O   LEU A 117     -18.136  -7.049   4.988  1.00 10.00      A   
ATOM   1027  N   ALA A 118     -18.911  -9.118   4.553  1.00 10.00      A   
ATOM   1028  HN  ALA A 118     -19.441  -9.879   4.878  1.00 10.00      A   
ATOM   1029  CA  ALA A 118     -18.277  -9.201   3.242  1.00 10.00      A   
ATOM   1030  CB  ALA A 118     -18.464 -10.589   2.650  1.00 10.00      A   
ATOM   1031  C   ALA A 118     -18.862  -8.141   2.314  1.00 10.00      A   
ATOM   1032  O   ALA A 118     -18.141  -7.484   1.564  1.00 10.00      A   
ATOM   1033  N   ILE A 119     -20.182  -7.979   2.381  1.00 10.00      A   
ATOM   1034  HN  ILE A 119     -20.701  -8.549   2.986  1.00 10.00      A   
ATOM   1035  CA  ILE A 119     -20.874  -6.987   1.569  1.00 10.00      A   
ATOM   1036  CB  ILE A 119     -22.405  -7.061   1.766  1.00 10.00      A   
ATOM   1037  CG1 ILE A 119     -22.932  -8.411   1.273  1.00 10.00      A   
ATOM   1038  CG2 ILE A 119     -23.102  -5.921   1.036  1.00 10.00      A   
ATOM   1039  CD1 ILE A 119     -24.362  -8.697   1.672  1.00 10.00      A   
ATOM   1040  C   ILE A 119     -20.371  -5.588   1.916  1.00 10.00      A   
ATOM   1041  O   ILE A 119     -20.086  -4.783   1.031  1.00 10.00      A   
ATOM   1042  N   LEU A 120     -20.238  -5.316   3.212  1.00 10.00      A   
ATOM   1043  HN  LEU A 120     -20.478  -6.005   3.874  1.00 10.00      A   
ATOM   1044  CA  LEU A 120     -19.749  -4.023   3.678  1.00 10.00      A   
ATOM   1045  CB  LEU A 120     -19.836  -3.929   5.203  1.00 10.00      A   
ATOM   1046  CG  LEU A 120     -21.242  -3.809   5.793  1.00 10.00      A   
ATOM   1047  CD1 LEU A 120     -21.187  -3.847   7.312  1.00 10.00      A   
ATOM   1048  CD2 LEU A 120     -21.922  -2.534   5.310  1.00 10.00      A   
ATOM   1049  C   LEU A 120     -18.313  -3.802   3.222  1.00 10.00      A   
ATOM   1050  O   LEU A 120     -17.966  -2.726   2.731  1.00 10.00      A   
ATOM   1051  N   GLY A 121     -17.487  -4.834   3.379  1.00 10.00      A   
ATOM   1052  HN  GLY A 121     -17.826  -5.663   3.782  1.00 10.00      A   
ATOM   1053  CA  GLY A 121     -16.099  -4.751   2.971  1.00 10.00      A   
ATOM   1054  C   GLY A 121     -15.965  -4.504   1.484  1.00 10.00      A   
ATOM   1055  O   GLY A 121     -15.209  -3.631   1.058  1.00 10.00      A   
ATOM   1056  N   GLY A 122     -16.711  -5.271   0.698  1.00 10.00      A   
ATOM   1057  HN  GLY A 122     -17.286  -5.963   1.103  1.00 10.00      A   
ATOM   1058  CA  GLY A 122     -16.680  -5.118  -0.742  1.00 10.00      A   
ATOM   1059  C   GLY A 122     -17.177  -3.756  -1.176  1.00 10.00      A   
ATOM   1060  O   GLY A 122     -16.587  -3.124  -2.055  1.00 10.00      A   
ATOM   1061  N   LEU A 123     -18.256  -3.298  -0.548  1.00 10.00      A   
ATOM   1062  HN  LEU A 123     -18.675  -3.859   0.144  1.00 10.00      A   
ATOM   1063  CA  LEU A 123     -18.841  -1.998  -0.854  1.00 10.00      A   
ATOM   1064  CB  LEU A 123     -20.064  -1.749   0.036  1.00 10.00      A   
ATOM   1065  CG  LEU A 123     -20.611  -0.319   0.070  1.00 10.00      A   
ATOM   1066  CD1 LEU A 123     -21.163   0.084  -1.287  1.00 10.00      A   
ATOM   1067  CD2 LEU A 123     -21.674  -0.178   1.148  1.00 10.00      A   
ATOM   1068  C   LEU A 123     -17.820  -0.886  -0.651  1.00 10.00      A   
ATOM   1069  O   LEU A 123     -17.504  -0.144  -1.582  1.00 10.00      A   
ATOM   1070  N   ILE A 124     -17.297  -0.794   0.564  1.00 10.00      A   
ATOM   1071  HN  ILE A 124     -17.580  -1.436   1.256  1.00 10.00      A   
ATOM   1072  CA  ILE A 124     -16.318   0.228   0.903  1.00 10.00      A   
ATOM   1073  CB  ILE A 124     -15.978   0.202   2.406  1.00 10.00      A   
ATOM   1074  CG1 ILE A 124     -17.251   0.408   3.229  1.00 10.00      A   
ATOM   1075  CG2 ILE A 124     -14.956   1.275   2.740  1.00 10.00      A   
ATOM   1076  CD1 ILE A 124     -17.050   0.252   4.719  1.00 10.00      A   
ATOM   1077  C   ILE A 124     -15.048   0.072   0.068  1.00 10.00      A   
ATOM   1078  O   ILE A 124     -14.458   1.062  -0.371  1.00 10.00      A   
ATOM   1079  N   GLY A 125     -14.650  -1.175  -0.164  1.00 10.00      A   
ATOM   1080  HN  GLY A 125     -15.164  -1.922   0.216  1.00 10.00      A   
ATOM   1081  CA  GLY A 125     -13.464  -1.449  -0.954  1.00 10.00      A   
ATOM   1082  C   GLY A 125     -13.591  -0.945  -2.377  1.00 10.00      A   
ATOM   1083  O   GLY A 125     -12.655  -0.366  -2.922  1.00 10.00      A   
ATOM   1084  N   SER A 126     -14.758  -1.150  -2.975  1.00 10.00      A   
ATOM   1085  HN  SER A 126     -15.473  -1.612  -2.485  1.00 10.00      A   
ATOM   1086  CA  SER A 126     -15.001  -0.708  -4.342  1.00 10.00      A   
ATOM   1087  CB  SER A 126     -16.329  -1.266  -4.853  1.00 10.00      A   
ATOM   1088  OG  SER A 126     -16.406  -2.666  -4.647  1.00 10.00      A   
ATOM   1089  HG  SER A 126     -16.444  -2.848  -3.697  1.00 10.00      A   
ATOM   1090  C   SER A 126     -15.000   0.815  -4.426  1.00 10.00      A   
ATOM   1091  O   SER A 126     -14.440   1.393  -5.356  1.00 10.00      A   
ATOM   1092  N   VAL A 127     -15.613   1.457  -3.435  1.00 10.00      A   
ATOM   1093  HN  VAL A 127     -16.026   0.937  -2.713  1.00 10.00      A   
ATOM   1094  CA  VAL A 127     -15.683   2.914  -3.392  1.00 10.00      A   
ATOM   1095  CB  VAL A 127     -16.565   3.412  -2.223  1.00 10.00      A   
ATOM   1096  CG1 VAL A 127     -16.560   4.932  -2.142  1.00 10.00      A   
ATOM   1097  CG2 VAL A 127     -17.987   2.893  -2.369  1.00 10.00      A   
ATOM   1098  C   VAL A 127     -14.284   3.507  -3.263  1.00 10.00      A   
ATOM   1099  O   VAL A 127     -13.932   4.455  -3.968  1.00 10.00      A   
ATOM   1100  N   ALA A 128     -13.485   2.932  -2.368  1.00 10.00      A   
ATOM   1101  HN  ALA A 128     -13.823   2.177  -1.839  1.00 10.00      A   
ATOM   1102  CA  ALA A 128     -12.123   3.395  -2.150  1.00 10.00      A   
ATOM   1103  CB  ALA A 128     -11.517   2.709  -0.936  1.00 10.00      A   
ATOM   1104  C   ALA A 128     -11.266   3.149  -3.386  1.00 10.00      A   
ATOM   1105  O   ALA A 128     -10.376   3.940  -3.704  1.00 10.00      A   
ATOM   1106  N   PHE A 129     -11.551   2.053  -4.079  1.00 10.00      A   
ATOM   1107  HN  PHE A 129     -12.274   1.467  -3.764  1.00 10.00      A   
ATOM   1108  CA  PHE A 129     -10.820   1.685  -5.286  1.00 10.00      A   
ATOM   1109  CB  PHE A 129     -11.328   0.342  -5.836  1.00 10.00      A   
ATOM   1110  CG  PHE A 129     -10.724  -0.073  -7.153  1.00 10.00      A   
ATOM   1111  CD1 PHE A 129      -9.362  -0.292  -7.273  1.00 10.00      A   
ATOM   1112  CD2 PHE A 129     -11.525  -0.255  -8.269  1.00 10.00      A   
ATOM   1113  CE1 PHE A 129      -8.808  -0.682  -8.477  1.00 10.00      A   
ATOM   1114  CE2 PHE A 129     -10.979  -0.643  -9.477  1.00 10.00      A   
ATOM   1115  CZ  PHE A 129      -9.618  -0.857  -9.581  1.00 10.00      A   
ATOM   1116  C   PHE A 129     -10.917   2.772  -6.349  1.00 10.00      A   
ATOM   1117  O   PHE A 129      -9.914   3.393  -6.699  1.00 10.00      A   
ATOM   1118  N   THR A 130     -12.128   3.020  -6.839  1.00 10.00      A   
ATOM   1119  HN  THR A 130     -12.903   2.523  -6.489  1.00 10.00      A   
ATOM   1120  CA  THR A 130     -12.339   4.023  -7.876  1.00 10.00      A   
ATOM   1121  CB  THR A 130     -13.763   3.957  -8.451  1.00 10.00      A   
ATOM   1122  OG1 THR A 130     -14.668   3.529  -7.428  1.00 10.00      A   
ATOM   1123  HG1 THR A 130     -15.576   3.692  -7.711  1.00 10.00      A   
ATOM   1124  CG2 THR A 130     -13.817   2.981  -9.617  1.00 10.00      A   
ATOM   1125  C   THR A 130     -12.046   5.431  -7.373  1.00 10.00      A   
ATOM   1126  O   THR A 130     -11.550   6.272  -8.124  1.00 10.00      A   
ATOM   1127  N   GLY A 131     -12.352   5.681  -6.103  1.00 10.00      A   
ATOM   1128  HN  GLY A 131     -12.768   4.975  -5.559  1.00 10.00      A   
ATOM   1129  CA  GLY A 131     -12.099   6.986  -5.521  1.00 10.00      A   
ATOM   1130  C   GLY A 131     -10.629   7.353  -5.585  1.00 10.00      A   
ATOM   1131  O   GLY A 131     -10.273   8.483  -5.924  1.00 10.00      A   
ATOM   1132  N   SER A 132      -9.772   6.385  -5.280  1.00 10.00      A   
ATOM   1133  HN  SER A 132     -10.115   5.501  -5.032  1.00 10.00      A   
ATOM   1134  CA  SER A 132      -8.335   6.606  -5.307  1.00 10.00      A   
ATOM   1135  CB  SER A 132      -7.605   5.482  -4.564  1.00 10.00      A   
ATOM   1136  OG  SER A 132      -8.117   5.311  -3.249  1.00 10.00      A   
ATOM   1137  HG  SER A 132      -8.977   4.868  -3.294  1.00 10.00      A   
ATOM   1138  C   SER A 132      -7.825   6.724  -6.746  1.00 10.00      A   
ATOM   1139  O   SER A 132      -6.841   7.417  -7.010  1.00 10.00      A   
ATOM   1140  N   LEU A 133      -8.504   6.054  -7.677  1.00 10.00      A   
ATOM   1141  HN  LEU A 133      -9.283   5.518  -7.410  1.00 10.00      A   
ATOM   1142  CA  LEU A 133      -8.116   6.097  -9.085  1.00 10.00      A   
ATOM   1143  CB  LEU A 133      -8.947   5.116  -9.916  1.00 10.00      A   
ATOM   1144  CG  LEU A 133      -8.915   3.649  -9.481  1.00 10.00      A   
ATOM   1145  CD1 LEU A 133      -9.697   2.786 -10.458  1.00 10.00      A   
ATOM   1146  CD2 LEU A 133      -7.485   3.153  -9.344  1.00 10.00      A   
ATOM   1147  C   LEU A 133      -8.277   7.508  -9.639  1.00 10.00      A   
ATOM   1148  O   LEU A 133      -7.380   8.034 -10.306  1.00 10.00      A   
ATOM   1149  N   ILE A 134      -9.418   8.123  -9.340  1.00 10.00      A   
ATOM   1150  HN  ILE A 134     -10.088   7.650  -8.797  1.00 10.00      A   
ATOM   1151  CA  ILE A 134      -9.703   9.478  -9.800  1.00 10.00      A   
ATOM   1152  CB  ILE A 134     -11.156   9.894  -9.470  1.00 10.00      A   
ATOM   1153  CG1 ILE A 134     -12.156   8.866 -10.020  1.00 10.00      A   
ATOM   1154  CG2 ILE A 134     -11.462  11.286 -10.009  1.00 10.00      A   
ATOM   1155  CD1 ILE A 134     -12.060   8.638 -11.516  1.00 10.00      A   
ATOM   1156  C   ILE A 134      -8.730  10.463  -9.159  1.00 10.00      A   
ATOM   1157  O   ILE A 134      -8.261  11.403  -9.806  1.00 10.00      A   
ATOM   1158  N   ALA A 135      -8.421  10.226  -7.888  1.00 10.00      A   
ATOM   1159  HN  ALA A 135      -8.835   9.458  -7.434  1.00 10.00      A   
ATOM   1160  CA  ALA A 135      -7.495  11.073  -7.144  1.00 10.00      A   
ATOM   1161  CB  ALA A 135      -7.442  10.644  -5.684  1.00 10.00      A   
ATOM   1162  C   ALA A 135      -6.102  11.022  -7.764  1.00 10.00      A   
ATOM   1163  O   ALA A 135      -5.431  12.046  -7.904  1.00 10.00      A   
ATOM   1164  N   PHE A 136      -5.676   9.822  -8.137  1.00 10.00      A   
ATOM   1165  HN  PHE A 136      -6.254   9.043  -7.983  1.00 10.00      A   
ATOM   1166  CA  PHE A 136      -4.370   9.625  -8.753  1.00 10.00      A   
ATOM   1167  CB  PHE A 136      -4.072   8.128  -8.904  1.00 10.00      A   
ATOM   1168  CG  PHE A 136      -2.924   7.812  -9.826  1.00 10.00      A   
ATOM   1169  CD1 PHE A 136      -1.615   8.027  -9.430  1.00 10.00      A   
ATOM   1170  CD2 PHE A 136      -3.157   7.297 -11.090  1.00 10.00      A   
ATOM   1171  CE1 PHE A 136      -0.560   7.736 -10.275  1.00 10.00      A   
ATOM   1172  CE2 PHE A 136      -2.109   7.004 -11.942  1.00 10.00      A   
ATOM   1173  CZ  PHE A 136      -0.808   7.223 -11.534  1.00 10.00      A   
ATOM   1174  C   PHE A 136      -4.302  10.314 -10.112  1.00 10.00      A   
ATOM   1175  O   PHE A 136      -3.345  11.033 -10.408  1.00 10.00      A   
ATOM   1176  N   ALA A 137      -5.333  10.101 -10.924  1.00 10.00      A   
ATOM   1177  HN  ALA A 137      -6.075   9.536 -10.611  1.00 10.00      A   
ATOM   1178  CA  ALA A 137      -5.401  10.679 -12.262  1.00 10.00      A   
ATOM   1179  CB  ALA A 137      -6.669  10.227 -12.977  1.00 10.00      A   
ATOM   1180  C   ALA A 137      -5.322  12.201 -12.231  1.00 10.00      A   
ATOM   1181  O   ALA A 137      -4.608  12.813 -13.032  1.00 10.00      A   
ATOM   1182  N   LYS A 138      -6.044  12.806 -11.300  1.00 10.00      A   
ATOM   1183  HN  LYS A 138      -6.581  12.261 -10.681  1.00 10.00      A   
ATOM   1184  CA  LYS A 138      -6.067  14.257 -11.175  1.00 10.00      A   
ATOM   1185  CB  LYS A 138      -7.140  14.704 -10.183  1.00 10.00      A   
ATOM   1186  CG  LYS A 138      -8.555  14.677 -10.739  1.00 10.00      A   
ATOM   1187  CD  LYS A 138      -9.569  15.076  -9.680  1.00 10.00      A   
ATOM   1188  CE  LYS A 138     -10.948  15.287 -10.284  1.00 10.00      A   
ATOM   1189  NZ  LYS A 138     -11.961  15.621  -9.249  1.00 10.00      A   
ATOM   1190  HZ1 LYS A 138     -12.830  15.983  -9.695  1.00 10.00      A   
ATOM   1191  HZ2 LYS A 138     -11.587  16.348  -8.603  1.00 10.00      A   
ATOM   1192  HZ3 LYS A 138     -12.201  14.773  -8.692  1.00 10.00      A   
ATOM   1193  C   LYS A 138      -4.709  14.841 -10.787  1.00 10.00      A   
ATOM   1194  O   LYS A 138      -4.297  15.864 -11.329  1.00 10.00      A   
ATOM   1195  N   LEU A 139      -4.016  14.195  -9.857  1.00 10.00      A   
ATOM   1196  HN  LEU A 139      -4.383  13.373  -9.465  1.00 10.00      A   
ATOM   1197  CA  LEU A 139      -2.717  14.688  -9.406  1.00 10.00      A   
ATOM   1198  CB  LEU A 139      -2.378  14.189  -7.998  1.00 10.00      A   
ATOM   1199  CG  LEU A 139      -3.111  14.873  -6.842  1.00 10.00      A   
ATOM   1200  CD1 LEU A 139      -2.462  14.520  -5.515  1.00 10.00      A   
ATOM   1201  CD2 LEU A 139      -3.144  16.380  -7.039  1.00 10.00      A   
ATOM   1202  C   LEU A 139      -1.591  14.354 -10.379  1.00 10.00      A   
ATOM   1203  O   LEU A 139      -0.634  15.116 -10.513  1.00 10.00      A   
ATOM   1204  N   GLN A 140      -1.704  13.222 -11.062  1.00 10.00      A   
ATOM   1205  HN  GLN A 140      -2.488  12.645 -10.919  1.00 10.00      A   
ATOM   1206  CA  GLN A 140      -0.677  12.813 -12.008  1.00 10.00      A   
ATOM   1207  CB  GLN A 140      -0.810  11.330 -12.358  1.00 10.00      A   
ATOM   1208  CG  GLN A 140       0.426  10.741 -13.020  1.00 10.00      A   
ATOM   1209  CD  GLN A 140       1.679  10.932 -12.184  1.00 10.00      A   
ATOM   1210  OE1 GLN A 140       2.016  10.091 -11.356  1.00 10.00      A   
ATOM   1211  NE2 GLN A 140       2.375  12.041 -12.390  1.00 10.00      A   
ATOM   1212 HE21 GLN A 140       2.051  12.675 -13.067  1.00 10.00      A   
ATOM   1213 HE22 GLN A 140       3.186  12.191 -11.849  1.00 10.00      A   
ATOM   1214  C   GLN A 140      -0.704  13.668 -13.269  1.00 10.00      A   
ATOM   1215  O   GLN A 140       0.328  13.895 -13.898  1.00 10.00      A   
ATOM   1216  N   GLY A 141      -1.883  14.147 -13.631  1.00 10.00      A   
ATOM   1217  HN  GLY A 141      -2.673  13.946 -13.086  1.00 10.00      A   
ATOM   1218  CA  GLY A 141      -2.011  14.970 -14.817  1.00 10.00      A   
ATOM   1219  C   GLY A 141      -2.713  14.241 -15.943  1.00 10.00      A   
ATOM   1220  O   GLY A 141      -2.481  14.523 -17.119  1.00 10.00      A   
ATOM   1221  N   ILE A 142      -3.565  13.292 -15.579  1.00 10.00      A   
ATOM   1222  HN  ILE A 142      -3.699  13.111 -14.624  1.00 10.00      A   
ATOM   1223  CA  ILE A 142      -4.318  12.519 -16.553  1.00 10.00      A   
ATOM   1224  CB  ILE A 142      -4.531  11.067 -16.064  1.00 10.00      A   
ATOM   1225  CG1 ILE A 142      -3.199  10.465 -15.596  1.00 10.00      A   
ATOM   1226  CG2 ILE A 142      -5.132  10.214 -17.171  1.00 10.00      A   
ATOM   1227  CD1 ILE A 142      -3.330   9.100 -14.952  1.00 10.00      A   
ATOM   1228  C   ILE A 142      -5.671  13.188 -16.782  1.00 10.00      A   
ATOM   1229  O   ILE A 142      -6.284  13.050 -17.839  1.00 10.00      A   
ATOM   1230  N   MET A 143      -6.113  13.933 -15.783  1.00 10.00      A   
ATOM   1231  HN  MET A 143      -5.561  14.017 -14.975  1.00 10.00      A   
ATOM   1232  CA  MET A 143      -7.379  14.649 -15.843  1.00 10.00      A   
ATOM   1233  CB  MET A 143      -8.511  13.779 -15.290  1.00 10.00      A   
ATOM   1234  CG  MET A 143      -9.909  14.279 -15.623  1.00 10.00      A   
ATOM   1235  SD  MET A 143     -11.189  13.041 -15.331  1.00 10.00      A   
ATOM   1236  CE  MET A 143     -10.959  12.713 -13.585  1.00 10.00      A   
ATOM   1237  C   MET A 143      -7.247  15.934 -15.036  1.00 10.00      A   
ATOM   1238  O   MET A 143      -6.416  16.003 -14.129  1.00 10.00      A   
ATOM   1239  N   LYS A 144      -8.047  16.943 -15.374  1.00 10.00      A   
ATOM   1240  HN  LYS A 144      -8.686  16.823 -16.111  1.00 10.00      A   
ATOM   1241  CA  LYS A 144      -8.001  18.227 -14.678  1.00 10.00      A   
ATOM   1242  CB  LYS A 144      -9.043  19.193 -15.243  1.00 10.00      A   
ATOM   1243  CG  LYS A 144      -8.750  19.659 -16.660  1.00 10.00      A   
ATOM   1244  CD  LYS A 144      -9.681  20.784 -17.076  1.00 10.00      A   
ATOM   1245  CE  LYS A 144      -9.410  21.242 -18.502  1.00 10.00      A   
ATOM   1246  NZ  LYS A 144      -9.951  20.296 -19.516  1.00 10.00      A   
ATOM   1247  HZ1 LYS A 144      -9.699  20.621 -20.473  1.00 10.00      A   
ATOM   1248  HZ2 LYS A 144     -10.987  20.239 -19.442  1.00 10.00      A   
ATOM   1249  HZ3 LYS A 144      -9.554  19.347 -19.371  1.00 10.00      A   
ATOM   1250  C   LYS A 144      -8.177  18.070 -13.170  1.00 10.00      A   
ATOM   1251  O   LYS A 144      -9.153  17.480 -12.705  1.00 10.00      A   
ATOM   1252  N   SER A 145      -7.232  18.620 -12.415  1.00 10.00      A   
ATOM   1253  HN  SER A 145      -6.487  19.085 -12.852  1.00 10.00      A   
ATOM   1254  CA  SER A 145      -7.251  18.552 -10.958  1.00 10.00      A   
ATOM   1255  CB  SER A 145      -5.824  18.720 -10.427  1.00 10.00      A   
ATOM   1256  OG  SER A 145      -4.869  18.499 -11.457  1.00 10.00      A   
ATOM   1257  HG  SER A 145      -4.801  17.548 -11.635  1.00 10.00      A   
ATOM   1258  C   SER A 145      -8.163  19.629 -10.360  1.00 10.00      A   
ATOM   1259  O   SER A 145      -7.864  20.207  -9.316  1.00 10.00      A   
ATOM   1260  N   ARG A 146      -9.286  19.873 -11.009  1.00 10.00      A   
ATOM   1261  HN  ARG A 146      -9.498  19.351 -11.811  1.00 10.00      A   
ATOM   1262  CA  ARG A 146     -10.224  20.881 -10.548  1.00 10.00      A   
ATOM   1263  CB  ARG A 146     -10.463  21.920 -11.648  1.00 10.00      A   
ATOM   1264  CG  ARG A 146     -11.143  21.369 -12.892  1.00 10.00      A   
ATOM   1265  CD  ARG A 146     -11.322  22.448 -13.947  1.00 10.00      A   
ATOM   1266  NE  ARG A 146     -10.043  23.019 -14.373  1.00 10.00      A   
ATOM   1267  HE  ARG A 146      -9.239  22.743 -13.877  1.00 10.00      A   
ATOM   1268  CZ  ARG A 146      -9.914  23.877 -15.385  1.00 10.00      A   
ATOM   1269  NH1 ARG A 146     -10.984  24.262 -16.064  1.00 10.00      A   
ATOM   1270 HH11 ARG A 146     -11.926  23.892 -15.812  1.00 10.00      A   
ATOM   1271 HH12 ARG A 146     -10.893  24.934 -16.862  1.00 10.00      A   
ATOM   1272  NH2 ARG A 146      -8.713  24.341 -15.716  1.00 10.00      A   
ATOM   1273 HH21 ARG A 146      -8.611  25.020 -16.503  1.00 10.00      A   
ATOM   1274 HH22 ARG A 146      -7.863  24.029 -15.193  1.00 10.00      A   
ATOM   1275  C   ARG A 146     -11.543  20.239 -10.128  1.00 10.00      A   
ATOM   1276  O   ARG A 146     -11.854  19.119 -10.545  1.00 10.00      A   
ATOM   1277  N   PRO A 147     -12.316  20.926  -9.271  1.00 10.00      A   
ATOM   1278  CA  PRO A 147     -13.615  20.433  -8.810  1.00 10.00      A   
ATOM   1279  CB  PRO A 147     -14.083  21.498  -7.810  1.00 10.00      A   
ATOM   1280  CG  PRO A 147     -12.850  22.249  -7.443  1.00 10.00      A   
ATOM   1281  CD  PRO A 147     -11.980  22.225  -8.663  1.00 10.00      A   
ATOM   1282  C   PRO A 147     -14.606  20.331  -9.963  1.00 10.00      A   
ATOM   1283  O   PRO A 147     -15.028  21.345 -10.529  1.00 10.00      A   
ATOM   1284  N   ILE A 148     -14.954  19.104 -10.319  1.00 10.00      A   
ATOM   1285  HN  ILE A 148     -14.574  18.337  -9.834  1.00 10.00      A   
ATOM   1286  CA  ILE A 148     -15.891  18.860 -11.405  1.00 10.00      A   
ATOM   1287  CB  ILE A 148     -15.638  17.493 -12.077  1.00 10.00      A   
ATOM   1288  CG1 ILE A 148     -14.182  17.394 -12.549  1.00 10.00      A   
ATOM   1289  CG2 ILE A 148     -16.595  17.288 -13.243  1.00 10.00      A   
ATOM   1290  CD1 ILE A 148     -13.786  16.020 -13.047  1.00 10.00      A   
ATOM   1291  C   ILE A 148     -17.325  18.931 -10.892  1.00 10.00      A   
ATOM   1292  O   ILE A 148     -17.839  17.976 -10.301  1.00 10.00      A   
ATOM   1293  N   LEU A 149     -17.957  20.075 -11.103  1.00 10.00      A   
ATOM   1294  HN  LEU A 149     -17.497  20.798 -11.581  1.00 10.00      A   
ATOM   1295  CA  LEU A 149     -19.324  20.279 -10.664  1.00 10.00      A   
ATOM   1296  CB  LEU A 149     -19.561  21.751 -10.320  1.00 10.00      A   
ATOM   1297  CG  LEU A 149     -18.600  22.364  -9.299  1.00 10.00      A   
ATOM   1298  CD1 LEU A 149     -18.875  23.848  -9.123  1.00 10.00      A   
ATOM   1299  CD2 LEU A 149     -18.689  21.633  -7.967  1.00 10.00      A   
ATOM   1300  C   LEU A 149     -20.296  19.822 -11.740  1.00 10.00      A   
ATOM   1301  O   LEU A 149     -19.915  19.631 -12.897  1.00 10.00      A   
ATOM   1302  N   PHE A 150     -21.548  19.652 -11.355  1.00 10.00      A   
ATOM   1303  HN  PHE A 150     -21.790  19.841 -10.424  1.00 10.00      A   
ATOM   1304  CA  PHE A 150     -22.581  19.209 -12.273  1.00 10.00      A   
ATOM   1305  CB  PHE A 150     -22.477  17.692 -12.481  1.00 10.00      A   
ATOM   1306  CG  PHE A 150     -23.209  17.180 -13.690  1.00 10.00      A   
ATOM   1307  CD1 PHE A 150     -22.660  17.306 -14.955  1.00 10.00      A   
ATOM   1308  CD2 PHE A 150     -24.445  16.569 -13.561  1.00 10.00      A   
ATOM   1309  CE1 PHE A 150     -23.329  16.835 -16.068  1.00 10.00      A   
ATOM   1310  CE2 PHE A 150     -25.119  16.095 -14.670  1.00 10.00      A   
ATOM   1311  CZ  PHE A 150     -24.559  16.229 -15.925  1.00 10.00      A   
ATOM   1312  C   PHE A 150     -23.949  19.566 -11.708  1.00 10.00      A   
ATOM   1313  O   PHE A 150     -24.199  19.365 -10.517  1.00 10.00      A   
ATOM   1314  N   PRO A 151     -24.841  20.127 -12.537  1.00 10.00      A   
ATOM   1315  CA  PRO A 151     -26.191  20.504 -12.105  1.00 10.00      A   
ATOM   1316  CB  PRO A 151     -26.822  21.116 -13.363  1.00 10.00      A   
ATOM   1317  CG  PRO A 151     -25.670  21.470 -14.240  1.00 10.00      A   
ATOM   1318  CD  PRO A 151     -24.606  20.454 -13.951  1.00 10.00      A   
ATOM   1319  C   PRO A 151     -26.990  19.285 -11.651  1.00 10.00      A   
ATOM   1320  O   PRO A 151     -27.424  18.471 -12.471  1.00 10.00      A   
ATOM   1321  N   GLY A 152     -27.159  19.158 -10.337  1.00 10.00      A   
ATOM   1322  HN  GLY A 152     -26.775  19.836  -9.739  1.00 10.00      A   
ATOM   1323  CA  GLY A 152     -27.899  18.041  -9.783  1.00 10.00      A   
ATOM   1324  C   GLY A 152     -27.000  16.875  -9.412  1.00 10.00      A   
ATOM   1325  O   GLY A 152     -27.475  15.753  -9.217  1.00 10.00      A   
ATOM   1326  N   GLN A 153     -25.703  17.143  -9.295  1.00 10.00      A   
ATOM   1327  HN  GLN A 153     -25.394  18.065  -9.434  1.00 10.00      A   
ATOM   1328  CA  GLN A 153     -24.729  16.110  -8.954  1.00 10.00      A   
ATOM   1329  CB  GLN A 153     -23.303  16.647  -9.094  1.00 10.00      A   
ATOM   1330  CG  GLN A 153     -22.216  15.617  -8.830  1.00 10.00      A   
ATOM   1331  CD  GLN A 153     -20.829  16.220  -8.879  1.00 10.00      A   
ATOM   1332  OE1 GLN A 153     -20.322  16.720  -7.873  1.00 10.00      A   
ATOM   1333  NE2 GLN A 153     -20.202  16.171 -10.043  1.00 10.00      A   
ATOM   1334 HE21 GLN A 153     -20.661  15.747 -10.806  1.00 10.00      A   
ATOM   1335 HE22 GLN A 153     -19.307  16.569 -10.101  1.00 10.00      A   
ATOM   1336  C   GLN A 153     -24.951  15.575  -7.542  1.00 10.00      A   
ATOM   1337  O   GLN A 153     -24.854  14.368  -7.306  1.00 10.00      A   
ATOM   1338  N   LYS A 154     -25.264  16.469  -6.612  1.00 10.00      A   
ATOM   1339  HN  LYS A 154     -25.350  17.414  -6.866  1.00 10.00      A   
ATOM   1340  CA  LYS A 154     -25.491  16.079  -5.224  1.00 10.00      A   
ATOM   1341  CB  LYS A 154     -25.690  17.308  -4.325  1.00 10.00      A   
ATOM   1342  CG  LYS A 154     -25.631  17.001  -2.834  1.00 10.00      A   
ATOM   1343  CD  LYS A 154     -25.554  18.271  -1.999  1.00 10.00      A   
ATOM   1344  CE  LYS A 154     -25.592  17.954  -0.509  1.00 10.00      A   
ATOM   1345  NZ  LYS A 154     -25.480  19.177   0.330  1.00 10.00      A   
ATOM   1346  HZ1 LYS A 154     -24.542  19.616   0.206  1.00 10.00      A   
ATOM   1347  HZ2 LYS A 154     -25.609  18.938   1.336  1.00 10.00      A   
ATOM   1348  HZ3 LYS A 154     -26.211  19.866   0.056  1.00 10.00      A   
ATOM   1349  C   LYS A 154     -26.678  15.124  -5.112  1.00 10.00      A   
ATOM   1350  O   LYS A 154     -26.651  14.173  -4.326  1.00 10.00      A   
ATOM   1351  N   ALA A 155     -27.709  15.377  -5.909  1.00 10.00      A   
ATOM   1352  HN  ALA A 155     -27.668  16.153  -6.510  1.00 10.00      A   
ATOM   1353  CA  ALA A 155     -28.901  14.541  -5.912  1.00 10.00      A   
ATOM   1354  CB  ALA A 155     -30.016  15.202  -6.706  1.00 10.00      A   
ATOM   1355  C   ALA A 155     -28.589  13.161  -6.478  1.00 10.00      A   
ATOM   1356  O   ALA A 155     -28.957  12.142  -5.894  1.00 10.00      A   
ATOM   1357  N   VAL A 156     -27.894  13.135  -7.611  1.00 10.00      A   
ATOM   1358  HN  VAL A 156     -27.623  13.983  -8.025  1.00 10.00      A   
ATOM   1359  CA  VAL A 156     -27.526  11.881  -8.256  1.00 10.00      A   
ATOM   1360  CB  VAL A 156     -26.828  12.122  -9.613  1.00 10.00      A   
ATOM   1361  CG1 VAL A 156     -26.384  10.805 -10.236  1.00 10.00      A   
ATOM   1362  CG2 VAL A 156     -27.757  12.868 -10.559  1.00 10.00      A   
ATOM   1363  C   VAL A 156     -26.616  11.054  -7.347  1.00 10.00      A   
ATOM   1364  O   VAL A 156     -26.802   9.844  -7.200  1.00 10.00      A   
ATOM   1365  N   ASN A 157     -25.651  11.726  -6.725  1.00 10.00      A   
ATOM   1366  HN  ASN A 157     -25.565  12.694  -6.884  1.00 10.00      A   
ATOM   1367  CA  ASN A 157     -24.703  11.074  -5.822  1.00 10.00      A   
ATOM   1368  CB  ASN A 157     -23.730  12.108  -5.243  1.00 10.00      A   
ATOM   1369  CG  ASN A 157     -22.288  11.638  -5.251  1.00 10.00      A   
ATOM   1370  OD1 ASN A 157     -22.011  10.447  -5.162  1.00 10.00      A   
ATOM   1371  ND2 ASN A 157     -21.360  12.579  -5.353  1.00 10.00      A   
ATOM   1372 HD21 ASN A 157     -21.652  13.514  -5.414  1.00 10.00      A   
ATOM   1373 HD22 ASN A 157     -20.420  12.303  -5.368  1.00 10.00      A   
ATOM   1374  C   ASN A 157     -25.435  10.360  -4.688  1.00 10.00      A   
ATOM   1375  O   ASN A 157     -25.121   9.216  -4.349  1.00 10.00      A   
ATOM   1376  N   ALA A 158     -26.424  11.041  -4.116  1.00 10.00      A   
ATOM   1377  HN  ALA A 158     -26.627  11.947  -4.434  1.00 10.00      A   
ATOM   1378  CA  ALA A 158     -27.211  10.480  -3.026  1.00 10.00      A   
ATOM   1379  CB  ALA A 158     -28.073  11.556  -2.381  1.00 10.00      A   
ATOM   1380  C   ALA A 158     -28.074   9.317  -3.512  1.00 10.00      A   
ATOM   1381  O   ALA A 158     -28.230   8.311  -2.815  1.00 10.00      A   
ATOM   1382  N   LEU A 159     -28.630   9.461  -4.710  1.00 10.00      A   
ATOM   1383  HN  LEU A 159     -28.474  10.289  -5.212  1.00 10.00      A   
ATOM   1384  CA  LEU A 159     -29.470   8.422  -5.293  1.00 10.00      A   
ATOM   1385  CB  LEU A 159     -30.128   8.907  -6.587  1.00 10.00      A   
ATOM   1386  CG  LEU A 159     -31.255   9.928  -6.425  1.00 10.00      A   
ATOM   1387  CD1 LEU A 159     -31.736  10.408  -7.785  1.00 10.00      A   
ATOM   1388  CD2 LEU A 159     -32.407   9.333  -5.627  1.00 10.00      A   
ATOM   1389  C   LEU A 159     -28.671   7.151  -5.546  1.00 10.00      A   
ATOM   1390  O   LEU A 159     -29.107   6.057  -5.189  1.00 10.00      A   
ATOM   1391  N   VAL A 160     -27.495   7.300  -6.150  1.00 10.00      A   
ATOM   1392  HN  VAL A 160     -27.199   8.201  -6.412  1.00 10.00      A   
ATOM   1393  CA  VAL A 160     -26.633   6.156  -6.432  1.00 10.00      A   
ATOM   1394  CB  VAL A 160     -25.365   6.569  -7.212  1.00 10.00      A   
ATOM   1395  CG1 VAL A 160     -24.424   5.385  -7.393  1.00 10.00      A   
ATOM   1396  CG2 VAL A 160     -25.743   7.152  -8.565  1.00 10.00      A   
ATOM   1397  C   VAL A 160     -26.241   5.467  -5.130  1.00 10.00      A   
ATOM   1398  O   VAL A 160     -26.265   4.240  -5.032  1.00 10.00      A   
ATOM   1399  N   LEU A 161     -25.907   6.275  -4.128  1.00 10.00      A   
ATOM   1400  HN  LEU A 161     -25.916   7.245  -4.280  1.00 10.00      A   
ATOM   1401  CA  LEU A 161     -25.526   5.769  -2.816  1.00 10.00      A   
ATOM   1402  CB  LEU A 161     -25.247   6.934  -1.861  1.00 10.00      A   
ATOM   1403  CG  LEU A 161     -25.050   6.578  -0.384  1.00 10.00      A   
ATOM   1404  CD1 LEU A 161     -23.780   5.764  -0.184  1.00 10.00      A   
ATOM   1405  CD2 LEU A 161     -25.026   7.837   0.467  1.00 10.00      A   
ATOM   1406  C   LEU A 161     -26.624   4.878  -2.247  1.00 10.00      A   
ATOM   1407  O   LEU A 161     -26.369   3.739  -1.852  1.00 10.00      A   
ATOM   1408  N   ALA A 162     -27.849   5.400  -2.234  1.00 10.00      A   
ATOM   1409  HN  ALA A 162     -27.983   6.310  -2.581  1.00 10.00      A   
ATOM   1410  CA  ALA A 162     -28.997   4.662  -1.721  1.00 10.00      A   
ATOM   1411  CB  ALA A 162     -30.245   5.530  -1.751  1.00 10.00      A   
ATOM   1412  C   ALA A 162     -29.218   3.375  -2.507  1.00 10.00      A   
ATOM   1413  O   ALA A 162     -29.406   2.309  -1.922  1.00 10.00      A   
ATOM   1414  N   LEU A 163     -29.172   3.478  -3.834  1.00 10.00      A   
ATOM   1415  HN  LEU A 163     -29.007   4.359  -4.239  1.00 10.00      A   
ATOM   1416  CA  LEU A 163     -29.366   2.319  -4.705  1.00 10.00      A   
ATOM   1417  CB  LEU A 163     -29.293   2.725  -6.179  1.00 10.00      A   
ATOM   1418  CG  LEU A 163     -30.442   3.593  -6.694  1.00 10.00      A   
ATOM   1419  CD1 LEU A 163     -30.197   4.013  -8.135  1.00 10.00      A   
ATOM   1420  CD2 LEU A 163     -31.770   2.861  -6.559  1.00 10.00      A   
ATOM   1421  C   LEU A 163     -28.349   1.222  -4.408  1.00 10.00      A   
ATOM   1422  O   LEU A 163     -28.688   0.037  -4.395  1.00 10.00      A   
ATOM   1423  N   THR A 164     -27.106   1.623  -4.156  1.00 10.00      A   
ATOM   1424  HN  THR A 164     -26.899   2.583  -4.175  1.00 10.00      A   
ATOM   1425  CA  THR A 164     -26.045   0.673  -3.856  1.00 10.00      A   
ATOM   1426  CB  THR A 164     -24.662   1.355  -3.793  1.00 10.00      A   
ATOM   1427  OG1 THR A 164     -24.511   2.266  -4.893  1.00 10.00      A   
ATOM   1428  HG1 THR A 164     -25.233   2.909  -4.891  1.00 10.00      A   
ATOM   1429  CG2 THR A 164     -23.558   0.311  -3.867  1.00 10.00      A   
ATOM   1430  C   THR A 164     -26.323  -0.049  -2.536  1.00 10.00      A   
ATOM   1431  O   THR A 164     -26.088  -1.251  -2.407  1.00 10.00      A   
ATOM   1432  N   VAL A 165     -26.845   0.683  -1.562  1.00 10.00      A   
ATOM   1433  HN  VAL A 165     -27.024   1.636  -1.719  1.00 10.00      A   
ATOM   1434  CA  VAL A 165     -27.163   0.101  -0.266  1.00 10.00      A   
ATOM   1435  CB  VAL A 165     -27.509   1.187   0.779  1.00 10.00      A   
ATOM   1436  CG1 VAL A 165     -27.867   0.559   2.120  1.00 10.00      A   
ATOM   1437  CG2 VAL A 165     -26.346   2.158   0.941  1.00 10.00      A   
ATOM   1438  C   VAL A 165     -28.325  -0.884  -0.394  1.00 10.00      A   
ATOM   1439  O   VAL A 165     -28.303  -1.963   0.199  1.00 10.00      A   
ATOM   1440  N   VAL A 166     -29.324  -0.512  -1.192  1.00 10.00      A   
ATOM   1441  HN  VAL A 166     -29.273   0.361  -1.643  1.00 10.00      A   
ATOM   1442  CA  VAL A 166     -30.501  -1.353  -1.408  1.00 10.00      A   
ATOM   1443  CB  VAL A 166     -31.540  -0.666  -2.325  1.00 10.00      A   
ATOM   1444  CG1 VAL A 166     -32.686  -1.614  -2.657  1.00 10.00      A   
ATOM   1445  CG2 VAL A 166     -32.077   0.597  -1.669  1.00 10.00      A   
ATOM   1446  C   VAL A 166     -30.116  -2.714  -1.986  1.00 10.00      A   
ATOM   1447  O   VAL A 166     -30.498  -3.754  -1.445  1.00 10.00      A   
ATOM   1448  N   ILE A 167     -29.345  -2.709  -3.071  1.00 10.00      A   
ATOM   1449  HN  ILE A 167     -29.058  -1.851  -3.458  1.00 10.00      A   
ATOM   1450  CA  ILE A 167     -28.922  -3.957  -3.700  1.00 10.00      A   
ATOM   1451  CB  ILE A 167     -28.239  -3.735  -5.073  1.00 10.00      A   
ATOM   1452  CG1 ILE A 167     -27.903  -5.067  -5.747  1.00 10.00      A   
ATOM   1453  CG2 ILE A 167     -27.002  -2.861  -4.959  1.00 10.00      A   
ATOM   1454  CD1 ILE A 167     -29.116  -5.827  -6.232  1.00 10.00      A   
ATOM   1455  C   ILE A 167     -28.035  -4.776  -2.761  1.00 10.00      A   
ATOM   1456  O   ILE A 167     -28.153  -5.999  -2.695  1.00 10.00      A   
ATOM   1457  N   GLY A 168     -27.182  -4.091  -2.006  1.00 10.00      A   
ATOM   1458  HN  GLY A 168     -27.145  -3.112  -2.086  1.00 10.00      A   
ATOM   1459  CA  GLY A 168     -26.302  -4.770  -1.072  1.00 10.00      A   
ATOM   1460  C   GLY A 168     -27.066  -5.405   0.073  1.00 10.00      A   
ATOM   1461  O   GLY A 168     -26.699  -6.475   0.557  1.00 10.00      A   
ATOM   1462  N   LEU A 169     -28.130  -4.745   0.505  1.00 10.00      A   
ATOM   1463  HN  LEU A 169     -28.360  -3.883   0.089  1.00 10.00      A   
ATOM   1464  CA  LEU A 169     -28.958  -5.250   1.594  1.00 10.00      A   
ATOM   1465  CB  LEU A 169     -29.861  -4.134   2.126  1.00 10.00      A   
ATOM   1466  CG  LEU A 169     -30.687  -4.458   3.371  1.00 10.00      A   
ATOM   1467  CD1 LEU A 169     -29.790  -4.602   4.591  1.00 10.00      A   
ATOM   1468  CD2 LEU A 169     -31.745  -3.391   3.602  1.00 10.00      A   
ATOM   1469  C   LEU A 169     -29.803  -6.430   1.126  1.00 10.00      A   
ATOM   1470  O   LEU A 169     -30.117  -7.334   1.903  1.00 10.00      A   
ATOM   1471  N   SER A 170     -30.148  -6.425  -0.155  1.00 10.00      A   
ATOM   1472  HN  SER A 170     -29.846  -5.687  -0.728  1.00 10.00      A   
ATOM   1473  CA  SER A 170     -30.964  -7.483  -0.733  1.00 10.00      A   
ATOM   1474  CB  SER A 170     -31.577  -7.018  -2.054  1.00 10.00      A   
ATOM   1475  OG  SER A 170     -32.233  -5.768  -1.896  1.00 10.00      A   
ATOM   1476  HG  SER A 170     -31.584  -5.092  -1.655  1.00 10.00      A   
ATOM   1477  C   SER A 170     -30.164  -8.768  -0.931  1.00 10.00      A   
ATOM   1478  O   SER A 170     -30.732  -9.856  -1.038  1.00 10.00      A   
ATOM   1479  N   LEU A 171     -28.839  -8.641  -0.954  1.00 10.00      A   
ATOM   1480  HN  LEU A 171     -28.444  -7.748  -0.860  1.00 10.00      A   
ATOM   1481  CA  LEU A 171     -27.958  -9.795  -1.130  1.00 10.00      A   
ATOM   1482  CB  LEU A 171     -26.506  -9.347  -1.328  1.00 10.00      A   
ATOM   1483  CG  LEU A 171     -26.188  -8.639  -2.648  1.00 10.00      A   
ATOM   1484  CD1 LEU A 171     -24.761  -8.112  -2.647  1.00 10.00      A   
ATOM   1485  CD2 LEU A 171     -26.411  -9.576  -3.824  1.00 10.00      A   
ATOM   1486  C   LEU A 171     -28.058 -10.759   0.052  1.00 10.00      A   
ATOM   1487  O   LEU A 171     -27.698 -11.931  -0.053  1.00 10.00      A   
ATOM   1488  N   LEU A 172     -28.572 -10.260   1.170  1.00 10.00      A   
ATOM   1489  HN  LEU A 172     -28.854  -9.322   1.187  1.00 10.00      A   
ATOM   1490  CA  LEU A 172     -28.725 -11.070   2.374  1.00 10.00      A   
ATOM   1491  CB  LEU A 172     -28.955 -10.175   3.592  1.00 10.00      A   
ATOM   1492  CG  LEU A 172     -27.803  -9.248   3.979  1.00 10.00      A   
ATOM   1493  CD1 LEU A 172     -28.236  -8.300   5.085  1.00 10.00      A   
ATOM   1494  CD2 LEU A 172     -26.591 -10.058   4.414  1.00 10.00      A   
ATOM   1495  C   LEU A 172     -29.877 -12.056   2.232  1.00 10.00      A   
ATOM   1496  O   LEU A 172     -29.975 -13.024   2.986  1.00 10.00      A   
ATOM   1497  N   TRP A 173     -30.749 -11.801   1.266  1.00 10.00      A   
ATOM   1498  HN  TRP A 173     -30.617 -11.013   0.698  1.00 10.00      A   
ATOM   1499  CA  TRP A 173     -31.895 -12.662   1.025  1.00 10.00      A   
ATOM   1500  CB  TRP A 173     -33.192 -11.851   1.080  1.00 10.00      A   
ATOM   1501  CG  TRP A 173     -33.360 -11.077   2.353  1.00 10.00      A   
ATOM   1502  CD1 TRP A 173     -33.344  -9.720   2.499  1.00 10.00      A   
ATOM   1503  CD2 TRP A 173     -33.561 -11.620   3.662  1.00 10.00      A   
ATOM   1504  NE1 TRP A 173     -33.523  -9.385   3.820  1.00 10.00      A   
ATOM   1505  HE1 TRP A 173     -33.549  -8.470   4.180  1.00 10.00      A   
ATOM   1506  CE2 TRP A 173     -33.659 -10.534   4.554  1.00 10.00      A   
ATOM   1507  CE3 TRP A 173     -33.668 -12.920   4.166  1.00 10.00      A   
ATOM   1508  CZ2 TRP A 173     -33.860 -10.710   5.919  1.00 10.00      A   
ATOM   1509  CZ3 TRP A 173     -33.867 -13.092   5.520  1.00 10.00      A   
ATOM   1510  CH2 TRP A 173     -33.960 -11.994   6.382  1.00 10.00      A   
ATOM   1511  C   TRP A 173     -31.770 -13.361  -0.323  1.00 10.00      A   
ATOM   1512  O   TRP A 173     -32.260 -14.477  -0.503  1.00 10.00      A   
ATOM   1513  N   ASN A 174     -31.115 -12.701  -1.266  1.00 10.00      A   
ATOM   1514  HN  ASN A 174     -30.748 -11.809  -1.065  1.00 10.00      A   
ATOM   1515  CA  ASN A 174     -30.925 -13.262  -2.599  1.00 10.00      A   
ATOM   1516  CB  ASN A 174     -32.033 -12.782  -3.542  1.00 10.00      A   
ATOM   1517  CG  ASN A 174     -31.880 -13.313  -4.955  1.00 10.00      A   
ATOM   1518  OD1 ASN A 174     -31.264 -12.678  -5.805  1.00 10.00      A   
ATOM   1519  ND2 ASN A 174     -32.453 -14.473  -5.220  1.00 10.00      A   
ATOM   1520 HD21 ASN A 174     -32.942 -14.926  -4.499  1.00 10.00      A   
ATOM   1521 HD22 ASN A 174     -32.370 -14.831  -6.128  1.00 10.00      A   
ATOM   1522  C   ASN A 174     -29.553 -12.887  -3.147  1.00 10.00      A   
ATOM   1523  O   ASN A 174     -29.306 -11.728  -3.488  1.00 10.00      A   
ATOM   1524  N   ASP A 175     -28.664 -13.869  -3.218  1.00 10.00      A   
ATOM   1525  HN  ASP A 175     -28.928 -14.775  -2.941  1.00 10.00      A   
ATOM   1526  CA  ASP A 175     -27.307 -13.648  -3.709  1.00 10.00      A   
ATOM   1527  CB  ASP A 175     -26.259 -14.312  -2.799  1.00 10.00      A   
ATOM   1528  CG  ASP A 175     -26.625 -15.720  -2.361  1.00 10.00      A   
ATOM   1529  OD1 ASP A 175     -27.347 -16.417  -3.103  1.00 10.00      A   
ATOM   1530  OD2 ASP A 175     -26.200 -16.138  -1.258  1.00 10.00      A   
ATOM   1531  C   ASP A 175     -27.147 -14.102  -5.158  1.00 10.00      A   
ATOM   1532  O   ASP A 175     -26.334 -14.976  -5.473  1.00 10.00      A   
ATOM   1533  N   ALA A 176     -27.933 -13.501  -6.043  1.00 10.00      A   
ATOM   1534  HN  ALA A 176     -28.563 -12.813  -5.737  1.00 10.00      A   
ATOM   1535  CA  ALA A 176     -27.877 -13.831  -7.458  1.00 10.00      A   
ATOM   1536  CB  ALA A 176     -29.135 -13.359  -8.169  1.00 10.00      A   
ATOM   1537  C   ALA A 176     -26.639 -13.213  -8.096  1.00 10.00      A   
ATOM   1538  O   ALA A 176     -26.167 -12.159  -7.662  1.00 10.00      A   
ATOM   1539  N   THR A 177     -26.125 -13.864  -9.131  1.00 10.00      A   
ATOM   1540  HN  THR A 177     -26.564 -14.683  -9.446  1.00 10.00      A   
ATOM   1541  CA  THR A 177     -24.940 -13.392  -9.825  1.00 10.00      A   
ATOM   1542  CB  THR A 177     -24.562 -14.356 -10.964  1.00 10.00      A   
ATOM   1543  OG1 THR A 177     -24.848 -15.705 -10.557  1.00 10.00      A   
ATOM   1544  HG1 THR A 177     -24.900 -15.745  -9.593  1.00 10.00      A   
ATOM   1545  CG2 THR A 177     -23.082 -14.237 -11.291  1.00 10.00      A   
ATOM   1546  C   THR A 177     -25.150 -11.986 -10.387  1.00 10.00      A   
ATOM   1547  O   THR A 177     -24.281 -11.121 -10.260  1.00 10.00      A   
ATOM   1548  N   ALA A 178     -26.320 -11.757 -10.976  1.00 10.00      A   
ATOM   1549  HN  ALA A 178     -26.980 -12.484 -11.023  1.00 10.00      A   
ATOM   1550  CA  ALA A 178     -26.652 -10.462 -11.557  1.00 10.00      A   
ATOM   1551  CB  ALA A 178     -28.007 -10.524 -12.248  1.00 10.00      A   
ATOM   1552  C   ALA A 178     -26.639  -9.359 -10.503  1.00 10.00      A   
ATOM   1553  O   ALA A 178     -26.125  -8.264 -10.745  1.00 10.00      A   
ATOM   1554  N   SER A 179     -27.188  -9.662  -9.332  1.00 10.00      A   
ATOM   1555  HN  SER A 179     -27.570 -10.556  -9.202  1.00 10.00      A   
ATOM   1556  CA  SER A 179     -27.247  -8.705  -8.236  1.00 10.00      A   
ATOM   1557  CB  SER A 179     -28.081  -9.284  -7.095  1.00 10.00      A   
ATOM   1558  OG  SER A 179     -29.194 -10.002  -7.606  1.00 10.00      A   
ATOM   1559  HG  SER A 179     -29.726  -9.416  -8.157  1.00 10.00      A   
ATOM   1560  C   SER A 179     -25.846  -8.346  -7.740  1.00 10.00      A   
ATOM   1561  O   SER A 179     -25.551  -7.179  -7.478  1.00 10.00      A   
ATOM   1562  N   ILE A 180     -24.985  -9.354  -7.632  1.00 10.00      A   
ATOM   1563  HN  ILE A 180     -25.281 -10.263  -7.863  1.00 10.00      A   
ATOM   1564  CA  ILE A 180     -23.614  -9.148  -7.174  1.00 10.00      A   
ATOM   1565  CB  ILE A 180     -22.859 -10.486  -7.014  1.00 10.00      A   
ATOM   1566  CG1 ILE A 180     -23.553 -11.355  -5.961  1.00 10.00      A   
ATOM   1567  CG2 ILE A 180     -21.404 -10.245  -6.628  1.00 10.00      A   
ATOM   1568  CD1 ILE A 180     -23.045 -12.778  -5.895  1.00 10.00      A   
ATOM   1569  C   ILE A 180     -22.855  -8.223  -8.126  1.00 10.00      A   
ATOM   1570  O   ILE A 180     -22.171  -7.297  -7.692  1.00 10.00      A   
ATOM   1571  N   VAL A 181     -22.994  -8.470  -9.426  1.00 10.00      A   
ATOM   1572  HN  VAL A 181     -23.551  -9.227  -9.712  1.00 10.00      A   
ATOM   1573  CA  VAL A 181     -22.329  -7.650 -10.436  1.00 10.00      A   
ATOM   1574  CB  VAL A 181     -22.528  -8.221 -11.859  1.00 10.00      A   
ATOM   1575  CG1 VAL A 181     -21.844  -7.342 -12.899  1.00 10.00      A   
ATOM   1576  CG2 VAL A 181     -21.998  -9.644 -11.937  1.00 10.00      A   
ATOM   1577  C   VAL A 181     -22.841  -6.210 -10.379  1.00 10.00      A   
ATOM   1578  O   VAL A 181     -22.061  -5.259 -10.428  1.00 10.00      A   
ATOM   1579  N   LEU A 182     -24.156  -6.062 -10.250  1.00 10.00      A   
ATOM   1580  HN  LEU A 182     -24.725  -6.861 -10.203  1.00 10.00      A   
ATOM   1581  CA  LEU A 182     -24.776  -4.743 -10.177  1.00 10.00      A   
ATOM   1582  CB  LEU A 182     -26.300  -4.873 -10.113  1.00 10.00      A   
ATOM   1583  CG  LEU A 182     -27.092  -3.567 -10.037  1.00 10.00      A   
ATOM   1584  CD1 LEU A 182     -26.976  -2.790 -11.339  1.00 10.00      A   
ATOM   1585  CD2 LEU A 182     -28.549  -3.845  -9.708  1.00 10.00      A   
ATOM   1586  C   LEU A 182     -24.261  -3.975  -8.964  1.00 10.00      A   
ATOM   1587  O   LEU A 182     -23.952  -2.788  -9.057  1.00 10.00      A   
ATOM   1588  N   PHE A 183     -24.160  -4.670  -7.837  1.00 10.00      A   
ATOM   1589  HN  PHE A 183     -24.424  -5.618  -7.836  1.00 10.00      A   
ATOM   1590  CA  PHE A 183     -23.673  -4.074  -6.601  1.00 10.00      A   
ATOM   1591  CB  PHE A 183     -23.723  -5.110  -5.475  1.00 10.00      A   
ATOM   1592  CG  PHE A 183     -23.148  -4.643  -4.169  1.00 10.00      A   
ATOM   1593  CD1 PHE A 183     -23.748  -3.616  -3.460  1.00 10.00      A   
ATOM   1594  CD2 PHE A 183     -22.011  -5.237  -3.647  1.00 10.00      A   
ATOM   1595  CE1 PHE A 183     -23.225  -3.190  -2.254  1.00 10.00      A   
ATOM   1596  CE2 PHE A 183     -21.482  -4.815  -2.443  1.00 10.00      A   
ATOM   1597  CZ  PHE A 183     -22.091  -3.790  -1.746  1.00 10.00      A   
ATOM   1598  C   PHE A 183     -22.250  -3.548  -6.781  1.00 10.00      A   
ATOM   1599  O   PHE A 183     -21.946  -2.411  -6.413  1.00 10.00      A   
ATOM   1600  N   PHE A 184     -21.395  -4.377  -7.368  1.00 10.00      A   
ATOM   1601  HN  PHE A 184     -21.708  -5.268  -7.641  1.00 10.00      A   
ATOM   1602  CA  PHE A 184     -20.007  -4.008  -7.611  1.00 10.00      A   
ATOM   1603  CB  PHE A 184     -19.252  -5.194  -8.223  1.00 10.00      A   
ATOM   1604  CG  PHE A 184     -17.785  -4.954  -8.452  1.00 10.00      A   
ATOM   1605  CD1 PHE A 184     -16.949  -4.615  -7.402  1.00 10.00      A   
ATOM   1606  CD2 PHE A 184     -17.242  -5.078  -9.720  1.00 10.00      A   
ATOM   1607  CE1 PHE A 184     -15.599  -4.404  -7.611  1.00 10.00      A   
ATOM   1608  CE2 PHE A 184     -15.893  -4.867  -9.936  1.00 10.00      A   
ATOM   1609  CZ  PHE A 184     -15.070  -4.530  -8.879  1.00 10.00      A   
ATOM   1610  C   PHE A 184     -19.925  -2.789  -8.528  1.00 10.00      A   
ATOM   1611  O   PHE A 184     -19.177  -1.846  -8.259  1.00 10.00      A   
ATOM   1612  N   LEU A 185     -20.715  -2.806  -9.597  1.00 10.00      A   
ATOM   1613  HN  LEU A 185     -21.300  -3.585  -9.747  1.00 10.00      A   
ATOM   1614  CA  LEU A 185     -20.733  -1.710 -10.558  1.00 10.00      A   
ATOM   1615  CB  LEU A 185     -21.609  -2.058 -11.764  1.00 10.00      A   
ATOM   1616  CG  LEU A 185     -21.086  -3.157 -12.689  1.00 10.00      A   
ATOM   1617  CD1 LEU A 185     -22.075  -3.419 -13.810  1.00 10.00      A   
ATOM   1618  CD2 LEU A 185     -19.721  -2.789 -13.254  1.00 10.00      A   
ATOM   1619  C   LEU A 185     -21.204  -0.404  -9.927  1.00 10.00      A   
ATOM   1620  O   LEU A 185     -20.627   0.659 -10.178  1.00 10.00      A   
ATOM   1621  N   LEU A 186     -22.250  -0.485  -9.112  1.00 10.00      A   
ATOM   1622  HN  LEU A 186     -22.669  -1.361  -8.954  1.00 10.00      A   
ATOM   1623  CA  LEU A 186     -22.799   0.694  -8.448  1.00 10.00      A   
ATOM   1624  CB  LEU A 186     -24.121   0.361  -7.752  1.00 10.00      A   
ATOM   1625  CG  LEU A 186     -25.320   0.102  -8.667  1.00 10.00      A   
ATOM   1626  CD1 LEU A 186     -26.538  -0.299  -7.850  1.00 10.00      A   
ATOM   1627  CD2 LEU A 186     -25.623   1.321  -9.529  1.00 10.00      A   
ATOM   1628  C   LEU A 186     -21.805   1.280  -7.453  1.00 10.00      A   
ATOM   1629  O   LEU A 186     -21.637   2.499  -7.372  1.00 10.00      A   
ATOM   1630  N   ALA A 187     -21.136   0.406  -6.711  1.00 10.00      A   
ATOM   1631  HN  ALA A 187     -21.310  -0.556  -6.830  1.00 10.00      A   
ATOM   1632  CA  ALA A 187     -20.154   0.832  -5.722  1.00 10.00      A   
ATOM   1633  CB  ALA A 187     -19.658  -0.360  -4.922  1.00 10.00      A   
ATOM   1634  C   ALA A 187     -18.990   1.558  -6.392  1.00 10.00      A   
ATOM   1635  O   ALA A 187     -18.500   2.572  -5.886  1.00 10.00      A   
ATOM   1636  N   LEU A 188     -18.562   1.042  -7.540  1.00 10.00      A   
ATOM   1637  HN  LEU A 188     -18.991   0.229  -7.889  1.00 10.00      A   
ATOM   1638  CA  LEU A 188     -17.469   1.649  -8.289  1.00 10.00      A   
ATOM   1639  CB  LEU A 188     -17.083   0.775  -9.485  1.00 10.00      A   
ATOM   1640  CG  LEU A 188     -16.438  -0.578  -9.178  1.00 10.00      A   
ATOM   1641  CD1 LEU A 188     -16.134  -1.321 -10.471  1.00 10.00      A   
ATOM   1642  CD2 LEU A 188     -15.175  -0.405  -8.350  1.00 10.00      A   
ATOM   1643  C   LEU A 188     -17.875   3.031  -8.788  1.00 10.00      A   
ATOM   1644  O   LEU A 188     -17.109   3.992  -8.683  1.00 10.00      A   
ATOM   1645  N   LEU A 189     -19.091   3.118  -9.319  1.00 10.00      A   
ATOM   1646  HN  LEU A 189     -19.649   2.311  -9.361  1.00 10.00      A   
ATOM   1647  CA  LEU A 189     -19.623   4.370  -9.844  1.00 10.00      A   
ATOM   1648  CB  LEU A 189     -21.026   4.146 -10.416  1.00 10.00      A   
ATOM   1649  CG  LEU A 189     -21.677   5.341 -11.119  1.00 10.00      A   
ATOM   1650  CD1 LEU A 189     -20.905   5.713 -12.375  1.00 10.00      A   
ATOM   1651  CD2 LEU A 189     -23.132   5.040 -11.449  1.00 10.00      A   
ATOM   1652  C   LEU A 189     -19.658   5.451  -8.768  1.00 10.00      A   
ATOM   1653  O   LEU A 189     -19.276   6.597  -9.017  1.00 10.00      A   
ATOM   1654  N   PHE A 190     -20.100   5.074  -7.573  1.00 10.00      A   
ATOM   1655  HN  PHE A 190     -20.381   4.140  -7.441  1.00 10.00      A   
ATOM   1656  CA  PHE A 190     -20.184   6.008  -6.454  1.00 10.00      A   
ATOM   1657  CB  PHE A 190     -20.776   5.315  -5.224  1.00 10.00      A   
ATOM   1658  CG  PHE A 190     -20.908   6.207  -4.022  1.00 10.00      A   
ATOM   1659  CD1 PHE A 190     -21.862   7.214  -3.990  1.00 10.00      A   
ATOM   1660  CD2 PHE A 190     -20.078   6.038  -2.925  1.00 10.00      A   
ATOM   1661  CE1 PHE A 190     -21.985   8.035  -2.886  1.00 10.00      A   
ATOM   1662  CE2 PHE A 190     -20.196   6.855  -1.818  1.00 10.00      A   
ATOM   1663  CZ  PHE A 190     -21.151   7.854  -1.799  1.00 10.00      A   
ATOM   1664  C   PHE A 190     -18.817   6.604  -6.126  1.00 10.00      A   
ATOM   1665  O   PHE A 190     -18.698   7.801  -5.868  1.00 10.00      A   
ATOM   1666  N   GLY A 191     -17.787   5.762  -6.151  1.00 10.00      A   
ATOM   1667  HN  GLY A 191     -17.945   4.818  -6.370  1.00 10.00      A   
ATOM   1668  CA  GLY A 191     -16.439   6.221  -5.858  1.00 10.00      A   
ATOM   1669  C   GLY A 191     -15.972   7.291  -6.830  1.00 10.00      A   
ATOM   1670  O   GLY A 191     -15.292   8.243  -6.445  1.00 10.00      A   
ATOM   1671  N   VAL A 192     -16.351   7.140  -8.092  1.00 10.00      A   
ATOM   1672  HN  VAL A 192     -16.900   6.365  -8.334  1.00 10.00      A   
ATOM   1673  CA  VAL A 192     -15.976   8.095  -9.126  1.00 10.00      A   
ATOM   1674  CB  VAL A 192     -16.263   7.537 -10.539  1.00 10.00      A   
ATOM   1675  CG1 VAL A 192     -15.901   8.551 -11.614  1.00 10.00      A   
ATOM   1676  CG2 VAL A 192     -15.517   6.230 -10.763  1.00 10.00      A   
ATOM   1677  C   VAL A 192     -16.726   9.411  -8.943  1.00 10.00      A   
ATOM   1678  O   VAL A 192     -16.119  10.481  -8.916  1.00 10.00      A   
ATOM   1679  N   LEU A 193     -18.045   9.314  -8.786  1.00 10.00      A   
ATOM   1680  HN  LEU A 193     -18.457   8.421  -8.773  1.00 10.00      A   
ATOM   1681  CA  LEU A 193     -18.901  10.489  -8.626  1.00 10.00      A   
ATOM   1682  CB  LEU A 193     -20.374  10.071  -8.547  1.00 10.00      A   
ATOM   1683  CG  LEU A 193     -20.928   9.296  -9.747  1.00 10.00      A   
ATOM   1684  CD1 LEU A 193     -22.351   8.829  -9.471  1.00 10.00      A   
ATOM   1685  CD2 LEU A 193     -20.881  10.145 -11.007  1.00 10.00      A   
ATOM   1686  C   LEU A 193     -18.528  11.314  -7.396  1.00 10.00      A   
ATOM   1687  O   LEU A 193     -18.539  12.544  -7.437  1.00 10.00      A   
ATOM   1688  N   MET A 194     -18.192  10.636  -6.308  1.00 10.00      A   
ATOM   1689  HN  MET A 194     -18.194   9.655  -6.336  1.00 10.00      A   
ATOM   1690  CA  MET A 194     -17.831  11.310  -5.065  1.00 10.00      A   
ATOM   1691  CB  MET A 194     -17.783  10.310  -3.906  1.00 10.00      A   
ATOM   1692  CG  MET A 194     -17.567  10.944  -2.541  1.00 10.00      A   
ATOM   1693  SD  MET A 194     -18.753  12.254  -2.172  1.00 10.00      A   
ATOM   1694  CE  MET A 194     -20.275  11.322  -2.009  1.00 10.00      A   
ATOM   1695  C   MET A 194     -16.506  12.065  -5.182  1.00 10.00      A   
ATOM   1696  O   MET A 194     -16.311  13.097  -4.543  1.00 10.00      A   
ATOM   1697  N   THR A 195     -15.610  11.566  -6.021  1.00 10.00      A   
ATOM   1698  HN  THR A 195     -15.829  10.757  -6.531  1.00 10.00      A   
ATOM   1699  CA  THR A 195     -14.306  12.195  -6.198  1.00 10.00      A   
ATOM   1700  CB  THR A 195     -13.207  11.137  -6.438  1.00 10.00      A   
ATOM   1701  OG1 THR A 195     -13.479   9.991  -5.617  1.00 10.00      A   
ATOM   1702  HG1 THR A 195     -14.087   9.396  -6.082  1.00 10.00      A   
ATOM   1703  CG2 THR A 195     -11.836  11.687  -6.065  1.00 10.00      A   
ATOM   1704  C   THR A 195     -14.321  13.229  -7.333  1.00 10.00      A   
ATOM   1705  O   THR A 195     -13.283  13.781  -7.710  1.00 10.00      A   
ATOM   1706  N   LEU A 196     -15.505  13.511  -7.866  1.00 10.00      A   
ATOM   1707  HN  LEU A 196     -16.308  13.062  -7.519  1.00 10.00      A   
ATOM   1708  CA  LEU A 196     -15.639  14.481  -8.950  1.00 10.00      A   
ATOM   1709  CB  LEU A 196     -16.951  14.309  -9.728  1.00 10.00      A   
ATOM   1710  CG  LEU A 196     -17.046  13.081 -10.637  1.00 10.00      A   
ATOM   1711  CD1 LEU A 196     -18.381  13.050 -11.363  1.00 10.00      A   
ATOM   1712  CD2 LEU A 196     -15.895  13.053 -11.632  1.00 10.00      A   
ATOM   1713  C   LEU A 196     -15.449  15.930  -8.485  1.00 10.00      A   
ATOM   1714  O   LEU A 196     -14.582  16.631  -9.012  1.00 10.00      A   
ATOM   1715  N   PRO A 197     -16.224  16.405  -7.479  1.00 10.00      A   
ATOM   1716  CA  PRO A 197     -16.124  17.791  -6.985  1.00 10.00      A   
ATOM   1717  CB  PRO A 197     -17.381  17.946  -6.127  1.00 10.00      A   
ATOM   1718  CG  PRO A 197     -17.657  16.571  -5.631  1.00 10.00      A   
ATOM   1719  CD  PRO A 197     -17.263  15.645  -6.746  1.00 10.00      A   
ATOM   1720  C   PRO A 197     -14.872  18.046  -6.141  1.00 10.00      A   
ATOM   1721  O   PRO A 197     -14.671  19.147  -5.628  1.00 10.00      A   
ATOM   1722  N   ILE A 198     -14.040  17.030  -5.992  1.00 10.00      A   
ATOM   1723  HN  ILE A 198     -14.256  16.172  -6.410  1.00 10.00      A   
ATOM   1724  CA  ILE A 198     -12.814  17.158  -5.216  1.00 10.00      A   
ATOM   1725  CB  ILE A 198     -12.399  15.803  -4.601  1.00 10.00      A   
ATOM   1726  CG1 ILE A 198     -13.508  15.282  -3.679  1.00 10.00      A   
ATOM   1727  CG2 ILE A 198     -11.087  15.932  -3.842  1.00 10.00      A   
ATOM   1728  CD1 ILE A 198     -13.253  13.896  -3.125  1.00 10.00      A   
ATOM   1729  C   ILE A 198     -11.683  17.692  -6.093  1.00 10.00      A   
ATOM   1730  O   ILE A 198     -11.352  17.099  -7.123  1.00 10.00      A   
ATOM   1731  N   GLY A 199     -11.106  18.818  -5.695  1.00 10.00      A   
ATOM   1732  HN  GLY A 199     -11.414  19.256  -4.867  1.00 10.00      A   
ATOM   1733  CA  GLY A 199     -10.022  19.407  -6.457  1.00 10.00      A   
ATOM   1734  C   GLY A 199      -8.662  18.977  -5.938  1.00 10.00      A   
ATOM   1735  O   GLY A 199      -8.575  18.191  -4.994  1.00 10.00      A   
ATOM   1736  N   GLY A 200      -7.598  19.490  -6.550  1.00 10.00      A   
ATOM   1737  HN  GLY A 200      -7.726  20.113  -7.302  1.00 10.00      A   
ATOM   1738  CA  GLY A 200      -6.252  19.143  -6.127  1.00 10.00      A   
ATOM   1739  C   GLY A 200      -5.954  19.612  -4.717  1.00 10.00      A   
ATOM   1740  O   GLY A 200      -5.175  18.988  -3.993  1.00 10.00      A   
ATOM   1741  N   GLY A 201      -6.591  20.705  -4.322  1.00 10.00      A   
ATOM   1742  HN  GLY A 201      -7.198  21.156  -4.947  1.00 10.00      A   
ATOM   1743  CA  GLY A 201      -6.392  21.247  -2.993  1.00 10.00      A   
ATOM   1744  C   GLY A 201      -7.145  20.471  -1.931  1.00 10.00      A   
ATOM   1745  O   GLY A 201      -6.878  20.616  -0.739  1.00 10.00      A   
ATOM   1746  N   ASP A 202      -8.081  19.639  -2.365  1.00 10.00      A   
ATOM   1747  HN  ASP A 202      -8.243  19.560  -3.330  1.00 10.00      A   
ATOM   1748  CA  ASP A 202      -8.879  18.837  -1.444  1.00 10.00      A   
ATOM   1749  CB  ASP A 202     -10.366  18.893  -1.827  1.00 10.00      A   
ATOM   1750  CG  ASP A 202     -10.853  20.291  -2.157  1.00 10.00      A   
ATOM   1751  OD1 ASP A 202     -10.860  20.657  -3.354  1.00 10.00      A   
ATOM   1752  OD2 ASP A 202     -11.238  21.032  -1.225  1.00 10.00      A   
ATOM   1753  C   ASP A 202      -8.394  17.391  -1.459  1.00 10.00      A   
ATOM   1754  O   ASP A 202      -8.793  16.572  -0.626  1.00 10.00      A   
ATOM   1755  N   MET A 203      -7.511  17.101  -2.410  1.00 10.00      A   
ATOM   1756  HN  MET A 203      -7.231  17.813  -3.022  1.00 10.00      A   
ATOM   1757  CA  MET A 203      -6.949  15.762  -2.589  1.00 10.00      A   
ATOM   1758  CB  MET A 203      -5.972  15.710  -3.768  1.00 10.00      A   
ATOM   1759  CG  MET A 203      -5.996  14.394  -4.531  1.00 10.00      A   
ATOM   1760  SD  MET A 203      -7.486  14.199  -5.529  1.00 10.00      A   
ATOM   1761  CE  MET A 203      -7.297  15.554  -6.682  1.00 10.00      A   
ATOM   1762  C   MET A 203      -6.308  15.179  -1.321  1.00 10.00      A   
ATOM   1763  O   MET A 203      -6.613  14.046  -0.961  1.00 10.00      A   
ATOM   1764  N   PRO A 204      -5.412  15.924  -0.624  1.00 10.00      A   
ATOM   1765  CA  PRO A 204      -4.752  15.429   0.597  1.00 10.00      A   
ATOM   1766  CB  PRO A 204      -4.137  16.692   1.196  1.00 10.00      A   
ATOM   1767  CG  PRO A 204      -3.835  17.535   0.010  1.00 10.00      A   
ATOM   1768  CD  PRO A 204      -4.948  17.285  -0.970  1.00 10.00      A   
ATOM   1769  C   PRO A 204      -5.728  14.797   1.587  1.00 10.00      A   
ATOM   1770  O   PRO A 204      -5.469  13.723   2.130  1.00 10.00      A   
ATOM   1771  N   VAL A 205      -6.859  15.457   1.801  1.00 10.00      A   
ATOM   1772  HN  VAL A 205      -7.019  16.296   1.320  1.00 10.00      A   
ATOM   1773  CA  VAL A 205      -7.871  14.955   2.723  1.00 10.00      A   
ATOM   1774  CB  VAL A 205      -8.907  16.041   3.083  1.00 10.00      A   
ATOM   1775  CG1 VAL A 205      -9.983  15.484   4.007  1.00 10.00      A   
ATOM   1776  CG2 VAL A 205      -8.219  17.232   3.731  1.00 10.00      A   
ATOM   1777  C   VAL A 205      -8.577  13.734   2.133  1.00 10.00      A   
ATOM   1778  O   VAL A 205      -8.830  12.751   2.828  1.00 10.00      A   
ATOM   1779  N   ALA A 206      -8.870  13.799   0.838  1.00 10.00      A   
ATOM   1780  HN  ALA A 206      -8.624  14.606   0.334  1.00 10.00      A   
ATOM   1781  CA  ALA A 206      -9.543  12.705   0.145  1.00 10.00      A   
ATOM   1782  CB  ALA A 206      -9.850  13.094  -1.293  1.00 10.00      A   
ATOM   1783  C   ALA A 206      -8.710  11.425   0.195  1.00 10.00      A   
ATOM   1784  O   ALA A 206      -9.240  10.340   0.442  1.00 10.00      A   
ATOM   1785  N   ILE A 207      -7.406  11.562  -0.027  1.00 10.00      A   
ATOM   1786  HN  ILE A 207      -7.047  12.458  -0.224  1.00 10.00      A   
ATOM   1787  CA  ILE A 207      -6.495  10.420   0.003  1.00 10.00      A   
ATOM   1788  CB  ILE A 207      -5.038  10.839  -0.311  1.00 10.00      A   
ATOM   1789  CG1 ILE A 207      -4.946  11.440  -1.717  1.00 10.00      A   
ATOM   1790  CG2 ILE A 207      -4.090   9.651  -0.178  1.00 10.00      A   
ATOM   1791  CD1 ILE A 207      -3.600  12.057  -2.036  1.00 10.00      A   
ATOM   1792  C   ILE A 207      -6.552   9.727   1.363  1.00 10.00      A   
ATOM   1793  O   ILE A 207      -6.693   8.507   1.443  1.00 10.00      A   
ATOM   1794  N   SER A 208      -6.469  10.515   2.428  1.00 10.00      A   
ATOM   1795  HN  SER A 208      -6.374  11.482   2.303  1.00 10.00      A   
ATOM   1796  CA  SER A 208      -6.517   9.974   3.778  1.00 10.00      A   
ATOM   1797  CB  SER A 208      -6.218  11.071   4.802  1.00 10.00      A   
ATOM   1798  OG  SER A 208      -6.056  10.529   6.102  1.00 10.00      A   
ATOM   1799  HG  SER A 208      -6.926  10.432   6.512  1.00 10.00      A   
ATOM   1800  C   SER A 208      -7.883   9.346   4.049  1.00 10.00      A   
ATOM   1801  O   SER A 208      -7.984   8.302   4.700  1.00 10.00      A   
ATOM   1802  N   PHE A 209      -8.927   9.983   3.528  1.00 10.00      A   
ATOM   1803  HN  PHE A 209      -8.773  10.811   3.019  1.00 10.00      A   
ATOM   1804  CA  PHE A 209     -10.293   9.501   3.695  1.00 10.00      A   
ATOM   1805  CB  PHE A 209     -11.282  10.489   3.071  1.00 10.00      A   
ATOM   1806  CG  PHE A 209     -12.721  10.244   3.435  1.00 10.00      A   
ATOM   1807  CD1 PHE A 209     -13.169  10.449   4.732  1.00 10.00      A   
ATOM   1808  CD2 PHE A 209     -13.629   9.820   2.477  1.00 10.00      A   
ATOM   1809  CE1 PHE A 209     -14.492  10.238   5.064  1.00 10.00      A   
ATOM   1810  CE2 PHE A 209     -14.955   9.606   2.804  1.00 10.00      A   
ATOM   1811  CZ  PHE A 209     -15.387   9.816   4.101  1.00 10.00      A   
ATOM   1812  C   PHE A 209     -10.455   8.119   3.066  1.00 10.00      A   
ATOM   1813  O   PHE A 209     -10.982   7.199   3.692  1.00 10.00      A   
ATOM   1814  N   TYR A 210      -9.981   7.973   1.833  1.00 10.00      A   
ATOM   1815  HN  TYR A 210      -9.571   8.743   1.380  1.00 10.00      A   
ATOM   1816  CA  TYR A 210     -10.071   6.699   1.133  1.00 10.00      A   
ATOM   1817  CB  TYR A 210      -9.819   6.871  -0.367  1.00 10.00      A   
ATOM   1818  CG  TYR A 210     -10.900   7.664  -1.065  1.00 10.00      A   
ATOM   1819  CD1 TYR A 210     -10.585   8.751  -1.870  1.00 10.00      A   
ATOM   1820  CD2 TYR A 210     -12.243   7.336  -0.904  1.00 10.00      A   
ATOM   1821  CE1 TYR A 210     -11.574   9.487  -2.494  1.00 10.00      A   
ATOM   1822  CE2 TYR A 210     -13.237   8.064  -1.528  1.00 10.00      A   
ATOM   1823  CZ  TYR A 210     -12.898   9.139  -2.321  1.00 10.00      A   
ATOM   1824  OH  TYR A 210     -13.887   9.871  -2.939  1.00 10.00      A   
ATOM   1825  HH  TYR A 210     -13.663   9.984  -3.877  1.00 10.00      A   
ATOM   1826  C   TYR A 210      -9.126   5.668   1.742  1.00 10.00      A   
ATOM   1827  O   TYR A 210      -9.350   4.463   1.629  1.00 10.00      A   
ATOM   1828  N   ASN A 211      -8.069   6.147   2.384  1.00 10.00      A   
ATOM   1829  HN  ASN A 211      -7.922   7.118   2.405  1.00 10.00      A   
ATOM   1830  CA  ASN A 211      -7.109   5.265   3.040  1.00 10.00      A   
ATOM   1831  CB  ASN A 211      -5.855   6.041   3.469  1.00 10.00      A   
ATOM   1832  CG  ASN A 211      -5.059   5.350   4.561  1.00 10.00      A   
ATOM   1833  OD1 ASN A 211      -4.377   4.353   4.323  1.00 10.00      A   
ATOM   1834  ND2 ASN A 211      -5.128   5.885   5.768  1.00 10.00      A   
ATOM   1835 HD21 ASN A 211      -5.681   6.684   5.889  1.00 10.00      A   
ATOM   1836 HD22 ASN A 211      -4.619   5.460   6.493  1.00 10.00      A   
ATOM   1837  C   ASN A 211      -7.768   4.584   4.235  1.00 10.00      A   
ATOM   1838  O   ASN A 211      -7.581   3.388   4.469  1.00 10.00      A   
ATOM   1839  N   ALA A 212      -8.562   5.352   4.976  1.00 10.00      A   
ATOM   1840  HN  ALA A 212      -8.673   6.299   4.736  1.00 10.00      A   
ATOM   1841  CA  ALA A 212      -9.273   4.828   6.131  1.00 10.00      A   
ATOM   1842  CB  ALA A 212      -9.933   5.961   6.900  1.00 10.00      A   
ATOM   1843  C   ALA A 212     -10.320   3.823   5.671  1.00 10.00      A   
ATOM   1844  O   ALA A 212     -10.582   2.825   6.343  1.00 10.00      A   
ATOM   1845  N   PHE A 213     -10.899   4.094   4.508  1.00 10.00      A   
ATOM   1846  HN  PHE A 213     -10.640   4.911   4.028  1.00 10.00      A   
ATOM   1847  CA  PHE A 213     -11.911   3.223   3.929  1.00 10.00      A   
ATOM   1848  CB  PHE A 213     -12.474   3.835   2.646  1.00 10.00      A   
ATOM   1849  CG  PHE A 213     -13.705   4.674   2.855  1.00 10.00      A   
ATOM   1850  CD1 PHE A 213     -14.026   5.169   4.111  1.00 10.00      A   
ATOM   1851  CD2 PHE A 213     -14.540   4.967   1.792  1.00 10.00      A   
ATOM   1852  CE1 PHE A 213     -15.158   5.939   4.302  1.00 10.00      A   
ATOM   1853  CE2 PHE A 213     -15.674   5.735   1.975  1.00 10.00      A   
ATOM   1854  CZ  PHE A 213     -15.983   6.221   3.231  1.00 10.00      A   
ATOM   1855  C   PHE A 213     -11.333   1.841   3.649  1.00 10.00      A   
ATOM   1856  O   PHE A 213     -11.959   0.826   3.955  1.00 10.00      A   
ATOM   1857  N   THR A 214     -10.136   1.808   3.071  1.00 10.00      A   
ATOM   1858  HN  THR A 214      -9.698   2.654   2.828  1.00 10.00      A   
ATOM   1859  CA  THR A 214      -9.463   0.550   2.767  1.00 10.00      A   
ATOM   1860  CB  THR A 214      -8.098   0.802   2.094  1.00 10.00      A   
ATOM   1861  OG1 THR A 214      -8.270   1.708   0.998  1.00 10.00      A   
ATOM   1862  HG1 THR A 214      -7.434   2.160   0.826  1.00 10.00      A   
ATOM   1863  CG2 THR A 214      -7.494  -0.497   1.580  1.00 10.00      A   
ATOM   1864  C   THR A 214      -9.267  -0.266   4.044  1.00 10.00      A   
ATOM   1865  O   THR A 214      -9.507  -1.474   4.065  1.00 10.00      A   
ATOM   1866  N   GLY A 215      -8.850   0.413   5.112  1.00 10.00      A   
ATOM   1867  HN  GLY A 215      -8.677   1.376   5.030  1.00 10.00      A   
ATOM   1868  CA  GLY A 215      -8.651  -0.252   6.385  1.00 10.00      A   
ATOM   1869  C   GLY A 215      -9.930  -0.896   6.878  1.00 10.00      A   
ATOM   1870  O   GLY A 215      -9.922  -2.031   7.359  1.00 10.00      A   
ATOM   1871  N   MET A 216     -11.036  -0.173   6.734  1.00 10.00      A   
ATOM   1872  HN  MET A 216     -10.970   0.721   6.332  1.00 10.00      A   
ATOM   1873  CA  MET A 216     -12.342  -0.672   7.146  1.00 10.00      A   
ATOM   1874  CB  MET A 216     -13.418   0.405   6.968  1.00 10.00      A   
ATOM   1875  CG  MET A 216     -13.329   1.555   7.957  1.00 10.00      A   
ATOM   1876  SD  MET A 216     -14.661   2.754   7.747  1.00 10.00      A   
ATOM   1877  CE  MET A 216     -16.090   1.743   8.134  1.00 10.00      A   
ATOM   1878  C   MET A 216     -12.709  -1.913   6.339  1.00 10.00      A   
ATOM   1879  O   MET A 216     -13.197  -2.899   6.887  1.00 10.00      A   
ATOM   1880  N   ALA A 217     -12.456  -1.854   5.036  1.00 10.00      A   
ATOM   1881  HN  ALA A 217     -12.067  -1.030   4.664  1.00 10.00      A   
ATOM   1882  CA  ALA A 217     -12.744  -2.968   4.140  1.00 10.00      A   
ATOM   1883  CB  ALA A 217     -12.453  -2.570   2.703  1.00 10.00      A   
ATOM   1884  C   ALA A 217     -11.926  -4.197   4.526  1.00 10.00      A   
ATOM   1885  O   ALA A 217     -12.457  -5.304   4.620  1.00 10.00      A   
ATOM   1886  N   VAL A 218     -10.633  -3.988   4.754  1.00 10.00      A   
ATOM   1887  HN  VAL A 218     -10.272  -3.079   4.650  1.00 10.00      A   
ATOM   1888  CA  VAL A 218      -9.732  -5.067   5.145  1.00 10.00      A   
ATOM   1889  CB  VAL A 218      -8.277  -4.562   5.299  1.00 10.00      A   
ATOM   1890  CG1 VAL A 218      -7.374  -5.649   5.866  1.00 10.00      A   
ATOM   1891  CG2 VAL A 218      -7.738  -4.082   3.959  1.00 10.00      A   
ATOM   1892  C   VAL A 218     -10.201  -5.704   6.452  1.00 10.00      A   
ATOM   1893  O   VAL A 218     -10.203  -6.929   6.594  1.00 10.00      A   
ATOM   1894  N   GLY A 219     -10.609  -4.861   7.396  1.00 10.00      A   
ATOM   1895  HN  GLY A 219     -10.580  -3.894   7.221  1.00 10.00      A   
ATOM   1896  CA  GLY A 219     -11.087  -5.347   8.675  1.00 10.00      A   
ATOM   1897  C   GLY A 219     -12.343  -6.183   8.529  1.00 10.00      A   
ATOM   1898  O   GLY A 219     -12.465  -7.243   9.146  1.00 10.00      A   
ATOM   1899  N   PHE A 220     -13.274  -5.709   7.705  1.00 10.00      A   
ATOM   1900  HN  PHE A 220     -13.115  -4.857   7.240  1.00 10.00      A   
ATOM   1901  CA  PHE A 220     -14.522  -6.424   7.472  1.00 10.00      A   
ATOM   1902  CB  PHE A 220     -15.474  -5.597   6.606  1.00 10.00      A   
ATOM   1903  CG  PHE A 220     -16.120  -4.449   7.329  1.00 10.00      A   
ATOM   1904  CD1 PHE A 220     -16.344  -3.246   6.681  1.00 10.00      A   
ATOM   1905  CD2 PHE A 220     -16.506  -4.575   8.655  1.00 10.00      A   
ATOM   1906  CE1 PHE A 220     -16.940  -2.188   7.340  1.00 10.00      A   
ATOM   1907  CE2 PHE A 220     -17.103  -3.521   9.321  1.00 10.00      A   
ATOM   1908  CZ  PHE A 220     -17.319  -2.328   8.661  1.00 10.00      A   
ATOM   1909  C   PHE A 220     -14.249  -7.772   6.818  1.00 10.00      A   
ATOM   1910  O   PHE A 220     -14.768  -8.797   7.257  1.00 10.00      A   
ATOM   1911  N   GLU A 221     -13.417  -7.760   5.782  1.00 10.00      A   
ATOM   1912  HN  GLU A 221     -13.035  -6.904   5.482  1.00 10.00      A   
ATOM   1913  CA  GLU A 221     -13.062  -8.981   5.073  1.00 10.00      A   
ATOM   1914  CB  GLU A 221     -12.141  -8.668   3.891  1.00 10.00      A   
ATOM   1915  CG  GLU A 221     -12.881  -8.449   2.584  1.00 10.00      A   
ATOM   1916  CD  GLU A 221     -13.756  -9.633   2.228  1.00 10.00      A   
ATOM   1917  OE1 GLU A 221     -13.220 -10.619   1.680  1.00 10.00      A   
ATOM   1918  OE2 GLU A 221     -14.973  -9.587   2.513  1.00 10.00      A   
ATOM   1919  C   GLU A 221     -12.393  -9.970   6.017  1.00 10.00      A   
ATOM   1920  O   GLU A 221     -12.705 -11.162   6.013  1.00 10.00      A   
ATOM   1921  N   GLY A 222     -11.484  -9.460   6.843  1.00 10.00      A   
ATOM   1922  HN  GLY A 222     -11.287  -8.497   6.804  1.00 10.00      A   
ATOM   1923  CA  GLY A 222     -10.785 -10.299   7.794  1.00 10.00      A   
ATOM   1924  C   GLY A 222     -11.738 -10.962   8.765  1.00 10.00      A   
ATOM   1925  O   GLY A 222     -11.579 -12.135   9.094  1.00 10.00      A   
ATOM   1926  N   PHE A 223     -12.740 -10.216   9.210  1.00 10.00      A   
ATOM   1927  HN  PHE A 223     -12.819  -9.284   8.904  1.00 10.00      A   
ATOM   1928  CA  PHE A 223     -13.728 -10.742  10.145  1.00 10.00      A   
ATOM   1929  CB  PHE A 223     -14.566  -9.608  10.736  1.00 10.00      A   
ATOM   1930  CG  PHE A 223     -14.086  -9.124  12.070  1.00 10.00      A   
ATOM   1931  CD1 PHE A 223     -13.141  -8.117  12.159  1.00 10.00      A   
ATOM   1932  CD2 PHE A 223     -14.582  -9.678  13.238  1.00 10.00      A   
ATOM   1933  CE1 PHE A 223     -12.699  -7.668  13.388  1.00 10.00      A   
ATOM   1934  CE2 PHE A 223     -14.144  -9.235  14.472  1.00 10.00      A   
ATOM   1935  CZ  PHE A 223     -13.201  -8.228  14.546  1.00 10.00      A   
ATOM   1936  C   PHE A 223     -14.645 -11.754   9.466  1.00 10.00      A   
ATOM   1937  O   PHE A 223     -15.089 -12.721  10.091  1.00 10.00      A   
ATOM   1938  N   ALA A 224     -14.929 -11.522   8.191  1.00 10.00      A   
ATOM   1939  HN  ALA A 224     -14.555 -10.725   7.757  1.00 10.00      A   
ATOM   1940  CA  ALA A 224     -15.794 -12.406   7.421  1.00 10.00      A   
ATOM   1941  CB  ALA A 224     -16.245 -11.724   6.139  1.00 10.00      A   
ATOM   1942  C   ALA A 224     -15.108 -13.731   7.108  1.00 10.00      A   
ATOM   1943  O   ALA A 224     -15.643 -14.799   7.406  1.00 10.00      A   
ATOM   1944  N   VAL A 225     -13.917 -13.663   6.524  1.00 10.00      A   
ATOM   1945  HN  VAL A 225     -13.530 -12.779   6.320  1.00 10.00      A   
ATOM   1946  CA  VAL A 225     -13.178 -14.869   6.166  1.00 10.00      A   
ATOM   1947  CB  VAL A 225     -12.061 -14.603   5.125  1.00 10.00      A   
ATOM   1948  CG1 VAL A 225     -12.627 -13.942   3.880  1.00 10.00      A   
ATOM   1949  CG2 VAL A 225     -10.925 -13.772   5.711  1.00 10.00      A   
ATOM   1950  C   VAL A 225     -12.593 -15.565   7.393  1.00 10.00      A   
ATOM   1951  O   VAL A 225     -12.480 -16.790   7.426  1.00 10.00      A   
ATOM   1952  N   GLY A 226     -12.247 -14.785   8.404  1.00 10.00      A   
ATOM   1953  HN  GLY A 226     -12.386 -13.816   8.334  1.00 10.00      A   
ATOM   1954  CA  GLY A 226     -11.666 -15.346   9.610  1.00 10.00      A   
ATOM   1955  C   GLY A 226     -10.152 -15.293   9.569  1.00 10.00      A   
ATOM   1956  O   GLY A 226      -9.472 -16.282   9.851  1.00 10.00      A   
ATOM   1957  N   ASN A 227      -9.625 -14.131   9.213  1.00 10.00      A   
ATOM   1958  HN  ASN A 227     -10.222 -13.374   9.030  1.00 10.00      A   
ATOM   1959  CA  ASN A 227      -8.185 -13.934   9.117  1.00 10.00      A   
ATOM   1960  CB  ASN A 227      -7.805 -13.448   7.716  1.00 10.00      A   
ATOM   1961  CG  ASN A 227      -6.306 -13.443   7.478  1.00 10.00      A   
ATOM   1962  OD1 ASN A 227      -5.612 -12.492   7.828  1.00 10.00      A   
ATOM   1963  ND2 ASN A 227      -5.801 -14.501   6.870  1.00 10.00      A   
ATOM   1964 HD21 ASN A 227      -6.416 -15.222   6.611  1.00 10.00      A   
ATOM   1965 HD22 ASN A 227      -4.836 -14.523   6.695  1.00 10.00      A   
ATOM   1966  C   ASN A 227      -7.720 -12.929  10.162  1.00 10.00      A   
ATOM   1967  O   ASN A 227      -7.928 -11.725  10.007  1.00 10.00      A   
ATOM   1968  N   PRO A 228      -7.080 -13.415  11.236  1.00 10.00      A   
ATOM   1969  CA  PRO A 228      -6.594 -12.563  12.333  1.00 10.00      A   
ATOM   1970  CB  PRO A 228      -5.865 -13.542  13.257  1.00 10.00      A   
ATOM   1971  CG  PRO A 228      -6.462 -14.868  12.944  1.00 10.00      A   
ATOM   1972  CD  PRO A 228      -6.785 -14.838  11.478  1.00 10.00      A   
ATOM   1973  C   PRO A 228      -5.640 -11.467  11.869  1.00 10.00      A   
ATOM   1974  O   PRO A 228      -5.626 -10.374  12.435  1.00 10.00      A   
ATOM   1975  N   ALA A 229      -4.841 -11.764  10.852  1.00 10.00      A   
ATOM   1976  HN  ALA A 229      -4.895 -12.655  10.445  1.00 10.00      A   
ATOM   1977  CA  ALA A 229      -3.891 -10.794  10.323  1.00 10.00      A   
ATOM   1978  CB  ALA A 229      -2.976 -11.442   9.296  1.00 10.00      A   
ATOM   1979  C   ALA A 229      -4.617  -9.588   9.730  1.00 10.00      A   
ATOM   1980  O   ALA A 229      -4.293  -8.440  10.043  1.00 10.00      A   
ATOM   1981  N   LEU A 230      -5.612  -9.859   8.893  1.00 10.00      A   
ATOM   1982  HN  LEU A 230      -5.820 -10.797   8.685  1.00 10.00      A   
ATOM   1983  CA  LEU A 230      -6.394  -8.801   8.264  1.00 10.00      A   
ATOM   1984  CB  LEU A 230      -7.308  -9.378   7.180  1.00 10.00      A   
ATOM   1985  CG  LEU A 230      -6.621  -9.986   5.952  1.00 10.00      A   
ATOM   1986  CD1 LEU A 230      -7.644 -10.672   5.059  1.00 10.00      A   
ATOM   1987  CD2 LEU A 230      -5.864  -8.922   5.172  1.00 10.00      A   
ATOM   1988  C   LEU A 230      -7.234  -8.063   9.298  1.00 10.00      A   
ATOM   1989  O   LEU A 230      -7.413  -6.849   9.213  1.00 10.00      A   
ATOM   1990  N   MET A 231      -7.739  -8.808  10.278  1.00 10.00      A   
ATOM   1991  HN  MET A 231      -7.553  -9.773  10.283  1.00 10.00      A   
ATOM   1992  CA  MET A 231      -8.566  -8.242  11.341  1.00 10.00      A   
ATOM   1993  CB  MET A 231      -9.020  -9.342  12.310  1.00 10.00      A   
ATOM   1994  CG  MET A 231     -10.109 -10.248  11.755  1.00 10.00      A   
ATOM   1995  SD  MET A 231     -10.271 -11.797  12.668  1.00 10.00      A   
ATOM   1996  CE  MET A 231     -10.933 -11.207  14.225  1.00 10.00      A   
ATOM   1997  C   MET A 231      -7.821  -7.148  12.101  1.00 10.00      A   
ATOM   1998  O   MET A 231      -8.322  -6.031  12.248  1.00 10.00      A   
ATOM   1999  N   VAL A 232      -6.622  -7.471  12.571  1.00 10.00      A   
ATOM   2000  HN  VAL A 232      -6.275  -8.375  12.412  1.00 10.00      A   
ATOM   2001  CA  VAL A 232      -5.809  -6.518  13.320  1.00 10.00      A   
ATOM   2002  CB  VAL A 232      -4.550  -7.190  13.914  1.00 10.00      A   
ATOM   2003  CG1 VAL A 232      -3.683  -6.175  14.645  1.00 10.00      A   
ATOM   2004  CG2 VAL A 232      -4.943  -8.322  14.851  1.00 10.00      A   
ATOM   2005  C   VAL A 232      -5.400  -5.335  12.443  1.00 10.00      A   
ATOM   2006  O   VAL A 232      -5.601  -4.177  12.814  1.00 10.00      A   
ATOM   2007  N   ALA A 233      -4.857  -5.640  11.269  1.00 10.00      A   
ATOM   2008  HN  ALA A 233      -4.755  -6.585  11.022  1.00 10.00      A   
ATOM   2009  CA  ALA A 233      -4.409  -4.614  10.332  1.00 10.00      A   
ATOM   2010  CB  ALA A 233      -3.833  -5.256   9.077  1.00 10.00      A   
ATOM   2011  C   ALA A 233      -5.533  -3.650   9.963  1.00 10.00      A   
ATOM   2012  O   ALA A 233      -5.367  -2.432  10.048  1.00 10.00      A   
ATOM   2013  N   GLY A 234      -6.674  -4.200   9.566  1.00 10.00      A   
ATOM   2014  HN  GLY A 234      -6.750  -5.181   9.533  1.00 10.00      A   
ATOM   2015  CA  GLY A 234      -7.807  -3.379   9.179  1.00 10.00      A   
ATOM   2016  C   GLY A 234      -8.281  -2.466  10.290  1.00 10.00      A   
ATOM   2017  O   GLY A 234      -8.516  -1.278  10.067  1.00 10.00      A   
ATOM   2018  N   THR A 235      -8.408  -3.018  11.490  1.00 10.00      A   
ATOM   2019  HN  THR A 235      -8.186  -3.967  11.604  1.00 10.00      A   
ATOM   2020  CA  THR A 235      -8.861  -2.249  12.640  1.00 10.00      A   
ATOM   2021  CB  THR A 235      -8.991  -3.136  13.894  1.00 10.00      A   
ATOM   2022  OG1 THR A 235      -9.814  -4.274  13.597  1.00 10.00      A   
ATOM   2023  HG1 THR A 235      -9.297  -4.923  13.098  1.00 10.00      A   
ATOM   2024  CG2 THR A 235      -9.612  -2.355  15.045  1.00 10.00      A   
ATOM   2025  C   THR A 235      -7.914  -1.088  12.935  1.00 10.00      A   
ATOM   2026  O   THR A 235      -8.352   0.055  13.105  1.00 10.00      A   
ATOM   2027  N   LEU A 236      -6.618  -1.384  12.969  1.00 10.00      A   
ATOM   2028  HN  LEU A 236      -6.334  -2.312  12.799  1.00 10.00      A   
ATOM   2029  CA  LEU A 236      -5.603  -0.376  13.253  1.00 10.00      A   
ATOM   2030  CB  LEU A 236      -4.223  -1.020  13.399  1.00 10.00      A   
ATOM   2031  CG  LEU A 236      -4.021  -1.906  14.631  1.00 10.00      A   
ATOM   2032  CD1 LEU A 236      -2.607  -2.465  14.657  1.00 10.00      A   
ATOM   2033  CD2 LEU A 236      -4.323  -1.135  15.909  1.00 10.00      A   
ATOM   2034  C   LEU A 236      -5.564   0.721  12.193  1.00 10.00      A   
ATOM   2035  O   LEU A 236      -5.615   1.909  12.519  1.00 10.00      A   
ATOM   2036  N   VAL A 237      -5.485   0.321  10.928  1.00 10.00      A   
ATOM   2037  HN  VAL A 237      -5.470  -0.644  10.731  1.00 10.00      A   
ATOM   2038  CA  VAL A 237      -5.428   1.274   9.824  1.00 10.00      A   
ATOM   2039  CB  VAL A 237      -5.150   0.579   8.470  1.00 10.00      A   
ATOM   2040  CG1 VAL A 237      -5.191   1.577   7.320  1.00 10.00      A   
ATOM   2041  CG2 VAL A 237      -3.805  -0.131   8.505  1.00 10.00      A   
ATOM   2042  C   VAL A 237      -6.710   2.100   9.736  1.00 10.00      A   
ATOM   2043  O   VAL A 237      -6.662   3.315   9.559  1.00 10.00      A   
ATOM   2044  N   GLY A 238      -7.853   1.434   9.883  1.00 10.00      A   
ATOM   2045  HN  GLY A 238      -7.828   0.461  10.032  1.00 10.00      A   
ATOM   2046  CA  GLY A 238      -9.135   2.120   9.818  1.00 10.00      A   
ATOM   2047  C   GLY A 238      -9.265   3.216  10.861  1.00 10.00      A   
ATOM   2048  O   GLY A 238      -9.723   4.321  10.561  1.00 10.00      A   
ATOM   2049  N   ALA A 239      -8.852   2.914  12.086  1.00 10.00      A   
ATOM   2050  HN  ALA A 239      -8.492   2.019  12.262  1.00 10.00      A   
ATOM   2051  CA  ALA A 239      -8.920   3.882  13.174  1.00 10.00      A   
ATOM   2052  CB  ALA A 239      -8.664   3.203  14.509  1.00 10.00      A   
ATOM   2053  C   ALA A 239      -7.923   5.017  12.951  1.00 10.00      A   
ATOM   2054  O   ALA A 239      -8.278   6.195  13.036  1.00 10.00      A   
ATOM   2055  N   ALA A 240      -6.679   4.645  12.646  1.00 10.00      A   
ATOM   2056  HN  ALA A 240      -6.471   3.688  12.582  1.00 10.00      A   
ATOM   2057  CA  ALA A 240      -5.616   5.613  12.407  1.00 10.00      A   
ATOM   2058  CB  ALA A 240      -4.304   4.897  12.133  1.00 10.00      A   
ATOM   2059  C   ALA A 240      -5.972   6.544  11.252  1.00 10.00      A   
ATOM   2060  O   ALA A 240      -5.847   7.763  11.368  1.00 10.00      A   
ATOM   2061  N   GLY A 241      -6.441   5.960  10.152  1.00 10.00      A   
ATOM   2062  HN  GLY A 241      -6.533   4.979  10.132  1.00 10.00      A   
ATOM   2063  CA  GLY A 241      -6.814   6.741   8.988  1.00 10.00      A   
ATOM   2064  C   GLY A 241      -7.889   7.759   9.304  1.00 10.00      A   
ATOM   2065  O   GLY A 241      -7.811   8.909   8.868  1.00 10.00      A   
ATOM   2066  N   THR A 242      -8.887   7.341  10.071  1.00 10.00      A   
ATOM   2067  HN  THR A 242      -8.891   6.412  10.388  1.00 10.00      A   
ATOM   2068  CA  THR A 242      -9.977   8.225  10.457  1.00 10.00      A   
ATOM   2069  CB  THR A 242     -11.032   7.480  11.306  1.00 10.00      A   
ATOM   2070  OG1 THR A 242     -11.537   6.362  10.559  1.00 10.00      A   
ATOM   2071  HG1 THR A 242     -10.952   5.600  10.683  1.00 10.00      A   
ATOM   2072  CG2 THR A 242     -12.187   8.402  11.672  1.00 10.00      A   
ATOM   2073  C   THR A 242      -9.436   9.425  11.232  1.00 10.00      A   
ATOM   2074  O   THR A 242      -9.769  10.573  10.932  1.00 10.00      A   
ATOM   2075  N   LEU A 243      -8.568   9.148  12.200  1.00 10.00      A   
ATOM   2076  HN  LEU A 243      -8.327   8.209  12.371  1.00 10.00      A   
ATOM   2077  CA  LEU A 243      -7.965  10.194  13.015  1.00 10.00      A   
ATOM   2078  CB  LEU A 243      -7.100   9.581  14.119  1.00 10.00      A   
ATOM   2079  CG  LEU A 243      -7.831   8.747  15.172  1.00 10.00      A   
ATOM   2080  CD1 LEU A 243      -6.834   8.061  16.093  1.00 10.00      A   
ATOM   2081  CD2 LEU A 243      -8.790   9.615  15.972  1.00 10.00      A   
ATOM   2082  C   LEU A 243      -7.118  11.128  12.159  1.00 10.00      A   
ATOM   2083  O   LEU A 243      -7.228  12.349  12.263  1.00 10.00      A   
ATOM   2084  N   LEU A 244      -6.284  10.540  11.304  1.00 10.00      A   
ATOM   2085  HN  LEU A 244      -6.251   9.555  11.271  1.00 10.00      A   
ATOM   2086  CA  LEU A 244      -5.408  11.303  10.423  1.00 10.00      A   
ATOM   2087  CB  LEU A 244      -4.552  10.366   9.570  1.00 10.00      A   
ATOM   2088  CG  LEU A 244      -3.472   9.581  10.315  1.00 10.00      A   
ATOM   2089  CD1 LEU A 244      -2.912   8.477   9.432  1.00 10.00      A   
ATOM   2090  CD2 LEU A 244      -2.365  10.510  10.786  1.00 10.00      A   
ATOM   2091  C   LEU A 244      -6.197  12.252   9.530  1.00 10.00      A   
ATOM   2092  O   LEU A 244      -5.831  13.417   9.381  1.00 10.00      A   
ATOM   2093  N   THR A 245      -7.285  11.751   8.956  1.00 10.00      A   
ATOM   2094  HN  THR A 245      -7.526  10.815   9.128  1.00 10.00      A   
ATOM   2095  CA  THR A 245      -8.128  12.551   8.076  1.00 10.00      A   
ATOM   2096  CB  THR A 245      -9.289  11.714   7.505  1.00 10.00      A   
ATOM   2097  OG1 THR A 245      -8.767  10.484   6.981  1.00 10.00      A   
ATOM   2098  HG1 THR A 245      -8.665   9.845   7.700  1.00 10.00      A   
ATOM   2099  CG2 THR A 245      -9.997  12.467   6.388  1.00 10.00      A   
ATOM   2100  C   THR A 245      -8.676  13.783   8.799  1.00 10.00      A   
ATOM   2101  O   THR A 245      -8.651  14.890   8.261  1.00 10.00      A   
ATOM   2102  N   VAL A 246      -9.148  13.591  10.028  1.00 10.00      A   
ATOM   2103  HN  VAL A 246      -9.123  12.688  10.416  1.00 10.00      A   
ATOM   2104  CA  VAL A 246      -9.695  14.692  10.814  1.00 10.00      A   
ATOM   2105  CB  VAL A 246     -10.403  14.188  12.091  1.00 10.00      A   
ATOM   2106  CG1 VAL A 246     -11.021  15.346  12.865  1.00 10.00      A   
ATOM   2107  CG2 VAL A 246     -11.466  13.160  11.737  1.00 10.00      A   
ATOM   2108  C   VAL A 246      -8.593  15.679  11.197  1.00 10.00      A   
ATOM   2109  O   VAL A 246      -8.776  16.896  11.099  1.00 10.00      A   
ATOM   2110  N   LEU A 247      -7.449  15.145  11.618  1.00 10.00      A   
ATOM   2111  HN  LEU A 247      -7.367  14.165  11.668  1.00 10.00      A   
ATOM   2112  CA  LEU A 247      -6.313  15.972  12.009  1.00 10.00      A   
ATOM   2113  CB  LEU A 247      -5.173  15.106  12.553  1.00 10.00      A   
ATOM   2114  CG  LEU A 247      -5.429  14.394  13.884  1.00 10.00      A   
ATOM   2115  CD1 LEU A 247      -4.296  13.427  14.197  1.00 10.00      A   
ATOM   2116  CD2 LEU A 247      -5.596  15.404  15.008  1.00 10.00      A   
ATOM   2117  C   LEU A 247      -5.820  16.807  10.834  1.00 10.00      A   
ATOM   2118  O   LEU A 247      -5.540  17.995  10.981  1.00 10.00      A   
ATOM   2119  N   MET A 248      -5.732  16.179   9.666  1.00 10.00      A   
ATOM   2120  HN  MET A 248      -5.979  15.226   9.614  1.00 10.00      A   
ATOM   2121  CA  MET A 248      -5.274  16.861   8.462  1.00 10.00      A   
ATOM   2122  CB  MET A 248      -5.030  15.871   7.324  1.00 10.00      A   
ATOM   2123  CG  MET A 248      -3.734  15.086   7.456  1.00 10.00      A   
ATOM   2124  SD  MET A 248      -3.420  14.014   6.039  1.00 10.00      A   
ATOM   2125  CE  MET A 248      -3.238  15.224   4.731  1.00 10.00      A   
ATOM   2126  C   MET A 248      -6.256  17.938   8.021  1.00 10.00      A   
ATOM   2127  O   MET A 248      -5.849  19.010   7.577  1.00 10.00      A   
ATOM   2128  N   ALA A 249      -7.547  17.648   8.145  1.00 10.00      A   
ATOM   2129  HN  ALA A 249      -7.808  16.769   8.496  1.00 10.00      A   
ATOM   2130  CA  ALA A 249      -8.584  18.598   7.759  1.00 10.00      A   
ATOM   2131  CB  ALA A 249      -9.965  17.979   7.917  1.00 10.00      A   
ATOM   2132  C   ALA A 249      -8.475  19.879   8.580  1.00 10.00      A   
ATOM   2133  O   ALA A 249      -8.385  20.978   8.028  1.00 10.00      A   
ATOM   2134  N   ARG A 250      -8.449  19.726   9.901  1.00 10.00      A   
ATOM   2135  HN  ARG A 250      -8.499  18.821  10.279  1.00 10.00      A   
ATOM   2136  CA  ARG A 250      -8.349  20.869  10.800  1.00 10.00      A   
ATOM   2137  CB  ARG A 250      -8.553  20.453  12.258  1.00 10.00      A   
ATOM   2138  CG  ARG A 250     -10.015  20.290  12.643  1.00 10.00      A   
ATOM   2139  CD  ARG A 250     -10.203  20.318  14.152  1.00 10.00      A   
ATOM   2140  NE  ARG A 250      -9.780  19.075  14.794  1.00 10.00      A   
ATOM   2141  HE  ARG A 250      -8.814  18.898  14.836  1.00 10.00      A   
ATOM   2142  CZ  ARG A 250     -10.626  18.183  15.321  1.00 10.00      A   
ATOM   2143  NH1 ARG A 250     -11.935  18.399  15.268  1.00 10.00      A   
ATOM   2144 HH11 ARG A 250     -12.601  17.704  15.674  1.00 10.00      A   
ATOM   2145 HH12 ARG A 250     -12.307  19.269  14.824  1.00 10.00      A   
ATOM   2146  NH2 ARG A 250     -10.163  17.080  15.904  1.00 10.00      A   
ATOM   2147 HH21 ARG A 250      -9.136  16.904  15.957  1.00 10.00      A   
ATOM   2148 HH22 ARG A 250     -10.828  16.389  16.321  1.00 10.00      A   
ATOM   2149  C   ARG A 250      -7.025  21.600  10.618  1.00 10.00      A   
ATOM   2150  O   ARG A 250      -6.956  22.819  10.759  1.00 10.00      A   
ATOM   2151  N   ALA A 251      -5.980  20.851  10.282  1.00 10.00      A   
ATOM   2152  HN  ALA A 251      -6.096  19.880  10.189  1.00 10.00      A   
ATOM   2153  CA  ALA A 251      -4.667  21.437  10.055  1.00 10.00      A   
ATOM   2154  CB  ALA A 251      -3.608  20.353   9.945  1.00 10.00      A   
ATOM   2155  C   ALA A 251      -4.691  22.292   8.790  1.00 10.00      A   
ATOM   2156  O   ALA A 251      -3.980  23.293   8.685  1.00 10.00      A   
ATOM   2157  N   MET A 252      -5.528  21.898   7.840  1.00 10.00      A   
ATOM   2158  HN  MET A 252      -6.071  21.092   7.983  1.00 10.00      A   
ATOM   2159  CA  MET A 252      -5.660  22.626   6.587  1.00 10.00      A   
ATOM   2160  CB  MET A 252      -6.010  21.687   5.431  1.00 10.00      A   
ATOM   2161  CG  MET A 252      -4.903  20.710   5.066  1.00 10.00      A   
ATOM   2162  SD  MET A 252      -3.296  21.506   4.839  1.00 10.00      A   
ATOM   2163  CE  MET A 252      -3.645  22.622   3.480  1.00 10.00      A   
ATOM   2164  C   MET A 252      -6.690  23.741   6.712  1.00 10.00      A   
ATOM   2165  O   MET A 252      -7.064  24.372   5.719  1.00 10.00      A   
ATOM   2166  N   ASN A 253      -7.150  23.960   7.946  1.00 10.00      A   
ATOM   2167  HN  ASN A 253      -6.828  23.386   8.673  1.00 10.00      A   
ATOM   2168  CA  ASN A 253      -8.114  25.011   8.268  1.00 10.00      A   
ATOM   2169  CB  ASN A 253      -7.599  26.388   7.831  1.00 10.00      A   
ATOM   2170  CG  ASN A 253      -6.418  26.869   8.647  1.00 10.00      A   
ATOM   2171  OD1 ASN A 253      -6.406  26.753   9.874  1.00 10.00      A   
ATOM   2172  ND2 ASN A 253      -5.414  27.415   7.973  1.00 10.00      A   
ATOM   2173 HD21 ASN A 253      -5.494  27.482   6.995  1.00 10.00      A   
ATOM   2174 HD22 ASN A 253      -4.629  27.720   8.476  1.00 10.00      A   
ATOM   2175  C   ASN A 253      -9.508  24.761   7.700  1.00 10.00      A   
ATOM   2176  O   ASN A 253     -10.244  25.713   7.421  1.00 10.00      A   
ATOM   2177  N   ARG A 254      -9.892  23.498   7.547  1.00 10.00      A   
ATOM   2178  HN  ARG A 254      -9.282  22.767   7.807  1.00 10.00      A   
ATOM   2179  CA  ARG A 254     -11.214  23.170   7.020  1.00 10.00      A   
ATOM   2180  CB  ARG A 254     -11.197  23.018   5.495  1.00 10.00      A   
ATOM   2181  CG  ARG A 254     -11.378  24.328   4.740  1.00 10.00      A   
ATOM   2182  CD  ARG A 254     -11.740  24.091   3.284  1.00 10.00      A   
ATOM   2183  NE  ARG A 254     -10.656  23.456   2.543  1.00 10.00      A   
ATOM   2184  HE  ARG A 254      -9.747  23.548   2.910  1.00 10.00      A   
ATOM   2185  CZ  ARG A 254     -10.824  22.778   1.410  1.00 10.00      A   
ATOM   2186  NH1 ARG A 254     -12.035  22.639   0.882  1.00 10.00      A   
ATOM   2187 HH11 ARG A 254     -12.865  23.069   1.345  1.00 10.00      A   
ATOM   2188 HH12 ARG A 254     -12.156  22.099  -0.010  1.00 10.00      A   
ATOM   2189  NH2 ARG A 254      -9.782  22.241   0.791  1.00 10.00      A   
ATOM   2190 HH21 ARG A 254      -8.821  22.348   1.181  1.00 10.00      A   
ATOM   2191 HH22 ARG A 254      -9.925  21.704  -0.101  1.00 10.00      A   
ATOM   2192  C   ARG A 254     -11.791  21.923   7.687  1.00 10.00      A   
ATOM   2193  O   ARG A 254     -11.201  21.371   8.611  1.00 10.00      A   
ATOM   2194  N   SER A 255     -12.960  21.501   7.225  1.00 10.00      A   
ATOM   2195  HN  SER A 255     -13.386  21.991   6.494  1.00 10.00      A   
ATOM   2196  CA  SER A 255     -13.624  20.324   7.763  1.00 10.00      A   
ATOM   2197  CB  SER A 255     -14.974  20.717   8.366  1.00 10.00      A   
ATOM   2198  OG  SER A 255     -14.836  21.847   9.212  1.00 10.00      A   
ATOM   2199  HG  SER A 255     -13.920  21.904   9.522  1.00 10.00      A   
ATOM   2200  C   SER A 255     -13.816  19.278   6.670  1.00 10.00      A   
ATOM   2201  O   SER A 255     -14.074  19.624   5.516  1.00 10.00      A   
ATOM   2202  N   VAL A 256     -13.707  18.009   7.045  1.00 10.00      A   
ATOM   2203  HN  VAL A 256     -13.527  17.809   7.992  1.00 10.00      A   
ATOM   2204  CA  VAL A 256     -13.845  16.896   6.100  1.00 10.00      A   
ATOM   2205  CB  VAL A 256     -13.791  15.534   6.830  1.00 10.00      A   
ATOM   2206  CG1 VAL A 256     -13.840  14.378   5.842  1.00 10.00      A   
ATOM   2207  CG2 VAL A 256     -12.552  15.438   7.706  1.00 10.00      A   
ATOM   2208  C   VAL A 256     -15.144  16.977   5.293  1.00 10.00      A   
ATOM   2209  O   VAL A 256     -15.133  16.817   4.073  1.00 10.00      A   
ATOM   2210  N   TRP A 257     -16.245  17.249   5.981  1.00 10.00      A   
ATOM   2211  HN  TRP A 257     -16.173  17.393   6.950  1.00 10.00      A   
ATOM   2212  CA  TRP A 257     -17.564  17.336   5.355  1.00 10.00      A   
ATOM   2213  CB  TRP A 257     -18.619  17.698   6.409  1.00 10.00      A   
ATOM   2214  CG  TRP A 257     -20.023  17.752   5.887  1.00 10.00      A   
ATOM   2215  CD1 TRP A 257     -20.786  16.701   5.472  1.00 10.00      A   
ATOM   2216  CD2 TRP A 257     -20.836  18.921   5.735  1.00 10.00      A   
ATOM   2217  NE1 TRP A 257     -22.020  17.143   5.063  1.00 10.00      A   
ATOM   2218  HE1 TRP A 257     -22.746  16.576   4.719  1.00 10.00      A   
ATOM   2219  CE2 TRP A 257     -22.075  18.502   5.215  1.00 10.00      A   
ATOM   2220  CE3 TRP A 257     -20.635  20.280   5.985  1.00 10.00      A   
ATOM   2221  CZ2 TRP A 257     -23.109  19.394   4.942  1.00 10.00      A   
ATOM   2222  CZ3 TRP A 257     -21.662  21.162   5.715  1.00 10.00      A   
ATOM   2223  CH2 TRP A 257     -22.883  20.717   5.198  1.00 10.00      A   
ATOM   2224  C   TRP A 257     -17.607  18.332   4.194  1.00 10.00      A   
ATOM   2225  O   TRP A 257     -18.358  18.147   3.237  1.00 10.00      A   
ATOM   2226  N   ILE A 258     -16.793  19.374   4.269  1.00 10.00      A   
ATOM   2227  HN  ILE A 258     -16.187  19.455   5.035  1.00 10.00      A   
ATOM   2228  CA  ILE A 258     -16.766  20.395   3.227  1.00 10.00      A   
ATOM   2229  CB  ILE A 258     -16.109  21.703   3.728  1.00 10.00      A   
ATOM   2230  CG1 ILE A 258     -16.681  22.099   5.096  1.00 10.00      A   
ATOM   2231  CG2 ILE A 258     -16.312  22.831   2.722  1.00 10.00      A   
ATOM   2232  CD1 ILE A 258     -15.968  23.266   5.747  1.00 10.00      A   
ATOM   2233  C   ILE A 258     -16.030  19.899   1.985  1.00 10.00      A   
ATOM   2234  O   ILE A 258     -16.377  20.255   0.861  1.00 10.00      A   
ATOM   2235  N   SER A 259     -15.023  19.066   2.186  1.00 10.00      A   
ATOM   2236  HN  SER A 259     -14.794  18.800   3.101  1.00 10.00      A   
ATOM   2237  CA  SER A 259     -14.237  18.544   1.078  1.00 10.00      A   
ATOM   2238  CB  SER A 259     -12.805  18.297   1.537  1.00 10.00      A   
ATOM   2239  OG  SER A 259     -12.307  19.426   2.237  1.00 10.00      A   
ATOM   2240  HG  SER A 259     -11.637  19.860   1.696  1.00 10.00      A   
ATOM   2241  C   SER A 259     -14.835  17.270   0.481  1.00 10.00      A   
ATOM   2242  O   SER A 259     -14.586  16.948  -0.678  1.00 10.00      A   
ATOM   2243  N   VAL A 260     -15.625  16.547   1.267  1.00 10.00      A   
ATOM   2244  HN  VAL A 260     -15.796  16.847   2.186  1.00 10.00      A   
ATOM   2245  CA  VAL A 260     -16.231  15.305   0.790  1.00 10.00      A   
ATOM   2246  CB  VAL A 260     -16.169  14.171   1.838  1.00 10.00      A   
ATOM   2247  CG1 VAL A 260     -14.730  13.873   2.227  1.00 10.00      A   
ATOM   2248  CG2 VAL A 260     -17.014  14.496   3.062  1.00 10.00      A   
ATOM   2249  C   VAL A 260     -17.670  15.494   0.316  1.00 10.00      A   
ATOM   2250  O   VAL A 260     -18.325  14.531  -0.083  1.00 10.00      A   
ATOM   2251  N   LEU A 261     -18.159  16.726   0.354  1.00 10.00      A   
ATOM   2252  HN  LEU A 261     -17.595  17.462   0.671  1.00 10.00      A   
ATOM   2253  CB  LEU A 261     -20.528  16.628   1.010  1.00 10.00      A   
ATOM   2254  CG  LEU A 261     -21.995  16.577   0.577  1.00 10.00      A   
ATOM   2255  CD1 LEU A 261     -22.210  15.493  -0.468  1.00 10.00      A   
ATOM   2256  CD2 LEU A 261     -22.902  16.359   1.776  1.00 10.00      A   
ATOM   2257  CA  LEU A 261     -19.518  17.013  -0.077  1.00 10.00      A   
ATOM   2258  C   LEU A 261     -19.669  18.481  -0.455  1.00 10.00      A   
ATOM   2259  O   LEU A 261     -19.440  18.818  -1.635  1.00 10.00      A   
ATOM   2260  OXT LEU A 261     -20.020  19.292   0.425  1.00 10.00      A   
ATOM   2261  CB  MET B   1      31.723  12.238   9.089  1.00 10.00      B   
ATOM   2262  CG  MET B   1      31.209  12.063  10.511  1.00 10.00      B   
ATOM   2263  SD  MET B   1      29.479  11.560  10.579  1.00 10.00      B   
ATOM   2264  CE  MET B   1      29.045  12.061  12.244  1.00 10.00      B   
ATOM   2265  C   MET B   1      33.490  13.134   7.548  1.00 10.00      B   
ATOM   2266  O   MET B   1      32.728  12.842   6.627  1.00 10.00      B   
ATOM   2267  N   MET B   1      32.964  14.307   9.639  1.00 10.00      B   
ATOM   2268  HT1 MET B   1      32.725  14.207  10.642  1.00 10.00      B   
ATOM   2269  HT2 MET B   1      32.224  14.875   9.173  1.00 10.00      B   
ATOM   2270  HT3 MET B   1      33.869  14.811   9.558  1.00 10.00      B   
ATOM   2271  CA  MET B   1      33.062  12.978   8.999  1.00 10.00      B   
ATOM   2272  N   GLU B   2      34.717  13.596   7.353  1.00 10.00      B   
ATOM   2273  HN  GLU B   2      35.290  13.782   8.130  1.00 10.00      B   
ATOM   2274  CA  GLU B   2      35.250  13.818   6.019  1.00 10.00      B   
ATOM   2275  CB  GLU B   2      35.405  15.322   5.784  1.00 10.00      B   
ATOM   2276  CG  GLU B   2      35.464  15.748   4.328  1.00 10.00      B   
ATOM   2277  CD  GLU B   2      35.706  17.237   4.185  1.00 10.00      B   
ATOM   2278  OE1 GLU B   2      34.971  18.030   4.817  1.00 10.00      B   
ATOM   2279  OE2 GLU B   2      36.638  17.625   3.450  1.00 10.00      B   
ATOM   2280  C   GLU B   2      36.600  13.129   5.872  1.00 10.00      B   
ATOM   2281  O   GLU B   2      37.434  13.182   6.777  1.00 10.00      B   
ATOM   2282  N   PHE B   3      36.810  12.478   4.739  1.00 10.00      B   
ATOM   2283  HN  PHE B   3      36.106  12.462   4.056  1.00 10.00      B   
ATOM   2284  CA  PHE B   3      38.064  11.784   4.478  1.00 10.00      B   
ATOM   2285  CB  PHE B   3      37.806  10.406   3.854  1.00 10.00      B   
ATOM   2286  CG  PHE B   3      37.044   9.460   4.744  1.00 10.00      B   
ATOM   2287  CD1 PHE B   3      35.746   9.088   4.432  1.00 10.00      B   
ATOM   2288  CD2 PHE B   3      37.624   8.944   5.892  1.00 10.00      B   
ATOM   2289  CE1 PHE B   3      35.041   8.221   5.245  1.00 10.00      B   
ATOM   2290  CE2 PHE B   3      36.925   8.075   6.711  1.00 10.00      B   
ATOM   2291  CZ  PHE B   3      35.631   7.714   6.386  1.00 10.00      B   
ATOM   2292  C   PHE B   3      38.954  12.617   3.562  1.00 10.00      B   
ATOM   2293  O   PHE B   3      38.482  13.551   2.907  1.00 10.00      B   
ATOM   2294  N   GLY B   4      40.238  12.277   3.521  1.00 10.00      B   
ATOM   2295  HN  GLY B   4      40.550  11.522   4.064  1.00 10.00      B   
ATOM   2296  CA  GLY B   4      41.179  12.997   2.680  1.00 10.00      B   
ATOM   2297  C   GLY B   4      40.889  12.793   1.206  1.00 10.00      B   
ATOM   2298  O   GLY B   4      40.246  11.810   0.830  1.00 10.00      B   
ATOM   2299  N   PHE B   5      41.368  13.710   0.375  1.00 10.00      B   
ATOM   2300  HN  PHE B   5      41.897  14.453   0.742  1.00 10.00      B   
ATOM   2301  CA  PHE B   5      41.147  13.644  -1.067  1.00 10.00      B   
ATOM   2302  CB  PHE B   5      41.783  14.856  -1.760  1.00 10.00      B   
ATOM   2303  CG  PHE B   5      41.704  14.821  -3.262  1.00 10.00      B   
ATOM   2304  CD1 PHE B   5      40.497  15.025  -3.911  1.00 10.00      B   
ATOM   2305  CD2 PHE B   5      42.838  14.583  -4.024  1.00 10.00      B   
ATOM   2306  CE1 PHE B   5      40.421  14.991  -5.289  1.00 10.00      B   
ATOM   2307  CE2 PHE B   5      42.769  14.549  -5.403  1.00 10.00      B   
ATOM   2308  CZ  PHE B   5      41.558  14.753  -6.036  1.00 10.00      B   
ATOM   2309  C   PHE B   5      41.690  12.346  -1.661  1.00 10.00      B   
ATOM   2310  O   PHE B   5      40.974  11.621  -2.357  1.00 10.00      B   
ATOM   2311  N   TRP B   6      42.945  12.044  -1.364  1.00 10.00      B   
ATOM   2312  HN  TRP B   6      43.455  12.646  -0.780  1.00 10.00      B   
ATOM   2313  CA  TRP B   6      43.582  10.841  -1.877  1.00 10.00      B   
ATOM   2314  CB  TRP B   6      45.092  10.872  -1.641  1.00 10.00      B   
ATOM   2315  CG  TRP B   6      45.807  11.900  -2.466  1.00 10.00      B   
ATOM   2316  CD1 TRP B   6      46.505  12.978  -2.005  1.00 10.00      B   
ATOM   2317  CD2 TRP B   6      45.895  11.950  -3.897  1.00 10.00      B   
ATOM   2318  NE1 TRP B   6      47.027  13.691  -3.054  1.00 10.00      B   
ATOM   2319  HE1 TRP B   6      47.571  14.509  -2.975  1.00 10.00      B   
ATOM   2320  CE2 TRP B   6      46.665  13.084  -4.228  1.00 10.00      B   
ATOM   2321  CE3 TRP B   6      45.402  11.146  -4.929  1.00 10.00      B   
ATOM   2322  CZ2 TRP B   6      46.949  13.434  -5.546  1.00 10.00      B   
ATOM   2323  CZ3 TRP B   6      45.686  11.496  -6.238  1.00 10.00      B   
ATOM   2324  CH2 TRP B   6      46.453  12.628  -6.536  1.00 10.00      B   
ATOM   2325  C   TRP B   6      42.962   9.581  -1.284  1.00 10.00      B   
ATOM   2326  O   TRP B   6      42.917   8.539  -1.936  1.00 10.00      B   
ATOM   2327  N   SER B   7      42.496   9.672  -0.048  1.00 10.00      B   
ATOM   2328  HN  SER B   7      42.575  10.521   0.436  1.00 10.00      B   
ATOM   2329  CA  SER B   7      41.872   8.535   0.607  1.00 10.00      B   
ATOM   2330  CB  SER B   7      41.747   8.783   2.110  1.00 10.00      B   
ATOM   2331  OG  SER B   7      43.019   9.031   2.687  1.00 10.00      B   
ATOM   2332  HG  SER B   7      43.514   8.202   2.728  1.00 10.00      B   
ATOM   2333  C   SER B   7      40.505   8.254  -0.006  1.00 10.00      B   
ATOM   2334  O   SER B   7      40.187   7.110  -0.340  1.00 10.00      B   
ATOM   2335  N   ALA B   8      39.711   9.307  -0.177  1.00 10.00      B   
ATOM   2336  HN  ALA B   8      40.027  10.199   0.096  1.00 10.00      B   
ATOM   2337  CA  ALA B   8      38.381   9.177  -0.752  1.00 10.00      B   
ATOM   2338  CB  ALA B   8      37.633  10.496  -0.675  1.00 10.00      B   
ATOM   2339  C   ALA B   8      38.450   8.679  -2.189  1.00 10.00      B   
ATOM   2340  O   ALA B   8      37.702   7.783  -2.576  1.00 10.00      B   
ATOM   2341  N   LEU B   9      39.361   9.250  -2.971  1.00 10.00      B   
ATOM   2342  HN  LEU B   9      39.931   9.963  -2.605  1.00 10.00      B   
ATOM   2343  CA  LEU B   9      39.526   8.850  -4.364  1.00 10.00      B   
ATOM   2344  CB  LEU B   9      40.557   9.742  -5.063  1.00 10.00      B   
ATOM   2345  CG  LEU B   9      40.780   9.478  -6.555  1.00 10.00      B   
ATOM   2346  CD1 LEU B   9      39.519   9.780  -7.350  1.00 10.00      B   
ATOM   2347  CD2 LEU B   9      41.956  10.291  -7.075  1.00 10.00      B   
ATOM   2348  C   LEU B   9      39.947   7.385  -4.456  1.00 10.00      B   
ATOM   2349  O   LEU B   9      39.398   6.619  -5.250  1.00 10.00      B   
ATOM   2350  N   TYR B  10      40.906   7.005  -3.617  1.00 10.00      B   
ATOM   2351  HN  TYR B  10      41.286   7.669  -3.003  1.00 10.00      B   
ATOM   2352  CA  TYR B  10      41.417   5.641  -3.579  1.00 10.00      B   
ATOM   2353  CB  TYR B  10      42.502   5.526  -2.500  1.00 10.00      B   
ATOM   2354  CG  TYR B  10      43.068   4.137  -2.313  1.00 10.00      B   
ATOM   2355  CD1 TYR B  10      43.921   3.579  -3.257  1.00 10.00      B   
ATOM   2356  CD2 TYR B  10      42.754   3.382  -1.190  1.00 10.00      B   
ATOM   2357  CE1 TYR B  10      44.445   2.311  -3.092  1.00 10.00      B   
ATOM   2358  CE2 TYR B  10      43.273   2.113  -1.015  1.00 10.00      B   
ATOM   2359  CZ  TYR B  10      44.117   1.583  -1.969  1.00 10.00      B   
ATOM   2360  OH  TYR B  10      44.630   0.319  -1.797  1.00 10.00      B   
ATOM   2361  HH  TYR B  10      45.556   0.312  -2.063  1.00 10.00      B   
ATOM   2362  C   TYR B  10      40.294   4.644  -3.304  1.00 10.00      B   
ATOM   2363  O   TYR B  10      40.179   3.619  -3.979  1.00 10.00      B   
ATOM   2364  N   ILE B  11      39.459   4.962  -2.323  1.00 10.00      B   
ATOM   2365  HN  ILE B  11      39.592   5.806  -1.837  1.00 10.00      B   
ATOM   2366  CA  ILE B  11      38.348   4.096  -1.950  1.00 10.00      B   
ATOM   2367  CB  ILE B  11      37.741   4.496  -0.583  1.00 10.00      B   
ATOM   2368  CG1 ILE B  11      38.791   4.375   0.528  1.00 10.00      B   
ATOM   2369  CG2 ILE B  11      36.528   3.634  -0.257  1.00 10.00      B   
ATOM   2370  CD1 ILE B  11      38.354   4.965   1.854  1.00 10.00      B   
ATOM   2371  C   ILE B  11      37.257   4.097  -3.022  1.00 10.00      B   
ATOM   2372  O   ILE B  11      36.697   3.046  -3.349  1.00 10.00      B   
ATOM   2373  N   PHE B  12      36.970   5.271  -3.577  1.00 10.00      B   
ATOM   2374  HN  PHE B  12      37.462   6.072  -3.287  1.00 10.00      B   
ATOM   2375  CA  PHE B  12      35.943   5.404  -4.603  1.00 10.00      B   
ATOM   2376  CB  PHE B  12      35.737   6.870  -4.998  1.00 10.00      B   
ATOM   2377  CG  PHE B  12      34.428   7.125  -5.693  1.00 10.00      B   
ATOM   2378  CD1 PHE B  12      33.240   7.115  -4.981  1.00 10.00      B   
ATOM   2379  CD2 PHE B  12      34.382   7.368  -7.057  1.00 10.00      B   
ATOM   2380  CE1 PHE B  12      32.032   7.339  -5.613  1.00 10.00      B   
ATOM   2381  CE2 PHE B  12      33.177   7.593  -7.696  1.00 10.00      B   
ATOM   2382  CZ  PHE B  12      32.000   7.578  -6.973  1.00 10.00      B   
ATOM   2383  C   PHE B  12      36.267   4.553  -5.829  1.00 10.00      B   
ATOM   2384  O   PHE B  12      35.426   3.783  -6.296  1.00 10.00      B   
ATOM   2385  N   VAL B  13      37.485   4.681  -6.339  1.00 10.00      B   
ATOM   2386  HN  VAL B  13      38.116   5.316  -5.928  1.00 10.00      B   
ATOM   2387  CA  VAL B  13      37.906   3.908  -7.503  1.00 10.00      B   
ATOM   2388  CB  VAL B  13      39.291   4.358  -8.019  1.00 10.00      B   
ATOM   2389  CG1 VAL B  13      39.688   3.569  -9.255  1.00 10.00      B   
ATOM   2390  CG2 VAL B  13      39.291   5.847  -8.320  1.00 10.00      B   
ATOM   2391  C   VAL B  13      37.944   2.416  -7.163  1.00 10.00      B   
ATOM   2392  O   VAL B  13      37.532   1.570  -7.962  1.00 10.00      B   
ATOM   2393  N   LEU B  14      38.415   2.110  -5.959  1.00 10.00      B   
ATOM   2394  HN  LEU B  14      38.706   2.835  -5.365  1.00 10.00      B   
ATOM   2395  CA  LEU B  14      38.512   0.732  -5.493  1.00 10.00      B   
ATOM   2396  CB  LEU B  14      39.179   0.687  -4.116  1.00 10.00      B   
ATOM   2397  CG  LEU B  14      39.443  -0.700  -3.524  1.00 10.00      B   
ATOM   2398  CD1 LEU B  14      40.438  -1.473  -4.373  1.00 10.00      B   
ATOM   2399  CD2 LEU B  14      39.942  -0.577  -2.094  1.00 10.00      B   
ATOM   2400  C   LEU B  14      37.140   0.065  -5.433  1.00 10.00      B   
ATOM   2401  O   LEU B  14      36.967  -1.059  -5.907  1.00 10.00      B   
ATOM   2402  N   THR B  15      36.164   0.764  -4.864  1.00 10.00      B   
ATOM   2403  HN  THR B  15      36.355   1.663  -4.517  1.00 10.00      B   
ATOM   2404  CA  THR B  15      34.816   0.222  -4.746  1.00 10.00      B   
ATOM   2405  CB  THR B  15      33.903   1.077  -3.843  1.00 10.00      B   
ATOM   2406  OG1 THR B  15      34.146   2.471  -4.071  1.00 10.00      B   
ATOM   2407  HG1 THR B  15      35.017   2.707  -3.725  1.00 10.00      B   
ATOM   2408  CG2 THR B  15      34.148   0.754  -2.376  1.00 10.00      B   
ATOM   2409  C   THR B  15      34.173   0.006  -6.113  1.00 10.00      B   
ATOM   2410  O   THR B  15      33.443  -0.965  -6.316  1.00 10.00      B   
ATOM   2411  N   CYS B  16      34.455   0.904  -7.053  1.00 10.00      B   
ATOM   2412  HN  CYS B  16      35.032   1.669  -6.834  1.00 10.00      B   
ATOM   2413  CA  CYS B  16      33.912   0.782  -8.398  1.00 10.00      B   
ATOM   2414  CB  CYS B  16      34.210   2.040  -9.216  1.00 10.00      B   
ATOM   2415  SG  CYS B  16      33.514   3.559  -8.525  1.00 10.00      B   
ATOM   2416  HG  CYS B  16      34.217   3.866  -7.438  1.00 10.00      B   
ATOM   2417  C   CYS B  16      34.488  -0.450  -9.089  1.00 10.00      B   
ATOM   2418  O   CYS B  16      33.770  -1.198  -9.755  1.00 10.00      B   
ATOM   2419  N   PHE B  17      35.787  -0.661  -8.912  1.00 10.00      B   
ATOM   2420  HN  PHE B  17      36.308  -0.024  -8.376  1.00 10.00      B   
ATOM   2421  CA  PHE B  17      36.462  -1.804  -9.504  1.00 10.00      B   
ATOM   2422  CB  PHE B  17      37.977  -1.676  -9.316  1.00 10.00      B   
ATOM   2423  CG  PHE B  17      38.773  -2.750  -9.999  1.00 10.00      B   
ATOM   2424  CD1 PHE B  17      38.853  -2.800 -11.380  1.00 10.00      B   
ATOM   2425  CD2 PHE B  17      39.444  -3.708  -9.259  1.00 10.00      B   
ATOM   2426  CE1 PHE B  17      39.586  -3.785 -12.010  1.00 10.00      B   
ATOM   2427  CE2 PHE B  17      40.180  -4.697  -9.881  1.00 10.00      B   
ATOM   2428  CZ  PHE B  17      40.251  -4.735 -11.261  1.00 10.00      B   
ATOM   2429  C   PHE B  17      35.960  -3.098  -8.869  1.00 10.00      B   
ATOM   2430  O   PHE B  17      35.690  -4.081  -9.562  1.00 10.00      B   
ATOM   2431  N   LEU B  18      35.830  -3.084  -7.543  1.00 10.00      B   
ATOM   2432  HN  LEU B  18      36.067  -2.268  -7.049  1.00 10.00      B   
ATOM   2433  CA  LEU B  18      35.358  -4.248  -6.801  1.00 10.00      B   
ATOM   2434  CB  LEU B  18      35.386  -3.973  -5.295  1.00 10.00      B   
ATOM   2435  CG  LEU B  18      35.033  -5.153  -4.385  1.00 10.00      B   
ATOM   2436  CD1 LEU B  18      36.073  -6.258  -4.497  1.00 10.00      B   
ATOM   2437  CD2 LEU B  18      34.886  -4.693  -2.943  1.00 10.00      B   
ATOM   2438  C   LEU B  18      33.952  -4.635  -7.244  1.00 10.00      B   
ATOM   2439  O   LEU B  18      33.658  -5.815  -7.433  1.00 10.00      B   
ATOM   2440  N   GLY B  19      33.098  -3.633  -7.426  1.00 10.00      B   
ATOM   2441  HN  GLY B  19      33.400  -2.713  -7.262  1.00 10.00      B   
ATOM   2442  CA  GLY B  19      31.734  -3.879  -7.857  1.00 10.00      B   
ATOM   2443  C   GLY B  19      31.679  -4.607  -9.187  1.00 10.00      B   
ATOM   2444  O   GLY B  19      30.947  -5.585  -9.339  1.00 10.00      B   
ATOM   2445  N   TYR B  20      32.479  -4.143 -10.141  1.00 10.00      B   
ATOM   2446  HN  TYR B  20      33.052  -3.369  -9.948  1.00 10.00      B   
ATOM   2447  CA  TYR B  20      32.531  -4.750 -11.463  1.00 10.00      B   
ATOM   2448  CB  TYR B  20      33.385  -3.894 -12.409  1.00 10.00      B   
ATOM   2449  CG  TYR B  20      33.796  -4.600 -13.682  1.00 10.00      B   
ATOM   2450  CD1 TYR B  20      32.911  -4.742 -14.743  1.00 10.00      B   
ATOM   2451  CD2 TYR B  20      35.071  -5.138 -13.817  1.00 10.00      B   
ATOM   2452  CE1 TYR B  20      33.286  -5.398 -15.900  1.00 10.00      B   
ATOM   2453  CE2 TYR B  20      35.453  -5.792 -14.969  1.00 10.00      B   
ATOM   2454  CZ  TYR B  20      34.558  -5.920 -16.006  1.00 10.00      B   
ATOM   2455  OH  TYR B  20      34.935  -6.580 -17.156  1.00 10.00      B   
ATOM   2456  HH  TYR B  20      35.193  -7.487 -16.936  1.00 10.00      B   
ATOM   2457  C   TYR B  20      33.079  -6.174 -11.388  1.00 10.00      B   
ATOM   2458  O   TYR B  20      32.578  -7.081 -12.054  1.00 10.00      B   
ATOM   2459  N   GLU B  21      34.093  -6.366 -10.556  1.00 10.00      B   
ATOM   2460  HN  GLU B  21      34.438  -5.604 -10.038  1.00 10.00      B   
ATOM   2461  CA  GLU B  21      34.719  -7.673 -10.392  1.00 10.00      B   
ATOM   2462  CB  GLU B  21      36.011  -7.548  -9.581  1.00 10.00      B   
ATOM   2463  CG  GLU B  21      37.162  -6.906 -10.336  1.00 10.00      B   
ATOM   2464  CD  GLU B  21      37.750  -7.824 -11.385  1.00 10.00      B   
ATOM   2465  OE1 GLU B  21      38.500  -8.753 -11.014  1.00 10.00      B   
ATOM   2466  OE2 GLU B  21      37.472  -7.625 -12.586  1.00 10.00      B   
ATOM   2467  C   GLU B  21      33.780  -8.678  -9.727  1.00 10.00      B   
ATOM   2468  O   GLU B  21      34.004  -9.887  -9.787  1.00 10.00      B   
ATOM   2469  N   LEU B  22      32.729  -8.175  -9.095  1.00 10.00      B   
ATOM   2470  HN  LEU B  22      32.602  -7.203  -9.074  1.00 10.00      B   
ATOM   2471  CA  LEU B  22      31.772  -9.033  -8.418  1.00 10.00      B   
ATOM   2472  CB  LEU B  22      31.352  -8.425  -7.079  1.00 10.00      B   
ATOM   2473  CG  LEU B  22      32.457  -8.291  -6.024  1.00 10.00      B   
ATOM   2474  CD1 LEU B  22      31.932  -7.592  -4.780  1.00 10.00      B   
ATOM   2475  CD2 LEU B  22      33.042  -9.650  -5.676  1.00 10.00      B   
ATOM   2476  C   LEU B  22      30.545  -9.328  -9.280  1.00 10.00      B   
ATOM   2477  O   LEU B  22      29.808 -10.278  -9.013  1.00 10.00      B   
ATOM   2478  N   ILE B  23      30.333  -8.534 -10.325  1.00 10.00      B   
ATOM   2479  HN  ILE B  23      30.965  -7.807 -10.513  1.00 10.00      B   
ATOM   2480  CA  ILE B  23      29.178  -8.728 -11.203  1.00 10.00      B   
ATOM   2481  CB  ILE B  23      28.467  -7.404 -11.562  1.00 10.00      B   
ATOM   2482  CG1 ILE B  23      29.422  -6.438 -12.268  1.00 10.00      B   
ATOM   2483  CG2 ILE B  23      27.868  -6.769 -10.316  1.00 10.00      B   
ATOM   2484  CD1 ILE B  23      28.741  -5.225 -12.866  1.00 10.00      B   
ATOM   2485  C   ILE B  23      29.546  -9.486 -12.477  1.00 10.00      B   
ATOM   2486  O   ILE B  23      28.826  -9.437 -13.473  1.00 10.00      B   
ATOM   2487  N   THR B  24      30.667 -10.188 -12.436  1.00 10.00      B   
ATOM   2488  HN  THR B  24      31.206 -10.183 -11.619  1.00 10.00      B   
ATOM   2489  CA  THR B  24      31.128 -10.958 -13.578  1.00 10.00      B   
ATOM   2490  CB  THR B  24      32.666 -11.009 -13.613  1.00 10.00      B   
ATOM   2491  OG1 THR B  24      33.171 -11.022 -12.270  1.00 10.00      B   
ATOM   2492  HG1 THR B  24      33.936 -10.435 -12.213  1.00 10.00      B   
ATOM   2493  CG2 THR B  24      33.220  -9.798 -14.347  1.00 10.00      B   
ATOM   2494  C   THR B  24      30.578 -12.387 -13.542  1.00 10.00      B   
ATOM   2495  O   THR B  24      30.559 -13.029 -12.487  1.00 10.00      B   
ATOM   2496  N   ARG B  25      30.120 -12.866 -14.697  1.00 10.00      B   
ATOM   2497  HN  ARG B  25      30.141 -12.286 -15.488  1.00 10.00      B   
ATOM   2498  CA  ARG B  25      29.578 -14.220 -14.837  1.00 10.00      B   
ATOM   2499  CB  ARG B  25      30.647 -15.284 -14.558  1.00 10.00      B   
ATOM   2500  CG  ARG B  25      31.877 -15.176 -15.448  1.00 10.00      B   
ATOM   2501  CD  ARG B  25      32.849 -16.319 -15.204  1.00 10.00      B   
ATOM   2502  NE  ARG B  25      33.322 -16.366 -13.821  1.00 10.00      B   
ATOM   2503  HE  ARG B  25      32.879 -15.770 -13.174  1.00 10.00      B   
ATOM   2504  CZ  ARG B  25      34.313 -17.151 -13.394  1.00 10.00      B   
ATOM   2505  NH1 ARG B  25      34.946 -17.959 -14.243  1.00 10.00      B   
ATOM   2506 HH11 ARG B  25      35.721 -18.574 -13.905  1.00 10.00      B   
ATOM   2507 HH12 ARG B  25      34.673 -17.982 -15.249  1.00 10.00      B   
ATOM   2508  NH2 ARG B  25      34.661 -17.140 -12.110  1.00 10.00      B   
ATOM   2509 HH21 ARG B  25      34.163 -16.515 -11.437  1.00 10.00      B   
ATOM   2510 HH22 ARG B  25      35.434 -17.754 -11.768  1.00 10.00      B   
ATOM   2511  C   ARG B  25      28.347 -14.440 -13.964  1.00 10.00      B   
ATOM   2512  O   ARG B  25      28.235 -15.453 -13.268  1.00 10.00      B   
ATOM   2513  N   VAL B  26      27.427 -13.488 -14.001  1.00 10.00      B   
ATOM   2514  HN  VAL B  26      27.569 -12.705 -14.578  1.00 10.00      B   
ATOM   2515  CA  VAL B  26      26.201 -13.583 -13.221  1.00 10.00      B   
ATOM   2516  CB  VAL B  26      25.677 -12.192 -12.798  1.00 10.00      B   
ATOM   2517  CG1 VAL B  26      24.335 -12.310 -12.089  1.00 10.00      B   
ATOM   2518  CG2 VAL B  26      26.686 -11.503 -11.895  1.00 10.00      B   
ATOM   2519  C   VAL B  26      25.129 -14.317 -14.022  1.00 10.00      B   
ATOM   2520  O   VAL B  26      24.844 -13.949 -15.165  1.00 10.00      B   
ATOM   2521  N   PRO B  27      24.551 -15.384 -13.446  1.00 10.00      B   
ATOM   2522  CA  PRO B  27      23.506 -16.175 -14.107  1.00 10.00      B   
ATOM   2523  CB  PRO B  27      23.035 -17.128 -13.007  1.00 10.00      B   
ATOM   2524  CG  PRO B  27      24.206 -17.253 -12.100  1.00 10.00      B   
ATOM   2525  CD  PRO B  27      24.874 -15.910 -12.108  1.00 10.00      B   
ATOM   2526  C   PRO B  27      22.343 -15.307 -14.573  1.00 10.00      B   
ATOM   2527  O   PRO B  27      21.927 -14.387 -13.869  1.00 10.00      B   
ATOM   2528  N   VAL B  28      21.824 -15.611 -15.757  1.00 10.00      B   
ATOM   2529  HN  VAL B  28      22.202 -16.364 -16.262  1.00 10.00      B   
ATOM   2530  CA  VAL B  28      20.709 -14.862 -16.332  1.00 10.00      B   
ATOM   2531  CB  VAL B  28      20.315 -15.410 -17.722  1.00 10.00      B   
ATOM   2532  CG1 VAL B  28      19.231 -14.550 -18.357  1.00 10.00      B   
ATOM   2533  CG2 VAL B  28      21.532 -15.485 -18.631  1.00 10.00      B   
ATOM   2534  C   VAL B  28      19.494 -14.896 -15.410  1.00 10.00      B   
ATOM   2535  O   VAL B  28      18.751 -13.917 -15.306  1.00 10.00      B   
ATOM   2536  N   ILE B  29      19.318 -16.014 -14.714  1.00 10.00      B   
ATOM   2537  HN  ILE B  29      19.956 -16.752 -14.828  1.00 10.00      B   
ATOM   2538  CA  ILE B  29      18.197 -16.177 -13.794  1.00 10.00      B   
ATOM   2539  CB  ILE B  29      18.008 -17.646 -13.356  1.00 10.00      B   
ATOM   2540  CG1 ILE B  29      19.269 -18.174 -12.664  1.00 10.00      B   
ATOM   2541  CG2 ILE B  29      17.648 -18.515 -14.551  1.00 10.00      B   
ATOM   2542  CD1 ILE B  29      19.070 -19.502 -11.962  1.00 10.00      B   
ATOM   2543  C   ILE B  29      18.349 -15.289 -12.559  1.00 10.00      B   
ATOM   2544  O   ILE B  29      17.408 -15.122 -11.781  1.00 10.00      B   
ATOM   2545  N   LEU B  30      19.535 -14.719 -12.388  1.00 10.00      B   
ATOM   2546  HN  LEU B  30      20.246 -14.884 -13.045  1.00 10.00      B   
ATOM   2547  CA  LEU B  30      19.808 -13.848 -11.254  1.00 10.00      B   
ATOM   2548  CB  LEU B  30      21.082 -14.281 -10.525  1.00 10.00      B   
ATOM   2549  CG  LEU B  30      20.985 -15.566  -9.701  1.00 10.00      B   
ATOM   2550  CD1 LEU B  30      22.313 -15.866  -9.025  1.00 10.00      B   
ATOM   2551  CD2 LEU B  30      19.871 -15.461  -8.669  1.00 10.00      B   
ATOM   2552  C   LEU B  30      19.930 -12.397 -11.698  1.00 10.00      B   
ATOM   2553  O   LEU B  30      20.259 -11.526 -10.898  1.00 10.00      B   
ATOM   2554  N   HIS B  31      19.638 -12.143 -12.970  1.00 10.00      B   
ATOM   2555  HN  HIS B  31      19.363 -12.882 -13.553  1.00 10.00      B   
ATOM   2556  CA  HIS B  31      19.721 -10.795 -13.527  1.00 10.00      B   
ATOM   2557  CB  HIS B  31      19.413 -10.811 -15.027  1.00 10.00      B   
ATOM   2558  CG  HIS B  31      19.945  -9.630 -15.783  1.00 10.00      B   
ATOM   2559  ND1 HIS B  31      21.210  -9.595 -16.334  1.00 10.00      B   
ATOM   2560  HD1 HIS B  31      21.878 -10.319 -16.291  1.00 10.00      B   
ATOM   2561  CD2 HIS B  31      19.374  -8.440 -16.084  1.00 10.00      B   
ATOM   2562  CE1 HIS B  31      21.390  -8.438 -16.943  1.00 10.00      B   
ATOM   2563  NE2 HIS B  31      20.292  -7.720 -16.805  1.00 10.00      B   
ATOM   2564  HE2 HIS B  31      20.152  -6.819 -17.169  1.00 10.00      B   
ATOM   2565  C   HIS B  31      18.783  -9.839 -12.792  1.00 10.00      B   
ATOM   2566  O   HIS B  31      19.192  -8.758 -12.367  1.00 10.00      B   
ATOM   2567  N   THR B  32      17.527 -10.244 -12.646  1.00 10.00      B   
ATOM   2568  HN  THR B  32      17.255 -11.109 -13.018  1.00 10.00      B   
ATOM   2569  CA  THR B  32      16.537  -9.430 -11.949  1.00 10.00      B   
ATOM   2570  CB  THR B  32      15.122 -10.025 -12.070  1.00 10.00      B   
ATOM   2571  OG1 THR B  32      15.066 -10.855 -13.241  1.00 10.00      B   
ATOM   2572  HG1 THR B  32      14.766 -11.739 -12.992  1.00 10.00      B   
ATOM   2573  CG2 THR B  32      14.085  -8.919 -12.188  1.00 10.00      B   
ATOM   2574  C   THR B  32      16.915  -9.235 -10.474  1.00 10.00      B   
ATOM   2575  O   THR B  32      16.991  -8.097 -10.006  1.00 10.00      B   
ATOM   2576  N   PRO B  33      17.150 -10.331  -9.712  1.00 10.00      B   
ATOM   2577  CA  PRO B  33      17.546 -10.236  -8.300  1.00 10.00      B   
ATOM   2578  CB  PRO B  33      17.895 -11.679  -7.933  1.00 10.00      B   
ATOM   2579  CG  PRO B  33      17.064 -12.501  -8.849  1.00 10.00      B   
ATOM   2580  CD  PRO B  33      17.007 -11.738 -10.139  1.00 10.00      B   
ATOM   2581  C   PRO B  33      18.770  -9.340  -8.106  1.00 10.00      B   
ATOM   2582  O   PRO B  33      18.847  -8.587  -7.135  1.00 10.00      B   
ATOM   2583  N   LEU B  34      19.721  -9.418  -9.037  1.00 10.00      B   
ATOM   2584  HN  LEU B  34      19.609 -10.044  -9.789  1.00 10.00      B   
ATOM   2585  CA  LEU B  34      20.933  -8.610  -8.963  1.00 10.00      B   
ATOM   2586  CB  LEU B  34      21.898  -8.970 -10.097  1.00 10.00      B   
ATOM   2587  CG  LEU B  34      23.286  -8.324 -10.028  1.00 10.00      B   
ATOM   2588  CD1 LEU B  34      24.087  -8.902  -8.871  1.00 10.00      B   
ATOM   2589  CD2 LEU B  34      24.028  -8.502 -11.343  1.00 10.00      B   
ATOM   2590  C   LEU B  34      20.595  -7.126  -9.018  1.00 10.00      B   
ATOM   2591  O   LEU B  34      21.132  -6.328  -8.247  1.00 10.00      B   
ATOM   2592  N   MET B  35      19.697  -6.763  -9.932  1.00 10.00      B   
ATOM   2593  HN  MET B  35      19.312  -7.449 -10.517  1.00 10.00      B   
ATOM   2594  CA  MET B  35      19.273  -5.373 -10.085  1.00 10.00      B   
ATOM   2595  CB  MET B  35      18.378  -5.208 -11.321  1.00 10.00      B   
ATOM   2596  CG  MET B  35      18.060  -3.762 -11.678  1.00 10.00      B   
ATOM   2597  SD  MET B  35      16.830  -3.613 -12.993  1.00 10.00      B   
ATOM   2598  CE  MET B  35      15.370  -4.249 -12.170  1.00 10.00      B   
ATOM   2599  C   MET B  35      18.536  -4.913  -8.832  1.00 10.00      B   
ATOM   2600  O   MET B  35      18.628  -3.753  -8.428  1.00 10.00      B   
ATOM   2601  N   SER B  36      17.815  -5.837  -8.216  1.00 10.00      B   
ATOM   2602  HN  SER B  36      17.776  -6.743  -8.595  1.00 10.00      B   
ATOM   2603  CA  SER B  36      17.074  -5.548  -7.003  1.00 10.00      B   
ATOM   2604  CB  SER B  36      16.093  -6.688  -6.723  1.00 10.00      B   
ATOM   2605  OG  SER B  36      15.380  -6.490  -5.513  1.00 10.00      B   
ATOM   2606  HG  SER B  36      15.977  -6.150  -4.835  1.00 10.00      B   
ATOM   2607  C   SER B  36      18.036  -5.373  -5.829  1.00 10.00      B   
ATOM   2608  O   SER B  36      17.899  -4.440  -5.038  1.00 10.00      B   
ATOM   2609  N   GLY B  37      19.012  -6.270  -5.736  1.00 10.00      B   
ATOM   2610  HN  GLY B  37      19.058  -6.997  -6.397  1.00 10.00      B   
ATOM   2611  CA  GLY B  37      19.992  -6.217  -4.670  1.00 10.00      B   
ATOM   2612  C   GLY B  37      20.809  -4.944  -4.691  1.00 10.00      B   
ATOM   2613  O   GLY B  37      21.041  -4.334  -3.647  1.00 10.00      B   
ATOM   2614  N   SER B  38      21.240  -4.534  -5.877  1.00 10.00      B   
ATOM   2615  HN  SER B  38      21.029  -5.063  -6.677  1.00 10.00      B   
ATOM   2616  CA  SER B  38      22.028  -3.321  -6.016  1.00 10.00      B   
ATOM   2617  CB  SER B  38      22.623  -3.229  -7.422  1.00 10.00      B   
ATOM   2618  OG  SER B  38      21.702  -3.700  -8.392  1.00 10.00      B   
ATOM   2619  HG  SER B  38      21.883  -4.631  -8.579  1.00 10.00      B   
ATOM   2620  C   SER B  38      21.181  -2.090  -5.711  1.00 10.00      B   
ATOM   2621  O   SER B  38      21.664  -1.109  -5.145  1.00 10.00      B   
ATOM   2622  N   ASN B  39      19.906  -2.156  -6.074  1.00 10.00      B   
ATOM   2623  HN  ASN B  39      19.574  -2.968  -6.519  1.00 10.00      B   
ATOM   2624  CA  ASN B  39      18.993  -1.047  -5.835  1.00 10.00      B   
ATOM   2625  CB  ASN B  39      17.738  -1.170  -6.702  1.00 10.00      B   
ATOM   2626  CG  ASN B  39      17.091   0.172  -6.989  1.00 10.00      B   
ATOM   2627  OD1 ASN B  39      17.759   1.208  -7.009  1.00 10.00      B   
ATOM   2628  ND2 ASN B  39      15.790   0.162  -7.223  1.00 10.00      B   
ATOM   2629 HD21 ASN B  39      15.322  -0.699  -7.198  1.00 10.00      B   
ATOM   2630 HD22 ASN B  39      15.345   1.014  -7.421  1.00 10.00      B   
ATOM   2631  C   ASN B  39      18.621  -0.967  -4.359  1.00 10.00      B   
ATOM   2632  O   ASN B  39      18.347   0.110  -3.838  1.00 10.00      B   
ATOM   2633  N   PHE B  40      18.636  -2.113  -3.687  1.00 10.00      B   
ATOM   2634  HN  PHE B  40      18.859  -2.943  -4.164  1.00 10.00      B   
ATOM   2635  CA  PHE B  40      18.312  -2.180  -2.264  1.00 10.00      B   
ATOM   2636  CB  PHE B  40      18.246  -3.637  -1.793  1.00 10.00      B   
ATOM   2637  CG  PHE B  40      17.957  -3.796  -0.326  1.00 10.00      B   
ATOM   2638  CD1 PHE B  40      16.751  -3.375   0.209  1.00 10.00      B   
ATOM   2639  CD2 PHE B  40      18.896  -4.370   0.519  1.00 10.00      B   
ATOM   2640  CE1 PHE B  40      16.483  -3.521   1.556  1.00 10.00      B   
ATOM   2641  CE2 PHE B  40      18.636  -4.519   1.870  1.00 10.00      B   
ATOM   2642  CZ  PHE B  40      17.427  -4.093   2.389  1.00 10.00      B   
ATOM   2643  C   PHE B  40      19.339  -1.406  -1.446  1.00 10.00      B   
ATOM   2644  O   PHE B  40      19.022  -0.847  -0.394  1.00 10.00      B   
ATOM   2645  N   ILE B  41      20.566  -1.363  -1.947  1.00 10.00      B   
ATOM   2646  HN  ILE B  41      20.751  -1.829  -2.791  1.00 10.00      B   
ATOM   2647  CA  ILE B  41      21.646  -0.648  -1.278  1.00 10.00      B   
ATOM   2648  CB  ILE B  41      23.004  -0.903  -1.968  1.00 10.00      B   
ATOM   2649  CG1 ILE B  41      23.232  -2.406  -2.156  1.00 10.00      B   
ATOM   2650  CG2 ILE B  41      24.144  -0.292  -1.162  1.00 10.00      B   
ATOM   2651  CD1 ILE B  41      24.435  -2.744  -3.012  1.00 10.00      B   
ATOM   2652  C   ILE B  41      21.350   0.853  -1.261  1.00 10.00      B   
ATOM   2653  O   ILE B  41      21.827   1.586  -0.397  1.00 10.00      B   
ATOM   2654  N   HIS B  42      20.524   1.295  -2.206  1.00 10.00      B   
ATOM   2655  HN  HIS B  42      20.155   0.657  -2.852  1.00 10.00      B   
ATOM   2656  CA  HIS B  42      20.143   2.701  -2.305  1.00 10.00      B   
ATOM   2657  CB  HIS B  42      19.476   2.990  -3.654  1.00 10.00      B   
ATOM   2658  CG  HIS B  42      20.433   3.238  -4.779  1.00 10.00      B   
ATOM   2659  ND1 HIS B  42      21.075   4.443  -4.966  1.00 10.00      B   
ATOM   2660  HD1 HIS B  42      20.994   5.232  -4.384  1.00 10.00      B   
ATOM   2661  CD2 HIS B  42      20.847   2.434  -5.788  1.00 10.00      B   
ATOM   2662  CE1 HIS B  42      21.840   4.371  -6.035  1.00 10.00      B   
ATOM   2663  NE2 HIS B  42      21.720   3.164  -6.553  1.00 10.00      B   
ATOM   2664  HE2 HIS B  42      22.178   2.842  -7.359  1.00 10.00      B   
ATOM   2665  C   HIS B  42      19.193   3.082  -1.173  1.00 10.00      B   
ATOM   2666  O   HIS B  42      18.860   4.251  -0.997  1.00 10.00      B   
ATOM   2667  N   GLY B  43      18.767   2.080  -0.405  1.00 10.00      B   
ATOM   2668  HN  GLY B  43      19.075   1.168  -0.597  1.00 10.00      B   
ATOM   2669  CA  GLY B  43      17.862   2.313   0.705  1.00 10.00      B   
ATOM   2670  C   GLY B  43      18.527   3.060   1.844  1.00 10.00      B   
ATOM   2671  O   GLY B  43      17.853   3.567   2.743  1.00 10.00      B   
ATOM   2672  N   VAL B  44      19.854   3.142   1.802  1.00 10.00      B   
ATOM   2673  HN  VAL B  44      20.335   2.718   1.058  1.00 10.00      B   
ATOM   2674  CA  VAL B  44      20.614   3.839   2.836  1.00 10.00      B   
ATOM   2675  CB  VAL B  44      22.121   3.504   2.778  1.00 10.00      B   
ATOM   2676  CG1 VAL B  44      22.349   2.012   2.973  1.00 10.00      B   
ATOM   2677  CG2 VAL B  44      22.741   3.983   1.470  1.00 10.00      B   
ATOM   2678  C   VAL B  44      20.424   5.352   2.734  1.00 10.00      B   
ATOM   2679  O   VAL B  44      20.885   6.105   3.591  1.00 10.00      B   
ATOM   2680  N   VAL B  45      19.732   5.789   1.684  1.00 10.00      B   
ATOM   2681  HN  VAL B  45      19.392   5.138   1.032  1.00 10.00      B   
ATOM   2682  CA  VAL B  45      19.472   7.209   1.466  1.00 10.00      B   
ATOM   2683  CB  VAL B  45      18.889   7.468   0.054  1.00 10.00      B   
ATOM   2684  CG1 VAL B  45      17.442   7.000  -0.052  1.00 10.00      B   
ATOM   2685  CG2 VAL B  45      19.027   8.931  -0.342  1.00 10.00      B   
ATOM   2686  C   VAL B  45      18.537   7.768   2.542  1.00 10.00      B   
ATOM   2687  O   VAL B  45      18.503   8.978   2.791  1.00 10.00      B   
ATOM   2688  N   VAL B  46      17.799   6.876   3.204  1.00 10.00      B   
ATOM   2689  HN  VAL B  46      17.876   5.925   2.973  1.00 10.00      B   
ATOM   2690  CA  VAL B  46      16.879   7.279   4.260  1.00 10.00      B   
ATOM   2691  CB  VAL B  46      15.977   6.109   4.723  1.00 10.00      B   
ATOM   2692  CG1 VAL B  46      16.760   5.070   5.515  1.00 10.00      B   
ATOM   2693  CG2 VAL B  46      14.788   6.622   5.522  1.00 10.00      B   
ATOM   2694  C   VAL B  46      17.650   7.865   5.445  1.00 10.00      B   
ATOM   2695  O   VAL B  46      17.134   8.705   6.187  1.00 10.00      B   
ATOM   2696  N   VAL B  47      18.901   7.436   5.598  1.00 10.00      B   
ATOM   2697  HN  VAL B  47      19.262   6.776   4.966  1.00 10.00      B   
ATOM   2698  CA  VAL B  47      19.750   7.930   6.672  1.00 10.00      B   
ATOM   2699  CB  VAL B  47      21.059   7.120   6.782  1.00 10.00      B   
ATOM   2700  CG1 VAL B  47      21.888   7.594   7.969  1.00 10.00      B   
ATOM   2701  CG2 VAL B  47      20.757   5.633   6.896  1.00 10.00      B   
ATOM   2702  C   VAL B  47      20.079   9.395   6.414  1.00 10.00      B   
ATOM   2703  O   VAL B  47      20.007  10.231   7.319  1.00 10.00      B   
ATOM   2704  N   GLY B  48      20.401   9.697   5.159  1.00 10.00      B   
ATOM   2705  HN  GLY B  48      20.421   8.987   4.483  1.00 10.00      B   
ATOM   2706  CA  GLY B  48      20.721  11.055   4.777  1.00 10.00      B   
ATOM   2707  C   GLY B  48      19.513  11.956   4.891  1.00 10.00      B   
ATOM   2708  O   GLY B  48      19.636  13.129   5.245  1.00 10.00      B   
ATOM   2709  N   ALA B  49      18.339  11.399   4.600  1.00 10.00      B   
ATOM   2710  HN  ALA B  49      18.315  10.459   4.313  1.00 10.00      B   
ATOM   2711  CA  ALA B  49      17.092  12.149   4.689  1.00 10.00      B   
ATOM   2712  CB  ALA B  49      15.922  11.294   4.229  1.00 10.00      B   
ATOM   2713  C   ALA B  49      16.875  12.620   6.120  1.00 10.00      B   
ATOM   2714  O   ALA B  49      16.471  13.760   6.355  1.00 10.00      B   
ATOM   2715  N   MET B  50      17.166  11.739   7.074  1.00 10.00      B   
ATOM   2716  HN  MET B  50      17.478  10.843   6.817  1.00 10.00      B   
ATOM   2717  CA  MET B  50      17.021  12.069   8.488  1.00 10.00      B   
ATOM   2718  CB  MET B  50      17.262  10.843   9.374  1.00 10.00      B   
ATOM   2719  CG  MET B  50      16.994  11.100  10.851  1.00 10.00      B   
ATOM   2720  SD  MET B  50      17.782   9.892  11.935  1.00 10.00      B   
ATOM   2721  CE  MET B  50      17.341  10.560  13.538  1.00 10.00      B   
ATOM   2722  C   MET B  50      17.988  13.185   8.871  1.00 10.00      B   
ATOM   2723  O   MET B  50      17.676  14.029   9.710  1.00 10.00      B   
ATOM   2724  N   VAL B  51      19.159  13.186   8.242  1.00 10.00      B   
ATOM   2725  HN  VAL B  51      19.345  12.487   7.580  1.00 10.00      B   
ATOM   2726  CA  VAL B  51      20.169  14.207   8.503  1.00 10.00      B   
ATOM   2727  CB  VAL B  51      21.502  13.896   7.781  1.00 10.00      B   
ATOM   2728  CG1 VAL B  51      22.521  15.003   8.012  1.00 10.00      B   
ATOM   2729  CG2 VAL B  51      22.055  12.555   8.239  1.00 10.00      B   
ATOM   2730  C   VAL B  51      19.648  15.572   8.054  1.00 10.00      B   
ATOM   2731  O   VAL B  51      19.760  16.563   8.777  1.00 10.00      B   
ATOM   2732  N   VAL B  52      19.052  15.606   6.865  1.00 10.00      B   
ATOM   2733  HN  VAL B  52      18.984  14.778   6.338  1.00 10.00      B   
ATOM   2734  CA  VAL B  52      18.498  16.840   6.324  1.00 10.00      B   
ATOM   2735  CB  VAL B  52      17.998  16.650   4.874  1.00 10.00      B   
ATOM   2736  CG1 VAL B  52      17.476  17.961   4.302  1.00 10.00      B   
ATOM   2737  CG2 VAL B  52      19.109  16.093   3.996  1.00 10.00      B   
ATOM   2738  C   VAL B  52      17.346  17.321   7.201  1.00 10.00      B   
ATOM   2739  O   VAL B  52      17.194  18.519   7.442  1.00 10.00      B   
ATOM   2740  N   LEU B  53      16.552  16.370   7.689  1.00 10.00      B   
ATOM   2741  HN  LEU B  53      16.731  15.435   7.451  1.00 10.00      B   
ATOM   2742  CA  LEU B  53      15.415  16.674   8.552  1.00 10.00      B   
ATOM   2743  CB  LEU B  53      14.533  15.433   8.739  1.00 10.00      B   
ATOM   2744  CG  LEU B  53      13.236  15.631   9.531  1.00 10.00      B   
ATOM   2745  CD1 LEU B  53      12.364  16.696   8.882  1.00 10.00      B   
ATOM   2746  CD2 LEU B  53      12.473  14.321   9.658  1.00 10.00      B   
ATOM   2747  C   LEU B  53      15.885  17.198   9.906  1.00 10.00      B   
ATOM   2748  O   LEU B  53      15.257  18.077  10.499  1.00 10.00      B   
ATOM   2749  N   GLY B  54      16.997  16.659  10.389  1.00 10.00      B   
ATOM   2750  HN  GLY B  54      17.448  15.949   9.879  1.00 10.00      B   
ATOM   2751  CA  GLY B  54      17.539  17.089  11.664  1.00 10.00      B   
ATOM   2752  C   GLY B  54      18.215  18.446  11.576  1.00 10.00      B   
ATOM   2753  O   GLY B  54      18.293  19.177  12.565  1.00 10.00      B   
ATOM   2754  N   HIS B  55      18.697  18.784  10.386  1.00 10.00      B   
ATOM   2755  HN  HIS B  55      18.602  18.157   9.637  1.00 10.00      B   
ATOM   2756  CA  HIS B  55      19.371  20.060  10.160  1.00 10.00      B   
ATOM   2757  CB  HIS B  55      20.525  19.894   9.165  1.00 10.00      B   
ATOM   2758  CG  HIS B  55      21.822  19.471   9.785  1.00 10.00      B   
ATOM   2759  ND1 HIS B  55      22.882  20.335   9.973  1.00 10.00      B   
ATOM   2760  HD1 HIS B  55      22.892  21.290   9.747  1.00 10.00      B   
ATOM   2761  CD2 HIS B  55      22.236  18.265  10.242  1.00 10.00      B   
ATOM   2762  CE1 HIS B  55      23.889  19.678  10.517  1.00 10.00      B   
ATOM   2763  NE2 HIS B  55      23.523  18.424  10.689  1.00 10.00      B   
ATOM   2764  HE2 HIS B  55      24.087  17.716  11.074  1.00 10.00      B   
ATOM   2765  C   HIS B  55      18.399  21.115   9.643  1.00 10.00      B   
ATOM   2766  O   HIS B  55      18.806  22.218   9.278  1.00 10.00      B   
ATOM   2767  N   ALA B  56      17.119  20.775   9.607  1.00 10.00      B   
ATOM   2768  HN  ALA B  56      16.851  19.884   9.918  1.00 10.00      B   
ATOM   2769  CA  ALA B  56      16.096  21.694   9.122  1.00 10.00      B   
ATOM   2770  CB  ALA B  56      14.802  20.946   8.853  1.00 10.00      B   
ATOM   2771  C   ALA B  56      15.861  22.824  10.117  1.00 10.00      B   
ATOM   2772  O   ALA B  56      15.726  22.584  11.320  1.00 10.00      B   
ATOM   2773  N   GLU B  57      15.811  24.053   9.615  1.00 10.00      B   
ATOM   2774  HN  GLU B  57      15.916  24.184   8.646  1.00 10.00      B   
ATOM   2775  CA  GLU B  57      15.599  25.215  10.465  1.00 10.00      B   
ATOM   2776  CB  GLU B  57      16.708  26.244  10.242  1.00 10.00      B   
ATOM   2777  CG  GLU B  57      18.091  25.759  10.642  1.00 10.00      B   
ATOM   2778  CD  GLU B  57      19.192  26.578  10.012  1.00 10.00      B   
ATOM   2779  OE1 GLU B  57      19.826  26.084   9.056  1.00 10.00      B   
ATOM   2780  OE2 GLU B  57      19.423  27.720  10.463  1.00 10.00      B   
ATOM   2781  C   GLU B  57      14.241  25.845  10.189  1.00 10.00      B   
ATOM   2782  O   GLU B  57      13.441  26.051  11.102  1.00 10.00      B   
ATOM   2783  N   THR B  58      13.975  26.139   8.925  1.00 10.00      B   
ATOM   2784  HN  THR B  58      14.646  25.933   8.230  1.00 10.00      B   
ATOM   2785  CA  THR B  58      12.708  26.745   8.539  1.00 10.00      B   
ATOM   2786  CB  THR B  58      12.865  27.680   7.321  1.00 10.00      B   
ATOM   2787  OG1 THR B  58      13.513  26.985   6.246  1.00 10.00      B   
ATOM   2788  HG1 THR B  58      14.363  26.628   6.554  1.00 10.00      B   
ATOM   2789  CG2 THR B  58      13.675  28.911   7.696  1.00 10.00      B   
ATOM   2790  C   THR B  58      11.668  25.671   8.230  1.00 10.00      B   
ATOM   2791  O   THR B  58      12.018  24.517   7.959  1.00 10.00      B   
ATOM   2792  N   GLY B  59      10.395  26.055   8.267  1.00 10.00      B   
ATOM   2793  HN  GLY B  59      10.181  26.990   8.483  1.00 10.00      B   
ATOM   2794  CA  GLY B  59       9.317  25.122   7.995  1.00 10.00      B   
ATOM   2795  C   GLY B  59       9.414  24.497   6.618  1.00 10.00      B   
ATOM   2796  O   GLY B  59       9.120  23.313   6.448  1.00 10.00      B   
ATOM   2797  N   LEU B  60       9.826  25.293   5.637  1.00 10.00      B   
ATOM   2798  HN  LEU B  60      10.022  26.233   5.838  1.00 10.00      B   
ATOM   2799  CA  LEU B  60       9.972  24.819   4.267  1.00 10.00      B   
ATOM   2800  CB  LEU B  60      10.396  25.969   3.352  1.00 10.00      B   
ATOM   2801  CG  LEU B  60      10.410  25.676   1.850  1.00 10.00      B   
ATOM   2802  CD1 LEU B  60       8.996  25.454   1.331  1.00 10.00      B   
ATOM   2803  CD2 LEU B  60      11.095  26.806   1.094  1.00 10.00      B   
ATOM   2804  C   LEU B  60      10.987  23.683   4.187  1.00 10.00      B   
ATOM   2805  O   LEU B  60      10.733  22.649   3.563  1.00 10.00      B   
ATOM   2806  N   GLU B  61      12.126  23.872   4.842  1.00 10.00      B   
ATOM   2807  HN  GLU B  61      12.260  24.707   5.338  1.00 10.00      B   
ATOM   2808  CA  GLU B  61      13.179  22.866   4.847  1.00 10.00      B   
ATOM   2809  CB  GLU B  61      14.425  23.396   5.561  1.00 10.00      B   
ATOM   2810  CG  GLU B  61      15.088  24.574   4.866  1.00 10.00      B   
ATOM   2811  CD  GLU B  61      16.099  25.274   5.750  1.00 10.00      B   
ATOM   2812  OE1 GLU B  61      15.756  25.588   6.913  1.00 10.00      B   
ATOM   2813  OE2 GLU B  61      17.229  25.527   5.282  1.00 10.00      B   
ATOM   2814  C   GLU B  61      12.698  21.588   5.522  1.00 10.00      B   
ATOM   2815  O   GLU B  61      13.010  20.483   5.075  1.00 10.00      B   
ATOM   2816  N   LYS B  62      11.927  21.750   6.593  1.00 10.00      B   
ATOM   2817  HN  LYS B  62      11.714  22.661   6.892  1.00 10.00      B   
ATOM   2818  CA  LYS B  62      11.393  20.616   7.338  1.00 10.00      B   
ATOM   2819  CB  LYS B  62      10.626  21.095   8.573  1.00 10.00      B   
ATOM   2820  CG  LYS B  62      11.479  21.875   9.556  1.00 10.00      B   
ATOM   2821  CD  LYS B  62      10.674  22.338  10.755  1.00 10.00      B   
ATOM   2822  CE  LYS B  62      11.537  23.136  11.717  1.00 10.00      B   
ATOM   2823  NZ  LYS B  62      10.826  23.438  12.986  1.00 10.00      B   
ATOM   2824  HZ1 LYS B  62      10.024  24.077  12.808  1.00 10.00      B   
ATOM   2825  HZ2 LYS B  62      11.470  23.897  13.661  1.00 10.00      B   
ATOM   2826  HZ3 LYS B  62      10.468  22.562  13.414  1.00 10.00      B   
ATOM   2827  C   LYS B  62      10.493  19.757   6.461  1.00 10.00      B   
ATOM   2828  O   LYS B  62      10.536  18.530   6.527  1.00 10.00      B   
ATOM   2829  N   LEU B  63       9.691  20.411   5.632  1.00 10.00      B   
ATOM   2830  HN  LEU B  63       9.709  21.391   5.622  1.00 10.00      B   
ATOM   2831  CA  LEU B  63       8.780  19.709   4.740  1.00 10.00      B   
ATOM   2832  CB  LEU B  63       7.874  20.699   4.006  1.00 10.00      B   
ATOM   2833  CG  LEU B  63       6.963  21.565   4.878  1.00 10.00      B   
ATOM   2834  CD1 LEU B  63       6.231  22.590   4.023  1.00 10.00      B   
ATOM   2835  CD2 LEU B  63       5.973  20.700   5.644  1.00 10.00      B   
ATOM   2836  C   LEU B  63       9.547  18.856   3.735  1.00 10.00      B   
ATOM   2837  O   LEU B  63       9.217  17.691   3.519  1.00 10.00      B   
ATOM   2838  N   ILE B  64      10.581  19.439   3.138  1.00 10.00      B   
ATOM   2839  HN  ILE B  64      10.803  20.368   3.368  1.00 10.00      B   
ATOM   2840  CA  ILE B  64      11.398  18.735   2.152  1.00 10.00      B   
ATOM   2841  CB  ILE B  64      12.490  19.654   1.561  1.00 10.00      B   
ATOM   2842  CG1 ILE B  64      11.867  20.943   1.019  1.00 10.00      B   
ATOM   2843  CG2 ILE B  64      13.267  18.937   0.463  1.00 10.00      B   
ATOM   2844  CD1 ILE B  64      12.881  21.994   0.618  1.00 10.00      B   
ATOM   2845  C   ILE B  64      12.051  17.491   2.762  1.00 10.00      B   
ATOM   2846  O   ILE B  64      12.038  16.414   2.165  1.00 10.00      B   
ATOM   2847  N   GLY B  65      12.611  17.647   3.954  1.00 10.00      B   
ATOM   2848  HN  GLY B  65      12.583  18.527   4.388  1.00 10.00      B   
ATOM   2849  CA  GLY B  65      13.260  16.533   4.619  1.00 10.00      B   
ATOM   2850  C   GLY B  65      12.276  15.464   5.044  1.00 10.00      B   
ATOM   2851  O   GLY B  65      12.530  14.271   4.872  1.00 10.00      B   
ATOM   2852  N   PHE B  66      11.145  15.894   5.589  1.00 10.00      B   
ATOM   2853  HN  PHE B  66      11.008  16.863   5.698  1.00 10.00      B   
ATOM   2854  CA  PHE B  66      10.104  14.979   6.044  1.00 10.00      B   
ATOM   2855  CB  PHE B  66       8.946  15.762   6.676  1.00 10.00      B   
ATOM   2856  CG  PHE B  66       7.813  14.903   7.159  1.00 10.00      B   
ATOM   2857  CD1 PHE B  66       7.933  14.164   8.325  1.00 10.00      B   
ATOM   2858  CD2 PHE B  66       6.627  14.835   6.447  1.00 10.00      B   
ATOM   2859  CE1 PHE B  66       6.892  13.373   8.770  1.00 10.00      B   
ATOM   2860  CE2 PHE B  66       5.582  14.046   6.886  1.00 10.00      B   
ATOM   2861  CZ  PHE B  66       5.715  13.313   8.049  1.00 10.00      B   
ATOM   2862  C   PHE B  66       9.597  14.106   4.900  1.00 10.00      B   
ATOM   2863  O   PHE B  66       9.493  12.887   5.037  1.00 10.00      B   
ATOM   2864  N   LEU B  67       9.306  14.731   3.767  1.00 10.00      B   
ATOM   2865  HN  LEU B  67       9.429  15.704   3.709  1.00 10.00      B   
ATOM   2866  CA  LEU B  67       8.808  14.008   2.606  1.00 10.00      B   
ATOM   2867  CB  LEU B  67       8.257  14.978   1.558  1.00 10.00      B   
ATOM   2868  CG  LEU B  67       7.153  15.936   2.027  1.00 10.00      B   
ATOM   2869  CD1 LEU B  67       6.732  16.863   0.898  1.00 10.00      B   
ATOM   2870  CD2 LEU B  67       5.955  15.168   2.568  1.00 10.00      B   
ATOM   2871  C   LEU B  67       9.894  13.123   2.001  1.00 10.00      B   
ATOM   2872  O   LEU B  67       9.598  12.133   1.329  1.00 10.00      B   
ATOM   2873  N   GLY B  68      11.149  13.482   2.251  1.00 10.00      B   
ATOM   2874  HN  GLY B  68      11.320  14.283   2.793  1.00 10.00      B   
ATOM   2875  CA  GLY B  68      12.267  12.713   1.735  1.00 10.00      B   
ATOM   2876  C   GLY B  68      12.340  11.333   2.354  1.00 10.00      B   
ATOM   2877  O   GLY B  68      12.746  10.368   1.702  1.00 10.00      B   
ATOM   2878  N   VAL B  69      11.935  11.238   3.615  1.00 10.00      B   
ATOM   2879  HN  VAL B  69      11.623  12.046   4.080  1.00 10.00      B   
ATOM   2880  CA  VAL B  69      11.941   9.969   4.330  1.00 10.00      B   
ATOM   2881  CB  VAL B  69      11.622  10.165   5.828  1.00 10.00      B   
ATOM   2882  CG1 VAL B  69      11.784   8.859   6.593  1.00 10.00      B   
ATOM   2883  CG2 VAL B  69      12.498  11.255   6.431  1.00 10.00      B   
ATOM   2884  C   VAL B  69      10.912   9.022   3.719  1.00 10.00      B   
ATOM   2885  O   VAL B  69      11.157   7.825   3.576  1.00 10.00      B   
ATOM   2886  N   ILE B  70       9.767   9.579   3.333  1.00 10.00      B   
ATOM   2887  HN  ILE B  70       9.645  10.545   3.454  1.00 10.00      B   
ATOM   2888  CA  ILE B  70       8.687   8.794   2.731  1.00 10.00      B   
ATOM   2889  CB  ILE B  70       7.405   9.640   2.562  1.00 10.00      B   
ATOM   2890  CG1 ILE B  70       7.062  10.350   3.877  1.00 10.00      B   
ATOM   2891  CG2 ILE B  70       6.233   8.784   2.093  1.00 10.00      B   
ATOM   2892  CD1 ILE B  70       5.946  11.361   3.757  1.00 10.00      B   
ATOM   2893  C   ILE B  70       9.122   8.252   1.369  1.00 10.00      B   
ATOM   2894  O   ILE B  70       8.673   7.188   0.932  1.00 10.00      B   
ATOM   2895  N   LEU B  71      10.005   8.986   0.705  1.00 10.00      B   
ATOM   2896  HN  LEU B  71      10.325   9.826   1.101  1.00 10.00      B   
ATOM   2897  CA  LEU B  71      10.510   8.580  -0.596  1.00 10.00      B   
ATOM   2898  CB  LEU B  71      11.296   9.727  -1.238  1.00 10.00      B   
ATOM   2899  CG  LEU B  71      11.828   9.477  -2.651  1.00 10.00      B   
ATOM   2900  CD1 LEU B  71      10.683   9.345  -3.644  1.00 10.00      B   
ATOM   2901  CD2 LEU B  71      12.777  10.590  -3.066  1.00 10.00      B   
ATOM   2902  C   LEU B  71      11.390   7.341  -0.459  1.00 10.00      B   
ATOM   2903  O   LEU B  71      11.215   6.356  -1.180  1.00 10.00      B   
ATOM   2904  N   GLY B  72      12.314   7.393   0.495  1.00 10.00      B   
ATOM   2905  HN  GLY B  72      12.383   8.201   1.049  1.00 10.00      B   
ATOM   2906  CA  GLY B  72      13.221   6.283   0.728  1.00 10.00      B   
ATOM   2907  C   GLY B  72      12.518   5.072   1.307  1.00 10.00      B   
ATOM   2908  O   GLY B  72      13.021   3.949   1.212  1.00 10.00      B   
ATOM   2909  N   ALA B  73      11.347   5.301   1.895  1.00 10.00      B   
ATOM   2910  HN  ALA B  73      11.008   6.221   1.930  1.00 10.00      B   
ATOM   2911  CA  ALA B  73      10.558   4.234   2.496  1.00 10.00      B   
ATOM   2912  CB  ALA B  73       9.281   4.796   3.100  1.00 10.00      B   
ATOM   2913  C   ALA B  73      10.238   3.135   1.484  1.00 10.00      B   
ATOM   2914  O   ALA B  73      10.217   1.951   1.828  1.00 10.00      B   
ATOM   2915  N   ALA B  74      10.008   3.530   0.233  1.00 10.00      B   
ATOM   2916  HN  ALA B  74      10.047   4.488   0.018  1.00 10.00      B   
ATOM   2917  CA  ALA B  74       9.692   2.576  -0.827  1.00 10.00      B   
ATOM   2918  CB  ALA B  74       9.263   3.297  -2.096  1.00 10.00      B   
ATOM   2919  C   ALA B  74      10.873   1.657  -1.116  1.00 10.00      B   
ATOM   2920  O   ALA B  74      10.698   0.475  -1.400  1.00 10.00      B   
ATOM   2921  N   ASN B  75      12.079   2.198  -1.025  1.00 10.00      B   
ATOM   2922  HN  ASN B  75      12.166   3.138  -0.768  1.00 10.00      B   
ATOM   2923  CA  ASN B  75      13.280   1.415  -1.286  1.00 10.00      B   
ATOM   2924  CB  ASN B  75      14.461   2.320  -1.633  1.00 10.00      B   
ATOM   2925  CG  ASN B  75      15.470   1.637  -2.541  1.00 10.00      B   
ATOM   2926  OD1 ASN B  75      15.462   1.836  -3.755  1.00 10.00      B   
ATOM   2927  ND2 ASN B  75      16.336   0.816  -1.969  1.00 10.00      B   
ATOM   2928 HD21 ASN B  75      16.283   0.685  -0.998  1.00 10.00      B   
ATOM   2929 HD22 ASN B  75      17.003   0.380  -2.542  1.00 10.00      B   
ATOM   2930  C   ASN B  75      13.632   0.553  -0.085  1.00 10.00      B   
ATOM   2931  O   ASN B  75      14.269  -0.488  -0.222  1.00 10.00      B   
ATOM   2932  N   ALA B  76      13.219   0.995   1.092  1.00 10.00      B   
ATOM   2933  HN  ALA B  76      12.729   1.844   1.141  1.00 10.00      B   
ATOM   2934  CA  ALA B  76      13.494   0.258   2.318  1.00 10.00      B   
ATOM   2935  CB  ALA B  76      13.464   1.191   3.519  1.00 10.00      B   
ATOM   2936  C   ALA B  76      12.506  -0.889   2.504  1.00 10.00      B   
ATOM   2937  O   ALA B  76      12.903  -2.046   2.638  1.00 10.00      B   
ATOM   2938  N   ALA B  77      11.219  -0.564   2.501  1.00 10.00      B   
ATOM   2939  HN  ALA B  77      10.960   0.377   2.372  1.00 10.00      B   
ATOM   2940  CA  ALA B  77      10.179  -1.570   2.683  1.00 10.00      B   
ATOM   2941  CB  ALA B  77       8.854  -0.911   3.029  1.00 10.00      B   
ATOM   2942  C   ALA B  77      10.038  -2.453   1.447  1.00 10.00      B   
ATOM   2943  O   ALA B  77      10.212  -3.672   1.521  1.00 10.00      B   
ATOM   2944  N   GLY B  78       9.732  -1.828   0.311  1.00 10.00      B   
ATOM   2945  HN  GLY B  78       9.612  -0.855   0.316  1.00 10.00      B   
ATOM   2946  CA  GLY B  78       9.569  -2.566  -0.930  1.00 10.00      B   
ATOM   2947  C   GLY B  78      10.856  -3.236  -1.371  1.00 10.00      B   
ATOM   2948  O   GLY B  78      10.828  -4.313  -1.969  1.00 10.00      B   
ATOM   2949  N   GLY B  79      11.984  -2.601  -1.065  1.00 10.00      B   
ATOM   2950  HN  GLY B  79      11.937  -1.751  -0.584  1.00 10.00      B   
ATOM   2951  CA  GLY B  79      13.272  -3.151  -1.431  1.00 10.00      B   
ATOM   2952  C   GLY B  79      13.518  -4.495  -0.783  1.00 10.00      B   
ATOM   2953  O   GLY B  79      13.917  -5.449  -1.451  1.00 10.00      B   
ATOM   2954  N   TYR B  80      13.266  -4.574   0.519  1.00 10.00      B   
ATOM   2955  HN  TYR B  80      12.945  -3.779   0.993  1.00 10.00      B   
ATOM   2956  CA  TYR B  80      13.459  -5.813   1.260  1.00 10.00      B   
ATOM   2957  CB  TYR B  80      13.230  -5.582   2.760  1.00 10.00      B   
ATOM   2958  CG  TYR B  80      13.764  -6.695   3.638  1.00 10.00      B   
ATOM   2959  CD1 TYR B  80      15.081  -6.688   4.076  1.00 10.00      B   
ATOM   2960  CD2 TYR B  80      12.953  -7.754   4.026  1.00 10.00      B   
ATOM   2961  CE1 TYR B  80      15.576  -7.704   4.873  1.00 10.00      B   
ATOM   2962  CE2 TYR B  80      13.437  -8.773   4.825  1.00 10.00      B   
ATOM   2963  CZ  TYR B  80      14.748  -8.744   5.246  1.00 10.00      B   
ATOM   2964  OH  TYR B  80      15.235  -9.760   6.040  1.00 10.00      B   
ATOM   2965  HH  TYR B  80      15.694  -9.381   6.795  1.00 10.00      B   
ATOM   2966  C   TYR B  80      12.513  -6.889   0.743  1.00 10.00      B   
ATOM   2967  O   TYR B  80      12.882  -8.059   0.631  1.00 10.00      B   
ATOM   2968  N   ALA B  81      11.300  -6.475   0.407  1.00 10.00      B   
ATOM   2969  HN  ALA B  81      11.080  -5.523   0.503  1.00 10.00      B   
ATOM   2970  CA  ALA B  81      10.286  -7.388  -0.097  1.00 10.00      B   
ATOM   2971  CB  ALA B  81       8.966  -6.654  -0.289  1.00 10.00      B   
ATOM   2972  C   ALA B  81      10.718  -8.055  -1.402  1.00 10.00      B   
ATOM   2973  O   ALA B  81      10.741  -9.280  -1.501  1.00 10.00      B   
ATOM   2974  N   VAL B  82      11.075  -7.244  -2.390  1.00 10.00      B   
ATOM   2975  HN  VAL B  82      11.069  -6.271  -2.238  1.00 10.00      B   
ATOM   2976  CA  VAL B  82      11.484  -7.755  -3.697  1.00 10.00      B   
ATOM   2977  CB  VAL B  82      11.633  -6.616  -4.733  1.00 10.00      B   
ATOM   2978  CG1 VAL B  82      12.029  -7.163  -6.098  1.00 10.00      B   
ATOM   2979  CG2 VAL B  82      10.336  -5.829  -4.838  1.00 10.00      B   
ATOM   2980  C   VAL B  82      12.776  -8.572  -3.620  1.00 10.00      B   
ATOM   2981  O   VAL B  82      12.912  -9.598  -4.292  1.00 10.00      B   
ATOM   2982  N   THR B  83      13.711  -8.134  -2.788  1.00 10.00      B   
ATOM   2983  HN  THR B  83      13.546  -7.321  -2.261  1.00 10.00      B   
ATOM   2984  CA  THR B  83      14.981  -8.833  -2.643  1.00 10.00      B   
ATOM   2985  CB  THR B  83      15.959  -8.062  -1.736  1.00 10.00      B   
ATOM   2986  OG1 THR B  83      16.106  -6.727  -2.243  1.00 10.00      B   
ATOM   2987  HG1 THR B  83      15.371  -6.183  -1.928  1.00 10.00      B   
ATOM   2988  CG2 THR B  83      17.322  -8.738  -1.719  1.00 10.00      B   
ATOM   2989  C   THR B  83      14.790 -10.268  -2.144  1.00 10.00      B   
ATOM   2990  O   THR B  83      15.399 -11.201  -2.670  1.00 10.00      B   
ATOM   2991  N   VAL B  84      13.922 -10.449  -1.154  1.00 10.00      B   
ATOM   2992  HN  VAL B  84      13.444  -9.676  -0.781  1.00 10.00      B   
ATOM   2993  CA  VAL B  84      13.673 -11.777  -0.604  1.00 10.00      B   
ATOM   2994  CB  VAL B  84      13.142 -11.717   0.845  1.00 10.00      B   
ATOM   2995  CG1 VAL B  84      13.021 -13.119   1.427  1.00 10.00      B   
ATOM   2996  CG2 VAL B  84      14.056 -10.865   1.710  1.00 10.00      B   
ATOM   2997  C   VAL B  84      12.712 -12.582  -1.483  1.00 10.00      B   
ATOM   2998  O   VAL B  84      12.892 -13.786  -1.663  1.00 10.00      B   
ATOM   2999  N   ARG B  85      11.709 -11.911  -2.046  1.00 10.00      B   
ATOM   3000  HN  ARG B  85      11.627 -10.948  -1.879  1.00 10.00      B   
ATOM   3001  CA  ARG B  85      10.718 -12.573  -2.900  1.00 10.00      B   
ATOM   3002  CB  ARG B  85       9.644 -11.591  -3.382  1.00 10.00      B   
ATOM   3003  CG  ARG B  85       8.466 -11.447  -2.432  1.00 10.00      B   
ATOM   3004  CD  ARG B  85       7.458 -10.433  -2.947  1.00 10.00      B   
ATOM   3005  NE  ARG B  85       6.305 -10.303  -2.053  1.00 10.00      B   
ATOM   3006  HE  ARG B  85       5.895 -11.131  -1.724  1.00 10.00      B   
ATOM   3007  CZ  ARG B  85       5.788  -9.136  -1.674  1.00 10.00      B   
ATOM   3008  NH1 ARG B  85       6.322  -8.002  -2.101  1.00 10.00      B   
ATOM   3009 HH11 ARG B  85       7.143  -8.017  -2.738  1.00 10.00      B   
ATOM   3010 HH12 ARG B  85       5.916  -7.085  -1.804  1.00 10.00      B   
ATOM   3011  NH2 ARG B  85       4.738  -9.100  -0.863  1.00 10.00      B   
ATOM   3012 HH21 ARG B  85       4.305  -9.982  -0.516  1.00 10.00      B   
ATOM   3013 HH22 ARG B  85       4.337  -8.182  -0.570  1.00 10.00      B   
ATOM   3014  C   ARG B  85      11.353 -13.301  -4.085  1.00 10.00      B   
ATOM   3015  O   ARG B  85      10.862 -14.340  -4.517  1.00 10.00      B   
ATOM   3016  N   MET B  86      12.449 -12.760  -4.605  1.00 10.00      B   
ATOM   3017  HN  MET B  86      12.801 -11.927  -4.225  1.00 10.00      B   
ATOM   3018  CA  MET B  86      13.131 -13.385  -5.735  1.00 10.00      B   
ATOM   3019  CB  MET B  86      14.058 -12.395  -6.446  1.00 10.00      B   
ATOM   3020  CG  MET B  86      13.336 -11.353  -7.286  1.00 10.00      B   
ATOM   3021  SD  MET B  86      12.245 -12.071  -8.534  1.00 10.00      B   
ATOM   3022  CE  MET B  86      13.396 -13.070  -9.476  1.00 10.00      B   
ATOM   3023  C   MET B  86      13.906 -14.623  -5.295  1.00 10.00      B   
ATOM   3024  O   MET B  86      14.183 -15.514  -6.097  1.00 10.00      B   
ATOM   3025  N   LEU B  87      14.224 -14.688  -4.009  1.00 10.00      B   
ATOM   3026  HN  LEU B  87      13.938 -13.968  -3.407  1.00 10.00      B   
ATOM   3027  CA  LEU B  87      14.965 -15.817  -3.458  1.00 10.00      B   
ATOM   3028  CB  LEU B  87      15.713 -15.402  -2.188  1.00 10.00      B   
ATOM   3029  CG  LEU B  87      16.772 -14.309  -2.351  1.00 10.00      B   
ATOM   3030  CD1 LEU B  87      17.272 -13.848  -0.992  1.00 10.00      B   
ATOM   3031  CD2 LEU B  87      17.929 -14.804  -3.204  1.00 10.00      B   
ATOM   3032  C   LEU B  87      14.019 -16.974  -3.150  1.00 10.00      B   
ATOM   3033  O   LEU B  87      14.450 -18.094  -2.874  1.00 10.00      B   
ATOM   3034  N   GLU B  88      12.722 -16.696  -3.212  1.00 10.00      B   
ATOM   3035  HN  GLU B  88      12.441 -15.785  -3.440  1.00 10.00      B   
ATOM   3036  CA  GLU B  88      11.704 -17.703  -2.939  1.00 10.00      B   
ATOM   3037  CB  GLU B  88      10.333 -17.045  -2.778  1.00 10.00      B   
ATOM   3038  CG  GLU B  88      10.272 -16.005  -1.670  1.00 10.00      B   
ATOM   3039  CD  GLU B  88      10.142 -16.614  -0.289  1.00 10.00      B   
ATOM   3040  OE1 GLU B  88       9.538 -15.967   0.593  1.00 10.00      B   
ATOM   3041  OE2 GLU B  88      10.624 -17.751  -0.083  1.00 10.00      B   
ATOM   3042  C   GLU B  88      11.656 -18.758  -4.040  1.00 10.00      B   
ATOM   3043  O   GLU B  88      11.057 -19.820  -3.872  1.00 10.00      B   
ATOM   3044  N   MET B  89      12.311 -18.465  -5.157  1.00 10.00      B   
ATOM   3045  HN  MET B  89      12.789 -17.610  -5.215  1.00 10.00      B   
ATOM   3046  CA  MET B  89      12.349 -19.375  -6.293  1.00 10.00      B   
ATOM   3047  CB  MET B  89      12.695 -18.616  -7.577  1.00 10.00      B   
ATOM   3048  CG  MET B  89      11.582 -17.718  -8.094  1.00 10.00      B   
ATOM   3049  SD  MET B  89      10.101 -18.639  -8.554  1.00 10.00      B   
ATOM   3050  CE  MET B  89       9.111 -17.337  -9.283  1.00 10.00      B   
ATOM   3051  C   MET B  89      13.356 -20.498  -6.071  1.00 10.00      B   
ATOM   3052  O   MET B  89      13.409 -21.457  -6.841  1.00 10.00      B   
ATOM   3053  N   PHE B  90      14.145 -20.385  -5.012  1.00 10.00      B   
ATOM   3054  HN  PHE B  90      14.044 -19.611  -4.417  1.00 10.00      B   
ATOM   3055  CA  PHE B  90      15.155 -21.387  -4.707  1.00 10.00      B   
ATOM   3056  CB  PHE B  90      16.404 -20.709  -4.131  1.00 10.00      B   
ATOM   3057  CG  PHE B  90      17.690 -21.428  -4.432  1.00 10.00      B   
ATOM   3058  CD1 PHE B  90      18.249 -21.372  -5.698  1.00 10.00      B   
ATOM   3059  CD2 PHE B  90      18.341 -22.156  -3.449  1.00 10.00      B   
ATOM   3060  CE1 PHE B  90      19.432 -22.027  -5.976  1.00 10.00      B   
ATOM   3061  CE2 PHE B  90      19.524 -22.814  -3.721  1.00 10.00      B   
ATOM   3062  CZ  PHE B  90      20.071 -22.750  -4.987  1.00 10.00      B   
ATOM   3063  C   PHE B  90      14.615 -22.439  -3.736  1.00 10.00      B   
ATOM   3064  O   PHE B  90      15.304 -22.849  -2.802  1.00 10.00      B   
ATOM   3065  N   GLU B  91      13.382 -22.874  -3.966  1.00 10.00      B   
ATOM   3066  HN  GLU B  91      12.884 -22.516  -4.731  1.00 10.00      B   
ATOM   3067  CA  GLU B  91      12.750 -23.881  -3.123  1.00 10.00      B   
ATOM   3068  CB  GLU B  91      12.013 -23.232  -1.947  1.00 10.00      B   
ATOM   3069  CG  GLU B  91      12.660 -23.490  -0.594  1.00 10.00      B   
ATOM   3070  CD  GLU B  91      13.062 -24.940  -0.412  1.00 10.00      B   
ATOM   3071  OE1 GLU B  91      12.191 -25.827  -0.542  1.00 10.00      B   
ATOM   3072  OE2 GLU B  91      14.256 -25.203  -0.147  1.00 10.00      B   
ATOM   3073  C   GLU B  91      11.785 -24.723  -3.945  1.00 10.00      B   
ATOM   3074  O   GLU B  91      11.564 -24.447  -5.126  1.00 10.00      B   
ATOM   3075  N   ARG B  92      11.218 -25.746  -3.326  1.00 10.00      B   
ATOM   3076  HN  ARG B  92      11.435 -25.914  -2.380  1.00 10.00      B   
ATOM   3077  CA  ARG B  92      10.277 -26.620  -4.010  1.00 10.00      B   
ATOM   3078  CB  ARG B  92      10.610 -28.089  -3.748  1.00 10.00      B   
ATOM   3079  CG  ARG B  92      12.061 -28.454  -4.004  1.00 10.00      B   
ATOM   3080  CD  ARG B  92      12.360 -29.869  -3.545  1.00 10.00      B   
ATOM   3081  NE  ARG B  92      12.070 -30.055  -2.125  1.00 10.00      B   
ATOM   3082  HE  ARG B  92      11.574 -29.338  -1.669  1.00 10.00      B   
ATOM   3083  CZ  ARG B  92      12.437 -31.125  -1.425  1.00 10.00      B   
ATOM   3084  NH1 ARG B  92      13.105 -32.112  -2.011  1.00 10.00      B   
ATOM   3085 HH11 ARG B  92      13.390 -32.955  -1.462  1.00 10.00      B   
ATOM   3086 HH12 ARG B  92      13.352 -32.049  -3.021  1.00 10.00      B   
ATOM   3087  NH2 ARG B  92      12.125 -31.211  -0.139  1.00 10.00      B   
ATOM   3088 HH21 ARG B  92      11.598 -30.440   0.328  1.00 10.00      B   
ATOM   3089 HH22 ARG B  92      12.407 -32.047   0.416  1.00 10.00      B   
ATOM   3090  C   ARG B  92       8.847 -26.317  -3.579  1.00 10.00      B   
ATOM   3091  O   ARG B  92       8.183 -25.456  -4.157  1.00 10.00      B   
ATOM   3092  N   LYS B  93       8.378 -27.022  -2.561  1.00 10.00      B   
ATOM   3093  HN  LYS B  93       8.952 -27.698  -2.138  1.00 10.00      B   
ATOM   3094  CA  LYS B  93       7.032 -26.823  -2.052  1.00 10.00      B   
ATOM   3095  CB  LYS B  93       6.016 -27.647  -2.844  1.00 10.00      B   
ATOM   3096  CG  LYS B  93       4.600 -27.534  -2.300  1.00 10.00      B   
ATOM   3097  CD  LYS B  93       3.770 -28.764  -2.622  1.00 10.00      B   
ATOM   3098  CE  LYS B  93       2.482 -28.784  -1.812  1.00 10.00      B   
ATOM   3099  NZ  LYS B  93       2.728 -29.058  -0.371  1.00 10.00      B   
ATOM   3100  HZ1 LYS B  93       1.833 -29.041   0.155  1.00 10.00      B   
ATOM   3101  HZ2 LYS B  93       3.370 -28.336   0.037  1.00 10.00      B   
ATOM   3102  HZ3 LYS B  93       3.166 -29.992  -0.254  1.00 10.00      B   
ATOM   3103  C   LYS B  93       6.952 -27.203  -0.583  1.00 10.00      B   
ATOM   3104  O   LYS B  93       7.288 -28.331  -0.208  1.00 10.00      B   
ATOM   3105  N   PRO B  94       6.525 -26.262   0.268  1.00 10.00      B   
ATOM   3106  CB  PRO B  94       5.797 -25.193   2.235  1.00 10.00      B   
ATOM   3107  CG  PRO B  94       6.178 -24.171   1.221  1.00 10.00      B   
ATOM   3108  CD  PRO B  94       6.162 -24.883  -0.099  1.00 10.00      B   
ATOM   3109  CA  PRO B  94       6.378 -26.505   1.703  1.00 10.00      B   
ATOM   3110  C   PRO B  94       5.408 -27.651   1.963  1.00 10.00      B   
ATOM   3111  O   PRO B  94       5.676 -28.461   2.872  1.00 10.00      B   
ATOM   3112  OXT PRO B  94       4.391 -27.753   1.241  1.00 10.00      B   
END
