# Supplementary material for: Large-scale discovery of protein interactions at residue resolution using co-evolution calculated from genomic sequences
Source: Nat Commun. 2021 Mar 2;12:1396. doi: 10.1038/s41467-021-21636-z (PMC7925567; doi:10.1038/s41467-021-21636-z)
Supplement: Supplementary file 12 — Supplementary Data 10 [file 41467_2021_21636_MOESM12_ESM.zip › supplementary/allpdb1670_Q72GS0_Q72GR9/models/haddock_top2_haddock_94w.pdb]

REMARK FILENAME="haddock_94w.pdb0"
REMARK ===============================================================
REMARK HADDOCK run for haddock
REMARK initial structure: haddock_94.pdb
REMARK final NOE weights: unambig 50 amb: 50
REMARK ===============================================================
REMARK            total,bonds,angles,improper,dihe,vdw,elec,air,cdih,coup,rdcs,vean,dani,xpcs,rg
REMARK energies: 196.226, 0, 0, 0, 0, -86.3497, -17.575, 300.151, 0, 0, 0, 0, 0, 0, 0
REMARK ===============================================================
REMARK            bonds,angles,impropers,dihe,air,cdih,coup,rdcs,vean,dani,xpcs
REMARK rms-dev.: 0,0,0,0,11.208,0,0, 0, 0, 0, 0
REMARK ===============================================================
REMARK               air,cdih,coup,rdcs,vean,dani,xpcs
REMARK               >0.3,>5,>1,>0,>5,>0.2,>0.2
REMARK violations.: 3, 0, 0, 0, 0, 0, 0
REMARK ===============================================================
REMARK                        CVpartition#,violations,rms
REMARK AIRs cross-validation: 1, 0, NaN
REMARK ===============================================================
REMARK NCS energy: 0
REMARK ===============================================================
REMARK Symmetry energy: 0
REMARK ===============================================================
REMARK Desolvation energy: -55.738
REMARK Internal energy free molecules: 42794.5
REMARK Internal energy complex: -12242
REMARK Binding energy: -55196.1
REMARK ===============================================================
REMARK buried surface area: 2460.35
REMARK ===============================================================
REMARK water - chain1: 0 0 0
REMARK water - chain2: 0 0 0
REMARK water - chain3: 0 0 0
REMARK water - chain4: 0 0 0
REMARK water - chain5: 0 0 0
REMARK water - chain6: 0 0 0
REMARK ===============================================================
REMARK water - water: 0 0 0
REMARK ===============================================================
REMARK DATE:16-May-2020  09:19:58       created by user: he47
REMARK VERSION:1.3
ATOM      1  CB  MET A   1      -0.975 -25.318  10.496  1.00 10.00      A   
ATOM      2  CG  MET A   1       0.169 -26.059   9.829  1.00 10.00      A   
ATOM      3  SD  MET A   1       1.705 -25.945  10.763  1.00 10.00      A   
ATOM      4  CE  MET A   1       2.664 -27.233   9.971  1.00 10.00      A   
ATOM      5  C   MET A   1      -0.751 -24.856  12.953  1.00 10.00      A   
ATOM      6  O   MET A   1      -0.786 -23.637  12.768  1.00 10.00      A   
ATOM      7  N   MET A   1      -2.747 -26.015  12.070  1.00 10.00      A   
ATOM      8  HT1 MET A   1      -3.244 -25.107  11.983  1.00 10.00      A   
ATOM      9  HT2 MET A   1      -2.947 -26.416  13.006  1.00 10.00      A   
ATOM     10  HT3 MET A   1      -3.109 -26.667  11.345  1.00 10.00      A   
ATOM     11  CA  MET A   1      -1.291 -25.820  11.902  1.00 10.00      A   
ATOM     12  N   ASP A   2      -0.239 -25.416  14.044  1.00 10.00      A   
ATOM     13  HN  ASP A   2      -0.221 -26.397  14.108  1.00 10.00      A   
ATOM     14  CA  ASP A   2       0.297 -24.626  15.151  1.00 10.00      A   
ATOM     15  CB  ASP A   2       0.676 -25.525  16.334  1.00 10.00      A   
ATOM     16  CG  ASP A   2      -0.507 -25.900  17.209  1.00 10.00      A   
ATOM     17  OD1 ASP A   2      -1.596 -25.304  17.044  1.00 10.00      A   
ATOM     18  OD2 ASP A   2      -0.355 -26.794  18.070  1.00 10.00      A   
ATOM     19  C   ASP A   2       1.499 -23.793  14.727  1.00 10.00      A   
ATOM     20  O   ASP A   2       1.622 -22.631  15.113  1.00 10.00      A   
ATOM     21  N   LEU A   3       2.369 -24.382  13.914  1.00 10.00      A   
ATOM     22  HN  LEU A   3       2.200 -25.301  13.622  1.00 10.00      A   
ATOM     23  CA  LEU A   3       3.571 -23.692  13.443  1.00 10.00      A   
ATOM     24  CB  LEU A   3       4.390 -24.596  12.517  1.00 10.00      A   
ATOM     25  CG  LEU A   3       4.948 -25.879  13.136  1.00 10.00      A   
ATOM     26  CD1 LEU A   3       5.641 -26.723  12.079  1.00 10.00      A   
ATOM     27  CD2 LEU A   3       5.912 -25.551  14.262  1.00 10.00      A   
ATOM     28  C   LEU A   3       3.220 -22.389  12.729  1.00 10.00      A   
ATOM     29  O   LEU A   3       3.828 -21.348  12.984  1.00 10.00      A   
ATOM     30  N   ILE A   4       2.228 -22.452  11.844  1.00 10.00      A   
ATOM     31  HN  ILE A   4       1.779 -23.310  11.693  1.00 10.00      A   
ATOM     32  CA  ILE A   4       1.796 -21.276  11.091  1.00 10.00      A   
ATOM     33  CB  ILE A   4       0.827 -21.647   9.940  1.00 10.00      A   
ATOM     34  CG1 ILE A   4       1.528 -22.573   8.939  1.00 10.00      A   
ATOM     35  CG2 ILE A   4       0.310 -20.399   9.235  1.00 10.00      A   
ATOM     36  CD1 ILE A   4       0.651 -23.017   7.784  1.00 10.00      A   
ATOM     37  C   ILE A   4       1.151 -20.247  12.019  1.00 10.00      A   
ATOM     38  O   ILE A   4       1.421 -19.051  11.916  1.00 10.00      A   
ATOM     39  N   GLN A   5       0.328 -20.726  12.948  1.00 10.00      A   
ATOM     40  HN  GLN A   5       0.174 -21.696  12.996  1.00 10.00      A   
ATOM     41  CA  GLN A   5      -0.349 -19.848  13.898  1.00 10.00      A   
ATOM     42  CB  GLN A   5      -1.323 -20.641  14.768  1.00 10.00      A   
ATOM     43  CG  GLN A   5      -2.546 -21.150  14.029  1.00 10.00      A   
ATOM     44  CD  GLN A   5      -3.493 -21.916  14.933  1.00 10.00      A   
ATOM     45  OE1 GLN A   5      -3.076 -22.545  15.905  1.00 10.00      A   
ATOM     46  NE2 GLN A   5      -4.777 -21.870  14.621  1.00 10.00      A   
ATOM     47 HE21 GLN A   5      -5.043 -21.348  13.835  1.00 10.00      A   
ATOM     48 HE22 GLN A   5      -5.407 -22.364  15.185  1.00 10.00      A   
ATOM     49  C   GLN A   5       0.656 -19.118  14.782  1.00 10.00      A   
ATOM     50  O   GLN A   5       0.465 -17.948  15.122  1.00 10.00      A   
ATOM     51  N   ALA A   6       1.725 -19.811  15.148  1.00 10.00      A   
ATOM     52  HN  ALA A   6       1.818 -20.742  14.848  1.00 10.00      A   
ATOM     53  CA  ALA A   6       2.761 -19.232  15.988  1.00 10.00      A   
ATOM     54  CB  ALA A   6       3.734 -20.307  16.456  1.00 10.00      A   
ATOM     55  C   ALA A   6       3.500 -18.127  15.243  1.00 10.00      A   
ATOM     56  O   ALA A   6       3.724 -17.044  15.786  1.00 10.00      A   
ATOM     57  N   ALA A   7       3.857 -18.404  13.993  1.00 10.00      A   
ATOM     58  HN  ALA A   7       3.637 -19.286  13.618  1.00 10.00      A   
ATOM     59  CA  ALA A   7       4.573 -17.443  13.164  1.00 10.00      A   
ATOM     60  CB  ALA A   7       5.044 -18.106  11.879  1.00 10.00      A   
ATOM     61  C   ALA A   7       3.710 -16.223  12.851  1.00 10.00      A   
ATOM     62  O   ALA A   7       4.158 -15.084  13.000  1.00 10.00      A   
ATOM     63  N   TYR A   8       2.469 -16.469  12.437  1.00 10.00      A   
ATOM     64  HN  TYR A   8       2.171 -17.402  12.354  1.00 10.00      A   
ATOM     65  CA  TYR A   8       1.536 -15.392  12.099  1.00 10.00      A   
ATOM     66  CB  TYR A   8       0.189 -15.966  11.649  1.00 10.00      A   
ATOM     67  CG  TYR A   8      -0.080 -15.810  10.169  1.00 10.00      A   
ATOM     68  CD1 TYR A   8       0.455 -16.701   9.248  1.00 10.00      A   
ATOM     69  CD2 TYR A   8      -0.866 -14.769   9.691  1.00 10.00      A   
ATOM     70  CE1 TYR A   8       0.214 -16.558   7.894  1.00 10.00      A   
ATOM     71  CE2 TYR A   8      -1.113 -14.620   8.340  1.00 10.00      A   
ATOM     72  CZ  TYR A   8      -0.569 -15.516   7.445  1.00 10.00      A   
ATOM     73  OH  TYR A   8      -0.810 -15.371   6.095  1.00 10.00      A   
ATOM     74  HH  TYR A   8      -0.953 -16.241   5.703  1.00 10.00      A   
ATOM     75  C   TYR A   8       1.334 -14.442  13.273  1.00 10.00      A   
ATOM     76  O   TYR A   8       1.215 -13.227  13.091  1.00 10.00      A   
ATOM     77  N   PHE A   9       1.310 -15.002  14.478  1.00 10.00      A   
ATOM     78  HN  PHE A   9       1.412 -15.975  14.553  1.00 10.00      A   
ATOM     79  CA  PHE A   9       1.132 -14.213  15.689  1.00 10.00      A   
ATOM     80  CB  PHE A   9       0.977 -15.133  16.901  1.00 10.00      A   
ATOM     81  CG  PHE A   9       0.577 -14.421  18.161  1.00 10.00      A   
ATOM     82  CD1 PHE A   9      -0.631 -13.747  18.239  1.00 10.00      A   
ATOM     83  CD2 PHE A   9       1.411 -14.424  19.267  1.00 10.00      A   
ATOM     84  CE1 PHE A   9      -1.000 -13.090  19.396  1.00 10.00      A   
ATOM     85  CE2 PHE A   9       1.047 -13.769  20.426  1.00 10.00      A   
ATOM     86  CZ  PHE A   9      -0.160 -13.101  20.492  1.00 10.00      A   
ATOM     87  C   PHE A   9       2.307 -13.260  15.889  1.00 10.00      A   
ATOM     88  O   PHE A   9       2.124 -12.097  16.251  1.00 10.00      A   
ATOM     89  N   VAL A  10       3.513 -13.755  15.629  1.00 10.00      A   
ATOM     90  HN  VAL A  10       3.593 -14.687  15.335  1.00 10.00      A   
ATOM     91  CA  VAL A  10       4.718 -12.944  15.765  1.00 10.00      A   
ATOM     92  CB  VAL A  10       5.998 -13.782  15.551  1.00 10.00      A   
ATOM     93  CG1 VAL A  10       7.243 -12.918  15.708  1.00 10.00      A   
ATOM     94  CG2 VAL A  10       6.038 -14.952  16.520  1.00 10.00      A   
ATOM     95  C   VAL A  10       4.689 -11.796  14.758  1.00 10.00      A   
ATOM     96  O   VAL A  10       5.026 -10.656  15.088  1.00 10.00      A   
ATOM     97  N   VAL A  11       4.269 -12.112  13.534  1.00 10.00      A   
ATOM     98  HN  VAL A  11       4.024 -13.044  13.345  1.00 10.00      A   
ATOM     99  CA  VAL A  11       4.171 -11.124  12.461  1.00 10.00      A   
ATOM    100  CB  VAL A  11       3.585 -11.755  11.178  1.00 10.00      A   
ATOM    101  CG1 VAL A  11       3.346 -10.704  10.102  1.00 10.00      A   
ATOM    102  CG2 VAL A  11       4.497 -12.854  10.656  1.00 10.00      A   
ATOM    103  C   VAL A  11       3.288  -9.959  12.894  1.00 10.00      A   
ATOM    104  O   VAL A  11       3.633  -8.793  12.692  1.00 10.00      A   
ATOM    105  N   ALA A  12       2.160 -10.287  13.514  1.00 10.00      A   
ATOM    106  HN  ALA A  12       1.956 -11.237  13.659  1.00 10.00      A   
ATOM    107  CA  ALA A  12       1.220  -9.281  13.987  1.00 10.00      A   
ATOM    108  CB  ALA A  12      -0.005  -9.944  14.602  1.00 10.00      A   
ATOM    109  C   ALA A  12       1.886  -8.357  14.997  1.00 10.00      A   
ATOM    110  O   ALA A  12       1.758  -7.136  14.910  1.00 10.00      A   
ATOM    111  N   ILE A  13       2.614  -8.947  15.938  1.00 10.00      A   
ATOM    112  HN  ILE A  13       2.689  -9.927  15.938  1.00 10.00      A   
ATOM    113  CA  ILE A  13       3.308  -8.182  16.971  1.00 10.00      A   
ATOM    114  CB  ILE A  13       3.949  -9.105  18.032  1.00 10.00      A   
ATOM    115  CG1 ILE A  13       2.884 -10.006  18.663  1.00 10.00      A   
ATOM    116  CG2 ILE A  13       4.661  -8.285  19.102  1.00 10.00      A   
ATOM    117  CD1 ILE A  13       3.441 -11.067  19.589  1.00 10.00      A   
ATOM    118  C   ILE A  13       4.383  -7.281  16.365  1.00 10.00      A   
ATOM    119  O   ILE A  13       4.491  -6.108  16.728  1.00 10.00      A   
ATOM    120  N   LEU A  14       5.163  -7.828  15.434  1.00 10.00      A   
ATOM    121  HN  LEU A  14       5.020  -8.768  15.185  1.00 10.00      A   
ATOM    122  CA  LEU A  14       6.230  -7.074  14.777  1.00 10.00      A   
ATOM    123  CB  LEU A  14       6.971  -7.950  13.763  1.00 10.00      A   
ATOM    124  CG  LEU A  14       7.755  -9.133  14.340  1.00 10.00      A   
ATOM    125  CD1 LEU A  14       8.439  -9.917  13.232  1.00 10.00      A   
ATOM    126  CD2 LEU A  14       8.774  -8.661  15.369  1.00 10.00      A   
ATOM    127  C   LEU A  14       5.689  -5.817  14.104  1.00 10.00      A   
ATOM    128  O   LEU A  14       6.331  -4.762  14.126  1.00 10.00      A   
ATOM    129  N   PHE A  15       4.502  -5.927  13.522  1.00 10.00      A   
ATOM    130  HN  PHE A  15       4.040  -6.795  13.533  1.00 10.00      A   
ATOM    131  CA  PHE A  15       3.873  -4.791  12.859  1.00 10.00      A   
ATOM    132  CB  PHE A  15       2.715  -5.247  11.969  1.00 10.00      A   
ATOM    133  CG  PHE A  15       3.124  -5.580  10.561  1.00 10.00      A   
ATOM    134  CD1 PHE A  15       2.764  -4.757   9.507  1.00 10.00      A   
ATOM    135  CD2 PHE A  15       3.867  -6.718  10.289  1.00 10.00      A   
ATOM    136  CE1 PHE A  15       3.135  -5.059   8.210  1.00 10.00      A   
ATOM    137  CE2 PHE A  15       4.243  -7.026   8.994  1.00 10.00      A   
ATOM    138  CZ  PHE A  15       3.875  -6.195   7.954  1.00 10.00      A   
ATOM    139  C   PHE A  15       3.400  -3.758  13.881  1.00 10.00      A   
ATOM    140  O   PHE A  15       3.539  -2.552  13.667  1.00 10.00      A   
ATOM    141  N   ILE A  16       2.856  -4.240  14.998  1.00 10.00      A   
ATOM    142  HN  ILE A  16       2.779  -5.212  15.112  1.00 10.00      A   
ATOM    143  CA  ILE A  16       2.375  -3.357  16.062  1.00 10.00      A   
ATOM    144  CB  ILE A  16       1.661  -4.146  17.187  1.00 10.00      A   
ATOM    145  CG1 ILE A  16       0.436  -4.881  16.635  1.00 10.00      A   
ATOM    146  CG2 ILE A  16       1.257  -3.219  18.328  1.00 10.00      A   
ATOM    147  CD1 ILE A  16      -0.167  -5.884  17.595  1.00 10.00      A   
ATOM    148  C   ILE A  16       3.546  -2.577  16.653  1.00 10.00      A   
ATOM    149  O   ILE A  16       3.469  -1.360  16.838  1.00 10.00      A   
ATOM    150  N   VAL A  17       4.633  -3.292  16.928  1.00 10.00      A   
ATOM    151  HN  VAL A  17       4.617  -4.263  16.765  1.00 10.00      A   
ATOM    152  CA  VAL A  17       5.844  -2.690  17.479  1.00 10.00      A   
ATOM    153  CB  VAL A  17       6.926  -3.762  17.757  1.00 10.00      A   
ATOM    154  CG1 VAL A  17       8.248  -3.129  18.175  1.00 10.00      A   
ATOM    155  CG2 VAL A  17       6.447  -4.742  18.815  1.00 10.00      A   
ATOM    156  C   VAL A  17       6.404  -1.657  16.507  1.00 10.00      A   
ATOM    157  O   VAL A  17       6.792  -0.555  16.907  1.00 10.00      A   
ATOM    158  N   GLY A  18       6.417  -2.019  15.228  1.00 10.00      A   
ATOM    159  HN  GLY A  18       6.075  -2.906  14.978  1.00 10.00      A   
ATOM    160  CA  GLY A  18       6.926  -1.135  14.201  1.00 10.00      A   
ATOM    161  C   GLY A  18       6.138   0.153  14.090  1.00 10.00      A   
ATOM    162  O   GLY A  18       6.719   1.239  14.074  1.00 10.00      A   
ATOM    163  N   LEU A  19       4.813   0.038  14.026  1.00 10.00      A   
ATOM    164  HN  LEU A  19       4.405  -0.858  14.048  1.00 10.00      A   
ATOM    165  CA  LEU A  19       3.950   1.211  13.915  1.00 10.00      A   
ATOM    166  CB  LEU A  19       2.484   0.807  13.751  1.00 10.00      A   
ATOM    167  CG  LEU A  19       1.526   1.934  13.359  1.00 10.00      A   
ATOM    168  CD1 LEU A  19       1.731   2.332  11.904  1.00 10.00      A   
ATOM    169  CD2 LEU A  19       0.084   1.531  13.616  1.00 10.00      A   
ATOM    170  C   LEU A  19       4.112   2.122  15.126  1.00 10.00      A   
ATOM    171  O   LEU A  19       4.160   3.344  14.996  1.00 10.00      A   
ATOM    172  N   LYS A  20       4.211   1.514  16.305  1.00 10.00      A   
ATOM    173  HN  LYS A  20       4.172   0.531  16.345  1.00 10.00      A   
ATOM    174  CA  LYS A  20       4.375   2.274  17.539  1.00 10.00      A   
ATOM    175  CB  LYS A  20       4.304   1.356  18.761  1.00 10.00      A   
ATOM    176  CG  LYS A  20       4.319   2.099  20.088  1.00 10.00      A   
ATOM    177  CD  LYS A  20       4.487   1.143  21.254  1.00 10.00      A   
ATOM    178  CE  LYS A  20       4.567   1.891  22.573  1.00 10.00      A   
ATOM    179  NZ  LYS A  20       4.913   0.984  23.699  1.00 10.00      A   
ATOM    180  HZ1 LYS A  20       5.011   1.524  24.580  1.00 10.00      A   
ATOM    181  HZ2 LYS A  20       5.810   0.500  23.506  1.00 10.00      A   
ATOM    182  HZ3 LYS A  20       4.168   0.266  23.827  1.00 10.00      A   
ATOM    183  C   LYS A  20       5.695   3.038  17.525  1.00 10.00      A   
ATOM    184  O   LYS A  20       5.774   4.176  17.990  1.00 10.00      A   
ATOM    185  N   ARG A  21       6.730   2.404  16.988  1.00 10.00      A   
ATOM    186  HN  ARG A  21       6.610   1.489  16.647  1.00 10.00      A   
ATOM    187  CA  ARG A  21       8.039   3.028  16.898  1.00 10.00      A   
ATOM    188  CB  ARG A  21       9.121   1.996  16.585  1.00 10.00      A   
ATOM    189  CG  ARG A  21       9.617   1.233  17.801  1.00 10.00      A   
ATOM    190  CD  ARG A  21      10.886   0.457  17.491  1.00 10.00      A   
ATOM    191  NE  ARG A  21      11.437  -0.181  18.688  1.00 10.00      A   
ATOM    192  HE  ARG A  21      10.797  -0.452  19.387  1.00 10.00      A   
ATOM    193  CZ  ARG A  21      12.733  -0.418  18.885  1.00 10.00      A   
ATOM    194  NH1 ARG A  21      13.628  -0.077  17.968  1.00 10.00      A   
ATOM    195 HH11 ARG A  21      13.324   0.379  17.081  1.00 10.00      A   
ATOM    196 HH12 ARG A  21      14.643  -0.263  18.130  1.00 10.00      A   
ATOM    197  NH2 ARG A  21      13.133  -1.004  20.003  1.00 10.00      A   
ATOM    198 HH21 ARG A  21      14.148  -1.195  20.165  1.00 10.00      A   
ATOM    199 HH22 ARG A  21      12.436  -1.278  20.730  1.00 10.00      A   
ATOM    200  C   ARG A  21       8.035   4.131  15.848  1.00 10.00      A   
ATOM    201  O   ARG A  21       8.552   5.220  16.084  1.00 10.00      A   
ATOM    202  N   MET A  22       7.418   3.847  14.707  1.00 10.00      A   
ATOM    203  HN  MET A  22       7.017   2.958  14.594  1.00 10.00      A   
ATOM    204  CA  MET A  22       7.328   4.801  13.608  1.00 10.00      A   
ATOM    205  CB  MET A  22       6.677   4.133  12.396  1.00 10.00      A   
ATOM    206  CG  MET A  22       7.100   4.712  11.058  1.00 10.00      A   
ATOM    207  SD  MET A  22       6.657   3.640   9.674  1.00 10.00      A   
ATOM    208  CE  MET A  22       7.477   2.116  10.147  1.00 10.00      A   
ATOM    209  C   MET A  22       6.532   6.038  14.017  1.00 10.00      A   
ATOM    210  O   MET A  22       6.768   7.138  13.511  1.00 10.00      A   
ATOM    211  N   ALA A  23       5.594   5.852  14.942  1.00 10.00      A   
ATOM    212  HN  ALA A  23       5.440   4.947  15.293  1.00 10.00      A   
ATOM    213  CA  ALA A  23       4.771   6.950  15.431  1.00 10.00      A   
ATOM    214  CB  ALA A  23       3.642   6.418  16.304  1.00 10.00      A   
ATOM    215  C   ALA A  23       5.619   7.959  16.204  1.00 10.00      A   
ATOM    216  O   ALA A  23       5.238   9.120  16.363  1.00 10.00      A   
ATOM    217  N   HIS A  24       6.775   7.510  16.677  1.00 10.00      A   
ATOM    218  HN  HIS A  24       7.041   6.582  16.491  1.00 10.00      A   
ATOM    219  CA  HIS A  24       7.683   8.370  17.422  1.00 10.00      A   
ATOM    220  CB  HIS A  24       8.097   7.719  18.746  1.00 10.00      A   
ATOM    221  CG  HIS A  24       7.032   7.750  19.799  1.00 10.00      A   
ATOM    222  ND1 HIS A  24       6.917   8.763  20.727  1.00 10.00      A   
ATOM    223  HD1 HIS A  24       7.518   9.542  20.810  1.00 10.00      A   
ATOM    224  CD2 HIS A  24       6.024   6.887  20.064  1.00 10.00      A   
ATOM    225  CE1 HIS A  24       5.891   8.518  21.521  1.00 10.00      A   
ATOM    226  NE2 HIS A  24       5.332   7.386  21.137  1.00 10.00      A   
ATOM    227  HE2 HIS A  24       4.549   6.967  21.564  1.00 10.00      A   
ATOM    228  C   HIS A  24       8.907   8.683  16.571  1.00 10.00      A   
ATOM    229  O   HIS A  24       9.626   7.776  16.160  1.00 10.00      A   
ATOM    230  N   PRO A  25       9.151   9.973  16.297  1.00 10.00      A   
ATOM    231  CA  PRO A  25      10.285  10.421  15.470  1.00 10.00      A   
ATOM    232  CB  PRO A  25      10.253  11.942  15.622  1.00 10.00      A   
ATOM    233  CG  PRO A  25       8.830  12.252  15.925  1.00 10.00      A   
ATOM    234  CD  PRO A  25       8.333  11.109  16.763  1.00 10.00      A   
ATOM    235  C   PRO A  25      11.635   9.870  15.928  1.00 10.00      A   
ATOM    236  O   PRO A  25      12.535   9.653  15.113  1.00 10.00      A   
ATOM    237  N   THR A  26      11.765   9.624  17.223  1.00 10.00      A   
ATOM    238  HN  THR A  26      11.005   9.786  17.820  1.00 10.00      A   
ATOM    239  CA  THR A  26      13.005   9.112  17.787  1.00 10.00      A   
ATOM    240  CB  THR A  26      12.989   9.252  19.317  1.00 10.00      A   
ATOM    241  OG1 THR A  26      11.680   8.919  19.805  1.00 10.00      A   
ATOM    242  HG1 THR A  26      11.736   8.107  20.329  1.00 10.00      A   
ATOM    243  CG2 THR A  26      13.327  10.679  19.723  1.00 10.00      A   
ATOM    244  C   THR A  26      13.238   7.645  17.418  1.00 10.00      A   
ATOM    245  O   THR A  26      14.351   7.138  17.542  1.00 10.00      A   
ATOM    246  N   THR A  27      12.191   6.971  16.963  1.00 10.00      A   
ATOM    247  HN  THR A  27      11.327   7.431  16.871  1.00 10.00      A   
ATOM    248  CA  THR A  27      12.292   5.566  16.592  1.00 10.00      A   
ATOM    249  CB  THR A  27      11.573   4.667  17.618  1.00 10.00      A   
ATOM    250  OG1 THR A  27      10.402   5.335  18.110  1.00 10.00      A   
ATOM    251  HG1 THR A  27       9.838   5.569  17.359  1.00 10.00      A   
ATOM    252  CG2 THR A  27      12.492   4.324  18.780  1.00 10.00      A   
ATOM    253  C   THR A  27      11.696   5.322  15.209  1.00 10.00      A   
ATOM    254  O   THR A  27      11.268   4.210  14.896  1.00 10.00      A   
ATOM    255  N   ALA A  28      11.677   6.366  14.389  1.00 10.00      A   
ATOM    256  HN  ALA A  28      12.043   7.220  14.698  1.00 10.00      A   
ATOM    257  CA  ALA A  28      11.124   6.275  13.044  1.00 10.00      A   
ATOM    258  CB  ALA A  28      11.088   7.651  12.400  1.00 10.00      A   
ATOM    259  C   ALA A  28      11.921   5.300  12.182  1.00 10.00      A   
ATOM    260  O   ALA A  28      11.360   4.383  11.579  1.00 10.00      A   
ATOM    261  N   LYS A  29      13.231   5.497  12.136  1.00 10.00      A   
ATOM    262  HN  LYS A  29      13.622   6.242  12.643  1.00 10.00      A   
ATOM    263  CA  LYS A  29      14.102   4.637  11.349  1.00 10.00      A   
ATOM    264  CB  LYS A  29      15.482   5.285  11.175  1.00 10.00      A   
ATOM    265  CG  LYS A  29      16.414   4.548  10.223  1.00 10.00      A   
ATOM    266  CD  LYS A  29      17.382   3.650  10.977  1.00 10.00      A   
ATOM    267  CE  LYS A  29      18.266   2.868  10.022  1.00 10.00      A   
ATOM    268  NZ  LYS A  29      19.169   1.938  10.745  1.00 10.00      A   
ATOM    269  HZ1 LYS A  29      19.840   1.501  10.079  1.00 10.00      A   
ATOM    270  HZ2 LYS A  29      18.617   1.184  11.204  1.00 10.00      A   
ATOM    271  HZ3 LYS A  29      19.705   2.450  11.471  1.00 10.00      A   
ATOM    272  C   LYS A  29      14.227   3.254  11.986  1.00 10.00      A   
ATOM    273  O   LYS A  29      14.184   2.235  11.296  1.00 10.00      A   
ATOM    274  N   SER A  30      14.340   3.226  13.306  1.00 10.00      A   
ATOM    275  HN  SER A  30      14.323   4.070  13.806  1.00 10.00      A   
ATOM    276  CA  SER A  30      14.484   1.978  14.043  1.00 10.00      A   
ATOM    277  CB  SER A  30      15.109   2.256  15.410  1.00 10.00      A   
ATOM    278  OG  SER A  30      14.704   3.525  15.903  1.00 10.00      A   
ATOM    279  HG  SER A  30      15.298   4.204  15.559  1.00 10.00      A   
ATOM    280  C   SER A  30      13.152   1.240  14.202  1.00 10.00      A   
ATOM    281  O   SER A  30      13.060   0.263  14.953  1.00 10.00      A   
ATOM    282  N   GLY A  31      12.129   1.707  13.494  1.00 10.00      A   
ATOM    283  HN  GLY A  31      12.258   2.495  12.924  1.00 10.00      A   
ATOM    284  CA  GLY A  31      10.824   1.079  13.566  1.00 10.00      A   
ATOM    285  C   GLY A  31      10.476   0.312  12.306  1.00 10.00      A   
ATOM    286  O   GLY A  31       9.404  -0.282  12.212  1.00 10.00      A   
ATOM    287  N   ILE A  32      11.382   0.319  11.337  1.00 10.00      A   
ATOM    288  HN  ILE A  32      12.224   0.803  11.470  1.00 10.00      A   
ATOM    289  CA  ILE A  32      11.156  -0.382  10.080  1.00 10.00      A   
ATOM    290  CB  ILE A  32      11.288   0.575   8.871  1.00 10.00      A   
ATOM    291  CG1 ILE A  32      10.641  -0.032   7.617  1.00 10.00      A   
ATOM    292  CG2 ILE A  32      12.746   0.950   8.615  1.00 10.00      A   
ATOM    293  CD1 ILE A  32      10.667   0.871   6.404  1.00 10.00      A   
ATOM    294  C   ILE A  32      12.125  -1.560   9.944  1.00 10.00      A   
ATOM    295  O   ILE A  32      12.256  -2.162   8.877  1.00 10.00      A   
ATOM    296  N   VAL A  33      12.770  -1.910  11.049  1.00 10.00      A   
ATOM    297  HN  VAL A  33      12.571  -1.436  11.883  1.00 10.00      A   
ATOM    298  CA  VAL A  33      13.745  -2.997  11.062  1.00 10.00      A   
ATOM    299  CB  VAL A  33      14.616  -2.960  12.340  1.00 10.00      A   
ATOM    300  CG1 VAL A  33      15.711  -4.014  12.276  1.00 10.00      A   
ATOM    301  CG2 VAL A  33      15.219  -1.576  12.538  1.00 10.00      A   
ATOM    302  C   VAL A  33      13.066  -4.363  10.953  1.00 10.00      A   
ATOM    303  O   VAL A  33      13.346  -5.137  10.037  1.00 10.00      A   
ATOM    304  N   TRP A  34      12.155  -4.639  11.871  1.00 10.00      A   
ATOM    305  HN  TRP A  34      11.955  -3.969  12.560  1.00 10.00      A   
ATOM    306  CA  TRP A  34      11.447  -5.914  11.894  1.00 10.00      A   
ATOM    307  CB  TRP A  34      11.071  -6.287  13.330  1.00 10.00      A   
ATOM    308  CG  TRP A  34      12.245  -6.301  14.262  1.00 10.00      A   
ATOM    309  CD1 TRP A  34      12.579  -5.341  15.171  1.00 10.00      A   
ATOM    310  CD2 TRP A  34      13.248  -7.319  14.365  1.00 10.00      A   
ATOM    311  NE1 TRP A  34      13.726  -5.698  15.835  1.00 10.00      A   
ATOM    312  HE1 TRP A  34      14.164  -5.169  16.539  1.00 10.00      A   
ATOM    313  CE2 TRP A  34      14.156  -6.908  15.361  1.00 10.00      A   
ATOM    314  CE3 TRP A  34      13.466  -8.537  13.717  1.00 10.00      A   
ATOM    315  CZ2 TRP A  34      15.263  -7.671  15.720  1.00 10.00      A   
ATOM    316  CZ3 TRP A  34      14.566  -9.293  14.076  1.00 10.00      A   
ATOM    317  CH2 TRP A  34      15.449  -8.856  15.069  1.00 10.00      A   
ATOM    318  C   TRP A  34      10.212  -5.900  10.996  1.00 10.00      A   
ATOM    319  O   TRP A  34       9.433  -6.854  10.983  1.00 10.00      A   
ATOM    320  N   ALA A  35      10.048  -4.821  10.239  1.00 10.00      A   
ATOM    321  HN  ALA A  35      10.711  -4.102  10.286  1.00 10.00      A   
ATOM    322  CA  ALA A  35       8.910  -4.686   9.337  1.00 10.00      A   
ATOM    323  CB  ALA A  35       8.870  -3.288   8.743  1.00 10.00      A   
ATOM    324  C   ALA A  35       8.978  -5.729   8.230  1.00 10.00      A   
ATOM    325  O   ALA A  35       8.043  -6.511   8.037  1.00 10.00      A   
ATOM    326  N   GLY A  36      10.102  -5.744   7.520  1.00 10.00      A   
ATOM    327  HN  GLY A  36      10.811  -5.097   7.728  1.00 10.00      A   
ATOM    328  CA  GLY A  36      10.289  -6.689   6.441  1.00 10.00      A   
ATOM    329  C   GLY A  36      10.314  -8.119   6.935  1.00 10.00      A   
ATOM    330  O   GLY A  36       9.819  -9.020   6.262  1.00 10.00      A   
ATOM    331  N   TRP A  37      10.880  -8.323   8.120  1.00 10.00      A   
ATOM    332  HN  TRP A  37      11.246  -7.556   8.608  1.00 10.00      A   
ATOM    333  CA  TRP A  37      10.968  -9.652   8.712  1.00 10.00      A   
ATOM    334  CB  TRP A  37      11.670  -9.602  10.069  1.00 10.00      A   
ATOM    335  CG  TRP A  37      13.153  -9.456   9.954  1.00 10.00      A   
ATOM    336  CD1 TRP A  37      13.864  -8.295   9.975  1.00 10.00      A   
ATOM    337  CD2 TRP A  37      14.108 -10.510   9.788  1.00 10.00      A   
ATOM    338  NE1 TRP A  37      15.201  -8.557   9.833  1.00 10.00      A   
ATOM    339  HE1 TRP A  37      15.915  -7.884   9.818  1.00 10.00      A   
ATOM    340  CE2 TRP A  37      15.380  -9.909   9.717  1.00 10.00      A   
ATOM    341  CE3 TRP A  37      14.014 -11.902   9.694  1.00 10.00      A   
ATOM    342  CZ2 TRP A  37      16.548 -10.650   9.556  1.00 10.00      A   
ATOM    343  CZ3 TRP A  37      15.176 -12.637   9.536  1.00 10.00      A   
ATOM    344  CH2 TRP A  37      16.426 -12.010   9.466  1.00 10.00      A   
ATOM    345  C   TRP A  37       9.595 -10.288   8.851  1.00 10.00      A   
ATOM    346  O   TRP A  37       9.371 -11.402   8.378  1.00 10.00      A   
ATOM    347  N   GLY A  38       8.676  -9.568   9.484  1.00 10.00      A   
ATOM    348  HN  GLY A  38       8.912  -8.679   9.826  1.00 10.00      A   
ATOM    349  CA  GLY A  38       7.331 -10.079   9.669  1.00 10.00      A   
ATOM    350  C   GLY A  38       6.620 -10.287   8.347  1.00 10.00      A   
ATOM    351  O   GLY A  38       5.958 -11.305   8.143  1.00 10.00      A   
ATOM    352  N   MET A  39       6.779  -9.327   7.442  1.00 10.00      A   
ATOM    353  HN  MET A  39       7.331  -8.545   7.666  1.00 10.00      A   
ATOM    354  CA  MET A  39       6.153  -9.400   6.126  1.00 10.00      A   
ATOM    355  CB  MET A  39       6.462  -8.136   5.316  1.00 10.00      A   
ATOM    356  CG  MET A  39       5.744  -8.057   3.977  1.00 10.00      A   
ATOM    357  SD  MET A  39       5.846  -6.419   3.228  1.00 10.00      A   
ATOM    358  CE  MET A  39       7.617  -6.256   2.993  1.00 10.00      A   
ATOM    359  C   MET A  39       6.613 -10.646   5.370  1.00 10.00      A   
ATOM    360  O   MET A  39       5.800 -11.369   4.794  1.00 10.00      A   
ATOM    361  N   VAL A  40       7.918 -10.899   5.389  1.00 10.00      A   
ATOM    362  HN  VAL A  40       8.520 -10.283   5.867  1.00 10.00      A   
ATOM    363  CA  VAL A  40       8.481 -12.063   4.711  1.00 10.00      A   
ATOM    364  CB  VAL A  40      10.026 -12.041   4.724  1.00 10.00      A   
ATOM    365  CG1 VAL A  40      10.593 -13.336   4.165  1.00 10.00      A   
ATOM    366  CG2 VAL A  40      10.547 -10.859   3.925  1.00 10.00      A   
ATOM    367  C   VAL A  40       7.979 -13.359   5.346  1.00 10.00      A   
ATOM    368  O   VAL A  40       7.637 -14.314   4.643  1.00 10.00      A   
ATOM    369  N   LEU A  41       7.922 -13.380   6.676  1.00 10.00      A   
ATOM    370  HN  LEU A  41       8.201 -12.583   7.182  1.00 10.00      A   
ATOM    371  CA  LEU A  41       7.457 -14.557   7.404  1.00 10.00      A   
ATOM    372  CB  LEU A  41       7.539 -14.331   8.916  1.00 10.00      A   
ATOM    373  CG  LEU A  41       8.947 -14.264   9.518  1.00 10.00      A   
ATOM    374  CD1 LEU A  41       8.878 -13.963  11.008  1.00 10.00      A   
ATOM    375  CD2 LEU A  41       9.703 -15.559   9.264  1.00 10.00      A   
ATOM    376  C   LEU A  41       6.030 -14.919   7.004  1.00 10.00      A   
ATOM    377  O   LEU A  41       5.688 -16.097   6.874  1.00 10.00      A   
ATOM    378  N   ALA A  42       5.200 -13.899   6.813  1.00 10.00      A   
ATOM    379  HN  ALA A  42       5.528 -12.983   6.951  1.00 10.00      A   
ATOM    380  CA  ALA A  42       3.814 -14.104   6.414  1.00 10.00      A   
ATOM    381  CB  ALA A  42       3.050 -12.790   6.447  1.00 10.00      A   
ATOM    382  C   ALA A  42       3.745 -14.732   5.025  1.00 10.00      A   
ATOM    383  O   ALA A  42       2.968 -15.658   4.789  1.00 10.00      A   
ATOM    384  N   VAL A  43       4.574 -14.227   4.114  1.00 10.00      A   
ATOM    385  HN  VAL A  43       5.169 -13.488   4.369  1.00 10.00      A   
ATOM    386  CA  VAL A  43       4.619 -14.737   2.744  1.00 10.00      A   
ATOM    387  CB  VAL A  43       5.563 -13.889   1.857  1.00 10.00      A   
ATOM    388  CG1 VAL A  43       5.653 -14.455   0.446  1.00 10.00      A   
ATOM    389  CG2 VAL A  43       5.097 -12.442   1.818  1.00 10.00      A   
ATOM    390  C   VAL A  43       5.068 -16.197   2.729  1.00 10.00      A   
ATOM    391  O   VAL A  43       4.490 -17.030   2.025  1.00 10.00      A   
ATOM    392  N   LEU A  44       6.088 -16.498   3.529  1.00 10.00      A   
ATOM    393  HN  LEU A  44       6.496 -15.784   4.070  1.00 10.00      A   
ATOM    394  CA  LEU A  44       6.629 -17.850   3.621  1.00 10.00      A   
ATOM    395  CB  LEU A  44       7.864 -17.864   4.529  1.00 10.00      A   
ATOM    396  CG  LEU A  44       8.533 -19.222   4.755  1.00 10.00      A   
ATOM    397  CD1 LEU A  44       9.251 -19.687   3.498  1.00 10.00      A   
ATOM    398  CD2 LEU A  44       9.491 -19.161   5.936  1.00 10.00      A   
ATOM    399  C   LEU A  44       5.585 -18.822   4.159  1.00 10.00      A   
ATOM    400  O   LEU A  44       5.474 -19.955   3.691  1.00 10.00      A   
ATOM    401  N   ALA A  45       4.800 -18.359   5.124  1.00 10.00      A   
ATOM    402  HN  ALA A  45       4.917 -17.433   5.430  1.00 10.00      A   
ATOM    403  CA  ALA A  45       3.772 -19.188   5.743  1.00 10.00      A   
ATOM    404  CB  ALA A  45       3.154 -18.479   6.936  1.00 10.00      A   
ATOM    405  C   ALA A  45       2.696 -19.624   4.750  1.00 10.00      A   
ATOM    406  O   ALA A  45       2.069 -20.668   4.929  1.00 10.00      A   
ATOM    407  N   THR A  46       2.502 -18.841   3.696  1.00 10.00      A   
ATOM    408  HN  THR A  46       3.051 -18.034   3.585  1.00 10.00      A   
ATOM    409  CA  THR A  46       1.497 -19.160   2.689  1.00 10.00      A   
ATOM    410  CB  THR A  46       1.244 -17.960   1.756  1.00 10.00      A   
ATOM    411  OG1 THR A  46       1.606 -16.746   2.426  1.00 10.00      A   
ATOM    412  HG1 THR A  46       1.367 -16.811   3.360  1.00 10.00      A   
ATOM    413  CG2 THR A  46      -0.222 -17.888   1.358  1.00 10.00      A   
ATOM    414  C   THR A  46       1.920 -20.372   1.852  1.00 10.00      A   
ATOM    415  O   THR A  46       1.093 -21.006   1.197  1.00 10.00      A   
ATOM    416  N   PHE A  47       3.208 -20.702   1.894  1.00 10.00      A   
ATOM    417  HN  PHE A  47       3.822 -20.175   2.455  1.00 10.00      A   
ATOM    418  CA  PHE A  47       3.731 -21.830   1.132  1.00 10.00      A   
ATOM    419  CB  PHE A  47       5.157 -21.545   0.651  1.00 10.00      A   
ATOM    420  CG  PHE A  47       5.278 -20.283  -0.157  1.00 10.00      A   
ATOM    421  CD1 PHE A  47       6.184 -19.301   0.199  1.00 10.00      A   
ATOM    422  CD2 PHE A  47       4.482 -20.078  -1.271  1.00 10.00      A   
ATOM    423  CE1 PHE A  47       6.296 -18.138  -0.538  1.00 10.00      A   
ATOM    424  CE2 PHE A  47       4.589 -18.917  -2.013  1.00 10.00      A   
ATOM    425  CZ  PHE A  47       5.497 -17.945  -1.646  1.00 10.00      A   
ATOM    426  C   PHE A  47       3.690 -23.122   1.941  1.00 10.00      A   
ATOM    427  O   PHE A  47       3.882 -24.205   1.399  1.00 10.00      A   
ATOM    428  N   PHE A  48       3.430 -23.001   3.238  1.00 10.00      A   
ATOM    429  HN  PHE A  48       3.266 -22.111   3.615  1.00 10.00      A   
ATOM    430  CA  PHE A  48       3.368 -24.166   4.113  1.00 10.00      A   
ATOM    431  CB  PHE A  48       4.113 -23.905   5.423  1.00 10.00      A   
ATOM    432  CG  PHE A  48       5.608 -23.894   5.279  1.00 10.00      A   
ATOM    433  CD1 PHE A  48       6.306 -22.697   5.232  1.00 10.00      A   
ATOM    434  CD2 PHE A  48       6.314 -25.081   5.188  1.00 10.00      A   
ATOM    435  CE1 PHE A  48       7.681 -22.688   5.097  1.00 10.00      A   
ATOM    436  CE2 PHE A  48       7.689 -25.078   5.053  1.00 10.00      A   
ATOM    437  CZ  PHE A  48       8.374 -23.880   5.007  1.00 10.00      A   
ATOM    438  C   PHE A  48       1.926 -24.558   4.396  1.00 10.00      A   
ATOM    439  O   PHE A  48       1.661 -25.496   5.151  1.00 10.00      A   
ATOM    440  N   TRP A  49       0.998 -23.838   3.780  1.00 10.00      A   
ATOM    441  HN  TRP A  49       1.278 -23.114   3.182  1.00 10.00      A   
ATOM    442  CA  TRP A  49      -0.421 -24.103   3.958  1.00 10.00      A   
ATOM    443  CB  TRP A  49      -1.247 -22.969   3.338  1.00 10.00      A   
ATOM    444  CG  TRP A  49      -2.664 -22.911   3.819  1.00 10.00      A   
ATOM    445  CD1 TRP A  49      -3.763 -23.414   3.188  1.00 10.00      A   
ATOM    446  CD2 TRP A  49      -3.135 -22.312   5.031  1.00 10.00      A   
ATOM    447  NE1 TRP A  49      -4.890 -23.167   3.932  1.00 10.00      A   
ATOM    448  HE1 TRP A  49      -5.804 -23.431   3.684  1.00 10.00      A   
ATOM    449  CE2 TRP A  49      -4.532 -22.493   5.069  1.00 10.00      A   
ATOM    450  CE3 TRP A  49      -2.512 -21.644   6.088  1.00 10.00      A   
ATOM    451  CZ2 TRP A  49      -5.316 -22.027   6.123  1.00 10.00      A   
ATOM    452  CZ3 TRP A  49      -3.291 -21.182   7.133  1.00 10.00      A   
ATOM    453  CH2 TRP A  49      -4.678 -21.378   7.144  1.00 10.00      A   
ATOM    454  C   TRP A  49      -0.789 -25.447   3.331  1.00 10.00      A   
ATOM    455  O   TRP A  49      -0.497 -25.693   2.161  1.00 10.00      A   
ATOM    456  N   PRO A  50      -1.416 -26.340   4.114  1.00 10.00      A   
ATOM    457  CA  PRO A  50      -1.814 -27.668   3.639  1.00 10.00      A   
ATOM    458  CB  PRO A  50      -2.372 -28.355   4.894  1.00 10.00      A   
ATOM    459  CG  PRO A  50      -1.891 -27.532   6.038  1.00 10.00      A   
ATOM    460  CD  PRO A  50      -1.782 -26.130   5.519  1.00 10.00      A   
ATOM    461  C   PRO A  50      -2.890 -27.601   2.562  1.00 10.00      A   
ATOM    462  O   PRO A  50      -3.954 -27.018   2.769  1.00 10.00      A   
ATOM    463  N   GLY A  51      -2.605 -28.197   1.411  1.00 10.00      A   
ATOM    464  HN  GLY A  51      -1.730 -28.630   1.298  1.00 10.00      A   
ATOM    465  CA  GLY A  51      -3.562 -28.202   0.322  1.00 10.00      A   
ATOM    466  C   GLY A  51      -3.450 -26.969  -0.545  1.00 10.00      A   
ATOM    467  O   GLY A  51      -4.458 -26.359  -0.902  1.00 10.00      A   
ATOM    468  N   MET A  52      -2.225 -26.600  -0.886  1.00 10.00      A   
ATOM    469  HN  MET A  52      -1.457 -27.128  -0.574  1.00 10.00      A   
ATOM    470  CA  MET A  52      -1.992 -25.431  -1.718  1.00 10.00      A   
ATOM    471  CB  MET A  52      -0.941 -24.510  -1.096  1.00 10.00      A   
ATOM    472  CG  MET A  52      -1.511 -23.503  -0.112  1.00 10.00      A   
ATOM    473  SD  MET A  52      -2.621 -22.314  -0.893  1.00 10.00      A   
ATOM    474  CE  MET A  52      -1.446 -21.292  -1.776  1.00 10.00      A   
ATOM    475  C   MET A  52      -1.578 -25.832  -3.124  1.00 10.00      A   
ATOM    476  O   MET A  52      -0.822 -26.789  -3.315  1.00 10.00      A   
ATOM    477  N   GLY A  53      -2.084 -25.105  -4.103  1.00 10.00      A   
ATOM    478  HN  GLY A  53      -2.680 -24.357  -3.887  1.00 10.00      A   
ATOM    479  CA  GLY A  53      -1.763 -25.389  -5.481  1.00 10.00      A   
ATOM    480  C   GLY A  53      -1.508 -24.123  -6.263  1.00 10.00      A   
ATOM    481  O   GLY A  53      -1.733 -23.024  -5.751  1.00 10.00      A   
ATOM    482  N   ASN A  54      -1.036 -24.279  -7.497  1.00 10.00      A   
ATOM    483  HN  ASN A  54      -0.864 -25.188  -7.826  1.00 10.00      A   
ATOM    484  CA  ASN A  54      -0.747 -23.145  -8.379  1.00 10.00      A   
ATOM    485  CB  ASN A  54      -1.989 -22.272  -8.610  1.00 10.00      A   
ATOM    486  CG  ASN A  54      -3.007 -22.919  -9.532  1.00 10.00      A   
ATOM    487  OD1 ASN A  54      -2.654 -23.655 -10.454  1.00 10.00      A   
ATOM    488  ND2 ASN A  54      -4.280 -22.652  -9.286  1.00 10.00      A   
ATOM    489 HD21 ASN A  54      -4.492 -22.062  -8.531  1.00 10.00      A   
ATOM    490 HD22 ASN A  54      -4.959 -23.050  -9.872  1.00 10.00      A   
ATOM    491  C   ASN A  54       0.417 -22.309  -7.851  1.00 10.00      A   
ATOM    492  O   ASN A  54       0.389 -21.080  -7.909  1.00 10.00      A   
ATOM    493  N   PHE A  55       1.445 -22.987  -7.354  1.00 10.00      A   
ATOM    494  HN  PHE A  55       1.413 -23.966  -7.349  1.00 10.00      A   
ATOM    495  CA  PHE A  55       2.620 -22.312  -6.815  1.00 10.00      A   
ATOM    496  CB  PHE A  55       3.612 -23.328  -6.242  1.00 10.00      A   
ATOM    497  CG  PHE A  55       3.355 -23.699  -4.811  1.00 10.00      A   
ATOM    498  CD1 PHE A  55       2.316 -24.553  -4.477  1.00 10.00      A   
ATOM    499  CD2 PHE A  55       4.155 -23.199  -3.798  1.00 10.00      A   
ATOM    500  CE1 PHE A  55       2.081 -24.900  -3.161  1.00 10.00      A   
ATOM    501  CE2 PHE A  55       3.924 -23.540  -2.478  1.00 10.00      A   
ATOM    502  CZ  PHE A  55       2.885 -24.393  -2.159  1.00 10.00      A   
ATOM    503  C   PHE A  55       3.305 -21.447  -7.867  1.00 10.00      A   
ATOM    504  O   PHE A  55       3.586 -20.273  -7.626  1.00 10.00      A   
ATOM    505  N   ALA A  56       3.535 -22.020  -9.042  1.00 10.00      A   
ATOM    506  HN  ALA A  56       3.253 -22.951  -9.183  1.00 10.00      A   
ATOM    507  CA  ALA A  56       4.193 -21.307 -10.132  1.00 10.00      A   
ATOM    508  CB  ALA A  56       4.562 -22.265 -11.253  1.00 10.00      A   
ATOM    509  C   ALA A  56       3.321 -20.177 -10.667  1.00 10.00      A   
ATOM    510  O   ALA A  56       3.814 -19.245 -11.304  1.00 10.00      A   
ATOM    511  N   LEU A  57       2.025 -20.265 -10.411  1.00 10.00      A   
ATOM    512  HN  LEU A  57       1.689 -21.038  -9.909  1.00 10.00      A   
ATOM    513  CA  LEU A  57       1.090 -19.244 -10.860  1.00 10.00      A   
ATOM    514  CB  LEU A  57      -0.315 -19.837 -11.000  1.00 10.00      A   
ATOM    515  CG  LEU A  57      -1.404 -18.888 -11.502  1.00 10.00      A   
ATOM    516  CD1 LEU A  57      -1.249 -18.628 -12.993  1.00 10.00      A   
ATOM    517  CD2 LEU A  57      -2.782 -19.444 -11.187  1.00 10.00      A   
ATOM    518  C   LEU A  57       1.066 -18.069  -9.887  1.00 10.00      A   
ATOM    519  O   LEU A  57       1.126 -16.909 -10.295  1.00 10.00      A   
ATOM    520  N   ILE A  58       0.988 -18.378  -8.599  1.00 10.00      A   
ATOM    521  HN  ILE A  58       0.952 -19.326  -8.336  1.00 10.00      A   
ATOM    522  CA  ILE A  58       0.942 -17.354  -7.561  1.00 10.00      A   
ATOM    523  CB  ILE A  58       0.539 -17.953  -6.196  1.00 10.00      A   
ATOM    524  CG1 ILE A  58      -0.851 -18.594  -6.294  1.00 10.00      A   
ATOM    525  CG2 ILE A  58       0.556 -16.885  -5.109  1.00 10.00      A   
ATOM    526  CD1 ILE A  58      -1.259 -19.381  -5.069  1.00 10.00      A   
ATOM    527  C   ILE A  58       2.273 -16.610  -7.437  1.00 10.00      A   
ATOM    528  O   ILE A  58       2.296 -15.382  -7.365  1.00 10.00      A   
ATOM    529  N   LEU A  59       3.376 -17.355  -7.439  1.00 10.00      A   
ATOM    530  HN  LEU A  59       3.293 -18.330  -7.527  1.00 10.00      A   
ATOM    531  CA  LEU A  59       4.710 -16.765  -7.317  1.00 10.00      A   
ATOM    532  CB  LEU A  59       5.783 -17.855  -7.348  1.00 10.00      A   
ATOM    533  CG  LEU A  59       6.056 -18.570  -6.023  1.00 10.00      A   
ATOM    534  CD1 LEU A  59       6.882 -19.829  -6.247  1.00 10.00      A   
ATOM    535  CD2 LEU A  59       6.758 -17.633  -5.052  1.00 10.00      A   
ATOM    536  C   LEU A  59       4.973 -15.734  -8.411  1.00 10.00      A   
ATOM    537  O   LEU A  59       5.612 -14.711  -8.171  1.00 10.00      A   
ATOM    538  N   LEU A  60       4.459 -16.004  -9.605  1.00 10.00      A   
ATOM    539  HN  LEU A  60       3.946 -16.830  -9.724  1.00 10.00      A   
ATOM    540  CA  LEU A  60       4.633 -15.105 -10.741  1.00 10.00      A   
ATOM    541  CB  LEU A  60       4.107 -15.758 -12.026  1.00 10.00      A   
ATOM    542  CG  LEU A  60       4.319 -14.977 -13.328  1.00 10.00      A   
ATOM    543  CD1 LEU A  60       5.787 -14.626 -13.510  1.00 10.00      A   
ATOM    544  CD2 LEU A  60       3.819 -15.781 -14.519  1.00 10.00      A   
ATOM    545  C   LEU A  60       3.940 -13.768 -10.491  1.00 10.00      A   
ATOM    546  O   LEU A  60       4.544 -12.705 -10.637  1.00 10.00      A   
ATOM    547  N   ALA A  61       2.677 -13.831 -10.087  1.00 10.00      A   
ATOM    548  HN  ALA A  61       2.260 -14.709  -9.962  1.00 10.00      A   
ATOM    549  CA  ALA A  61       1.899 -12.627  -9.815  1.00 10.00      A   
ATOM    550  CB  ALA A  61       0.432 -12.979  -9.626  1.00 10.00      A   
ATOM    551  C   ALA A  61       2.433 -11.902  -8.584  1.00 10.00      A   
ATOM    552  O   ALA A  61       2.375 -10.673  -8.496  1.00 10.00      A   
ATOM    553  N   LEU A  62       2.963 -12.674  -7.643  1.00 10.00      A   
ATOM    554  HN  LEU A  62       2.970 -13.649  -7.776  1.00 10.00      A   
ATOM    555  CA  LEU A  62       3.518 -12.129  -6.410  1.00 10.00      A   
ATOM    556  CB  LEU A  62       3.957 -13.261  -5.478  1.00 10.00      A   
ATOM    557  CG  LEU A  62       3.576 -13.110  -4.004  1.00 10.00      A   
ATOM    558  CD1 LEU A  62       2.063 -13.056  -3.844  1.00 10.00      A   
ATOM    559  CD2 LEU A  62       4.163 -14.246  -3.183  1.00 10.00      A   
ATOM    560  C   LEU A  62       4.697 -11.202  -6.700  1.00 10.00      A   
ATOM    561  O   LEU A  62       4.962 -10.264  -5.944  1.00 10.00      A   
ATOM    562  N   LEU A  63       5.401 -11.471  -7.793  1.00 10.00      A   
ATOM    563  HN  LEU A  63       5.144 -12.236  -8.352  1.00 10.00      A   
ATOM    564  CA  LEU A  63       6.545 -10.656  -8.181  1.00 10.00      A   
ATOM    565  CB  LEU A  63       7.513 -11.461  -9.053  1.00 10.00      A   
ATOM    566  CG  LEU A  63       8.330 -12.537  -8.333  1.00 10.00      A   
ATOM    567  CD1 LEU A  63       9.061 -13.415  -9.337  1.00 10.00      A   
ATOM    568  CD2 LEU A  63       9.312 -11.905  -7.358  1.00 10.00      A   
ATOM    569  C   LEU A  63       6.093  -9.401  -8.921  1.00 10.00      A   
ATOM    570  O   LEU A  63       6.619  -8.310  -8.696  1.00 10.00      A   
ATOM    571  N   LEU A  64       5.097  -9.559  -9.785  1.00 10.00      A   
ATOM    572  HN  LEU A  64       4.705 -10.453  -9.900  1.00 10.00      A   
ATOM    573  CA  LEU A  64       4.570  -8.447 -10.570  1.00 10.00      A   
ATOM    574  CB  LEU A  64       3.438  -8.932 -11.479  1.00 10.00      A   
ATOM    575  CG  LEU A  64       2.752  -7.867 -12.340  1.00 10.00      A   
ATOM    576  CD1 LEU A  64       3.612  -7.501 -13.540  1.00 10.00      A   
ATOM    577  CD2 LEU A  64       1.376  -8.337 -12.783  1.00 10.00      A   
ATOM    578  C   LEU A  64       4.064  -7.315  -9.681  1.00 10.00      A   
ATOM    579  O   LEU A  64       4.315  -6.140  -9.950  1.00 10.00      A   
ATOM    580  N   GLY A  65       3.375  -7.675  -8.606  1.00 10.00      A   
ATOM    581  HN  GLY A  65       3.232  -8.629  -8.423  1.00 10.00      A   
ATOM    582  CA  GLY A  65       2.825  -6.678  -7.704  1.00 10.00      A   
ATOM    583  C   GLY A  65       3.853  -6.047  -6.777  1.00 10.00      A   
ATOM    584  O   GLY A  65       3.511  -5.165  -5.988  1.00 10.00      A   
ATOM    585  N   SER A  66       5.104  -6.480  -6.866  1.00 10.00      A   
ATOM    586  HN  SER A  66       5.333  -7.168  -7.528  1.00 10.00      A   
ATOM    587  CA  SER A  66       6.147  -5.937  -6.006  1.00 10.00      A   
ATOM    588  CB  SER A  66       6.726  -7.035  -5.107  1.00 10.00      A   
ATOM    589  OG  SER A  66       6.836  -8.262  -5.810  1.00 10.00      A   
ATOM    590  HG  SER A  66       6.000  -8.741  -5.752  1.00 10.00      A   
ATOM    591  C   SER A  66       7.256  -5.238  -6.795  1.00 10.00      A   
ATOM    592  O   SER A  66       7.547  -4.063  -6.562  1.00 10.00      A   
ATOM    593  N   VAL A  67       7.853  -5.960  -7.740  1.00 10.00      A   
ATOM    594  HN  VAL A  67       7.550  -6.884  -7.891  1.00 10.00      A   
ATOM    595  CA  VAL A  67       8.949  -5.433  -8.557  1.00 10.00      A   
ATOM    596  CB  VAL A  67       9.453  -6.473  -9.585  1.00 10.00      A   
ATOM    597  CG1 VAL A  67      10.690  -5.961 -10.310  1.00 10.00      A   
ATOM    598  CG2 VAL A  67       9.737  -7.808  -8.914  1.00 10.00      A   
ATOM    599  C   VAL A  67       8.561  -4.151  -9.294  1.00 10.00      A   
ATOM    600  O   VAL A  67       9.215  -3.117  -9.145  1.00 10.00      A   
ATOM    601  N   VAL A  68       7.488  -4.220 -10.072  1.00 10.00      A   
ATOM    602  HN  VAL A  68       6.994  -5.065 -10.126  1.00 10.00      A   
ATOM    603  CA  VAL A  68       7.021  -3.072 -10.849  1.00 10.00      A   
ATOM    604  CB  VAL A  68       5.825  -3.454 -11.745  1.00 10.00      A   
ATOM    605  CG1 VAL A  68       5.477  -2.319 -12.697  1.00 10.00      A   
ATOM    606  CG2 VAL A  68       6.132  -4.726 -12.524  1.00 10.00      A   
ATOM    607  C   VAL A  68       6.624  -1.906  -9.946  1.00 10.00      A   
ATOM    608  O   VAL A  68       6.859  -0.740 -10.278  1.00 10.00      A   
ATOM    609  N   ALA A  69       6.040  -2.232  -8.799  1.00 10.00      A   
ATOM    610  HN  ALA A  69       5.906  -3.180  -8.589  1.00 10.00      A   
ATOM    611  CA  ALA A  69       5.596  -1.226  -7.845  1.00 10.00      A   
ATOM    612  CB  ALA A  69       4.784  -1.876  -6.733  1.00 10.00      A   
ATOM    613  C   ALA A  69       6.771  -0.445  -7.265  1.00 10.00      A   
ATOM    614  O   ALA A  69       6.813   0.787  -7.344  1.00 10.00      A   
ATOM    615  N   TRP A  70       7.734  -1.172  -6.713  1.00 10.00      A   
ATOM    616  HN  TRP A  70       7.652  -2.151  -6.716  1.00 10.00      A   
ATOM    617  CA  TRP A  70       8.908  -0.564  -6.100  1.00 10.00      A   
ATOM    618  CB  TRP A  70       9.760  -1.637  -5.414  1.00 10.00      A   
ATOM    619  CG  TRP A  70      10.874  -1.088  -4.578  1.00 10.00      A   
ATOM    620  CD1 TRP A  70      10.836   0.020  -3.780  1.00 10.00      A   
ATOM    621  CD2 TRP A  70      12.193  -1.630  -4.447  1.00 10.00      A   
ATOM    622  NE1 TRP A  70      12.052   0.204  -3.170  1.00 10.00      A   
ATOM    623  HE1 TRP A  70      12.275   0.933  -2.551  1.00 10.00      A   
ATOM    624  CE2 TRP A  70      12.901  -0.798  -3.561  1.00 10.00      A   
ATOM    625  CE3 TRP A  70      12.843  -2.741  -4.994  1.00 10.00      A   
ATOM    626  CZ2 TRP A  70      14.227  -1.039  -3.211  1.00 10.00      A   
ATOM    627  CZ3 TRP A  70      14.158  -2.980  -4.642  1.00 10.00      A   
ATOM    628  CH2 TRP A  70      14.836  -2.132  -3.760  1.00 10.00      A   
ATOM    629  C   TRP A  70       9.742   0.210  -7.116  1.00 10.00      A   
ATOM    630  O   TRP A  70      10.265   1.282  -6.811  1.00 10.00      A   
ATOM    631  N   TRP A  71       9.846  -0.327  -8.327  1.00 10.00      A   
ATOM    632  HN  TRP A  71       9.386  -1.175  -8.513  1.00 10.00      A   
ATOM    633  CA  TRP A  71      10.628   0.302  -9.387  1.00 10.00      A   
ATOM    634  CB  TRP A  71      10.641  -0.572 -10.641  1.00 10.00      A   
ATOM    635  CG  TRP A  71      11.826  -0.327 -11.527  1.00 10.00      A   
ATOM    636  CD1 TRP A  71      13.141  -0.380 -11.166  1.00 10.00      A   
ATOM    637  CD2 TRP A  71      11.808  -0.001 -12.924  1.00 10.00      A   
ATOM    638  NE1 TRP A  71      13.943  -0.109 -12.247  1.00 10.00      A   
ATOM    639  HE1 TRP A  71      14.927  -0.090 -12.236  1.00 10.00      A   
ATOM    640  CE2 TRP A  71      13.149   0.130 -13.340  1.00 10.00      A   
ATOM    641  CE3 TRP A  71      10.790   0.195 -13.863  1.00 10.00      A   
ATOM    642  CZ2 TRP A  71      13.497   0.444 -14.652  1.00 10.00      A   
ATOM    643  CZ3 TRP A  71      11.138   0.506 -15.163  1.00 10.00      A   
ATOM    644  CH2 TRP A  71      12.479   0.628 -15.546  1.00 10.00      A   
ATOM    645  C   TRP A  71      10.117   1.701  -9.723  1.00 10.00      A   
ATOM    646  O   TRP A  71      10.899   2.597 -10.039  1.00 10.00      A   
ATOM    647  N   ALA A  72       8.807   1.883  -9.655  1.00 10.00      A   
ATOM    648  HN  ALA A  72       8.231   1.128  -9.405  1.00 10.00      A   
ATOM    649  CA  ALA A  72       8.205   3.173  -9.950  1.00 10.00      A   
ATOM    650  CB  ALA A  72       6.710   3.013 -10.196  1.00 10.00      A   
ATOM    651  C   ALA A  72       8.459   4.167  -8.818  1.00 10.00      A   
ATOM    652  O   ALA A  72       8.750   5.338  -9.060  1.00 10.00      A   
ATOM    653  N   ALA A  73       8.368   3.683  -7.585  1.00 10.00      A   
ATOM    654  HN  ALA A  73       8.162   2.732  -7.463  1.00 10.00      A   
ATOM    655  CA  ALA A  73       8.568   4.524  -6.407  1.00 10.00      A   
ATOM    656  CB  ALA A  73       8.246   3.747  -5.140  1.00 10.00      A   
ATOM    657  C   ALA A  73       9.985   5.090  -6.340  1.00 10.00      A   
ATOM    658  O   ALA A  73      10.188   6.228  -5.922  1.00 10.00      A   
ATOM    659  N   VAL A  74      10.963   4.304  -6.767  1.00 10.00      A   
ATOM    660  HN  VAL A  74      10.748   3.408  -7.110  1.00 10.00      A   
ATOM    661  CA  VAL A  74      12.354   4.742  -6.737  1.00 10.00      A   
ATOM    662  CB  VAL A  74      13.330   3.569  -6.499  1.00 10.00      A   
ATOM    663  CG1 VAL A  74      13.115   2.968  -5.119  1.00 10.00      A   
ATOM    664  CG2 VAL A  74      13.182   2.506  -7.577  1.00 10.00      A   
ATOM    665  C   VAL A  74      12.751   5.496  -8.007  1.00 10.00      A   
ATOM    666  O   VAL A  74      13.938   5.713  -8.259  1.00 10.00      A   
ATOM    667  N   ARG A  75      11.765   5.903  -8.803  1.00 10.00      A   
ATOM    668  HN  ARG A  75      10.834   5.705  -8.561  1.00 10.00      A   
ATOM    669  CA  ARG A  75      12.042   6.632 -10.034  1.00 10.00      A   
ATOM    670  CB  ARG A  75      11.885   5.729 -11.261  1.00 10.00      A   
ATOM    671  CG  ARG A  75      13.105   4.868 -11.550  1.00 10.00      A   
ATOM    672  CD  ARG A  75      12.804   3.799 -12.589  1.00 10.00      A   
ATOM    673  NE  ARG A  75      12.356   4.365 -13.864  1.00 10.00      A   
ATOM    674  HE  ARG A  75      11.431   4.703 -13.907  1.00 10.00      A   
ATOM    675  CZ  ARG A  75      13.116   4.451 -14.957  1.00 10.00      A   
ATOM    676  NH1 ARG A  75      14.370   4.010 -14.945  1.00 10.00      A   
ATOM    677 HH11 ARG A  75      14.962   4.081 -15.806  1.00 10.00      A   
ATOM    678 HH12 ARG A  75      14.772   3.593 -14.076  1.00 10.00      A   
ATOM    679  NH2 ARG A  75      12.615   4.982 -16.062  1.00 10.00      A   
ATOM    680 HH21 ARG A  75      13.200   5.053 -16.925  1.00 10.00      A   
ATOM    681 HH22 ARG A  75      11.634   5.333 -16.073  1.00 10.00      A   
ATOM    682  C   ARG A  75      11.185   7.887 -10.169  1.00 10.00      A   
ATOM    683  O   ARG A  75      11.172   8.526 -11.218  1.00 10.00      A   
ATOM    684  N   VAL A  76      10.482   8.247  -9.105  1.00 10.00      A   
ATOM    685  HN  VAL A  76      10.535   7.709  -8.289  1.00 10.00      A   
ATOM    686  CA  VAL A  76       9.634   9.435  -9.124  1.00 10.00      A   
ATOM    687  CB  VAL A  76       8.158   9.117  -8.805  1.00 10.00      A   
ATOM    688  CG1 VAL A  76       7.524   8.312  -9.929  1.00 10.00      A   
ATOM    689  CG2 VAL A  76       8.033   8.385  -7.475  1.00 10.00      A   
ATOM    690  C   VAL A  76      10.148  10.502  -8.164  1.00 10.00      A   
ATOM    691  O   VAL A  76      11.026  10.235  -7.337  1.00 10.00      A   
ATOM    692  N   ALA A  77       9.607  11.708  -8.284  1.00 10.00      A   
ATOM    693  HN  ALA A  77       8.910  11.853  -8.963  1.00 10.00      A   
ATOM    694  CA  ALA A  77      10.007  12.816  -7.426  1.00 10.00      A   
ATOM    695  CB  ALA A  77       9.724  14.146  -8.107  1.00 10.00      A   
ATOM    696  C   ALA A  77       9.278  12.739  -6.092  1.00 10.00      A   
ATOM    697  O   ALA A  77       8.160  12.232  -6.019  1.00 10.00      A   
ATOM    698  N   MET A  78       9.897  13.263  -5.044  1.00 10.00      A   
ATOM    699  HN  MET A  78      10.774  13.692  -5.168  1.00 10.00      A   
ATOM    700  CA  MET A  78       9.300  13.230  -3.712  1.00 10.00      A   
ATOM    701  CB  MET A  78      10.331  13.581  -2.639  1.00 10.00      A   
ATOM    702  CG  MET A  78       9.910  13.179  -1.234  1.00 10.00      A   
ATOM    703  SD  MET A  78       9.610  11.406  -1.089  1.00 10.00      A   
ATOM    704  CE  MET A  78       8.559  11.358   0.358  1.00 10.00      A   
ATOM    705  C   MET A  78       8.093  14.159  -3.622  1.00 10.00      A   
ATOM    706  O   MET A  78       7.173  13.928  -2.836  1.00 10.00      A   
ATOM    707  N   THR A  79       8.096  15.203  -4.437  1.00 10.00      A   
ATOM    708  HN  THR A  79       8.860  15.345  -5.038  1.00 10.00      A   
ATOM    709  CA  THR A  79       7.004  16.159  -4.463  1.00 10.00      A   
ATOM    710  CB  THR A  79       7.415  17.407  -5.254  1.00 10.00      A   
ATOM    711  OG1 THR A  79       8.714  17.181  -5.828  1.00 10.00      A   
ATOM    712  HG1 THR A  79       9.100  18.027  -6.081  1.00 10.00      A   
ATOM    713  CG2 THR A  79       7.476  18.620  -4.339  1.00 10.00      A   
ATOM    714  C   THR A  79       5.758  15.540  -5.096  1.00 10.00      A   
ATOM    715  O   THR A  79       4.651  16.061  -4.961  1.00 10.00      A   
ATOM    716  N   ASP A  80       5.948  14.419  -5.778  1.00 10.00      A   
ATOM    717  HN  ASP A  80       6.854  14.046  -5.838  1.00 10.00      A   
ATOM    718  CA  ASP A  80       4.850  13.715  -6.429  1.00 10.00      A   
ATOM    719  CB  ASP A  80       5.124  13.529  -7.923  1.00 10.00      A   
ATOM    720  CG  ASP A  80       4.595  14.675  -8.759  1.00 10.00      A   
ATOM    721  OD1 ASP A  80       3.478  15.159  -8.480  1.00 10.00      A   
ATOM    722  OD2 ASP A  80       5.294  15.100  -9.705  1.00 10.00      A   
ATOM    723  C   ASP A  80       4.622  12.367  -5.766  1.00 10.00      A   
ATOM    724  O   ASP A  80       4.115  11.429  -6.383  1.00 10.00      A   
ATOM    725  N   MET A  81       5.002  12.280  -4.501  1.00 10.00      A   
ATOM    726  HN  MET A  81       5.405  13.064  -4.073  1.00 10.00      A   
ATOM    727  CA  MET A  81       4.844  11.052  -3.732  1.00 10.00      A   
ATOM    728  CB  MET A  81       5.940  10.896  -2.676  1.00 10.00      A   
ATOM    729  CG  MET A  81       6.956   9.805  -2.987  1.00 10.00      A   
ATOM    730  SD  MET A  81       6.221   8.158  -3.053  1.00 10.00      A   
ATOM    731  CE  MET A  81       5.526   8.035  -1.405  1.00 10.00      A   
ATOM    732  C   MET A  81       3.443  10.887  -3.115  1.00 10.00      A   
ATOM    733  O   MET A  81       2.918   9.775  -3.108  1.00 10.00      A   
ATOM    734  N   PRO A  82       2.811  11.964  -2.569  1.00 10.00      A   
ATOM    735  CA  PRO A  82       1.463  11.866  -1.979  1.00 10.00      A   
ATOM    736  CB  PRO A  82       1.062  13.325  -1.768  1.00 10.00      A   
ATOM    737  CG  PRO A  82       2.354  14.027  -1.548  1.00 10.00      A   
ATOM    738  CD  PRO A  82       3.354  13.336  -2.433  1.00 10.00      A   
ATOM    739  C   PRO A  82       0.461  11.171  -2.905  1.00 10.00      A   
ATOM    740  O   PRO A  82      -0.309  10.313  -2.470  1.00 10.00      A   
ATOM    741  N   GLN A  83       0.484  11.540  -4.182  1.00 10.00      A   
ATOM    742  HN  GLN A  83       1.116  12.236  -4.465  1.00 10.00      A   
ATOM    743  CA  GLN A  83      -0.412  10.947  -5.173  1.00 10.00      A   
ATOM    744  CB  GLN A  83      -0.296  11.681  -6.511  1.00 10.00      A   
ATOM    745  CG  GLN A  83       1.137  11.914  -6.959  1.00 10.00      A   
ATOM    746  CD  GLN A  83       1.271  12.092  -8.456  1.00 10.00      A   
ATOM    747  OE1 GLN A  83       0.368  12.597  -9.119  1.00 10.00      A   
ATOM    748  NE2 GLN A  83       2.406  11.682  -8.999  1.00 10.00      A   
ATOM    749 HE21 GLN A  83       3.089  11.295  -8.410  1.00 10.00      A   
ATOM    750 HE22 GLN A  83       2.515  11.774  -9.970  1.00 10.00      A   
ATOM    751  C   GLN A  83      -0.118   9.456  -5.357  1.00 10.00      A   
ATOM    752  O   GLN A  83      -1.019   8.661  -5.632  1.00 10.00      A   
ATOM    753  N   MET A  84       1.150   9.081  -5.185  1.00 10.00      A   
ATOM    754  HN  MET A  84       1.817   9.758  -4.944  1.00 10.00      A   
ATOM    755  CA  MET A  84       1.568   7.689  -5.325  1.00 10.00      A   
ATOM    756  CB  MET A  84       3.094   7.570  -5.300  1.00 10.00      A   
ATOM    757  CG  MET A  84       3.784   8.088  -6.553  1.00 10.00      A   
ATOM    758  SD  MET A  84       3.557   7.002  -7.973  1.00 10.00      A   
ATOM    759  CE  MET A  84       4.424   5.534  -7.416  1.00 10.00      A   
ATOM    760  C   MET A  84       0.960   6.837  -4.216  1.00 10.00      A   
ATOM    761  O   MET A  84       0.694   5.648  -4.400  1.00 10.00      A   
ATOM    762  N   VAL A  85       0.738   7.451  -3.065  1.00 10.00      A   
ATOM    763  HN  VAL A  85       0.983   8.397  -2.971  1.00 10.00      A   
ATOM    764  CA  VAL A  85       0.140   6.755  -1.937  1.00 10.00      A   
ATOM    765  CB  VAL A  85       0.281   7.567  -0.631  1.00 10.00      A   
ATOM    766  CG1 VAL A  85      -0.299   6.801   0.550  1.00 10.00      A   
ATOM    767  CG2 VAL A  85       1.740   7.919  -0.375  1.00 10.00      A   
ATOM    768  C   VAL A  85      -1.339   6.516  -2.225  1.00 10.00      A   
ATOM    769  O   VAL A  85      -1.887   5.461  -1.900  1.00 10.00      A   
ATOM    770  N   ALA A  86      -1.963   7.495  -2.873  1.00 10.00      A   
ATOM    771  HN  ALA A  86      -1.454   8.294  -3.128  1.00 10.00      A   
ATOM    772  CA  ALA A  86      -3.376   7.422  -3.217  1.00 10.00      A   
ATOM    773  CB  ALA A  86      -3.849   8.744  -3.802  1.00 10.00      A   
ATOM    774  C   ALA A  86      -3.660   6.277  -4.185  1.00 10.00      A   
ATOM    775  O   ALA A  86      -4.575   5.484  -3.963  1.00 10.00      A   
ATOM    776  N   ILE A  87      -2.868   6.182  -5.254  1.00 10.00      A   
ATOM    777  HN  ILE A  87      -2.148   6.840  -5.382  1.00 10.00      A   
ATOM    778  CA  ILE A  87      -3.060   5.122  -6.247  1.00 10.00      A   
ATOM    779  CB  ILE A  87      -2.154   5.271  -7.496  1.00 10.00      A   
ATOM    780  CG1 ILE A  87      -2.465   4.176  -8.524  1.00 10.00      A   
ATOM    781  CG2 ILE A  87      -0.680   5.265  -7.125  1.00 10.00      A   
ATOM    782  CD1 ILE A  87      -1.732   4.328  -9.840  1.00 10.00      A   
ATOM    783  C   ILE A  87      -2.927   3.730  -5.628  1.00 10.00      A   
ATOM    784  O   ILE A  87      -3.697   2.824  -5.949  1.00 10.00      A   
ATOM    785  N   TYR A  88      -1.970   3.567  -4.717  1.00 10.00      A   
ATOM    786  HN  TYR A  88      -1.388   4.324  -4.488  1.00 10.00      A   
ATOM    787  CA  TYR A  88      -1.771   2.284  -4.057  1.00 10.00      A   
ATOM    788  CB  TYR A  88      -0.456   2.247  -3.277  1.00 10.00      A   
ATOM    789  CG  TYR A  88      -0.194   0.908  -2.620  1.00 10.00      A   
ATOM    790  CD1 TYR A  88       0.029  -0.229  -3.387  1.00 10.00      A   
ATOM    791  CD2 TYR A  88      -0.181   0.777  -1.237  1.00 10.00      A   
ATOM    792  CE1 TYR A  88       0.258  -1.455  -2.799  1.00 10.00      A   
ATOM    793  CE2 TYR A  88       0.051  -0.448  -0.641  1.00 10.00      A   
ATOM    794  CZ  TYR A  88       0.268  -1.562  -1.425  1.00 10.00      A   
ATOM    795  OH  TYR A  88       0.497  -2.784  -0.833  1.00 10.00      A   
ATOM    796  HH  TYR A  88      -0.268  -3.030  -0.299  1.00 10.00      A   
ATOM    797  C   TYR A  88      -2.941   1.979  -3.130  1.00 10.00      A   
ATOM    798  O   TYR A  88      -3.387   0.834  -3.031  1.00 10.00      A   
ATOM    799  N   ASN A  89      -3.432   3.015  -2.456  1.00 10.00      A   
ATOM    800  HN  ASN A  89      -3.019   3.898  -2.573  1.00 10.00      A   
ATOM    801  CA  ASN A  89      -4.563   2.876  -1.544  1.00 10.00      A   
ATOM    802  CB  ASN A  89      -4.874   4.219  -0.874  1.00 10.00      A   
ATOM    803  CG  ASN A  89      -6.095   4.157   0.021  1.00 10.00      A   
ATOM    804  OD1 ASN A  89      -6.012   3.737   1.175  1.00 10.00      A   
ATOM    805  ND2 ASN A  89      -7.237   4.584  -0.495  1.00 10.00      A   
ATOM    806 HD21 ASN A  89      -7.239   4.914  -1.423  1.00 10.00      A   
ATOM    807 HD22 ASN A  89      -8.041   4.542   0.067  1.00 10.00      A   
ATOM    808  C   ASN A  89      -5.785   2.373  -2.302  1.00 10.00      A   
ATOM    809  O   ASN A  89      -6.517   1.504  -1.823  1.00 10.00      A   
ATOM    810  N   GLY A  90      -5.982   2.916  -3.498  1.00 10.00      A   
ATOM    811  HN  GLY A  90      -5.360   3.606  -3.821  1.00 10.00      A   
ATOM    812  CA  GLY A  90      -7.100   2.510  -4.324  1.00 10.00      A   
ATOM    813  C   GLY A  90      -7.007   1.051  -4.708  1.00 10.00      A   
ATOM    814  O   GLY A  90      -7.992   0.317  -4.633  1.00 10.00      A   
ATOM    815  N   MET A  91      -5.813   0.624  -5.103  1.00 10.00      A   
ATOM    816  HN  MET A  91      -5.065   1.259  -5.137  1.00 10.00      A   
ATOM    817  CA  MET A  91      -5.590  -0.765  -5.491  1.00 10.00      A   
ATOM    818  CB  MET A  91      -4.168  -0.965  -6.014  1.00 10.00      A   
ATOM    819  CG  MET A  91      -3.896  -0.275  -7.339  1.00 10.00      A   
ATOM    820  SD  MET A  91      -2.258  -0.650  -7.990  1.00 10.00      A   
ATOM    821  CE  MET A  91      -2.467  -2.373  -8.437  1.00 10.00      A   
ATOM    822  C   MET A  91      -5.856  -1.702  -4.319  1.00 10.00      A   
ATOM    823  O   MET A  91      -6.421  -2.781  -4.491  1.00 10.00      A   
ATOM    824  N   GLY A  92      -5.452  -1.273  -3.126  1.00 10.00      A   
ATOM    825  HN  GLY A  92      -4.998  -0.405  -3.057  1.00 10.00      A   
ATOM    826  CA  GLY A  92      -5.663  -2.069  -1.934  1.00 10.00      A   
ATOM    827  C   GLY A  92      -7.138  -2.268  -1.647  1.00 10.00      A   
ATOM    828  O   GLY A  92      -7.569  -3.368  -1.299  1.00 10.00      A   
ATOM    829  N   GLY A  93      -7.912  -1.199  -1.800  1.00 10.00      A   
ATOM    830  HN  GLY A  93      -7.507  -0.346  -2.068  1.00 10.00      A   
ATOM    831  CA  GLY A  93      -9.342  -1.276  -1.571  1.00 10.00      A   
ATOM    832  C   GLY A  93     -10.023  -2.098  -2.644  1.00 10.00      A   
ATOM    833  O   GLY A  93     -10.926  -2.889  -2.358  1.00 10.00      A   
ATOM    834  N   GLY A  94      -9.569  -1.920  -3.881  1.00 10.00      A   
ATOM    835  HN  GLY A  94      -8.849  -1.267  -4.039  1.00 10.00      A   
ATOM    836  CA  GLY A  94     -10.127  -2.657  -4.994  1.00 10.00      A   
ATOM    837  C   GLY A  94      -9.908  -4.149  -4.854  1.00 10.00      A   
ATOM    838  O   GLY A  94     -10.779  -4.946  -5.205  1.00 10.00      A   
ATOM    839  N   ALA A  95      -8.744  -4.526  -4.335  1.00 10.00      A   
ATOM    840  HN  ALA A  95      -8.083  -3.840  -4.089  1.00 10.00      A   
ATOM    841  CA  ALA A  95      -8.415  -5.931  -4.134  1.00 10.00      A   
ATOM    842  CB  ALA A  95      -6.995  -6.077  -3.607  1.00 10.00      A   
ATOM    843  C   ALA A  95      -9.410  -6.575  -3.173  1.00 10.00      A   
ATOM    844  O   ALA A  95      -9.963  -7.637  -3.459  1.00 10.00      A   
ATOM    845  N   ALA A  96      -9.654  -5.902  -2.052  1.00 10.00      A   
ATOM    846  HN  ALA A  96      -9.199  -5.047  -1.904  1.00 10.00      A   
ATOM    847  CA  ALA A  96     -10.584  -6.391  -1.037  1.00 10.00      A   
ATOM    848  CB  ALA A  96     -10.611  -5.443   0.152  1.00 10.00      A   
ATOM    849  C   ALA A  96     -11.985  -6.550  -1.622  1.00 10.00      A   
ATOM    850  O   ALA A  96     -12.653  -7.558  -1.399  1.00 10.00      A   
ATOM    851  N   ALA A  97     -12.413  -5.551  -2.391  1.00 10.00      A   
ATOM    852  HN  ALA A  97     -11.828  -4.775  -2.536  1.00 10.00      A   
ATOM    853  CA  ALA A  97     -13.728  -5.577  -3.019  1.00 10.00      A   
ATOM    854  CB  ALA A  97     -13.985  -4.266  -3.743  1.00 10.00      A   
ATOM    855  C   ALA A  97     -13.839  -6.749  -3.989  1.00 10.00      A   
ATOM    856  O   ALA A  97     -14.885  -7.395  -4.085  1.00 10.00      A   
ATOM    857  N   THR A  98     -12.752  -7.015  -4.701  1.00 10.00      A   
ATOM    858  HN  THR A  98     -11.953  -6.458  -4.578  1.00 10.00      A   
ATOM    859  CA  THR A  98     -12.712  -8.106  -5.658  1.00 10.00      A   
ATOM    860  CB  THR A  98     -11.426  -8.057  -6.510  1.00 10.00      A   
ATOM    861  OG1 THR A  98     -11.312  -6.763  -7.121  1.00 10.00      A   
ATOM    862  HG1 THR A  98     -11.068  -6.110  -6.449  1.00 10.00      A   
ATOM    863  CG2 THR A  98     -11.454  -9.123  -7.599  1.00 10.00      A   
ATOM    864  C   THR A  98     -12.817  -9.457  -4.950  1.00 10.00      A   
ATOM    865  O   THR A  98     -13.643 -10.291  -5.316  1.00 10.00      A   
ATOM    866  N   ILE A  99     -11.996  -9.653  -3.919  1.00 10.00      A   
ATOM    867  HN  ILE A  99     -11.378  -8.934  -3.655  1.00 10.00      A   
ATOM    868  CA  ILE A  99     -11.992 -10.904  -3.166  1.00 10.00      A   
ATOM    869  CB  ILE A  99     -10.898 -10.914  -2.076  1.00 10.00      A   
ATOM    870  CG1 ILE A  99      -9.526 -10.662  -2.709  1.00 10.00      A   
ATOM    871  CG2 ILE A  99     -10.896 -12.239  -1.326  1.00 10.00      A   
ATOM    872  CD1 ILE A  99      -8.422 -10.404  -1.707  1.00 10.00      A   
ATOM    873  C   ILE A  99     -13.361 -11.174  -2.543  1.00 10.00      A   
ATOM    874  O   ILE A  99     -13.874 -12.295  -2.609  1.00 10.00      A   
ATOM    875  N   ALA A 100     -13.956 -10.135  -1.966  1.00 10.00      A   
ATOM    876  HN  ALA A 100     -13.490  -9.269  -1.944  1.00 10.00      A   
ATOM    877  CA  ALA A 100     -15.271 -10.249  -1.347  1.00 10.00      A   
ATOM    878  CB  ALA A 100     -15.693  -8.913  -0.758  1.00 10.00      A   
ATOM    879  C   ALA A 100     -16.306 -10.730  -2.359  1.00 10.00      A   
ATOM    880  O   ALA A 100     -17.105 -11.626  -2.075  1.00 10.00      A   
ATOM    881  N   ALA A 101     -16.275 -10.136  -3.548  1.00 10.00      A   
ATOM    882  HN  ALA A 101     -15.610  -9.432  -3.713  1.00 10.00      A   
ATOM    883  CA  ALA A 101     -17.203 -10.497  -4.612  1.00 10.00      A   
ATOM    884  CB  ALA A 101     -17.071  -9.541  -5.782  1.00 10.00      A   
ATOM    885  C   ALA A 101     -16.980 -11.931  -5.068  1.00 10.00      A   
ATOM    886  O   ALA A 101     -17.935 -12.656  -5.344  1.00 10.00      A   
ATOM    887  N   VAL A 102     -15.714 -12.337  -5.129  1.00 10.00      A   
ATOM    888  HN  VAL A 102     -15.001 -11.706  -4.886  1.00 10.00      A   
ATOM    889  CA  VAL A 102     -15.354 -13.690  -5.543  1.00 10.00      A   
ATOM    890  CB  VAL A 102     -13.821 -13.903  -5.535  1.00 10.00      A   
ATOM    891  CG1 VAL A 102     -13.466 -15.373  -5.709  1.00 10.00      A   
ATOM    892  CG2 VAL A 102     -13.167 -13.075  -6.629  1.00 10.00      A   
ATOM    893  C   VAL A 102     -16.032 -14.727  -4.646  1.00 10.00      A   
ATOM    894  O   VAL A 102     -16.625 -15.691  -5.133  1.00 10.00      A   
ATOM    895  N   GLU A 103     -15.963 -14.505  -3.339  1.00 10.00      A   
ATOM    896  HN  GLU A 103     -15.485 -13.711  -3.011  1.00 10.00      A   
ATOM    897  CA  GLU A 103     -16.577 -15.415  -2.379  1.00 10.00      A   
ATOM    898  CB  GLU A 103     -16.139 -15.083  -0.955  1.00 10.00      A   
ATOM    899  CG  GLU A 103     -14.655 -15.276  -0.701  1.00 10.00      A   
ATOM    900  CD  GLU A 103     -14.210 -16.715  -0.855  1.00 10.00      A   
ATOM    901  OE1 GLU A 103     -14.490 -17.529   0.050  1.00 10.00      A   
ATOM    902  OE2 GLU A 103     -13.563 -17.036  -1.876  1.00 10.00      A   
ATOM    903  C   GLU A 103     -18.099 -15.377  -2.488  1.00 10.00      A   
ATOM    904  O   GLU A 103     -18.769 -16.401  -2.346  1.00 10.00      A   
ATOM    905  N   LEU A 104     -18.641 -14.191  -2.742  1.00 10.00      A   
ATOM    906  HN  LEU A 104     -18.057 -13.404  -2.824  1.00 10.00      A   
ATOM    907  CA  LEU A 104     -20.082 -14.025  -2.885  1.00 10.00      A   
ATOM    908  CB  LEU A 104     -20.455 -12.544  -3.003  1.00 10.00      A   
ATOM    909  CG  LEU A 104     -20.390 -11.722  -1.710  1.00 10.00      A   
ATOM    910  CD1 LEU A 104     -20.709 -10.259  -1.986  1.00 10.00      A   
ATOM    911  CD2 LEU A 104     -21.339 -12.287  -0.665  1.00 10.00      A   
ATOM    912  C   LEU A 104     -20.605 -14.801  -4.091  1.00 10.00      A   
ATOM    913  O   LEU A 104     -21.700 -15.361  -4.055  1.00 10.00      A   
ATOM    914  N   LEU A 105     -19.807 -14.834  -5.155  1.00 10.00      A   
ATOM    915  HN  LEU A 105     -18.950 -14.350  -5.124  1.00 10.00      A   
ATOM    916  CA  LEU A 105     -20.172 -15.549  -6.374  1.00 10.00      A   
ATOM    917  CB  LEU A 105     -19.192 -15.219  -7.505  1.00 10.00      A   
ATOM    918  CG  LEU A 105     -19.216 -13.781  -8.035  1.00 10.00      A   
ATOM    919  CD1 LEU A 105     -18.046 -13.542  -8.977  1.00 10.00      A   
ATOM    920  CD2 LEU A 105     -20.532 -13.487  -8.740  1.00 10.00      A   
ATOM    921  C   LEU A 105     -20.201 -17.055  -6.131  1.00 10.00      A   
ATOM    922  O   LEU A 105     -20.848 -17.803  -6.865  1.00 10.00      A   
ATOM    923  N   LYS A 106     -19.492 -17.493  -5.096  1.00 10.00      A   
ATOM    924  HN  LYS A 106     -18.996 -16.846  -4.552  1.00 10.00      A   
ATOM    925  CA  LYS A 106     -19.436 -18.906  -4.746  1.00 10.00      A   
ATOM    926  CB  LYS A 106     -18.119 -19.225  -4.034  1.00 10.00      A   
ATOM    927  CG  LYS A 106     -16.861 -18.884  -4.807  1.00 10.00      A   
ATOM    928  CD  LYS A 106     -15.638 -19.038  -3.920  1.00 10.00      A   
ATOM    929  CE  LYS A 106     -14.360 -18.720  -4.669  1.00 10.00      A   
ATOM    930  NZ  LYS A 106     -13.170 -18.800  -3.781  1.00 10.00      A   
ATOM    931  HZ1 LYS A 106     -13.276 -18.137  -2.976  1.00 10.00      A   
ATOM    932  HZ2 LYS A 106     -12.310 -18.551  -4.308  1.00 10.00      A   
ATOM    933  HZ3 LYS A 106     -13.067 -19.762  -3.411  1.00 10.00      A   
ATOM    934  C   LYS A 106     -20.582 -19.267  -3.813  1.00 10.00      A   
ATOM    935  O   LYS A 106     -21.079 -20.391  -3.829  1.00 10.00      A   
ATOM    936  N   GLY A 107     -21.000 -18.304  -3.005  1.00 10.00      A   
ATOM    937  HN  GLY A 107     -20.589 -17.415  -3.059  1.00 10.00      A   
ATOM    938  CA  GLY A 107     -22.060 -18.553  -2.052  1.00 10.00      A   
ATOM    939  C   GLY A 107     -21.507 -19.279  -0.845  1.00 10.00      A   
ATOM    940  O   GLY A 107     -22.150 -20.163  -0.280  1.00 10.00      A   
ATOM    941  N   ALA A 108     -20.297 -18.899  -0.456  1.00 10.00      A   
ATOM    942  HN  ALA A 108     -19.848 -18.175  -0.941  1.00 10.00      A   
ATOM    943  CA  ALA A 108     -19.620 -19.521   0.671  1.00 10.00      A   
ATOM    944  CB  ALA A 108     -18.116 -19.385   0.510  1.00 10.00      A   
ATOM    945  C   ALA A 108     -20.071 -18.932   2.002  1.00 10.00      A   
ATOM    946  O   ALA A 108     -19.735 -19.455   3.064  1.00 10.00      A   
ATOM    947  N   PHE A 109     -20.829 -17.848   1.947  1.00 10.00      A   
ATOM    948  HN  PHE A 109     -21.082 -17.482   1.072  1.00 10.00      A   
ATOM    949  CA  PHE A 109     -21.314 -17.201   3.158  1.00 10.00      A   
ATOM    950  CB  PHE A 109     -21.376 -15.680   2.983  1.00 10.00      A   
ATOM    951  CG  PHE A 109     -20.032 -15.024   2.874  1.00 10.00      A   
ATOM    952  CD1 PHE A 109     -19.513 -14.679   1.638  1.00 10.00      A   
ATOM    953  CD2 PHE A 109     -19.289 -14.753   4.009  1.00 10.00      A   
ATOM    954  CE1 PHE A 109     -18.278 -14.072   1.535  1.00 10.00      A   
ATOM    955  CE2 PHE A 109     -18.051 -14.146   3.915  1.00 10.00      A   
ATOM    956  CZ  PHE A 109     -17.544 -13.806   2.675  1.00 10.00      A   
ATOM    957  C   PHE A 109     -22.685 -17.734   3.548  1.00 10.00      A   
ATOM    958  O   PHE A 109     -23.702 -17.315   2.996  1.00 10.00      A   
ATOM    959  N   GLU A 110     -22.707 -18.676   4.480  1.00 10.00      A   
ATOM    960  HN  GLU A 110     -21.856 -19.000   4.860  1.00 10.00      A   
ATOM    961  CA  GLU A 110     -23.960 -19.255   4.948  1.00 10.00      A   
ATOM    962  CB  GLU A 110     -23.756 -20.692   5.442  1.00 10.00      A   
ATOM    963  CG  GLU A 110     -22.499 -21.372   4.919  1.00 10.00      A   
ATOM    964  CD  GLU A 110     -21.314 -21.200   5.848  1.00 10.00      A   
ATOM    965  OE1 GLU A 110     -20.769 -20.078   5.929  1.00 10.00      A   
ATOM    966  OE2 GLU A 110     -20.921 -22.186   6.509  1.00 10.00      A   
ATOM    967  C   GLU A 110     -24.549 -18.393   6.060  1.00 10.00      A   
ATOM    968  O   GLU A 110     -25.762 -18.365   6.275  1.00 10.00      A   
ATOM    969  N   ASN A 111     -23.676 -17.673   6.751  1.00 10.00      A   
ATOM    970  HN  ASN A 111     -22.727 -17.725   6.516  1.00 10.00      A   
ATOM    971  CA  ASN A 111     -24.087 -16.800   7.838  1.00 10.00      A   
ATOM    972  CB  ASN A 111     -22.951 -16.668   8.859  1.00 10.00      A   
ATOM    973  CG  ASN A 111     -23.345 -15.875  10.091  1.00 10.00      A   
ATOM    974  OD1 ASN A 111     -23.127 -14.666  10.162  1.00 10.00      A   
ATOM    975  ND2 ASN A 111     -23.926 -16.550  11.072  1.00 10.00      A   
ATOM    976 HD21 ASN A 111     -24.068 -17.515  10.951  1.00 10.00      A   
ATOM    977 HD22 ASN A 111     -24.189 -16.060  11.882  1.00 10.00      A   
ATOM    978  C   ASN A 111     -24.474 -15.431   7.288  1.00 10.00      A   
ATOM    979  O   ASN A 111     -23.682 -14.784   6.599  1.00 10.00      A   
ATOM    980  N   THR A 112     -25.692 -15.002   7.587  1.00 10.00      A   
ATOM    981  HN  THR A 112     -26.278 -15.567   8.137  1.00 10.00      A   
ATOM    982  CA  THR A 112     -26.198 -13.719   7.116  1.00 10.00      A   
ATOM    983  CB  THR A 112     -27.667 -13.523   7.532  1.00 10.00      A   
ATOM    984  OG1 THR A 112     -28.324 -14.799   7.530  1.00 10.00      A   
ATOM    985  HG1 THR A 112     -28.886 -14.869   6.746  1.00 10.00      A   
ATOM    986  CG2 THR A 112     -28.382 -12.594   6.563  1.00 10.00      A   
ATOM    987  C   THR A 112     -25.351 -12.552   7.627  1.00 10.00      A   
ATOM    988  O   THR A 112     -25.175 -11.550   6.928  1.00 10.00      A   
ATOM    989  N   GLY A 113     -24.823 -12.690   8.840  1.00 10.00      A   
ATOM    990  HN  GLY A 113     -25.006 -13.504   9.357  1.00 10.00      A   
ATOM    991  CA  GLY A 113     -23.987 -11.649   9.408  1.00 10.00      A   
ATOM    992  C   GLY A 113     -22.705 -11.481   8.618  1.00 10.00      A   
ATOM    993  O   GLY A 113     -22.352 -10.372   8.212  1.00 10.00      A   
ATOM    994  N   LEU A 114     -22.022 -12.595   8.377  1.00 10.00      A   
ATOM    995  HN  LEU A 114     -22.362 -13.448   8.734  1.00 10.00      A   
ATOM    996  CA  LEU A 114     -20.775 -12.585   7.618  1.00 10.00      A   
ATOM    997  CB  LEU A 114     -20.110 -13.964   7.642  1.00 10.00      A   
ATOM    998  CG  LEU A 114     -19.639 -14.462   9.012  1.00 10.00      A   
ATOM    999  CD1 LEU A 114     -18.955 -15.814   8.887  1.00 10.00      A   
ATOM   1000  CD2 LEU A 114     -18.707 -13.449   9.657  1.00 10.00      A   
ATOM   1001  C   LEU A 114     -21.027 -12.141   6.181  1.00 10.00      A   
ATOM   1002  O   LEU A 114     -20.196 -11.466   5.572  1.00 10.00      A   
ATOM   1003  N   MET A 115     -22.187 -12.520   5.650  1.00 10.00      A   
ATOM   1004  HN  MET A 115     -22.799 -13.073   6.184  1.00 10.00      A   
ATOM   1005  CA  MET A 115     -22.569 -12.149   4.295  1.00 10.00      A   
ATOM   1006  CB  MET A 115     -23.905 -12.805   3.924  1.00 10.00      A   
ATOM   1007  CG  MET A 115     -24.453 -12.407   2.563  1.00 10.00      A   
ATOM   1008  SD  MET A 115     -26.033 -13.197   2.198  1.00 10.00      A   
ATOM   1009  CE  MET A 115     -25.486 -14.814   1.655  1.00 10.00      A   
ATOM   1010  C   MET A 115     -22.672 -10.632   4.180  1.00 10.00      A   
ATOM   1011  O   MET A 115     -22.193 -10.039   3.216  1.00 10.00      A   
ATOM   1012  N   ALA A 116     -23.282 -10.011   5.184  1.00 10.00      A   
ATOM   1013  HN  ALA A 116     -23.632 -10.540   5.934  1.00 10.00      A   
ATOM   1014  CA  ALA A 116     -23.442  -8.562   5.203  1.00 10.00      A   
ATOM   1015  CB  ALA A 116     -24.340  -8.136   6.354  1.00 10.00      A   
ATOM   1016  C   ALA A 116     -22.087  -7.868   5.299  1.00 10.00      A   
ATOM   1017  O   ALA A 116     -21.877  -6.804   4.710  1.00 10.00      A   
ATOM   1018  N   LEU A 117     -21.174  -8.478   6.046  1.00 10.00      A   
ATOM   1019  HN  LEU A 117     -21.414  -9.315   6.499  1.00 10.00      A   
ATOM   1020  CA  LEU A 117     -19.832  -7.933   6.217  1.00 10.00      A   
ATOM   1021  CB  LEU A 117     -19.023  -8.778   7.203  1.00 10.00      A   
ATOM   1022  CG  LEU A 117     -19.501  -8.762   8.657  1.00 10.00      A   
ATOM   1023  CD1 LEU A 117     -18.752  -9.801   9.476  1.00 10.00      A   
ATOM   1024  CD2 LEU A 117     -19.326  -7.379   9.265  1.00 10.00      A   
ATOM   1025  C   LEU A 117     -19.112  -7.859   4.875  1.00 10.00      A   
ATOM   1026  O   LEU A 117     -18.463  -6.860   4.562  1.00 10.00      A   
ATOM   1027  N   ALA A 118     -19.250  -8.917   4.079  1.00 10.00      A   
ATOM   1028  HN  ALA A 118     -19.779  -9.684   4.395  1.00 10.00      A   
ATOM   1029  CA  ALA A 118     -18.628  -8.981   2.763  1.00 10.00      A   
ATOM   1030  CB  ALA A 118     -18.776 -10.376   2.175  1.00 10.00      A   
ATOM   1031  C   ALA A 118     -19.236  -7.942   1.828  1.00 10.00      A   
ATOM   1032  O   ALA A 118     -18.534  -7.326   1.024  1.00 10.00      A   
ATOM   1033  N   ILE A 119     -20.546  -7.746   1.945  1.00 10.00      A   
ATOM   1034  HN  ILE A 119     -21.053  -8.272   2.603  1.00 10.00      A   
ATOM   1035  CA  ILE A 119     -21.252  -6.776   1.120  1.00 10.00      A   
ATOM   1036  CB  ILE A 119     -22.780  -6.850   1.335  1.00 10.00      A   
ATOM   1037  CG1 ILE A 119     -23.313  -8.220   0.910  1.00 10.00      A   
ATOM   1038  CG2 ILE A 119     -23.491  -5.740   0.572  1.00 10.00      A   
ATOM   1039  CD1 ILE A 119     -24.748  -8.473   1.318  1.00 10.00      A   
ATOM   1040  C   ILE A 119     -20.760  -5.364   1.427  1.00 10.00      A   
ATOM   1041  O   ILE A 119     -20.329  -4.636   0.527  1.00 10.00      A   
ATOM   1042  N   LEU A 120     -20.801  -4.996   2.703  1.00 10.00      A   
ATOM   1043  HN  LEU A 120     -21.140  -5.631   3.375  1.00 10.00      A   
ATOM   1044  CA  LEU A 120     -20.363  -3.674   3.131  1.00 10.00      A   
ATOM   1045  CB  LEU A 120     -20.691  -3.440   4.605  1.00 10.00      A   
ATOM   1046  CG  LEU A 120     -22.180  -3.397   4.959  1.00 10.00      A   
ATOM   1047  CD1 LEU A 120     -22.374  -3.219   6.455  1.00 10.00      A   
ATOM   1048  CD2 LEU A 120     -22.890  -2.295   4.188  1.00 10.00      A   
ATOM   1049  C   LEU A 120     -18.875  -3.467   2.869  1.00 10.00      A   
ATOM   1050  O   LEU A 120     -18.462  -2.398   2.420  1.00 10.00      A   
ATOM   1051  N   GLY A 121     -18.080  -4.498   3.142  1.00 10.00      A   
ATOM   1052  HN  GLY A 121     -18.471  -5.323   3.508  1.00 10.00      A   
ATOM   1053  CA  GLY A 121     -16.649  -4.417   2.917  1.00 10.00      A   
ATOM   1054  C   GLY A 121     -16.324  -4.175   1.458  1.00 10.00      A   
ATOM   1055  O   GLY A 121     -15.506  -3.316   1.130  1.00 10.00      A   
ATOM   1056  N   GLY A 122     -16.980  -4.928   0.581  1.00 10.00      A   
ATOM   1057  HN  GLY A 122     -17.616  -5.604   0.906  1.00 10.00      A   
ATOM   1058  CA  GLY A 122     -16.761  -4.774  -0.843  1.00 10.00      A   
ATOM   1059  C   GLY A 122     -17.202  -3.407  -1.324  1.00 10.00      A   
ATOM   1060  O   GLY A 122     -16.559  -2.804  -2.181  1.00 10.00      A   
ATOM   1061  N   LEU A 123     -18.301  -2.917  -0.758  1.00 10.00      A   
ATOM   1062  HN  LEU A 123     -18.769  -3.456  -0.083  1.00 10.00      A   
ATOM   1063  CA  LEU A 123     -18.838  -1.609  -1.111  1.00 10.00      A   
ATOM   1064  CB  LEU A 123     -20.127  -1.344  -0.325  1.00 10.00      A   
ATOM   1065  CG  LEU A 123     -20.622   0.104  -0.286  1.00 10.00      A   
ATOM   1066  CD1 LEU A 123     -21.118   0.548  -1.653  1.00 10.00      A   
ATOM   1067  CD2 LEU A 123     -21.706   0.271   0.764  1.00 10.00      A   
ATOM   1068  C   LEU A 123     -17.819  -0.512  -0.823  1.00 10.00      A   
ATOM   1069  O   LEU A 123     -17.449   0.253  -1.715  1.00 10.00      A   
ATOM   1070  N   ILE A 124     -17.358  -0.460   0.421  1.00 10.00      A   
ATOM   1071  HN  ILE A 124     -17.681  -1.116   1.077  1.00 10.00      A   
ATOM   1072  CA  ILE A 124     -16.385   0.539   0.844  1.00 10.00      A   
ATOM   1073  CB  ILE A 124     -16.087   0.425   2.354  1.00 10.00      A   
ATOM   1074  CG1 ILE A 124     -17.391   0.534   3.153  1.00 10.00      A   
ATOM   1075  CG2 ILE A 124     -15.110   1.502   2.793  1.00 10.00      A   
ATOM   1076  CD1 ILE A 124     -17.221   0.328   4.643  1.00 10.00      A   
ATOM   1077  C   ILE A 124     -15.092   0.412   0.043  1.00 10.00      A   
ATOM   1078  O   ILE A 124     -14.487   1.414  -0.346  1.00 10.00      A   
ATOM   1079  N   GLY A 125     -14.694  -0.827  -0.223  1.00 10.00      A   
ATOM   1080  HN  GLY A 125     -15.224  -1.584   0.110  1.00 10.00      A   
ATOM   1081  CA  GLY A 125     -13.485  -1.075  -0.984  1.00 10.00      A   
ATOM   1082  C   GLY A 125     -13.581  -0.560  -2.407  1.00 10.00      A   
ATOM   1083  O   GLY A 125     -12.622   0.001  -2.937  1.00 10.00      A   
ATOM   1084  N   SER A 126     -14.742  -0.739  -3.023  1.00 10.00      A   
ATOM   1085  HN  SER A 126     -15.472  -1.192  -2.548  1.00 10.00      A   
ATOM   1086  CA  SER A 126     -14.958  -0.286  -4.392  1.00 10.00      A   
ATOM   1087  CB  SER A 126     -16.301  -0.798  -4.909  1.00 10.00      A   
ATOM   1088  OG  SER A 126     -16.390  -2.205  -4.775  1.00 10.00      A   
ATOM   1089  HG  SER A 126     -16.520  -2.430  -3.845  1.00 10.00      A   
ATOM   1090  C   SER A 126     -14.904   1.237  -4.480  1.00 10.00      A   
ATOM   1091  O   SER A 126     -14.303   1.791  -5.402  1.00 10.00      A   
ATOM   1092  N   VAL A 127     -15.520   1.902  -3.507  1.00 10.00      A   
ATOM   1093  HN  VAL A 127     -15.975   1.398  -2.798  1.00 10.00      A   
ATOM   1094  CA  VAL A 127     -15.538   3.360  -3.468  1.00 10.00      A   
ATOM   1095  CB  VAL A 127     -16.427   3.890  -2.322  1.00 10.00      A   
ATOM   1096  CG1 VAL A 127     -16.434   5.414  -2.295  1.00 10.00      A   
ATOM   1097  CG2 VAL A 127     -17.845   3.355  -2.452  1.00 10.00      A   
ATOM   1098  C   VAL A 127     -14.122   3.908  -3.312  1.00 10.00      A   
ATOM   1099  O   VAL A 127     -13.747   4.883  -3.965  1.00 10.00      A   
ATOM   1100  N   ALA A 128     -13.339   3.267  -2.451  1.00 10.00      A   
ATOM   1101  HN  ALA A 128     -13.699   2.495  -1.956  1.00 10.00      A   
ATOM   1102  CA  ALA A 128     -11.962   3.686  -2.215  1.00 10.00      A   
ATOM   1103  CB  ALA A 128     -11.379   2.950  -1.016  1.00 10.00      A   
ATOM   1104  C   ALA A 128     -11.104   3.453  -3.453  1.00 10.00      A   
ATOM   1105  O   ALA A 128     -10.176   4.215  -3.731  1.00 10.00      A   
ATOM   1106  N   PHE A 129     -11.435   2.403  -4.196  1.00 10.00      A   
ATOM   1107  HN  PHE A 129     -12.195   1.847  -3.917  1.00 10.00      A   
ATOM   1108  CA  PHE A 129     -10.711   2.043  -5.409  1.00 10.00      A   
ATOM   1109  CB  PHE A 129     -11.246   0.717  -5.977  1.00 10.00      A   
ATOM   1110  CG  PHE A 129     -10.631   0.297  -7.287  1.00 10.00      A   
ATOM   1111  CD1 PHE A 129      -9.295  -0.055  -7.362  1.00 10.00      A   
ATOM   1112  CD2 PHE A 129     -11.395   0.246  -8.441  1.00 10.00      A   
ATOM   1113  CE1 PHE A 129      -8.730  -0.448  -8.560  1.00 10.00      A   
ATOM   1114  CE2 PHE A 129     -10.838  -0.144  -9.643  1.00 10.00      A   
ATOM   1115  CZ  PHE A 129      -9.503  -0.492  -9.704  1.00 10.00      A   
ATOM   1116  C   PHE A 129     -10.793   3.149  -6.457  1.00 10.00      A   
ATOM   1117  O   PHE A 129      -9.777   3.738  -6.825  1.00 10.00      A   
ATOM   1118  N   THR A 130     -12.001   3.449  -6.911  1.00 10.00      A   
ATOM   1119  HN  THR A 130     -12.785   2.977  -6.551  1.00 10.00      A   
ATOM   1120  CA  THR A 130     -12.196   4.472  -7.928  1.00 10.00      A   
ATOM   1121  CB  THR A 130     -13.613   4.413  -8.518  1.00 10.00      A   
ATOM   1122  OG1 THR A 130     -14.531   4.006  -7.496  1.00 10.00      A   
ATOM   1123  HG1 THR A 130     -15.434   4.083  -7.831  1.00 10.00      A   
ATOM   1124  CG2 THR A 130     -13.668   3.422  -9.670  1.00 10.00      A   
ATOM   1125  C   THR A 130     -11.919   5.869  -7.388  1.00 10.00      A   
ATOM   1126  O   THR A 130     -11.403   6.728  -8.106  1.00 10.00      A   
ATOM   1127  N   GLY A 131     -12.249   6.086  -6.117  1.00 10.00      A   
ATOM   1128  HN  GLY A 131     -12.655   5.359  -5.593  1.00 10.00      A   
ATOM   1129  CA  GLY A 131     -12.026   7.380  -5.502  1.00 10.00      A   
ATOM   1130  C   GLY A 131     -10.564   7.777  -5.533  1.00 10.00      A   
ATOM   1131  O   GLY A 131     -10.222   8.899  -5.911  1.00 10.00      A   
ATOM   1132  N   SER A 132      -9.699   6.843  -5.161  1.00 10.00      A   
ATOM   1133  HN  SER A 132     -10.033   5.961  -4.888  1.00 10.00      A   
ATOM   1134  CA  SER A 132      -8.268   7.097  -5.148  1.00 10.00      A   
ATOM   1135  CB  SER A 132      -7.535   6.017  -4.355  1.00 10.00      A   
ATOM   1136  OG  SER A 132      -8.128   5.822  -3.078  1.00 10.00      A   
ATOM   1137  HG  SER A 132      -8.899   5.241  -3.172  1.00 10.00      A   
ATOM   1138  C   SER A 132      -7.719   7.200  -6.574  1.00 10.00      A   
ATOM   1139  O   SER A 132      -6.755   7.924  -6.826  1.00 10.00      A   
ATOM   1140  N   LEU A 133      -8.347   6.487  -7.508  1.00 10.00      A   
ATOM   1141  HN  LEU A 133      -9.110   5.924  -7.252  1.00 10.00      A   
ATOM   1142  CA  LEU A 133      -7.920   6.519  -8.903  1.00 10.00      A   
ATOM   1143  CB  LEU A 133      -8.672   5.477  -9.734  1.00 10.00      A   
ATOM   1144  CG  LEU A 133      -8.226   4.024  -9.568  1.00 10.00      A   
ATOM   1145  CD1 LEU A 133      -9.053   3.113 -10.459  1.00 10.00      A   
ATOM   1146  CD2 LEU A 133      -6.746   3.881  -9.884  1.00 10.00      A   
ATOM   1147  C   LEU A 133      -8.131   7.909  -9.493  1.00 10.00      A   
ATOM   1148  O   LEU A 133      -7.252   8.449 -10.169  1.00 10.00      A   
ATOM   1149  N   ILE A 134      -9.296   8.487  -9.220  1.00 10.00      A   
ATOM   1150  HN  ILE A 134      -9.960   8.001  -8.681  1.00 10.00      A   
ATOM   1151  CA  ILE A 134      -9.618   9.824  -9.708  1.00 10.00      A   
ATOM   1152  CB  ILE A 134     -11.101  10.183  -9.452  1.00 10.00      A   
ATOM   1153  CG1 ILE A 134     -12.030   9.160 -10.122  1.00 10.00      A   
ATOM   1154  CG2 ILE A 134     -11.417  11.594  -9.933  1.00 10.00      A   
ATOM   1155  CD1 ILE A 134     -11.845   9.038 -11.623  1.00 10.00      A   
ATOM   1156  C   ILE A 134      -8.714  10.851  -9.028  1.00 10.00      A   
ATOM   1157  O   ILE A 134      -8.224  11.790  -9.662  1.00 10.00      A   
ATOM   1158  N   ALA A 135      -8.483  10.646  -7.736  1.00 10.00      A   
ATOM   1159  HN  ALA A 135      -8.909   9.879  -7.293  1.00 10.00      A   
ATOM   1160  CA  ALA A 135      -7.628  11.530  -6.953  1.00 10.00      A   
ATOM   1161  CB  ALA A 135      -7.591  11.068  -5.504  1.00 10.00      A   
ATOM   1162  C   ALA A 135      -6.218  11.565  -7.537  1.00 10.00      A   
ATOM   1163  O   ALA A 135      -5.609  12.628  -7.668  1.00 10.00      A   
ATOM   1164  N   PHE A 136      -5.707  10.393  -7.888  1.00 10.00      A   
ATOM   1165  HN  PHE A 136      -6.237   9.578  -7.741  1.00 10.00      A   
ATOM   1166  CA  PHE A 136      -4.378  10.277  -8.467  1.00 10.00      A   
ATOM   1167  CB  PHE A 136      -3.949   8.805  -8.522  1.00 10.00      A   
ATOM   1168  CG  PHE A 136      -2.697   8.548  -9.316  1.00 10.00      A   
ATOM   1169  CD1 PHE A 136      -1.454   8.872  -8.801  1.00 10.00      A   
ATOM   1170  CD2 PHE A 136      -2.766   7.982 -10.579  1.00 10.00      A   
ATOM   1171  CE1 PHE A 136      -0.301   8.636  -9.528  1.00 10.00      A   
ATOM   1172  CE2 PHE A 136      -1.619   7.743 -11.314  1.00 10.00      A   
ATOM   1173  CZ  PHE A 136      -0.383   8.071 -10.787  1.00 10.00      A   
ATOM   1174  C   PHE A 136      -4.344  10.885  -9.862  1.00 10.00      A   
ATOM   1175  O   PHE A 136      -3.416  11.615 -10.207  1.00 10.00      A   
ATOM   1176  N   ALA A 137      -5.370  10.589 -10.652  1.00 10.00      A   
ATOM   1177  HN  ALA A 137      -6.084  10.007 -10.308  1.00 10.00      A   
ATOM   1178  CA  ALA A 137      -5.464  11.091 -12.017  1.00 10.00      A   
ATOM   1179  CB  ALA A 137      -6.721  10.565 -12.696  1.00 10.00      A   
ATOM   1180  C   ALA A 137      -5.429  12.616 -12.065  1.00 10.00      A   
ATOM   1181  O   ALA A 137      -4.766  13.202 -12.926  1.00 10.00      A   
ATOM   1182  N   LYS A 138      -6.134  13.251 -11.136  1.00 10.00      A   
ATOM   1183  HN  LYS A 138      -6.635  12.726 -10.474  1.00 10.00      A   
ATOM   1184  CA  LYS A 138      -6.191  14.705 -11.078  1.00 10.00      A   
ATOM   1185  CB  LYS A 138      -7.244  15.159 -10.070  1.00 10.00      A   
ATOM   1186  CG  LYS A 138      -8.673  14.983 -10.549  1.00 10.00      A   
ATOM   1187  CD  LYS A 138      -9.659  15.382  -9.466  1.00 10.00      A   
ATOM   1188  CE  LYS A 138     -11.079  15.443  -9.994  1.00 10.00      A   
ATOM   1189  NZ  LYS A 138     -12.016  15.951  -8.962  1.00 10.00      A   
ATOM   1190  HZ1 LYS A 138     -12.870  16.341  -9.408  1.00 10.00      A   
ATOM   1191  HZ2 LYS A 138     -11.557  16.702  -8.401  1.00 10.00      A   
ATOM   1192  HZ3 LYS A 138     -12.295  15.181  -8.320  1.00 10.00      A   
ATOM   1193  C   LYS A 138      -4.839  15.314 -10.729  1.00 10.00      A   
ATOM   1194  O   LYS A 138      -4.434  16.325 -11.304  1.00 10.00      A   
ATOM   1195  N   LEU A 139      -4.135  14.694  -9.796  1.00 10.00      A   
ATOM   1196  HN  LEU A 139      -4.491  13.875  -9.388  1.00 10.00      A   
ATOM   1197  CA  LEU A 139      -2.836  15.202  -9.370  1.00 10.00      A   
ATOM   1198  CB  LEU A 139      -2.457  14.683  -7.983  1.00 10.00      A   
ATOM   1199  CG  LEU A 139      -3.169  15.341  -6.799  1.00 10.00      A   
ATOM   1200  CD1 LEU A 139      -2.494  14.957  -5.493  1.00 10.00      A   
ATOM   1201  CD2 LEU A 139      -3.205  16.853  -6.960  1.00 10.00      A   
ATOM   1202  C   LEU A 139      -1.738  14.890 -10.376  1.00 10.00      A   
ATOM   1203  O   LEU A 139      -0.859  15.716 -10.616  1.00 10.00      A   
ATOM   1204  N   GLN A 140      -1.797  13.704 -10.970  1.00 10.00      A   
ATOM   1205  HN  GLN A 140      -2.522  13.081 -10.733  1.00 10.00      A   
ATOM   1206  CA  GLN A 140      -0.797  13.286 -11.946  1.00 10.00      A   
ATOM   1207  CB  GLN A 140      -0.978  11.807 -12.311  1.00 10.00      A   
ATOM   1208  CG  GLN A 140       0.122  11.234 -13.193  1.00 10.00      A   
ATOM   1209  CD  GLN A 140       1.498  11.345 -12.563  1.00 10.00      A   
ATOM   1210  OE1 GLN A 140       1.945  10.446 -11.857  1.00 10.00      A   
ATOM   1211  NE2 GLN A 140       2.181  12.447 -12.819  1.00 10.00      A   
ATOM   1212 HE21 GLN A 140       1.770  13.126 -13.399  1.00 10.00      A   
ATOM   1213 HE22 GLN A 140       3.065  12.548 -12.406  1.00 10.00      A   
ATOM   1214  C   GLN A 140      -0.831  14.155 -13.200  1.00 10.00      A   
ATOM   1215  O   GLN A 140       0.194  14.354 -13.856  1.00 10.00      A   
ATOM   1216  N   GLY A 141      -2.003  14.681 -13.524  1.00 10.00      A   
ATOM   1217  HN  GLY A 141      -2.783  14.510 -12.955  1.00 10.00      A   
ATOM   1218  CA  GLY A 141      -2.132  15.516 -14.700  1.00 10.00      A   
ATOM   1219  C   GLY A 141      -3.005  14.880 -15.758  1.00 10.00      A   
ATOM   1220  O   GLY A 141      -3.169  15.422 -16.851  1.00 10.00      A   
ATOM   1221  N   ILE A 142      -3.569  13.722 -15.435  1.00 10.00      A   
ATOM   1222  HN  ILE A 142      -3.407  13.344 -14.545  1.00 10.00      A   
ATOM   1223  CA  ILE A 142      -4.439  13.012 -16.362  1.00 10.00      A   
ATOM   1224  CB  ILE A 142      -4.722  11.574 -15.877  1.00 10.00      A   
ATOM   1225  CG1 ILE A 142      -3.406  10.860 -15.542  1.00 10.00      A   
ATOM   1226  CG2 ILE A 142      -5.496  10.793 -16.928  1.00 10.00      A   
ATOM   1227  CD1 ILE A 142      -3.589   9.495 -14.911  1.00 10.00      A   
ATOM   1228  C   ILE A 142      -5.752  13.778 -16.487  1.00 10.00      A   
ATOM   1229  O   ILE A 142      -6.322  13.901 -17.570  1.00 10.00      A   
ATOM   1230  N   MET A 143      -6.206  14.309 -15.360  1.00 10.00      A   
ATOM   1231  HN  MET A 143      -5.692  14.179 -14.534  1.00 10.00      A   
ATOM   1232  CA  MET A 143      -7.431  15.090 -15.307  1.00 10.00      A   
ATOM   1233  CB  MET A 143      -8.442  14.444 -14.354  1.00 10.00      A   
ATOM   1234  CG  MET A 143      -8.913  13.065 -14.788  1.00 10.00      A   
ATOM   1235  SD  MET A 143     -10.034  12.301 -13.599  1.00 10.00      A   
ATOM   1236  CE  MET A 143     -11.456  13.387 -13.726  1.00 10.00      A   
ATOM   1237  C   MET A 143      -7.097  16.497 -14.834  1.00 10.00      A   
ATOM   1238  O   MET A 143      -5.963  16.761 -14.428  1.00 10.00      A   
ATOM   1239  N   LYS A 144      -8.066  17.398 -14.894  1.00 10.00      A   
ATOM   1240  HN  LYS A 144      -8.948  17.137 -15.235  1.00 10.00      A   
ATOM   1241  CA  LYS A 144      -7.849  18.769 -14.464  1.00 10.00      A   
ATOM   1242  CB  LYS A 144      -8.759  19.728 -15.235  1.00 10.00      A   
ATOM   1243  CG  LYS A 144      -8.486  19.742 -16.731  1.00 10.00      A   
ATOM   1244  CD  LYS A 144      -9.375  20.730 -17.469  1.00 10.00      A   
ATOM   1245  CE  LYS A 144      -9.058  20.734 -18.956  1.00 10.00      A   
ATOM   1246  NZ  LYS A 144      -9.882  21.718 -19.701  1.00 10.00      A   
ATOM   1247  HZ1 LYS A 144      -9.705  21.633 -20.720  1.00 10.00      A   
ATOM   1248  HZ2 LYS A 144      -9.646  22.685 -19.403  1.00 10.00      A   
ATOM   1249  HZ3 LYS A 144     -10.894  21.548 -19.523  1.00 10.00      A   
ATOM   1250  C   LYS A 144      -8.055  18.905 -12.959  1.00 10.00      A   
ATOM   1251  O   LYS A 144      -8.812  18.142 -12.353  1.00 10.00      A   
ATOM   1252  N   SER A 145      -7.376  19.873 -12.365  1.00 10.00      A   
ATOM   1253  HN  SER A 145      -6.782  20.439 -12.904  1.00 10.00      A   
ATOM   1254  CA  SER A 145      -7.467  20.118 -10.930  1.00 10.00      A   
ATOM   1255  CB  SER A 145      -6.297  20.997 -10.491  1.00 10.00      A   
ATOM   1256  OG  SER A 145      -5.437  21.260 -11.589  1.00 10.00      A   
ATOM   1257  HG  SER A 145      -4.823  20.524 -11.696  1.00 10.00      A   
ATOM   1258  C   SER A 145      -8.794  20.775 -10.542  1.00 10.00      A   
ATOM   1259  O   SER A 145      -9.245  20.648  -9.400  1.00 10.00      A   
ATOM   1260  N   ARG A 146      -9.412  21.469 -11.495  1.00 10.00      A   
ATOM   1261  HN  ARG A 146      -9.001  21.527 -12.384  1.00 10.00      A   
ATOM   1262  CA  ARG A 146     -10.681  22.152 -11.254  1.00 10.00      A   
ATOM   1263  CB  ARG A 146     -11.125  22.923 -12.494  1.00 10.00      A   
ATOM   1264  CG  ARG A 146     -10.173  24.025 -12.913  1.00 10.00      A   
ATOM   1265  CD  ARG A 146     -10.763  24.853 -14.038  1.00 10.00      A   
ATOM   1266  NE  ARG A 146      -9.729  25.533 -14.808  1.00 10.00      A   
ATOM   1267  HE  ARG A 146      -9.054  26.043 -14.301  1.00 10.00      A   
ATOM   1268  CZ  ARG A 146      -9.652  25.504 -16.137  1.00 10.00      A   
ATOM   1269  NH1 ARG A 146     -10.554  24.825 -16.845  1.00 10.00      A   
ATOM   1270 HH11 ARG A 146     -11.327  24.315 -16.363  1.00 10.00      A   
ATOM   1271 HH12 ARG A 146     -10.493  24.802 -17.888  1.00 10.00      A   
ATOM   1272  NH2 ARG A 146      -8.679  26.155 -16.759  1.00 10.00      A   
ATOM   1273 HH21 ARG A 146      -8.611  26.135 -17.799  1.00 10.00      A   
ATOM   1274 HH22 ARG A 146      -7.971  26.693 -16.210  1.00 10.00      A   
ATOM   1275  C   ARG A 146     -11.777  21.178 -10.834  1.00 10.00      A   
ATOM   1276  O   ARG A 146     -11.942  20.115 -11.440  1.00 10.00      A   
ATOM   1277  N   PRO A 147     -12.522  21.523  -9.776  1.00 10.00      A   
ATOM   1278  CA  PRO A 147     -13.616  20.695  -9.261  1.00 10.00      A   
ATOM   1279  CB  PRO A 147     -14.101  21.458  -8.019  1.00 10.00      A   
ATOM   1280  CG  PRO A 147     -12.994  22.396  -7.679  1.00 10.00      A   
ATOM   1281  CD  PRO A 147     -12.347  22.750  -8.984  1.00 10.00      A   
ATOM   1282  C   PRO A 147     -14.754  20.563 -10.268  1.00 10.00      A   
ATOM   1283  O   PRO A 147     -15.310  21.563 -10.731  1.00 10.00      A   
ATOM   1284  N   ILE A 148     -15.092  19.325 -10.609  1.00 10.00      A   
ATOM   1285  HN  ILE A 148     -14.614  18.569 -10.208  1.00 10.00      A   
ATOM   1286  CA  ILE A 148     -16.166  19.061 -11.553  1.00 10.00      A   
ATOM   1287  CB  ILE A 148     -16.076  17.636 -12.141  1.00 10.00      A   
ATOM   1288  CG1 ILE A 148     -14.712  17.428 -12.807  1.00 10.00      A   
ATOM   1289  CG2 ILE A 148     -17.203  17.391 -13.137  1.00 10.00      A   
ATOM   1290  CD1 ILE A 148     -14.484  16.024 -13.323  1.00 10.00      A   
ATOM   1291  C   ILE A 148     -17.506  19.238 -10.862  1.00 10.00      A   
ATOM   1292  O   ILE A 148     -17.855  18.471  -9.965  1.00 10.00      A   
ATOM   1293  N   LEU A 149     -18.241  20.255 -11.276  1.00 10.00      A   
ATOM   1294  HN  LEU A 149     -17.907  20.824 -12.000  1.00 10.00      A   
ATOM   1295  CA  LEU A 149     -19.536  20.543 -10.689  1.00 10.00      A   
ATOM   1296  CB  LEU A 149     -19.493  21.870  -9.929  1.00 10.00      A   
ATOM   1297  CG  LEU A 149     -18.653  21.886  -8.648  1.00 10.00      A   
ATOM   1298  CD1 LEU A 149     -18.466  23.308  -8.151  1.00 10.00      A   
ATOM   1299  CD2 LEU A 149     -19.303  21.026  -7.575  1.00 10.00      A   
ATOM   1300  C   LEU A 149     -20.626  20.568 -11.752  1.00 10.00      A   
ATOM   1301  O   LEU A 149     -20.388  20.946 -12.901  1.00 10.00      A   
ATOM   1302  N   PHE A 150     -21.819  20.160 -11.355  1.00 10.00      A   
ATOM   1303  HN  PHE A 150     -21.937  19.883 -10.421  1.00 10.00      A   
ATOM   1304  CA  PHE A 150     -22.966  20.120 -12.242  1.00 10.00      A   
ATOM   1305  CB  PHE A 150     -23.029  18.756 -12.945  1.00 10.00      A   
ATOM   1306  CG  PHE A 150     -24.091  18.648 -14.002  1.00 10.00      A   
ATOM   1307  CD1 PHE A 150     -23.888  19.183 -15.265  1.00 10.00      A   
ATOM   1308  CD2 PHE A 150     -25.290  18.009 -13.734  1.00 10.00      A   
ATOM   1309  CE1 PHE A 150     -24.860  19.082 -16.239  1.00 10.00      A   
ATOM   1310  CE2 PHE A 150     -26.270  17.906 -14.703  1.00 10.00      A   
ATOM   1311  CZ  PHE A 150     -26.053  18.444 -15.959  1.00 10.00      A   
ATOM   1312  C   PHE A 150     -24.225  20.341 -11.414  1.00 10.00      A   
ATOM   1313  O   PHE A 150     -24.361  19.760 -10.340  1.00 10.00      A   
ATOM   1314  N   PRO A 151     -25.136  21.209 -11.877  1.00 10.00      A   
ATOM   1315  CA  PRO A 151     -26.389  21.494 -11.165  1.00 10.00      A   
ATOM   1316  CB  PRO A 151     -27.152  22.399 -12.135  1.00 10.00      A   
ATOM   1317  CG  PRO A 151     -26.094  23.028 -12.973  1.00 10.00      A   
ATOM   1318  CD  PRO A 151     -25.013  21.994 -13.119  1.00 10.00      A   
ATOM   1319  C   PRO A 151     -27.190  20.223 -10.892  1.00 10.00      A   
ATOM   1320  O   PRO A 151     -27.760  19.625 -11.808  1.00 10.00      A   
ATOM   1321  N   GLY A 152     -27.209  19.806  -9.633  1.00 10.00      A   
ATOM   1322  HN  GLY A 152     -26.728  20.322  -8.949  1.00 10.00      A   
ATOM   1323  CA  GLY A 152     -27.933  18.610  -9.252  1.00 10.00      A   
ATOM   1324  C   GLY A 152     -27.016  17.456  -8.896  1.00 10.00      A   
ATOM   1325  O   GLY A 152     -27.488  16.375  -8.538  1.00 10.00      A   
ATOM   1326  N   GLN A 153     -25.705  17.689  -8.982  1.00 10.00      A   
ATOM   1327  HN  GLN A 153     -25.399  18.578  -9.267  1.00 10.00      A   
ATOM   1328  CA  GLN A 153     -24.704  16.664  -8.675  1.00 10.00      A   
ATOM   1329  CB  GLN A 153     -23.294  17.246  -8.787  1.00 10.00      A   
ATOM   1330  CG  GLN A 153     -22.184  16.281  -8.398  1.00 10.00      A   
ATOM   1331  CD  GLN A 153     -20.841  16.966  -8.281  1.00 10.00      A   
ATOM   1332  OE1 GLN A 153     -20.469  17.444  -7.212  1.00 10.00      A   
ATOM   1333  NE2 GLN A 153     -20.108  17.021  -9.380  1.00 10.00      A   
ATOM   1334 HE21 GLN A 153     -20.469  16.620 -10.196  1.00 10.00      A   
ATOM   1335 HE22 GLN A 153     -19.230  17.472  -9.334  1.00 10.00      A   
ATOM   1336  C   GLN A 153     -24.908  16.075  -7.283  1.00 10.00      A   
ATOM   1337  O   GLN A 153     -24.826  14.860  -7.097  1.00 10.00      A   
ATOM   1338  N   LYS A 154     -25.182  16.940  -6.314  1.00 10.00      A   
ATOM   1339  HN  LYS A 154     -25.244  17.896  -6.533  1.00 10.00      A   
ATOM   1340  CA  LYS A 154     -25.393  16.509  -4.938  1.00 10.00      A   
ATOM   1341  CB  LYS A 154     -25.667  17.709  -4.033  1.00 10.00      A   
ATOM   1342  CG  LYS A 154     -25.760  17.367  -2.556  1.00 10.00      A   
ATOM   1343  CD  LYS A 154     -26.016  18.609  -1.723  1.00 10.00      A   
ATOM   1344  CE  LYS A 154     -26.200  18.264  -0.255  1.00 10.00      A   
ATOM   1345  NZ  LYS A 154     -26.502  19.469   0.561  1.00 10.00      A   
ATOM   1346  HZ1 LYS A 154     -25.778  20.201   0.399  1.00 10.00      A   
ATOM   1347  HZ2 LYS A 154     -26.508  19.222   1.572  1.00 10.00      A   
ATOM   1348  HZ3 LYS A 154     -27.432  19.852   0.303  1.00 10.00      A   
ATOM   1349  C   LYS A 154     -26.532  15.497  -4.850  1.00 10.00      A   
ATOM   1350  O   LYS A 154     -26.443  14.512  -4.111  1.00 10.00      A   
ATOM   1351  N   ALA A 155     -27.593  15.741  -5.616  1.00 10.00      A   
ATOM   1352  HN  ALA A 155     -27.599  16.541  -6.180  1.00 10.00      A   
ATOM   1353  CA  ALA A 155     -28.746  14.850  -5.641  1.00 10.00      A   
ATOM   1354  CB  ALA A 155     -29.918  15.507  -6.354  1.00 10.00      A   
ATOM   1355  C   ALA A 155     -28.382  13.533  -6.317  1.00 10.00      A   
ATOM   1356  O   ALA A 155     -28.718  12.459  -5.821  1.00 10.00      A   
ATOM   1357  N   VAL A 156     -27.675  13.625  -7.440  1.00 10.00      A   
ATOM   1358  HN  VAL A 156     -27.432  14.514  -7.780  1.00 10.00      A   
ATOM   1359  CA  VAL A 156     -27.250  12.444  -8.179  1.00 10.00      A   
ATOM   1360  CB  VAL A 156     -26.470  12.823  -9.460  1.00 10.00      A   
ATOM   1361  CG1 VAL A 156     -26.022  11.577 -10.212  1.00 10.00      A   
ATOM   1362  CG2 VAL A 156     -27.316  13.712 -10.361  1.00 10.00      A   
ATOM   1363  C   VAL A 156     -26.377  11.558  -7.292  1.00 10.00      A   
ATOM   1364  O   VAL A 156     -26.593  10.349  -7.198  1.00 10.00      A   
ATOM   1365  N   ASN A 157     -25.414  12.181  -6.611  1.00 10.00      A   
ATOM   1366  HN  ASN A 157     -25.304  13.154  -6.724  1.00 10.00      A   
ATOM   1367  CA  ASN A 157     -24.506  11.460  -5.718  1.00 10.00      A   
ATOM   1368  CB  ASN A 157     -23.468  12.412  -5.110  1.00 10.00      A   
ATOM   1369  CG  ASN A 157     -22.325  12.735  -6.058  1.00 10.00      A   
ATOM   1370  OD1 ASN A 157     -22.482  12.702  -7.277  1.00 10.00      A   
ATOM   1371  ND2 ASN A 157     -21.162  13.052  -5.502  1.00 10.00      A   
ATOM   1372 HD21 ASN A 157     -21.103  13.063  -4.524  1.00 10.00      A   
ATOM   1373 HD22 ASN A 157     -20.407  13.263  -6.094  1.00 10.00      A   
ATOM   1374  C   ASN A 157     -25.276  10.747  -4.610  1.00 10.00      A   
ATOM   1375  O   ASN A 157     -24.844   9.709  -4.104  1.00 10.00      A   
ATOM   1376  N   ALA A 158     -26.422  11.302  -4.243  1.00 10.00      A   
ATOM   1377  HN  ALA A 158     -26.722  12.123  -4.690  1.00 10.00      A   
ATOM   1378  CA  ALA A 158     -27.258  10.715  -3.206  1.00 10.00      A   
ATOM   1379  CB  ALA A 158     -28.160  11.768  -2.584  1.00 10.00      A   
ATOM   1380  C   ALA A 158     -28.085   9.573  -3.780  1.00 10.00      A   
ATOM   1381  O   ALA A 158     -28.254   8.534  -3.141  1.00 10.00      A   
ATOM   1382  N   LEU A 159     -28.590   9.770  -4.993  1.00 10.00      A   
ATOM   1383  HN  LEU A 159     -28.418  10.625  -5.449  1.00 10.00      A   
ATOM   1384  CA  LEU A 159     -29.400   8.755  -5.663  1.00 10.00      A   
ATOM   1385  CB  LEU A 159     -29.984   9.302  -6.969  1.00 10.00      A   
ATOM   1386  CG  LEU A 159     -30.956  10.476  -6.835  1.00 10.00      A   
ATOM   1387  CD1 LEU A 159     -31.364  10.988  -8.206  1.00 10.00      A   
ATOM   1388  CD2 LEU A 159     -32.178  10.064  -6.029  1.00 10.00      A   
ATOM   1389  C   LEU A 159     -28.581   7.500  -5.939  1.00 10.00      A   
ATOM   1390  O   LEU A 159     -29.054   6.382  -5.732  1.00 10.00      A   
ATOM   1391  N   VAL A 160     -27.349   7.695  -6.408  1.00 10.00      A   
ATOM   1392  HN  VAL A 160     -27.038   8.615  -6.570  1.00 10.00      A   
ATOM   1393  CA  VAL A 160     -26.455   6.581  -6.697  1.00 10.00      A   
ATOM   1394  CB  VAL A 160     -25.109   7.059  -7.295  1.00 10.00      A   
ATOM   1395  CG1 VAL A 160     -24.141   5.895  -7.464  1.00 10.00      A   
ATOM   1396  CG2 VAL A 160     -25.336   7.750  -8.632  1.00 10.00      A   
ATOM   1397  C   VAL A 160     -26.203   5.779  -5.425  1.00 10.00      A   
ATOM   1398  O   VAL A 160     -26.264   4.549  -5.430  1.00 10.00      A   
ATOM   1399  N   LEU A 161     -25.955   6.490  -4.328  1.00 10.00      A   
ATOM   1400  HN  LEU A 161     -25.936   7.468  -4.390  1.00 10.00      A   
ATOM   1401  CA  LEU A 161     -25.715   5.856  -3.040  1.00 10.00      A   
ATOM   1402  CB  LEU A 161     -25.410   6.911  -1.970  1.00 10.00      A   
ATOM   1403  CG  LEU A 161     -25.190   6.394  -0.545  1.00 10.00      A   
ATOM   1404  CD1 LEU A 161     -23.951   5.512  -0.470  1.00 10.00      A   
ATOM   1405  CD2 LEU A 161     -25.084   7.553   0.432  1.00 10.00      A   
ATOM   1406  C   LEU A 161     -26.934   5.038  -2.629  1.00 10.00      A   
ATOM   1407  O   LEU A 161     -26.808   3.876  -2.247  1.00 10.00      A   
ATOM   1408  N   ALA A 162     -28.110   5.651  -2.734  1.00 10.00      A   
ATOM   1409  HN  ALA A 162     -28.136   6.580  -3.057  1.00 10.00      A   
ATOM   1410  CA  ALA A 162     -29.361   4.990  -2.379  1.00 10.00      A   
ATOM   1411  CB  ALA A 162     -30.538   5.925  -2.607  1.00 10.00      A   
ATOM   1412  C   ALA A 162     -29.545   3.697  -3.163  1.00 10.00      A   
ATOM   1413  O   ALA A 162     -29.853   2.651  -2.591  1.00 10.00      A   
ATOM   1414  N   LEU A 163     -29.340   3.776  -4.472  1.00 10.00      A   
ATOM   1415  HN  LEU A 163     -29.096   4.642  -4.865  1.00 10.00      A   
ATOM   1416  CA  LEU A 163     -29.477   2.613  -5.344  1.00 10.00      A   
ATOM   1417  CB  LEU A 163     -29.257   3.007  -6.807  1.00 10.00      A   
ATOM   1418  CG  LEU A 163     -30.336   3.893  -7.442  1.00 10.00      A   
ATOM   1419  CD1 LEU A 163     -29.919   4.330  -8.838  1.00 10.00      A   
ATOM   1420  CD2 LEU A 163     -31.672   3.166  -7.484  1.00 10.00      A   
ATOM   1421  C   LEU A 163     -28.504   1.510  -4.943  1.00 10.00      A   
ATOM   1422  O   LEU A 163     -28.866   0.333  -4.909  1.00 10.00      A   
ATOM   1423  N   THR A 164     -27.278   1.901  -4.618  1.00 10.00      A   
ATOM   1424  HN  THR A 164     -27.061   2.858  -4.644  1.00 10.00      A   
ATOM   1425  CA  THR A 164     -26.251   0.950  -4.216  1.00 10.00      A   
ATOM   1426  CB  THR A 164     -24.867   1.621  -4.108  1.00 10.00      A   
ATOM   1427  OG1 THR A 164     -24.647   2.450  -5.258  1.00 10.00      A   
ATOM   1428  HG1 THR A 164     -25.231   3.218  -5.222  1.00 10.00      A   
ATOM   1429  CG2 THR A 164     -23.773   0.567  -4.051  1.00 10.00      A   
ATOM   1430  C   THR A 164     -26.616   0.274  -2.890  1.00 10.00      A   
ATOM   1431  O   THR A 164     -26.401  -0.927  -2.712  1.00 10.00      A   
ATOM   1432  N   VAL A 165     -27.177   1.051  -1.967  1.00 10.00      A   
ATOM   1433  HN  VAL A 165     -27.305   2.006  -2.160  1.00 10.00      A   
ATOM   1434  CA  VAL A 165     -27.587   0.523  -0.667  1.00 10.00      A   
ATOM   1435  CB  VAL A 165     -28.034   1.644   0.302  1.00 10.00      A   
ATOM   1436  CG1 VAL A 165     -28.563   1.059   1.604  1.00 10.00      A   
ATOM   1437  CG2 VAL A 165     -26.885   2.597   0.587  1.00 10.00      A   
ATOM   1438  C   VAL A 165     -28.720  -0.484  -0.842  1.00 10.00      A   
ATOM   1439  O   VAL A 165     -28.690  -1.574  -0.272  1.00 10.00      A   
ATOM   1440  N   VAL A 166     -29.698  -0.125  -1.664  1.00 10.00      A   
ATOM   1441  HN  VAL A 166     -29.652   0.750  -2.109  1.00 10.00      A   
ATOM   1442  CA  VAL A 166     -30.841  -0.992  -1.920  1.00 10.00      A   
ATOM   1443  CB  VAL A 166     -31.885  -0.309  -2.827  1.00 10.00      A   
ATOM   1444  CG1 VAL A 166     -33.029  -1.261  -3.150  1.00 10.00      A   
ATOM   1445  CG2 VAL A 166     -32.421   0.948  -2.158  1.00 10.00      A   
ATOM   1446  C   VAL A 166     -30.407  -2.323  -2.539  1.00 10.00      A   
ATOM   1447  O   VAL A 166     -30.783  -3.394  -2.054  1.00 10.00      A   
ATOM   1448  N   ILE A 167     -29.600  -2.258  -3.594  1.00 10.00      A   
ATOM   1449  HN  ILE A 167     -29.306  -1.379  -3.928  1.00 10.00      A   
ATOM   1450  CA  ILE A 167     -29.138  -3.472  -4.263  1.00 10.00      A   
ATOM   1451  CB  ILE A 167     -28.441  -3.183  -5.619  1.00 10.00      A   
ATOM   1452  CG1 ILE A 167     -28.270  -4.468  -6.431  1.00 10.00      A   
ATOM   1453  CG2 ILE A 167     -27.103  -2.484  -5.430  1.00 10.00      A   
ATOM   1454  CD1 ILE A 167     -29.575  -5.054  -6.928  1.00 10.00      A   
ATOM   1455  C   ILE A 167     -28.248  -4.313  -3.343  1.00 10.00      A   
ATOM   1456  O   ILE A 167     -28.283  -5.543  -3.386  1.00 10.00      A   
ATOM   1457  N   GLY A 168     -27.473  -3.645  -2.494  1.00 10.00      A   
ATOM   1458  HN  GLY A 168     -27.481  -2.663  -2.505  1.00 10.00      A   
ATOM   1459  CA  GLY A 168     -26.602  -4.347  -1.569  1.00 10.00      A   
ATOM   1460  C   GLY A 168     -27.381  -5.037  -0.469  1.00 10.00      A   
ATOM   1461  O   GLY A 168     -27.116  -6.191  -0.140  1.00 10.00      A   
ATOM   1462  N   LEU A 169     -28.359  -4.333   0.083  1.00 10.00      A   
ATOM   1463  HN  LEU A 169     -28.519  -3.412  -0.225  1.00 10.00      A   
ATOM   1464  CA  LEU A 169     -29.190  -4.875   1.149  1.00 10.00      A   
ATOM   1465  CB  LEU A 169     -30.110  -3.784   1.695  1.00 10.00      A   
ATOM   1466  CG  LEU A 169     -30.770  -4.065   3.045  1.00 10.00      A   
ATOM   1467  CD1 LEU A 169     -29.761  -3.912   4.173  1.00 10.00      A   
ATOM   1468  CD2 LEU A 169     -31.960  -3.144   3.255  1.00 10.00      A   
ATOM   1469  C   LEU A 169     -30.028  -6.048   0.644  1.00 10.00      A   
ATOM   1470  O   LEU A 169     -30.342  -6.972   1.393  1.00 10.00      A   
ATOM   1471  N   SER A 170     -30.369  -6.009  -0.638  1.00 10.00      A   
ATOM   1472  HN  SER A 170     -30.080  -5.248  -1.187  1.00 10.00      A   
ATOM   1473  CA  SER A 170     -31.172  -7.060  -1.249  1.00 10.00      A   
ATOM   1474  CB  SER A 170     -31.853  -6.545  -2.521  1.00 10.00      A   
ATOM   1475  OG  SER A 170     -32.562  -5.345  -2.261  1.00 10.00      A   
ATOM   1476  HG  SER A 170     -31.935  -4.626  -2.108  1.00 10.00      A   
ATOM   1477  C   SER A 170     -30.345  -8.307  -1.555  1.00 10.00      A   
ATOM   1478  O   SER A 170     -30.901  -9.374  -1.809  1.00 10.00      A   
ATOM   1479  N   LEU A 171     -29.019  -8.178  -1.513  1.00 10.00      A   
ATOM   1480  HN  LEU A 171     -28.629  -7.305  -1.287  1.00 10.00      A   
ATOM   1481  CA  LEU A 171     -28.130  -9.306  -1.789  1.00 10.00      A   
ATOM   1482  CB  LEU A 171     -26.669  -8.855  -1.861  1.00 10.00      A   
ATOM   1483  CG  LEU A 171     -26.262  -8.070  -3.110  1.00 10.00      A   
ATOM   1484  CD1 LEU A 171     -24.830  -7.573  -2.989  1.00 10.00      A   
ATOM   1485  CD2 LEU A 171     -26.429  -8.920  -4.362  1.00 10.00      A   
ATOM   1486  C   LEU A 171     -28.295 -10.395  -0.738  1.00 10.00      A   
ATOM   1487  O   LEU A 171     -28.013 -11.565  -0.990  1.00 10.00      A   
ATOM   1488  N   LEU A 172     -28.767  -9.999   0.439  1.00 10.00      A   
ATOM   1489  HN  LEU A 172     -28.973  -9.050   0.575  1.00 10.00      A   
ATOM   1490  CA  LEU A 172     -28.987 -10.934   1.530  1.00 10.00      A   
ATOM   1491  CB  LEU A 172     -29.307 -10.175   2.820  1.00 10.00      A   
ATOM   1492  CG  LEU A 172     -28.196  -9.268   3.356  1.00 10.00      A   
ATOM   1493  CD1 LEU A 172     -28.738  -8.308   4.401  1.00 10.00      A   
ATOM   1494  CD2 LEU A 172     -27.062 -10.099   3.932  1.00 10.00      A   
ATOM   1495  C   LEU A 172     -30.120 -11.895   1.187  1.00 10.00      A   
ATOM   1496  O   LEU A 172     -30.092 -13.064   1.565  1.00 10.00      A   
ATOM   1497  N   TRP A 173     -31.109 -11.399   0.453  1.00 10.00      A   
ATOM   1498  HN  TRP A 173     -31.068 -10.464   0.166  1.00 10.00      A   
ATOM   1499  CA  TRP A 173     -32.248 -12.215   0.055  1.00 10.00      A   
ATOM   1500  CB  TRP A 173     -33.542 -11.398   0.096  1.00 10.00      A   
ATOM   1501  CG  TRP A 173     -33.931 -10.973   1.479  1.00 10.00      A   
ATOM   1502  CD1 TRP A 173     -33.710  -9.756   2.056  1.00 10.00      A   
ATOM   1503  CD2 TRP A 173     -34.599 -11.770   2.464  1.00 10.00      A   
ATOM   1504  NE1 TRP A 173     -34.197  -9.746   3.340  1.00 10.00      A   
ATOM   1505  HE1 TRP A 173     -34.158  -8.985   3.958  1.00 10.00      A   
ATOM   1506  CE2 TRP A 173     -34.750 -10.971   3.614  1.00 10.00      A   
ATOM   1507  CE3 TRP A 173     -35.084 -13.080   2.486  1.00 10.00      A   
ATOM   1508  CZ2 TRP A 173     -35.367 -11.439   4.773  1.00 10.00      A   
ATOM   1509  CZ3 TRP A 173     -35.695 -13.543   3.635  1.00 10.00      A   
ATOM   1510  CH2 TRP A 173     -35.832 -12.725   4.763  1.00 10.00      A   
ATOM   1511  C   TRP A 173     -32.038 -12.811  -1.334  1.00 10.00      A   
ATOM   1512  O   TRP A 173     -32.443 -13.938  -1.603  1.00 10.00      A   
ATOM   1513  N   ASN A 174     -31.400 -12.052  -2.211  1.00 10.00      A   
ATOM   1514  HN  ASN A 174     -31.093 -11.158  -1.941  1.00 10.00      A   
ATOM   1515  CA  ASN A 174     -31.135 -12.512  -3.565  1.00 10.00      A   
ATOM   1516  CB  ASN A 174     -32.101 -11.882  -4.570  1.00 10.00      A   
ATOM   1517  CG  ASN A 174     -31.863 -12.374  -5.989  1.00 10.00      A   
ATOM   1518  OD1 ASN A 174     -31.888 -11.595  -6.942  1.00 10.00      A   
ATOM   1519  ND2 ASN A 174     -31.637 -13.671  -6.141  1.00 10.00      A   
ATOM   1520 HD21 ASN A 174     -31.638 -14.242  -5.340  1.00 10.00      A   
ATOM   1521 HD22 ASN A 174     -31.478 -14.014  -7.047  1.00 10.00      A   
ATOM   1522  C   ASN A 174     -29.697 -12.216  -3.968  1.00 10.00      A   
ATOM   1523  O   ASN A 174     -29.347 -11.075  -4.278  1.00 10.00      A   
ATOM   1524  N   ASP A 175     -28.873 -13.255  -3.958  1.00 10.00      A   
ATOM   1525  HN  ASP A 175     -29.217 -14.139  -3.693  1.00 10.00      A   
ATOM   1526  CA  ASP A 175     -27.467 -13.142  -4.319  1.00 10.00      A   
ATOM   1527  CB  ASP A 175     -26.599 -14.014  -3.396  1.00 10.00      A   
ATOM   1528  CG  ASP A 175     -26.981 -15.486  -3.405  1.00 10.00      A   
ATOM   1529  OD1 ASP A 175     -28.169 -15.802  -3.165  1.00 10.00      A   
ATOM   1530  OD2 ASP A 175     -26.093 -16.336  -3.637  1.00 10.00      A   
ATOM   1531  C   ASP A 175     -27.253 -13.515  -5.786  1.00 10.00      A   
ATOM   1532  O   ASP A 175     -26.333 -14.260  -6.130  1.00 10.00      A   
ATOM   1533  N   ALA A 176     -28.113 -12.983  -6.649  1.00 10.00      A   
ATOM   1534  HN  ALA A 176     -28.816 -12.392  -6.314  1.00 10.00      A   
ATOM   1535  CA  ALA A 176     -28.029 -13.246  -8.079  1.00 10.00      A   
ATOM   1536  CB  ALA A 176     -29.266 -12.718  -8.788  1.00 10.00      A   
ATOM   1537  C   ALA A 176     -26.776 -12.616  -8.668  1.00 10.00      A   
ATOM   1538  O   ALA A 176     -26.403 -11.499  -8.303  1.00 10.00      A   
ATOM   1539  N   THR A 177     -26.144 -13.332  -9.588  1.00 10.00      A   
ATOM   1540  HN  THR A 177     -26.511 -14.204  -9.845  1.00 10.00      A   
ATOM   1541  CA  THR A 177     -24.924 -12.873 -10.234  1.00 10.00      A   
ATOM   1542  CB  THR A 177     -24.497 -13.874 -11.323  1.00 10.00      A   
ATOM   1543  OG1 THR A 177     -24.803 -15.204 -10.871  1.00 10.00      A   
ATOM   1544  HG1 THR A 177     -24.407 -15.347  -9.997  1.00 10.00      A   
ATOM   1545  CG2 THR A 177     -23.005 -13.767 -11.600  1.00 10.00      A   
ATOM   1546  C   THR A 177     -25.092 -11.478 -10.840  1.00 10.00      A   
ATOM   1547  O   THR A 177     -24.242 -10.607 -10.659  1.00 10.00      A   
ATOM   1548  N   ALA A 178     -26.211 -11.263 -11.523  1.00 10.00      A   
ATOM   1549  HN  ALA A 178     -26.866 -11.991 -11.605  1.00 10.00      A   
ATOM   1550  CA  ALA A 178     -26.496  -9.979 -12.152  1.00 10.00      A   
ATOM   1551  CB  ALA A 178     -27.812 -10.050 -12.909  1.00 10.00      A   
ATOM   1552  C   ALA A 178     -26.530  -8.855 -11.121  1.00 10.00      A   
ATOM   1553  O   ALA A 178     -26.000  -7.770 -11.355  1.00 10.00      A   
ATOM   1554  N   SER A 179     -27.145  -9.130  -9.979  1.00 10.00      A   
ATOM   1555  HN  SER A 179     -27.545 -10.016  -9.852  1.00 10.00      A   
ATOM   1556  CA  SER A 179     -27.250  -8.154  -8.907  1.00 10.00      A   
ATOM   1557  CB  SER A 179     -28.243  -8.652  -7.854  1.00 10.00      A   
ATOM   1558  OG  SER A 179     -29.363  -9.266  -8.472  1.00 10.00      A   
ATOM   1559  HG  SER A 179     -30.135  -9.168  -7.896  1.00 10.00      A   
ATOM   1560  C   SER A 179     -25.884  -7.893  -8.276  1.00 10.00      A   
ATOM   1561  O   SER A 179     -25.558  -6.758  -7.930  1.00 10.00      A   
ATOM   1562  N   ILE A 180     -25.081  -8.948  -8.145  1.00 10.00      A   
ATOM   1563  HN  ILE A 180     -25.402  -9.829  -8.440  1.00 10.00      A   
ATOM   1564  CA  ILE A 180     -23.743  -8.835  -7.568  1.00 10.00      A   
ATOM   1565  CB  ILE A 180     -23.073 -10.222  -7.420  1.00 10.00      A   
ATOM   1566  CG1 ILE A 180     -23.864 -11.092  -6.437  1.00 10.00      A   
ATOM   1567  CG2 ILE A 180     -21.628 -10.083  -6.960  1.00 10.00      A   
ATOM   1568  CD1 ILE A 180     -23.357 -12.514  -6.323  1.00 10.00      A   
ATOM   1569  C   ILE A 180     -22.867  -7.919  -8.426  1.00 10.00      A   
ATOM   1570  O   ILE A 180     -22.160  -7.048  -7.911  1.00 10.00      A   
ATOM   1571  N   VAL A 181     -22.934  -8.111  -9.737  1.00 10.00      A   
ATOM   1572  HN  VAL A 181     -23.512  -8.825 -10.088  1.00 10.00      A   
ATOM   1573  CA  VAL A 181     -22.160  -7.298 -10.668  1.00 10.00      A   
ATOM   1574  CB  VAL A 181     -22.207  -7.866 -12.106  1.00 10.00      A   
ATOM   1575  CG1 VAL A 181     -21.403  -6.995 -13.065  1.00 10.00      A   
ATOM   1576  CG2 VAL A 181     -21.696  -9.297 -12.133  1.00 10.00      A   
ATOM   1577  C   VAL A 181     -22.665  -5.856 -10.669  1.00 10.00      A   
ATOM   1578  O   VAL A 181     -21.874  -4.910 -10.665  1.00 10.00      A   
ATOM   1579  N   LEU A 182     -23.987  -5.697 -10.650  1.00 10.00      A   
ATOM   1580  HN  LEU A 182     -24.564  -6.492 -10.648  1.00 10.00      A   
ATOM   1581  CA  LEU A 182     -24.602  -4.373 -10.640  1.00 10.00      A   
ATOM   1582  CB  LEU A 182     -26.128  -4.492 -10.662  1.00 10.00      A   
ATOM   1583  CG  LEU A 182     -26.914  -3.178 -10.712  1.00 10.00      A   
ATOM   1584  CD1 LEU A 182     -26.640  -2.432 -12.008  1.00 10.00      A   
ATOM   1585  CD2 LEU A 182     -28.403  -3.436 -10.544  1.00 10.00      A   
ATOM   1586  C   LEU A 182     -24.155  -3.591  -9.411  1.00 10.00      A   
ATOM   1587  O   LEU A 182     -23.866  -2.397  -9.494  1.00 10.00      A   
ATOM   1588  N   PHE A 183     -24.089  -4.281  -8.279  1.00 10.00      A   
ATOM   1589  HN  PHE A 183     -24.343  -5.231  -8.283  1.00 10.00      A   
ATOM   1590  CA  PHE A 183     -23.666  -3.671  -7.024  1.00 10.00      A   
ATOM   1591  CB  PHE A 183     -23.755  -4.700  -5.894  1.00 10.00      A   
ATOM   1592  CG  PHE A 183     -23.227  -4.223  -4.571  1.00 10.00      A   
ATOM   1593  CD1 PHE A 183     -23.913  -3.270  -3.836  1.00 10.00      A   
ATOM   1594  CD2 PHE A 183     -22.047  -4.736  -4.058  1.00 10.00      A   
ATOM   1595  CE1 PHE A 183     -23.433  -2.838  -2.617  1.00 10.00      A   
ATOM   1596  CE2 PHE A 183     -21.560  -4.307  -2.840  1.00 10.00      A   
ATOM   1597  CZ  PHE A 183     -22.255  -3.357  -2.118  1.00 10.00      A   
ATOM   1598  C   PHE A 183     -22.244  -3.132  -7.139  1.00 10.00      A   
ATOM   1599  O   PHE A 183     -21.950  -2.020  -6.699  1.00 10.00      A   
ATOM   1600  N   PHE A 184     -21.373  -3.924  -7.754  1.00 10.00      A   
ATOM   1601  HN  PHE A 184     -21.679  -4.794  -8.095  1.00 10.00      A   
ATOM   1602  CA  PHE A 184     -19.979  -3.542  -7.937  1.00 10.00      A   
ATOM   1603  CB  PHE A 184     -19.190  -4.706  -8.540  1.00 10.00      A   
ATOM   1604  CG  PHE A 184     -17.698  -4.519  -8.527  1.00 10.00      A   
ATOM   1605  CD1 PHE A 184     -17.020  -4.314  -7.336  1.00 10.00      A   
ATOM   1606  CD2 PHE A 184     -16.972  -4.562  -9.706  1.00 10.00      A   
ATOM   1607  CE1 PHE A 184     -15.646  -4.156  -7.320  1.00 10.00      A   
ATOM   1608  CE2 PHE A 184     -15.598  -4.403  -9.698  1.00 10.00      A   
ATOM   1609  CZ  PHE A 184     -14.935  -4.201  -8.503  1.00 10.00      A   
ATOM   1610  C   PHE A 184     -19.866  -2.312  -8.833  1.00 10.00      A   
ATOM   1611  O   PHE A 184     -19.136  -1.370  -8.521  1.00 10.00      A   
ATOM   1612  N   LEU A 185     -20.603  -2.324  -9.939  1.00 10.00      A   
ATOM   1613  HN  LEU A 185     -21.170  -3.105 -10.125  1.00 10.00      A   
ATOM   1614  CA  LEU A 185     -20.592  -1.211 -10.884  1.00 10.00      A   
ATOM   1615  CB  LEU A 185     -21.457  -1.532 -12.104  1.00 10.00      A   
ATOM   1616  CG  LEU A 185     -20.886  -2.557 -13.084  1.00 10.00      A   
ATOM   1617  CD1 LEU A 185     -21.923  -2.924 -14.134  1.00 10.00      A   
ATOM   1618  CD2 LEU A 185     -19.625  -2.020 -13.744  1.00 10.00      A   
ATOM   1619  C   LEU A 185     -21.065   0.083 -10.229  1.00 10.00      A   
ATOM   1620  O   LEU A 185     -20.473   1.145 -10.435  1.00 10.00      A   
ATOM   1621  N   LEU A 186     -22.125  -0.013  -9.432  1.00 10.00      A   
ATOM   1622  HN  LEU A 186     -22.549  -0.890  -9.300  1.00 10.00      A   
ATOM   1623  CA  LEU A 186     -22.677   1.149  -8.746  1.00 10.00      A   
ATOM   1624  CB  LEU A 186     -24.029   0.812  -8.113  1.00 10.00      A   
ATOM   1625  CG  LEU A 186     -25.186   0.580  -9.087  1.00 10.00      A   
ATOM   1626  CD1 LEU A 186     -26.446   0.183  -8.338  1.00 10.00      A   
ATOM   1627  CD2 LEU A 186     -25.432   1.821  -9.929  1.00 10.00      A   
ATOM   1628  C   LEU A 186     -21.713   1.678  -7.692  1.00 10.00      A   
ATOM   1629  O   LEU A 186     -21.528   2.890  -7.561  1.00 10.00      A   
ATOM   1630  N   ALA A 187     -21.095   0.762  -6.956  1.00 10.00      A   
ATOM   1631  HN  ALA A 187     -21.288  -0.188  -7.113  1.00 10.00      A   
ATOM   1632  CA  ALA A 187     -20.145   1.130  -5.917  1.00 10.00      A   
ATOM   1633  CB  ALA A 187     -19.701  -0.100  -5.144  1.00 10.00      A   
ATOM   1634  C   ALA A 187     -18.945   1.861  -6.513  1.00 10.00      A   
ATOM   1635  O   ALA A 187     -18.467   2.849  -5.954  1.00 10.00      A   
ATOM   1636  N   LEU A 188     -18.470   1.376  -7.658  1.00 10.00      A   
ATOM   1637  HN  LEU A 188     -18.887   0.577  -8.049  1.00 10.00      A   
ATOM   1638  CA  LEU A 188     -17.338   1.993  -8.337  1.00 10.00      A   
ATOM   1639  CB  LEU A 188     -16.883   1.137  -9.520  1.00 10.00      A   
ATOM   1640  CG  LEU A 188     -16.257  -0.215  -9.182  1.00 10.00      A   
ATOM   1641  CD1 LEU A 188     -15.935  -0.978 -10.454  1.00 10.00      A   
ATOM   1642  CD2 LEU A 188     -15.007  -0.036  -8.338  1.00 10.00      A   
ATOM   1643  C   LEU A 188     -17.711   3.386  -8.824  1.00 10.00      A   
ATOM   1644  O   LEU A 188     -16.935   4.335  -8.681  1.00 10.00      A   
ATOM   1645  N   LEU A 189     -18.912   3.501  -9.380  1.00 10.00      A   
ATOM   1646  HN  LEU A 189     -19.481   2.704  -9.451  1.00 10.00      A   
ATOM   1647  CA  LEU A 189     -19.407   4.771  -9.893  1.00 10.00      A   
ATOM   1648  CB  LEU A 189     -20.766   4.579 -10.573  1.00 10.00      A   
ATOM   1649  CG  LEU A 189     -21.351   5.803 -11.286  1.00 10.00      A   
ATOM   1650  CD1 LEU A 189     -20.498   6.188 -12.489  1.00 10.00      A   
ATOM   1651  CD2 LEU A 189     -22.789   5.537 -11.707  1.00 10.00      A   
ATOM   1652  C   LEU A 189     -19.521   5.801  -8.776  1.00 10.00      A   
ATOM   1653  O   LEU A 189     -19.221   6.982  -8.974  1.00 10.00      A   
ATOM   1654  N   PHE A 190     -19.948   5.345  -7.606  1.00 10.00      A   
ATOM   1655  HN  PHE A 190     -20.179   4.393  -7.521  1.00 10.00      A   
ATOM   1656  CA  PHE A 190     -20.098   6.218  -6.449  1.00 10.00      A   
ATOM   1657  CB  PHE A 190     -20.611   5.432  -5.237  1.00 10.00      A   
ATOM   1658  CG  PHE A 190     -20.862   6.280  -4.022  1.00 10.00      A   
ATOM   1659  CD1 PHE A 190     -21.959   7.117  -3.965  1.00 10.00      A   
ATOM   1660  CD2 PHE A 190     -20.001   6.240  -2.938  1.00 10.00      A   
ATOM   1661  CE1 PHE A 190     -22.196   7.900  -2.851  1.00 10.00      A   
ATOM   1662  CE2 PHE A 190     -20.231   7.018  -1.820  1.00 10.00      A   
ATOM   1663  CZ  PHE A 190     -21.331   7.851  -1.775  1.00 10.00      A   
ATOM   1664  C   PHE A 190     -18.779   6.907  -6.113  1.00 10.00      A   
ATOM   1665  O   PHE A 190     -18.747   8.113  -5.866  1.00 10.00      A   
ATOM   1666  N   GLY A 191     -17.695   6.138  -6.120  1.00 10.00      A   
ATOM   1667  HN  GLY A 191     -17.786   5.184  -6.333  1.00 10.00      A   
ATOM   1668  CA  GLY A 191     -16.386   6.689  -5.816  1.00 10.00      A   
ATOM   1669  C   GLY A 191     -15.970   7.764  -6.801  1.00 10.00      A   
ATOM   1670  O   GLY A 191     -15.402   8.788  -6.415  1.00 10.00      A   
ATOM   1671  N   VAL A 192     -16.271   7.540  -8.074  1.00 10.00      A   
ATOM   1672  HN  VAL A 192     -16.738   6.711  -8.314  1.00 10.00      A   
ATOM   1673  CA  VAL A 192     -15.929   8.495  -9.124  1.00 10.00      A   
ATOM   1674  CB  VAL A 192     -16.245   7.936 -10.530  1.00 10.00      A   
ATOM   1675  CG1 VAL A 192     -15.856   8.934 -11.613  1.00 10.00      A   
ATOM   1676  CG2 VAL A 192     -15.546   6.603 -10.751  1.00 10.00      A   
ATOM   1677  C   VAL A 192     -16.677   9.813  -8.927  1.00 10.00      A   
ATOM   1678  O   VAL A 192     -16.067  10.880  -8.875  1.00 10.00      A   
ATOM   1679  N   LEU A 193     -17.999   9.720  -8.791  1.00 10.00      A   
ATOM   1680  HN  LEU A 193     -18.417   8.830  -8.810  1.00 10.00      A   
ATOM   1681  CA  LEU A 193     -18.848  10.895  -8.616  1.00 10.00      A   
ATOM   1682  CB  LEU A 193     -20.327  10.502  -8.677  1.00 10.00      A   
ATOM   1683  CG  LEU A 193     -20.781   9.744  -9.929  1.00 10.00      A   
ATOM   1684  CD1 LEU A 193     -22.237   9.328  -9.802  1.00 10.00      A   
ATOM   1685  CD2 LEU A 193     -20.574  10.583 -11.179  1.00 10.00      A   
ATOM   1686  C   LEU A 193     -18.550  11.631  -7.308  1.00 10.00      A   
ATOM   1687  O   LEU A 193     -18.703  12.851  -7.220  1.00 10.00      A   
ATOM   1688  N   MET A 194     -18.116  10.887  -6.299  1.00 10.00      A   
ATOM   1689  HN  MET A 194     -18.010   9.919  -6.429  1.00 10.00      A   
ATOM   1690  CA  MET A 194     -17.803  11.469  -4.999  1.00 10.00      A   
ATOM   1691  CB  MET A 194     -17.701  10.370  -3.935  1.00 10.00      A   
ATOM   1692  CG  MET A 194     -17.343  10.860  -2.540  1.00 10.00      A   
ATOM   1693  SD  MET A 194     -18.435  12.166  -1.943  1.00 10.00      A   
ATOM   1694  CE  MET A 194     -20.006  11.306  -1.887  1.00 10.00      A   
ATOM   1695  C   MET A 194     -16.512  12.281  -5.056  1.00 10.00      A   
ATOM   1696  O   MET A 194     -16.364  13.283  -4.356  1.00 10.00      A   
ATOM   1697  N   THR A 195     -15.594  11.862  -5.913  1.00 10.00      A   
ATOM   1698  HN  THR A 195     -15.778  11.074  -6.466  1.00 10.00      A   
ATOM   1699  CA  THR A 195     -14.317  12.543  -6.051  1.00 10.00      A   
ATOM   1700  CB  THR A 195     -13.181  11.533  -6.321  1.00 10.00      A   
ATOM   1701  OG1 THR A 195     -13.432  10.339  -5.566  1.00 10.00      A   
ATOM   1702  HG1 THR A 195     -14.067   9.781  -6.043  1.00 10.00      A   
ATOM   1703  CG2 THR A 195     -11.837  12.105  -5.894  1.00 10.00      A   
ATOM   1704  C   THR A 195     -14.363  13.606  -7.155  1.00 10.00      A   
ATOM   1705  O   THR A 195     -13.340  14.179  -7.526  1.00 10.00      A   
ATOM   1706  N   LEU A 196     -15.556  13.891  -7.662  1.00 10.00      A   
ATOM   1707  HN  LEU A 196     -16.350  13.428  -7.316  1.00 10.00      A   
ATOM   1708  CA  LEU A 196     -15.713  14.886  -8.721  1.00 10.00      A   
ATOM   1709  CB  LEU A 196     -17.064  14.767  -9.440  1.00 10.00      A   
ATOM   1710  CG  LEU A 196     -17.250  13.550 -10.353  1.00 10.00      A   
ATOM   1711  CD1 LEU A 196     -18.531  13.676 -11.168  1.00 10.00      A   
ATOM   1712  CD2 LEU A 196     -16.047  13.362 -11.266  1.00 10.00      A   
ATOM   1713  C   LEU A 196     -15.471  16.326  -8.238  1.00 10.00      A   
ATOM   1714  O   LEU A 196     -14.625  17.026  -8.803  1.00 10.00      A   
ATOM   1715  N   PRO A 197     -16.185  16.794  -7.189  1.00 10.00      A   
ATOM   1716  CA  PRO A 197     -16.025  18.163  -6.679  1.00 10.00      A   
ATOM   1717  CB  PRO A 197     -17.253  18.350  -5.787  1.00 10.00      A   
ATOM   1718  CG  PRO A 197     -17.563  16.981  -5.298  1.00 10.00      A   
ATOM   1719  CD  PRO A 197     -17.213  16.048  -6.423  1.00 10.00      A   
ATOM   1720  C   PRO A 197     -14.748  18.356  -5.864  1.00 10.00      A   
ATOM   1721  O   PRO A 197     -14.441  19.466  -5.431  1.00 10.00      A   
ATOM   1722  N   ILE A 198     -14.008  17.275  -5.656  1.00 10.00      A   
ATOM   1723  HN  ILE A 198     -14.306  16.414  -6.018  1.00 10.00      A   
ATOM   1724  CA  ILE A 198     -12.767  17.340  -4.894  1.00 10.00      A   
ATOM   1725  CB  ILE A 198     -12.377  15.969  -4.308  1.00 10.00      A   
ATOM   1726  CG1 ILE A 198     -13.532  15.414  -3.471  1.00 10.00      A   
ATOM   1727  CG2 ILE A 198     -11.117  16.092  -3.459  1.00 10.00      A   
ATOM   1728  CD1 ILE A 198     -13.299  14.014  -2.948  1.00 10.00      A   
ATOM   1729  C   ILE A 198     -11.630  17.884  -5.754  1.00 10.00      A   
ATOM   1730  O   ILE A 198     -11.161  17.214  -6.680  1.00 10.00      A   
ATOM   1731  N   GLY A 199     -11.211  19.108  -5.454  1.00 10.00      A   
ATOM   1732  HN  GLY A 199     -11.647  19.596  -4.722  1.00 10.00      A   
ATOM   1733  CA  GLY A 199     -10.132  19.732  -6.193  1.00 10.00      A   
ATOM   1734  C   GLY A 199      -8.768  19.330  -5.663  1.00 10.00      A   
ATOM   1735  O   GLY A 199      -8.667  18.581  -4.690  1.00 10.00      A   
ATOM   1736  N   GLY A 200      -7.718  19.847  -6.286  1.00 10.00      A   
ATOM   1737  HN  GLY A 200      -7.861  20.468  -7.034  1.00 10.00      A   
ATOM   1738  CA  GLY A 200      -6.365  19.522  -5.864  1.00 10.00      A   
ATOM   1739  C   GLY A 200      -6.043  20.049  -4.477  1.00 10.00      A   
ATOM   1740  O   GLY A 200      -5.209  19.485  -3.765  1.00 10.00      A   
ATOM   1741  N   GLY A 201      -6.720  21.123  -4.088  1.00 10.00      A   
ATOM   1742  HN  GLY A 201      -7.380  21.519  -4.697  1.00 10.00      A   
ATOM   1743  CA  GLY A 201      -6.496  21.717  -2.786  1.00 10.00      A   
ATOM   1744  C   GLY A 201      -7.193  20.962  -1.672  1.00 10.00      A   
ATOM   1745  O   GLY A 201      -6.875  21.141  -0.499  1.00 10.00      A   
ATOM   1746  N   ASP A 202      -8.144  20.115  -2.043  1.00 10.00      A   
ATOM   1747  HN  ASP A 202      -8.349  20.016  -2.997  1.00 10.00      A   
ATOM   1748  CA  ASP A 202      -8.893  19.325  -1.067  1.00 10.00      A   
ATOM   1749  CB  ASP A 202     -10.398  19.395  -1.357  1.00 10.00      A   
ATOM   1750  CG  ASP A 202     -11.027  20.718  -0.968  1.00 10.00      A   
ATOM   1751  OD1 ASP A 202     -10.320  21.585  -0.403  1.00 10.00      A   
ATOM   1752  OD2 ASP A 202     -12.241  20.902  -1.218  1.00 10.00      A   
ATOM   1753  C   ASP A 202      -8.429  17.877  -1.088  1.00 10.00      A   
ATOM   1754  O   ASP A 202      -8.870  17.051  -0.286  1.00 10.00      A   
ATOM   1755  N   MET A 203      -7.522  17.589  -2.013  1.00 10.00      A   
ATOM   1756  HN  MET A 203      -7.218  18.303  -2.608  1.00 10.00      A   
ATOM   1757  CA  MET A 203      -6.971  16.249  -2.187  1.00 10.00      A   
ATOM   1758  CB  MET A 203      -5.959  16.216  -3.334  1.00 10.00      A   
ATOM   1759  CG  MET A 203      -5.880  14.871  -4.036  1.00 10.00      A   
ATOM   1760  SD  MET A 203      -7.414  14.440  -4.879  1.00 10.00      A   
ATOM   1761  CE  MET A 203      -7.443  15.663  -6.188  1.00 10.00      A   
ATOM   1762  C   MET A 203      -6.374  15.648  -0.907  1.00 10.00      A   
ATOM   1763  O   MET A 203      -6.680  14.503  -0.581  1.00 10.00      A   
ATOM   1764  N   PRO A 204      -5.510  16.382  -0.164  1.00 10.00      A   
ATOM   1765  CA  PRO A 204      -4.899  15.877   1.076  1.00 10.00      A   
ATOM   1766  CB  PRO A 204      -4.287  17.129   1.699  1.00 10.00      A   
ATOM   1767  CG  PRO A 204      -3.942  17.980   0.531  1.00 10.00      A   
ATOM   1768  CD  PRO A 204      -5.032  17.747  -0.478  1.00 10.00      A   
ATOM   1769  C   PRO A 204      -5.915  15.254   2.038  1.00 10.00      A   
ATOM   1770  O   PRO A 204      -5.638  14.229   2.667  1.00 10.00      A   
ATOM   1771  N   VAL A 205      -7.092  15.862   2.142  1.00 10.00      A   
ATOM   1772  HN  VAL A 205      -7.266  16.665   1.605  1.00 10.00      A   
ATOM   1773  CA  VAL A 205      -8.132  15.359   3.025  1.00 10.00      A   
ATOM   1774  CB  VAL A 205      -9.184  16.440   3.347  1.00 10.00      A   
ATOM   1775  CG1 VAL A 205     -10.111  15.968   4.454  1.00 10.00      A   
ATOM   1776  CG2 VAL A 205      -8.501  17.738   3.746  1.00 10.00      A   
ATOM   1777  C   VAL A 205      -8.814  14.138   2.410  1.00 10.00      A   
ATOM   1778  O   VAL A 205      -9.114  13.165   3.104  1.00 10.00      A   
ATOM   1779  N   ALA A 206      -9.033  14.185   1.099  1.00 10.00      A   
ATOM   1780  HN  ALA A 206      -8.760  14.985   0.600  1.00 10.00      A   
ATOM   1781  CA  ALA A 206      -9.671  13.085   0.380  1.00 10.00      A   
ATOM   1782  CB  ALA A 206      -9.942  13.476  -1.063  1.00 10.00      A   
ATOM   1783  C   ALA A 206      -8.811  11.828   0.439  1.00 10.00      A   
ATOM   1784  O   ALA A 206      -9.319  10.725   0.643  1.00 10.00      A   
ATOM   1785  N   ILE A 207      -7.500  12.005   0.273  1.00 10.00      A   
ATOM   1786  HN  ILE A 207      -7.159  12.914   0.107  1.00 10.00      A   
ATOM   1787  CA  ILE A 207      -6.559  10.891   0.314  1.00 10.00      A   
ATOM   1788  CB  ILE A 207      -5.103  11.356   0.072  1.00 10.00      A   
ATOM   1789  CG1 ILE A 207      -4.965  11.953  -1.332  1.00 10.00      A   
ATOM   1790  CG2 ILE A 207      -4.124  10.202   0.260  1.00 10.00      A   
ATOM   1791  CD1 ILE A 207      -3.617  12.587  -1.607  1.00 10.00      A   
ATOM   1792  C   ILE A 207      -6.653  10.161   1.651  1.00 10.00      A   
ATOM   1793  O   ILE A 207      -6.666   8.929   1.702  1.00 10.00      A   
ATOM   1794  N   SER A 208      -6.742  10.935   2.727  1.00 10.00      A   
ATOM   1795  HN  SER A 208      -6.739  11.910   2.616  1.00 10.00      A   
ATOM   1796  CA  SER A 208      -6.845  10.374   4.064  1.00 10.00      A   
ATOM   1797  CB  SER A 208      -6.590  11.453   5.123  1.00 10.00      A   
ATOM   1798  OG  SER A 208      -6.385  10.886   6.409  1.00 10.00      A   
ATOM   1799  HG  SER A 208      -7.246  10.705   6.817  1.00 10.00      A   
ATOM   1800  C   SER A 208      -8.211   9.720   4.267  1.00 10.00      A   
ATOM   1801  O   SER A 208      -8.321   8.675   4.913  1.00 10.00      A   
ATOM   1802  N   PHE A 209      -9.247  10.330   3.695  1.00 10.00      A   
ATOM   1803  HN  PHE A 209      -9.096  11.161   3.190  1.00 10.00      A   
ATOM   1804  CA  PHE A 209     -10.604   9.807   3.805  1.00 10.00      A   
ATOM   1805  CB  PHE A 209     -11.594  10.772   3.150  1.00 10.00      A   
ATOM   1806  CG  PHE A 209     -13.034  10.367   3.283  1.00 10.00      A   
ATOM   1807  CD1 PHE A 209     -13.665  10.391   4.515  1.00 10.00      A   
ATOM   1808  CD2 PHE A 209     -13.758   9.971   2.171  1.00 10.00      A   
ATOM   1809  CE1 PHE A 209     -14.992  10.025   4.638  1.00 10.00      A   
ATOM   1810  CE2 PHE A 209     -15.086   9.602   2.285  1.00 10.00      A   
ATOM   1811  CZ  PHE A 209     -15.705   9.629   3.522  1.00 10.00      A   
ATOM   1812  C   PHE A 209     -10.700   8.429   3.158  1.00 10.00      A   
ATOM   1813  O   PHE A 209     -11.235   7.489   3.745  1.00 10.00      A   
ATOM   1814  N   TYR A 210     -10.158   8.309   1.952  1.00 10.00      A   
ATOM   1815  HN  TYR A 210      -9.743   9.096   1.532  1.00 10.00      A   
ATOM   1816  CA  TYR A 210     -10.176   7.041   1.230  1.00 10.00      A   
ATOM   1817  CB  TYR A 210      -9.878   7.246  -0.259  1.00 10.00      A   
ATOM   1818  CG  TYR A 210     -10.943   8.041  -0.980  1.00 10.00      A   
ATOM   1819  CD1 TYR A 210     -10.613   9.160  -1.734  1.00 10.00      A   
ATOM   1820  CD2 TYR A 210     -12.282   7.681  -0.895  1.00 10.00      A   
ATOM   1821  CE1 TYR A 210     -11.586   9.899  -2.381  1.00 10.00      A   
ATOM   1822  CE2 TYR A 210     -13.261   8.410  -1.541  1.00 10.00      A   
ATOM   1823  CZ  TYR A 210     -12.907   9.518  -2.281  1.00 10.00      A   
ATOM   1824  OH  TYR A 210     -13.881  10.253  -2.921  1.00 10.00      A   
ATOM   1825  HH  TYR A 210     -13.634  10.369  -3.853  1.00 10.00      A   
ATOM   1826  C   TYR A 210      -9.209   6.041   1.856  1.00 10.00      A   
ATOM   1827  O   TYR A 210      -9.297   4.841   1.611  1.00 10.00      A   
ATOM   1828  N   ASN A 211      -8.284   6.548   2.665  1.00 10.00      A   
ATOM   1829  HN  ASN A 211      -8.249   7.518   2.799  1.00 10.00      A   
ATOM   1830  CA  ASN A 211      -7.315   5.702   3.351  1.00 10.00      A   
ATOM   1831  CB  ASN A 211      -6.196   6.565   3.953  1.00 10.00      A   
ATOM   1832  CG  ASN A 211      -5.258   5.805   4.876  1.00 10.00      A   
ATOM   1833  OD1 ASN A 211      -4.934   4.642   4.643  1.00 10.00      A   
ATOM   1834  ND2 ASN A 211      -4.812   6.463   5.934  1.00 10.00      A   
ATOM   1835 HD21 ASN A 211      -5.107   7.390   6.061  1.00 10.00      A   
ATOM   1836 HD22 ASN A 211      -4.203   5.998   6.547  1.00 10.00      A   
ATOM   1837  C   ASN A 211      -8.026   4.916   4.443  1.00 10.00      A   
ATOM   1838  O   ASN A 211      -7.834   3.709   4.589  1.00 10.00      A   
ATOM   1839  N   ALA A 212      -8.876   5.614   5.191  1.00 10.00      A   
ATOM   1840  HN  ALA A 212      -8.982   6.574   5.021  1.00 10.00      A   
ATOM   1841  CA  ALA A 212      -9.647   4.994   6.261  1.00 10.00      A   
ATOM   1842  CB  ALA A 212     -10.379   6.058   7.063  1.00 10.00      A   
ATOM   1843  C   ALA A 212     -10.641   4.003   5.670  1.00 10.00      A   
ATOM   1844  O   ALA A 212     -10.960   2.980   6.281  1.00 10.00      A   
ATOM   1845  N   PHE A 213     -11.122   4.321   4.472  1.00 10.00      A   
ATOM   1846  HN  PHE A 213     -10.838   5.161   4.055  1.00 10.00      A   
ATOM   1847  CA  PHE A 213     -12.069   3.468   3.764  1.00 10.00      A   
ATOM   1848  CB  PHE A 213     -12.483   4.116   2.441  1.00 10.00      A   
ATOM   1849  CG  PHE A 213     -13.806   4.825   2.494  1.00 10.00      A   
ATOM   1850  CD1 PHE A 213     -14.319   5.291   3.697  1.00 10.00      A   
ATOM   1851  CD2 PHE A 213     -14.539   5.025   1.334  1.00 10.00      A   
ATOM   1852  CE1 PHE A 213     -15.538   5.940   3.743  1.00 10.00      A   
ATOM   1853  CE2 PHE A 213     -15.756   5.673   1.372  1.00 10.00      A   
ATOM   1854  CZ  PHE A 213     -16.257   6.131   2.577  1.00 10.00      A   
ATOM   1855  C   PHE A 213     -11.459   2.094   3.512  1.00 10.00      A   
ATOM   1856  O   PHE A 213     -12.087   1.067   3.773  1.00 10.00      A   
ATOM   1857  N   THR A 214     -10.228   2.085   3.016  1.00 10.00      A   
ATOM   1858  HN  THR A 214      -9.789   2.939   2.812  1.00 10.00      A   
ATOM   1859  CA  THR A 214      -9.518   0.842   2.751  1.00 10.00      A   
ATOM   1860  CB  THR A 214      -8.116   1.126   2.177  1.00 10.00      A   
ATOM   1861  OG1 THR A 214      -8.229   2.096   1.133  1.00 10.00      A   
ATOM   1862  HG1 THR A 214      -7.481   2.706   1.178  1.00 10.00      A   
ATOM   1863  CG2 THR A 214      -7.488  -0.143   1.618  1.00 10.00      A   
ATOM   1864  C   THR A 214      -9.391   0.026   4.034  1.00 10.00      A   
ATOM   1865  O   THR A 214      -9.598  -1.189   4.032  1.00 10.00      A   
ATOM   1866  N   GLY A 215      -9.080   0.708   5.134  1.00 10.00      A   
ATOM   1867  HN  GLY A 215      -8.940   1.677   5.074  1.00 10.00      A   
ATOM   1868  CA  GLY A 215      -8.947   0.038   6.414  1.00 10.00      A   
ATOM   1869  C   GLY A 215     -10.239  -0.640   6.827  1.00 10.00      A   
ATOM   1870  O   GLY A 215     -10.237  -1.791   7.266  1.00 10.00      A   
ATOM   1871  N   MET A 216     -11.350   0.070   6.659  1.00 10.00      A   
ATOM   1872  HN  MET A 216     -11.287   0.979   6.290  1.00 10.00      A   
ATOM   1873  CA  MET A 216     -12.658  -0.469   7.003  1.00 10.00      A   
ATOM   1874  CB  MET A 216     -13.746   0.600   6.868  1.00 10.00      A   
ATOM   1875  CG  MET A 216     -13.623   1.747   7.860  1.00 10.00      A   
ATOM   1876  SD  MET A 216     -15.080   2.814   7.881  1.00 10.00      A   
ATOM   1877  CE  MET A 216     -16.278   1.734   8.664  1.00 10.00      A   
ATOM   1878  C   MET A 216     -12.985  -1.669   6.124  1.00 10.00      A   
ATOM   1879  O   MET A 216     -13.526  -2.670   6.598  1.00 10.00      A   
ATOM   1880  N   ALA A 217     -12.634  -1.565   4.847  1.00 10.00      A   
ATOM   1881  HN  ALA A 217     -12.201  -0.738   4.536  1.00 10.00      A   
ATOM   1882  CA  ALA A 217     -12.876  -2.641   3.895  1.00 10.00      A   
ATOM   1883  CB  ALA A 217     -12.517  -2.204   2.484  1.00 10.00      A   
ATOM   1884  C   ALA A 217     -12.093  -3.892   4.285  1.00 10.00      A   
ATOM   1885  O   ALA A 217     -12.650  -4.987   4.343  1.00 10.00      A   
ATOM   1886  N   VAL A 218     -10.802  -3.714   4.563  1.00 10.00      A   
ATOM   1887  HN  VAL A 218     -10.420  -2.808   4.499  1.00 10.00      A   
ATOM   1888  CA  VAL A 218      -9.937  -4.824   4.959  1.00 10.00      A   
ATOM   1889  CB  VAL A 218      -8.464  -4.374   5.114  1.00 10.00      A   
ATOM   1890  CG1 VAL A 218      -7.590  -5.513   5.619  1.00 10.00      A   
ATOM   1891  CG2 VAL A 218      -7.928  -3.853   3.790  1.00 10.00      A   
ATOM   1892  C   VAL A 218     -10.431  -5.451   6.262  1.00 10.00      A   
ATOM   1893  O   VAL A 218     -10.398  -6.672   6.432  1.00 10.00      A   
ATOM   1894  N   GLY A 219     -10.902  -4.604   7.170  1.00 10.00      A   
ATOM   1895  HN  GLY A 219     -10.897  -3.640   6.976  1.00 10.00      A   
ATOM   1896  CA  GLY A 219     -11.417  -5.081   8.437  1.00 10.00      A   
ATOM   1897  C   GLY A 219     -12.621  -5.979   8.241  1.00 10.00      A   
ATOM   1898  O   GLY A 219     -12.676  -7.084   8.785  1.00 10.00      A   
ATOM   1899  N   PHE A 220     -13.579  -5.509   7.446  1.00 10.00      A   
ATOM   1900  HN  PHE A 220     -13.469  -4.619   7.040  1.00 10.00      A   
ATOM   1901  CA  PHE A 220     -14.784  -6.280   7.160  1.00 10.00      A   
ATOM   1902  CB  PHE A 220     -15.789  -5.455   6.353  1.00 10.00      A   
ATOM   1903  CG  PHE A 220     -16.431  -4.343   7.132  1.00 10.00      A   
ATOM   1904  CD1 PHE A 220     -16.747  -3.142   6.521  1.00 10.00      A   
ATOM   1905  CD2 PHE A 220     -16.717  -4.496   8.478  1.00 10.00      A   
ATOM   1906  CE1 PHE A 220     -17.336  -2.116   7.235  1.00 10.00      A   
ATOM   1907  CE2 PHE A 220     -17.307  -3.473   9.199  1.00 10.00      A   
ATOM   1908  CZ  PHE A 220     -17.617  -2.282   8.575  1.00 10.00      A   
ATOM   1909  C   PHE A 220     -14.425  -7.556   6.414  1.00 10.00      A   
ATOM   1910  O   PHE A 220     -15.009  -8.612   6.654  1.00 10.00      A   
ATOM   1911  N   GLU A 221     -13.454  -7.444   5.514  1.00 10.00      A   
ATOM   1912  HN  GLU A 221     -13.056  -6.558   5.353  1.00 10.00      A   
ATOM   1913  CA  GLU A 221     -12.974  -8.580   4.740  1.00 10.00      A   
ATOM   1914  CB  GLU A 221     -11.860  -8.119   3.797  1.00 10.00      A   
ATOM   1915  CG  GLU A 221     -12.219  -8.173   2.321  1.00 10.00      A   
ATOM   1916  CD  GLU A 221     -11.793  -9.473   1.672  1.00 10.00      A   
ATOM   1917  OE1 GLU A 221     -10.645  -9.553   1.180  1.00 10.00      A   
ATOM   1918  OE2 GLU A 221     -12.601 -10.423   1.662  1.00 10.00      A   
ATOM   1919  C   GLU A 221     -12.437  -9.655   5.680  1.00 10.00      A   
ATOM   1920  O   GLU A 221     -12.786 -10.832   5.571  1.00 10.00      A   
ATOM   1921  N   GLY A 222     -11.609  -9.225   6.625  1.00 10.00      A   
ATOM   1922  HN  GLY A 222     -11.387  -8.267   6.670  1.00 10.00      A   
ATOM   1923  CA  GLY A 222     -11.029 -10.140   7.583  1.00 10.00      A   
ATOM   1924  C   GLY A 222     -12.069 -10.761   8.488  1.00 10.00      A   
ATOM   1925  O   GLY A 222     -11.974 -11.937   8.828  1.00 10.00      A   
ATOM   1926  N   PHE A 223     -13.063  -9.971   8.876  1.00 10.00      A   
ATOM   1927  HN  PHE A 223     -13.078  -9.037   8.570  1.00 10.00      A   
ATOM   1928  CA  PHE A 223     -14.133 -10.453   9.745  1.00 10.00      A   
ATOM   1929  CB  PHE A 223     -14.993  -9.289  10.254  1.00 10.00      A   
ATOM   1930  CG  PHE A 223     -14.570  -8.744  11.589  1.00 10.00      A   
ATOM   1931  CD1 PHE A 223     -13.837  -7.572  11.672  1.00 10.00      A   
ATOM   1932  CD2 PHE A 223     -14.904  -9.404  12.760  1.00 10.00      A   
ATOM   1933  CE1 PHE A 223     -13.443  -7.068  12.897  1.00 10.00      A   
ATOM   1934  CE2 PHE A 223     -14.514  -8.906  13.989  1.00 10.00      A   
ATOM   1935  CZ  PHE A 223     -13.782  -7.737  14.056  1.00 10.00      A   
ATOM   1936  C   PHE A 223     -15.016 -11.466   9.021  1.00 10.00      A   
ATOM   1937  O   PHE A 223     -15.472 -12.440   9.617  1.00 10.00      A   
ATOM   1938  N   ALA A 224     -15.238 -11.236   7.732  1.00 10.00      A   
ATOM   1939  HN  ALA A 224     -14.833 -10.445   7.313  1.00 10.00      A   
ATOM   1940  CA  ALA A 224     -16.074 -12.114   6.922  1.00 10.00      A   
ATOM   1941  CB  ALA A 224     -16.342 -11.485   5.564  1.00 10.00      A   
ATOM   1942  C   ALA A 224     -15.471 -13.510   6.761  1.00 10.00      A   
ATOM   1943  O   ALA A 224     -16.172 -14.513   6.889  1.00 10.00      A   
ATOM   1944  N   VAL A 225     -14.174 -13.575   6.482  1.00 10.00      A   
ATOM   1945  HN  VAL A 225     -13.658 -12.746   6.379  1.00 10.00      A   
ATOM   1946  CA  VAL A 225     -13.509 -14.862   6.297  1.00 10.00      A   
ATOM   1947  CB  VAL A 225     -12.411 -14.805   5.216  1.00 10.00      A   
ATOM   1948  CG1 VAL A 225     -13.026 -14.510   3.859  1.00 10.00      A   
ATOM   1949  CG2 VAL A 225     -11.350 -13.771   5.567  1.00 10.00      A   
ATOM   1950  C   VAL A 225     -12.930 -15.422   7.595  1.00 10.00      A   
ATOM   1951  O   VAL A 225     -12.550 -16.593   7.656  1.00 10.00      A   
ATOM   1952  N   GLY A 226     -12.874 -14.592   8.627  1.00 10.00      A   
ATOM   1953  HN  GLY A 226     -13.202 -13.674   8.525  1.00 10.00      A   
ATOM   1954  CA  GLY A 226     -12.333 -15.027   9.901  1.00 10.00      A   
ATOM   1955  C   GLY A 226     -10.817 -15.075   9.880  1.00 10.00      A   
ATOM   1956  O   GLY A 226     -10.211 -16.084  10.243  1.00 10.00      A   
ATOM   1957  N   ASN A 227     -10.207 -13.983   9.440  1.00 10.00      A   
ATOM   1958  HN  ASN A 227     -10.753 -13.212   9.164  1.00 10.00      A   
ATOM   1959  CA  ASN A 227      -8.756 -13.888   9.360  1.00 10.00      A   
ATOM   1960  CB  ASN A 227      -8.326 -13.598   7.917  1.00 10.00      A   
ATOM   1961  CG  ASN A 227      -6.826 -13.734   7.689  1.00 10.00      A   
ATOM   1962  OD1 ASN A 227      -6.022 -13.619   8.616  1.00 10.00      A   
ATOM   1963  ND2 ASN A 227      -6.437 -13.974   6.445  1.00 10.00      A   
ATOM   1964 HD21 ASN A 227      -7.127 -14.054   5.748  1.00 10.00      A   
ATOM   1965 HD22 ASN A 227      -5.475 -14.056   6.266  1.00 10.00      A   
ATOM   1966  C   ASN A 227      -8.236 -12.792  10.289  1.00 10.00      A   
ATOM   1967  O   ASN A 227      -8.436 -11.599  10.034  1.00 10.00      A   
ATOM   1968  N   PRO A 228      -7.551 -13.186  11.374  1.00 10.00      A   
ATOM   1969  CA  PRO A 228      -6.995 -12.249  12.360  1.00 10.00      A   
ATOM   1970  CB  PRO A 228      -6.289 -13.160  13.370  1.00 10.00      A   
ATOM   1971  CG  PRO A 228      -6.924 -14.494  13.191  1.00 10.00      A   
ATOM   1972  CD  PRO A 228      -7.276 -14.589  11.735  1.00 10.00      A   
ATOM   1973  C   PRO A 228      -5.994 -11.266  11.752  1.00 10.00      A   
ATOM   1974  O   PRO A 228      -5.876 -10.130  12.214  1.00 10.00      A   
ATOM   1975  N   ALA A 229      -5.293 -11.695  10.704  1.00 10.00      A   
ATOM   1976  HN  ALA A 229      -5.460 -12.597  10.353  1.00 10.00      A   
ATOM   1977  CA  ALA A 229      -4.298 -10.852  10.051  1.00 10.00      A   
ATOM   1978  CB  ALA A 229      -3.516 -11.643   9.013  1.00 10.00      A   
ATOM   1979  C   ALA A 229      -4.947  -9.626   9.419  1.00 10.00      A   
ATOM   1980  O   ALA A 229      -4.411  -8.519   9.490  1.00 10.00      A   
ATOM   1981  N   LEU A 230      -6.106  -9.830   8.809  1.00 10.00      A   
ATOM   1982  HN  LEU A 230      -6.483 -10.736   8.789  1.00 10.00      A   
ATOM   1983  CA  LEU A 230      -6.832  -8.744   8.168  1.00 10.00      A   
ATOM   1984  CB  LEU A 230      -7.742  -9.288   7.062  1.00 10.00      A   
ATOM   1985  CG  LEU A 230      -7.057 -10.082   5.947  1.00 10.00      A   
ATOM   1986  CD1 LEU A 230      -8.095 -10.735   5.048  1.00 10.00      A   
ATOM   1987  CD2 LEU A 230      -6.135  -9.185   5.135  1.00 10.00      A   
ATOM   1988  C   LEU A 230      -7.655  -7.977   9.195  1.00 10.00      A   
ATOM   1989  O   LEU A 230      -7.788  -6.757   9.114  1.00 10.00      A   
ATOM   1990  N   MET A 231      -8.192  -8.704  10.172  1.00 10.00      A   
ATOM   1991  HN  MET A 231      -8.045  -9.678  10.178  1.00 10.00      A   
ATOM   1992  CA  MET A 231      -9.008  -8.108  11.227  1.00 10.00      A   
ATOM   1993  CB  MET A 231      -9.512  -9.185  12.188  1.00 10.00      A   
ATOM   1994  CG  MET A 231     -10.759  -9.909  11.709  1.00 10.00      A   
ATOM   1995  SD  MET A 231     -11.095 -11.420  12.639  1.00 10.00      A   
ATOM   1996  CE  MET A 231     -11.255 -10.777  14.306  1.00 10.00      A   
ATOM   1997  C   MET A 231      -8.248  -7.038  12.005  1.00 10.00      A   
ATOM   1998  O   MET A 231      -8.719  -5.907  12.141  1.00 10.00      A   
ATOM   1999  N   VAL A 232      -7.073  -7.396  12.511  1.00 10.00      A   
ATOM   2000  HN  VAL A 232      -6.741  -8.308  12.355  1.00 10.00      A   
ATOM   2001  CA  VAL A 232      -6.260  -6.464  13.288  1.00 10.00      A   
ATOM   2002  CB  VAL A 232      -5.013  -7.151  13.888  1.00 10.00      A   
ATOM   2003  CG1 VAL A 232      -4.149  -6.151  14.646  1.00 10.00      A   
ATOM   2004  CG2 VAL A 232      -5.429  -8.295  14.805  1.00 10.00      A   
ATOM   2005  C   VAL A 232      -5.838  -5.264  12.445  1.00 10.00      A   
ATOM   2006  O   VAL A 232      -6.022  -4.117  12.852  1.00 10.00      A   
ATOM   2007  N   ALA A 233      -5.301  -5.538  11.260  1.00 10.00      A   
ATOM   2008  HN  ALA A 233      -5.214  -6.473  10.978  1.00 10.00      A   
ATOM   2009  CA  ALA A 233      -4.840  -4.484  10.363  1.00 10.00      A   
ATOM   2010  CB  ALA A 233      -4.208  -5.085   9.118  1.00 10.00      A   
ATOM   2011  C   ALA A 233      -5.973  -3.532   9.988  1.00 10.00      A   
ATOM   2012  O   ALA A 233      -5.843  -2.316  10.135  1.00 10.00      A   
ATOM   2013  N   GLY A 234      -7.088  -4.095   9.539  1.00 10.00      A   
ATOM   2014  HN  GLY A 234      -7.137  -5.075   9.472  1.00 10.00      A   
ATOM   2015  CA  GLY A 234      -8.229  -3.291   9.138  1.00 10.00      A   
ATOM   2016  C   GLY A 234      -8.751  -2.396  10.245  1.00 10.00      A   
ATOM   2017  O   GLY A 234      -9.114  -1.243  10.003  1.00 10.00      A   
ATOM   2018  N   THR A 235      -8.781  -2.916  11.463  1.00 10.00      A   
ATOM   2019  HN  THR A 235      -8.466  -3.835  11.599  1.00 10.00      A   
ATOM   2020  CA  THR A 235      -9.265  -2.151  12.601  1.00 10.00      A   
ATOM   2021  CB  THR A 235      -9.458  -3.046  13.846  1.00 10.00      A   
ATOM   2022  OG1 THR A 235     -10.262  -4.191  13.506  1.00 10.00      A   
ATOM   2023  HG1 THR A 235      -9.771  -4.760  12.894  1.00 10.00      A   
ATOM   2024  CG2 THR A 235     -10.146  -2.269  14.956  1.00 10.00      A   
ATOM   2025  C   THR A 235      -8.314  -0.996  12.937  1.00 10.00      A   
ATOM   2026  O   THR A 235      -8.744   0.147  13.107  1.00 10.00      A   
ATOM   2027  N   LEU A 236      -7.019  -1.295  12.998  1.00 10.00      A   
ATOM   2028  HN  LEU A 236      -6.730  -2.215  12.805  1.00 10.00      A   
ATOM   2029  CA  LEU A 236      -6.012  -0.293  13.331  1.00 10.00      A   
ATOM   2030  CB  LEU A 236      -4.643  -0.947  13.544  1.00 10.00      A   
ATOM   2031  CG  LEU A 236      -4.519  -1.868  14.760  1.00 10.00      A   
ATOM   2032  CD1 LEU A 236      -3.141  -2.506  14.815  1.00 10.00      A   
ATOM   2033  CD2 LEU A 236      -4.807  -1.104  16.044  1.00 10.00      A   
ATOM   2034  C   LEU A 236      -5.929   0.810  12.277  1.00 10.00      A   
ATOM   2035  O   LEU A 236      -5.893   1.995  12.610  1.00 10.00      A   
ATOM   2036  N   VAL A 237      -5.912   0.415  11.009  1.00 10.00      A   
ATOM   2037  HN  VAL A 237      -5.956  -0.547  10.804  1.00 10.00      A   
ATOM   2038  CA  VAL A 237      -5.828   1.376   9.910  1.00 10.00      A   
ATOM   2039  CB  VAL A 237      -5.541   0.689   8.553  1.00 10.00      A   
ATOM   2040  CG1 VAL A 237      -5.487   1.711   7.424  1.00 10.00      A   
ATOM   2041  CG2 VAL A 237      -4.236  -0.091   8.616  1.00 10.00      A   
ATOM   2042  C   VAL A 237      -7.106   2.209   9.812  1.00 10.00      A   
ATOM   2043  O   VAL A 237      -7.053   3.425   9.630  1.00 10.00      A   
ATOM   2044  N   GLY A 238      -8.250   1.549   9.963  1.00 10.00      A   
ATOM   2045  HN  GLY A 238      -8.225   0.580  10.136  1.00 10.00      A   
ATOM   2046  CA  GLY A 238      -9.530   2.234   9.884  1.00 10.00      A   
ATOM   2047  C   GLY A 238      -9.688   3.317  10.936  1.00 10.00      A   
ATOM   2048  O   GLY A 238     -10.096   4.443  10.626  1.00 10.00      A   
ATOM   2049  N   ALA A 239      -9.360   2.985  12.179  1.00 10.00      A   
ATOM   2050  HN  ALA A 239      -9.044   2.072  12.365  1.00 10.00      A   
ATOM   2051  CA  ALA A 239      -9.465   3.937  13.279  1.00 10.00      A   
ATOM   2052  CB  ALA A 239      -9.267   3.230  14.613  1.00 10.00      A   
ATOM   2053  C   ALA A 239      -8.464   5.077  13.118  1.00 10.00      A   
ATOM   2054  O   ALA A 239      -8.820   6.253  13.219  1.00 10.00      A   
ATOM   2055  N   ALA A 240      -7.214   4.718  12.847  1.00 10.00      A   
ATOM   2056  HN  ALA A 240      -6.995   3.764  12.770  1.00 10.00      A   
ATOM   2057  CA  ALA A 240      -6.156   5.704  12.667  1.00 10.00      A   
ATOM   2058  CB  ALA A 240      -4.815   5.020  12.462  1.00 10.00      A   
ATOM   2059  C   ALA A 240      -6.467   6.633  11.501  1.00 10.00      A   
ATOM   2060  O   ALA A 240      -6.366   7.851  11.630  1.00 10.00      A   
ATOM   2061  N   GLY A 241      -6.866   6.050  10.374  1.00 10.00      A   
ATOM   2062  HN  GLY A 241      -6.936   5.067  10.340  1.00 10.00      A   
ATOM   2063  CA  GLY A 241      -7.190   6.834   9.196  1.00 10.00      A   
ATOM   2064  C   GLY A 241      -8.270   7.862   9.470  1.00 10.00      A   
ATOM   2065  O   GLY A 241      -8.188   8.998   9.002  1.00 10.00      A   
ATOM   2066  N   THR A 242      -9.274   7.469  10.241  1.00 10.00      A   
ATOM   2067  HN  THR A 242      -9.276   6.552  10.591  1.00 10.00      A   
ATOM   2068  CA  THR A 242     -10.366   8.363  10.586  1.00 10.00      A   
ATOM   2069  CB  THR A 242     -11.440   7.630  11.418  1.00 10.00      A   
ATOM   2070  OG1 THR A 242     -11.938   6.506  10.672  1.00 10.00      A   
ATOM   2071  HG1 THR A 242     -11.293   5.784  10.706  1.00 10.00      A   
ATOM   2072  CG2 THR A 242     -12.593   8.563  11.754  1.00 10.00      A   
ATOM   2073  C   THR A 242      -9.839   9.576  11.359  1.00 10.00      A   
ATOM   2074  O   THR A 242     -10.085  10.724  10.977  1.00 10.00      A   
ATOM   2075  N   LEU A 243      -9.070   9.311  12.409  1.00 10.00      A   
ATOM   2076  HN  LEU A 243      -8.869   8.376  12.630  1.00 10.00      A   
ATOM   2077  CA  LEU A 243      -8.506  10.371  13.239  1.00 10.00      A   
ATOM   2078  CB  LEU A 243      -7.761   9.775  14.439  1.00 10.00      A   
ATOM   2079  CG  LEU A 243      -8.595   8.923  15.400  1.00 10.00      A   
ATOM   2080  CD1 LEU A 243      -7.707   8.269  16.448  1.00 10.00      A   
ATOM   2081  CD2 LEU A 243      -9.672   9.767  16.063  1.00 10.00      A   
ATOM   2082  C   LEU A 243      -7.569  11.262  12.427  1.00 10.00      A   
ATOM   2083  O   LEU A 243      -7.613  12.491  12.539  1.00 10.00      A   
ATOM   2084  N   LEU A 244      -6.739  10.634  11.600  1.00 10.00      A   
ATOM   2085  HN  LEU A 244      -6.761   9.651  11.556  1.00 10.00      A   
ATOM   2086  CA  LEU A 244      -5.789  11.357  10.762  1.00 10.00      A   
ATOM   2087  CB  LEU A 244      -4.926  10.386   9.952  1.00 10.00      A   
ATOM   2088  CG  LEU A 244      -3.906   9.561  10.744  1.00 10.00      A   
ATOM   2089  CD1 LEU A 244      -3.389   8.407   9.898  1.00 10.00      A   
ATOM   2090  CD2 LEU A 244      -2.753  10.437  11.214  1.00 10.00      A   
ATOM   2091  C   LEU A 244      -6.504  12.332   9.834  1.00 10.00      A   
ATOM   2092  O   LEU A 244      -6.048  13.459   9.636  1.00 10.00      A   
ATOM   2093  N   THR A 245      -7.633  11.899   9.289  1.00 10.00      A   
ATOM   2094  HN  THR A 245      -7.943  10.990   9.493  1.00 10.00      A   
ATOM   2095  CA  THR A 245      -8.420  12.734   8.392  1.00 10.00      A   
ATOM   2096  CB  THR A 245      -9.574  11.933   7.759  1.00 10.00      A   
ATOM   2097  OG1 THR A 245      -9.051  10.714   7.215  1.00 10.00      A   
ATOM   2098  HG1 THR A 245      -8.986  10.049   7.913  1.00 10.00      A   
ATOM   2099  CG2 THR A 245     -10.237  12.728   6.646  1.00 10.00      A   
ATOM   2100  C   THR A 245      -8.976  13.950   9.129  1.00 10.00      A   
ATOM   2101  O   THR A 245      -8.908  15.074   8.630  1.00 10.00      A   
ATOM   2102  N   VAL A 246      -9.504  13.725  10.328  1.00 10.00      A   
ATOM   2103  HN  VAL A 246      -9.522  12.805  10.678  1.00 10.00      A   
ATOM   2104  CA  VAL A 246     -10.062  14.805  11.133  1.00 10.00      A   
ATOM   2105  CB  VAL A 246     -10.748  14.270  12.409  1.00 10.00      A   
ATOM   2106  CG1 VAL A 246     -11.348  15.408  13.223  1.00 10.00      A   
ATOM   2107  CG2 VAL A 246     -11.822  13.258  12.040  1.00 10.00      A   
ATOM   2108  C   VAL A 246      -8.969  15.807  11.511  1.00 10.00      A   
ATOM   2109  O   VAL A 246      -9.198  17.019  11.539  1.00 10.00      A   
ATOM   2110  N   LEU A 247      -7.780  15.293  11.795  1.00 10.00      A   
ATOM   2111  HN  LEU A 247      -7.663  14.316  11.772  1.00 10.00      A   
ATOM   2112  CA  LEU A 247      -6.643  16.134  12.152  1.00 10.00      A   
ATOM   2113  CB  LEU A 247      -5.513  15.280  12.725  1.00 10.00      A   
ATOM   2114  CG  LEU A 247      -5.675  14.824  14.175  1.00 10.00      A   
ATOM   2115  CD1 LEU A 247      -4.741  13.661  14.472  1.00 10.00      A   
ATOM   2116  CD2 LEU A 247      -5.407  15.979  15.127  1.00 10.00      A   
ATOM   2117  C   LEU A 247      -6.144  16.905  10.935  1.00 10.00      A   
ATOM   2118  O   LEU A 247      -5.853  18.099  11.018  1.00 10.00      A   
ATOM   2119  N   MET A 248      -6.061  16.209   9.805  1.00 10.00      A   
ATOM   2120  HN  MET A 248      -6.303  15.257   9.817  1.00 10.00      A   
ATOM   2121  CA  MET A 248      -5.605  16.807   8.552  1.00 10.00      A   
ATOM   2122  CB  MET A 248      -5.559  15.751   7.445  1.00 10.00      A   
ATOM   2123  CG  MET A 248      -4.320  15.810   6.559  1.00 10.00      A   
ATOM   2124  SD  MET A 248      -4.203  17.319   5.579  1.00 10.00      A   
ATOM   2125  CE  MET A 248      -2.924  18.201   6.471  1.00 10.00      A   
ATOM   2126  C   MET A 248      -6.526  17.946   8.137  1.00 10.00      A   
ATOM   2127  O   MET A 248      -6.069  19.042   7.807  1.00 10.00      A   
ATOM   2128  N   ALA A 249      -7.831  17.685   8.181  1.00 10.00      A   
ATOM   2129  HN  ALA A 249      -8.130  16.790   8.458  1.00 10.00      A   
ATOM   2130  CA  ALA A 249      -8.827  18.684   7.815  1.00 10.00      A   
ATOM   2131  CB  ALA A 249     -10.228  18.095   7.885  1.00 10.00      A   
ATOM   2132  C   ALA A 249      -8.724  19.914   8.708  1.00 10.00      A   
ATOM   2133  O   ALA A 249      -8.843  21.042   8.235  1.00 10.00      A   
ATOM   2134  N   ARG A 250      -8.486  19.688   9.997  1.00 10.00      A   
ATOM   2135  HN  ARG A 250      -8.380  18.764  10.310  1.00 10.00      A   
ATOM   2136  CA  ARG A 250      -8.363  20.780  10.956  1.00 10.00      A   
ATOM   2137  CB  ARG A 250      -8.345  20.256  12.392  1.00 10.00      A   
ATOM   2138  CG  ARG A 250      -9.727  20.046  12.984  1.00 10.00      A   
ATOM   2139  CD  ARG A 250      -9.652  19.601  14.433  1.00 10.00      A   
ATOM   2140  NE  ARG A 250      -9.309  18.185  14.564  1.00 10.00      A   
ATOM   2141  HE  ARG A 250      -9.287  17.646  13.744  1.00 10.00      A   
ATOM   2142  CZ  ARG A 250      -9.032  17.600  15.728  1.00 10.00      A   
ATOM   2143  NH1 ARG A 250      -9.054  18.317  16.845  1.00 10.00      A   
ATOM   2144 HH11 ARG A 250      -8.835  17.870  17.763  1.00 10.00      A   
ATOM   2145 HH12 ARG A 250      -9.290  19.335  16.812  1.00 10.00      A   
ATOM   2146  NH2 ARG A 250      -8.738  16.303  15.776  1.00 10.00      A   
ATOM   2147 HH21 ARG A 250      -8.721  15.733  14.905  1.00 10.00      A   
ATOM   2148 HH22 ARG A 250      -8.523  15.845  16.694  1.00 10.00      A   
ATOM   2149  C   ARG A 250      -7.117  21.608  10.673  1.00 10.00      A   
ATOM   2150  O   ARG A 250      -7.154  22.835  10.730  1.00 10.00      A   
ATOM   2151  N   ALA A 251      -6.020  20.929  10.348  1.00 10.00      A   
ATOM   2152  HN  ALA A 251      -6.055  19.948  10.322  1.00 10.00      A   
ATOM   2153  CA  ALA A 251      -4.766  21.605  10.035  1.00 10.00      A   
ATOM   2154  CB  ALA A 251      -3.641  20.598   9.860  1.00 10.00      A   
ATOM   2155  C   ALA A 251      -4.922  22.456   8.779  1.00 10.00      A   
ATOM   2156  O   ALA A 251      -4.281  23.494   8.635  1.00 10.00      A   
ATOM   2157  N   MET A 252      -5.796  22.015   7.880  1.00 10.00      A   
ATOM   2158  HN  MET A 252      -6.274  21.176   8.053  1.00 10.00      A   
ATOM   2159  CA  MET A 252      -6.060  22.739   6.640  1.00 10.00      A   
ATOM   2160  CB  MET A 252      -6.456  21.773   5.519  1.00 10.00      A   
ATOM   2161  CG  MET A 252      -5.360  20.795   5.126  1.00 10.00      A   
ATOM   2162  SD  MET A 252      -3.894  21.601   4.446  1.00 10.00      A   
ATOM   2163  CE  MET A 252      -4.483  22.044   2.814  1.00 10.00      A   
ATOM   2164  C   MET A 252      -7.159  23.778   6.853  1.00 10.00      A   
ATOM   2165  O   MET A 252      -7.682  24.353   5.896  1.00 10.00      A   
ATOM   2166  N   ASN A 253      -7.510  23.987   8.120  1.00 10.00      A   
ATOM   2167  HN  ASN A 253      -7.060  23.467   8.819  1.00 10.00      A   
ATOM   2168  CA  ASN A 253      -8.532  24.952   8.524  1.00 10.00      A   
ATOM   2169  CB  ASN A 253      -8.077  26.395   8.293  1.00 10.00      A   
ATOM   2170  CG  ASN A 253      -7.057  26.860   9.315  1.00 10.00      A   
ATOM   2171  OD1 ASN A 253      -7.411  27.300  10.411  1.00 10.00      A   
ATOM   2172  ND2 ASN A 253      -5.785  26.783   8.956  1.00 10.00      A   
ATOM   2173 HD21 ASN A 253      -5.576  26.438   8.061  1.00 10.00      A   
ATOM   2174 HD22 ASN A 253      -5.102  27.076   9.597  1.00 10.00      A   
ATOM   2175  C   ASN A 253      -9.889  24.696   7.874  1.00 10.00      A   
ATOM   2176  O   ASN A 253     -10.414  25.552   7.157  1.00 10.00      A   
ATOM   2177  N   ARG A 254     -10.451  23.519   8.127  1.00 10.00      A   
ATOM   2178  HN  ARG A 254      -9.975  22.872   8.697  1.00 10.00      A   
ATOM   2179  CA  ARG A 254     -11.756  23.155   7.583  1.00 10.00      A   
ATOM   2180  CB  ARG A 254     -11.712  23.020   6.057  1.00 10.00      A   
ATOM   2181  CG  ARG A 254     -12.893  23.675   5.358  1.00 10.00      A   
ATOM   2182  CD  ARG A 254     -12.695  23.721   3.855  1.00 10.00      A   
ATOM   2183  NE  ARG A 254     -12.671  22.385   3.264  1.00 10.00      A   
ATOM   2184  HE  ARG A 254     -12.543  21.623   3.873  1.00 10.00      A   
ATOM   2185  CZ  ARG A 254     -12.790  22.148   1.961  1.00 10.00      A   
ATOM   2186  NH1 ARG A 254     -12.943  23.153   1.105  1.00 10.00      A   
ATOM   2187 HH11 ARG A 254     -12.974  24.137   1.448  1.00 10.00      A   
ATOM   2188 HH12 ARG A 254     -13.031  22.960   0.083  1.00 10.00      A   
ATOM   2189  NH2 ARG A 254     -12.768  20.901   1.511  1.00 10.00      A   
ATOM   2190 HH21 ARG A 254     -12.661  20.097   2.179  1.00 10.00      A   
ATOM   2191 HH22 ARG A 254     -12.849  20.713   0.485  1.00 10.00      A   
ATOM   2192  C   ARG A 254     -12.279  21.874   8.227  1.00 10.00      A   
ATOM   2193  O   ARG A 254     -11.639  21.308   9.114  1.00 10.00      A   
ATOM   2194  N   SER A 255     -13.444  21.425   7.788  1.00 10.00      A   
ATOM   2195  HN  SER A 255     -13.909  21.914   7.077  1.00 10.00      A   
ATOM   2196  CA  SER A 255     -14.048  20.218   8.323  1.00 10.00      A   
ATOM   2197  CB  SER A 255     -15.435  20.543   8.880  1.00 10.00      A   
ATOM   2198  OG  SER A 255     -15.399  21.743   9.636  1.00 10.00      A   
ATOM   2199  HG  SER A 255     -14.606  22.242   9.407  1.00 10.00      A   
ATOM   2200  C   SER A 255     -14.135  19.129   7.254  1.00 10.00      A   
ATOM   2201  O   SER A 255     -14.237  19.428   6.061  1.00 10.00      A   
ATOM   2202  N   VAL A 256     -14.101  17.874   7.691  1.00 10.00      A   
ATOM   2203  HN  VAL A 256     -14.042  17.712   8.655  1.00 10.00      A   
ATOM   2204  CA  VAL A 256     -14.160  16.727   6.785  1.00 10.00      A   
ATOM   2205  CB  VAL A 256     -14.042  15.389   7.549  1.00 10.00      A   
ATOM   2206  CG1 VAL A 256     -13.915  14.222   6.579  1.00 10.00      A   
ATOM   2207  CG2 VAL A 256     -12.866  15.417   8.513  1.00 10.00      A   
ATOM   2208  C   VAL A 256     -15.452  16.725   5.972  1.00 10.00      A   
ATOM   2209  O   VAL A 256     -15.438  16.459   4.772  1.00 10.00      A   
ATOM   2210  N   TRP A 257     -16.561  17.044   6.630  1.00 10.00      A   
ATOM   2211  HN  TRP A 257     -16.501  17.253   7.589  1.00 10.00      A   
ATOM   2212  CA  TRP A 257     -17.868  17.079   5.980  1.00 10.00      A   
ATOM   2213  CB  TRP A 257     -18.941  17.484   6.996  1.00 10.00      A   
ATOM   2214  CG  TRP A 257     -20.332  17.503   6.444  1.00 10.00      A   
ATOM   2215  CD1 TRP A 257     -21.125  16.423   6.190  1.00 10.00      A   
ATOM   2216  CD2 TRP A 257     -21.094  18.658   6.074  1.00 10.00      A   
ATOM   2217  NE1 TRP A 257     -22.333  16.831   5.682  1.00 10.00      A   
ATOM   2218  HE1 TRP A 257     -23.073  16.235   5.418  1.00 10.00      A   
ATOM   2219  CE2 TRP A 257     -22.339  18.201   5.601  1.00 10.00      A   
ATOM   2220  CE3 TRP A 257     -20.844  20.034   6.095  1.00 10.00      A   
ATOM   2221  CZ2 TRP A 257     -23.331  19.070   5.153  1.00 10.00      A   
ATOM   2222  CZ3 TRP A 257     -21.830  20.896   5.651  1.00 10.00      A   
ATOM   2223  CH2 TRP A 257     -23.058  20.411   5.186  1.00 10.00      A   
ATOM   2224  C   TRP A 257     -17.882  18.025   4.773  1.00 10.00      A   
ATOM   2225  O   TRP A 257     -18.552  17.767   3.775  1.00 10.00      A   
ATOM   2226  N   ILE A 258     -17.104  19.097   4.860  1.00 10.00      A   
ATOM   2227  HN  ILE A 258     -16.555  19.221   5.659  1.00 10.00      A   
ATOM   2228  CA  ILE A 258     -17.035  20.089   3.791  1.00 10.00      A   
ATOM   2229  CB  ILE A 258     -16.393  21.406   4.291  1.00 10.00      A   
ATOM   2230  CG1 ILE A 258     -16.967  21.785   5.664  1.00 10.00      A   
ATOM   2231  CG2 ILE A 258     -16.624  22.532   3.292  1.00 10.00      A   
ATOM   2232  CD1 ILE A 258     -16.362  23.032   6.273  1.00 10.00      A   
ATOM   2233  C   ILE A 258     -16.271  19.555   2.573  1.00 10.00      A   
ATOM   2234  O   ILE A 258     -16.349  20.113   1.480  1.00 10.00      A   
ATOM   2235  N   SER A 259     -15.542  18.466   2.761  1.00 10.00      A   
ATOM   2236  HN  SER A 259     -15.517  18.051   3.651  1.00 10.00      A   
ATOM   2237  CA  SER A 259     -14.775  17.870   1.677  1.00 10.00      A   
ATOM   2238  CB  SER A 259     -13.382  17.479   2.174  1.00 10.00      A   
ATOM   2239  OG  SER A 259     -12.793  18.548   2.904  1.00 10.00      A   
ATOM   2240  HG  SER A 259     -12.261  18.188   3.619  1.00 10.00      A   
ATOM   2241  C   SER A 259     -15.500  16.659   1.087  1.00 10.00      A   
ATOM   2242  O   SER A 259     -15.138  16.157   0.018  1.00 10.00      A   
ATOM   2243  N   VAL A 260     -16.529  16.192   1.781  1.00 10.00      A   
ATOM   2244  HN  VAL A 260     -16.777  16.624   2.626  1.00 10.00      A   
ATOM   2245  CA  VAL A 260     -17.294  15.041   1.313  1.00 10.00      A   
ATOM   2246  CB  VAL A 260     -17.427  13.940   2.389  1.00 10.00      A   
ATOM   2247  CG1 VAL A 260     -16.058  13.404   2.782  1.00 10.00      A   
ATOM   2248  CG2 VAL A 260     -18.181  14.447   3.609  1.00 10.00      A   
ATOM   2249  C   VAL A 260     -18.676  15.450   0.815  1.00 10.00      A   
ATOM   2250  O   VAL A 260     -19.394  14.643   0.221  1.00 10.00      A   
ATOM   2251  N   LEU A 261     -19.043  16.703   1.055  1.00 10.00      A   
ATOM   2252  HN  LEU A 261     -18.428  17.300   1.531  1.00 10.00      A   
ATOM   2253  CB  LEU A 261     -21.459  16.666   1.518  1.00 10.00      A   
ATOM   2254  CG  LEU A 261     -22.833  16.520   0.855  1.00 10.00      A   
ATOM   2255  CD1 LEU A 261     -22.714  15.808  -0.482  1.00 10.00      A   
ATOM   2256  CD2 LEU A 261     -23.793  15.775   1.770  1.00 10.00      A   
ATOM   2257  CA  LEU A 261     -20.335  17.221   0.629  1.00 10.00      A   
ATOM   2258  C   LEU A 261     -20.321  18.747   0.651  1.00 10.00      A   
ATOM   2259  O   LEU A 261     -19.337  19.333   0.148  1.00 10.00      A   
ATOM   2260  OXT LEU A 261     -21.287  19.359   1.158  1.00 10.00      A   
ATOM   2261  CB  MET B   1      32.683  11.818   9.045  1.00 10.00      B   
ATOM   2262  CG  MET B   1      33.142  10.507   9.661  1.00 10.00      B   
ATOM   2263  SD  MET B   1      31.767   9.409  10.058  1.00 10.00      B   
ATOM   2264  CE  MET B   1      32.568   8.280  11.194  1.00 10.00      B   
ATOM   2265  C   MET B   1      34.323  12.664   7.344  1.00 10.00      B   
ATOM   2266  O   MET B   1      34.234  11.593   6.737  1.00 10.00      B   
ATOM   2267  N   MET B   1      33.367  14.196   9.037  1.00 10.00      B   
ATOM   2268  HT1 MET B   1      32.921  14.258   9.971  1.00 10.00      B   
ATOM   2269  HT2 MET B   1      32.676  14.487   8.318  1.00 10.00      B   
ATOM   2270  HT3 MET B   1      34.175  14.849   9.010  1.00 10.00      B   
ATOM   2271  CA  MET B   1      33.819  12.806   8.777  1.00 10.00      B   
ATOM   2272  N   GLU B   2      34.853  13.758   6.812  1.00 10.00      B   
ATOM   2273  HN  GLU B   2      34.892  14.578   7.348  1.00 10.00      B   
ATOM   2274  CA  GLU B   2      35.380  13.784   5.458  1.00 10.00      B   
ATOM   2275  CB  GLU B   2      35.277  15.210   4.900  1.00 10.00      B   
ATOM   2276  CG  GLU B   2      35.886  15.410   3.524  1.00 10.00      B   
ATOM   2277  CD  GLU B   2      36.741  16.659   3.440  1.00 10.00      B   
ATOM   2278  OE1 GLU B   2      36.952  17.315   4.487  1.00 10.00      B   
ATOM   2279  OE2 GLU B   2      37.218  16.989   2.334  1.00 10.00      B   
ATOM   2280  C   GLU B   2      36.830  13.305   5.446  1.00 10.00      B   
ATOM   2281  O   GLU B   2      37.599  13.589   6.370  1.00 10.00      B   
ATOM   2282  N   PHE B   3      37.193  12.561   4.413  1.00 10.00      B   
ATOM   2283  HN  PHE B   3      36.533  12.362   3.712  1.00 10.00      B   
ATOM   2284  CA  PHE B   3      38.549  12.049   4.276  1.00 10.00      B   
ATOM   2285  CB  PHE B   3      38.528  10.611   3.742  1.00 10.00      B   
ATOM   2286  CG  PHE B   3      37.655   9.672   4.527  1.00 10.00      B   
ATOM   2287  CD1 PHE B   3      36.414   9.285   4.041  1.00 10.00      B   
ATOM   2288  CD2 PHE B   3      38.072   9.177   5.753  1.00 10.00      B   
ATOM   2289  CE1 PHE B   3      35.606   8.425   4.762  1.00 10.00      B   
ATOM   2290  CE2 PHE B   3      37.270   8.317   6.479  1.00 10.00      B   
ATOM   2291  CZ  PHE B   3      36.035   7.941   5.984  1.00 10.00      B   
ATOM   2292  C   PHE B   3      39.343  12.937   3.329  1.00 10.00      B   
ATOM   2293  O   PHE B   3      38.793  13.867   2.739  1.00 10.00      B   
ATOM   2294  N   GLY B   4      40.632  12.655   3.189  1.00 10.00      B   
ATOM   2295  HN  GLY B   4      41.023  11.913   3.694  1.00 10.00      B   
ATOM   2296  CA  GLY B   4      41.459  13.436   2.295  1.00 10.00      B   
ATOM   2297  C   GLY B   4      41.022  13.260   0.856  1.00 10.00      B   
ATOM   2298  O   GLY B   4      40.422  12.237   0.509  1.00 10.00      B   
ATOM   2299  N   PHE B   5      41.313  14.253   0.026  1.00 10.00      B   
ATOM   2300  HN  PHE B   5      41.792  15.033   0.372  1.00 10.00      B   
ATOM   2301  CA  PHE B   5      40.941  14.216  -1.386  1.00 10.00      B   
ATOM   2302  CB  PHE B   5      41.468  15.452  -2.126  1.00 10.00      B   
ATOM   2303  CG  PHE B   5      41.360  15.366  -3.624  1.00 10.00      B   
ATOM   2304  CD1 PHE B   5      40.130  15.463  -4.251  1.00 10.00      B   
ATOM   2305  CD2 PHE B   5      42.491  15.183  -4.406  1.00 10.00      B   
ATOM   2306  CE1 PHE B   5      40.026  15.382  -5.626  1.00 10.00      B   
ATOM   2307  CE2 PHE B   5      42.396  15.102  -5.782  1.00 10.00      B   
ATOM   2308  CZ  PHE B   5      41.161  15.202  -6.393  1.00 10.00      B   
ATOM   2309  C   PHE B   5      41.420  12.934  -2.061  1.00 10.00      B   
ATOM   2310  O   PHE B   5      40.620  12.188  -2.626  1.00 10.00      B   
ATOM   2311  N   TRP B   6      42.718  12.674  -1.975  1.00 10.00      B   
ATOM   2312  HN  TRP B   6      43.299  13.297  -1.485  1.00 10.00      B   
ATOM   2313  CA  TRP B   6      43.305  11.487  -2.584  1.00 10.00      B   
ATOM   2314  CB  TRP B   6      44.832  11.550  -2.544  1.00 10.00      B   
ATOM   2315  CG  TRP B   6      45.411  12.475  -3.571  1.00 10.00      B   
ATOM   2316  CD1 TRP B   6      46.056  13.654  -3.342  1.00 10.00      B   
ATOM   2317  CD2 TRP B   6      45.397  12.295  -4.993  1.00 10.00      B   
ATOM   2318  NE1 TRP B   6      46.447  14.218  -4.532  1.00 10.00      B   
ATOM   2319  HE1 TRP B   6      46.932  15.067  -4.630  1.00 10.00      B   
ATOM   2320  CE2 TRP B   6      46.054  13.404  -5.560  1.00 10.00      B   
ATOM   2321  CE3 TRP B   6      44.892  11.305  -5.840  1.00 10.00      B   
ATOM   2322  CZ2 TRP B   6      46.224  13.547  -6.935  1.00 10.00      B   
ATOM   2323  CZ3 TRP B   6      45.061  11.449  -7.203  1.00 10.00      B   
ATOM   2324  CH2 TRP B   6      45.720  12.561  -7.737  1.00 10.00      B   
ATOM   2325  C   TRP B   6      42.799  10.206  -1.928  1.00 10.00      B   
ATOM   2326  O   TRP B   6      42.620   9.188  -2.597  1.00 10.00      B   
ATOM   2327  N   SER B   7      42.569  10.262  -0.622  1.00 10.00      B   
ATOM   2328  HN  SER B   7      42.746  11.097  -0.139  1.00 10.00      B   
ATOM   2329  CA  SER B   7      42.073   9.110   0.120  1.00 10.00      B   
ATOM   2330  CB  SER B   7      42.044   9.426   1.620  1.00 10.00      B   
ATOM   2331  OG  SER B   7      43.111  10.295   1.978  1.00 10.00      B   
ATOM   2332  HG  SER B   7      43.939   9.800   1.989  1.00 10.00      B   
ATOM   2333  C   SER B   7      40.677   8.717  -0.369  1.00 10.00      B   
ATOM   2334  O   SER B   7      40.440   7.574  -0.762  1.00 10.00      B   
ATOM   2335  N   ALA B   8      39.773   9.690  -0.385  1.00 10.00      B   
ATOM   2336  HN  ALA B   8      40.041  10.594  -0.103  1.00 10.00      B   
ATOM   2337  CA  ALA B   8      38.402   9.463  -0.815  1.00 10.00      B   
ATOM   2338  CB  ALA B   8      37.534  10.661  -0.466  1.00 10.00      B   
ATOM   2339  C   ALA B   8      38.327   9.160  -2.310  1.00 10.00      B   
ATOM   2340  O   ALA B   8      37.469   8.393  -2.755  1.00 10.00      B   
ATOM   2341  N   LEU B   9      39.226   9.759  -3.084  1.00 10.00      B   
ATOM   2342  HN  LEU B   9      39.882  10.368  -2.680  1.00 10.00      B   
ATOM   2343  CA  LEU B   9      39.254   9.539  -4.526  1.00 10.00      B   
ATOM   2344  CB  LEU B   9      40.221  10.508  -5.209  1.00 10.00      B   
ATOM   2345  CG  LEU B   9      40.180  10.540  -6.737  1.00 10.00      B   
ATOM   2346  CD1 LEU B   9      38.814  10.999  -7.228  1.00 10.00      B   
ATOM   2347  CD2 LEU B   9      41.276  11.442  -7.283  1.00 10.00      B   
ATOM   2348  C   LEU B   9      39.641   8.101  -4.839  1.00 10.00      B   
ATOM   2349  O   LEU B   9      39.038   7.460  -5.701  1.00 10.00      B   
ATOM   2350  N   TYR B  10      40.643   7.595  -4.123  1.00 10.00      B   
ATOM   2351  HN  TYR B  10      41.080   8.157  -3.446  1.00 10.00      B   
ATOM   2352  CA  TYR B  10      41.109   6.226  -4.315  1.00 10.00      B   
ATOM   2353  CB  TYR B  10      42.316   5.941  -3.409  1.00 10.00      B   
ATOM   2354  CG  TYR B  10      42.701   4.480  -3.320  1.00 10.00      B   
ATOM   2355  CD1 TYR B  10      43.259   3.819  -4.405  1.00 10.00      B   
ATOM   2356  CD2 TYR B  10      42.497   3.762  -2.148  1.00 10.00      B   
ATOM   2357  CE1 TYR B  10      43.602   2.481  -4.329  1.00 10.00      B   
ATOM   2358  CE2 TYR B  10      42.839   2.427  -2.061  1.00 10.00      B   
ATOM   2359  CZ  TYR B  10      43.390   1.790  -3.153  1.00 10.00      B   
ATOM   2360  OH  TYR B  10      43.726   0.455  -3.070  1.00 10.00      B   
ATOM   2361  HH  TYR B  10      44.646   0.334  -3.341  1.00 10.00      B   
ATOM   2362  C   TYR B  10      39.983   5.238  -4.033  1.00 10.00      B   
ATOM   2363  O   TYR B  10      39.750   4.304  -4.804  1.00 10.00      B   
ATOM   2364  N   ILE B  11      39.275   5.462  -2.932  1.00 10.00      B   
ATOM   2365  HN  ILE B  11      39.504   6.231  -2.365  1.00 10.00      B   
ATOM   2366  CA  ILE B  11      38.168   4.598  -2.545  1.00 10.00      B   
ATOM   2367  CB  ILE B  11      37.583   4.993  -1.169  1.00 10.00      B   
ATOM   2368  CG1 ILE B  11      38.675   4.973  -0.095  1.00 10.00      B   
ATOM   2369  CG2 ILE B  11      36.438   4.064  -0.775  1.00 10.00      B   
ATOM   2370  CD1 ILE B  11      38.231   5.520   1.246  1.00 10.00      B   
ATOM   2371  C   ILE B  11      37.068   4.640  -3.600  1.00 10.00      B   
ATOM   2372  O   ILE B  11      36.511   3.603  -3.967  1.00 10.00      B   
ATOM   2373  N   PHE B  12      36.778   5.840  -4.096  1.00 10.00      B   
ATOM   2374  HN  PHE B  12      37.270   6.624  -3.764  1.00 10.00      B   
ATOM   2375  CA  PHE B  12      35.746   6.028  -5.112  1.00 10.00      B   
ATOM   2376  CB  PHE B  12      35.573   7.513  -5.436  1.00 10.00      B   
ATOM   2377  CG  PHE B  12      34.352   7.822  -6.257  1.00 10.00      B   
ATOM   2378  CD1 PHE B  12      33.086   7.680  -5.715  1.00 10.00      B   
ATOM   2379  CD2 PHE B  12      34.472   8.254  -7.568  1.00 10.00      B   
ATOM   2380  CE1 PHE B  12      31.961   7.964  -6.464  1.00 10.00      B   
ATOM   2381  CE2 PHE B  12      33.350   8.539  -8.324  1.00 10.00      B   
ATOM   2382  CZ  PHE B  12      32.093   8.393  -7.771  1.00 10.00      B   
ATOM   2383  C   PHE B  12      36.069   5.246  -6.382  1.00 10.00      B   
ATOM   2384  O   PHE B  12      35.207   4.574  -6.942  1.00 10.00      B   
ATOM   2385  N   VAL B  13      37.313   5.336  -6.831  1.00 10.00      B   
ATOM   2386  HN  VAL B  13      37.961   5.899  -6.345  1.00 10.00      B   
ATOM   2387  CA  VAL B  13      37.741   4.625  -8.034  1.00 10.00      B   
ATOM   2388  CB  VAL B  13      39.156   5.063  -8.482  1.00 10.00      B   
ATOM   2389  CG1 VAL B  13      39.605   4.279  -9.707  1.00 10.00      B   
ATOM   2390  CG2 VAL B  13      39.191   6.556  -8.770  1.00 10.00      B   
ATOM   2391  C   VAL B  13      37.722   3.114  -7.804  1.00 10.00      B   
ATOM   2392  O   VAL B  13      37.216   2.355  -8.632  1.00 10.00      B   
ATOM   2393  N   LEU B  14      38.251   2.695  -6.662  1.00 10.00      B   
ATOM   2394  HN  LEU B  14      38.617   3.361  -6.035  1.00 10.00      B   
ATOM   2395  CA  LEU B  14      38.314   1.282  -6.307  1.00 10.00      B   
ATOM   2396  CB  LEU B  14      39.021   1.117  -4.962  1.00 10.00      B   
ATOM   2397  CG  LEU B  14      39.330  -0.317  -4.535  1.00 10.00      B   
ATOM   2398  CD1 LEU B  14      40.408  -0.918  -5.422  1.00 10.00      B   
ATOM   2399  CD2 LEU B  14      39.745  -0.360  -3.075  1.00 10.00      B   
ATOM   2400  C   LEU B  14      36.925   0.644  -6.244  1.00 10.00      B   
ATOM   2401  O   LEU B  14      36.701  -0.435  -6.794  1.00 10.00      B   
ATOM   2402  N   THR B  15      35.991   1.326  -5.590  1.00 10.00      B   
ATOM   2403  HN  THR B  15      36.219   2.198  -5.200  1.00 10.00      B   
ATOM   2404  CA  THR B  15      34.633   0.816  -5.443  1.00 10.00      B   
ATOM   2405  CB  THR B  15      33.806   1.655  -4.450  1.00 10.00      B   
ATOM   2406  OG1 THR B  15      34.015   3.049  -4.705  1.00 10.00      B   
ATOM   2407  HG1 THR B  15      34.819   3.342  -4.258  1.00 10.00      B   
ATOM   2408  CG2 THR B  15      34.206   1.335  -3.015  1.00 10.00      B   
ATOM   2409  C   THR B  15      33.911   0.727  -6.786  1.00 10.00      B   
ATOM   2410  O   THR B  15      33.186  -0.235  -7.043  1.00 10.00      B   
ATOM   2411  N   CYS B  16      34.109   1.728  -7.637  1.00 10.00      B   
ATOM   2412  HN  CYS B  16      34.686   2.476  -7.371  1.00 10.00      B   
ATOM   2413  CA  CYS B  16      33.478   1.745  -8.951  1.00 10.00      B   
ATOM   2414  CB  CYS B  16      33.712   3.082  -9.657  1.00 10.00      B   
ATOM   2415  SG  CYS B  16      32.963   4.497  -8.822  1.00 10.00      B   
ATOM   2416  HG  CYS B  16      33.733   4.802  -7.781  1.00 10.00      B   
ATOM   2417  C   CYS B  16      33.986   0.593  -9.811  1.00 10.00      B   
ATOM   2418  O   CYS B  16      33.199  -0.105 -10.452  1.00 10.00      B   
ATOM   2419  N   PHE B  17      35.301   0.395  -9.809  1.00 10.00      B   
ATOM   2420  HN  PHE B  17      35.872   0.987  -9.273  1.00 10.00      B   
ATOM   2421  CA  PHE B  17      35.918  -0.676 -10.582  1.00 10.00      B   
ATOM   2422  CB  PHE B  17      37.447  -0.566 -10.529  1.00 10.00      B   
ATOM   2423  CG  PHE B  17      38.168  -1.634 -11.306  1.00 10.00      B   
ATOM   2424  CD1 PHE B  17      38.158  -1.627 -12.690  1.00 10.00      B   
ATOM   2425  CD2 PHE B  17      38.855  -2.643 -10.650  1.00 10.00      B   
ATOM   2426  CE1 PHE B  17      38.818  -2.606 -13.408  1.00 10.00      B   
ATOM   2427  CE2 PHE B  17      39.519  -3.626 -11.361  1.00 10.00      B   
ATOM   2428  CZ  PHE B  17      39.501  -3.607 -12.743  1.00 10.00      B   
ATOM   2429  C   PHE B  17      35.469  -2.035 -10.059  1.00 10.00      B   
ATOM   2430  O   PHE B  17      35.068  -2.906 -10.834  1.00 10.00      B   
ATOM   2431  N   LEU B  18      35.526  -2.200  -8.741  1.00 10.00      B   
ATOM   2432  HN  LEU B  18      35.852  -1.458  -8.179  1.00 10.00      B   
ATOM   2433  CA  LEU B  18      35.126  -3.449  -8.101  1.00 10.00      B   
ATOM   2434  CB  LEU B  18      35.397  -3.391  -6.596  1.00 10.00      B   
ATOM   2435  CG  LEU B  18      35.139  -4.679  -5.813  1.00 10.00      B   
ATOM   2436  CD1 LEU B  18      36.083  -5.782  -6.261  1.00 10.00      B   
ATOM   2437  CD2 LEU B  18      35.275  -4.432  -4.321  1.00 10.00      B   
ATOM   2438  C   LEU B  18      33.655  -3.755  -8.357  1.00 10.00      B   
ATOM   2439  O   LEU B  18      33.308  -4.872  -8.736  1.00 10.00      B   
ATOM   2440  N   GLY B  19      32.797  -2.756  -8.170  1.00 10.00      B   
ATOM   2441  HN  GLY B  19      33.135  -1.880  -7.881  1.00 10.00      B   
ATOM   2442  CA  GLY B  19      31.373  -2.942  -8.384  1.00 10.00      B   
ATOM   2443  C   GLY B  19      31.045  -3.309  -9.818  1.00 10.00      B   
ATOM   2444  O   GLY B  19      30.077  -4.021 -10.080  1.00 10.00      B   
ATOM   2445  N   TYR B  20      31.861  -2.824 -10.740  1.00 10.00      B   
ATOM   2446  HN  TYR B  20      32.609  -2.254 -10.459  1.00 10.00      B   
ATOM   2447  CA  TYR B  20      31.679  -3.097 -12.156  1.00 10.00      B   
ATOM   2448  CB  TYR B  20      32.441  -2.046 -12.978  1.00 10.00      B   
ATOM   2449  CG  TYR B  20      32.822  -2.460 -14.384  1.00 10.00      B   
ATOM   2450  CD1 TYR B  20      31.859  -2.655 -15.368  1.00 10.00      B   
ATOM   2451  CD2 TYR B  20      34.155  -2.646 -14.727  1.00 10.00      B   
ATOM   2452  CE1 TYR B  20      32.217  -3.025 -16.652  1.00 10.00      B   
ATOM   2453  CE2 TYR B  20      34.519  -3.016 -16.006  1.00 10.00      B   
ATOM   2454  CZ  TYR B  20      33.549  -3.203 -16.964  1.00 10.00      B   
ATOM   2455  OH  TYR B  20      33.914  -3.564 -18.241  1.00 10.00      B   
ATOM   2456  HH  TYR B  20      34.747  -4.056 -18.208  1.00 10.00      B   
ATOM   2457  C   TYR B  20      32.133  -4.516 -12.507  1.00 10.00      B   
ATOM   2458  O   TYR B  20      31.469  -5.221 -13.263  1.00 10.00      B   
ATOM   2459  N   GLU B  21      33.255  -4.936 -11.942  1.00 10.00      B   
ATOM   2460  HN  GLU B  21      33.748  -4.335 -11.340  1.00 10.00      B   
ATOM   2461  CA  GLU B  21      33.785  -6.268 -12.211  1.00 10.00      B   
ATOM   2462  CB  GLU B  21      35.273  -6.342 -11.868  1.00 10.00      B   
ATOM   2463  CG  GLU B  21      36.172  -5.744 -12.936  1.00 10.00      B   
ATOM   2464  CD  GLU B  21      36.288  -6.624 -14.165  1.00 10.00      B   
ATOM   2465  OE1 GLU B  21      37.230  -7.446 -14.223  1.00 10.00      B   
ATOM   2466  OE2 GLU B  21      35.453  -6.497 -15.084  1.00 10.00      B   
ATOM   2467  C   GLU B  21      33.001  -7.357 -11.481  1.00 10.00      B   
ATOM   2468  O   GLU B  21      32.927  -8.495 -11.944  1.00 10.00      B   
ATOM   2469  N   LEU B  22      32.399  -7.003 -10.352  1.00 10.00      B   
ATOM   2470  HN  LEU B  22      32.482  -6.077 -10.034  1.00 10.00      B   
ATOM   2471  CA  LEU B  22      31.626  -7.961  -9.568  1.00 10.00      B   
ATOM   2472  CB  LEU B  22      31.285  -7.394  -8.186  1.00 10.00      B   
ATOM   2473  CG  LEU B  22      32.422  -7.383  -7.161  1.00 10.00      B   
ATOM   2474  CD1 LEU B  22      31.937  -6.820  -5.834  1.00 10.00      B   
ATOM   2475  CD2 LEU B  22      32.992  -8.782  -6.974  1.00 10.00      B   
ATOM   2476  C   LEU B  22      30.346  -8.389 -10.282  1.00 10.00      B   
ATOM   2477  O   LEU B  22      29.779  -9.442  -9.981  1.00 10.00      B   
ATOM   2478  N   ILE B  23      29.900  -7.581 -11.236  1.00 10.00      B   
ATOM   2479  HN  ILE B  23      30.406  -6.771 -11.457  1.00 10.00      B   
ATOM   2480  CA  ILE B  23      28.678  -7.885 -11.969  1.00 10.00      B   
ATOM   2481  CB  ILE B  23      27.713  -6.676 -12.036  1.00 10.00      B   
ATOM   2482  CG1 ILE B  23      28.391  -5.456 -12.669  1.00 10.00      B   
ATOM   2483  CG2 ILE B  23      27.179  -6.342 -10.653  1.00 10.00      B   
ATOM   2484  CD1 ILE B  23      27.448  -4.309 -12.965  1.00 10.00      B   
ATOM   2485  C   ILE B  23      28.963  -8.397 -13.377  1.00 10.00      B   
ATOM   2486  O   ILE B  23      28.143  -8.234 -14.280  1.00 10.00      B   
ATOM   2487  N   THR B  24      30.117  -9.023 -13.566  1.00 10.00      B   
ATOM   2488  HN  THR B  24      30.731  -9.144 -12.814  1.00 10.00      B   
ATOM   2489  CA  THR B  24      30.471  -9.554 -14.874  1.00 10.00      B   
ATOM   2490  CB  THR B  24      31.957  -9.324 -15.228  1.00 10.00      B   
ATOM   2491  OG1 THR B  24      32.800  -9.863 -14.199  1.00 10.00      B   
ATOM   2492  HG1 THR B  24      32.734  -9.313 -13.405  1.00 10.00      B   
ATOM   2493  CG2 THR B  24      32.250  -7.842 -15.413  1.00 10.00      B   
ATOM   2494  C   THR B  24      30.137 -11.042 -14.969  1.00 10.00      B   
ATOM   2495  O   THR B  24      30.214 -11.769 -13.974  1.00 10.00      B   
ATOM   2496  N   ARG B  25      29.756 -11.478 -16.172  1.00 10.00      B   
ATOM   2497  HN  ARG B  25      29.705 -10.834 -16.912  1.00 10.00      B   
ATOM   2498  CA  ARG B  25      29.402 -12.876 -16.434  1.00 10.00      B   
ATOM   2499  CB  ARG B  25      30.572 -13.815 -16.118  1.00 10.00      B   
ATOM   2500  CG  ARG B  25      31.875 -13.450 -16.814  1.00 10.00      B   
ATOM   2501  CD  ARG B  25      33.035 -14.301 -16.313  1.00 10.00      B   
ATOM   2502  NE  ARG B  25      33.138 -14.277 -14.855  1.00 10.00      B   
ATOM   2503  HE  ARG B  25      32.453 -14.771 -14.348  1.00 10.00      B   
ATOM   2504  CZ  ARG B  25      34.103 -13.645 -14.185  1.00 10.00      B   
ATOM   2505  NH1 ARG B  25      35.055 -12.993 -14.841  1.00 10.00      B   
ATOM   2506 HH11 ARG B  25      35.813 -12.495 -14.314  1.00 10.00      B   
ATOM   2507 HH12 ARG B  25      35.059 -12.977 -15.881  1.00 10.00      B   
ATOM   2508  NH2 ARG B  25      34.127 -13.679 -12.859  1.00 10.00      B   
ATOM   2509 HH21 ARG B  25      33.398 -14.203 -12.332  1.00 10.00      B   
ATOM   2510 HH22 ARG B  25      34.883 -13.179 -12.335  1.00 10.00      B   
ATOM   2511  C   ARG B  25      28.150 -13.296 -15.665  1.00 10.00      B   
ATOM   2512  O   ARG B  25      27.933 -14.479 -15.411  1.00 10.00      B   
ATOM   2513  N   VAL B  26      27.318 -12.324 -15.318  1.00 10.00      B   
ATOM   2514  HN  VAL B  26      27.529 -11.401 -15.573  1.00 10.00      B   
ATOM   2515  CA  VAL B  26      26.092 -12.595 -14.580  1.00 10.00      B   
ATOM   2516  CB  VAL B  26      25.626 -11.351 -13.791  1.00 10.00      B   
ATOM   2517  CG1 VAL B  26      24.272 -11.593 -13.132  1.00 10.00      B   
ATOM   2518  CG2 VAL B  26      26.664 -10.982 -12.743  1.00 10.00      B   
ATOM   2519  C   VAL B  26      24.992 -13.060 -15.532  1.00 10.00      B   
ATOM   2520  O   VAL B  26      24.749 -12.428 -16.563  1.00 10.00      B   
ATOM   2521  N   PRO B  27      24.326 -14.185 -15.210  1.00 10.00      B   
ATOM   2522  CA  PRO B  27      23.251 -14.742 -16.039  1.00 10.00      B   
ATOM   2523  CB  PRO B  27      22.834 -16.017 -15.294  1.00 10.00      B   
ATOM   2524  CG  PRO B  27      23.323 -15.825 -13.901  1.00 10.00      B   
ATOM   2525  CD  PRO B  27      24.575 -15.007 -14.014  1.00 10.00      B   
ATOM   2526  C   PRO B  27      22.064 -13.789 -16.172  1.00 10.00      B   
ATOM   2527  O   PRO B  27      21.812 -12.960 -15.292  1.00 10.00      B   
ATOM   2528  N   VAL B  28      21.332 -13.922 -17.271  1.00 10.00      B   
ATOM   2529  HN  VAL B  28      21.580 -14.615 -17.923  1.00 10.00      B   
ATOM   2530  CA  VAL B  28      20.176 -13.072 -17.547  1.00 10.00      B   
ATOM   2531  CB  VAL B  28      19.635 -13.281 -18.979  1.00 10.00      B   
ATOM   2532  CG1 VAL B  28      18.603 -12.218 -19.325  1.00 10.00      B   
ATOM   2533  CG2 VAL B  28      20.775 -13.260 -19.988  1.00 10.00      B   
ATOM   2534  C   VAL B  28      19.057 -13.290 -16.529  1.00 10.00      B   
ATOM   2535  O   VAL B  28      18.279 -12.377 -16.244  1.00 10.00      B   
ATOM   2536  N   ILE B  29      18.984 -14.494 -15.974  1.00 10.00      B   
ATOM   2537  HN  ILE B  29      19.622 -15.187 -16.245  1.00 10.00      B   
ATOM   2538  CA  ILE B  29      17.960 -14.813 -14.984  1.00 10.00      B   
ATOM   2539  CB  ILE B  29      17.965 -16.307 -14.597  1.00 10.00      B   
ATOM   2540  CG1 ILE B  29      19.378 -16.765 -14.221  1.00 10.00      B   
ATOM   2541  CG2 ILE B  29      17.397 -17.154 -15.727  1.00 10.00      B   
ATOM   2542  CD1 ILE B  29      19.439 -18.132 -13.575  1.00 10.00      B   
ATOM   2543  C   ILE B  29      18.126 -13.969 -13.724  1.00 10.00      B   
ATOM   2544  O   ILE B  29      17.160 -13.702 -13.012  1.00 10.00      B   
ATOM   2545  N   LEU B  30      19.351 -13.524 -13.468  1.00 10.00      B   
ATOM   2546  HN  LEU B  30      20.079 -13.735 -14.091  1.00 10.00      B   
ATOM   2547  CA  LEU B  30      19.638 -12.721 -12.290  1.00 10.00      B   
ATOM   2548  CB  LEU B  30      20.961 -13.154 -11.650  1.00 10.00      B   
ATOM   2549  CG  LEU B  30      20.958 -14.514 -10.944  1.00 10.00      B   
ATOM   2550  CD1 LEU B  30      22.315 -14.796 -10.319  1.00 10.00      B   
ATOM   2551  CD2 LEU B  30      19.861 -14.574  -9.892  1.00 10.00      B   
ATOM   2552  C   LEU B  30      19.659 -11.228 -12.609  1.00 10.00      B   
ATOM   2553  O   LEU B  30      20.139 -10.426 -11.808  1.00 10.00      B   
ATOM   2554  N   HIS B  31      19.126 -10.857 -13.771  1.00 10.00      B   
ATOM   2555  HN  HIS B  31      18.749 -11.541 -14.366  1.00 10.00      B   
ATOM   2556  CA  HIS B  31      19.087  -9.456 -14.179  1.00 10.00      B   
ATOM   2557  CB  HIS B  31      18.643  -9.326 -15.643  1.00 10.00      B   
ATOM   2558  CG  HIS B  31      18.789  -7.948 -16.225  1.00 10.00      B   
ATOM   2559  ND1 HIS B  31      19.712  -7.638 -17.201  1.00 10.00      B   
ATOM   2560  HD1 HIS B  31      20.359  -8.262 -17.596  1.00 10.00      B   
ATOM   2561  CD2 HIS B  31      18.112  -6.799 -15.978  1.00 10.00      B   
ATOM   2562  CE1 HIS B  31      19.602  -6.364 -17.525  1.00 10.00      B   
ATOM   2563  NE2 HIS B  31      18.639  -5.831 -16.795  1.00 10.00      B   
ATOM   2564  HE2 HIS B  31      18.349  -4.892 -16.833  1.00 10.00      B   
ATOM   2565  C   HIS B  31      18.160  -8.662 -13.261  1.00 10.00      B   
ATOM   2566  O   HIS B  31      18.564  -7.651 -12.690  1.00 10.00      B   
ATOM   2567  N   THR B  32      16.925  -9.132 -13.115  1.00 10.00      B   
ATOM   2568  HN  THR B  32      16.657  -9.941 -13.600  1.00 10.00      B   
ATOM   2569  CA  THR B  32      15.950  -8.472 -12.256  1.00 10.00      B   
ATOM   2570  CB  THR B  32      14.563  -9.135 -12.358  1.00 10.00      B   
ATOM   2571  OG1 THR B  32      14.539 -10.001 -13.504  1.00 10.00      B   
ATOM   2572  HG1 THR B  32      14.568  -9.466 -14.309  1.00 10.00      B   
ATOM   2573  CG2 THR B  32      13.476  -8.079 -12.500  1.00 10.00      B   
ATOM   2574  C   THR B  32      16.415  -8.435 -10.792  1.00 10.00      B   
ATOM   2575  O   THR B  32      16.459  -7.362 -10.188  1.00 10.00      B   
ATOM   2576  N   PRO B  33      16.762  -9.601 -10.189  1.00 10.00      B   
ATOM   2577  CA  PRO B  33      17.234  -9.658  -8.800  1.00 10.00      B   
ATOM   2578  CB  PRO B  33      17.709 -11.103  -8.644  1.00 10.00      B   
ATOM   2579  CG  PRO B  33      16.884 -11.867  -9.617  1.00 10.00      B   
ATOM   2580  CD  PRO B  33      16.689 -10.951 -10.790  1.00 10.00      B   
ATOM   2581  C   PRO B  33      18.395  -8.696  -8.539  1.00 10.00      B   
ATOM   2582  O   PRO B  33      18.417  -8.003  -7.522  1.00 10.00      B   
ATOM   2583  N   LEU B  34      19.347  -8.647  -9.465  1.00 10.00      B   
ATOM   2584  HN  LEU B  34      19.269  -9.216 -10.261  1.00 10.00      B   
ATOM   2585  CA  LEU B  34      20.506  -7.770  -9.332  1.00 10.00      B   
ATOM   2586  CB  LEU B  34      21.503  -8.029 -10.463  1.00 10.00      B   
ATOM   2587  CG  LEU B  34      22.853  -7.316 -10.360  1.00 10.00      B   
ATOM   2588  CD1 LEU B  34      23.645  -7.826  -9.165  1.00 10.00      B   
ATOM   2589  CD2 LEU B  34      23.643  -7.490 -11.647  1.00 10.00      B   
ATOM   2590  C   LEU B  34      20.083  -6.303  -9.334  1.00 10.00      B   
ATOM   2591  O   LEU B  34      20.615  -5.490  -8.574  1.00 10.00      B   
ATOM   2592  N   MET B  35      19.117  -5.973 -10.184  1.00 10.00      B   
ATOM   2593  HN  MET B  35      18.730  -6.670 -10.762  1.00 10.00      B   
ATOM   2594  CA  MET B  35      18.617  -4.607 -10.287  1.00 10.00      B   
ATOM   2595  CB  MET B  35      17.613  -4.494 -11.435  1.00 10.00      B   
ATOM   2596  CG  MET B  35      17.128  -3.079 -11.703  1.00 10.00      B   
ATOM   2597  SD  MET B  35      15.896  -3.013 -13.019  1.00 10.00      B   
ATOM   2598  CE  MET B  35      14.536  -3.895 -12.252  1.00 10.00      B   
ATOM   2599  C   MET B  35      17.970  -4.166  -8.975  1.00 10.00      B   
ATOM   2600  O   MET B  35      18.162  -3.035  -8.521  1.00 10.00      B   
ATOM   2601  N   SER B  36      17.208  -5.063  -8.369  1.00 10.00      B   
ATOM   2602  HN  SER B  36      17.081  -5.947  -8.784  1.00 10.00      B   
ATOM   2603  CA  SER B  36      16.544  -4.767  -7.112  1.00 10.00      B   
ATOM   2604  CB  SER B  36      15.418  -5.766  -6.864  1.00 10.00      B   
ATOM   2605  OG  SER B  36      14.568  -5.839  -7.995  1.00 10.00      B   
ATOM   2606  HG  SER B  36      14.417  -4.951  -8.338  1.00 10.00      B   
ATOM   2607  C   SER B  36      17.538  -4.774  -5.955  1.00 10.00      B   
ATOM   2608  O   SER B  36      17.424  -3.980  -5.021  1.00 10.00      B   
ATOM   2609  N   GLY B  37      18.520  -5.667  -6.030  1.00 10.00      B   
ATOM   2610  HN  GLY B  37      18.558  -6.279  -6.799  1.00 10.00      B   
ATOM   2611  CA  GLY B  37      19.528  -5.756  -4.992  1.00 10.00      B   
ATOM   2612  C   GLY B  37      20.363  -4.492  -4.912  1.00 10.00      B   
ATOM   2613  O   GLY B  37      20.580  -3.950  -3.827  1.00 10.00      B   
ATOM   2614  N   SER B  38      20.813  -4.010  -6.067  1.00 10.00      B   
ATOM   2615  HN  SER B  38      20.600  -4.485  -6.899  1.00 10.00      B   
ATOM   2616  CA  SER B  38      21.619  -2.794  -6.125  1.00 10.00      B   
ATOM   2617  CB  SER B  38      22.134  -2.564  -7.548  1.00 10.00      B   
ATOM   2618  OG  SER B  38      21.132  -2.871  -8.503  1.00 10.00      B   
ATOM   2619  HG  SER B  38      21.132  -3.824  -8.670  1.00 10.00      B   
ATOM   2620  C   SER B  38      20.810  -1.590  -5.643  1.00 10.00      B   
ATOM   2621  O   SER B  38      21.349  -0.665  -5.030  1.00 10.00      B   
ATOM   2622  N   ASN B  39      19.505  -1.627  -5.903  1.00 10.00      B   
ATOM   2623  HN  ASN B  39      19.138  -2.398  -6.385  1.00 10.00      B   
ATOM   2624  CA  ASN B  39      18.610  -0.553  -5.493  1.00 10.00      B   
ATOM   2625  CB  ASN B  39      17.223  -0.727  -6.118  1.00 10.00      B   
ATOM   2626  CG  ASN B  39      16.926   0.315  -7.177  1.00 10.00      B   
ATOM   2627  OD1 ASN B  39      17.432   1.438  -7.120  1.00 10.00      B   
ATOM   2628  ND2 ASN B  39      16.111  -0.049  -8.158  1.00 10.00      B   
ATOM   2629 HD21 ASN B  39      15.752  -0.961  -8.147  1.00 10.00      B   
ATOM   2630 HD22 ASN B  39      15.896   0.612  -8.854  1.00 10.00      B   
ATOM   2631  C   ASN B  39      18.500  -0.493  -3.976  1.00 10.00      B   
ATOM   2632  O   ASN B  39      18.505   0.587  -3.389  1.00 10.00      B   
ATOM   2633  N   PHE B  40      18.425  -1.663  -3.347  1.00 10.00      B   
ATOM   2634  HN  PHE B  40      18.429  -2.491  -3.875  1.00 10.00      B   
ATOM   2635  CA  PHE B  40      18.328  -1.750  -1.894  1.00 10.00      B   
ATOM   2636  CB  PHE B  40      18.119  -3.204  -1.454  1.00 10.00      B   
ATOM   2637  CG  PHE B  40      18.056  -3.396   0.036  1.00 10.00      B   
ATOM   2638  CD1 PHE B  40      17.006  -2.878   0.774  1.00 10.00      B   
ATOM   2639  CD2 PHE B  40      19.051  -4.099   0.697  1.00 10.00      B   
ATOM   2640  CE1 PHE B  40      16.945  -3.057   2.144  1.00 10.00      B   
ATOM   2641  CE2 PHE B  40      18.997  -4.283   2.067  1.00 10.00      B   
ATOM   2642  CZ  PHE B  40      17.943  -3.762   2.791  1.00 10.00      B   
ATOM   2643  C   PHE B  40      19.576  -1.166  -1.234  1.00 10.00      B   
ATOM   2644  O   PHE B  40      19.492  -0.487  -0.209  1.00 10.00      B   
ATOM   2645  N   ILE B  41      20.733  -1.424  -1.839  1.00 10.00      B   
ATOM   2646  HN  ILE B  41      20.735  -1.981  -2.649  1.00 10.00      B   
ATOM   2647  CA  ILE B  41      22.002  -0.916  -1.325  1.00 10.00      B   
ATOM   2648  CB  ILE B  41      23.206  -1.528  -2.076  1.00 10.00      B   
ATOM   2649  CG1 ILE B  41      23.133  -3.057  -2.027  1.00 10.00      B   
ATOM   2650  CG2 ILE B  41      24.520  -1.041  -1.476  1.00 10.00      B   
ATOM   2651  CD1 ILE B  41      24.160  -3.749  -2.899  1.00 10.00      B   
ATOM   2652  C   ILE B  41      22.044   0.609  -1.436  1.00 10.00      B   
ATOM   2653  O   ILE B  41      22.717   1.287  -0.663  1.00 10.00      B   
ATOM   2654  N   HIS B  42      21.292   1.145  -2.391  1.00 10.00      B   
ATOM   2655  HN  HIS B  42      20.755   0.555  -2.963  1.00 10.00      B   
ATOM   2656  CA  HIS B  42      21.232   2.589  -2.598  1.00 10.00      B   
ATOM   2657  CB  HIS B  42      20.782   2.920  -4.023  1.00 10.00      B   
ATOM   2658  CG  HIS B  42      21.912   3.067  -4.989  1.00 10.00      B   
ATOM   2659  ND1 HIS B  42      22.171   4.233  -5.673  1.00 10.00      B   
ATOM   2660  HD1 HIS B  42      21.655   5.070  -5.600  1.00 10.00      B   
ATOM   2661  CD2 HIS B  42      22.858   2.183  -5.384  1.00 10.00      B   
ATOM   2662  CE1 HIS B  42      23.227   4.059  -6.448  1.00 10.00      B   
ATOM   2663  NE2 HIS B  42      23.661   2.824  -6.289  1.00 10.00      B   
ATOM   2664  HE2 HIS B  42      24.438   2.429  -6.745  1.00 10.00      B   
ATOM   2665  C   HIS B  42      20.300   3.236  -1.580  1.00 10.00      B   
ATOM   2666  O   HIS B  42      20.217   4.459  -1.479  1.00 10.00      B   
ATOM   2667  N   GLY B  43      19.621   2.397  -0.805  1.00 10.00      B   
ATOM   2668  HN  GLY B  43      19.751   1.428  -0.917  1.00 10.00      B   
ATOM   2669  CA  GLY B  43      18.700   2.882   0.202  1.00 10.00      B   
ATOM   2670  C   GLY B  43      19.414   3.408   1.432  1.00 10.00      B   
ATOM   2671  O   GLY B  43      18.776   3.848   2.390  1.00 10.00      B   
ATOM   2672  N   VAL B  44      20.744   3.373   1.407  1.00 10.00      B   
ATOM   2673  HN  VAL B  44      21.194   3.001   0.619  1.00 10.00      B   
ATOM   2674  CA  VAL B  44      21.552   3.864   2.520  1.00 10.00      B   
ATOM   2675  CB  VAL B  44      23.024   3.410   2.422  1.00 10.00      B   
ATOM   2676  CG1 VAL B  44      23.125   1.899   2.571  1.00 10.00      B   
ATOM   2677  CG2 VAL B  44      23.653   3.866   1.114  1.00 10.00      B   
ATOM   2678  C   VAL B  44      21.494   5.388   2.607  1.00 10.00      B   
ATOM   2679  O   VAL B  44      21.964   5.987   3.575  1.00 10.00      B   
ATOM   2680  N   VAL B  45      20.896   6.007   1.592  1.00 10.00      B   
ATOM   2681  HN  VAL B  45      20.541   5.469   0.853  1.00 10.00      B   
ATOM   2682  CA  VAL B  45      20.760   7.458   1.539  1.00 10.00      B   
ATOM   2683  CB  VAL B  45      20.190   7.926   0.175  1.00 10.00      B   
ATOM   2684  CG1 VAL B  45      18.740   7.495   0.000  1.00 10.00      B   
ATOM   2685  CG2 VAL B  45      20.346   9.430  -0.005  1.00 10.00      B   
ATOM   2686  C   VAL B  45      19.887   7.968   2.688  1.00 10.00      B   
ATOM   2687  O   VAL B  45      19.963   9.137   3.068  1.00 10.00      B   
ATOM   2688  N   VAL B  46      19.084   7.073   3.261  1.00 10.00      B   
ATOM   2689  HN  VAL B  46      19.082   6.150   2.929  1.00 10.00      B   
ATOM   2690  CA  VAL B  46      18.209   7.427   4.370  1.00 10.00      B   
ATOM   2691  CB  VAL B  46      17.239   6.278   4.744  1.00 10.00      B   
ATOM   2692  CG1 VAL B  46      17.981   5.073   5.307  1.00 10.00      B   
ATOM   2693  CG2 VAL B  46      16.161   6.758   5.705  1.00 10.00      B   
ATOM   2694  C   VAL B  46      19.028   7.863   5.585  1.00 10.00      B   
ATOM   2695  O   VAL B  46      18.605   8.723   6.351  1.00 10.00      B   
ATOM   2696  N   VAL B  47      20.223   7.290   5.728  1.00 10.00      B   
ATOM   2697  HN  VAL B  47      20.522   6.636   5.062  1.00 10.00      B   
ATOM   2698  CA  VAL B  47      21.101   7.627   6.840  1.00 10.00      B   
ATOM   2699  CB  VAL B  47      22.323   6.685   6.914  1.00 10.00      B   
ATOM   2700  CG1 VAL B  47      23.167   6.988   8.144  1.00 10.00      B   
ATOM   2701  CG2 VAL B  47      21.874   5.232   6.923  1.00 10.00      B   
ATOM   2702  C   VAL B  47      21.568   9.068   6.696  1.00 10.00      B   
ATOM   2703  O   VAL B  47      21.657   9.807   7.677  1.00 10.00      B   
ATOM   2704  N   GLY B  48      21.837   9.469   5.457  1.00 10.00      B   
ATOM   2705  HN  GLY B  48      21.736   8.837   4.715  1.00 10.00      B   
ATOM   2706  CA  GLY B  48      22.265  10.825   5.193  1.00 10.00      B   
ATOM   2707  C   GLY B  48      21.136  11.792   5.473  1.00 10.00      B   
ATOM   2708  O   GLY B  48      21.348  12.855   6.053  1.00 10.00      B   
ATOM   2709  N   ALA B  49      19.926  11.395   5.083  1.00 10.00      B   
ATOM   2710  HN  ALA B  49      19.833  10.531   4.623  1.00 10.00      B   
ATOM   2711  CA  ALA B  49      18.739  12.209   5.305  1.00 10.00      B   
ATOM   2712  CB  ALA B  49      17.529  11.574   4.638  1.00 10.00      B   
ATOM   2713  C   ALA B  49      18.493  12.390   6.800  1.00 10.00      B   
ATOM   2714  O   ALA B  49      17.989  13.424   7.236  1.00 10.00      B   
ATOM   2715  N   MET B  50      18.857  11.374   7.582  1.00 10.00      B   
ATOM   2716  HN  MET B  50      19.244  10.569   7.169  1.00 10.00      B   
ATOM   2717  CA  MET B  50      18.696  11.424   9.032  1.00 10.00      B   
ATOM   2718  CB  MET B  50      19.088  10.090   9.679  1.00 10.00      B   
ATOM   2719  CG  MET B  50      18.099   8.959   9.446  1.00 10.00      B   
ATOM   2720  SD  MET B  50      18.677   7.382  10.109  1.00 10.00      B   
ATOM   2721  CE  MET B  50      18.667   7.724  11.868  1.00 10.00      B   
ATOM   2722  C   MET B  50      19.554  12.545   9.601  1.00 10.00      B   
ATOM   2723  O   MET B  50      19.119  13.294  10.478  1.00 10.00      B   
ATOM   2724  N   VAL B  51      20.776  12.657   9.086  1.00 10.00      B   
ATOM   2725  HN  VAL B  51      21.066  12.017   8.401  1.00 10.00      B   
ATOM   2726  CA  VAL B  51      21.698  13.702   9.518  1.00 10.00      B   
ATOM   2727  CB  VAL B  51      23.102  13.530   8.892  1.00 10.00      B   
ATOM   2728  CG1 VAL B  51      24.093  14.509   9.510  1.00 10.00      B   
ATOM   2729  CG2 VAL B  51      23.595  12.100   9.055  1.00 10.00      B   
ATOM   2730  C   VAL B  51      21.136  15.068   9.134  1.00 10.00      B   
ATOM   2731  O   VAL B  51      21.209  16.025   9.904  1.00 10.00      B   
ATOM   2732  N   VAL B  52      20.559  15.142   7.940  1.00 10.00      B   
ATOM   2733  HN  VAL B  52      20.536  14.341   7.369  1.00 10.00      B   
ATOM   2734  CA  VAL B  52      19.962  16.378   7.451  1.00 10.00      B   
ATOM   2735  CB  VAL B  52      19.450  16.230   6.001  1.00 10.00      B   
ATOM   2736  CG1 VAL B  52      18.807  17.524   5.518  1.00 10.00      B   
ATOM   2737  CG2 VAL B  52      20.583  15.815   5.078  1.00 10.00      B   
ATOM   2738  C   VAL B  52      18.797  16.782   8.351  1.00 10.00      B   
ATOM   2739  O   VAL B  52      18.710  17.927   8.793  1.00 10.00      B   
ATOM   2740  N   LEU B  53      17.913  15.827   8.634  1.00 10.00      B   
ATOM   2741  HN  LEU B  53      18.040  14.927   8.248  1.00 10.00      B   
ATOM   2742  CA  LEU B  53      16.755  16.076   9.488  1.00 10.00      B   
ATOM   2743  CB  LEU B  53      15.874  14.828   9.567  1.00 10.00      B   
ATOM   2744  CG  LEU B  53      14.580  14.951  10.374  1.00 10.00      B   
ATOM   2745  CD1 LEU B  53      13.669  16.011   9.774  1.00 10.00      B   
ATOM   2746  CD2 LEU B  53      13.872  13.606  10.432  1.00 10.00      B   
ATOM   2747  C   LEU B  53      17.190  16.512  10.887  1.00 10.00      B   
ATOM   2748  O   LEU B  53      16.553  17.360  11.511  1.00 10.00      B   
ATOM   2749  N   GLY B  54      18.282  15.931  11.369  1.00 10.00      B   
ATOM   2750  HN  GLY B  54      18.742  15.247  10.832  1.00 10.00      B   
ATOM   2751  CA  GLY B  54      18.793  16.281  12.682  1.00 10.00      B   
ATOM   2752  C   GLY B  54      19.387  17.679  12.713  1.00 10.00      B   
ATOM   2753  O   GLY B  54      19.444  18.317  13.762  1.00 10.00      B   
ATOM   2754  N   HIS B  55      19.819  18.163  11.553  1.00 10.00      B   
ATOM   2755  HN  HIS B  55      19.736  17.611  10.746  1.00 10.00      B   
ATOM   2756  CA  HIS B  55      20.411  19.492  11.447  1.00 10.00      B   
ATOM   2757  CB  HIS B  55      21.575  19.481  10.453  1.00 10.00      B   
ATOM   2758  CG  HIS B  55      22.862  18.990  11.035  1.00 10.00      B   
ATOM   2759  ND1 HIS B  55      23.972  19.792  11.185  1.00 10.00      B   
ATOM   2760  HD1 HIS B  55      24.025  20.747  10.957  1.00 10.00      B   
ATOM   2761  CD2 HIS B  55      23.220  17.768  11.489  1.00 10.00      B   
ATOM   2762  CE1 HIS B  55      24.951  19.088  11.719  1.00 10.00      B   
ATOM   2763  NE2 HIS B  55      24.523  17.856  11.911  1.00 10.00      B   
ATOM   2764  HE2 HIS B  55      25.049  17.122  12.299  1.00 10.00      B   
ATOM   2765  C   HIS B  55      19.369  20.515  11.013  1.00 10.00      B   
ATOM   2766  O   HIS B  55      19.643  21.714  10.954  1.00 10.00      B   
ATOM   2767  N   ALA B  56      18.175  20.027  10.714  1.00 10.00      B   
ATOM   2768  HN  ALA B  56      18.024  19.062  10.793  1.00 10.00      B   
ATOM   2769  CA  ALA B  56      17.080  20.879  10.281  1.00 10.00      B   
ATOM   2770  CB  ALA B  56      15.990  20.042   9.631  1.00 10.00      B   
ATOM   2771  C   ALA B  56      16.521  21.662  11.461  1.00 10.00      B   
ATOM   2772  O   ALA B  56      16.229  21.089  12.512  1.00 10.00      B   
ATOM   2773  N   GLU B  57      16.383  22.966  11.292  1.00 10.00      B   
ATOM   2774  HN  GLU B  57      16.636  23.374  10.432  1.00 10.00      B   
ATOM   2775  CA  GLU B  57      15.862  23.812  12.355  1.00 10.00      B   
ATOM   2776  CB  GLU B  57      16.879  24.888  12.729  1.00 10.00      B   
ATOM   2777  CG  GLU B  57      18.155  24.348  13.350  1.00 10.00      B   
ATOM   2778  CD  GLU B  57      19.103  25.452  13.763  1.00 10.00      B   
ATOM   2779  OE1 GLU B  57      18.745  26.238  14.668  1.00 10.00      B   
ATOM   2780  OE2 GLU B  57      20.207  25.543  13.184  1.00 10.00      B   
ATOM   2781  C   GLU B  57      14.547  24.459  11.943  1.00 10.00      B   
ATOM   2782  O   GLU B  57      13.571  24.451  12.697  1.00 10.00      B   
ATOM   2783  N   THR B  58      14.517  25.009  10.735  1.00 10.00      B   
ATOM   2784  HN  THR B  58      15.313  24.957  10.159  1.00 10.00      B   
ATOM   2785  CA  THR B  58      13.318  25.665  10.237  1.00 10.00      B   
ATOM   2786  CB  THR B  58      13.633  26.691   9.130  1.00 10.00      B   
ATOM   2787  OG1 THR B  58      14.420  26.080   8.101  1.00 10.00      B   
ATOM   2788  HG1 THR B  58      15.243  25.736   8.483  1.00 10.00      B   
ATOM   2789  CG2 THR B  58      14.391  27.878   9.706  1.00 10.00      B   
ATOM   2790  C   THR B  58      12.295  24.647   9.740  1.00 10.00      B   
ATOM   2791  O   THR B  58      12.651  23.517   9.391  1.00 10.00      B   
ATOM   2792  N   GLY B  59      11.027  25.051   9.719  1.00 10.00      B   
ATOM   2793  HN  GLY B  59      10.816  25.963  10.012  1.00 10.00      B   
ATOM   2794  CA  GLY B  59       9.956  24.175   9.275  1.00 10.00      B   
ATOM   2795  C   GLY B  59      10.186  23.633   7.882  1.00 10.00      B   
ATOM   2796  O   GLY B  59       9.919  22.463   7.616  1.00 10.00      B   
ATOM   2797  N   LEU B  60      10.698  24.484   6.996  1.00 10.00      B   
ATOM   2798  HN  LEU B  60      10.893  25.405   7.276  1.00 10.00      B   
ATOM   2799  CA  LEU B  60      10.973  24.086   5.621  1.00 10.00      B   
ATOM   2800  CB  LEU B  60      11.478  25.277   4.802  1.00 10.00      B   
ATOM   2801  CG  LEU B  60      11.692  25.017   3.307  1.00 10.00      B   
ATOM   2802  CD1 LEU B  60      10.359  24.846   2.594  1.00 10.00      B   
ATOM   2803  CD2 LEU B  60      12.510  26.131   2.674  1.00 10.00      B   
ATOM   2804  C   LEU B  60      11.993  22.955   5.579  1.00 10.00      B   
ATOM   2805  O   LEU B  60      11.812  21.969   4.864  1.00 10.00      B   
ATOM   2806  N   GLU B  61      13.051  23.091   6.371  1.00 10.00      B   
ATOM   2807  HN  GLU B  61      13.122  23.882   6.944  1.00 10.00      B   
ATOM   2808  CA  GLU B  61      14.097  22.082   6.427  1.00 10.00      B   
ATOM   2809  CB  GLU B  61      15.253  22.552   7.309  1.00 10.00      B   
ATOM   2810  CG  GLU B  61      16.041  23.721   6.750  1.00 10.00      B   
ATOM   2811  CD  GLU B  61      17.045  24.255   7.748  1.00 10.00      B   
ATOM   2812  OE1 GLU B  61      16.622  24.702   8.842  1.00 10.00      B   
ATOM   2813  OE2 GLU B  61      18.256  24.234   7.446  1.00 10.00      B   
ATOM   2814  C   GLU B  61      13.543  20.772   6.967  1.00 10.00      B   
ATOM   2815  O   GLU B  61      13.872  19.696   6.469  1.00 10.00      B   
ATOM   2816  N   LYS B  62      12.694  20.875   7.985  1.00 10.00      B   
ATOM   2817  HN  LYS B  62      12.474  21.768   8.333  1.00 10.00      B   
ATOM   2818  CA  LYS B  62      12.085  19.702   8.600  1.00 10.00      B   
ATOM   2819  CB  LYS B  62      11.226  20.102   9.804  1.00 10.00      B   
ATOM   2820  CG  LYS B  62      12.004  20.739  10.944  1.00 10.00      B   
ATOM   2821  CD  LYS B  62      11.096  21.064  12.119  1.00 10.00      B   
ATOM   2822  CE  LYS B  62      11.879  21.683  13.264  1.00 10.00      B   
ATOM   2823  NZ  LYS B  62      11.051  21.841  14.485  1.00 10.00      B   
ATOM   2824  HZ1 LYS B  62      11.623  22.248  15.251  1.00 10.00      B   
ATOM   2825  HZ2 LYS B  62      10.686  20.915  14.795  1.00 10.00      B   
ATOM   2826  HZ3 LYS B  62      10.244  22.469  14.298  1.00 10.00      B   
ATOM   2827  C   LYS B  62      11.242  18.930   7.594  1.00 10.00      B   
ATOM   2828  O   LYS B  62      11.270  17.700   7.564  1.00 10.00      B   
ATOM   2829  N   LEU B  63      10.497  19.662   6.772  1.00 10.00      B   
ATOM   2830  HN  LEU B  63      10.518  20.640   6.855  1.00 10.00      B   
ATOM   2831  CA  LEU B  63       9.644  19.054   5.755  1.00 10.00      B   
ATOM   2832  CB  LEU B  63       8.824  20.124   5.026  1.00 10.00      B   
ATOM   2833  CG  LEU B  63       7.841  20.932   5.878  1.00 10.00      B   
ATOM   2834  CD1 LEU B  63       7.130  21.975   5.030  1.00 10.00      B   
ATOM   2835  CD2 LEU B  63       6.836  20.021   6.570  1.00 10.00      B   
ATOM   2836  C   LEU B  63      10.476  18.258   4.755  1.00 10.00      B   
ATOM   2837  O   LEU B  63      10.220  17.077   4.524  1.00 10.00      B   
ATOM   2838  N   ILE B  64      11.486  18.905   4.187  1.00 10.00      B   
ATOM   2839  HN  ILE B  64      11.648  19.843   4.432  1.00 10.00      B   
ATOM   2840  CA  ILE B  64      12.361  18.263   3.210  1.00 10.00      B   
ATOM   2841  CB  ILE B  64      13.394  19.255   2.637  1.00 10.00      B   
ATOM   2842  CG1 ILE B  64      12.683  20.486   2.063  1.00 10.00      B   
ATOM   2843  CG2 ILE B  64      14.254  18.586   1.569  1.00 10.00      B   
ATOM   2844  CD1 ILE B  64      13.621  21.602   1.661  1.00 10.00      B   
ATOM   2845  C   ILE B  64      13.082  17.064   3.826  1.00 10.00      B   
ATOM   2846  O   ILE B  64      13.154  15.990   3.223  1.00 10.00      B   
ATOM   2847  N   GLY B  65      13.594  17.247   5.038  1.00 10.00      B   
ATOM   2848  HN  GLY B  65      13.495  18.123   5.475  1.00 10.00      B   
ATOM   2849  CA  GLY B  65      14.298  16.177   5.720  1.00 10.00      B   
ATOM   2850  C   GLY B  65      13.406  14.982   5.996  1.00 10.00      B   
ATOM   2851  O   GLY B  65      13.786  13.839   5.733  1.00 10.00      B   
ATOM   2852  N   PHE B  66      12.208  15.251   6.503  1.00 10.00      B   
ATOM   2853  HN  PHE B  66      11.956  16.188   6.664  1.00 10.00      B   
ATOM   2854  CA  PHE B  66      11.251  14.198   6.819  1.00 10.00      B   
ATOM   2855  CB  PHE B  66      10.002  14.787   7.481  1.00 10.00      B   
ATOM   2856  CG  PHE B  66       9.028  13.761   7.983  1.00 10.00      B   
ATOM   2857  CD1 PHE B  66       9.407  12.830   8.936  1.00 10.00      B   
ATOM   2858  CD2 PHE B  66       7.728  13.732   7.506  1.00 10.00      B   
ATOM   2859  CE1 PHE B  66       8.510  11.890   9.403  1.00 10.00      B   
ATOM   2860  CE2 PHE B  66       6.825  12.796   7.968  1.00 10.00      B   
ATOM   2861  CZ  PHE B  66       7.217  11.874   8.918  1.00 10.00      B   
ATOM   2862  C   PHE B  66      10.872  13.424   5.561  1.00 10.00      B   
ATOM   2863  O   PHE B  66      10.740  12.199   5.590  1.00 10.00      B   
ATOM   2864  N   LEU B  67      10.701  14.144   4.456  1.00 10.00      B   
ATOM   2865  HN  LEU B  67      10.806  15.122   4.499  1.00 10.00      B   
ATOM   2866  CA  LEU B  67      10.349  13.520   3.185  1.00 10.00      B   
ATOM   2867  CB  LEU B  67      10.099  14.573   2.107  1.00 10.00      B   
ATOM   2868  CG  LEU B  67       8.849  15.439   2.285  1.00 10.00      B   
ATOM   2869  CD1 LEU B  67       8.774  16.488   1.188  1.00 10.00      B   
ATOM   2870  CD2 LEU B  67       7.589  14.583   2.301  1.00 10.00      B   
ATOM   2871  C   LEU B  67      11.445  12.561   2.738  1.00 10.00      B   
ATOM   2872  O   LEU B  67      11.164  11.474   2.230  1.00 10.00      B   
ATOM   2873  N   GLY B  68      12.693  12.964   2.955  1.00 10.00      B   
ATOM   2874  HN  GLY B  68      12.849  13.836   3.382  1.00 10.00      B   
ATOM   2875  CA  GLY B  68      13.823  12.133   2.579  1.00 10.00      B   
ATOM   2876  C   GLY B  68      13.818  10.809   3.316  1.00 10.00      B   
ATOM   2877  O   GLY B  68      14.168   9.769   2.751  1.00 10.00      B   
ATOM   2878  N   VAL B  69      13.407  10.849   4.579  1.00 10.00      B   
ATOM   2879  HN  VAL B  69      13.150  11.715   4.970  1.00 10.00      B   
ATOM   2880  CA  VAL B  69      13.334   9.648   5.403  1.00 10.00      B   
ATOM   2881  CB  VAL B  69      12.997   9.980   6.875  1.00 10.00      B   
ATOM   2882  CG1 VAL B  69      13.034   8.726   7.734  1.00 10.00      B   
ATOM   2883  CG2 VAL B  69      13.961  11.023   7.420  1.00 10.00      B   
ATOM   2884  C   VAL B  69      12.291   8.679   4.841  1.00 10.00      B   
ATOM   2885  O   VAL B  69      12.475   7.462   4.871  1.00 10.00      B   
ATOM   2886  N   ILE B  70      11.203   9.231   4.310  1.00 10.00      B   
ATOM   2887  HN  ILE B  70      11.115  10.209   4.309  1.00 10.00      B   
ATOM   2888  CA  ILE B  70      10.137   8.419   3.725  1.00 10.00      B   
ATOM   2889  CB  ILE B  70       8.884   9.261   3.404  1.00 10.00      B   
ATOM   2890  CG1 ILE B  70       8.464  10.077   4.633  1.00 10.00      B   
ATOM   2891  CG2 ILE B  70       7.740   8.366   2.942  1.00 10.00      B   
ATOM   2892  CD1 ILE B  70       7.366  11.084   4.359  1.00 10.00      B   
ATOM   2893  C   ILE B  70      10.636   7.753   2.445  1.00 10.00      B   
ATOM   2894  O   ILE B  70      10.333   6.590   2.172  1.00 10.00      B   
ATOM   2895  N   LEU B  71      11.416   8.501   1.671  1.00 10.00      B   
ATOM   2896  HN  LEU B  71      11.613   9.427   1.940  1.00 10.00      B   
ATOM   2897  CA  LEU B  71      11.976   7.993   0.426  1.00 10.00      B   
ATOM   2898  CB  LEU B  71      12.694   9.114  -0.333  1.00 10.00      B   
ATOM   2899  CG  LEU B  71      13.166   8.776  -1.749  1.00 10.00      B   
ATOM   2900  CD1 LEU B  71      11.980   8.468  -2.653  1.00 10.00      B   
ATOM   2901  CD2 LEU B  71      14.000   9.913  -2.318  1.00 10.00      B   
ATOM   2902  C   LEU B  71      12.937   6.845   0.718  1.00 10.00      B   
ATOM   2903  O   LEU B  71      12.953   5.831   0.014  1.00 10.00      B   
ATOM   2904  N   GLY B  72      13.725   7.007   1.774  1.00 10.00      B   
ATOM   2905  HN  GLY B  72      13.671   7.842   2.293  1.00 10.00      B   
ATOM   2906  CA  GLY B  72      14.666   5.975   2.162  1.00 10.00      B   
ATOM   2907  C   GLY B  72      13.960   4.747   2.700  1.00 10.00      B   
ATOM   2908  O   GLY B  72      14.379   3.616   2.444  1.00 10.00      B   
ATOM   2909  N   ALA B  73      12.875   4.972   3.431  1.00 10.00      B   
ATOM   2910  HN  ALA B  73      12.600   5.901   3.598  1.00 10.00      B   
ATOM   2911  CA  ALA B  73      12.089   3.887   4.008  1.00 10.00      B   
ATOM   2912  CB  ALA B  73      10.971   4.445   4.875  1.00 10.00      B   
ATOM   2913  C   ALA B  73      11.518   2.984   2.920  1.00 10.00      B   
ATOM   2914  O   ALA B  73      11.480   1.763   3.072  1.00 10.00      B   
ATOM   2915  N   ALA B  74      11.090   3.589   1.813  1.00 10.00      B   
ATOM   2916  HN  ALA B  74      11.153   4.567   1.747  1.00 10.00      B   
ATOM   2917  CA  ALA B  74      10.527   2.833   0.699  1.00 10.00      B   
ATOM   2918  CB  ALA B  74      10.014   3.771  -0.383  1.00 10.00      B   
ATOM   2919  C   ALA B  74      11.558   1.871   0.120  1.00 10.00      B   
ATOM   2920  O   ALA B  74      11.220   0.773  -0.321  1.00 10.00      B   
ATOM   2921  N   ASN B  75      12.819   2.291   0.137  1.00 10.00      B   
ATOM   2922  HN  ASN B  75      13.023   3.171   0.519  1.00 10.00      B   
ATOM   2923  CA  ASN B  75      13.909   1.473  -0.381  1.00 10.00      B   
ATOM   2924  CB  ASN B  75      15.199   2.293  -0.497  1.00 10.00      B   
ATOM   2925  CG  ASN B  75      15.281   3.102  -1.778  1.00 10.00      B   
ATOM   2926  OD1 ASN B  75      15.762   2.620  -2.802  1.00 10.00      B   
ATOM   2927  ND2 ASN B  75      14.812   4.342  -1.733  1.00 10.00      B   
ATOM   2928 HD21 ASN B  75      14.439   4.668  -0.887  1.00 10.00      B   
ATOM   2929 HD22 ASN B  75      14.861   4.884  -2.548  1.00 10.00      B   
ATOM   2930  C   ASN B  75      14.140   0.264   0.516  1.00 10.00      B   
ATOM   2931  O   ASN B  75      14.289  -0.858   0.036  1.00 10.00      B   
ATOM   2932  N   ALA B  76      14.149   0.502   1.824  1.00 10.00      B   
ATOM   2933  HN  ALA B  76      14.014   1.421   2.142  1.00 10.00      B   
ATOM   2934  CA  ALA B  76      14.359  -0.563   2.797  1.00 10.00      B   
ATOM   2935  CB  ALA B  76      14.536   0.014   4.194  1.00 10.00      B   
ATOM   2936  C   ALA B  76      13.208  -1.563   2.775  1.00 10.00      B   
ATOM   2937  O   ALA B  76      13.425  -2.774   2.777  1.00 10.00      B   
ATOM   2938  N   ALA B  77      11.987  -1.050   2.745  1.00 10.00      B   
ATOM   2939  HN  ALA B  77      11.879  -0.074   2.744  1.00 10.00      B   
ATOM   2940  CA  ALA B  77      10.803  -1.897   2.725  1.00 10.00      B   
ATOM   2941  CB  ALA B  77       9.548  -1.070   2.947  1.00 10.00      B   
ATOM   2942  C   ALA B  77      10.707  -2.676   1.420  1.00 10.00      B   
ATOM   2943  O   ALA B  77      10.376  -3.862   1.418  1.00 10.00      B   
ATOM   2944  N   GLY B  78      11.005  -2.003   0.314  1.00 10.00      B   
ATOM   2945  HN  GLY B  78      11.259  -1.057   0.379  1.00 10.00      B   
ATOM   2946  CA  GLY B  78      10.953  -2.648  -0.985  1.00 10.00      B   
ATOM   2947  C   GLY B  78      11.996  -3.738  -1.119  1.00 10.00      B   
ATOM   2948  O   GLY B  78      11.733  -4.795  -1.700  1.00 10.00      B   
ATOM   2949  N   GLY B  79      13.182  -3.487  -0.576  1.00 10.00      B   
ATOM   2950  HN  GLY B  79      13.334  -2.623  -0.131  1.00 10.00      B   
ATOM   2951  CA  GLY B  79      14.251  -4.462  -0.636  1.00 10.00      B   
ATOM   2952  C   GLY B  79      13.911  -5.713   0.146  1.00 10.00      B   
ATOM   2953  O   GLY B  79      14.272  -6.818  -0.252  1.00 10.00      B   
ATOM   2954  N   TYR B  80      13.190  -5.544   1.246  1.00 10.00      B   
ATOM   2955  HN  TYR B  80      12.912  -4.638   1.503  1.00 10.00      B   
ATOM   2956  CA  TYR B  80      12.794  -6.672   2.078  1.00 10.00      B   
ATOM   2957  CB  TYR B  80      12.580  -6.236   3.528  1.00 10.00      B   
ATOM   2958  CG  TYR B  80      13.719  -6.630   4.442  1.00 10.00      B   
ATOM   2959  CD1 TYR B  80      14.900  -5.899   4.473  1.00 10.00      B   
ATOM   2960  CD2 TYR B  80      13.616  -7.743   5.265  1.00 10.00      B   
ATOM   2961  CE1 TYR B  80      15.944  -6.267   5.299  1.00 10.00      B   
ATOM   2962  CE2 TYR B  80      14.654  -8.119   6.095  1.00 10.00      B   
ATOM   2963  CZ  TYR B  80      15.816  -7.376   6.109  1.00 10.00      B   
ATOM   2964  OH  TYR B  80      16.858  -7.750   6.925  1.00 10.00      B   
ATOM   2965  HH  TYR B  80      17.234  -6.964   7.348  1.00 10.00      B   
ATOM   2966  C   TYR B  80      11.548  -7.362   1.519  1.00 10.00      B   
ATOM   2967  O   TYR B  80      10.915  -8.174   2.193  1.00 10.00      B   
ATOM   2968  N   ALA B  81      11.207  -7.037   0.280  1.00 10.00      B   
ATOM   2969  HN  ALA B  81      11.742  -6.372  -0.203  1.00 10.00      B   
ATOM   2970  CA  ALA B  81      10.056  -7.629  -0.377  1.00 10.00      B   
ATOM   2971  CB  ALA B  81       8.965  -6.587  -0.586  1.00 10.00      B   
ATOM   2972  C   ALA B  81      10.467  -8.251  -1.706  1.00 10.00      B   
ATOM   2973  O   ALA B  81      10.355  -9.461  -1.895  1.00 10.00      B   
ATOM   2974  N   VAL B  82      10.980  -7.423  -2.608  1.00 10.00      B   
ATOM   2975  HN  VAL B  82      11.079  -6.471  -2.381  1.00 10.00      B   
ATOM   2976  CA  VAL B  82      11.396  -7.881  -3.929  1.00 10.00      B   
ATOM   2977  CB  VAL B  82      11.682  -6.691  -4.868  1.00 10.00      B   
ATOM   2978  CG1 VAL B  82      12.008  -7.178  -6.270  1.00 10.00      B   
ATOM   2979  CG2 VAL B  82      10.501  -5.733  -4.894  1.00 10.00      B   
ATOM   2980  C   VAL B  82      12.633  -8.778  -3.858  1.00 10.00      B   
ATOM   2981  O   VAL B  82      12.623  -9.905  -4.356  1.00 10.00      B   
ATOM   2982  N   THR B  83      13.689  -8.275  -3.229  1.00 10.00      B   
ATOM   2983  HN  THR B  83      13.628  -7.378  -2.839  1.00 10.00      B   
ATOM   2984  CA  THR B  83      14.942  -9.011  -3.101  1.00 10.00      B   
ATOM   2985  CB  THR B  83      15.975  -8.186  -2.304  1.00 10.00      B   
ATOM   2986  OG1 THR B  83      16.022  -6.855  -2.838  1.00 10.00      B   
ATOM   2987  HG1 THR B  83      16.411  -6.264  -2.185  1.00 10.00      B   
ATOM   2988  CG2 THR B  83      17.360  -8.810  -2.386  1.00 10.00      B   
ATOM   2989  C   THR B  83      14.741 -10.375  -2.440  1.00 10.00      B   
ATOM   2990  O   THR B  83      15.315 -11.378  -2.873  1.00 10.00      B   
ATOM   2991  N   VAL B  84      13.906 -10.413  -1.411  1.00 10.00      B   
ATOM   2992  HN  VAL B  84      13.459  -9.589  -1.127  1.00 10.00      B   
ATOM   2993  CA  VAL B  84      13.644 -11.649  -0.694  1.00 10.00      B   
ATOM   2994  CB  VAL B  84      12.940 -11.394   0.653  1.00 10.00      B   
ATOM   2995  CG1 VAL B  84      12.825 -12.685   1.448  1.00 10.00      B   
ATOM   2996  CG2 VAL B  84      13.694 -10.344   1.455  1.00 10.00      B   
ATOM   2997  C   VAL B  84      12.819 -12.625  -1.531  1.00 10.00      B   
ATOM   2998  O   VAL B  84      13.128 -13.813  -1.590  1.00 10.00      B   
ATOM   2999  N   ARG B  85      11.788 -12.114  -2.194  1.00 10.00      B   
ATOM   3000  HN  ARG B  85      11.602 -11.153  -2.126  1.00 10.00      B   
ATOM   3001  CA  ARG B  85      10.912 -12.947  -3.014  1.00 10.00      B   
ATOM   3002  CB  ARG B  85       9.730 -12.132  -3.530  1.00 10.00      B   
ATOM   3003  CG  ARG B  85       8.473 -12.946  -3.770  1.00 10.00      B   
ATOM   3004  CD  ARG B  85       7.244 -12.058  -3.722  1.00 10.00      B   
ATOM   3005  NE  ARG B  85       7.142 -11.335  -2.454  1.00 10.00      B   
ATOM   3006  HE  ARG B  85       7.769 -11.591  -1.740  1.00 10.00      B   
ATOM   3007  CZ  ARG B  85       6.249 -10.376  -2.212  1.00 10.00      B   
ATOM   3008  NH1 ARG B  85       5.380 -10.019  -3.151  1.00 10.00      B   
ATOM   3009 HH11 ARG B  85       5.384 -10.488  -4.083  1.00 10.00      B   
ATOM   3010 HH12 ARG B  85       4.678  -9.272  -2.953  1.00 10.00      B   
ATOM   3011  NH2 ARG B  85       6.232  -9.755  -1.037  1.00 10.00      B   
ATOM   3012 HH21 ARG B  85       6.915 -10.017  -0.289  1.00 10.00      B   
ATOM   3013 HH22 ARG B  85       5.533  -9.000  -0.856  1.00 10.00      B   
ATOM   3014  C   ARG B  85      11.670 -13.592  -4.172  1.00 10.00      B   
ATOM   3015  O   ARG B  85      11.348 -14.704  -4.599  1.00 10.00      B   
ATOM   3016  N   MET B  86      12.684 -12.894  -4.671  1.00 10.00      B   
ATOM   3017  HN  MET B  86      12.878 -12.003  -4.303  1.00 10.00      B   
ATOM   3018  CA  MET B  86      13.502 -13.406  -5.769  1.00 10.00      B   
ATOM   3019  CB  MET B  86      14.471 -12.333  -6.274  1.00 10.00      B   
ATOM   3020  CG  MET B  86      13.821 -11.242  -7.110  1.00 10.00      B   
ATOM   3021  SD  MET B  86      13.211 -11.845  -8.698  1.00 10.00      B   
ATOM   3022  CE  MET B  86      12.512 -10.343  -9.381  1.00 10.00      B   
ATOM   3023  C   MET B  86      14.285 -14.639  -5.321  1.00 10.00      B   
ATOM   3024  O   MET B  86      14.605 -15.517  -6.122  1.00 10.00      B   
ATOM   3025  N   LEU B  87      14.570 -14.703  -4.028  1.00 10.00      B   
ATOM   3026  HN  LEU B  87      14.267 -13.982  -3.436  1.00 10.00      B   
ATOM   3027  CA  LEU B  87      15.312 -15.818  -3.463  1.00 10.00      B   
ATOM   3028  CB  LEU B  87      15.988 -15.397  -2.158  1.00 10.00      B   
ATOM   3029  CG  LEU B  87      17.068 -14.323  -2.280  1.00 10.00      B   
ATOM   3030  CD1 LEU B  87      17.455 -13.796  -0.908  1.00 10.00      B   
ATOM   3031  CD2 LEU B  87      18.284 -14.875  -3.005  1.00 10.00      B   
ATOM   3032  C   LEU B  87      14.400 -17.011  -3.217  1.00 10.00      B   
ATOM   3033  O   LEU B  87      14.858 -18.152  -3.143  1.00 10.00      B   
ATOM   3034  N   GLU B  88      13.104 -16.747  -3.097  1.00 10.00      B   
ATOM   3035  HN  GLU B  88      12.797 -15.816  -3.163  1.00 10.00      B   
ATOM   3036  CA  GLU B  88      12.127 -17.805  -2.860  1.00 10.00      B   
ATOM   3037  CB  GLU B  88      10.796 -17.215  -2.399  1.00 10.00      B   
ATOM   3038  CG  GLU B  88      10.932 -16.265  -1.222  1.00 10.00      B   
ATOM   3039  CD  GLU B  88       9.603 -15.899  -0.603  1.00 10.00      B   
ATOM   3040  OE1 GLU B  88       8.959 -14.943  -1.085  1.00 10.00      B   
ATOM   3041  OE2 GLU B  88       9.211 -16.559   0.382  1.00 10.00      B   
ATOM   3042  C   GLU B  88      11.931 -18.647  -4.114  1.00 10.00      B   
ATOM   3043  O   GLU B  88      11.621 -19.836  -4.039  1.00 10.00      B   
ATOM   3044  N   MET B  89      12.150 -18.023  -5.266  1.00 10.00      B   
ATOM   3045  HN  MET B  89      12.418 -17.079  -5.250  1.00 10.00      B   
ATOM   3046  CA  MET B  89      12.009 -18.697  -6.551  1.00 10.00      B   
ATOM   3047  CB  MET B  89      12.028 -17.672  -7.686  1.00 10.00      B   
ATOM   3048  CG  MET B  89      10.769 -16.824  -7.779  1.00 10.00      B   
ATOM   3049  SD  MET B  89       9.384 -17.706  -8.527  1.00 10.00      B   
ATOM   3050  CE  MET B  89      10.048 -18.045 -10.157  1.00 10.00      B   
ATOM   3051  C   MET B  89      13.128 -19.714  -6.753  1.00 10.00      B   
ATOM   3052  O   MET B  89      13.033 -20.595  -7.604  1.00 10.00      B   
ATOM   3053  N   PHE B  90      14.180 -19.589  -5.949  1.00 10.00      B   
ATOM   3054  HN  PHE B  90      14.183 -18.872  -5.281  1.00 10.00      B   
ATOM   3055  CA  PHE B  90      15.329 -20.482  -6.028  1.00 10.00      B   
ATOM   3056  CB  PHE B  90      16.552 -19.794  -5.408  1.00 10.00      B   
ATOM   3057  CG  PHE B  90      17.869 -20.447  -5.723  1.00 10.00      B   
ATOM   3058  CD1 PHE B  90      18.326 -20.527  -7.028  1.00 10.00      B   
ATOM   3059  CD2 PHE B  90      18.651 -20.973  -4.706  1.00 10.00      B   
ATOM   3060  CE1 PHE B  90      19.541 -21.120  -7.314  1.00 10.00      B   
ATOM   3061  CE2 PHE B  90      19.865 -21.568  -4.986  1.00 10.00      B   
ATOM   3062  CZ  PHE B  90      20.310 -21.641  -6.291  1.00 10.00      B   
ATOM   3063  C   PHE B  90      15.043 -21.805  -5.318  1.00 10.00      B   
ATOM   3064  O   PHE B  90      15.820 -22.757  -5.410  1.00 10.00      B   
ATOM   3065  N   GLU B  91      13.917 -21.861  -4.619  1.00 10.00      B   
ATOM   3066  HN  GLU B  91      13.327 -21.081  -4.602  1.00 10.00      B   
ATOM   3067  CA  GLU B  91      13.524 -23.058  -3.891  1.00 10.00      B   
ATOM   3068  CB  GLU B  91      12.955 -22.686  -2.521  1.00 10.00      B   
ATOM   3069  CG  GLU B  91      14.008 -22.251  -1.511  1.00 10.00      B   
ATOM   3070  CD  GLU B  91      14.994 -23.355  -1.176  1.00 10.00      B   
ATOM   3071  OE1 GLU B  91      14.554 -24.445  -0.751  1.00 10.00      B   
ATOM   3072  OE2 GLU B  91      16.216 -23.139  -1.331  1.00 10.00      B   
ATOM   3073  C   GLU B  91      12.515 -23.882  -4.688  1.00 10.00      B   
ATOM   3074  O   GLU B  91      12.175 -23.539  -5.824  1.00 10.00      B   
ATOM   3075  N   ARG B  92      12.040 -24.964  -4.087  1.00 10.00      B   
ATOM   3076  HN  ARG B  92      12.335 -25.173  -3.173  1.00 10.00      B   
ATOM   3077  CA  ARG B  92      11.081 -25.842  -4.741  1.00 10.00      B   
ATOM   3078  CB  ARG B  92      11.507 -27.306  -4.594  1.00 10.00      B   
ATOM   3079  CG  ARG B  92      12.784 -27.654  -5.342  1.00 10.00      B   
ATOM   3080  CD  ARG B  92      13.375 -28.963  -4.848  1.00 10.00      B   
ATOM   3081  NE  ARG B  92      13.770 -28.881  -3.443  1.00 10.00      B   
ATOM   3082  HE  ARG B  92      13.998 -27.989  -3.095  1.00 10.00      B   
ATOM   3083  CZ  ARG B  92      13.848 -29.928  -2.622  1.00 10.00      B   
ATOM   3084  NH1 ARG B  92      13.559 -31.147  -3.062  1.00 10.00      B   
ATOM   3085 HH11 ARG B  92      13.622 -31.965  -2.417  1.00 10.00      B   
ATOM   3086 HH12 ARG B  92      13.270 -31.293  -4.050  1.00 10.00      B   
ATOM   3087  NH2 ARG B  92      14.209 -29.758  -1.356  1.00 10.00      B   
ATOM   3088 HH21 ARG B  92      14.431 -28.804  -0.994  1.00 10.00      B   
ATOM   3089 HH22 ARG B  92      14.275 -30.580  -0.718  1.00 10.00      B   
ATOM   3090  C   ARG B  92       9.669 -25.624  -4.198  1.00 10.00      B   
ATOM   3091  O   ARG B  92       9.139 -24.514  -4.257  1.00 10.00      B   
ATOM   3092  N   LYS B  93       9.058 -26.680  -3.675  1.00 10.00      B   
ATOM   3093  HN  LYS B  93       9.527 -27.542  -3.645  1.00 10.00      B   
ATOM   3094  CA  LYS B  93       7.709 -26.590  -3.133  1.00 10.00      B   
ATOM   3095  CB  LYS B  93       6.680 -27.124  -4.138  1.00 10.00      B   
ATOM   3096  CG  LYS B  93       5.262 -27.206  -3.587  1.00 10.00      B   
ATOM   3097  CD  LYS B  93       4.400 -28.167  -4.388  1.00 10.00      B   
ATOM   3098  CE  LYS B  93       3.114 -28.504  -3.645  1.00 10.00      B   
ATOM   3099  NZ  LYS B  93       3.356 -29.340  -2.436  1.00 10.00      B   
ATOM   3100  HZ1 LYS B  93       2.451 -29.599  -1.994  1.00 10.00      B   
ATOM   3101  HZ2 LYS B  93       3.932 -28.813  -1.739  1.00 10.00      B   
ATOM   3102  HZ3 LYS B  93       3.862 -30.209  -2.696  1.00 10.00      B   
ATOM   3103  C   LYS B  93       7.601 -27.359  -1.824  1.00 10.00      B   
ATOM   3104  O   LYS B  93       8.006 -28.519  -1.750  1.00 10.00      B   
ATOM   3105  N   PRO B  94       7.080 -26.717  -0.767  1.00 10.00      B   
ATOM   3106  CB  PRO B  94       6.900 -26.141   1.509  1.00 10.00      B   
ATOM   3107  CG  PRO B  94       7.014 -24.916   0.655  1.00 10.00      B   
ATOM   3108  CD  PRO B  94       6.643 -25.324  -0.741  1.00 10.00      B   
ATOM   3109  CA  PRO B  94       6.905 -27.338   0.539  1.00 10.00      B   
ATOM   3110  C   PRO B  94       5.579 -28.096   0.628  1.00 10.00      B   
ATOM   3111  O   PRO B  94       5.126 -28.375   1.761  1.00 10.00      B   
ATOM   3112  OXT PRO B  94       4.994 -28.413  -0.436  1.00 10.00      B   
END
