# Supplementary material for: Large-scale discovery of protein interactions at residue resolution using co-evolution calculated from genomic sequences
Source: Nat Commun. 2021 Mar 2;12:1396. doi: 10.1038/s41467-021-21636-z (PMC7925567; doi:10.1038/s41467-021-21636-z)
Supplement: Supplementary file 12 — Supplementary Data 10 [file 41467_2021_21636_MOESM12_ESM.zip › supplementary/allpdb1670_Q72GS0_Q72GR9/models/haddock_top3_haddock_25w.pdb]

REMARK FILENAME="haddock_25w.pdb0"
REMARK ===============================================================
REMARK HADDOCK run for haddock
REMARK initial structure: haddock_25.pdb
REMARK final NOE weights: unambig 50 amb: 50
REMARK ===============================================================
REMARK            total,bonds,angles,improper,dihe,vdw,elec,air,cdih,coup,rdcs,vean,dani,xpcs,rg
REMARK energies: 244.885, 0, 0, 0, 0, -77.0429, -14.2141, 336.142, 0, 0, 0, 0, 0, 0, 0
REMARK ===============================================================
REMARK            bonds,angles,impropers,dihe,air,cdih,coup,rdcs,vean,dani,xpcs
REMARK rms-dev.: 0,0,0,0,11.0529,0,0, 0, 0, 0, 0
REMARK ===============================================================
REMARK               air,cdih,coup,rdcs,vean,dani,xpcs
REMARK               >0.3,>5,>1,>0,>5,>0.2,>0.2
REMARK violations.: 4, 0, 0, 0, 0, 0, 0
REMARK ===============================================================
REMARK                        CVpartition#,violations,rms
REMARK AIRs cross-validation: 1, 0, NaN
REMARK ===============================================================
REMARK NCS energy: 0
REMARK ===============================================================
REMARK Symmetry energy: 0
REMARK ===============================================================
REMARK Desolvation energy: -64.4982
REMARK Internal energy free molecules: 42921.3
REMARK Internal energy complex: -12249.7
REMARK Binding energy: -55326.7
REMARK ===============================================================
REMARK buried surface area: 2438.18
REMARK ===============================================================
REMARK water - chain1: 0 0 0
REMARK water - chain2: 0 0 0
REMARK water - chain3: 0 0 0
REMARK water - chain4: 0 0 0
REMARK water - chain5: 0 0 0
REMARK water - chain6: 0 0 0
REMARK ===============================================================
REMARK water - water: 0 0 0
REMARK ===============================================================
REMARK DATE:16-May-2020  08:40:38       created by user: he47
REMARK VERSION:1.3
ATOM      1  CB  MET A   1      -0.116 -24.502  13.124  1.00 10.00      A   
ATOM      2  CG  MET A   1      -0.627 -25.780  12.483  1.00 10.00      A   
ATOM      3  SD  MET A   1      -0.016 -26.021  10.806  1.00 10.00      A   
ATOM      4  CE  MET A   1      -0.961 -27.463  10.320  1.00 10.00      A   
ATOM      5  C   MET A   1       0.163 -23.181  15.248  1.00 10.00      A   
ATOM      6  O   MET A   1       0.026 -22.008  14.890  1.00 10.00      A   
ATOM      7  N   MET A   1      -2.057 -24.033  14.585  1.00 10.00      A   
ATOM      8  HT1 MET A   1      -2.253 -23.087  14.200  1.00 10.00      A   
ATOM      9  HT2 MET A   1      -2.412 -24.079  15.560  1.00 10.00      A   
ATOM     10  HT3 MET A   1      -2.558 -24.738  14.015  1.00 10.00      A   
ATOM     11  CA  MET A   1      -0.603 -24.299  14.559  1.00 10.00      A   
ATOM     12  N   ASP A   2       0.973 -23.558  16.231  1.00 10.00      A   
ATOM     13  HN  ASP A   2       1.044 -24.515  16.442  1.00 10.00      A   
ATOM     14  CA  ASP A   2       1.763 -22.609  17.011  1.00 10.00      A   
ATOM     15  CB  ASP A   2       2.544 -23.329  18.113  1.00 10.00      A   
ATOM     16  CG  ASP A   2       1.672 -23.744  19.281  1.00 10.00      A   
ATOM     17  OD1 ASP A   2       1.034 -22.864  19.898  1.00 10.00      A   
ATOM     18  OD2 ASP A   2       1.633 -24.953  19.602  1.00 10.00      A   
ATOM     19  C   ASP A   2       2.715 -21.792  16.147  1.00 10.00      A   
ATOM     20  O   ASP A   2       2.892 -20.597  16.378  1.00 10.00      A   
ATOM     21  N   LEU A   3       3.324 -22.428  15.151  1.00 10.00      A   
ATOM     22  HN  LEU A   3       3.148 -23.387  15.015  1.00 10.00      A   
ATOM     23  CA  LEU A   3       4.260 -21.736  14.262  1.00 10.00      A   
ATOM     24  CB  LEU A   3       4.893 -22.694  13.248  1.00 10.00      A   
ATOM     25  CG  LEU A   3       6.032 -23.576  13.771  1.00 10.00      A   
ATOM     26  CD1 LEU A   3       6.642 -24.391  12.642  1.00 10.00      A   
ATOM     27  CD2 LEU A   3       7.097 -22.733  14.455  1.00 10.00      A   
ATOM     28  C   LEU A   3       3.599 -20.564  13.545  1.00 10.00      A   
ATOM     29  O   LEU A   3       4.229 -19.531  13.309  1.00 10.00      A   
ATOM     30  N   ILE A   4       2.328 -20.722  13.202  1.00 10.00      A   
ATOM     31  HN  ILE A   4       1.876 -21.564  13.416  1.00 10.00      A   
ATOM     32  CA  ILE A   4       1.588 -19.670  12.520  1.00 10.00      A   
ATOM     33  CB  ILE A   4       0.302 -20.214  11.863  1.00 10.00      A   
ATOM     34  CG1 ILE A   4       0.645 -21.358  10.902  1.00 10.00      A   
ATOM     35  CG2 ILE A   4      -0.434 -19.101  11.128  1.00 10.00      A   
ATOM     36  CD1 ILE A   4      -0.559 -22.020  10.266  1.00 10.00      A   
ATOM     37  C   ILE A   4       1.241 -18.550  13.499  1.00 10.00      A   
ATOM     38  O   ILE A   4       1.382 -17.365  13.183  1.00 10.00      A   
ATOM     39  N   GLN A   5       0.813 -18.936  14.695  1.00 10.00      A   
ATOM     40  HN  GLN A   5       0.742 -19.895  14.891  1.00 10.00      A   
ATOM     41  CA  GLN A   5       0.451 -17.976  15.729  1.00 10.00      A   
ATOM     42  CB  GLN A   5      -0.158 -18.686  16.939  1.00 10.00      A   
ATOM     43  CG  GLN A   5      -1.438 -19.441  16.628  1.00 10.00      A   
ATOM     44  CD  GLN A   5      -2.172 -19.882  17.876  1.00 10.00      A   
ATOM     45  OE1 GLN A   5      -1.567 -20.132  18.920  1.00 10.00      A   
ATOM     46  NE2 GLN A   5      -3.485 -19.991  17.775  1.00 10.00      A   
ATOM     47 HE21 GLN A   5      -3.899 -19.784  16.910  1.00 10.00      A   
ATOM     48 HE22 GLN A   5      -3.991 -20.278  18.567  1.00 10.00      A   
ATOM     49  C   GLN A   5       1.662 -17.157  16.155  1.00 10.00      A   
ATOM     50  O   GLN A   5       1.563 -15.943  16.346  1.00 10.00      A   
ATOM     51  N   ALA A   6       2.801 -17.828  16.298  1.00 10.00      A   
ATOM     52  HN  ALA A   6       2.805 -18.803  16.151  1.00 10.00      A   
ATOM     53  CA  ALA A   6       4.038 -17.165  16.688  1.00 10.00      A   
ATOM     54  CB  ALA A   6       5.152 -18.182  16.892  1.00 10.00      A   
ATOM     55  C   ALA A   6       4.440 -16.137  15.639  1.00 10.00      A   
ATOM     56  O   ALA A   6       4.845 -15.023  15.971  1.00 10.00      A   
ATOM     57  N   ALA A   7       4.309 -16.519  14.372  1.00 10.00      A   
ATOM     58  HN  ALA A   7       3.987 -17.425  14.179  1.00 10.00      A   
ATOM     59  CA  ALA A   7       4.643 -15.634  13.263  1.00 10.00      A   
ATOM     60  CB  ALA A   7       4.509 -16.370  11.939  1.00 10.00      A   
ATOM     61  C   ALA A   7       3.747 -14.401  13.281  1.00 10.00      A   
ATOM     62  O   ALA A   7       4.224 -13.274  13.155  1.00 10.00      A   
ATOM     63  N   TYR A   8       2.448 -14.630  13.460  1.00 10.00      A   
ATOM     64  HN  TYR A   8       2.138 -15.557  13.556  1.00 10.00      A   
ATOM     65  CA  TYR A   8       1.473 -13.544  13.513  1.00 10.00      A   
ATOM     66  CB  TYR A   8       0.064 -14.096  13.740  1.00 10.00      A   
ATOM     67  CG  TYR A   8      -0.657 -14.543  12.485  1.00 10.00      A   
ATOM     68  CD1 TYR A   8      -0.231 -14.149  11.221  1.00 10.00      A   
ATOM     69  CD2 TYR A   8      -1.778 -15.357  12.573  1.00 10.00      A   
ATOM     70  CE1 TYR A   8      -0.908 -14.556  10.082  1.00 10.00      A   
ATOM     71  CE2 TYR A   8      -2.456 -15.766  11.446  1.00 10.00      A   
ATOM     72  CZ  TYR A   8      -2.019 -15.364  10.205  1.00 10.00      A   
ATOM     73  OH  TYR A   8      -2.698 -15.772   9.080  1.00 10.00      A   
ATOM     74  HH  TYR A   8      -2.087 -16.215   8.477  1.00 10.00      A   
ATOM     75  C   TYR A   8       1.816 -12.564  14.627  1.00 10.00      A   
ATOM     76  O   TYR A   8       1.689 -11.351  14.464  1.00 10.00      A   
ATOM     77  N   PHE A   9       2.248 -13.107  15.761  1.00 10.00      A   
ATOM     78  HN  PHE A   9       2.315 -14.086  15.826  1.00 10.00      A   
ATOM     79  CA  PHE A   9       2.622 -12.297  16.912  1.00 10.00      A   
ATOM     80  CB  PHE A   9       2.959 -13.202  18.104  1.00 10.00      A   
ATOM     81  CG  PHE A   9       3.045 -12.485  19.422  1.00 10.00      A   
ATOM     82  CD1 PHE A   9       1.963 -11.764  19.906  1.00 10.00      A   
ATOM     83  CD2 PHE A   9       4.203 -12.537  20.180  1.00 10.00      A   
ATOM     84  CE1 PHE A   9       2.037 -11.108  21.120  1.00 10.00      A   
ATOM     85  CE2 PHE A   9       4.283 -11.883  21.393  1.00 10.00      A   
ATOM     86  CZ  PHE A   9       3.199 -11.168  21.865  1.00 10.00      A   
ATOM     87  C   PHE A   9       3.810 -11.400  16.569  1.00 10.00      A   
ATOM     88  O   PHE A   9       3.798 -10.202  16.852  1.00 10.00      A   
ATOM     89  N   VAL A  10       4.824 -11.986  15.935  1.00 10.00      A   
ATOM     90  HN  VAL A  10       4.762 -12.942  15.719  1.00 10.00      A   
ATOM     91  CA  VAL A  10       6.022 -11.245  15.544  1.00 10.00      A   
ATOM     92  CB  VAL A  10       7.088 -12.174  14.918  1.00 10.00      A   
ATOM     93  CG1 VAL A  10       8.308 -11.378  14.471  1.00 10.00      A   
ATOM     94  CG2 VAL A  10       7.494 -13.260  15.903  1.00 10.00      A   
ATOM     95  C   VAL A  10       5.667 -10.130  14.558  1.00 10.00      A   
ATOM     96  O   VAL A  10       6.094  -8.986  14.720  1.00 10.00      A   
ATOM     97  N   VAL A  11       4.864 -10.471  13.552  1.00 10.00      A   
ATOM     98  HN  VAL A  11       4.549 -11.400  13.485  1.00 10.00      A   
ATOM     99  CA  VAL A  11       4.440  -9.504  12.542  1.00 10.00      A   
ATOM    100  CB  VAL A  11       3.535 -10.161  11.471  1.00 10.00      A   
ATOM    101  CG1 VAL A  11       3.003  -9.124  10.492  1.00 10.00      A   
ATOM    102  CG2 VAL A  11       4.291 -11.250  10.727  1.00 10.00      A   
ATOM    103  C   VAL A  11       3.705  -8.331  13.192  1.00 10.00      A   
ATOM    104  O   VAL A  11       3.956  -7.167  12.866  1.00 10.00      A   
ATOM    105  N   ALA A  12       2.810  -8.647  14.123  1.00 10.00      A   
ATOM    106  HN  ALA A  12       2.659  -9.596  14.338  1.00 10.00      A   
ATOM    107  CA  ALA A  12       2.039  -7.627  14.827  1.00 10.00      A   
ATOM    108  CB  ALA A  12       1.034  -8.269  15.772  1.00 10.00      A   
ATOM    109  C   ALA A  12       2.957  -6.670  15.585  1.00 10.00      A   
ATOM    110  O   ALA A  12       2.801  -5.452  15.499  1.00 10.00      A   
ATOM    111  N   ILE A  13       3.924  -7.226  16.310  1.00 10.00      A   
ATOM    112  HN  ILE A  13       4.004  -8.204  16.332  1.00 10.00      A   
ATOM    113  CA  ILE A  13       4.867  -6.416  17.078  1.00 10.00      A   
ATOM    114  CB  ILE A  13       5.875  -7.292  17.857  1.00 10.00      A   
ATOM    115  CG1 ILE A  13       5.137  -8.199  18.840  1.00 10.00      A   
ATOM    116  CG2 ILE A  13       6.886  -6.425  18.598  1.00 10.00      A   
ATOM    117  CD1 ILE A  13       6.025  -9.231  19.498  1.00 10.00      A   
ATOM    118  C   ILE A  13       5.625  -5.457  16.163  1.00 10.00      A   
ATOM    119  O   ILE A  13       5.764  -4.273  16.469  1.00 10.00      A   
ATOM    120  N   LEU A  14       6.087  -5.973  15.029  1.00 10.00      A   
ATOM    121  HN  LEU A  14       5.924  -6.925  14.836  1.00 10.00      A   
ATOM    122  CA  LEU A  14       6.826  -5.167  14.063  1.00 10.00      A   
ATOM    123  CB  LEU A  14       7.286  -6.022  12.880  1.00 10.00      A   
ATOM    124  CG  LEU A  14       8.231  -7.184  13.203  1.00 10.00      A   
ATOM    125  CD1 LEU A  14       8.582  -7.956  11.940  1.00 10.00      A   
ATOM    126  CD2 LEU A  14       9.492  -6.680  13.890  1.00 10.00      A   
ATOM    127  C   LEU A  14       5.985  -3.992  13.574  1.00 10.00      A   
ATOM    128  O   LEU A  14       6.479  -2.871  13.442  1.00 10.00      A   
ATOM    129  N   PHE A  15       4.709  -4.251  13.318  1.00 10.00      A   
ATOM    130  HN  PHE A  15       4.366  -5.164  13.447  1.00 10.00      A   
ATOM    131  CA  PHE A  15       3.802  -3.211  12.857  1.00 10.00      A   
ATOM    132  CB  PHE A  15       2.460  -3.804  12.425  1.00 10.00      A   
ATOM    133  CG  PHE A  15       2.412  -4.247  10.991  1.00 10.00      A   
ATOM    134  CD1 PHE A  15       2.873  -3.420   9.979  1.00 10.00      A   
ATOM    135  CD2 PHE A  15       1.895  -5.487  10.655  1.00 10.00      A   
ATOM    136  CE1 PHE A  15       2.822  -3.821   8.657  1.00 10.00      A   
ATOM    137  CE2 PHE A  15       1.841  -5.897   9.335  1.00 10.00      A   
ATOM    138  CZ  PHE A  15       2.304  -5.062   8.334  1.00 10.00      A   
ATOM    139  C   PHE A  15       3.590  -2.158  13.940  1.00 10.00      A   
ATOM    140  O   PHE A  15       3.623  -0.956  13.662  1.00 10.00      A   
ATOM    141  N   ILE A  16       3.392  -2.618  15.173  1.00 10.00      A   
ATOM    142  HN  ILE A  16       3.380  -3.591  15.321  1.00 10.00      A   
ATOM    143  CA  ILE A  16       3.179  -1.725  16.311  1.00 10.00      A   
ATOM    144  CB  ILE A  16       2.904  -2.517  17.610  1.00 10.00      A   
ATOM    145  CG1 ILE A  16       1.631  -3.356  17.464  1.00 10.00      A   
ATOM    146  CG2 ILE A  16       2.790  -1.581  18.807  1.00 10.00      A   
ATOM    147  CD1 ILE A  16       1.405  -4.334  18.597  1.00 10.00      A   
ATOM    148  C   ILE A  16       4.386  -0.809  16.514  1.00 10.00      A   
ATOM    149  O   ILE A  16       4.237   0.407  16.652  1.00 10.00      A   
ATOM    150  N   VAL A  17       5.577  -1.402  16.513  1.00 10.00      A   
ATOM    151  HN  VAL A  17       5.624  -2.378  16.392  1.00 10.00      A   
ATOM    152  CA  VAL A  17       6.815  -0.648  16.690  1.00 10.00      A   
ATOM    153  CB  VAL A  17       8.045  -1.584  16.777  1.00 10.00      A   
ATOM    154  CG1 VAL A  17       9.343  -0.787  16.798  1.00 10.00      A   
ATOM    155  CG2 VAL A  17       7.953  -2.475  18.005  1.00 10.00      A   
ATOM    156  C   VAL A  17       7.006   0.349  15.549  1.00 10.00      A   
ATOM    157  O   VAL A  17       7.337   1.517  15.774  1.00 10.00      A   
ATOM    158  N   GLY A  18       6.781  -0.116  14.326  1.00 10.00      A   
ATOM    159  HN  GLY A  18       6.520  -1.056  14.209  1.00 10.00      A   
ATOM    160  CA  GLY A  18       6.928   0.738  13.164  1.00 10.00      A   
ATOM    161  C   GLY A  18       5.988   1.927  13.199  1.00 10.00      A   
ATOM    162  O   GLY A  18       6.411   3.064  12.992  1.00 10.00      A   
ATOM    163  N   LEU A  19       4.716   1.663  13.489  1.00 10.00      A   
ATOM    164  HN  LEU A  19       4.453   0.732  13.669  1.00 10.00      A   
ATOM    165  CA  LEU A  19       3.701   2.708  13.552  1.00 10.00      A   
ATOM    166  CB  LEU A  19       2.325   2.091  13.824  1.00 10.00      A   
ATOM    167  CG  LEU A  19       1.140   3.060  13.869  1.00 10.00      A   
ATOM    168  CD1 LEU A  19       0.839   3.609  12.482  1.00 10.00      A   
ATOM    169  CD2 LEU A  19      -0.087   2.385  14.463  1.00 10.00      A   
ATOM    170  C   LEU A  19       4.039   3.727  14.635  1.00 10.00      A   
ATOM    171  O   LEU A  19       3.878   4.934  14.443  1.00 10.00      A   
ATOM    172  N   LYS A  20       4.528   3.229  15.761  1.00 10.00      A   
ATOM    173  HN  LYS A  20       4.648   2.256  15.839  1.00 10.00      A   
ATOM    174  CA  LYS A  20       4.893   4.076  16.885  1.00 10.00      A   
ATOM    175  CB  LYS A  20       5.260   3.211  18.091  1.00 10.00      A   
ATOM    176  CG  LYS A  20       5.478   3.982  19.381  1.00 10.00      A   
ATOM    177  CD  LYS A  20       5.822   3.035  20.517  1.00 10.00      A   
ATOM    178  CE  LYS A  20       5.885   3.764  21.847  1.00 10.00      A   
ATOM    179  NZ  LYS A  20       6.105   2.826  22.976  1.00 10.00      A   
ATOM    180  HZ1 LYS A  20       6.058   3.339  23.880  1.00 10.00      A   
ATOM    181  HZ2 LYS A  20       7.036   2.371  22.891  1.00 10.00      A   
ATOM    182  HZ3 LYS A  20       5.374   2.089  22.971  1.00 10.00      A   
ATOM    183  C   LYS A  20       6.056   4.996  16.520  1.00 10.00      A   
ATOM    184  O   LYS A  20       6.008   6.198  16.764  1.00 10.00      A   
ATOM    185  N   ARG A  21       7.089   4.426  15.911  1.00 10.00      A   
ATOM    186  HN  ARG A  21       7.058   3.463  15.714  1.00 10.00      A   
ATOM    187  CA  ARG A  21       8.267   5.193  15.526  1.00 10.00      A   
ATOM    188  CB  ARG A  21       9.426   4.268  15.157  1.00 10.00      A   
ATOM    189  CG  ARG A  21       9.984   3.504  16.343  1.00 10.00      A   
ATOM    190  CD  ARG A  21      11.461   3.205  16.167  1.00 10.00      A   
ATOM    191  NE  ARG A  21      12.138   3.086  17.457  1.00 10.00      A   
ATOM    192  HE  ARG A  21      11.601   3.264  18.262  1.00 10.00      A   
ATOM    193  CZ  ARG A  21      13.428   2.776  17.602  1.00 10.00      A   
ATOM    194  NH1 ARG A  21      14.188   2.545  16.539  1.00 10.00      A   
ATOM    195 HH11 ARG A  21      13.787   2.609  15.582  1.00 10.00      A   
ATOM    196 HH12 ARG A  21      15.196   2.303  16.657  1.00 10.00      A   
ATOM    197  NH2 ARG A  21      13.950   2.675  18.819  1.00 10.00      A   
ATOM    198 HH21 ARG A  21      14.958   2.431  18.941  1.00 10.00      A   
ATOM    199 HH22 ARG A  21      13.356   2.835  19.660  1.00 10.00      A   
ATOM    200  C   ARG A  21       7.975   6.176  14.401  1.00 10.00      A   
ATOM    201  O   ARG A  21       8.557   7.259  14.353  1.00 10.00      A   
ATOM    202  N   MET A  22       7.055   5.811  13.515  1.00 10.00      A   
ATOM    203  HN  MET A  22       6.612   4.938  13.615  1.00 10.00      A   
ATOM    204  CA  MET A  22       6.689   6.667  12.387  1.00 10.00      A   
ATOM    205  CB  MET A  22       5.853   5.905  11.356  1.00 10.00      A   
ATOM    206  CG  MET A  22       6.659   4.977  10.461  1.00 10.00      A   
ATOM    207  SD  MET A  22       5.696   4.314   9.084  1.00 10.00      A   
ATOM    208  CE  MET A  22       4.482   3.322   9.954  1.00 10.00      A   
ATOM    209  C   MET A  22       5.953   7.924  12.848  1.00 10.00      A   
ATOM    210  O   MET A  22       5.835   8.892  12.096  1.00 10.00      A   
ATOM    211  N   ALA A  23       5.467   7.911  14.086  1.00 10.00      A   
ATOM    212  HN  ALA A  23       5.598   7.116  14.642  1.00 10.00      A   
ATOM    213  CA  ALA A  23       4.749   9.053  14.637  1.00 10.00      A   
ATOM    214  CB  ALA A  23       3.897   8.626  15.822  1.00 10.00      A   
ATOM    215  C   ALA A  23       5.717  10.159  15.042  1.00 10.00      A   
ATOM    216  O   ALA A  23       5.320  11.307  15.250  1.00 10.00      A   
ATOM    217  N   HIS A  24       6.993   9.814  15.143  1.00 10.00      A   
ATOM    218  HN  HIS A  24       7.258   8.890  14.936  1.00 10.00      A   
ATOM    219  CA  HIS A  24       8.014  10.783  15.517  1.00 10.00      A   
ATOM    220  CB  HIS A  24       8.654  10.421  16.859  1.00 10.00      A   
ATOM    221  CG  HIS A  24       7.716  10.470  18.026  1.00 10.00      A   
ATOM    222  ND1 HIS A  24       7.373  11.641  18.668  1.00 10.00      A   
ATOM    223  HD1 HIS A  24       7.696  12.540  18.436  1.00 10.00      A   
ATOM    224  CD2 HIS A  24       7.045   9.482  18.669  1.00 10.00      A   
ATOM    225  CE1 HIS A  24       6.536  11.372  19.652  1.00 10.00      A   
ATOM    226  NE2 HIS A  24       6.321  10.072  19.674  1.00 10.00      A   
ATOM    227  HE2 HIS A  24       5.745   9.601  20.319  1.00 10.00      A   
ATOM    228  C   HIS A  24       9.083  10.850  14.436  1.00 10.00      A   
ATOM    229  O   HIS A  24       9.764   9.863  14.181  1.00 10.00      A   
ATOM    230  N   PRO A  25       9.238  12.020  13.796  1.00 10.00      A   
ATOM    231  CA  PRO A  25      10.219  12.227  12.714  1.00 10.00      A   
ATOM    232  CB  PRO A  25      10.193  13.742  12.503  1.00 10.00      A   
ATOM    233  CG  PRO A  25       8.823  14.143  12.920  1.00 10.00      A   
ATOM    234  CD  PRO A  25       8.461  13.243  14.067  1.00 10.00      A   
ATOM    235  C   PRO A  25      11.631  11.768  13.075  1.00 10.00      A   
ATOM    236  O   PRO A  25      12.366  11.272  12.221  1.00 10.00      A   
ATOM    237  N   THR A  26      11.998  11.923  14.343  1.00 10.00      A   
ATOM    238  HN  THR A  26      11.367  12.324  14.980  1.00 10.00      A   
ATOM    239  CA  THR A  26      13.319  11.532  14.820  1.00 10.00      A   
ATOM    240  CB  THR A  26      13.504  11.982  16.280  1.00 10.00      A   
ATOM    241  OG1 THR A  26      12.403  12.828  16.649  1.00 10.00      A   
ATOM    242  HG1 THR A  26      12.232  12.730  17.594  1.00 10.00      A   
ATOM    243  CG2 THR A  26      14.806  12.756  16.443  1.00 10.00      A   
ATOM    244  C   THR A  26      13.540  10.018  14.716  1.00 10.00      A   
ATOM    245  O   THR A  26      14.673   9.550  14.588  1.00 10.00      A   
ATOM    246  N   THR A  27      12.452   9.259  14.754  1.00 10.00      A   
ATOM    247  HN  THR A  27      11.572   9.685  14.842  1.00 10.00      A   
ATOM    248  CA  THR A  27      12.529   7.807  14.668  1.00 10.00      A   
ATOM    249  CB  THR A  27      11.868   7.147  15.891  1.00 10.00      A   
ATOM    250  OG1 THR A  27      10.750   7.943  16.314  1.00 10.00      A   
ATOM    251  HG1 THR A  27      10.115   8.011  15.585  1.00 10.00      A   
ATOM    252  CG2 THR A  27      12.863   7.022  17.036  1.00 10.00      A   
ATOM    253  C   THR A  27      11.858   7.299  13.394  1.00 10.00      A   
ATOM    254  O   THR A  27      11.672   6.094  13.212  1.00 10.00      A   
ATOM    255  N   ALA A  28      11.527   8.225  12.505  1.00 10.00      A   
ATOM    256  HN  ALA A  28      11.748   9.160  12.692  1.00 10.00      A   
ATOM    257  CA  ALA A  28      10.863   7.894  11.252  1.00 10.00      A   
ATOM    258  CB  ALA A  28      10.071   9.090  10.744  1.00 10.00      A   
ATOM    259  C   ALA A  28      11.862   7.421  10.202  1.00 10.00      A   
ATOM    260  O   ALA A  28      11.866   7.900   9.068  1.00 10.00      A   
ATOM    261  N   LYS A  29      12.704   6.476  10.585  1.00 10.00      A   
ATOM    262  HN  LYS A  29      12.652   6.136  11.507  1.00 10.00      A   
ATOM    263  CA  LYS A  29      13.701   5.925   9.677  1.00 10.00      A   
ATOM    264  CB  LYS A  29      15.116   6.149  10.221  1.00 10.00      A   
ATOM    265  CG  LYS A  29      16.219   5.500   9.391  1.00 10.00      A   
ATOM    266  CD  LYS A  29      17.595   5.726  10.001  1.00 10.00      A   
ATOM    267  CE  LYS A  29      17.692   5.152  11.409  1.00 10.00      A   
ATOM    268  NZ  LYS A  29      17.642   3.667  11.412  1.00 10.00      A   
ATOM    269  HZ1 LYS A  29      18.179   3.292  10.608  1.00 10.00      A   
ATOM    270  HZ2 LYS A  29      16.656   3.335  11.343  1.00 10.00      A   
ATOM    271  HZ3 LYS A  29      18.059   3.300  12.292  1.00 10.00      A   
ATOM    272  C   LYS A  29      13.452   4.442   9.449  1.00 10.00      A   
ATOM    273  O   LYS A  29      13.262   3.999   8.318  1.00 10.00      A   
ATOM    274  N   SER A  30      13.439   3.682  10.533  1.00 10.00      A   
ATOM    275  HN  SER A  30      13.596   4.092  11.411  1.00 10.00      A   
ATOM    276  CA  SER A  30      13.217   2.250  10.453  1.00 10.00      A   
ATOM    277  CB  SER A  30      14.146   1.516  11.422  1.00 10.00      A   
ATOM    278  OG  SER A  30      15.497   1.894  11.198  1.00 10.00      A   
ATOM    279  HG  SER A  30      15.989   1.129  10.869  1.00 10.00      A   
ATOM    280  C   SER A  30      11.757   1.892  10.714  1.00 10.00      A   
ATOM    281  O   SER A  30      11.418   0.719  10.878  1.00 10.00      A   
ATOM    282  N   GLY A  31      10.896   2.906  10.735  1.00 10.00      A   
ATOM    283  HN  GLY A  31      11.221   3.817  10.574  1.00 10.00      A   
ATOM    284  CA  GLY A  31       9.483   2.676  10.974  1.00 10.00      A   
ATOM    285  C   GLY A  31       8.845   1.876   9.855  1.00 10.00      A   
ATOM    286  O   GLY A  31       8.125   0.907  10.101  1.00 10.00      A   
ATOM    287  N   ILE A  32       9.125   2.275   8.623  1.00 10.00      A   
ATOM    288  HN  ILE A  32       9.702   3.059   8.493  1.00 10.00      A   
ATOM    289  CA  ILE A  32       8.583   1.591   7.459  1.00 10.00      A   
ATOM    290  CB  ILE A  32       8.577   2.507   6.212  1.00 10.00      A   
ATOM    291  CG1 ILE A  32       7.808   1.869   5.043  1.00 10.00      A   
ATOM    292  CG2 ILE A  32       9.996   2.875   5.797  1.00 10.00      A   
ATOM    293  CD1 ILE A  32       6.331   1.659   5.308  1.00 10.00      A   
ATOM    294  C   ILE A  32       9.373   0.311   7.181  1.00 10.00      A   
ATOM    295  O   ILE A  32       8.878  -0.606   6.529  1.00 10.00      A   
ATOM    296  N   VAL A  33      10.595   0.244   7.703  1.00 10.00      A   
ATOM    297  HN  VAL A  33      10.931   0.997   8.233  1.00 10.00      A   
ATOM    298  CA  VAL A  33      11.442  -0.927   7.511  1.00 10.00      A   
ATOM    299  CB  VAL A  33      12.858  -0.707   8.082  1.00 10.00      A   
ATOM    300  CG1 VAL A  33      13.712  -1.958   7.916  1.00 10.00      A   
ATOM    301  CG2 VAL A  33      13.523   0.482   7.407  1.00 10.00      A   
ATOM    302  C   VAL A  33      10.808  -2.151   8.157  1.00 10.00      A   
ATOM    303  O   VAL A  33      10.645  -3.187   7.513  1.00 10.00      A   
ATOM    304  N   TRP A  34      10.424  -2.013   9.422  1.00 10.00      A   
ATOM    305  HN  TRP A  34      10.573  -1.156   9.877  1.00 10.00      A   
ATOM    306  CA  TRP A  34       9.796  -3.107  10.154  1.00 10.00      A   
ATOM    307  CB  TRP A  34       9.631  -2.757  11.636  1.00 10.00      A   
ATOM    308  CG  TRP A  34      10.927  -2.713  12.388  1.00 10.00      A   
ATOM    309  CD1 TRP A  34      11.362  -1.721  13.220  1.00 10.00      A   
ATOM    310  CD2 TRP A  34      11.963  -3.704  12.373  1.00 10.00      A   
ATOM    311  NE1 TRP A  34      12.600  -2.036  13.727  1.00 10.00      A   
ATOM    312  HE1 TRP A  34      13.119  -1.480  14.351  1.00 10.00      A   
ATOM    313  CE2 TRP A  34      12.992  -3.247  13.221  1.00 10.00      A   
ATOM    314  CE3 TRP A  34      12.119  -4.936  11.726  1.00 10.00      A   
ATOM    315  CZ2 TRP A  34      14.158  -3.975  13.436  1.00 10.00      A   
ATOM    316  CZ3 TRP A  34      13.278  -5.655  11.941  1.00 10.00      A   
ATOM    317  CH2 TRP A  34      14.282  -5.175  12.789  1.00 10.00      A   
ATOM    318  C   TRP A  34       8.454  -3.484   9.537  1.00 10.00      A   
ATOM    319  O   TRP A  34       7.997  -4.619   9.667  1.00 10.00      A   
ATOM    320  N   ALA A  35       7.830  -2.527   8.860  1.00 10.00      A   
ATOM    321  HN  ALA A  35       8.243  -1.639   8.799  1.00 10.00      A   
ATOM    322  CA  ALA A  35       6.548  -2.762   8.206  1.00 10.00      A   
ATOM    323  CB  ALA A  35       5.889  -1.441   7.849  1.00 10.00      A   
ATOM    324  C   ALA A  35       6.742  -3.607   6.951  1.00 10.00      A   
ATOM    325  O   ALA A  35       6.008  -4.566   6.710  1.00 10.00      A   
ATOM    326  N   GLY A  36       7.751  -3.242   6.165  1.00 10.00      A   
ATOM    327  HN  GLY A  36       8.296  -2.464   6.417  1.00 10.00      A   
ATOM    328  CA  GLY A  36       8.047  -3.964   4.944  1.00 10.00      A   
ATOM    329  C   GLY A  36       8.472  -5.394   5.209  1.00 10.00      A   
ATOM    330  O   GLY A  36       8.218  -6.284   4.397  1.00 10.00      A   
ATOM    331  N   TRP A  37       9.126  -5.614   6.345  1.00 10.00      A   
ATOM    332  HN  TRP A  37       9.315  -4.857   6.941  1.00 10.00      A   
ATOM    333  CA  TRP A  37       9.582  -6.947   6.725  1.00 10.00      A   
ATOM    334  CB  TRP A  37      10.545  -6.864   7.912  1.00 10.00      A   
ATOM    335  CG  TRP A  37      11.952  -6.514   7.529  1.00 10.00      A   
ATOM    336  CD1 TRP A  37      12.353  -5.558   6.640  1.00 10.00      A   
ATOM    337  CD2 TRP A  37      13.148  -7.119   8.029  1.00 10.00      A   
ATOM    338  NE1 TRP A  37      13.722  -5.533   6.556  1.00 10.00      A   
ATOM    339  HE1 TRP A  37      14.247  -4.931   5.984  1.00 10.00      A   
ATOM    340  CE2 TRP A  37      14.234  -6.482   7.399  1.00 10.00      A   
ATOM    341  CE3 TRP A  37      13.406  -8.138   8.950  1.00 10.00      A   
ATOM    342  CZ2 TRP A  37      15.557  -6.831   7.660  1.00 10.00      A   
ATOM    343  CZ3 TRP A  37      14.718  -8.484   9.209  1.00 10.00      A   
ATOM    344  CH2 TRP A  37      15.777  -7.832   8.566  1.00 10.00      A   
ATOM    345  C   TRP A  37       8.398  -7.847   7.071  1.00 10.00      A   
ATOM    346  O   TRP A  37       8.327  -8.998   6.631  1.00 10.00      A   
ATOM    347  N   GLY A  38       7.466  -7.308   7.849  1.00 10.00      A   
ATOM    348  HN  GLY A  38       7.576  -6.386   8.161  1.00 10.00      A   
ATOM    349  CA  GLY A  38       6.294  -8.064   8.245  1.00 10.00      A   
ATOM    350  C   GLY A  38       5.405  -8.396   7.067  1.00 10.00      A   
ATOM    351  O   GLY A  38       4.806  -9.471   7.016  1.00 10.00      A   
ATOM    352  N   MET A  39       5.332  -7.475   6.109  1.00 10.00      A   
ATOM    353  HN  MET A  39       5.830  -6.635   6.217  1.00 10.00      A   
ATOM    354  CA  MET A  39       4.519  -7.671   4.913  1.00 10.00      A   
ATOM    355  CB  MET A  39       4.593  -6.440   4.006  1.00 10.00      A   
ATOM    356  CG  MET A  39       3.623  -6.471   2.836  1.00 10.00      A   
ATOM    357  SD  MET A  39       3.915  -5.140   1.654  1.00 10.00      A   
ATOM    358  CE  MET A  39       5.470  -5.664   0.932  1.00 10.00      A   
ATOM    359  C   MET A  39       4.976  -8.912   4.151  1.00 10.00      A   
ATOM    360  O   MET A  39       4.160  -9.656   3.610  1.00 10.00      A   
ATOM    361  N   VAL A  40       6.287  -9.131   4.126  1.00 10.00      A   
ATOM    362  HN  VAL A  40       6.884  -8.502   4.584  1.00 10.00      A   
ATOM    363  CA  VAL A  40       6.859 -10.284   3.440  1.00 10.00      A   
ATOM    364  CB  VAL A  40       8.386 -10.138   3.262  1.00 10.00      A   
ATOM    365  CG1 VAL A  40       8.972 -11.358   2.564  1.00 10.00      A   
ATOM    366  CG2 VAL A  40       8.709  -8.873   2.484  1.00 10.00      A   
ATOM    367  C   VAL A  40       6.559 -11.565   4.213  1.00 10.00      A   
ATOM    368  O   VAL A  40       6.204 -12.593   3.628  1.00 10.00      A   
ATOM    369  N   LEU A  41       6.684 -11.488   5.533  1.00 10.00      A   
ATOM    370  HN  LEU A  41       6.957 -10.635   5.937  1.00 10.00      A   
ATOM    371  CA  LEU A  41       6.435 -12.634   6.400  1.00 10.00      A   
ATOM    372  CB  LEU A  41       6.777 -12.299   7.855  1.00 10.00      A   
ATOM    373  CG  LEU A  41       8.259 -12.074   8.169  1.00 10.00      A   
ATOM    374  CD1 LEU A  41       8.438 -11.628   9.613  1.00 10.00      A   
ATOM    375  CD2 LEU A  41       9.065 -13.335   7.892  1.00 10.00      A   
ATOM    376  C   LEU A  41       4.989 -13.109   6.292  1.00 10.00      A   
ATOM    377  O   LEU A  41       4.719 -14.313   6.311  1.00 10.00      A   
ATOM    378  N   ALA A  42       4.069 -12.160   6.175  1.00 10.00      A   
ATOM    379  HN  ALA A  42       4.351 -11.217   6.181  1.00 10.00      A   
ATOM    380  CA  ALA A  42       2.650 -12.473   6.064  1.00 10.00      A   
ATOM    381  CB  ALA A  42       1.820 -11.202   6.143  1.00 10.00      A   
ATOM    382  C   ALA A  42       2.342 -13.235   4.778  1.00 10.00      A   
ATOM    383  O   ALA A  42       1.518 -14.151   4.773  1.00 10.00      A   
ATOM    384  N   VAL A  43       3.011 -12.857   3.692  1.00 10.00      A   
ATOM    385  HN  VAL A  43       3.654 -12.120   3.763  1.00 10.00      A   
ATOM    386  CA  VAL A  43       2.810 -13.503   2.394  1.00 10.00      A   
ATOM    387  CB  VAL A  43       3.538 -12.743   1.258  1.00 10.00      A   
ATOM    388  CG1 VAL A  43       3.421 -13.485  -0.066  1.00 10.00      A   
ATOM    389  CG2 VAL A  43       2.980 -11.333   1.121  1.00 10.00      A   
ATOM    390  C   VAL A  43       3.272 -14.960   2.435  1.00 10.00      A   
ATOM    391  O   VAL A  43       2.662 -15.837   1.822  1.00 10.00      A   
ATOM    392  N   LEU A  44       4.334 -15.216   3.182  1.00 10.00      A   
ATOM    393  HN  LEU A  44       4.772 -14.478   3.658  1.00 10.00      A   
ATOM    394  CA  LEU A  44       4.874 -16.565   3.310  1.00 10.00      A   
ATOM    395  CB  LEU A  44       6.152 -16.543   4.153  1.00 10.00      A   
ATOM    396  CG  LEU A  44       6.804 -17.899   4.441  1.00 10.00      A   
ATOM    397  CD1 LEU A  44       7.369 -18.510   3.166  1.00 10.00      A   
ATOM    398  CD2 LEU A  44       7.889 -17.753   5.496  1.00 10.00      A   
ATOM    399  C   LEU A  44       3.847 -17.507   3.940  1.00 10.00      A   
ATOM    400  O   LEU A  44       3.748 -18.678   3.571  1.00 10.00      A   
ATOM    401  N   ALA A  45       3.055 -16.973   4.861  1.00 10.00      A   
ATOM    402  HN  ALA A  45       3.150 -16.019   5.077  1.00 10.00      A   
ATOM    403  CA  ALA A  45       2.042 -17.759   5.557  1.00 10.00      A   
ATOM    404  CB  ALA A  45       1.592 -17.050   6.826  1.00 10.00      A   
ATOM    405  C   ALA A  45       0.844 -18.084   4.664  1.00 10.00      A   
ATOM    406  O   ALA A  45      -0.022 -18.875   5.041  1.00 10.00      A   
ATOM    407  N   THR A  46       0.795 -17.481   3.483  1.00 10.00      A   
ATOM    408  HN  THR A  46       1.514 -16.862   3.227  1.00 10.00      A   
ATOM    409  CA  THR A  46      -0.304 -17.718   2.556  1.00 10.00      A   
ATOM    410  CB  THR A  46      -0.430 -16.565   1.540  1.00 10.00      A   
ATOM    411  OG1 THR A  46      -0.212 -15.317   2.219  1.00 10.00      A   
ATOM    412  HG1 THR A  46      -0.427 -15.419   3.155  1.00 10.00      A   
ATOM    413  CG2 THR A  46      -1.813 -16.553   0.904  1.00 10.00      A   
ATOM    414  C   THR A  46      -0.114 -19.038   1.808  1.00 10.00      A   
ATOM    415  O   THR A  46      -1.083 -19.705   1.444  1.00 10.00      A   
ATOM    416  N   PHE A  47       1.141 -19.424   1.607  1.00 10.00      A   
ATOM    417  HN  PHE A  47       1.874 -18.866   1.947  1.00 10.00      A   
ATOM    418  CA  PHE A  47       1.459 -20.656   0.893  1.00 10.00      A   
ATOM    419  CB  PHE A  47       2.936 -20.678   0.488  1.00 10.00      A   
ATOM    420  CG  PHE A  47       3.341 -19.545  -0.410  1.00 10.00      A   
ATOM    421  CD1 PHE A  47       4.164 -18.534   0.060  1.00 10.00      A   
ATOM    422  CD2 PHE A  47       2.903 -19.493  -1.723  1.00 10.00      A   
ATOM    423  CE1 PHE A  47       4.544 -17.491  -0.762  1.00 10.00      A   
ATOM    424  CE2 PHE A  47       3.277 -18.454  -2.551  1.00 10.00      A   
ATOM    425  CZ  PHE A  47       4.099 -17.452  -2.071  1.00 10.00      A   
ATOM    426  C   PHE A  47       1.133 -21.886   1.731  1.00 10.00      A   
ATOM    427  O   PHE A  47       0.895 -22.973   1.197  1.00 10.00      A   
ATOM    428  N   PHE A  48       1.095 -21.704   3.043  1.00 10.00      A   
ATOM    429  HN  PHE A  48       1.252 -20.808   3.406  1.00 10.00      A   
ATOM    430  CA  PHE A  48       0.812 -22.799   3.960  1.00 10.00      A   
ATOM    431  CB  PHE A  48       1.600 -22.627   5.261  1.00 10.00      A   
ATOM    432  CG  PHE A  48       3.089 -22.650   5.056  1.00 10.00      A   
ATOM    433  CD1 PHE A  48       3.816 -21.472   5.036  1.00 10.00      A   
ATOM    434  CD2 PHE A  48       3.758 -23.850   4.871  1.00 10.00      A   
ATOM    435  CE1 PHE A  48       5.184 -21.488   4.835  1.00 10.00      A   
ATOM    436  CE2 PHE A  48       5.124 -23.874   4.672  1.00 10.00      A   
ATOM    437  CZ  PHE A  48       5.839 -22.691   4.653  1.00 10.00      A   
ATOM    438  C   PHE A  48      -0.682 -22.924   4.239  1.00 10.00      A   
ATOM    439  O   PHE A  48      -1.089 -23.427   5.288  1.00 10.00      A   
ATOM    440  N   TRP A  49      -1.494 -22.455   3.299  1.00 10.00      A   
ATOM    441  HN  TRP A  49      -1.110 -22.044   2.495  1.00 10.00      A   
ATOM    442  CA  TRP A  49      -2.942 -22.533   3.434  1.00 10.00      A   
ATOM    443  CB  TRP A  49      -3.618 -21.459   2.572  1.00 10.00      A   
ATOM    444  CG  TRP A  49      -5.081 -21.280   2.856  1.00 10.00      A   
ATOM    445  CD1 TRP A  49      -6.127 -21.741   2.107  1.00 10.00      A   
ATOM    446  CD2 TRP A  49      -5.658 -20.592   3.971  1.00 10.00      A   
ATOM    447  NE1 TRP A  49      -7.318 -21.382   2.687  1.00 10.00      A   
ATOM    448  HE1 TRP A  49      -8.211 -21.597   2.337  1.00 10.00      A   
ATOM    449  CE2 TRP A  49      -7.059 -20.675   3.834  1.00 10.00      A   
ATOM    450  CE3 TRP A  49      -5.127 -19.914   5.072  1.00 10.00      A   
ATOM    451  CZ2 TRP A  49      -7.931 -20.106   4.758  1.00 10.00      A   
ATOM    452  CZ3 TRP A  49      -5.995 -19.350   5.986  1.00 10.00      A   
ATOM    453  CH2 TRP A  49      -7.382 -19.449   5.825  1.00 10.00      A   
ATOM    454  C   TRP A  49      -3.422 -23.920   3.022  1.00 10.00      A   
ATOM    455  O   TRP A  49      -3.096 -24.393   1.931  1.00 10.00      A   
ATOM    456  N   PRO A  50      -4.180 -24.598   3.895  1.00 10.00      A   
ATOM    457  CA  PRO A  50      -4.697 -25.939   3.622  1.00 10.00      A   
ATOM    458  CB  PRO A  50      -5.277 -26.394   4.970  1.00 10.00      A   
ATOM    459  CG  PRO A  50      -4.790 -25.403   5.973  1.00 10.00      A   
ATOM    460  CD  PRO A  50      -4.588 -24.122   5.223  1.00 10.00      A   
ATOM    461  C   PRO A  50      -5.794 -25.924   2.562  1.00 10.00      A   
ATOM    462  O   PRO A  50      -6.782 -25.193   2.685  1.00 10.00      A   
ATOM    463  N   GLY A  51      -5.604 -26.721   1.517  1.00 10.00      A   
ATOM    464  HN  GLY A  51      -4.787 -27.261   1.472  1.00 10.00      A   
ATOM    465  CA  GLY A  51      -6.583 -26.807   0.451  1.00 10.00      A   
ATOM    466  C   GLY A  51      -6.462 -25.679  -0.555  1.00 10.00      A   
ATOM    467  O   GLY A  51      -7.431 -24.962  -0.810  1.00 10.00      A   
ATOM    468  N   MET A  52      -5.278 -25.524  -1.128  1.00 10.00      A   
ATOM    469  HN  MET A  52      -4.547 -26.134  -0.889  1.00 10.00      A   
ATOM    470  CA  MET A  52      -5.031 -24.486  -2.118  1.00 10.00      A   
ATOM    471  CB  MET A  52      -4.592 -23.179  -1.453  1.00 10.00      A   
ATOM    472  CG  MET A  52      -5.650 -22.088  -1.494  1.00 10.00      A   
ATOM    473  SD  MET A  52      -6.153 -21.664  -3.175  1.00 10.00      A   
ATOM    474  CE  MET A  52      -4.718 -20.749  -3.735  1.00 10.00      A   
ATOM    475  C   MET A  52      -3.995 -24.942  -3.138  1.00 10.00      A   
ATOM    476  O   MET A  52      -2.955 -25.496  -2.774  1.00 10.00      A   
ATOM    477  N   GLY A  53      -4.296 -24.718  -4.409  1.00 10.00      A   
ATOM    478  HN  GLY A  53      -5.138 -24.272  -4.630  1.00 10.00      A   
ATOM    479  CA  GLY A  53      -3.391 -25.108  -5.468  1.00 10.00      A   
ATOM    480  C   GLY A  53      -3.010 -23.926  -6.332  1.00 10.00      A   
ATOM    481  O   GLY A  53      -3.006 -22.792  -5.856  1.00 10.00      A   
ATOM    482  N   ASN A  54      -2.704 -24.191  -7.602  1.00 10.00      A   
ATOM    483  HN  ASN A  54      -2.733 -25.122  -7.911  1.00 10.00      A   
ATOM    484  CA  ASN A  54      -2.319 -23.145  -8.550  1.00 10.00      A   
ATOM    485  CB  ASN A  54      -3.462 -22.140  -8.770  1.00 10.00      A   
ATOM    486  CG  ASN A  54      -4.398 -22.539  -9.892  1.00 10.00      A   
ATOM    487  OD1 ASN A  54      -4.002 -23.217 -10.837  1.00 10.00      A   
ATOM    488  ND2 ASN A  54      -5.648 -22.118  -9.794  1.00 10.00      A   
ATOM    489 HD21 ASN A  54      -5.893 -21.580  -9.009  1.00 10.00      A   
ATOM    490 HD22 ASN A  54      -6.278 -22.354 -10.508  1.00 10.00      A   
ATOM    491  C   ASN A  54      -1.066 -22.416  -8.088  1.00 10.00      A   
ATOM    492  O   ASN A  54      -0.973 -21.195  -8.207  1.00 10.00      A   
ATOM    493  N   PHE A  55      -0.096 -23.179  -7.589  1.00 10.00      A   
ATOM    494  HN  PHE A  55      -0.227 -24.149  -7.557  1.00 10.00      A   
ATOM    495  CA  PHE A  55       1.158 -22.618  -7.090  1.00 10.00      A   
ATOM    496  CB  PHE A  55       2.098 -23.728  -6.611  1.00 10.00      A   
ATOM    497  CG  PHE A  55       1.615 -24.434  -5.373  1.00 10.00      A   
ATOM    498  CD1 PHE A  55       1.192 -25.751  -5.426  1.00 10.00      A   
ATOM    499  CD2 PHE A  55       1.585 -23.779  -4.156  1.00 10.00      A   
ATOM    500  CE1 PHE A  55       0.748 -26.400  -4.289  1.00 10.00      A   
ATOM    501  CE2 PHE A  55       1.142 -24.422  -3.014  1.00 10.00      A   
ATOM    502  CZ  PHE A  55       0.724 -25.735  -3.082  1.00 10.00      A   
ATOM    503  C   PHE A  55       1.852 -21.735  -8.126  1.00 10.00      A   
ATOM    504  O   PHE A  55       2.386 -20.676  -7.790  1.00 10.00      A   
ATOM    505  N   ALA A  56       1.829 -22.158  -9.385  1.00 10.00      A   
ATOM    506  HN  ALA A  56       1.371 -22.999  -9.602  1.00 10.00      A   
ATOM    507  CA  ALA A  56       2.463 -21.391 -10.451  1.00 10.00      A   
ATOM    508  CB  ALA A  56       2.553 -22.213 -11.727  1.00 10.00      A   
ATOM    509  C   ALA A  56       1.706 -20.089 -10.700  1.00 10.00      A   
ATOM    510  O   ALA A  56       2.310 -19.041 -10.930  1.00 10.00      A   
ATOM    511  N   LEU A  57       0.381 -20.162 -10.629  1.00 10.00      A   
ATOM    512  HN  LEU A  57      -0.038 -21.025 -10.420  1.00 10.00      A   
ATOM    513  CA  LEU A  57      -0.465 -18.995 -10.842  1.00 10.00      A   
ATOM    514  CB  LEU A  57      -1.938 -19.410 -10.916  1.00 10.00      A   
ATOM    515  CG  LEU A  57      -2.930 -18.325 -11.335  1.00 10.00      A   
ATOM    516  CD1 LEU A  57      -2.655 -17.873 -12.760  1.00 10.00      A   
ATOM    517  CD2 LEU A  57      -4.359 -18.828 -11.196  1.00 10.00      A   
ATOM    518  C   LEU A  57      -0.255 -17.979  -9.722  1.00 10.00      A   
ATOM    519  O   LEU A  57      -0.221 -16.768  -9.962  1.00 10.00      A   
ATOM    520  N   ILE A  58      -0.106 -18.482  -8.500  1.00 10.00      A   
ATOM    521  HN  ILE A  58      -0.157 -19.456  -8.374  1.00 10.00      A   
ATOM    522  CA  ILE A  58       0.119 -17.628  -7.341  1.00 10.00      A   
ATOM    523  CB  ILE A  58       0.163 -18.442  -6.029  1.00 10.00      A   
ATOM    524  CG1 ILE A  58      -1.164 -19.170  -5.801  1.00 10.00      A   
ATOM    525  CG2 ILE A  58       0.478 -17.534  -4.846  1.00 10.00      A   
ATOM    526  CD1 ILE A  58      -1.130 -20.159  -4.653  1.00 10.00      A   
ATOM    527  C   ILE A  58       1.431 -16.867  -7.498  1.00 10.00      A   
ATOM    528  O   ILE A  58       1.467 -15.644  -7.368  1.00 10.00      A   
ATOM    529  N   LEU A  59       2.500 -17.601  -7.794  1.00 10.00      A   
ATOM    530  HN  LEU A  59       2.403 -18.575  -7.886  1.00 10.00      A   
ATOM    531  CA  LEU A  59       3.820 -16.999  -7.971  1.00 10.00      A   
ATOM    532  CB  LEU A  59       4.879 -18.077  -8.215  1.00 10.00      A   
ATOM    533  CG  LEU A  59       5.115 -19.067  -7.073  1.00 10.00      A   
ATOM    534  CD1 LEU A  59       6.086 -20.154  -7.505  1.00 10.00      A   
ATOM    535  CD2 LEU A  59       5.626 -18.351  -5.833  1.00 10.00      A   
ATOM    536  C   LEU A  59       3.824 -15.985  -9.113  1.00 10.00      A   
ATOM    537  O   LEU A  59       4.399 -14.901  -8.990  1.00 10.00      A   
ATOM    538  N   LEU A  60       3.176 -16.340 -10.218  1.00 10.00      A   
ATOM    539  HN  LEU A  60       2.744 -17.223 -10.252  1.00 10.00      A   
ATOM    540  CA  LEU A  60       3.097 -15.465 -11.385  1.00 10.00      A   
ATOM    541  CB  LEU A  60       2.283 -16.139 -12.491  1.00 10.00      A   
ATOM    542  CG  LEU A  60       2.258 -15.428 -13.845  1.00 10.00      A   
ATOM    543  CD1 LEU A  60       3.592 -15.585 -14.560  1.00 10.00      A   
ATOM    544  CD2 LEU A  60       1.118 -15.954 -14.707  1.00 10.00      A   
ATOM    545  C   LEU A  60       2.471 -14.118 -11.026  1.00 10.00      A   
ATOM    546  O   LEU A  60       2.997 -13.062 -11.379  1.00 10.00      A   
ATOM    547  N   ALA A  61       1.352 -14.161 -10.313  1.00 10.00      A   
ATOM    548  HN  ALA A  61       0.989 -15.033 -10.044  1.00 10.00      A   
ATOM    549  CA  ALA A  61       0.652 -12.948  -9.911  1.00 10.00      A   
ATOM    550  CB  ALA A  61      -0.753 -13.284  -9.437  1.00 10.00      A   
ATOM    551  C   ALA A  61       1.417 -12.198  -8.822  1.00 10.00      A   
ATOM    552  O   ALA A  61       1.456 -10.966  -8.809  1.00 10.00      A   
ATOM    553  N   LEU A  62       2.032 -12.955  -7.922  1.00 10.00      A   
ATOM    554  HN  LEU A  62       1.969 -13.935  -8.001  1.00 10.00      A   
ATOM    555  CA  LEU A  62       2.794 -12.386  -6.817  1.00 10.00      A   
ATOM    556  CB  LEU A  62       3.360 -13.503  -5.934  1.00 10.00      A   
ATOM    557  CG  LEU A  62       3.820 -13.097  -4.534  1.00 10.00      A   
ATOM    558  CD1 LEU A  62       2.640 -12.627  -3.700  1.00 10.00      A   
ATOM    559  CD2 LEU A  62       4.527 -14.254  -3.850  1.00 10.00      A   
ATOM    560  C   LEU A  62       3.928 -11.497  -7.318  1.00 10.00      A   
ATOM    561  O   LEU A  62       4.153 -10.406  -6.794  1.00 10.00      A   
ATOM    562  N   LEU A  63       4.629 -11.963  -8.343  1.00 10.00      A   
ATOM    563  HN  LEU A  63       4.394 -12.841  -8.723  1.00 10.00      A   
ATOM    564  CA  LEU A  63       5.745 -11.217  -8.915  1.00 10.00      A   
ATOM    565  CB  LEU A  63       6.491 -12.064  -9.952  1.00 10.00      A   
ATOM    566  CG  LEU A  63       7.275 -13.259  -9.404  1.00 10.00      A   
ATOM    567  CD1 LEU A  63       7.814 -14.115 -10.539  1.00 10.00      A   
ATOM    568  CD2 LEU A  63       8.412 -12.788  -8.509  1.00 10.00      A   
ATOM    569  C   LEU A  63       5.293  -9.896  -9.535  1.00 10.00      A   
ATOM    570  O   LEU A  63       5.875  -8.844  -9.270  1.00 10.00      A   
ATOM    571  N   LEU A  64       4.242  -9.946 -10.345  1.00 10.00      A   
ATOM    572  HN  LEU A  64       3.794 -10.806 -10.498  1.00 10.00      A   
ATOM    573  CA  LEU A  64       3.736  -8.747 -11.007  1.00 10.00      A   
ATOM    574  CB  LEU A  64       2.678  -9.102 -12.051  1.00 10.00      A   
ATOM    575  CG  LEU A  64       2.421  -8.044 -13.127  1.00 10.00      A   
ATOM    576  CD1 LEU A  64       3.588  -7.970 -14.099  1.00 10.00      A   
ATOM    577  CD2 LEU A  64       1.122  -8.327 -13.865  1.00 10.00      A   
ATOM    578  C   LEU A  64       3.173  -7.742 -10.007  1.00 10.00      A   
ATOM    579  O   LEU A  64       3.166  -6.537 -10.258  1.00 10.00      A   
ATOM    580  N   GLY A  65       2.714  -8.239  -8.869  1.00 10.00      A   
ATOM    581  HN  GLY A  65       2.744  -9.210  -8.719  1.00 10.00      A   
ATOM    582  CA  GLY A  65       2.152  -7.369  -7.855  1.00 10.00      A   
ATOM    583  C   GLY A  65       3.201  -6.727  -6.968  1.00 10.00      A   
ATOM    584  O   GLY A  65       2.887  -5.832  -6.182  1.00 10.00      A   
ATOM    585  N   SER A  66       4.443  -7.170  -7.087  1.00 10.00      A   
ATOM    586  HN  SER A  66       4.644  -7.882  -7.731  1.00 10.00      A   
ATOM    587  CA  SER A  66       5.516  -6.622  -6.272  1.00 10.00      A   
ATOM    588  CB  SER A  66       6.199  -7.739  -5.480  1.00 10.00      A   
ATOM    589  OG  SER A  66       6.327  -8.910  -6.267  1.00 10.00      A   
ATOM    590  HG  SER A  66       5.487  -9.390  -6.270  1.00 10.00      A   
ATOM    591  C   SER A  66       6.538  -5.852  -7.104  1.00 10.00      A   
ATOM    592  O   SER A  66       6.831  -4.689  -6.817  1.00 10.00      A   
ATOM    593  N   VAL A  67       7.061  -6.499  -8.146  1.00 10.00      A   
ATOM    594  HN  VAL A  67       6.763  -7.420  -8.336  1.00 10.00      A   
ATOM    595  CA  VAL A  67       8.067  -5.890  -9.013  1.00 10.00      A   
ATOM    596  CB  VAL A  67       8.501  -6.842 -10.151  1.00 10.00      A   
ATOM    597  CG1 VAL A  67       9.548  -6.185 -11.038  1.00 10.00      A   
ATOM    598  CG2 VAL A  67       9.030  -8.152  -9.582  1.00 10.00      A   
ATOM    599  C   VAL A  67       7.600  -4.559  -9.600  1.00 10.00      A   
ATOM    600  O   VAL A  67       8.325  -3.569  -9.549  1.00 10.00      A   
ATOM    601  N   VAL A  68       6.385  -4.536 -10.132  1.00 10.00      A   
ATOM    602  HN  VAL A  68       5.841  -5.352 -10.116  1.00 10.00      A   
ATOM    603  CA  VAL A  68       5.836  -3.322 -10.739  1.00 10.00      A   
ATOM    604  CB  VAL A  68       4.468  -3.584 -11.400  1.00 10.00      A   
ATOM    605  CG1 VAL A  68       3.904  -2.309 -12.010  1.00 10.00      A   
ATOM    606  CG2 VAL A  68       4.599  -4.662 -12.466  1.00 10.00      A   
ATOM    607  C   VAL A  68       5.715  -2.181  -9.726  1.00 10.00      A   
ATOM    608  O   VAL A  68       6.102  -1.045 -10.009  1.00 10.00      A   
ATOM    609  N   ALA A  69       5.196  -2.495  -8.545  1.00 10.00      A   
ATOM    610  HN  ALA A  69       4.925  -3.421  -8.378  1.00 10.00      A   
ATOM    611  CA  ALA A  69       5.017  -1.499  -7.491  1.00 10.00      A   
ATOM    612  CB  ALA A  69       4.355  -2.124  -6.272  1.00 10.00      A   
ATOM    613  C   ALA A  69       6.344  -0.849  -7.109  1.00 10.00      A   
ATOM    614  O   ALA A  69       6.414   0.363  -6.901  1.00 10.00      A   
ATOM    615  N   TRP A  70       7.388  -1.661  -7.021  1.00 10.00      A   
ATOM    616  HN  TRP A  70       7.260  -2.620  -7.189  1.00 10.00      A   
ATOM    617  CA  TRP A  70       8.715  -1.172  -6.674  1.00 10.00      A   
ATOM    618  CB  TRP A  70       9.606  -2.340  -6.231  1.00 10.00      A   
ATOM    619  CG  TRP A  70      11.068  -2.009  -6.170  1.00 10.00      A   
ATOM    620  CD1 TRP A  70      11.700  -1.263  -5.219  1.00 10.00      A   
ATOM    621  CD2 TRP A  70      12.081  -2.415  -7.099  1.00 10.00      A   
ATOM    622  NE1 TRP A  70      13.044  -1.181  -5.497  1.00 10.00      A   
ATOM    623  HE1 TRP A  70      13.709  -0.700  -4.958  1.00 10.00      A   
ATOM    624  CE2 TRP A  70      13.301  -1.878  -6.646  1.00 10.00      A   
ATOM    625  CE3 TRP A  70      12.074  -3.180  -8.270  1.00 10.00      A   
ATOM    626  CZ2 TRP A  70      14.501  -2.082  -7.321  1.00 10.00      A   
ATOM    627  CZ3 TRP A  70      13.267  -3.381  -8.939  1.00 10.00      A   
ATOM    628  CH2 TRP A  70      14.463  -2.834  -8.463  1.00 10.00      A   
ATOM    629  C   TRP A  70       9.342  -0.428  -7.853  1.00 10.00      A   
ATOM    630  O   TRP A  70       9.876   0.672  -7.694  1.00 10.00      A   
ATOM    631  N   TRP A  71       9.249  -1.033  -9.035  1.00 10.00      A   
ATOM    632  HN  TRP A  71       8.791  -1.902  -9.085  1.00 10.00      A   
ATOM    633  CA  TRP A  71       9.803  -0.464 -10.262  1.00 10.00      A   
ATOM    634  CB  TRP A  71       9.451  -1.364 -11.452  1.00 10.00      A   
ATOM    635  CG  TRP A  71      10.191  -1.054 -12.715  1.00 10.00      A   
ATOM    636  CD1 TRP A  71      11.473  -1.402 -13.021  1.00 10.00      A   
ATOM    637  CD2 TRP A  71       9.687  -0.345 -13.852  1.00 10.00      A   
ATOM    638  NE1 TRP A  71      11.799  -0.952 -14.277  1.00 10.00      A   
ATOM    639  HE1 TRP A  71      12.668  -1.079 -14.723  1.00 10.00      A   
ATOM    640  CE2 TRP A  71      10.719  -0.300 -14.808  1.00 10.00      A   
ATOM    641  CE3 TRP A  71       8.461   0.255 -14.151  1.00 10.00      A   
ATOM    642  CZ2 TRP A  71      10.562   0.323 -16.044  1.00 10.00      A   
ATOM    643  CZ3 TRP A  71       8.306   0.873 -15.377  1.00 10.00      A   
ATOM    644  CH2 TRP A  71       9.350   0.901 -16.309  1.00 10.00      A   
ATOM    645  C   TRP A  71       9.282   0.948 -10.505  1.00 10.00      A   
ATOM    646  O   TRP A  71      10.041   1.850 -10.857  1.00 10.00      A   
ATOM    647  N   ALA A  72       7.987   1.136 -10.308  1.00 10.00      A   
ATOM    648  HN  ALA A  72       7.427   0.376 -10.028  1.00 10.00      A   
ATOM    649  CA  ALA A  72       7.370   2.439 -10.507  1.00 10.00      A   
ATOM    650  CB  ALA A  72       5.856   2.309 -10.576  1.00 10.00      A   
ATOM    651  C   ALA A  72       7.770   3.422  -9.410  1.00 10.00      A   
ATOM    652  O   ALA A  72       8.114   4.566  -9.694  1.00 10.00      A   
ATOM    653  N   ALA A  73       7.754   2.958  -8.163  1.00 10.00      A   
ATOM    654  HN  ALA A  73       7.512   2.018  -8.010  1.00 10.00      A   
ATOM    655  CA  ALA A  73       8.089   3.797  -7.012  1.00 10.00      A   
ATOM    656  CB  ALA A  73       7.968   3.004  -5.721  1.00 10.00      A   
ATOM    657  C   ALA A  73       9.477   4.426  -7.126  1.00 10.00      A   
ATOM    658  O   ALA A  73       9.674   5.585  -6.764  1.00 10.00      A   
ATOM    659  N   VAL A  74      10.435   3.670  -7.638  1.00 10.00      A   
ATOM    660  HN  VAL A  74      10.229   2.748  -7.918  1.00 10.00      A   
ATOM    661  CA  VAL A  74      11.794   4.177  -7.782  1.00 10.00      A   
ATOM    662  CB  VAL A  74      12.857   3.063  -7.674  1.00 10.00      A   
ATOM    663  CG1 VAL A  74      12.792   2.390  -6.312  1.00 10.00      A   
ATOM    664  CG2 VAL A  74      12.699   2.040  -8.786  1.00 10.00      A   
ATOM    665  C   VAL A  74      11.985   4.957  -9.084  1.00 10.00      A   
ATOM    666  O   VAL A  74      13.044   5.539  -9.317  1.00 10.00      A   
ATOM    667  N   ARG A  75      10.958   4.981  -9.923  1.00 10.00      A   
ATOM    668  HN  ARG A  75      10.125   4.517  -9.681  1.00 10.00      A   
ATOM    669  CA  ARG A  75      11.040   5.685 -11.195  1.00 10.00      A   
ATOM    670  CB  ARG A  75      10.716   4.755 -12.364  1.00 10.00      A   
ATOM    671  CG  ARG A  75      11.843   3.799 -12.724  1.00 10.00      A   
ATOM    672  CD  ARG A  75      11.681   3.264 -14.136  1.00 10.00      A   
ATOM    673  NE  ARG A  75      11.597   4.346 -15.116  1.00 10.00      A   
ATOM    674  HE  ARG A  75      10.893   5.022 -14.978  1.00 10.00      A   
ATOM    675  CZ  ARG A  75      12.398   4.464 -16.173  1.00 10.00      A   
ATOM    676  NH1 ARG A  75      13.342   3.560 -16.407  1.00 10.00      A   
ATOM    677 HH11 ARG A  75      13.967   3.657 -17.236  1.00 10.00      A   
ATOM    678 HH12 ARG A  75      13.463   2.747 -15.763  1.00 10.00      A   
ATOM    679  NH2 ARG A  75      12.263   5.503 -16.987  1.00 10.00      A   
ATOM    680 HH21 ARG A  75      12.885   5.606 -17.818  1.00 10.00      A   
ATOM    681 HH22 ARG A  75      11.534   6.228 -16.795  1.00 10.00      A   
ATOM    682  C   ARG A  75      10.151   6.924 -11.231  1.00 10.00      A   
ATOM    683  O   ARG A  75      10.080   7.613 -12.250  1.00 10.00      A   
ATOM    684  N   VAL A  76       9.472   7.208 -10.130  1.00 10.00      A   
ATOM    685  HN  VAL A  76       9.555   6.625  -9.348  1.00 10.00      A   
ATOM    686  CA  VAL A  76       8.606   8.378 -10.062  1.00 10.00      A   
ATOM    687  CB  VAL A  76       7.253   8.091  -9.369  1.00 10.00      A   
ATOM    688  CG1 VAL A  76       6.397   7.152 -10.208  1.00 10.00      A   
ATOM    689  CG2 VAL A  76       7.454   7.542  -7.965  1.00 10.00      A   
ATOM    690  C   VAL A  76       9.302   9.533  -9.356  1.00 10.00      A   
ATOM    691  O   VAL A  76      10.322   9.343  -8.687  1.00 10.00      A   
ATOM    692  N   ALA A  77       8.755  10.726  -9.521  1.00 10.00      A   
ATOM    693  HN  ALA A  77       7.952  10.811 -10.076  1.00 10.00      A   
ATOM    694  CA  ALA A  77       9.309  11.913  -8.892  1.00 10.00      A   
ATOM    695  CB  ALA A  77       8.993  13.149  -9.719  1.00 10.00      A   
ATOM    696  C   ALA A  77       8.752  12.061  -7.484  1.00 10.00      A   
ATOM    697  O   ALA A  77       7.617  11.660  -7.213  1.00 10.00      A   
ATOM    698  N   MET A  78       9.540  12.646  -6.595  1.00 10.00      A   
ATOM    699  HN  MET A  78      10.424  12.964  -6.878  1.00 10.00      A   
ATOM    700  CA  MET A  78       9.121  12.842  -5.213  1.00 10.00      A   
ATOM    701  CB  MET A  78      10.282  13.348  -4.354  1.00 10.00      A   
ATOM    702  CG  MET A  78      11.328  12.289  -4.052  1.00 10.00      A   
ATOM    703  SD  MET A  78      10.609  10.770  -3.396  1.00 10.00      A   
ATOM    704  CE  MET A  78       9.887  11.364  -1.868  1.00 10.00      A   
ATOM    705  C   MET A  78       7.937  13.797  -5.134  1.00 10.00      A   
ATOM    706  O   MET A  78       7.068  13.659  -4.270  1.00 10.00      A   
ATOM    707  N   THR A  79       7.896  14.751  -6.055  1.00 10.00      A   
ATOM    708  HN  THR A  79       8.617  14.812  -6.721  1.00 10.00      A   
ATOM    709  CA  THR A  79       6.817  15.722  -6.102  1.00 10.00      A   
ATOM    710  CB  THR A  79       7.168  16.864  -7.074  1.00 10.00      A   
ATOM    711  OG1 THR A  79       8.422  16.571  -7.713  1.00 10.00      A   
ATOM    712  HG1 THR A  79       8.826  17.392  -8.019  1.00 10.00      A   
ATOM    713  CG2 THR A  79       7.282  18.185  -6.328  1.00 10.00      A   
ATOM    714  C   THR A  79       5.516  15.056  -6.551  1.00 10.00      A   
ATOM    715  O   THR A  79       4.421  15.550  -6.275  1.00 10.00      A   
ATOM    716  N   ASP A  80       5.649  13.918  -7.221  1.00 10.00      A   
ATOM    717  HN  ASP A  80       6.548  13.555  -7.371  1.00 10.00      A   
ATOM    718  CA  ASP A  80       4.497  13.180  -7.723  1.00 10.00      A   
ATOM    719  CB  ASP A  80       4.660  12.853  -9.210  1.00 10.00      A   
ATOM    720  CG  ASP A  80       4.349  14.036 -10.104  1.00 10.00      A   
ATOM    721  OD1 ASP A  80       3.232  14.590  -9.998  1.00 10.00      A   
ATOM    722  OD2 ASP A  80       5.218  14.413 -10.923  1.00 10.00      A   
ATOM    723  C   ASP A  80       4.264  11.908  -6.920  1.00 10.00      A   
ATOM    724  O   ASP A  80       3.616  10.974  -7.383  1.00 10.00      A   
ATOM    725  N   MET A  81       4.807  11.873  -5.715  1.00 10.00      A   
ATOM    726  HN  MET A  81       5.351  12.631  -5.414  1.00 10.00      A   
ATOM    727  CA  MET A  81       4.640  10.723  -4.835  1.00 10.00      A   
ATOM    728  CB  MET A  81       5.712  10.679  -3.745  1.00 10.00      A   
ATOM    729  CG  MET A  81       6.788   9.633  -3.983  1.00 10.00      A   
ATOM    730  SD  MET A  81       6.125   7.956  -4.088  1.00 10.00      A   
ATOM    731  CE  MET A  81       5.296   7.806  -2.507  1.00 10.00      A   
ATOM    732  C   MET A  81       3.228  10.626  -4.231  1.00 10.00      A   
ATOM    733  O   MET A  81       2.683   9.528  -4.147  1.00 10.00      A   
ATOM    734  N   PRO A  82       2.618  11.755  -3.779  1.00 10.00      A   
ATOM    735  CA  PRO A  82       1.263  11.741  -3.196  1.00 10.00      A   
ATOM    736  CB  PRO A  82       0.889  13.219  -3.143  1.00 10.00      A   
ATOM    737  CG  PRO A  82       2.188  13.920  -2.970  1.00 10.00      A   
ATOM    738  CD  PRO A  82       3.199  13.118  -3.740  1.00 10.00      A   
ATOM    739  C   PRO A  82       0.241  10.973  -4.039  1.00 10.00      A   
ATOM    740  O   PRO A  82      -0.541  10.181  -3.509  1.00 10.00      A   
ATOM    741  N   GLN A  83       0.262  11.197  -5.348  1.00 10.00      A   
ATOM    742  HN  GLN A  83       0.917  11.822  -5.716  1.00 10.00      A   
ATOM    743  CA  GLN A  83      -0.669  10.525  -6.250  1.00 10.00      A   
ATOM    744  CB  GLN A  83      -0.591  11.119  -7.660  1.00 10.00      A   
ATOM    745  CG  GLN A  83       0.775  11.001  -8.311  1.00 10.00      A   
ATOM    746  CD  GLN A  83       0.833  11.606  -9.699  1.00 10.00      A   
ATOM    747  OE1 GLN A  83       0.114  12.556 -10.016  1.00 10.00      A   
ATOM    748  NE2 GLN A  83       1.702  11.066 -10.536  1.00 10.00      A   
ATOM    749 HE21 GLN A  83       2.251  10.318 -10.216  1.00 10.00      A   
ATOM    750 HE22 GLN A  83       1.762  11.433 -11.442  1.00 10.00      A   
ATOM    751  C   GLN A  83      -0.426   9.014  -6.283  1.00 10.00      A   
ATOM    752  O   GLN A  83      -1.356   8.230  -6.476  1.00 10.00      A   
ATOM    753  N   MET A  84       0.827   8.612  -6.074  1.00 10.00      A   
ATOM    754  HN  MET A  84       1.522   9.283  -5.908  1.00 10.00      A   
ATOM    755  CA  MET A  84       1.187   7.197  -6.069  1.00 10.00      A   
ATOM    756  CB  MET A  84       2.708   7.016  -6.078  1.00 10.00      A   
ATOM    757  CG  MET A  84       3.395   7.569  -7.315  1.00 10.00      A   
ATOM    758  SD  MET A  84       2.872   6.747  -8.835  1.00 10.00      A   
ATOM    759  CE  MET A  84       3.435   5.076  -8.519  1.00 10.00      A   
ATOM    760  C   MET A  84       0.584   6.518  -4.850  1.00 10.00      A   
ATOM    761  O   MET A  84       0.154   5.364  -4.906  1.00 10.00      A   
ATOM    762  N   VAL A  85       0.529   7.259  -3.753  1.00 10.00      A   
ATOM    763  HN  VAL A  85       0.887   8.172  -3.777  1.00 10.00      A   
ATOM    764  CA  VAL A  85      -0.042   6.750  -2.515  1.00 10.00      A   
ATOM    765  CB  VAL A  85       0.111   7.772  -1.366  1.00 10.00      A   
ATOM    766  CG1 VAL A  85      -0.463   7.230  -0.064  1.00 10.00      A   
ATOM    767  CG2 VAL A  85       1.570   8.157  -1.187  1.00 10.00      A   
ATOM    768  C   VAL A  85      -1.521   6.453  -2.730  1.00 10.00      A   
ATOM    769  O   VAL A  85      -2.054   5.467  -2.213  1.00 10.00      A   
ATOM    770  N   ALA A  86      -2.166   7.300  -3.527  1.00 10.00      A   
ATOM    771  HN  ALA A  86      -1.673   8.052  -3.920  1.00 10.00      A   
ATOM    772  CA  ALA A  86      -3.581   7.146  -3.829  1.00 10.00      A   
ATOM    773  CB  ALA A  86      -4.118   8.390  -4.521  1.00 10.00      A   
ATOM    774  C   ALA A  86      -3.836   5.903  -4.678  1.00 10.00      A   
ATOM    775  O   ALA A  86      -4.713   5.100  -4.361  1.00 10.00      A   
ATOM    776  N   ILE A  87      -3.064   5.733  -5.748  1.00 10.00      A   
ATOM    777  HN  ILE A  87      -2.365   6.392  -5.948  1.00 10.00      A   
ATOM    778  CA  ILE A  87      -3.240   4.576  -6.625  1.00 10.00      A   
ATOM    779  CB  ILE A  87      -2.454   4.670  -7.957  1.00 10.00      A   
ATOM    780  CG1 ILE A  87      -2.783   3.478  -8.865  1.00 10.00      A   
ATOM    781  CG2 ILE A  87      -0.955   4.774  -7.720  1.00 10.00      A   
ATOM    782  CD1 ILE A  87      -2.178   3.576 -10.247  1.00 10.00      A   
ATOM    783  C   ILE A  87      -2.961   3.260  -5.892  1.00 10.00      A   
ATOM    784  O   ILE A  87      -3.711   2.290  -6.041  1.00 10.00      A   
ATOM    785  N   TYR A  88      -1.906   3.237  -5.077  1.00 10.00      A   
ATOM    786  HN  TYR A  88      -1.341   4.041  -4.993  1.00 10.00      A   
ATOM    787  CA  TYR A  88      -1.561   2.039  -4.315  1.00 10.00      A   
ATOM    788  CB  TYR A  88      -0.206   2.195  -3.615  1.00 10.00      A   
ATOM    789  CG  TYR A  88       0.371   0.891  -3.100  1.00 10.00      A   
ATOM    790  CD1 TYR A  88       0.818  -0.087  -3.981  1.00 10.00      A   
ATOM    791  CD2 TYR A  88       0.466   0.636  -1.738  1.00 10.00      A   
ATOM    792  CE1 TYR A  88       1.341  -1.280  -3.520  1.00 10.00      A   
ATOM    793  CE2 TYR A  88       0.991  -0.556  -1.267  1.00 10.00      A   
ATOM    794  CZ  TYR A  88       1.425  -1.511  -2.164  1.00 10.00      A   
ATOM    795  OH  TYR A  88       1.946  -2.702  -1.702  1.00 10.00      A   
ATOM    796  HH  TYR A  88       1.437  -3.001  -0.938  1.00 10.00      A   
ATOM    797  C   TYR A  88      -2.655   1.740  -3.296  1.00 10.00      A   
ATOM    798  O   TYR A  88      -2.958   0.580  -3.004  1.00 10.00      A   
ATOM    799  N   ASN A  89      -3.251   2.802  -2.767  1.00 10.00      A   
ATOM    800  HN  ASN A  89      -2.952   3.698  -3.034  1.00 10.00      A   
ATOM    801  CA  ASN A  89      -4.330   2.677  -1.796  1.00 10.00      A   
ATOM    802  CB  ASN A  89      -4.690   4.050  -1.220  1.00 10.00      A   
ATOM    803  CG  ASN A  89      -5.897   4.013  -0.305  1.00 10.00      A   
ATOM    804  OD1 ASN A  89      -6.118   3.046   0.423  1.00 10.00      A   
ATOM    805  ND2 ASN A  89      -6.691   5.066  -0.340  1.00 10.00      A   
ATOM    806 HD21 ASN A  89      -6.459   5.803  -0.949  1.00 10.00      A   
ATOM    807 HD22 ASN A  89      -7.481   5.067   0.237  1.00 10.00      A   
ATOM    808  C   ASN A  89      -5.552   2.058  -2.461  1.00 10.00      A   
ATOM    809  O   ASN A  89      -6.174   1.146  -1.916  1.00 10.00      A   
ATOM    810  N   GLY A  90      -5.877   2.553  -3.649  1.00 10.00      A   
ATOM    811  HN  GLY A  90      -5.339   3.284  -4.027  1.00 10.00      A   
ATOM    812  CA  GLY A  90      -7.011   2.038  -4.387  1.00 10.00      A   
ATOM    813  C   GLY A  90      -6.846   0.569  -4.710  1.00 10.00      A   
ATOM    814  O   GLY A  90      -7.762  -0.225  -4.497  1.00 10.00      A   
ATOM    815  N   MET A  91      -5.665   0.208  -5.203  1.00 10.00      A   
ATOM    816  HN  MET A  91      -4.975   0.895  -5.340  1.00 10.00      A   
ATOM    817  CA  MET A  91      -5.369  -1.179  -5.549  1.00 10.00      A   
ATOM    818  CB  MET A  91      -3.957  -1.307  -6.132  1.00 10.00      A   
ATOM    819  CG  MET A  91      -3.786  -0.663  -7.499  1.00 10.00      A   
ATOM    820  SD  MET A  91      -2.078  -0.706  -8.086  1.00 10.00      A   
ATOM    821  CE  MET A  91      -1.855  -2.464  -8.353  1.00 10.00      A   
ATOM    822  C   MET A  91      -5.522  -2.082  -4.328  1.00 10.00      A   
ATOM    823  O   MET A  91      -5.989  -3.217  -4.436  1.00 10.00      A   
ATOM    824  N   GLY A  92      -5.133  -1.563  -3.166  1.00 10.00      A   
ATOM    825  HN  GLY A  92      -4.759  -0.654  -3.149  1.00 10.00      A   
ATOM    826  CA  GLY A  92      -5.247  -2.322  -1.934  1.00 10.00      A   
ATOM    827  C   GLY A  92      -6.694  -2.539  -1.540  1.00 10.00      A   
ATOM    828  O   GLY A  92      -7.065  -3.614  -1.060  1.00 10.00      A   
ATOM    829  N   GLY A  93      -7.509  -1.513  -1.751  1.00 10.00      A   
ATOM    830  HN  GLY A  93      -7.145  -0.681  -2.123  1.00 10.00      A   
ATOM    831  CA  GLY A  93      -8.920  -1.597  -1.438  1.00 10.00      A   
ATOM    832  C   GLY A  93      -9.633  -2.545  -2.376  1.00 10.00      A   
ATOM    833  O   GLY A  93     -10.503  -3.313  -1.957  1.00 10.00      A   
ATOM    834  N   GLY A  94      -9.256  -2.498  -3.652  1.00 10.00      A   
ATOM    835  HN  GLY A  94      -8.567  -1.852  -3.928  1.00 10.00      A   
ATOM    836  CA  GLY A  94      -9.853  -3.375  -4.636  1.00 10.00      A   
ATOM    837  C   GLY A  94      -9.568  -4.826  -4.312  1.00 10.00      A   
ATOM    838  O   GLY A  94     -10.407  -5.696  -4.535  1.00 10.00      A   
ATOM    839  N   ALA A  95      -8.380  -5.077  -3.767  1.00 10.00      A   
ATOM    840  HN  ALA A  95      -7.755  -4.333  -3.627  1.00 10.00      A   
ATOM    841  CA  ALA A  95      -7.975  -6.422  -3.383  1.00 10.00      A   
ATOM    842  CB  ALA A  95      -6.518  -6.434  -2.948  1.00 10.00      A   
ATOM    843  C   ALA A  95      -8.867  -6.944  -2.262  1.00 10.00      A   
ATOM    844  O   ALA A  95      -9.216  -8.124  -2.232  1.00 10.00      A   
ATOM    845  N   ALA A  96      -9.240  -6.052  -1.352  1.00 10.00      A   
ATOM    846  HN  ALA A  96      -8.932  -5.125  -1.439  1.00 10.00      A   
ATOM    847  CA  ALA A  96     -10.100  -6.415  -0.234  1.00 10.00      A   
ATOM    848  CB  ALA A  96     -10.129  -5.299   0.800  1.00 10.00      A   
ATOM    849  C   ALA A  96     -11.505  -6.724  -0.734  1.00 10.00      A   
ATOM    850  O   ALA A  96     -12.100  -7.729  -0.358  1.00 10.00      A   
ATOM    851  N   ALA A  97     -12.012  -5.864  -1.611  1.00 10.00      A   
ATOM    852  HN  ALA A  97     -11.477  -5.083  -1.878  1.00 10.00      A   
ATOM    853  CA  ALA A  97     -13.348  -6.040  -2.177  1.00 10.00      A   
ATOM    854  CB  ALA A  97     -13.716  -4.847  -3.046  1.00 10.00      A   
ATOM    855  C   ALA A  97     -13.439  -7.334  -2.982  1.00 10.00      A   
ATOM    856  O   ALA A  97     -14.501  -7.950  -3.074  1.00 10.00      A   
ATOM    857  N   THR A  98     -12.317  -7.738  -3.567  1.00 10.00      A   
ATOM    858  HN  THR A  98     -11.508  -7.195  -3.468  1.00 10.00      A   
ATOM    859  CA  THR A  98     -12.264  -8.961  -4.354  1.00 10.00      A   
ATOM    860  CB  THR A  98     -10.927  -9.079  -5.119  1.00 10.00      A   
ATOM    861  OG1 THR A  98     -10.738  -7.904  -5.920  1.00 10.00      A   
ATOM    862  HG1 THR A  98     -10.622  -7.134  -5.341  1.00 10.00      A   
ATOM    863  CG2 THR A  98     -10.923 -10.298  -6.031  1.00 10.00      A   
ATOM    864  C   THR A  98     -12.479 -10.190  -3.467  1.00 10.00      A   
ATOM    865  O   THR A  98     -13.076 -11.177  -3.899  1.00 10.00      A   
ATOM    866  N   ILE A  99     -12.020 -10.110  -2.221  1.00 10.00      A   
ATOM    867  HN  ILE A  99     -11.587  -9.282  -1.921  1.00 10.00      A   
ATOM    868  CA  ILE A  99     -12.170 -11.214  -1.281  1.00 10.00      A   
ATOM    869  CB  ILE A  99     -11.442 -10.938   0.053  1.00 10.00      A   
ATOM    870  CG1 ILE A  99      -9.956 -10.663  -0.199  1.00 10.00      A   
ATOM    871  CG2 ILE A  99     -11.609 -12.113   1.008  1.00 10.00      A   
ATOM    872  CD1 ILE A  99      -9.203 -10.180   1.023  1.00 10.00      A   
ATOM    873  C   ILE A  99     -13.646 -11.478  -1.011  1.00 10.00      A   
ATOM    874  O   ILE A  99     -14.127 -12.603  -1.176  1.00 10.00      A   
ATOM    875  N   ALA A 100     -14.360 -10.427  -0.616  1.00 10.00      A   
ATOM    876  HN  ALA A 100     -13.907  -9.564  -0.490  1.00 10.00      A   
ATOM    877  CA  ALA A 100     -15.788 -10.520  -0.331  1.00 10.00      A   
ATOM    878  CB  ALA A 100     -16.342  -9.146   0.009  1.00 10.00      A   
ATOM    879  C   ALA A 100     -16.543 -11.098  -1.521  1.00 10.00      A   
ATOM    880  O   ALA A 100     -17.437 -11.929  -1.359  1.00 10.00      A   
ATOM    881  N   ALA A 101     -16.173 -10.652  -2.717  1.00 10.00      A   
ATOM    882  HN  ALA A 101     -15.450  -9.988  -2.772  1.00 10.00      A   
ATOM    883  CA  ALA A 101     -16.811 -11.117  -3.945  1.00 10.00      A   
ATOM    884  CB  ALA A 101     -16.210 -10.425  -5.159  1.00 10.00      A   
ATOM    885  C   ALA A 101     -16.703 -12.631  -4.090  1.00 10.00      A   
ATOM    886  O   ALA A 101     -17.705 -13.317  -4.297  1.00 10.00      A   
ATOM    887  N   VAL A 102     -15.485 -13.146  -3.957  1.00 10.00      A   
ATOM    888  HN  VAL A 102     -14.730 -12.546  -3.761  1.00 10.00      A   
ATOM    889  CA  VAL A 102     -15.239 -14.578  -4.080  1.00 10.00      A   
ATOM    890  CB  VAL A 102     -13.731 -14.908  -3.988  1.00 10.00      A   
ATOM    891  CG1 VAL A 102     -13.491 -16.400  -4.163  1.00 10.00      A   
ATOM    892  CG2 VAL A 102     -12.946 -14.120  -5.024  1.00 10.00      A   
ATOM    893  C   VAL A 102     -16.003 -15.356  -3.011  1.00 10.00      A   
ATOM    894  O   VAL A 102     -16.639 -16.372  -3.303  1.00 10.00      A   
ATOM    895  N   GLU A 103     -15.955 -14.864  -1.779  1.00 10.00      A   
ATOM    896  HN  GLU A 103     -15.445 -14.038  -1.608  1.00 10.00      A   
ATOM    897  CA  GLU A 103     -16.639 -15.513  -0.669  1.00 10.00      A   
ATOM    898  CB  GLU A 103     -16.324 -14.805   0.649  1.00 10.00      A   
ATOM    899  CG  GLU A 103     -14.890 -14.971   1.118  1.00 10.00      A   
ATOM    900  CD  GLU A 103     -14.507 -16.424   1.320  1.00 10.00      A   
ATOM    901  OE1 GLU A 103     -14.694 -16.946   2.439  1.00 10.00      A   
ATOM    902  OE2 GLU A 103     -14.012 -17.051   0.362  1.00 10.00      A   
ATOM    903  C   GLU A 103     -18.150 -15.575  -0.892  1.00 10.00      A   
ATOM    904  O   GLU A 103     -18.785 -16.593  -0.605  1.00 10.00      A   
ATOM    905  N   LEU A 104     -18.718 -14.488  -1.403  1.00 10.00      A   
ATOM    906  HN  LEU A 104     -18.158 -13.703  -1.601  1.00 10.00      A   
ATOM    907  CA  LEU A 104     -20.153 -14.422  -1.665  1.00 10.00      A   
ATOM    908  CB  LEU A 104     -20.590 -12.986  -1.974  1.00 10.00      A   
ATOM    909  CG  LEU A 104     -20.518 -11.987  -0.816  1.00 10.00      A   
ATOM    910  CD1 LEU A 104     -20.968 -10.609  -1.272  1.00 10.00      A   
ATOM    911  CD2 LEU A 104     -21.355 -12.462   0.363  1.00 10.00      A   
ATOM    912  C   LEU A 104     -20.555 -15.353  -2.807  1.00 10.00      A   
ATOM    913  O   LEU A 104     -21.553 -16.067  -2.712  1.00 10.00      A   
ATOM    914  N   LEU A 105     -19.764 -15.352  -3.876  1.00 10.00      A   
ATOM    915  HN  LEU A 105     -18.980 -14.758  -3.888  1.00 10.00      A   
ATOM    916  CA  LEU A 105     -20.032 -16.197  -5.037  1.00 10.00      A   
ATOM    917  CB  LEU A 105     -19.001 -15.938  -6.139  1.00 10.00      A   
ATOM    918  CG  LEU A 105     -19.101 -14.591  -6.861  1.00 10.00      A   
ATOM    919  CD1 LEU A 105     -17.895 -14.378  -7.761  1.00 10.00      A   
ATOM    920  CD2 LEU A 105     -20.386 -14.512  -7.670  1.00 10.00      A   
ATOM    921  C   LEU A 105     -20.032 -17.677  -4.660  1.00 10.00      A   
ATOM    922  O   LEU A 105     -20.827 -18.461  -5.178  1.00 10.00      A   
ATOM    923  N   LYS A 106     -19.137 -18.051  -3.752  1.00 10.00      A   
ATOM    924  HN  LYS A 106     -18.532 -17.375  -3.372  1.00 10.00      A   
ATOM    925  CA  LYS A 106     -19.029 -19.436  -3.307  1.00 10.00      A   
ATOM    926  CB  LYS A 106     -17.624 -19.724  -2.781  1.00 10.00      A   
ATOM    927  CG  LYS A 106     -16.515 -19.565  -3.808  1.00 10.00      A   
ATOM    928  CD  LYS A 106     -15.156 -19.828  -3.181  1.00 10.00      A   
ATOM    929  CE  LYS A 106     -14.921 -18.923  -1.982  1.00 10.00      A   
ATOM    930  NZ  LYS A 106     -13.659 -19.244  -1.271  1.00 10.00      A   
ATOM    931  HZ1 LYS A 106     -13.582 -18.666  -0.407  1.00 10.00      A   
ATOM    932  HZ2 LYS A 106     -12.843 -19.044  -1.879  1.00 10.00      A   
ATOM    933  HZ3 LYS A 106     -13.645 -20.250  -1.003  1.00 10.00      A   
ATOM    934  C   LYS A 106     -20.046 -19.752  -2.216  1.00 10.00      A   
ATOM    935  O   LYS A 106     -20.306 -20.918  -1.926  1.00 10.00      A   
ATOM    936  N   GLY A 107     -20.619 -18.714  -1.620  1.00 10.00      A   
ATOM    937  HN  GLY A 107     -20.389 -17.805  -1.909  1.00 10.00      A   
ATOM    938  CA  GLY A 107     -21.586 -18.911  -0.556  1.00 10.00      A   
ATOM    939  C   GLY A 107     -20.915 -19.391   0.715  1.00 10.00      A   
ATOM    940  O   GLY A 107     -21.439 -20.249   1.428  1.00 10.00      A   
ATOM    941  N   ALA A 108     -19.751 -18.824   1.002  1.00 10.00      A   
ATOM    942  HN  ALA A 108     -19.400 -18.124   0.406  1.00 10.00      A   
ATOM    943  CA  ALA A 108     -18.982 -19.201   2.180  1.00 10.00      A   
ATOM    944  CB  ALA A 108     -17.495 -19.109   1.881  1.00 10.00      A   
ATOM    945  C   ALA A 108     -19.344 -18.334   3.378  1.00 10.00      A   
ATOM    946  O   ALA A 108     -18.472 -17.896   4.129  1.00 10.00      A   
ATOM    947  N   PHE A 109     -20.632 -18.088   3.548  1.00 10.00      A   
ATOM    948  HN  PHE A 109     -21.278 -18.465   2.913  1.00 10.00      A   
ATOM    949  CA  PHE A 109     -21.115 -17.281   4.657  1.00 10.00      A   
ATOM    950  CB  PHE A 109     -21.319 -15.828   4.235  1.00 10.00      A   
ATOM    951  CG  PHE A 109     -20.062 -15.011   4.252  1.00 10.00      A   
ATOM    952  CD1 PHE A 109     -19.534 -14.498   3.078  1.00 10.00      A   
ATOM    953  CD2 PHE A 109     -19.404 -14.760   5.444  1.00 10.00      A   
ATOM    954  CE1 PHE A 109     -18.373 -13.750   3.095  1.00 10.00      A   
ATOM    955  CE2 PHE A 109     -18.244 -14.011   5.469  1.00 10.00      A   
ATOM    956  CZ  PHE A 109     -17.726 -13.506   4.292  1.00 10.00      A   
ATOM    957  C   PHE A 109     -22.401 -17.855   5.228  1.00 10.00      A   
ATOM    958  O   PHE A 109     -23.500 -17.514   4.785  1.00 10.00      A   
ATOM    959  N   GLU A 110     -22.255 -18.751   6.193  1.00 10.00      A   
ATOM    960  HN  GLU A 110     -21.349 -19.013   6.473  1.00 10.00      A   
ATOM    961  CA  GLU A 110     -23.403 -19.372   6.835  1.00 10.00      A   
ATOM    962  CB  GLU A 110     -23.002 -20.688   7.498  1.00 10.00      A   
ATOM    963  CG  GLU A 110     -22.340 -21.677   6.556  1.00 10.00      A   
ATOM    964  CD  GLU A 110     -22.225 -23.060   7.155  1.00 10.00      A   
ATOM    965  OE1 GLU A 110     -22.784 -24.010   6.571  1.00 10.00      A   
ATOM    966  OE2 GLU A 110     -21.590 -23.206   8.222  1.00 10.00      A   
ATOM    967  C   GLU A 110     -24.006 -18.433   7.870  1.00 10.00      A   
ATOM    968  O   GLU A 110     -25.188 -18.525   8.198  1.00 10.00      A   
ATOM    969  N   ASN A 111     -23.183 -17.527   8.378  1.00 10.00      A   
ATOM    970  HN  ASN A 111     -22.251 -17.500   8.070  1.00 10.00      A   
ATOM    971  CA  ASN A 111     -23.624 -16.570   9.378  1.00 10.00      A   
ATOM    972  CB  ASN A 111     -22.556 -16.406  10.465  1.00 10.00      A   
ATOM    973  CG  ASN A 111     -23.048 -15.589  11.642  1.00 10.00      A   
ATOM    974  OD1 ASN A 111     -22.894 -14.367  11.674  1.00 10.00      A   
ATOM    975  ND2 ASN A 111     -23.638 -16.260  12.620  1.00 10.00      A   
ATOM    976 HD21 ASN A 111     -23.720 -17.235  12.531  1.00 10.00      A   
ATOM    977 HD22 ASN A 111     -23.982 -15.756  13.391  1.00 10.00      A   
ATOM    978  C   ASN A 111     -23.941 -15.227   8.735  1.00 10.00      A   
ATOM    979  O   ASN A 111     -23.088 -14.625   8.081  1.00 10.00      A   
ATOM    980  N   THR A 112     -25.169 -14.763   8.928  1.00 10.00      A   
ATOM    981  HN  THR A 112     -25.802 -15.288   9.466  1.00 10.00      A   
ATOM    982  CA  THR A 112     -25.620 -13.499   8.364  1.00 10.00      A   
ATOM    983  CB  THR A 112     -27.103 -13.267   8.693  1.00 10.00      A   
ATOM    984  OG1 THR A 112     -27.515 -14.217   9.690  1.00 10.00      A   
ATOM    985  HG1 THR A 112     -27.961 -14.959   9.262  1.00 10.00      A   
ATOM    986  CG2 THR A 112     -27.955 -13.442   7.445  1.00 10.00      A   
ATOM    987  C   THR A 112     -24.790 -12.316   8.862  1.00 10.00      A   
ATOM    988  O   THR A 112     -24.486 -11.400   8.096  1.00 10.00      A   
ATOM    989  N   GLY A 113     -24.419 -12.349  10.138  1.00 10.00      A   
ATOM    990  HN  GLY A 113     -24.696 -13.106  10.700  1.00 10.00      A   
ATOM    991  CA  GLY A 113     -23.623 -11.281  10.716  1.00 10.00      A   
ATOM    992  C   GLY A 113     -22.275 -11.147  10.037  1.00 10.00      A   
ATOM    993  O   GLY A 113     -21.852 -10.044   9.693  1.00 10.00      A   
ATOM    994  N   LEU A 114     -21.604 -12.275   9.835  1.00 10.00      A   
ATOM    995  HN  LEU A 114     -21.994 -13.123  10.140  1.00 10.00      A   
ATOM    996  CA  LEU A 114     -20.304 -12.281   9.179  1.00 10.00      A   
ATOM    997  CB  LEU A 114     -19.639 -13.655   9.297  1.00 10.00      A   
ATOM    998  CG  LEU A 114     -19.262 -14.106  10.711  1.00 10.00      A   
ATOM    999  CD1 LEU A 114     -18.596 -15.472  10.675  1.00 10.00      A   
ATOM   1000  CD2 LEU A 114     -18.352 -13.087  11.379  1.00 10.00      A   
ATOM   1001  C   LEU A 114     -20.445 -11.880   7.715  1.00 10.00      A   
ATOM   1002  O   LEU A 114     -19.574 -11.217   7.153  1.00 10.00      A   
ATOM   1003  N   MET A 115     -21.556 -12.282   7.107  1.00 10.00      A   
ATOM   1004  HN  MET A 115     -22.205 -12.819   7.609  1.00 10.00      A   
ATOM   1005  CA  MET A 115     -21.829 -11.957   5.714  1.00 10.00      A   
ATOM   1006  CB  MET A 115     -23.110 -12.647   5.242  1.00 10.00      A   
ATOM   1007  CG  MET A 115     -23.445 -12.392   3.782  1.00 10.00      A   
ATOM   1008  SD  MET A 115     -25.099 -12.953   3.329  1.00 10.00      A   
ATOM   1009  CE  MET A 115     -24.960 -14.715   3.619  1.00 10.00      A   
ATOM   1010  C   MET A 115     -21.962 -10.448   5.538  1.00 10.00      A   
ATOM   1011  O   MET A 115     -21.438  -9.875   4.582  1.00 10.00      A   
ATOM   1012  N   ALA A 116     -22.653  -9.811   6.477  1.00 10.00      A   
ATOM   1013  HN  ALA A 116     -23.039 -10.329   7.215  1.00 10.00      A   
ATOM   1014  CA  ALA A 116     -22.863  -8.368   6.444  1.00 10.00      A   
ATOM   1015  CB  ALA A 116     -23.776  -7.939   7.582  1.00 10.00      A   
ATOM   1016  C   ALA A 116     -21.538  -7.615   6.508  1.00 10.00      A   
ATOM   1017  O   ALA A 116     -21.391  -6.549   5.906  1.00 10.00      A   
ATOM   1018  N   LEU A 117     -20.575  -8.180   7.230  1.00 10.00      A   
ATOM   1019  HN  LEU A 117     -20.755  -9.028   7.686  1.00 10.00      A   
ATOM   1020  CA  LEU A 117     -19.258  -7.569   7.363  1.00 10.00      A   
ATOM   1021  CB  LEU A 117     -18.382  -8.374   8.325  1.00 10.00      A   
ATOM   1022  CG  LEU A 117     -18.922  -8.546   9.747  1.00 10.00      A   
ATOM   1023  CD1 LEU A 117     -17.999  -9.434  10.564  1.00 10.00      A   
ATOM   1024  CD2 LEU A 117     -19.105  -7.196  10.426  1.00 10.00      A   
ATOM   1025  C   LEU A 117     -18.580  -7.469   6.002  1.00 10.00      A   
ATOM   1026  O   LEU A 117     -18.052  -6.419   5.639  1.00 10.00      A   
ATOM   1027  N   ALA A 118     -18.625  -8.562   5.246  1.00 10.00      A   
ATOM   1028  HN  ALA A 118     -19.073  -9.364   5.595  1.00 10.00      A   
ATOM   1029  CA  ALA A 118     -18.020  -8.604   3.915  1.00 10.00      A   
ATOM   1030  CB  ALA A 118     -18.039 -10.021   3.367  1.00 10.00      A   
ATOM   1031  C   ALA A 118     -18.746  -7.656   2.964  1.00 10.00      A   
ATOM   1032  O   ALA A 118     -18.152  -7.094   2.046  1.00 10.00      A   
ATOM   1033  N   ILE A 119     -20.044  -7.490   3.182  1.00 10.00      A   
ATOM   1034  HN  ILE A 119     -20.475  -7.988   3.909  1.00 10.00      A   
ATOM   1035  CA  ILE A 119     -20.842  -6.593   2.360  1.00 10.00      A   
ATOM   1036  CB  ILE A 119     -22.349  -6.712   2.684  1.00 10.00      A   
ATOM   1037  CG1 ILE A 119     -22.856  -8.116   2.342  1.00 10.00      A   
ATOM   1038  CG2 ILE A 119     -23.147  -5.658   1.927  1.00 10.00      A   
ATOM   1039  CD1 ILE A 119     -24.278  -8.384   2.784  1.00 10.00      A   
ATOM   1040  C   ILE A 119     -20.372  -5.156   2.573  1.00 10.00      A   
ATOM   1041  O   ILE A 119     -20.189  -4.402   1.617  1.00 10.00      A   
ATOM   1042  N   LEU A 120     -20.148  -4.800   3.831  1.00 10.00      A   
ATOM   1043  HN  LEU A 120     -20.297  -5.453   4.550  1.00 10.00      A   
ATOM   1044  CA  LEU A 120     -19.684  -3.465   4.176  1.00 10.00      A   
ATOM   1045  CB  LEU A 120     -19.806  -3.224   5.684  1.00 10.00      A   
ATOM   1046  CG  LEU A 120     -21.232  -3.188   6.239  1.00 10.00      A   
ATOM   1047  CD1 LEU A 120     -21.214  -3.111   7.757  1.00 10.00      A   
ATOM   1048  CD2 LEU A 120     -22.008  -2.020   5.650  1.00 10.00      A   
ATOM   1049  C   LEU A 120     -18.244  -3.259   3.713  1.00 10.00      A   
ATOM   1050  O   LEU A 120     -17.891  -2.190   3.212  1.00 10.00      A   
ATOM   1051  N   GLY A 121     -17.421  -4.291   3.877  1.00 10.00      A   
ATOM   1052  HN  GLY A 121     -17.762  -5.119   4.288  1.00 10.00      A   
ATOM   1053  CA  GLY A 121     -16.034  -4.215   3.460  1.00 10.00      A   
ATOM   1054  C   GLY A 121     -15.905  -4.020   1.962  1.00 10.00      A   
ATOM   1055  O   GLY A 121     -15.295  -3.051   1.504  1.00 10.00      A   
ATOM   1056  N   GLY A 122     -16.498  -4.937   1.204  1.00 10.00      A   
ATOM   1057  HN  GLY A 122     -16.950  -5.696   1.641  1.00 10.00      A   
ATOM   1058  CA  GLY A 122     -16.459  -4.862  -0.246  1.00 10.00      A   
ATOM   1059  C   GLY A 122     -17.027  -3.561  -0.778  1.00 10.00      A   
ATOM   1060  O   GLY A 122     -16.505  -2.996  -1.742  1.00 10.00      A   
ATOM   1061  N   LEU A 123     -18.095  -3.087  -0.141  1.00 10.00      A   
ATOM   1062  HN  LEU A 123     -18.459  -3.598   0.614  1.00 10.00      A   
ATOM   1063  CA  LEU A 123     -18.743  -1.839  -0.531  1.00 10.00      A   
ATOM   1064  CB  LEU A 123     -19.946  -1.554   0.377  1.00 10.00      A   
ATOM   1065  CG  LEU A 123     -20.575  -0.160   0.263  1.00 10.00      A   
ATOM   1066  CD1 LEU A 123     -21.144   0.067  -1.127  1.00 10.00      A   
ATOM   1067  CD2 LEU A 123     -21.647   0.037   1.325  1.00 10.00      A   
ATOM   1068  C   LEU A 123     -17.761  -0.677  -0.455  1.00 10.00      A   
ATOM   1069  O   LEU A 123     -17.494  -0.005  -1.453  1.00 10.00      A   
ATOM   1070  N   ILE A 124     -17.214  -0.458   0.734  1.00 10.00      A   
ATOM   1071  HN  ILE A 124     -17.450  -1.047   1.484  1.00 10.00      A   
ATOM   1072  CA  ILE A 124     -16.266   0.623   0.958  1.00 10.00      A   
ATOM   1073  CB  ILE A 124     -15.914   0.751   2.457  1.00 10.00      A   
ATOM   1074  CG1 ILE A 124     -17.182   1.041   3.271  1.00 10.00      A   
ATOM   1075  CG2 ILE A 124     -14.879   1.842   2.681  1.00 10.00      A   
ATOM   1076  CD1 ILE A 124     -16.945   1.180   4.760  1.00 10.00      A   
ATOM   1077  C   ILE A 124     -14.998   0.413   0.129  1.00 10.00      A   
ATOM   1078  O   ILE A 124     -14.414   1.369  -0.387  1.00 10.00      A   
ATOM   1079  N   GLY A 125     -14.594  -0.845  -0.007  1.00 10.00      A   
ATOM   1080  HN  GLY A 125     -15.100  -1.567   0.437  1.00 10.00      A   
ATOM   1081  CA  GLY A 125     -13.410  -1.170  -0.778  1.00 10.00      A   
ATOM   1082  C   GLY A 125     -13.536  -0.758  -2.230  1.00 10.00      A   
ATOM   1083  O   GLY A 125     -12.624  -0.153  -2.791  1.00 10.00      A   
ATOM   1084  N   SER A 126     -14.675  -1.066  -2.832  1.00 10.00      A   
ATOM   1085  HN  SER A 126     -15.373  -1.540  -2.325  1.00 10.00      A   
ATOM   1086  CA  SER A 126     -14.919  -0.730  -4.224  1.00 10.00      A   
ATOM   1087  CB  SER A 126     -16.177  -1.435  -4.730  1.00 10.00      A   
ATOM   1088  OG  SER A 126     -16.035  -2.843  -4.625  1.00 10.00      A   
ATOM   1089  HG  SER A 126     -16.578  -3.166  -3.891  1.00 10.00      A   
ATOM   1090  C   SER A 126     -15.013   0.781  -4.434  1.00 10.00      A   
ATOM   1091  O   SER A 126     -14.572   1.298  -5.463  1.00 10.00      A   
ATOM   1092  N   VAL A 127     -15.568   1.483  -3.447  1.00 10.00      A   
ATOM   1093  HN  VAL A 127     -15.887   1.012  -2.646  1.00 10.00      A   
ATOM   1094  CA  VAL A 127     -15.712   2.934  -3.524  1.00 10.00      A   
ATOM   1095  CB  VAL A 127     -16.611   3.486  -2.390  1.00 10.00      A   
ATOM   1096  CG1 VAL A 127     -16.633   5.009  -2.401  1.00 10.00      A   
ATOM   1097  CG2 VAL A 127     -18.025   2.937  -2.514  1.00 10.00      A   
ATOM   1098  C   VAL A 127     -14.345   3.609  -3.463  1.00 10.00      A   
ATOM   1099  O   VAL A 127     -14.021   4.457  -4.296  1.00 10.00      A   
ATOM   1100  N   ALA A 128     -13.537   3.211  -2.485  1.00 10.00      A   
ATOM   1101  HN  ALA A 128     -13.848   2.521  -1.855  1.00 10.00      A   
ATOM   1102  CA  ALA A 128     -12.203   3.780  -2.321  1.00 10.00      A   
ATOM   1103  CB  ALA A 128     -11.579   3.334  -1.010  1.00 10.00      A   
ATOM   1104  C   ALA A 128     -11.304   3.412  -3.498  1.00 10.00      A   
ATOM   1105  O   ALA A 128     -10.442   4.194  -3.896  1.00 10.00      A   
ATOM   1106  N   PHE A 129     -11.517   2.220  -4.045  1.00 10.00      A   
ATOM   1107  HN  PHE A 129     -12.214   1.642  -3.667  1.00 10.00      A   
ATOM   1108  CA  PHE A 129     -10.741   1.739  -5.184  1.00 10.00      A   
ATOM   1109  CB  PHE A 129     -11.186   0.316  -5.562  1.00 10.00      A   
ATOM   1110  CG  PHE A 129     -10.673  -0.182  -6.888  1.00 10.00      A   
ATOM   1111  CD1 PHE A 129      -9.318  -0.360  -7.102  1.00 10.00      A   
ATOM   1112  CD2 PHE A 129     -11.551  -0.481  -7.917  1.00 10.00      A   
ATOM   1113  CE1 PHE A 129      -8.845  -0.824  -8.314  1.00 10.00      A   
ATOM   1114  CE2 PHE A 129     -11.086  -0.944  -9.135  1.00 10.00      A   
ATOM   1115  CZ  PHE A 129      -9.729  -1.117  -9.333  1.00 10.00      A   
ATOM   1116  C   PHE A 129     -10.885   2.680  -6.379  1.00 10.00      A   
ATOM   1117  O   PHE A 129      -9.892   3.154  -6.932  1.00 10.00      A   
ATOM   1118  N   THR A 130     -12.123   2.961  -6.757  1.00 10.00      A   
ATOM   1119  HN  THR A 130     -12.876   2.581  -6.255  1.00 10.00      A   
ATOM   1120  CA  THR A 130     -12.396   3.831  -7.891  1.00 10.00      A   
ATOM   1121  CB  THR A 130     -13.864   3.723  -8.328  1.00 10.00      A   
ATOM   1122  OG1 THR A 130     -14.686   3.508  -7.170  1.00 10.00      A   
ATOM   1123  HG1 THR A 130     -14.781   2.563  -7.011  1.00 10.00      A   
ATOM   1124  CG2 THR A 130     -14.037   2.561  -9.292  1.00 10.00      A   
ATOM   1125  C   THR A 130     -12.056   5.283  -7.577  1.00 10.00      A   
ATOM   1126  O   THR A 130     -11.466   5.981  -8.404  1.00 10.00      A   
ATOM   1127  N   GLY A 131     -12.424   5.728  -6.378  1.00 10.00      A   
ATOM   1128  HN  GLY A 131     -12.908   5.126  -5.770  1.00 10.00      A   
ATOM   1129  CA  GLY A 131     -12.146   7.091  -5.970  1.00 10.00      A   
ATOM   1130  C   GLY A 131     -10.670   7.425  -6.044  1.00 10.00      A   
ATOM   1131  O   GLY A 131     -10.289   8.492  -6.526  1.00 10.00      A   
ATOM   1132  N   SER A 132      -9.836   6.499  -5.590  1.00 10.00      A   
ATOM   1133  HN  SER A 132     -10.199   5.662  -5.233  1.00 10.00      A   
ATOM   1134  CA  SER A 132      -8.397   6.697  -5.609  1.00 10.00      A   
ATOM   1135  CB  SER A 132      -7.700   5.620  -4.783  1.00 10.00      A   
ATOM   1136  OG  SER A 132      -8.216   5.595  -3.462  1.00 10.00      A   
ATOM   1137  HG  SER A 132      -9.010   5.039  -3.441  1.00 10.00      A   
ATOM   1138  C   SER A 132      -7.860   6.716  -7.040  1.00 10.00      A   
ATOM   1139  O   SER A 132      -6.930   7.464  -7.351  1.00 10.00      A   
ATOM   1140  N   LEU A 133      -8.456   5.907  -7.912  1.00 10.00      A   
ATOM   1141  HN  LEU A 133      -9.197   5.340  -7.612  1.00 10.00      A   
ATOM   1142  CA  LEU A 133      -8.036   5.853  -9.308  1.00 10.00      A   
ATOM   1143  CB  LEU A 133      -8.749   4.723 -10.054  1.00 10.00      A   
ATOM   1144  CG  LEU A 133      -8.289   3.299  -9.733  1.00 10.00      A   
ATOM   1145  CD1 LEU A 133      -9.108   2.285 -10.516  1.00 10.00      A   
ATOM   1146  CD2 LEU A 133      -6.808   3.130 -10.034  1.00 10.00      A   
ATOM   1147  C   LEU A 133      -8.306   7.185  -9.992  1.00 10.00      A   
ATOM   1148  O   LEU A 133      -7.445   7.725 -10.688  1.00 10.00      A   
ATOM   1149  N   ILE A 134      -9.505   7.716  -9.774  1.00 10.00      A   
ATOM   1150  HN  ILE A 134     -10.148   7.231  -9.207  1.00 10.00      A   
ATOM   1151  CA  ILE A 134      -9.895   8.992 -10.355  1.00 10.00      A   
ATOM   1152  CB  ILE A 134     -11.384   9.304 -10.074  1.00 10.00      A   
ATOM   1153  CG1 ILE A 134     -12.285   8.198 -10.637  1.00 10.00      A   
ATOM   1154  CG2 ILE A 134     -11.778  10.658 -10.650  1.00 10.00      A   
ATOM   1155  CD1 ILE A 134     -12.167   8.000 -12.135  1.00 10.00      A   
ATOM   1156  C   ILE A 134      -9.017  10.109  -9.795  1.00 10.00      A   
ATOM   1157  O   ILE A 134      -8.570  10.989 -10.530  1.00 10.00      A   
ATOM   1158  N   ALA A 135      -8.763  10.048  -8.489  1.00 10.00      A   
ATOM   1159  HN  ALA A 135      -9.161   9.320  -7.960  1.00 10.00      A   
ATOM   1160  CA  ALA A 135      -7.926  11.036  -7.814  1.00 10.00      A   
ATOM   1161  CB  ALA A 135      -7.873  10.747  -6.319  1.00 10.00      A   
ATOM   1162  C   ALA A 135      -6.518  11.042  -8.404  1.00 10.00      A   
ATOM   1163  O   ALA A 135      -5.930  12.102  -8.633  1.00 10.00      A   
ATOM   1164  N   PHE A 136      -5.985   9.850  -8.652  1.00 10.00      A   
ATOM   1165  HN  PHE A 136      -6.502   9.041  -8.439  1.00 10.00      A   
ATOM   1166  CA  PHE A 136      -4.654   9.707  -9.229  1.00 10.00      A   
ATOM   1167  CB  PHE A 136      -4.208   8.238  -9.180  1.00 10.00      A   
ATOM   1168  CG  PHE A 136      -3.035   7.909 -10.063  1.00 10.00      A   
ATOM   1169  CD1 PHE A 136      -1.751   8.284  -9.705  1.00 10.00      A   
ATOM   1170  CD2 PHE A 136      -3.217   7.222 -11.254  1.00 10.00      A   
ATOM   1171  CE1 PHE A 136      -0.670   7.983 -10.513  1.00 10.00      A   
ATOM   1172  CE2 PHE A 136      -2.141   6.917 -12.068  1.00 10.00      A   
ATOM   1173  CZ  PHE A 136      -0.866   7.299 -11.697  1.00 10.00      A   
ATOM   1174  C   PHE A 136      -4.639  10.222 -10.664  1.00 10.00      A   
ATOM   1175  O   PHE A 136      -3.745  10.971 -11.055  1.00 10.00      A   
ATOM   1176  N   ALA A 137      -5.650   9.832 -11.432  1.00 10.00      A   
ATOM   1177  HN  ALA A 137      -6.340   9.242 -11.049  1.00 10.00      A   
ATOM   1178  CA  ALA A 137      -5.769  10.237 -12.828  1.00 10.00      A   
ATOM   1179  CB  ALA A 137      -7.014   9.627 -13.455  1.00 10.00      A   
ATOM   1180  C   ALA A 137      -5.777  11.757 -12.989  1.00 10.00      A   
ATOM   1181  O   ALA A 137      -5.214  12.290 -13.947  1.00 10.00      A   
ATOM   1182  N   LYS A 138      -6.416  12.452 -12.055  1.00 10.00      A   
ATOM   1183  HN  LYS A 138      -6.851  11.973 -11.315  1.00 10.00      A   
ATOM   1184  CA  LYS A 138      -6.491  13.907 -12.106  1.00 10.00      A   
ATOM   1185  CB  LYS A 138      -7.450  14.450 -11.044  1.00 10.00      A   
ATOM   1186  CG  LYS A 138      -8.893  14.012 -11.227  1.00 10.00      A   
ATOM   1187  CD  LYS A 138      -9.830  14.789 -10.321  1.00 10.00      A   
ATOM   1188  CE  LYS A 138     -11.199  14.136 -10.276  1.00 10.00      A   
ATOM   1189  NZ  LYS A 138     -12.259  15.092  -9.873  1.00 10.00      A   
ATOM   1190  HZ1 LYS A 138     -12.602  15.617 -10.701  1.00 10.00      A   
ATOM   1191  HZ2 LYS A 138     -11.886  15.768  -9.175  1.00 10.00      A   
ATOM   1192  HZ3 LYS A 138     -13.057  14.578  -9.444  1.00 10.00      A   
ATOM   1193  C   LYS A 138      -5.114  14.543 -11.947  1.00 10.00      A   
ATOM   1194  O   LYS A 138      -4.709  15.377 -12.757  1.00 10.00      A   
ATOM   1195  N   LEU A 139      -4.386  14.125 -10.920  1.00 10.00      A   
ATOM   1196  HN  LEU A 139      -4.746  13.430 -10.327  1.00 10.00      A   
ATOM   1197  CA  LEU A 139      -3.059  14.672 -10.655  1.00 10.00      A   
ATOM   1198  CB  LEU A 139      -2.585  14.321  -9.241  1.00 10.00      A   
ATOM   1199  CG  LEU A 139      -3.296  15.035  -8.087  1.00 10.00      A   
ATOM   1200  CD1 LEU A 139      -2.581  14.769  -6.774  1.00 10.00      A   
ATOM   1201  CD2 LEU A 139      -3.400  16.530  -8.352  1.00 10.00      A   
ATOM   1202  C   LEU A 139      -2.036  14.221 -11.692  1.00 10.00      A   
ATOM   1203  O   LEU A 139      -1.110  14.963 -12.025  1.00 10.00      A   
ATOM   1204  N   GLN A 140      -2.203  13.008 -12.204  1.00 10.00      A   
ATOM   1205  HN  GLN A 140      -2.948  12.449 -11.886  1.00 10.00      A   
ATOM   1206  CA  GLN A 140      -1.288  12.474 -13.206  1.00 10.00      A   
ATOM   1207  CB  GLN A 140      -1.548  10.982 -13.433  1.00 10.00      A   
ATOM   1208  CG  GLN A 140      -0.555  10.299 -14.362  1.00 10.00      A   
ATOM   1209  CD  GLN A 140       0.878  10.420 -13.883  1.00 10.00      A   
ATOM   1210  OE1 GLN A 140       1.371   9.572 -13.143  1.00 10.00      A   
ATOM   1211  NE2 GLN A 140       1.559  11.474 -14.300  1.00 10.00      A   
ATOM   1212 HE21 GLN A 140       1.105  12.117 -14.889  1.00 10.00      A   
ATOM   1213 HE22 GLN A 140       2.491  11.570 -14.009  1.00 10.00      A   
ATOM   1214  C   GLN A 140      -1.396  13.251 -14.521  1.00 10.00      A   
ATOM   1215  O   GLN A 140      -0.476  13.237 -15.345  1.00 10.00      A   
ATOM   1216  N   GLY A 141      -2.516  13.936 -14.704  1.00 10.00      A   
ATOM   1217  HN  GLY A 141      -3.206  13.923 -14.008  1.00 10.00      A   
ATOM   1218  CA  GLY A 141      -2.720  14.715 -15.908  1.00 10.00      A   
ATOM   1219  C   GLY A 141      -3.679  14.055 -16.873  1.00 10.00      A   
ATOM   1220  O   GLY A 141      -4.050  14.643 -17.890  1.00 10.00      A   
ATOM   1221  N   ILE A 142      -4.087  12.833 -16.554  1.00 10.00      A   
ATOM   1222  HN  ILE A 142      -3.766  12.425 -15.723  1.00 10.00      A   
ATOM   1223  CA  ILE A 142      -5.014  12.092 -17.398  1.00 10.00      A   
ATOM   1224  CB  ILE A 142      -5.188  10.642 -16.909  1.00 10.00      A   
ATOM   1225  CG1 ILE A 142      -3.835  10.061 -16.493  1.00 10.00      A   
ATOM   1226  CG2 ILE A 142      -5.817   9.791 -18.004  1.00 10.00      A   
ATOM   1227  CD1 ILE A 142      -3.927   8.731 -15.777  1.00 10.00      A   
ATOM   1228  C   ILE A 142      -6.364  12.786 -17.380  1.00 10.00      A   
ATOM   1229  O   ILE A 142      -7.055  12.864 -18.395  1.00 10.00      A   
ATOM   1230  N   MET A 143      -6.722  13.291 -16.212  1.00 10.00      A   
ATOM   1231  HN  MET A 143      -6.117  13.190 -15.442  1.00 10.00      A   
ATOM   1232  CA  MET A 143      -7.970  14.011 -16.035  1.00 10.00      A   
ATOM   1233  CB  MET A 143      -8.832  13.360 -14.951  1.00 10.00      A   
ATOM   1234  CG  MET A 143      -9.446  12.033 -15.358  1.00 10.00      A   
ATOM   1235  SD  MET A 143     -10.615  11.401 -14.139  1.00 10.00      A   
ATOM   1236  CE  MET A 143     -11.875  12.675 -14.186  1.00 10.00      A   
ATOM   1237  C   MET A 143      -7.660  15.452 -15.662  1.00 10.00      A   
ATOM   1238  O   MET A 143      -6.497  15.813 -15.476  1.00 10.00      A   
ATOM   1239  N   LYS A 144      -8.687  16.277 -15.558  1.00 10.00      A   
ATOM   1240  HN  LYS A 144      -9.597  15.942 -15.721  1.00 10.00      A   
ATOM   1241  CA  LYS A 144      -8.493  17.675 -15.206  1.00 10.00      A   
ATOM   1242  CB  LYS A 144      -9.538  18.558 -15.888  1.00 10.00      A   
ATOM   1243  CG  LYS A 144      -9.528  18.430 -17.402  1.00 10.00      A   
ATOM   1244  CD  LYS A 144     -10.449  19.439 -18.061  1.00 10.00      A   
ATOM   1245  CE  LYS A 144     -10.561  19.170 -19.552  1.00 10.00      A   
ATOM   1246  NZ  LYS A 144     -11.336  20.220 -20.254  1.00 10.00      A   
ATOM   1247  HZ1 LYS A 144     -11.519  19.927 -21.235  1.00 10.00      A   
ATOM   1248  HZ2 LYS A 144     -10.805  21.115 -20.263  1.00 10.00      A   
ATOM   1249  HZ3 LYS A 144     -12.244  20.374 -19.776  1.00 10.00      A   
ATOM   1250  C   LYS A 144      -8.506  17.862 -13.692  1.00 10.00      A   
ATOM   1251  O   LYS A 144      -9.265  17.203 -12.982  1.00 10.00      A   
ATOM   1252  N   SER A 145      -7.665  18.768 -13.206  1.00 10.00      A   
ATOM   1253  HN  SER A 145      -7.084  19.262 -13.824  1.00 10.00      A   
ATOM   1254  CA  SER A 145      -7.561  19.041 -11.780  1.00 10.00      A   
ATOM   1255  CB  SER A 145      -6.218  19.713 -11.484  1.00 10.00      A   
ATOM   1256  OG  SER A 145      -5.689  20.309 -12.662  1.00 10.00      A   
ATOM   1257  HG  SER A 145      -5.713  21.270 -12.571  1.00 10.00      A   
ATOM   1258  C   SER A 145      -8.711  19.908 -11.275  1.00 10.00      A   
ATOM   1259  O   SER A 145      -8.838  20.140 -10.075  1.00 10.00      A   
ATOM   1260  N   ARG A 146      -9.544  20.382 -12.189  1.00 10.00      A   
ATOM   1261  HN  ARG A 146      -9.403  20.152 -13.129  1.00 10.00      A   
ATOM   1262  CA  ARG A 146     -10.680  21.219 -11.814  1.00 10.00      A   
ATOM   1263  CB  ARG A 146     -11.007  22.238 -12.911  1.00 10.00      A   
ATOM   1264  CG  ARG A 146      -9.794  22.875 -13.568  1.00 10.00      A   
ATOM   1265  CD  ARG A 146      -9.663  22.433 -15.015  1.00 10.00      A   
ATOM   1266  NE  ARG A 146      -9.803  23.552 -15.945  1.00 10.00      A   
ATOM   1267  HE  ARG A 146      -9.006  24.104 -16.107  1.00 10.00      A   
ATOM   1268  CZ  ARG A 146     -10.934  23.852 -16.575  1.00 10.00      A   
ATOM   1269  NH1 ARG A 146     -12.018  23.114 -16.382  1.00 10.00      A   
ATOM   1270 HH11 ARG A 146     -11.991  22.293 -15.739  1.00 10.00      A   
ATOM   1271 HH12 ARG A 146     -12.911  23.351 -16.871  1.00 10.00      A   
ATOM   1272  NH2 ARG A 146     -10.973  24.884 -17.409  1.00 10.00      A   
ATOM   1273 HH21 ARG A 146     -11.860  25.121 -17.906  1.00 10.00      A   
ATOM   1274 HH22 ARG A 146     -10.120  25.463 -17.575  1.00 10.00      A   
ATOM   1275  C   ARG A 146     -11.901  20.349 -11.530  1.00 10.00      A   
ATOM   1276  O   ARG A 146     -12.214  19.445 -12.306  1.00 10.00      A   
ATOM   1277  N   PRO A 147     -12.596  20.604 -10.412  1.00 10.00      A   
ATOM   1278  CA  PRO A 147     -13.793  19.841 -10.024  1.00 10.00      A   
ATOM   1279  CB  PRO A 147     -14.315  20.597  -8.799  1.00 10.00      A   
ATOM   1280  CG  PRO A 147     -13.118  21.286  -8.248  1.00 10.00      A   
ATOM   1281  CD  PRO A 147     -12.273  21.655  -9.432  1.00 10.00      A   
ATOM   1282  C   PRO A 147     -14.853  19.849 -11.121  1.00 10.00      A   
ATOM   1283  O   PRO A 147     -15.139  20.893 -11.712  1.00 10.00      A   
ATOM   1284  N   ILE A 148     -15.432  18.689 -11.393  1.00 10.00      A   
ATOM   1285  HN  ILE A 148     -15.178  17.891 -10.879  1.00 10.00      A   
ATOM   1286  CA  ILE A 148     -16.458  18.574 -12.416  1.00 10.00      A   
ATOM   1287  CB  ILE A 148     -16.361  17.236 -13.174  1.00 10.00      A   
ATOM   1288  CG1 ILE A 148     -14.928  16.998 -13.656  1.00 10.00      A   
ATOM   1289  CG2 ILE A 148     -17.329  17.219 -14.348  1.00 10.00      A   
ATOM   1290  CD1 ILE A 148     -14.696  15.617 -14.232  1.00 10.00      A   
ATOM   1291  C   ILE A 148     -17.832  18.696 -11.775  1.00 10.00      A   
ATOM   1292  O   ILE A 148     -18.354  17.733 -11.212  1.00 10.00      A   
ATOM   1293  N   LEU A 149     -18.400  19.892 -11.843  1.00 10.00      A   
ATOM   1294  HN  LEU A 149     -17.930  20.616 -12.306  1.00 10.00      A   
ATOM   1295  CA  LEU A 149     -19.706  20.154 -11.259  1.00 10.00      A   
ATOM   1296  CB  LEU A 149     -19.831  21.624 -10.850  1.00 10.00      A   
ATOM   1297  CG  LEU A 149     -18.824  22.121  -9.810  1.00 10.00      A   
ATOM   1298  CD1 LEU A 149     -19.072  23.584  -9.470  1.00 10.00      A   
ATOM   1299  CD2 LEU A 149     -18.875  21.262  -8.556  1.00 10.00      A   
ATOM   1300  C   LEU A 149     -20.820  19.781 -12.225  1.00 10.00      A   
ATOM   1301  O   LEU A 149     -20.679  19.927 -13.443  1.00 10.00      A   
ATOM   1302  N   PHE A 150     -21.925  19.300 -11.674  1.00 10.00      A   
ATOM   1303  HN  PHE A 150     -21.972  19.214 -10.696  1.00 10.00      A   
ATOM   1304  CA  PHE A 150     -23.076  18.902 -12.467  1.00 10.00      A   
ATOM   1305  CB  PHE A 150     -23.055  17.382 -12.692  1.00 10.00      A   
ATOM   1306  CG  PHE A 150     -24.194  16.856 -13.522  1.00 10.00      A   
ATOM   1307  CD1 PHE A 150     -24.181  16.988 -14.902  1.00 10.00      A   
ATOM   1308  CD2 PHE A 150     -25.276  16.230 -12.924  1.00 10.00      A   
ATOM   1309  CE1 PHE A 150     -25.227  16.509 -15.667  1.00 10.00      A   
ATOM   1310  CE2 PHE A 150     -26.323  15.749 -13.683  1.00 10.00      A   
ATOM   1311  CZ  PHE A 150     -26.299  15.888 -15.057  1.00 10.00      A   
ATOM   1312  C   PHE A 150     -24.358  19.314 -11.747  1.00 10.00      A   
ATOM   1313  O   PHE A 150     -24.474  19.139 -10.532  1.00 10.00      A   
ATOM   1314  N   PRO A 151     -25.319  19.901 -12.476  1.00 10.00      A   
ATOM   1315  CA  PRO A 151     -26.600  20.333 -11.900  1.00 10.00      A   
ATOM   1316  CB  PRO A 151     -27.353  20.917 -13.100  1.00 10.00      A   
ATOM   1317  CG  PRO A 151     -26.295  21.248 -14.094  1.00 10.00      A   
ATOM   1318  CD  PRO A 151     -25.224  20.216 -13.912  1.00 10.00      A   
ATOM   1319  C   PRO A 151     -27.383  19.162 -11.313  1.00 10.00      A   
ATOM   1320  O   PRO A 151     -27.951  18.350 -12.048  1.00 10.00      A   
ATOM   1321  N   GLY A 152     -27.404  19.076  -9.990  1.00 10.00      A   
ATOM   1322  HN  GLY A 152     -26.935  19.755  -9.459  1.00 10.00      A   
ATOM   1323  CA  GLY A 152     -28.113  18.000  -9.322  1.00 10.00      A   
ATOM   1324  C   GLY A 152     -27.188  16.870  -8.909  1.00 10.00      A   
ATOM   1325  O   GLY A 152     -27.648  15.791  -8.533  1.00 10.00      A   
ATOM   1326  N   GLN A 153     -25.884  17.128  -8.971  1.00 10.00      A   
ATOM   1327  HN  GLN A 153     -25.592  18.017  -9.272  1.00 10.00      A   
ATOM   1328  CA  GLN A 153     -24.870  16.137  -8.612  1.00 10.00      A   
ATOM   1329  CB  GLN A 153     -23.476  16.750  -8.742  1.00 10.00      A   
ATOM   1330  CG  GLN A 153     -22.408  15.791  -9.241  1.00 10.00      A   
ATOM   1331  CD  GLN A 153     -21.125  16.504  -9.624  1.00 10.00      A   
ATOM   1332  OE1 GLN A 153     -20.771  17.527  -9.039  1.00 10.00      A   
ATOM   1333  NE2 GLN A 153     -20.432  15.980 -10.625  1.00 10.00      A   
ATOM   1334 HE21 GLN A 153     -20.781  15.174 -11.056  1.00 10.00      A   
ATOM   1335 HE22 GLN A 153     -19.592  16.423 -10.893  1.00 10.00      A   
ATOM   1336  C   GLN A 153     -25.079  15.610  -7.196  1.00 10.00      A   
ATOM   1337  O   GLN A 153     -25.082  14.400  -6.973  1.00 10.00      A   
ATOM   1338  N   LYS A 154     -25.271  16.524  -6.250  1.00 10.00      A   
ATOM   1339  HN  LYS A 154     -25.262  17.477  -6.500  1.00 10.00      A   
ATOM   1340  CA  LYS A 154     -25.481  16.159  -4.851  1.00 10.00      A   
ATOM   1341  CB  LYS A 154     -25.710  17.419  -4.008  1.00 10.00      A   
ATOM   1342  CG  LYS A 154     -25.900  17.165  -2.521  1.00 10.00      A   
ATOM   1343  CD  LYS A 154     -26.102  18.472  -1.772  1.00 10.00      A   
ATOM   1344  CE  LYS A 154     -26.305  18.242  -0.284  1.00 10.00      A   
ATOM   1345  NZ  LYS A 154     -26.450  19.524   0.458  1.00 10.00      A   
ATOM   1346  HZ1 LYS A 154     -25.607  20.116   0.315  1.00 10.00      A   
ATOM   1347  HZ2 LYS A 154     -26.557  19.341   1.476  1.00 10.00      A   
ATOM   1348  HZ3 LYS A 154     -27.287  20.047   0.120  1.00 10.00      A   
ATOM   1349  C   LYS A 154     -26.660  15.197  -4.698  1.00 10.00      A   
ATOM   1350  O   LYS A 154     -26.598  14.239  -3.923  1.00 10.00      A   
ATOM   1351  N   ALA A 155     -27.722  15.450  -5.454  1.00 10.00      A   
ATOM   1352  HN  ALA A 155     -27.700  16.217  -6.065  1.00 10.00      A   
ATOM   1353  CA  ALA A 155     -28.914  14.614  -5.405  1.00 10.00      A   
ATOM   1354  CB  ALA A 155     -30.081  15.310  -6.089  1.00 10.00      A   
ATOM   1355  C   ALA A 155     -28.656  13.245  -6.029  1.00 10.00      A   
ATOM   1356  O   ALA A 155     -28.996  12.217  -5.446  1.00 10.00      A   
ATOM   1357  N   VAL A 156     -28.036  13.232  -7.205  1.00 10.00      A   
ATOM   1358  HN  VAL A 156     -27.773  14.085  -7.620  1.00 10.00      A   
ATOM   1359  CA  VAL A 156     -27.738  11.979  -7.897  1.00 10.00      A   
ATOM   1360  CB  VAL A 156     -27.139  12.225  -9.297  1.00 10.00      A   
ATOM   1361  CG1 VAL A 156     -26.820  10.908  -9.988  1.00 10.00      A   
ATOM   1362  CG2 VAL A 156     -28.095  13.050 -10.145  1.00 10.00      A   
ATOM   1363  C   VAL A 156     -26.792  11.108  -7.072  1.00 10.00      A   
ATOM   1364  O   VAL A 156     -26.997   9.899  -6.949  1.00 10.00      A   
ATOM   1365  N   ASN A 157     -25.774  11.732  -6.491  1.00 10.00      A   
ATOM   1366  HN  ASN A 157     -25.667  12.699  -6.628  1.00 10.00      A   
ATOM   1367  CA  ASN A 157     -24.801  11.019  -5.667  1.00 10.00      A   
ATOM   1368  CB  ASN A 157     -23.713  11.973  -5.162  1.00 10.00      A   
ATOM   1369  CG  ASN A 157     -22.616  12.224  -6.185  1.00 10.00      A   
ATOM   1370  OD1 ASN A 157     -22.832  12.105  -7.390  1.00 10.00      A   
ATOM   1371  ND2 ASN A 157     -21.431  12.590  -5.709  1.00 10.00      A   
ATOM   1372 HD21 ASN A 157     -21.325  12.678  -4.739  1.00 10.00      A   
ATOM   1373 HD22 ASN A 157     -20.706  12.755  -6.352  1.00 10.00      A   
ATOM   1374  C   ASN A 157     -25.495  10.346  -4.490  1.00 10.00      A   
ATOM   1375  O   ASN A 157     -25.170   9.215  -4.127  1.00 10.00      A   
ATOM   1376  N   ALA A 158     -26.467  11.044  -3.914  1.00 10.00      A   
ATOM   1377  HN  ALA A 158     -26.679  11.939  -4.258  1.00 10.00      A   
ATOM   1378  CA  ALA A 158     -27.224  10.517  -2.785  1.00 10.00      A   
ATOM   1379  CB  ALA A 158     -28.042  11.620  -2.130  1.00 10.00      A   
ATOM   1380  C   ALA A 158     -28.129   9.373  -3.236  1.00 10.00      A   
ATOM   1381  O   ALA A 158     -28.290   8.373  -2.530  1.00 10.00      A   
ATOM   1382  N   LEU A 159     -28.711   9.527  -4.422  1.00 10.00      A   
ATOM   1383  HN  LEU A 159     -28.543  10.351  -4.932  1.00 10.00      A   
ATOM   1384  CA  LEU A 159     -29.594   8.516  -4.985  1.00 10.00      A   
ATOM   1385  CB  LEU A 159     -30.240   9.019  -6.282  1.00 10.00      A   
ATOM   1386  CG  LEU A 159     -31.348  10.062  -6.123  1.00 10.00      A   
ATOM   1387  CD1 LEU A 159     -31.848  10.527  -7.483  1.00 10.00      A   
ATOM   1388  CD2 LEU A 159     -32.493   9.507  -5.290  1.00 10.00      A   
ATOM   1389  C   LEU A 159     -28.843   7.215  -5.238  1.00 10.00      A   
ATOM   1390  O   LEU A 159     -29.315   6.136  -4.875  1.00 10.00      A   
ATOM   1391  N   VAL A 160     -27.667   7.320  -5.849  1.00 10.00      A   
ATOM   1392  HN  VAL A 160     -27.338   8.211  -6.111  1.00 10.00      A   
ATOM   1393  CA  VAL A 160     -26.852   6.146  -6.141  1.00 10.00      A   
ATOM   1394  CB  VAL A 160     -25.576   6.513  -6.928  1.00 10.00      A   
ATOM   1395  CG1 VAL A 160     -24.703   5.284  -7.150  1.00 10.00      A   
ATOM   1396  CG2 VAL A 160     -25.946   7.146  -8.261  1.00 10.00      A   
ATOM   1397  C   VAL A 160     -26.477   5.428  -4.851  1.00 10.00      A   
ATOM   1398  O   VAL A 160     -26.560   4.202  -4.765  1.00 10.00      A   
ATOM   1399  N   LEU A 161     -26.083   6.207  -3.847  1.00 10.00      A   
ATOM   1400  HN  LEU A 161     -26.037   7.178  -3.988  1.00 10.00      A   
ATOM   1401  CA  LEU A 161     -25.710   5.660  -2.549  1.00 10.00      A   
ATOM   1402  CB  LEU A 161     -25.311   6.785  -1.586  1.00 10.00      A   
ATOM   1403  CG  LEU A 161     -24.992   6.367  -0.146  1.00 10.00      A   
ATOM   1404  CD1 LEU A 161     -23.733   5.511  -0.091  1.00 10.00      A   
ATOM   1405  CD2 LEU A 161     -24.863   7.587   0.752  1.00 10.00      A   
ATOM   1406  C   LEU A 161     -26.866   4.857  -1.964  1.00 10.00      A   
ATOM   1407  O   LEU A 161     -26.686   3.721  -1.524  1.00 10.00      A   
ATOM   1408  N   ALA A 162     -28.054   5.452  -1.991  1.00 10.00      A   
ATOM   1409  HN  ALA A 162     -28.124   6.355  -2.371  1.00 10.00      A   
ATOM   1410  CA  ALA A 162     -29.254   4.808  -1.470  1.00 10.00      A   
ATOM   1411  CB  ALA A 162     -30.450   5.733  -1.615  1.00 10.00      A   
ATOM   1412  C   ALA A 162     -29.518   3.482  -2.175  1.00 10.00      A   
ATOM   1413  O   ALA A 162     -29.783   2.470  -1.528  1.00 10.00      A   
ATOM   1414  N   LEU A 163     -29.421   3.493  -3.501  1.00 10.00      A   
ATOM   1415  HN  LEU A 163     -29.191   4.334  -3.954  1.00 10.00      A   
ATOM   1416  CA  LEU A 163     -29.645   2.291  -4.302  1.00 10.00      A   
ATOM   1417  CB  LEU A 163     -29.541   2.612  -5.797  1.00 10.00      A   
ATOM   1418  CG  LEU A 163     -30.543   3.633  -6.342  1.00 10.00      A   
ATOM   1419  CD1 LEU A 163     -30.257   3.937  -7.803  1.00 10.00      A   
ATOM   1420  CD2 LEU A 163     -31.969   3.138  -6.161  1.00 10.00      A   
ATOM   1421  C   LEU A 163     -28.644   1.201  -3.929  1.00 10.00      A   
ATOM   1422  O   LEU A 163     -28.990   0.022  -3.850  1.00 10.00      A   
ATOM   1423  N   THR A 164     -27.406   1.612  -3.678  1.00 10.00      A   
ATOM   1424  HN  THR A 164     -27.200   2.568  -3.744  1.00 10.00      A   
ATOM   1425  CA  THR A 164     -26.352   0.681  -3.306  1.00 10.00      A   
ATOM   1426  CB  THR A 164     -24.966   1.362  -3.310  1.00 10.00      A   
ATOM   1427  OG1 THR A 164     -24.836   2.179  -4.482  1.00 10.00      A   
ATOM   1428  HG1 THR A 164     -25.568   2.805  -4.527  1.00 10.00      A   
ATOM   1429  CG2 THR A 164     -23.863   0.317  -3.322  1.00 10.00      A   
ATOM   1430  C   THR A 164     -26.633   0.070  -1.929  1.00 10.00      A   
ATOM   1431  O   THR A 164     -26.389  -1.114  -1.697  1.00 10.00      A   
ATOM   1432  N   VAL A 165     -27.166   0.884  -1.024  1.00 10.00      A   
ATOM   1433  HN  VAL A 165     -27.341   1.820  -1.266  1.00 10.00      A   
ATOM   1434  CA  VAL A 165     -27.494   0.423   0.320  1.00 10.00      A   
ATOM   1435  CB  VAL A 165     -27.882   1.598   1.249  1.00 10.00      A   
ATOM   1436  CG1 VAL A 165     -28.358   1.101   2.605  1.00 10.00      A   
ATOM   1437  CG2 VAL A 165     -26.706   2.546   1.421  1.00 10.00      A   
ATOM   1438  C   VAL A 165     -28.632  -0.599   0.265  1.00 10.00      A   
ATOM   1439  O   VAL A 165     -28.605  -1.616   0.965  1.00 10.00      A   
ATOM   1440  N   VAL A 166     -29.617  -0.331  -0.588  1.00 10.00      A   
ATOM   1441  HN  VAL A 166     -29.573   0.493  -1.123  1.00 10.00      A   
ATOM   1442  CA  VAL A 166     -30.765  -1.221  -0.748  1.00 10.00      A   
ATOM   1443  CB  VAL A 166     -31.832  -0.624  -1.691  1.00 10.00      A   
ATOM   1444  CG1 VAL A 166     -32.975  -1.607  -1.912  1.00 10.00      A   
ATOM   1445  CG2 VAL A 166     -32.364   0.690  -1.138  1.00 10.00      A   
ATOM   1446  C   VAL A 166     -30.334  -2.593  -1.265  1.00 10.00      A   
ATOM   1447  O   VAL A 166     -30.671  -3.621  -0.672  1.00 10.00      A   
ATOM   1448  N   ILE A 167     -29.568  -2.607  -2.351  1.00 10.00      A   
ATOM   1449  HN  ILE A 167     -29.311  -1.756  -2.776  1.00 10.00      A   
ATOM   1450  CA  ILE A 167     -29.104  -3.864  -2.923  1.00 10.00      A   
ATOM   1451  CB  ILE A 167     -28.443  -3.692  -4.312  1.00 10.00      A   
ATOM   1452  CG1 ILE A 167     -28.129  -5.052  -4.945  1.00 10.00      A   
ATOM   1453  CG2 ILE A 167     -27.199  -2.824  -4.245  1.00 10.00      A   
ATOM   1454  CD1 ILE A 167     -29.358  -5.884  -5.242  1.00 10.00      A   
ATOM   1455  C   ILE A 167     -28.180  -4.604  -1.951  1.00 10.00      A   
ATOM   1456  O   ILE A 167     -28.226  -5.831  -1.848  1.00 10.00      A   
ATOM   1457  N   GLY A 168     -27.363  -3.847  -1.217  1.00 10.00      A   
ATOM   1458  HN  GLY A 168     -27.363  -2.872  -1.348  1.00 10.00      A   
ATOM   1459  CA  GLY A 168     -26.463  -4.446  -0.250  1.00 10.00      A   
ATOM   1460  C   GLY A 168     -27.221  -5.140   0.866  1.00 10.00      A   
ATOM   1461  O   GLY A 168     -26.804  -6.185   1.359  1.00 10.00      A   
ATOM   1462  N   LEU A 169     -28.349  -4.558   1.254  1.00 10.00      A   
ATOM   1463  HN  LEU A 169     -28.626  -3.722   0.821  1.00 10.00      A   
ATOM   1464  CA  LEU A 169     -29.182  -5.125   2.306  1.00 10.00      A   
ATOM   1465  CB  LEU A 169     -30.176  -4.075   2.814  1.00 10.00      A   
ATOM   1466  CG  LEU A 169     -31.003  -4.455   4.044  1.00 10.00      A   
ATOM   1467  CD1 LEU A 169     -30.120  -4.567   5.279  1.00 10.00      A   
ATOM   1468  CD2 LEU A 169     -32.116  -3.445   4.269  1.00 10.00      A   
ATOM   1469  C   LEU A 169     -29.931  -6.348   1.783  1.00 10.00      A   
ATOM   1470  O   LEU A 169     -30.210  -7.289   2.526  1.00 10.00      A   
ATOM   1471  N   SER A 170     -30.226  -6.334   0.489  1.00 10.00      A   
ATOM   1472  HN  SER A 170     -29.954  -5.564  -0.053  1.00 10.00      A   
ATOM   1473  CA  SER A 170     -30.939  -7.428  -0.152  1.00 10.00      A   
ATOM   1474  CB  SER A 170     -31.424  -7.000  -1.542  1.00 10.00      A   
ATOM   1475  OG  SER A 170     -32.235  -5.835  -1.464  1.00 10.00      A   
ATOM   1476  HG  SER A 170     -31.736  -5.120  -1.043  1.00 10.00      A   
ATOM   1477  C   SER A 170     -30.063  -8.674  -0.254  1.00 10.00      A   
ATOM   1478  O   SER A 170     -30.569  -9.788  -0.371  1.00 10.00      A   
ATOM   1479  N   LEU A 171     -28.749  -8.483  -0.191  1.00 10.00      A   
ATOM   1480  HN  LEU A 171     -28.404  -7.569  -0.085  1.00 10.00      A   
ATOM   1481  CA  LEU A 171     -27.805  -9.594  -0.279  1.00 10.00      A   
ATOM   1482  CB  LEU A 171     -26.370  -9.068  -0.364  1.00 10.00      A   
ATOM   1483  CG  LEU A 171     -25.984  -8.358  -1.662  1.00 10.00      A   
ATOM   1484  CD1 LEU A 171     -24.666  -7.620  -1.492  1.00 10.00      A   
ATOM   1485  CD2 LEU A 171     -25.895  -9.352  -2.808  1.00 10.00      A   
ATOM   1486  C   LEU A 171     -27.940 -10.534   0.917  1.00 10.00      A   
ATOM   1487  O   LEU A 171     -27.543 -11.695   0.853  1.00 10.00      A   
ATOM   1488  N   LEU A 172     -28.507 -10.023   2.005  1.00 10.00      A   
ATOM   1489  HN  LEU A 172     -28.805  -9.089   1.994  1.00 10.00      A   
ATOM   1490  CA  LEU A 172     -28.695 -10.811   3.216  1.00 10.00      A   
ATOM   1491  CB  LEU A 172     -28.905  -9.893   4.425  1.00 10.00      A   
ATOM   1492  CG  LEU A 172     -27.703  -9.042   4.848  1.00 10.00      A   
ATOM   1493  CD1 LEU A 172     -28.128  -7.976   5.844  1.00 10.00      A   
ATOM   1494  CD2 LEU A 172     -26.608  -9.918   5.434  1.00 10.00      A   
ATOM   1495  C   LEU A 172     -29.874 -11.769   3.073  1.00 10.00      A   
ATOM   1496  O   LEU A 172     -30.031 -12.696   3.865  1.00 10.00      A   
ATOM   1497  N   TRP A 173     -30.696 -11.540   2.057  1.00 10.00      A   
ATOM   1498  HN  TRP A 173     -30.506 -10.794   1.450  1.00 10.00      A   
ATOM   1499  CA  TRP A 173     -31.864 -12.377   1.811  1.00 10.00      A   
ATOM   1500  CB  TRP A 173     -33.142 -11.529   1.827  1.00 10.00      A   
ATOM   1501  CG  TRP A 173     -33.364 -10.778   3.104  1.00 10.00      A   
ATOM   1502  CD1 TRP A 173     -33.048  -9.474   3.354  1.00 10.00      A   
ATOM   1503  CD2 TRP A 173     -33.952 -11.284   4.309  1.00 10.00      A   
ATOM   1504  NE1 TRP A 173     -33.403  -9.139   4.635  1.00 10.00      A   
ATOM   1505  HE1 TRP A 173     -33.275  -8.257   5.049  1.00 10.00      A   
ATOM   1506  CE2 TRP A 173     -33.958 -10.232   5.243  1.00 10.00      A   
ATOM   1507  CE3 TRP A 173     -34.472 -12.525   4.688  1.00 10.00      A   
ATOM   1508  CZ2 TRP A 173     -34.465 -10.381   6.530  1.00 10.00      A   
ATOM   1509  CZ3 TRP A 173     -34.973 -12.670   5.968  1.00 10.00      A   
ATOM   1510  CH2 TRP A 173     -34.967 -11.604   6.873  1.00 10.00      A   
ATOM   1511  C   TRP A 173     -31.739 -13.089   0.469  1.00 10.00      A   
ATOM   1512  O   TRP A 173     -31.876 -14.310   0.385  1.00 10.00      A   
ATOM   1513  N   ASN A 174     -31.465 -12.314  -0.571  1.00 10.00      A   
ATOM   1514  HN  ASN A 174     -31.345 -11.349  -0.426  1.00 10.00      A   
ATOM   1515  CA  ASN A 174     -31.320 -12.844  -1.922  1.00 10.00      A   
ATOM   1516  CB  ASN A 174     -32.279 -12.128  -2.879  1.00 10.00      A   
ATOM   1517  CG  ASN A 174     -32.211 -12.661  -4.296  1.00 10.00      A   
ATOM   1518  OD1 ASN A 174     -31.527 -12.102  -5.154  1.00 10.00      A   
ATOM   1519  ND2 ASN A 174     -32.920 -13.745  -4.551  1.00 10.00      A   
ATOM   1520 HD21 ASN A 174     -33.441 -14.141  -3.818  1.00 10.00      A   
ATOM   1521 HD22 ASN A 174     -32.896 -14.113  -5.459  1.00 10.00      A   
ATOM   1522  C   ASN A 174     -29.876 -12.699  -2.396  1.00 10.00      A   
ATOM   1523  O   ASN A 174     -29.441 -11.614  -2.793  1.00 10.00      A   
ATOM   1524  N   ASP A 175     -29.145 -13.799  -2.361  1.00 10.00      A   
ATOM   1525  HN  ASP A 175     -29.562 -14.638  -2.064  1.00 10.00      A   
ATOM   1526  CA  ASP A 175     -27.738 -13.815  -2.750  1.00 10.00      A   
ATOM   1527  CB  ASP A 175     -26.956 -14.804  -1.875  1.00 10.00      A   
ATOM   1528  CG  ASP A 175     -27.398 -16.241  -2.065  1.00 10.00      A   
ATOM   1529  OD1 ASP A 175     -28.582 -16.549  -1.805  1.00 10.00      A   
ATOM   1530  OD2 ASP A 175     -26.560 -17.081  -2.459  1.00 10.00      A   
ATOM   1531  C   ASP A 175     -27.537 -14.151  -4.227  1.00 10.00      A   
ATOM   1532  O   ASP A 175     -26.525 -14.748  -4.604  1.00 10.00      A   
ATOM   1533  N   ALA A 176     -28.492 -13.768  -5.064  1.00 10.00      A   
ATOM   1534  HN  ALA A 176     -29.280 -13.304  -4.712  1.00 10.00      A   
ATOM   1535  CA  ALA A 176     -28.392 -14.029  -6.496  1.00 10.00      A   
ATOM   1536  CB  ALA A 176     -29.674 -13.622  -7.208  1.00 10.00      A   
ATOM   1537  C   ALA A 176     -27.189 -13.302  -7.097  1.00 10.00      A   
ATOM   1538  O   ALA A 176     -26.835 -12.203  -6.660  1.00 10.00      A   
ATOM   1539  N   THR A 177     -26.572 -13.917  -8.102  1.00 10.00      A   
ATOM   1540  HN  THR A 177     -26.905 -14.789  -8.405  1.00 10.00      A   
ATOM   1541  CA  THR A 177     -25.405 -13.343  -8.763  1.00 10.00      A   
ATOM   1542  CB  THR A 177     -24.943 -14.241  -9.923  1.00 10.00      A   
ATOM   1543  OG1 THR A 177     -25.377 -15.588  -9.673  1.00 10.00      A   
ATOM   1544  HG1 THR A 177     -24.871 -15.956  -8.933  1.00 10.00      A   
ATOM   1545  CG2 THR A 177     -23.428 -14.219 -10.049  1.00 10.00      A   
ATOM   1546  C   THR A 177     -25.688 -11.936  -9.293  1.00 10.00      A   
ATOM   1547  O   THR A 177     -24.829 -11.058  -9.228  1.00 10.00      A   
ATOM   1548  N   ALA A 178     -26.898 -11.727  -9.811  1.00 10.00      A   
ATOM   1549  HN  ALA A 178     -27.535 -12.471  -9.849  1.00 10.00      A   
ATOM   1550  CA  ALA A 178     -27.295 -10.424 -10.346  1.00 10.00      A   
ATOM   1551  CB  ALA A 178     -28.726 -10.471 -10.864  1.00 10.00      A   
ATOM   1552  C   ALA A 178     -27.142  -9.322  -9.297  1.00 10.00      A   
ATOM   1553  O   ALA A 178     -26.697  -8.214  -9.604  1.00 10.00      A   
ATOM   1554  N   SER A 179     -27.505  -9.638  -8.057  1.00 10.00      A   
ATOM   1555  HN  SER A 179     -27.843 -10.537  -7.871  1.00 10.00      A   
ATOM   1556  CA  SER A 179     -27.408  -8.689  -6.960  1.00 10.00      A   
ATOM   1557  CB  SER A 179     -28.054  -9.283  -5.708  1.00 10.00      A   
ATOM   1558  OG  SER A 179     -29.085 -10.197  -6.057  1.00 10.00      A   
ATOM   1559  HG  SER A 179     -29.107 -10.911  -5.407  1.00 10.00      A   
ATOM   1560  C   SER A 179     -25.948  -8.337  -6.687  1.00 10.00      A   
ATOM   1561  O   SER A 179     -25.611  -7.175  -6.465  1.00 10.00      A   
ATOM   1562  N   ILE A 180     -25.086  -9.351  -6.735  1.00 10.00      A   
ATOM   1563  HN  ILE A 180     -25.422 -10.250  -6.935  1.00 10.00      A   
ATOM   1564  CA  ILE A 180     -23.658  -9.169  -6.502  1.00 10.00      A   
ATOM   1565  CB  ILE A 180     -22.920 -10.527  -6.494  1.00 10.00      A   
ATOM   1566  CG1 ILE A 180     -23.554 -11.463  -5.458  1.00 10.00      A   
ATOM   1567  CG2 ILE A 180     -21.436 -10.336  -6.204  1.00 10.00      A   
ATOM   1568  CD1 ILE A 180     -23.081 -12.897  -5.544  1.00 10.00      A   
ATOM   1569  C   ILE A 180     -23.058  -8.266  -7.578  1.00 10.00      A   
ATOM   1570  O   ILE A 180     -22.238  -7.391  -7.292  1.00 10.00      A   
ATOM   1571  N   VAL A 181     -23.480  -8.479  -8.818  1.00 10.00      A   
ATOM   1572  HN  VAL A 181     -24.129  -9.199  -8.987  1.00 10.00      A   
ATOM   1573  CA  VAL A 181     -22.998  -7.679  -9.936  1.00 10.00      A   
ATOM   1574  CB  VAL A 181     -23.463  -8.257 -11.291  1.00 10.00      A   
ATOM   1575  CG1 VAL A 181     -23.010  -7.374 -12.444  1.00 10.00      A   
ATOM   1576  CG2 VAL A 181     -22.937  -9.675 -11.470  1.00 10.00      A   
ATOM   1577  C   VAL A 181     -23.474  -6.236  -9.803  1.00 10.00      A   
ATOM   1578  O   VAL A 181     -22.690  -5.297  -9.963  1.00 10.00      A   
ATOM   1579  N   LEU A 182     -24.757  -6.072  -9.493  1.00 10.00      A   
ATOM   1580  HN  LEU A 182     -25.324  -6.867  -9.372  1.00 10.00      A   
ATOM   1581  CA  LEU A 182     -25.353  -4.751  -9.335  1.00 10.00      A   
ATOM   1582  CB  LEU A 182     -26.861  -4.869  -9.088  1.00 10.00      A   
ATOM   1583  CG  LEU A 182     -27.635  -3.555  -8.941  1.00 10.00      A   
ATOM   1584  CD1 LEU A 182     -27.661  -2.793 -10.257  1.00 10.00      A   
ATOM   1585  CD2 LEU A 182     -29.049  -3.823  -8.456  1.00 10.00      A   
ATOM   1586  C   LEU A 182     -24.691  -3.980  -8.198  1.00 10.00      A   
ATOM   1587  O   LEU A 182     -24.325  -2.816  -8.359  1.00 10.00      A   
ATOM   1588  N   PHE A 183     -24.529  -4.647  -7.061  1.00 10.00      A   
ATOM   1589  HN  PHE A 183     -24.832  -5.582  -7.010  1.00 10.00      A   
ATOM   1590  CA  PHE A 183     -23.919  -4.040  -5.882  1.00 10.00      A   
ATOM   1591  CB  PHE A 183     -23.933  -5.035  -4.716  1.00 10.00      A   
ATOM   1592  CG  PHE A 183     -23.374  -4.494  -3.431  1.00 10.00      A   
ATOM   1593  CD1 PHE A 183     -24.004  -3.456  -2.767  1.00 10.00      A   
ATOM   1594  CD2 PHE A 183     -22.220  -5.029  -2.884  1.00 10.00      A   
ATOM   1595  CE1 PHE A 183     -23.496  -2.962  -1.583  1.00 10.00      A   
ATOM   1596  CE2 PHE A 183     -21.704  -4.539  -1.700  1.00 10.00      A   
ATOM   1597  CZ  PHE A 183     -22.344  -3.504  -1.049  1.00 10.00      A   
ATOM   1598  C   PHE A 183     -22.492  -3.581  -6.168  1.00 10.00      A   
ATOM   1599  O   PHE A 183     -22.114  -2.453  -5.843  1.00 10.00      A   
ATOM   1600  N   PHE A 184     -21.709  -4.456  -6.789  1.00 10.00      A   
ATOM   1601  HN  PHE A 184     -22.073  -5.337  -7.032  1.00 10.00      A   
ATOM   1602  CA  PHE A 184     -20.324  -4.147  -7.115  1.00 10.00      A   
ATOM   1603  CB  PHE A 184     -19.634  -5.366  -7.726  1.00 10.00      A   
ATOM   1604  CG  PHE A 184     -18.346  -5.741  -7.051  1.00 10.00      A   
ATOM   1605  CD1 PHE A 184     -18.333  -6.663  -6.017  1.00 10.00      A   
ATOM   1606  CD2 PHE A 184     -17.147  -5.177  -7.451  1.00 10.00      A   
ATOM   1607  CE1 PHE A 184     -17.152  -7.015  -5.396  1.00 10.00      A   
ATOM   1608  CE2 PHE A 184     -15.961  -5.523  -6.833  1.00 10.00      A   
ATOM   1609  CZ  PHE A 184     -15.965  -6.444  -5.804  1.00 10.00      A   
ATOM   1610  C   PHE A 184     -20.228  -2.964  -8.070  1.00 10.00      A   
ATOM   1611  O   PHE A 184     -19.464  -2.029  -7.834  1.00 10.00      A   
ATOM   1612  N   LEU A 185     -21.020  -2.999  -9.139  1.00 10.00      A   
ATOM   1613  HN  LEU A 185     -21.625  -3.765  -9.261  1.00 10.00      A   
ATOM   1614  CA  LEU A 185     -21.011  -1.930 -10.132  1.00 10.00      A   
ATOM   1615  CB  LEU A 185     -21.870  -2.291 -11.343  1.00 10.00      A   
ATOM   1616  CG  LEU A 185     -21.318  -3.388 -12.258  1.00 10.00      A   
ATOM   1617  CD1 LEU A 185     -22.240  -3.605 -13.446  1.00 10.00      A   
ATOM   1618  CD2 LEU A 185     -19.912  -3.041 -12.728  1.00 10.00      A   
ATOM   1619  C   LEU A 185     -21.447  -0.595  -9.539  1.00 10.00      A   
ATOM   1620  O   LEU A 185     -20.877   0.446  -9.861  1.00 10.00      A   
ATOM   1621  N   LEU A 186     -22.445  -0.629  -8.663  1.00 10.00      A   
ATOM   1622  HN  LEU A 186     -22.862  -1.491  -8.437  1.00 10.00      A   
ATOM   1623  CA  LEU A 186     -22.935   0.589  -8.030  1.00 10.00      A   
ATOM   1624  CB  LEU A 186     -24.201   0.318  -7.215  1.00 10.00      A   
ATOM   1625  CG  LEU A 186     -25.494   0.138  -8.015  1.00 10.00      A   
ATOM   1626  CD1 LEU A 186     -26.653  -0.193  -7.087  1.00 10.00      A   
ATOM   1627  CD2 LEU A 186     -25.801   1.385  -8.834  1.00 10.00      A   
ATOM   1628  C   LEU A 186     -21.857   1.218  -7.155  1.00 10.00      A   
ATOM   1629  O   LEU A 186     -21.672   2.436  -7.161  1.00 10.00      A   
ATOM   1630  N   ALA A 187     -21.138   0.380  -6.416  1.00 10.00      A   
ATOM   1631  HN  ALA A 187     -21.339  -0.583  -6.453  1.00 10.00      A   
ATOM   1632  CA  ALA A 187     -20.069   0.850  -5.543  1.00 10.00      A   
ATOM   1633  CB  ALA A 187     -19.561  -0.281  -4.666  1.00 10.00      A   
ATOM   1634  C   ALA A 187     -18.927   1.448  -6.359  1.00 10.00      A   
ATOM   1635  O   ALA A 187     -18.335   2.457  -5.974  1.00 10.00      A   
ATOM   1636  N   LEU A 188     -18.632   0.823  -7.496  1.00 10.00      A   
ATOM   1637  HN  LEU A 188     -19.143   0.021  -7.746  1.00 10.00      A   
ATOM   1638  CA  LEU A 188     -17.567   1.292  -8.377  1.00 10.00      A   
ATOM   1639  CB  LEU A 188     -17.276   0.260  -9.471  1.00 10.00      A   
ATOM   1640  CG  LEU A 188     -16.714  -1.087  -9.008  1.00 10.00      A   
ATOM   1641  CD1 LEU A 188     -16.667  -2.072 -10.163  1.00 10.00      A   
ATOM   1642  CD2 LEU A 188     -15.334  -0.916  -8.393  1.00 10.00      A   
ATOM   1643  C   LEU A 188     -17.941   2.629  -9.009  1.00 10.00      A   
ATOM   1644  O   LEU A 188     -17.084   3.472  -9.269  1.00 10.00      A   
ATOM   1645  N   LEU A 189     -19.228   2.815  -9.255  1.00 10.00      A   
ATOM   1646  HN  LEU A 189     -19.865   2.097  -9.042  1.00 10.00      A   
ATOM   1647  CA  LEU A 189     -19.721   4.050  -9.844  1.00 10.00      A   
ATOM   1648  CB  LEU A 189     -21.116   3.837 -10.435  1.00 10.00      A   
ATOM   1649  CG  LEU A 189     -21.730   5.034 -11.164  1.00 10.00      A   
ATOM   1650  CD1 LEU A 189     -20.938   5.366 -12.421  1.00 10.00      A   
ATOM   1651  CD2 LEU A 189     -23.189   4.763 -11.497  1.00 10.00      A   
ATOM   1652  C   LEU A 189     -19.756   5.164  -8.802  1.00 10.00      A   
ATOM   1653  O   LEU A 189     -19.422   6.314  -9.094  1.00 10.00      A   
ATOM   1654  N   PHE A 190     -20.143   4.808  -7.582  1.00 10.00      A   
ATOM   1655  HN  PHE A 190     -20.389   3.871  -7.414  1.00 10.00      A   
ATOM   1656  CA  PHE A 190     -20.229   5.769  -6.487  1.00 10.00      A   
ATOM   1657  CB  PHE A 190     -20.795   5.108  -5.227  1.00 10.00      A   
ATOM   1658  CG  PHE A 190     -21.063   6.073  -4.109  1.00 10.00      A   
ATOM   1659  CD1 PHE A 190     -21.990   7.089  -4.261  1.00 10.00      A   
ATOM   1660  CD2 PHE A 190     -20.384   5.967  -2.908  1.00 10.00      A   
ATOM   1661  CE1 PHE A 190     -22.237   7.981  -3.237  1.00 10.00      A   
ATOM   1662  CE2 PHE A 190     -20.626   6.856  -1.879  1.00 10.00      A   
ATOM   1663  CZ  PHE A 190     -21.552   7.865  -2.044  1.00 10.00      A   
ATOM   1664  C   PHE A 190     -18.874   6.417  -6.195  1.00 10.00      A   
ATOM   1665  O   PHE A 190     -18.799   7.616  -5.914  1.00 10.00      A   
ATOM   1666  N   GLY A 191     -17.809   5.624  -6.278  1.00 10.00      A   
ATOM   1667  HN  GLY A 191     -17.932   4.677  -6.503  1.00 10.00      A   
ATOM   1668  CA  GLY A 191     -16.474   6.140  -6.032  1.00 10.00      A   
ATOM   1669  C   GLY A 191     -16.114   7.258  -6.992  1.00 10.00      A   
ATOM   1670  O   GLY A 191     -15.520   8.264  -6.600  1.00 10.00      A   
ATOM   1671  N   VAL A 192     -16.492   7.089  -8.250  1.00 10.00      A   
ATOM   1672  HN  VAL A 192     -16.970   6.269  -8.497  1.00 10.00      A   
ATOM   1673  CA  VAL A 192     -16.219   8.088  -9.273  1.00 10.00      A   
ATOM   1674  CB  VAL A 192     -16.512   7.539 -10.686  1.00 10.00      A   
ATOM   1675  CG1 VAL A 192     -16.174   8.569 -11.755  1.00 10.00      A   
ATOM   1676  CG2 VAL A 192     -15.747   6.246 -10.926  1.00 10.00      A   
ATOM   1677  C   VAL A 192     -17.062   9.336  -9.030  1.00 10.00      A   
ATOM   1678  O   VAL A 192     -16.570  10.462  -9.126  1.00 10.00      A   
ATOM   1679  N   LEU A 193     -18.330   9.124  -8.694  1.00 10.00      A   
ATOM   1680  HN  LEU A 193     -18.653   8.198  -8.622  1.00 10.00      A   
ATOM   1681  CA  LEU A 193     -19.259  10.222  -8.437  1.00 10.00      A   
ATOM   1682  CB  LEU A 193     -20.667   9.678  -8.194  1.00 10.00      A   
ATOM   1683  CG  LEU A 193     -21.304   8.921  -9.361  1.00 10.00      A   
ATOM   1684  CD1 LEU A 193     -22.592   8.246  -8.922  1.00 10.00      A   
ATOM   1685  CD2 LEU A 193     -21.564   9.857 -10.531  1.00 10.00      A   
ATOM   1686  C   LEU A 193     -18.818  11.077  -7.251  1.00 10.00      A   
ATOM   1687  O   LEU A 193     -18.945  12.303  -7.276  1.00 10.00      A   
ATOM   1688  N   MET A 194     -18.303  10.428  -6.217  1.00 10.00      A   
ATOM   1689  HN  MET A 194     -18.233   9.448  -6.254  1.00 10.00      A   
ATOM   1690  CA  MET A 194     -17.844  11.133  -5.022  1.00 10.00      A   
ATOM   1691  CB  MET A 194     -17.558  10.146  -3.884  1.00 10.00      A   
ATOM   1692  CG  MET A 194     -17.111  10.802  -2.584  1.00 10.00      A   
ATOM   1693  SD  MET A 194     -18.491  11.338  -1.551  1.00 10.00      A   
ATOM   1694  CE  MET A 194     -18.783   9.855  -0.589  1.00 10.00      A   
ATOM   1695  C   MET A 194     -16.598  11.962  -5.313  1.00 10.00      A   
ATOM   1696  O   MET A 194     -16.415  13.047  -4.757  1.00 10.00      A   
ATOM   1697  N   THR A 195     -15.757  11.458  -6.205  1.00 10.00      A   
ATOM   1698  HN  THR A 195     -15.971  10.604  -6.636  1.00 10.00      A   
ATOM   1699  CA  THR A 195     -14.519  12.138  -6.557  1.00 10.00      A   
ATOM   1700  CB  THR A 195     -13.437  11.120  -6.979  1.00 10.00      A   
ATOM   1701  OG1 THR A 195     -13.529   9.965  -6.134  1.00 10.00      A   
ATOM   1702  HG1 THR A 195     -14.234   9.385  -6.454  1.00 10.00      A   
ATOM   1703  CG2 THR A 195     -12.041  11.713  -6.839  1.00 10.00      A   
ATOM   1704  C   THR A 195     -14.728  13.183  -7.658  1.00 10.00      A   
ATOM   1705  O   THR A 195     -13.801  13.902  -8.027  1.00 10.00      A   
ATOM   1706  N   LEU A 196     -15.952  13.282  -8.166  1.00 10.00      A   
ATOM   1707  HN  LEU A 196     -16.657  12.691  -7.827  1.00 10.00      A   
ATOM   1708  CA  LEU A 196     -16.272  14.245  -9.220  1.00 10.00      A   
ATOM   1709  CB  LEU A 196     -17.701  14.065  -9.745  1.00 10.00      A   
ATOM   1710  CG  LEU A 196     -17.875  13.092 -10.909  1.00 10.00      A   
ATOM   1711  CD1 LEU A 196     -19.346  12.779 -11.125  1.00 10.00      A   
ATOM   1712  CD2 LEU A 196     -17.264  13.664 -12.178  1.00 10.00      A   
ATOM   1713  C   LEU A 196     -16.009  15.701  -8.809  1.00 10.00      A   
ATOM   1714  O   LEU A 196     -15.269  16.406  -9.499  1.00 10.00      A   
ATOM   1715  N   PRO A 197     -16.589  16.183  -7.685  1.00 10.00      A   
ATOM   1716  CA  PRO A 197     -16.389  17.567  -7.238  1.00 10.00      A   
ATOM   1717  CB  PRO A 197     -17.552  17.786  -6.272  1.00 10.00      A   
ATOM   1718  CG  PRO A 197     -17.788  16.441  -5.682  1.00 10.00      A   
ATOM   1719  CD  PRO A 197     -17.497  15.447  -6.775  1.00 10.00      A   
ATOM   1720  C   PRO A 197     -15.051  17.781  -6.525  1.00 10.00      A   
ATOM   1721  O   PRO A 197     -14.779  18.866  -6.016  1.00 10.00      A   
ATOM   1722  N   ILE A 198     -14.217  16.751  -6.491  1.00 10.00      A   
ATOM   1723  HN  ILE A 198     -14.479  15.907  -6.913  1.00 10.00      A   
ATOM   1724  CA  ILE A 198     -12.917  16.850  -5.843  1.00 10.00      A   
ATOM   1725  CB  ILE A 198     -12.470  15.488  -5.270  1.00 10.00      A   
ATOM   1726  CG1 ILE A 198     -13.450  15.025  -4.188  1.00 10.00      A   
ATOM   1727  CG2 ILE A 198     -11.053  15.564  -4.716  1.00 10.00      A   
ATOM   1728  CD1 ILE A 198     -13.134  13.665  -3.607  1.00 10.00      A   
ATOM   1729  C   ILE A 198     -11.871  17.373  -6.823  1.00 10.00      A   
ATOM   1730  O   ILE A 198     -11.630  16.766  -7.871  1.00 10.00      A   
ATOM   1731  N   GLY A 199     -11.271  18.507  -6.492  1.00 10.00      A   
ATOM   1732  HN  GLY A 199     -11.517  18.958  -5.651  1.00 10.00      A   
ATOM   1733  CA  GLY A 199     -10.261  19.093  -7.346  1.00 10.00      A   
ATOM   1734  C   GLY A 199      -8.857  18.792  -6.863  1.00 10.00      A   
ATOM   1735  O   GLY A 199      -8.667  17.997  -5.943  1.00 10.00      A   
ATOM   1736  N   GLY A 200      -7.873  19.442  -7.473  1.00 10.00      A   
ATOM   1737  HN  GLY A 200      -8.093  20.081  -8.190  1.00 10.00      A   
ATOM   1738  CA  GLY A 200      -6.485  19.226  -7.103  1.00 10.00      A   
ATOM   1739  C   GLY A 200      -6.172  19.661  -5.684  1.00 10.00      A   
ATOM   1740  O   GLY A 200      -5.337  19.052  -5.009  1.00 10.00      A   
ATOM   1741  N   GLY A 201      -6.845  20.708  -5.228  1.00 10.00      A   
ATOM   1742  HN  GLY A 201      -7.494  21.151  -5.813  1.00 10.00      A   
ATOM   1743  CA  GLY A 201      -6.627  21.209  -3.886  1.00 10.00      A   
ATOM   1744  C   GLY A 201      -7.299  20.346  -2.838  1.00 10.00      A   
ATOM   1745  O   GLY A 201      -6.860  20.292  -1.690  1.00 10.00      A   
ATOM   1746  N   ASP A 202      -8.358  19.657  -3.238  1.00 10.00      A   
ATOM   1747  HN  ASP A 202      -8.655  19.736  -4.172  1.00 10.00      A   
ATOM   1748  CA  ASP A 202      -9.105  18.795  -2.331  1.00 10.00      A   
ATOM   1749  CB  ASP A 202     -10.573  18.710  -2.768  1.00 10.00      A   
ATOM   1750  CG  ASP A 202     -11.132  20.030  -3.274  1.00 10.00      A   
ATOM   1751  OD1 ASP A 202     -10.881  20.378  -4.448  1.00 10.00      A   
ATOM   1752  OD2 ASP A 202     -11.826  20.725  -2.501  1.00 10.00      A   
ATOM   1753  C   ASP A 202      -8.501  17.392  -2.311  1.00 10.00      A   
ATOM   1754  O   ASP A 202      -8.839  16.569  -1.457  1.00 10.00      A   
ATOM   1755  N   MET A 203      -7.595  17.141  -3.249  1.00 10.00      A   
ATOM   1756  HN  MET A 203      -7.366  17.850  -3.884  1.00 10.00      A   
ATOM   1757  CA  MET A 203      -6.933  15.844  -3.383  1.00 10.00      A   
ATOM   1758  CB  MET A 203      -5.993  15.821  -4.592  1.00 10.00      A   
ATOM   1759  CG  MET A 203      -5.941  14.484  -5.311  1.00 10.00      A   
ATOM   1760  SD  MET A 203      -7.429  14.161  -6.277  1.00 10.00      A   
ATOM   1761  CE  MET A 203      -7.306  15.435  -7.528  1.00 10.00      A   
ATOM   1762  C   MET A 203      -6.201  15.376  -2.116  1.00 10.00      A   
ATOM   1763  O   MET A 203      -6.439  14.262  -1.659  1.00 10.00      A   
ATOM   1764  N   PRO A 204      -5.297  16.204  -1.532  1.00 10.00      A   
ATOM   1765  CA  PRO A 204      -4.540  15.822  -0.325  1.00 10.00      A   
ATOM   1766  CB  PRO A 204      -3.952  17.150   0.149  1.00 10.00      A   
ATOM   1767  CG  PRO A 204      -3.769  17.928  -1.105  1.00 10.00      A   
ATOM   1768  CD  PRO A 204      -4.921  17.555  -1.997  1.00 10.00      A   
ATOM   1769  C   PRO A 204      -5.408  15.206   0.772  1.00 10.00      A   
ATOM   1770  O   PRO A 204      -5.059  14.168   1.336  1.00 10.00      A   
ATOM   1771  N   VAL A 205      -6.546  15.835   1.052  1.00 10.00      A   
ATOM   1772  HN  VAL A 205      -6.785  16.638   0.548  1.00 10.00      A   
ATOM   1773  CA  VAL A 205      -7.453  15.352   2.089  1.00 10.00      A   
ATOM   1774  CB  VAL A 205      -8.439  16.452   2.540  1.00 10.00      A   
ATOM   1775  CG1 VAL A 205      -9.306  15.967   3.693  1.00 10.00      A   
ATOM   1776  CG2 VAL A 205      -7.683  17.709   2.943  1.00 10.00      A   
ATOM   1777  C   VAL A 205      -8.220  14.119   1.621  1.00 10.00      A   
ATOM   1778  O   VAL A 205      -8.470  13.200   2.404  1.00 10.00      A   
ATOM   1779  N   ALA A 206      -8.563  14.091   0.335  1.00 10.00      A   
ATOM   1780  HN  ALA A 206      -8.311  14.843  -0.242  1.00 10.00      A   
ATOM   1781  CA  ALA A 206      -9.299  12.970  -0.244  1.00 10.00      A   
ATOM   1782  CB  ALA A 206      -9.640  13.249  -1.701  1.00 10.00      A   
ATOM   1783  C   ALA A 206      -8.503  11.675  -0.118  1.00 10.00      A   
ATOM   1784  O   ALA A 206      -9.064  10.618   0.173  1.00 10.00      A   
ATOM   1785  N   ILE A 207      -7.192  11.769  -0.333  1.00 10.00      A   
ATOM   1786  HN  ILE A 207      -6.810  12.644  -0.573  1.00 10.00      A   
ATOM   1787  CA  ILE A 207      -6.312  10.606  -0.234  1.00 10.00      A   
ATOM   1788  CB  ILE A 207      -4.844  10.966  -0.560  1.00 10.00      A   
ATOM   1789  CG1 ILE A 207      -4.743  11.559  -1.970  1.00 10.00      A   
ATOM   1790  CG2 ILE A 207      -3.947   9.741  -0.430  1.00 10.00      A   
ATOM   1791  CD1 ILE A 207      -3.393  12.161  -2.291  1.00 10.00      A   
ATOM   1792  C   ILE A 207      -6.395   9.992   1.163  1.00 10.00      A   
ATOM   1793  O   ILE A 207      -6.513   8.776   1.313  1.00 10.00      A   
ATOM   1794  N   SER A 208      -6.364  10.847   2.176  1.00 10.00      A   
ATOM   1795  HN  SER A 208      -6.286  11.808   1.989  1.00 10.00      A   
ATOM   1796  CA  SER A 208      -6.441  10.400   3.555  1.00 10.00      A   
ATOM   1797  CB  SER A 208      -6.159  11.572   4.502  1.00 10.00      A   
ATOM   1798  OG  SER A 208      -5.984  11.125   5.838  1.00 10.00      A   
ATOM   1799  HG  SER A 208      -6.855  10.952   6.230  1.00 10.00      A   
ATOM   1800  C   SER A 208      -7.814   9.801   3.845  1.00 10.00      A   
ATOM   1801  O   SER A 208      -7.927   8.787   4.535  1.00 10.00      A   
ATOM   1802  N   PHE A 209      -8.852  10.422   3.295  1.00 10.00      A   
ATOM   1803  HN  PHE A 209      -8.693  11.223   2.745  1.00 10.00      A   
ATOM   1804  CA  PHE A 209     -10.219   9.956   3.489  1.00 10.00      A   
ATOM   1805  CB  PHE A 209     -11.208  10.930   2.841  1.00 10.00      A   
ATOM   1806  CG  PHE A 209     -12.649  10.664   3.178  1.00 10.00      A   
ATOM   1807  CD1 PHE A 209     -13.109  10.809   4.476  1.00 10.00      A   
ATOM   1808  CD2 PHE A 209     -13.544  10.278   2.197  1.00 10.00      A   
ATOM   1809  CE1 PHE A 209     -14.434  10.575   4.788  1.00 10.00      A   
ATOM   1810  CE2 PHE A 209     -14.870  10.041   2.502  1.00 10.00      A   
ATOM   1811  CZ  PHE A 209     -15.316  10.189   3.800  1.00 10.00      A   
ATOM   1812  C   PHE A 209     -10.402   8.555   2.914  1.00 10.00      A   
ATOM   1813  O   PHE A 209     -10.972   7.677   3.561  1.00 10.00      A   
ATOM   1814  N   TYR A 210      -9.900   8.348   1.704  1.00 10.00      A   
ATOM   1815  HN  TYR A 210      -9.451   9.088   1.237  1.00 10.00      A   
ATOM   1816  CA  TYR A 210     -10.006   7.051   1.052  1.00 10.00      A   
ATOM   1817  CB  TYR A 210      -9.711   7.150  -0.447  1.00 10.00      A   
ATOM   1818  CG  TYR A 210     -10.811   7.817  -1.246  1.00 10.00      A   
ATOM   1819  CD1 TYR A 210     -10.540   8.891  -2.082  1.00 10.00      A   
ATOM   1820  CD2 TYR A 210     -12.124   7.372  -1.155  1.00 10.00      A   
ATOM   1821  CE1 TYR A 210     -11.546   9.505  -2.805  1.00 10.00      A   
ATOM   1822  CE2 TYR A 210     -13.135   7.976  -1.876  1.00 10.00      A   
ATOM   1823  CZ  TYR A 210     -12.842   9.043  -2.700  1.00 10.00      A   
ATOM   1824  OH  TYR A 210     -13.852   9.650  -3.412  1.00 10.00      A   
ATOM   1825  HH  TYR A 210     -13.561   9.807  -4.324  1.00 10.00      A   
ATOM   1826  C   TYR A 210      -9.103   6.018   1.718  1.00 10.00      A   
ATOM   1827  O   TYR A 210      -9.399   4.826   1.694  1.00 10.00      A   
ATOM   1828  N   ASN A 211      -7.999   6.477   2.303  1.00 10.00      A   
ATOM   1829  HN  ASN A 211      -7.792   7.436   2.254  1.00 10.00      A   
ATOM   1830  CA  ASN A 211      -7.067   5.585   2.994  1.00 10.00      A   
ATOM   1831  CB  ASN A 211      -5.814   6.344   3.446  1.00 10.00      A   
ATOM   1832  CG  ASN A 211      -4.715   5.426   3.954  1.00 10.00      A   
ATOM   1833  OD1 ASN A 211      -4.480   4.352   3.402  1.00 10.00      A   
ATOM   1834  ND2 ASN A 211      -4.039   5.837   5.012  1.00 10.00      A   
ATOM   1835 HD21 ASN A 211      -4.279   6.704   5.408  1.00 10.00      A   
ATOM   1836 HD22 ASN A 211      -3.316   5.267   5.354  1.00 10.00      A   
ATOM   1837  C   ASN A 211      -7.753   4.952   4.198  1.00 10.00      A   
ATOM   1838  O   ASN A 211      -7.652   3.742   4.424  1.00 10.00      A   
ATOM   1839  N   ALA A 212      -8.470   5.783   4.955  1.00 10.00      A   
ATOM   1840  HN  ALA A 212      -8.509   6.736   4.715  1.00 10.00      A   
ATOM   1841  CA  ALA A 212      -9.198   5.320   6.129  1.00 10.00      A   
ATOM   1842  CB  ALA A 212      -9.840   6.499   6.843  1.00 10.00      A   
ATOM   1843  C   ALA A 212     -10.264   4.319   5.713  1.00 10.00      A   
ATOM   1844  O   ALA A 212     -10.523   3.335   6.412  1.00 10.00      A   
ATOM   1845  N   PHE A 213     -10.867   4.578   4.559  1.00 10.00      A   
ATOM   1846  HN  PHE A 213     -10.611   5.386   4.060  1.00 10.00      A   
ATOM   1847  CA  PHE A 213     -11.897   3.707   4.012  1.00 10.00      A   
ATOM   1848  CB  PHE A 213     -12.465   4.302   2.719  1.00 10.00      A   
ATOM   1849  CG  PHE A 213     -13.691   5.153   2.917  1.00 10.00      A   
ATOM   1850  CD1 PHE A 213     -14.100   5.527   4.188  1.00 10.00      A   
ATOM   1851  CD2 PHE A 213     -14.439   5.574   1.829  1.00 10.00      A   
ATOM   1852  CE1 PHE A 213     -15.228   6.304   4.367  1.00 10.00      A   
ATOM   1853  CE2 PHE A 213     -15.568   6.351   2.001  1.00 10.00      A   
ATOM   1854  CZ  PHE A 213     -15.965   6.715   3.273  1.00 10.00      A   
ATOM   1855  C   PHE A 213     -11.336   2.311   3.754  1.00 10.00      A   
ATOM   1856  O   PHE A 213     -11.942   1.308   4.134  1.00 10.00      A   
ATOM   1857  N   THR A 214     -10.169   2.257   3.117  1.00 10.00      A   
ATOM   1858  HN  THR A 214      -9.740   3.095   2.833  1.00 10.00      A   
ATOM   1859  CA  THR A 214      -9.515   0.992   2.817  1.00 10.00      A   
ATOM   1860  CB  THR A 214      -8.225   1.209   2.002  1.00 10.00      A   
ATOM   1861  OG1 THR A 214      -8.541   1.937   0.807  1.00 10.00      A   
ATOM   1862  HG1 THR A 214      -7.770   2.460   0.541  1.00 10.00      A   
ATOM   1863  CG2 THR A 214      -7.585  -0.121   1.629  1.00 10.00      A   
ATOM   1864  C   THR A 214      -9.205   0.231   4.104  1.00 10.00      A   
ATOM   1865  O   THR A 214      -9.344  -0.992   4.161  1.00 10.00      A   
ATOM   1866  N   GLY A 215      -8.796   0.961   5.138  1.00 10.00      A   
ATOM   1867  HN  GLY A 215      -8.691   1.933   5.033  1.00 10.00      A   
ATOM   1868  CA  GLY A 215      -8.503   0.337   6.411  1.00 10.00      A   
ATOM   1869  C   GLY A 215      -9.727  -0.370   6.954  1.00 10.00      A   
ATOM   1870  O   GLY A 215      -9.655  -1.522   7.380  1.00 10.00      A   
ATOM   1871  N   MET A 216     -10.861   0.319   6.907  1.00 10.00      A   
ATOM   1872  HN  MET A 216     -10.849   1.232   6.541  1.00 10.00      A   
ATOM   1873  CA  MET A 216     -12.119  -0.243   7.383  1.00 10.00      A   
ATOM   1874  CB  MET A 216     -13.240   0.801   7.343  1.00 10.00      A   
ATOM   1875  CG  MET A 216     -13.321   1.673   8.584  1.00 10.00      A   
ATOM   1876  SD  MET A 216     -14.845   2.635   8.662  1.00 10.00      A   
ATOM   1877  CE  MET A 216     -16.079   1.341   8.515  1.00 10.00      A   
ATOM   1878  C   MET A 216     -12.511  -1.461   6.555  1.00 10.00      A   
ATOM   1879  O   MET A 216     -12.980  -2.464   7.093  1.00 10.00      A   
ATOM   1880  N   ALA A 217     -12.307  -1.367   5.247  1.00 10.00      A   
ATOM   1881  HN  ALA A 217     -11.936  -0.535   4.882  1.00 10.00      A   
ATOM   1882  CA  ALA A 217     -12.626  -2.458   4.338  1.00 10.00      A   
ATOM   1883  CB  ALA A 217     -12.359  -2.045   2.898  1.00 10.00      A   
ATOM   1884  C   ALA A 217     -11.817  -3.699   4.698  1.00 10.00      A   
ATOM   1885  O   ALA A 217     -12.382  -4.758   4.954  1.00 10.00      A   
ATOM   1886  N   VAL A 218     -10.494  -3.545   4.748  1.00 10.00      A   
ATOM   1887  HN  VAL A 218     -10.109  -2.659   4.554  1.00 10.00      A   
ATOM   1888  CA  VAL A 218      -9.596  -4.650   5.078  1.00 10.00      A   
ATOM   1889  CB  VAL A 218      -8.117  -4.196   5.059  1.00 10.00      A   
ATOM   1890  CG1 VAL A 218      -7.196  -5.309   5.538  1.00 10.00      A   
ATOM   1891  CG2 VAL A 218      -7.718  -3.747   3.662  1.00 10.00      A   
ATOM   1892  C   VAL A 218      -9.937  -5.247   6.444  1.00 10.00      A   
ATOM   1893  O   VAL A 218      -9.956  -6.469   6.611  1.00 10.00      A   
ATOM   1894  N   GLY A 219     -10.220  -4.373   7.408  1.00 10.00      A   
ATOM   1895  HN  GLY A 219     -10.195  -3.411   7.205  1.00 10.00      A   
ATOM   1896  CA  GLY A 219     -10.563  -4.821   8.745  1.00 10.00      A   
ATOM   1897  C   GLY A 219     -11.828  -5.658   8.764  1.00 10.00      A   
ATOM   1898  O   GLY A 219     -11.846  -6.754   9.329  1.00 10.00      A   
ATOM   1899  N   PHE A 220     -12.880  -5.151   8.125  1.00 10.00      A   
ATOM   1900  HN  PHE A 220     -12.795  -4.277   7.679  1.00 10.00      A   
ATOM   1901  CA  PHE A 220     -14.157  -5.856   8.066  1.00 10.00      A   
ATOM   1902  CB  PHE A 220     -15.225  -5.007   7.378  1.00 10.00      A   
ATOM   1903  CG  PHE A 220     -16.010  -4.146   8.329  1.00 10.00      A   
ATOM   1904  CD1 PHE A 220     -15.417  -3.070   8.971  1.00 10.00      A   
ATOM   1905  CD2 PHE A 220     -17.346  -4.416   8.583  1.00 10.00      A   
ATOM   1906  CE1 PHE A 220     -16.138  -2.282   9.848  1.00 10.00      A   
ATOM   1907  CE2 PHE A 220     -18.071  -3.632   9.458  1.00 10.00      A   
ATOM   1908  CZ  PHE A 220     -17.467  -2.564  10.092  1.00 10.00      A   
ATOM   1909  C   PHE A 220     -14.012  -7.212   7.385  1.00 10.00      A   
ATOM   1910  O   PHE A 220     -14.543  -8.216   7.866  1.00 10.00      A   
ATOM   1911  N   GLU A 221     -13.276  -7.239   6.277  1.00 10.00      A   
ATOM   1912  HN  GLU A 221     -12.895  -6.400   5.934  1.00 10.00      A   
ATOM   1913  CA  GLU A 221     -13.041  -8.478   5.547  1.00 10.00      A   
ATOM   1914  CB  GLU A 221     -12.178  -8.215   4.311  1.00 10.00      A   
ATOM   1915  CG  GLU A 221     -12.833  -7.333   3.261  1.00 10.00      A   
ATOM   1916  CD  GLU A 221     -14.137  -7.905   2.750  1.00 10.00      A   
ATOM   1917  OE1 GLU A 221     -14.137  -9.067   2.294  1.00 10.00      A   
ATOM   1918  OE2 GLU A 221     -15.158  -7.186   2.799  1.00 10.00      A   
ATOM   1919  C   GLU A 221     -12.341  -9.482   6.456  1.00 10.00      A   
ATOM   1920  O   GLU A 221     -12.683 -10.666   6.484  1.00 10.00      A   
ATOM   1921  N   GLY A 222     -11.378  -8.981   7.223  1.00 10.00      A   
ATOM   1922  HN  GLY A 222     -11.171  -8.022   7.160  1.00 10.00      A   
ATOM   1923  CA  GLY A 222     -10.634  -9.817   8.140  1.00 10.00      A   
ATOM   1924  C   GLY A 222     -11.523 -10.431   9.200  1.00 10.00      A   
ATOM   1925  O   GLY A 222     -11.355 -11.594   9.556  1.00 10.00      A   
ATOM   1926  N   PHE A 223     -12.477  -9.650   9.695  1.00 10.00      A   
ATOM   1927  HN  PHE A 223     -12.559  -8.726   9.365  1.00 10.00      A   
ATOM   1928  CA  PHE A 223     -13.405 -10.126  10.715  1.00 10.00      A   
ATOM   1929  CB  PHE A 223     -14.209  -8.963  11.305  1.00 10.00      A   
ATOM   1930  CG  PHE A 223     -13.504  -8.211  12.397  1.00 10.00      A   
ATOM   1931  CD1 PHE A 223     -12.891  -6.996  12.136  1.00 10.00      A   
ATOM   1932  CD2 PHE A 223     -13.457  -8.715  13.686  1.00 10.00      A   
ATOM   1933  CE1 PHE A 223     -12.246  -6.298  13.137  1.00 10.00      A   
ATOM   1934  CE2 PHE A 223     -12.813  -8.023  14.694  1.00 10.00      A   
ATOM   1935  CZ  PHE A 223     -12.206  -6.812  14.419  1.00 10.00      A   
ATOM   1936  C   PHE A 223     -14.358 -11.164  10.135  1.00 10.00      A   
ATOM   1937  O   PHE A 223     -14.777 -12.093  10.827  1.00 10.00      A   
ATOM   1938  N   ALA A 224     -14.697 -10.997   8.861  1.00 10.00      A   
ATOM   1939  HN  ALA A 224     -14.337 -10.226   8.366  1.00 10.00      A   
ATOM   1940  CA  ALA A 224     -15.602 -11.912   8.180  1.00 10.00      A   
ATOM   1941  CB  ALA A 224     -16.115 -11.287   6.892  1.00 10.00      A   
ATOM   1942  C   ALA A 224     -14.936 -13.257   7.894  1.00 10.00      A   
ATOM   1943  O   ALA A 224     -15.463 -14.312   8.259  1.00 10.00      A   
ATOM   1944  N   VAL A 225     -13.778 -13.220   7.242  1.00 10.00      A   
ATOM   1945  HN  VAL A 225     -13.402 -12.349   6.974  1.00 10.00      A   
ATOM   1946  CA  VAL A 225     -13.061 -14.446   6.904  1.00 10.00      A   
ATOM   1947  CB  VAL A 225     -12.009 -14.239   5.787  1.00 10.00      A   
ATOM   1948  CG1 VAL A 225     -12.672 -13.723   4.517  1.00 10.00      A   
ATOM   1949  CG2 VAL A 225     -10.895 -13.303   6.239  1.00 10.00      A   
ATOM   1950  C   VAL A 225     -12.406 -15.080   8.129  1.00 10.00      A   
ATOM   1951  O   VAL A 225     -12.179 -16.287   8.162  1.00 10.00      A   
ATOM   1952  N   GLY A 226     -12.119 -14.267   9.138  1.00 10.00      A   
ATOM   1953  HN  GLY A 226     -12.331 -13.313   9.061  1.00 10.00      A   
ATOM   1954  CA  GLY A 226     -11.491 -14.767  10.343  1.00 10.00      A   
ATOM   1955  C   GLY A 226      -9.979 -14.741  10.237  1.00 10.00      A   
ATOM   1956  O   GLY A 226      -9.314 -15.762  10.432  1.00 10.00      A   
ATOM   1957  N   ASN A 227      -9.436 -13.576   9.919  1.00 10.00      A   
ATOM   1958  HN  ASN A 227     -10.018 -12.794   9.786  1.00 10.00      A   
ATOM   1959  CA  ASN A 227      -7.995 -13.421   9.787  1.00 10.00      A   
ATOM   1960  CB  ASN A 227      -7.609 -13.086   8.345  1.00 10.00      A   
ATOM   1961  CG  ASN A 227      -6.110 -13.149   8.120  1.00 10.00      A   
ATOM   1962  OD1 ASN A 227      -5.387 -12.187   8.380  1.00 10.00      A   
ATOM   1963  ND2 ASN A 227      -5.637 -14.284   7.629  1.00 10.00      A   
ATOM   1964 HD21 ASN A 227      -6.272 -15.008   7.441  1.00 10.00      A   
ATOM   1965 HD22 ASN A 227      -4.671 -14.354   7.469  1.00 10.00      A   
ATOM   1966  C   ASN A 227      -7.485 -12.343  10.736  1.00 10.00      A   
ATOM   1967  O   ASN A 227      -7.708 -11.151  10.513  1.00 10.00      A   
ATOM   1968  N   PRO A 228      -6.788 -12.758  11.807  1.00 10.00      A   
ATOM   1969  CA  PRO A 228      -6.251 -11.840  12.826  1.00 10.00      A   
ATOM   1970  CB  PRO A 228      -5.451 -12.761  13.754  1.00 10.00      A   
ATOM   1971  CG  PRO A 228      -6.052 -14.109  13.555  1.00 10.00      A   
ATOM   1972  CD  PRO A 228      -6.472 -14.164  12.116  1.00 10.00      A   
ATOM   1973  C   PRO A 228      -5.345 -10.754  12.249  1.00 10.00      A   
ATOM   1974  O   PRO A 228      -5.397  -9.602  12.683  1.00 10.00      A   
ATOM   1975  N   ALA A 229      -4.529 -11.120  11.266  1.00 10.00      A   
ATOM   1976  HN  ALA A 229      -4.553 -12.042  10.942  1.00 10.00      A   
ATOM   1977  CA  ALA A 229      -3.607 -10.174  10.646  1.00 10.00      A   
ATOM   1978  CB  ALA A 229      -2.732 -10.872   9.616  1.00 10.00      A   
ATOM   1979  C   ALA A 229      -4.356  -9.003  10.013  1.00 10.00      A   
ATOM   1980  O   ALA A 229      -4.006  -7.840  10.225  1.00 10.00      A   
ATOM   1981  N   LEU A 230      -5.397  -9.316   9.252  1.00 10.00      A   
ATOM   1982  HN  LEU A 230      -5.633 -10.262   9.126  1.00 10.00      A   
ATOM   1983  CA  LEU A 230      -6.194  -8.289   8.593  1.00 10.00      A   
ATOM   1984  CB  LEU A 230      -7.071  -8.904   7.500  1.00 10.00      A   
ATOM   1985  CG  LEU A 230      -6.338  -9.627   6.369  1.00 10.00      A   
ATOM   1986  CD1 LEU A 230      -7.332 -10.215   5.380  1.00 10.00      A   
ATOM   1987  CD2 LEU A 230      -5.369  -8.689   5.664  1.00 10.00      A   
ATOM   1988  C   LEU A 230      -7.062  -7.543   9.603  1.00 10.00      A   
ATOM   1989  O   LEU A 230      -7.293  -6.341   9.469  1.00 10.00      A   
ATOM   1990  N   MET A 231      -7.526  -8.267  10.616  1.00 10.00      A   
ATOM   1991  HN  MET A 231      -7.294  -9.221  10.662  1.00 10.00      A   
ATOM   1992  CA  MET A 231      -8.373  -7.697  11.660  1.00 10.00      A   
ATOM   1993  CB  MET A 231      -8.774  -8.777  12.671  1.00 10.00      A   
ATOM   1994  CG  MET A 231      -9.940  -9.644  12.227  1.00 10.00      A   
ATOM   1995  SD  MET A 231     -10.025 -11.216  13.110  1.00 10.00      A   
ATOM   1996  CE  MET A 231     -10.233 -10.659  14.798  1.00 10.00      A   
ATOM   1997  C   MET A 231      -7.678  -6.553  12.387  1.00 10.00      A   
ATOM   1998  O   MET A 231      -8.206  -5.443  12.467  1.00 10.00      A   
ATOM   1999  N   VAL A 232      -6.488  -6.829  12.903  1.00 10.00      A   
ATOM   2000  HN  VAL A 232      -6.114  -7.730  12.785  1.00 10.00      A   
ATOM   2001  CA  VAL A 232      -5.720  -5.837  13.643  1.00 10.00      A   
ATOM   2002  CB  VAL A 232      -4.493  -6.472  14.335  1.00 10.00      A   
ATOM   2003  CG1 VAL A 232      -3.754  -5.445  15.176  1.00 10.00      A   
ATOM   2004  CG2 VAL A 232      -4.915  -7.652  15.196  1.00 10.00      A   
ATOM   2005  C   VAL A 232      -5.268  -4.686  12.746  1.00 10.00      A   
ATOM   2006  O   VAL A 232      -5.618  -3.529  12.987  1.00 10.00      A   
ATOM   2007  N   ALA A 233      -4.522  -5.019  11.697  1.00 10.00      A   
ATOM   2008  HN  ALA A 233      -4.323  -5.966  11.540  1.00 10.00      A   
ATOM   2009  CA  ALA A 233      -3.991  -4.021  10.767  1.00 10.00      A   
ATOM   2010  CB  ALA A 233      -3.194  -4.691   9.658  1.00 10.00      A   
ATOM   2011  C   ALA A 233      -5.076  -3.117  10.185  1.00 10.00      A   
ATOM   2012  O   ALA A 233      -4.963  -1.892  10.234  1.00 10.00      A   
ATOM   2013  N   GLY A 234      -6.126  -3.723   9.646  1.00 10.00      A   
ATOM   2014  HN  GLY A 234      -6.170  -4.705   9.653  1.00 10.00      A   
ATOM   2015  CA  GLY A 234      -7.208  -2.959   9.050  1.00 10.00      A   
ATOM   2016  C   GLY A 234      -7.827  -1.951  10.001  1.00 10.00      A   
ATOM   2017  O   GLY A 234      -7.924  -0.764   9.681  1.00 10.00      A   
ATOM   2018  N   THR A 235      -8.222  -2.418  11.177  1.00 10.00      A   
ATOM   2019  HN  THR A 235      -8.085  -3.366  11.385  1.00 10.00      A   
ATOM   2020  CA  THR A 235      -8.844  -1.557  12.171  1.00 10.00      A   
ATOM   2021  CB  THR A 235      -9.303  -2.371  13.395  1.00 10.00      A   
ATOM   2022  OG1 THR A 235      -9.964  -3.562  12.942  1.00 10.00      A   
ATOM   2023  HG1 THR A 235      -9.299  -4.243  12.750  1.00 10.00      A   
ATOM   2024  CG2 THR A 235     -10.265  -1.560  14.248  1.00 10.00      A   
ATOM   2025  C   THR A 235      -7.907  -0.428  12.608  1.00 10.00      A   
ATOM   2026  O   THR A 235      -8.326   0.726  12.725  1.00 10.00      A   
ATOM   2027  N   LEU A 236      -6.637  -0.758  12.817  1.00 10.00      A   
ATOM   2028  HN  LEU A 236      -6.355  -1.691  12.691  1.00 10.00      A   
ATOM   2029  CA  LEU A 236      -5.653   0.232  13.239  1.00 10.00      A   
ATOM   2030  CB  LEU A 236      -4.328  -0.434  13.619  1.00 10.00      A   
ATOM   2031  CG  LEU A 236      -4.319  -1.200  14.943  1.00 10.00      A   
ATOM   2032  CD1 LEU A 236      -2.978  -1.881  15.155  1.00 10.00      A   
ATOM   2033  CD2 LEU A 236      -4.638  -0.267  16.102  1.00 10.00      A   
ATOM   2034  C   LEU A 236      -5.439   1.306  12.179  1.00 10.00      A   
ATOM   2035  O   LEU A 236      -5.454   2.499  12.486  1.00 10.00      A   
ATOM   2036  N   VAL A 237      -5.252   0.882  10.936  1.00 10.00      A   
ATOM   2037  HN  VAL A 237      -5.252  -0.086  10.754  1.00 10.00      A   
ATOM   2038  CA  VAL A 237      -5.044   1.813   9.834  1.00 10.00      A   
ATOM   2039  CB  VAL A 237      -4.668   1.082   8.525  1.00 10.00      A   
ATOM   2040  CG1 VAL A 237      -4.596   2.053   7.353  1.00 10.00      A   
ATOM   2041  CG2 VAL A 237      -3.343   0.356   8.690  1.00 10.00      A   
ATOM   2042  C   VAL A 237      -6.290   2.662   9.614  1.00 10.00      A   
ATOM   2043  O   VAL A 237      -6.196   3.869   9.397  1.00 10.00      A   
ATOM   2044  N   GLY A 238      -7.456   2.027   9.697  1.00 10.00      A   
ATOM   2045  HN  GLY A 238      -7.467   1.061   9.886  1.00 10.00      A   
ATOM   2046  CA  GLY A 238      -8.706   2.736   9.508  1.00 10.00      A   
ATOM   2047  C   GLY A 238      -8.913   3.829  10.540  1.00 10.00      A   
ATOM   2048  O   GLY A 238      -9.294   4.950  10.200  1.00 10.00      A   
ATOM   2049  N   ALA A 239      -8.655   3.505  11.801  1.00 10.00      A   
ATOM   2050  HN  ALA A 239      -8.358   2.592  12.010  1.00 10.00      A   
ATOM   2051  CA  ALA A 239      -8.809   4.467  12.884  1.00 10.00      A   
ATOM   2052  CB  ALA A 239      -8.638   3.786  14.232  1.00 10.00      A   
ATOM   2053  C   ALA A 239      -7.816   5.615  12.734  1.00 10.00      A   
ATOM   2054  O   ALA A 239      -8.193   6.786  12.807  1.00 10.00      A   
ATOM   2055  N   ALA A 240      -6.552   5.270  12.498  1.00 10.00      A   
ATOM   2056  HN  ALA A 240      -6.321   4.317  12.426  1.00 10.00      A   
ATOM   2057  CA  ALA A 240      -5.500   6.265  12.334  1.00 10.00      A   
ATOM   2058  CB  ALA A 240      -4.145   5.588  12.174  1.00 10.00      A   
ATOM   2059  C   ALA A 240      -5.791   7.173  11.143  1.00 10.00      A   
ATOM   2060  O   ALA A 240      -5.694   8.397  11.250  1.00 10.00      A   
ATOM   2061  N   GLY A 241      -6.168   6.563  10.020  1.00 10.00      A   
ATOM   2062  HN  GLY A 241      -6.231   5.582  10.005  1.00 10.00      A   
ATOM   2063  CA  GLY A 241      -6.479   7.318   8.820  1.00 10.00      A   
ATOM   2064  C   GLY A 241      -7.591   8.320   9.050  1.00 10.00      A   
ATOM   2065  O   GLY A 241      -7.506   9.464   8.604  1.00 10.00      A   
ATOM   2066  N   THR A 242      -8.629   7.896   9.761  1.00 10.00      A   
ATOM   2067  HN  THR A 242      -8.637   6.971  10.093  1.00 10.00      A   
ATOM   2068  CA  THR A 242      -9.760   8.764  10.056  1.00 10.00      A   
ATOM   2069  CB  THR A 242     -10.851   8.003  10.834  1.00 10.00      A   
ATOM   2070  OG1 THR A 242     -11.217   6.826  10.099  1.00 10.00      A   
ATOM   2071  HG1 THR A 242     -10.534   6.153  10.214  1.00 10.00      A   
ATOM   2072  CG2 THR A 242     -12.084   8.870  11.036  1.00 10.00      A   
ATOM   2073  C   THR A 242      -9.307   9.988  10.851  1.00 10.00      A   
ATOM   2074  O   THR A 242      -9.650  11.123  10.514  1.00 10.00      A   
ATOM   2075  N   LEU A 243      -8.509   9.748  11.885  1.00 10.00      A   
ATOM   2076  HN  LEU A 243      -8.256   8.818  12.089  1.00 10.00      A   
ATOM   2077  CA  LEU A 243      -7.998  10.824  12.724  1.00 10.00      A   
ATOM   2078  CB  LEU A 243      -7.189  10.256  13.891  1.00 10.00      A   
ATOM   2079  CG  LEU A 243      -7.948   9.367  14.876  1.00 10.00      A   
ATOM   2080  CD1 LEU A 243      -6.982   8.726  15.860  1.00 10.00      A   
ATOM   2081  CD2 LEU A 243      -9.009  10.170  15.614  1.00 10.00      A   
ATOM   2082  C   LEU A 243      -7.123  11.771  11.912  1.00 10.00      A   
ATOM   2083  O   LEU A 243      -7.233  12.993  12.032  1.00 10.00      A   
ATOM   2084  N   LEU A 244      -6.255  11.194  11.083  1.00 10.00      A   
ATOM   2085  HN  LEU A 244      -6.217  10.211  11.041  1.00 10.00      A   
ATOM   2086  CA  LEU A 244      -5.352  11.973  10.243  1.00 10.00      A   
ATOM   2087  CB  LEU A 244      -4.418  11.055   9.457  1.00 10.00      A   
ATOM   2088  CG  LEU A 244      -3.316  10.368  10.260  1.00 10.00      A   
ATOM   2089  CD1 LEU A 244      -2.462   9.503   9.349  1.00 10.00      A   
ATOM   2090  CD2 LEU A 244      -2.463  11.397  10.987  1.00 10.00      A   
ATOM   2091  C   LEU A 244      -6.117  12.872   9.284  1.00 10.00      A   
ATOM   2092  O   LEU A 244      -5.752  14.027   9.084  1.00 10.00      A   
ATOM   2093  N   THR A 245      -7.185  12.337   8.702  1.00 10.00      A   
ATOM   2094  HN  THR A 245      -7.426  11.409   8.911  1.00 10.00      A   
ATOM   2095  CA  THR A 245      -8.004  13.088   7.759  1.00 10.00      A   
ATOM   2096  CB  THR A 245      -9.155  12.221   7.216  1.00 10.00      A   
ATOM   2097  OG1 THR A 245      -8.625  10.971   6.756  1.00 10.00      A   
ATOM   2098  HG1 THR A 245      -8.467  10.387   7.512  1.00 10.00      A   
ATOM   2099  CG2 THR A 245      -9.856  12.918   6.059  1.00 10.00      A   
ATOM   2100  C   THR A 245      -8.566  14.358   8.402  1.00 10.00      A   
ATOM   2101  O   THR A 245      -8.532  15.436   7.805  1.00 10.00      A   
ATOM   2102  N   VAL A 246      -9.054  14.227   9.632  1.00 10.00      A   
ATOM   2103  HN  VAL A 246      -9.030  13.346  10.066  1.00 10.00      A   
ATOM   2104  CA  VAL A 246      -9.614  15.363  10.357  1.00 10.00      A   
ATOM   2105  CB  VAL A 246     -10.285  14.927  11.679  1.00 10.00      A   
ATOM   2106  CG1 VAL A 246     -10.960  16.110  12.357  1.00 10.00      A   
ATOM   2107  CG2 VAL A 246     -11.293  13.816  11.428  1.00 10.00      A   
ATOM   2108  C   VAL A 246      -8.526  16.393  10.651  1.00 10.00      A   
ATOM   2109  O   VAL A 246      -8.719  17.593  10.447  1.00 10.00      A   
ATOM   2110  N   LEU A 247      -7.376  15.908  11.108  1.00 10.00      A   
ATOM   2111  HN  LEU A 247      -7.284  14.937  11.230  1.00 10.00      A   
ATOM   2112  CA  LEU A 247      -6.247  16.771  11.432  1.00 10.00      A   
ATOM   2113  CB  LEU A 247      -5.115  15.961  12.071  1.00 10.00      A   
ATOM   2114  CG  LEU A 247      -5.397  15.373  13.453  1.00 10.00      A   
ATOM   2115  CD1 LEU A 247      -4.282  14.427  13.866  1.00 10.00      A   
ATOM   2116  CD2 LEU A 247      -5.570  16.479  14.484  1.00 10.00      A   
ATOM   2117  C   LEU A 247      -5.733  17.489  10.190  1.00 10.00      A   
ATOM   2118  O   LEU A 247      -5.477  18.692  10.220  1.00 10.00      A   
ATOM   2119  N   MET A 248      -5.598  16.746   9.099  1.00 10.00      A   
ATOM   2120  HN  MET A 248      -5.828  15.789   9.141  1.00 10.00      A   
ATOM   2121  CA  MET A 248      -5.110  17.299   7.843  1.00 10.00      A   
ATOM   2122  CB  MET A 248      -4.960  16.196   6.795  1.00 10.00      A   
ATOM   2123  CG  MET A 248      -4.060  16.569   5.629  1.00 10.00      A   
ATOM   2124  SD  MET A 248      -3.898  15.241   4.418  1.00 10.00      A   
ATOM   2125  CE  MET A 248      -2.471  15.807   3.494  1.00 10.00      A   
ATOM   2126  C   MET A 248      -6.038  18.386   7.321  1.00 10.00      A   
ATOM   2127  O   MET A 248      -5.585  19.434   6.862  1.00 10.00      A   
ATOM   2128  N   ALA A 249      -7.338  18.134   7.399  1.00 10.00      A   
ATOM   2129  HN  ALA A 249      -7.640  17.274   7.773  1.00 10.00      A   
ATOM   2130  CA  ALA A 249      -8.330  19.097   6.937  1.00 10.00      A   
ATOM   2131  CB  ALA A 249      -9.726  18.509   7.037  1.00 10.00      A   
ATOM   2132  C   ALA A 249      -8.245  20.391   7.738  1.00 10.00      A   
ATOM   2133  O   ALA A 249      -8.221  21.486   7.173  1.00 10.00      A   
ATOM   2134  N   ARG A 250      -8.179  20.259   9.056  1.00 10.00      A   
ATOM   2135  HN  ARG A 250      -8.191  19.358   9.449  1.00 10.00      A   
ATOM   2136  CA  ARG A 250      -8.094  21.416   9.934  1.00 10.00      A   
ATOM   2137  CB  ARG A 250      -8.351  21.032  11.392  1.00 10.00      A   
ATOM   2138  CG  ARG A 250      -9.771  20.548  11.644  1.00 10.00      A   
ATOM   2139  CD  ARG A 250     -10.118  20.559  13.122  1.00 10.00      A   
ATOM   2140  NE  ARG A 250      -9.225  19.702  13.900  1.00 10.00      A   
ATOM   2141  HE  ARG A 250      -8.258  19.792  13.733  1.00 10.00      A   
ATOM   2142  CZ  ARG A 250      -9.640  18.823  14.813  1.00 10.00      A   
ATOM   2143  NH1 ARG A 250     -10.934  18.681  15.065  1.00 10.00      A   
ATOM   2144 HH11 ARG A 250     -11.257  17.990  15.778  1.00 10.00      A   
ATOM   2145 HH12 ARG A 250     -11.634  19.262  14.555  1.00 10.00      A   
ATOM   2146  NH2 ARG A 250      -8.756  18.091  15.481  1.00 10.00      A   
ATOM   2147 HH21 ARG A 250      -7.736  18.201  15.298  1.00 10.00      A   
ATOM   2148 HH22 ARG A 250      -9.080  17.400  16.198  1.00 10.00      A   
ATOM   2149  C   ARG A 250      -6.763  22.140   9.770  1.00 10.00      A   
ATOM   2150  O   ARG A 250      -6.681  23.355   9.949  1.00 10.00      A   
ATOM   2151  N   ALA A 251      -5.722  21.394   9.410  1.00 10.00      A   
ATOM   2152  HN  ALA A 251      -5.841  20.425   9.297  1.00 10.00      A   
ATOM   2153  CA  ALA A 251      -4.405  21.979   9.191  1.00 10.00      A   
ATOM   2154  CB  ALA A 251      -3.351  20.891   9.060  1.00 10.00      A   
ATOM   2155  C   ALA A 251      -4.442  22.841   7.935  1.00 10.00      A   
ATOM   2156  O   ALA A 251      -3.692  23.811   7.806  1.00 10.00      A   
ATOM   2157  N   MET A 252      -5.335  22.477   7.017  1.00 10.00      A   
ATOM   2158  HN  MET A 252      -5.888  21.680   7.182  1.00 10.00      A   
ATOM   2159  CA  MET A 252      -5.507  23.213   5.772  1.00 10.00      A   
ATOM   2160  CB  MET A 252      -5.872  22.270   4.620  1.00 10.00      A   
ATOM   2161  CG  MET A 252      -4.835  21.194   4.330  1.00 10.00      A   
ATOM   2162  SD  MET A 252      -3.171  21.856   4.112  1.00 10.00      A   
ATOM   2163  CE  MET A 252      -3.392  22.841   2.632  1.00 10.00      A   
ATOM   2164  C   MET A 252      -6.584  24.279   5.944  1.00 10.00      A   
ATOM   2165  O   MET A 252      -6.962  24.959   4.988  1.00 10.00      A   
ATOM   2166  N   ASN A 253      -7.077  24.398   7.178  1.00 10.00      A   
ATOM   2167  HN  ASN A 253      -6.738  23.799   7.878  1.00 10.00      A   
ATOM   2168  CA  ASN A 253      -8.101  25.381   7.539  1.00 10.00      A   
ATOM   2169  CB  ASN A 253      -7.637  26.811   7.238  1.00 10.00      A   
ATOM   2170  CG  ASN A 253      -6.709  27.367   8.300  1.00 10.00      A   
ATOM   2171  OD1 ASN A 253      -7.160  27.889   9.320  1.00 10.00      A   
ATOM   2172  ND2 ASN A 253      -5.407  27.264   8.073  1.00 10.00      A   
ATOM   2173 HD21 ASN A 253      -5.112  26.836   7.240  1.00 10.00      A   
ATOM   2174 HD22 ASN A 253      -4.790  27.623   8.748  1.00 10.00      A   
ATOM   2175  C   ASN A 253      -9.451  25.103   6.882  1.00 10.00      A   
ATOM   2176  O   ASN A 253     -10.225  26.029   6.623  1.00 10.00      A   
ATOM   2177  N   ARG A 254      -9.740  23.835   6.624  1.00 10.00      A   
ATOM   2178  HN  ARG A 254      -9.090  23.136   6.861  1.00 10.00      A   
ATOM   2179  CA  ARG A 254     -11.002  23.451   5.997  1.00 10.00      A   
ATOM   2180  CB  ARG A 254     -10.783  23.083   4.527  1.00 10.00      A   
ATOM   2181  CG  ARG A 254     -10.164  24.197   3.697  1.00 10.00      A   
ATOM   2182  CD  ARG A 254     -10.767  24.251   2.304  1.00 10.00      A   
ATOM   2183  NE  ARG A 254     -10.646  22.972   1.609  1.00 10.00      A   
ATOM   2184  HE  ARG A 254     -10.164  22.252   2.078  1.00 10.00      A   
ATOM   2185  CZ  ARG A 254     -11.133  22.731   0.389  1.00 10.00      A   
ATOM   2186  NH1 ARG A 254     -11.776  23.681  -0.278  1.00 10.00      A   
ATOM   2187 HH11 ARG A 254     -11.898  24.628   0.142  1.00 10.00      A   
ATOM   2188 HH12 ARG A 254     -12.159  23.486  -1.231  1.00 10.00      A   
ATOM   2189  NH2 ARG A 254     -10.977  21.536  -0.162  1.00 10.00      A   
ATOM   2190 HH21 ARG A 254     -10.470  20.784   0.350  1.00 10.00      A   
ATOM   2191 HH22 ARG A 254     -11.361  21.338  -1.123  1.00 10.00      A   
ATOM   2192  C   ARG A 254     -11.660  22.295   6.752  1.00 10.00      A   
ATOM   2193  O   ARG A 254     -11.186  21.884   7.810  1.00 10.00      A   
ATOM   2194  N   SER A 255     -12.763  21.782   6.220  1.00 10.00      A   
ATOM   2195  HN  SER A 255     -13.106  22.146   5.374  1.00 10.00      A   
ATOM   2196  CA  SER A 255     -13.471  20.682   6.857  1.00 10.00      A   
ATOM   2197  CB  SER A 255     -14.785  21.181   7.469  1.00 10.00      A   
ATOM   2198  OG  SER A 255     -14.554  22.259   8.366  1.00 10.00      A   
ATOM   2199  HG  SER A 255     -13.605  22.427   8.430  1.00 10.00      A   
ATOM   2200  C   SER A 255     -13.727  19.544   5.870  1.00 10.00      A   
ATOM   2201  O   SER A 255     -14.075  19.782   4.711  1.00 10.00      A   
ATOM   2202  N   VAL A 256     -13.563  18.313   6.349  1.00 10.00      A   
ATOM   2203  HN  VAL A 256     -13.309  18.204   7.290  1.00 10.00      A   
ATOM   2204  CA  VAL A 256     -13.751  17.117   5.528  1.00 10.00      A   
ATOM   2205  CB  VAL A 256     -13.442  15.830   6.325  1.00 10.00      A   
ATOM   2206  CG1 VAL A 256     -13.566  14.598   5.441  1.00 10.00      A   
ATOM   2207  CG2 VAL A 256     -12.062  15.897   6.958  1.00 10.00      A   
ATOM   2208  C   VAL A 256     -15.172  17.022   4.978  1.00 10.00      A   
ATOM   2209  O   VAL A 256     -15.370  16.717   3.803  1.00 10.00      A   
ATOM   2210  N   TRP A 257     -16.153  17.295   5.831  1.00 10.00      A   
ATOM   2211  HN  TRP A 257     -15.925  17.545   6.753  1.00 10.00      A   
ATOM   2212  CA  TRP A 257     -17.561  17.222   5.445  1.00 10.00      A   
ATOM   2213  CB  TRP A 257     -18.455  17.619   6.619  1.00 10.00      A   
ATOM   2214  CG  TRP A 257     -19.868  17.143   6.485  1.00 10.00      A   
ATOM   2215  CD1 TRP A 257     -20.330  15.876   6.701  1.00 10.00      A   
ATOM   2216  CD2 TRP A 257     -21.004  17.925   6.102  1.00 10.00      A   
ATOM   2217  NE1 TRP A 257     -21.684  15.822   6.480  1.00 10.00      A   
ATOM   2218  HE1 TRP A 257     -22.247  15.019   6.573  1.00 10.00      A   
ATOM   2219  CE2 TRP A 257     -22.122  17.068   6.110  1.00 10.00      A   
ATOM   2220  CE3 TRP A 257     -21.183  19.267   5.754  1.00 10.00      A   
ATOM   2221  CZ2 TRP A 257     -23.402  17.511   5.782  1.00 10.00      A   
ATOM   2222  CZ3 TRP A 257     -22.453  19.704   5.431  1.00 10.00      A   
ATOM   2223  CH2 TRP A 257     -23.546  18.830   5.447  1.00 10.00      A   
ATOM   2224  C   TRP A 257     -17.867  18.094   4.227  1.00 10.00      A   
ATOM   2225  O   TRP A 257     -18.621  17.700   3.339  1.00 10.00      A   
ATOM   2226  N   ILE A 258     -17.257  19.263   4.175  1.00 10.00      A   
ATOM   2227  HN  ILE A 258     -16.642  19.511   4.895  1.00 10.00      A   
ATOM   2228  CA  ILE A 258     -17.472  20.188   3.070  1.00 10.00      A   
ATOM   2229  CB  ILE A 258     -17.006  21.612   3.436  1.00 10.00      A   
ATOM   2230  CG1 ILE A 258     -17.530  21.997   4.824  1.00 10.00      A   
ATOM   2231  CG2 ILE A 258     -17.473  22.616   2.391  1.00 10.00      A   
ATOM   2232  CD1 ILE A 258     -16.994  23.315   5.338  1.00 10.00      A   
ATOM   2233  C   ILE A 258     -16.746  19.719   1.807  1.00 10.00      A   
ATOM   2234  O   ILE A 258     -17.108  20.093   0.693  1.00 10.00      A   
ATOM   2235  N   SER A 259     -15.734  18.883   1.986  1.00 10.00      A   
ATOM   2236  HN  SER A 259     -15.502  18.594   2.896  1.00 10.00      A   
ATOM   2237  CA  SER A 259     -14.956  18.378   0.865  1.00 10.00      A   
ATOM   2238  CB  SER A 259     -13.513  18.138   1.303  1.00 10.00      A   
ATOM   2239  OG  SER A 259     -12.958  19.319   1.865  1.00 10.00      A   
ATOM   2240  HG  SER A 259     -13.544  20.064   1.676  1.00 10.00      A   
ATOM   2241  C   SER A 259     -15.559  17.106   0.271  1.00 10.00      A   
ATOM   2242  O   SER A 259     -15.226  16.714  -0.848  1.00 10.00      A   
ATOM   2243  N   VAL A 260     -16.438  16.455   1.021  1.00 10.00      A   
ATOM   2244  HN  VAL A 260     -16.660  16.801   1.912  1.00 10.00      A   
ATOM   2245  CA  VAL A 260     -17.075  15.235   0.546  1.00 10.00      A   
ATOM   2246  CB  VAL A 260     -17.079  14.108   1.606  1.00 10.00      A   
ATOM   2247  CG1 VAL A 260     -15.657  13.723   1.990  1.00 10.00      A   
ATOM   2248  CG2 VAL A 260     -17.881  14.511   2.836  1.00 10.00      A   
ATOM   2249  C   VAL A 260     -18.496  15.509   0.069  1.00 10.00      A   
ATOM   2250  O   VAL A 260     -19.094  14.695  -0.637  1.00 10.00      A   
ATOM   2251  N   LEU A 261     -19.027  16.662   0.453  1.00 10.00      A   
ATOM   2252  HN  LEU A 261     -18.497  17.272   1.007  1.00 10.00      A   
ATOM   2253  CB  LEU A 261     -21.400  16.415   1.022  1.00 10.00      A   
ATOM   2254  CG  LEU A 261     -22.861  16.452   0.570  1.00 10.00      A   
ATOM   2255  CD1 LEU A 261     -23.032  15.702  -0.743  1.00 10.00      A   
ATOM   2256  CD2 LEU A 261     -23.768  15.873   1.643  1.00 10.00      A   
ATOM   2257  CA  LEU A 261     -20.375  17.049   0.072  1.00 10.00      A   
ATOM   2258  C   LEU A 261     -20.517  18.569   0.071  1.00 10.00      A   
ATOM   2259  O   LEU A 261     -20.148  19.204  -0.941  1.00 10.00      A   
ATOM   2260  OXT LEU A 261     -20.999  19.128   1.077  1.00 10.00      A   
ATOM   2261  CB  MET B   1      31.781  11.006  10.257  1.00 10.00      B   
ATOM   2262  CG  MET B   1      32.108   9.628   9.710  1.00 10.00      B   
ATOM   2263  SD  MET B   1      30.730   8.474   9.863  1.00 10.00      B   
ATOM   2264  CE  MET B   1      31.479   6.977   9.228  1.00 10.00      B   
ATOM   2265  C   MET B   1      33.335  12.326   8.797  1.00 10.00      B   
ATOM   2266  O   MET B   1      32.491  12.308   7.901  1.00 10.00      B   
ATOM   2267  N   MET B   1      32.634  13.213  10.982  1.00 10.00      B   
ATOM   2268  HT1 MET B   1      32.308  12.974  11.938  1.00 10.00      B   
ATOM   2269  HT2 MET B   1      31.884  13.744  10.496  1.00 10.00      B   
ATOM   2270  HT3 MET B   1      33.474  13.820  11.060  1.00 10.00      B   
ATOM   2271  CA  MET B   1      32.960  11.984  10.230  1.00 10.00      B   
ATOM   2272  N   GLU B   2      34.600  12.656   8.582  1.00 10.00      B   
ATOM   2273  HN  GLU B   2      35.230  12.673   9.338  1.00 10.00      B   
ATOM   2274  CA  GLU B   2      35.081  13.000   7.256  1.00 10.00      B   
ATOM   2275  CB  GLU B   2      35.039  14.518   7.054  1.00 10.00      B   
ATOM   2276  CG  GLU B   2      35.017  14.948   5.595  1.00 10.00      B   
ATOM   2277  CD  GLU B   2      34.945  16.454   5.434  1.00 10.00      B   
ATOM   2278  OE1 GLU B   2      33.965  17.059   5.914  1.00 10.00      B   
ATOM   2279  OE2 GLU B   2      35.866  17.035   4.817  1.00 10.00      B   
ATOM   2280  C   GLU B   2      36.495  12.479   7.052  1.00 10.00      B   
ATOM   2281  O   GLU B   2      37.392  12.763   7.846  1.00 10.00      B   
ATOM   2282  N   PHE B   3      36.687  11.711   5.993  1.00 10.00      B   
ATOM   2283  HN  PHE B   3      35.933  11.523   5.393  1.00 10.00      B   
ATOM   2284  CA  PHE B   3      37.993  11.150   5.685  1.00 10.00      B   
ATOM   2285  CB  PHE B   3      37.844   9.813   4.948  1.00 10.00      B   
ATOM   2286  CG  PHE B   3      37.186   8.732   5.759  1.00 10.00      B   
ATOM   2287  CD1 PHE B   3      35.811   8.569   5.735  1.00 10.00      B   
ATOM   2288  CD2 PHE B   3      37.940   7.879   6.544  1.00 10.00      B   
ATOM   2289  CE1 PHE B   3      35.200   7.575   6.478  1.00 10.00      B   
ATOM   2290  CE2 PHE B   3      37.338   6.882   7.290  1.00 10.00      B   
ATOM   2291  CZ  PHE B   3      35.965   6.731   7.257  1.00 10.00      B   
ATOM   2292  C   PHE B   3      38.799  12.125   4.835  1.00 10.00      B   
ATOM   2293  O   PHE B   3      38.244  13.068   4.264  1.00 10.00      B   
ATOM   2294  N   GLY B   4      40.107  11.904   4.770  1.00 10.00      B   
ATOM   2295  HN  GLY B   4      40.494  11.153   5.267  1.00 10.00      B   
ATOM   2296  CA  GLY B   4      40.969  12.758   3.977  1.00 10.00      B   
ATOM   2297  C   GLY B   4      40.771  12.516   2.496  1.00 10.00      B   
ATOM   2298  O   GLY B   4      40.177  11.512   2.111  1.00 10.00      B   
ATOM   2299  N   PHE B   5      41.272  13.423   1.666  1.00 10.00      B   
ATOM   2300  HN  PHE B   5      41.750  14.195   2.035  1.00 10.00      B   
ATOM   2301  CA  PHE B   5      41.127  13.302   0.218  1.00 10.00      B   
ATOM   2302  CB  PHE B   5      41.767  14.497  -0.500  1.00 10.00      B   
ATOM   2303  CG  PHE B   5      41.815  14.358  -1.997  1.00 10.00      B   
ATOM   2304  CD1 PHE B   5      40.680  14.567  -2.761  1.00 10.00      B   
ATOM   2305  CD2 PHE B   5      42.994  14.016  -2.637  1.00 10.00      B   
ATOM   2306  CE1 PHE B   5      40.720  14.432  -4.135  1.00 10.00      B   
ATOM   2307  CE2 PHE B   5      43.041  13.881  -4.010  1.00 10.00      B   
ATOM   2308  CZ  PHE B   5      41.902  14.091  -4.761  1.00 10.00      B   
ATOM   2309  C   PHE B   5      41.703  11.986  -0.302  1.00 10.00      B   
ATOM   2310  O   PHE B   5      40.998  11.194  -0.927  1.00 10.00      B   
ATOM   2311  N   TRP B   6      42.980  11.748  -0.027  1.00 10.00      B   
ATOM   2312  HN  TRP B   6      43.488  12.411   0.492  1.00 10.00      B   
ATOM   2313  CA  TRP B   6      43.643  10.529  -0.476  1.00 10.00      B   
ATOM   2314  CB  TRP B   6      45.146  10.584  -0.200  1.00 10.00      B   
ATOM   2315  CG  TRP B   6      45.896  11.475  -1.140  1.00 10.00      B   
ATOM   2316  CD1 TRP B   6      46.475  12.673  -0.843  1.00 10.00      B   
ATOM   2317  CD2 TRP B   6      46.148  11.241  -2.534  1.00 10.00      B   
ATOM   2318  NE1 TRP B   6      47.068  13.200  -1.961  1.00 10.00      B   
ATOM   2319  HE1 TRP B   6      47.551  14.053  -2.001  1.00 10.00      B   
ATOM   2320  CE2 TRP B   6      46.885  12.340  -3.012  1.00 10.00      B   
ATOM   2321  CE3 TRP B   6      45.825  10.209  -3.423  1.00 10.00      B   
ATOM   2322  CZ2 TRP B   6      47.303  12.440  -4.338  1.00 10.00      B   
ATOM   2323  CZ3 TRP B   6      46.242  10.310  -4.737  1.00 10.00      B   
ATOM   2324  CH2 TRP B   6      46.973  11.416  -5.182  1.00 10.00      B   
ATOM   2325  C   TRP B   6      43.026   9.287   0.160  1.00 10.00      B   
ATOM   2326  O   TRP B   6      42.988   8.216  -0.452  1.00 10.00      B   
ATOM   2327  N   SER B   7      42.540   9.438   1.383  1.00 10.00      B   
ATOM   2328  HN  SER B   7      42.601  10.314   1.818  1.00 10.00      B   
ATOM   2329  CA  SER B   7      41.919   8.335   2.099  1.00 10.00      B   
ATOM   2330  CB  SER B   7      41.696   8.723   3.564  1.00 10.00      B   
ATOM   2331  OG  SER B   7      42.754   9.546   4.038  1.00 10.00      B   
ATOM   2332  HG  SER B   7      42.825   9.454   4.995  1.00 10.00      B   
ATOM   2333  C   SER B   7      40.593   7.950   1.444  1.00 10.00      B   
ATOM   2334  O   SER B   7      40.351   6.778   1.147  1.00 10.00      B   
ATOM   2335  N   ALA B   8      39.751   8.950   1.199  1.00 10.00      B   
ATOM   2336  HN  ALA B   8      40.012   9.868   1.444  1.00 10.00      B   
ATOM   2337  CA  ALA B   8      38.452   8.729   0.580  1.00 10.00      B   
ATOM   2338  CB  ALA B   8      37.598   9.984   0.667  1.00 10.00      B   
ATOM   2339  C   ALA B   8      38.599   8.278  -0.868  1.00 10.00      B   
ATOM   2340  O   ALA B   8      37.869   7.398  -1.326  1.00 10.00      B   
ATOM   2341  N   LEU B   9      39.555   8.873  -1.579  1.00 10.00      B   
ATOM   2342  HN  LEU B   9      40.105   9.569  -1.155  1.00 10.00      B   
ATOM   2343  CA  LEU B   9      39.801   8.530  -2.975  1.00 10.00      B   
ATOM   2344  CB  LEU B   9      40.941   9.381  -3.549  1.00 10.00      B   
ATOM   2345  CG  LEU B   9      41.248   9.187  -5.037  1.00 10.00      B   
ATOM   2346  CD1 LEU B   9      40.061   9.609  -5.891  1.00 10.00      B   
ATOM   2347  CD2 LEU B   9      42.496   9.963  -5.431  1.00 10.00      B   
ATOM   2348  C   LEU B   9      40.125   7.046  -3.115  1.00 10.00      B   
ATOM   2349  O   LEU B   9      39.594   6.366  -3.993  1.00 10.00      B   
ATOM   2350  N   TYR B  10      40.990   6.555  -2.234  1.00 10.00      B   
ATOM   2351  HN  TYR B  10      41.379   7.157  -1.561  1.00 10.00      B   
ATOM   2352  CA  TYR B  10      41.384   5.151  -2.242  1.00 10.00      B   
ATOM   2353  CB  TYR B  10      42.381   4.868  -1.111  1.00 10.00      B   
ATOM   2354  CG  TYR B  10      42.622   3.396  -0.847  1.00 10.00      B   
ATOM   2355  CD1 TYR B  10      43.431   2.640  -1.689  1.00 10.00      B   
ATOM   2356  CD2 TYR B  10      42.038   2.762   0.242  1.00 10.00      B   
ATOM   2357  CE1 TYR B  10      43.648   1.296  -1.451  1.00 10.00      B   
ATOM   2358  CE2 TYR B  10      42.248   1.419   0.486  1.00 10.00      B   
ATOM   2359  CZ  TYR B  10      43.056   0.692  -0.361  1.00 10.00      B   
ATOM   2360  OH  TYR B  10      43.271  -0.644  -0.118  1.00 10.00      B   
ATOM   2361  HH  TYR B  10      44.195  -0.774   0.142  1.00 10.00      B   
ATOM   2362  C   TYR B  10      40.159   4.248  -2.111  1.00 10.00      B   
ATOM   2363  O   TYR B  10      40.028   3.252  -2.824  1.00 10.00      B   
ATOM   2364  N   ILE B  11      39.264   4.616  -1.204  1.00 10.00      B   
ATOM   2365  HN  ILE B  11      39.425   5.430  -0.681  1.00 10.00      B   
ATOM   2366  CA  ILE B  11      38.044   3.852  -0.971  1.00 10.00      B   
ATOM   2367  CB  ILE B  11      37.305   4.354   0.291  1.00 10.00      B   
ATOM   2368  CG1 ILE B  11      38.206   4.217   1.521  1.00 10.00      B   
ATOM   2369  CG2 ILE B  11      36.001   3.596   0.494  1.00 10.00      B   
ATOM   2370  CD1 ILE B  11      37.671   4.903   2.760  1.00 10.00      B   
ATOM   2371  C   ILE B  11      37.117   3.945  -2.183  1.00 10.00      B   
ATOM   2372  O   ILE B  11      36.513   2.954  -2.595  1.00 10.00      B   
ATOM   2373  N   PHE B  12      37.026   5.139  -2.757  1.00 10.00      B   
ATOM   2374  HN  PHE B  12      37.533   5.888  -2.374  1.00 10.00      B   
ATOM   2375  CA  PHE B  12      36.185   5.381  -3.924  1.00 10.00      B   
ATOM   2376  CB  PHE B  12      36.218   6.864  -4.311  1.00 10.00      B   
ATOM   2377  CG  PHE B  12      35.341   7.215  -5.480  1.00 10.00      B   
ATOM   2378  CD1 PHE B  12      33.961   7.181  -5.364  1.00 10.00      B   
ATOM   2379  CD2 PHE B  12      35.899   7.581  -6.695  1.00 10.00      B   
ATOM   2380  CE1 PHE B  12      33.153   7.504  -6.436  1.00 10.00      B   
ATOM   2381  CE2 PHE B  12      35.096   7.904  -7.771  1.00 10.00      B   
ATOM   2382  CZ  PHE B  12      33.722   7.865  -7.642  1.00 10.00      B   
ATOM   2383  C   PHE B  12      36.615   4.510  -5.105  1.00 10.00      B   
ATOM   2384  O   PHE B  12      35.789   3.854  -5.743  1.00 10.00      B   
ATOM   2385  N   VAL B  13      37.907   4.503  -5.394  1.00 10.00      B   
ATOM   2386  HN  VAL B  13      38.525   5.053  -4.860  1.00 10.00      B   
ATOM   2387  CA  VAL B  13      38.429   3.705  -6.495  1.00 10.00      B   
ATOM   2388  CB  VAL B  13      39.915   4.019  -6.771  1.00 10.00      B   
ATOM   2389  CG1 VAL B  13      40.427   3.198  -7.945  1.00 10.00      B   
ATOM   2390  CG2 VAL B  13      40.103   5.504  -7.046  1.00 10.00      B   
ATOM   2391  C   VAL B  13      38.259   2.214  -6.203  1.00 10.00      B   
ATOM   2392  O   VAL B  13      37.884   1.435  -7.084  1.00 10.00      B   
ATOM   2393  N   LEU B  14      38.503   1.835  -4.953  1.00 10.00      B   
ATOM   2394  HN  LEU B  14      38.772   2.512  -4.296  1.00 10.00      B   
ATOM   2395  CA  LEU B  14      38.388   0.442  -4.528  1.00 10.00      B   
ATOM   2396  CB  LEU B  14      38.861   0.282  -3.079  1.00 10.00      B   
ATOM   2397  CG  LEU B  14      38.918  -1.146  -2.529  1.00 10.00      B   
ATOM   2398  CD1 LEU B  14      39.944  -1.981  -3.284  1.00 10.00      B   
ATOM   2399  CD2 LEU B  14      39.221  -1.136  -1.037  1.00 10.00      B   
ATOM   2400  C   LEU B  14      36.962  -0.077  -4.679  1.00 10.00      B   
ATOM   2401  O   LEU B  14      36.749  -1.167  -5.205  1.00 10.00      B   
ATOM   2402  N   THR B  15      35.987   0.712  -4.239  1.00 10.00      B   
ATOM   2403  HN  THR B  15      36.212   1.582  -3.842  1.00 10.00      B   
ATOM   2404  CA  THR B  15      34.586   0.313  -4.324  1.00 10.00      B   
ATOM   2405  CB  THR B  15      33.660   1.297  -3.587  1.00 10.00      B   
ATOM   2406  OG1 THR B  15      34.119   2.638  -3.789  1.00 10.00      B   
ATOM   2407  HG1 THR B  15      34.751   2.864  -3.094  1.00 10.00      B   
ATOM   2408  CG2 THR B  15      33.635   0.991  -2.099  1.00 10.00      B   
ATOM   2409  C   THR B  15      34.127   0.150  -5.773  1.00 10.00      B   
ATOM   2410  O   THR B  15      33.284  -0.696  -6.077  1.00 10.00      B   
ATOM   2411  N   CYS B  16      34.686   0.957  -6.666  1.00 10.00      B   
ATOM   2412  HN  CYS B  16      35.344   1.618  -6.368  1.00 10.00      B   
ATOM   2413  CA  CYS B  16      34.341   0.879  -8.078  1.00 10.00      B   
ATOM   2414  CB  CYS B  16      34.851   2.110  -8.828  1.00 10.00      B   
ATOM   2415  SG  CYS B  16      34.231   3.686  -8.192  1.00 10.00      B   
ATOM   2416  HG  CYS B  16      34.949   4.002  -7.118  1.00 10.00      B   
ATOM   2417  C   CYS B  16      34.921  -0.394  -8.687  1.00 10.00      B   
ATOM   2418  O   CYS B  16      34.240  -1.110  -9.423  1.00 10.00      B   
ATOM   2419  N   PHE B  17      36.176  -0.687  -8.354  1.00 10.00      B   
ATOM   2420  HN  PHE B  17      36.665  -0.088  -7.748  1.00 10.00      B   
ATOM   2421  CA  PHE B  17      36.841  -1.877  -8.866  1.00 10.00      B   
ATOM   2422  CB  PHE B  17      38.331  -1.856  -8.505  1.00 10.00      B   
ATOM   2423  CG  PHE B  17      39.099  -3.046  -9.006  1.00 10.00      B   
ATOM   2424  CD1 PHE B  17      39.373  -3.192 -10.357  1.00 10.00      B   
ATOM   2425  CD2 PHE B  17      39.547  -4.018  -8.127  1.00 10.00      B   
ATOM   2426  CE1 PHE B  17      40.082  -4.285 -10.822  1.00 10.00      B   
ATOM   2427  CE2 PHE B  17      40.256  -5.113  -8.583  1.00 10.00      B   
ATOM   2428  CZ  PHE B  17      40.524  -5.248  -9.933  1.00 10.00      B   
ATOM   2429  C   PHE B  17      36.179  -3.134  -8.314  1.00 10.00      B   
ATOM   2430  O   PHE B  17      35.816  -4.037  -9.068  1.00 10.00      B   
ATOM   2431  N   LEU B  18      36.008  -3.174  -6.996  1.00 10.00      B   
ATOM   2432  HN  LEU B  18      36.310  -2.410  -6.450  1.00 10.00      B   
ATOM   2433  CA  LEU B  18      35.390  -4.315  -6.337  1.00 10.00      B   
ATOM   2434  CB  LEU B  18      35.420  -4.140  -4.814  1.00 10.00      B   
ATOM   2435  CG  LEU B  18      34.990  -5.354  -3.985  1.00 10.00      B   
ATOM   2436  CD1 LEU B  18      35.924  -6.532  -4.227  1.00 10.00      B   
ATOM   2437  CD2 LEU B  18      34.942  -5.002  -2.507  1.00 10.00      B   
ATOM   2438  C   LEU B  18      33.958  -4.508  -6.825  1.00 10.00      B   
ATOM   2439  O   LEU B  18      33.525  -5.631  -7.066  1.00 10.00      B   
ATOM   2440  N   GLY B  19      33.240  -3.403  -6.998  1.00 10.00      B   
ATOM   2441  HN  GLY B  19      33.649  -2.530  -6.810  1.00 10.00      B   
ATOM   2442  CA  GLY B  19      31.864  -3.466  -7.457  1.00 10.00      B   
ATOM   2443  C   GLY B  19      31.738  -4.121  -8.818  1.00 10.00      B   
ATOM   2444  O   GLY B  19      30.788  -4.865  -9.069  1.00 10.00      B   
ATOM   2445  N   TYR B  20      32.696  -3.845  -9.697  1.00 10.00      B   
ATOM   2446  HN  TYR B  20      33.421  -3.234  -9.439  1.00 10.00      B   
ATOM   2447  CA  TYR B  20      32.695  -4.420 -11.035  1.00 10.00      B   
ATOM   2448  CB  TYR B  20      33.602  -3.615 -11.974  1.00 10.00      B   
ATOM   2449  CG  TYR B  20      33.683  -4.183 -13.376  1.00 10.00      B   
ATOM   2450  CD1 TYR B  20      32.672  -3.954 -14.300  1.00 10.00      B   
ATOM   2451  CD2 TYR B  20      34.769  -4.954 -13.771  1.00 10.00      B   
ATOM   2452  CE1 TYR B  20      32.738  -4.478 -15.576  1.00 10.00      B   
ATOM   2453  CE2 TYR B  20      34.845  -5.477 -15.046  1.00 10.00      B   
ATOM   2454  CZ  TYR B  20      33.828  -5.239 -15.945  1.00 10.00      B   
ATOM   2455  OH  TYR B  20      33.900  -5.766 -17.214  1.00 10.00      B   
ATOM   2456  HH  TYR B  20      34.003  -6.724 -17.154  1.00 10.00      B   
ATOM   2457  C   TYR B  20      33.139  -5.880 -10.996  1.00 10.00      B   
ATOM   2458  O   TYR B  20      32.614  -6.724 -11.726  1.00 10.00      B   
ATOM   2459  N   GLU B  21      34.104  -6.171 -10.136  1.00 10.00      B   
ATOM   2460  HN  GLU B  21      34.487  -5.453  -9.584  1.00 10.00      B   
ATOM   2461  CA  GLU B  21      34.622  -7.524  -9.997  1.00 10.00      B   
ATOM   2462  CB  GLU B  21      35.923  -7.520  -9.196  1.00 10.00      B   
ATOM   2463  CG  GLU B  21      37.116  -6.981  -9.971  1.00 10.00      B   
ATOM   2464  CD  GLU B  21      37.501  -7.875 -11.133  1.00 10.00      B   
ATOM   2465  OE1 GLU B  21      38.195  -8.888 -10.902  1.00 10.00      B   
ATOM   2466  OE2 GLU B  21      37.118  -7.569 -12.282  1.00 10.00      B   
ATOM   2467  C   GLU B  21      33.595  -8.458  -9.362  1.00 10.00      B   
ATOM   2468  O   GLU B  21      33.615  -9.663  -9.595  1.00 10.00      B   
ATOM   2469  N   LEU B  22      32.699  -7.895  -8.560  1.00 10.00      B   
ATOM   2470  HN  LEU B  22      32.749  -6.929  -8.393  1.00 10.00      B   
ATOM   2471  CA  LEU B  22      31.659  -8.678  -7.902  1.00 10.00      B   
ATOM   2472  CB  LEU B  22      30.924  -7.831  -6.854  1.00 10.00      B   
ATOM   2473  CG  LEU B  22      31.676  -7.539  -5.551  1.00 10.00      B   
ATOM   2474  CD1 LEU B  22      30.904  -6.541  -4.702  1.00 10.00      B   
ATOM   2475  CD2 LEU B  22      31.927  -8.823  -4.774  1.00 10.00      B   
ATOM   2476  C   LEU B  22      30.658  -9.225  -8.921  1.00 10.00      B   
ATOM   2477  O   LEU B  22      30.162 -10.343  -8.783  1.00 10.00      B   
ATOM   2478  N   ILE B  23      30.391  -8.445  -9.961  1.00 10.00      B   
ATOM   2479  HN  ILE B  23      30.849  -7.584 -10.043  1.00 10.00      B   
ATOM   2480  CA  ILE B  23      29.442  -8.850 -10.993  1.00 10.00      B   
ATOM   2481  CB  ILE B  23      28.606  -7.662 -11.521  1.00 10.00      B   
ATOM   2482  CG1 ILE B  23      29.510  -6.505 -11.955  1.00 10.00      B   
ATOM   2483  CG2 ILE B  23      27.614  -7.203 -10.463  1.00 10.00      B   
ATOM   2484  CD1 ILE B  23      28.840  -5.517 -12.886  1.00 10.00      B   
ATOM   2485  C   ILE B  23      30.129  -9.568 -12.155  1.00 10.00      B   
ATOM   2486  O   ILE B  23      29.834  -9.314 -13.323  1.00 10.00      B   
ATOM   2487  N   THR B  24      31.049 -10.465 -11.832  1.00 10.00      B   
ATOM   2488  HN  THR B  24      31.249 -10.630 -10.885  1.00 10.00      B   
ATOM   2489  CA  THR B  24      31.755 -11.224 -12.852  1.00 10.00      B   
ATOM   2490  CB  THR B  24      33.280 -11.232 -12.627  1.00 10.00      B   
ATOM   2491  OG1 THR B  24      33.579 -11.618 -11.279  1.00 10.00      B   
ATOM   2492  HG1 THR B  24      33.632 -10.824 -10.722  1.00 10.00      B   
ATOM   2493  CG2 THR B  24      33.873  -9.858 -12.909  1.00 10.00      B   
ATOM   2494  C   THR B  24      31.235 -12.655 -12.898  1.00 10.00      B   
ATOM   2495  O   THR B  24      31.013 -13.276 -11.855  1.00 10.00      B   
ATOM   2496  N   ARG B  25      31.014 -13.157 -14.110  1.00 10.00      B   
ATOM   2497  HN  ARG B  25      31.192 -12.592 -14.894  1.00 10.00      B   
ATOM   2498  CA  ARG B  25      30.514 -14.515 -14.323  1.00 10.00      B   
ATOM   2499  CB  ARG B  25      31.518 -15.580 -13.869  1.00 10.00      B   
ATOM   2500  CG  ARG B  25      32.622 -15.858 -14.877  1.00 10.00      B   
ATOM   2501  CD  ARG B  25      33.920 -15.175 -14.482  1.00 10.00      B   
ATOM   2502  NE  ARG B  25      34.550 -15.830 -13.341  1.00 10.00      B   
ATOM   2503  HE  ARG B  25      33.957 -16.164 -12.628  1.00 10.00      B   
ATOM   2504  CZ  ARG B  25      35.864 -16.004 -13.210  1.00 10.00      B   
ATOM   2505  NH1 ARG B  25      36.693 -15.567 -14.153  1.00 10.00      B   
ATOM   2506 HH11 ARG B  25      37.723 -15.703 -14.050  1.00 10.00      B   
ATOM   2507 HH12 ARG B  25      36.318 -15.090 -15.001  1.00 10.00      B   
ATOM   2508  NH2 ARG B  25      36.347 -16.630 -12.147  1.00 10.00      B   
ATOM   2509 HH21 ARG B  25      35.700 -16.992 -11.415  1.00 10.00      B   
ATOM   2510 HH22 ARG B  25      37.377 -16.764 -12.038  1.00 10.00      B   
ATOM   2511  C   ARG B  25      29.145 -14.736 -13.690  1.00 10.00      B   
ATOM   2512  O   ARG B  25      28.851 -15.812 -13.169  1.00 10.00      B   
ATOM   2513  N   VAL B  26      28.315 -13.706 -13.736  1.00 10.00      B   
ATOM   2514  HN  VAL B  26      28.611 -12.871 -14.154  1.00 10.00      B   
ATOM   2515  CA  VAL B  26      26.971 -13.786 -13.196  1.00 10.00      B   
ATOM   2516  CB  VAL B  26      26.525 -12.449 -12.569  1.00 10.00      B   
ATOM   2517  CG1 VAL B  26      25.119 -12.563 -11.997  1.00 10.00      B   
ATOM   2518  CG2 VAL B  26      27.503 -12.016 -11.492  1.00 10.00      B   
ATOM   2519  C   VAL B  26      26.006 -14.168 -14.312  1.00 10.00      B   
ATOM   2520  O   VAL B  26      25.926 -13.476 -15.331  1.00 10.00      B   
ATOM   2521  N   PRO B  27      25.291 -15.292 -14.148  1.00 10.00      B   
ATOM   2522  CA  PRO B  27      24.332 -15.775 -15.149  1.00 10.00      B   
ATOM   2523  CB  PRO B  27      23.853 -17.113 -14.574  1.00 10.00      B   
ATOM   2524  CG  PRO B  27      24.133 -17.027 -13.112  1.00 10.00      B   
ATOM   2525  CD  PRO B  27      25.364 -16.180 -12.974  1.00 10.00      B   
ATOM   2526  C   PRO B  27      23.153 -14.820 -15.329  1.00 10.00      B   
ATOM   2527  O   PRO B  27      22.714 -14.171 -14.376  1.00 10.00      B   
ATOM   2528  N   VAL B  28      22.629 -14.757 -16.549  1.00 10.00      B   
ATOM   2529  HN  VAL B  28      23.004 -15.324 -17.257  1.00 10.00      B   
ATOM   2530  CA  VAL B  28      21.511 -13.874 -16.871  1.00 10.00      B   
ATOM   2531  CB  VAL B  28      21.180 -13.905 -18.379  1.00 10.00      B   
ATOM   2532  CG1 VAL B  28      20.253 -12.756 -18.754  1.00 10.00      B   
ATOM   2533  CG2 VAL B  28      22.454 -13.859 -19.210  1.00 10.00      B   
ATOM   2534  C   VAL B  28      20.263 -14.246 -16.073  1.00 10.00      B   
ATOM   2535  O   VAL B  28      19.379 -13.417 -15.860  1.00 10.00      B   
ATOM   2536  N   ILE B  29      20.208 -15.491 -15.612  1.00 10.00      B   
ATOM   2537  HN  ILE B  29      20.949 -16.102 -15.805  1.00 10.00      B   
ATOM   2538  CA  ILE B  29      19.070 -15.973 -14.834  1.00 10.00      B   
ATOM   2539  CB  ILE B  29      19.107 -17.504 -14.648  1.00 10.00      B   
ATOM   2540  CG1 ILE B  29      20.419 -17.935 -13.987  1.00 10.00      B   
ATOM   2541  CG2 ILE B  29      18.912 -18.210 -15.982  1.00 10.00      B   
ATOM   2542  CD1 ILE B  29      20.444 -19.385 -13.558  1.00 10.00      B   
ATOM   2543  C   ILE B  29      18.996 -15.301 -13.464  1.00 10.00      B   
ATOM   2544  O   ILE B  29      17.983 -15.396 -12.772  1.00 10.00      B   
ATOM   2545  N   LEU B  30      20.072 -14.629 -13.075  1.00 10.00      B   
ATOM   2546  HN  LEU B  30      20.860 -14.598 -13.664  1.00 10.00      B   
ATOM   2547  CA  LEU B  30      20.119 -13.946 -11.788  1.00 10.00      B   
ATOM   2548  CB  LEU B  30      21.247 -14.518 -10.921  1.00 10.00      B   
ATOM   2549  CG  LEU B  30      21.093 -15.978 -10.487  1.00 10.00      B   
ATOM   2550  CD1 LEU B  30      22.342 -16.450  -9.757  1.00 10.00      B   
ATOM   2551  CD2 LEU B  30      19.863 -16.149  -9.610  1.00 10.00      B   
ATOM   2552  C   LEU B  30      20.302 -12.441 -11.961  1.00 10.00      B   
ATOM   2553  O   LEU B  30      20.624 -11.738 -11.007  1.00 10.00      B   
ATOM   2554  N   HIS B  31      20.059 -11.950 -13.173  1.00 10.00      B   
ATOM   2555  HN  HIS B  31      19.765 -12.558 -13.885  1.00 10.00      B   
ATOM   2556  CA  HIS B  31      20.215 -10.530 -13.474  1.00 10.00      B   
ATOM   2557  CB  HIS B  31      20.023 -10.267 -14.970  1.00 10.00      B   
ATOM   2558  CG  HIS B  31      20.220  -8.834 -15.371  1.00 10.00      B   
ATOM   2559  ND1 HIS B  31      21.462  -8.259 -15.542  1.00 10.00      B   
ATOM   2560  HD1 HIS B  31      22.328  -8.713 -15.427  1.00 10.00      B   
ATOM   2561  CD2 HIS B  31      19.319  -7.861 -15.640  1.00 10.00      B   
ATOM   2562  CE1 HIS B  31      21.315  -6.994 -15.893  1.00 10.00      B   
ATOM   2563  NE2 HIS B  31      20.024  -6.729 -15.959  1.00 10.00      B   
ATOM   2564  HE2 HIS B  31      19.632  -5.861 -16.209  1.00 10.00      B   
ATOM   2565  C   HIS B  31      19.271  -9.661 -12.644  1.00 10.00      B   
ATOM   2566  O   HIS B  31      19.718  -8.776 -11.913  1.00 10.00      B   
ATOM   2567  N   THR B  32      17.971  -9.906 -12.765  1.00 10.00      B   
ATOM   2568  HN  THR B  32      17.666 -10.613 -13.378  1.00 10.00      B   
ATOM   2569  CA  THR B  32      16.979  -9.140 -12.016  1.00 10.00      B   
ATOM   2570  CB  THR B  32      15.538  -9.538 -12.384  1.00 10.00      B   
ATOM   2571  OG1 THR B  32      15.535 -10.132 -13.689  1.00 10.00      B   
ATOM   2572  HG1 THR B  32      14.838 -10.796 -13.734  1.00 10.00      B   
ATOM   2573  CG2 THR B  32      14.639  -8.310 -12.396  1.00 10.00      B   
ATOM   2574  C   THR B  32      17.199  -9.234 -10.496  1.00 10.00      B   
ATOM   2575  O   THR B  32      17.233  -8.204  -9.818  1.00 10.00      B   
ATOM   2576  N   PRO B  33      17.329 -10.461  -9.929  1.00 10.00      B   
ATOM   2577  CA  PRO B  33      17.578 -10.640  -8.490  1.00 10.00      B   
ATOM   2578  CB  PRO B  33      17.828 -12.144  -8.351  1.00 10.00      B   
ATOM   2579  CG  PRO B  33      17.087 -12.749  -9.489  1.00 10.00      B   
ATOM   2580  CD  PRO B  33      17.201 -11.764 -10.618  1.00 10.00      B   
ATOM   2581  C   PRO B  33      18.809  -9.861  -8.027  1.00 10.00      B   
ATOM   2582  O   PRO B  33      18.772  -9.179  -7.002  1.00 10.00      B   
ATOM   2583  N   LEU B  34      19.887  -9.950  -8.802  1.00 10.00      B   
ATOM   2584  HN  LEU B  34      19.848 -10.506  -9.612  1.00 10.00      B   
ATOM   2585  CA  LEU B  34      21.126  -9.250  -8.482  1.00 10.00      B   
ATOM   2586  CB  LEU B  34      22.229  -9.632  -9.471  1.00 10.00      B   
ATOM   2587  CG  LEU B  34      23.630  -9.095  -9.171  1.00 10.00      B   
ATOM   2588  CD1 LEU B  34      24.249  -9.826  -7.988  1.00 10.00      B   
ATOM   2589  CD2 LEU B  34      24.515  -9.201 -10.401  1.00 10.00      B   
ATOM   2590  C   LEU B  34      20.909  -7.741  -8.502  1.00 10.00      B   
ATOM   2591  O   LEU B  34      21.385  -7.026  -7.620  1.00 10.00      B   
ATOM   2592  N   MET B  35      20.172  -7.273  -9.506  1.00 10.00      B   
ATOM   2593  HN  MET B  35      19.824  -7.905 -10.176  1.00 10.00      B   
ATOM   2594  CA  MET B  35      19.874  -5.849  -9.650  1.00 10.00      B   
ATOM   2595  CB  MET B  35      19.124  -5.590 -10.958  1.00 10.00      B   
ATOM   2596  CG  MET B  35      19.066  -4.129 -11.371  1.00 10.00      B   
ATOM   2597  SD  MET B  35      18.363  -3.902 -13.017  1.00 10.00      B   
ATOM   2598  CE  MET B  35      16.655  -4.371 -12.734  1.00 10.00      B   
ATOM   2599  C   MET B  35      19.065  -5.347  -8.454  1.00 10.00      B   
ATOM   2600  O   MET B  35      19.188  -4.188  -8.041  1.00 10.00      B   
ATOM   2601  N   SER B  36      18.233  -6.224  -7.904  1.00 10.00      B   
ATOM   2602  HN  SER B  36      18.159  -7.123  -8.294  1.00 10.00      B   
ATOM   2603  CA  SER B  36      17.428  -5.883  -6.741  1.00 10.00      B   
ATOM   2604  CB  SER B  36      16.336  -6.937  -6.517  1.00 10.00      B   
ATOM   2605  OG  SER B  36      15.494  -6.598  -5.424  1.00 10.00      B   
ATOM   2606  HG  SER B  36      15.427  -5.635  -5.350  1.00 10.00      B   
ATOM   2607  C   SER B  36      18.337  -5.784  -5.520  1.00 10.00      B   
ATOM   2608  O   SER B  36      18.168  -4.906  -4.672  1.00 10.00      B   
ATOM   2609  N   GLY B  37      19.318  -6.681  -5.461  1.00 10.00      B   
ATOM   2610  HN  GLY B  37      19.399  -7.350  -6.177  1.00 10.00      B   
ATOM   2611  CA  GLY B  37      20.262  -6.688  -4.363  1.00 10.00      B   
ATOM   2612  C   GLY B  37      21.052  -5.396  -4.301  1.00 10.00      B   
ATOM   2613  O   GLY B  37      21.223  -4.820  -3.230  1.00 10.00      B   
ATOM   2614  N   SER B  38      21.512  -4.925  -5.457  1.00 10.00      B   
ATOM   2615  HN  SER B  38      21.334  -5.422  -6.287  1.00 10.00      B   
ATOM   2616  CA  SER B  38      22.278  -3.689  -5.526  1.00 10.00      B   
ATOM   2617  CB  SER B  38      22.854  -3.501  -6.929  1.00 10.00      B   
ATOM   2618  OG  SER B  38      22.325  -4.464  -7.825  1.00 10.00      B   
ATOM   2619  HG  SER B  38      22.832  -5.283  -7.753  1.00 10.00      B   
ATOM   2620  C   SER B  38      21.414  -2.491  -5.141  1.00 10.00      B   
ATOM   2621  O   SER B  38      21.857  -1.605  -4.408  1.00 10.00      B   
ATOM   2622  N   ASN B  39      20.174  -2.476  -5.628  1.00 10.00      B   
ATOM   2623  HN  ASN B  39      19.882  -3.211  -6.211  1.00 10.00      B   
ATOM   2624  CA  ASN B  39      19.240  -1.393  -5.324  1.00 10.00      B   
ATOM   2625  CB  ASN B  39      17.940  -1.548  -6.120  1.00 10.00      B   
ATOM   2626  CG  ASN B  39      17.962  -0.789  -7.436  1.00 10.00      B   
ATOM   2627  OD1 ASN B  39      17.602   0.386  -7.493  1.00 10.00      B   
ATOM   2628  ND2 ASN B  39      18.378  -1.457  -8.505  1.00 10.00      B   
ATOM   2629 HD21 ASN B  39      18.648  -2.395  -8.389  1.00 10.00      B   
ATOM   2630 HD22 ASN B  39      18.406  -0.983  -9.365  1.00 10.00      B   
ATOM   2631  C   ASN B  39      18.948  -1.347  -3.830  1.00 10.00      B   
ATOM   2632  O   ASN B  39      18.805  -0.273  -3.246  1.00 10.00      B   
ATOM   2633  N   PHE B  40      18.887  -2.526  -3.220  1.00 10.00      B   
ATOM   2634  HN  PHE B  40      19.009  -3.343  -3.750  1.00 10.00      B   
ATOM   2635  CA  PHE B  40      18.640  -2.646  -1.790  1.00 10.00      B   
ATOM   2636  CB  PHE B  40      18.418  -4.118  -1.410  1.00 10.00      B   
ATOM   2637  CG  PHE B  40      18.184  -4.350   0.057  1.00 10.00      B   
ATOM   2638  CD1 PHE B  40      16.968  -4.032   0.637  1.00 10.00      B   
ATOM   2639  CD2 PHE B  40      19.184  -4.887   0.854  1.00 10.00      B   
ATOM   2640  CE1 PHE B  40      16.753  -4.240   1.984  1.00 10.00      B   
ATOM   2641  CE2 PHE B  40      18.975  -5.097   2.203  1.00 10.00      B   
ATOM   2642  CZ  PHE B  40      17.757  -4.774   2.768  1.00 10.00      B   
ATOM   2643  C   PHE B  40      19.821  -2.066  -1.019  1.00 10.00      B   
ATOM   2644  O   PHE B  40      19.643  -1.353  -0.033  1.00 10.00      B   
ATOM   2645  N   ILE B  41      21.030  -2.363  -1.494  1.00 10.00      B   
ATOM   2646  HN  ILE B  41      21.100  -2.942  -2.286  1.00 10.00      B   
ATOM   2647  CA  ILE B  41      22.252  -1.858  -0.867  1.00 10.00      B   
ATOM   2648  CB  ILE B  41      23.518  -2.460  -1.520  1.00 10.00      B   
ATOM   2649  CG1 ILE B  41      23.524  -3.983  -1.358  1.00 10.00      B   
ATOM   2650  CG2 ILE B  41      24.784  -1.859  -0.917  1.00 10.00      B   
ATOM   2651  CD1 ILE B  41      24.561  -4.691  -2.204  1.00 10.00      B   
ATOM   2652  C   ILE B  41      22.297  -0.336  -0.978  1.00 10.00      B   
ATOM   2653  O   ILE B  41      22.758   0.353  -0.072  1.00 10.00      B   
ATOM   2654  N   HIS B  42      21.791   0.180  -2.089  1.00 10.00      B   
ATOM   2655  HN  HIS B  42      21.427  -0.426  -2.770  1.00 10.00      B   
ATOM   2656  CA  HIS B  42      21.757   1.621  -2.323  1.00 10.00      B   
ATOM   2657  CB  HIS B  42      21.379   1.939  -3.775  1.00 10.00      B   
ATOM   2658  CG  HIS B  42      22.530   1.924  -4.734  1.00 10.00      B   
ATOM   2659  ND1 HIS B  42      23.509   2.897  -4.754  1.00 10.00      B   
ATOM   2660  HD1 HIS B  42      23.547   3.688  -4.168  1.00 10.00      B   
ATOM   2661  CD2 HIS B  42      22.867   1.037  -5.700  1.00 10.00      B   
ATOM   2662  CE1 HIS B  42      24.386   2.613  -5.700  1.00 10.00      B   
ATOM   2663  NE2 HIS B  42      24.023   1.491  -6.283  1.00 10.00      B   
ATOM   2664  HE2 HIS B  42      24.503   1.048  -7.017  1.00 10.00      B   
ATOM   2665  C   HIS B  42      20.776   2.300  -1.371  1.00 10.00      B   
ATOM   2666  O   HIS B  42      20.802   3.522  -1.205  1.00 10.00      B   
ATOM   2667  N   GLY B  43      19.929   1.497  -0.734  1.00 10.00      B   
ATOM   2668  HN  GLY B  43      19.976   0.530  -0.894  1.00 10.00      B   
ATOM   2669  CA  GLY B  43      18.940   2.017   0.190  1.00 10.00      B   
ATOM   2670  C   GLY B  43      19.537   2.471   1.511  1.00 10.00      B   
ATOM   2671  O   GLY B  43      18.848   3.083   2.325  1.00 10.00      B   
ATOM   2672  N   VAL B  44      20.822   2.185   1.728  1.00 10.00      B   
ATOM   2673  HN  VAL B  44      21.325   1.691   1.042  1.00 10.00      B   
ATOM   2674  CA  VAL B  44      21.497   2.583   2.967  1.00 10.00      B   
ATOM   2675  CB  VAL B  44      22.905   1.965   3.105  1.00 10.00      B   
ATOM   2676  CG1 VAL B  44      22.829   0.447   3.169  1.00 10.00      B   
ATOM   2677  CG2 VAL B  44      23.821   2.421   1.978  1.00 10.00      B   
ATOM   2678  C   VAL B  44      21.592   4.104   3.081  1.00 10.00      B   
ATOM   2679  O   VAL B  44      21.852   4.645   4.158  1.00 10.00      B   
ATOM   2680  N   VAL B  45      21.361   4.788   1.964  1.00 10.00      B   
ATOM   2681  HN  VAL B  45      21.160   4.298   1.141  1.00 10.00      B   
ATOM   2682  CA  VAL B  45      21.404   6.247   1.925  1.00 10.00      B   
ATOM   2683  CB  VAL B  45      21.318   6.782   0.477  1.00 10.00      B   
ATOM   2684  CG1 VAL B  45      19.916   6.620  -0.097  1.00 10.00      B   
ATOM   2685  CG2 VAL B  45      21.781   8.229   0.396  1.00 10.00      B   
ATOM   2686  C   VAL B  45      20.283   6.847   2.781  1.00 10.00      B   
ATOM   2687  O   VAL B  45      20.296   8.033   3.111  1.00 10.00      B   
ATOM   2688  N   VAL B  46      19.318   6.007   3.151  1.00 10.00      B   
ATOM   2689  HN  VAL B  46      19.360   5.071   2.853  1.00 10.00      B   
ATOM   2690  CA  VAL B  46      18.198   6.442   3.975  1.00 10.00      B   
ATOM   2691  CB  VAL B  46      17.127   5.333   4.122  1.00 10.00      B   
ATOM   2692  CG1 VAL B  46      17.573   4.234   5.080  1.00 10.00      B   
ATOM   2693  CG2 VAL B  46      15.793   5.923   4.547  1.00 10.00      B   
ATOM   2694  C   VAL B  46      18.678   6.920   5.348  1.00 10.00      B   
ATOM   2695  O   VAL B  46      18.059   7.783   5.969  1.00 10.00      B   
ATOM   2696  N   VAL B  47      19.798   6.368   5.804  1.00 10.00      B   
ATOM   2697  HN  VAL B  47      20.253   5.686   5.262  1.00 10.00      B   
ATOM   2698  CA  VAL B  47      20.367   6.748   7.089  1.00 10.00      B   
ATOM   2699  CB  VAL B  47      21.469   5.763   7.535  1.00 10.00      B   
ATOM   2700  CG1 VAL B  47      21.957   6.095   8.938  1.00 10.00      B   
ATOM   2701  CG2 VAL B  47      20.964   4.329   7.469  1.00 10.00      B   
ATOM   2702  C   VAL B  47      20.950   8.154   6.989  1.00 10.00      B   
ATOM   2703  O   VAL B  47      20.737   8.993   7.865  1.00 10.00      B   
ATOM   2704  N   GLY B  48      21.663   8.403   5.896  1.00 10.00      B   
ATOM   2705  HN  GLY B  48      21.780   7.694   5.232  1.00 10.00      B   
ATOM   2706  CA  GLY B  48      22.261   9.706   5.672  1.00 10.00      B   
ATOM   2707  C   GLY B  48      21.206  10.767   5.429  1.00 10.00      B   
ATOM   2708  O   GLY B  48      21.405  11.942   5.742  1.00 10.00      B   
ATOM   2709  N   ALA B  49      20.077  10.346   4.869  1.00 10.00      B   
ATOM   2710  HN  ALA B  49      19.989   9.398   4.625  1.00 10.00      B   
ATOM   2711  CA  ALA B  49      18.970  11.252   4.596  1.00 10.00      B   
ATOM   2712  CB  ALA B  49      17.940  10.575   3.705  1.00 10.00      B   
ATOM   2713  C   ALA B  49      18.329  11.705   5.904  1.00 10.00      B   
ATOM   2714  O   ALA B  49      17.944  12.868   6.051  1.00 10.00      B   
ATOM   2715  N   MET B  50      18.242  10.784   6.863  1.00 10.00      B   
ATOM   2716  HN  MET B  50      18.576   9.875   6.688  1.00 10.00      B   
ATOM   2717  CA  MET B  50      17.656  11.083   8.163  1.00 10.00      B   
ATOM   2718  CB  MET B  50      17.515   9.814   9.005  1.00 10.00      B   
ATOM   2719  CG  MET B  50      16.768  10.027  10.314  1.00 10.00      B   
ATOM   2720  SD  MET B  50      17.195   8.808  11.574  1.00 10.00      B   
ATOM   2721  CE  MET B  50      18.925   9.187  11.843  1.00 10.00      B   
ATOM   2722  C   MET B  50      18.506  12.104   8.908  1.00 10.00      B   
ATOM   2723  O   MET B  50      17.985  12.937   9.650  1.00 10.00      B   
ATOM   2724  N   VAL B  51      19.817  12.043   8.697  1.00 10.00      B   
ATOM   2725  HN  VAL B  51      20.172  11.358   8.089  1.00 10.00      B   
ATOM   2726  CA  VAL B  51      20.741  12.972   9.343  1.00 10.00      B   
ATOM   2727  CB  VAL B  51      22.213  12.668   8.975  1.00 10.00      B   
ATOM   2728  CG1 VAL B  51      23.162  13.632   9.677  1.00 10.00      B   
ATOM   2729  CG2 VAL B  51      22.561  11.227   9.323  1.00 10.00      B   
ATOM   2730  C   VAL B  51      20.398  14.408   8.950  1.00 10.00      B   
ATOM   2731  O   VAL B  51      20.476  15.326   9.771  1.00 10.00      B   
ATOM   2732  N   VAL B  52      19.988  14.584   7.695  1.00 10.00      B   
ATOM   2733  HN  VAL B  52      19.932  13.807   7.097  1.00 10.00      B   
ATOM   2734  CA  VAL B  52      19.613  15.896   7.183  1.00 10.00      B   
ATOM   2735  CB  VAL B  52      19.331  15.850   5.663  1.00 10.00      B   
ATOM   2736  CG1 VAL B  52      19.019  17.239   5.124  1.00 10.00      B   
ATOM   2737  CG2 VAL B  52      20.509  15.239   4.918  1.00 10.00      B   
ATOM   2738  C   VAL B  52      18.376  16.406   7.917  1.00 10.00      B   
ATOM   2739  O   VAL B  52      18.293  17.583   8.273  1.00 10.00      B   
ATOM   2740  N   LEU B  53      17.428  15.504   8.160  1.00 10.00      B   
ATOM   2741  HN  LEU B  53      17.566  14.577   7.861  1.00 10.00      B   
ATOM   2742  CA  LEU B  53      16.194  15.846   8.864  1.00 10.00      B   
ATOM   2743  CB  LEU B  53      15.175  14.705   8.752  1.00 10.00      B   
ATOM   2744  CG  LEU B  53      13.845  14.902   9.488  1.00 10.00      B   
ATOM   2745  CD1 LEU B  53      13.082  16.092   8.926  1.00 10.00      B   
ATOM   2746  CD2 LEU B  53      13.001  13.641   9.420  1.00 10.00      B   
ATOM   2747  C   LEU B  53      16.483  16.159  10.330  1.00 10.00      B   
ATOM   2748  O   LEU B  53      15.839  17.016  10.937  1.00 10.00      B   
ATOM   2749  N   GLY B  54      17.462  15.462  10.893  1.00 10.00      B   
ATOM   2750  HN  GLY B  54      17.933  14.780  10.364  1.00 10.00      B   
ATOM   2751  CA  GLY B  54      17.831  15.683  12.277  1.00 10.00      B   
ATOM   2752  C   GLY B  54      18.487  17.035  12.480  1.00 10.00      B   
ATOM   2753  O   GLY B  54      18.398  17.624  13.557  1.00 10.00      B   
ATOM   2754  N   HIS B  55      19.131  17.535  11.435  1.00 10.00      B   
ATOM   2755  HN  HIS B  55      19.155  17.022  10.594  1.00 10.00      B   
ATOM   2756  CA  HIS B  55      19.801  18.828  11.500  1.00 10.00      B   
ATOM   2757  CB  HIS B  55      21.197  18.760  10.873  1.00 10.00      B   
ATOM   2758  CG  HIS B  55      22.173  17.921  11.639  1.00 10.00      B   
ATOM   2759  ND1 HIS B  55      22.306  17.980  13.011  1.00 10.00      B   
ATOM   2760  HD1 HIS B  55      21.801  18.567  13.618  1.00 10.00      B   
ATOM   2761  CD2 HIS B  55      23.055  16.985  11.218  1.00 10.00      B   
ATOM   2762  CE1 HIS B  55      23.233  17.123  13.394  1.00 10.00      B   
ATOM   2763  NE2 HIS B  55      23.699  16.506  12.332  1.00 10.00      B   
ATOM   2764  HE2 HIS B  55      24.405  15.820  12.335  1.00 10.00      B   
ATOM   2765  C   HIS B  55      18.970  19.910  10.821  1.00 10.00      B   
ATOM   2766  O   HIS B  55      19.481  20.980  10.481  1.00 10.00      B   
ATOM   2767  N   ALA B  56      17.692  19.622  10.618  1.00 10.00      B   
ATOM   2768  HN  ALA B  56      17.348  18.751  10.905  1.00 10.00      B   
ATOM   2769  CA  ALA B  56      16.782  20.568   9.988  1.00 10.00      B   
ATOM   2770  CB  ALA B  56      15.649  19.826   9.299  1.00 10.00      B   
ATOM   2771  C   ALA B  56      16.233  21.543  11.024  1.00 10.00      B   
ATOM   2772  O   ALA B  56      15.787  21.137  12.099  1.00 10.00      B   
ATOM   2773  N   GLU B  57      16.263  22.828  10.701  1.00 10.00      B   
ATOM   2774  HN  GLU B  57      16.619  23.097   9.822  1.00 10.00      B   
ATOM   2775  CA  GLU B  57      15.784  23.853  11.613  1.00 10.00      B   
ATOM   2776  CB  GLU B  57      16.867  24.913  11.823  1.00 10.00      B   
ATOM   2777  CG  GLU B  57      18.236  24.333  12.131  1.00 10.00      B   
ATOM   2778  CD  GLU B  57      19.261  25.402  12.426  1.00 10.00      B   
ATOM   2779  OE1 GLU B  57      19.962  25.837  11.486  1.00 10.00      B   
ATOM   2780  OE2 GLU B  57      19.371  25.814  13.602  1.00 10.00      B   
ATOM   2781  C   GLU B  57      14.510  24.505  11.090  1.00 10.00      B   
ATOM   2782  O   GLU B  57      13.516  24.620  11.810  1.00 10.00      B   
ATOM   2783  N   THR B  58      14.548  24.930   9.837  1.00 10.00      B   
ATOM   2784  HN  THR B  58      15.372  24.796   9.311  1.00 10.00      B   
ATOM   2785  CA  THR B  58      13.405  25.579   9.216  1.00 10.00      B   
ATOM   2786  CB  THR B  58      13.835  26.542   8.088  1.00 10.00      B   
ATOM   2787  OG1 THR B  58      14.718  25.873   7.179  1.00 10.00      B   
ATOM   2788  HG1 THR B  58      15.452  25.474   7.675  1.00 10.00      B   
ATOM   2789  CG2 THR B  58      14.528  27.771   8.658  1.00 10.00      B   
ATOM   2790  C   THR B  58      12.415  24.557   8.670  1.00 10.00      B   
ATOM   2791  O   THR B  58      12.757  23.386   8.483  1.00 10.00      B   
ATOM   2792  N   GLY B  59      11.193  25.010   8.414  1.00 10.00      B   
ATOM   2793  HN  GLY B  59      10.990  25.955   8.582  1.00 10.00      B   
ATOM   2794  CA  GLY B  59      10.158  24.134   7.896  1.00 10.00      B   
ATOM   2795  C   GLY B  59      10.543  23.491   6.580  1.00 10.00      B   
ATOM   2796  O   GLY B  59      10.346  22.290   6.393  1.00 10.00      B   
ATOM   2797  N   LEU B  60      11.114  24.286   5.677  1.00 10.00      B   
ATOM   2798  HN  LEU B  60      11.250  25.234   5.893  1.00 10.00      B   
ATOM   2799  CA  LEU B  60      11.534  23.786   4.372  1.00 10.00      B   
ATOM   2800  CB  LEU B  60      12.085  24.921   3.499  1.00 10.00      B   
ATOM   2801  CG  LEU B  60      12.238  24.614   2.005  1.00 10.00      B   
ATOM   2802  CD1 LEU B  60      10.898  24.231   1.396  1.00 10.00      B   
ATOM   2803  CD2 LEU B  60      12.838  25.803   1.274  1.00 10.00      B   
ATOM   2804  C   LEU B  60      12.571  22.679   4.524  1.00 10.00      B   
ATOM   2805  O   LEU B  60      12.506  21.661   3.833  1.00 10.00      B   
ATOM   2806  N   GLU B  61      13.516  22.878   5.442  1.00 10.00      B   
ATOM   2807  HN  GLU B  61      13.508  23.710   5.964  1.00 10.00      B   
ATOM   2808  CA  GLU B  61      14.559  21.891   5.695  1.00 10.00      B   
ATOM   2809  CB  GLU B  61      15.542  22.401   6.753  1.00 10.00      B   
ATOM   2810  CG  GLU B  61      16.543  23.427   6.250  1.00 10.00      B   
ATOM   2811  CD  GLU B  61      17.320  24.072   7.378  1.00 10.00      B   
ATOM   2812  OE1 GLU B  61      16.690  24.481   8.373  1.00 10.00      B   
ATOM   2813  OE2 GLU B  61      18.560  24.190   7.270  1.00 10.00      B   
ATOM   2814  C   GLU B  61      13.941  20.578   6.160  1.00 10.00      B   
ATOM   2815  O   GLU B  61      14.343  19.497   5.721  1.00 10.00      B   
ATOM   2816  N   LYS B  62      12.951  20.683   7.040  1.00 10.00      B   
ATOM   2817  HN  LYS B  62      12.671  21.576   7.339  1.00 10.00      B   
ATOM   2818  CA  LYS B  62      12.268  19.511   7.571  1.00 10.00      B   
ATOM   2819  CB  LYS B  62      11.352  19.900   8.734  1.00 10.00      B   
ATOM   2820  CG  LYS B  62      12.084  20.502   9.919  1.00 10.00      B   
ATOM   2821  CD  LYS B  62      11.130  20.851  11.046  1.00 10.00      B   
ATOM   2822  CE  LYS B  62      11.846  21.613  12.148  1.00 10.00      B   
ATOM   2823  NZ  LYS B  62      10.965  21.862  13.317  1.00 10.00      B   
ATOM   2824  HZ1 LYS B  62      10.139  22.424  13.030  1.00 10.00      B   
ATOM   2825  HZ2 LYS B  62      11.484  22.384  14.053  1.00 10.00      B   
ATOM   2826  HZ3 LYS B  62      10.635  20.960  13.719  1.00 10.00      B   
ATOM   2827  C   LYS B  62      11.473  18.805   6.482  1.00 10.00      B   
ATOM   2828  O   LYS B  62      11.442  17.576   6.419  1.00 10.00      B   
ATOM   2829  N   LEU B  63      10.841  19.588   5.618  1.00 10.00      B   
ATOM   2830  HN  LEU B  63      10.903  20.566   5.724  1.00 10.00      B   
ATOM   2831  CA  LEU B  63      10.048  19.039   4.526  1.00 10.00      B   
ATOM   2832  CB  LEU B  63       9.322  20.154   3.772  1.00 10.00      B   
ATOM   2833  CG  LEU B  63       8.140  20.805   4.490  1.00 10.00      B   
ATOM   2834  CD1 LEU B  63       7.693  22.057   3.751  1.00 10.00      B   
ATOM   2835  CD2 LEU B  63       6.990  19.821   4.623  1.00 10.00      B   
ATOM   2836  C   LEU B  63      10.923  18.242   3.565  1.00 10.00      B   
ATOM   2837  O   LEU B  63      10.656  17.073   3.290  1.00 10.00      B   
ATOM   2838  N   ILE B  64      11.979  18.879   3.071  1.00 10.00      B   
ATOM   2839  HN  ILE B  64      12.141  19.814   3.334  1.00 10.00      B   
ATOM   2840  CA  ILE B  64      12.899  18.233   2.140  1.00 10.00      B   
ATOM   2841  CB  ILE B  64      13.939  19.235   1.592  1.00 10.00      B   
ATOM   2842  CG1 ILE B  64      13.227  20.396   0.888  1.00 10.00      B   
ATOM   2843  CG2 ILE B  64      14.908  18.548   0.637  1.00 10.00      B   
ATOM   2844  CD1 ILE B  64      14.156  21.493   0.410  1.00 10.00      B   
ATOM   2845  C   ILE B  64      13.609  17.053   2.803  1.00 10.00      B   
ATOM   2846  O   ILE B  64      13.839  16.019   2.172  1.00 10.00      B   
ATOM   2847  N   GLY B  65      13.942  17.209   4.078  1.00 10.00      B   
ATOM   2848  HN  GLY B  65      13.735  18.056   4.530  1.00 10.00      B   
ATOM   2849  CA  GLY B  65      14.616  16.152   4.809  1.00 10.00      B   
ATOM   2850  C   GLY B  65      13.741  14.925   4.985  1.00 10.00      B   
ATOM   2851  O   GLY B  65      14.224  13.797   4.898  1.00 10.00      B   
ATOM   2852  N   PHE B  66      12.452  15.149   5.225  1.00 10.00      B   
ATOM   2853  HN  PHE B  66      12.130  16.077   5.288  1.00 10.00      B   
ATOM   2854  CA  PHE B  66      11.501  14.056   5.416  1.00 10.00      B   
ATOM   2855  CB  PHE B  66      10.175  14.591   5.966  1.00 10.00      B   
ATOM   2856  CG  PHE B  66       9.226  13.519   6.423  1.00 10.00      B   
ATOM   2857  CD1 PHE B  66       9.495  12.777   7.560  1.00 10.00      B   
ATOM   2858  CD2 PHE B  66       8.064  13.251   5.715  1.00 10.00      B   
ATOM   2859  CE1 PHE B  66       8.627  11.787   7.983  1.00 10.00      B   
ATOM   2860  CE2 PHE B  66       7.192  12.263   6.132  1.00 10.00      B   
ATOM   2861  CZ  PHE B  66       7.474  11.530   7.267  1.00 10.00      B   
ATOM   2862  C   PHE B  66      11.272  13.294   4.111  1.00 10.00      B   
ATOM   2863  O   PHE B  66      11.061  12.082   4.116  1.00 10.00      B   
ATOM   2864  N   LEU B  67      11.331  14.011   2.996  1.00 10.00      B   
ATOM   2865  HN  LEU B  67      11.502  14.975   3.060  1.00 10.00      B   
ATOM   2866  CA  LEU B  67      11.136  13.408   1.678  1.00 10.00      B   
ATOM   2867  CB  LEU B  67      11.099  14.490   0.590  1.00 10.00      B   
ATOM   2868  CG  LEU B  67       9.933  15.482   0.658  1.00 10.00      B   
ATOM   2869  CD1 LEU B  67      10.099  16.580  -0.386  1.00 10.00      B   
ATOM   2870  CD2 LEU B  67       8.604  14.766   0.474  1.00 10.00      B   
ATOM   2871  C   LEU B  67      12.235  12.389   1.371  1.00 10.00      B   
ATOM   2872  O   LEU B  67      12.013  11.421   0.641  1.00 10.00      B   
ATOM   2873  N   GLY B  68      13.410  12.607   1.958  1.00 10.00      B   
ATOM   2874  HN  GLY B  68      13.508  13.377   2.554  1.00 10.00      B   
ATOM   2875  CA  GLY B  68      14.537  11.719   1.740  1.00 10.00      B   
ATOM   2876  C   GLY B  68      14.275  10.307   2.227  1.00 10.00      B   
ATOM   2877  O   GLY B  68      14.629   9.336   1.553  1.00 10.00      B   
ATOM   2878  N   VAL B  69      13.630  10.189   3.384  1.00 10.00      B   
ATOM   2879  HN  VAL B  69      13.351  10.997   3.864  1.00 10.00      B   
ATOM   2880  CA  VAL B  69      13.331   8.882   3.953  1.00 10.00      B   
ATOM   2881  CB  VAL B  69      12.902   8.956   5.440  1.00 10.00      B   
ATOM   2882  CG1 VAL B  69      11.460   9.416   5.599  1.00 10.00      B   
ATOM   2883  CG2 VAL B  69      13.128   7.624   6.135  1.00 10.00      B   
ATOM   2884  C   VAL B  69      12.298   8.126   3.119  1.00 10.00      B   
ATOM   2885  O   VAL B  69      12.336   6.899   3.036  1.00 10.00      B   
ATOM   2886  N   ILE B  70      11.391   8.863   2.482  1.00 10.00      B   
ATOM   2887  HN  ILE B  70      11.417   9.839   2.577  1.00 10.00      B   
ATOM   2888  CA  ILE B  70      10.360   8.249   1.652  1.00 10.00      B   
ATOM   2889  CB  ILE B  70       9.274   9.267   1.238  1.00 10.00      B   
ATOM   2890  CG1 ILE B  70       8.723   9.987   2.473  1.00 10.00      B   
ATOM   2891  CG2 ILE B  70       8.151   8.581   0.468  1.00 10.00      B   
ATOM   2892  CD1 ILE B  70       7.797  11.141   2.148  1.00 10.00      B   
ATOM   2893  C   ILE B  70      10.988   7.643   0.404  1.00 10.00      B   
ATOM   2894  O   ILE B  70      10.594   6.565  -0.047  1.00 10.00      B   
ATOM   2895  N   LEU B  71      11.976   8.344  -0.138  1.00 10.00      B   
ATOM   2896  HN  LEU B  71      12.239   9.196   0.276  1.00 10.00      B   
ATOM   2897  CA  LEU B  71      12.681   7.889  -1.327  1.00 10.00      B   
ATOM   2898  CB  LEU B  71      13.604   8.998  -1.842  1.00 10.00      B   
ATOM   2899  CG  LEU B  71      14.451   8.664  -3.073  1.00 10.00      B   
ATOM   2900  CD1 LEU B  71      13.580   8.534  -4.316  1.00 10.00      B   
ATOM   2901  CD2 LEU B  71      15.530   9.714  -3.273  1.00 10.00      B   
ATOM   2902  C   LEU B  71      13.494   6.634  -1.015  1.00 10.00      B   
ATOM   2903  O   LEU B  71      13.432   5.641  -1.741  1.00 10.00      B   
ATOM   2904  N   GLY B  72      14.242   6.685   0.084  1.00 10.00      B   
ATOM   2905  HN  GLY B  72      14.238   7.504   0.631  1.00 10.00      B   
ATOM   2906  CA  GLY B  72      15.062   5.554   0.484  1.00 10.00      B   
ATOM   2907  C   GLY B  72      14.235   4.348   0.887  1.00 10.00      B   
ATOM   2908  O   GLY B  72      14.663   3.205   0.706  1.00 10.00      B   
ATOM   2909  N   ALA B  73      13.042   4.603   1.419  1.00 10.00      B   
ATOM   2910  HN  ALA B  73      12.763   5.538   1.534  1.00 10.00      B   
ATOM   2911  CA  ALA B  73      12.142   3.540   1.852  1.00 10.00      B   
ATOM   2912  CB  ALA B  73      10.893   4.130   2.485  1.00 10.00      B   
ATOM   2913  C   ALA B  73      11.763   2.611   0.703  1.00 10.00      B   
ATOM   2914  O   ALA B  73      11.598   1.407   0.898  1.00 10.00      B   
ATOM   2915  N   ALA B  74      11.651   3.172  -0.496  1.00 10.00      B   
ATOM   2916  HN  ALA B  74      11.827   4.132  -0.594  1.00 10.00      B   
ATOM   2917  CA  ALA B  74      11.284   2.393  -1.672  1.00 10.00      B   
ATOM   2918  CB  ALA B  74      10.999   3.309  -2.855  1.00 10.00      B   
ATOM   2919  C   ALA B  74      12.367   1.382  -2.027  1.00 10.00      B   
ATOM   2920  O   ALA B  74      12.076   0.298  -2.527  1.00 10.00      B   
ATOM   2921  N   ASN B  75      13.613   1.731  -1.745  1.00 10.00      B   
ATOM   2922  HN  ASN B  75      13.782   2.598  -1.314  1.00 10.00      B   
ATOM   2923  CA  ASN B  75      14.739   0.852  -2.053  1.00 10.00      B   
ATOM   2924  CB  ASN B  75      15.998   1.659  -2.386  1.00 10.00      B   
ATOM   2925  CG  ASN B  75      16.151   1.919  -3.874  1.00 10.00      B   
ATOM   2926  OD1 ASN B  75      15.716   1.123  -4.709  1.00 10.00      B   
ATOM   2927  ND2 ASN B  75      16.773   3.036  -4.220  1.00 10.00      B   
ATOM   2928 HD21 ASN B  75      17.100   3.628  -3.507  1.00 10.00      B   
ATOM   2929 HD22 ASN B  75      16.880   3.230  -5.175  1.00 10.00      B   
ATOM   2930  C   ASN B  75      15.028  -0.134  -0.927  1.00 10.00      B   
ATOM   2931  O   ASN B  75      15.276  -1.312  -1.176  1.00 10.00      B   
ATOM   2932  N   ALA B  76      14.981   0.344   0.311  1.00 10.00      B   
ATOM   2933  HN  ALA B  76      14.757   1.290   0.454  1.00 10.00      B   
ATOM   2934  CA  ALA B  76      15.260  -0.503   1.464  1.00 10.00      B   
ATOM   2935  CB  ALA B  76      15.735   0.338   2.640  1.00 10.00      B   
ATOM   2936  C   ALA B  76      14.058  -1.366   1.857  1.00 10.00      B   
ATOM   2937  O   ALA B  76      14.103  -2.593   1.761  1.00 10.00      B   
ATOM   2938  N   ALA B  77      12.985  -0.727   2.305  1.00 10.00      B   
ATOM   2939  HN  ALA B  77      12.992   0.255   2.356  1.00 10.00      B   
ATOM   2940  CA  ALA B  77      11.786  -1.448   2.720  1.00 10.00      B   
ATOM   2941  CB  ALA B  77      10.842  -0.533   3.486  1.00 10.00      B   
ATOM   2942  C   ALA B  77      11.071  -2.075   1.529  1.00 10.00      B   
ATOM   2943  O   ALA B  77      10.708  -3.250   1.565  1.00 10.00      B   
ATOM   2944  N   GLY B  78      10.886  -1.291   0.472  1.00 10.00      B   
ATOM   2945  HN  GLY B  78      11.211  -0.362   0.501  1.00 10.00      B   
ATOM   2946  CA  GLY B  78      10.209  -1.783  -0.713  1.00 10.00      B   
ATOM   2947  C   GLY B  78      11.023  -2.813  -1.473  1.00 10.00      B   
ATOM   2948  O   GLY B  78      10.479  -3.816  -1.943  1.00 10.00      B   
ATOM   2949  N   GLY B  79      12.324  -2.568  -1.584  1.00 10.00      B   
ATOM   2950  HN  GLY B  79      12.694  -1.750  -1.191  1.00 10.00      B   
ATOM   2951  CA  GLY B  79      13.198  -3.483  -2.293  1.00 10.00      B   
ATOM   2952  C   GLY B  79      13.327  -4.826  -1.602  1.00 10.00      B   
ATOM   2953  O   GLY B  79      13.561  -5.842  -2.257  1.00 10.00      B   
ATOM   2954  N   TYR B  80      13.167  -4.828  -0.281  1.00 10.00      B   
ATOM   2955  HN  TYR B  80      12.986  -3.979   0.176  1.00 10.00      B   
ATOM   2956  CA  TYR B  80      13.261  -6.049   0.512  1.00 10.00      B   
ATOM   2957  CB  TYR B  80      12.916  -5.754   1.978  1.00 10.00      B   
ATOM   2958  CG  TYR B  80      13.138  -6.919   2.918  1.00 10.00      B   
ATOM   2959  CD1 TYR B  80      14.417  -7.390   3.185  1.00 10.00      B   
ATOM   2960  CD2 TYR B  80      12.067  -7.543   3.542  1.00 10.00      B   
ATOM   2961  CE1 TYR B  80      14.623  -8.451   4.047  1.00 10.00      B   
ATOM   2962  CE2 TYR B  80      12.263  -8.605   4.405  1.00 10.00      B   
ATOM   2963  CZ  TYR B  80      13.543  -9.054   4.653  1.00 10.00      B   
ATOM   2964  OH  TYR B  80      13.741 -10.111   5.514  1.00 10.00      B   
ATOM   2965  HH  TYR B  80      14.627 -10.043   5.898  1.00 10.00      B   
ATOM   2966  C   TYR B  80      12.340  -7.138  -0.037  1.00 10.00      B   
ATOM   2967  O   TYR B  80      12.749  -8.286  -0.198  1.00 10.00      B   
ATOM   2968  N   ALA B  81      11.105  -6.761  -0.348  1.00 10.00      B   
ATOM   2969  HN  ALA B  81      10.850  -5.823  -0.228  1.00 10.00      B   
ATOM   2970  CA  ALA B  81      10.121  -7.699  -0.871  1.00 10.00      B   
ATOM   2971  CB  ALA B  81       8.778  -7.008  -1.027  1.00 10.00      B   
ATOM   2972  C   ALA B  81      10.556  -8.287  -2.208  1.00 10.00      B   
ATOM   2973  O   ALA B  81      10.411  -9.484  -2.444  1.00 10.00      B   
ATOM   2974  N   VAL B  82      11.104  -7.441  -3.067  1.00 10.00      B   
ATOM   2975  HN  VAL B  82      11.227  -6.506  -2.800  1.00 10.00      B   
ATOM   2976  CA  VAL B  82      11.544  -7.863  -4.391  1.00 10.00      B   
ATOM   2977  CB  VAL B  82      11.937  -6.657  -5.269  1.00 10.00      B   
ATOM   2978  CG1 VAL B  82      12.176  -7.091  -6.707  1.00 10.00      B   
ATOM   2979  CG2 VAL B  82      10.865  -5.582  -5.204  1.00 10.00      B   
ATOM   2980  C   VAL B  82      12.707  -8.851  -4.316  1.00 10.00      B   
ATOM   2981  O   VAL B  82      12.707  -9.871  -5.009  1.00 10.00      B   
ATOM   2982  N   THR B  83      13.691  -8.552  -3.475  1.00 10.00      B   
ATOM   2983  HN  THR B  83      13.638  -7.723  -2.946  1.00 10.00      B   
ATOM   2984  CA  THR B  83      14.848  -9.421  -3.325  1.00 10.00      B   
ATOM   2985  CB  THR B  83      15.922  -8.778  -2.424  1.00 10.00      B   
ATOM   2986  OG1 THR B  83      15.981  -7.367  -2.677  1.00 10.00      B   
ATOM   2987  HG1 THR B  83      15.642  -7.183  -3.564  1.00 10.00      B   
ATOM   2988  CG2 THR B  83      17.288  -9.390  -2.696  1.00 10.00      B   
ATOM   2989  C   THR B  83      14.440 -10.780  -2.749  1.00 10.00      B   
ATOM   2990  O   THR B  83      14.815 -11.828  -3.281  1.00 10.00      B   
ATOM   2991  N   VAL B  84      13.645 -10.754  -1.680  1.00 10.00      B   
ATOM   2992  HN  VAL B  84      13.356  -9.887  -1.316  1.00 10.00      B   
ATOM   2993  CA  VAL B  84      13.188 -11.983  -1.034  1.00 10.00      B   
ATOM   2994  CB  VAL B  84      12.420 -11.697   0.278  1.00 10.00      B   
ATOM   2995  CG1 VAL B  84      11.905 -12.987   0.904  1.00 10.00      B   
ATOM   2996  CG2 VAL B  84      13.316 -10.959   1.260  1.00 10.00      B   
ATOM   2997  C   VAL B  84      12.320 -12.810  -1.979  1.00 10.00      B   
ATOM   2998  O   VAL B  84      12.438 -14.033  -2.026  1.00 10.00      B   
ATOM   2999  N   ARG B  85      11.473 -12.131  -2.748  1.00 10.00      B   
ATOM   3000  HN  ARG B  85      11.439 -11.150  -2.669  1.00 10.00      B   
ATOM   3001  CA  ARG B  85      10.582 -12.799  -3.695  1.00 10.00      B   
ATOM   3002  CB  ARG B  85       9.767 -11.772  -4.483  1.00 10.00      B   
ATOM   3003  CG  ARG B  85       8.347 -12.211  -4.794  1.00 10.00      B   
ATOM   3004  CD  ARG B  85       7.404 -11.911  -3.638  1.00 10.00      B   
ATOM   3005  NE  ARG B  85       7.660 -12.750  -2.463  1.00 10.00      B   
ATOM   3006  HE  ARG B  85       8.099 -13.620  -2.614  1.00 10.00      B   
ATOM   3007  CZ  ARG B  85       7.332 -12.411  -1.215  1.00 10.00      B   
ATOM   3008  NH1 ARG B  85       6.737 -11.245  -0.971  1.00 10.00      B   
ATOM   3009 HH11 ARG B  85       6.524 -10.589  -1.755  1.00 10.00      B   
ATOM   3010 HH12 ARG B  85       6.479 -10.977   0.004  1.00 10.00      B   
ATOM   3011  NH2 ARG B  85       7.596 -13.243  -0.215  1.00 10.00      B   
ATOM   3012 HH21 ARG B  85       8.063 -14.170  -0.414  1.00 10.00      B   
ATOM   3013 HH22 ARG B  85       7.347 -12.995   0.765  1.00 10.00      B   
ATOM   3014  C   ARG B  85      11.360 -13.685  -4.661  1.00 10.00      B   
ATOM   3015  O   ARG B  85      10.952 -14.809  -4.958  1.00 10.00      B   
ATOM   3016  N   MET B  86      12.491 -13.178  -5.132  1.00 10.00      B   
ATOM   3017  HN  MET B  86      12.769 -12.282  -4.842  1.00 10.00      B   
ATOM   3018  CA  MET B  86      13.329 -13.917  -6.067  1.00 10.00      B   
ATOM   3019  CB  MET B  86      14.273 -12.976  -6.815  1.00 10.00      B   
ATOM   3020  CG  MET B  86      13.571 -12.011  -7.759  1.00 10.00      B   
ATOM   3021  SD  MET B  86      12.439 -12.834  -8.899  1.00 10.00      B   
ATOM   3022  CE  MET B  86      13.568 -13.857  -9.844  1.00 10.00      B   
ATOM   3023  C   MET B  86      14.119 -15.009  -5.360  1.00 10.00      B   
ATOM   3024  O   MET B  86      14.426 -16.044  -5.949  1.00 10.00      B   
ATOM   3025  N   LEU B  87      14.437 -14.784  -4.090  1.00 10.00      B   
ATOM   3026  HN  LEU B  87      14.158 -13.941  -3.668  1.00 10.00      B   
ATOM   3027  CA  LEU B  87      15.189 -15.760  -3.305  1.00 10.00      B   
ATOM   3028  CB  LEU B  87      15.666 -15.147  -1.984  1.00 10.00      B   
ATOM   3029  CG  LEU B  87      16.780 -14.103  -2.085  1.00 10.00      B   
ATOM   3030  CD1 LEU B  87      17.043 -13.473  -0.727  1.00 10.00      B   
ATOM   3031  CD2 LEU B  87      18.051 -14.727  -2.645  1.00 10.00      B   
ATOM   3032  C   LEU B  87      14.348 -17.001  -3.034  1.00 10.00      B   
ATOM   3033  O   LEU B  87      14.873 -18.094  -2.839  1.00 10.00      B   
ATOM   3034  N   GLU B  88      13.032 -16.824  -3.027  1.00 10.00      B   
ATOM   3035  HN  GLU B  88      12.669 -15.923  -3.174  1.00 10.00      B   
ATOM   3036  CA  GLU B  88      12.112 -17.929  -2.791  1.00 10.00      B   
ATOM   3037  CB  GLU B  88      10.745 -17.404  -2.362  1.00 10.00      B   
ATOM   3038  CG  GLU B  88      10.766 -16.603  -1.074  1.00 10.00      B   
ATOM   3039  CD  GLU B  88       9.376 -16.294  -0.571  1.00 10.00      B   
ATOM   3040  OE1 GLU B  88       8.706 -15.419  -1.160  1.00 10.00      B   
ATOM   3041  OE2 GLU B  88       8.944 -16.934   0.410  1.00 10.00      B   
ATOM   3042  C   GLU B  88      11.968 -18.793  -4.039  1.00 10.00      B   
ATOM   3043  O   GLU B  88      11.336 -19.850  -4.007  1.00 10.00      B   
ATOM   3044  N   MET B  89      12.568 -18.346  -5.132  1.00 10.00      B   
ATOM   3045  HN  MET B  89      13.075 -17.505  -5.091  1.00 10.00      B   
ATOM   3046  CA  MET B  89      12.506 -19.070  -6.395  1.00 10.00      B   
ATOM   3047  CB  MET B  89      12.492 -18.086  -7.570  1.00 10.00      B   
ATOM   3048  CG  MET B  89      11.243 -17.220  -7.648  1.00 10.00      B   
ATOM   3049  SD  MET B  89       9.801 -18.129  -8.236  1.00 10.00      B   
ATOM   3050  CE  MET B  89      10.305 -18.501  -9.914  1.00 10.00      B   
ATOM   3051  C   MET B  89      13.690 -20.024  -6.527  1.00 10.00      B   
ATOM   3052  O   MET B  89      13.982 -20.528  -7.610  1.00 10.00      B   
ATOM   3053  N   PHE B  90      14.367 -20.269  -5.414  1.00 10.00      B   
ATOM   3054  HN  PHE B  90      14.083 -19.841  -4.579  1.00 10.00      B   
ATOM   3055  CA  PHE B  90      15.519 -21.156  -5.398  1.00 10.00      B   
ATOM   3056  CB  PHE B  90      16.641 -20.549  -4.550  1.00 10.00      B   
ATOM   3057  CG  PHE B  90      18.024 -20.843  -5.057  1.00 10.00      B   
ATOM   3058  CD1 PHE B  90      18.575 -20.089  -6.083  1.00 10.00      B   
ATOM   3059  CD2 PHE B  90      18.775 -21.872  -4.510  1.00 10.00      B   
ATOM   3060  CE1 PHE B  90      19.846 -20.357  -6.553  1.00 10.00      B   
ATOM   3061  CE2 PHE B  90      20.047 -22.144  -4.975  1.00 10.00      B   
ATOM   3062  CZ  PHE B  90      20.583 -21.386  -5.998  1.00 10.00      B   
ATOM   3063  C   PHE B  90      15.134 -22.529  -4.856  1.00 10.00      B   
ATOM   3064  O   PHE B  90      15.859 -23.509  -5.037  1.00 10.00      B   
ATOM   3065  N   GLU B  91      13.982 -22.599  -4.201  1.00 10.00      B   
ATOM   3066  HN  GLU B  91      13.441 -21.788  -4.100  1.00 10.00      B   
ATOM   3067  CA  GLU B  91      13.501 -23.851  -3.628  1.00 10.00      B   
ATOM   3068  CB  GLU B  91      12.902 -23.618  -2.241  1.00 10.00      B   
ATOM   3069  CG  GLU B  91      13.740 -24.189  -1.107  1.00 10.00      B   
ATOM   3070  CD  GLU B  91      14.053 -25.658  -1.306  1.00 10.00      B   
ATOM   3071  OE1 GLU B  91      13.126 -26.429  -1.639  1.00 10.00      B   
ATOM   3072  OE2 GLU B  91      15.226 -26.052  -1.136  1.00 10.00      B   
ATOM   3073  C   GLU B  91      12.491 -24.546  -4.541  1.00 10.00      B   
ATOM   3074  O   GLU B  91      12.261 -24.119  -5.675  1.00 10.00      B   
ATOM   3075  N   ARG B  92      11.904 -25.629  -4.045  1.00 10.00      B   
ATOM   3076  HN  ARG B  92      12.143 -25.929  -3.139  1.00 10.00      B   
ATOM   3077  CA  ARG B  92      10.924 -26.389  -4.810  1.00 10.00      B   
ATOM   3078  CB  ARG B  92      11.108 -27.891  -4.576  1.00 10.00      B   
ATOM   3079  CG  ARG B  92      12.489 -28.411  -4.935  1.00 10.00      B   
ATOM   3080  CD  ARG B  92      12.626 -29.895  -4.629  1.00 10.00      B   
ATOM   3081  NE  ARG B  92      12.599 -30.168  -3.192  1.00 10.00      B   
ATOM   3082  HE  ARG B  92      12.904 -29.453  -2.590  1.00 10.00      B   
ATOM   3083  CZ  ARG B  92      12.188 -31.319  -2.659  1.00 10.00      B   
ATOM   3084  NH1 ARG B  92      11.767 -32.309  -3.434  1.00 10.00      B   
ATOM   3085 HH11 ARG B  92      11.448 -33.206  -3.002  1.00 10.00      B   
ATOM   3086 HH12 ARG B  92      11.752 -32.200  -4.468  1.00 10.00      B   
ATOM   3087  NH2 ARG B  92      12.212 -31.483  -1.341  1.00 10.00      B   
ATOM   3088 HH21 ARG B  92      12.553 -30.716  -0.720  1.00 10.00      B   
ATOM   3089 HH22 ARG B  92      11.887 -32.382  -0.920  1.00 10.00      B   
ATOM   3090  C   ARG B  92       9.500 -25.967  -4.459  1.00 10.00      B   
ATOM   3091  O   ARG B  92       8.853 -25.241  -5.213  1.00 10.00      B   
ATOM   3092  N   LYS B  93       9.029 -26.410  -3.308  1.00 10.00      B   
ATOM   3093  HN  LYS B  93       9.600 -26.970  -2.742  1.00 10.00      B   
ATOM   3094  CA  LYS B  93       7.685 -26.090  -2.850  1.00 10.00      B   
ATOM   3095  CB  LYS B  93       6.739 -27.256  -3.173  1.00 10.00      B   
ATOM   3096  CG  LYS B  93       5.356 -27.128  -2.554  1.00 10.00      B   
ATOM   3097  CD  LYS B  93       4.621 -28.455  -2.542  1.00 10.00      B   
ATOM   3098  CE  LYS B  93       3.464 -28.429  -1.558  1.00 10.00      B   
ATOM   3099  NZ  LYS B  93       3.932 -28.393  -0.144  1.00 10.00      B   
ATOM   3100  HZ1 LYS B  93       3.116 -28.343   0.500  1.00 10.00      B   
ATOM   3101  HZ2 LYS B  93       4.539 -27.559   0.018  1.00 10.00      B   
ATOM   3102  HZ3 LYS B  93       4.479 -29.253   0.073  1.00 10.00      B   
ATOM   3103  C   LYS B  93       7.697 -25.830  -1.348  1.00 10.00      B   
ATOM   3104  O   LYS B  93       8.403 -26.516  -0.606  1.00 10.00      B   
ATOM   3105  N   PRO B  94       6.949 -24.813  -0.884  1.00 10.00      B   
ATOM   3106  CB  PRO B  94       5.792 -23.381   0.588  1.00 10.00      B   
ATOM   3107  CG  PRO B  94       5.814 -22.776  -0.773  1.00 10.00      B   
ATOM   3108  CD  PRO B  94       6.150 -23.894  -1.718  1.00 10.00      B   
ATOM   3109  CA  PRO B  94       6.860 -24.477   0.542  1.00 10.00      B   
ATOM   3110  C   PRO B  94       6.417 -25.677   1.377  1.00 10.00      B   
ATOM   3111  O   PRO B  94       6.996 -25.894   2.463  1.00 10.00      B   
ATOM   3112  OXT PRO B  94       5.508 -26.416   0.929  1.00 10.00      B   
END
