# Supplementary material for: Large-scale discovery of protein interactions at residue resolution using co-evolution calculated from genomic sequences
Source: Nat Commun. 2021 Mar 2;12:1396. doi: 10.1038/s41467-021-21636-z (PMC7925567; doi:10.1038/s41467-021-21636-z)
Supplement: Supplementary file 12 — Supplementary Data 10 [file 41467_2021_21636_MOESM12_ESM.zip › supplementary/allpdb1670_Q72GS0_Q72GR9/models/haddock_top4_haddock_83w.pdb]

REMARK FILENAME="haddock_83w.pdb0"
REMARK ===============================================================
REMARK HADDOCK run for haddock
REMARK initial structure: haddock_83.pdb
REMARK final NOE weights: unambig 50 amb: 50
REMARK ===============================================================
REMARK            total,bonds,angles,improper,dihe,vdw,elec,air,cdih,coup,rdcs,vean,dani,xpcs,rg
REMARK energies: 190.589, 0, 0, 0, 0, -80.9203, -20.4914, 292, 0, 0, 0, 0, 0, 0, 0
REMARK ===============================================================
REMARK            bonds,angles,impropers,dihe,air,cdih,coup,rdcs,vean,dani,xpcs
REMARK rms-dev.: 0,0,0,0,11.1972,0,0, 0, 0, 0, 0
REMARK ===============================================================
REMARK               air,cdih,coup,rdcs,vean,dani,xpcs
REMARK               >0.3,>5,>1,>0,>5,>0.2,>0.2
REMARK violations.: 3, 0, 0, 0, 0, 0, 0
REMARK ===============================================================
REMARK                        CVpartition#,violations,rms
REMARK AIRs cross-validation: 1, 0, NaN
REMARK ===============================================================
REMARK NCS energy: 0
REMARK ===============================================================
REMARK Symmetry energy: 0
REMARK ===============================================================
REMARK Desolvation energy: -54.1873
REMARK Internal energy free molecules: 42913.5
REMARK Internal energy complex: -12284.5
REMARK Binding energy: -55353.6
REMARK ===============================================================
REMARK buried surface area: 2461.18
REMARK ===============================================================
REMARK water - chain1: 0 0 0
REMARK water - chain2: 0 0 0
REMARK water - chain3: 0 0 0
REMARK water - chain4: 0 0 0
REMARK water - chain5: 0 0 0
REMARK water - chain6: 0 0 0
REMARK ===============================================================
REMARK water - water: 0 0 0
REMARK ===============================================================
REMARK DATE:16-May-2020  08:32:23       created by user: he47
REMARK VERSION:1.3
ATOM      1  CB  MET A   1      -2.380 -24.353  11.237  1.00 10.00      A   
ATOM      2  CG  MET A   1      -2.815 -25.359  10.185  1.00 10.00      A   
ATOM      3  SD  MET A   1      -1.485 -26.479   9.708  1.00 10.00      A   
ATOM      4  CE  MET A   1      -2.371 -27.631   8.661  1.00 10.00      A   
ATOM      5  C   MET A   1      -1.456 -23.928  13.522  1.00 10.00      A   
ATOM      6  O   MET A   1      -1.576 -22.721  13.293  1.00 10.00      A   
ATOM      7  N   MET A   1      -3.315 -25.517  13.210  1.00 10.00      A   
ATOM      8  HT1 MET A   1      -4.034 -24.771  13.295  1.00 10.00      A   
ATOM      9  HT2 MET A   1      -3.110 -25.891  14.158  1.00 10.00      A   
ATOM     10  HT3 MET A   1      -3.696 -26.286  12.623  1.00 10.00      A   
ATOM     11  CA  MET A   1      -2.081 -24.968  12.603  1.00 10.00      A   
ATOM     12  N   ASP A   2      -0.778 -24.408  14.558  1.00 10.00      A   
ATOM     13  HN  ASP A   2      -0.700 -25.382  14.662  1.00 10.00      A   
ATOM     14  CA  ASP A   2      -0.138 -23.538  15.542  1.00 10.00      A   
ATOM     15  CB  ASP A   2       0.499 -24.356  16.675  1.00 10.00      A   
ATOM     16  CG  ASP A   2      -0.438 -25.364  17.317  1.00 10.00      A   
ATOM     17  OD1 ASP A   2      -1.672 -25.203  17.212  1.00 10.00      A   
ATOM     18  OD2 ASP A   2       0.059 -26.332  17.929  1.00 10.00      A   
ATOM     19  C   ASP A   2       0.930 -22.667  14.896  1.00 10.00      A   
ATOM     20  O   ASP A   2       1.065 -21.488  15.227  1.00 10.00      A   
ATOM     21  N   LEU A   3       1.678 -23.259  13.968  1.00 10.00      A   
ATOM     22  HN  LEU A   3       1.501 -24.199  13.747  1.00 10.00      A   
ATOM     23  CA  LEU A   3       2.750 -22.558  13.265  1.00 10.00      A   
ATOM     24  CB  LEU A   3       3.466 -23.505  12.296  1.00 10.00      A   
ATOM     25  CG  LEU A   3       4.114 -24.745  12.915  1.00 10.00      A   
ATOM     26  CD1 LEU A   3       4.761 -25.605  11.843  1.00 10.00      A   
ATOM     27  CD2 LEU A   3       5.135 -24.348  13.967  1.00 10.00      A   
ATOM     28  C   LEU A   3       2.216 -21.350  12.504  1.00 10.00      A   
ATOM     29  O   LEU A   3       2.796 -20.265  12.559  1.00 10.00      A   
ATOM     30  N   ILE A   4       1.103 -21.548  11.802  1.00 10.00      A   
ATOM     31  HN  ILE A   4       0.688 -22.436  11.808  1.00 10.00      A   
ATOM     32  CA  ILE A   4       0.482 -20.482  11.023  1.00 10.00      A   
ATOM     33  CB  ILE A   4      -0.638 -21.029  10.103  1.00 10.00      A   
ATOM     34  CG1 ILE A   4      -0.050 -22.014   9.085  1.00 10.00      A   
ATOM     35  CG2 ILE A   4      -1.364 -19.895   9.389  1.00 10.00      A   
ATOM     36  CD1 ILE A   4      -1.070 -22.609   8.134  1.00 10.00      A   
ATOM     37  C   ILE A   4      -0.070 -19.391  11.939  1.00 10.00      A   
ATOM     38  O   ILE A   4       0.162 -18.200  11.712  1.00 10.00      A   
ATOM     39  N   GLN A   5      -0.778 -19.806  12.986  1.00 10.00      A   
ATOM     40  HN  GLN A   5      -0.910 -20.769  13.123  1.00 10.00      A   
ATOM     41  CA  GLN A   5      -1.359 -18.868  13.940  1.00 10.00      A   
ATOM     42  CB  GLN A   5      -2.173 -19.614  14.999  1.00 10.00      A   
ATOM     43  CG  GLN A   5      -3.471 -20.205  14.475  1.00 10.00      A   
ATOM     44  CD  GLN A   5      -4.159 -21.094  15.492  1.00 10.00      A   
ATOM     45  OE1 GLN A   5      -3.505 -21.757  16.298  1.00 10.00      A   
ATOM     46  NE2 GLN A   5      -5.483 -21.118  15.463  1.00 10.00      A   
ATOM     47 HE21 GLN A   5      -5.945 -20.568  14.792  1.00 10.00      A   
ATOM     48 HE22 GLN A   5      -5.949 -21.677  16.119  1.00 10.00      A   
ATOM     49  C   GLN A   5      -0.274 -18.024  14.603  1.00 10.00      A   
ATOM     50  O   GLN A   5      -0.384 -16.801  14.674  1.00 10.00      A   
ATOM     51  N   ALA A   6       0.787 -18.685  15.062  1.00 10.00      A   
ATOM     52  HN  ALA A   6       0.820 -19.662  14.966  1.00 10.00      A   
ATOM     53  CA  ALA A   6       1.896 -17.999  15.714  1.00 10.00      A   
ATOM     54  CB  ALA A   6       2.879 -19.001  16.297  1.00 10.00      A   
ATOM     55  C   ALA A   6       2.606 -17.057  14.749  1.00 10.00      A   
ATOM     56  O   ALA A   6       3.038 -15.974  15.136  1.00 10.00      A   
ATOM     57  N   ALA A   7       2.717 -17.472  13.491  1.00 10.00      A   
ATOM     58  HN  ALA A   7       2.349 -18.347  13.239  1.00 10.00      A   
ATOM     59  CA  ALA A   7       3.372 -16.658  12.476  1.00 10.00      A   
ATOM     60  CB  ALA A   7       3.464 -17.410  11.156  1.00 10.00      A   
ATOM     61  C   ALA A   7       2.640 -15.336  12.288  1.00 10.00      A   
ATOM     62  O   ALA A   7       3.249 -14.268  12.328  1.00 10.00      A   
ATOM     63  N   TYR A   8       1.325 -15.413  12.110  1.00 10.00      A   
ATOM     64  HN  TYR A   8       0.891 -16.296  12.107  1.00 10.00      A   
ATOM     65  CA  TYR A   8       0.512 -14.219  11.918  1.00 10.00      A   
ATOM     66  CB  TYR A   8      -0.901 -14.579  11.457  1.00 10.00      A   
ATOM     67  CG  TYR A   8      -0.986 -14.903   9.983  1.00 10.00      A   
ATOM     68  CD1 TYR A   8      -0.636 -13.956   9.028  1.00 10.00      A   
ATOM     69  CD2 TYR A   8      -1.403 -16.152   9.546  1.00 10.00      A   
ATOM     70  CE1 TYR A   8      -0.701 -14.245   7.680  1.00 10.00      A   
ATOM     71  CE2 TYR A   8      -1.474 -16.447   8.198  1.00 10.00      A   
ATOM     72  CZ  TYR A   8      -1.120 -15.491   7.271  1.00 10.00      A   
ATOM     73  OH  TYR A   8      -1.174 -15.784   5.929  1.00 10.00      A   
ATOM     74  HH  TYR A   8      -0.529 -15.237   5.457  1.00 10.00      A   
ATOM     75  C   TYR A   8       0.478 -13.357  13.174  1.00 10.00      A   
ATOM     76  O   TYR A   8       0.357 -12.134  13.096  1.00 10.00      A   
ATOM     77  N   PHE A   9       0.585 -14.003  14.332  1.00 10.00      A   
ATOM     78  HN  PHE A   9       0.649 -14.983  14.328  1.00 10.00      A   
ATOM     79  CA  PHE A   9       0.592 -13.294  15.606  1.00 10.00      A   
ATOM     80  CB  PHE A   9       0.567 -14.284  16.775  1.00 10.00      A   
ATOM     81  CG  PHE A   9       0.558 -13.631  18.128  1.00 10.00      A   
ATOM     82  CD1 PHE A   9      -0.519 -12.859  18.531  1.00 10.00      A   
ATOM     83  CD2 PHE A   9       1.626 -13.789  18.996  1.00 10.00      A   
ATOM     84  CE1 PHE A   9      -0.530 -12.256  19.774  1.00 10.00      A   
ATOM     85  CE2 PHE A   9       1.622 -13.189  20.240  1.00 10.00      A   
ATOM     86  CZ  PHE A   9       0.542 -12.421  20.630  1.00 10.00      A   
ATOM     87  C   PHE A   9       1.823 -12.397  15.691  1.00 10.00      A   
ATOM     88  O   PHE A   9       1.726 -11.224  16.056  1.00 10.00      A   
ATOM     89  N   VAL A  10       2.977 -12.956  15.336  1.00 10.00      A   
ATOM     90  HN  VAL A  10       2.987 -13.899  15.059  1.00 10.00      A   
ATOM     91  CA  VAL A  10       4.227 -12.205  15.349  1.00 10.00      A   
ATOM     92  CB  VAL A  10       5.445 -13.112  15.048  1.00 10.00      A   
ATOM     93  CG1 VAL A  10       6.733 -12.301  14.992  1.00 10.00      A   
ATOM     94  CG2 VAL A  10       5.559 -14.211  16.093  1.00 10.00      A   
ATOM     95  C   VAL A  10       4.156 -11.076  14.325  1.00 10.00      A   
ATOM     96  O   VAL A  10       4.577  -9.948  14.593  1.00 10.00      A   
ATOM     97  N   VAL A  11       3.599 -11.393  13.160  1.00 10.00      A   
ATOM     98  HN  VAL A  11       3.296 -12.318  13.014  1.00 10.00      A   
ATOM     99  CA  VAL A  11       3.436 -10.420  12.085  1.00 10.00      A   
ATOM    100  CB  VAL A  11       2.741 -11.066  10.865  1.00 10.00      A   
ATOM    101  CG1 VAL A  11       2.150 -10.017   9.936  1.00 10.00      A   
ATOM    102  CG2 VAL A  11       3.720 -11.951  10.110  1.00 10.00      A   
ATOM    103  C   VAL A  11       2.623  -9.220  12.572  1.00 10.00      A   
ATOM    104  O   VAL A  11       2.980  -8.067  12.317  1.00 10.00      A   
ATOM    105  N   ALA A  12       1.544  -9.506  13.290  1.00 10.00      A   
ATOM    106  HN  ALA A  12       1.321 -10.449  13.458  1.00 10.00      A   
ATOM    107  CA  ALA A  12       0.682  -8.466  13.830  1.00 10.00      A   
ATOM    108  CB  ALA A  12      -0.486  -9.082  14.585  1.00 10.00      A   
ATOM    109  C   ALA A  12       1.473  -7.530  14.739  1.00 10.00      A   
ATOM    110  O   ALA A  12       1.372  -6.306  14.624  1.00 10.00      A   
ATOM    111  N   ILE A  13       2.269  -8.111  15.629  1.00 10.00      A   
ATOM    112  HN  ILE A  13       2.305  -9.092  15.666  1.00 10.00      A   
ATOM    113  CA  ILE A  13       3.085  -7.330  16.553  1.00 10.00      A   
ATOM    114  CB  ILE A  13       3.843  -8.229  17.551  1.00 10.00      A   
ATOM    115  CG1 ILE A  13       2.861  -9.146  18.283  1.00 10.00      A   
ATOM    116  CG2 ILE A  13       4.622  -7.383  18.551  1.00 10.00      A   
ATOM    117  CD1 ILE A  13       3.532 -10.204  19.130  1.00 10.00      A   
ATOM    118  C   ILE A  13       4.085  -6.464  15.789  1.00 10.00      A   
ATOM    119  O   ILE A  13       4.286  -5.295  16.121  1.00 10.00      A   
ATOM    120  N   LEU A  14       4.689  -7.042  14.754  1.00 10.00      A   
ATOM    121  HN  LEU A  14       4.475  -7.976  14.538  1.00 10.00      A   
ATOM    122  CA  LEU A  14       5.664  -6.330  13.935  1.00 10.00      A   
ATOM    123  CB  LEU A  14       6.228  -7.242  12.841  1.00 10.00      A   
ATOM    124  CG  LEU A  14       7.098  -8.408  13.317  1.00 10.00      A   
ATOM    125  CD1 LEU A  14       7.411  -9.346  12.163  1.00 10.00      A   
ATOM    126  CD2 LEU A  14       8.381  -7.897  13.957  1.00 10.00      A   
ATOM    127  C   LEU A  14       5.052  -5.077  13.319  1.00 10.00      A   
ATOM    128  O   LEU A  14       5.673  -4.013  13.302  1.00 10.00      A   
ATOM    129  N   PHE A  15       3.824  -5.205  12.830  1.00 10.00      A   
ATOM    130  HN  PHE A  15       3.381  -6.084  12.869  1.00 10.00      A   
ATOM    131  CA  PHE A  15       3.121  -4.079  12.227  1.00 10.00      A   
ATOM    132  CB  PHE A  15       1.808  -4.532  11.582  1.00 10.00      A   
ATOM    133  CG  PHE A  15       1.972  -5.106  10.204  1.00 10.00      A   
ATOM    134  CD1 PHE A  15       2.867  -4.544   9.308  1.00 10.00      A   
ATOM    135  CD2 PHE A  15       1.228  -6.201   9.802  1.00 10.00      A   
ATOM    136  CE1 PHE A  15       3.020  -5.068   8.040  1.00 10.00      A   
ATOM    137  CE2 PHE A  15       1.375  -6.730   8.535  1.00 10.00      A   
ATOM    138  CZ  PHE A  15       2.272  -6.163   7.651  1.00 10.00      A   
ATOM    139  C   PHE A  15       2.852  -2.995  13.265  1.00 10.00      A   
ATOM    140  O   PHE A  15       2.954  -1.803  12.972  1.00 10.00      A   
ATOM    141  N   ILE A  16       2.520  -3.419  14.483  1.00 10.00      A   
ATOM    142  HN  ILE A  16       2.458  -4.384  14.650  1.00 10.00      A   
ATOM    143  CA  ILE A  16       2.249  -2.491  15.577  1.00 10.00      A   
ATOM    144  CB  ILE A  16       1.754  -3.231  16.842  1.00 10.00      A   
ATOM    145  CG1 ILE A  16       0.444  -3.971  16.554  1.00 10.00      A   
ATOM    146  CG2 ILE A  16       1.578  -2.263  18.007  1.00 10.00      A   
ATOM    147  CD1 ILE A  16       0.023  -4.923  17.653  1.00 10.00      A   
ATOM    148  C   ILE A  16       3.508  -1.693  15.913  1.00 10.00      A   
ATOM    149  O   ILE A  16       3.462  -0.470  16.070  1.00 10.00      A   
ATOM    150  N   VAL A  17       4.635  -2.396  16.002  1.00 10.00      A   
ATOM    151  HN  VAL A  17       4.603  -3.370  15.864  1.00 10.00      A   
ATOM    152  CA  VAL A  17       5.915  -1.768  16.305  1.00 10.00      A   
ATOM    153  CB  VAL A  17       7.034  -2.819  16.464  1.00 10.00      A   
ATOM    154  CG1 VAL A  17       8.375  -2.146  16.717  1.00 10.00      A   
ATOM    155  CG2 VAL A  17       6.702  -3.779  17.595  1.00 10.00      A   
ATOM    156  C   VAL A  17       6.295  -0.782  15.206  1.00 10.00      A   
ATOM    157  O   VAL A  17       6.709   0.346  15.482  1.00 10.00      A   
ATOM    158  N   GLY A  18       6.135  -1.216  13.961  1.00 10.00      A   
ATOM    159  HN  GLY A  18       5.802  -2.132  13.810  1.00 10.00      A   
ATOM    160  CA  GLY A  18       6.452  -0.368  12.827  1.00 10.00      A   
ATOM    161  C   GLY A  18       5.619   0.899  12.816  1.00 10.00      A   
ATOM    162  O   GLY A  18       6.146   1.996  12.631  1.00 10.00      A   
ATOM    163  N   LEU A  19       4.319   0.746  13.044  1.00 10.00      A   
ATOM    164  HN  LEU A  19       3.966  -0.158  13.202  1.00 10.00      A   
ATOM    165  CA  LEU A  19       3.401   1.879  13.064  1.00 10.00      A   
ATOM    166  CB  LEU A  19       1.954   1.397  13.218  1.00 10.00      A   
ATOM    167  CG  LEU A  19       0.866   2.476  13.166  1.00 10.00      A   
ATOM    168  CD1 LEU A  19       0.808   3.123  11.789  1.00 10.00      A   
ATOM    169  CD2 LEU A  19      -0.486   1.897  13.551  1.00 10.00      A   
ATOM    170  C   LEU A  19       3.755   2.851  14.187  1.00 10.00      A   
ATOM    171  O   LEU A  19       3.809   4.062  13.977  1.00 10.00      A   
ATOM    172  N   LYS A  20       4.018   2.307  15.372  1.00 10.00      A   
ATOM    173  HN  LYS A  20       3.968   1.330  15.470  1.00 10.00      A   
ATOM    174  CA  LYS A  20       4.369   3.122  16.530  1.00 10.00      A   
ATOM    175  CB  LYS A  20       4.555   2.241  17.769  1.00 10.00      A   
ATOM    176  CG  LYS A  20       4.579   3.010  19.080  1.00 10.00      A   
ATOM    177  CD  LYS A  20       5.036   2.128  20.231  1.00 10.00      A   
ATOM    178  CE  LYS A  20       4.876   2.836  21.568  1.00 10.00      A   
ATOM    179  NZ  LYS A  20       5.552   2.106  22.672  1.00 10.00      A   
ATOM    180  HZ1 LYS A  20       5.341   2.562  23.580  1.00 10.00      A   
ATOM    181  HZ2 LYS A  20       6.583   2.112  22.528  1.00 10.00      A   
ATOM    182  HZ3 LYS A  20       5.221   1.119  22.707  1.00 10.00      A   
ATOM    183  C   LYS A  20       5.643   3.920  16.266  1.00 10.00      A   
ATOM    184  O   LYS A  20       5.783   5.062  16.708  1.00 10.00      A   
ATOM    185  N   ARG A  21       6.571   3.317  15.541  1.00 10.00      A   
ATOM    186  HN  ARG A  21       6.409   2.405  15.212  1.00 10.00      A   
ATOM    187  CA  ARG A  21       7.825   3.978  15.225  1.00 10.00      A   
ATOM    188  CB  ARG A  21       8.918   2.967  14.881  1.00 10.00      A   
ATOM    189  CG  ARG A  21       9.374   2.132  16.066  1.00 10.00      A   
ATOM    190  CD  ARG A  21      10.664   1.389  15.761  1.00 10.00      A   
ATOM    191  NE  ARG A  21      11.139   0.626  16.915  1.00 10.00      A   
ATOM    192  HE  ARG A  21      10.736  -0.261  17.063  1.00 10.00      A   
ATOM    193  CZ  ARG A  21      12.085   1.052  17.757  1.00 10.00      A   
ATOM    194  NH1 ARG A  21      12.658   2.239  17.576  1.00 10.00      A   
ATOM    195 HH11 ARG A  21      12.377   2.840  16.776  1.00 10.00      A   
ATOM    196 HH12 ARG A  21      13.396   2.574  18.238  1.00 10.00      A   
ATOM    197  NH2 ARG A  21      12.449   0.295  18.784  1.00 10.00      A   
ATOM    198 HH21 ARG A  21      13.188   0.626  19.443  1.00 10.00      A   
ATOM    199 HH22 ARG A  21      12.003  -0.637  18.936  1.00 10.00      A   
ATOM    200  C   ARG A  21       7.651   4.999  14.107  1.00 10.00      A   
ATOM    201  O   ARG A  21       8.262   6.066  14.141  1.00 10.00      A   
ATOM    202  N   MET A  22       6.802   4.678  13.132  1.00 10.00      A   
ATOM    203  HN  MET A  22       6.342   3.808  13.164  1.00 10.00      A   
ATOM    204  CA  MET A  22       6.545   5.574  12.003  1.00 10.00      A   
ATOM    205  CB  MET A  22       5.689   4.885  10.933  1.00 10.00      A   
ATOM    206  CG  MET A  22       6.445   3.898  10.057  1.00 10.00      A   
ATOM    207  SD  MET A  22       5.479   3.342   8.638  1.00 10.00      A   
ATOM    208  CE  MET A  22       3.979   2.780   9.440  1.00 10.00      A   
ATOM    209  C   MET A  22       5.865   6.858  12.461  1.00 10.00      A   
ATOM    210  O   MET A  22       5.998   7.905  11.824  1.00 10.00      A   
ATOM    211  N   ALA A  23       5.139   6.773  13.571  1.00 10.00      A   
ATOM    212  HN  ALA A  23       5.056   5.906  14.022  1.00 10.00      A   
ATOM    213  CA  ALA A  23       4.436   7.928  14.120  1.00 10.00      A   
ATOM    214  CB  ALA A  23       3.362   7.480  15.098  1.00 10.00      A   
ATOM    215  C   ALA A  23       5.398   8.910  14.788  1.00 10.00      A   
ATOM    216  O   ALA A  23       4.998   9.992  15.221  1.00 10.00      A   
ATOM    217  N   HIS A  24       6.662   8.524  14.884  1.00 10.00      A   
ATOM    218  HN  HIS A  24       6.926   7.648  14.524  1.00 10.00      A   
ATOM    219  CA  HIS A  24       7.678   9.368  15.487  1.00 10.00      A   
ATOM    220  CB  HIS A  24       8.230   8.726  16.762  1.00 10.00      A   
ATOM    221  CG  HIS A  24       7.431   9.000  17.998  1.00 10.00      A   
ATOM    222  ND1 HIS A  24       8.008   9.261  19.221  1.00 10.00      A   
ATOM    223  HD1 HIS A  24       8.974   9.301  19.403  1.00 10.00      A   
ATOM    224  CD2 HIS A  24       6.092   9.058  18.200  1.00 10.00      A   
ATOM    225  CE1 HIS A  24       7.063   9.458  20.121  1.00 10.00      A   
ATOM    226  NE2 HIS A  24       5.894   9.343  19.524  1.00 10.00      A   
ATOM    227  HE2 HIS A  24       5.023   9.450  19.962  1.00 10.00      A   
ATOM    228  C   HIS A  24       8.804   9.600  14.488  1.00 10.00      A   
ATOM    229  O   HIS A  24       9.462   8.654  14.061  1.00 10.00      A   
ATOM    230  N   PRO A  25       9.036  10.865  14.108  1.00 10.00      A   
ATOM    231  CA  PRO A  25      10.078  11.238  13.137  1.00 10.00      A   
ATOM    232  CB  PRO A  25      10.118  12.764  13.240  1.00 10.00      A   
ATOM    233  CG  PRO A  25       8.742  13.137  13.667  1.00 10.00      A   
ATOM    234  CD  PRO A  25       8.289  12.041  14.588  1.00 10.00      A   
ATOM    235  C   PRO A  25      11.451  10.650  13.469  1.00 10.00      A   
ATOM    236  O   PRO A  25      12.195  10.250  12.575  1.00 10.00      A   
ATOM    237  N   THR A  26      11.768  10.578  14.755  1.00 10.00      A   
ATOM    238  HN  THR A  26      11.125  10.893  15.423  1.00 10.00      A   
ATOM    239  CA  THR A  26      13.050  10.056  15.206  1.00 10.00      A   
ATOM    240  CB  THR A  26      13.277  10.406  16.689  1.00 10.00      A   
ATOM    241  OG1 THR A  26      12.490  11.563  17.023  1.00 10.00      A   
ATOM    242  HG1 THR A  26      13.006  12.361  16.852  1.00 10.00      A   
ATOM    243  CG2 THR A  26      14.744  10.714  16.949  1.00 10.00      A   
ATOM    244  C   THR A  26      13.169   8.538  15.009  1.00 10.00      A   
ATOM    245  O   THR A  26      14.267   7.987  15.034  1.00 10.00      A   
ATOM    246  N   THR A  27      12.045   7.864  14.807  1.00 10.00      A   
ATOM    247  HN  THR A  27      11.188   8.343  14.784  1.00 10.00      A   
ATOM    248  CA  THR A  27      12.057   6.420  14.614  1.00 10.00      A   
ATOM    249  CB  THR A  27      11.357   5.687  15.779  1.00 10.00      A   
ATOM    250  OG1 THR A  27      10.124   6.345  16.102  1.00 10.00      A   
ATOM    251  HG1 THR A  27       9.630   6.518  15.287  1.00 10.00      A   
ATOM    252  CG2 THR A  27      12.250   5.658  17.009  1.00 10.00      A   
ATOM    253  C   THR A  27      11.397   6.028  13.296  1.00 10.00      A   
ATOM    254  O   THR A  27      11.041   4.868  13.090  1.00 10.00      A   
ATOM    255  N   ALA A  28      11.249   7.000  12.404  1.00 10.00      A   
ATOM    256  HN  ALA A  28      11.570   7.900  12.624  1.00 10.00      A   
ATOM    257  CA  ALA A  28      10.624   6.767  11.109  1.00 10.00      A   
ATOM    258  CB  ALA A  28      10.471   8.073  10.348  1.00 10.00      A   
ATOM    259  C   ALA A  28      11.409   5.755  10.283  1.00 10.00      A   
ATOM    260  O   ALA A  28      10.827   4.875   9.652  1.00 10.00      A   
ATOM    261  N   LYS A  29      12.730   5.880  10.299  1.00 10.00      A   
ATOM    262  HN  LYS A  29      13.136   6.605  10.822  1.00 10.00      A   
ATOM    263  CA  LYS A  29      13.590   4.975   9.551  1.00 10.00      A   
ATOM    264  CB  LYS A  29      15.041   5.463   9.583  1.00 10.00      A   
ATOM    265  CG  LYS A  29      15.987   4.661   8.702  1.00 10.00      A   
ATOM    266  CD  LYS A  29      17.382   4.601   9.307  1.00 10.00      A   
ATOM    267  CE  LYS A  29      17.385   3.836  10.623  1.00 10.00      A   
ATOM    268  NZ  LYS A  29      18.723   3.843  11.275  1.00 10.00      A   
ATOM    269  HZ1 LYS A  29      19.429   3.393  10.660  1.00 10.00      A   
ATOM    270  HZ2 LYS A  29      18.682   3.320  12.171  1.00 10.00      A   
ATOM    271  HZ3 LYS A  29      19.023   4.819  11.477  1.00 10.00      A   
ATOM    272  C   LYS A  29      13.505   3.559  10.110  1.00 10.00      A   
ATOM    273  O   LYS A  29      13.345   2.602   9.362  1.00 10.00      A   
ATOM    274  N   SER A  30      13.598   3.436  11.427  1.00 10.00      A   
ATOM    275  HN  SER A  30      13.706   4.239  11.979  1.00 10.00      A   
ATOM    276  CA  SER A  30      13.545   2.138  12.083  1.00 10.00      A   
ATOM    277  CB  SER A  30      13.855   2.300  13.569  1.00 10.00      A   
ATOM    278  OG  SER A  30      14.063   3.669  13.884  1.00 10.00      A   
ATOM    279  HG  SER A  30      15.011   3.836  13.964  1.00 10.00      A   
ATOM    280  C   SER A  30      12.186   1.467  11.890  1.00 10.00      A   
ATOM    281  O   SER A  30      12.106   0.251  11.721  1.00 10.00      A   
ATOM    282  N   GLY A  31      11.124   2.268  11.905  1.00 10.00      A   
ATOM    283  HN  GLY A  31      11.254   3.235  12.036  1.00 10.00      A   
ATOM    284  CA  GLY A  31       9.784   1.740  11.739  1.00 10.00      A   
ATOM    285  C   GLY A  31       9.558   1.127  10.375  1.00 10.00      A   
ATOM    286  O   GLY A  31       8.846   0.133  10.249  1.00 10.00      A   
ATOM    287  N   ILE A  32      10.175   1.711   9.355  1.00 10.00      A   
ATOM    288  HN  ILE A  32      10.741   2.495   9.523  1.00 10.00      A   
ATOM    289  CA  ILE A  32      10.026   1.218   7.993  1.00 10.00      A   
ATOM    290  CB  ILE A  32      10.323   2.312   6.934  1.00 10.00      A   
ATOM    291  CG1 ILE A  32       9.494   2.077   5.667  1.00 10.00      A   
ATOM    292  CG2 ILE A  32      11.808   2.383   6.599  1.00 10.00      A   
ATOM    293  CD1 ILE A  32       7.997   2.147   5.886  1.00 10.00      A   
ATOM    294  C   ILE A  32      10.871  -0.036   7.740  1.00 10.00      A   
ATOM    295  O   ILE A  32      10.652  -0.757   6.767  1.00 10.00      A   
ATOM    296  N   VAL A  33      11.826  -0.299   8.625  1.00 10.00      A   
ATOM    297  HN  VAL A  33      11.956   0.308   9.383  1.00 10.00      A   
ATOM    298  CA  VAL A  33      12.692  -1.466   8.494  1.00 10.00      A   
ATOM    299  CB  VAL A  33      13.934  -1.349   9.410  1.00 10.00      A   
ATOM    300  CG1 VAL A  33      14.757  -2.629   9.389  1.00 10.00      A   
ATOM    301  CG2 VAL A  33      14.793  -0.167   8.992  1.00 10.00      A   
ATOM    302  C   VAL A  33      11.927  -2.750   8.823  1.00 10.00      A   
ATOM    303  O   VAL A  33      12.111  -3.781   8.176  1.00 10.00      A   
ATOM    304  N   TRP A  34      11.048  -2.673   9.814  1.00 10.00      A   
ATOM    305  HN  TRP A  34      10.923  -1.816  10.273  1.00 10.00      A   
ATOM    306  CA  TRP A  34      10.267  -3.831  10.239  1.00 10.00      A   
ATOM    307  CB  TRP A  34       9.831  -3.681  11.700  1.00 10.00      A   
ATOM    308  CG  TRP A  34      10.976  -3.531  12.656  1.00 10.00      A   
ATOM    309  CD1 TRP A  34      11.393  -2.382  13.261  1.00 10.00      A   
ATOM    310  CD2 TRP A  34      11.853  -4.566  13.117  1.00 10.00      A   
ATOM    311  NE1 TRP A  34      12.476  -2.634  14.067  1.00 10.00      A   
ATOM    312  HE1 TRP A  34      12.958  -1.966  14.604  1.00 10.00      A   
ATOM    313  CE2 TRP A  34      12.778  -3.968  13.996  1.00 10.00      A   
ATOM    314  CE3 TRP A  34      11.943  -5.940  12.872  1.00 10.00      A   
ATOM    315  CZ2 TRP A  34      13.783  -4.695  14.627  1.00 10.00      A   
ATOM    316  CZ3 TRP A  34      12.941  -6.661  13.501  1.00 10.00      A   
ATOM    317  CH2 TRP A  34      13.848  -6.037  14.367  1.00 10.00      A   
ATOM    318  C   TRP A  34       9.050  -4.066   9.340  1.00 10.00      A   
ATOM    319  O   TRP A  34       8.293  -5.019   9.544  1.00 10.00      A   
ATOM    320  N   ALA A  35       8.881  -3.207   8.339  1.00 10.00      A   
ATOM    321  HN  ALA A  35       9.532  -2.483   8.219  1.00 10.00      A   
ATOM    322  CA  ALA A  35       7.759  -3.309   7.412  1.00 10.00      A   
ATOM    323  CB  ALA A  35       7.784  -2.144   6.437  1.00 10.00      A   
ATOM    324  C   ALA A  35       7.790  -4.622   6.642  1.00 10.00      A   
ATOM    325  O   ALA A  35       6.807  -5.366   6.613  1.00 10.00      A   
ATOM    326  N   GLY A  36       8.934  -4.908   6.035  1.00 10.00      A   
ATOM    327  HN  GLY A  36       9.688  -4.287   6.120  1.00 10.00      A   
ATOM    328  CA  GLY A  36       9.082  -6.115   5.249  1.00 10.00      A   
ATOM    329  C   GLY A  36       8.983  -7.385   6.066  1.00 10.00      A   
ATOM    330  O   GLY A  36       8.526  -8.412   5.567  1.00 10.00      A   
ATOM    331  N   TRP A  37       9.395  -7.314   7.326  1.00 10.00      A   
ATOM    332  HN  TRP A  37       9.718  -6.459   7.675  1.00 10.00      A   
ATOM    333  CA  TRP A  37       9.367  -8.473   8.207  1.00 10.00      A   
ATOM    334  CB  TRP A  37      10.048  -8.158   9.541  1.00 10.00      A   
ATOM    335  CG  TRP A  37      11.523  -7.924   9.410  1.00 10.00      A   
ATOM    336  CD1 TRP A  37      12.142  -6.757   9.064  1.00 10.00      A   
ATOM    337  CD2 TRP A  37      12.567  -8.882   9.619  1.00 10.00      A   
ATOM    338  NE1 TRP A  37      13.502  -6.929   9.041  1.00 10.00      A   
ATOM    339  HE1 TRP A  37      14.161  -6.233   8.819  1.00 10.00      A   
ATOM    340  CE2 TRP A  37      13.790  -8.225   9.381  1.00 10.00      A   
ATOM    341  CE3 TRP A  37      12.586 -10.231   9.984  1.00 10.00      A   
ATOM    342  CZ2 TRP A  37      15.019  -8.870   9.497  1.00 10.00      A   
ATOM    343  CZ3 TRP A  37      13.806 -10.868  10.099  1.00 10.00      A   
ATOM    344  CH2 TRP A  37      15.006 -10.189   9.856  1.00 10.00      A   
ATOM    345  C   TRP A  37       7.947  -8.986   8.420  1.00 10.00      A   
ATOM    346  O   TRP A  37       7.706 -10.192   8.405  1.00 10.00      A   
ATOM    347  N   GLY A  38       7.008  -8.071   8.600  1.00 10.00      A   
ATOM    348  HN  GLY A  38       7.248  -7.120   8.590  1.00 10.00      A   
ATOM    349  CA  GLY A  38       5.631  -8.470   8.807  1.00 10.00      A   
ATOM    350  C   GLY A  38       4.904  -8.701   7.498  1.00 10.00      A   
ATOM    351  O   GLY A  38       3.941  -9.460   7.437  1.00 10.00      A   
ATOM    352  N   MET A  39       5.382  -8.063   6.441  1.00 10.00      A   
ATOM    353  HN  MET A  39       6.173  -7.489   6.544  1.00 10.00      A   
ATOM    354  CA  MET A  39       4.756  -8.185   5.135  1.00 10.00      A   
ATOM    355  CB  MET A  39       5.147  -7.006   4.244  1.00 10.00      A   
ATOM    356  CG  MET A  39       4.384  -6.946   2.931  1.00 10.00      A   
ATOM    357  SD  MET A  39       2.595  -6.862   3.163  1.00 10.00      A   
ATOM    358  CE  MET A  39       2.415  -5.203   3.813  1.00 10.00      A   
ATOM    359  C   MET A  39       5.084  -9.510   4.448  1.00 10.00      A   
ATOM    360  O   MET A  39       4.185 -10.231   4.017  1.00 10.00      A   
ATOM    361  N   VAL A  40       6.367  -9.843   4.373  1.00 10.00      A   
ATOM    362  HN  VAL A  40       7.044  -9.250   4.776  1.00 10.00      A   
ATOM    363  CA  VAL A  40       6.800 -11.072   3.713  1.00 10.00      A   
ATOM    364  CB  VAL A  40       8.335 -11.132   3.549  1.00 10.00      A   
ATOM    365  CG1 VAL A  40       8.759 -12.444   2.905  1.00 10.00      A   
ATOM    366  CG2 VAL A  40       8.826  -9.954   2.721  1.00 10.00      A   
ATOM    367  C   VAL A  40       6.298 -12.331   4.423  1.00 10.00      A   
ATOM    368  O   VAL A  40       5.719 -13.215   3.784  1.00 10.00      A   
ATOM    369  N   LEU A  41       6.509 -12.403   5.735  1.00 10.00      A   
ATOM    370  HN  LEU A  41       6.966 -11.660   6.187  1.00 10.00      A   
ATOM    371  CA  LEU A  41       6.092 -13.564   6.523  1.00 10.00      A   
ATOM    372  CB  LEU A  41       6.471 -13.395   7.995  1.00 10.00      A   
ATOM    373  CG  LEU A  41       7.964 -13.479   8.320  1.00 10.00      A   
ATOM    374  CD1 LEU A  41       8.203 -13.238   9.802  1.00 10.00      A   
ATOM    375  CD2 LEU A  41       8.530 -14.827   7.899  1.00 10.00      A   
ATOM    376  C   LEU A  41       4.600 -13.859   6.383  1.00 10.00      A   
ATOM    377  O   LEU A  41       4.187 -15.020   6.388  1.00 10.00      A   
ATOM    378  N   ALA A  42       3.797 -12.810   6.244  1.00 10.00      A   
ATOM    379  HN  ALA A  42       4.183 -11.908   6.239  1.00 10.00      A   
ATOM    380  CA  ALA A  42       2.354 -12.964   6.100  1.00 10.00      A   
ATOM    381  CB  ALA A  42       1.676 -11.603   6.075  1.00 10.00      A   
ATOM    382  C   ALA A  42       2.011 -13.755   4.840  1.00 10.00      A   
ATOM    383  O   ALA A  42       1.145 -14.634   4.860  1.00 10.00      A   
ATOM    384  N   VAL A  43       2.710 -13.451   3.753  1.00 10.00      A   
ATOM    385  HN  VAL A  43       3.400 -12.757   3.809  1.00 10.00      A   
ATOM    386  CA  VAL A  43       2.482 -14.128   2.480  1.00 10.00      A   
ATOM    387  CB  VAL A  43       3.157 -13.385   1.306  1.00 10.00      A   
ATOM    388  CG1 VAL A  43       2.657 -13.916  -0.030  1.00 10.00      A   
ATOM    389  CG2 VAL A  43       2.927 -11.884   1.410  1.00 10.00      A   
ATOM    390  C   VAL A  43       3.011 -15.557   2.538  1.00 10.00      A   
ATOM    391  O   VAL A  43       2.407 -16.477   1.990  1.00 10.00      A   
ATOM    392  N   LEU A  44       4.137 -15.727   3.225  1.00 10.00      A   
ATOM    393  HN  LEU A  44       4.560 -14.944   3.638  1.00 10.00      A   
ATOM    394  CA  LEU A  44       4.771 -17.035   3.377  1.00 10.00      A   
ATOM    395  CB  LEU A  44       6.014 -16.913   4.264  1.00 10.00      A   
ATOM    396  CG  LEU A  44       6.787 -18.208   4.536  1.00 10.00      A   
ATOM    397  CD1 LEU A  44       7.832 -18.453   3.457  1.00 10.00      A   
ATOM    398  CD2 LEU A  44       7.424 -18.182   5.917  1.00 10.00      A   
ATOM    399  C   LEU A  44       3.804 -18.054   3.978  1.00 10.00      A   
ATOM    400  O   LEU A  44       3.696 -19.181   3.497  1.00 10.00      A   
ATOM    401  N   ALA A  45       3.084 -17.636   5.015  1.00 10.00      A   
ATOM    402  HN  ALA A  45       3.204 -16.717   5.340  1.00 10.00      A   
ATOM    403  CA  ALA A  45       2.128 -18.511   5.691  1.00 10.00      A   
ATOM    404  CB  ALA A  45       1.708 -17.913   7.024  1.00 10.00      A   
ATOM    405  C   ALA A  45       0.903 -18.817   4.824  1.00 10.00      A   
ATOM    406  O   ALA A  45       0.108 -19.699   5.148  1.00 10.00      A   
ATOM    407  N   THR A  46       0.761 -18.104   3.713  1.00 10.00      A   
ATOM    408  HN  THR A  46       1.442 -17.436   3.481  1.00 10.00      A   
ATOM    409  CA  THR A  46      -0.369 -18.308   2.813  1.00 10.00      A   
ATOM    410  CB  THR A  46      -0.675 -17.023   2.010  1.00 10.00      A   
ATOM    411  OG1 THR A  46      -0.531 -15.889   2.877  1.00 10.00      A   
ATOM    412  HG1 THR A  46      -0.020 -16.147   3.650  1.00 10.00      A   
ATOM    413  CG2 THR A  46      -2.095 -17.045   1.467  1.00 10.00      A   
ATOM    414  C   THR A  46      -0.100 -19.476   1.857  1.00 10.00      A   
ATOM    415  O   THR A  46      -0.958 -19.863   1.062  1.00 10.00      A   
ATOM    416  N   PHE A  47       1.097 -20.048   1.952  1.00 10.00      A   
ATOM    417  HN  PHE A  47       1.743 -19.702   2.605  1.00 10.00      A   
ATOM    418  CA  PHE A  47       1.479 -21.170   1.102  1.00 10.00      A   
ATOM    419  CB  PHE A  47       2.808 -20.887   0.393  1.00 10.00      A   
ATOM    420  CG  PHE A  47       2.738 -19.778  -0.621  1.00 10.00      A   
ATOM    421  CD1 PHE A  47       3.305 -18.543  -0.358  1.00 10.00      A   
ATOM    422  CD2 PHE A  47       2.107 -19.973  -1.841  1.00 10.00      A   
ATOM    423  CE1 PHE A  47       3.245 -17.522  -1.287  1.00 10.00      A   
ATOM    424  CE2 PHE A  47       2.042 -18.957  -2.776  1.00 10.00      A   
ATOM    425  CZ  PHE A  47       2.613 -17.729  -2.499  1.00 10.00      A   
ATOM    426  C   PHE A  47       1.570 -22.467   1.902  1.00 10.00      A   
ATOM    427  O   PHE A  47       2.180 -23.439   1.462  1.00 10.00      A   
ATOM    428  N   PHE A  48       0.962 -22.476   3.082  1.00 10.00      A   
ATOM    429  HN  PHE A  48       0.493 -21.670   3.383  1.00 10.00      A   
ATOM    430  CA  PHE A  48       0.976 -23.655   3.941  1.00 10.00      A   
ATOM    431  CB  PHE A  48       1.712 -23.351   5.250  1.00 10.00      A   
ATOM    432  CG  PHE A  48       3.203 -23.230   5.109  1.00 10.00      A   
ATOM    433  CD1 PHE A  48       3.808 -21.988   5.005  1.00 10.00      A   
ATOM    434  CD2 PHE A  48       4.000 -24.362   5.089  1.00 10.00      A   
ATOM    435  CE1 PHE A  48       5.181 -21.876   4.883  1.00 10.00      A   
ATOM    436  CE2 PHE A  48       5.372 -24.259   4.967  1.00 10.00      A   
ATOM    437  CZ  PHE A  48       5.964 -23.014   4.864  1.00 10.00      A   
ATOM    438  C   PHE A  48      -0.444 -24.117   4.249  1.00 10.00      A   
ATOM    439  O   PHE A  48      -0.656 -24.995   5.089  1.00 10.00      A   
ATOM    440  N   TRP A  49      -1.411 -23.535   3.552  1.00 10.00      A   
ATOM    441  HN  TRP A  49      -1.175 -22.884   2.859  1.00 10.00      A   
ATOM    442  CA  TRP A  49      -2.813 -23.866   3.760  1.00 10.00      A   
ATOM    443  CB  TRP A  49      -3.709 -22.731   3.254  1.00 10.00      A   
ATOM    444  CG  TRP A  49      -5.124 -22.809   3.743  1.00 10.00      A   
ATOM    445  CD1 TRP A  49      -6.246 -22.985   2.986  1.00 10.00      A   
ATOM    446  CD2 TRP A  49      -5.568 -22.715   5.103  1.00 10.00      A   
ATOM    447  NE1 TRP A  49      -7.360 -23.000   3.787  1.00 10.00      A   
ATOM    448  HE1 TRP A  49      -8.285 -23.111   3.476  1.00 10.00      A   
ATOM    449  CE2 TRP A  49      -6.971 -22.840   5.092  1.00 10.00      A   
ATOM    450  CE3 TRP A  49      -4.916 -22.538   6.329  1.00 10.00      A   
ATOM    451  CZ2 TRP A  49      -7.733 -22.794   6.255  1.00 10.00      A   
ATOM    452  CZ3 TRP A  49      -5.674 -22.495   7.481  1.00 10.00      A   
ATOM    453  CH2 TRP A  49      -7.068 -22.622   7.437  1.00 10.00      A   
ATOM    454  C   TRP A  49      -3.177 -25.180   3.077  1.00 10.00      A   
ATOM    455  O   TRP A  49      -2.954 -25.353   1.875  1.00 10.00      A   
ATOM    456  N   PRO A  50      -3.720 -26.135   3.846  1.00 10.00      A   
ATOM    457  CA  PRO A  50      -4.126 -27.441   3.317  1.00 10.00      A   
ATOM    458  CB  PRO A  50      -4.495 -28.237   4.574  1.00 10.00      A   
ATOM    459  CG  PRO A  50      -4.848 -27.202   5.585  1.00 10.00      A   
ATOM    460  CD  PRO A  50      -3.974 -26.019   5.292  1.00 10.00      A   
ATOM    461  C   PRO A  50      -5.332 -27.316   2.389  1.00 10.00      A   
ATOM    462  O   PRO A  50      -6.244 -26.520   2.641  1.00 10.00      A   
ATOM    463  N   GLY A  51      -5.329 -28.098   1.316  1.00 10.00      A   
ATOM    464  HN  GLY A  51      -4.576 -28.709   1.164  1.00 10.00      A   
ATOM    465  CA  GLY A  51      -6.425 -28.056   0.371  1.00 10.00      A   
ATOM    466  C   GLY A  51      -6.312 -26.870  -0.560  1.00 10.00      A   
ATOM    467  O   GLY A  51      -7.292 -26.168  -0.809  1.00 10.00      A   
ATOM    468  N   MET A  52      -5.109 -26.637  -1.063  1.00 10.00      A   
ATOM    469  HN  MET A  52      -4.366 -27.226  -0.818  1.00 10.00      A   
ATOM    470  CA  MET A  52      -4.864 -25.530  -1.971  1.00 10.00      A   
ATOM    471  CB  MET A  52      -4.407 -24.290  -1.193  1.00 10.00      A   
ATOM    472  CG  MET A  52      -4.320 -23.019  -2.028  1.00 10.00      A   
ATOM    473  SD  MET A  52      -3.995 -21.545  -1.037  1.00 10.00      A   
ATOM    474  CE  MET A  52      -5.552 -21.373  -0.169  1.00 10.00      A   
ATOM    475  C   MET A  52      -3.819 -25.917  -3.013  1.00 10.00      A   
ATOM    476  O   MET A  52      -2.969 -26.777  -2.766  1.00 10.00      A   
ATOM    477  N   GLY A  53      -3.903 -25.292  -4.178  1.00 10.00      A   
ATOM    478  HN  GLY A  53      -4.620 -24.637  -4.316  1.00 10.00      A   
ATOM    479  CA  GLY A  53      -2.971 -25.552  -5.248  1.00 10.00      A   
ATOM    480  C   GLY A  53      -2.893 -24.366  -6.186  1.00 10.00      A   
ATOM    481  O   GLY A  53      -3.294 -23.259  -5.817  1.00 10.00      A   
ATOM    482  N   ASN A  54      -2.382 -24.599  -7.393  1.00 10.00      A   
ATOM    483  HN  ASN A  54      -2.079 -25.506  -7.608  1.00 10.00      A   
ATOM    484  CA  ASN A  54      -2.249 -23.551  -8.409  1.00 10.00      A   
ATOM    485  CB  ASN A  54      -3.616 -22.938  -8.743  1.00 10.00      A   
ATOM    486  CG  ASN A  54      -3.767 -22.557 -10.204  1.00 10.00      A   
ATOM    487  OD1 ASN A  54      -2.784 -22.437 -10.941  1.00 10.00      A   
ATOM    488  ND2 ASN A  54      -5.009 -22.361 -10.633  1.00 10.00      A   
ATOM    489 HD21 ASN A  54      -5.745 -22.476  -9.987  1.00 10.00      A   
ATOM    490 HD22 ASN A  54      -5.144 -22.102 -11.567  1.00 10.00      A   
ATOM    491  C   ASN A  54      -1.282 -22.468  -7.941  1.00 10.00      A   
ATOM    492  O   ASN A  54      -1.422 -21.294  -8.281  1.00 10.00      A   
ATOM    493  N   PHE A  55      -0.285 -22.885  -7.174  1.00 10.00      A   
ATOM    494  HN  PHE A  55      -0.214 -23.841  -6.970  1.00 10.00      A   
ATOM    495  CA  PHE A  55       0.711 -21.970  -6.631  1.00 10.00      A   
ATOM    496  CB  PHE A  55       1.665 -22.712  -5.697  1.00 10.00      A   
ATOM    497  CG  PHE A  55       0.982 -23.343  -4.516  1.00 10.00      A   
ATOM    498  CD1 PHE A  55       0.830 -24.716  -4.435  1.00 10.00      A   
ATOM    499  CD2 PHE A  55       0.490 -22.559  -3.487  1.00 10.00      A   
ATOM    500  CE1 PHE A  55       0.202 -25.296  -3.347  1.00 10.00      A   
ATOM    501  CE2 PHE A  55      -0.138 -23.130  -2.398  1.00 10.00      A   
ATOM    502  CZ  PHE A  55      -0.283 -24.500  -2.327  1.00 10.00      A   
ATOM    503  C   PHE A  55       1.484 -21.255  -7.733  1.00 10.00      A   
ATOM    504  O   PHE A  55       1.872 -20.098  -7.573  1.00 10.00      A   
ATOM    505  N   ALA A  56       1.693 -21.942  -8.852  1.00 10.00      A   
ATOM    506  HN  ALA A  56       1.367 -22.865  -8.914  1.00 10.00      A   
ATOM    507  CA  ALA A  56       2.412 -21.363  -9.981  1.00 10.00      A   
ATOM    508  CB  ALA A  56       2.545 -22.376 -11.109  1.00 10.00      A   
ATOM    509  C   ALA A  56       1.732 -20.087 -10.477  1.00 10.00      A   
ATOM    510  O   ALA A  56       2.398 -19.133 -10.878  1.00 10.00      A   
ATOM    511  N   LEU A  57       0.404 -20.068 -10.439  1.00 10.00      A   
ATOM    512  HN  LEU A  57      -0.079 -20.856 -10.109  1.00 10.00      A   
ATOM    513  CA  LEU A  57      -0.353 -18.904 -10.877  1.00 10.00      A   
ATOM    514  CB  LEU A  57      -1.823 -19.276 -11.089  1.00 10.00      A   
ATOM    515  CG  LEU A  57      -2.738 -18.165 -11.611  1.00 10.00      A   
ATOM    516  CD1 LEU A  57      -2.317 -17.738 -13.010  1.00 10.00      A   
ATOM    517  CD2 LEU A  57      -4.186 -18.625 -11.601  1.00 10.00      A   
ATOM    518  C   LEU A  57      -0.240 -17.788  -9.845  1.00 10.00      A   
ATOM    519  O   LEU A  57      -0.094 -16.615 -10.189  1.00 10.00      A   
ATOM    520  N   ILE A  58      -0.300 -18.169  -8.576  1.00 10.00      A   
ATOM    521  HN  ILE A  58      -0.415 -19.122  -8.371  1.00 10.00      A   
ATOM    522  CA  ILE A  58      -0.200 -17.213  -7.483  1.00 10.00      A   
ATOM    523  CB  ILE A  58      -0.411 -17.894  -6.115  1.00 10.00      A   
ATOM    524  CG1 ILE A  58      -1.714 -18.699  -6.114  1.00 10.00      A   
ATOM    525  CG2 ILE A  58      -0.422 -16.858  -5.001  1.00 10.00      A   
ATOM    526  CD1 ILE A  58      -1.904 -19.560  -4.883  1.00 10.00      A   
ATOM    527  C   ILE A  58       1.166 -16.534  -7.505  1.00 10.00      A   
ATOM    528  O   ILE A  58       1.262 -15.310  -7.436  1.00 10.00      A   
ATOM    529  N   LEU A  59       2.213 -17.342  -7.631  1.00 10.00      A   
ATOM    530  HN  LEU A  59       2.061 -18.313  -7.697  1.00 10.00      A   
ATOM    531  CA  LEU A  59       3.581 -16.839  -7.671  1.00 10.00      A   
ATOM    532  CB  LEU A  59       4.573 -18.003  -7.686  1.00 10.00      A   
ATOM    533  CG  LEU A  59       4.623 -18.859  -6.417  1.00 10.00      A   
ATOM    534  CD1 LEU A  59       5.435 -20.125  -6.651  1.00 10.00      A   
ATOM    535  CD2 LEU A  59       5.195 -18.062  -5.254  1.00 10.00      A   
ATOM    536  C   LEU A  59       3.800 -15.943  -8.888  1.00 10.00      A   
ATOM    537  O   LEU A  59       4.498 -14.932  -8.810  1.00 10.00      A   
ATOM    538  N   LEU A  60       3.191 -16.322 -10.008  1.00 10.00      A   
ATOM    539  HN  LEU A  60       2.657 -17.147 -10.002  1.00 10.00      A   
ATOM    540  CA  LEU A  60       3.304 -15.556 -11.247  1.00 10.00      A   
ATOM    541  CB  LEU A  60       2.481 -16.221 -12.357  1.00 10.00      A   
ATOM    542  CG  LEU A  60       2.474 -15.518 -13.718  1.00 10.00      A   
ATOM    543  CD1 LEU A  60       3.847 -15.585 -14.367  1.00 10.00      A   
ATOM    544  CD2 LEU A  60       1.418 -16.125 -14.630  1.00 10.00      A   
ATOM    545  C   LEU A  60       2.832 -14.119 -11.041  1.00 10.00      A   
ATOM    546  O   LEU A  60       3.519 -13.165 -11.411  1.00 10.00      A   
ATOM    547  N   ALA A  61       1.667 -13.975 -10.426  1.00 10.00      A   
ATOM    548  HN  ALA A  61       1.178 -14.775 -10.134  1.00 10.00      A   
ATOM    549  CA  ALA A  61       1.099 -12.664 -10.167  1.00 10.00      A   
ATOM    550  CB  ALA A  61      -0.389 -12.783  -9.878  1.00 10.00      A   
ATOM    551  C   ALA A  61       1.821 -11.982  -9.009  1.00 10.00      A   
ATOM    552  O   ALA A  61       2.007 -10.766  -9.011  1.00 10.00      A   
ATOM    553  N   LEU A  62       2.247 -12.778  -8.035  1.00 10.00      A   
ATOM    554  HN  LEU A  62       2.080 -13.746  -8.102  1.00 10.00      A   
ATOM    555  CA  LEU A  62       2.948 -12.265  -6.861  1.00 10.00      A   
ATOM    556  CB  LEU A  62       3.252 -13.406  -5.884  1.00 10.00      A   
ATOM    557  CG  LEU A  62       3.659 -13.005  -4.464  1.00 10.00      A   
ATOM    558  CD1 LEU A  62       2.530 -12.255  -3.773  1.00 10.00      A   
ATOM    559  CD2 LEU A  62       4.056 -14.233  -3.662  1.00 10.00      A   
ATOM    560  C   LEU A  62       4.239 -11.545  -7.247  1.00 10.00      A   
ATOM    561  O   LEU A  62       4.586 -10.522  -6.661  1.00 10.00      A   
ATOM    562  N   LEU A  63       4.935 -12.072  -8.246  1.00 10.00      A   
ATOM    563  HN  LEU A  63       4.602 -12.890  -8.682  1.00 10.00      A   
ATOM    564  CA  LEU A  63       6.188 -11.482  -8.705  1.00 10.00      A   
ATOM    565  CB  LEU A  63       7.026 -12.521  -9.453  1.00 10.00      A   
ATOM    566  CG  LEU A  63       7.652 -13.632  -8.606  1.00 10.00      A   
ATOM    567  CD1 LEU A  63       8.312 -14.667  -9.503  1.00 10.00      A   
ATOM    568  CD2 LEU A  63       8.662 -13.058  -7.626  1.00 10.00      A   
ATOM    569  C   LEU A  63       5.962 -10.265  -9.599  1.00 10.00      A   
ATOM    570  O   LEU A  63       6.916  -9.632 -10.045  1.00 10.00      A   
ATOM    571  N   LEU A  64       4.706  -9.940  -9.869  1.00 10.00      A   
ATOM    572  HN  LEU A  64       3.976 -10.475  -9.493  1.00 10.00      A   
ATOM    573  CA  LEU A  64       4.391  -8.799 -10.716  1.00 10.00      A   
ATOM    574  CB  LEU A  64       3.189  -9.102 -11.612  1.00 10.00      A   
ATOM    575  CG  LEU A  64       2.883  -8.076 -12.708  1.00 10.00      A   
ATOM    576  CD1 LEU A  64       4.043  -7.973 -13.690  1.00 10.00      A   
ATOM    577  CD2 LEU A  64       1.593  -8.435 -13.430  1.00 10.00      A   
ATOM    578  C   LEU A  64       4.139  -7.541  -9.891  1.00 10.00      A   
ATOM    579  O   LEU A  64       4.869  -6.554 -10.011  1.00 10.00      A   
ATOM    580  N   GLY A  65       3.115  -7.592  -9.044  1.00 10.00      A   
ATOM    581  HN  GLY A  65       2.587  -8.417  -8.982  1.00 10.00      A   
ATOM    582  CA  GLY A  65       2.762  -6.447  -8.220  1.00 10.00      A   
ATOM    583  C   GLY A  65       3.876  -5.999  -7.291  1.00 10.00      A   
ATOM    584  O   GLY A  65       4.017  -4.808  -7.015  1.00 10.00      A   
ATOM    585  N   SER A  66       4.674  -6.949  -6.817  1.00 10.00      A   
ATOM    586  HN  SER A  66       4.522  -7.880  -7.085  1.00 10.00      A   
ATOM    587  CA  SER A  66       5.773  -6.640  -5.911  1.00 10.00      A   
ATOM    588  CB  SER A  66       6.420  -7.931  -5.411  1.00 10.00      A   
ATOM    589  OG  SER A  66       6.598  -8.852  -6.476  1.00 10.00      A   
ATOM    590  HG  SER A  66       5.940  -9.559  -6.401  1.00 10.00      A   
ATOM    591  C   SER A  66       6.817  -5.752  -6.581  1.00 10.00      A   
ATOM    592  O   SER A  66       7.201  -4.712  -6.043  1.00 10.00      A   
ATOM    593  N   VAL A  67       7.253  -6.160  -7.768  1.00 10.00      A   
ATOM    594  HN  VAL A  67       6.885  -6.984  -8.150  1.00 10.00      A   
ATOM    595  CA  VAL A  67       8.260  -5.415  -8.513  1.00 10.00      A   
ATOM    596  CB  VAL A  67       8.791  -6.214  -9.727  1.00 10.00      A   
ATOM    597  CG1 VAL A  67       9.873  -5.435 -10.463  1.00 10.00      A   
ATOM    598  CG2 VAL A  67       9.321  -7.570  -9.286  1.00 10.00      A   
ATOM    599  C   VAL A  67       7.727  -4.064  -8.981  1.00 10.00      A   
ATOM    600  O   VAL A  67       8.402  -3.048  -8.837  1.00 10.00      A   
ATOM    601  N   VAL A  68       6.509  -4.053  -9.514  1.00 10.00      A   
ATOM    602  HN  VAL A  68       6.004  -4.894  -9.575  1.00 10.00      A   
ATOM    603  CA  VAL A  68       5.902  -2.819 -10.012  1.00 10.00      A   
ATOM    604  CB  VAL A  68       4.529  -3.076 -10.668  1.00 10.00      A   
ATOM    605  CG1 VAL A  68       3.872  -1.769 -11.092  1.00 10.00      A   
ATOM    606  CG2 VAL A  68       4.679  -4.003 -11.865  1.00 10.00      A   
ATOM    607  C   VAL A  68       5.761  -1.762  -8.916  1.00 10.00      A   
ATOM    608  O   VAL A  68       6.181  -0.617  -9.097  1.00 10.00      A   
ATOM    609  N   ALA A  69       5.188  -2.153  -7.781  1.00 10.00      A   
ATOM    610  HN  ALA A  69       4.894  -3.089  -7.691  1.00 10.00      A   
ATOM    611  CA  ALA A  69       4.982  -1.234  -6.663  1.00 10.00      A   
ATOM    612  CB  ALA A  69       4.266  -1.932  -5.518  1.00 10.00      A   
ATOM    613  C   ALA A  69       6.294  -0.627  -6.178  1.00 10.00      A   
ATOM    614  O   ALA A  69       6.358   0.564  -5.867  1.00 10.00      A   
ATOM    615  N   TRP A  70       7.334  -1.447  -6.123  1.00 10.00      A   
ATOM    616  HN  TRP A  70       7.218  -2.386  -6.386  1.00 10.00      A   
ATOM    617  CA  TRP A  70       8.645  -0.996  -5.674  1.00 10.00      A   
ATOM    618  CB  TRP A  70       9.512  -2.207  -5.299  1.00 10.00      A   
ATOM    619  CG  TRP A  70      10.985  -1.933  -5.238  1.00 10.00      A   
ATOM    620  CD1 TRP A  70      11.648  -1.181  -4.312  1.00 10.00      A   
ATOM    621  CD2 TRP A  70      11.982  -2.424  -6.142  1.00 10.00      A   
ATOM    622  NE1 TRP A  70      12.992  -1.169  -4.587  1.00 10.00      A   
ATOM    623  HE1 TRP A  70      13.677  -0.694  -4.067  1.00 10.00      A   
ATOM    624  CE2 TRP A  70      13.223  -1.925  -5.707  1.00 10.00      A   
ATOM    625  CE3 TRP A  70      11.941  -3.237  -7.279  1.00 10.00      A   
ATOM    626  CZ2 TRP A  70      14.414  -2.210  -6.368  1.00 10.00      A   
ATOM    627  CZ3 TRP A  70      13.125  -3.518  -7.933  1.00 10.00      A   
ATOM    628  CH2 TRP A  70      14.345  -3.007  -7.477  1.00 10.00      A   
ATOM    629  C   TRP A  70       9.335  -0.132  -6.733  1.00 10.00      A   
ATOM    630  O   TRP A  70       9.786   0.979  -6.444  1.00 10.00      A   
ATOM    631  N   TRP A  71       9.387  -0.636  -7.959  1.00 10.00      A   
ATOM    632  HN  TRP A  71       8.982  -1.517  -8.129  1.00 10.00      A   
ATOM    633  CA  TRP A  71      10.031   0.071  -9.063  1.00 10.00      A   
ATOM    634  CB  TRP A  71       9.949  -0.762 -10.348  1.00 10.00      A   
ATOM    635  CG  TRP A  71      10.730  -0.199 -11.497  1.00 10.00      A   
ATOM    636  CD1 TRP A  71      12.069  -0.326 -11.715  1.00 10.00      A   
ATOM    637  CD2 TRP A  71      10.218   0.578 -12.588  1.00 10.00      A   
ATOM    638  NE1 TRP A  71      12.424   0.326 -12.870  1.00 10.00      A   
ATOM    639  HE1 TRP A  71      13.335   0.378 -13.237  1.00 10.00      A   
ATOM    640  CE2 TRP A  71      11.306   0.888 -13.426  1.00 10.00      A   
ATOM    641  CE3 TRP A  71       8.945   1.042 -12.935  1.00 10.00      A   
ATOM    642  CZ2 TRP A  71      11.162   1.640 -14.590  1.00 10.00      A   
ATOM    643  CZ3 TRP A  71       8.805   1.789 -14.090  1.00 10.00      A   
ATOM    644  CH2 TRP A  71       9.906   2.080 -14.904  1.00 10.00      A   
ATOM    645  C   TRP A  71       9.421   1.451  -9.291  1.00 10.00      A   
ATOM    646  O   TRP A  71      10.138   2.435  -9.461  1.00 10.00      A   
ATOM    647  N   ALA A  72       8.096   1.521  -9.265  1.00 10.00      A   
ATOM    648  HN  ALA A  72       7.575   0.705  -9.088  1.00 10.00      A   
ATOM    649  CA  ALA A  72       7.389   2.778  -9.490  1.00 10.00      A   
ATOM    650  CB  ALA A  72       5.896   2.531  -9.606  1.00 10.00      A   
ATOM    651  C   ALA A  72       7.679   3.807  -8.402  1.00 10.00      A   
ATOM    652  O   ALA A  72       7.549   5.010  -8.627  1.00 10.00      A   
ATOM    653  N   ALA A  73       8.083   3.338  -7.230  1.00 10.00      A   
ATOM    654  HN  ALA A  73       8.191   2.369  -7.111  1.00 10.00      A   
ATOM    655  CA  ALA A  73       8.380   4.232  -6.119  1.00 10.00      A   
ATOM    656  CB  ALA A  73       8.116   3.544  -4.791  1.00 10.00      A   
ATOM    657  C   ALA A  73       9.814   4.750  -6.189  1.00 10.00      A   
ATOM    658  O   ALA A  73      10.088   5.900  -5.847  1.00 10.00      A   
ATOM    659  N   VAL A  74      10.728   3.904  -6.652  1.00 10.00      A   
ATOM    660  HN  VAL A  74      10.451   3.001  -6.922  1.00 10.00      A   
ATOM    661  CA  VAL A  74      12.133   4.282  -6.761  1.00 10.00      A   
ATOM    662  CB  VAL A  74      13.080   3.088  -6.500  1.00 10.00      A   
ATOM    663  CG1 VAL A  74      12.931   2.594  -5.069  1.00 10.00      A   
ATOM    664  CG2 VAL A  74      12.826   1.958  -7.489  1.00 10.00      A   
ATOM    665  C   VAL A  74      12.454   4.907  -8.120  1.00 10.00      A   
ATOM    666  O   VAL A  74      13.614   4.953  -8.536  1.00 10.00      A   
ATOM    667  N   ARG A  75      11.431   5.388  -8.812  1.00 10.00      A   
ATOM    668  HN  ARG A  75      10.526   5.319  -8.442  1.00 10.00      A   
ATOM    669  CA  ARG A  75      11.625   6.006 -10.117  1.00 10.00      A   
ATOM    670  CB  ARG A  75      10.981   5.172 -11.227  1.00 10.00      A   
ATOM    671  CG  ARG A  75      11.778   3.936 -11.614  1.00 10.00      A   
ATOM    672  CD  ARG A  75      13.065   4.297 -12.337  1.00 10.00      A   
ATOM    673  NE  ARG A  75      14.071   4.860 -11.435  1.00 10.00      A   
ATOM    674  HE  ARG A  75      13.856   4.886 -10.473  1.00 10.00      A   
ATOM    675  CZ  ARG A  75      15.254   5.311 -11.841  1.00 10.00      A   
ATOM    676  NH1 ARG A  75      15.572   5.284 -13.127  1.00 10.00      A   
ATOM    677 HH11 ARG A  75      16.504   5.639 -13.445  1.00 10.00      A   
ATOM    678 HH12 ARG A  75      14.901   4.905 -13.827  1.00 10.00      A   
ATOM    679  NH2 ARG A  75      16.107   5.822 -10.967  1.00 10.00      A   
ATOM    680 HH21 ARG A  75      17.034   6.177 -11.289  1.00 10.00      A   
ATOM    681 HH22 ARG A  75      15.861   5.871  -9.952  1.00 10.00      A   
ATOM    682  C   ARG A  75      11.117   7.440 -10.157  1.00 10.00      A   
ATOM    683  O   ARG A  75      11.246   8.121 -11.172  1.00 10.00      A   
ATOM    684  N   VAL A  76      10.554   7.900  -9.053  1.00 10.00      A   
ATOM    685  HN  VAL A  76      10.504   7.327  -8.259  1.00 10.00      A   
ATOM    686  CA  VAL A  76      10.027   9.256  -8.982  1.00 10.00      A   
ATOM    687  CB  VAL A  76       8.489   9.277  -8.846  1.00 10.00      A   
ATOM    688  CG1 VAL A  76       7.822   8.824 -10.136  1.00 10.00      A   
ATOM    689  CG2 VAL A  76       8.031   8.424  -7.673  1.00 10.00      A   
ATOM    690  C   VAL A  76      10.641  10.016  -7.818  1.00 10.00      A   
ATOM    691  O   VAL A  76      11.367   9.440  -7.000  1.00 10.00      A   
ATOM    692  N   ALA A  77      10.367  11.311  -7.761  1.00 10.00      A   
ATOM    693  HN  ALA A  77       9.800  11.709  -8.458  1.00 10.00      A   
ATOM    694  CA  ALA A  77      10.875  12.154  -6.691  1.00 10.00      A   
ATOM    695  CB  ALA A  77      11.120  13.564  -7.206  1.00 10.00      A   
ATOM    696  C   ALA A  77       9.870  12.184  -5.548  1.00 10.00      A   
ATOM    697  O   ALA A  77       8.730  11.748  -5.710  1.00 10.00      A   
ATOM    698  N   MET A  78      10.281  12.714  -4.402  1.00 10.00      A   
ATOM    699  HN  MET A  78      11.199  13.057  -4.333  1.00 10.00      A   
ATOM    700  CA  MET A  78       9.402  12.794  -3.241  1.00 10.00      A   
ATOM    701  CB  MET A  78      10.157  13.318  -2.017  1.00 10.00      A   
ATOM    702  CG  MET A  78       9.349  13.261  -0.732  1.00 10.00      A   
ATOM    703  SD  MET A  78       8.893  11.577  -0.273  1.00 10.00      A   
ATOM    704  CE  MET A  78       7.526  11.898   0.835  1.00 10.00      A   
ATOM    705  C   MET A  78       8.193  13.676  -3.535  1.00 10.00      A   
ATOM    706  O   MET A  78       7.112  13.473  -2.987  1.00 10.00      A   
ATOM    707  N   THR A  79       8.386  14.645  -4.421  1.00 10.00      A   
ATOM    708  HN  THR A  79       9.273  14.754  -4.822  1.00 10.00      A   
ATOM    709  CA  THR A  79       7.323  15.561  -4.809  1.00 10.00      A   
ATOM    710  CB  THR A  79       7.894  16.677  -5.699  1.00 10.00      A   
ATOM    711  OG1 THR A  79       9.315  16.746  -5.503  1.00 10.00      A   
ATOM    712  HG1 THR A  79       9.499  17.014  -4.595  1.00 10.00      A   
ATOM    713  CG2 THR A  79       7.269  18.017  -5.340  1.00 10.00      A   
ATOM    714  C   THR A  79       6.224  14.828  -5.577  1.00 10.00      A   
ATOM    715  O   THR A  79       5.089  15.303  -5.669  1.00 10.00      A   
ATOM    716  N   ASP A  80       6.567  13.658  -6.108  1.00 10.00      A   
ATOM    717  HN  ASP A  80       7.477  13.317  -5.968  1.00 10.00      A   
ATOM    718  CA  ASP A  80       5.628  12.855  -6.876  1.00 10.00      A   
ATOM    719  CB  ASP A  80       6.203  12.537  -8.259  1.00 10.00      A   
ATOM    720  CG  ASP A  80       5.941  13.638  -9.267  1.00 10.00      A   
ATOM    721  OD1 ASP A  80       4.939  13.545 -10.011  1.00 10.00      A   
ATOM    722  OD2 ASP A  80       6.732  14.609  -9.317  1.00 10.00      A   
ATOM    723  C   ASP A  80       5.298  11.568  -6.132  1.00 10.00      A   
ATOM    724  O   ASP A  80       4.793  10.606  -6.714  1.00 10.00      A   
ATOM    725  N   MET A  81       5.588  11.559  -4.837  1.00 10.00      A   
ATOM    726  HN  MET A  81       5.997  12.356  -4.436  1.00 10.00      A   
ATOM    727  CA  MET A  81       5.321  10.397  -3.999  1.00 10.00      A   
ATOM    728  CB  MET A  81       6.353  10.236  -2.882  1.00 10.00      A   
ATOM    729  CG  MET A  81       7.636   9.551  -3.322  1.00 10.00      A   
ATOM    730  SD  MET A  81       7.348   7.909  -4.011  1.00 10.00      A   
ATOM    731  CE  MET A  81       6.803   7.017  -2.556  1.00 10.00      A   
ATOM    732  C   MET A  81       3.887  10.338  -3.447  1.00 10.00      A   
ATOM    733  O   MET A  81       3.338   9.247  -3.336  1.00 10.00      A   
ATOM    734  N   PRO A  82       3.257  11.479  -3.063  1.00 10.00      A   
ATOM    735  CA  PRO A  82       1.881  11.477  -2.542  1.00 10.00      A   
ATOM    736  CB  PRO A  82       1.489  12.961  -2.487  1.00 10.00      A   
ATOM    737  CG  PRO A  82       2.591  13.699  -3.173  1.00 10.00      A   
ATOM    738  CD  PRO A  82       3.814  12.840  -3.049  1.00 10.00      A   
ATOM    739  C   PRO A  82       0.915  10.704  -3.440  1.00 10.00      A   
ATOM    740  O   PRO A  82       0.064   9.957  -2.951  1.00 10.00      A   
ATOM    741  N   GLN A  83       1.064  10.865  -4.752  1.00 10.00      A   
ATOM    742  HN  GLN A  83       1.767  11.467  -5.087  1.00 10.00      A   
ATOM    743  CA  GLN A  83       0.202  10.173  -5.708  1.00 10.00      A   
ATOM    744  CB  GLN A  83       0.446  10.690  -7.129  1.00 10.00      A   
ATOM    745  CG  GLN A  83       1.768  10.244  -7.732  1.00 10.00      A   
ATOM    746  CD  GLN A  83       2.161  11.040  -8.955  1.00 10.00      A   
ATOM    747  OE1 GLN A  83       1.315  11.508  -9.709  1.00 10.00      A   
ATOM    748  NE2 GLN A  83       3.454  11.188  -9.163  1.00 10.00      A   
ATOM    749 HE21 GLN A  83       4.077  10.773  -8.522  1.00 10.00      A   
ATOM    750 HE22 GLN A  83       3.743  11.721  -9.932  1.00 10.00      A   
ATOM    751  C   GLN A  83       0.426   8.661  -5.647  1.00 10.00      A   
ATOM    752  O   GLN A  83      -0.492   7.877  -5.888  1.00 10.00      A   
ATOM    753  N   MET A  84       1.650   8.263  -5.310  1.00 10.00      A   
ATOM    754  HN  MET A  84       2.336   8.939  -5.117  1.00 10.00      A   
ATOM    755  CA  MET A  84       2.002   6.851  -5.210  1.00 10.00      A   
ATOM    756  CB  MET A  84       3.519   6.670  -5.111  1.00 10.00      A   
ATOM    757  CG  MET A  84       4.233   6.631  -6.451  1.00 10.00      A   
ATOM    758  SD  MET A  84       3.716   5.234  -7.471  1.00 10.00      A   
ATOM    759  CE  MET A  84       4.216   3.856  -6.439  1.00 10.00      A   
ATOM    760  C   MET A  84       1.316   6.218  -4.012  1.00 10.00      A   
ATOM    761  O   MET A  84       1.052   5.017  -3.998  1.00 10.00      A   
ATOM    762  N   VAL A  85       1.035   7.033  -3.007  1.00 10.00      A   
ATOM    763  HN  VAL A  85       1.292   7.980  -3.071  1.00 10.00      A   
ATOM    764  CA  VAL A  85       0.351   6.562  -1.814  1.00 10.00      A   
ATOM    765  CB  VAL A  85       0.499   7.562  -0.644  1.00 10.00      A   
ATOM    766  CG1 VAL A  85      -0.095   6.993   0.638  1.00 10.00      A   
ATOM    767  CG2 VAL A  85       1.958   7.941  -0.438  1.00 10.00      A   
ATOM    768  C   VAL A  85      -1.126   6.380  -2.141  1.00 10.00      A   
ATOM    769  O   VAL A  85      -1.761   5.419  -1.709  1.00 10.00      A   
ATOM    770  N   ALA A  86      -1.650   7.305  -2.941  1.00 10.00      A   
ATOM    771  HN  ALA A  86      -1.078   8.039  -3.258  1.00 10.00      A   
ATOM    772  CA  ALA A  86      -3.046   7.266  -3.355  1.00 10.00      A   
ATOM    773  CB  ALA A  86      -3.419   8.533  -4.109  1.00 10.00      A   
ATOM    774  C   ALA A  86      -3.329   6.034  -4.212  1.00 10.00      A   
ATOM    775  O   ALA A  86      -4.262   5.278  -3.934  1.00 10.00      A   
ATOM    776  N   ILE A  87      -2.518   5.822  -5.248  1.00 10.00      A   
ATOM    777  HN  ILE A  87      -1.790   6.458  -5.429  1.00 10.00      A   
ATOM    778  CA  ILE A  87      -2.704   4.665  -6.124  1.00 10.00      A   
ATOM    779  CB  ILE A  87      -1.787   4.688  -7.372  1.00 10.00      A   
ATOM    780  CG1 ILE A  87      -2.147   3.541  -8.326  1.00 10.00      A   
ATOM    781  CG2 ILE A  87      -0.315   4.637  -6.981  1.00 10.00      A   
ATOM    782  CD1 ILE A  87      -1.395   3.571  -9.639  1.00 10.00      A   
ATOM    783  C   ILE A  87      -2.543   3.355  -5.346  1.00 10.00      A   
ATOM    784  O   ILE A  87      -3.278   2.390  -5.577  1.00 10.00      A   
ATOM    785  N   TYR A  88      -1.600   3.339  -4.405  1.00 10.00      A   
ATOM    786  HN  TYR A  88      -1.049   4.139  -4.268  1.00 10.00      A   
ATOM    787  CA  TYR A  88      -1.360   2.165  -3.582  1.00 10.00      A   
ATOM    788  CB  TYR A  88      -0.137   2.382  -2.685  1.00 10.00      A   
ATOM    789  CG  TYR A  88       0.172   1.216  -1.773  1.00 10.00      A   
ATOM    790  CD1 TYR A  88       0.724   0.044  -2.274  1.00 10.00      A   
ATOM    791  CD2 TYR A  88      -0.086   1.287  -0.409  1.00 10.00      A   
ATOM    792  CE1 TYR A  88       1.003  -1.025  -1.444  1.00 10.00      A   
ATOM    793  CE2 TYR A  88       0.192   0.223   0.426  1.00 10.00      A   
ATOM    794  CZ  TYR A  88       0.738  -0.931  -0.097  1.00 10.00      A   
ATOM    795  OH  TYR A  88       1.015  -1.998   0.731  1.00 10.00      A   
ATOM    796  HH  TYR A  88       0.210  -2.262   1.198  1.00 10.00      A   
ATOM    797  C   TYR A  88      -2.591   1.870  -2.734  1.00 10.00      A   
ATOM    798  O   TYR A  88      -2.991   0.716  -2.576  1.00 10.00      A   
ATOM    799  N   ASN A  89      -3.190   2.927  -2.193  1.00 10.00      A   
ATOM    800  HN  ASN A  89      -2.813   3.823  -2.343  1.00 10.00      A   
ATOM    801  CA  ASN A  89      -4.384   2.790  -1.376  1.00 10.00      A   
ATOM    802  CB  ASN A  89      -4.788   4.136  -0.768  1.00 10.00      A   
ATOM    803  CG  ASN A  89      -6.069   4.042   0.039  1.00 10.00      A   
ATOM    804  OD1 ASN A  89      -6.078   3.520   1.154  1.00 10.00      A   
ATOM    805  ND2 ASN A  89      -7.161   4.550  -0.509  1.00 10.00      A   
ATOM    806 HD21 ASN A  89      -7.090   4.959  -1.402  1.00 10.00      A   
ATOM    807 HD22 ASN A  89      -7.998   4.499   0.001  1.00 10.00      A   
ATOM    808  C   ASN A  89      -5.529   2.224  -2.205  1.00 10.00      A   
ATOM    809  O   ASN A  89      -6.243   1.326  -1.759  1.00 10.00      A   
ATOM    810  N   GLY A  90      -5.672   2.735  -3.423  1.00 10.00      A   
ATOM    811  HN  GLY A  90      -5.058   3.444  -3.721  1.00 10.00      A   
ATOM    812  CA  GLY A  90      -6.721   2.270  -4.311  1.00 10.00      A   
ATOM    813  C   GLY A  90      -6.585   0.795  -4.628  1.00 10.00      A   
ATOM    814  O   GLY A  90      -7.563   0.051  -4.572  1.00 10.00      A   
ATOM    815  N   MET A  91      -5.363   0.370  -4.938  1.00 10.00      A   
ATOM    816  HN  MET A  91      -4.622   1.016  -4.958  1.00 10.00      A   
ATOM    817  CA  MET A  91      -5.098  -1.030  -5.257  1.00 10.00      A   
ATOM    818  CB  MET A  91      -3.631  -1.242  -5.642  1.00 10.00      A   
ATOM    819  CG  MET A  91      -3.265  -0.733  -7.029  1.00 10.00      A   
ATOM    820  SD  MET A  91      -1.598  -1.210  -7.531  1.00 10.00      A   
ATOM    821  CE  MET A  91      -1.765  -2.994  -7.630  1.00 10.00      A   
ATOM    822  C   MET A  91      -5.470  -1.932  -4.084  1.00 10.00      A   
ATOM    823  O   MET A  91      -5.910  -3.069  -4.273  1.00 10.00      A   
ATOM    824  N   GLY A  92      -5.292  -1.412  -2.874  1.00 10.00      A   
ATOM    825  HN  GLY A  92      -4.932  -0.502  -2.793  1.00 10.00      A   
ATOM    826  CA  GLY A  92      -5.621  -2.165  -1.681  1.00 10.00      A   
ATOM    827  C   GLY A  92      -7.119  -2.306  -1.504  1.00 10.00      A   
ATOM    828  O   GLY A  92      -7.610  -3.374  -1.127  1.00 10.00      A   
ATOM    829  N   GLY A  93      -7.842  -1.228  -1.789  1.00 10.00      A   
ATOM    830  HN  GLY A  93      -7.388  -0.405  -2.075  1.00 10.00      A   
ATOM    831  CA  GLY A  93      -9.289  -1.245  -1.671  1.00 10.00      A   
ATOM    832  C   GLY A  93      -9.917  -2.170  -2.691  1.00 10.00      A   
ATOM    833  O   GLY A  93     -10.847  -2.918  -2.378  1.00 10.00      A   
ATOM    834  N   GLY A  94      -9.390  -2.133  -3.909  1.00 10.00      A   
ATOM    835  HN  GLY A  94      -8.650  -1.510  -4.092  1.00 10.00      A   
ATOM    836  CA  GLY A  94      -9.895  -2.984  -4.969  1.00 10.00      A   
ATOM    837  C   GLY A  94      -9.734  -4.451  -4.626  1.00 10.00      A   
ATOM    838  O   GLY A  94     -10.584  -5.277  -4.965  1.00 10.00      A   
ATOM    839  N   ALA A  95      -8.646  -4.770  -3.934  1.00 10.00      A   
ATOM    840  HN  ALA A  95      -8.010  -4.063  -3.695  1.00 10.00      A   
ATOM    841  CA  ALA A  95      -8.370  -6.135  -3.524  1.00 10.00      A   
ATOM    842  CB  ALA A  95      -6.984  -6.229  -2.911  1.00 10.00      A   
ATOM    843  C   ALA A  95      -9.424  -6.610  -2.535  1.00 10.00      A   
ATOM    844  O   ALA A  95      -9.949  -7.715  -2.660  1.00 10.00      A   
ATOM    845  N   ALA A  96      -9.750  -5.752  -1.570  1.00 10.00      A   
ATOM    846  HN  ALA A  96      -9.301  -4.877  -1.536  1.00 10.00      A   
ATOM    847  CA  ALA A  96     -10.753  -6.074  -0.558  1.00 10.00      A   
ATOM    848  CB  ALA A  96     -10.831  -4.968   0.486  1.00 10.00      A   
ATOM    849  C   ALA A  96     -12.116  -6.293  -1.208  1.00 10.00      A   
ATOM    850  O   ALA A  96     -12.828  -7.244  -0.883  1.00 10.00      A   
ATOM    851  N   ALA A  97     -12.456  -5.415  -2.148  1.00 10.00      A   
ATOM    852  HN  ALA A  97     -11.838  -4.681  -2.358  1.00 10.00      A   
ATOM    853  CA  ALA A  97     -13.724  -5.500  -2.863  1.00 10.00      A   
ATOM    854  CB  ALA A  97     -13.883  -4.308  -3.791  1.00 10.00      A   
ATOM    855  C   ALA A  97     -13.818  -6.803  -3.655  1.00 10.00      A   
ATOM    856  O   ALA A  97     -14.899  -7.374  -3.812  1.00 10.00      A   
ATOM    857  N   THR A  98     -12.676  -7.273  -4.144  1.00 10.00      A   
ATOM    858  HN  THR A  98     -11.848  -6.780  -3.978  1.00 10.00      A   
ATOM    859  CA  THR A  98     -12.626  -8.505  -4.913  1.00 10.00      A   
ATOM    860  CB  THR A  98     -11.276  -8.657  -5.638  1.00 10.00      A   
ATOM    861  OG1 THR A  98     -11.031  -7.478  -6.419  1.00 10.00      A   
ATOM    862  HG1 THR A  98     -10.802  -6.745  -5.830  1.00 10.00      A   
ATOM    863  CG2 THR A  98     -11.287  -9.869  -6.558  1.00 10.00      A   
ATOM    864  C   THR A  98     -12.887  -9.716  -4.019  1.00 10.00      A   
ATOM    865  O   THR A  98     -13.564 -10.661  -4.426  1.00 10.00      A   
ATOM    866  N   ILE A  99     -12.373  -9.667  -2.791  1.00 10.00      A   
ATOM    867  HN  ILE A  99     -11.856  -8.878  -2.520  1.00 10.00      A   
ATOM    868  CA  ILE A  99     -12.560 -10.757  -1.838  1.00 10.00      A   
ATOM    869  CB  ILE A  99     -11.864 -10.468  -0.489  1.00 10.00      A   
ATOM    870  CG1 ILE A  99     -10.360 -10.254  -0.696  1.00 10.00      A   
ATOM    871  CG2 ILE A  99     -12.111 -11.602   0.497  1.00 10.00      A   
ATOM    872  CD1 ILE A  99      -9.640  -9.731   0.529  1.00 10.00      A   
ATOM    873  C   ILE A  99     -14.046 -10.992  -1.595  1.00 10.00      A   
ATOM    874  O   ILE A  99     -14.543 -12.108  -1.770  1.00 10.00      A   
ATOM    875  N   ALA A 100     -14.746  -9.927  -1.219  1.00 10.00      A   
ATOM    876  HN  ALA A 100     -14.279  -9.070  -1.094  1.00 10.00      A   
ATOM    877  CA  ALA A 100     -16.179  -9.992  -0.957  1.00 10.00      A   
ATOM    878  CB  ALA A 100     -16.707  -8.614  -0.593  1.00 10.00      A   
ATOM    879  C   ALA A 100     -16.934 -10.539  -2.162  1.00 10.00      A   
ATOM    880  O   ALA A 100     -17.765 -11.438  -2.030  1.00 10.00      A   
ATOM    881  N   ALA A 101     -16.625  -9.995  -3.336  1.00 10.00      A   
ATOM    882  HN  ALA A 101     -15.948  -9.287  -3.365  1.00 10.00      A   
ATOM    883  CA  ALA A 101     -17.270 -10.411  -4.577  1.00 10.00      A   
ATOM    884  CB  ALA A 101     -16.686  -9.653  -5.760  1.00 10.00      A   
ATOM    885  C   ALA A 101     -17.150 -11.917  -4.797  1.00 10.00      A   
ATOM    886  O   ALA A 101     -18.147 -12.596  -5.041  1.00 10.00      A   
ATOM    887  N   VAL A 102     -15.930 -12.435  -4.688  1.00 10.00      A   
ATOM    888  HN  VAL A 102     -15.176 -11.843  -4.467  1.00 10.00      A   
ATOM    889  CA  VAL A 102     -15.685 -13.860  -4.883  1.00 10.00      A   
ATOM    890  CB  VAL A 102     -14.177 -14.197  -4.870  1.00 10.00      A   
ATOM    891  CG1 VAL A 102     -13.950 -15.689  -5.069  1.00 10.00      A   
ATOM    892  CG2 VAL A 102     -13.448 -13.406  -5.945  1.00 10.00      A   
ATOM    893  C   VAL A 102     -16.419 -14.694  -3.836  1.00 10.00      A   
ATOM    894  O   VAL A 102     -17.050 -15.697  -4.167  1.00 10.00      A   
ATOM    895  N   GLU A 103     -16.359 -14.264  -2.580  1.00 10.00      A   
ATOM    896  HN  GLU A 103     -15.862 -13.436  -2.376  1.00 10.00      A   
ATOM    897  CA  GLU A 103     -17.023 -14.983  -1.497  1.00 10.00      A   
ATOM    898  CB  GLU A 103     -16.656 -14.386  -0.139  1.00 10.00      A   
ATOM    899  CG  GLU A 103     -15.200 -14.583   0.251  1.00 10.00      A   
ATOM    900  CD  GLU A 103     -14.788 -16.040   0.255  1.00 10.00      A   
ATOM    901  OE1 GLU A 103     -15.121 -16.755   1.225  1.00 10.00      A   
ATOM    902  OE2 GLU A 103     -14.129 -16.480  -0.712  1.00 10.00      A   
ATOM    903  C   GLU A 103     -18.539 -14.993  -1.692  1.00 10.00      A   
ATOM    904  O   GLU A 103     -19.201 -16.004  -1.443  1.00 10.00      A   
ATOM    905  N   LEU A 104     -19.078 -13.866  -2.143  1.00 10.00      A   
ATOM    906  HN  LEU A 104     -18.496 -13.087  -2.301  1.00 10.00      A   
ATOM    907  CA  LEU A 104     -20.511 -13.745  -2.394  1.00 10.00      A   
ATOM    908  CB  LEU A 104     -20.882 -12.300  -2.741  1.00 10.00      A   
ATOM    909  CG  LEU A 104     -20.909 -11.304  -1.578  1.00 10.00      A   
ATOM    910  CD1 LEU A 104     -20.971  -9.877  -2.104  1.00 10.00      A   
ATOM    911  CD2 LEU A 104     -22.087 -11.585  -0.657  1.00 10.00      A   
ATOM    912  C   LEU A 104     -20.939 -14.677  -3.522  1.00 10.00      A   
ATOM    913  O   LEU A 104     -21.969 -15.347  -3.428  1.00 10.00      A   
ATOM    914  N   LEU A 105     -20.131 -14.721  -4.581  1.00 10.00      A   
ATOM    915  HN  LEU A 105     -19.325 -14.158  -4.587  1.00 10.00      A   
ATOM    916  CA  LEU A 105     -20.408 -15.575  -5.732  1.00 10.00      A   
ATOM    917  CB  LEU A 105     -19.375 -15.341  -6.840  1.00 10.00      A   
ATOM    918  CG  LEU A 105     -19.408 -13.971  -7.523  1.00 10.00      A   
ATOM    919  CD1 LEU A 105     -18.224 -13.814  -8.469  1.00 10.00      A   
ATOM    920  CD2 LEU A 105     -20.717 -13.777  -8.272  1.00 10.00      A   
ATOM    921  C   LEU A 105     -20.415 -17.043  -5.319  1.00 10.00      A   
ATOM    922  O   LEU A 105     -21.244 -17.825  -5.784  1.00 10.00      A   
ATOM    923  N   LYS A 106     -19.491 -17.401  -4.432  1.00 10.00      A   
ATOM    924  HN  LYS A 106     -18.858 -16.724  -4.107  1.00 10.00      A   
ATOM    925  CA  LYS A 106     -19.389 -18.769  -3.935  1.00 10.00      A   
ATOM    926  CB  LYS A 106     -18.189 -18.915  -2.999  1.00 10.00      A   
ATOM    927  CG  LYS A 106     -16.825 -18.845  -3.657  1.00 10.00      A   
ATOM    928  CD  LYS A 106     -15.739 -18.883  -2.595  1.00 10.00      A   
ATOM    929  CE  LYS A 106     -14.349 -18.789  -3.189  1.00 10.00      A   
ATOM    930  NZ  LYS A 106     -13.315 -18.629  -2.132  1.00 10.00      A   
ATOM    931  HZ1 LYS A 106     -13.542 -17.802  -1.532  1.00 10.00      A   
ATOM    932  HZ2 LYS A 106     -12.381 -18.485  -2.562  1.00 10.00      A   
ATOM    933  HZ3 LYS A 106     -13.282 -19.478  -1.532  1.00 10.00      A   
ATOM    934  C   LYS A 106     -20.639 -19.148  -3.154  1.00 10.00      A   
ATOM    935  O   LYS A 106     -21.032 -20.315  -3.118  1.00 10.00      A   
ATOM    936  N   GLY A 107     -21.261 -18.154  -2.529  1.00 10.00      A   
ATOM    937  HN  GLY A 107     -20.923 -17.235  -2.624  1.00 10.00      A   
ATOM    938  CA  GLY A 107     -22.441 -18.406  -1.730  1.00 10.00      A   
ATOM    939  C   GLY A 107     -22.059 -19.029  -0.404  1.00 10.00      A   
ATOM    940  O   GLY A 107     -22.819 -19.802   0.174  1.00 10.00      A   
ATOM    941  N   ALA A 108     -20.868 -18.677   0.074  1.00 10.00      A   
ATOM    942  HN  ALA A 108     -20.325 -18.037  -0.434  1.00 10.00      A   
ATOM    943  CA  ALA A 108     -20.346 -19.207   1.326  1.00 10.00      A   
ATOM    944  CB  ALA A 108     -18.826 -19.160   1.327  1.00 10.00      A   
ATOM    945  C   ALA A 108     -20.901 -18.464   2.535  1.00 10.00      A   
ATOM    946  O   ALA A 108     -20.662 -18.858   3.679  1.00 10.00      A   
ATOM    947  N   PHE A 109     -21.642 -17.392   2.287  1.00 10.00      A   
ATOM    948  HN  PHE A 109     -21.813 -17.132   1.358  1.00 10.00      A   
ATOM    949  CA  PHE A 109     -22.223 -16.609   3.366  1.00 10.00      A   
ATOM    950  CB  PHE A 109     -22.369 -15.140   2.971  1.00 10.00      A   
ATOM    951  CG  PHE A 109     -21.066 -14.396   2.932  1.00 10.00      A   
ATOM    952  CD1 PHE A 109     -20.565 -13.910   1.737  1.00 10.00      A   
ATOM    953  CD2 PHE A 109     -20.344 -14.178   4.091  1.00 10.00      A   
ATOM    954  CE1 PHE A 109     -19.367 -13.226   1.700  1.00 10.00      A   
ATOM    955  CE2 PHE A 109     -19.145 -13.494   4.062  1.00 10.00      A   
ATOM    956  CZ  PHE A 109     -18.656 -13.015   2.863  1.00 10.00      A   
ATOM    957  C   PHE A 109     -23.558 -17.194   3.794  1.00 10.00      A   
ATOM    958  O   PHE A 109     -24.599 -16.932   3.185  1.00 10.00      A   
ATOM    959  N   GLU A 110     -23.515 -18.000   4.842  1.00 10.00      A   
ATOM    960  HN  GLU A 110     -22.648 -18.169   5.277  1.00 10.00      A   
ATOM    961  CA  GLU A 110     -24.707 -18.645   5.373  1.00 10.00      A   
ATOM    962  CB  GLU A 110     -24.396 -20.096   5.732  1.00 10.00      A   
ATOM    963  CG  GLU A 110     -23.683 -20.864   4.633  1.00 10.00      A   
ATOM    964  CD  GLU A 110     -23.351 -22.276   5.051  1.00 10.00      A   
ATOM    965  OE1 GLU A 110     -22.181 -22.538   5.410  1.00 10.00      A   
ATOM    966  OE2 GLU A 110     -24.263 -23.127   5.036  1.00 10.00      A   
ATOM    967  C   GLU A 110     -25.208 -17.903   6.604  1.00 10.00      A   
ATOM    968  O   GLU A 110     -26.013 -18.424   7.378  1.00 10.00      A   
ATOM    969  N   ASN A 111     -24.721 -16.683   6.774  1.00 10.00      A   
ATOM    970  HN  ASN A 111     -24.099 -16.324   6.110  1.00 10.00      A   
ATOM    971  CA  ASN A 111     -25.099 -15.852   7.905  1.00 10.00      A   
ATOM    972  CB  ASN A 111     -24.011 -15.909   8.979  1.00 10.00      A   
ATOM    973  CG  ASN A 111     -24.384 -15.154  10.234  1.00 10.00      A   
ATOM    974  OD1 ASN A 111     -24.144 -13.956  10.341  1.00 10.00      A   
ATOM    975  ND2 ASN A 111     -24.966 -15.848  11.195  1.00 10.00      A   
ATOM    976 HD21 ASN A 111     -25.126 -16.805  11.047  1.00 10.00      A   
ATOM    977 HD22 ASN A 111     -25.212 -15.380  12.020  1.00 10.00      A   
ATOM    978  C   ASN A 111     -25.320 -14.417   7.437  1.00 10.00      A   
ATOM    979  O   ASN A 111     -24.444 -13.825   6.806  1.00 10.00      A   
ATOM    980  N   THR A 112     -26.498 -13.878   7.732  1.00 10.00      A   
ATOM    981  HN  THR A 112     -27.157 -14.414   8.225  1.00 10.00      A   
ATOM    982  CA  THR A 112     -26.862 -12.521   7.341  1.00 10.00      A   
ATOM    983  CB  THR A 112     -28.269 -12.169   7.855  1.00 10.00      A   
ATOM    984  OG1 THR A 112     -29.099 -13.337   7.787  1.00 10.00      A   
ATOM    985  HG1 THR A 112     -29.549 -13.360   6.933  1.00 10.00      A   
ATOM    986  CG2 THR A 112     -28.887 -11.060   7.018  1.00 10.00      A   
ATOM    987  C   THR A 112     -25.861 -11.487   7.855  1.00 10.00      A   
ATOM    988  O   THR A 112     -25.494 -10.558   7.135  1.00 10.00      A   
ATOM    989  N   GLY A 113     -25.410 -11.663   9.092  1.00 10.00      A   
ATOM    990  HN  GLY A 113     -25.728 -12.428   9.616  1.00 10.00      A   
ATOM    991  CA  GLY A 113     -24.453 -10.739   9.675  1.00 10.00      A   
ATOM    992  C   GLY A 113     -23.146 -10.722   8.909  1.00 10.00      A   
ATOM    993  O   GLY A 113     -22.655  -9.662   8.525  1.00 10.00      A   
ATOM    994  N   LEU A 114     -22.591 -11.905   8.672  1.00 10.00      A   
ATOM    995  HN  LEU A 114     -23.033 -12.717   9.010  1.00 10.00      A   
ATOM    996  CA  LEU A 114     -21.339 -12.029   7.936  1.00 10.00      A   
ATOM    997  CB  LEU A 114     -20.868 -13.483   7.917  1.00 10.00      A   
ATOM    998  CG  LEU A 114     -20.472 -14.092   9.266  1.00 10.00      A   
ATOM    999  CD1 LEU A 114     -20.136 -15.565   9.103  1.00 10.00      A   
ATOM   1000  CD2 LEU A 114     -19.296 -13.343   9.871  1.00 10.00      A   
ATOM   1001  C   LEU A 114     -21.509 -11.517   6.510  1.00 10.00      A   
ATOM   1002  O   LEU A 114     -20.608 -10.895   5.950  1.00 10.00      A   
ATOM   1003  N   MET A 115     -22.680 -11.773   5.939  1.00 10.00      A   
ATOM   1004  HN  MET A 115     -23.358 -12.273   6.445  1.00 10.00      A   
ATOM   1005  CA  MET A 115     -22.988 -11.343   4.585  1.00 10.00      A   
ATOM   1006  CB  MET A 115     -24.323 -11.945   4.141  1.00 10.00      A   
ATOM   1007  CG  MET A 115     -24.589 -11.852   2.651  1.00 10.00      A   
ATOM   1008  SD  MET A 115     -25.968 -12.893   2.134  1.00 10.00      A   
ATOM   1009  CE  MET A 115     -25.923 -12.642   0.361  1.00 10.00      A   
ATOM   1010  C   MET A 115     -23.040  -9.821   4.502  1.00 10.00      A   
ATOM   1011  O   MET A 115     -22.512  -9.226   3.564  1.00 10.00      A   
ATOM   1012  N   ALA A 116     -23.659  -9.195   5.501  1.00 10.00      A   
ATOM   1013  HN  ALA A 116     -24.060  -9.729   6.228  1.00 10.00      A   
ATOM   1014  CA  ALA A 116     -23.775  -7.739   5.543  1.00 10.00      A   
ATOM   1015  CB  ALA A 116     -24.693  -7.304   6.675  1.00 10.00      A   
ATOM   1016  C   ALA A 116     -22.406  -7.079   5.676  1.00 10.00      A   
ATOM   1017  O   ALA A 116     -22.201  -5.956   5.207  1.00 10.00      A   
ATOM   1018  N   LEU A 117     -21.476  -7.780   6.317  1.00 10.00      A   
ATOM   1019  HN  LEU A 117     -21.710  -8.663   6.681  1.00 10.00      A   
ATOM   1020  CA  LEU A 117     -20.125  -7.271   6.502  1.00 10.00      A   
ATOM   1021  CB  LEU A 117     -19.316  -8.194   7.417  1.00 10.00      A   
ATOM   1022  CG  LEU A 117     -19.762  -8.255   8.878  1.00 10.00      A   
ATOM   1023  CD1 LEU A 117     -19.049  -9.385   9.601  1.00 10.00      A   
ATOM   1024  CD2 LEU A 117     -19.504  -6.926   9.574  1.00 10.00      A   
ATOM   1025  C   LEU A 117     -19.421  -7.109   5.160  1.00 10.00      A   
ATOM   1026  O   LEU A 117     -18.888  -6.041   4.858  1.00 10.00      A   
ATOM   1027  N   ALA A 118     -19.456  -8.164   4.350  1.00 10.00      A   
ATOM   1028  HN  ALA A 118     -19.916  -8.978   4.647  1.00 10.00      A   
ATOM   1029  CA  ALA A 118     -18.823  -8.154   3.033  1.00 10.00      A   
ATOM   1030  CB  ALA A 118     -18.876  -9.541   2.416  1.00 10.00      A   
ATOM   1031  C   ALA A 118     -19.485  -7.134   2.113  1.00 10.00      A   
ATOM   1032  O   ALA A 118     -18.841  -6.556   1.236  1.00 10.00      A   
ATOM   1033  N   ILE A 119     -20.780  -6.920   2.313  1.00 10.00      A   
ATOM   1034  HN  ILE A 119     -21.245  -7.428   3.013  1.00 10.00      A   
ATOM   1035  CA  ILE A 119     -21.524  -5.958   1.511  1.00 10.00      A   
ATOM   1036  CB  ILE A 119     -23.033  -5.968   1.843  1.00 10.00      A   
ATOM   1037  CG1 ILE A 119     -23.665  -7.292   1.404  1.00 10.00      A   
ATOM   1038  CG2 ILE A 119     -23.742  -4.791   1.181  1.00 10.00      A   
ATOM   1039  CD1 ILE A 119     -25.116  -7.446   1.803  1.00 10.00      A   
ATOM   1040  C   ILE A 119     -20.953  -4.557   1.710  1.00 10.00      A   
ATOM   1041  O   ILE A 119     -20.694  -3.838   0.745  1.00 10.00      A   
ATOM   1042  N   LEU A 120     -20.731  -4.186   2.966  1.00 10.00      A   
ATOM   1043  HN  LEU A 120     -20.940  -4.811   3.693  1.00 10.00      A   
ATOM   1044  CA  LEU A 120     -20.185  -2.874   3.281  1.00 10.00      A   
ATOM   1045  CB  LEU A 120     -20.500  -2.465   4.720  1.00 10.00      A   
ATOM   1046  CG  LEU A 120     -21.960  -2.101   5.008  1.00 10.00      A   
ATOM   1047  CD1 LEU A 120     -22.100  -1.505   6.398  1.00 10.00      A   
ATOM   1048  CD2 LEU A 120     -22.497  -1.140   3.956  1.00 10.00      A   
ATOM   1049  C   LEU A 120     -18.687  -2.814   3.006  1.00 10.00      A   
ATOM   1050  O   LEU A 120     -18.182  -1.796   2.535  1.00 10.00      A   
ATOM   1051  N   GLY A 121     -17.988  -3.912   3.286  1.00 10.00      A   
ATOM   1052  HN  GLY A 121     -18.448  -4.695   3.660  1.00 10.00      A   
ATOM   1053  CA  GLY A 121     -16.555  -3.968   3.052  1.00 10.00      A   
ATOM   1054  C   GLY A 121     -16.229  -3.771   1.588  1.00 10.00      A   
ATOM   1055  O   GLY A 121     -15.479  -2.860   1.225  1.00 10.00      A   
ATOM   1056  N   GLY A 122     -16.814  -4.615   0.745  1.00 10.00      A   
ATOM   1057  HN  GLY A 122     -17.379  -5.337   1.105  1.00 10.00      A   
ATOM   1058  CA  GLY A 122     -16.602  -4.515  -0.683  1.00 10.00      A   
ATOM   1059  C   GLY A 122     -17.048  -3.171  -1.228  1.00 10.00      A   
ATOM   1060  O   GLY A 122     -16.438  -2.635  -2.156  1.00 10.00      A   
ATOM   1061  N   LEU A 123     -18.113  -2.627  -0.646  1.00 10.00      A   
ATOM   1062  HN  LEU A 123     -18.558  -3.116   0.081  1.00 10.00      A   
ATOM   1063  CA  LEU A 123     -18.640  -1.330  -1.056  1.00 10.00      A   
ATOM   1064  CB  LEU A 123     -19.922  -1.004  -0.281  1.00 10.00      A   
ATOM   1065  CG  LEU A 123     -20.383   0.456  -0.298  1.00 10.00      A   
ATOM   1066  CD1 LEU A 123     -20.639   0.933  -1.720  1.00 10.00      A   
ATOM   1067  CD2 LEU A 123     -21.624   0.632   0.562  1.00 10.00      A   
ATOM   1068  C   LEU A 123     -17.606  -0.236  -0.822  1.00 10.00      A   
ATOM   1069  O   LEU A 123     -17.203   0.465  -1.753  1.00 10.00      A   
ATOM   1070  N   ILE A 124     -17.168  -0.114   0.424  1.00 10.00      A   
ATOM   1071  HN  ILE A 124     -17.508  -0.731   1.114  1.00 10.00      A   
ATOM   1072  CA  ILE A 124     -16.186   0.894   0.797  1.00 10.00      A   
ATOM   1073  CB  ILE A 124     -15.912   0.883   2.319  1.00 10.00      A   
ATOM   1074  CG1 ILE A 124     -17.216   1.130   3.090  1.00 10.00      A   
ATOM   1075  CG2 ILE A 124     -14.884   1.941   2.684  1.00 10.00      A   
ATOM   1076  CD1 ILE A 124     -17.077   1.019   4.594  1.00 10.00      A   
ATOM   1077  C   ILE A 124     -14.888   0.688   0.021  1.00 10.00      A   
ATOM   1078  O   ILE A 124     -14.229   1.652  -0.375  1.00 10.00      A   
ATOM   1079  N   GLY A 125     -14.545  -0.576  -0.204  1.00 10.00      A   
ATOM   1080  HN  GLY A 125     -15.109  -1.299   0.156  1.00 10.00      A   
ATOM   1081  CA  GLY A 125     -13.344  -0.904  -0.948  1.00 10.00      A   
ATOM   1082  C   GLY A 125     -13.407  -0.419  -2.386  1.00 10.00      A   
ATOM   1083  O   GLY A 125     -12.443   0.143  -2.903  1.00 10.00      A   
ATOM   1084  N   SER A 126     -14.550  -0.628  -3.029  1.00 10.00      A   
ATOM   1085  HN  SER A 126     -15.284  -1.078  -2.562  1.00 10.00      A   
ATOM   1086  CA  SER A 126     -14.739  -0.209  -4.411  1.00 10.00      A   
ATOM   1087  CB  SER A 126     -16.061  -0.752  -4.957  1.00 10.00      A   
ATOM   1088  OG  SER A 126     -16.143  -2.159  -4.797  1.00 10.00      A   
ATOM   1089  HG  SER A 126     -16.239  -2.370  -3.858  1.00 10.00      A   
ATOM   1090  C   SER A 126     -14.704   1.315  -4.527  1.00 10.00      A   
ATOM   1091  O   SER A 126     -14.137   1.864  -5.475  1.00 10.00      A   
ATOM   1092  N   VAL A 127     -15.299   1.987  -3.547  1.00 10.00      A   
ATOM   1093  HN  VAL A 127     -15.724   1.485  -2.817  1.00 10.00      A   
ATOM   1094  CA  VAL A 127     -15.345   3.445  -3.528  1.00 10.00      A   
ATOM   1095  CB  VAL A 127     -16.245   3.971  -2.387  1.00 10.00      A   
ATOM   1096  CG1 VAL A 127     -16.191   5.492  -2.302  1.00 10.00      A   
ATOM   1097  CG2 VAL A 127     -17.678   3.501  -2.582  1.00 10.00      A   
ATOM   1098  C   VAL A 127     -13.944   4.039  -3.390  1.00 10.00      A   
ATOM   1099  O   VAL A 127     -13.567   4.944  -4.135  1.00 10.00      A   
ATOM   1100  N   ALA A 128     -13.171   3.518  -2.445  1.00 10.00      A   
ATOM   1101  HN  ALA A 128     -13.516   2.783  -1.891  1.00 10.00      A   
ATOM   1102  CA  ALA A 128     -11.819   4.008  -2.222  1.00 10.00      A   
ATOM   1103  CB  ALA A 128     -11.245   3.453  -0.930  1.00 10.00      A   
ATOM   1104  C   ALA A 128     -10.923   3.674  -3.407  1.00 10.00      A   
ATOM   1105  O   ALA A 128     -10.019   4.437  -3.745  1.00 10.00      A   
ATOM   1106  N   PHE A 129     -11.189   2.533  -4.034  1.00 10.00      A   
ATOM   1107  HN  PHE A 129     -11.917   1.963  -3.698  1.00 10.00      A   
ATOM   1108  CA  PHE A 129     -10.425   2.090  -5.192  1.00 10.00      A   
ATOM   1109  CB  PHE A 129     -10.917   0.709  -5.649  1.00 10.00      A   
ATOM   1110  CG  PHE A 129     -10.454   0.285  -7.019  1.00 10.00      A   
ATOM   1111  CD1 PHE A 129      -9.125  -0.033  -7.254  1.00 10.00      A   
ATOM   1112  CD2 PHE A 129     -11.353   0.197  -8.070  1.00 10.00      A   
ATOM   1113  CE1 PHE A 129      -8.703  -0.428  -8.510  1.00 10.00      A   
ATOM   1114  CE2 PHE A 129     -10.937  -0.196  -9.329  1.00 10.00      A   
ATOM   1115  CZ  PHE A 129      -9.610  -0.509  -9.548  1.00 10.00      A   
ATOM   1116  C   PHE A 129     -10.529   3.101  -6.333  1.00 10.00      A   
ATOM   1117  O   PHE A 129      -9.520   3.546  -6.876  1.00 10.00      A   
ATOM   1118  N   THR A 130     -11.751   3.486  -6.664  1.00 10.00      A   
ATOM   1119  HN  THR A 130     -12.519   3.131  -6.164  1.00 10.00      A   
ATOM   1120  CA  THR A 130     -11.982   4.434  -7.741  1.00 10.00      A   
ATOM   1121  CB  THR A 130     -13.447   4.413  -8.203  1.00 10.00      A   
ATOM   1122  OG1 THR A 130     -14.292   4.041  -7.102  1.00 10.00      A   
ATOM   1123  HG1 THR A 130     -14.267   3.085  -6.976  1.00 10.00      A   
ATOM   1124  CG2 THR A 130     -13.626   3.426  -9.345  1.00 10.00      A   
ATOM   1125  C   THR A 130     -11.590   5.850  -7.334  1.00 10.00      A   
ATOM   1126  O   THR A 130     -10.977   6.577  -8.113  1.00 10.00      A   
ATOM   1127  N   GLY A 131     -11.938   6.226  -6.107  1.00 10.00      A   
ATOM   1128  HN  GLY A 131     -12.436   5.599  -5.534  1.00 10.00      A   
ATOM   1129  CA  GLY A 131     -11.613   7.551  -5.611  1.00 10.00      A   
ATOM   1130  C   GLY A 131     -10.123   7.835  -5.636  1.00 10.00      A   
ATOM   1131  O   GLY A 131      -9.693   8.915  -6.048  1.00 10.00      A   
ATOM   1132  N   SER A 132      -9.330   6.861  -5.208  1.00 10.00      A   
ATOM   1133  HN  SER A 132      -9.727   6.017  -4.895  1.00 10.00      A   
ATOM   1134  CA  SER A 132      -7.884   7.016  -5.186  1.00 10.00      A   
ATOM   1135  CB  SER A 132      -7.228   5.873  -4.414  1.00 10.00      A   
ATOM   1136  OG  SER A 132      -7.788   5.747  -3.116  1.00 10.00      A   
ATOM   1137  HG  SER A 132      -8.634   5.282  -3.183  1.00 10.00      A   
ATOM   1138  C   SER A 132      -7.320   7.105  -6.603  1.00 10.00      A   
ATOM   1139  O   SER A 132      -6.339   7.809  -6.843  1.00 10.00      A   
ATOM   1140  N   LEU A 133      -7.950   6.401  -7.543  1.00 10.00      A   
ATOM   1141  HN  LEU A 133      -8.729   5.859  -7.296  1.00 10.00      A   
ATOM   1142  CA  LEU A 133      -7.508   6.416  -8.932  1.00 10.00      A   
ATOM   1143  CB  LEU A 133      -8.281   5.392  -9.767  1.00 10.00      A   
ATOM   1144  CG  LEU A 133      -7.917   3.922  -9.547  1.00 10.00      A   
ATOM   1145  CD1 LEU A 133      -8.835   3.028 -10.363  1.00 10.00      A   
ATOM   1146  CD2 LEU A 133      -6.460   3.667  -9.908  1.00 10.00      A   
ATOM   1147  C   LEU A 133      -7.672   7.806  -9.528  1.00 10.00      A   
ATOM   1148  O   LEU A 133      -6.791   8.298 -10.233  1.00 10.00      A   
ATOM   1149  N   ILE A 134      -8.800   8.440  -9.231  1.00 10.00      A   
ATOM   1150  HN  ILE A 134      -9.465   7.992  -8.665  1.00 10.00      A   
ATOM   1151  CA  ILE A 134      -9.075   9.782  -9.728  1.00 10.00      A   
ATOM   1152  CB  ILE A 134     -10.521  10.228  -9.413  1.00 10.00      A   
ATOM   1153  CG1 ILE A 134     -11.535   9.223  -9.972  1.00 10.00      A   
ATOM   1154  CG2 ILE A 134     -10.793  11.625  -9.957  1.00 10.00      A   
ATOM   1155  CD1 ILE A 134     -11.438   9.003 -11.467  1.00 10.00      A   
ATOM   1156  C   ILE A 134      -8.086  10.778  -9.127  1.00 10.00      A   
ATOM   1157  O   ILE A 134      -7.547  11.635  -9.827  1.00 10.00      A   
ATOM   1158  N   ALA A 135      -7.834  10.633  -7.831  1.00 10.00      A   
ATOM   1159  HN  ALA A 135      -8.290   9.920  -7.336  1.00 10.00      A   
ATOM   1160  CA  ALA A 135      -6.904  11.505  -7.124  1.00 10.00      A   
ATOM   1161  CB  ALA A 135      -6.929  11.208  -5.631  1.00 10.00      A   
ATOM   1162  C   ALA A 135      -5.490  11.356  -7.686  1.00 10.00      A   
ATOM   1163  O   ALA A 135      -4.759  12.339  -7.831  1.00 10.00      A   
ATOM   1164  N   PHE A 136      -5.113  10.121  -7.999  1.00 10.00      A   
ATOM   1165  HN  PHE A 136      -5.735   9.377  -7.839  1.00 10.00      A   
ATOM   1166  CA  PHE A 136      -3.796   9.834  -8.556  1.00 10.00      A   
ATOM   1167  CB  PHE A 136      -3.544   8.319  -8.575  1.00 10.00      A   
ATOM   1168  CG  PHE A 136      -2.387   7.891  -9.438  1.00 10.00      A   
ATOM   1169  CD1 PHE A 136      -1.083   8.102  -9.028  1.00 10.00      A   
ATOM   1170  CD2 PHE A 136      -2.608   7.279 -10.662  1.00 10.00      A   
ATOM   1171  CE1 PHE A 136      -0.019   7.713  -9.818  1.00 10.00      A   
ATOM   1172  CE2 PHE A 136      -1.549   6.887 -11.458  1.00 10.00      A   
ATOM   1173  CZ  PHE A 136      -0.252   7.103 -11.035  1.00 10.00      A   
ATOM   1174  C   PHE A 136      -3.667  10.417  -9.961  1.00 10.00      A   
ATOM   1175  O   PHE A 136      -2.673  11.068 -10.287  1.00 10.00      A   
ATOM   1176  N   ALA A 137      -4.695  10.199 -10.776  1.00 10.00      A   
ATOM   1177  HN  ALA A 137      -5.468   9.694 -10.442  1.00 10.00      A   
ATOM   1178  CA  ALA A 137      -4.712  10.683 -12.150  1.00 10.00      A   
ATOM   1179  CB  ALA A 137      -6.003  10.271 -12.840  1.00 10.00      A   
ATOM   1180  C   ALA A 137      -4.533  12.194 -12.218  1.00 10.00      A   
ATOM   1181  O   ALA A 137      -3.880  12.707 -13.127  1.00 10.00      A   
ATOM   1182  N   LYS A 138      -5.105  12.900 -11.251  1.00 10.00      A   
ATOM   1183  HN  LYS A 138      -5.607  12.429 -10.548  1.00 10.00      A   
ATOM   1184  CA  LYS A 138      -5.011  14.355 -11.210  1.00 10.00      A   
ATOM   1185  CB  LYS A 138      -5.978  14.937 -10.180  1.00 10.00      A   
ATOM   1186  CG  LYS A 138      -7.441  14.776 -10.555  1.00 10.00      A   
ATOM   1187  CD  LYS A 138      -8.353  15.426  -9.529  1.00 10.00      A   
ATOM   1188  CE  LYS A 138      -9.776  15.537 -10.052  1.00 10.00      A   
ATOM   1189  NZ  LYS A 138     -10.729  15.960  -8.991  1.00 10.00      A   
ATOM   1190  HZ1 LYS A 138     -11.626  16.267  -9.416  1.00 10.00      A   
ATOM   1191  HZ2 LYS A 138     -10.332  16.750  -8.439  1.00 10.00      A   
ATOM   1192  HZ3 LYS A 138     -10.921  15.165  -8.343  1.00 10.00      A   
ATOM   1193  C   LYS A 138      -3.586  14.828 -10.942  1.00 10.00      A   
ATOM   1194  O   LYS A 138      -3.053  15.657 -11.678  1.00 10.00      A   
ATOM   1195  N   LEU A 139      -2.964  14.282  -9.905  1.00 10.00      A   
ATOM   1196  HN  LEU A 139      -3.429  13.604  -9.369  1.00 10.00      A   
ATOM   1197  CA  LEU A 139      -1.600  14.664  -9.551  1.00 10.00      A   
ATOM   1198  CB  LEU A 139      -1.217  14.142  -8.164  1.00 10.00      A   
ATOM   1199  CG  LEU A 139      -1.832  14.873  -6.970  1.00 10.00      A   
ATOM   1200  CD1 LEU A 139      -1.210  14.385  -5.672  1.00 10.00      A   
ATOM   1201  CD2 LEU A 139      -1.663  16.378  -7.106  1.00 10.00      A   
ATOM   1202  C   LEU A 139      -0.594  14.192 -10.597  1.00 10.00      A   
ATOM   1203  O   LEU A 139       0.415  14.860 -10.846  1.00 10.00      A   
ATOM   1204  N   GLN A 140      -0.869  13.042 -11.204  1.00 10.00      A   
ATOM   1205  HN  GLN A 140      -1.676  12.543 -10.945  1.00 10.00      A   
ATOM   1206  CA  GLN A 140       0.007  12.488 -12.225  1.00 10.00      A   
ATOM   1207  CB  GLN A 140      -0.438  11.069 -12.587  1.00 10.00      A   
ATOM   1208  CG  GLN A 140       0.347  10.431 -13.723  1.00 10.00      A   
ATOM   1209  CD  GLN A 140       1.531   9.605 -13.255  1.00 10.00      A   
ATOM   1210  OE1 GLN A 140       1.912   8.637 -13.909  1.00 10.00      A   
ATOM   1211  NE2 GLN A 140       2.117   9.971 -12.123  1.00 10.00      A   
ATOM   1212 HE21 GLN A 140       1.762  10.751 -11.641  1.00 10.00      A   
ATOM   1213 HE22 GLN A 140       2.888   9.446 -11.812  1.00 10.00      A   
ATOM   1214  C   GLN A 140       0.020  13.371 -13.467  1.00 10.00      A   
ATOM   1215  O   GLN A 140       1.067  13.604 -14.069  1.00 10.00      A   
ATOM   1216  N   GLY A 141      -1.144  13.876 -13.836  1.00 10.00      A   
ATOM   1217  HN  GLY A 141      -1.944  13.687 -13.301  1.00 10.00      A   
ATOM   1218  CA  GLY A 141      -1.240  14.717 -15.007  1.00 10.00      A   
ATOM   1219  C   GLY A 141      -2.258  14.187 -15.988  1.00 10.00      A   
ATOM   1220  O   GLY A 141      -2.618  14.867 -16.949  1.00 10.00      A   
ATOM   1221  N   ILE A 142      -2.731  12.971 -15.732  1.00 10.00      A   
ATOM   1222  HN  ILE A 142      -2.411  12.497 -14.936  1.00 10.00      A   
ATOM   1223  CA  ILE A 142      -3.726  12.328 -16.584  1.00 10.00      A   
ATOM   1224  CB  ILE A 142      -4.040  10.901 -16.084  1.00 10.00      A   
ATOM   1225  CG1 ILE A 142      -2.744  10.105 -15.904  1.00 10.00      A   
ATOM   1226  CG2 ILE A 142      -4.983  10.184 -17.042  1.00 10.00      A   
ATOM   1227  CD1 ILE A 142      -2.921   8.784 -15.187  1.00 10.00      A   
ATOM   1228  C   ILE A 142      -5.008  13.154 -16.581  1.00 10.00      A   
ATOM   1229  O   ILE A 142      -5.656  13.329 -17.612  1.00 10.00      A   
ATOM   1230  N   MET A 143      -5.355  13.661 -15.412  1.00 10.00      A   
ATOM   1231  HN  MET A 143      -4.788  13.482 -14.629  1.00 10.00      A   
ATOM   1232  CA  MET A 143      -6.536  14.494 -15.247  1.00 10.00      A   
ATOM   1233  CB  MET A 143      -7.557  13.823 -14.329  1.00 10.00      A   
ATOM   1234  CG  MET A 143      -8.274  12.637 -14.955  1.00 10.00      A   
ATOM   1235  SD  MET A 143      -9.495  11.902 -13.852  1.00 10.00      A   
ATOM   1236  CE  MET A 143     -10.684  13.238 -13.725  1.00 10.00      A   
ATOM   1237  C   MET A 143      -6.112  15.832 -14.668  1.00 10.00      A   
ATOM   1238  O   MET A 143      -4.974  15.977 -14.217  1.00 10.00      A   
ATOM   1239  N   LYS A 144      -7.008  16.799 -14.681  1.00 10.00      A   
ATOM   1240  HN  LYS A 144      -7.904  16.620 -15.040  1.00 10.00      A   
ATOM   1241  CA  LYS A 144      -6.704  18.120 -14.157  1.00 10.00      A   
ATOM   1242  CB  LYS A 144      -7.570  19.178 -14.844  1.00 10.00      A   
ATOM   1243  CG  LYS A 144      -7.394  19.255 -16.351  1.00 10.00      A   
ATOM   1244  CD  LYS A 144      -8.384  20.229 -16.963  1.00 10.00      A   
ATOM   1245  CE  LYS A 144      -8.201  20.331 -18.466  1.00 10.00      A   
ATOM   1246  NZ  LYS A 144      -9.316  21.077 -19.109  1.00 10.00      A   
ATOM   1247  HZ1 LYS A 144     -10.229  20.728 -18.753  1.00 10.00      A   
ATOM   1248  HZ2 LYS A 144      -9.289  20.940 -20.140  1.00 10.00      A   
ATOM   1249  HZ3 LYS A 144      -9.242  22.095 -18.903  1.00 10.00      A   
ATOM   1250  C   LYS A 144      -6.937  18.163 -12.653  1.00 10.00      A   
ATOM   1251  O   LYS A 144      -7.797  17.456 -12.133  1.00 10.00      A   
ATOM   1252  N   SER A 145      -6.179  19.001 -11.958  1.00 10.00      A   
ATOM   1253  HN  SER A 145      -5.501  19.540 -12.427  1.00 10.00      A   
ATOM   1254  CA  SER A 145      -6.324  19.141 -10.512  1.00 10.00      A   
ATOM   1255  CB  SER A 145      -4.990  19.544  -9.882  1.00 10.00      A   
ATOM   1256  OG  SER A 145      -4.024  18.521 -10.057  1.00 10.00      A   
ATOM   1257  HG  SER A 145      -3.493  18.713 -10.838  1.00 10.00      A   
ATOM   1258  C   SER A 145      -7.412  20.159 -10.176  1.00 10.00      A   
ATOM   1259  O   SER A 145      -7.472  20.700  -9.068  1.00 10.00      A   
ATOM   1260  N   ARG A 146      -8.279  20.401 -11.148  1.00 10.00      A   
ATOM   1261  HN  ARG A 146      -8.186  19.914 -11.992  1.00 10.00      A   
ATOM   1262  CA  ARG A 146      -9.373  21.344 -10.997  1.00 10.00      A   
ATOM   1263  CB  ARG A 146      -9.659  22.034 -12.334  1.00 10.00      A   
ATOM   1264  CG  ARG A 146      -8.537  22.918 -12.850  1.00 10.00      A   
ATOM   1265  CD  ARG A 146      -8.839  23.395 -14.260  1.00 10.00      A   
ATOM   1266  NE  ARG A 146      -7.946  24.471 -14.686  1.00 10.00      A   
ATOM   1267  HE  ARG A 146      -7.233  24.744 -14.061  1.00 10.00      A   
ATOM   1268  CZ  ARG A 146      -8.043  25.093 -15.861  1.00 10.00      A   
ATOM   1269  NH1 ARG A 146      -8.983  24.740 -16.731  1.00 10.00      A   
ATOM   1270 HH11 ARG A 146      -9.651  23.975 -16.501  1.00 10.00      A   
ATOM   1271 HH12 ARG A 146      -9.058  25.231 -17.651  1.00 10.00      A   
ATOM   1272  NH2 ARG A 146      -7.196  26.065 -16.171  1.00 10.00      A   
ATOM   1273 HH21 ARG A 146      -7.271  26.555 -17.089  1.00 10.00      A   
ATOM   1274 HH22 ARG A 146      -6.448  26.347 -15.497  1.00 10.00      A   
ATOM   1275  C   ARG A 146     -10.630  20.621 -10.532  1.00 10.00      A   
ATOM   1276  O   ARG A 146     -10.892  19.487 -10.947  1.00 10.00      A   
ATOM   1277  N   PRO A 147     -11.416  21.259  -9.652  1.00 10.00      A   
ATOM   1278  CA  PRO A 147     -12.659  20.687  -9.144  1.00 10.00      A   
ATOM   1279  CB  PRO A 147     -13.052  21.618  -7.985  1.00 10.00      A   
ATOM   1280  CG  PRO A 147     -11.871  22.505  -7.762  1.00 10.00      A   
ATOM   1281  CD  PRO A 147     -11.152  22.580  -9.074  1.00 10.00      A   
ATOM   1282  C   PRO A 147     -13.740  20.704 -10.219  1.00 10.00      A   
ATOM   1283  O   PRO A 147     -14.228  21.769 -10.608  1.00 10.00      A   
ATOM   1284  N   ILE A 148     -14.103  19.524 -10.698  1.00 10.00      A   
ATOM   1285  HN  ILE A 148     -13.690  18.712 -10.336  1.00 10.00      A   
ATOM   1286  CA  ILE A 148     -15.117  19.401 -11.729  1.00 10.00      A   
ATOM   1287  CB  ILE A 148     -15.063  18.026 -12.425  1.00 10.00      A   
ATOM   1288  CG1 ILE A 148     -13.654  17.754 -12.958  1.00 10.00      A   
ATOM   1289  CG2 ILE A 148     -16.080  17.962 -13.555  1.00 10.00      A   
ATOM   1290  CD1 ILE A 148     -13.467  16.362 -13.522  1.00 10.00      A   
ATOM   1291  C   ILE A 148     -16.497  19.615 -11.124  1.00 10.00      A   
ATOM   1292  O   ILE A 148     -17.065  18.713 -10.509  1.00 10.00      A   
ATOM   1293  N   LEU A 149     -17.014  20.818 -11.287  1.00 10.00      A   
ATOM   1294  HN  LEU A 149     -16.505  21.488 -11.790  1.00 10.00      A   
ATOM   1295  CA  LEU A 149     -18.320  21.170 -10.756  1.00 10.00      A   
ATOM   1296  CB  LEU A 149     -18.306  22.596 -10.202  1.00 10.00      A   
ATOM   1297  CG  LEU A 149     -17.272  22.887  -9.113  1.00 10.00      A   
ATOM   1298  CD1 LEU A 149     -17.267  24.369  -8.770  1.00 10.00      A   
ATOM   1299  CD2 LEU A 149     -17.549  22.050  -7.873  1.00 10.00      A   
ATOM   1300  C   LEU A 149     -19.385  21.044 -11.832  1.00 10.00      A   
ATOM   1301  O   LEU A 149     -19.103  21.209 -13.024  1.00 10.00      A   
ATOM   1302  N   PHE A 150     -20.606  20.763 -11.410  1.00 10.00      A   
ATOM   1303  HN  PHE A 150     -20.773  20.668 -10.444  1.00 10.00      A   
ATOM   1304  CA  PHE A 150     -21.714  20.606 -12.334  1.00 10.00      A   
ATOM   1305  CB  PHE A 150     -21.748  19.176 -12.889  1.00 10.00      A   
ATOM   1306  CG  PHE A 150     -22.833  18.937 -13.901  1.00 10.00      A   
ATOM   1307  CD1 PHE A 150     -22.702  19.407 -15.195  1.00 10.00      A   
ATOM   1308  CD2 PHE A 150     -23.983  18.244 -13.558  1.00 10.00      A   
ATOM   1309  CE1 PHE A 150     -23.695  19.193 -16.131  1.00 10.00      A   
ATOM   1310  CE2 PHE A 150     -24.981  18.026 -14.489  1.00 10.00      A   
ATOM   1311  CZ  PHE A 150     -24.836  18.501 -15.778  1.00 10.00      A   
ATOM   1312  C   PHE A 150     -23.030  20.925 -11.642  1.00 10.00      A   
ATOM   1313  O   PHE A 150     -23.268  20.481 -10.519  1.00 10.00      A   
ATOM   1314  N   PRO A 151     -23.894  21.714 -12.292  1.00 10.00      A   
ATOM   1315  CA  PRO A 151     -25.202  22.072 -11.739  1.00 10.00      A   
ATOM   1316  CB  PRO A 151     -25.823  22.946 -12.834  1.00 10.00      A   
ATOM   1317  CG  PRO A 151     -24.669  23.438 -13.635  1.00 10.00      A   
ATOM   1318  CD  PRO A 151     -23.657  22.337 -13.606  1.00 10.00      A   
ATOM   1319  C   PRO A 151     -26.065  20.829 -11.509  1.00 10.00      A   
ATOM   1320  O   PRO A 151     -26.545  20.207 -12.458  1.00 10.00      A   
ATOM   1321  N   GLY A 152     -26.237  20.458 -10.247  1.00 10.00      A   
ATOM   1322  HN  GLY A 152     -25.815  20.978  -9.531  1.00 10.00      A   
ATOM   1323  CA  GLY A 152     -27.038  19.295  -9.918  1.00 10.00      A   
ATOM   1324  C   GLY A 152     -26.189  18.074  -9.627  1.00 10.00      A   
ATOM   1325  O   GLY A 152     -26.716  16.981  -9.413  1.00 10.00      A   
ATOM   1326  N   GLN A 153     -24.874  18.267  -9.616  1.00 10.00      A   
ATOM   1327  HN  GLN A 153     -24.527  19.169  -9.794  1.00 10.00      A   
ATOM   1328  CA  GLN A 153     -23.929  17.185  -9.353  1.00 10.00      A   
ATOM   1329  CB  GLN A 153     -22.496  17.692  -9.528  1.00 10.00      A   
ATOM   1330  CG  GLN A 153     -21.416  16.666  -9.231  1.00 10.00      A   
ATOM   1331  CD  GLN A 153     -20.031  17.268  -9.315  1.00 10.00      A   
ATOM   1332  OE1 GLN A 153     -19.521  17.813  -8.339  1.00 10.00      A   
ATOM   1333  NE2 GLN A 153     -19.413  17.174 -10.480  1.00 10.00      A   
ATOM   1334 HE21 GLN A 153     -19.879  16.721 -11.216  1.00 10.00      A   
ATOM   1335 HE22 GLN A 153     -18.515  17.569 -10.563  1.00 10.00      A   
ATOM   1336  C   GLN A 153     -24.121  16.623  -7.947  1.00 10.00      A   
ATOM   1337  O   GLN A 153     -24.093  15.409  -7.746  1.00 10.00      A   
ATOM   1338  N   LYS A 154     -24.325  17.519  -6.983  1.00 10.00      A   
ATOM   1339  HN  LYS A 154     -24.335  18.475  -7.215  1.00 10.00      A   
ATOM   1340  CA  LYS A 154     -24.529  17.128  -5.590  1.00 10.00      A   
ATOM   1341  CB  LYS A 154     -24.756  18.367  -4.720  1.00 10.00      A   
ATOM   1342  CG  LYS A 154     -24.773  18.096  -3.224  1.00 10.00      A   
ATOM   1343  CD  LYS A 154     -25.003  19.381  -2.441  1.00 10.00      A   
ATOM   1344  CE  LYS A 154     -24.919  19.144  -0.942  1.00 10.00      A   
ATOM   1345  NZ  LYS A 154     -25.095  20.404  -0.175  1.00 10.00      A   
ATOM   1346  HZ1 LYS A 154     -24.375  21.102  -0.457  1.00 10.00      A   
ATOM   1347  HZ2 LYS A 154     -25.003  20.222   0.844  1.00 10.00      A   
ATOM   1348  HZ3 LYS A 154     -26.036  20.803  -0.356  1.00 10.00      A   
ATOM   1349  C   LYS A 154     -25.715  16.178  -5.468  1.00 10.00      A   
ATOM   1350  O   LYS A 154     -25.661  15.184  -4.740  1.00 10.00      A   
ATOM   1351  N   ALA A 155     -26.778  16.491  -6.198  1.00 10.00      A   
ATOM   1352  HN  ALA A 155     -26.750  17.301  -6.751  1.00 10.00      A   
ATOM   1353  CA  ALA A 155     -27.987  15.683  -6.195  1.00 10.00      A   
ATOM   1354  CB  ALA A 155     -29.117  16.416  -6.903  1.00 10.00      A   
ATOM   1355  C   ALA A 155     -27.736  14.323  -6.835  1.00 10.00      A   
ATOM   1356  O   ALA A 155     -28.146  13.296  -6.299  1.00 10.00      A   
ATOM   1357  N   VAL A 156     -27.055  14.324  -7.980  1.00 10.00      A   
ATOM   1358  HN  VAL A 156     -26.751  15.180  -8.354  1.00 10.00      A   
ATOM   1359  CA  VAL A 156     -26.745  13.085  -8.695  1.00 10.00      A   
ATOM   1360  CB  VAL A 156     -25.997  13.366 -10.018  1.00 10.00      A   
ATOM   1361  CG1 VAL A 156     -25.593  12.070 -10.704  1.00 10.00      A   
ATOM   1362  CG2 VAL A 156     -26.850  14.211 -10.947  1.00 10.00      A   
ATOM   1363  C   VAL A 156     -25.906  12.160  -7.821  1.00 10.00      A   
ATOM   1364  O   VAL A 156     -26.198  10.969  -7.696  1.00 10.00      A   
ATOM   1365  N   ASN A 157     -24.876  12.727  -7.202  1.00 10.00      A   
ATOM   1366  HN  ASN A 157     -24.697  13.685  -7.348  1.00 10.00      A   
ATOM   1367  CA  ASN A 157     -23.988  11.970  -6.325  1.00 10.00      A   
ATOM   1368  CB  ASN A 157     -22.912  12.894  -5.747  1.00 10.00      A   
ATOM   1369  CG  ASN A 157     -21.811  12.149  -5.011  1.00 10.00      A   
ATOM   1370  OD1 ASN A 157     -21.442  11.036  -5.379  1.00 10.00      A   
ATOM   1371  ND2 ASN A 157     -21.276  12.764  -3.971  1.00 10.00      A   
ATOM   1372 HD21 ASN A 157     -21.612  13.655  -3.734  1.00 10.00      A   
ATOM   1373 HD22 ASN A 157     -20.558  12.307  -3.479  1.00 10.00      A   
ATOM   1374  C   ASN A 157     -24.777  11.308  -5.195  1.00 10.00      A   
ATOM   1375  O   ASN A 157     -24.543  10.148  -4.852  1.00 10.00      A   
ATOM   1376  N   ALA A 158     -25.736  12.045  -4.645  1.00 10.00      A   
ATOM   1377  HN  ALA A 158     -25.897  12.951  -4.988  1.00 10.00      A   
ATOM   1378  CA  ALA A 158     -26.564  11.543  -3.554  1.00 10.00      A   
ATOM   1379  CB  ALA A 158     -27.337  12.680  -2.902  1.00 10.00      A   
ATOM   1380  C   ALA A 158     -27.524  10.455  -4.040  1.00 10.00      A   
ATOM   1381  O   ALA A 158     -27.812   9.498  -3.318  1.00 10.00      A   
ATOM   1382  N   LEU A 159     -28.019  10.608  -5.264  1.00 10.00      A   
ATOM   1383  HN  LEU A 159     -27.758  11.396  -5.790  1.00 10.00      A   
ATOM   1384  CA  LEU A 159     -28.943   9.640  -5.844  1.00 10.00      A   
ATOM   1385  CB  LEU A 159     -29.510  10.154  -7.171  1.00 10.00      A   
ATOM   1386  CG  LEU A 159     -30.493  11.325  -7.082  1.00 10.00      A   
ATOM   1387  CD1 LEU A 159     -30.832  11.845  -8.471  1.00 10.00      A   
ATOM   1388  CD2 LEU A 159     -31.755  10.907  -6.347  1.00 10.00      A   
ATOM   1389  C   LEU A 159     -28.265   8.291  -6.042  1.00 10.00      A   
ATOM   1390  O   LEU A 159     -28.804   7.252  -5.650  1.00 10.00      A   
ATOM   1391  N   VAL A 160     -27.075   8.315  -6.638  1.00 10.00      A   
ATOM   1392  HN  VAL A 160     -26.704   9.177  -6.933  1.00 10.00      A   
ATOM   1393  CA  VAL A 160     -26.310   7.092  -6.880  1.00 10.00      A   
ATOM   1394  CB  VAL A 160     -25.030   7.358  -7.709  1.00 10.00      A   
ATOM   1395  CG1 VAL A 160     -24.253   6.070  -7.948  1.00 10.00      A   
ATOM   1396  CG2 VAL A 160     -25.372   8.024  -9.034  1.00 10.00      A   
ATOM   1397  C   VAL A 160     -25.947   6.425  -5.554  1.00 10.00      A   
ATOM   1398  O   VAL A 160     -26.006   5.199  -5.422  1.00 10.00      A   
ATOM   1399  N   LEU A 161     -25.591   7.244  -4.569  1.00 10.00      A   
ATOM   1400  HN  LEU A 161     -25.553   8.210  -4.741  1.00 10.00      A   
ATOM   1401  CA  LEU A 161     -25.241   6.742  -3.247  1.00 10.00      A   
ATOM   1402  CB  LEU A 161     -24.807   7.895  -2.334  1.00 10.00      A   
ATOM   1403  CG  LEU A 161     -24.586   7.550  -0.857  1.00 10.00      A   
ATOM   1404  CD1 LEU A 161     -23.402   6.607  -0.690  1.00 10.00      A   
ATOM   1405  CD2 LEU A 161     -24.391   8.816  -0.038  1.00 10.00      A   
ATOM   1406  C   LEU A 161     -26.424   5.998  -2.631  1.00 10.00      A   
ATOM   1407  O   LEU A 161     -26.275   4.893  -2.111  1.00 10.00      A   
ATOM   1408  N   ALA A 162     -27.600   6.612  -2.710  1.00 10.00      A   
ATOM   1409  HN  ALA A 162     -27.649   7.495  -3.139  1.00 10.00      A   
ATOM   1410  CA  ALA A 162     -28.816   6.017  -2.172  1.00 10.00      A   
ATOM   1411  CB  ALA A 162     -29.989   6.973  -2.329  1.00 10.00      A   
ATOM   1412  C   ALA A 162     -29.117   4.688  -2.854  1.00 10.00      A   
ATOM   1413  O   ALA A 162     -29.430   3.698  -2.191  1.00 10.00      A   
ATOM   1414  N   LEU A 163     -28.999   4.669  -4.180  1.00 10.00      A   
ATOM   1415  HN  LEU A 163     -28.730   5.491  -4.647  1.00 10.00      A   
ATOM   1416  CA  LEU A 163     -29.253   3.463  -4.961  1.00 10.00      A   
ATOM   1417  CB  LEU A 163     -29.132   3.757  -6.457  1.00 10.00      A   
ATOM   1418  CG  LEU A 163     -30.258   4.587  -7.077  1.00 10.00      A   
ATOM   1419  CD1 LEU A 163     -29.896   4.998  -8.495  1.00 10.00      A   
ATOM   1420  CD2 LEU A 163     -31.565   3.808  -7.063  1.00 10.00      A   
ATOM   1421  C   LEU A 163     -28.288   2.351  -4.568  1.00 10.00      A   
ATOM   1422  O   LEU A 163     -28.673   1.184  -4.487  1.00 10.00      A   
ATOM   1423  N   THR A 164     -27.042   2.733  -4.308  1.00 10.00      A   
ATOM   1424  HN  THR A 164     -26.811   3.684  -4.385  1.00 10.00      A   
ATOM   1425  CA  THR A 164     -26.007   1.786  -3.912  1.00 10.00      A   
ATOM   1426  CB  THR A 164     -24.649   2.502  -3.747  1.00 10.00      A   
ATOM   1427  OG1 THR A 164     -24.287   3.124  -4.990  1.00 10.00      A   
ATOM   1428  HG1 THR A 164     -24.897   3.851  -5.177  1.00 10.00      A   
ATOM   1429  CG2 THR A 164     -23.560   1.523  -3.341  1.00 10.00      A   
ATOM   1430  C   THR A 164     -26.392   1.084  -2.607  1.00 10.00      A   
ATOM   1431  O   THR A 164     -26.196  -0.123  -2.452  1.00 10.00      A   
ATOM   1432  N   VAL A 165     -26.962   1.843  -1.681  1.00 10.00      A   
ATOM   1433  HN  VAL A 165     -27.098   2.796  -1.865  1.00 10.00      A   
ATOM   1434  CA  VAL A 165     -27.389   1.295  -0.400  1.00 10.00      A   
ATOM   1435  CB  VAL A 165     -27.804   2.410   0.586  1.00 10.00      A   
ATOM   1436  CG1 VAL A 165     -28.267   1.820   1.910  1.00 10.00      A   
ATOM   1437  CG2 VAL A 165     -26.657   3.382   0.809  1.00 10.00      A   
ATOM   1438  C   VAL A 165     -28.560   0.336  -0.603  1.00 10.00      A   
ATOM   1439  O   VAL A 165     -28.588  -0.758  -0.035  1.00 10.00      A   
ATOM   1440  N   VAL A 166     -29.507   0.745  -1.444  1.00 10.00      A   
ATOM   1441  HN  VAL A 166     -29.408   1.618  -1.880  1.00 10.00      A   
ATOM   1442  CA  VAL A 166     -30.690  -0.059  -1.735  1.00 10.00      A   
ATOM   1443  CB  VAL A 166     -31.684   0.689  -2.647  1.00 10.00      A   
ATOM   1444  CG1 VAL A 166     -32.902  -0.175  -2.948  1.00 10.00      A   
ATOM   1445  CG2 VAL A 166     -32.108   2.001  -2.005  1.00 10.00      A   
ATOM   1446  C   VAL A 166     -30.325  -1.398  -2.372  1.00 10.00      A   
ATOM   1447  O   VAL A 166     -30.722  -2.457  -1.879  1.00 10.00      A   
ATOM   1448  N   ILE A 167     -29.558  -1.356  -3.456  1.00 10.00      A   
ATOM   1449  HN  ILE A 167     -29.248  -0.483  -3.796  1.00 10.00      A   
ATOM   1450  CA  ILE A 167     -29.162  -2.580  -4.149  1.00 10.00      A   
ATOM   1451  CB  ILE A 167     -28.475  -2.296  -5.508  1.00 10.00      A   
ATOM   1452  CG1 ILE A 167     -28.381  -3.568  -6.357  1.00 10.00      A   
ATOM   1453  CG2 ILE A 167     -27.106  -1.666  -5.321  1.00 10.00      A   
ATOM   1454  CD1 ILE A 167     -29.719  -4.056  -6.872  1.00 10.00      A   
ATOM   1455  C   ILE A 167     -28.280  -3.463  -3.260  1.00 10.00      A   
ATOM   1456  O   ILE A 167     -28.332  -4.693  -3.340  1.00 10.00      A   
ATOM   1457  N   GLY A 168     -27.485  -2.829  -2.402  1.00 10.00      A   
ATOM   1458  HN  GLY A 168     -27.470  -1.845  -2.396  1.00 10.00      A   
ATOM   1459  CA  GLY A 168     -26.625  -3.568  -1.498  1.00 10.00      A   
ATOM   1460  C   GLY A 168     -27.415  -4.289  -0.423  1.00 10.00      A   
ATOM   1461  O   GLY A 168     -27.161  -5.455  -0.131  1.00 10.00      A   
ATOM   1462  N   LEU A 169     -28.380  -3.593   0.161  1.00 10.00      A   
ATOM   1463  HN  LEU A 169     -28.525  -2.658  -0.107  1.00 10.00      A   
ATOM   1464  CA  LEU A 169     -29.221  -4.171   1.201  1.00 10.00      A   
ATOM   1465  CB  LEU A 169     -30.091  -3.086   1.839  1.00 10.00      A   
ATOM   1466  CG  LEU A 169     -30.895  -3.497   3.073  1.00 10.00      A   
ATOM   1467  CD1 LEU A 169     -29.976  -3.746   4.258  1.00 10.00      A   
ATOM   1468  CD2 LEU A 169     -31.931  -2.439   3.409  1.00 10.00      A   
ATOM   1469  C   LEU A 169     -30.099  -5.281   0.624  1.00 10.00      A   
ATOM   1470  O   LEU A 169     -30.394  -6.270   1.295  1.00 10.00      A   
ATOM   1471  N   SER A 170     -30.495  -5.119  -0.632  1.00 10.00      A   
ATOM   1472  HN  SER A 170     -30.226  -4.308  -1.118  1.00 10.00      A   
ATOM   1473  CA  SER A 170     -31.334  -6.105  -1.301  1.00 10.00      A   
ATOM   1474  CB  SER A 170     -31.856  -5.557  -2.629  1.00 10.00      A   
ATOM   1475  OG  SER A 170     -32.533  -4.325  -2.434  1.00 10.00      A   
ATOM   1476  HG  SER A 170     -31.901  -3.653  -2.145  1.00 10.00      A   
ATOM   1477  C   SER A 170     -30.601  -7.434  -1.504  1.00 10.00      A   
ATOM   1478  O   SER A 170     -31.227  -8.472  -1.724  1.00 10.00      A   
ATOM   1479  N   LEU A 171     -29.274  -7.402  -1.402  1.00 10.00      A   
ATOM   1480  HN  LEU A 171     -28.831  -6.550  -1.202  1.00 10.00      A   
ATOM   1481  CA  LEU A 171     -28.463  -8.604  -1.570  1.00 10.00      A   
ATOM   1482  CB  LEU A 171     -26.977  -8.252  -1.665  1.00 10.00      A   
ATOM   1483  CG  LEU A 171     -26.530  -7.588  -2.968  1.00 10.00      A   
ATOM   1484  CD1 LEU A 171     -25.085  -7.127  -2.866  1.00 10.00      A   
ATOM   1485  CD2 LEU A 171     -26.707  -8.539  -4.143  1.00 10.00      A   
ATOM   1486  C   LEU A 171     -28.711  -9.587  -0.433  1.00 10.00      A   
ATOM   1487  O   LEU A 171     -28.465 -10.781  -0.572  1.00 10.00      A   
ATOM   1488  N   LEU A 172     -29.204  -9.074   0.690  1.00 10.00      A   
ATOM   1489  HN  LEU A 172     -29.365  -8.108   0.745  1.00 10.00      A   
ATOM   1490  CA  LEU A 172     -29.505  -9.910   1.845  1.00 10.00      A   
ATOM   1491  CB  LEU A 172     -29.674  -9.057   3.105  1.00 10.00      A   
ATOM   1492  CG  LEU A 172     -28.415  -8.365   3.634  1.00 10.00      A   
ATOM   1493  CD1 LEU A 172     -28.757  -7.452   4.799  1.00 10.00      A   
ATOM   1494  CD2 LEU A 172     -27.375  -9.393   4.051  1.00 10.00      A   
ATOM   1495  C   LEU A 172     -30.778 -10.706   1.587  1.00 10.00      A   
ATOM   1496  O   LEU A 172     -31.041 -11.718   2.234  1.00 10.00      A   
ATOM   1497  N   TRP A 173     -31.563 -10.235   0.630  1.00 10.00      A   
ATOM   1498  HN  TRP A 173     -31.293  -9.427   0.146  1.00 10.00      A   
ATOM   1499  CA  TRP A 173     -32.805 -10.891   0.270  1.00 10.00      A   
ATOM   1500  CB  TRP A 173     -33.913  -9.858   0.044  1.00 10.00      A   
ATOM   1501  CG  TRP A 173     -34.068  -8.870   1.160  1.00 10.00      A   
ATOM   1502  CD1 TRP A 173     -33.762  -7.542   1.123  1.00 10.00      A   
ATOM   1503  CD2 TRP A 173     -34.564  -9.130   2.478  1.00 10.00      A   
ATOM   1504  NE1 TRP A 173     -34.038  -6.958   2.333  1.00 10.00      A   
ATOM   1505  HE1 TRP A 173     -33.902  -6.012   2.552  1.00 10.00      A   
ATOM   1506  CE2 TRP A 173     -34.534  -7.911   3.183  1.00 10.00      A   
ATOM   1507  CE3 TRP A 173     -35.035 -10.274   3.128  1.00 10.00      A   
ATOM   1508  CZ2 TRP A 173     -34.954  -7.804   4.508  1.00 10.00      A   
ATOM   1509  CZ3 TRP A 173     -35.450 -10.167   4.442  1.00 10.00      A   
ATOM   1510  CH2 TRP A 173     -35.410  -8.941   5.118  1.00 10.00      A   
ATOM   1511  C   TRP A 173     -32.609 -11.727  -0.987  1.00 10.00      A   
ATOM   1512  O   TRP A 173     -32.802 -12.943  -0.974  1.00 10.00      A   
ATOM   1513  N   ASN A 174     -32.198 -11.073  -2.067  1.00 10.00      A   
ATOM   1514  HN  ASN A 174     -32.016 -10.108  -2.006  1.00 10.00      A   
ATOM   1515  CA  ASN A 174     -31.983 -11.752  -3.334  1.00 10.00      A   
ATOM   1516  CB  ASN A 174     -32.904 -11.190  -4.419  1.00 10.00      A   
ATOM   1517  CG  ASN A 174     -33.329 -12.240  -5.427  1.00 10.00      A   
ATOM   1518  OD1 ASN A 174     -32.719 -12.393  -6.486  1.00 10.00      A   
ATOM   1519  ND2 ASN A 174     -34.377 -12.977  -5.101  1.00 10.00      A   
ATOM   1520 HD21 ASN A 174     -34.813 -12.808  -4.237  1.00 10.00      A   
ATOM   1521 HD22 ASN A 174     -34.680 -13.665  -5.736  1.00 10.00      A   
ATOM   1522  C   ASN A 174     -30.529 -11.638  -3.766  1.00 10.00      A   
ATOM   1523  O   ASN A 174     -30.094 -10.604  -4.279  1.00 10.00      A   
ATOM   1524  N   ASP A 175     -29.780 -12.702  -3.537  1.00 10.00      A   
ATOM   1525  HN  ASP A 175     -30.187 -13.488  -3.110  1.00 10.00      A   
ATOM   1526  CA  ASP A 175     -28.369 -12.753  -3.895  1.00 10.00      A   
ATOM   1527  CB  ASP A 175     -27.581 -13.654  -2.928  1.00 10.00      A   
ATOM   1528  CG  ASP A 175     -28.200 -15.029  -2.726  1.00 10.00      A   
ATOM   1529  OD1 ASP A 175     -29.394 -15.106  -2.351  1.00 10.00      A   
ATOM   1530  OD2 ASP A 175     -27.493 -16.040  -2.925  1.00 10.00      A   
ATOM   1531  C   ASP A 175     -28.184 -13.197  -5.345  1.00 10.00      A   
ATOM   1532  O   ASP A 175     -27.683 -14.286  -5.623  1.00 10.00      A   
ATOM   1533  N   ALA A 176     -28.611 -12.345  -6.268  1.00 10.00      A   
ATOM   1534  HN  ALA A 176     -29.017 -11.497  -5.981  1.00 10.00      A   
ATOM   1535  CA  ALA A 176     -28.499 -12.632  -7.692  1.00 10.00      A   
ATOM   1536  CB  ALA A 176     -29.632 -11.966  -8.454  1.00 10.00      A   
ATOM   1537  C   ALA A 176     -27.147 -12.178  -8.234  1.00 10.00      A   
ATOM   1538  O   ALA A 176     -26.622 -11.139  -7.824  1.00 10.00      A   
ATOM   1539  N   THR A 177     -26.602 -12.951  -9.165  1.00 10.00      A   
ATOM   1540  HN  THR A 177     -27.089 -13.751  -9.464  1.00 10.00      A   
ATOM   1541  CA  THR A 177     -25.306 -12.655  -9.764  1.00 10.00      A   
ATOM   1542  CB  THR A 177     -24.951 -13.707 -10.833  1.00 10.00      A   
ATOM   1543  OG1 THR A 177     -25.454 -14.991 -10.426  1.00 10.00      A   
ATOM   1544  HG1 THR A 177     -25.020 -15.263  -9.610  1.00 10.00      A   
ATOM   1545  CG2 THR A 177     -23.444 -13.795 -11.019  1.00 10.00      A   
ATOM   1546  C   THR A 177     -25.268 -11.259 -10.390  1.00 10.00      A   
ATOM   1547  O   THR A 177     -24.355 -10.476 -10.120  1.00 10.00      A   
ATOM   1548  N   ALA A 178     -26.274 -10.941 -11.199  1.00 10.00      A   
ATOM   1549  HN  ALA A 178     -26.989 -11.596 -11.354  1.00 10.00      A   
ATOM   1550  CA  ALA A 178     -26.347  -9.641 -11.860  1.00 10.00      A   
ATOM   1551  CB  ALA A 178     -27.515  -9.587 -12.833  1.00 10.00      A   
ATOM   1552  C   ALA A 178     -26.435  -8.509 -10.842  1.00 10.00      A   
ATOM   1553  O   ALA A 178     -25.850  -7.443 -11.032  1.00 10.00      A   
ATOM   1554  N   SER A 179     -27.154  -8.753  -9.755  1.00 10.00      A   
ATOM   1555  HN  SER A 179     -27.590  -9.626  -9.656  1.00 10.00      A   
ATOM   1556  CA  SER A 179     -27.308  -7.755  -8.705  1.00 10.00      A   
ATOM   1557  CB  SER A 179     -28.318  -8.231  -7.662  1.00 10.00      A   
ATOM   1558  OG  SER A 179     -29.583  -8.482  -8.257  1.00 10.00      A   
ATOM   1559  HG  SER A 179     -29.459  -8.785  -9.165  1.00 10.00      A   
ATOM   1560  C   SER A 179     -25.964  -7.439  -8.050  1.00 10.00      A   
ATOM   1561  O   SER A 179     -25.682  -6.288  -7.710  1.00 10.00      A   
ATOM   1562  N   ILE A 180     -25.134  -8.464  -7.890  1.00 10.00      A   
ATOM   1563  HN  ILE A 180     -25.419  -9.359  -8.180  1.00 10.00      A   
ATOM   1564  CA  ILE A 180     -23.815  -8.296  -7.290  1.00 10.00      A   
ATOM   1565  CB  ILE A 180     -23.143  -9.662  -7.018  1.00 10.00      A   
ATOM   1566  CG1 ILE A 180     -24.019 -10.514  -6.095  1.00 10.00      A   
ATOM   1567  CG2 ILE A 180     -21.757  -9.478  -6.411  1.00 10.00      A   
ATOM   1568  CD1 ILE A 180     -23.544 -11.945  -5.946  1.00 10.00      A   
ATOM   1569  C   ILE A 180     -22.923  -7.460  -8.207  1.00 10.00      A   
ATOM   1570  O   ILE A 180     -22.135  -6.629  -7.743  1.00 10.00      A   
ATOM   1571  N   VAL A 181     -23.062  -7.680  -9.511  1.00 10.00      A   
ATOM   1572  HN  VAL A 181     -23.704  -8.360  -9.813  1.00 10.00      A   
ATOM   1573  CA  VAL A 181     -22.283  -6.946 -10.503  1.00 10.00      A   
ATOM   1574  CB  VAL A 181     -22.395  -7.582 -11.908  1.00 10.00      A   
ATOM   1575  CG1 VAL A 181     -21.553  -6.819 -12.920  1.00 10.00      A   
ATOM   1576  CG2 VAL A 181     -21.978  -9.045 -11.870  1.00 10.00      A   
ATOM   1577  C   VAL A 181     -22.738  -5.489 -10.561  1.00 10.00      A   
ATOM   1578  O   VAL A 181     -21.915  -4.574 -10.614  1.00 10.00      A   
ATOM   1579  N   LEU A 182     -24.053  -5.282 -10.540  1.00 10.00      A   
ATOM   1580  HN  LEU A 182     -24.657  -6.056 -10.506  1.00 10.00      A   
ATOM   1581  CA  LEU A 182     -24.625  -3.939 -10.574  1.00 10.00      A   
ATOM   1582  CB  LEU A 182     -26.155  -4.006 -10.587  1.00 10.00      A   
ATOM   1583  CG  LEU A 182     -26.889  -2.665 -10.686  1.00 10.00      A   
ATOM   1584  CD1 LEU A 182     -26.683  -2.037 -12.056  1.00 10.00      A   
ATOM   1585  CD2 LEU A 182     -28.370  -2.839 -10.391  1.00 10.00      A   
ATOM   1586  C   LEU A 182     -24.148  -3.135  -9.368  1.00 10.00      A   
ATOM   1587  O   LEU A 182     -23.795  -1.960  -9.491  1.00 10.00      A   
ATOM   1588  N   PHE A 183     -24.132  -3.789  -8.209  1.00 10.00      A   
ATOM   1589  HN  PHE A 183     -24.441  -4.720  -8.181  1.00 10.00      A   
ATOM   1590  CA  PHE A 183     -23.684  -3.160  -6.974  1.00 10.00      A   
ATOM   1591  CB  PHE A 183     -23.805  -4.153  -5.809  1.00 10.00      A   
ATOM   1592  CG  PHE A 183     -23.250  -3.652  -4.506  1.00 10.00      A   
ATOM   1593  CD1 PHE A 183     -23.987  -2.797  -3.706  1.00 10.00      A   
ATOM   1594  CD2 PHE A 183     -21.993  -4.046  -4.078  1.00 10.00      A   
ATOM   1595  CE1 PHE A 183     -23.481  -2.339  -2.507  1.00 10.00      A   
ATOM   1596  CE2 PHE A 183     -21.479  -3.590  -2.879  1.00 10.00      A   
ATOM   1597  CZ  PHE A 183     -22.227  -2.737  -2.093  1.00 10.00      A   
ATOM   1598  C   PHE A 183     -22.242  -2.683  -7.117  1.00 10.00      A   
ATOM   1599  O   PHE A 183     -21.901  -1.561  -6.733  1.00 10.00      A   
ATOM   1600  N   PHE A 184     -21.408  -3.541  -7.692  1.00 10.00      A   
ATOM   1601  HN  PHE A 184     -21.751  -4.413  -7.982  1.00 10.00      A   
ATOM   1602  CA  PHE A 184     -19.999  -3.230  -7.900  1.00 10.00      A   
ATOM   1603  CB  PHE A 184     -19.275  -4.462  -8.455  1.00 10.00      A   
ATOM   1604  CG  PHE A 184     -17.782  -4.326  -8.537  1.00 10.00      A   
ATOM   1605  CD1 PHE A 184     -17.017  -4.239  -7.387  1.00 10.00      A   
ATOM   1606  CD2 PHE A 184     -17.142  -4.295  -9.767  1.00 10.00      A   
ATOM   1607  CE1 PHE A 184     -15.642  -4.122  -7.458  1.00 10.00      A   
ATOM   1608  CE2 PHE A 184     -15.769  -4.178  -9.846  1.00 10.00      A   
ATOM   1609  CZ  PHE A 184     -15.018  -4.092  -8.690  1.00 10.00      A   
ATOM   1610  C   PHE A 184     -19.831  -2.048  -8.853  1.00 10.00      A   
ATOM   1611  O   PHE A 184     -19.017  -1.156  -8.615  1.00 10.00      A   
ATOM   1612  N   LEU A 185     -20.616  -2.046  -9.924  1.00 10.00      A   
ATOM   1613  HN  LEU A 185     -21.254  -2.782 -10.046  1.00 10.00      A   
ATOM   1614  CA  LEU A 185     -20.557  -0.986 -10.923  1.00 10.00      A   
ATOM   1615  CB  LEU A 185     -21.439  -1.327 -12.128  1.00 10.00      A   
ATOM   1616  CG  LEU A 185     -21.003  -2.532 -12.968  1.00 10.00      A   
ATOM   1617  CD1 LEU A 185     -22.008  -2.799 -14.078  1.00 10.00      A   
ATOM   1618  CD2 LEU A 185     -19.613  -2.309 -13.545  1.00 10.00      A   
ATOM   1619  C   LEU A 185     -20.958   0.366 -10.337  1.00 10.00      A   
ATOM   1620  O   LEU A 185     -20.273   1.370 -10.550  1.00 10.00      A   
ATOM   1621  N   LEU A 186     -22.060   0.389  -9.593  1.00 10.00      A   
ATOM   1622  HN  LEU A 186     -22.563  -0.447  -9.450  1.00 10.00      A   
ATOM   1623  CA  LEU A 186     -22.540   1.625  -8.983  1.00 10.00      A   
ATOM   1624  CB  LEU A 186     -23.918   1.428  -8.348  1.00 10.00      A   
ATOM   1625  CG  LEU A 186     -25.087   1.222  -9.315  1.00 10.00      A   
ATOM   1626  CD1 LEU A 186     -26.354   0.874  -8.549  1.00 10.00      A   
ATOM   1627  CD2 LEU A 186     -25.300   2.462 -10.171  1.00 10.00      A   
ATOM   1628  C   LEU A 186     -21.551   2.151  -7.948  1.00 10.00      A   
ATOM   1629  O   LEU A 186     -21.368   3.361  -7.813  1.00 10.00      A   
ATOM   1630  N   ALA A 187     -20.907   1.236  -7.228  1.00 10.00      A   
ATOM   1631  HN  ALA A 187     -21.097   0.284  -7.382  1.00 10.00      A   
ATOM   1632  CA  ALA A 187     -19.931   1.612  -6.210  1.00 10.00      A   
ATOM   1633  CB  ALA A 187     -19.479   0.392  -5.421  1.00 10.00      A   
ATOM   1634  C   ALA A 187     -18.740   2.319  -6.843  1.00 10.00      A   
ATOM   1635  O   ALA A 187     -18.224   3.298  -6.301  1.00 10.00      A   
ATOM   1636  N   LEU A 188     -18.316   1.821  -8.000  1.00 10.00      A   
ATOM   1637  HN  LEU A 188     -18.769   1.034  -8.374  1.00 10.00      A   
ATOM   1638  CA  LEU A 188     -17.198   2.408  -8.725  1.00 10.00      A   
ATOM   1639  CB  LEU A 188     -16.827   1.538  -9.930  1.00 10.00      A   
ATOM   1640  CG  LEU A 188     -16.388   0.099  -9.635  1.00 10.00      A   
ATOM   1641  CD1 LEU A 188     -16.102  -0.649 -10.930  1.00 10.00      A   
ATOM   1642  CD2 LEU A 188     -15.172   0.080  -8.720  1.00 10.00      A   
ATOM   1643  C   LEU A 188     -17.558   3.808  -9.200  1.00 10.00      A   
ATOM   1644  O   LEU A 188     -16.741   4.726  -9.141  1.00 10.00      A   
ATOM   1645  N   LEU A 189     -18.797   3.964  -9.656  1.00 10.00      A   
ATOM   1646  HN  LEU A 189     -19.402   3.191  -9.662  1.00 10.00      A   
ATOM   1647  CA  LEU A 189     -19.283   5.249 -10.144  1.00 10.00      A   
ATOM   1648  CB  LEU A 189     -20.690   5.105 -10.733  1.00 10.00      A   
ATOM   1649  CG  LEU A 189     -21.253   6.339 -11.446  1.00 10.00      A   
ATOM   1650  CD1 LEU A 189     -20.416   6.691 -12.667  1.00 10.00      A   
ATOM   1651  CD2 LEU A 189     -22.704   6.114 -11.837  1.00 10.00      A   
ATOM   1652  C   LEU A 189     -19.278   6.289  -9.028  1.00 10.00      A   
ATOM   1653  O   LEU A 189     -18.861   7.430  -9.235  1.00 10.00      A   
ATOM   1654  N   PHE A 190     -19.727   5.881  -7.845  1.00 10.00      A   
ATOM   1655  HN  PHE A 190     -20.045   4.955  -7.749  1.00 10.00      A   
ATOM   1656  CA  PHE A 190     -19.769   6.775  -6.691  1.00 10.00      A   
ATOM   1657  CB  PHE A 190     -20.393   6.072  -5.478  1.00 10.00      A   
ATOM   1658  CG  PHE A 190     -20.399   6.902  -4.221  1.00 10.00      A   
ATOM   1659  CD1 PHE A 190     -21.193   8.033  -4.121  1.00 10.00      A   
ATOM   1660  CD2 PHE A 190     -19.604   6.554  -3.139  1.00 10.00      A   
ATOM   1661  CE1 PHE A 190     -21.196   8.802  -2.972  1.00 10.00      A   
ATOM   1662  CE2 PHE A 190     -19.601   7.316  -1.985  1.00 10.00      A   
ATOM   1663  CZ  PHE A 190     -20.398   8.442  -1.903  1.00 10.00      A   
ATOM   1664  C   PHE A 190     -18.371   7.283  -6.349  1.00 10.00      A   
ATOM   1665  O   PHE A 190     -18.182   8.469  -6.079  1.00 10.00      A   
ATOM   1666  N   GLY A 191     -17.396   6.380  -6.377  1.00 10.00      A   
ATOM   1667  HN  GLY A 191     -17.609   5.448  -6.611  1.00 10.00      A   
ATOM   1668  CA  GLY A 191     -16.027   6.754  -6.068  1.00 10.00      A   
ATOM   1669  C   GLY A 191     -15.482   7.779  -7.042  1.00 10.00      A   
ATOM   1670  O   GLY A 191     -14.723   8.674  -6.661  1.00 10.00      A   
ATOM   1671  N   VAL A 192     -15.877   7.655  -8.301  1.00 10.00      A   
ATOM   1672  HN  VAL A 192     -16.489   6.925  -8.538  1.00 10.00      A   
ATOM   1673  CA  VAL A 192     -15.430   8.576  -9.338  1.00 10.00      A   
ATOM   1674  CB  VAL A 192     -15.742   8.034 -10.753  1.00 10.00      A   
ATOM   1675  CG1 VAL A 192     -15.363   9.052 -11.819  1.00 10.00      A   
ATOM   1676  CG2 VAL A 192     -15.013   6.722 -10.998  1.00 10.00      A   
ATOM   1677  C   VAL A 192     -16.087   9.944  -9.162  1.00 10.00      A   
ATOM   1678  O   VAL A 192     -15.404  10.968  -9.120  1.00 10.00      A   
ATOM   1679  N   LEU A 193     -17.410   9.946  -9.028  1.00 10.00      A   
ATOM   1680  HN  LEU A 193     -17.893   9.087  -9.036  1.00 10.00      A   
ATOM   1681  CA  LEU A 193     -18.171  11.183  -8.871  1.00 10.00      A   
ATOM   1682  CB  LEU A 193     -19.673  10.889  -8.834  1.00 10.00      A   
ATOM   1683  CG  LEU A 193     -20.279  10.276 -10.096  1.00 10.00      A   
ATOM   1684  CD1 LEU A 193     -21.734   9.905  -9.859  1.00 10.00      A   
ATOM   1685  CD2 LEU A 193     -20.155  11.228 -11.276  1.00 10.00      A   
ATOM   1686  C   LEU A 193     -17.763  11.963  -7.625  1.00 10.00      A   
ATOM   1687  O   LEU A 193     -17.603  13.183  -7.671  1.00 10.00      A   
ATOM   1688  N   MET A 194     -17.579  11.252  -6.522  1.00 10.00      A   
ATOM   1689  HN  MET A 194     -17.707  10.278  -6.556  1.00 10.00      A   
ATOM   1690  CA  MET A 194     -17.203  11.871  -5.253  1.00 10.00      A   
ATOM   1691  CB  MET A 194     -17.163  10.810  -4.147  1.00 10.00      A   
ATOM   1692  CG  MET A 194     -17.149  11.370  -2.734  1.00 10.00      A   
ATOM   1693  SD  MET A 194     -18.731  12.094  -2.257  1.00 10.00      A   
ATOM   1694  CE  MET A 194     -18.511  12.239  -0.483  1.00 10.00      A   
ATOM   1695  C   MET A 194     -15.852  12.581  -5.339  1.00 10.00      A   
ATOM   1696  O   MET A 194     -15.632  13.596  -4.679  1.00 10.00      A   
ATOM   1697  N   THR A 195     -14.961  12.058  -6.171  1.00 10.00      A   
ATOM   1698  HN  THR A 195     -15.210  11.274  -6.701  1.00 10.00      A   
ATOM   1699  CA  THR A 195     -13.625  12.627  -6.318  1.00 10.00      A   
ATOM   1700  CB  THR A 195     -12.569  11.517  -6.516  1.00 10.00      A   
ATOM   1701  OG1 THR A 195     -12.927  10.381  -5.715  1.00 10.00      A   
ATOM   1702  HG1 THR A 195     -13.577   9.841  -6.190  1.00 10.00      A   
ATOM   1703  CG2 THR A 195     -11.192  12.000  -6.081  1.00 10.00      A   
ATOM   1704  C   THR A 195     -13.547  13.653  -7.459  1.00 10.00      A   
ATOM   1705  O   THR A 195     -12.482  14.212  -7.738  1.00 10.00      A   
ATOM   1706  N   LEU A 196     -14.677  13.922  -8.101  1.00 10.00      A   
ATOM   1707  HN  LEU A 196     -15.504  13.473  -7.826  1.00 10.00      A   
ATOM   1708  CA  LEU A 196     -14.717  14.880  -9.203  1.00 10.00      A   
ATOM   1709  CB  LEU A 196     -15.959  14.705 -10.088  1.00 10.00      A   
ATOM   1710  CG  LEU A 196     -15.998  13.455 -10.974  1.00 10.00      A   
ATOM   1711  CD1 LEU A 196     -17.197  13.499 -11.910  1.00 10.00      A   
ATOM   1712  CD2 LEU A 196     -14.702  13.296 -11.756  1.00 10.00      A   
ATOM   1713  C   LEU A 196     -14.561  16.334  -8.739  1.00 10.00      A   
ATOM   1714  O   LEU A 196     -13.646  17.026  -9.192  1.00 10.00      A   
ATOM   1715  N   PRO A 197     -15.413  16.818  -7.805  1.00 10.00      A   
ATOM   1716  CA  PRO A 197     -15.346  18.206  -7.320  1.00 10.00      A   
ATOM   1717  CB  PRO A 197     -16.707  18.395  -6.650  1.00 10.00      A   
ATOM   1718  CG  PRO A 197     -17.045  17.042  -6.129  1.00 10.00      A   
ATOM   1719  CD  PRO A 197     -16.507  16.069  -7.142  1.00 10.00      A   
ATOM   1720  C   PRO A 197     -14.225  18.433  -6.302  1.00 10.00      A   
ATOM   1721  O   PRO A 197     -14.317  19.317  -5.451  1.00 10.00      A   
ATOM   1722  N   ILE A 198     -13.169  17.642  -6.393  1.00 10.00      A   
ATOM   1723  HN  ILE A 198     -13.146  16.957  -7.092  1.00 10.00      A   
ATOM   1724  CA  ILE A 198     -12.040  17.775  -5.482  1.00 10.00      A   
ATOM   1725  CB  ILE A 198     -11.612  16.411  -4.894  1.00 10.00      A   
ATOM   1726  CG1 ILE A 198     -12.791  15.753  -4.169  1.00 10.00      A   
ATOM   1727  CG2 ILE A 198     -10.423  16.578  -3.952  1.00 10.00      A   
ATOM   1728  CD1 ILE A 198     -12.474  14.399  -3.570  1.00 10.00      A   
ATOM   1729  C   ILE A 198     -10.859  18.423  -6.197  1.00 10.00      A   
ATOM   1730  O   ILE A 198     -10.405  17.930  -7.232  1.00 10.00      A   
ATOM   1731  N   GLY A 199     -10.383  19.538  -5.661  1.00 10.00      A   
ATOM   1732  HN  GLY A 199     -10.801  19.902  -4.850  1.00 10.00      A   
ATOM   1733  CA  GLY A 199      -9.255  20.224  -6.258  1.00 10.00      A   
ATOM   1734  C   GLY A 199      -7.935  19.747  -5.685  1.00 10.00      A   
ATOM   1735  O   GLY A 199      -7.912  19.003  -4.703  1.00 10.00      A   
ATOM   1736  N   GLY A 200      -6.836  20.179  -6.298  1.00 10.00      A   
ATOM   1737  HN  GLY A 200      -6.928  20.766  -7.080  1.00 10.00      A   
ATOM   1738  CA  GLY A 200      -5.509  19.790  -5.845  1.00 10.00      A   
ATOM   1739  C   GLY A 200      -5.222  20.214  -4.417  1.00 10.00      A   
ATOM   1740  O   GLY A 200      -4.494  19.534  -3.693  1.00 10.00      A   
ATOM   1741  N   GLY A 201      -5.805  21.331  -4.008  1.00 10.00      A   
ATOM   1742  HN  GLY A 201      -6.378  21.827  -4.631  1.00 10.00      A   
ATOM   1743  CA  GLY A 201      -5.598  21.827  -2.661  1.00 10.00      A   
ATOM   1744  C   GLY A 201      -6.217  20.928  -1.608  1.00 10.00      A   
ATOM   1745  O   GLY A 201      -5.736  20.863  -0.475  1.00 10.00      A   
ATOM   1746  N   ASP A 202      -7.270  20.215  -1.994  1.00 10.00      A   
ATOM   1747  HN  ASP A 202      -7.584  20.290  -2.923  1.00 10.00      A   
ATOM   1748  CA  ASP A 202      -7.971  19.318  -1.079  1.00 10.00      A   
ATOM   1749  CB  ASP A 202      -9.489  19.453  -1.252  1.00 10.00      A   
ATOM   1750  CG  ASP A 202     -10.047  20.723  -0.640  1.00 10.00      A   
ATOM   1751  OD1 ASP A 202     -10.445  20.699   0.550  1.00 10.00      A   
ATOM   1752  OD2 ASP A 202     -10.102  21.752  -1.343  1.00 10.00      A   
ATOM   1753  C   ASP A 202      -7.553  17.867  -1.297  1.00 10.00      A   
ATOM   1754  O   ASP A 202      -8.175  16.946  -0.768  1.00 10.00      A   
ATOM   1755  N   MET A 203      -6.490  17.673  -2.068  1.00 10.00      A   
ATOM   1756  HN  MET A 203      -6.028  18.450  -2.447  1.00 10.00      A   
ATOM   1757  CA  MET A 203      -5.989  16.336  -2.371  1.00 10.00      A   
ATOM   1758  CB  MET A 203      -4.925  16.370  -3.474  1.00 10.00      A   
ATOM   1759  CG  MET A 203      -4.782  15.061  -4.234  1.00 10.00      A   
ATOM   1760  SD  MET A 203      -6.085  14.823  -5.462  1.00 10.00      A   
ATOM   1761  CE  MET A 203      -5.707  16.137  -6.623  1.00 10.00      A   
ATOM   1762  C   MET A 203      -5.473  15.588  -1.132  1.00 10.00      A   
ATOM   1763  O   MET A 203      -5.889  14.455  -0.894  1.00 10.00      A   
ATOM   1764  N   PRO A 204      -4.561  16.197  -0.329  1.00 10.00      A   
ATOM   1765  CA  PRO A 204      -4.003  15.553   0.875  1.00 10.00      A   
ATOM   1766  CB  PRO A 204      -3.307  16.705   1.598  1.00 10.00      A   
ATOM   1767  CG  PRO A 204      -2.892  17.620   0.503  1.00 10.00      A   
ATOM   1768  CD  PRO A 204      -3.984  17.547  -0.528  1.00 10.00      A   
ATOM   1769  C   PRO A 204      -5.070  14.937   1.782  1.00 10.00      A   
ATOM   1770  O   PRO A 204      -4.984  13.761   2.142  1.00 10.00      A   
ATOM   1771  N   VAL A 205      -6.077  15.726   2.145  1.00 10.00      A   
ATOM   1772  HN  VAL A 205      -6.104  16.655   1.822  1.00 10.00      A   
ATOM   1773  CA  VAL A 205      -7.145  15.240   3.014  1.00 10.00      A   
ATOM   1774  CB  VAL A 205      -8.085  16.379   3.470  1.00 10.00      A   
ATOM   1775  CG1 VAL A 205      -9.300  15.838   4.215  1.00 10.00      A   
ATOM   1776  CG2 VAL A 205      -7.325  17.366   4.345  1.00 10.00      A   
ATOM   1777  C   VAL A 205      -7.938  14.116   2.343  1.00 10.00      A   
ATOM   1778  O   VAL A 205      -8.310  13.136   2.992  1.00 10.00      A   
ATOM   1779  N   ALA A 206      -8.165  14.246   1.039  1.00 10.00      A   
ATOM   1780  HN  ALA A 206      -7.825  15.037   0.570  1.00 10.00      A   
ATOM   1781  CA  ALA A 206      -8.905  13.238   0.287  1.00 10.00      A   
ATOM   1782  CB  ALA A 206      -9.113  13.688  -1.153  1.00 10.00      A   
ATOM   1783  C   ALA A 206      -8.183  11.894   0.332  1.00 10.00      A   
ATOM   1784  O   ALA A 206      -8.807  10.849   0.526  1.00 10.00      A   
ATOM   1785  N   ILE A 207      -6.862  11.934   0.169  1.00 10.00      A   
ATOM   1786  HN  ILE A 207      -6.425  12.802   0.020  1.00 10.00      A   
ATOM   1787  CA  ILE A 207      -6.046  10.725   0.203  1.00 10.00      A   
ATOM   1788  CB  ILE A 207      -4.556  11.030  -0.077  1.00 10.00      A   
ATOM   1789  CG1 ILE A 207      -4.396  11.672  -1.458  1.00 10.00      A   
ATOM   1790  CG2 ILE A 207      -3.718   9.762   0.016  1.00 10.00      A   
ATOM   1791  CD1 ILE A 207      -3.009  12.221  -1.730  1.00 10.00      A   
ATOM   1792  C   ILE A 207      -6.181  10.036   1.557  1.00 10.00      A   
ATOM   1793  O   ILE A 207      -6.339   8.816   1.633  1.00 10.00      A   
ATOM   1794  N   SER A 208      -6.152  10.829   2.620  1.00 10.00      A   
ATOM   1795  HN  SER A 208      -6.044  11.796   2.492  1.00 10.00      A   
ATOM   1796  CA  SER A 208      -6.277  10.303   3.972  1.00 10.00      A   
ATOM   1797  CB  SER A 208      -5.978  11.400   4.996  1.00 10.00      A   
ATOM   1798  OG  SER A 208      -5.792  10.853   6.289  1.00 10.00      A   
ATOM   1799  HG  SER A 208      -6.656  10.725   6.706  1.00 10.00      A   
ATOM   1800  C   SER A 208      -7.672   9.723   4.204  1.00 10.00      A   
ATOM   1801  O   SER A 208      -7.823   8.686   4.853  1.00 10.00      A   
ATOM   1802  N   PHE A 209      -8.684  10.388   3.659  1.00 10.00      A   
ATOM   1803  HN  PHE A 209      -8.499  11.211   3.151  1.00 10.00      A   
ATOM   1804  CA  PHE A 209     -10.062   9.940   3.803  1.00 10.00      A   
ATOM   1805  CB  PHE A 209     -11.019  10.947   3.167  1.00 10.00      A   
ATOM   1806  CG  PHE A 209     -12.444  10.815   3.628  1.00 10.00      A   
ATOM   1807  CD1 PHE A 209     -12.759  10.872   4.977  1.00 10.00      A   
ATOM   1808  CD2 PHE A 209     -13.468  10.646   2.711  1.00 10.00      A   
ATOM   1809  CE1 PHE A 209     -14.068  10.761   5.401  1.00 10.00      A   
ATOM   1810  CE2 PHE A 209     -14.779  10.533   3.131  1.00 10.00      A   
ATOM   1811  CZ  PHE A 209     -15.079  10.592   4.478  1.00 10.00      A   
ATOM   1812  C   PHE A 209     -10.246   8.563   3.173  1.00 10.00      A   
ATOM   1813  O   PHE A 209     -10.825   7.661   3.781  1.00 10.00      A   
ATOM   1814  N   TYR A 210      -9.731   8.401   1.960  1.00 10.00      A   
ATOM   1815  HN  TYR A 210      -9.279   9.161   1.525  1.00 10.00      A   
ATOM   1816  CA  TYR A 210      -9.830   7.131   1.257  1.00 10.00      A   
ATOM   1817  CB  TYR A 210      -9.498   7.292  -0.230  1.00 10.00      A   
ATOM   1818  CG  TYR A 210     -10.536   8.083  -0.995  1.00 10.00      A   
ATOM   1819  CD1 TYR A 210     -10.170   9.152  -1.802  1.00 10.00      A   
ATOM   1820  CD2 TYR A 210     -11.884   7.765  -0.901  1.00 10.00      A   
ATOM   1821  CE1 TYR A 210     -11.117   9.882  -2.493  1.00 10.00      A   
ATOM   1822  CE2 TYR A 210     -12.838   8.487  -1.591  1.00 10.00      A   
ATOM   1823  CZ  TYR A 210     -12.447   9.545  -2.384  1.00 10.00      A   
ATOM   1824  OH  TYR A 210     -13.394  10.272  -3.066  1.00 10.00      A   
ATOM   1825  HH  TYR A 210     -13.141  10.333  -4.002  1.00 10.00      A   
ATOM   1826  C   TYR A 210      -8.938   6.076   1.906  1.00 10.00      A   
ATOM   1827  O   TYR A 210      -9.178   4.878   1.767  1.00 10.00      A   
ATOM   1828  N   ASN A 211      -7.909   6.535   2.611  1.00 10.00      A   
ATOM   1829  HN  ASN A 211      -7.761   7.504   2.661  1.00 10.00      A   
ATOM   1830  CA  ASN A 211      -6.986   5.646   3.308  1.00 10.00      A   
ATOM   1831  CB  ASN A 211      -5.795   6.446   3.852  1.00 10.00      A   
ATOM   1832  CG  ASN A 211      -4.856   5.629   4.724  1.00 10.00      A   
ATOM   1833  OD1 ASN A 211      -4.617   4.445   4.475  1.00 10.00      A   
ATOM   1834  ND2 ASN A 211      -4.308   6.268   5.748  1.00 10.00      A   
ATOM   1835 HD21 ASN A 211      -4.537   7.212   5.880  1.00 10.00      A   
ATOM   1836 HD22 ASN A 211      -3.683   5.775   6.325  1.00 10.00      A   
ATOM   1837  C   ASN A 211      -7.707   4.935   4.449  1.00 10.00      A   
ATOM   1838  O   ASN A 211      -7.609   3.715   4.603  1.00 10.00      A   
ATOM   1839  N   ALA A 212      -8.456   5.709   5.229  1.00 10.00      A   
ATOM   1840  HN  ALA A 212      -8.497   6.673   5.045  1.00 10.00      A   
ATOM   1841  CA  ALA A 212      -9.216   5.168   6.350  1.00 10.00      A   
ATOM   1842  CB  ALA A 212      -9.863   6.297   7.135  1.00 10.00      A   
ATOM   1843  C   ALA A 212     -10.288   4.215   5.843  1.00 10.00      A   
ATOM   1844  O   ALA A 212     -10.577   3.193   6.470  1.00 10.00      A   
ATOM   1845  N   PHE A 213     -10.863   4.562   4.697  1.00 10.00      A   
ATOM   1846  HN  PHE A 213     -10.582   5.397   4.261  1.00 10.00      A   
ATOM   1847  CA  PHE A 213     -11.899   3.752   4.072  1.00 10.00      A   
ATOM   1848  CB  PHE A 213     -12.375   4.408   2.774  1.00 10.00      A   
ATOM   1849  CG  PHE A 213     -13.525   5.363   2.950  1.00 10.00      A   
ATOM   1850  CD1 PHE A 213     -13.853   5.858   4.202  1.00 10.00      A   
ATOM   1851  CD2 PHE A 213     -14.282   5.762   1.860  1.00 10.00      A   
ATOM   1852  CE1 PHE A 213     -14.911   6.730   4.365  1.00 10.00      A   
ATOM   1853  CE2 PHE A 213     -15.341   6.635   2.016  1.00 10.00      A   
ATOM   1854  CZ  PHE A 213     -15.656   7.120   3.269  1.00 10.00      A   
ATOM   1855  C   PHE A 213     -11.391   2.340   3.796  1.00 10.00      A   
ATOM   1856  O   PHE A 213     -12.075   1.359   4.080  1.00 10.00      A   
ATOM   1857  N   THR A 214     -10.182   2.249   3.256  1.00 10.00      A   
ATOM   1858  HN  THR A 214      -9.685   3.070   3.045  1.00 10.00      A   
ATOM   1859  CA  THR A 214      -9.577   0.960   2.957  1.00 10.00      A   
ATOM   1860  CB  THR A 214      -8.225   1.130   2.247  1.00 10.00      A   
ATOM   1861  OG1 THR A 214      -8.397   2.022   1.135  1.00 10.00      A   
ATOM   1862  HG1 THR A 214      -7.633   2.611   1.082  1.00 10.00      A   
ATOM   1863  CG2 THR A 214      -7.709  -0.209   1.742  1.00 10.00      A   
ATOM   1864  C   THR A 214      -9.407   0.136   4.228  1.00 10.00      A   
ATOM   1865  O   THR A 214      -9.688  -1.063   4.239  1.00 10.00      A   
ATOM   1866  N   GLY A 215      -8.973   0.789   5.302  1.00 10.00      A   
ATOM   1867  HN  GLY A 215      -8.766   1.747   5.233  1.00 10.00      A   
ATOM   1868  CA  GLY A 215      -8.798   0.100   6.565  1.00 10.00      A   
ATOM   1869  C   GLY A 215     -10.103  -0.502   7.047  1.00 10.00      A   
ATOM   1870  O   GLY A 215     -10.147  -1.657   7.475  1.00 10.00      A   
ATOM   1871  N   MET A 216     -11.172   0.276   6.944  1.00 10.00      A   
ATOM   1872  HN  MET A 216     -11.070   1.180   6.575  1.00 10.00      A   
ATOM   1873  CA  MET A 216     -12.493  -0.178   7.357  1.00 10.00      A   
ATOM   1874  CB  MET A 216     -13.517   0.956   7.244  1.00 10.00      A   
ATOM   1875  CG  MET A 216     -13.238   2.144   8.149  1.00 10.00      A   
ATOM   1876  SD  MET A 216     -14.508   3.418   8.037  1.00 10.00      A   
ATOM   1877  CE  MET A 216     -15.902   2.566   8.773  1.00 10.00      A   
ATOM   1878  C   MET A 216     -12.933  -1.369   6.511  1.00 10.00      A   
ATOM   1879  O   MET A 216     -13.480  -2.341   7.029  1.00 10.00      A   
ATOM   1880  N   ALA A 217     -12.671  -1.290   5.209  1.00 10.00      A   
ATOM   1881  HN  ALA A 217     -12.228  -0.485   4.860  1.00 10.00      A   
ATOM   1882  CA  ALA A 217     -13.027  -2.359   4.281  1.00 10.00      A   
ATOM   1883  CB  ALA A 217     -12.685  -1.959   2.855  1.00 10.00      A   
ATOM   1884  C   ALA A 217     -12.321  -3.658   4.655  1.00 10.00      A   
ATOM   1885  O   ALA A 217     -12.954  -4.706   4.771  1.00 10.00      A   
ATOM   1886  N   VAL A 218     -11.008  -3.573   4.864  1.00 10.00      A   
ATOM   1887  HN  VAL A 218     -10.563  -2.703   4.755  1.00 10.00      A   
ATOM   1888  CA  VAL A 218     -10.209  -4.739   5.240  1.00 10.00      A   
ATOM   1889  CB  VAL A 218      -8.712  -4.380   5.404  1.00 10.00      A   
ATOM   1890  CG1 VAL A 218      -7.890  -5.602   5.802  1.00 10.00      A   
ATOM   1891  CG2 VAL A 218      -8.166  -3.773   4.121  1.00 10.00      A   
ATOM   1892  C   VAL A 218     -10.735  -5.345   6.540  1.00 10.00      A   
ATOM   1893  O   VAL A 218     -10.772  -6.568   6.699  1.00 10.00      A   
ATOM   1894  N   GLY A 219     -11.145  -4.478   7.459  1.00 10.00      A   
ATOM   1895  HN  GLY A 219     -11.085  -3.515   7.271  1.00 10.00      A   
ATOM   1896  CA  GLY A 219     -11.677  -4.931   8.726  1.00 10.00      A   
ATOM   1897  C   GLY A 219     -12.955  -5.722   8.551  1.00 10.00      A   
ATOM   1898  O   GLY A 219     -13.130  -6.770   9.171  1.00 10.00      A   
ATOM   1899  N   PHE A 220     -13.842  -5.230   7.694  1.00 10.00      A   
ATOM   1900  HN  PHE A 220     -13.636  -4.395   7.216  1.00 10.00      A   
ATOM   1901  CA  PHE A 220     -15.110  -5.901   7.437  1.00 10.00      A   
ATOM   1902  CB  PHE A 220     -16.021  -5.039   6.558  1.00 10.00      A   
ATOM   1903  CG  PHE A 220     -16.566  -3.822   7.250  1.00 10.00      A   
ATOM   1904  CD1 PHE A 220     -16.596  -2.597   6.603  1.00 10.00      A   
ATOM   1905  CD2 PHE A 220     -17.046  -3.904   8.550  1.00 10.00      A   
ATOM   1906  CE1 PHE A 220     -17.097  -1.477   7.237  1.00 10.00      A   
ATOM   1907  CE2 PHE A 220     -17.548  -2.789   9.189  1.00 10.00      A   
ATOM   1908  CZ  PHE A 220     -17.572  -1.573   8.531  1.00 10.00      A   
ATOM   1909  C   PHE A 220     -14.878  -7.258   6.787  1.00 10.00      A   
ATOM   1910  O   PHE A 220     -15.439  -8.267   7.221  1.00 10.00      A   
ATOM   1911  N   GLU A 221     -14.035  -7.274   5.761  1.00 10.00      A   
ATOM   1912  HN  GLU A 221     -13.633  -6.428   5.460  1.00 10.00      A   
ATOM   1913  CA  GLU A 221     -13.707  -8.506   5.053  1.00 10.00      A   
ATOM   1914  CB  GLU A 221     -12.773  -8.221   3.874  1.00 10.00      A   
ATOM   1915  CG  GLU A 221     -13.400  -7.370   2.783  1.00 10.00      A   
ATOM   1916  CD  GLU A 221     -14.757  -7.889   2.359  1.00 10.00      A   
ATOM   1917  OE1 GLU A 221     -14.853  -9.087   2.009  1.00 10.00      A   
ATOM   1918  OE2 GLU A 221     -15.728  -7.102   2.379  1.00 10.00      A   
ATOM   1919  C   GLU A 221     -13.065  -9.511   6.001  1.00 10.00      A   
ATOM   1920  O   GLU A 221     -13.328 -10.712   5.929  1.00 10.00      A   
ATOM   1921  N   GLY A 222     -12.230  -9.004   6.901  1.00 10.00      A   
ATOM   1922  HN  GLY A 222     -12.058  -8.036   6.904  1.00 10.00      A   
ATOM   1923  CA  GLY A 222     -11.567  -9.855   7.863  1.00 10.00      A   
ATOM   1924  C   GLY A 222     -12.557 -10.570   8.761  1.00 10.00      A   
ATOM   1925  O   GLY A 222     -12.399 -11.755   9.047  1.00 10.00      A   
ATOM   1926  N   PHE A 223     -13.585  -9.850   9.194  1.00 10.00      A   
ATOM   1927  HN  PHE A 223     -13.659  -8.912   8.914  1.00 10.00      A   
ATOM   1928  CA  PHE A 223     -14.609 -10.417  10.065  1.00 10.00      A   
ATOM   1929  CB  PHE A 223     -15.460  -9.306  10.690  1.00 10.00      A   
ATOM   1930  CG  PHE A 223     -14.884  -8.717  11.949  1.00 10.00      A   
ATOM   1931  CD1 PHE A 223     -14.319  -7.451  11.945  1.00 10.00      A   
ATOM   1932  CD2 PHE A 223     -14.914  -9.424  13.137  1.00 10.00      A   
ATOM   1933  CE1 PHE A 223     -13.796  -6.905  13.102  1.00 10.00      A   
ATOM   1934  CE2 PHE A 223     -14.392  -8.885  14.297  1.00 10.00      A   
ATOM   1935  CZ  PHE A 223     -13.831  -7.623  14.280  1.00 10.00      A   
ATOM   1936  C   PHE A 223     -15.508 -11.382   9.300  1.00 10.00      A   
ATOM   1937  O   PHE A 223     -15.943 -12.398   9.841  1.00 10.00      A   
ATOM   1938  N   ALA A 224     -15.765 -11.063   8.037  1.00 10.00      A   
ATOM   1939  HN  ALA A 224     -15.366 -10.246   7.662  1.00 10.00      A   
ATOM   1940  CA  ALA A 224     -16.623 -11.882   7.187  1.00 10.00      A   
ATOM   1941  CB  ALA A 224     -16.906 -11.171   5.872  1.00 10.00      A   
ATOM   1942  C   ALA A 224     -16.031 -13.265   6.935  1.00 10.00      A   
ATOM   1943  O   ALA A 224     -16.723 -14.277   7.059  1.00 10.00      A   
ATOM   1944  N   VAL A 225     -14.750 -13.311   6.584  1.00 10.00      A   
ATOM   1945  HN  VAL A 225     -14.245 -12.471   6.495  1.00 10.00      A   
ATOM   1946  CA  VAL A 225     -14.084 -14.583   6.311  1.00 10.00      A   
ATOM   1947  CB  VAL A 225     -12.959 -14.446   5.261  1.00 10.00      A   
ATOM   1948  CG1 VAL A 225     -13.517 -13.956   3.934  1.00 10.00      A   
ATOM   1949  CG2 VAL A 225     -11.855 -13.523   5.756  1.00 10.00      A   
ATOM   1950  C   VAL A 225     -13.524 -15.217   7.582  1.00 10.00      A   
ATOM   1951  O   VAL A 225     -13.251 -16.417   7.618  1.00 10.00      A   
ATOM   1952  N   GLY A 226     -13.362 -14.407   8.621  1.00 10.00      A   
ATOM   1953  HN  GLY A 226     -13.599 -13.461   8.533  1.00 10.00      A   
ATOM   1954  CA  GLY A 226     -12.832 -14.906   9.874  1.00 10.00      A   
ATOM   1955  C   GLY A 226     -11.320 -14.982   9.848  1.00 10.00      A   
ATOM   1956  O   GLY A 226     -10.733 -15.992  10.239  1.00 10.00      A   
ATOM   1957  N   ASN A 227     -10.693 -13.911   9.384  1.00 10.00      A   
ATOM   1958  HN  ASN A 227     -11.223 -13.129   9.112  1.00 10.00      A   
ATOM   1959  CA  ASN A 227      -9.240 -13.848   9.295  1.00 10.00      A   
ATOM   1960  CB  ASN A 227      -8.807 -13.611   7.843  1.00 10.00      A   
ATOM   1961  CG  ASN A 227      -7.319 -13.811   7.612  1.00 10.00      A   
ATOM   1962  OD1 ASN A 227      -6.488 -13.476   8.454  1.00 10.00      A   
ATOM   1963  ND2 ASN A 227      -6.972 -14.371   6.466  1.00 10.00      A   
ATOM   1964 HD21 ASN A 227      -7.682 -14.628   5.842  1.00 10.00      A   
ATOM   1965 HD22 ASN A 227      -6.016 -14.505   6.286  1.00 10.00      A   
ATOM   1966  C   ASN A 227      -8.705 -12.748  10.206  1.00 10.00      A   
ATOM   1967  O   ASN A 227      -8.833 -11.557   9.902  1.00 10.00      A   
ATOM   1968  N   PRO A 228      -8.086 -13.142  11.332  1.00 10.00      A   
ATOM   1969  CA  PRO A 228      -7.535 -12.207  12.325  1.00 10.00      A   
ATOM   1970  CB  PRO A 228      -6.888 -13.124  13.367  1.00 10.00      A   
ATOM   1971  CG  PRO A 228      -7.577 -14.432  13.192  1.00 10.00      A   
ATOM   1972  CD  PRO A 228      -7.875 -14.543  11.728  1.00 10.00      A   
ATOM   1973  C   PRO A 228      -6.492 -11.264  11.736  1.00 10.00      A   
ATOM   1974  O   PRO A 228      -6.376 -10.115  12.164  1.00 10.00      A   
ATOM   1975  N   ALA A 229      -5.752 -11.745  10.742  1.00 10.00      A   
ATOM   1976  HN  ALA A 229      -5.914 -12.660  10.423  1.00 10.00      A   
ATOM   1977  CA  ALA A 229      -4.716 -10.945  10.104  1.00 10.00      A   
ATOM   1978  CB  ALA A 229      -3.943 -11.772   9.087  1.00 10.00      A   
ATOM   1979  C   ALA A 229      -5.311  -9.706   9.446  1.00 10.00      A   
ATOM   1980  O   ALA A 229      -4.718  -8.630   9.471  1.00 10.00      A   
ATOM   1981  N   LEU A 230      -6.493  -9.863   8.869  1.00 10.00      A   
ATOM   1982  HN  LEU A 230      -6.921 -10.746   8.889  1.00 10.00      A   
ATOM   1983  CA  LEU A 230      -7.170  -8.754   8.212  1.00 10.00      A   
ATOM   1984  CB  LEU A 230      -8.097  -9.270   7.110  1.00 10.00      A   
ATOM   1985  CG  LEU A 230      -7.438 -10.074   5.987  1.00 10.00      A   
ATOM   1986  CD1 LEU A 230      -8.484 -10.572   5.002  1.00 10.00      A   
ATOM   1987  CD2 LEU A 230      -6.385  -9.240   5.275  1.00 10.00      A   
ATOM   1988  C   LEU A 230      -7.968  -7.945   9.226  1.00 10.00      A   
ATOM   1989  O   LEU A 230      -8.088  -6.729   9.106  1.00 10.00      A   
ATOM   1990  N   MET A 231      -8.489  -8.634  10.236  1.00 10.00      A   
ATOM   1991  HN  MET A 231      -8.331  -9.602  10.279  1.00 10.00      A   
ATOM   1992  CA  MET A 231      -9.287  -8.002  11.283  1.00 10.00      A   
ATOM   1993  CB  MET A 231      -9.786  -9.053  12.279  1.00 10.00      A   
ATOM   1994  CG  MET A 231     -11.020  -9.814  11.824  1.00 10.00      A   
ATOM   1995  SD  MET A 231     -11.150 -11.454  12.570  1.00 10.00      A   
ATOM   1996  CE  MET A 231     -11.101 -11.041  14.311  1.00 10.00      A   
ATOM   1997  C   MET A 231      -8.499  -6.921  12.017  1.00 10.00      A   
ATOM   1998  O   MET A 231      -8.930  -5.768  12.092  1.00 10.00      A   
ATOM   1999  N   VAL A 232      -7.339  -7.295  12.543  1.00 10.00      A   
ATOM   2000  HN  VAL A 232      -7.042  -8.225  12.436  1.00 10.00      A   
ATOM   2001  CA  VAL A 232      -6.497  -6.359  13.280  1.00 10.00      A   
ATOM   2002  CB  VAL A 232      -5.346  -7.080  14.016  1.00 10.00      A   
ATOM   2003  CG1 VAL A 232      -4.502  -6.087  14.803  1.00 10.00      A   
ATOM   2004  CG2 VAL A 232      -5.893  -8.158  14.939  1.00 10.00      A   
ATOM   2005  C   VAL A 232      -5.927  -5.277  12.365  1.00 10.00      A   
ATOM   2006  O   VAL A 232      -6.041  -4.085  12.658  1.00 10.00      A   
ATOM   2007  N   ALA A 233      -5.337  -5.700  11.250  1.00 10.00      A   
ATOM   2008  HN  ALA A 233      -5.304  -6.662  11.064  1.00 10.00      A   
ATOM   2009  CA  ALA A 233      -4.737  -4.774  10.294  1.00 10.00      A   
ATOM   2010  CB  ALA A 233      -4.118  -5.536   9.135  1.00 10.00      A   
ATOM   2011  C   ALA A 233      -5.748  -3.753   9.782  1.00 10.00      A   
ATOM   2012  O   ALA A 233      -5.419  -2.577   9.604  1.00 10.00      A   
ATOM   2013  N   GLY A 234      -6.973  -4.203   9.544  1.00 10.00      A   
ATOM   2014  HN  GLY A 234      -7.175  -5.151   9.692  1.00 10.00      A   
ATOM   2015  CA  GLY A 234      -8.008  -3.315   9.059  1.00 10.00      A   
ATOM   2016  C   GLY A 234      -8.413  -2.293  10.099  1.00 10.00      A   
ATOM   2017  O   GLY A 234      -8.406  -1.090   9.833  1.00 10.00      A   
ATOM   2018  N   THR A 235      -8.738  -2.770  11.294  1.00 10.00      A   
ATOM   2019  HN  THR A 235      -8.695  -3.736  11.449  1.00 10.00      A   
ATOM   2020  CA  THR A 235      -9.154  -1.898  12.384  1.00 10.00      A   
ATOM   2021  CB  THR A 235      -9.525  -2.713  13.639  1.00 10.00      A   
ATOM   2022  OG1 THR A 235     -10.365  -3.813  13.257  1.00 10.00      A   
ATOM   2023  HG1 THR A 235      -9.815  -4.556  12.973  1.00 10.00      A   
ATOM   2024  CG2 THR A 235     -10.274  -1.842  14.640  1.00 10.00      A   
ATOM   2025  C   THR A 235      -8.067  -0.876  12.722  1.00 10.00      A   
ATOM   2026  O   THR A 235      -8.364   0.284  13.012  1.00 10.00      A   
ATOM   2027  N   LEU A 236      -6.810  -1.307  12.664  1.00 10.00      A   
ATOM   2028  HN  LEU A 236      -6.636  -2.246  12.426  1.00 10.00      A   
ATOM   2029  CA  LEU A 236      -5.682  -0.431  12.957  1.00 10.00      A   
ATOM   2030  CB  LEU A 236      -4.362  -1.197  12.862  1.00 10.00      A   
ATOM   2031  CG  LEU A 236      -3.853  -1.827  14.158  1.00 10.00      A   
ATOM   2032  CD1 LEU A 236      -2.595  -2.640  13.896  1.00 10.00      A   
ATOM   2033  CD2 LEU A 236      -3.585  -0.754  15.200  1.00 10.00      A   
ATOM   2034  C   LEU A 236      -5.656   0.771  12.023  1.00 10.00      A   
ATOM   2035  O   LEU A 236      -5.652   1.917  12.476  1.00 10.00      A   
ATOM   2036  N   VAL A 237      -5.654   0.501  10.723  1.00 10.00      A   
ATOM   2037  HN  VAL A 237      -5.668  -0.434  10.430  1.00 10.00      A   
ATOM   2038  CA  VAL A 237      -5.622   1.559   9.719  1.00 10.00      A   
ATOM   2039  CB  VAL A 237      -5.348   0.999   8.304  1.00 10.00      A   
ATOM   2040  CG1 VAL A 237      -5.354   2.109   7.263  1.00 10.00      A   
ATOM   2041  CG2 VAL A 237      -4.021   0.262   8.277  1.00 10.00      A   
ATOM   2042  C   VAL A 237      -6.927   2.351   9.714  1.00 10.00      A   
ATOM   2043  O   VAL A 237      -6.919   3.574   9.569  1.00 10.00      A   
ATOM   2044  N   GLY A 238      -8.044   1.650   9.888  1.00 10.00      A   
ATOM   2045  HN  GLY A 238      -7.989   0.675  10.008  1.00 10.00      A   
ATOM   2046  CA  GLY A 238      -9.339   2.301   9.896  1.00 10.00      A   
ATOM   2047  C   GLY A 238      -9.454   3.344  10.988  1.00 10.00      A   
ATOM   2048  O   GLY A 238      -9.785   4.501  10.719  1.00 10.00      A   
ATOM   2049  N   ALA A 239      -9.151   2.944  12.217  1.00 10.00      A   
ATOM   2050  HN  ALA A 239      -8.874   2.012  12.364  1.00 10.00      A   
ATOM   2051  CA  ALA A 239      -9.226   3.848  13.355  1.00 10.00      A   
ATOM   2052  CB  ALA A 239      -9.020   3.084  14.652  1.00 10.00      A   
ATOM   2053  C   ALA A 239      -8.211   4.980  13.236  1.00 10.00      A   
ATOM   2054  O   ALA A 239      -8.513   6.135  13.558  1.00 10.00      A   
ATOM   2055  N   ALA A 240      -7.019   4.650  12.751  1.00 10.00      A   
ATOM   2056  HN  ALA A 240      -6.850   3.717  12.490  1.00 10.00      A   
ATOM   2057  CA  ALA A 240      -5.954   5.634  12.593  1.00 10.00      A   
ATOM   2058  CB  ALA A 240      -4.634   4.951  12.275  1.00 10.00      A   
ATOM   2059  C   ALA A 240      -6.290   6.654  11.514  1.00 10.00      A   
ATOM   2060  O   ALA A 240      -6.211   7.862  11.744  1.00 10.00      A   
ATOM   2061  N   GLY A 241      -6.682   6.160  10.343  1.00 10.00      A   
ATOM   2062  HN  GLY A 241      -6.745   5.183  10.229  1.00 10.00      A   
ATOM   2063  CA  GLY A 241      -7.019   7.035   9.236  1.00 10.00      A   
ATOM   2064  C   GLY A 241      -8.127   8.010   9.574  1.00 10.00      A   
ATOM   2065  O   GLY A 241      -8.075   9.176   9.188  1.00 10.00      A   
ATOM   2066  N   THR A 242      -9.123   7.534  10.313  1.00 10.00      A   
ATOM   2067  HN  THR A 242      -9.099   6.594  10.594  1.00 10.00      A   
ATOM   2068  CA  THR A 242     -10.253   8.370  10.710  1.00 10.00      A   
ATOM   2069  CB  THR A 242     -11.332   7.545  11.446  1.00 10.00      A   
ATOM   2070  OG1 THR A 242     -11.653   6.375  10.672  1.00 10.00      A   
ATOM   2071  HG1 THR A 242     -10.897   5.769  10.670  1.00 10.00      A   
ATOM   2072  CG2 THR A 242     -12.598   8.364  11.641  1.00 10.00      A   
ATOM   2073  C   THR A 242      -9.787   9.544  11.584  1.00 10.00      A   
ATOM   2074  O   THR A 242     -10.396  10.616  11.583  1.00 10.00      A   
ATOM   2075  N   LEU A 243      -8.691   9.342  12.306  1.00 10.00      A   
ATOM   2076  HN  LEU A 243      -8.239   8.471  12.259  1.00 10.00      A   
ATOM   2077  CA  LEU A 243      -8.139  10.381  13.164  1.00 10.00      A   
ATOM   2078  CB  LEU A 243      -7.397   9.762  14.350  1.00 10.00      A   
ATOM   2079  CG  LEU A 243      -8.250   8.992  15.358  1.00 10.00      A   
ATOM   2080  CD1 LEU A 243      -7.368   8.333  16.401  1.00 10.00      A   
ATOM   2081  CD2 LEU A 243      -9.259   9.913  16.021  1.00 10.00      A   
ATOM   2082  C   LEU A 243      -7.189  11.278  12.375  1.00 10.00      A   
ATOM   2083  O   LEU A 243      -7.234  12.502  12.494  1.00 10.00      A   
ATOM   2084  N   LEU A 244      -6.340  10.651  11.564  1.00 10.00      A   
ATOM   2085  HN  LEU A 244      -6.366   9.667  11.518  1.00 10.00      A   
ATOM   2086  CA  LEU A 244      -5.363  11.366  10.748  1.00 10.00      A   
ATOM   2087  CB  LEU A 244      -4.533  10.383   9.914  1.00 10.00      A   
ATOM   2088  CG  LEU A 244      -3.563   9.484  10.684  1.00 10.00      A   
ATOM   2089  CD1 LEU A 244      -2.934   8.460   9.752  1.00 10.00      A   
ATOM   2090  CD2 LEU A 244      -2.489  10.315  11.368  1.00 10.00      A   
ATOM   2091  C   LEU A 244      -6.036  12.380   9.834  1.00 10.00      A   
ATOM   2092  O   LEU A 244      -5.583  13.518   9.719  1.00 10.00      A   
ATOM   2093  N   THR A 245      -7.120  11.960   9.194  1.00 10.00      A   
ATOM   2094  HN  THR A 245      -7.421  11.033   9.323  1.00 10.00      A   
ATOM   2095  CA  THR A 245      -7.866  12.826   8.290  1.00 10.00      A   
ATOM   2096  CB  THR A 245      -9.046  12.073   7.651  1.00 10.00      A   
ATOM   2097  OG1 THR A 245      -8.567  10.821   7.141  1.00 10.00      A   
ATOM   2098  HG1 THR A 245      -8.810  10.110   7.750  1.00 10.00      A   
ATOM   2099  CG2 THR A 245      -9.640  12.877   6.505  1.00 10.00      A   
ATOM   2100  C   THR A 245      -8.356  14.089   8.998  1.00 10.00      A   
ATOM   2101  O   THR A 245      -8.287  15.185   8.444  1.00 10.00      A   
ATOM   2102  N   VAL A 246      -8.821  13.934  10.234  1.00 10.00      A   
ATOM   2103  HN  VAL A 246      -8.832  13.040  10.634  1.00 10.00      A   
ATOM   2104  CA  VAL A 246      -9.305  15.069  11.014  1.00 10.00      A   
ATOM   2105  CB  VAL A 246      -9.999  14.618  12.320  1.00 10.00      A   
ATOM   2106  CG1 VAL A 246     -10.427  15.820  13.151  1.00 10.00      A   
ATOM   2107  CG2 VAL A 246     -11.200  13.738  12.007  1.00 10.00      A   
ATOM   2108  C   VAL A 246      -8.148  16.011  11.343  1.00 10.00      A   
ATOM   2109  O   VAL A 246      -8.278  17.233  11.248  1.00 10.00      A   
ATOM   2110  N   LEU A 247      -7.011  15.429  11.712  1.00 10.00      A   
ATOM   2111  HN  LEU A 247      -6.971  14.449  11.763  1.00 10.00      A   
ATOM   2112  CA  LEU A 247      -5.822  16.206  12.040  1.00 10.00      A   
ATOM   2113  CB  LEU A 247      -4.694  15.284  12.515  1.00 10.00      A   
ATOM   2114  CG  LEU A 247      -4.941  14.524  13.821  1.00 10.00      A   
ATOM   2115  CD1 LEU A 247      -4.020  13.318  13.917  1.00 10.00      A   
ATOM   2116  CD2 LEU A 247      -4.745  15.438  15.018  1.00 10.00      A   
ATOM   2117  C   LEU A 247      -5.363  17.007  10.826  1.00 10.00      A   
ATOM   2118  O   LEU A 247      -5.129  18.214  10.912  1.00 10.00      A   
ATOM   2119  N   MET A 248      -5.269  16.330   9.691  1.00 10.00      A   
ATOM   2120  HN  MET A 248      -5.492  15.370   9.688  1.00 10.00      A   
ATOM   2121  CA  MET A 248      -4.840  16.961   8.450  1.00 10.00      A   
ATOM   2122  CB  MET A 248      -4.663  15.919   7.345  1.00 10.00      A   
ATOM   2123  CG  MET A 248      -3.500  14.971   7.588  1.00 10.00      A   
ATOM   2124  SD  MET A 248      -3.387  13.665   6.349  1.00 10.00      A   
ATOM   2125  CE  MET A 248      -2.968  14.615   4.890  1.00 10.00      A   
ATOM   2126  C   MET A 248      -5.807  18.054   8.014  1.00 10.00      A   
ATOM   2127  O   MET A 248      -5.388  19.095   7.513  1.00 10.00      A   
ATOM   2128  N   ALA A 249      -7.098  17.823   8.224  1.00 10.00      A   
ATOM   2129  HN  ALA A 249      -7.373  16.970   8.628  1.00 10.00      A   
ATOM   2130  CA  ALA A 249      -8.118  18.801   7.855  1.00 10.00      A   
ATOM   2131  CB  ALA A 249      -9.507  18.227   8.072  1.00 10.00      A   
ATOM   2132  C   ALA A 249      -7.941  20.085   8.659  1.00 10.00      A   
ATOM   2133  O   ALA A 249      -7.964  21.189   8.107  1.00 10.00      A   
ATOM   2134  N   ARG A 250      -7.737  19.935   9.963  1.00 10.00      A   
ATOM   2135  HN  ARG A 250      -7.716  19.030  10.347  1.00 10.00      A   
ATOM   2136  CA  ARG A 250      -7.545  21.084  10.834  1.00 10.00      A   
ATOM   2137  CB  ARG A 250      -7.642  20.687  12.307  1.00 10.00      A   
ATOM   2138  CG  ARG A 250      -9.052  20.338  12.757  1.00 10.00      A   
ATOM   2139  CD  ARG A 250      -9.300  20.775  14.190  1.00 10.00      A   
ATOM   2140  NE  ARG A 250      -9.389  19.640  15.104  1.00 10.00      A   
ATOM   2141  HE  ARG A 250      -8.757  18.900  14.965  1.00 10.00      A   
ATOM   2142  CZ  ARG A 250     -10.266  19.555  16.103  1.00 10.00      A   
ATOM   2143  NH1 ARG A 250     -11.125  20.544  16.325  1.00 10.00      A   
ATOM   2144 HH11 ARG A 250     -11.810  20.474  17.108  1.00 10.00      A   
ATOM   2145 HH12 ARG A 250     -11.118  21.396  15.717  1.00 10.00      A   
ATOM   2146  NH2 ARG A 250     -10.278  18.485  16.891  1.00 10.00      A   
ATOM   2147 HH21 ARG A 250      -9.603  17.704  16.731  1.00 10.00      A   
ATOM   2148 HH22 ARG A 250     -10.966  18.418  17.675  1.00 10.00      A   
ATOM   2149  C   ARG A 250      -6.216  21.770  10.538  1.00 10.00      A   
ATOM   2150  O   ARG A 250      -6.089  22.983  10.686  1.00 10.00      A   
ATOM   2151  N   ALA A 251      -5.236  20.986  10.095  1.00 10.00      A   
ATOM   2152  HN  ALA A 251      -5.400  20.021  10.007  1.00 10.00      A   
ATOM   2153  CA  ALA A 251      -3.919  21.518   9.754  1.00 10.00      A   
ATOM   2154  CB  ALA A 251      -2.914  20.389   9.579  1.00 10.00      A   
ATOM   2155  C   ALA A 251      -3.997  22.363   8.485  1.00 10.00      A   
ATOM   2156  O   ALA A 251      -3.153  23.229   8.244  1.00 10.00      A   
ATOM   2157  N   MET A 252      -5.021  22.099   7.676  1.00 10.00      A   
ATOM   2158  HN  MET A 252      -5.648  21.385   7.922  1.00 10.00      A   
ATOM   2159  CA  MET A 252      -5.238  22.833   6.436  1.00 10.00      A   
ATOM   2160  CB  MET A 252      -5.688  21.891   5.313  1.00 10.00      A   
ATOM   2161  CG  MET A 252      -4.671  20.816   4.951  1.00 10.00      A   
ATOM   2162  SD  MET A 252      -3.055  21.491   4.512  1.00 10.00      A   
ATOM   2163  CE  MET A 252      -3.424  22.262   2.936  1.00 10.00      A   
ATOM   2164  C   MET A 252      -6.268  23.940   6.648  1.00 10.00      A   
ATOM   2165  O   MET A 252      -6.724  24.572   5.694  1.00 10.00      A   
ATOM   2166  N   ASN A 253      -6.635  24.145   7.913  1.00 10.00      A   
ATOM   2167  HN  ASN A 253      -6.244  23.575   8.610  1.00 10.00      A   
ATOM   2168  CA  ASN A 253      -7.599  25.175   8.311  1.00 10.00      A   
ATOM   2169  CB  ASN A 253      -7.083  26.583   7.989  1.00 10.00      A   
ATOM   2170  CG  ASN A 253      -6.015  27.055   8.951  1.00 10.00      A   
ATOM   2171  OD1 ASN A 253      -6.057  26.761  10.146  1.00 10.00      A   
ATOM   2172  ND2 ASN A 253      -5.049  27.796   8.434  1.00 10.00      A   
ATOM   2173 HD21 ASN A 253      -5.083  27.994   7.472  1.00 10.00      A   
ATOM   2174 HD22 ASN A 253      -4.343  28.120   9.029  1.00 10.00      A   
ATOM   2175  C   ASN A 253      -8.972  24.973   7.687  1.00 10.00      A   
ATOM   2176  O   ASN A 253      -9.576  25.920   7.189  1.00 10.00      A   
ATOM   2177  N   ARG A 254      -9.470  23.745   7.716  1.00 10.00      A   
ATOM   2178  HN  ARG A 254      -8.946  23.019   8.123  1.00 10.00      A   
ATOM   2179  CA  ARG A 254     -10.785  23.449   7.156  1.00 10.00      A   
ATOM   2180  CB  ARG A 254     -10.720  23.297   5.629  1.00 10.00      A   
ATOM   2181  CG  ARG A 254     -11.924  23.886   4.907  1.00 10.00      A   
ATOM   2182  CD  ARG A 254     -11.534  24.498   3.571  1.00 10.00      A   
ATOM   2183  NE  ARG A 254     -11.560  23.525   2.482  1.00 10.00      A   
ATOM   2184  HE  ARG A 254     -10.868  22.827   2.483  1.00 10.00      A   
ATOM   2185  CZ  ARG A 254     -12.454  23.540   1.495  1.00 10.00      A   
ATOM   2186  NH1 ARG A 254     -13.402  24.471   1.464  1.00 10.00      A   
ATOM   2187 HH11 ARG A 254     -13.443  25.201   2.208  1.00 10.00      A   
ATOM   2188 HH12 ARG A 254     -14.106  24.480   0.694  1.00 10.00      A   
ATOM   2189  NH2 ARG A 254     -12.398  22.633   0.532  1.00 10.00      A   
ATOM   2190 HH21 ARG A 254     -11.641  21.901   0.538  1.00 10.00      A   
ATOM   2191 HH22 ARG A 254     -13.096  22.643  -0.240  1.00 10.00      A   
ATOM   2192  C   ARG A 254     -11.397  22.215   7.813  1.00 10.00      A   
ATOM   2193  O   ARG A 254     -10.957  21.792   8.887  1.00 10.00      A   
ATOM   2194  N   SER A 255     -12.419  21.651   7.182  1.00 10.00      A   
ATOM   2195  HN  SER A 255     -12.720  22.025   6.331  1.00 10.00      A   
ATOM   2196  CA  SER A 255     -13.093  20.476   7.711  1.00 10.00      A   
ATOM   2197  CB  SER A 255     -14.435  20.875   8.332  1.00 10.00      A   
ATOM   2198  OG  SER A 255     -14.311  22.081   9.076  1.00 10.00      A   
ATOM   2199  HG  SER A 255     -14.163  22.818   8.469  1.00 10.00      A   
ATOM   2200  C   SER A 255     -13.301  19.446   6.604  1.00 10.00      A   
ATOM   2201  O   SER A 255     -13.585  19.804   5.457  1.00 10.00      A   
ATOM   2202  N   VAL A 256     -13.170  18.173   6.963  1.00 10.00      A   
ATOM   2203  HN  VAL A 256     -12.977  17.967   7.900  1.00 10.00      A   
ATOM   2204  CA  VAL A 256     -13.324  17.071   6.018  1.00 10.00      A   
ATOM   2205  CB  VAL A 256     -13.171  15.702   6.718  1.00 10.00      A   
ATOM   2206  CG1 VAL A 256     -13.081  14.578   5.698  1.00 10.00      A   
ATOM   2207  CG2 VAL A 256     -11.961  15.691   7.641  1.00 10.00      A   
ATOM   2208  C   VAL A 256     -14.691  17.117   5.343  1.00 10.00      A   
ATOM   2209  O   VAL A 256     -14.799  16.982   4.124  1.00 10.00      A   
ATOM   2210  N   TRP A 257     -15.728  17.335   6.146  1.00 10.00      A   
ATOM   2211  HN  TRP A 257     -15.564  17.457   7.108  1.00 10.00      A   
ATOM   2212  CA  TRP A 257     -17.101  17.389   5.651  1.00 10.00      A   
ATOM   2213  CB  TRP A 257     -18.077  17.650   6.804  1.00 10.00      A   
ATOM   2214  CG  TRP A 257     -19.517  17.510   6.417  1.00 10.00      A   
ATOM   2215  CD1 TRP A 257     -20.255  16.361   6.406  1.00 10.00      A   
ATOM   2216  CD2 TRP A 257     -20.395  18.554   5.976  1.00 10.00      A   
ATOM   2217  NE1 TRP A 257     -21.535  16.625   5.991  1.00 10.00      A   
ATOM   2218  HE1 TRP A 257     -22.256  15.961   5.900  1.00 10.00      A   
ATOM   2219  CE2 TRP A 257     -21.647  17.962   5.718  1.00 10.00      A   
ATOM   2220  CE3 TRP A 257     -20.244  19.929   5.776  1.00 10.00      A   
ATOM   2221  CZ2 TRP A 257     -22.740  18.697   5.270  1.00 10.00      A   
ATOM   2222  CZ3 TRP A 257     -21.330  20.656   5.331  1.00 10.00      A   
ATOM   2223  CH2 TRP A 257     -22.561  20.038   5.084  1.00 10.00      A   
ATOM   2224  C   TRP A 257     -17.278  18.435   4.548  1.00 10.00      A   
ATOM   2225  O   TRP A 257     -17.893  18.161   3.520  1.00 10.00      A   
ATOM   2226  N   ILE A 258     -16.709  19.619   4.755  1.00 10.00      A   
ATOM   2227  HN  ILE A 258     -16.197  19.764   5.575  1.00 10.00      A   
ATOM   2228  CA  ILE A 258     -16.820  20.711   3.787  1.00 10.00      A   
ATOM   2229  CB  ILE A 258     -16.289  22.038   4.373  1.00 10.00      A   
ATOM   2230  CG1 ILE A 258     -16.887  22.281   5.765  1.00 10.00      A   
ATOM   2231  CG2 ILE A 258     -16.612  23.205   3.447  1.00 10.00      A   
ATOM   2232  CD1 ILE A 258     -16.333  23.499   6.477  1.00 10.00      A   
ATOM   2233  C   ILE A 258     -16.081  20.389   2.485  1.00 10.00      A   
ATOM   2234  O   ILE A 258     -16.412  20.913   1.420  1.00 10.00      A   
ATOM   2235  N   SER A 259     -15.085  19.523   2.572  1.00 10.00      A   
ATOM   2236  HN  SER A 259     -14.862  19.134   3.443  1.00 10.00      A   
ATOM   2237  CA  SER A 259     -14.310  19.140   1.404  1.00 10.00      A   
ATOM   2238  CB  SER A 259     -12.886  18.772   1.813  1.00 10.00      A   
ATOM   2239  OG  SER A 259     -12.219  19.891   2.361  1.00 10.00      A   
ATOM   2240  HG  SER A 259     -11.573  20.217   1.716  1.00 10.00      A   
ATOM   2241  C   SER A 259     -14.963  17.985   0.650  1.00 10.00      A   
ATOM   2242  O   SER A 259     -14.887  17.915  -0.579  1.00 10.00      A   
ATOM   2243  N   VAL A 260     -15.599  17.081   1.380  1.00 10.00      A   
ATOM   2244  HN  VAL A 260     -15.631  17.183   2.358  1.00 10.00      A   
ATOM   2245  CA  VAL A 260     -16.248  15.932   0.761  1.00 10.00      A   
ATOM   2246  CB  VAL A 260     -16.270  14.688   1.678  1.00 10.00      A   
ATOM   2247  CG1 VAL A 260     -14.858  14.288   2.073  1.00 10.00      A   
ATOM   2248  CG2 VAL A 260     -17.133  14.923   2.908  1.00 10.00      A   
ATOM   2249  C   VAL A 260     -17.660  16.254   0.292  1.00 10.00      A   
ATOM   2250  O   VAL A 260     -18.217  15.543  -0.541  1.00 10.00      A   
ATOM   2251  N   LEU A 261     -18.237  17.321   0.824  1.00 10.00      A   
ATOM   2252  HN  LEU A 261     -17.750  17.855   1.489  1.00 10.00      A   
ATOM   2253  CB  LEU A 261     -20.584  17.198   1.497  1.00 10.00      A   
ATOM   2254  CG  LEU A 261     -22.058  17.227   1.095  1.00 10.00      A   
ATOM   2255  CD1 LEU A 261     -22.275  16.430  -0.180  1.00 10.00      A   
ATOM   2256  CD2 LEU A 261     -22.922  16.679   2.217  1.00 10.00      A   
ATOM   2257  CA  LEU A 261     -19.585  17.710   0.455  1.00 10.00      A   
ATOM   2258  C   LEU A 261     -19.689  19.224   0.318  1.00 10.00      A   
ATOM   2259  O   LEU A 261     -19.749  19.716  -0.826  1.00 10.00      A   
ATOM   2260  OXT LEU A 261     -19.701  19.917   1.352  1.00 10.00      A   
ATOM   2261  CB  MET B   1      33.454  10.499   9.060  1.00 10.00      B   
ATOM   2262  CG  MET B   1      33.371  10.029  10.503  1.00 10.00      B   
ATOM   2263  SD  MET B   1      32.880   8.298  10.638  1.00 10.00      B   
ATOM   2264  CE  MET B   1      32.627   8.155  12.408  1.00 10.00      B   
ATOM   2265  C   MET B   1      34.258  12.240   7.456  1.00 10.00      B   
ATOM   2266  O   MET B   1      33.424  12.538   6.602  1.00 10.00      B   
ATOM   2267  N   MET B   1      32.714  12.864   9.286  1.00 10.00      B   
ATOM   2268  HT1 MET B   1      32.466  12.713  10.284  1.00 10.00      B   
ATOM   2269  HT2 MET B   1      31.877  12.669   8.700  1.00 10.00      B   
ATOM   2270  HT3 MET B   1      32.985  13.856   9.155  1.00 10.00      B   
ATOM   2271  CA  MET B   1      33.834  11.975   8.894  1.00 10.00      B   
ATOM   2272  N   GLU B   2      35.552  12.121   7.196  1.00 10.00      B   
ATOM   2273  HN  GLU B   2      36.164  11.864   7.921  1.00 10.00      B   
ATOM   2274  CA  GLU B   2      36.098  12.345   5.867  1.00 10.00      B   
ATOM   2275  CB  GLU B   2      36.388  13.836   5.654  1.00 10.00      B   
ATOM   2276  CG  GLU B   2      36.741  14.211   4.220  1.00 10.00      B   
ATOM   2277  CD  GLU B   2      37.654  15.418   4.141  1.00 10.00      B   
ATOM   2278  OE1 GLU B   2      37.611  16.263   5.058  1.00 10.00      B   
ATOM   2279  OE2 GLU B   2      38.423  15.529   3.161  1.00 10.00      B   
ATOM   2280  C   GLU B   2      37.382  11.542   5.714  1.00 10.00      B   
ATOM   2281  O   GLU B   2      38.085  11.296   6.694  1.00 10.00      B   
ATOM   2282  N   PHE B   3      37.679  11.127   4.494  1.00 10.00      B   
ATOM   2283  HN  PHE B   3      37.080  11.355   3.752  1.00 10.00      B   
ATOM   2284  CA  PHE B   3      38.884  10.354   4.223  1.00 10.00      B   
ATOM   2285  CB  PHE B   3      38.534   9.035   3.530  1.00 10.00      B   
ATOM   2286  CG  PHE B   3      37.531   8.198   4.273  1.00 10.00      B   
ATOM   2287  CD1 PHE B   3      36.206   8.162   3.868  1.00 10.00      B   
ATOM   2288  CD2 PHE B   3      37.910   7.448   5.375  1.00 10.00      B   
ATOM   2289  CE1 PHE B   3      35.278   7.394   4.546  1.00 10.00      B   
ATOM   2290  CE2 PHE B   3      36.988   6.679   6.058  1.00 10.00      B   
ATOM   2291  CZ  PHE B   3      35.670   6.651   5.643  1.00 10.00      B   
ATOM   2292  C   PHE B   3      39.830  11.165   3.347  1.00 10.00      B   
ATOM   2293  O   PHE B   3      39.413  12.149   2.735  1.00 10.00      B   
ATOM   2294  N   GLY B   4      41.094  10.761   3.302  1.00 10.00      B   
ATOM   2295  HN  GLY B   4      41.369   9.981   3.830  1.00 10.00      B   
ATOM   2296  CA  GLY B   4      42.073  11.458   2.485  1.00 10.00      B   
ATOM   2297  C   GLY B   4      41.706  11.406   1.016  1.00 10.00      B   
ATOM   2298  O   GLY B   4      41.035  10.471   0.582  1.00 10.00      B   
ATOM   2299  N   PHE B   5      42.134  12.410   0.254  1.00 10.00      B   
ATOM   2300  HN  PHE B   5      42.657  13.132   0.667  1.00 10.00      B   
ATOM   2301  CA  PHE B   5      41.834  12.478  -1.175  1.00 10.00      B   
ATOM   2302  CB  PHE B   5      42.460  13.724  -1.811  1.00 10.00      B   
ATOM   2303  CG  PHE B   5      42.378  13.756  -3.315  1.00 10.00      B   
ATOM   2304  CD1 PHE B   5      41.149  13.810  -3.958  1.00 10.00      B   
ATOM   2305  CD2 PHE B   5      43.532  13.727  -4.084  1.00 10.00      B   
ATOM   2306  CE1 PHE B   5      41.073  13.833  -5.337  1.00 10.00      B   
ATOM   2307  CE2 PHE B   5      43.463  13.751  -5.463  1.00 10.00      B   
ATOM   2308  CZ  PHE B   5      42.232  13.804  -6.089  1.00 10.00      B   
ATOM   2309  C   PHE B   5      42.272  11.214  -1.912  1.00 10.00      B   
ATOM   2310  O   PHE B   5      41.458  10.554  -2.558  1.00 10.00      B   
ATOM   2311  N   TRP B   6      43.553  10.876  -1.808  1.00 10.00      B   
ATOM   2312  HN  TRP B   6      44.157  11.437  -1.274  1.00 10.00      B   
ATOM   2313  CA  TRP B   6      44.079   9.691  -2.473  1.00 10.00      B   
ATOM   2314  CB  TRP B   6      45.607   9.667  -2.418  1.00 10.00      B   
ATOM   2315  CG  TRP B   6      46.249  10.719  -3.269  1.00 10.00      B   
ATOM   2316  CD1 TRP B   6      46.915  11.828  -2.839  1.00 10.00      B   
ATOM   2317  CD2 TRP B   6      46.280  10.764  -4.702  1.00 10.00      B   
ATOM   2318  NE1 TRP B   6      47.362  12.558  -3.912  1.00 10.00      B   
ATOM   2319  HE1 TRP B   6      47.870  13.397  -3.858  1.00 10.00      B   
ATOM   2320  CE2 TRP B   6      46.984  11.928  -5.068  1.00 10.00      B   
ATOM   2321  CE3 TRP B   6      45.783   9.933  -5.712  1.00 10.00      B   
ATOM   2322  CZ2 TRP B   6      47.201  12.281  -6.397  1.00 10.00      B   
ATOM   2323  CZ3 TRP B   6      46.000  10.287  -7.031  1.00 10.00      B   
ATOM   2324  CH2 TRP B   6      46.704  11.450  -7.361  1.00 10.00      B   
ATOM   2325  C   TRP B   6      43.496   8.418  -1.870  1.00 10.00      B   
ATOM   2326  O   TRP B   6      43.296   7.422  -2.566  1.00 10.00      B   
ATOM   2327  N   SER B   7      43.207   8.465  -0.577  1.00 10.00      B   
ATOM   2328  HN  SER B   7      43.377   9.291  -0.078  1.00 10.00      B   
ATOM   2329  CA  SER B   7      42.643   7.322   0.120  1.00 10.00      B   
ATOM   2330  CB  SER B   7      42.620   7.600   1.623  1.00 10.00      B   
ATOM   2331  OG  SER B   7      43.790   8.300   2.020  1.00 10.00      B   
ATOM   2332  HG  SER B   7      44.564   7.842   1.670  1.00 10.00      B   
ATOM   2333  C   SER B   7      41.232   7.026  -0.387  1.00 10.00      B   
ATOM   2334  O   SER B   7      40.917   5.890  -0.746  1.00 10.00      B   
ATOM   2335  N   ALA B   8      40.400   8.063  -0.440  1.00 10.00      B   
ATOM   2336  HN  ALA B   8      40.725   8.951  -0.159  1.00 10.00      B   
ATOM   2337  CA  ALA B   8      39.024   7.931  -0.903  1.00 10.00      B   
ATOM   2338  CB  ALA B   8      38.270   9.239  -0.712  1.00 10.00      B   
ATOM   2339  C   ALA B   8      38.987   7.497  -2.364  1.00 10.00      B   
ATOM   2340  O   ALA B   8      38.159   6.667  -2.752  1.00 10.00      B   
ATOM   2341  N   LEU B   9      39.898   8.052  -3.160  1.00 10.00      B   
ATOM   2342  HN  LEU B   9      40.523   8.710  -2.783  1.00 10.00      B   
ATOM   2343  CA  LEU B   9      39.989   7.717  -4.578  1.00 10.00      B   
ATOM   2344  CB  LEU B   9      41.059   8.572  -5.272  1.00 10.00      B   
ATOM   2345  CG  LEU B   9      41.241   8.344  -6.778  1.00 10.00      B   
ATOM   2346  CD1 LEU B   9      39.960   8.663  -7.534  1.00 10.00      B   
ATOM   2347  CD2 LEU B   9      42.403   9.169  -7.311  1.00 10.00      B   
ATOM   2348  C   LEU B   9      40.299   6.233  -4.752  1.00 10.00      B   
ATOM   2349  O   LEU B   9      39.672   5.546  -5.565  1.00 10.00      B   
ATOM   2350  N   TYR B  10      41.255   5.740  -3.967  1.00 10.00      B   
ATOM   2351  HN  TYR B  10      41.713   6.338  -3.337  1.00 10.00      B   
ATOM   2352  CA  TYR B  10      41.639   4.336  -4.021  1.00 10.00      B   
ATOM   2353  CB  TYR B  10      42.808   4.058  -3.070  1.00 10.00      B   
ATOM   2354  CG  TYR B  10      43.157   2.588  -2.935  1.00 10.00      B   
ATOM   2355  CD1 TYR B  10      43.829   1.918  -3.950  1.00 10.00      B   
ATOM   2356  CD2 TYR B  10      42.812   1.870  -1.794  1.00 10.00      B   
ATOM   2357  CE1 TYR B  10      44.147   0.579  -3.831  1.00 10.00      B   
ATOM   2358  CE2 TYR B  10      43.129   0.530  -1.668  1.00 10.00      B   
ATOM   2359  CZ  TYR B  10      43.794  -0.109  -2.690  1.00 10.00      B   
ATOM   2360  OH  TYR B  10      44.116  -1.441  -2.572  1.00 10.00      B   
ATOM   2361  HH  TYR B  10      45.073  -1.541  -2.667  1.00 10.00      B   
ATOM   2362  C   TYR B  10      40.449   3.455  -3.663  1.00 10.00      B   
ATOM   2363  O   TYR B  10      40.172   2.464  -4.340  1.00 10.00      B   
ATOM   2364  N   ILE B  11      39.740   3.834  -2.604  1.00 10.00      B   
ATOM   2365  HN  ILE B  11      40.015   4.636  -2.106  1.00 10.00      B   
ATOM   2366  CA  ILE B  11      38.571   3.087  -2.155  1.00 10.00      B   
ATOM   2367  CB  ILE B  11      37.964   3.700  -0.872  1.00 10.00      B   
ATOM   2368  CG1 ILE B  11      38.977   3.643   0.277  1.00 10.00      B   
ATOM   2369  CG2 ILE B  11      36.679   2.983  -0.482  1.00 10.00      B   
ATOM   2370  CD1 ILE B  11      38.556   4.413   1.512  1.00 10.00      B   
ATOM   2371  C   ILE B  11      37.507   3.040  -3.252  1.00 10.00      B   
ATOM   2372  O   ILE B  11      36.868   2.007  -3.470  1.00 10.00      B   
ATOM   2373  N   PHE B  12      37.336   4.159  -3.947  1.00 10.00      B   
ATOM   2374  HN  PHE B  12      37.883   4.945  -3.724  1.00 10.00      B   
ATOM   2375  CA  PHE B  12      36.360   4.260  -5.025  1.00 10.00      B   
ATOM   2376  CB  PHE B  12      36.305   5.691  -5.570  1.00 10.00      B   
ATOM   2377  CG  PHE B  12      35.043   6.006  -6.324  1.00 10.00      B   
ATOM   2378  CD1 PHE B  12      33.885   6.359  -5.651  1.00 10.00      B   
ATOM   2379  CD2 PHE B  12      35.010   5.944  -7.705  1.00 10.00      B   
ATOM   2380  CE1 PHE B  12      32.723   6.644  -6.341  1.00 10.00      B   
ATOM   2381  CE2 PHE B  12      33.851   6.229  -8.400  1.00 10.00      B   
ATOM   2382  CZ  PHE B  12      32.705   6.578  -7.717  1.00 10.00      B   
ATOM   2383  C   PHE B  12      36.682   3.271  -6.145  1.00 10.00      B   
ATOM   2384  O   PHE B  12      35.822   2.498  -6.567  1.00 10.00      B   
ATOM   2385  N   VAL B  13      37.928   3.285  -6.608  1.00 10.00      B   
ATOM   2386  HN  VAL B  13      38.572   3.920  -6.222  1.00 10.00      B   
ATOM   2387  CA  VAL B  13      38.361   2.386  -7.675  1.00 10.00      B   
ATOM   2388  CB  VAL B  13      39.795   2.721  -8.155  1.00 10.00      B   
ATOM   2389  CG1 VAL B  13      40.218   1.802  -9.294  1.00 10.00      B   
ATOM   2390  CG2 VAL B  13      39.889   4.178  -8.585  1.00 10.00      B   
ATOM   2391  C   VAL B  13      38.305   0.930  -7.208  1.00 10.00      B   
ATOM   2392  O   VAL B  13      37.885   0.036  -7.950  1.00 10.00      B   
ATOM   2393  N   LEU B  14      38.712   0.707  -5.965  1.00 10.00      B   
ATOM   2394  HN  LEU B  14      39.024   1.468  -5.425  1.00 10.00      B   
ATOM   2395  CA  LEU B  14      38.722  -0.626  -5.377  1.00 10.00      B   
ATOM   2396  CB  LEU B  14      39.338  -0.580  -3.976  1.00 10.00      B   
ATOM   2397  CG  LEU B  14      39.529  -1.926  -3.274  1.00 10.00      B   
ATOM   2398  CD1 LEU B  14      40.625  -2.734  -3.953  1.00 10.00      B   
ATOM   2399  CD2 LEU B  14      39.840  -1.722  -1.799  1.00 10.00      B   
ATOM   2400  C   LEU B  14      37.321  -1.224  -5.312  1.00 10.00      B   
ATOM   2401  O   LEU B  14      37.121  -2.391  -5.658  1.00 10.00      B   
ATOM   2402  N   THR B  15      36.352  -0.422  -4.881  1.00 10.00      B   
ATOM   2403  HN  THR B  15      36.569   0.505  -4.637  1.00 10.00      B   
ATOM   2404  CA  THR B  15      34.976  -0.884  -4.765  1.00 10.00      B   
ATOM   2405  CB  THR B  15      34.112   0.067  -3.914  1.00 10.00      B   
ATOM   2406  OG1 THR B  15      34.406   1.428  -4.254  1.00 10.00      B   
ATOM   2407  HG1 THR B  15      35.228   1.698  -3.819  1.00 10.00      B   
ATOM   2408  CG2 THR B  15      34.383  -0.149  -2.433  1.00 10.00      B   
ATOM   2409  C   THR B  15      34.337  -1.107  -6.133  1.00 10.00      B   
ATOM   2410  O   THR B  15      33.621  -2.088  -6.332  1.00 10.00      B   
ATOM   2411  N   CYS B  16      34.609  -0.210  -7.077  1.00 10.00      B   
ATOM   2412  HN  CYS B  16      35.186   0.559  -6.864  1.00 10.00      B   
ATOM   2413  CA  CYS B  16      34.055  -0.338  -8.420  1.00 10.00      B   
ATOM   2414  CB  CYS B  16      34.413   0.873  -9.283  1.00 10.00      B   
ATOM   2415  SG  CYS B  16      33.752   2.440  -8.671  1.00 10.00      B   
ATOM   2416  HG  CYS B  16      34.497   2.810  -7.635  1.00 10.00      B   
ATOM   2417  C   CYS B  16      34.537  -1.624  -9.079  1.00 10.00      B   
ATOM   2418  O   CYS B  16      33.757  -2.350  -9.698  1.00 10.00      B   
ATOM   2419  N   PHE B  17      35.826  -1.910  -8.925  1.00 10.00      B   
ATOM   2420  HN  PHE B  17      36.399  -1.287  -8.428  1.00 10.00      B   
ATOM   2421  CA  PHE B  17      36.409  -3.116  -9.494  1.00 10.00      B   
ATOM   2422  CB  PHE B  17      37.936  -3.063  -9.427  1.00 10.00      B   
ATOM   2423  CG  PHE B  17      38.615  -3.810 -10.537  1.00 10.00      B   
ATOM   2424  CD1 PHE B  17      38.762  -3.235 -11.788  1.00 10.00      B   
ATOM   2425  CD2 PHE B  17      39.101  -5.089 -10.332  1.00 10.00      B   
ATOM   2426  CE1 PHE B  17      39.379  -3.921 -12.813  1.00 10.00      B   
ATOM   2427  CE2 PHE B  17      39.721  -5.781 -11.352  1.00 10.00      B   
ATOM   2428  CZ  PHE B  17      39.860  -5.196 -12.595  1.00 10.00      B   
ATOM   2429  C   PHE B  17      35.883  -4.351  -8.773  1.00 10.00      B   
ATOM   2430  O   PHE B  17      35.650  -5.391  -9.389  1.00 10.00      B   
ATOM   2431  N   LEU B  18      35.696  -4.226  -7.462  1.00 10.00      B   
ATOM   2432  HN  LEU B  18      35.911  -3.372  -7.027  1.00 10.00      B   
ATOM   2433  CA  LEU B  18      35.185  -5.325  -6.652  1.00 10.00      B   
ATOM   2434  CB  LEU B  18      35.231  -4.962  -5.164  1.00 10.00      B   
ATOM   2435  CG  LEU B  18      34.773  -6.043  -4.179  1.00 10.00      B   
ATOM   2436  CD1 LEU B  18      35.706  -7.243  -4.221  1.00 10.00      B   
ATOM   2437  CD2 LEU B  18      34.679  -5.479  -2.769  1.00 10.00      B   
ATOM   2438  C   LEU B  18      33.759  -5.663  -7.068  1.00 10.00      B   
ATOM   2439  O   LEU B  18      33.416  -6.829  -7.258  1.00 10.00      B   
ATOM   2440  N   GLY B  19      32.940  -4.628  -7.216  1.00 10.00      B   
ATOM   2441  HN  GLY B  19      33.279  -3.719  -7.044  1.00 10.00      B   
ATOM   2442  CA  GLY B  19      31.562  -4.816  -7.623  1.00 10.00      B   
ATOM   2443  C   GLY B  19      31.473  -5.492  -8.973  1.00 10.00      B   
ATOM   2444  O   GLY B  19      30.703  -6.433  -9.156  1.00 10.00      B   
ATOM   2445  N   TYR B  20      32.284  -5.023  -9.914  1.00 10.00      B   
ATOM   2446  HN  TYR B  20      32.872  -4.267  -9.700  1.00 10.00      B   
ATOM   2447  CA  TYR B  20      32.318  -5.586 -11.259  1.00 10.00      B   
ATOM   2448  CB  TYR B  20      33.318  -4.807 -12.128  1.00 10.00      B   
ATOM   2449  CG  TYR B  20      33.702  -5.489 -13.422  1.00 10.00      B   
ATOM   2450  CD1 TYR B  20      32.782  -5.647 -14.450  1.00 10.00      B   
ATOM   2451  CD2 TYR B  20      34.990  -5.975 -13.614  1.00 10.00      B   
ATOM   2452  CE1 TYR B  20      33.130  -6.273 -15.631  1.00 10.00      B   
ATOM   2453  CE2 TYR B  20      35.347  -6.601 -14.792  1.00 10.00      B   
ATOM   2454  CZ  TYR B  20      34.414  -6.747 -15.797  1.00 10.00      B   
ATOM   2455  OH  TYR B  20      34.766  -7.372 -16.970  1.00 10.00      B   
ATOM   2456  HH  TYR B  20      35.195  -8.212 -16.765  1.00 10.00      B   
ATOM   2457  C   TYR B  20      32.677  -7.075 -11.216  1.00 10.00      B   
ATOM   2458  O   TYR B  20      32.106  -7.884 -11.948  1.00 10.00      B   
ATOM   2459  N   GLU B  21      33.603  -7.431 -10.337  1.00 10.00      B   
ATOM   2460  HN  GLU B  21      34.011  -6.740  -9.770  1.00 10.00      B   
ATOM   2461  CA  GLU B  21      34.040  -8.816 -10.195  1.00 10.00      B   
ATOM   2462  CB  GLU B  21      35.386  -8.881  -9.478  1.00 10.00      B   
ATOM   2463  CG  GLU B  21      36.560  -8.445 -10.337  1.00 10.00      B   
ATOM   2464  CD  GLU B  21      37.107  -9.567 -11.194  1.00 10.00      B   
ATOM   2465  OE1 GLU B  21      38.116 -10.184 -10.794  1.00 10.00      B   
ATOM   2466  OE2 GLU B  21      36.535  -9.838 -12.274  1.00 10.00      B   
ATOM   2467  C   GLU B  21      33.008  -9.670  -9.460  1.00 10.00      B   
ATOM   2468  O   GLU B  21      33.082 -10.900  -9.471  1.00 10.00      B   
ATOM   2469  N   LEU B  22      32.050  -9.017  -8.816  1.00 10.00      B   
ATOM   2470  HN  LEU B  22      32.054  -8.037  -8.820  1.00 10.00      B   
ATOM   2471  CA  LEU B  22      31.007  -9.721  -8.087  1.00 10.00      B   
ATOM   2472  CB  LEU B  22      30.695  -9.013  -6.767  1.00 10.00      B   
ATOM   2473  CG  LEU B  22      31.796  -9.047  -5.701  1.00 10.00      B   
ATOM   2474  CD1 LEU B  22      31.388  -8.226  -4.488  1.00 10.00      B   
ATOM   2475  CD2 LEU B  22      32.122 -10.478  -5.297  1.00 10.00      B   
ATOM   2476  C   LEU B  22      29.744  -9.855  -8.931  1.00 10.00      B   
ATOM   2477  O   LEU B  22      28.962 -10.787  -8.750  1.00 10.00      B   
ATOM   2478  N   ILE B  23      29.544  -8.919  -9.851  1.00 10.00      B   
ATOM   2479  HN  ILE B  23      30.190  -8.184  -9.938  1.00 10.00      B   
ATOM   2480  CA  ILE B  23      28.369  -8.944 -10.716  1.00 10.00      B   
ATOM   2481  CB  ILE B  23      27.868  -7.532 -11.078  1.00 10.00      B   
ATOM   2482  CG1 ILE B  23      28.934  -6.754 -11.859  1.00 10.00      B   
ATOM   2483  CG2 ILE B  23      27.456  -6.780  -9.819  1.00 10.00      B   
ATOM   2484  CD1 ILE B  23      28.460  -5.412 -12.379  1.00 10.00      B   
ATOM   2485  C   ILE B  23      28.615  -9.751 -11.987  1.00 10.00      B   
ATOM   2486  O   ILE B  23      27.746  -9.842 -12.854  1.00 10.00      B   
ATOM   2487  N   THR B  24      29.796 -10.329 -12.094  1.00 10.00      B   
ATOM   2488  HN  THR B  24      30.452 -10.215 -11.378  1.00 10.00      B   
ATOM   2489  CA  THR B  24      30.145 -11.138 -13.245  1.00 10.00      B   
ATOM   2490  CB  THR B  24      31.587 -10.854 -13.702  1.00 10.00      B   
ATOM   2491  OG1 THR B  24      32.380 -10.461 -12.569  1.00 10.00      B   
ATOM   2492  HG1 THR B  24      32.334  -9.498 -12.463  1.00 10.00      B   
ATOM   2493  CG2 THR B  24      31.605  -9.742 -14.739  1.00 10.00      B   
ATOM   2494  C   THR B  24      30.013 -12.615 -12.897  1.00 10.00      B   
ATOM   2495  O   THR B  24      30.067 -12.983 -11.720  1.00 10.00      B   
ATOM   2496  N   ARG B  25      29.818 -13.446 -13.918  1.00 10.00      B   
ATOM   2497  HN  ARG B  25      29.759 -13.071 -14.827  1.00 10.00      B   
ATOM   2498  CA  ARG B  25      29.684 -14.895 -13.740  1.00 10.00      B   
ATOM   2499  CB  ARG B  25      30.919 -15.490 -13.055  1.00 10.00      B   
ATOM   2500  CG  ARG B  25      32.188 -15.407 -13.891  1.00 10.00      B   
ATOM   2501  CD  ARG B  25      33.435 -15.562 -13.034  1.00 10.00      B   
ATOM   2502  NE  ARG B  25      33.436 -16.813 -12.275  1.00 10.00      B   
ATOM   2503  HE  ARG B  25      32.729 -16.931 -11.601  1.00 10.00      B   
ATOM   2504  CZ  ARG B  25      34.321 -17.793 -12.443  1.00 10.00      B   
ATOM   2505  NH1 ARG B  25      35.286 -17.688 -13.354  1.00 10.00      B   
ATOM   2506 HH11 ARG B  25      35.975 -18.461 -13.474  1.00 10.00      B   
ATOM   2507 HH12 ARG B  25      35.359 -16.833 -13.953  1.00 10.00      B   
ATOM   2508  NH2 ARG B  25      34.244 -18.878 -11.685  1.00 10.00      B   
ATOM   2509 HH21 ARG B  25      33.493 -18.961 -10.962  1.00 10.00      B   
ATOM   2510 HH22 ARG B  25      34.933 -19.652 -11.806  1.00 10.00      B   
ATOM   2511  C   ARG B  25      28.407 -15.263 -12.981  1.00 10.00      B   
ATOM   2512  O   ARG B  25      28.300 -16.352 -12.412  1.00 10.00      B   
ATOM   2513  N   VAL B  26      27.440 -14.356 -12.988  1.00 10.00      B   
ATOM   2514  HN  VAL B  26      27.586 -13.513 -13.464  1.00 10.00      B   
ATOM   2515  CA  VAL B  26      26.171 -14.580 -12.312  1.00 10.00      B   
ATOM   2516  CB  VAL B  26      25.614 -13.262 -11.723  1.00 10.00      B   
ATOM   2517  CG1 VAL B  26      24.357 -13.519 -10.901  1.00 10.00      B   
ATOM   2518  CG2 VAL B  26      26.669 -12.562 -10.882  1.00 10.00      B   
ATOM   2519  C   VAL B  26      25.156 -15.150 -13.298  1.00 10.00      B   
ATOM   2520  O   VAL B  26      24.928 -14.572 -14.365  1.00 10.00      B   
ATOM   2521  N   PRO B  27      24.546 -16.297 -12.963  1.00 10.00      B   
ATOM   2522  CA  PRO B  27      23.555 -16.947 -13.826  1.00 10.00      B   
ATOM   2523  CB  PRO B  27      23.148 -18.198 -13.039  1.00 10.00      B   
ATOM   2524  CG  PRO B  27      23.566 -17.929 -11.635  1.00 10.00      B   
ATOM   2525  CD  PRO B  27      24.778 -17.054 -11.724  1.00 10.00      B   
ATOM   2526  C   PRO B  27      22.339 -16.061 -14.086  1.00 10.00      B   
ATOM   2527  O   PRO B  27      21.956 -15.245 -13.242  1.00 10.00      B   
ATOM   2528  N   VAL B  28      21.732 -16.231 -15.256  1.00 10.00      B   
ATOM   2529  HN  VAL B  28      22.093 -16.893 -15.884  1.00 10.00      B   
ATOM   2530  CA  VAL B  28      20.556 -15.454 -15.642  1.00 10.00      B   
ATOM   2531  CB  VAL B  28      20.077 -15.803 -17.065  1.00 10.00      B   
ATOM   2532  CG1 VAL B  28      19.033 -14.804 -17.543  1.00 10.00      B   
ATOM   2533  CG2 VAL B  28      21.250 -15.847 -18.031  1.00 10.00      B   
ATOM   2534  C   VAL B  28      19.405 -15.656 -14.656  1.00 10.00      B   
ATOM   2535  O   VAL B  28      18.594 -14.758 -14.438  1.00 10.00      B   
ATOM   2536  N   ILE B  29      19.359 -16.829 -14.030  1.00 10.00      B   
ATOM   2537  HN  ILE B  29      20.042 -17.506 -14.231  1.00 10.00      B   
ATOM   2538  CA  ILE B  29      18.313 -17.140 -13.060  1.00 10.00      B   
ATOM   2539  CB  ILE B  29      18.347 -18.619 -12.621  1.00 10.00      B   
ATOM   2540  CG1 ILE B  29      19.734 -18.993 -12.089  1.00 10.00      B   
ATOM   2541  CG2 ILE B  29      17.950 -19.521 -13.779  1.00 10.00      B   
ATOM   2542  CD1 ILE B  29      19.794 -20.351 -11.422  1.00 10.00      B   
ATOM   2543  C   ILE B  29      18.397 -16.237 -11.827  1.00 10.00      B   
ATOM   2544  O   ILE B  29      17.446 -16.141 -11.052  1.00 10.00      B   
ATOM   2545  N   LEU B  30      19.533 -15.566 -11.659  1.00 10.00      B   
ATOM   2546  HN  LEU B  30      20.254 -15.668 -12.321  1.00 10.00      B   
ATOM   2547  CA  LEU B  30      19.733 -14.673 -10.523  1.00 10.00      B   
ATOM   2548  CB  LEU B  30      21.014 -15.030  -9.766  1.00 10.00      B   
ATOM   2549  CG  LEU B  30      21.038 -16.398  -9.084  1.00 10.00      B   
ATOM   2550  CD1 LEU B  30      22.366 -16.617  -8.376  1.00 10.00      B   
ATOM   2551  CD2 LEU B  30      19.884 -16.525  -8.102  1.00 10.00      B   
ATOM   2552  C   LEU B  30      19.777 -13.215 -10.973  1.00 10.00      B   
ATOM   2553  O   LEU B  30      20.190 -12.340 -10.218  1.00 10.00      B   
ATOM   2554  N   HIS B  31      19.325 -12.966 -12.199  1.00 10.00      B   
ATOM   2555  HN  HIS B  31      18.987 -13.711 -12.740  1.00 10.00      B   
ATOM   2556  CA  HIS B  31      19.312 -11.614 -12.764  1.00 10.00      B   
ATOM   2557  CB  HIS B  31      18.839 -11.642 -14.225  1.00 10.00      B   
ATOM   2558  CG  HIS B  31      18.821 -10.310 -14.916  1.00 10.00      B   
ATOM   2559  ND1 HIS B  31      19.903  -9.458 -14.959  1.00 10.00      B   
ATOM   2560  HD1 HIS B  31      20.782  -9.622 -14.546  1.00 10.00      B   
ATOM   2561  CD2 HIS B  31      17.839  -9.698 -15.619  1.00 10.00      B   
ATOM   2562  CE1 HIS B  31      19.583  -8.378 -15.651  1.00 10.00      B   
ATOM   2563  NE2 HIS B  31      18.339  -8.504 -16.064  1.00 10.00      B   
ATOM   2564  HE2 HIS B  31      17.853  -7.855 -16.616  1.00 10.00      B   
ATOM   2565  C   HIS B  31      18.448 -10.671 -11.926  1.00 10.00      B   
ATOM   2566  O   HIS B  31      18.916  -9.621 -11.485  1.00 10.00      B   
ATOM   2567  N   THR B  32      17.194 -11.052 -11.703  1.00 10.00      B   
ATOM   2568  HN  THR B  32      16.871 -11.899 -12.084  1.00 10.00      B   
ATOM   2569  CA  THR B  32      16.277 -10.237 -10.910  1.00 10.00      B   
ATOM   2570  CB  THR B  32      14.819 -10.731 -11.004  1.00 10.00      B   
ATOM   2571  OG1 THR B  32      14.694 -11.630 -12.115  1.00 10.00      B   
ATOM   2572  HG1 THR B  32      13.762 -11.855 -12.240  1.00 10.00      B   
ATOM   2573  CG2 THR B  32      13.874  -9.555 -11.210  1.00 10.00      B   
ATOM   2574  C   THR B  32      16.722 -10.126  -9.442  1.00 10.00      B   
ATOM   2575  O   THR B  32      16.808  -9.018  -8.912  1.00 10.00      B   
ATOM   2576  N   PRO B  33      16.998 -11.263  -8.754  1.00 10.00      B   
ATOM   2577  CA  PRO B  33      17.457 -11.242  -7.356  1.00 10.00      B   
ATOM   2578  CB  PRO B  33      17.836 -12.700  -7.080  1.00 10.00      B   
ATOM   2579  CG  PRO B  33      16.989 -13.488  -8.015  1.00 10.00      B   
ATOM   2580  CD  PRO B  33      16.840 -12.645  -9.251  1.00 10.00      B   
ATOM   2581  C   PRO B  33      18.668 -10.326  -7.165  1.00 10.00      B   
ATOM   2582  O   PRO B  33      18.743  -9.583  -6.188  1.00 10.00      B   
ATOM   2583  N   LEU B  34      19.605 -10.366  -8.111  1.00 10.00      B   
ATOM   2584  HN  LEU B  34      19.496 -10.977  -8.873  1.00 10.00      B   
ATOM   2585  CA  LEU B  34      20.794  -9.529  -8.037  1.00 10.00      B   
ATOM   2586  CB  LEU B  34      21.801  -9.932  -9.113  1.00 10.00      B   
ATOM   2587  CG  LEU B  34      23.180  -9.272  -9.039  1.00 10.00      B   
ATOM   2588  CD1 LEU B  34      23.948  -9.763  -7.822  1.00 10.00      B   
ATOM   2589  CD2 LEU B  34      23.965  -9.538 -10.313  1.00 10.00      B   
ATOM   2590  C   LEU B  34      20.423  -8.058  -8.190  1.00 10.00      B   
ATOM   2591  O   LEU B  34      21.008  -7.191  -7.540  1.00 10.00      B   
ATOM   2592  N   MET B  35      19.445  -7.785  -9.045  1.00 10.00      B   
ATOM   2593  HN  MET B  35      19.016  -8.522  -9.532  1.00 10.00      B   
ATOM   2594  CA  MET B  35      18.987  -6.423  -9.276  1.00 10.00      B   
ATOM   2595  CB  MET B  35      17.974  -6.392 -10.425  1.00 10.00      B   
ATOM   2596  CG  MET B  35      17.553  -4.996 -10.861  1.00 10.00      B   
ATOM   2597  SD  MET B  35      16.211  -5.025 -12.068  1.00 10.00      B   
ATOM   2598  CE  MET B  35      14.841  -5.551 -11.039  1.00 10.00      B   
ATOM   2599  C   MET B  35      18.363  -5.856  -8.004  1.00 10.00      B   
ATOM   2600  O   MET B  35      18.616  -4.712  -7.628  1.00 10.00      B   
ATOM   2601  N   SER B  36      17.556  -6.669  -7.340  1.00 10.00      B   
ATOM   2602  HN  SER B  36      17.386  -7.572  -7.694  1.00 10.00      B   
ATOM   2603  CA  SER B  36      16.902  -6.257  -6.108  1.00 10.00      B   
ATOM   2604  CB  SER B  36      15.812  -7.264  -5.743  1.00 10.00      B   
ATOM   2605  OG  SER B  36      15.170  -7.752  -6.912  1.00 10.00      B   
ATOM   2606  HG  SER B  36      15.441  -8.667  -7.063  1.00 10.00      B   
ATOM   2607  C   SER B  36      17.920  -6.139  -4.976  1.00 10.00      B   
ATOM   2608  O   SER B  36      17.913  -5.166  -4.220  1.00 10.00      B   
ATOM   2609  N   GLY B  37      18.808  -7.125  -4.889  1.00 10.00      B   
ATOM   2610  HN  GLY B  37      18.762  -7.870  -5.531  1.00 10.00      B   
ATOM   2611  CA  GLY B  37      19.830  -7.135  -3.860  1.00 10.00      B   
ATOM   2612  C   GLY B  37      20.727  -5.915  -3.913  1.00 10.00      B   
ATOM   2613  O   GLY B  37      20.990  -5.295  -2.883  1.00 10.00      B   
ATOM   2614  N   SER B  38      21.189  -5.562  -5.110  1.00 10.00      B   
ATOM   2615  HN  SER B  38      20.947  -6.097  -5.896  1.00 10.00      B   
ATOM   2616  CA  SER B  38      22.054  -4.401  -5.278  1.00 10.00      B   
ATOM   2617  CB  SER B  38      22.601  -4.328  -6.705  1.00 10.00      B   
ATOM   2618  OG  SER B  38      21.584  -4.598  -7.656  1.00 10.00      B   
ATOM   2619  HG  SER B  38      21.482  -5.556  -7.753  1.00 10.00      B   
ATOM   2620  C   SER B  38      21.314  -3.117  -4.912  1.00 10.00      B   
ATOM   2621  O   SER B  38      21.882  -2.213  -4.295  1.00 10.00      B   
ATOM   2622  N   ASN B  39      20.038  -3.054  -5.276  1.00 10.00      B   
ATOM   2623  HN  ASN B  39      19.643  -3.810  -5.760  1.00 10.00      B   
ATOM   2624  CA  ASN B  39      19.211  -1.892  -4.979  1.00 10.00      B   
ATOM   2625  CB  ASN B  39      17.859  -1.996  -5.682  1.00 10.00      B   
ATOM   2626  CG  ASN B  39      17.837  -1.286  -7.022  1.00 10.00      B   
ATOM   2627  OD1 ASN B  39      17.502  -0.105  -7.108  1.00 10.00      B   
ATOM   2628  ND2 ASN B  39      18.192  -2.001  -8.080  1.00 10.00      B   
ATOM   2629 HD21 ASN B  39      18.448  -2.942  -7.943  1.00 10.00      B   
ATOM   2630 HD22 ASN B  39      18.182  -1.563  -8.958  1.00 10.00      B   
ATOM   2631  C   ASN B  39      19.010  -1.749  -3.476  1.00 10.00      B   
ATOM   2632  O   ASN B  39      18.969  -0.640  -2.948  1.00 10.00      B   
ATOM   2633  N   PHE B  40      18.900  -2.886  -2.794  1.00 10.00      B   
ATOM   2634  HN  PHE B  40      18.928  -3.739  -3.283  1.00 10.00      B   
ATOM   2635  CA  PHE B  40      18.721  -2.907  -1.346  1.00 10.00      B   
ATOM   2636  CB  PHE B  40      18.511  -4.348  -0.863  1.00 10.00      B   
ATOM   2637  CG  PHE B  40      18.297  -4.483   0.619  1.00 10.00      B   
ATOM   2638  CD1 PHE B  40      17.114  -4.060   1.203  1.00 10.00      B   
ATOM   2639  CD2 PHE B  40      19.277  -5.033   1.428  1.00 10.00      B   
ATOM   2640  CE1 PHE B  40      16.915  -4.181   2.565  1.00 10.00      B   
ATOM   2641  CE2 PHE B  40      19.085  -5.157   2.791  1.00 10.00      B   
ATOM   2642  CZ  PHE B  40      17.901  -4.730   3.359  1.00 10.00      B   
ATOM   2643  C   PHE B  40      19.928  -2.278  -0.652  1.00 10.00      B   
ATOM   2644  O   PHE B  40      19.796  -1.611   0.376  1.00 10.00      B   
ATOM   2645  N   ILE B  41      21.106  -2.480  -1.233  1.00 10.00      B   
ATOM   2646  HN  ILE B  41      21.148  -3.022  -2.050  1.00 10.00      B   
ATOM   2647  CA  ILE B  41      22.339  -1.922  -0.685  1.00 10.00      B   
ATOM   2648  CB  ILE B  41      23.588  -2.519  -1.376  1.00 10.00      B   
ATOM   2649  CG1 ILE B  41      23.530  -4.050  -1.345  1.00 10.00      B   
ATOM   2650  CG2 ILE B  41      24.865  -2.025  -0.702  1.00 10.00      B   
ATOM   2651  CD1 ILE B  41      24.579  -4.725  -2.205  1.00 10.00      B   
ATOM   2652  C   ILE B  41      22.342  -0.398  -0.833  1.00 10.00      B   
ATOM   2653  O   ILE B  41      22.974   0.318  -0.061  1.00 10.00      B   
ATOM   2654  N   HIS B  42      21.594   0.092  -1.816  1.00 10.00      B   
ATOM   2655  HN  HIS B  42      21.074  -0.527  -2.375  1.00 10.00      B   
ATOM   2656  CA  HIS B  42      21.497   1.526  -2.066  1.00 10.00      B   
ATOM   2657  CB  HIS B  42      20.960   1.800  -3.473  1.00 10.00      B   
ATOM   2658  CG  HIS B  42      21.984   1.720  -4.562  1.00 10.00      B   
ATOM   2659  ND1 HIS B  42      22.669   2.822  -5.033  1.00 10.00      B   
ATOM   2660  HD1 HIS B  42      22.554   3.747  -4.717  1.00 10.00      B   
ATOM   2661  CD2 HIS B  42      22.435   0.665  -5.281  1.00 10.00      B   
ATOM   2662  CE1 HIS B  42      23.489   2.448  -5.997  1.00 10.00      B   
ATOM   2663  NE2 HIS B  42      23.366   1.143  -6.165  1.00 10.00      B   
ATOM   2664  HE2 HIS B  42      23.861   0.603  -6.822  1.00 10.00      B   
ATOM   2665  C   HIS B  42      20.584   2.187  -1.042  1.00 10.00      B   
ATOM   2666  O   HIS B  42      20.512   3.414  -0.959  1.00 10.00      B   
ATOM   2667  N   GLY B  43      19.900   1.361  -0.252  1.00 10.00      B   
ATOM   2668  HN  GLY B  43      20.019   0.391  -0.359  1.00 10.00      B   
ATOM   2669  CA  GLY B  43      18.981   1.859   0.758  1.00 10.00      B   
ATOM   2670  C   GLY B  43      19.669   2.561   1.914  1.00 10.00      B   
ATOM   2671  O   GLY B  43      19.007   3.116   2.789  1.00 10.00      B   
ATOM   2672  N   VAL B  44      20.997   2.539   1.921  1.00 10.00      B   
ATOM   2673  HN  VAL B  44      21.467   2.070   1.201  1.00 10.00      B   
ATOM   2674  CA  VAL B  44      21.776   3.184   2.977  1.00 10.00      B   
ATOM   2675  CB  VAL B  44      23.269   2.787   2.923  1.00 10.00      B   
ATOM   2676  CG1 VAL B  44      23.441   1.318   3.275  1.00 10.00      B   
ATOM   2677  CG2 VAL B  44      23.872   3.089   1.557  1.00 10.00      B   
ATOM   2678  C   VAL B  44      21.644   4.705   2.916  1.00 10.00      B   
ATOM   2679  O   VAL B  44      21.957   5.408   3.879  1.00 10.00      B   
ATOM   2680  N   VAL B  45      21.142   5.200   1.789  1.00 10.00      B   
ATOM   2681  HN  VAL B  45      20.890   4.581   1.072  1.00 10.00      B   
ATOM   2682  CA  VAL B  45      20.959   6.634   1.583  1.00 10.00      B   
ATOM   2683  CB  VAL B  45      20.544   6.952   0.127  1.00 10.00      B   
ATOM   2684  CG1 VAL B  45      19.132   6.470  -0.168  1.00 10.00      B   
ATOM   2685  CG2 VAL B  45      20.699   8.435  -0.183  1.00 10.00      B   
ATOM   2686  C   VAL B  45      19.937   7.212   2.568  1.00 10.00      B   
ATOM   2687  O   VAL B  45      19.898   8.422   2.805  1.00 10.00      B   
ATOM   2688  N   VAL B  46      19.119   6.340   3.151  1.00 10.00      B   
ATOM   2689  HN  VAL B  46      19.194   5.387   2.922  1.00 10.00      B   
ATOM   2690  CA  VAL B  46      18.112   6.766   4.116  1.00 10.00      B   
ATOM   2691  CB  VAL B  46      17.105   5.637   4.445  1.00 10.00      B   
ATOM   2692  CG1 VAL B  46      17.730   4.563   5.325  1.00 10.00      B   
ATOM   2693  CG2 VAL B  46      15.842   6.201   5.081  1.00 10.00      B   
ATOM   2694  C   VAL B  46      18.774   7.289   5.394  1.00 10.00      B   
ATOM   2695  O   VAL B  46      18.207   8.110   6.112  1.00 10.00      B   
ATOM   2696  N   VAL B  47      19.992   6.827   5.653  1.00 10.00      B   
ATOM   2697  HN  VAL B  47      20.401   6.184   5.034  1.00 10.00      B   
ATOM   2698  CA  VAL B  47      20.739   7.254   6.829  1.00 10.00      B   
ATOM   2699  CB  VAL B  47      21.884   6.271   7.156  1.00 10.00      B   
ATOM   2700  CG1 VAL B  47      22.621   6.696   8.419  1.00 10.00      B   
ATOM   2701  CG2 VAL B  47      21.342   4.856   7.303  1.00 10.00      B   
ATOM   2702  C   VAL B  47      21.309   8.651   6.600  1.00 10.00      B   
ATOM   2703  O   VAL B  47      21.326   9.486   7.505  1.00 10.00      B   
ATOM   2704  N   GLY B  48      21.752   8.903   5.373  1.00 10.00      B   
ATOM   2705  HN  GLY B  48      21.699   8.201   4.691  1.00 10.00      B   
ATOM   2706  CA  GLY B  48      22.306  10.200   5.031  1.00 10.00      B   
ATOM   2707  C   GLY B  48      21.285  11.306   5.194  1.00 10.00      B   
ATOM   2708  O   GLY B  48      21.613  12.405   5.645  1.00 10.00      B   
ATOM   2709  N   ALA B  49      20.037  11.002   4.849  1.00 10.00      B   
ATOM   2710  HN  ALA B  49      19.847  10.105   4.498  1.00 10.00      B   
ATOM   2711  CA  ALA B  49      18.947  11.968   4.964  1.00 10.00      B   
ATOM   2712  CB  ALA B  49      17.661  11.390   4.392  1.00 10.00      B   
ATOM   2713  C   ALA B  49      18.745  12.384   6.420  1.00 10.00      B   
ATOM   2714  O   ALA B  49      18.402  13.532   6.706  1.00 10.00      B   
ATOM   2715  N   MET B  50      18.979  11.446   7.335  1.00 10.00      B   
ATOM   2716  HN  MET B  50      19.260  10.553   7.040  1.00 10.00      B   
ATOM   2717  CA  MET B  50      18.834  11.709   8.764  1.00 10.00      B   
ATOM   2718  CB  MET B  50      18.988  10.416   9.568  1.00 10.00      B   
ATOM   2719  CG  MET B  50      17.837   9.437   9.395  1.00 10.00      B   
ATOM   2720  SD  MET B  50      18.122   7.861  10.226  1.00 10.00      B   
ATOM   2721  CE  MET B  50      18.254   8.388  11.932  1.00 10.00      B   
ATOM   2722  C   MET B  50      19.860  12.738   9.221  1.00 10.00      B   
ATOM   2723  O   MET B  50      19.580  13.574  10.084  1.00 10.00      B   
ATOM   2724  N   VAL B  51      21.047  12.677   8.630  1.00 10.00      B   
ATOM   2725  HN  VAL B  51      21.208  11.984   7.952  1.00 10.00      B   
ATOM   2726  CA  VAL B  51      22.115  13.609   8.960  1.00 10.00      B   
ATOM   2727  CB  VAL B  51      23.463  13.174   8.348  1.00 10.00      B   
ATOM   2728  CG1 VAL B  51      24.589  14.069   8.843  1.00 10.00      B   
ATOM   2729  CG2 VAL B  51      23.754  11.716   8.670  1.00 10.00      B   
ATOM   2730  C   VAL B  51      21.754  15.000   8.450  1.00 10.00      B   
ATOM   2731  O   VAL B  51      21.963  16.001   9.138  1.00 10.00      B   
ATOM   2732  N   VAL B  52      21.189  15.044   7.244  1.00 10.00      B   
ATOM   2733  HN  VAL B  52      21.055  14.206   6.749  1.00 10.00      B   
ATOM   2734  CA  VAL B  52      20.774  16.301   6.630  1.00 10.00      B   
ATOM   2735  CB  VAL B  52      20.288  16.095   5.177  1.00 10.00      B   
ATOM   2736  CG1 VAL B  52      19.867  17.417   4.551  1.00 10.00      B   
ATOM   2737  CG2 VAL B  52      21.369  15.430   4.337  1.00 10.00      B   
ATOM   2738  C   VAL B  52      19.663  16.947   7.454  1.00 10.00      B   
ATOM   2739  O   VAL B  52      19.681  18.153   7.700  1.00 10.00      B   
ATOM   2740  N   LEU B  53      18.710  16.129   7.898  1.00 10.00      B   
ATOM   2741  HN  LEU B  53      18.753  15.175   7.662  1.00 10.00      B   
ATOM   2742  CA  LEU B  53      17.593  16.610   8.710  1.00 10.00      B   
ATOM   2743  CB  LEU B  53      16.617  15.466   9.009  1.00 10.00      B   
ATOM   2744  CG  LEU B  53      15.402  15.813   9.877  1.00 10.00      B   
ATOM   2745  CD1 LEU B  53      14.532  16.858   9.197  1.00 10.00      B   
ATOM   2746  CD2 LEU B  53      14.593  14.563  10.183  1.00 10.00      B   
ATOM   2747  C   LEU B  53      18.095  17.232  10.012  1.00 10.00      B   
ATOM   2748  O   LEU B  53      17.531  18.211  10.508  1.00 10.00      B   
ATOM   2749  N   GLY B  54      19.170  16.669  10.553  1.00 10.00      B   
ATOM   2750  HN  GLY B  54      19.582  15.897  10.107  1.00 10.00      B   
ATOM   2751  CA  GLY B  54      19.739  17.180  11.787  1.00 10.00      B   
ATOM   2752  C   GLY B  54      20.609  18.402  11.562  1.00 10.00      B   
ATOM   2753  O   GLY B  54      21.066  19.035  12.513  1.00 10.00      B   
ATOM   2754  N   HIS B  55      20.837  18.733  10.300  1.00 10.00      B   
ATOM   2755  HN  HIS B  55      20.437  18.192   9.585  1.00 10.00      B   
ATOM   2756  CA  HIS B  55      21.655  19.883   9.944  1.00 10.00      B   
ATOM   2757  CB  HIS B  55      22.759  19.478   8.966  1.00 10.00      B   
ATOM   2758  CG  HIS B  55      24.122  19.447   9.578  1.00 10.00      B   
ATOM   2759  ND1 HIS B  55      24.898  20.574   9.751  1.00 10.00      B   
ATOM   2760  HD1 HIS B  55      24.649  21.492   9.496  1.00 10.00      B   
ATOM   2761  CD2 HIS B  55      24.850  18.413  10.062  1.00 10.00      B   
ATOM   2762  CE1 HIS B  55      26.041  20.236  10.313  1.00 10.00      B   
ATOM   2763  NE2 HIS B  55      26.037  18.933  10.510  1.00 10.00      B   
ATOM   2764  HE2 HIS B  55      26.774  18.417  10.905  1.00 10.00      B   
ATOM   2765  C   HIS B  55      20.800  20.981   9.329  1.00 10.00      B   
ATOM   2766  O   HIS B  55      21.316  21.989   8.845  1.00 10.00      B   
ATOM   2767  N   ALA B  56      19.492  20.775   9.347  1.00 10.00      B   
ATOM   2768  HN  ALA B  56      19.144  19.955   9.752  1.00 10.00      B   
ATOM   2769  CA  ALA B  56      18.559  21.741   8.793  1.00 10.00      B   
ATOM   2770  CB  ALA B  56      17.168  21.134   8.692  1.00 10.00      B   
ATOM   2771  C   ALA B  56      18.531  23.003   9.646  1.00 10.00      B   
ATOM   2772  O   ALA B  56      18.562  22.932  10.877  1.00 10.00      B   
ATOM   2773  N   GLU B  57      18.489  24.153   8.993  1.00 10.00      B   
ATOM   2774  HN  GLU B  57      18.486  24.149   8.011  1.00 10.00      B   
ATOM   2775  CA  GLU B  57      18.458  25.425   9.696  1.00 10.00      B   
ATOM   2776  CB  GLU B  57      19.552  26.348   9.164  1.00 10.00      B   
ATOM   2777  CG  GLU B  57      20.904  25.671   9.031  1.00 10.00      B   
ATOM   2778  CD  GLU B  57      21.953  26.580   8.434  1.00 10.00      B   
ATOM   2779  OE1 GLU B  57      21.733  27.104   7.320  1.00 10.00      B   
ATOM   2780  OE2 GLU B  57      23.010  26.770   9.075  1.00 10.00      B   
ATOM   2781  C   GLU B  57      17.099  26.086   9.537  1.00 10.00      B   
ATOM   2782  O   GLU B  57      16.493  26.529  10.513  1.00 10.00      B   
ATOM   2783  N   THR B  58      16.620  26.133   8.304  1.00 10.00      B   
ATOM   2784  HN  THR B  58      17.148  25.744   7.568  1.00 10.00      B   
ATOM   2785  CA  THR B  58      15.334  26.741   8.006  1.00 10.00      B   
ATOM   2786  CB  THR B  58      15.383  27.525   6.681  1.00 10.00      B   
ATOM   2787  OG1 THR B  58      15.880  26.679   5.633  1.00 10.00      B   
ATOM   2788  HG1 THR B  58      16.733  26.298   5.902  1.00 10.00      B   
ATOM   2789  CG2 THR B  58      16.291  28.738   6.816  1.00 10.00      B   
ATOM   2790  C   THR B  58      14.232  25.686   7.932  1.00 10.00      B   
ATOM   2791  O   THR B  58      14.510  24.495   7.753  1.00 10.00      B   
ATOM   2792  N   GLY B  59      12.984  26.128   8.063  1.00 10.00      B   
ATOM   2793  HN  GLY B  59      12.827  27.085   8.208  1.00 10.00      B   
ATOM   2794  CA  GLY B  59      11.852  25.222   8.007  1.00 10.00      B   
ATOM   2795  C   GLY B  59      11.763  24.490   6.684  1.00 10.00      B   
ATOM   2796  O   GLY B  59      11.327  23.339   6.633  1.00 10.00      B   
ATOM   2797  N   LEU B  60      12.184  25.155   5.614  1.00 10.00      B   
ATOM   2798  HN  LEU B  60      12.506  26.074   5.724  1.00 10.00      B   
ATOM   2799  CA  LEU B  60      12.165  24.561   4.283  1.00 10.00      B   
ATOM   2800  CB  LEU B  60      12.619  25.580   3.234  1.00 10.00      B   
ATOM   2801  CG  LEU B  60      12.532  25.129   1.774  1.00 10.00      B   
ATOM   2802  CD1 LEU B  60      11.083  25.000   1.333  1.00 10.00      B   
ATOM   2803  CD2 LEU B  60      13.289  26.086   0.871  1.00 10.00      B   
ATOM   2804  C   LEU B  60      13.063  23.327   4.239  1.00 10.00      B   
ATOM   2805  O   LEU B  60      12.675  22.282   3.717  1.00 10.00      B   
ATOM   2806  N   GLU B  61      14.256  23.450   4.814  1.00 10.00      B   
ATOM   2807  HN  GLU B  61      14.502  24.307   5.223  1.00 10.00      B   
ATOM   2808  CA  GLU B  61      15.210  22.350   4.852  1.00 10.00      B   
ATOM   2809  CB  GLU B  61      16.557  22.831   5.386  1.00 10.00      B   
ATOM   2810  CG  GLU B  61      17.239  23.855   4.497  1.00 10.00      B   
ATOM   2811  CD  GLU B  61      18.361  24.577   5.208  1.00 10.00      B   
ATOM   2812  OE1 GLU B  61      18.083  25.271   6.211  1.00 10.00      B   
ATOM   2813  OE2 GLU B  61      19.522  24.461   4.770  1.00 10.00      B   
ATOM   2814  C   GLU B  61      14.686  21.206   5.711  1.00 10.00      B   
ATOM   2815  O   GLU B  61      14.944  20.036   5.426  1.00 10.00      B   
ATOM   2816  N   LYS B  62      13.945  21.554   6.759  1.00 10.00      B   
ATOM   2817  HN  LYS B  62      13.785  22.505   6.936  1.00 10.00      B   
ATOM   2818  CA  LYS B  62      13.369  20.559   7.657  1.00 10.00      B   
ATOM   2819  CB  LYS B  62      12.592  21.239   8.784  1.00 10.00      B   
ATOM   2820  CG  LYS B  62      13.452  22.047   9.740  1.00 10.00      B   
ATOM   2821  CD  LYS B  62      12.599  22.720  10.802  1.00 10.00      B   
ATOM   2822  CE  LYS B  62      13.451  23.492  11.796  1.00 10.00      B   
ATOM   2823  NZ  LYS B  62      12.617  24.197  12.803  1.00 10.00      B   
ATOM   2824  HZ1 LYS B  62      12.088  24.972  12.352  1.00 10.00      B   
ATOM   2825  HZ2 LYS B  62      13.220  24.591  13.551  1.00 10.00      B   
ATOM   2826  HZ3 LYS B  62      11.942  23.534  13.232  1.00 10.00      B   
ATOM   2827  C   LYS B  62      12.441  19.626   6.889  1.00 10.00      B   
ATOM   2828  O   LYS B  62      12.401  18.423   7.145  1.00 10.00      B   
ATOM   2829  N   LEU B  63      11.701  20.193   5.944  1.00 10.00      B   
ATOM   2830  HN  LEU B  63      11.777  21.161   5.792  1.00 10.00      B   
ATOM   2831  CA  LEU B  63      10.778  19.418   5.132  1.00 10.00      B   
ATOM   2832  CB  LEU B  63       9.855  20.342   4.334  1.00 10.00      B   
ATOM   2833  CG  LEU B  63       8.998  21.315   5.149  1.00 10.00      B   
ATOM   2834  CD1 LEU B  63       8.155  22.179   4.227  1.00 10.00      B   
ATOM   2835  CD2 LEU B  63       8.114  20.561   6.133  1.00 10.00      B   
ATOM   2836  C   LEU B  63      11.541  18.504   4.188  1.00 10.00      B   
ATOM   2837  O   LEU B  63      11.283  17.304   4.131  1.00 10.00      B   
ATOM   2838  N   ILE B  64      12.502  19.077   3.474  1.00 10.00      B   
ATOM   2839  HN  ILE B  64      12.680  20.035   3.597  1.00 10.00      B   
ATOM   2840  CA  ILE B  64      13.311  18.321   2.521  1.00 10.00      B   
ATOM   2841  CB  ILE B  64      14.364  19.223   1.836  1.00 10.00      B   
ATOM   2842  CG1 ILE B  64      13.695  20.467   1.242  1.00 10.00      B   
ATOM   2843  CG2 ILE B  64      15.114  18.455   0.754  1.00 10.00      B   
ATOM   2844  CD1 ILE B  64      14.668  21.491   0.694  1.00 10.00      B   
ATOM   2845  C   ILE B  64      14.007  17.139   3.202  1.00 10.00      B   
ATOM   2846  O   ILE B  64      14.023  16.027   2.672  1.00 10.00      B   
ATOM   2847  N   GLY B  65      14.569  17.384   4.382  1.00 10.00      B   
ATOM   2848  HN  GLY B  65      14.522  18.292   4.759  1.00 10.00      B   
ATOM   2849  CA  GLY B  65      15.249  16.331   5.112  1.00 10.00      B   
ATOM   2850  C   GLY B  65      14.296  15.250   5.589  1.00 10.00      B   
ATOM   2851  O   GLY B  65      14.582  14.059   5.458  1.00 10.00      B   
ATOM   2852  N   PHE B  66      13.157  15.672   6.125  1.00 10.00      B   
ATOM   2853  HN  PHE B  66      12.988  16.640   6.186  1.00 10.00      B   
ATOM   2854  CA  PHE B  66      12.146  14.747   6.630  1.00 10.00      B   
ATOM   2855  CB  PHE B  66      11.016  15.531   7.304  1.00 10.00      B   
ATOM   2856  CG  PHE B  66       9.983  14.681   7.989  1.00 10.00      B   
ATOM   2857  CD1 PHE B  66      10.284  14.018   9.168  1.00 10.00      B   
ATOM   2858  CD2 PHE B  66       8.706  14.551   7.460  1.00 10.00      B   
ATOM   2859  CE1 PHE B  66       9.334  13.245   9.805  1.00 10.00      B   
ATOM   2860  CE2 PHE B  66       7.753  13.778   8.092  1.00 10.00      B   
ATOM   2861  CZ  PHE B  66       8.068  13.124   9.267  1.00 10.00      B   
ATOM   2862  C   PHE B  66      11.584  13.894   5.500  1.00 10.00      B   
ATOM   2863  O   PHE B  66      11.413  12.679   5.644  1.00 10.00      B   
ATOM   2864  N   LEU B  67      11.307  14.540   4.375  1.00 10.00      B   
ATOM   2865  HN  LEU B  67      11.464  15.512   4.331  1.00 10.00      B   
ATOM   2866  CA  LEU B  67      10.768  13.857   3.209  1.00 10.00      B   
ATOM   2867  CB  LEU B  67      10.313  14.870   2.154  1.00 10.00      B   
ATOM   2868  CG  LEU B  67       9.160  15.796   2.556  1.00 10.00      B   
ATOM   2869  CD1 LEU B  67       8.907  16.842   1.482  1.00 10.00      B   
ATOM   2870  CD2 LEU B  67       7.898  14.996   2.835  1.00 10.00      B   
ATOM   2871  C   LEU B  67      11.790  12.891   2.617  1.00 10.00      B   
ATOM   2872  O   LEU B  67      11.427  11.862   2.049  1.00 10.00      B   
ATOM   2873  N   GLY B  68      13.069  13.225   2.763  1.00 10.00      B   
ATOM   2874  HN  GLY B  68      13.297  14.066   3.217  1.00 10.00      B   
ATOM   2875  CA  GLY B  68      14.128  12.375   2.251  1.00 10.00      B   
ATOM   2876  C   GLY B  68      14.120  11.000   2.896  1.00 10.00      B   
ATOM   2877  O   GLY B  68      14.468  10.004   2.259  1.00 10.00      B   
ATOM   2878  N   VAL B  69      13.709  10.946   4.157  1.00 10.00      B   
ATOM   2879  HN  VAL B  69      13.438  11.775   4.607  1.00 10.00      B   
ATOM   2880  CA  VAL B  69      13.645   9.687   4.889  1.00 10.00      B   
ATOM   2881  CB  VAL B  69      13.481   9.925   6.408  1.00 10.00      B   
ATOM   2882  CG1 VAL B  69      13.570   8.616   7.180  1.00 10.00      B   
ATOM   2883  CG2 VAL B  69      14.523  10.914   6.914  1.00 10.00      B   
ATOM   2884  C   VAL B  69      12.487   8.833   4.369  1.00 10.00      B   
ATOM   2885  O   VAL B  69      12.549   7.603   4.378  1.00 10.00      B   
ATOM   2886  N   ILE B  70      11.439   9.494   3.896  1.00 10.00      B   
ATOM   2887  HN  ILE B  70      11.448  10.473   3.901  1.00 10.00      B   
ATOM   2888  CA  ILE B  70      10.276   8.793   3.363  1.00 10.00      B   
ATOM   2889  CB  ILE B  70       9.014   9.680   3.364  1.00 10.00      B   
ATOM   2890  CG1 ILE B  70       8.870  10.397   4.709  1.00 10.00      B   
ATOM   2891  CG2 ILE B  70       7.773   8.841   3.079  1.00 10.00      B   
ATOM   2892  CD1 ILE B  70       7.777  11.442   4.736  1.00 10.00      B   
ATOM   2893  C   ILE B  70      10.559   8.314   1.942  1.00 10.00      B   
ATOM   2894  O   ILE B  70      10.135   7.231   1.545  1.00 10.00      B   
ATOM   2895  N   LEU B  71      11.286   9.122   1.181  1.00 10.00      B   
ATOM   2896  HN  LEU B  71      11.576   9.989   1.543  1.00 10.00      B   
ATOM   2897  CA  LEU B  71      11.637   8.766  -0.190  1.00 10.00      B   
ATOM   2898  CB  LEU B  71      12.288   9.951  -0.910  1.00 10.00      B   
ATOM   2899  CG  LEU B  71      12.651   9.734  -2.384  1.00 10.00      B   
ATOM   2900  CD1 LEU B  71      11.409   9.427  -3.207  1.00 10.00      B   
ATOM   2901  CD2 LEU B  71      13.374  10.948  -2.945  1.00 10.00      B   
ATOM   2902  C   LEU B  71      12.567   7.554  -0.206  1.00 10.00      B   
ATOM   2903  O   LEU B  71      12.565   6.761  -1.149  1.00 10.00      B   
ATOM   2904  N   GLY B  72      13.345   7.408   0.860  1.00 10.00      B   
ATOM   2905  HN  GLY B  72      13.297   8.071   1.584  1.00 10.00      B   
ATOM   2906  CA  GLY B  72      14.268   6.295   0.962  1.00 10.00      B   
ATOM   2907  C   GLY B  72      13.633   5.060   1.569  1.00 10.00      B   
ATOM   2908  O   GLY B  72      14.311   4.059   1.803  1.00 10.00      B   
ATOM   2909  N   ALA B  73      12.328   5.120   1.809  1.00 10.00      B   
ATOM   2910  HN  ALA B  73      11.835   5.941   1.588  1.00 10.00      B   
ATOM   2911  CA  ALA B  73      11.609   3.996   2.393  1.00 10.00      B   
ATOM   2912  CB  ALA B  73      10.188   4.391   2.766  1.00 10.00      B   
ATOM   2913  C   ALA B  73      11.612   2.790   1.461  1.00 10.00      B   
ATOM   2914  O   ALA B  73      12.036   1.705   1.849  1.00 10.00      B   
ATOM   2915  N   ALA B  74      11.172   2.992   0.221  1.00 10.00      B   
ATOM   2916  HN  ALA B  74      10.865   3.890  -0.037  1.00 10.00      B   
ATOM   2917  CA  ALA B  74      11.122   1.914  -0.768  1.00 10.00      B   
ATOM   2918  CB  ALA B  74      10.472   2.392  -2.059  1.00 10.00      B   
ATOM   2919  C   ALA B  74      12.512   1.341  -1.041  1.00 10.00      B   
ATOM   2920  O   ALA B  74      12.647   0.186  -1.448  1.00 10.00      B   
ATOM   2921  N   ASN B  75      13.538   2.145  -0.786  1.00 10.00      B   
ATOM   2922  HN  ASN B  75      13.362   3.048  -0.442  1.00 10.00      B   
ATOM   2923  CA  ASN B  75      14.919   1.725  -1.001  1.00 10.00      B   
ATOM   2924  CB  ASN B  75      15.880   2.902  -0.798  1.00 10.00      B   
ATOM   2925  CG  ASN B  75      15.856   3.903  -1.938  1.00 10.00      B   
ATOM   2926  OD1 ASN B  75      15.655   3.546  -3.097  1.00 10.00      B   
ATOM   2927  ND2 ASN B  75      16.072   5.168  -1.616  1.00 10.00      B   
ATOM   2928 HD21 ASN B  75      16.234   5.385  -0.676  1.00 10.00      B   
ATOM   2929 HD22 ASN B  75      16.057   5.836  -2.334  1.00 10.00      B   
ATOM   2930  C   ASN B  75      15.306   0.585  -0.063  1.00 10.00      B   
ATOM   2931  O   ASN B  75      16.101  -0.282  -0.424  1.00 10.00      B   
ATOM   2932  N   ALA B  76      14.728   0.579   1.134  1.00 10.00      B   
ATOM   2933  HN  ALA B  76      14.074   1.277   1.353  1.00 10.00      B   
ATOM   2934  CA  ALA B  76      15.036  -0.451   2.120  1.00 10.00      B   
ATOM   2935  CB  ALA B  76      15.545   0.182   3.407  1.00 10.00      B   
ATOM   2936  C   ALA B  76      13.840  -1.360   2.399  1.00 10.00      B   
ATOM   2937  O   ALA B  76      13.978  -2.581   2.440  1.00 10.00      B   
ATOM   2938  N   ALA B  77      12.666  -0.764   2.582  1.00 10.00      B   
ATOM   2939  HN  ALA B  77      12.610   0.215   2.518  1.00 10.00      B   
ATOM   2940  CA  ALA B  77      11.449  -1.522   2.865  1.00 10.00      B   
ATOM   2941  CB  ALA B  77      10.379  -0.622   3.466  1.00 10.00      B   
ATOM   2942  C   ALA B  77      10.921  -2.211   1.613  1.00 10.00      B   
ATOM   2943  O   ALA B  77      10.601  -3.399   1.638  1.00 10.00      B   
ATOM   2944  N   GLY B  78      10.840  -1.463   0.518  1.00 10.00      B   
ATOM   2945  HN  GLY B  78      11.114  -0.525   0.557  1.00 10.00      B   
ATOM   2946  CA  GLY B  78      10.351  -2.023  -0.729  1.00 10.00      B   
ATOM   2947  C   GLY B  78      11.269  -3.104  -1.258  1.00 10.00      B   
ATOM   2948  O   GLY B  78      10.815  -4.166  -1.688  1.00 10.00      B   
ATOM   2949  N   GLY B  79      12.572  -2.835  -1.202  1.00 10.00      B   
ATOM   2950  HN  GLY B  79      12.865  -1.971  -0.840  1.00 10.00      B   
ATOM   2951  CA  GLY B  79      13.555  -3.789  -1.674  1.00 10.00      B   
ATOM   2952  C   GLY B  79      13.544  -5.076  -0.873  1.00 10.00      B   
ATOM   2953  O   GLY B  79      13.904  -6.135  -1.389  1.00 10.00      B   
ATOM   2954  N   TYR B  80      13.117  -4.986   0.383  1.00 10.00      B   
ATOM   2955  HN  TYR B  80      12.833  -4.112   0.727  1.00 10.00      B   
ATOM   2956  CA  TYR B  80      13.056  -6.150   1.262  1.00 10.00      B   
ATOM   2957  CB  TYR B  80      12.587  -5.741   2.665  1.00 10.00      B   
ATOM   2958  CG  TYR B  80      12.737  -6.834   3.705  1.00 10.00      B   
ATOM   2959  CD1 TYR B  80      13.865  -6.904   4.510  1.00 10.00      B   
ATOM   2960  CD2 TYR B  80      11.749  -7.797   3.881  1.00 10.00      B   
ATOM   2961  CE1 TYR B  80      14.005  -7.902   5.461  1.00 10.00      B   
ATOM   2962  CE2 TYR B  80      11.880  -8.796   4.829  1.00 10.00      B   
ATOM   2963  CZ  TYR B  80      13.011  -8.845   5.616  1.00 10.00      B   
ATOM   2964  OH  TYR B  80      13.149  -9.841   6.556  1.00 10.00      B   
ATOM   2965  HH  TYR B  80      13.423  -9.453   7.393  1.00 10.00      B   
ATOM   2966  C   TYR B  80      12.124  -7.216   0.693  1.00 10.00      B   
ATOM   2967  O   TYR B  80      12.522  -8.365   0.492  1.00 10.00      B   
ATOM   2968  N   ALA B  81      10.893  -6.811   0.412  1.00 10.00      B   
ATOM   2969  HN  ALA B  81      10.654  -5.874   0.572  1.00 10.00      B   
ATOM   2970  CA  ALA B  81       9.886  -7.717  -0.123  1.00 10.00      B   
ATOM   2971  CB  ALA B  81       8.554  -6.998  -0.270  1.00 10.00      B   
ATOM   2972  C   ALA B  81      10.312  -8.329  -1.453  1.00 10.00      B   
ATOM   2973  O   ALA B  81      10.242  -9.543  -1.637  1.00 10.00      B   
ATOM   2974  N   VAL B  82      10.769  -7.482  -2.367  1.00 10.00      B   
ATOM   2975  HN  VAL B  82      10.822  -6.526  -2.144  1.00 10.00      B   
ATOM   2976  CA  VAL B  82      11.193  -7.929  -3.693  1.00 10.00      B   
ATOM   2977  CB  VAL B  82      11.593  -6.739  -4.592  1.00 10.00      B   
ATOM   2978  CG1 VAL B  82      11.844  -7.198  -6.020  1.00 10.00      B   
ATOM   2979  CG2 VAL B  82      10.517  -5.666  -4.568  1.00 10.00      B   
ATOM   2980  C   VAL B  82      12.339  -8.947  -3.634  1.00 10.00      B   
ATOM   2981  O   VAL B  82      12.342  -9.931  -4.376  1.00 10.00      B   
ATOM   2982  N   THR B  83      13.303  -8.716  -2.749  1.00 10.00      B   
ATOM   2983  HN  THR B  83      13.248  -7.924  -2.173  1.00 10.00      B   
ATOM   2984  CA  THR B  83      14.448  -9.612  -2.616  1.00 10.00      B   
ATOM   2985  CB  THR B  83      15.556  -8.987  -1.741  1.00 10.00      B   
ATOM   2986  OG1 THR B  83      15.866  -7.678  -2.240  1.00 10.00      B   
ATOM   2987  HG1 THR B  83      15.236  -7.041  -1.879  1.00 10.00      B   
ATOM   2988  CG2 THR B  83      16.816  -9.839  -1.771  1.00 10.00      B   
ATOM   2989  C   THR B  83      14.047 -10.984  -2.062  1.00 10.00      B   
ATOM   2990  O   THR B  83      14.416 -12.021  -2.621  1.00 10.00      B   
ATOM   2991  N   VAL B  84      13.269 -10.992  -0.984  1.00 10.00      B   
ATOM   2992  HN  VAL B  84      12.976 -10.138  -0.593  1.00 10.00      B   
ATOM   2993  CA  VAL B  84      12.843 -12.247  -0.364  1.00 10.00      B   
ATOM   2994  CB  VAL B  84      12.277 -12.033   1.060  1.00 10.00      B   
ATOM   2995  CG1 VAL B  84      12.058 -13.368   1.760  1.00 10.00      B   
ATOM   2996  CG2 VAL B  84      13.211 -11.156   1.881  1.00 10.00      B   
ATOM   2997  C   VAL B  84      11.826 -12.997  -1.230  1.00 10.00      B   
ATOM   2998  O   VAL B  84      11.759 -14.226  -1.199  1.00 10.00      B   
ATOM   2999  N   ARG B  85      11.060 -12.254  -2.020  1.00 10.00      B   
ATOM   3000  HN  ARG B  85      11.170 -11.279  -2.011  1.00 10.00      B   
ATOM   3001  CA  ARG B  85      10.044 -12.845  -2.890  1.00 10.00      B   
ATOM   3002  CB  ARG B  85       9.325 -11.752  -3.683  1.00 10.00      B   
ATOM   3003  CG  ARG B  85       7.934 -12.135  -4.161  1.00 10.00      B   
ATOM   3004  CD  ARG B  85       6.873 -11.720  -3.158  1.00 10.00      B   
ATOM   3005  NE  ARG B  85       6.856 -12.576  -1.976  1.00 10.00      B   
ATOM   3006  HE  ARG B  85       7.245 -13.493  -2.066  1.00 10.00      B   
ATOM   3007  CZ  ARG B  85       6.369 -12.207  -0.797  1.00 10.00      B   
ATOM   3008  NH1 ARG B  85       5.849 -10.995  -0.647  1.00 10.00      B   
ATOM   3009 HH11 ARG B  85       5.830 -10.333  -1.453  1.00 10.00      B   
ATOM   3010 HH12 ARG B  85       5.463 -10.690   0.272  1.00 10.00      B   
ATOM   3011  NH2 ARG B  85       6.384 -13.060   0.221  1.00 10.00      B   
ATOM   3012 HH21 ARG B  85       6.791 -14.026   0.092  1.00 10.00      B   
ATOM   3013 HH22 ARG B  85       6.002 -12.786   1.148  1.00 10.00      B   
ATOM   3014  C   ARG B  85      10.653 -13.870  -3.849  1.00 10.00      B   
ATOM   3015  O   ARG B  85      10.069 -14.920  -4.113  1.00 10.00      B   
ATOM   3016  N   MET B  86      11.838 -13.567  -4.361  1.00 10.00      B   
ATOM   3017  HN  MET B  86      12.270 -12.722  -4.106  1.00 10.00      B   
ATOM   3018  CA  MET B  86      12.507 -14.468  -5.293  1.00 10.00      B   
ATOM   3019  CB  MET B  86      13.557 -13.740  -6.131  1.00 10.00      B   
ATOM   3020  CG  MET B  86      13.032 -13.221  -7.461  1.00 10.00      B   
ATOM   3021  SD  MET B  86      12.361 -14.530  -8.517  1.00 10.00      B   
ATOM   3022  CE  MET B  86      13.829 -15.509  -8.833  1.00 10.00      B   
ATOM   3023  C   MET B  86      13.117 -15.671  -4.581  1.00 10.00      B   
ATOM   3024  O   MET B  86      13.471 -16.663  -5.219  1.00 10.00      B   
ATOM   3025  N   LEU B  87      13.231 -15.587  -3.263  1.00 10.00      B   
ATOM   3026  HN  LEU B  87      12.920 -14.774  -2.803  1.00 10.00      B   
ATOM   3027  CA  LEU B  87      13.793 -16.678  -2.480  1.00 10.00      B   
ATOM   3028  CB  LEU B  87      14.261 -16.183  -1.107  1.00 10.00      B   
ATOM   3029  CG  LEU B  87      15.394 -15.150  -1.106  1.00 10.00      B   
ATOM   3030  CD1 LEU B  87      15.702 -14.696   0.312  1.00 10.00      B   
ATOM   3031  CD2 LEU B  87      16.640 -15.717  -1.771  1.00 10.00      B   
ATOM   3032  C   LEU B  87      12.769 -17.795  -2.318  1.00 10.00      B   
ATOM   3033  O   LEU B  87      13.125 -18.969  -2.222  1.00 10.00      B   
ATOM   3034  N   GLU B  88      11.493 -17.421  -2.309  1.00 10.00      B   
ATOM   3035  HN  GLU B  88      11.273 -16.466  -2.395  1.00 10.00      B   
ATOM   3036  CA  GLU B  88      10.407 -18.385  -2.168  1.00 10.00      B   
ATOM   3037  CB  GLU B  88       9.099 -17.660  -1.859  1.00 10.00      B   
ATOM   3038  CG  GLU B  88       9.205 -16.652  -0.730  1.00 10.00      B   
ATOM   3039  CD  GLU B  88       8.050 -15.677  -0.722  1.00 10.00      B   
ATOM   3040  OE1 GLU B  88       7.879 -14.951  -1.718  1.00 10.00      B   
ATOM   3041  OE2 GLU B  88       7.309 -15.628   0.282  1.00 10.00      B   
ATOM   3042  C   GLU B  88      10.250 -19.201  -3.444  1.00 10.00      B   
ATOM   3043  O   GLU B  88       9.747 -20.324  -3.425  1.00 10.00      B   
ATOM   3044  N   MET B  89      10.707 -18.631  -4.552  1.00 10.00      B   
ATOM   3045  HN  MET B  89      11.111 -17.741  -4.491  1.00 10.00      B   
ATOM   3046  CA  MET B  89      10.623 -19.288  -5.853  1.00 10.00      B   
ATOM   3047  CB  MET B  89      10.951 -18.299  -6.975  1.00 10.00      B   
ATOM   3048  CG  MET B  89       9.989 -17.125  -7.069  1.00 10.00      B   
ATOM   3049  SD  MET B  89       8.274 -17.636  -7.318  1.00 10.00      B   
ATOM   3050  CE  MET B  89       8.384 -18.460  -8.907  1.00 10.00      B   
ATOM   3051  C   MET B  89      11.557 -20.496  -5.925  1.00 10.00      B   
ATOM   3052  O   MET B  89      11.459 -21.315  -6.840  1.00 10.00      B   
ATOM   3053  N   PHE B  90      12.457 -20.601  -4.953  1.00 10.00      B   
ATOM   3054  HN  PHE B  90      12.483 -19.915  -4.253  1.00 10.00      B   
ATOM   3055  CA  PHE B  90      13.406 -21.708  -4.895  1.00 10.00      B   
ATOM   3056  CB  PHE B  90      14.786 -21.209  -4.445  1.00 10.00      B   
ATOM   3057  CG  PHE B  90      15.917 -22.126  -4.820  1.00 10.00      B   
ATOM   3058  CD1 PHE B  90      16.313 -22.249  -6.141  1.00 10.00      B   
ATOM   3059  CD2 PHE B  90      16.580 -22.866  -3.855  1.00 10.00      B   
ATOM   3060  CE1 PHE B  90      17.348 -23.094  -6.493  1.00 10.00      B   
ATOM   3061  CE2 PHE B  90      17.617 -23.713  -4.201  1.00 10.00      B   
ATOM   3062  CZ  PHE B  90      18.002 -23.827  -5.522  1.00 10.00      B   
ATOM   3063  C   PHE B  90      12.897 -22.797  -3.953  1.00 10.00      B   
ATOM   3064  O   PHE B  90      13.506 -23.859  -3.818  1.00 10.00      B   
ATOM   3065  N   GLU B  91      11.773 -22.529  -3.305  1.00 10.00      B   
ATOM   3066  HN  GLU B  91      11.324 -21.672  -3.458  1.00 10.00      B   
ATOM   3067  CA  GLU B  91      11.179 -23.484  -2.385  1.00 10.00      B   
ATOM   3068  CB  GLU B  91      10.374 -22.764  -1.301  1.00 10.00      B   
ATOM   3069  CG  GLU B  91      11.224 -21.970  -0.326  1.00 10.00      B   
ATOM   3070  CD  GLU B  91      12.371 -22.786   0.232  1.00 10.00      B   
ATOM   3071  OE1 GLU B  91      12.115 -23.846   0.842  1.00 10.00      B   
ATOM   3072  OE2 GLU B  91      13.535 -22.369   0.065  1.00 10.00      B   
ATOM   3073  C   GLU B  91      10.286 -24.460  -3.134  1.00 10.00      B   
ATOM   3074  O   GLU B  91      10.097 -24.339  -4.347  1.00 10.00      B   
ATOM   3075  N   ARG B  92       9.740 -25.425  -2.412  1.00 10.00      B   
ATOM   3076  HN  ARG B  92       9.919 -25.463  -1.447  1.00 10.00      B   
ATOM   3077  CA  ARG B  92       8.864 -26.422  -3.007  1.00 10.00      B   
ATOM   3078  CB  ARG B  92       9.526 -27.801  -2.996  1.00 10.00      B   
ATOM   3079  CG  ARG B  92      10.873 -27.846  -3.701  1.00 10.00      B   
ATOM   3080  CD  ARG B  92      11.478 -29.238  -3.654  1.00 10.00      B   
ATOM   3081  NE  ARG B  92      11.528 -29.769  -2.295  1.00 10.00      B   
ATOM   3082  HE  ARG B  92      11.616 -29.119  -1.556  1.00 10.00      B   
ATOM   3083  CZ  ARG B  92      11.460 -31.065  -2.002  1.00 10.00      B   
ATOM   3084  NH1 ARG B  92      11.344 -31.963  -2.971  1.00 10.00      B   
ATOM   3085 HH11 ARG B  92      11.286 -32.978  -2.736  1.00 10.00      B   
ATOM   3086 HH12 ARG B  92      11.309 -31.662  -3.968  1.00 10.00      B   
ATOM   3087  NH2 ARG B  92      11.505 -31.463  -0.741  1.00 10.00      B   
ATOM   3088 HH21 ARG B  92      11.590 -30.762   0.030  1.00 10.00      B   
ATOM   3089 HH22 ARG B  92      11.451 -32.479  -0.511  1.00 10.00      B   
ATOM   3090  C   ARG B  92       7.547 -26.466  -2.252  1.00 10.00      B   
ATOM   3091  O   ARG B  92       7.419 -25.857  -1.189  1.00 10.00      B   
ATOM   3092  N   LYS B  93       6.569 -27.175  -2.794  1.00 10.00      B   
ATOM   3093  HN  LYS B  93       6.723 -27.638  -3.644  1.00 10.00      B   
ATOM   3094  CA  LYS B  93       5.271 -27.278  -2.146  1.00 10.00      B   
ATOM   3095  CB  LYS B  93       4.200 -27.775  -3.118  1.00 10.00      B   
ATOM   3096  CG  LYS B  93       2.784 -27.629  -2.580  1.00 10.00      B   
ATOM   3097  CD  LYS B  93       1.930 -28.845  -2.895  1.00 10.00      B   
ATOM   3098  CE  LYS B  93       0.565 -28.740  -2.232  1.00 10.00      B   
ATOM   3099  NZ  LYS B  93       0.645 -28.850  -0.747  1.00 10.00      B   
ATOM   3100  HZ1 LYS B  93       0.113 -28.077  -0.300  1.00 10.00      B   
ATOM   3101  HZ2 LYS B  93       1.637 -28.804  -0.430  1.00 10.00      B   
ATOM   3102  HZ3 LYS B  93       0.241 -29.757  -0.434  1.00 10.00      B   
ATOM   3103  C   LYS B  93       5.340 -28.197  -0.931  1.00 10.00      B   
ATOM   3104  O   LYS B  93       5.786 -29.344  -1.034  1.00 10.00      B   
ATOM   3105  N   PRO B  94       4.921 -27.696   0.239  1.00 10.00      B   
ATOM   3106  CB  PRO B  94       4.852 -27.395   2.554  1.00 10.00      B   
ATOM   3107  CG  PRO B  94       4.085 -26.286   1.918  1.00 10.00      B   
ATOM   3108  CD  PRO B  94       4.423 -26.320   0.452  1.00 10.00      B   
ATOM   3109  CA  PRO B  94       4.921 -28.475   1.477  1.00 10.00      B   
ATOM   3110  C   PRO B  94       3.694 -29.375   1.559  1.00 10.00      B   
ATOM   3111  O   PRO B  94       3.531 -30.071   2.581  1.00 10.00      B   
ATOM   3112  OXT PRO B  94       2.892 -29.377   0.599  1.00 10.00      B   
END
