# Supplementary material for: Large-scale discovery of protein interactions at residue resolution using co-evolution calculated from genomic sequences
Source: Nat Commun. 2021 Mar 2;12:1396. doi: 10.1038/s41467-021-21636-z (PMC7925567; doi:10.1038/s41467-021-21636-z)
Supplement: Supplementary file 12 — Supplementary Data 10 [file 41467_2021_21636_MOESM12_ESM.zip › supplementary/allpdb1670_Q72GS0_Q72GR9/models/haddock_top5_haddock_98w.pdb]

REMARK FILENAME="haddock_98w.pdb0"
REMARK ===============================================================
REMARK HADDOCK run for haddock
REMARK initial structure: haddock_98.pdb
REMARK final NOE weights: unambig 50 amb: 50
REMARK ===============================================================
REMARK            total,bonds,angles,improper,dihe,vdw,elec,air,cdih,coup,rdcs,vean,dani,xpcs,rg
REMARK energies: 193.504, 0, 0, 0, 0, -77.0999, -17.6443, 288.248, 0, 0, 0, 0, 0, 0, 0
REMARK ===============================================================
REMARK            bonds,angles,impropers,dihe,air,cdih,coup,rdcs,vean,dani,xpcs
REMARK rms-dev.: 0,0,0,0,10.7887,0,0, 0, 0, 0, 0
REMARK ===============================================================
REMARK               air,cdih,coup,rdcs,vean,dani,xpcs
REMARK               >0.3,>5,>1,>0,>5,>0.2,>0.2
REMARK violations.: 3, 0, 0, 0, 0, 0, 0
REMARK ===============================================================
REMARK                        CVpartition#,violations,rms
REMARK AIRs cross-validation: 2, 0, NaN
REMARK ===============================================================
REMARK NCS energy: 0
REMARK ===============================================================
REMARK Symmetry energy: 0
REMARK ===============================================================
REMARK Desolvation energy: -56.2904
REMARK Internal energy free molecules: 42789.6
REMARK Internal energy complex: -12175.1
REMARK Binding energy: -55115.8
REMARK ===============================================================
REMARK buried surface area: 2455
REMARK ===============================================================
REMARK water - chain1: 0 0 0
REMARK water - chain2: 0 0 0
REMARK water - chain3: 0 0 0
REMARK water - chain4: 0 0 0
REMARK water - chain5: 0 0 0
REMARK water - chain6: 0 0 0
REMARK ===============================================================
REMARK water - water: 0 0 0
REMARK ===============================================================
REMARK DATE:16-May-2020  08:32:24       created by user: he47
REMARK VERSION:1.3
ATOM      1  CB  MET A   1      -2.701 -22.608  13.757  1.00 10.00      A   
ATOM      2  CG  MET A   1      -3.321 -23.537  12.728  1.00 10.00      A   
ATOM      3  SD  MET A   1      -2.090 -24.568  11.907  1.00 10.00      A   
ATOM      4  CE  MET A   1      -3.143 -25.615  10.906  1.00 10.00      A   
ATOM      5  C   MET A   1      -1.036 -22.321  15.613  1.00 10.00      A   
ATOM      6  O   MET A   1      -1.149 -21.108  15.416  1.00 10.00      A   
ATOM      7  N   MET A   1      -2.715 -24.139  15.715  1.00 10.00      A   
ATOM      8  HT1 MET A   1      -3.203 -23.525  16.396  1.00 10.00      A   
ATOM      9  HT2 MET A   1      -2.135 -24.826  16.237  1.00 10.00      A   
ATOM     10  HT3 MET A   1      -3.425 -24.658  15.163  1.00 10.00      A   
ATOM     11  CA  MET A   1      -1.860 -23.325  14.816  1.00 10.00      A   
ATOM     12  N   ASP A   2      -0.195 -22.842  16.500  1.00 10.00      A   
ATOM     13  HN  ASP A   2      -0.132 -23.819  16.578  1.00 10.00      A   
ATOM     14  CA  ASP A   2       0.656 -22.013  17.349  1.00 10.00      A   
ATOM     15  CB  ASP A   2       1.462 -22.884  18.316  1.00 10.00      A   
ATOM     16  CG  ASP A   2       0.685 -23.297  19.545  1.00 10.00      A   
ATOM     17  OD1 ASP A   2       0.411 -22.429  20.398  1.00 10.00      A   
ATOM     18  OD2 ASP A   2       0.363 -24.497  19.672  1.00 10.00      A   
ATOM     19  C   ASP A   2       1.616 -21.175  16.522  1.00 10.00      A   
ATOM     20  O   ASP A   2       1.793 -19.984  16.781  1.00 10.00      A   
ATOM     21  N   LEU A   3       2.229 -21.804  15.524  1.00 10.00      A   
ATOM     22  HN  LEU A   3       2.037 -22.756  15.368  1.00 10.00      A   
ATOM     23  CA  LEU A   3       3.184 -21.124  14.654  1.00 10.00      A   
ATOM     24  CB  LEU A   3       3.718 -22.078  13.585  1.00 10.00      A   
ATOM     25  CG  LEU A   3       4.628 -23.203  14.077  1.00 10.00      A   
ATOM     26  CD1 LEU A   3       4.867 -24.219  12.971  1.00 10.00      A   
ATOM     27  CD2 LEU A   3       5.946 -22.641  14.581  1.00 10.00      A   
ATOM     28  C   LEU A   3       2.560 -19.898  14.001  1.00 10.00      A   
ATOM     29  O   LEU A   3       3.162 -18.824  13.981  1.00 10.00      A   
ATOM     30  N   ILE A   4       1.348 -20.065  13.485  1.00 10.00      A   
ATOM     31  HN  ILE A   4       0.927 -20.947  13.540  1.00 10.00      A   
ATOM     32  CA  ILE A   4       0.633 -18.974  12.834  1.00 10.00      A   
ATOM     33  CB  ILE A   4      -0.651 -19.475  12.133  1.00 10.00      A   
ATOM     34  CG1 ILE A   4      -0.292 -20.496  11.046  1.00 10.00      A   
ATOM     35  CG2 ILE A   4      -1.431 -18.312  11.531  1.00 10.00      A   
ATOM     36  CD1 ILE A   4      -1.491 -21.122  10.367  1.00 10.00      A   
ATOM     37  C   ILE A   4       0.283 -17.877  13.837  1.00 10.00      A   
ATOM     38  O   ILE A   4       0.459 -16.692  13.557  1.00 10.00      A   
ATOM     39  N   GLN A   5      -0.197 -18.283  15.009  1.00 10.00      A   
ATOM     40  HN  GLN A   5      -0.310 -19.246  15.170  1.00 10.00      A   
ATOM     41  CA  GLN A   5      -0.566 -17.342  16.060  1.00 10.00      A   
ATOM     42  CB  GLN A   5      -1.146 -18.082  17.267  1.00 10.00      A   
ATOM     43  CG  GLN A   5      -2.628 -18.394  17.151  1.00 10.00      A   
ATOM     44  CD  GLN A   5      -3.209 -18.928  18.446  1.00 10.00      A   
ATOM     45  OE1 GLN A   5      -2.534 -19.624  19.208  1.00 10.00      A   
ATOM     46  NE2 GLN A   5      -4.462 -18.601  18.711  1.00 10.00      A   
ATOM     47 HE21 GLN A   5      -4.945 -18.041  18.064  1.00 10.00      A   
ATOM     48 HE22 GLN A   5      -4.856 -18.925  19.548  1.00 10.00      A   
ATOM     49  C   GLN A   5       0.630 -16.498  16.489  1.00 10.00      A   
ATOM     50  O   GLN A   5       0.516 -15.281  16.661  1.00 10.00      A   
ATOM     51  N   ALA A   6       1.774 -17.149  16.657  1.00 10.00      A   
ATOM     52  HN  ALA A   6       1.798 -18.121  16.508  1.00 10.00      A   
ATOM     53  CA  ALA A   6       2.992 -16.463  17.062  1.00 10.00      A   
ATOM     54  CB  ALA A   6       4.078 -17.466  17.410  1.00 10.00      A   
ATOM     55  C   ALA A   6       3.468 -15.522  15.965  1.00 10.00      A   
ATOM     56  O   ALA A   6       3.815 -14.372  16.230  1.00 10.00      A   
ATOM     57  N   ALA A   7       3.466 -16.014  14.731  1.00 10.00      A   
ATOM     58  HN  ALA A   7       3.170 -16.940  14.586  1.00 10.00      A   
ATOM     59  CA  ALA A   7       3.897 -15.221  13.587  1.00 10.00      A   
ATOM     60  CB  ALA A   7       3.859 -16.055  12.316  1.00 10.00      A   
ATOM     61  C   ALA A   7       3.038 -13.971  13.440  1.00 10.00      A   
ATOM     62  O   ALA A   7       3.554 -12.865  13.294  1.00 10.00      A   
ATOM     63  N   TYR A   8       1.726 -14.156  13.502  1.00 10.00      A   
ATOM     64  HN  TYR A   8       1.378 -15.070  13.627  1.00 10.00      A   
ATOM     65  CA  TYR A   8       0.786 -13.046  13.383  1.00 10.00      A   
ATOM     66  CB  TYR A   8      -0.658 -13.558  13.317  1.00 10.00      A   
ATOM     67  CG  TYR A   8      -1.074 -14.104  11.963  1.00 10.00      A   
ATOM     68  CD1 TYR A   8      -0.132 -14.558  11.047  1.00 10.00      A   
ATOM     69  CD2 TYR A   8      -2.414 -14.165  11.603  1.00 10.00      A   
ATOM     70  CE1 TYR A   8      -0.512 -15.056   9.815  1.00 10.00      A   
ATOM     71  CE2 TYR A   8      -2.804 -14.663  10.374  1.00 10.00      A   
ATOM     72  CZ  TYR A   8      -1.849 -15.107   9.485  1.00 10.00      A   
ATOM     73  OH  TYR A   8      -2.235 -15.604   8.260  1.00 10.00      A   
ATOM     74  HH  TYR A   8      -2.015 -16.544   8.214  1.00 10.00      A   
ATOM     75  C   TYR A   8       0.955 -12.062  14.539  1.00 10.00      A   
ATOM     76  O   TYR A   8       0.807 -10.851  14.366  1.00 10.00      A   
ATOM     77  N   PHE A   9       1.274 -12.594  15.715  1.00 10.00      A   
ATOM     78  HN  PHE A   9       1.373 -13.569  15.785  1.00 10.00      A   
ATOM     79  CA  PHE A   9       1.478 -11.776  16.904  1.00 10.00      A   
ATOM     80  CB  PHE A   9       1.687 -12.674  18.130  1.00 10.00      A   
ATOM     81  CG  PHE A   9       1.918 -11.928  19.415  1.00 10.00      A   
ATOM     82  CD1 PHE A   9       0.970 -11.042  19.898  1.00 10.00      A   
ATOM     83  CD2 PHE A   9       3.084 -12.115  20.140  1.00 10.00      A   
ATOM     84  CE1 PHE A   9       1.180 -10.355  21.078  1.00 10.00      A   
ATOM     85  CE2 PHE A   9       3.300 -11.432  21.321  1.00 10.00      A   
ATOM     86  CZ  PHE A   9       2.347 -10.551  21.790  1.00 10.00      A   
ATOM     87  C   PHE A   9       2.677 -10.849  16.705  1.00 10.00      A   
ATOM     88  O   PHE A   9       2.604  -9.650  16.982  1.00 10.00      A   
ATOM     89  N   VAL A  10       3.771 -11.413  16.198  1.00 10.00      A   
ATOM     90  HN  VAL A  10       3.757 -12.373  15.991  1.00 10.00      A   
ATOM     91  CA  VAL A  10       4.991 -10.653  15.940  1.00 10.00      A   
ATOM     92  CB  VAL A  10       6.150 -11.576  15.487  1.00 10.00      A   
ATOM     93  CG1 VAL A  10       7.377 -10.764  15.090  1.00 10.00      A   
ATOM     94  CG2 VAL A  10       6.502 -12.566  16.589  1.00 10.00      A   
ATOM     95  C   VAL A  10       4.736  -9.581  14.878  1.00 10.00      A   
ATOM     96  O   VAL A  10       5.116  -8.420  15.047  1.00 10.00      A   
ATOM     97  N   VAL A  11       4.073  -9.978  13.794  1.00 10.00      A   
ATOM     98  HN  VAL A  11       3.790 -10.916  13.729  1.00 10.00      A   
ATOM     99  CA  VAL A  11       3.754  -9.064  12.699  1.00 10.00      A   
ATOM    100  CB  VAL A  11       2.973  -9.784  11.575  1.00 10.00      A   
ATOM    101  CG1 VAL A  11       2.504  -8.803  10.512  1.00 10.00      A   
ATOM    102  CG2 VAL A  11       3.830 -10.869  10.946  1.00 10.00      A   
ATOM    103  C   VAL A  11       2.947  -7.867  13.206  1.00 10.00      A   
ATOM    104  O   VAL A  11       3.200  -6.723  12.820  1.00 10.00      A   
ATOM    105  N   ALA A  12       1.995  -8.137  14.090  1.00 10.00      A   
ATOM    106  HN  ALA A  12       1.851  -9.068  14.367  1.00 10.00      A   
ATOM    107  CA  ALA A  12       1.157  -7.089  14.656  1.00 10.00      A   
ATOM    108  CB  ALA A  12       0.085  -7.689  15.553  1.00 10.00      A   
ATOM    109  C   ALA A  12       1.997  -6.074  15.426  1.00 10.00      A   
ATOM    110  O   ALA A  12       1.903  -4.872  15.180  1.00 10.00      A   
ATOM    111  N   ILE A  13       2.836  -6.570  16.335  1.00 10.00      A   
ATOM    112  HN  ILE A  13       2.887  -7.543  16.454  1.00 10.00      A   
ATOM    113  CA  ILE A  13       3.691  -5.708  17.150  1.00 10.00      A   
ATOM    114  CB  ILE A  13       4.569  -6.524  18.125  1.00 10.00      A   
ATOM    115  CG1 ILE A  13       3.695  -7.358  19.066  1.00 10.00      A   
ATOM    116  CG2 ILE A  13       5.483  -5.605  18.926  1.00 10.00      A   
ATOM    117  CD1 ILE A  13       4.486  -8.290  19.958  1.00 10.00      A   
ATOM    118  C   ILE A  13       4.587  -4.834  16.277  1.00 10.00      A   
ATOM    119  O   ILE A  13       4.702  -3.628  16.507  1.00 10.00      A   
ATOM    120  N   LEU A  14       5.199  -5.446  15.269  1.00 10.00      A   
ATOM    121  HN  LEU A  14       5.048  -6.409  15.135  1.00 10.00      A   
ATOM    122  CA  LEU A  14       6.090  -4.736  14.357  1.00 10.00      A   
ATOM    123  CB  LEU A  14       6.604  -5.672  13.259  1.00 10.00      A   
ATOM    124  CG  LEU A  14       7.593  -6.758  13.694  1.00 10.00      A   
ATOM    125  CD1 LEU A  14       7.890  -7.701  12.539  1.00 10.00      A   
ATOM    126  CD2 LEU A  14       8.877  -6.135  14.219  1.00 10.00      A   
ATOM    127  C   LEU A  14       5.403  -3.528  13.730  1.00 10.00      A   
ATOM    128  O   LEU A  14       5.943  -2.421  13.745  1.00 10.00      A   
ATOM    129  N   PHE A  15       4.207  -3.738  13.197  1.00 10.00      A   
ATOM    130  HN  PHE A  15       3.819  -4.642  13.226  1.00 10.00      A   
ATOM    131  CA  PHE A  15       3.459  -2.659  12.565  1.00 10.00      A   
ATOM    132  CB  PHE A  15       2.255  -3.199  11.797  1.00 10.00      A   
ATOM    133  CG  PHE A  15       2.604  -3.716  10.431  1.00 10.00      A   
ATOM    134  CD1 PHE A  15       2.970  -2.845   9.422  1.00 10.00      A   
ATOM    135  CD2 PHE A  15       2.561  -5.072  10.156  1.00 10.00      A   
ATOM    136  CE1 PHE A  15       3.288  -3.314   8.162  1.00 10.00      A   
ATOM    137  CE2 PHE A  15       2.879  -5.549   8.896  1.00 10.00      A   
ATOM    138  CZ  PHE A  15       3.242  -4.668   7.898  1.00 10.00      A   
ATOM    139  C   PHE A  15       3.032  -1.592  13.570  1.00 10.00      A   
ATOM    140  O   PHE A  15       3.076  -0.399  13.269  1.00 10.00      A   
ATOM    141  N   ILE A  16       2.626  -2.023  14.762  1.00 10.00      A   
ATOM    142  HN  ILE A  16       2.604  -2.991  14.941  1.00 10.00      A   
ATOM    143  CA  ILE A  16       2.202  -1.092  15.807  1.00 10.00      A   
ATOM    144  CB  ILE A  16       1.704  -1.829  17.076  1.00 10.00      A   
ATOM    145  CG1 ILE A  16       0.478  -2.689  16.753  1.00 10.00      A   
ATOM    146  CG2 ILE A  16       1.372  -0.837  18.183  1.00 10.00      A   
ATOM    147  CD1 ILE A  16       0.049  -3.600  17.883  1.00 10.00      A   
ATOM    148  C   ILE A  16       3.342  -0.141  16.176  1.00 10.00      A   
ATOM    149  O   ILE A  16       3.143   1.071  16.295  1.00 10.00      A   
ATOM    150  N   VAL A  17       4.538  -0.695  16.345  1.00 10.00      A   
ATOM    151  HN  VAL A  17       4.636  -1.670  16.238  1.00 10.00      A   
ATOM    152  CA  VAL A  17       5.708   0.106  16.689  1.00 10.00      A   
ATOM    153  CB  VAL A  17       6.873  -0.770  17.201  1.00 10.00      A   
ATOM    154  CG1 VAL A  17       8.065   0.096  17.579  1.00 10.00      A   
ATOM    155  CG2 VAL A  17       6.429  -1.604  18.394  1.00 10.00      A   
ATOM    156  C   VAL A  17       6.170   0.927  15.485  1.00 10.00      A   
ATOM    157  O   VAL A  17       6.491   2.107  15.613  1.00 10.00      A   
ATOM    158  N   GLY A  18       6.174   0.296  14.314  1.00 10.00      A   
ATOM    159  HN  GLY A  18       5.892  -0.645  14.274  1.00 10.00      A   
ATOM    160  CA  GLY A  18       6.593   0.968  13.098  1.00 10.00      A   
ATOM    161  C   GLY A  18       5.747   2.185  12.784  1.00 10.00      A   
ATOM    162  O   GLY A  18       6.276   3.246  12.453  1.00 10.00      A   
ATOM    163  N   LEU A  19       4.434   2.035  12.905  1.00 10.00      A   
ATOM    164  HN  LEU A  19       4.076   1.161  13.177  1.00 10.00      A   
ATOM    165  CA  LEU A  19       3.506   3.127  12.632  1.00 10.00      A   
ATOM    166  CB  LEU A  19       2.058   2.637  12.733  1.00 10.00      A   
ATOM    167  CG  LEU A  19       0.982   3.563  12.161  1.00 10.00      A   
ATOM    168  CD1 LEU A  19       1.173   3.751  10.662  1.00 10.00      A   
ATOM    169  CD2 LEU A  19      -0.406   3.019  12.462  1.00 10.00      A   
ATOM    170  C   LEU A  19       3.740   4.288  13.591  1.00 10.00      A   
ATOM    171  O   LEU A  19       3.726   5.453  13.186  1.00 10.00      A   
ATOM    172  N   LYS A  20       3.973   3.961  14.859  1.00 10.00      A   
ATOM    173  HN  LYS A  20       3.984   3.014  15.113  1.00 10.00      A   
ATOM    174  CA  LYS A  20       4.222   4.973  15.881  1.00 10.00      A   
ATOM    175  CB  LYS A  20       4.261   4.329  17.272  1.00 10.00      A   
ATOM    176  CG  LYS A  20       4.436   5.316  18.418  1.00 10.00      A   
ATOM    177  CD  LYS A  20       4.642   4.602  19.743  1.00 10.00      A   
ATOM    178  CE  LYS A  20       4.789   5.595  20.884  1.00 10.00      A   
ATOM    179  NZ  LYS A  20       5.087   4.920  22.175  1.00 10.00      A   
ATOM    180  HZ1 LYS A  20       5.006   5.598  22.960  1.00 10.00      A   
ATOM    181  HZ2 LYS A  20       6.051   4.538  22.162  1.00 10.00      A   
ATOM    182  HZ3 LYS A  20       4.420   4.139  22.334  1.00 10.00      A   
ATOM    183  C   LYS A  20       5.540   5.691  15.606  1.00 10.00      A   
ATOM    184  O   LYS A  20       5.642   6.908  15.755  1.00 10.00      A   
ATOM    185  N   ARG A  21       6.544   4.926  15.199  1.00 10.00      A   
ATOM    186  HN  ARG A  21       6.402   3.958  15.102  1.00 10.00      A   
ATOM    187  CA  ARG A  21       7.853   5.488  14.899  1.00 10.00      A   
ATOM    188  CB  ARG A  21       8.907   4.392  14.765  1.00 10.00      A   
ATOM    189  CG  ARG A  21       9.454   3.914  16.098  1.00 10.00      A   
ATOM    190  CD  ARG A  21      10.664   3.016  15.910  1.00 10.00      A   
ATOM    191  NE  ARG A  21      11.533   3.015  17.087  1.00 10.00      A   
ATOM    192  HE  ARG A  21      11.450   3.778  17.708  1.00 10.00      A   
ATOM    193  CZ  ARG A  21      12.418   2.058  17.368  1.00 10.00      A   
ATOM    194  NH1 ARG A  21      12.556   1.014  16.555  1.00 10.00      A   
ATOM    195 HH11 ARG A  21      11.970   0.937  15.694  1.00 10.00      A   
ATOM    196 HH12 ARG A  21      13.249   0.262  16.774  1.00 10.00      A   
ATOM    197  NH2 ARG A  21      13.162   2.149  18.463  1.00 10.00      A   
ATOM    198 HH21 ARG A  21      13.858   1.407  18.691  1.00 10.00      A   
ATOM    199 HH22 ARG A  21      13.057   2.969  19.104  1.00 10.00      A   
ATOM    200  C   ARG A  21       7.812   6.357  13.650  1.00 10.00      A   
ATOM    201  O   ARG A  21       8.523   7.355  13.563  1.00 10.00      A   
ATOM    202  N   MET A  22       6.964   5.979  12.701  1.00 10.00      A   
ATOM    203  HN  MET A  22       6.431   5.166  12.835  1.00 10.00      A   
ATOM    204  CA  MET A  22       6.814   6.726  11.456  1.00 10.00      A   
ATOM    205  CB  MET A  22       5.954   5.940  10.460  1.00 10.00      A   
ATOM    206  CG  MET A  22       5.837   6.595   9.093  1.00 10.00      A   
ATOM    207  SD  MET A  22       4.453   5.965   8.119  1.00 10.00      A   
ATOM    208  CE  MET A  22       4.950   4.261   7.880  1.00 10.00      A   
ATOM    209  C   MET A  22       6.191   8.094  11.718  1.00 10.00      A   
ATOM    210  O   MET A  22       6.392   9.038  10.954  1.00 10.00      A   
ATOM    211  N   ALA A  23       5.439   8.193  12.811  1.00 10.00      A   
ATOM    212  HN  ALA A  23       5.320   7.402  13.381  1.00 10.00      A   
ATOM    213  CA  ALA A  23       4.784   9.441  13.183  1.00 10.00      A   
ATOM    214  CB  ALA A  23       3.705   9.192  14.228  1.00 10.00      A   
ATOM    215  C   ALA A  23       5.792  10.468  13.690  1.00 10.00      A   
ATOM    216  O   ALA A  23       5.542  11.672  13.644  1.00 10.00      A   
ATOM    217  N   HIS A  24       6.933   9.986  14.164  1.00 10.00      A   
ATOM    218  HN  HIS A  24       7.086   9.017  14.146  1.00 10.00      A   
ATOM    219  CA  HIS A  24       7.977  10.859  14.680  1.00 10.00      A   
ATOM    220  CB  HIS A  24       8.424  10.412  16.076  1.00 10.00      A   
ATOM    221  CG  HIS A  24       7.528  10.880  17.181  1.00 10.00      A   
ATOM    222  ND1 HIS A  24       7.848  11.926  18.020  1.00 10.00      A   
ATOM    223  HD1 HIS A  24       8.670  12.468  17.977  1.00 10.00      A   
ATOM    224  CD2 HIS A  24       6.314  10.435  17.589  1.00 10.00      A   
ATOM    225  CE1 HIS A  24       6.875  12.102  18.892  1.00 10.00      A   
ATOM    226  NE2 HIS A  24       5.935  11.214  18.651  1.00 10.00      A   
ATOM    227  HE2 HIS A  24       5.095  11.128  19.154  1.00 10.00      A   
ATOM    228  C   HIS A  24       9.169  10.880  13.735  1.00 10.00      A   
ATOM    229  O   HIS A  24       9.764   9.840  13.458  1.00 10.00      A   
ATOM    230  N   PRO A  25       9.543  12.071  13.242  1.00 10.00      A   
ATOM    231  CA  PRO A  25      10.673  12.234  12.313  1.00 10.00      A   
ATOM    232  CB  PRO A  25      10.778  13.753  12.144  1.00 10.00      A   
ATOM    233  CG  PRO A  25       9.418  14.263  12.474  1.00 10.00      A   
ATOM    234  CD  PRO A  25       8.889  13.355  13.545  1.00 10.00      A   
ATOM    235  C   PRO A  25      11.980  11.668  12.870  1.00 10.00      A   
ATOM    236  O   PRO A  25      12.858  11.245  12.115  1.00 10.00      A   
ATOM    237  N   THR A  26      12.093  11.652  14.192  1.00 10.00      A   
ATOM    238  HN  THR A  26      11.361  12.009  14.736  1.00 10.00      A   
ATOM    239  CA  THR A  26      13.278  11.141  14.867  1.00 10.00      A   
ATOM    240  CB  THR A  26      13.174  11.408  16.380  1.00 10.00      A   
ATOM    241  OG1 THR A  26      12.182  12.423  16.611  1.00 10.00      A   
ATOM    242  HG1 THR A  26      12.226  12.711  17.532  1.00 10.00      A   
ATOM    243  CG2 THR A  26      14.510  11.878  16.932  1.00 10.00      A   
ATOM    244  C   THR A  26      13.450   9.638  14.633  1.00 10.00      A   
ATOM    245  O   THR A  26      14.568   9.113  14.661  1.00 10.00      A   
ATOM    246  N   THR A  27      12.344   8.950  14.387  1.00 10.00      A   
ATOM    247  HN  THR A  27      11.482   9.419  14.346  1.00 10.00      A   
ATOM    248  CA  THR A  27      12.375   7.515  14.163  1.00 10.00      A   
ATOM    249  CB  THR A  27      11.628   6.777  15.289  1.00 10.00      A   
ATOM    250  OG1 THR A  27      10.456   7.522  15.658  1.00 10.00      A   
ATOM    251  HG1 THR A  27       9.912   7.669  14.871  1.00 10.00      A   
ATOM    252  CG2 THR A  27      12.526   6.618  16.506  1.00 10.00      A   
ATOM    253  C   THR A  27      11.757   7.156  12.814  1.00 10.00      A   
ATOM    254  O   THR A  27      11.291   6.033  12.608  1.00 10.00      A   
ATOM    255  N   ALA A  28      11.762   8.118  11.896  1.00 10.00      A   
ATOM    256  HN  ALA A  28      12.158   8.988  12.118  1.00 10.00      A   
ATOM    257  CA  ALA A  28      11.196   7.910  10.567  1.00 10.00      A   
ATOM    258  CB  ALA A  28      11.166   9.218   9.787  1.00 10.00      A   
ATOM    259  C   ALA A  28      11.974   6.845   9.800  1.00 10.00      A   
ATOM    260  O   ALA A  28      11.392   6.023   9.089  1.00 10.00      A   
ATOM    261  N   LYS A  29      13.291   6.856   9.957  1.00 10.00      A   
ATOM    262  HN  LYS A  29      13.698   7.530  10.545  1.00 10.00      A   
ATOM    263  CA  LYS A  29      14.145   5.890   9.283  1.00 10.00      A   
ATOM    264  CB  LYS A  29      15.608   6.330   9.358  1.00 10.00      A   
ATOM    265  CG  LYS A  29      16.564   5.465   8.546  1.00 10.00      A   
ATOM    266  CD  LYS A  29      17.981   5.525   9.099  1.00 10.00      A   
ATOM    267  CE  LYS A  29      18.069   4.887  10.478  1.00 10.00      A   
ATOM    268  NZ  LYS A  29      19.474   4.745  10.944  1.00 10.00      A   
ATOM    269  HZ1 LYS A  29      19.497   4.308  11.888  1.00 10.00      A   
ATOM    270  HZ2 LYS A  29      19.933   5.677  10.995  1.00 10.00      A   
ATOM    271  HZ3 LYS A  29      20.009   4.144  10.285  1.00 10.00      A   
ATOM    272  C   LYS A  29      13.982   4.510   9.911  1.00 10.00      A   
ATOM    273  O   LYS A  29      13.913   3.500   9.214  1.00 10.00      A   
ATOM    274  N   SER A  30      13.899   4.479  11.233  1.00 10.00      A   
ATOM    275  HN  SER A  30      13.939   5.322  11.738  1.00 10.00      A   
ATOM    276  CA  SER A  30      13.750   3.229  11.961  1.00 10.00      A   
ATOM    277  CB  SER A  30      13.948   3.484  13.455  1.00 10.00      A   
ATOM    278  OG  SER A  30      14.216   4.857  13.693  1.00 10.00      A   
ATOM    279  HG  SER A  30      15.165   5.017  13.617  1.00 10.00      A   
ATOM    280  C   SER A  30      12.384   2.595  11.701  1.00 10.00      A   
ATOM    281  O   SER A  30      12.258   1.370  11.633  1.00 10.00      A   
ATOM    282  N   GLY A  31      11.371   3.436  11.529  1.00 10.00      A   
ATOM    283  HN  GLY A  31      11.539   4.405  11.576  1.00 10.00      A   
ATOM    284  CA  GLY A  31      10.026   2.951  11.286  1.00 10.00      A   
ATOM    285  C   GLY A  31       9.848   2.320   9.918  1.00 10.00      A   
ATOM    286  O   GLY A  31       8.847   1.652   9.667  1.00 10.00      A   
ATOM    287  N   ILE A  32      10.816   2.517   9.030  1.00 10.00      A   
ATOM    288  HN  ILE A  32      11.602   3.049   9.281  1.00 10.00      A   
ATOM    289  CA  ILE A  32      10.728   1.953   7.690  1.00 10.00      A   
ATOM    290  CB  ILE A  32      11.041   2.991   6.586  1.00 10.00      A   
ATOM    291  CG1 ILE A  32      10.306   2.628   5.294  1.00 10.00      A   
ATOM    292  CG2 ILE A  32      12.540   3.118   6.337  1.00 10.00      A   
ATOM    293  CD1 ILE A  32       8.799   2.633   5.425  1.00 10.00      A   
ATOM    294  C   ILE A  32      11.597   0.702   7.532  1.00 10.00      A   
ATOM    295  O   ILE A  32      11.438  -0.060   6.577  1.00 10.00      A   
ATOM    296  N   VAL A  33      12.501   0.480   8.482  1.00 10.00      A   
ATOM    297  HN  VAL A  33      12.579   1.115   9.227  1.00 10.00      A   
ATOM    298  CA  VAL A  33      13.380  -0.686   8.439  1.00 10.00      A   
ATOM    299  CB  VAL A  33      14.470  -0.626   9.534  1.00 10.00      A   
ATOM    300  CG1 VAL A  33      15.349  -1.870   9.495  1.00 10.00      A   
ATOM    301  CG2 VAL A  33      15.316   0.628   9.376  1.00 10.00      A   
ATOM    302  C   VAL A  33      12.568  -1.969   8.599  1.00 10.00      A   
ATOM    303  O   VAL A  33      12.728  -2.923   7.837  1.00 10.00      A   
ATOM    304  N   TRP A  34      11.669  -1.966   9.572  1.00 10.00      A   
ATOM    305  HN  TRP A  34      11.563  -1.162  10.123  1.00 10.00      A   
ATOM    306  CA  TRP A  34      10.827  -3.124   9.841  1.00 10.00      A   
ATOM    307  CB  TRP A  34      10.718  -3.361  11.353  1.00 10.00      A   
ATOM    308  CG  TRP A  34      12.038  -3.514  12.048  1.00 10.00      A   
ATOM    309  CD1 TRP A  34      12.858  -2.513  12.481  1.00 10.00      A   
ATOM    310  CD2 TRP A  34      12.686  -4.741  12.398  1.00 10.00      A   
ATOM    311  NE1 TRP A  34      13.982  -3.040  13.065  1.00 10.00      A   
ATOM    312  HE1 TRP A  34      14.722  -2.521  13.448  1.00 10.00      A   
ATOM    313  CE2 TRP A  34      13.899  -4.406  13.032  1.00 10.00      A   
ATOM    314  CE3 TRP A  34      12.360  -6.091  12.235  1.00 10.00      A   
ATOM    315  CZ2 TRP A  34      14.787  -5.371  13.504  1.00 10.00      A   
ATOM    316  CZ3 TRP A  34      13.241  -7.047  12.705  1.00 10.00      A   
ATOM    317  CH2 TRP A  34      14.441  -6.684  13.331  1.00 10.00      A   
ATOM    318  C   TRP A  34       9.440  -2.912   9.246  1.00 10.00      A   
ATOM    319  O   TRP A  34       8.432  -3.245   9.866  1.00 10.00      A   
ATOM    320  N   ALA A  35       9.403  -2.357   8.037  1.00 10.00      A   
ATOM    321  HN  ALA A  35      10.248  -2.129   7.595  1.00 10.00      A   
ATOM    322  CA  ALA A  35       8.145  -2.076   7.350  1.00 10.00      A   
ATOM    323  CB  ALA A  35       8.381  -1.144   6.172  1.00 10.00      A   
ATOM    324  C   ALA A  35       7.443  -3.351   6.891  1.00 10.00      A   
ATOM    325  O   ALA A  35       6.573  -3.877   7.584  1.00 10.00      A   
ATOM    326  N   GLY A  36       7.838  -3.858   5.727  1.00 10.00      A   
ATOM    327  HN  GLY A  36       8.549  -3.410   5.224  1.00 10.00      A   
ATOM    328  CA  GLY A  36       7.224  -5.056   5.193  1.00 10.00      A   
ATOM    329  C   GLY A  36       7.858  -6.329   5.715  1.00 10.00      A   
ATOM    330  O   GLY A  36       7.696  -7.393   5.118  1.00 10.00      A   
ATOM    331  N   TRP A  37       8.563  -6.220   6.838  1.00 10.00      A   
ATOM    332  HN  TRP A  37       8.633  -5.344   7.267  1.00 10.00      A   
ATOM    333  CA  TRP A  37       9.226  -7.365   7.456  1.00 10.00      A   
ATOM    334  CB  TRP A  37       9.935  -6.923   8.743  1.00 10.00      A   
ATOM    335  CG  TRP A  37      11.212  -7.660   9.022  1.00 10.00      A   
ATOM    336  CD1 TRP A  37      12.474  -7.281   8.659  1.00 10.00      A   
ATOM    337  CD2 TRP A  37      11.354  -8.902   9.725  1.00 10.00      A   
ATOM    338  NE1 TRP A  37      13.389  -8.212   9.089  1.00 10.00      A   
ATOM    339  HE1 TRP A  37      14.361  -8.166   8.950  1.00 10.00      A   
ATOM    340  CE2 TRP A  37      12.727  -9.216   9.745  1.00 10.00      A   
ATOM    341  CE3 TRP A  37      10.453  -9.780  10.338  1.00 10.00      A   
ATOM    342  CZ2 TRP A  37      13.220 -10.368  10.353  1.00 10.00      A   
ATOM    343  CZ3 TRP A  37      10.946 -10.923  10.941  1.00 10.00      A   
ATOM    344  CH2 TRP A  37      12.316 -11.207  10.944  1.00 10.00      A   
ATOM    345  C   TRP A  37       8.208  -8.460   7.763  1.00 10.00      A   
ATOM    346  O   TRP A  37       8.378  -9.617   7.373  1.00 10.00      A   
ATOM    347  N   GLY A  38       7.140  -8.078   8.449  1.00 10.00      A   
ATOM    348  HN  GLY A  38       7.066  -7.143   8.738  1.00 10.00      A   
ATOM    349  CA  GLY A  38       6.098  -9.021   8.791  1.00 10.00      A   
ATOM    350  C   GLY A  38       5.081  -9.173   7.679  1.00 10.00      A   
ATOM    351  O   GLY A  38       4.343 -10.155   7.635  1.00 10.00      A   
ATOM    352  N   MET A  39       5.046  -8.200   6.772  1.00 10.00      A   
ATOM    353  HN  MET A  39       5.657  -7.439   6.864  1.00 10.00      A   
ATOM    354  CA  MET A  39       4.114  -8.236   5.651  1.00 10.00      A   
ATOM    355  CB  MET A  39       4.146  -6.924   4.865  1.00 10.00      A   
ATOM    356  CG  MET A  39       3.073  -6.822   3.790  1.00 10.00      A   
ATOM    357  SD  MET A  39       2.826  -5.134   3.201  1.00 10.00      A   
ATOM    358  CE  MET A  39       4.394  -4.820   2.394  1.00 10.00      A   
ATOM    359  C   MET A  39       4.408  -9.420   4.736  1.00 10.00      A   
ATOM    360  O   MET A  39       3.493 -10.102   4.277  1.00 10.00      A   
ATOM    361  N   VAL A  40       5.689  -9.666   4.481  1.00 10.00      A   
ATOM    362  HN  VAL A  40       6.378  -9.078   4.863  1.00 10.00      A   
ATOM    363  CA  VAL A  40       6.093 -10.786   3.637  1.00 10.00      A   
ATOM    364  CB  VAL A  40       7.614 -10.771   3.352  1.00 10.00      A   
ATOM    365  CG1 VAL A  40       8.019 -11.958   2.487  1.00 10.00      A   
ATOM    366  CG2 VAL A  40       8.017  -9.466   2.682  1.00 10.00      A   
ATOM    367  C   VAL A  40       5.708 -12.103   4.310  1.00 10.00      A   
ATOM    368  O   VAL A  40       5.245 -13.039   3.654  1.00 10.00      A   
ATOM    369  N   LEU A  41       5.872 -12.150   5.629  1.00 10.00      A   
ATOM    370  HN  LEU A  41       6.230 -11.364   6.092  1.00 10.00      A   
ATOM    371  CA  LEU A  41       5.540 -13.338   6.407  1.00 10.00      A   
ATOM    372  CB  LEU A  41       5.990 -13.171   7.860  1.00 10.00      A   
ATOM    373  CG  LEU A  41       7.501 -13.140   8.103  1.00 10.00      A   
ATOM    374  CD1 LEU A  41       7.804 -12.760   9.543  1.00 10.00      A   
ATOM    375  CD2 LEU A  41       8.129 -14.482   7.756  1.00 10.00      A   
ATOM    376  C   LEU A  41       4.044 -13.623   6.345  1.00 10.00      A   
ATOM    377  O   LEU A  41       3.624 -14.782   6.301  1.00 10.00      A   
ATOM    378  N   ALA A  42       3.248 -12.559   6.337  1.00 10.00      A   
ATOM    379  HN  ALA A  42       3.648 -11.662   6.385  1.00 10.00      A   
ATOM    380  CA  ALA A  42       1.799 -12.686   6.265  1.00 10.00      A   
ATOM    381  CB  ALA A  42       1.135 -11.328   6.451  1.00 10.00      A   
ATOM    382  C   ALA A  42       1.393 -13.306   4.933  1.00 10.00      A   
ATOM    383  O   ALA A  42       0.526 -14.178   4.879  1.00 10.00      A   
ATOM    384  N   VAL A  43       2.047 -12.857   3.865  1.00 10.00      A   
ATOM    385  HN  VAL A  43       2.726 -12.156   3.982  1.00 10.00      A   
ATOM    386  CA  VAL A  43       1.783 -13.367   2.526  1.00 10.00      A   
ATOM    387  CB  VAL A  43       2.570 -12.575   1.457  1.00 10.00      A   
ATOM    388  CG1 VAL A  43       2.321 -13.139   0.067  1.00 10.00      A   
ATOM    389  CG2 VAL A  43       2.208 -11.100   1.509  1.00 10.00      A   
ATOM    390  C   VAL A  43       2.173 -14.839   2.444  1.00 10.00      A   
ATOM    391  O   VAL A  43       1.453 -15.652   1.866  1.00 10.00      A   
ATOM    392  N   LEU A  44       3.307 -15.171   3.053  1.00 10.00      A   
ATOM    393  HN  LEU A  44       3.828 -14.469   3.503  1.00 10.00      A   
ATOM    394  CA  LEU A  44       3.814 -16.537   3.068  1.00 10.00      A   
ATOM    395  CB  LEU A  44       5.162 -16.586   3.795  1.00 10.00      A   
ATOM    396  CG  LEU A  44       5.911 -17.921   3.764  1.00 10.00      A   
ATOM    397  CD1 LEU A  44       6.339 -18.268   2.346  1.00 10.00      A   
ATOM    398  CD2 LEU A  44       7.110 -17.880   4.697  1.00 10.00      A   
ATOM    399  C   LEU A  44       2.822 -17.490   3.733  1.00 10.00      A   
ATOM    400  O   LEU A  44       2.669 -18.637   3.313  1.00 10.00      A   
ATOM    401  N   ALA A  45       2.132 -16.997   4.756  1.00 10.00      A   
ATOM    402  HN  ALA A  45       2.288 -16.067   5.032  1.00 10.00      A   
ATOM    403  CA  ALA A  45       1.156 -17.803   5.486  1.00 10.00      A   
ATOM    404  CB  ALA A  45       0.700 -17.079   6.745  1.00 10.00      A   
ATOM    405  C   ALA A  45      -0.044 -18.170   4.614  1.00 10.00      A   
ATOM    406  O   ALA A  45      -0.684 -19.204   4.826  1.00 10.00      A   
ATOM    407  N   THR A  46      -0.332 -17.332   3.627  1.00 10.00      A   
ATOM    408  HN  THR A  46       0.222 -16.532   3.504  1.00 10.00      A   
ATOM    409  CA  THR A  46      -1.453 -17.558   2.724  1.00 10.00      A   
ATOM    410  CB  THR A  46      -1.763 -16.295   1.898  1.00 10.00      A   
ATOM    411  OG1 THR A  46      -1.167 -15.156   2.532  1.00 10.00      A   
ATOM    412  HG1 THR A  46      -0.254 -15.067   2.227  1.00 10.00      A   
ATOM    413  CG2 THR A  46      -3.264 -16.079   1.793  1.00 10.00      A   
ATOM    414  C   THR A  46      -1.190 -18.732   1.779  1.00 10.00      A   
ATOM    415  O   THR A  46      -2.111 -19.249   1.143  1.00 10.00      A   
ATOM    416  N   PHE A  47       0.069 -19.155   1.687  1.00 10.00      A   
ATOM    417  HN  PHE A  47       0.767 -18.702   2.207  1.00 10.00      A   
ATOM    418  CA  PHE A  47       0.436 -20.274   0.828  1.00 10.00      A   
ATOM    419  CB  PHE A  47       1.935 -20.260   0.523  1.00 10.00      A   
ATOM    420  CG  PHE A  47       2.358 -19.185  -0.434  1.00 10.00      A   
ATOM    421  CD1 PHE A  47       3.079 -18.089   0.006  1.00 10.00      A   
ATOM    422  CD2 PHE A  47       2.035 -19.273  -1.779  1.00 10.00      A   
ATOM    423  CE1 PHE A  47       3.474 -17.099  -0.873  1.00 10.00      A   
ATOM    424  CE2 PHE A  47       2.426 -18.287  -2.665  1.00 10.00      A   
ATOM    425  CZ  PHE A  47       3.147 -17.200  -2.212  1.00 10.00      A   
ATOM    426  C   PHE A  47       0.051 -21.592   1.483  1.00 10.00      A   
ATOM    427  O   PHE A  47       0.044 -22.643   0.841  1.00 10.00      A   
ATOM    428  N   PHE A  48      -0.270 -21.526   2.767  1.00 10.00      A   
ATOM    429  HN  PHE A  48      -0.246 -20.655   3.222  1.00 10.00      A   
ATOM    430  CA  PHE A  48      -0.655 -22.707   3.525  1.00 10.00      A   
ATOM    431  CB  PHE A  48       0.216 -22.852   4.777  1.00 10.00      A   
ATOM    432  CG  PHE A  48       1.685 -22.956   4.480  1.00 10.00      A   
ATOM    433  CD1 PHE A  48       2.508 -21.846   4.593  1.00 10.00      A   
ATOM    434  CD2 PHE A  48       2.240 -24.160   4.079  1.00 10.00      A   
ATOM    435  CE1 PHE A  48       3.859 -21.935   4.313  1.00 10.00      A   
ATOM    436  CE2 PHE A  48       3.590 -24.258   3.798  1.00 10.00      A   
ATOM    437  CZ  PHE A  48       4.401 -23.143   3.915  1.00 10.00      A   
ATOM    438  C   PHE A  48      -2.129 -22.650   3.904  1.00 10.00      A   
ATOM    439  O   PHE A  48      -2.552 -23.242   4.897  1.00 10.00      A   
ATOM    440  N   TRP A  49      -2.908 -21.931   3.110  1.00 10.00      A   
ATOM    441  HN  TRP A  49      -2.516 -21.476   2.336  1.00 10.00      A   
ATOM    442  CA  TRP A  49      -4.335 -21.809   3.359  1.00 10.00      A   
ATOM    443  CB  TRP A  49      -4.879 -20.524   2.732  1.00 10.00      A   
ATOM    444  CG  TRP A  49      -6.314 -20.241   3.068  1.00 10.00      A   
ATOM    445  CD1 TRP A  49      -7.409 -20.550   2.314  1.00 10.00      A   
ATOM    446  CD2 TRP A  49      -6.809 -19.586   4.242  1.00 10.00      A   
ATOM    447  NE1 TRP A  49      -8.553 -20.129   2.943  1.00 10.00      A   
ATOM    448  HE1 TRP A  49      -9.468 -20.237   2.596  1.00 10.00      A   
ATOM    449  CE2 TRP A  49      -8.213 -19.534   4.129  1.00 10.00      A   
ATOM    450  CE3 TRP A  49      -6.206 -19.039   5.378  1.00 10.00      A   
ATOM    451  CZ2 TRP A  49      -9.021 -18.958   5.107  1.00 10.00      A   
ATOM    452  CZ3 TRP A  49      -7.009 -18.467   6.346  1.00 10.00      A   
ATOM    453  CH2 TRP A  49      -8.402 -18.431   6.206  1.00 10.00      A   
ATOM    454  C   TRP A  49      -5.066 -23.028   2.805  1.00 10.00      A   
ATOM    455  O   TRP A  49      -4.966 -23.334   1.614  1.00 10.00      A   
ATOM    456  N   PRO A  50      -5.797 -23.747   3.671  1.00 10.00      A   
ATOM    457  CA  PRO A  50      -6.546 -24.941   3.274  1.00 10.00      A   
ATOM    458  CB  PRO A  50      -7.158 -25.441   4.589  1.00 10.00      A   
ATOM    459  CG  PRO A  50      -7.150 -24.257   5.492  1.00 10.00      A   
ATOM    460  CD  PRO A  50      -5.946 -23.451   5.105  1.00 10.00      A   
ATOM    461  C   PRO A  50      -7.650 -24.626   2.267  1.00 10.00      A   
ATOM    462  O   PRO A  50      -8.584 -23.876   2.565  1.00 10.00      A   
ATOM    463  N   GLY A  51      -7.535 -25.198   1.077  1.00 10.00      A   
ATOM    464  HN  GLY A  51      -6.765 -25.784   0.897  1.00 10.00      A   
ATOM    465  CA  GLY A  51      -8.530 -24.978   0.047  1.00 10.00      A   
ATOM    466  C   GLY A  51      -8.017 -24.127  -1.097  1.00 10.00      A   
ATOM    467  O   GLY A  51      -8.730 -23.896  -2.078  1.00 10.00      A   
ATOM    468  N   MET A  52      -6.781 -23.661  -0.980  1.00 10.00      A   
ATOM    469  HN  MET A  52      -6.256 -23.885  -0.180  1.00 10.00      A   
ATOM    470  CA  MET A  52      -6.182 -22.830  -2.017  1.00 10.00      A   
ATOM    471  CB  MET A  52      -5.102 -21.914  -1.438  1.00 10.00      A   
ATOM    472  CG  MET A  52      -5.645 -20.676  -0.744  1.00 10.00      A   
ATOM    473  SD  MET A  52      -6.549 -19.582  -1.856  1.00 10.00      A   
ATOM    474  CE  MET A  52      -5.230 -19.034  -2.935  1.00 10.00      A   
ATOM    475  C   MET A  52      -5.600 -23.680  -3.135  1.00 10.00      A   
ATOM    476  O   MET A  52      -5.031 -24.747  -2.886  1.00 10.00      A   
ATOM    477  N   GLY A  53      -5.760 -23.209  -4.363  1.00 10.00      A   
ATOM    478  HN  GLY A  53      -6.244 -22.363  -4.493  1.00 10.00      A   
ATOM    479  CA  GLY A  53      -5.243 -23.916  -5.516  1.00 10.00      A   
ATOM    480  C   GLY A  53      -4.639 -22.959  -6.527  1.00 10.00      A   
ATOM    481  O   GLY A  53      -4.577 -21.752  -6.274  1.00 10.00      A   
ATOM    482  N   ASN A  54      -4.208 -23.493  -7.671  1.00 10.00      A   
ATOM    483  HN  ASN A  54      -4.311 -24.456  -7.812  1.00 10.00      A   
ATOM    484  CA  ASN A  54      -3.596 -22.686  -8.733  1.00 10.00      A   
ATOM    485  CB  ASN A  54      -4.629 -21.760  -9.394  1.00 10.00      A   
ATOM    486  CG  ASN A  54      -5.146 -22.288 -10.721  1.00 10.00      A   
ATOM    487  OD1 ASN A  54      -4.460 -23.034 -11.423  1.00 10.00      A   
ATOM    488  ND2 ASN A  54      -6.358 -21.897 -11.082  1.00 10.00      A   
ATOM    489 HD21 ASN A  54      -6.849 -21.297 -10.482  1.00 10.00      A   
ATOM    490 HD22 ASN A  54      -6.713 -22.218 -11.938  1.00 10.00      A   
ATOM    491  C   ASN A  54      -2.413 -21.880  -8.203  1.00 10.00      A   
ATOM    492  O   ASN A  54      -2.350 -20.661  -8.371  1.00 10.00      A   
ATOM    493  N   PHE A  55      -1.468 -22.576  -7.578  1.00 10.00      A   
ATOM    494  HN  PHE A  55      -1.560 -23.549  -7.513  1.00 10.00      A   
ATOM    495  CA  PHE A  55      -0.289 -21.938  -6.998  1.00 10.00      A   
ATOM    496  CB  PHE A  55       0.572 -22.963  -6.252  1.00 10.00      A   
ATOM    497  CG  PHE A  55      -0.073 -23.504  -5.004  1.00 10.00      A   
ATOM    498  CD1 PHE A  55      -0.846 -24.654  -5.047  1.00 10.00      A   
ATOM    499  CD2 PHE A  55       0.092 -22.859  -3.788  1.00 10.00      A   
ATOM    500  CE1 PHE A  55      -1.441 -25.151  -3.904  1.00 10.00      A   
ATOM    501  CE2 PHE A  55      -0.500 -23.350  -2.639  1.00 10.00      A   
ATOM    502  CZ  PHE A  55      -1.268 -24.499  -2.698  1.00 10.00      A   
ATOM    503  C   PHE A  55       0.534 -21.199  -8.048  1.00 10.00      A   
ATOM    504  O   PHE A  55       1.113 -20.148  -7.766  1.00 10.00      A   
ATOM    505  N   ALA A  56       0.569 -21.743  -9.260  1.00 10.00      A   
ATOM    506  HN  ALA A  56       0.085 -22.581  -9.422  1.00 10.00      A   
ATOM    507  CA  ALA A  56       1.313 -21.127 -10.352  1.00 10.00      A   
ATOM    508  CB  ALA A  56       1.267 -22.007 -11.591  1.00 10.00      A   
ATOM    509  C   ALA A  56       0.764 -19.737 -10.659  1.00 10.00      A   
ATOM    510  O   ALA A  56       1.520 -18.795 -10.909  1.00 10.00      A   
ATOM    511  N   LEU A  57      -0.557 -19.614 -10.619  1.00 10.00      A   
ATOM    512  HN  LEU A  57      -1.103 -20.400 -10.408  1.00 10.00      A   
ATOM    513  CA  LEU A  57      -1.220 -18.344 -10.884  1.00 10.00      A   
ATOM    514  CB  LEU A  57      -2.721 -18.560 -11.082  1.00 10.00      A   
ATOM    515  CG  LEU A  57      -3.531 -17.332 -11.501  1.00 10.00      A   
ATOM    516  CD1 LEU A  57      -3.146 -16.887 -12.903  1.00 10.00      A   
ATOM    517  CD2 LEU A  57      -5.020 -17.620 -11.416  1.00 10.00      A   
ATOM    518  C   LEU A  57      -0.976 -17.369  -9.736  1.00 10.00      A   
ATOM    519  O   LEU A  57      -0.812 -16.164  -9.953  1.00 10.00      A   
ATOM    520  N   ILE A  58      -0.940 -17.900  -8.519  1.00 10.00      A   
ATOM    521  HN  ILE A  58      -1.073 -18.867  -8.418  1.00 10.00      A   
ATOM    522  CA  ILE A  58      -0.708 -17.084  -7.331  1.00 10.00      A   
ATOM    523  CB  ILE A  58      -0.775 -17.925  -6.035  1.00 10.00      A   
ATOM    524  CG1 ILE A  58      -2.127 -18.638  -5.921  1.00 10.00      A   
ATOM    525  CG2 ILE A  58      -0.529 -17.052  -4.810  1.00 10.00      A   
ATOM    526  CD1 ILE A  58      -2.184 -19.665  -4.809  1.00 10.00      A   
ATOM    527  C   ILE A  58       0.657 -16.407  -7.419  1.00 10.00      A   
ATOM    528  O   ILE A  58       0.779 -15.201  -7.200  1.00 10.00      A   
ATOM    529  N   LEU A  59       1.675 -17.190  -7.760  1.00 10.00      A   
ATOM    530  HN  LEU A  59       1.507 -18.147  -7.922  1.00 10.00      A   
ATOM    531  CA  LEU A  59       3.035 -16.673  -7.887  1.00 10.00      A   
ATOM    532  CB  LEU A  59       4.023 -17.818  -8.129  1.00 10.00      A   
ATOM    533  CG  LEU A  59       4.139 -18.855  -7.012  1.00 10.00      A   
ATOM    534  CD1 LEU A  59       4.978 -20.039  -7.467  1.00 10.00      A   
ATOM    535  CD2 LEU A  59       4.731 -18.229  -5.759  1.00 10.00      A   
ATOM    536  C   LEU A  59       3.140 -15.643  -9.009  1.00 10.00      A   
ATOM    537  O   LEU A  59       3.843 -14.636  -8.882  1.00 10.00      A   
ATOM    538  N   LEU A  60       2.432 -15.899 -10.104  1.00 10.00      A   
ATOM    539  HN  LEU A  60       1.891 -16.719 -10.144  1.00 10.00      A   
ATOM    540  CA  LEU A  60       2.442 -15.001 -11.250  1.00 10.00      A   
ATOM    541  CB  LEU A  60       1.625 -15.595 -12.398  1.00 10.00      A   
ATOM    542  CG  LEU A  60       1.614 -14.799 -13.704  1.00 10.00      A   
ATOM    543  CD1 LEU A  60       2.988 -14.818 -14.356  1.00 10.00      A   
ATOM    544  CD2 LEU A  60       0.556 -15.342 -14.652  1.00 10.00      A   
ATOM    545  C   LEU A  60       1.903 -13.623 -10.877  1.00 10.00      A   
ATOM    546  O   LEU A  60       2.535 -12.602 -11.149  1.00 10.00      A   
ATOM    547  N   ALA A  61       0.746 -13.602 -10.234  1.00 10.00      A   
ATOM    548  HN  ALA A  61       0.292 -14.451 -10.031  1.00 10.00      A   
ATOM    549  CA  ALA A  61       0.125 -12.348  -9.830  1.00 10.00      A   
ATOM    550  CB  ALA A  61      -1.330 -12.575  -9.459  1.00 10.00      A   
ATOM    551  C   ALA A  61       0.880 -11.692  -8.676  1.00 10.00      A   
ATOM    552  O   ALA A  61       0.944 -10.467  -8.583  1.00 10.00      A   
ATOM    553  N   LEU A  62       1.464 -12.517  -7.815  1.00 10.00      A   
ATOM    554  HN  LEU A  62       1.389 -13.485  -7.960  1.00 10.00      A   
ATOM    555  CA  LEU A  62       2.207 -12.034  -6.656  1.00 10.00      A   
ATOM    556  CB  LEU A  62       2.760 -13.211  -5.852  1.00 10.00      A   
ATOM    557  CG  LEU A  62       3.524 -12.859  -4.576  1.00 10.00      A   
ATOM    558  CD1 LEU A  62       2.589 -12.256  -3.538  1.00 10.00      A   
ATOM    559  CD2 LEU A  62       4.229 -14.086  -4.021  1.00 10.00      A   
ATOM    560  C   LEU A  62       3.341 -11.094  -7.051  1.00 10.00      A   
ATOM    561  O   LEU A  62       3.457  -9.993  -6.514  1.00 10.00      A   
ATOM    562  N   LEU A  63       4.172 -11.525  -7.993  1.00 10.00      A   
ATOM    563  HN  LEU A  63       4.025 -12.410  -8.394  1.00 10.00      A   
ATOM    564  CA  LEU A  63       5.301 -10.716  -8.443  1.00 10.00      A   
ATOM    565  CB  LEU A  63       6.229 -11.522  -9.355  1.00 10.00      A   
ATOM    566  CG  LEU A  63       7.026 -12.644  -8.684  1.00 10.00      A   
ATOM    567  CD1 LEU A  63       7.979 -13.296  -9.674  1.00 10.00      A   
ATOM    568  CD2 LEU A  63       7.786 -12.117  -7.475  1.00 10.00      A   
ATOM    569  C   LEU A  63       4.847  -9.435  -9.134  1.00 10.00      A   
ATOM    570  O   LEU A  63       5.413  -8.363  -8.912  1.00 10.00      A   
ATOM    571  N   LEU A  64       3.811  -9.545  -9.954  1.00 10.00      A   
ATOM    572  HN  LEU A  64       3.392 -10.423 -10.080  1.00 10.00      A   
ATOM    573  CA  LEU A  64       3.283  -8.396 -10.678  1.00 10.00      A   
ATOM    574  CB  LEU A  64       2.184  -8.832 -11.651  1.00 10.00      A   
ATOM    575  CG  LEU A  64       1.683  -7.767 -12.631  1.00 10.00      A   
ATOM    576  CD1 LEU A  64       2.758  -7.420 -13.652  1.00 10.00      A   
ATOM    577  CD2 LEU A  64       0.409  -8.226 -13.321  1.00 10.00      A   
ATOM    578  C   LEU A  64       2.743  -7.336  -9.719  1.00 10.00      A   
ATOM    579  O   LEU A  64       2.871  -6.135  -9.965  1.00 10.00      A   
ATOM    580  N   GLY A  65       2.166  -7.786  -8.614  1.00 10.00      A   
ATOM    581  HN  GLY A  65       2.115  -8.754  -8.458  1.00 10.00      A   
ATOM    582  CA  GLY A  65       1.604  -6.868  -7.644  1.00 10.00      A   
ATOM    583  C   GLY A  65       2.594  -6.410  -6.587  1.00 10.00      A   
ATOM    584  O   GLY A  65       2.190  -5.905  -5.542  1.00 10.00      A   
ATOM    585  N   SER A  66       3.884  -6.582  -6.844  1.00 10.00      A   
ATOM    586  HN  SER A  66       4.156  -7.000  -7.689  1.00 10.00      A   
ATOM    587  CA  SER A  66       4.903  -6.167  -5.886  1.00 10.00      A   
ATOM    588  CB  SER A  66       5.320  -7.348  -5.004  1.00 10.00      A   
ATOM    589  OG  SER A  66       5.538  -8.515  -5.780  1.00 10.00      A   
ATOM    590  HG  SER A  66       4.688  -8.945  -5.958  1.00 10.00      A   
ATOM    591  C   SER A  66       6.124  -5.557  -6.575  1.00 10.00      A   
ATOM    592  O   SER A  66       6.487  -4.407  -6.318  1.00 10.00      A   
ATOM    593  N   VAL A  67       6.740  -6.328  -7.468  1.00 10.00      A   
ATOM    594  HN  VAL A  67       6.380  -7.226  -7.648  1.00 10.00      A   
ATOM    595  CA  VAL A  67       7.931  -5.886  -8.190  1.00 10.00      A   
ATOM    596  CB  VAL A  67       8.466  -6.988  -9.135  1.00 10.00      A   
ATOM    597  CG1 VAL A  67       9.742  -6.536  -9.830  1.00 10.00      A   
ATOM    598  CG2 VAL A  67       8.710  -8.283  -8.372  1.00 10.00      A   
ATOM    599  C   VAL A  67       7.669  -4.610  -8.986  1.00 10.00      A   
ATOM    600  O   VAL A  67       8.443  -3.658  -8.918  1.00 10.00      A   
ATOM    601  N   VAL A  68       6.560  -4.586  -9.720  1.00 10.00      A   
ATOM    602  HN  VAL A  68       5.968  -5.365  -9.715  1.00 10.00      A   
ATOM    603  CA  VAL A  68       6.202  -3.426 -10.533  1.00 10.00      A   
ATOM    604  CB  VAL A  68       4.957  -3.695 -11.402  1.00 10.00      A   
ATOM    605  CG1 VAL A  68       4.700  -2.536 -12.354  1.00 10.00      A   
ATOM    606  CG2 VAL A  68       5.126  -4.991 -12.179  1.00 10.00      A   
ATOM    607  C   VAL A  68       5.972  -2.190  -9.665  1.00 10.00      A   
ATOM    608  O   VAL A  68       6.351  -1.080 -10.040  1.00 10.00      A   
ATOM    609  N   ALA A  69       5.364  -2.393  -8.501  1.00 10.00      A   
ATOM    610  HN  ALA A  69       5.097  -3.302  -8.255  1.00 10.00      A   
ATOM    611  CA  ALA A  69       5.091  -1.298  -7.578  1.00 10.00      A   
ATOM    612  CB  ALA A  69       4.272  -1.793  -6.395  1.00 10.00      A   
ATOM    613  C   ALA A  69       6.396  -0.666  -7.103  1.00 10.00      A   
ATOM    614  O   ALA A  69       6.547   0.556  -7.112  1.00 10.00      A   
ATOM    615  N   TRP A  70       7.335  -1.511  -6.703  1.00 10.00      A   
ATOM    616  HN  TRP A  70       7.144  -2.475  -6.717  1.00 10.00      A   
ATOM    617  CA  TRP A  70       8.636  -1.054  -6.234  1.00 10.00      A   
ATOM    618  CB  TRP A  70       9.398  -2.223  -5.588  1.00 10.00      A   
ATOM    619  CG  TRP A  70      10.894  -2.108  -5.635  1.00 10.00      A   
ATOM    620  CD1 TRP A  70      11.683  -1.303  -4.864  1.00 10.00      A   
ATOM    621  CD2 TRP A  70      11.782  -2.830  -6.500  1.00 10.00      A   
ATOM    622  NE1 TRP A  70      13.005  -1.474  -5.198  1.00 10.00      A   
ATOM    623  HE1 TRP A  70      13.765  -1.001  -4.785  1.00 10.00      A   
ATOM    624  CE2 TRP A  70      13.091  -2.409  -6.198  1.00 10.00      A   
ATOM    625  CE3 TRP A  70      11.596  -3.791  -7.499  1.00 10.00      A   
ATOM    626  CZ2 TRP A  70      14.207  -2.916  -6.860  1.00 10.00      A   
ATOM    627  CZ3 TRP A  70      12.706  -4.292  -8.153  1.00 10.00      A   
ATOM    628  CH2 TRP A  70      13.995  -3.855  -7.831  1.00 10.00      A   
ATOM    629  C   TRP A  70       9.440  -0.432  -7.380  1.00 10.00      A   
ATOM    630  O   TRP A  70      10.069   0.615  -7.214  1.00 10.00      A   
ATOM    631  N   TRP A  71       9.392  -1.079  -8.545  1.00 10.00      A   
ATOM    632  HN  TRP A  71       8.866  -1.905  -8.607  1.00 10.00      A   
ATOM    633  CA  TRP A  71      10.100  -0.611  -9.729  1.00 10.00      A   
ATOM    634  CB  TRP A  71       9.793  -1.532 -10.920  1.00 10.00      A   
ATOM    635  CG  TRP A  71      10.374  -1.077 -12.225  1.00 10.00      A   
ATOM    636  CD1 TRP A  71      11.659  -1.238 -12.651  1.00 10.00      A   
ATOM    637  CD2 TRP A  71       9.684  -0.391 -13.280  1.00 10.00      A   
ATOM    638  NE1 TRP A  71      11.817  -0.687 -13.899  1.00 10.00      A   
ATOM    639  HE1 TRP A  71      12.653  -0.676 -14.414  1.00 10.00      A   
ATOM    640  CE2 TRP A  71      10.619  -0.162 -14.308  1.00 10.00      A   
ATOM    641  CE3 TRP A  71       8.369   0.053 -13.451  1.00 10.00      A   
ATOM    642  CZ2 TRP A  71      10.279   0.491 -15.491  1.00 10.00      A   
ATOM    643  CZ3 TRP A  71       8.033   0.699 -14.625  1.00 10.00      A   
ATOM    644  CH2 TRP A  71       8.984   0.913 -15.630  1.00 10.00      A   
ATOM    645  C   TRP A  71       9.711   0.826 -10.057  1.00 10.00      A   
ATOM    646  O   TRP A  71      10.560   1.656 -10.375  1.00 10.00      A   
ATOM    647  N   ALA A  72       8.423   1.114  -9.970  1.00 10.00      A   
ATOM    648  HN  ALA A  72       7.791   0.410  -9.708  1.00 10.00      A   
ATOM    649  CA  ALA A  72       7.925   2.448 -10.258  1.00 10.00      A   
ATOM    650  CB  ALA A  72       6.422   2.416 -10.475  1.00 10.00      A   
ATOM    651  C   ALA A  72       8.280   3.413  -9.136  1.00 10.00      A   
ATOM    652  O   ALA A  72       8.709   4.536  -9.388  1.00 10.00      A   
ATOM    653  N   ALA A  73       8.128   2.948  -7.900  1.00 10.00      A   
ATOM    654  HN  ALA A  73       7.814   2.024  -7.778  1.00 10.00      A   
ATOM    655  CA  ALA A  73       8.406   3.760  -6.715  1.00 10.00      A   
ATOM    656  CB  ALA A  73       8.136   2.959  -5.452  1.00 10.00      A   
ATOM    657  C   ALA A  73       9.828   4.318  -6.695  1.00 10.00      A   
ATOM    658  O   ALA A  73      10.044   5.475  -6.343  1.00 10.00      A   
ATOM    659  N   VAL A  74      10.795   3.505  -7.091  1.00 10.00      A   
ATOM    660  HN  VAL A  74      10.569   2.594  -7.388  1.00 10.00      A   
ATOM    661  CA  VAL A  74      12.189   3.935  -7.088  1.00 10.00      A   
ATOM    662  CB  VAL A  74      13.155   2.756  -6.841  1.00 10.00      A   
ATOM    663  CG1 VAL A  74      12.871   2.112  -5.493  1.00 10.00      A   
ATOM    664  CG2 VAL A  74      13.061   1.726  -7.960  1.00 10.00      A   
ATOM    665  C   VAL A  74      12.582   4.652  -8.378  1.00 10.00      A   
ATOM    666  O   VAL A  74      13.732   5.070  -8.533  1.00 10.00      A   
ATOM    667  N   ARG A  75      11.635   4.800  -9.296  1.00 10.00      A   
ATOM    668  HN  ARG A  75      10.730   4.464  -9.114  1.00 10.00      A   
ATOM    669  CA  ARG A  75      11.919   5.455 -10.569  1.00 10.00      A   
ATOM    670  CB  ARG A  75      11.765   4.482 -11.740  1.00 10.00      A   
ATOM    671  CG  ARG A  75      12.853   3.424 -11.809  1.00 10.00      A   
ATOM    672  CD  ARG A  75      12.798   2.659 -13.120  1.00 10.00      A   
ATOM    673  NE  ARG A  75      13.123   3.519 -14.259  1.00 10.00      A   
ATOM    674  HE  ARG A  75      12.605   4.349 -14.357  1.00 10.00      A   
ATOM    675  CZ  ARG A  75      14.056   3.237 -15.167  1.00 10.00      A   
ATOM    676  NH1 ARG A  75      14.779   2.131 -15.059  1.00 10.00      A   
ATOM    677 HH11 ARG A  75      15.515   1.915 -15.767  1.00 10.00      A   
ATOM    678 HH12 ARG A  75      14.608   1.467 -14.278  1.00 10.00      A   
ATOM    679  NH2 ARG A  75      14.272   4.072 -16.177  1.00 10.00      A   
ATOM    680 HH21 ARG A  75      15.007   3.860 -16.890  1.00 10.00      A   
ATOM    681 HH22 ARG A  75      13.702   4.942 -16.271  1.00 10.00      A   
ATOM    682  C   ARG A  75      11.077   6.708 -10.796  1.00 10.00      A   
ATOM    683  O   ARG A  75      11.188   7.352 -11.842  1.00 10.00      A   
ATOM    684  N   VAL A  76      10.235   7.055  -9.833  1.00 10.00      A   
ATOM    685  HN  VAL A  76      10.176   6.508  -9.023  1.00 10.00      A   
ATOM    686  CA  VAL A  76       9.400   8.246  -9.957  1.00 10.00      A   
ATOM    687  CB  VAL A  76       7.982   8.058  -9.369  1.00 10.00      A   
ATOM    688  CG1 VAL A  76       7.142   7.159 -10.263  1.00 10.00      A   
ATOM    689  CG2 VAL A  76       8.042   7.510  -7.952  1.00 10.00      A   
ATOM    690  C   VAL A  76      10.069   9.448  -9.301  1.00 10.00      A   
ATOM    691  O   VAL A  76      11.101   9.317  -8.642  1.00 10.00      A   
ATOM    692  N   ALA A  77       9.476  10.617  -9.490  1.00 10.00      A   
ATOM    693  HN  ALA A  77       8.657  10.654 -10.020  1.00 10.00      A   
ATOM    694  CA  ALA A  77      10.006  11.843  -8.918  1.00 10.00      A   
ATOM    695  CB  ALA A  77       9.675  13.025  -9.813  1.00 10.00      A   
ATOM    696  C   ALA A  77       9.434  12.059  -7.526  1.00 10.00      A   
ATOM    697  O   ALA A  77       8.464  11.406  -7.142  1.00 10.00      A   
ATOM    698  N   MET A  78      10.020  12.987  -6.784  1.00 10.00      A   
ATOM    699  HN  MET A  78      10.778  13.489  -7.156  1.00 10.00      A   
ATOM    700  CA  MET A  78       9.570  13.284  -5.431  1.00 10.00      A   
ATOM    701  CB  MET A  78      10.494  14.307  -4.773  1.00 10.00      A   
ATOM    702  CG  MET A  78      10.412  14.337  -3.255  1.00 10.00      A   
ATOM    703  SD  MET A  78      11.182  12.900  -2.480  1.00 10.00      A   
ATOM    704  CE  MET A  78       9.799  11.763  -2.405  1.00 10.00      A   
ATOM    705  C   MET A  78       8.135  13.799  -5.433  1.00 10.00      A   
ATOM    706  O   MET A  78       7.304  13.367  -4.632  1.00 10.00      A   
ATOM    707  N   THR A  79       7.844  14.706  -6.355  1.00 10.00      A   
ATOM    708  HN  THR A  79       8.548  15.003  -6.971  1.00 10.00      A   
ATOM    709  CA  THR A  79       6.513  15.283  -6.473  1.00 10.00      A   
ATOM    710  CB  THR A  79       6.555  16.587  -7.294  1.00 10.00      A   
ATOM    711  OG1 THR A  79       7.767  17.291  -6.981  1.00 10.00      A   
ATOM    712  HG1 THR A  79       8.001  17.121  -6.058  1.00 10.00      A   
ATOM    713  CG2 THR A  79       5.366  17.476  -6.956  1.00 10.00      A   
ATOM    714  C   THR A  79       5.539  14.290  -7.116  1.00 10.00      A   
ATOM    715  O   THR A  79       4.325  14.482  -7.077  1.00 10.00      A   
ATOM    716  N   ASP A  80       6.080  13.220  -7.686  1.00 10.00      A   
ATOM    717  HN  ASP A  80       7.053  13.109  -7.665  1.00 10.00      A   
ATOM    718  CA  ASP A  80       5.266  12.195  -8.333  1.00 10.00      A   
ATOM    719  CB  ASP A  80       5.892  11.767  -9.667  1.00 10.00      A   
ATOM    720  CG  ASP A  80       5.191  12.364 -10.874  1.00 10.00      A   
ATOM    721  OD1 ASP A  80       5.111  11.683 -11.923  1.00 10.00      A   
ATOM    722  OD2 ASP A  80       4.727  13.525 -10.787  1.00 10.00      A   
ATOM    723  C   ASP A  80       5.105  10.987  -7.415  1.00 10.00      A   
ATOM    724  O   ASP A  80       4.780   9.887  -7.863  1.00 10.00      A   
ATOM    725  N   MET A  81       5.339  11.204  -6.129  1.00 10.00      A   
ATOM    726  HN  MET A  81       5.606  12.101  -5.839  1.00 10.00      A   
ATOM    727  CA  MET A  81       5.221  10.146  -5.133  1.00 10.00      A   
ATOM    728  CB  MET A  81       6.329  10.230  -4.080  1.00 10.00      A   
ATOM    729  CG  MET A  81       7.571   9.421  -4.423  1.00 10.00      A   
ATOM    730  SD  MET A  81       7.265   7.642  -4.411  1.00 10.00      A   
ATOM    731  CE  MET A  81       6.853   7.383  -2.687  1.00 10.00      A   
ATOM    732  C   MET A  81       3.826  10.071  -4.486  1.00 10.00      A   
ATOM    733  O   MET A  81       3.273   8.979  -4.364  1.00 10.00      A   
ATOM    734  N   PRO A  82       3.232  11.215  -4.050  1.00 10.00      A   
ATOM    735  CA  PRO A  82       1.892  11.226  -3.428  1.00 10.00      A   
ATOM    736  CB  PRO A  82       1.546  12.713  -3.363  1.00 10.00      A   
ATOM    737  CG  PRO A  82       2.866  13.389  -3.258  1.00 10.00      A   
ATOM    738  CD  PRO A  82       3.813  12.572  -4.089  1.00 10.00      A   
ATOM    739  C   PRO A  82       0.852  10.481  -4.264  1.00 10.00      A   
ATOM    740  O   PRO A  82       0.014   9.754  -3.729  1.00 10.00      A   
ATOM    741  N   GLN A  83       0.924  10.655  -5.577  1.00 10.00      A   
ATOM    742  HN  GLN A  83       1.610  11.255  -5.941  1.00 10.00      A   
ATOM    743  CA  GLN A  83       0.002   9.996  -6.495  1.00 10.00      A   
ATOM    744  CB  GLN A  83       0.267  10.464  -7.924  1.00 10.00      A   
ATOM    745  CG  GLN A  83       1.707  10.274  -8.364  1.00 10.00      A   
ATOM    746  CD  GLN A  83       1.879  10.348  -9.859  1.00 10.00      A   
ATOM    747  OE1 GLN A  83       1.157  11.069 -10.544  1.00 10.00      A   
ATOM    748  NE2 GLN A  83       2.844   9.610 -10.375  1.00 10.00      A   
ATOM    749 HE21 GLN A  83       3.391   9.071  -9.766  1.00 10.00      A   
ATOM    750 HE22 GLN A  83       2.964   9.620 -11.352  1.00 10.00      A   
ATOM    751  C   GLN A  83       0.148   8.477  -6.421  1.00 10.00      A   
ATOM    752  O   GLN A  83      -0.835   7.743  -6.520  1.00 10.00      A   
ATOM    753  N   MET A  84       1.381   8.016  -6.233  1.00 10.00      A   
ATOM    754  HN  MET A  84       2.119   8.655  -6.135  1.00 10.00      A   
ATOM    755  CA  MET A  84       1.663   6.590  -6.145  1.00 10.00      A   
ATOM    756  CB  MET A  84       3.171   6.329  -6.150  1.00 10.00      A   
ATOM    757  CG  MET A  84       3.875   6.735  -7.437  1.00 10.00      A   
ATOM    758  SD  MET A  84       3.324   5.786  -8.870  1.00 10.00      A   
ATOM    759  CE  MET A  84       3.812   4.133  -8.380  1.00 10.00      A   
ATOM    760  C   MET A  84       1.034   6.016  -4.888  1.00 10.00      A   
ATOM    761  O   MET A  84       0.558   4.881  -4.876  1.00 10.00      A   
ATOM    762  N   VAL A  85       1.021   6.818  -3.831  1.00 10.00      A   
ATOM    763  HN  VAL A  85       1.420   7.711  -3.904  1.00 10.00      A   
ATOM    764  CA  VAL A  85       0.430   6.407  -2.567  1.00 10.00      A   
ATOM    765  CB  VAL A  85       0.652   7.478  -1.476  1.00 10.00      A   
ATOM    766  CG1 VAL A  85       0.179   6.982  -0.120  1.00 10.00      A   
ATOM    767  CG2 VAL A  85       2.114   7.891  -1.415  1.00 10.00      A   
ATOM    768  C   VAL A  85      -1.067   6.193  -2.757  1.00 10.00      A   
ATOM    769  O   VAL A  85      -1.655   5.274  -2.186  1.00 10.00      A   
ATOM    770  N   ALA A  86      -1.666   7.038  -3.590  1.00 10.00      A   
ATOM    771  HN  ALA A  86      -1.132   7.739  -4.019  1.00 10.00      A   
ATOM    772  CA  ALA A  86      -3.092   6.961  -3.875  1.00 10.00      A   
ATOM    773  CB  ALA A  86      -3.570   8.227  -4.569  1.00 10.00      A   
ATOM    774  C   ALA A  86      -3.428   5.731  -4.715  1.00 10.00      A   
ATOM    775  O   ALA A  86      -4.296   4.941  -4.344  1.00 10.00      A   
ATOM    776  N   ILE A  87      -2.727   5.557  -5.835  1.00 10.00      A   
ATOM    777  HN  ILE A  87      -2.027   6.206  -6.073  1.00 10.00      A   
ATOM    778  CA  ILE A  87      -2.979   4.419  -6.714  1.00 10.00      A   
ATOM    779  CB  ILE A  87      -2.178   4.483  -8.039  1.00 10.00      A   
ATOM    780  CG1 ILE A  87      -2.566   3.321  -8.960  1.00 10.00      A   
ATOM    781  CG2 ILE A  87      -0.676   4.500  -7.789  1.00 10.00      A   
ATOM    782  CD1 ILE A  87      -1.933   3.385 -10.334  1.00 10.00      A   
ATOM    783  C   ILE A  87      -2.750   3.087  -5.995  1.00 10.00      A   
ATOM    784  O   ILE A  87      -3.537   2.150  -6.143  1.00 10.00      A   
ATOM    785  N   TYR A  88      -1.693   3.023  -5.188  1.00 10.00      A   
ATOM    786  HN  TYR A  88      -1.109   3.809  -5.098  1.00 10.00      A   
ATOM    787  CA  TYR A  88      -1.375   1.813  -4.442  1.00 10.00      A   
ATOM    788  CB  TYR A  88      -0.000   1.931  -3.774  1.00 10.00      A   
ATOM    789  CG  TYR A  88       0.501   0.641  -3.160  1.00 10.00      A   
ATOM    790  CD1 TYR A  88       0.932  -0.412  -3.958  1.00 10.00      A   
ATOM    791  CD2 TYR A  88       0.542   0.477  -1.782  1.00 10.00      A   
ATOM    792  CE1 TYR A  88       1.388  -1.590  -3.399  1.00 10.00      A   
ATOM    793  CE2 TYR A  88       0.997  -0.697  -1.215  1.00 10.00      A   
ATOM    794  CZ  TYR A  88       1.418  -1.728  -2.028  1.00 10.00      A   
ATOM    795  OH  TYR A  88       1.872  -2.900  -1.468  1.00 10.00      A   
ATOM    796  HH  TYR A  88       1.311  -3.137  -0.720  1.00 10.00      A   
ATOM    797  C   TYR A  88      -2.455   1.535  -3.402  1.00 10.00      A   
ATOM    798  O   TYR A  88      -2.808   0.382  -3.148  1.00 10.00      A   
ATOM    799  N   ASN A  89      -2.986   2.605  -2.817  1.00 10.00      A   
ATOM    800  HN  ASN A  89      -2.662   3.496  -3.071  1.00 10.00      A   
ATOM    801  CA  ASN A  89      -4.039   2.492  -1.815  1.00 10.00      A   
ATOM    802  CB  ASN A  89      -4.373   3.866  -1.225  1.00 10.00      A   
ATOM    803  CG  ASN A  89      -5.614   3.849  -0.355  1.00 10.00      A   
ATOM    804  OD1 ASN A  89      -5.574   3.413   0.792  1.00 10.00      A   
ATOM    805  ND2 ASN A  89      -6.726   4.337  -0.888  1.00 10.00      A   
ATOM    806 HD21 ASN A  89      -6.690   4.680  -1.809  1.00 10.00      A   
ATOM    807 HD22 ASN A  89      -7.538   4.337  -0.339  1.00 10.00      A   
ATOM    808  C   ASN A  89      -5.281   1.871  -2.434  1.00 10.00      A   
ATOM    809  O   ASN A  89      -5.918   1.001  -1.837  1.00 10.00      A   
ATOM    810  N   GLY A  90      -5.603   2.314  -3.646  1.00 10.00      A   
ATOM    811  HN  GLY A  90      -5.046   3.007  -4.065  1.00 10.00      A   
ATOM    812  CA  GLY A  90      -6.754   1.793  -4.351  1.00 10.00      A   
ATOM    813  C   GLY A  90      -6.614   0.313  -4.627  1.00 10.00      A   
ATOM    814  O   GLY A  90      -7.582  -0.440  -4.518  1.00 10.00      A   
ATOM    815  N   MET A  91      -5.398  -0.108  -4.964  1.00 10.00      A   
ATOM    816  HN  MET A  91      -4.667   0.546  -5.025  1.00 10.00      A   
ATOM    817  CA  MET A  91      -5.123  -1.512  -5.246  1.00 10.00      A   
ATOM    818  CB  MET A  91      -3.670  -1.706  -5.684  1.00 10.00      A   
ATOM    819  CG  MET A  91      -3.317  -1.038  -7.002  1.00 10.00      A   
ATOM    820  SD  MET A  91      -1.610  -1.348  -7.496  1.00 10.00      A   
ATOM    821  CE  MET A  91      -1.693  -3.088  -7.920  1.00 10.00      A   
ATOM    822  C   MET A  91      -5.413  -2.370  -4.020  1.00 10.00      A   
ATOM    823  O   MET A  91      -5.833  -3.520  -4.141  1.00 10.00      A   
ATOM    824  N   GLY A  92      -5.179  -1.804  -2.842  1.00 10.00      A   
ATOM    825  HN  GLY A  92      -4.824  -0.888  -2.810  1.00 10.00      A   
ATOM    826  CA  GLY A  92      -5.438  -2.522  -1.611  1.00 10.00      A   
ATOM    827  C   GLY A  92      -6.925  -2.700  -1.379  1.00 10.00      A   
ATOM    828  O   GLY A  92      -7.380  -3.788  -1.014  1.00 10.00      A   
ATOM    829  N   GLY A  93      -7.681  -1.629  -1.610  1.00 10.00      A   
ATOM    830  HN  GLY A  93      -7.252  -0.793  -1.896  1.00 10.00      A   
ATOM    831  CA  GLY A  93      -9.120  -1.675  -1.436  1.00 10.00      A   
ATOM    832  C   GLY A  93      -9.784  -2.582  -2.451  1.00 10.00      A   
ATOM    833  O   GLY A  93     -10.708  -3.326  -2.121  1.00 10.00      A   
ATOM    834  N   GLY A  94      -9.304  -2.525  -3.688  1.00 10.00      A   
ATOM    835  HN  GLY A  94      -8.572  -1.900  -3.891  1.00 10.00      A   
ATOM    836  CA  GLY A  94      -9.851  -3.359  -4.737  1.00 10.00      A   
ATOM    837  C   GLY A  94      -9.678  -4.829  -4.422  1.00 10.00      A   
ATOM    838  O   GLY A  94     -10.608  -5.623  -4.588  1.00 10.00      A   
ATOM    839  N   ALA A  95      -8.488  -5.187  -3.942  1.00 10.00      A   
ATOM    840  HN  ALA A  95      -7.793  -4.502  -3.829  1.00 10.00      A   
ATOM    841  CA  ALA A  95      -8.187  -6.567  -3.583  1.00 10.00      A   
ATOM    842  CB  ALA A  95      -6.724  -6.712  -3.198  1.00 10.00      A   
ATOM    843  C   ALA A  95      -9.090  -7.025  -2.443  1.00 10.00      A   
ATOM    844  O   ALA A  95      -9.556  -8.165  -2.430  1.00 10.00      A   
ATOM    845  N   ALA A  96      -9.341  -6.121  -1.498  1.00 10.00      A   
ATOM    846  HN  ALA A  96      -8.939  -5.228  -1.570  1.00 10.00      A   
ATOM    847  CA  ALA A  96     -10.201  -6.420  -0.359  1.00 10.00      A   
ATOM    848  CB  ALA A  96     -10.140  -5.298   0.667  1.00 10.00      A   
ATOM    849  C   ALA A  96     -11.632  -6.643  -0.827  1.00 10.00      A   
ATOM    850  O   ALA A  96     -12.282  -7.604  -0.430  1.00 10.00      A   
ATOM    851  N   ALA A  97     -12.102  -5.763  -1.705  1.00 10.00      A   
ATOM    852  HN  ALA A  97     -11.529  -5.018  -1.989  1.00 10.00      A   
ATOM    853  CA  ALA A  97     -13.452  -5.861  -2.245  1.00 10.00      A   
ATOM    854  CB  ALA A  97     -13.745  -4.670  -3.138  1.00 10.00      A   
ATOM    855  C   ALA A  97     -13.635  -7.163  -3.019  1.00 10.00      A   
ATOM    856  O   ALA A  97     -14.744  -7.697  -3.108  1.00 10.00      A   
ATOM    857  N   THR A  98     -12.537  -7.663  -3.582  1.00 10.00      A   
ATOM    858  HN  THR A  98     -11.690  -7.178  -3.483  1.00 10.00      A   
ATOM    859  CA  THR A  98     -12.560  -8.907  -4.337  1.00 10.00      A   
ATOM    860  CB  THR A  98     -11.234  -9.127  -5.099  1.00 10.00      A   
ATOM    861  OG1 THR A  98     -10.912  -7.954  -5.861  1.00 10.00      A   
ATOM    862  HG1 THR A  98     -11.226  -7.167  -5.396  1.00 10.00      A   
ATOM    863  CG2 THR A  98     -11.341 -10.316  -6.044  1.00 10.00      A   
ATOM    864  C   THR A  98     -12.815 -10.094  -3.404  1.00 10.00      A   
ATOM    865  O   THR A  98     -13.474 -11.059  -3.784  1.00 10.00      A   
ATOM    866  N   ILE A  99     -12.314  -9.994  -2.172  1.00 10.00      A   
ATOM    867  HN  ILE A  99     -11.842  -9.174  -1.913  1.00 10.00      A   
ATOM    868  CA  ILE A  99     -12.476 -11.056  -1.184  1.00 10.00      A   
ATOM    869  CB  ILE A  99     -11.786 -10.709   0.155  1.00 10.00      A   
ATOM    870  CG1 ILE A  99     -10.293 -10.455  -0.064  1.00 10.00      A   
ATOM    871  CG2 ILE A  99     -11.989 -11.824   1.178  1.00 10.00      A   
ATOM    872  CD1 ILE A  99      -9.582  -9.889   1.149  1.00 10.00      A   
ATOM    873  C   ILE A  99     -13.954 -11.349  -0.942  1.00 10.00      A   
ATOM    874  O   ILE A  99     -14.422 -12.458  -1.214  1.00 10.00      A   
ATOM    875  N   ALA A 100     -14.680 -10.346  -0.452  1.00 10.00      A   
ATOM    876  HN  ALA A 100     -14.235  -9.491  -0.240  1.00 10.00      A   
ATOM    877  CA  ALA A 100     -16.108 -10.482  -0.177  1.00 10.00      A   
ATOM    878  CB  ALA A 100     -16.681  -9.164   0.315  1.00 10.00      A   
ATOM    879  C   ALA A 100     -16.871 -10.953  -1.407  1.00 10.00      A   
ATOM    880  O   ALA A 100     -17.781 -11.778  -1.306  1.00 10.00      A   
ATOM    881  N   ALA A 101     -16.490 -10.427  -2.567  1.00 10.00      A   
ATOM    882  HN  ALA A 101     -15.757  -9.777  -2.576  1.00 10.00      A   
ATOM    883  CA  ALA A 101     -17.134 -10.789  -3.823  1.00 10.00      A   
ATOM    884  CB  ALA A 101     -16.518 -10.023  -4.985  1.00 10.00      A   
ATOM    885  C   ALA A 101     -17.051 -12.293  -4.067  1.00 10.00      A   
ATOM    886  O   ALA A 101     -18.056 -12.938  -4.354  1.00 10.00      A   
ATOM    887  N   VAL A 102     -15.849 -12.847  -3.929  1.00 10.00      A   
ATOM    888  HN  VAL A 102     -15.086 -12.278  -3.679  1.00 10.00      A   
ATOM    889  CA  VAL A 102     -15.631 -14.276  -4.137  1.00 10.00      A   
ATOM    890  CB  VAL A 102     -14.129 -14.639  -4.094  1.00 10.00      A   
ATOM    891  CG1 VAL A 102     -13.924 -16.133  -4.300  1.00 10.00      A   
ATOM    892  CG2 VAL A 102     -13.354 -13.850  -5.137  1.00 10.00      A   
ATOM    893  C   VAL A 102     -16.379 -15.103  -3.094  1.00 10.00      A   
ATOM    894  O   VAL A 102     -17.045 -16.083  -3.430  1.00 10.00      A   
ATOM    895  N   GLU A 103     -16.283 -14.696  -1.832  1.00 10.00      A   
ATOM    896  HN  GLU A 103     -15.753 -13.893  -1.625  1.00 10.00      A   
ATOM    897  CA  GLU A 103     -16.949 -15.410  -0.746  1.00 10.00      A   
ATOM    898  CB  GLU A 103     -16.603 -14.787   0.608  1.00 10.00      A   
ATOM    899  CG  GLU A 103     -15.116 -14.707   0.912  1.00 10.00      A   
ATOM    900  CD  GLU A 103     -14.451 -16.063   1.029  1.00 10.00      A   
ATOM    901  OE1 GLU A 103     -14.921 -16.899   1.833  1.00 10.00      A   
ATOM    902  OE2 GLU A 103     -13.444 -16.296   0.328  1.00 10.00      A   
ATOM    903  C   GLU A 103     -18.465 -15.422  -0.945  1.00 10.00      A   
ATOM    904  O   GLU A 103     -19.123 -16.442  -0.722  1.00 10.00      A   
ATOM    905  N   LEU A 104     -19.010 -14.288  -1.373  1.00 10.00      A   
ATOM    906  HN  LEU A 104     -18.427 -13.507  -1.526  1.00 10.00      A   
ATOM    907  CA  LEU A 104     -20.447 -14.161  -1.610  1.00 10.00      A   
ATOM    908  CB  LEU A 104     -20.819 -12.701  -1.889  1.00 10.00      A   
ATOM    909  CG  LEU A 104     -21.824 -12.055  -0.931  1.00 10.00      A   
ATOM    910  CD1 LEU A 104     -22.102 -10.617  -1.342  1.00 10.00      A   
ATOM    911  CD2 LEU A 104     -23.119 -12.854  -0.881  1.00 10.00      A   
ATOM    912  C   LEU A 104     -20.891 -15.037  -2.777  1.00 10.00      A   
ATOM    913  O   LEU A 104     -21.936 -15.687  -2.715  1.00 10.00      A   
ATOM    914  N   LEU A 105     -20.089 -15.046  -3.839  1.00 10.00      A   
ATOM    915  HN  LEU A 105     -19.270 -14.500  -3.824  1.00 10.00      A   
ATOM    916  CA  LEU A 105     -20.391 -15.840  -5.026  1.00 10.00      A   
ATOM    917  CB  LEU A 105     -19.358 -15.585  -6.127  1.00 10.00      A   
ATOM    918  CG  LEU A 105     -19.453 -14.237  -6.844  1.00 10.00      A   
ATOM    919  CD1 LEU A 105     -18.249 -14.030  -7.746  1.00 10.00      A   
ATOM    920  CD2 LEU A 105     -20.743 -14.142  -7.645  1.00 10.00      A   
ATOM    921  C   LEU A 105     -20.448 -17.328  -4.693  1.00 10.00      A   
ATOM    922  O   LEU A 105     -21.262 -18.071  -5.246  1.00 10.00      A   
ATOM    923  N   LYS A 106     -19.578 -17.759  -3.786  1.00 10.00      A   
ATOM    924  HN  LYS A 106     -18.939 -17.121  -3.393  1.00 10.00      A   
ATOM    925  CA  LYS A 106     -19.538 -19.157  -3.372  1.00 10.00      A   
ATOM    926  CB  LYS A 106     -18.187 -19.498  -2.738  1.00 10.00      A   
ATOM    927  CG  LYS A 106     -17.006 -19.444  -3.692  1.00 10.00      A   
ATOM    928  CD  LYS A 106     -15.728 -19.871  -2.990  1.00 10.00      A   
ATOM    929  CE  LYS A 106     -14.526 -19.780  -3.910  1.00 10.00      A   
ATOM    930  NZ  LYS A 106     -13.274 -20.225  -3.239  1.00 10.00      A   
ATOM    931  HZ1 LYS A 106     -13.170 -19.751  -2.319  1.00 10.00      A   
ATOM    932  HZ2 LYS A 106     -12.449 -19.992  -3.826  1.00 10.00      A   
ATOM    933  HZ3 LYS A 106     -13.292 -21.253  -3.084  1.00 10.00      A   
ATOM    934  C   LYS A 106     -20.660 -19.458  -2.384  1.00 10.00      A   
ATOM    935  O   LYS A 106     -21.212 -20.560  -2.368  1.00 10.00      A   
ATOM    936  N   GLY A 107     -20.999 -18.470  -1.568  1.00 10.00      A   
ATOM    937  HN  GLY A 107     -20.534 -17.608  -1.634  1.00 10.00      A   
ATOM    938  CA  GLY A 107     -22.041 -18.650  -0.580  1.00 10.00      A   
ATOM    939  C   GLY A 107     -21.489 -19.282   0.676  1.00 10.00      A   
ATOM    940  O   GLY A 107     -22.091 -20.194   1.244  1.00 10.00      A   
ATOM    941  N   ALA A 108     -20.334 -18.789   1.111  1.00 10.00      A   
ATOM    942  HN  ALA A 108     -19.919 -18.044   0.622  1.00 10.00      A   
ATOM    943  CA  ALA A 108     -19.672 -19.315   2.296  1.00 10.00      A   
ATOM    944  CB  ALA A 108     -18.162 -19.166   2.169  1.00 10.00      A   
ATOM    945  C   ALA A 108     -20.171 -18.643   3.568  1.00 10.00      A   
ATOM    946  O   ALA A 108     -19.848 -19.077   4.674  1.00 10.00      A   
ATOM    947  N   PHE A 109     -20.958 -17.588   3.415  1.00 10.00      A   
ATOM    948  HN  PHE A 109     -21.195 -17.288   2.508  1.00 10.00      A   
ATOM    949  CA  PHE A 109     -21.485 -16.871   4.566  1.00 10.00      A   
ATOM    950  CB  PHE A 109     -21.565 -15.367   4.299  1.00 10.00      A   
ATOM    951  CG  PHE A 109     -20.228 -14.684   4.276  1.00 10.00      A   
ATOM    952  CD1 PHE A 109     -19.776 -14.055   3.128  1.00 10.00      A   
ATOM    953  CD2 PHE A 109     -19.418 -14.678   5.402  1.00 10.00      A   
ATOM    954  CE1 PHE A 109     -18.545 -13.433   3.101  1.00 10.00      A   
ATOM    955  CE2 PHE A 109     -18.185 -14.057   5.382  1.00 10.00      A   
ATOM    956  CZ  PHE A 109     -17.747 -13.433   4.230  1.00 10.00      A   
ATOM    957  C   PHE A 109     -22.846 -17.409   4.990  1.00 10.00      A   
ATOM    958  O   PHE A 109     -23.850 -17.198   4.311  1.00 10.00      A   
ATOM    959  N   GLU A 110     -22.867 -18.114   6.111  1.00 10.00      A   
ATOM    960  HN  GLU A 110     -22.027 -18.273   6.595  1.00 10.00      A   
ATOM    961  CA  GLU A 110     -24.103 -18.673   6.641  1.00 10.00      A   
ATOM    962  CB  GLU A 110     -23.909 -20.146   6.997  1.00 10.00      A   
ATOM    963  CG  GLU A 110     -23.807 -21.060   5.788  1.00 10.00      A   
ATOM    964  CD  GLU A 110     -23.410 -22.471   6.156  1.00 10.00      A   
ATOM    965  OE1 GLU A 110     -24.242 -23.193   6.750  1.00 10.00      A   
ATOM    966  OE2 GLU A 110     -22.264 -22.867   5.850  1.00 10.00      A   
ATOM    967  C   GLU A 110     -24.552 -17.886   7.865  1.00 10.00      A   
ATOM    968  O   GLU A 110     -25.475 -18.280   8.575  1.00 10.00      A   
ATOM    969  N   ASN A 111     -23.889 -16.763   8.093  1.00 10.00      A   
ATOM    970  HN  ASN A 111     -23.177 -16.501   7.475  1.00 10.00      A   
ATOM    971  CA  ASN A 111     -24.195 -15.900   9.224  1.00 10.00      A   
ATOM    972  CB  ASN A 111     -23.018 -15.891  10.208  1.00 10.00      A   
ATOM    973  CG  ASN A 111     -23.242 -14.984  11.402  1.00 10.00      A   
ATOM    974  OD1 ASN A 111     -22.912 -13.802  11.366  1.00 10.00      A   
ATOM    975  ND2 ASN A 111     -23.802 -15.530  12.468  1.00 10.00      A   
ATOM    976 HD21 ASN A 111     -24.046 -16.481  12.432  1.00 10.00      A   
ATOM    977 HD22 ASN A 111     -23.941 -14.965  13.258  1.00 10.00      A   
ATOM    978  C   ASN A 111     -24.485 -14.487   8.731  1.00 10.00      A   
ATOM    979  O   ASN A 111     -23.646 -13.878   8.068  1.00 10.00      A   
ATOM    980  N   THR A 112     -25.666 -13.973   9.058  1.00 10.00      A   
ATOM    981  HN  THR A 112     -26.284 -14.506   9.603  1.00 10.00      A   
ATOM    982  CA  THR A 112     -26.080 -12.639   8.634  1.00 10.00      A   
ATOM    983  CB  THR A 112     -27.501 -12.324   9.143  1.00 10.00      A   
ATOM    984  OG1 THR A 112     -28.306 -13.509   9.055  1.00 10.00      A   
ATOM    985  HG1 THR A 112     -28.152 -13.938   8.203  1.00 10.00      A   
ATOM    986  CG2 THR A 112     -28.137 -11.223   8.305  1.00 10.00      A   
ATOM    987  C   THR A 112     -25.112 -11.549   9.109  1.00 10.00      A   
ATOM    988  O   THR A 112     -24.820 -10.604   8.373  1.00 10.00      A   
ATOM    989  N   GLY A 113     -24.606 -11.697  10.331  1.00 10.00      A   
ATOM    990  HN  GLY A 113     -24.850 -12.486  10.858  1.00 10.00      A   
ATOM    991  CA  GLY A 113     -23.684 -10.719  10.883  1.00 10.00      A   
ATOM    992  C   GLY A 113     -22.410 -10.607  10.070  1.00 10.00      A   
ATOM    993  O   GLY A 113     -22.076  -9.529   9.574  1.00 10.00      A   
ATOM    994  N   LEU A 114     -21.712 -11.729   9.919  1.00 10.00      A   
ATOM    995  HN  LEU A 114     -22.044 -12.554  10.341  1.00 10.00      A   
ATOM    996  CA  LEU A 114     -20.466 -11.773   9.156  1.00 10.00      A   
ATOM    997  CB  LEU A 114     -19.828 -13.163   9.248  1.00 10.00      A   
ATOM    998  CG  LEU A 114     -19.439 -13.638  10.651  1.00 10.00      A   
ATOM    999  CD1 LEU A 114     -18.970 -15.084  10.616  1.00 10.00      A   
ATOM   1000  CD2 LEU A 114     -18.364 -12.740  11.246  1.00 10.00      A   
ATOM   1001  C   LEU A 114     -20.703 -11.394   7.698  1.00 10.00      A   
ATOM   1002  O   LEU A 114     -19.859 -10.757   7.064  1.00 10.00      A   
ATOM   1003  N   MET A 115     -21.863 -11.781   7.177  1.00 10.00      A   
ATOM   1004  HN  MET A 115     -22.491 -12.288   7.738  1.00 10.00      A   
ATOM   1005  CA  MET A 115     -22.231 -11.479   5.800  1.00 10.00      A   
ATOM   1006  CB  MET A 115     -23.584 -12.114   5.467  1.00 10.00      A   
ATOM   1007  CG  MET A 115     -23.978 -12.029   4.001  1.00 10.00      A   
ATOM   1008  SD  MET A 115     -25.619 -12.706   3.688  1.00 10.00      A   
ATOM   1009  CE  MET A 115     -25.481 -14.304   4.482  1.00 10.00      A   
ATOM   1010  C   MET A 115     -22.304  -9.972   5.592  1.00 10.00      A   
ATOM   1011  O   MET A 115     -21.760  -9.440   4.622  1.00 10.00      A   
ATOM   1012  N   ALA A 116     -22.966  -9.289   6.520  1.00 10.00      A   
ATOM   1013  HN  ALA A 116     -23.368  -9.776   7.277  1.00 10.00      A   
ATOM   1014  CA  ALA A 116     -23.118  -7.840   6.451  1.00 10.00      A   
ATOM   1015  CB  ALA A 116     -24.051  -7.346   7.549  1.00 10.00      A   
ATOM   1016  C   ALA A 116     -21.763  -7.144   6.543  1.00 10.00      A   
ATOM   1017  O   ALA A 116     -21.534  -6.129   5.886  1.00 10.00      A   
ATOM   1018  N   LEU A 117     -20.866  -7.704   7.350  1.00 10.00      A   
ATOM   1019  HN  LEU A 117     -21.110  -8.513   7.850  1.00 10.00      A   
ATOM   1020  CA  LEU A 117     -19.530  -7.139   7.517  1.00 10.00      A   
ATOM   1021  CB  LEU A 117     -18.737  -7.911   8.573  1.00 10.00      A   
ATOM   1022  CG  LEU A 117     -19.339  -7.952   9.979  1.00 10.00      A   
ATOM   1023  CD1 LEU A 117     -18.437  -8.731  10.921  1.00 10.00      A   
ATOM   1024  CD2 LEU A 117     -19.579  -6.546  10.504  1.00 10.00      A   
ATOM   1025  C   LEU A 117     -18.780  -7.139   6.190  1.00 10.00      A   
ATOM   1026  O   LEU A 117     -18.163  -6.141   5.819  1.00 10.00      A   
ATOM   1027  N   ALA A 118     -18.867  -8.253   5.469  1.00 10.00      A   
ATOM   1028  HN  ALA A 118     -19.383  -9.009   5.820  1.00 10.00      A   
ATOM   1029  CA  ALA A 118     -18.210  -8.384   4.173  1.00 10.00      A   
ATOM   1030  CB  ALA A 118     -18.329  -9.812   3.668  1.00 10.00      A   
ATOM   1031  C   ALA A 118     -18.816  -7.410   3.167  1.00 10.00      A   
ATOM   1032  O   ALA A 118     -18.123  -6.868   2.306  1.00 10.00      A   
ATOM   1033  N   ILE A 119     -20.122  -7.191   3.284  1.00 10.00      A   
ATOM   1034  HN  ILE A 119     -20.626  -7.665   3.978  1.00 10.00      A   
ATOM   1035  CA  ILE A 119     -20.821  -6.269   2.402  1.00 10.00      A   
ATOM   1036  CB  ILE A 119     -22.347  -6.285   2.651  1.00 10.00      A   
ATOM   1037  CG1 ILE A 119     -22.922  -7.663   2.304  1.00 10.00      A   
ATOM   1038  CG2 ILE A 119     -23.045  -5.199   1.842  1.00 10.00      A   
ATOM   1039  CD1 ILE A 119     -24.375  -7.843   2.693  1.00 10.00      A   
ATOM   1040  C   ILE A 119     -20.273  -4.857   2.601  1.00 10.00      A   
ATOM   1041  O   ILE A 119     -20.021  -4.138   1.640  1.00 10.00      A   
ATOM   1042  N   LEU A 120     -20.061  -4.487   3.859  1.00 10.00      A   
ATOM   1043  HN  LEU A 120     -20.268  -5.119   4.584  1.00 10.00      A   
ATOM   1044  CA  LEU A 120     -19.532  -3.172   4.196  1.00 10.00      A   
ATOM   1045  CB  LEU A 120     -19.665  -2.908   5.698  1.00 10.00      A   
ATOM   1046  CG  LEU A 120     -21.094  -2.839   6.248  1.00 10.00      A   
ATOM   1047  CD1 LEU A 120     -21.077  -2.696   7.762  1.00 10.00      A   
ATOM   1048  CD2 LEU A 120     -21.860  -1.690   5.610  1.00 10.00      A   
ATOM   1049  C   LEU A 120     -18.072  -3.044   3.765  1.00 10.00      A   
ATOM   1050  O   LEU A 120     -17.646  -1.989   3.286  1.00 10.00      A   
ATOM   1051  N   GLY A 121     -17.311  -4.120   3.942  1.00 10.00      A   
ATOM   1052  HN  GLY A 121     -17.706  -4.932   4.333  1.00 10.00      A   
ATOM   1053  CA  GLY A 121     -15.910  -4.114   3.565  1.00 10.00      A   
ATOM   1054  C   GLY A 121     -15.718  -3.888   2.080  1.00 10.00      A   
ATOM   1055  O   GLY A 121     -15.126  -2.887   1.667  1.00 10.00      A   
ATOM   1056  N   GLY A 122     -16.235  -4.812   1.281  1.00 10.00      A   
ATOM   1057  HN  GLY A 122     -16.686  -5.591   1.683  1.00 10.00      A   
ATOM   1058  CA  GLY A 122     -16.121  -4.711  -0.164  1.00 10.00      A   
ATOM   1059  C   GLY A 122     -16.705  -3.423  -0.720  1.00 10.00      A   
ATOM   1060  O   GLY A 122     -16.168  -2.855  -1.674  1.00 10.00      A   
ATOM   1061  N   LEU A 123     -17.802  -2.964  -0.118  1.00 10.00      A   
ATOM   1062  HN  LEU A 123     -18.179  -3.473   0.630  1.00 10.00      A   
ATOM   1063  CA  LEU A 123     -18.466  -1.732  -0.539  1.00 10.00      A   
ATOM   1064  CB  LEU A 123     -19.669  -1.445   0.369  1.00 10.00      A   
ATOM   1065  CG  LEU A 123     -20.268  -0.038   0.302  1.00 10.00      A   
ATOM   1066  CD1 LEU A 123     -20.843   0.242  -1.076  1.00 10.00      A   
ATOM   1067  CD2 LEU A 123     -21.330   0.141   1.376  1.00 10.00      A   
ATOM   1068  C   LEU A 123     -17.497  -0.558  -0.491  1.00 10.00      A   
ATOM   1069  O   LEU A 123     -17.198   0.059  -1.516  1.00 10.00      A   
ATOM   1070  N   ILE A 124     -16.996  -0.274   0.704  1.00 10.00      A   
ATOM   1071  HN  ILE A 124     -17.257  -0.825   1.478  1.00 10.00      A   
ATOM   1072  CA  ILE A 124     -16.065   0.826   0.905  1.00 10.00      A   
ATOM   1073  CB  ILE A 124     -15.776   1.040   2.407  1.00 10.00      A   
ATOM   1074  CG1 ILE A 124     -17.064   1.454   3.129  1.00 10.00      A   
ATOM   1075  CG2 ILE A 124     -14.693   2.086   2.609  1.00 10.00      A   
ATOM   1076  CD1 ILE A 124     -16.887   1.736   4.606  1.00 10.00      A   
ATOM   1077  C   ILE A 124     -14.770   0.597   0.123  1.00 10.00      A   
ATOM   1078  O   ILE A 124     -14.153   1.545  -0.371  1.00 10.00      A   
ATOM   1079  N   GLY A 125     -14.379  -0.670   0.000  1.00 10.00      A   
ATOM   1080  HN  GLY A 125     -14.910  -1.381   0.426  1.00 10.00      A   
ATOM   1081  CA  GLY A 125     -13.178  -1.013  -0.737  1.00 10.00      A   
ATOM   1082  C   GLY A 125     -13.277  -0.621  -2.201  1.00 10.00      A   
ATOM   1083  O   GLY A 125     -12.358  -0.018  -2.751  1.00 10.00      A   
ATOM   1084  N   SER A 126     -14.403  -0.949  -2.829  1.00 10.00      A   
ATOM   1085  HN  SER A 126     -15.107  -1.430  -2.337  1.00 10.00      A   
ATOM   1086  CA  SER A 126     -14.620  -0.620  -4.234  1.00 10.00      A   
ATOM   1087  CB  SER A 126     -15.872  -1.319  -4.768  1.00 10.00      A   
ATOM   1088  OG  SER A 126     -15.733  -2.730  -4.711  1.00 10.00      A   
ATOM   1089  HG  SER A 126     -16.502  -3.108  -4.262  1.00 10.00      A   
ATOM   1090  C   SER A 126     -14.713   0.892  -4.438  1.00 10.00      A   
ATOM   1091  O   SER A 126     -14.198   1.424  -5.420  1.00 10.00      A   
ATOM   1092  N   VAL A 127     -15.355   1.580  -3.493  1.00 10.00      A   
ATOM   1093  HN  VAL A 127     -15.734   1.098  -2.726  1.00 10.00      A   
ATOM   1094  CA  VAL A 127     -15.508   3.033  -3.571  1.00 10.00      A   
ATOM   1095  CB  VAL A 127     -16.375   3.581  -2.413  1.00 10.00      A   
ATOM   1096  CG1 VAL A 127     -16.410   5.106  -2.421  1.00 10.00      A   
ATOM   1097  CG2 VAL A 127     -17.787   3.018  -2.486  1.00 10.00      A   
ATOM   1098  C   VAL A 127     -14.144   3.717  -3.554  1.00 10.00      A   
ATOM   1099  O   VAL A 127     -13.862   4.587  -4.379  1.00 10.00      A   
ATOM   1100  N   ALA A 128     -13.296   3.308  -2.617  1.00 10.00      A   
ATOM   1101  HN  ALA A 128     -13.572   2.600  -1.993  1.00 10.00      A   
ATOM   1102  CA  ALA A 128     -11.965   3.882  -2.496  1.00 10.00      A   
ATOM   1103  CB  ALA A 128     -11.329   3.492  -1.172  1.00 10.00      A   
ATOM   1104  C   ALA A 128     -11.082   3.459  -3.662  1.00 10.00      A   
ATOM   1105  O   ALA A 128     -10.188   4.198  -4.071  1.00 10.00      A   
ATOM   1106  N   PHE A 129     -11.344   2.267  -4.191  1.00 10.00      A   
ATOM   1107  HN  PHE A 129     -12.069   1.724  -3.806  1.00 10.00      A   
ATOM   1108  CA  PHE A 129     -10.584   1.734  -5.314  1.00 10.00      A   
ATOM   1109  CB  PHE A 129     -11.087   0.335  -5.686  1.00 10.00      A   
ATOM   1110  CG  PHE A 129     -10.547  -0.207  -6.981  1.00 10.00      A   
ATOM   1111  CD1 PHE A 129      -9.196  -0.473  -7.134  1.00 10.00      A   
ATOM   1112  CD2 PHE A 129     -11.398  -0.460  -8.044  1.00 10.00      A   
ATOM   1113  CE1 PHE A 129      -8.703  -0.979  -8.321  1.00 10.00      A   
ATOM   1114  CE2 PHE A 129     -10.912  -0.965  -9.235  1.00 10.00      A   
ATOM   1115  CZ  PHE A 129      -9.562  -1.224  -9.374  1.00 10.00      A   
ATOM   1116  C   PHE A 129     -10.649   2.666  -6.521  1.00 10.00      A   
ATOM   1117  O   PHE A 129      -9.616   3.113  -7.021  1.00 10.00      A   
ATOM   1118  N   THR A 130     -11.857   2.967  -6.976  1.00 10.00      A   
ATOM   1119  HN  THR A 130     -12.653   2.597  -6.528  1.00 10.00      A   
ATOM   1120  CA  THR A 130     -12.036   3.838  -8.129  1.00 10.00      A   
ATOM   1121  CB  THR A 130     -13.481   3.785  -8.653  1.00 10.00      A   
ATOM   1122  OG1 THR A 130     -14.352   3.357  -7.597  1.00 10.00      A   
ATOM   1123  HG1 THR A 130     -15.271   3.506  -7.856  1.00 10.00      A   
ATOM   1124  CG2 THR A 130     -13.584   2.808  -9.815  1.00 10.00      A   
ATOM   1125  C   THR A 130     -11.654   5.279  -7.805  1.00 10.00      A   
ATOM   1126  O   THR A 130     -11.073   5.978  -8.637  1.00 10.00      A   
ATOM   1127  N   GLY A 131     -11.967   5.708  -6.587  1.00 10.00      A   
ATOM   1128  HN  GLY A 131     -12.431   5.101  -5.970  1.00 10.00      A   
ATOM   1129  CA  GLY A 131     -11.650   7.059  -6.165  1.00 10.00      A   
ATOM   1130  C   GLY A 131     -10.161   7.343  -6.212  1.00 10.00      A   
ATOM   1131  O   GLY A 131      -9.734   8.394  -6.696  1.00 10.00      A   
ATOM   1132  N   SER A 132      -9.365   6.393  -5.730  1.00 10.00      A   
ATOM   1133  HN  SER A 132      -9.762   5.572  -5.370  1.00 10.00      A   
ATOM   1134  CA  SER A 132      -7.917   6.541  -5.719  1.00 10.00      A   
ATOM   1135  CB  SER A 132      -7.271   5.406  -4.920  1.00 10.00      A   
ATOM   1136  OG  SER A 132      -7.811   5.326  -3.609  1.00 10.00      A   
ATOM   1137  HG  SER A 132      -8.701   4.951  -3.656  1.00 10.00      A   
ATOM   1138  C   SER A 132      -7.359   6.589  -7.141  1.00 10.00      A   
ATOM   1139  O   SER A 132      -6.351   7.251  -7.402  1.00 10.00      A   
ATOM   1140  N   LEU A 133      -8.024   5.896  -8.060  1.00 10.00      A   
ATOM   1141  HN  LEU A 133      -8.821   5.387  -7.794  1.00 10.00      A   
ATOM   1142  CA  LEU A 133      -7.596   5.872  -9.454  1.00 10.00      A   
ATOM   1143  CB  LEU A 133      -8.374   4.820 -10.244  1.00 10.00      A   
ATOM   1144  CG  LEU A 133      -8.157   3.365  -9.826  1.00 10.00      A   
ATOM   1145  CD1 LEU A 133      -9.074   2.442 -10.612  1.00 10.00      A   
ATOM   1146  CD2 LEU A 133      -6.700   2.961 -10.002  1.00 10.00      A   
ATOM   1147  C   LEU A 133      -7.779   7.244 -10.088  1.00 10.00      A   
ATOM   1148  O   LEU A 133      -6.918   7.716 -10.830  1.00 10.00      A   
ATOM   1149  N   ILE A 134      -8.901   7.882  -9.773  1.00 10.00      A   
ATOM   1150  HN  ILE A 134      -9.542   7.448  -9.170  1.00 10.00      A   
ATOM   1151  CA  ILE A 134      -9.205   9.211 -10.295  1.00 10.00      A   
ATOM   1152  CB  ILE A 134     -10.647   9.649  -9.938  1.00 10.00      A   
ATOM   1153  CG1 ILE A 134     -11.670   8.634 -10.462  1.00 10.00      A   
ATOM   1154  CG2 ILE A 134     -10.950  11.039 -10.486  1.00 10.00      A   
ATOM   1155  CD1 ILE A 134     -11.616   8.422 -11.960  1.00 10.00      A   
ATOM   1156  C   ILE A 134      -8.210  10.227  -9.739  1.00 10.00      A   
ATOM   1157  O   ILE A 134      -7.722  11.102 -10.461  1.00 10.00      A   
ATOM   1158  N   ALA A 135      -7.900  10.086  -8.453  1.00 10.00      A   
ATOM   1159  HN  ALA A 135      -8.331   9.369  -7.937  1.00 10.00      A   
ATOM   1160  CA  ALA A 135      -6.955  10.970  -7.782  1.00 10.00      A   
ATOM   1161  CB  ALA A 135      -6.855  10.610  -6.306  1.00 10.00      A   
ATOM   1162  C   ALA A 135      -5.582  10.886  -8.444  1.00 10.00      A   
ATOM   1163  O   ALA A 135      -4.960  11.908  -8.747  1.00 10.00      A   
ATOM   1164  N   PHE A 136      -5.126   9.659  -8.683  1.00 10.00      A   
ATOM   1165  HN  PHE A 136      -5.676   8.888  -8.418  1.00 10.00      A   
ATOM   1166  CA  PHE A 136      -3.835   9.424  -9.319  1.00 10.00      A   
ATOM   1167  CB  PHE A 136      -3.523   7.920  -9.351  1.00 10.00      A   
ATOM   1168  CG  PHE A 136      -2.376   7.537 -10.245  1.00 10.00      A   
ATOM   1169  CD1 PHE A 136      -1.067   7.742  -9.843  1.00 10.00      A   
ATOM   1170  CD2 PHE A 136      -2.608   6.974 -11.490  1.00 10.00      A   
ATOM   1171  CE1 PHE A 136      -0.011   7.396 -10.663  1.00 10.00      A   
ATOM   1172  CE2 PHE A 136      -1.558   6.624 -12.316  1.00 10.00      A   
ATOM   1173  CZ  PHE A 136      -0.256   6.836 -11.903  1.00 10.00      A   
ATOM   1174  C   PHE A 136      -3.813  10.003 -10.731  1.00 10.00      A   
ATOM   1175  O   PHE A 136      -2.845  10.650 -11.134  1.00 10.00      A   
ATOM   1176  N   ALA A 137      -4.888   9.775 -11.472  1.00 10.00      A   
ATOM   1177  HN  ALA A 137      -5.630   9.257 -11.089  1.00 10.00      A   
ATOM   1178  CA  ALA A 137      -4.997  10.264 -12.840  1.00 10.00      A   
ATOM   1179  CB  ALA A 137      -6.297   9.792 -13.468  1.00 10.00      A   
ATOM   1180  C   ALA A 137      -4.891  11.785 -12.900  1.00 10.00      A   
ATOM   1181  O   ALA A 137      -4.240  12.337 -13.789  1.00 10.00      A   
ATOM   1182  N   LYS A 138      -5.527  12.458 -11.950  1.00 10.00      A   
ATOM   1183  HN  LYS A 138      -6.031  11.961 -11.265  1.00 10.00      A   
ATOM   1184  CA  LYS A 138      -5.502  13.916 -11.898  1.00 10.00      A   
ATOM   1185  CB  LYS A 138      -6.541  14.441 -10.909  1.00 10.00      A   
ATOM   1186  CG  LYS A 138      -7.980  14.274 -11.373  1.00 10.00      A   
ATOM   1187  CD  LYS A 138      -8.957  14.775 -10.323  1.00 10.00      A   
ATOM   1188  CE  LYS A 138     -10.379  14.791 -10.857  1.00 10.00      A   
ATOM   1189  NZ  LYS A 138     -11.345  15.311  -9.853  1.00 10.00      A   
ATOM   1190  HZ1 LYS A 138     -11.541  14.589  -9.127  1.00 10.00      A   
ATOM   1191  HZ2 LYS A 138     -12.240  15.560 -10.317  1.00 10.00      A   
ATOM   1192  HZ3 LYS A 138     -10.962  16.158  -9.388  1.00 10.00      A   
ATOM   1193  C   LYS A 138      -4.116  14.436 -11.534  1.00 10.00      A   
ATOM   1194  O   LYS A 138      -3.665  15.455 -12.061  1.00 10.00      A   
ATOM   1195  N   LEU A 139      -3.437  13.726 -10.643  1.00 10.00      A   
ATOM   1196  HN  LEU A 139      -3.843  12.913 -10.267  1.00 10.00      A   
ATOM   1197  CA  LEU A 139      -2.106  14.121 -10.208  1.00 10.00      A   
ATOM   1198  CB  LEU A 139      -1.728  13.429  -8.898  1.00 10.00      A   
ATOM   1199  CG  LEU A 139      -2.446  13.934  -7.645  1.00 10.00      A   
ATOM   1200  CD1 LEU A 139      -2.013  13.141  -6.423  1.00 10.00      A   
ATOM   1201  CD2 LEU A 139      -2.185  15.419  -7.439  1.00 10.00      A   
ATOM   1202  C   LEU A 139      -1.057  13.850 -11.282  1.00 10.00      A   
ATOM   1203  O   LEU A 139      -0.168  14.670 -11.505  1.00 10.00      A   
ATOM   1204  N   GLN A 140      -1.173  12.708 -11.953  1.00 10.00      A   
ATOM   1205  HN  GLN A 140      -1.903  12.087 -11.726  1.00 10.00      A   
ATOM   1206  CA  GLN A 140      -0.222  12.343 -13.000  1.00 10.00      A   
ATOM   1207  CB  GLN A 140      -0.370  10.869 -13.401  1.00 10.00      A   
ATOM   1208  CG  GLN A 140       0.759  10.362 -14.290  1.00 10.00      A   
ATOM   1209  CD  GLN A 140       2.073  10.223 -13.543  1.00 10.00      A   
ATOM   1210  OE1 GLN A 140       2.423   9.137 -13.079  1.00 10.00      A   
ATOM   1211  NE2 GLN A 140       2.806  11.321 -13.412  1.00 10.00      A   
ATOM   1212 HE21 GLN A 140       2.468  12.154 -13.805  1.00 10.00      A   
ATOM   1213 HE22 GLN A 140       3.655  11.262 -12.909  1.00 10.00      A   
ATOM   1214  C   GLN A 140      -0.369  13.236 -14.227  1.00 10.00      A   
ATOM   1215  O   GLN A 140       0.616  13.564 -14.889  1.00 10.00      A   
ATOM   1216  N   GLY A 141      -1.597  13.633 -14.522  1.00 10.00      A   
ATOM   1217  HN  GLY A 141      -2.344  13.359 -13.948  1.00 10.00      A   
ATOM   1218  CA  GLY A 141      -1.840  14.476 -15.674  1.00 10.00      A   
ATOM   1219  C   GLY A 141      -2.732  13.800 -16.694  1.00 10.00      A   
ATOM   1220  O   GLY A 141      -3.032  14.369 -17.743  1.00 10.00      A   
ATOM   1221  N   ILE A 142      -3.154  12.578 -16.382  1.00 10.00      A   
ATOM   1222  HN  ILE A 142      -2.878  12.184 -15.528  1.00 10.00      A   
ATOM   1223  CA  ILE A 142      -4.030  11.815 -17.266  1.00 10.00      A   
ATOM   1224  CB  ILE A 142      -4.195  10.361 -16.768  1.00 10.00      A   
ATOM   1225  CG1 ILE A 142      -2.827   9.750 -16.447  1.00 10.00      A   
ATOM   1226  CG2 ILE A 142      -4.930   9.519 -17.804  1.00 10.00      A   
ATOM   1227  CD1 ILE A 142      -2.897   8.404 -15.756  1.00 10.00      A   
ATOM   1228  C   ILE A 142      -5.396  12.490 -17.311  1.00 10.00      A   
ATOM   1229  O   ILE A 142      -6.069  12.517 -18.343  1.00 10.00      A   
ATOM   1230  N   MET A 143      -5.790  13.040 -16.175  1.00 10.00      A   
ATOM   1231  HN  MET A 143      -5.204  12.981 -15.387  1.00 10.00      A   
ATOM   1232  CA  MET A 143      -7.055  13.744 -16.060  1.00 10.00      A   
ATOM   1233  CB  MET A 143      -8.010  13.023 -15.105  1.00 10.00      A   
ATOM   1234  CG  MET A 143      -8.648  11.772 -15.684  1.00 10.00      A   
ATOM   1235  SD  MET A 143      -9.883  11.050 -14.584  1.00 10.00      A   
ATOM   1236  CE  MET A 143     -11.157  12.308 -14.632  1.00 10.00      A   
ATOM   1237  C   MET A 143      -6.793  15.158 -15.576  1.00 10.00      A   
ATOM   1238  O   MET A 143      -5.812  15.400 -14.870  1.00 10.00      A   
ATOM   1239  N   LYS A 144      -7.657  16.083 -15.965  1.00 10.00      A   
ATOM   1240  HN  LYS A 144      -8.419  15.823 -16.525  1.00 10.00      A   
ATOM   1241  CA  LYS A 144      -7.509  17.475 -15.571  1.00 10.00      A   
ATOM   1242  CB  LYS A 144      -8.478  18.365 -16.351  1.00 10.00      A   
ATOM   1243  CG  LYS A 144      -8.151  18.467 -17.829  1.00 10.00      A   
ATOM   1244  CD  LYS A 144      -9.186  19.295 -18.568  1.00 10.00      A   
ATOM   1245  CE  LYS A 144      -8.870  19.370 -20.051  1.00 10.00      A   
ATOM   1246  NZ  LYS A 144      -9.949  20.048 -20.813  1.00 10.00      A   
ATOM   1247  HZ1 LYS A 144     -10.819  19.477 -20.785  1.00 10.00      A   
ATOM   1248  HZ2 LYS A 144      -9.665  20.174 -21.807  1.00 10.00      A   
ATOM   1249  HZ3 LYS A 144     -10.149  20.980 -20.401  1.00 10.00      A   
ATOM   1250  C   LYS A 144      -7.713  17.647 -14.071  1.00 10.00      A   
ATOM   1251  O   LYS A 144      -8.614  17.045 -13.479  1.00 10.00      A   
ATOM   1252  N   SER A 145      -6.876  18.479 -13.470  1.00 10.00      A   
ATOM   1253  HN  SER A 145      -6.197  18.943 -14.007  1.00 10.00      A   
ATOM   1254  CA  SER A 145      -6.935  18.744 -12.041  1.00 10.00      A   
ATOM   1255  CB  SER A 145      -5.626  19.388 -11.583  1.00 10.00      A   
ATOM   1256  OG  SER A 145      -4.961  20.004 -12.676  1.00 10.00      A   
ATOM   1257  HG  SER A 145      -4.419  19.350 -13.132  1.00 10.00      A   
ATOM   1258  C   SER A 145      -8.113  19.647 -11.698  1.00 10.00      A   
ATOM   1259  O   SER A 145      -8.457  19.820 -10.526  1.00 10.00      A   
ATOM   1260  N   ARG A 146      -8.722  20.225 -12.730  1.00 10.00      A   
ATOM   1261  HN  ARG A 146      -8.381  20.057 -13.634  1.00 10.00      A   
ATOM   1262  CA  ARG A 146      -9.870  21.106 -12.558  1.00 10.00      A   
ATOM   1263  CB  ARG A 146     -10.232  21.780 -13.882  1.00 10.00      A   
ATOM   1264  CG  ARG A 146      -9.201  22.788 -14.352  1.00 10.00      A   
ATOM   1265  CD  ARG A 146      -9.609  23.453 -15.656  1.00 10.00      A   
ATOM   1266  NE  ARG A 146      -8.704  24.548 -15.998  1.00 10.00      A   
ATOM   1267  HE  ARG A 146      -7.794  24.504 -15.631  1.00 10.00      A   
ATOM   1268  CZ  ARG A 146      -9.034  25.583 -16.765  1.00 10.00      A   
ATOM   1269  NH1 ARG A 146     -10.251  25.667 -17.287  1.00 10.00      A   
ATOM   1270 HH11 ARG A 146     -10.959  24.921 -17.095  1.00 10.00      A   
ATOM   1271 HH12 ARG A 146     -10.508  26.476 -17.891  1.00 10.00      A   
ATOM   1272  NH2 ARG A 146      -8.147  26.548 -16.999  1.00 10.00      A   
ATOM   1273 HH21 ARG A 146      -8.404  27.359 -17.600  1.00 10.00      A   
ATOM   1274 HH22 ARG A 146      -7.190  26.498 -16.582  1.00 10.00      A   
ATOM   1275  C   ARG A 146     -11.070  20.333 -12.023  1.00 10.00      A   
ATOM   1276  O   ARG A 146     -11.422  19.276 -12.552  1.00 10.00      A   
ATOM   1277  N   PRO A 147     -11.700  20.839 -10.952  1.00 10.00      A   
ATOM   1278  CA  PRO A 147     -12.865  20.193 -10.330  1.00 10.00      A   
ATOM   1279  CB  PRO A 147     -13.230  21.139  -9.178  1.00 10.00      A   
ATOM   1280  CG  PRO A 147     -11.990  21.926  -8.925  1.00 10.00      A   
ATOM   1281  CD  PRO A 147     -11.326  22.081 -10.260  1.00 10.00      A   
ATOM   1282  C   PRO A 147     -14.035  20.081 -11.300  1.00 10.00      A   
ATOM   1283  O   PRO A 147     -14.488  21.085 -11.855  1.00 10.00      A   
ATOM   1284  N   ILE A 148     -14.515  18.864 -11.512  1.00 10.00      A   
ATOM   1285  HN  ILE A 148     -14.122  18.101 -11.035  1.00 10.00      A   
ATOM   1286  CA  ILE A 148     -15.628  18.638 -12.420  1.00 10.00      A   
ATOM   1287  CB  ILE A 148     -15.600  17.218 -13.024  1.00 10.00      A   
ATOM   1288  CG1 ILE A 148     -14.235  16.933 -13.653  1.00 10.00      A   
ATOM   1289  CG2 ILE A 148     -16.711  17.058 -14.055  1.00 10.00      A   
ATOM   1290  CD1 ILE A 148     -14.088  15.532 -14.204  1.00 10.00      A   
ATOM   1291  C   ILE A 148     -16.946  18.855 -11.693  1.00 10.00      A   
ATOM   1292  O   ILE A 148     -17.396  17.996 -10.935  1.00 10.00      A   
ATOM   1293  N   LEU A 149     -17.548  20.011 -11.916  1.00 10.00      A   
ATOM   1294  HN  LEU A 149     -17.137  20.653 -12.534  1.00 10.00      A   
ATOM   1295  CA  LEU A 149     -18.810  20.348 -11.279  1.00 10.00      A   
ATOM   1296  CB  LEU A 149     -18.801  21.805 -10.810  1.00 10.00      A   
ATOM   1297  CG  LEU A 149     -17.788  22.158  -9.718  1.00 10.00      A   
ATOM   1298  CD1 LEU A 149     -17.826  23.646  -9.407  1.00 10.00      A   
ATOM   1299  CD2 LEU A 149     -18.035  21.335  -8.460  1.00 10.00      A   
ATOM   1300  C   LEU A 149     -19.975  20.099 -12.229  1.00 10.00      A   
ATOM   1301  O   LEU A 149     -19.828  20.202 -13.448  1.00 10.00      A   
ATOM   1302  N   PHE A 150     -21.132  19.793 -11.666  1.00 10.00      A   
ATOM   1303  HN  PHE A 150     -21.194  19.759 -10.684  1.00 10.00      A   
ATOM   1304  CA  PHE A 150     -22.321  19.518 -12.457  1.00 10.00      A   
ATOM   1305  CB  PHE A 150     -22.387  18.015 -12.772  1.00 10.00      A   
ATOM   1306  CG  PHE A 150     -23.390  17.635 -13.825  1.00 10.00      A   
ATOM   1307  CD1 PHE A 150     -23.136  17.879 -15.165  1.00 10.00      A   
ATOM   1308  CD2 PHE A 150     -24.583  17.022 -13.475  1.00 10.00      A   
ATOM   1309  CE1 PHE A 150     -24.051  17.521 -16.136  1.00 10.00      A   
ATOM   1310  CE2 PHE A 150     -25.503  16.665 -14.439  1.00 10.00      A   
ATOM   1311  CZ  PHE A 150     -25.237  16.913 -15.771  1.00 10.00      A   
ATOM   1312  C   PHE A 150     -23.566  19.950 -11.690  1.00 10.00      A   
ATOM   1313  O   PHE A 150     -23.647  19.746 -10.478  1.00 10.00      A   
ATOM   1314  N   PRO A 151     -24.537  20.580 -12.372  1.00 10.00      A   
ATOM   1315  CA  PRO A 151     -25.784  21.027 -11.741  1.00 10.00      A   
ATOM   1316  CB  PRO A 151     -26.562  21.684 -12.888  1.00 10.00      A   
ATOM   1317  CG  PRO A 151     -25.530  22.009 -13.909  1.00 10.00      A   
ATOM   1318  CD  PRO A 151     -24.498  20.926 -13.801  1.00 10.00      A   
ATOM   1319  C   PRO A 151     -26.577  19.854 -11.165  1.00 10.00      A   
ATOM   1320  O   PRO A 151     -27.207  19.089 -11.903  1.00 10.00      A   
ATOM   1321  N   GLY A 152     -26.528  19.710  -9.846  1.00 10.00      A   
ATOM   1322  HN  GLY A 152     -26.006  20.350  -9.312  1.00 10.00      A   
ATOM   1323  CA  GLY A 152     -27.235  18.630  -9.186  1.00 10.00      A   
ATOM   1324  C   GLY A 152     -26.356  17.419  -8.965  1.00 10.00      A   
ATOM   1325  O   GLY A 152     -26.852  16.324  -8.705  1.00 10.00      A   
ATOM   1326  N   GLN A 153     -25.047  17.619  -9.063  1.00 10.00      A   
ATOM   1327  HN  GLN A 153     -24.717  18.523  -9.268  1.00 10.00      A   
ATOM   1328  CA  GLN A 153     -24.082  16.542  -8.876  1.00 10.00      A   
ATOM   1329  CB  GLN A 153     -22.664  17.070  -9.108  1.00 10.00      A   
ATOM   1330  CG  GLN A 153     -21.572  16.015  -9.071  1.00 10.00      A   
ATOM   1331  CD  GLN A 153     -20.204  16.608  -9.322  1.00 10.00      A   
ATOM   1332  OE1 GLN A 153     -19.538  17.067  -8.396  1.00 10.00      A   
ATOM   1333  NE2 GLN A 153     -19.781  16.613 -10.578  1.00 10.00      A   
ATOM   1334 HE21 GLN A 153     -20.365  16.231 -11.269  1.00 10.00      A   
ATOM   1335 HE22 GLN A 153     -18.892  16.993 -10.763  1.00 10.00      A   
ATOM   1336  C   GLN A 153     -24.206  15.938  -7.479  1.00 10.00      A   
ATOM   1337  O   GLN A 153     -24.155  14.718  -7.309  1.00 10.00      A   
ATOM   1338  N   LYS A 154     -24.381  16.804  -6.485  1.00 10.00      A   
ATOM   1339  HN  LYS A 154     -24.409  17.765  -6.688  1.00 10.00      A   
ATOM   1340  CA  LYS A 154     -24.528  16.365  -5.100  1.00 10.00      A   
ATOM   1341  CB  LYS A 154     -24.645  17.578  -4.173  1.00 10.00      A   
ATOM   1342  CG  LYS A 154     -24.729  17.232  -2.695  1.00 10.00      A   
ATOM   1343  CD  LYS A 154     -24.882  18.481  -1.845  1.00 10.00      A   
ATOM   1344  CE  LYS A 154     -25.151  18.130  -0.392  1.00 10.00      A   
ATOM   1345  NZ  LYS A 154     -25.492  19.330   0.416  1.00 10.00      A   
ATOM   1346  HZ1 LYS A 154     -24.722  20.031   0.358  1.00 10.00      A   
ATOM   1347  HZ2 LYS A 154     -25.626  19.068   1.412  1.00 10.00      A   
ATOM   1348  HZ3 LYS A 154     -26.366  19.766   0.062  1.00 10.00      A   
ATOM   1349  C   LYS A 154     -25.760  15.476  -4.955  1.00 10.00      A   
ATOM   1350  O   LYS A 154     -25.749  14.485  -4.223  1.00 10.00      A   
ATOM   1351  N   ALA A 155     -26.819  15.834  -5.672  1.00 10.00      A   
ATOM   1352  HN  ALA A 155     -26.761  16.628  -6.242  1.00 10.00      A   
ATOM   1353  CA  ALA A 155     -28.062  15.078  -5.636  1.00 10.00      A   
ATOM   1354  CB  ALA A 155     -29.166  15.840  -6.351  1.00 10.00      A   
ATOM   1355  C   ALA A 155     -27.873  13.699  -6.259  1.00 10.00      A   
ATOM   1356  O   ALA A 155     -28.364  12.698  -5.732  1.00 10.00      A   
ATOM   1357  N   VAL A 156     -27.155  13.656  -7.376  1.00 10.00      A   
ATOM   1358  HN  VAL A 156     -26.793  14.493  -7.743  1.00 10.00      A   
ATOM   1359  CA  VAL A 156     -26.891  12.403  -8.072  1.00 10.00      A   
ATOM   1360  CB  VAL A 156     -26.177  12.634  -9.422  1.00 10.00      A   
ATOM   1361  CG1 VAL A 156     -25.886  11.309 -10.113  1.00 10.00      A   
ATOM   1362  CG2 VAL A 156     -27.012  13.532 -10.323  1.00 10.00      A   
ATOM   1363  C   VAL A 156     -26.045  11.480  -7.199  1.00 10.00      A   
ATOM   1364  O   VAL A 156     -26.348  10.295  -7.057  1.00 10.00      A   
ATOM   1365  N   ASN A 157     -24.991  12.040  -6.609  1.00 10.00      A   
ATOM   1366  HN  ASN A 157     -24.800  12.991  -6.774  1.00 10.00      A   
ATOM   1367  CA  ASN A 157     -24.101  11.279  -5.733  1.00 10.00      A   
ATOM   1368  CB  ASN A 157     -22.985  12.173  -5.178  1.00 10.00      A   
ATOM   1369  CG  ASN A 157     -21.820  12.336  -6.136  1.00 10.00      A   
ATOM   1370  OD1 ASN A 157     -21.987  12.291  -7.355  1.00 10.00      A   
ATOM   1371  ND2 ASN A 157     -20.629  12.536  -5.593  1.00 10.00      A   
ATOM   1372 HD21 ASN A 157     -20.569  12.563  -4.615  1.00 10.00      A   
ATOM   1373 HD22 ASN A 157     -19.857  12.640  -6.192  1.00 10.00      A   
ATOM   1374  C   ASN A 157     -24.886  10.651  -4.587  1.00 10.00      A   
ATOM   1375  O   ASN A 157     -24.702   9.476  -4.261  1.00 10.00      A   
ATOM   1376  N   ALA A 158     -25.773  11.439  -3.990  1.00 10.00      A   
ATOM   1377  HN  ALA A 158     -25.864  12.369  -4.294  1.00 10.00      A   
ATOM   1378  CA  ALA A 158     -26.602  10.966  -2.889  1.00 10.00      A   
ATOM   1379  CB  ALA A 158     -27.412  12.113  -2.301  1.00 10.00      A   
ATOM   1380  C   ALA A 158     -27.521   9.836  -3.352  1.00 10.00      A   
ATOM   1381  O   ALA A 158     -27.714   8.851  -2.639  1.00 10.00      A   
ATOM   1382  N   LEU A 159     -28.071   9.979  -4.556  1.00 10.00      A   
ATOM   1383  HN  LEU A 159     -27.878  10.793  -5.075  1.00 10.00      A   
ATOM   1384  CA  LEU A 159     -28.957   8.966  -5.124  1.00 10.00      A   
ATOM   1385  CB  LEU A 159     -29.552   9.446  -6.450  1.00 10.00      A   
ATOM   1386  CG  LEU A 159     -30.685  10.469  -6.351  1.00 10.00      A   
ATOM   1387  CD1 LEU A 159     -31.037  11.017  -7.728  1.00 10.00      A   
ATOM   1388  CD2 LEU A 159     -31.909   9.847  -5.693  1.00 10.00      A   
ATOM   1389  C   LEU A 159     -28.218   7.650  -5.321  1.00 10.00      A   
ATOM   1390  O   LEU A 159     -28.711   6.591  -4.942  1.00 10.00      A   
ATOM   1391  N   VAL A 160     -27.025   7.724  -5.899  1.00 10.00      A   
ATOM   1392  HN  VAL A 160     -26.681   8.603  -6.181  1.00 10.00      A   
ATOM   1393  CA  VAL A 160     -26.218   6.529  -6.130  1.00 10.00      A   
ATOM   1394  CB  VAL A 160     -24.906   6.858  -6.870  1.00 10.00      A   
ATOM   1395  CG1 VAL A 160     -24.072   5.603  -7.085  1.00 10.00      A   
ATOM   1396  CG2 VAL A 160     -25.205   7.528  -8.201  1.00 10.00      A   
ATOM   1397  C   VAL A 160     -25.898   5.849  -4.802  1.00 10.00      A   
ATOM   1398  O   VAL A 160     -25.968   4.621  -4.688  1.00 10.00      A   
ATOM   1399  N   LEU A 161     -25.559   6.659  -3.803  1.00 10.00      A   
ATOM   1400  HN  LEU A 161     -25.507   7.628  -3.971  1.00 10.00      A   
ATOM   1401  CA  LEU A 161     -25.245   6.154  -2.473  1.00 10.00      A   
ATOM   1402  CB  LEU A 161     -24.889   7.314  -1.534  1.00 10.00      A   
ATOM   1403  CG  LEU A 161     -24.572   6.949  -0.079  1.00 10.00      A   
ATOM   1404  CD1 LEU A 161     -23.300   6.118   0.010  1.00 10.00      A   
ATOM   1405  CD2 LEU A 161     -24.460   8.204   0.775  1.00 10.00      A   
ATOM   1406  C   LEU A 161     -26.424   5.364  -1.916  1.00 10.00      A   
ATOM   1407  O   LEU A 161     -26.266   4.224  -1.479  1.00 10.00      A   
ATOM   1408  N   ALA A 162     -27.607   5.969  -1.965  1.00 10.00      A   
ATOM   1409  HN  ALA A 162     -27.665   6.873  -2.348  1.00 10.00      A   
ATOM   1410  CA  ALA A 162     -28.820   5.330  -1.469  1.00 10.00      A   
ATOM   1411  CB  ALA A 162     -30.004   6.280  -1.573  1.00 10.00      A   
ATOM   1412  C   ALA A 162     -29.100   4.035  -2.223  1.00 10.00      A   
ATOM   1413  O   ALA A 162     -29.440   3.016  -1.619  1.00 10.00      A   
ATOM   1414  N   LEU A 163     -28.935   4.079  -3.543  1.00 10.00      A   
ATOM   1415  HN  LEU A 163     -28.651   4.924  -3.960  1.00 10.00      A   
ATOM   1416  CA  LEU A 163     -29.162   2.912  -4.390  1.00 10.00      A   
ATOM   1417  CB  LEU A 163     -28.922   3.260  -5.861  1.00 10.00      A   
ATOM   1418  CG  LEU A 163     -29.977   4.141  -6.529  1.00 10.00      A   
ATOM   1419  CD1 LEU A 163     -29.482   4.632  -7.882  1.00 10.00      A   
ATOM   1420  CD2 LEU A 163     -31.289   3.382  -6.679  1.00 10.00      A   
ATOM   1421  C   LEU A 163     -28.254   1.757  -3.978  1.00 10.00      A   
ATOM   1422  O   LEU A 163     -28.680   0.599  -3.940  1.00 10.00      A   
ATOM   1423  N   THR A 164     -27.005   2.082  -3.653  1.00 10.00      A   
ATOM   1424  HN  THR A 164     -26.731   3.023  -3.691  1.00 10.00      A   
ATOM   1425  CA  THR A 164     -26.040   1.074  -3.234  1.00 10.00      A   
ATOM   1426  CB  THR A 164     -24.605   1.639  -3.154  1.00 10.00      A   
ATOM   1427  OG1 THR A 164     -24.364   2.528  -4.254  1.00 10.00      A   
ATOM   1428  HG1 THR A 164     -25.066   3.188  -4.299  1.00 10.00      A   
ATOM   1429  CG2 THR A 164     -23.595   0.506  -3.212  1.00 10.00      A   
ATOM   1430  C   THR A 164     -26.434   0.477  -1.881  1.00 10.00      A   
ATOM   1431  O   THR A 164     -26.284  -0.723  -1.654  1.00 10.00      A   
ATOM   1432  N   VAL A 165     -26.960   1.319  -0.994  1.00 10.00      A   
ATOM   1433  HN  VAL A 165     -27.063   2.265  -1.235  1.00 10.00      A   
ATOM   1434  CA  VAL A 165     -27.388   0.870   0.328  1.00 10.00      A   
ATOM   1435  CB  VAL A 165     -27.819   2.058   1.226  1.00 10.00      A   
ATOM   1436  CG1 VAL A 165     -28.321   1.567   2.577  1.00 10.00      A   
ATOM   1437  CG2 VAL A 165     -26.668   3.033   1.419  1.00 10.00      A   
ATOM   1438  C   VAL A 165     -28.546  -0.121   0.200  1.00 10.00      A   
ATOM   1439  O   VAL A 165     -28.561  -1.163   0.857  1.00 10.00      A   
ATOM   1440  N   VAL A 166     -29.496   0.201  -0.671  1.00 10.00      A   
ATOM   1441  HN  VAL A 166     -29.416   1.040  -1.175  1.00 10.00      A   
ATOM   1442  CA  VAL A 166     -30.657  -0.655  -0.892  1.00 10.00      A   
ATOM   1443  CB  VAL A 166     -31.661  -0.029  -1.887  1.00 10.00      A   
ATOM   1444  CG1 VAL A 166     -32.836  -0.967  -2.134  1.00 10.00      A   
ATOM   1445  CG2 VAL A 166     -32.159   1.310  -1.365  1.00 10.00      A   
ATOM   1446  C   VAL A 166     -30.237  -2.039  -1.384  1.00 10.00      A   
ATOM   1447  O   VAL A 166     -30.626  -3.056  -0.806  1.00 10.00      A   
ATOM   1448  N   ILE A 167     -29.422  -2.077  -2.434  1.00 10.00      A   
ATOM   1449  HN  ILE A 167     -29.120  -1.235  -2.841  1.00 10.00      A   
ATOM   1450  CA  ILE A 167     -28.965  -3.347  -2.989  1.00 10.00      A   
ATOM   1451  CB  ILE A 167     -28.285  -3.191  -4.373  1.00 10.00      A   
ATOM   1452  CG1 ILE A 167     -28.050  -4.558  -5.028  1.00 10.00      A   
ATOM   1453  CG2 ILE A 167     -26.983  -2.412  -4.272  1.00 10.00      A   
ATOM   1454  CD1 ILE A 167     -29.323  -5.291  -5.395  1.00 10.00      A   
ATOM   1455  C   ILE A 167     -28.063  -4.093  -2.004  1.00 10.00      A   
ATOM   1456  O   ILE A 167     -28.113  -5.320  -1.915  1.00 10.00      A   
ATOM   1457  N   GLY A 168     -27.263  -3.344  -1.246  1.00 10.00      A   
ATOM   1458  HN  GLY A 168     -27.263  -2.366  -1.362  1.00 10.00      A   
ATOM   1459  CA  GLY A 168     -26.381  -3.953  -0.268  1.00 10.00      A   
ATOM   1460  C   GLY A 168     -27.160  -4.595   0.861  1.00 10.00      A   
ATOM   1461  O   GLY A 168     -26.776  -5.644   1.378  1.00 10.00      A   
ATOM   1462  N   LEU A 169     -28.259  -3.960   1.246  1.00 10.00      A   
ATOM   1463  HN  LEU A 169     -28.502  -3.113   0.808  1.00 10.00      A   
ATOM   1464  CA  LEU A 169     -29.107  -4.475   2.309  1.00 10.00      A   
ATOM   1465  CB  LEU A 169     -30.033  -3.369   2.823  1.00 10.00      A   
ATOM   1466  CG  LEU A 169     -30.780  -3.657   4.127  1.00 10.00      A   
ATOM   1467  CD1 LEU A 169     -29.813  -3.732   5.298  1.00 10.00      A   
ATOM   1468  CD2 LEU A 169     -31.844  -2.599   4.374  1.00 10.00      A   
ATOM   1469  C   LEU A 169     -29.928  -5.653   1.795  1.00 10.00      A   
ATOM   1470  O   LEU A 169     -30.248  -6.577   2.541  1.00 10.00      A   
ATOM   1471  N   SER A 170     -30.246  -5.621   0.504  1.00 10.00      A   
ATOM   1472  HN  SER A 170     -29.950  -4.862  -0.042  1.00 10.00      A   
ATOM   1473  CA  SER A 170     -31.027  -6.679  -0.122  1.00 10.00      A   
ATOM   1474  CB  SER A 170     -31.499  -6.245  -1.513  1.00 10.00      A   
ATOM   1475  OG  SER A 170     -32.296  -5.074  -1.440  1.00 10.00      A   
ATOM   1476  HG  SER A 170     -31.753  -4.330  -1.142  1.00 10.00      A   
ATOM   1477  C   SER A 170     -30.233  -7.981  -0.218  1.00 10.00      A   
ATOM   1478  O   SER A 170     -30.813  -9.058  -0.338  1.00 10.00      A   
ATOM   1479  N   LEU A 171     -28.908  -7.881  -0.146  1.00 10.00      A   
ATOM   1480  HN  LEU A 171     -28.501  -6.995  -0.032  1.00 10.00      A   
ATOM   1481  CA  LEU A 171     -28.044  -9.056  -0.232  1.00 10.00      A   
ATOM   1482  CB  LEU A 171     -26.572  -8.646  -0.300  1.00 10.00      A   
ATOM   1483  CG  LEU A 171     -26.127  -7.965  -1.597  1.00 10.00      A   
ATOM   1484  CD1 LEU A 171     -24.707  -7.435  -1.468  1.00 10.00      A   
ATOM   1485  CD2 LEU A 171     -26.238  -8.929  -2.769  1.00 10.00      A   
ATOM   1486  C   LEU A 171     -28.280 -10.017   0.930  1.00 10.00      A   
ATOM   1487  O   LEU A 171     -28.029 -11.216   0.818  1.00 10.00      A   
ATOM   1488  N   LEU A 172     -28.793  -9.490   2.036  1.00 10.00      A   
ATOM   1489  HN  LEU A 172     -28.992  -8.530   2.060  1.00 10.00      A   
ATOM   1490  CA  LEU A 172     -29.071 -10.301   3.217  1.00 10.00      A   
ATOM   1491  CB  LEU A 172     -29.158  -9.412   4.464  1.00 10.00      A   
ATOM   1492  CG  LEU A 172     -27.919  -8.574   4.792  1.00 10.00      A   
ATOM   1493  CD1 LEU A 172     -28.230  -7.579   5.899  1.00 10.00      A   
ATOM   1494  CD2 LEU A 172     -26.758  -9.471   5.193  1.00 10.00      A   
ATOM   1495  C   LEU A 172     -30.366 -11.096   3.047  1.00 10.00      A   
ATOM   1496  O   LEU A 172     -30.707 -11.937   3.880  1.00 10.00      A   
ATOM   1497  N   TRP A 173     -31.085 -10.816   1.966  1.00 10.00      A   
ATOM   1498  HN  TRP A 173     -30.756 -10.135   1.343  1.00 10.00      A   
ATOM   1499  CA  TRP A 173     -32.343 -11.492   1.673  1.00 10.00      A   
ATOM   1500  CB  TRP A 173     -33.489 -10.473   1.634  1.00 10.00      A   
ATOM   1501  CG  TRP A 173     -33.588  -9.636   2.874  1.00 10.00      A   
ATOM   1502  CD1 TRP A 173     -32.929  -8.468   3.129  1.00 10.00      A   
ATOM   1503  CD2 TRP A 173     -34.394  -9.901   4.028  1.00 10.00      A   
ATOM   1504  NE1 TRP A 173     -33.271  -7.994   4.372  1.00 10.00      A   
ATOM   1505  HE1 TRP A 173     -32.925  -7.171   4.787  1.00 10.00      A   
ATOM   1506  CE2 TRP A 173     -34.169  -8.856   4.944  1.00 10.00      A   
ATOM   1507  CE3 TRP A 173     -35.285 -10.924   4.376  1.00 10.00      A   
ATOM   1508  CZ2 TRP A 173     -34.801  -8.802   6.184  1.00 10.00      A   
ATOM   1509  CZ3 TRP A 173     -35.912 -10.869   5.606  1.00 10.00      A   
ATOM   1510  CH2 TRP A 173     -35.668  -9.815   6.496  1.00 10.00      A   
ATOM   1511  C   TRP A 173     -32.250 -12.225   0.337  1.00 10.00      A   
ATOM   1512  O   TRP A 173     -32.757 -13.336   0.181  1.00 10.00      A   
ATOM   1513  N   ASN A 174     -31.592 -11.589  -0.622  1.00 10.00      A   
ATOM   1514  HN  ASN A 174     -31.213 -10.703  -0.431  1.00 10.00      A   
ATOM   1515  CA  ASN A 174     -31.408 -12.155  -1.950  1.00 10.00      A   
ATOM   1516  CB  ASN A 174     -32.370 -11.505  -2.955  1.00 10.00      A   
ATOM   1517  CG  ASN A 174     -32.141 -11.967  -4.383  1.00 10.00      A   
ATOM   1518  OD1 ASN A 174     -31.403 -11.337  -5.141  1.00 10.00      A   
ATOM   1519  ND2 ASN A 174     -32.776 -13.064  -4.764  1.00 10.00      A   
ATOM   1520 HD21 ASN A 174     -33.354 -13.517  -4.111  1.00 10.00      A   
ATOM   1521 HD22 ASN A 174     -32.646 -13.380  -5.684  1.00 10.00      A   
ATOM   1522  C   ASN A 174     -29.965 -11.951  -2.392  1.00 10.00      A   
ATOM   1523  O   ASN A 174     -29.583 -10.864  -2.830  1.00 10.00      A   
ATOM   1524  N   ASP A 175     -29.166 -12.998  -2.270  1.00 10.00      A   
ATOM   1525  HN  ASP A 175     -29.534 -13.846  -1.928  1.00 10.00      A   
ATOM   1526  CA  ASP A 175     -27.757 -12.932  -2.639  1.00 10.00      A   
ATOM   1527  CB  ASP A 175     -26.877 -13.622  -1.591  1.00 10.00      A   
ATOM   1528  CG  ASP A 175     -27.222 -15.085  -1.385  1.00 10.00      A   
ATOM   1529  OD1 ASP A 175     -28.254 -15.374  -0.738  1.00 10.00      A   
ATOM   1530  OD2 ASP A 175     -26.461 -15.958  -1.850  1.00 10.00      A   
ATOM   1531  C   ASP A 175     -27.511 -13.515  -4.024  1.00 10.00      A   
ATOM   1532  O   ASP A 175     -26.511 -14.194  -4.264  1.00 10.00      A   
ATOM   1533  N   ALA A 176     -28.426 -13.235  -4.941  1.00 10.00      A   
ATOM   1534  HN  ALA A 176     -29.195 -12.681  -4.694  1.00 10.00      A   
ATOM   1535  CA  ALA A 176     -28.306 -13.719  -6.308  1.00 10.00      A   
ATOM   1536  CB  ALA A 176     -29.616 -13.523  -7.054  1.00 10.00      A   
ATOM   1537  C   ALA A 176     -27.165 -13.002  -7.024  1.00 10.00      A   
ATOM   1538  O   ALA A 176     -26.809 -11.876  -6.662  1.00 10.00      A   
ATOM   1539  N   THR A 177     -26.607 -13.646  -8.043  1.00 10.00      A   
ATOM   1540  HN  THR A 177     -26.950 -14.533  -8.293  1.00 10.00      A   
ATOM   1541  CA  THR A 177     -25.500 -13.081  -8.808  1.00 10.00      A   
ATOM   1542  CB  THR A 177     -25.107 -14.018  -9.967  1.00 10.00      A   
ATOM   1543  OG1 THR A 177     -25.313 -15.380  -9.562  1.00 10.00      A   
ATOM   1544  HG1 THR A 177     -24.821 -15.547  -8.749  1.00 10.00      A   
ATOM   1545  CG2 THR A 177     -23.644 -13.824 -10.337  1.00 10.00      A   
ATOM   1546  C   THR A 177     -25.851 -11.704  -9.372  1.00 10.00      A   
ATOM   1547  O   THR A 177     -25.016 -10.797  -9.380  1.00 10.00      A   
ATOM   1548  N   ALA A 178     -27.093 -11.556  -9.821  1.00 10.00      A   
ATOM   1549  HN  ALA A 178     -27.709 -12.322  -9.776  1.00 10.00      A   
ATOM   1550  CA  ALA A 178     -27.566 -10.299 -10.387  1.00 10.00      A   
ATOM   1551  CB  ALA A 178     -29.016 -10.438 -10.827  1.00 10.00      A   
ATOM   1552  C   ALA A 178     -27.425  -9.146  -9.394  1.00 10.00      A   
ATOM   1553  O   ALA A 178     -27.037  -8.035  -9.766  1.00 10.00      A   
ATOM   1554  N   SER A 179     -27.725  -9.422  -8.131  1.00 10.00      A   
ATOM   1555  HN  SER A 179     -28.008 -10.328  -7.894  1.00 10.00      A   
ATOM   1556  CA  SER A 179     -27.639  -8.415  -7.086  1.00 10.00      A   
ATOM   1557  CB  SER A 179     -28.386  -8.894  -5.838  1.00 10.00      A   
ATOM   1558  OG  SER A 179     -29.651  -9.435  -6.185  1.00 10.00      A   
ATOM   1559  HG  SER A 179     -29.945 -10.038  -5.488  1.00 10.00      A   
ATOM   1560  C   SER A 179     -26.185  -8.099  -6.744  1.00 10.00      A   
ATOM   1561  O   SER A 179     -25.830  -6.942  -6.513  1.00 10.00      A   
ATOM   1562  N   ILE A 180     -25.346  -9.128  -6.737  1.00 10.00      A   
ATOM   1563  HN  ILE A 180     -25.688 -10.023  -6.955  1.00 10.00      A   
ATOM   1564  CA  ILE A 180     -23.929  -8.968  -6.418  1.00 10.00      A   
ATOM   1565  CB  ILE A 180     -23.213 -10.334  -6.330  1.00 10.00      A   
ATOM   1566  CG1 ILE A 180     -23.880 -11.210  -5.262  1.00 10.00      A   
ATOM   1567  CG2 ILE A 180     -21.734 -10.148  -6.018  1.00 10.00      A   
ATOM   1568  CD1 ILE A 180     -23.374 -12.638  -5.227  1.00 10.00      A   
ATOM   1569  C   ILE A 180     -23.223  -8.075  -7.444  1.00 10.00      A   
ATOM   1570  O   ILE A 180     -22.463  -7.173  -7.080  1.00 10.00      A   
ATOM   1571  N   VAL A 181     -23.484  -8.327  -8.724  1.00 10.00      A   
ATOM   1572  HN  VAL A 181     -24.095  -9.062  -8.950  1.00 10.00      A   
ATOM   1573  CA  VAL A 181     -22.880  -7.544  -9.801  1.00 10.00      A   
ATOM   1574  CB  VAL A 181     -23.199  -8.134 -11.194  1.00 10.00      A   
ATOM   1575  CG1 VAL A 181     -22.584  -7.283 -12.298  1.00 10.00      A   
ATOM   1576  CG2 VAL A 181     -22.703  -9.569 -11.291  1.00 10.00      A   
ATOM   1577  C   VAL A 181     -23.341  -6.088  -9.736  1.00 10.00      A   
ATOM   1578  O   VAL A 181     -22.540  -5.162  -9.879  1.00 10.00      A   
ATOM   1579  N   LEU A 182     -24.634  -5.895  -9.501  1.00 10.00      A   
ATOM   1580  HN  LEU A 182     -25.222  -6.675  -9.398  1.00 10.00      A   
ATOM   1581  CA  LEU A 182     -25.207  -4.558  -9.406  1.00 10.00      A   
ATOM   1582  CB  LEU A 182     -26.722  -4.646  -9.210  1.00 10.00      A   
ATOM   1583  CG  LEU A 182     -27.487  -3.322  -9.218  1.00 10.00      A   
ATOM   1584  CD1 LEU A 182     -27.388  -2.656 -10.580  1.00 10.00      A   
ATOM   1585  CD2 LEU A 182     -28.940  -3.547  -8.838  1.00 10.00      A   
ATOM   1586  C   LEU A 182     -24.572  -3.780  -8.256  1.00 10.00      A   
ATOM   1587  O   LEU A 182     -24.232  -2.606  -8.399  1.00 10.00      A   
ATOM   1588  N   PHE A 183     -24.396  -4.455  -7.126  1.00 10.00      A   
ATOM   1589  HN  PHE A 183     -24.677  -5.395  -7.085  1.00 10.00      A   
ATOM   1590  CA  PHE A 183     -23.800  -3.846  -5.946  1.00 10.00      A   
ATOM   1591  CB  PHE A 183     -23.843  -4.830  -4.772  1.00 10.00      A   
ATOM   1592  CG  PHE A 183     -23.183  -4.328  -3.518  1.00 10.00      A   
ATOM   1593  CD1 PHE A 183     -23.776  -3.337  -2.754  1.00 10.00      A   
ATOM   1594  CD2 PHE A 183     -21.971  -4.852  -3.102  1.00 10.00      A   
ATOM   1595  CE1 PHE A 183     -23.176  -2.881  -1.598  1.00 10.00      A   
ATOM   1596  CE2 PHE A 183     -21.363  -4.399  -1.947  1.00 10.00      A   
ATOM   1597  CZ  PHE A 183     -21.968  -3.412  -1.195  1.00 10.00      A   
ATOM   1598  C   PHE A 183     -22.360  -3.419  -6.223  1.00 10.00      A   
ATOM   1599  O   PHE A 183     -21.943  -2.318  -5.856  1.00 10.00      A   
ATOM   1600  N   PHE A 184     -21.614  -4.296  -6.885  1.00 10.00      A   
ATOM   1601  HN  PHE A 184     -22.016  -5.152  -7.155  1.00 10.00      A   
ATOM   1602  CA  PHE A 184     -20.219  -4.030  -7.220  1.00 10.00      A   
ATOM   1603  CB  PHE A 184     -19.599  -5.262  -7.885  1.00 10.00      A   
ATOM   1604  CG  PHE A 184     -18.103  -5.346  -7.768  1.00 10.00      A   
ATOM   1605  CD1 PHE A 184     -17.511  -5.788  -6.596  1.00 10.00      A   
ATOM   1606  CD2 PHE A 184     -17.289  -4.998  -8.831  1.00 10.00      A   
ATOM   1607  CE1 PHE A 184     -16.135  -5.880  -6.486  1.00 10.00      A   
ATOM   1608  CE2 PHE A 184     -15.913  -5.086  -8.728  1.00 10.00      A   
ATOM   1609  CZ  PHE A 184     -15.334  -5.528  -7.555  1.00 10.00      A   
ATOM   1610  C   PHE A 184     -20.109  -2.818  -8.143  1.00 10.00      A   
ATOM   1611  O   PHE A 184     -19.271  -1.940  -7.937  1.00 10.00      A   
ATOM   1612  N   LEU A 185     -20.977  -2.775  -9.150  1.00 10.00      A   
ATOM   1613  HN  LEU A 185     -21.626  -3.507  -9.249  1.00 10.00      A   
ATOM   1614  CA  LEU A 185     -20.991  -1.677 -10.114  1.00 10.00      A   
ATOM   1615  CB  LEU A 185     -21.982  -1.962 -11.247  1.00 10.00      A   
ATOM   1616  CG  LEU A 185     -21.547  -3.003 -12.281  1.00 10.00      A   
ATOM   1617  CD1 LEU A 185     -22.664  -3.275 -13.278  1.00 10.00      A   
ATOM   1618  CD2 LEU A 185     -20.286  -2.547 -12.998  1.00 10.00      A   
ATOM   1619  C   LEU A 185     -21.320  -0.345  -9.449  1.00 10.00      A   
ATOM   1620  O   LEU A 185     -20.659   0.664  -9.700  1.00 10.00      A   
ATOM   1621  N   LEU A 186     -22.339  -0.351  -8.595  1.00 10.00      A   
ATOM   1622  HN  LEU A 186     -22.821  -1.192  -8.431  1.00 10.00      A   
ATOM   1623  CA  LEU A 186     -22.761   0.860  -7.897  1.00 10.00      A   
ATOM   1624  CB  LEU A 186     -24.040   0.611  -7.095  1.00 10.00      A   
ATOM   1625  CG  LEU A 186     -25.326   0.457  -7.911  1.00 10.00      A   
ATOM   1626  CD1 LEU A 186     -26.488   0.076  -7.010  1.00 10.00      A   
ATOM   1627  CD2 LEU A 186     -25.636   1.738  -8.669  1.00 10.00      A   
ATOM   1628  C   LEU A 186     -21.655   1.400  -6.997  1.00 10.00      A   
ATOM   1629  O   LEU A 186     -21.446   2.611  -6.918  1.00 10.00      A   
ATOM   1630  N   ALA A 187     -20.939   0.495  -6.335  1.00 10.00      A   
ATOM   1631  HN  ALA A 187     -21.154  -0.456  -6.442  1.00 10.00      A   
ATOM   1632  CA  ALA A 187     -19.846   0.880  -5.450  1.00 10.00      A   
ATOM   1633  CB  ALA A 187     -19.328  -0.326  -4.682  1.00 10.00      A   
ATOM   1634  C   ALA A 187     -18.722   1.538  -6.243  1.00 10.00      A   
ATOM   1635  O   ALA A 187     -18.189   2.573  -5.843  1.00 10.00      A   
ATOM   1636  N   LEU A 188     -18.378   0.939  -7.381  1.00 10.00      A   
ATOM   1637  HN  LEU A 188     -18.844   0.115  -7.647  1.00 10.00      A   
ATOM   1638  CA  LEU A 188     -17.326   1.469  -8.240  1.00 10.00      A   
ATOM   1639  CB  LEU A 188     -17.052   0.516  -9.407  1.00 10.00      A   
ATOM   1640  CG  LEU A 188     -16.436  -0.840  -9.053  1.00 10.00      A   
ATOM   1641  CD1 LEU A 188     -16.341  -1.718 -10.293  1.00 10.00      A   
ATOM   1642  CD2 LEU A 188     -15.066  -0.659  -8.416  1.00 10.00      A   
ATOM   1643  C   LEU A 188     -17.714   2.840  -8.785  1.00 10.00      A   
ATOM   1644  O   LEU A 188     -16.919   3.783  -8.752  1.00 10.00      A   
ATOM   1645  N   LEU A 189     -18.948   2.939  -9.268  1.00 10.00      A   
ATOM   1646  HN  LEU A 189     -19.530   2.144  -9.247  1.00 10.00      A   
ATOM   1647  CA  LEU A 189     -19.470   4.177  -9.833  1.00 10.00      A   
ATOM   1648  CB  LEU A 189     -20.896   3.961 -10.354  1.00 10.00      A   
ATOM   1649  CG  LEU A 189     -21.559   5.156 -11.048  1.00 10.00      A   
ATOM   1650  CD1 LEU A 189     -20.845   5.487 -12.352  1.00 10.00      A   
ATOM   1651  CD2 LEU A 189     -23.036   4.886 -11.290  1.00 10.00      A   
ATOM   1652  C   LEU A 189     -19.448   5.311  -8.812  1.00 10.00      A   
ATOM   1653  O   LEU A 189     -19.010   6.422  -9.118  1.00 10.00      A   
ATOM   1654  N   PHE A 190     -19.905   5.022  -7.596  1.00 10.00      A   
ATOM   1655  HN  PHE A 190     -20.232   4.114  -7.408  1.00 10.00      A   
ATOM   1656  CA  PHE A 190     -19.936   6.024  -6.535  1.00 10.00      A   
ATOM   1657  CB  PHE A 190     -20.532   5.446  -5.248  1.00 10.00      A   
ATOM   1658  CG  PHE A 190     -20.680   6.456  -4.141  1.00 10.00      A   
ATOM   1659  CD1 PHE A 190     -21.567   7.516  -4.265  1.00 10.00      A   
ATOM   1660  CD2 PHE A 190     -19.929   6.349  -2.981  1.00 10.00      A   
ATOM   1661  CE1 PHE A 190     -21.699   8.449  -3.255  1.00 10.00      A   
ATOM   1662  CE2 PHE A 190     -20.057   7.277  -1.965  1.00 10.00      A   
ATOM   1663  CZ  PHE A 190     -20.943   8.331  -2.102  1.00 10.00      A   
ATOM   1664  C   PHE A 190     -18.546   6.592  -6.269  1.00 10.00      A   
ATOM   1665  O   PHE A 190     -18.392   7.789  -6.025  1.00 10.00      A   
ATOM   1666  N   GLY A 191     -17.538   5.730  -6.330  1.00 10.00      A   
ATOM   1667  HN  GLY A 191     -17.724   4.788  -6.535  1.00 10.00      A   
ATOM   1668  CA  GLY A 191     -16.172   6.164  -6.101  1.00 10.00      A   
ATOM   1669  C   GLY A 191     -15.732   7.215  -7.102  1.00 10.00      A   
ATOM   1670  O   GLY A 191     -15.168   8.241  -6.727  1.00 10.00      A   
ATOM   1671  N   VAL A 192     -16.022   6.968  -8.374  1.00 10.00      A   
ATOM   1672  HN  VAL A 192     -16.500   6.141  -8.600  1.00 10.00      A   
ATOM   1673  CA  VAL A 192     -15.657   7.894  -9.444  1.00 10.00      A   
ATOM   1674  CB  VAL A 192     -15.984   7.302 -10.834  1.00 10.00      A   
ATOM   1675  CG1 VAL A 192     -15.513   8.229 -11.945  1.00 10.00      A   
ATOM   1676  CG2 VAL A 192     -15.366   5.922 -10.992  1.00 10.00      A   
ATOM   1677  C   VAL A 192     -16.393   9.223  -9.285  1.00 10.00      A   
ATOM   1678  O   VAL A 192     -15.807  10.295  -9.449  1.00 10.00      A   
ATOM   1679  N   LEU A 193     -17.676   9.140  -8.951  1.00 10.00      A   
ATOM   1680  HN  LEU A 193     -18.075   8.252  -8.814  1.00 10.00      A   
ATOM   1681  CA  LEU A 193     -18.509  10.326  -8.776  1.00 10.00      A   
ATOM   1682  CB  LEU A 193     -19.988   9.939  -8.679  1.00 10.00      A   
ATOM   1683  CG  LEU A 193     -20.554   9.123  -9.842  1.00 10.00      A   
ATOM   1684  CD1 LEU A 193     -22.005   8.764  -9.579  1.00 10.00      A   
ATOM   1685  CD2 LEU A 193     -20.421   9.882 -11.151  1.00 10.00      A   
ATOM   1686  C   LEU A 193     -18.095  11.119  -7.539  1.00 10.00      A   
ATOM   1687  O   LEU A 193     -18.320  12.328  -7.455  1.00 10.00      A   
ATOM   1688  N   MET A 194     -17.483  10.438  -6.584  1.00 10.00      A   
ATOM   1689  HN  MET A 194     -17.325   9.475  -6.708  1.00 10.00      A   
ATOM   1690  CA  MET A 194     -17.045  11.077  -5.351  1.00 10.00      A   
ATOM   1691  CB  MET A 194     -16.747  10.028  -4.276  1.00 10.00      A   
ATOM   1692  CG  MET A 194     -16.451  10.607  -2.902  1.00 10.00      A   
ATOM   1693  SD  MET A 194     -17.822  11.573  -2.240  1.00 10.00      A   
ATOM   1694  CE  MET A 194     -17.268  11.813  -0.554  1.00 10.00      A   
ATOM   1695  C   MET A 194     -15.821  11.957  -5.588  1.00 10.00      A   
ATOM   1696  O   MET A 194     -15.733  13.068  -5.065  1.00 10.00      A   
ATOM   1697  N   THR A 195     -14.889  11.467  -6.396  1.00 10.00      A   
ATOM   1698  HN  THR A 195     -15.015  10.576  -6.793  1.00 10.00      A   
ATOM   1699  CA  THR A 195     -13.671  12.208  -6.694  1.00 10.00      A   
ATOM   1700  CB  THR A 195     -12.526  11.252  -7.076  1.00 10.00      A   
ATOM   1701  OG1 THR A 195     -12.822   9.939  -6.590  1.00 10.00      A   
ATOM   1702  HG1 THR A 195     -12.773   9.933  -5.623  1.00 10.00      A   
ATOM   1703  CG2 THR A 195     -11.211  11.722  -6.473  1.00 10.00      A   
ATOM   1704  C   THR A 195     -13.876  13.225  -7.823  1.00 10.00      A   
ATOM   1705  O   THR A 195     -12.914  13.831  -8.298  1.00 10.00      A   
ATOM   1706  N   LEU A 196     -15.122  13.422  -8.242  1.00 10.00      A   
ATOM   1707  HN  LEU A 196     -15.853  12.922  -7.822  1.00 10.00      A   
ATOM   1708  CA  LEU A 196     -15.428  14.366  -9.319  1.00 10.00      A   
ATOM   1709  CB  LEU A 196     -16.876  14.234  -9.806  1.00 10.00      A   
ATOM   1710  CG  LEU A 196     -17.186  13.076 -10.758  1.00 10.00      A   
ATOM   1711  CD1 LEU A 196     -18.658  13.088 -11.139  1.00 10.00      A   
ATOM   1712  CD2 LEU A 196     -16.317  13.149 -12.004  1.00 10.00      A   
ATOM   1713  C   LEU A 196     -15.099  15.825  -8.963  1.00 10.00      A   
ATOM   1714  O   LEU A 196     -14.279  16.456  -9.640  1.00 10.00      A   
ATOM   1715  N   PRO A 197     -15.708  16.389  -7.895  1.00 10.00      A   
ATOM   1716  CA  PRO A 197     -15.468  17.784  -7.505  1.00 10.00      A   
ATOM   1717  CB  PRO A 197     -16.650  18.098  -6.591  1.00 10.00      A   
ATOM   1718  CG  PRO A 197     -16.985  16.792  -5.962  1.00 10.00      A   
ATOM   1719  CD  PRO A 197     -16.678  15.732  -6.988  1.00 10.00      A   
ATOM   1720  C   PRO A 197     -14.150  17.986  -6.755  1.00 10.00      A   
ATOM   1721  O   PRO A 197     -13.765  19.120  -6.469  1.00 10.00      A   
ATOM   1722  N   ILE A 198     -13.462  16.892  -6.448  1.00 10.00      A   
ATOM   1723  HN  ILE A 198     -13.811  16.018  -6.715  1.00 10.00      A   
ATOM   1724  CA  ILE A 198     -12.194  16.963  -5.733  1.00 10.00      A   
ATOM   1725  CB  ILE A 198     -11.783  15.595  -5.144  1.00 10.00      A   
ATOM   1726  CG1 ILE A 198     -12.880  15.082  -4.206  1.00 10.00      A   
ATOM   1727  CG2 ILE A 198     -10.452  15.705  -4.404  1.00 10.00      A   
ATOM   1728  CD1 ILE A 198     -12.608  13.712  -3.623  1.00 10.00      A   
ATOM   1729  C   ILE A 198     -11.093  17.504  -6.640  1.00 10.00      A   
ATOM   1730  O   ILE A 198     -10.678  16.846  -7.597  1.00 10.00      A   
ATOM   1731  N   GLY A 199     -10.646  18.715  -6.336  1.00 10.00      A   
ATOM   1732  HN  GLY A 199     -11.034  19.184  -5.567  1.00 10.00      A   
ATOM   1733  CA  GLY A 199      -9.602  19.353  -7.118  1.00 10.00      A   
ATOM   1734  C   GLY A 199      -8.209  18.916  -6.706  1.00 10.00      A   
ATOM   1735  O   GLY A 199      -8.047  18.168  -5.743  1.00 10.00      A   
ATOM   1736  N   GLY A 200      -7.203  19.406  -7.423  1.00 10.00      A   
ATOM   1737  HN  GLY A 200      -7.399  20.026  -8.161  1.00 10.00      A   
ATOM   1738  CA  GLY A 200      -5.824  19.049  -7.130  1.00 10.00      A   
ATOM   1739  C   GLY A 200      -5.371  19.486  -5.749  1.00 10.00      A   
ATOM   1740  O   GLY A 200      -4.636  18.764  -5.073  1.00 10.00      A   
ATOM   1741  N   GLY A 201      -5.815  20.661  -5.323  1.00 10.00      A   
ATOM   1742  HN  GLY A 201      -6.410  21.188  -5.900  1.00 10.00      A   
ATOM   1743  CA  GLY A 201      -5.438  21.173  -4.018  1.00 10.00      A   
ATOM   1744  C   GLY A 201      -6.180  20.475  -2.897  1.00 10.00      A   
ATOM   1745  O   GLY A 201      -5.819  20.595  -1.726  1.00 10.00      A   
ATOM   1746  N   ASP A 202      -7.220  19.739  -3.261  1.00 10.00      A   
ATOM   1747  HN  ASP A 202      -7.454  19.683  -4.212  1.00 10.00      A   
ATOM   1748  CA  ASP A 202      -8.028  19.010  -2.289  1.00 10.00      A   
ATOM   1749  CB  ASP A 202      -9.515  19.143  -2.630  1.00 10.00      A   
ATOM   1750  CG  ASP A 202     -10.138  20.424  -2.112  1.00 10.00      A   
ATOM   1751  OD1 ASP A 202      -9.505  21.498  -2.224  1.00 10.00      A   
ATOM   1752  OD2 ASP A 202     -11.272  20.367  -1.595  1.00 10.00      A   
ATOM   1753  C   ASP A 202      -7.638  17.540  -2.273  1.00 10.00      A   
ATOM   1754  O   ASP A 202      -8.133  16.758  -1.459  1.00 10.00      A   
ATOM   1755  N   MET A 203      -6.729  17.182  -3.169  1.00 10.00      A   
ATOM   1756  HN  MET A 203      -6.363  17.867  -3.767  1.00 10.00      A   
ATOM   1757  CA  MET A 203      -6.260  15.808  -3.301  1.00 10.00      A   
ATOM   1758  CB  MET A 203      -5.294  15.666  -4.479  1.00 10.00      A   
ATOM   1759  CG  MET A 203      -5.384  14.327  -5.187  1.00 10.00      A   
ATOM   1760  SD  MET A 203      -6.957  14.103  -6.038  1.00 10.00      A   
ATOM   1761  CE  MET A 203      -6.853  15.374  -7.296  1.00 10.00      A   
ATOM   1762  C   MET A 203      -5.650  15.228  -2.016  1.00 10.00      A   
ATOM   1763  O   MET A 203      -6.018  14.126  -1.620  1.00 10.00      A   
ATOM   1764  N   PRO A 204      -4.699  15.932  -1.356  1.00 10.00      A   
ATOM   1765  CA  PRO A 204      -4.067  15.443  -0.119  1.00 10.00      A   
ATOM   1766  CB  PRO A 204      -3.375  16.687   0.434  1.00 10.00      A   
ATOM   1767  CG  PRO A 204      -3.032  17.480  -0.778  1.00 10.00      A   
ATOM   1768  CD  PRO A 204      -4.136  17.237  -1.768  1.00 10.00      A   
ATOM   1769  C   PRO A 204      -5.074  14.892   0.898  1.00 10.00      A   
ATOM   1770  O   PRO A 204      -4.924  13.767   1.385  1.00 10.00      A   
ATOM   1771  N   VAL A 205      -6.105  15.674   1.203  1.00 10.00      A   
ATOM   1772  HN  VAL A 205      -6.174  16.559   0.779  1.00 10.00      A   
ATOM   1773  CA  VAL A 205      -7.135  15.250   2.154  1.00 10.00      A   
ATOM   1774  CB  VAL A 205      -8.133  16.390   2.469  1.00 10.00      A   
ATOM   1775  CG1 VAL A 205      -9.229  15.919   3.419  1.00 10.00      A   
ATOM   1776  CG2 VAL A 205      -7.400  17.587   3.056  1.00 10.00      A   
ATOM   1777  C   VAL A 205      -7.893  14.033   1.625  1.00 10.00      A   
ATOM   1778  O   VAL A 205      -8.175  13.092   2.370  1.00 10.00      A   
ATOM   1779  N   ALA A 206      -8.200  14.051   0.330  1.00 10.00      A   
ATOM   1780  HN  ALA A 206      -7.934  14.825  -0.211  1.00 10.00      A   
ATOM   1781  CA  ALA A 206      -8.916  12.955  -0.306  1.00 10.00      A   
ATOM   1782  CB  ALA A 206      -9.224  13.297  -1.754  1.00 10.00      A   
ATOM   1783  C   ALA A 206      -8.120  11.658  -0.223  1.00 10.00      A   
ATOM   1784  O   ALA A 206      -8.660  10.614   0.143  1.00 10.00      A   
ATOM   1785  N   ILE A 207      -6.833  11.737  -0.547  1.00 10.00      A   
ATOM   1786  HN  ILE A 207      -6.465  12.607  -0.823  1.00 10.00      A   
ATOM   1787  CA  ILE A 207      -5.951  10.572  -0.509  1.00 10.00      A   
ATOM   1788  CB  ILE A 207      -4.514  10.928  -0.943  1.00 10.00      A   
ATOM   1789  CG1 ILE A 207      -4.511  11.474  -2.374  1.00 10.00      A   
ATOM   1790  CG2 ILE A 207      -3.596   9.715  -0.836  1.00 10.00      A   
ATOM   1791  CD1 ILE A 207      -3.178  12.043  -2.807  1.00 10.00      A   
ATOM   1792  C   ILE A 207      -5.927   9.951   0.886  1.00 10.00      A   
ATOM   1793  O   ILE A 207      -5.973   8.728   1.033  1.00 10.00      A   
ATOM   1794  N   SER A 208      -5.875  10.796   1.908  1.00 10.00      A   
ATOM   1795  HN  SER A 208      -5.843  11.762   1.734  1.00 10.00      A   
ATOM   1796  CA  SER A 208      -5.860  10.320   3.281  1.00 10.00      A   
ATOM   1797  CB  SER A 208      -5.524  11.457   4.249  1.00 10.00      A   
ATOM   1798  OG  SER A 208      -5.323  10.963   5.563  1.00 10.00      A   
ATOM   1799  HG  SER A 208      -6.185  10.803   5.976  1.00 10.00      A   
ATOM   1800  C   SER A 208      -7.198   9.679   3.642  1.00 10.00      A   
ATOM   1801  O   SER A 208      -7.242   8.653   4.324  1.00 10.00      A   
ATOM   1802  N   PHE A 209      -8.286  10.279   3.164  1.00 10.00      A   
ATOM   1803  HN  PHE A 209      -8.187  11.097   2.626  1.00 10.00      A   
ATOM   1804  CA  PHE A 209      -9.624   9.760   3.431  1.00 10.00      A   
ATOM   1805  CB  PHE A 209     -10.694  10.733   2.924  1.00 10.00      A   
ATOM   1806  CG  PHE A 209     -11.982  10.687   3.696  1.00 10.00      A   
ATOM   1807  CD1 PHE A 209     -11.974  10.668   5.080  1.00 10.00      A   
ATOM   1808  CD2 PHE A 209     -13.199  10.671   3.037  1.00 10.00      A   
ATOM   1809  CE1 PHE A 209     -13.156  10.633   5.796  1.00 10.00      A   
ATOM   1810  CE2 PHE A 209     -14.386  10.635   3.745  1.00 10.00      A   
ATOM   1811  CZ  PHE A 209     -14.366  10.616   5.128  1.00 10.00      A   
ATOM   1812  C   PHE A 209      -9.799   8.385   2.791  1.00 10.00      A   
ATOM   1813  O   PHE A 209     -10.381   7.479   3.389  1.00 10.00      A   
ATOM   1814  N   TYR A 210      -9.274   8.232   1.578  1.00 10.00      A   
ATOM   1815  HN  TYR A 210      -8.831   8.999   1.147  1.00 10.00      A   
ATOM   1816  CA  TYR A 210      -9.351   6.964   0.866  1.00 10.00      A   
ATOM   1817  CB  TYR A 210      -8.918   7.126  -0.594  1.00 10.00      A   
ATOM   1818  CG  TYR A 210      -9.942   7.825  -1.464  1.00 10.00      A   
ATOM   1819  CD1 TYR A 210      -9.585   8.898  -2.269  1.00 10.00      A   
ATOM   1820  CD2 TYR A 210     -11.268   7.411  -1.473  1.00 10.00      A   
ATOM   1821  CE1 TYR A 210     -10.521   9.541  -3.059  1.00 10.00      A   
ATOM   1822  CE2 TYR A 210     -12.208   8.046  -2.261  1.00 10.00      A   
ATOM   1823  CZ  TYR A 210     -11.830   9.111  -3.050  1.00 10.00      A   
ATOM   1824  OH  TYR A 210     -12.769   9.746  -3.832  1.00 10.00      A   
ATOM   1825  HH  TYR A 210     -13.542   9.948  -3.296  1.00 10.00      A   
ATOM   1826  C   TYR A 210      -8.500   5.910   1.565  1.00 10.00      A   
ATOM   1827  O   TYR A 210      -8.813   4.720   1.531  1.00 10.00      A   
ATOM   1828  N   ASN A 211      -7.427   6.361   2.205  1.00 10.00      A   
ATOM   1829  HN  ASN A 211      -7.229   7.323   2.183  1.00 10.00      A   
ATOM   1830  CA  ASN A 211      -6.532   5.471   2.935  1.00 10.00      A   
ATOM   1831  CB  ASN A 211      -5.285   6.237   3.389  1.00 10.00      A   
ATOM   1832  CG  ASN A 211      -4.290   5.384   4.156  1.00 10.00      A   
ATOM   1833  OD1 ASN A 211      -4.162   4.186   3.920  1.00 10.00      A   
ATOM   1834  ND2 ASN A 211      -3.567   6.003   5.076  1.00 10.00      A   
ATOM   1835 HD21 ASN A 211      -3.711   6.964   5.212  1.00 10.00      A   
ATOM   1836 HD22 ASN A 211      -2.918   5.475   5.584  1.00 10.00      A   
ATOM   1837  C   ASN A 211      -7.259   4.892   4.140  1.00 10.00      A   
ATOM   1838  O   ASN A 211      -7.182   3.693   4.413  1.00 10.00      A   
ATOM   1839  N   ALA A 212      -7.985   5.756   4.843  1.00 10.00      A   
ATOM   1840  HN  ALA A 212      -8.003   6.700   4.567  1.00 10.00      A   
ATOM   1841  CA  ALA A 212      -8.750   5.344   6.012  1.00 10.00      A   
ATOM   1842  CB  ALA A 212      -9.386   6.554   6.674  1.00 10.00      A   
ATOM   1843  C   ALA A 212      -9.825   4.346   5.610  1.00 10.00      A   
ATOM   1844  O   ALA A 212     -10.111   3.390   6.332  1.00 10.00      A   
ATOM   1845  N   PHE A 213     -10.407   4.575   4.443  1.00 10.00      A   
ATOM   1846  HN  PHE A 213     -10.135   5.363   3.920  1.00 10.00      A   
ATOM   1847  CA  PHE A 213     -11.443   3.703   3.921  1.00 10.00      A   
ATOM   1848  CB  PHE A 213     -12.021   4.281   2.631  1.00 10.00      A   
ATOM   1849  CG  PHE A 213     -13.068   5.337   2.852  1.00 10.00      A   
ATOM   1850  CD1 PHE A 213     -13.775   5.403   4.043  1.00 10.00      A   
ATOM   1851  CD2 PHE A 213     -13.356   6.255   1.858  1.00 10.00      A   
ATOM   1852  CE1 PHE A 213     -14.747   6.364   4.240  1.00 10.00      A   
ATOM   1853  CE2 PHE A 213     -14.325   7.222   2.047  1.00 10.00      A   
ATOM   1854  CZ  PHE A 213     -15.023   7.275   3.239  1.00 10.00      A   
ATOM   1855  C   PHE A 213     -10.906   2.297   3.682  1.00 10.00      A   
ATOM   1856  O   PHE A 213     -11.578   1.308   3.981  1.00 10.00      A   
ATOM   1857  N   THR A 214      -9.693   2.209   3.150  1.00 10.00      A   
ATOM   1858  HN  THR A 214      -9.206   3.030   2.919  1.00 10.00      A   
ATOM   1859  CA  THR A 214      -9.073   0.920   2.890  1.00 10.00      A   
ATOM   1860  CB  THR A 214      -7.725   1.092   2.172  1.00 10.00      A   
ATOM   1861  OG1 THR A 214      -7.918   1.929   1.021  1.00 10.00      A   
ATOM   1862  HG1 THR A 214      -7.146   2.501   0.914  1.00 10.00      A   
ATOM   1863  CG2 THR A 214      -7.178  -0.254   1.720  1.00 10.00      A   
ATOM   1864  C   THR A 214      -8.887   0.138   4.186  1.00 10.00      A   
ATOM   1865  O   THR A 214      -9.108  -1.075   4.227  1.00 10.00      A   
ATOM   1866  N   GLY A 215      -8.497   0.842   5.244  1.00 10.00      A   
ATOM   1867  HN  GLY A 215      -8.337   1.806   5.147  1.00 10.00      A   
ATOM   1868  CA  GLY A 215      -8.310   0.202   6.531  1.00 10.00      A   
ATOM   1869  C   GLY A 215      -9.601  -0.417   7.023  1.00 10.00      A   
ATOM   1870  O   GLY A 215      -9.616  -1.550   7.506  1.00 10.00      A   
ATOM   1871  N   MET A 216     -10.690   0.327   6.875  1.00 10.00      A   
ATOM   1872  HN  MET A 216     -10.607   1.218   6.473  1.00 10.00      A   
ATOM   1873  CA  MET A 216     -12.005  -0.144   7.289  1.00 10.00      A   
ATOM   1874  CB  MET A 216     -13.050   0.964   7.132  1.00 10.00      A   
ATOM   1875  CG  MET A 216     -12.887   2.116   8.111  1.00 10.00      A   
ATOM   1876  SD  MET A 216     -14.170   3.374   7.931  1.00 10.00      A   
ATOM   1877  CE  MET A 216     -15.635   2.430   8.343  1.00 10.00      A   
ATOM   1878  C   MET A 216     -12.411  -1.365   6.474  1.00 10.00      A   
ATOM   1879  O   MET A 216     -12.926  -2.343   7.018  1.00 10.00      A   
ATOM   1880  N   ALA A 217     -12.157  -1.299   5.170  1.00 10.00      A   
ATOM   1881  HN  ALA A 217     -11.748  -0.482   4.808  1.00 10.00      A   
ATOM   1882  CA  ALA A 217     -12.477  -2.391   4.260  1.00 10.00      A   
ATOM   1883  CB  ALA A 217     -12.126  -2.012   2.829  1.00 10.00      A   
ATOM   1884  C   ALA A 217     -11.744  -3.662   4.667  1.00 10.00      A   
ATOM   1885  O   ALA A 217     -12.367  -4.696   4.895  1.00 10.00      A   
ATOM   1886  N   VAL A 218     -10.421  -3.565   4.780  1.00 10.00      A   
ATOM   1887  HN  VAL A 218      -9.989  -2.700   4.598  1.00 10.00      A   
ATOM   1888  CA  VAL A 218      -9.591  -4.705   5.162  1.00 10.00      A   
ATOM   1889  CB  VAL A 218      -8.091  -4.325   5.186  1.00 10.00      A   
ATOM   1890  CG1 VAL A 218      -7.235  -5.482   5.683  1.00 10.00      A   
ATOM   1891  CG2 VAL A 218      -7.631  -3.878   3.806  1.00 10.00      A   
ATOM   1892  C   VAL A 218     -10.013  -5.260   6.523  1.00 10.00      A   
ATOM   1893  O   VAL A 218     -10.055  -6.477   6.721  1.00 10.00      A   
ATOM   1894  N   GLY A 219     -10.346  -4.363   7.447  1.00 10.00      A   
ATOM   1895  HN  GLY A 219     -10.300  -3.405   7.230  1.00 10.00      A   
ATOM   1896  CA  GLY A 219     -10.769  -4.781   8.770  1.00 10.00      A   
ATOM   1897  C   GLY A 219     -12.036  -5.617   8.731  1.00 10.00      A   
ATOM   1898  O   GLY A 219     -12.093  -6.696   9.324  1.00 10.00      A   
ATOM   1899  N   PHE A 220     -13.045  -5.124   8.016  1.00 10.00      A   
ATOM   1900  HN  PHE A 220     -12.926  -4.266   7.550  1.00 10.00      A   
ATOM   1901  CA  PHE A 220     -14.317  -5.830   7.896  1.00 10.00      A   
ATOM   1902  CB  PHE A 220     -15.347  -4.994   7.134  1.00 10.00      A   
ATOM   1903  CG  PHE A 220     -16.050  -3.976   7.989  1.00 10.00      A   
ATOM   1904  CD1 PHE A 220     -15.970  -2.628   7.693  1.00 10.00      A   
ATOM   1905  CD2 PHE A 220     -16.784  -4.370   9.092  1.00 10.00      A   
ATOM   1906  CE1 PHE A 220     -16.611  -1.691   8.479  1.00 10.00      A   
ATOM   1907  CE2 PHE A 220     -17.429  -3.439   9.883  1.00 10.00      A   
ATOM   1908  CZ  PHE A 220     -17.341  -2.097   9.576  1.00 10.00      A   
ATOM   1909  C   PHE A 220     -14.130  -7.188   7.232  1.00 10.00      A   
ATOM   1910  O   PHE A 220     -14.666  -8.193   7.702  1.00 10.00      A   
ATOM   1911  N   GLU A 221     -13.349  -7.213   6.157  1.00 10.00      A   
ATOM   1912  HN  GLU A 221     -12.953  -6.372   5.832  1.00 10.00      A   
ATOM   1913  CA  GLU A 221     -13.074  -8.452   5.435  1.00 10.00      A   
ATOM   1914  CB  GLU A 221     -12.169  -8.177   4.228  1.00 10.00      A   
ATOM   1915  CG  GLU A 221     -12.785  -7.273   3.172  1.00 10.00      A   
ATOM   1916  CD  GLU A 221     -14.081  -7.826   2.621  1.00 10.00      A   
ATOM   1917  OE1 GLU A 221     -15.141  -7.202   2.846  1.00 10.00      A   
ATOM   1918  OE2 GLU A 221     -14.042  -8.890   1.969  1.00 10.00      A   
ATOM   1919  C   GLU A 221     -12.402  -9.461   6.359  1.00 10.00      A   
ATOM   1920  O   GLU A 221     -12.754 -10.641   6.375  1.00 10.00      A   
ATOM   1921  N   GLY A 222     -11.440  -8.975   7.139  1.00 10.00      A   
ATOM   1922  HN  GLY A 222     -11.209  -8.020   7.073  1.00 10.00      A   
ATOM   1923  CA  GLY A 222     -10.720  -9.825   8.068  1.00 10.00      A   
ATOM   1924  C   GLY A 222     -11.624 -10.457   9.107  1.00 10.00      A   
ATOM   1925  O   GLY A 222     -11.480 -11.636   9.426  1.00 10.00      A   
ATOM   1926  N   PHE A 223     -12.556  -9.679   9.635  1.00 10.00      A   
ATOM   1927  HN  PHE A 223     -12.622  -8.744   9.342  1.00 10.00      A   
ATOM   1928  CA  PHE A 223     -13.486 -10.178  10.642  1.00 10.00      A   
ATOM   1929  CB  PHE A 223     -14.232  -9.023  11.313  1.00 10.00      A   
ATOM   1930  CG  PHE A 223     -13.481  -8.383  12.444  1.00 10.00      A   
ATOM   1931  CD1 PHE A 223     -12.816  -7.183  12.261  1.00 10.00      A   
ATOM   1932  CD2 PHE A 223     -13.442  -8.980  13.692  1.00 10.00      A   
ATOM   1933  CE1 PHE A 223     -12.126  -6.589  13.301  1.00 10.00      A   
ATOM   1934  CE2 PHE A 223     -12.755  -8.393  14.737  1.00 10.00      A   
ATOM   1935  CZ  PHE A 223     -12.096  -7.196  14.541  1.00 10.00      A   
ATOM   1936  C   PHE A 223     -14.480 -11.161  10.034  1.00 10.00      A   
ATOM   1937  O   PHE A 223     -14.886 -12.128  10.679  1.00 10.00      A   
ATOM   1938  N   ALA A 224     -14.853 -10.913   8.787  1.00 10.00      A   
ATOM   1939  HN  ALA A 224     -14.484 -10.128   8.326  1.00 10.00      A   
ATOM   1940  CA  ALA A 224     -15.802 -11.761   8.084  1.00 10.00      A   
ATOM   1941  CB  ALA A 224     -16.292 -11.072   6.821  1.00 10.00      A   
ATOM   1942  C   ALA A 224     -15.214 -13.133   7.762  1.00 10.00      A   
ATOM   1943  O   ALA A 224     -15.842 -14.161   8.024  1.00 10.00      A   
ATOM   1944  N   VAL A 225     -14.007 -13.151   7.207  1.00 10.00      A   
ATOM   1945  HN  VAL A 225     -13.549 -12.297   7.023  1.00 10.00      A   
ATOM   1946  CA  VAL A 225     -13.352 -14.409   6.845  1.00 10.00      A   
ATOM   1947  CB  VAL A 225     -12.349 -14.244   5.679  1.00 10.00      A   
ATOM   1948  CG1 VAL A 225     -13.044 -13.690   4.444  1.00 10.00      A   
ATOM   1949  CG2 VAL A 225     -11.170 -13.367   6.079  1.00 10.00      A   
ATOM   1950  C   VAL A 225     -12.650 -15.054   8.037  1.00 10.00      A   
ATOM   1951  O   VAL A 225     -12.231 -16.210   7.967  1.00 10.00      A   
ATOM   1952  N   GLY A 226     -12.525 -14.306   9.124  1.00 10.00      A   
ATOM   1953  HN  GLY A 226     -12.876 -13.391   9.122  1.00 10.00      A   
ATOM   1954  CA  GLY A 226     -11.870 -14.824  10.308  1.00 10.00      A   
ATOM   1955  C   GLY A 226     -10.365 -14.921  10.131  1.00 10.00      A   
ATOM   1956  O   GLY A 226      -9.778 -15.992  10.293  1.00 10.00      A   
ATOM   1957  N   ASN A 227      -9.745 -13.804   9.788  1.00 10.00      A   
ATOM   1958  HN  ASN A 227     -10.272 -12.981   9.672  1.00 10.00      A   
ATOM   1959  CA  ASN A 227      -8.300 -13.759   9.593  1.00 10.00      A   
ATOM   1960  CB  ASN A 227      -7.949 -13.543   8.116  1.00 10.00      A   
ATOM   1961  CG  ASN A 227      -6.469 -13.732   7.822  1.00 10.00      A   
ATOM   1962  OD1 ASN A 227      -5.610 -13.427   8.649  1.00 10.00      A   
ATOM   1963  ND2 ASN A 227      -6.159 -14.240   6.639  1.00 10.00      A   
ATOM   1964 HD21 ASN A 227      -6.888 -14.465   6.022  1.00 10.00      A   
ATOM   1965 HD22 ASN A 227      -5.210 -14.377   6.431  1.00 10.00      A   
ATOM   1966  C   ASN A 227      -7.690 -12.658  10.454  1.00 10.00      A   
ATOM   1967  O   ASN A 227      -7.885 -11.471  10.182  1.00 10.00      A   
ATOM   1968  N   PRO A 228      -6.936 -13.043  11.498  1.00 10.00      A   
ATOM   1969  CA  PRO A 228      -6.298 -12.097  12.426  1.00 10.00      A   
ATOM   1970  CB  PRO A 228      -5.485 -12.993  13.365  1.00 10.00      A   
ATOM   1971  CG  PRO A 228      -6.130 -14.331  13.270  1.00 10.00      A   
ATOM   1972  CD  PRO A 228      -6.654 -14.442  11.865  1.00 10.00      A   
ATOM   1973  C   PRO A 228      -5.379 -11.086  11.740  1.00 10.00      A   
ATOM   1974  O   PRO A 228      -5.257  -9.948  12.196  1.00 10.00      A   
ATOM   1975  N   ALA A 229      -4.742 -11.496  10.647  1.00 10.00      A   
ATOM   1976  HN  ALA A 229      -4.894 -12.407  10.317  1.00 10.00      A   
ATOM   1977  CA  ALA A 229      -3.834 -10.618   9.918  1.00 10.00      A   
ATOM   1978  CB  ALA A 229      -3.153 -11.367   8.784  1.00 10.00      A   
ATOM   1979  C   ALA A 229      -4.569  -9.394   9.389  1.00 10.00      A   
ATOM   1980  O   ALA A 229      -4.130  -8.260   9.581  1.00 10.00      A   
ATOM   1981  N   LEU A 230      -5.700  -9.630   8.740  1.00 10.00      A   
ATOM   1982  HN  LEU A 230      -6.003 -10.555   8.631  1.00 10.00      A   
ATOM   1983  CA  LEU A 230      -6.501  -8.547   8.187  1.00 10.00      A   
ATOM   1984  CB  LEU A 230      -7.515  -9.089   7.177  1.00 10.00      A   
ATOM   1985  CG  LEU A 230      -6.955  -9.953   6.046  1.00 10.00      A   
ATOM   1986  CD1 LEU A 230      -8.088 -10.550   5.223  1.00 10.00      A   
ATOM   1987  CD2 LEU A 230      -6.020  -9.143   5.160  1.00 10.00      A   
ATOM   1988  C   LEU A 230      -7.223  -7.795   9.299  1.00 10.00      A   
ATOM   1989  O   LEU A 230      -7.401  -6.582   9.225  1.00 10.00      A   
ATOM   1990  N   MET A 231      -7.627  -8.532  10.331  1.00 10.00      A   
ATOM   1991  HN  MET A 231      -7.449  -9.498  10.320  1.00 10.00      A   
ATOM   1992  CA  MET A 231      -8.334  -7.954  11.472  1.00 10.00      A   
ATOM   1993  CB  MET A 231      -8.697  -9.037  12.493  1.00 10.00      A   
ATOM   1994  CG  MET A 231      -9.932  -9.849  12.136  1.00 10.00      A   
ATOM   1995  SD  MET A 231     -10.024 -11.413  13.033  1.00 10.00      A   
ATOM   1996  CE  MET A 231     -10.089 -10.834  14.731  1.00 10.00      A   
ATOM   1997  C   MET A 231      -7.512  -6.864  12.150  1.00 10.00      A   
ATOM   1998  O   MET A 231      -7.959  -5.721  12.264  1.00 10.00      A   
ATOM   1999  N   VAL A 232      -6.306  -7.218  12.583  1.00 10.00      A   
ATOM   2000  HN  VAL A 232      -5.996  -8.138  12.438  1.00 10.00      A   
ATOM   2001  CA  VAL A 232      -5.429  -6.273  13.265  1.00 10.00      A   
ATOM   2002  CB  VAL A 232      -4.155  -6.957  13.810  1.00 10.00      A   
ATOM   2003  CG1 VAL A 232      -3.266  -5.954  14.530  1.00 10.00      A   
ATOM   2004  CG2 VAL A 232      -4.519  -8.105  14.740  1.00 10.00      A   
ATOM   2005  C   VAL A 232      -5.038  -5.111  12.351  1.00 10.00      A   
ATOM   2006  O   VAL A 232      -5.224  -3.945  12.706  1.00 10.00      A   
ATOM   2007  N   ALA A 233      -4.530  -5.441  11.163  1.00 10.00      A   
ATOM   2008  HN  ALA A 233      -4.447  -6.389  10.928  1.00 10.00      A   
ATOM   2009  CA  ALA A 233      -4.097  -4.431  10.198  1.00 10.00      A   
ATOM   2010  CB  ALA A 233      -3.582  -5.087   8.927  1.00 10.00      A   
ATOM   2011  C   ALA A 233      -5.212  -3.442   9.876  1.00 10.00      A   
ATOM   2012  O   ALA A 233      -5.008  -2.228   9.916  1.00 10.00      A   
ATOM   2013  N   GLY A 234      -6.391  -3.970   9.573  1.00 10.00      A   
ATOM   2014  HN  GLY A 234      -6.494  -4.948   9.568  1.00 10.00      A   
ATOM   2015  CA  GLY A 234      -7.524  -3.129   9.242  1.00 10.00      A   
ATOM   2016  C   GLY A 234      -7.915  -2.190  10.368  1.00 10.00      A   
ATOM   2017  O   GLY A 234      -8.134  -1.000  10.140  1.00 10.00      A   
ATOM   2018  N   THR A 235      -7.983  -2.718  11.583  1.00 10.00      A   
ATOM   2019  HN  THR A 235      -7.774  -3.669  11.702  1.00 10.00      A   
ATOM   2020  CA  THR A 235      -8.351  -1.922  12.748  1.00 10.00      A   
ATOM   2021  CB  THR A 235      -8.462  -2.803  14.011  1.00 10.00      A   
ATOM   2022  OG1 THR A 235      -9.300  -3.935  13.731  1.00 10.00      A   
ATOM   2023  HG1 THR A 235      -8.842  -4.531  13.120  1.00 10.00      A   
ATOM   2024  CG2 THR A 235      -9.061  -2.016  15.169  1.00 10.00      A   
ATOM   2025  C   THR A 235      -7.343  -0.795  12.993  1.00 10.00      A   
ATOM   2026  O   THR A 235      -7.725   0.349  13.251  1.00 10.00      A   
ATOM   2027  N   LEU A 236      -6.061  -1.119  12.880  1.00 10.00      A   
ATOM   2028  HN  LEU A 236      -5.819  -2.041  12.637  1.00 10.00      A   
ATOM   2029  CA  LEU A 236      -5.001  -0.143  13.102  1.00 10.00      A   
ATOM   2030  CB  LEU A 236      -3.635  -0.829  13.158  1.00 10.00      A   
ATOM   2031  CG  LEU A 236      -3.420  -1.822  14.302  1.00 10.00      A   
ATOM   2032  CD1 LEU A 236      -2.035  -2.442  14.212  1.00 10.00      A   
ATOM   2033  CD2 LEU A 236      -3.623  -1.147  15.652  1.00 10.00      A   
ATOM   2034  C   LEU A 236      -4.992   0.946  12.033  1.00 10.00      A   
ATOM   2035  O   LEU A 236      -5.025   2.138  12.352  1.00 10.00      A   
ATOM   2036  N   VAL A 237      -4.957   0.534  10.770  1.00 10.00      A   
ATOM   2037  HN  VAL A 237      -4.956  -0.433  10.579  1.00 10.00      A   
ATOM   2038  CA  VAL A 237      -4.924   1.475   9.654  1.00 10.00      A   
ATOM   2039  CB  VAL A 237      -4.685   0.755   8.308  1.00 10.00      A   
ATOM   2040  CG1 VAL A 237      -4.709   1.742   7.150  1.00 10.00      A   
ATOM   2041  CG2 VAL A 237      -3.361   0.003   8.341  1.00 10.00      A   
ATOM   2042  C   VAL A 237      -6.207   2.299   9.579  1.00 10.00      A   
ATOM   2043  O   VAL A 237      -6.163   3.509   9.347  1.00 10.00      A   
ATOM   2044  N   GLY A 238      -7.342   1.642   9.796  1.00 10.00      A   
ATOM   2045  HN  GLY A 238      -7.309   0.676   9.992  1.00 10.00      A   
ATOM   2046  CA  GLY A 238      -8.623   2.321   9.749  1.00 10.00      A   
ATOM   2047  C   GLY A 238      -8.719   3.457  10.747  1.00 10.00      A   
ATOM   2048  O   GLY A 238      -9.149   4.559  10.404  1.00 10.00      A   
ATOM   2049  N   ALA A 239      -8.307   3.196  11.980  1.00 10.00      A   
ATOM   2050  HN  ALA A 239      -7.961   2.298  12.192  1.00 10.00      A   
ATOM   2051  CA  ALA A 239      -8.351   4.206  13.031  1.00 10.00      A   
ATOM   2052  CB  ALA A 239      -8.116   3.565  14.390  1.00 10.00      A   
ATOM   2053  C   ALA A 239      -7.328   5.311  12.774  1.00 10.00      A   
ATOM   2054  O   ALA A 239      -7.665   6.498  12.771  1.00 10.00      A   
ATOM   2055  N   ALA A 240      -6.083   4.910  12.529  1.00 10.00      A   
ATOM   2056  HN  ALA A 240      -5.885   3.948  12.511  1.00 10.00      A   
ATOM   2057  CA  ALA A 240      -5.004   5.860  12.282  1.00 10.00      A   
ATOM   2058  CB  ALA A 240      -3.683   5.132  12.091  1.00 10.00      A   
ATOM   2059  C   ALA A 240      -5.307   6.744  11.078  1.00 10.00      A   
ATOM   2060  O   ALA A 240      -5.186   7.967  11.155  1.00 10.00      A   
ATOM   2061  N   GLY A 241      -5.718   6.122   9.977  1.00 10.00      A   
ATOM   2062  HN  GLY A 241      -5.810   5.141   9.983  1.00 10.00      A   
ATOM   2063  CA  GLY A 241      -6.032   6.861   8.769  1.00 10.00      A   
ATOM   2064  C   GLY A 241      -7.118   7.893   8.992  1.00 10.00      A   
ATOM   2065  O   GLY A 241      -7.018   9.022   8.510  1.00 10.00      A   
ATOM   2066  N   THR A 242      -8.151   7.508   9.735  1.00 10.00      A   
ATOM   2067  HN  THR A 242      -8.167   6.594  10.091  1.00 10.00      A   
ATOM   2068  CA  THR A 242      -9.258   8.404  10.035  1.00 10.00      A   
ATOM   2069  CB  THR A 242     -10.349   7.682  10.855  1.00 10.00      A   
ATOM   2070  OG1 THR A 242     -10.874   6.589  10.087  1.00 10.00      A   
ATOM   2071  HG1 THR A 242     -10.309   5.811  10.208  1.00 10.00      A   
ATOM   2072  CG2 THR A 242     -11.482   8.631  11.219  1.00 10.00      A   
ATOM   2073  C   THR A 242      -8.763   9.640  10.788  1.00 10.00      A   
ATOM   2074  O   THR A 242      -9.142  10.766  10.467  1.00 10.00      A   
ATOM   2075  N   LEU A 243      -7.892   9.423  11.767  1.00 10.00      A   
ATOM   2076  HN  LEU A 243      -7.608   8.502  11.961  1.00 10.00      A   
ATOM   2077  CA  LEU A 243      -7.347  10.515  12.562  1.00 10.00      A   
ATOM   2078  CB  LEU A 243      -6.652   9.976  13.813  1.00 10.00      A   
ATOM   2079  CG  LEU A 243      -7.529   9.185  14.785  1.00 10.00      A   
ATOM   2080  CD1 LEU A 243      -6.696   8.641  15.935  1.00 10.00      A   
ATOM   2081  CD2 LEU A 243      -8.668  10.050  15.306  1.00 10.00      A   
ATOM   2082  C   LEU A 243      -6.382  11.368  11.747  1.00 10.00      A   
ATOM   2083  O   LEU A 243      -6.409  12.598  11.828  1.00 10.00      A   
ATOM   2084  N   LEU A 244      -5.536  10.713  10.958  1.00 10.00      A   
ATOM   2085  HN  LEU A 244      -5.560   9.728  10.939  1.00 10.00      A   
ATOM   2086  CA  LEU A 244      -4.561  11.414  10.128  1.00 10.00      A   
ATOM   2087  CB  LEU A 244      -3.654  10.427   9.394  1.00 10.00      A   
ATOM   2088  CG  LEU A 244      -2.655   9.655  10.260  1.00 10.00      A   
ATOM   2089  CD1 LEU A 244      -1.920   8.618   9.427  1.00 10.00      A   
ATOM   2090  CD2 LEU A 244      -1.668  10.606  10.924  1.00 10.00      A   
ATOM   2091  C   LEU A 244      -5.242  12.349   9.136  1.00 10.00      A   
ATOM   2092  O   LEU A 244      -4.759  13.452   8.880  1.00 10.00      A   
ATOM   2093  N   THR A 245      -6.372  11.910   8.597  1.00 10.00      A   
ATOM   2094  HN  THR A 245      -6.705  11.020   8.845  1.00 10.00      A   
ATOM   2095  CA  THR A 245      -7.125  12.712   7.642  1.00 10.00      A   
ATOM   2096  CB  THR A 245      -8.322  11.923   7.079  1.00 10.00      A   
ATOM   2097  OG1 THR A 245      -7.858  10.656   6.590  1.00 10.00      A   
ATOM   2098  HG1 THR A 245      -7.809  10.024   7.321  1.00 10.00      A   
ATOM   2099  CG2 THR A 245      -8.982  12.684   5.937  1.00 10.00      A   
ATOM   2100  C   THR A 245      -7.611  14.009   8.290  1.00 10.00      A   
ATOM   2101  O   THR A 245      -7.555  15.083   7.683  1.00 10.00      A   
ATOM   2102  N   VAL A 246      -8.065  13.904   9.532  1.00 10.00      A   
ATOM   2103  HN  VAL A 246      -8.076  13.024   9.964  1.00 10.00      A   
ATOM   2104  CA  VAL A 246      -8.544  15.062  10.273  1.00 10.00      A   
ATOM   2105  CB  VAL A 246      -9.113  14.654  11.647  1.00 10.00      A   
ATOM   2106  CG1 VAL A 246      -9.639  15.868  12.396  1.00 10.00      A   
ATOM   2107  CG2 VAL A 246     -10.209  13.615  11.479  1.00 10.00      A   
ATOM   2108  C   VAL A 246      -7.404  16.054  10.468  1.00 10.00      A   
ATOM   2109  O   VAL A 246      -7.565  17.257  10.258  1.00 10.00      A   
ATOM   2110  N   LEU A 247      -6.246  15.528  10.845  1.00 10.00      A   
ATOM   2111  HN  LEU A 247      -6.185  14.558  10.978  1.00 10.00      A   
ATOM   2112  CA  LEU A 247      -5.063  16.349  11.062  1.00 10.00      A   
ATOM   2113  CB  LEU A 247      -3.921  15.507  11.639  1.00 10.00      A   
ATOM   2114  CG  LEU A 247      -4.126  14.961  13.057  1.00 10.00      A   
ATOM   2115  CD1 LEU A 247      -2.988  14.029  13.439  1.00 10.00      A   
ATOM   2116  CD2 LEU A 247      -4.242  16.101  14.060  1.00 10.00      A   
ATOM   2117  C   LEU A 247      -4.625  17.018   9.762  1.00 10.00      A   
ATOM   2118  O   LEU A 247      -4.296  18.205   9.747  1.00 10.00      A   
ATOM   2119  N   MET A 248      -4.644  16.259   8.673  1.00 10.00      A   
ATOM   2120  HN  MET A 248      -4.924  15.319   8.749  1.00 10.00      A   
ATOM   2121  CA  MET A 248      -4.252  16.782   7.370  1.00 10.00      A   
ATOM   2122  CB  MET A 248      -4.223  15.679   6.310  1.00 10.00      A   
ATOM   2123  CG  MET A 248      -3.009  14.769   6.400  1.00 10.00      A   
ATOM   2124  SD  MET A 248      -2.615  13.972   4.829  1.00 10.00      A   
ATOM   2125  CE  MET A 248      -2.110  15.388   3.852  1.00 10.00      A   
ATOM   2126  C   MET A 248      -5.162  17.923   6.933  1.00 10.00      A   
ATOM   2127  O   MET A 248      -4.692  18.940   6.429  1.00 10.00      A   
ATOM   2128  N   ALA A 249      -6.463  17.757   7.142  1.00 10.00      A   
ATOM   2129  HN  ALA A 249      -6.782  16.921   7.546  1.00 10.00      A   
ATOM   2130  CA  ALA A 249      -7.428  18.786   6.776  1.00 10.00      A   
ATOM   2131  CB  ALA A 249      -8.847  18.277   6.972  1.00 10.00      A   
ATOM   2132  C   ALA A 249      -7.196  20.042   7.604  1.00 10.00      A   
ATOM   2133  O   ALA A 249      -7.229  21.161   7.086  1.00 10.00      A   
ATOM   2134  N   ARG A 250      -6.940  19.843   8.892  1.00 10.00      A   
ATOM   2135  HN  ARG A 250      -6.924  18.922   9.237  1.00 10.00      A   
ATOM   2136  CA  ARG A 250      -6.686  20.949   9.808  1.00 10.00      A   
ATOM   2137  CB  ARG A 250      -6.590  20.450  11.253  1.00 10.00      A   
ATOM   2138  CG  ARG A 250      -7.941  20.188  11.900  1.00 10.00      A   
ATOM   2139  CD  ARG A 250      -7.872  19.057  12.916  1.00 10.00      A   
ATOM   2140  NE  ARG A 250      -7.085  19.408  14.095  1.00 10.00      A   
ATOM   2141  HE  ARG A 250      -6.594  20.261  14.072  1.00 10.00      A   
ATOM   2142  CZ  ARG A 250      -6.993  18.647  15.184  1.00 10.00      A   
ATOM   2143  NH1 ARG A 250      -7.635  17.486  15.246  1.00 10.00      A   
ATOM   2144 HH11 ARG A 250      -7.562  16.894  16.103  1.00 10.00      A   
ATOM   2145 HH12 ARG A 250      -8.215  17.161  14.445  1.00 10.00      A   
ATOM   2146  NH2 ARG A 250      -6.264  19.054  16.213  1.00 10.00      A   
ATOM   2147 HH21 ARG A 250      -5.764  19.971  16.171  1.00 10.00      A   
ATOM   2148 HH22 ARG A 250      -6.187  18.465  17.071  1.00 10.00      A   
ATOM   2149  C   ARG A 250      -5.420  21.698   9.405  1.00 10.00      A   
ATOM   2150  O   ARG A 250      -5.371  22.928   9.457  1.00 10.00      A   
ATOM   2151  N   ALA A 251      -4.408  20.946   8.980  1.00 10.00      A   
ATOM   2152  HN  ALA A 251      -4.510  19.969   8.974  1.00 10.00      A   
ATOM   2153  CA  ALA A 251      -3.144  21.530   8.541  1.00 10.00      A   
ATOM   2154  CB  ALA A 251      -2.096  20.444   8.348  1.00 10.00      A   
ATOM   2155  C   ALA A 251      -3.344  22.316   7.246  1.00 10.00      A   
ATOM   2156  O   ALA A 251      -2.610  23.265   6.956  1.00 10.00      A   
ATOM   2157  N   MET A 252      -4.352  21.918   6.473  1.00 10.00      A   
ATOM   2158  HN  MET A 252      -4.895  21.150   6.755  1.00 10.00      A   
ATOM   2159  CA  MET A 252      -4.671  22.587   5.219  1.00 10.00      A   
ATOM   2160  CB  MET A 252      -5.326  21.624   4.226  1.00 10.00      A   
ATOM   2161  CG  MET A 252      -4.424  20.488   3.769  1.00 10.00      A   
ATOM   2162  SD  MET A 252      -2.895  21.063   3.004  1.00 10.00      A   
ATOM   2163  CE  MET A 252      -3.515  21.696   1.446  1.00 10.00      A   
ATOM   2164  C   MET A 252      -5.580  23.784   5.478  1.00 10.00      A   
ATOM   2165  O   MET A 252      -6.060  24.432   4.545  1.00 10.00      A   
ATOM   2166  N   ASN A 253      -5.816  24.055   6.763  1.00 10.00      A   
ATOM   2167  HN  ASN A 253      -5.419  23.472   7.446  1.00 10.00      A   
ATOM   2168  CA  ASN A 253      -6.642  25.178   7.198  1.00 10.00      A   
ATOM   2169  CB  ASN A 253      -6.038  26.517   6.751  1.00 10.00      A   
ATOM   2170  CG  ASN A 253      -4.761  26.865   7.490  1.00 10.00      A   
ATOM   2171  OD1 ASN A 253      -4.611  26.563   8.674  1.00 10.00      A   
ATOM   2172  ND2 ASN A 253      -3.825  27.495   6.793  1.00 10.00      A   
ATOM   2173 HD21 ASN A 253      -4.010  27.699   5.850  1.00 10.00      A   
ATOM   2174 HD22 ASN A 253      -2.992  27.737   7.247  1.00 10.00      A   
ATOM   2175  C   ASN A 253      -8.089  25.049   6.735  1.00 10.00      A   
ATOM   2176  O   ASN A 253      -8.670  26.002   6.212  1.00 10.00      A   
ATOM   2177  N   ARG A 254      -8.675  23.873   6.924  1.00 10.00      A   
ATOM   2178  HN  ARG A 254      -8.166  23.137   7.334  1.00 10.00      A   
ATOM   2179  CA  ARG A 254     -10.056  23.645   6.528  1.00 10.00      A   
ATOM   2180  CB  ARG A 254     -10.168  23.479   5.012  1.00 10.00      A   
ATOM   2181  CG  ARG A 254     -11.277  24.306   4.380  1.00 10.00      A   
ATOM   2182  CD  ARG A 254     -11.268  24.168   2.869  1.00 10.00      A   
ATOM   2183  NE  ARG A 254     -11.354  22.770   2.453  1.00 10.00      A   
ATOM   2184  HE  ARG A 254     -11.483  22.097   3.159  1.00 10.00      A   
ATOM   2185  CZ  ARG A 254     -11.271  22.360   1.189  1.00 10.00      A   
ATOM   2186  NH1 ARG A 254     -11.098  23.238   0.206  1.00 10.00      A   
ATOM   2187 HH11 ARG A 254     -11.031  24.258   0.420  1.00 10.00      A   
ATOM   2188 HH12 ARG A 254     -11.025  22.911  -0.784  1.00 10.00      A   
ATOM   2189  NH2 ARG A 254     -11.355  21.073   0.906  1.00 10.00      A   
ATOM   2190 HH21 ARG A 254     -11.482  20.371   1.675  1.00 10.00      A   
ATOM   2191 HH22 ARG A 254     -11.301  20.745  -0.095  1.00 10.00      A   
ATOM   2192  C   ARG A 254     -10.634  22.429   7.244  1.00 10.00      A   
ATOM   2193  O   ARG A 254      -9.942  21.760   8.012  1.00 10.00      A   
ATOM   2194  N   SER A 255     -11.909  22.166   7.008  1.00 10.00      A   
ATOM   2195  HN  SER A 255     -12.415  22.754   6.413  1.00 10.00      A   
ATOM   2196  CA  SER A 255     -12.589  21.039   7.622  1.00 10.00      A   
ATOM   2197  CB  SER A 255     -13.999  21.459   8.039  1.00 10.00      A   
ATOM   2198  OG  SER A 255     -13.981  22.717   8.697  1.00 10.00      A   
ATOM   2199  HG  SER A 255     -14.799  22.823   9.200  1.00 10.00      A   
ATOM   2200  C   SER A 255     -12.648  19.844   6.668  1.00 10.00      A   
ATOM   2201  O   SER A 255     -12.497  19.998   5.451  1.00 10.00      A   
ATOM   2202  N   VAL A 256     -12.875  18.662   7.224  1.00 10.00      A   
ATOM   2203  HN  VAL A 256     -12.998  18.612   8.199  1.00 10.00      A   
ATOM   2204  CA  VAL A 256     -12.949  17.434   6.435  1.00 10.00      A   
ATOM   2205  CB  VAL A 256     -12.829  16.178   7.325  1.00 10.00      A   
ATOM   2206  CG1 VAL A 256     -12.707  14.924   6.471  1.00 10.00      A   
ATOM   2207  CG2 VAL A 256     -11.647  16.298   8.274  1.00 10.00      A   
ATOM   2208  C   VAL A 256     -14.252  17.362   5.644  1.00 10.00      A   
ATOM   2209  O   VAL A 256     -14.247  17.017   4.464  1.00 10.00      A   
ATOM   2210  N   TRP A 257     -15.356  17.707   6.301  1.00 10.00      A   
ATOM   2211  HN  TRP A 257     -15.279  17.984   7.238  1.00 10.00      A   
ATOM   2212  CA  TRP A 257     -16.682  17.677   5.681  1.00 10.00      A   
ATOM   2213  CB  TRP A 257     -17.733  18.194   6.673  1.00 10.00      A   
ATOM   2214  CG  TRP A 257     -19.138  18.202   6.144  1.00 10.00      A   
ATOM   2215  CD1 TRP A 257     -20.015  17.156   6.127  1.00 10.00      A   
ATOM   2216  CD2 TRP A 257     -19.831  19.314   5.558  1.00 10.00      A   
ATOM   2217  NE1 TRP A 257     -21.206  17.548   5.570  1.00 10.00      A   
ATOM   2218  HE1 TRP A 257     -21.994  16.973   5.447  1.00 10.00      A   
ATOM   2219  CE2 TRP A 257     -21.118  18.865   5.208  1.00 10.00      A   
ATOM   2220  CE3 TRP A 257     -19.487  20.645   5.294  1.00 10.00      A   
ATOM   2221  CZ2 TRP A 257     -22.061  19.695   4.611  1.00 10.00      A   
ATOM   2222  CZ3 TRP A 257     -20.426  21.466   4.701  1.00 10.00      A   
ATOM   2223  CH2 TRP A 257     -21.697  20.989   4.365  1.00 10.00      A   
ATOM   2224  C   TRP A 257     -16.719  18.492   4.385  1.00 10.00      A   
ATOM   2225  O   TRP A 257     -17.187  18.016   3.352  1.00 10.00      A   
ATOM   2226  N   ILE A 258     -16.184  19.708   4.440  1.00 10.00      A   
ATOM   2227  HN  ILE A 258     -15.805  20.020   5.285  1.00 10.00      A   
ATOM   2228  CA  ILE A 258     -16.155  20.600   3.280  1.00 10.00      A   
ATOM   2229  CB  ILE A 258     -15.621  22.003   3.659  1.00 10.00      A   
ATOM   2230  CG1 ILE A 258     -16.237  22.477   4.980  1.00 10.00      A   
ATOM   2231  CG2 ILE A 258     -15.910  23.009   2.551  1.00 10.00      A   
ATOM   2232  CD1 ILE A 258     -15.640  23.766   5.504  1.00 10.00      A   
ATOM   2233  C   ILE A 258     -15.299  20.025   2.144  1.00 10.00      A   
ATOM   2234  O   ILE A 258     -15.436  20.417   0.989  1.00 10.00      A   
ATOM   2235  N   SER A 259     -14.435  19.076   2.471  1.00 10.00      A   
ATOM   2236  HN  SER A 259     -14.393  18.764   3.399  1.00 10.00      A   
ATOM   2237  CA  SER A 259     -13.559  18.473   1.478  1.00 10.00      A   
ATOM   2238  CB  SER A 259     -12.217  18.108   2.118  1.00 10.00      A   
ATOM   2239  OG  SER A 259     -11.694  19.212   2.849  1.00 10.00      A   
ATOM   2240  HG  SER A 259     -11.811  19.056   3.796  1.00 10.00      A   
ATOM   2241  C   SER A 259     -14.197  17.248   0.816  1.00 10.00      A   
ATOM   2242  O   SER A 259     -13.671  16.721  -0.167  1.00 10.00      A   
ATOM   2243  N   VAL A 260     -15.329  16.799   1.345  1.00 10.00      A   
ATOM   2244  HN  VAL A 260     -15.716  17.260   2.121  1.00 10.00      A   
ATOM   2245  CA  VAL A 260     -16.008  15.633   0.787  1.00 10.00      A   
ATOM   2246  CB  VAL A 260     -16.054  14.444   1.775  1.00 10.00      A   
ATOM   2247  CG1 VAL A 260     -14.654  13.921   2.054  1.00 10.00      A   
ATOM   2248  CG2 VAL A 260     -16.750  14.836   3.069  1.00 10.00      A   
ATOM   2249  C   VAL A 260     -17.417  15.958   0.298  1.00 10.00      A   
ATOM   2250  O   VAL A 260     -17.985  15.225  -0.514  1.00 10.00      A   
ATOM   2251  N   LEU A 261     -17.981  17.056   0.785  1.00 10.00      A   
ATOM   2252  HN  LEU A 261     -17.492  17.605   1.434  1.00 10.00      A   
ATOM   2253  CB  LEU A 261     -20.337  17.043   1.459  1.00 10.00      A   
ATOM   2254  CG  LEU A 261     -21.796  16.932   1.012  1.00 10.00      A   
ATOM   2255  CD1 LEU A 261     -21.974  15.782   0.032  1.00 10.00      A   
ATOM   2256  CD2 LEU A 261     -22.707  16.758   2.216  1.00 10.00      A   
ATOM   2257  CA  LEU A 261     -19.323  17.456   0.387  1.00 10.00      A   
ATOM   2258  C   LEU A 261     -19.394  18.962   0.133  1.00 10.00      A   
ATOM   2259  O   LEU A 261     -19.007  19.400  -0.973  1.00 10.00      A   
ATOM   2260  OXT LEU A 261     -19.839  19.705   1.033  1.00 10.00      A   
ATOM   2261  CB  MET B   1      31.731  10.126  10.318  1.00 10.00      B   
ATOM   2262  CG  MET B   1      32.703   8.962  10.458  1.00 10.00      B   
ATOM   2263  SD  MET B   1      31.873   7.397  10.795  1.00 10.00      B   
ATOM   2264  CE  MET B   1      33.280   6.311  11.011  1.00 10.00      B   
ATOM   2265  C   MET B   1      32.993  11.390   8.564  1.00 10.00      B   
ATOM   2266  O   MET B   1      32.450  10.732   7.674  1.00 10.00      B   
ATOM   2267  N   MET B   1      31.408  12.565  10.031  1.00 10.00      B   
ATOM   2268  HT1 MET B   1      30.979  12.603  10.976  1.00 10.00      B   
ATOM   2269  HT2 MET B   1      30.658  12.422   9.323  1.00 10.00      B   
ATOM   2270  HT3 MET B   1      31.880  13.474   9.835  1.00 10.00      B   
ATOM   2271  CA  MET B   1      32.390  11.461   9.959  1.00 10.00      B   
ATOM   2272  N   GLU B   2      34.107  12.077   8.372  1.00 10.00      B   
ATOM   2273  HN  GLU B   2      34.498  12.578   9.119  1.00 10.00      B   
ATOM   2274  CA  GLU B   2      34.771  12.099   7.084  1.00 10.00      B   
ATOM   2275  CB  GLU B   2      34.620  13.476   6.439  1.00 10.00      B   
ATOM   2276  CG  GLU B   2      34.766  13.467   4.929  1.00 10.00      B   
ATOM   2277  CD  GLU B   2      34.818  14.857   4.342  1.00 10.00      B   
ATOM   2278  OE1 GLU B   2      33.747  15.407   4.007  1.00 10.00      B   
ATOM   2279  OE2 GLU B   2      35.935  15.402   4.204  1.00 10.00      B   
ATOM   2280  C   GLU B   2      36.245  11.749   7.233  1.00 10.00      B   
ATOM   2281  O   GLU B   2      36.940  12.288   8.098  1.00 10.00      B   
ATOM   2282  N   PHE B   3      36.711  10.842   6.389  1.00 10.00      B   
ATOM   2283  HN  PHE B   3      36.106  10.457   5.720  1.00 10.00      B   
ATOM   2284  CA  PHE B   3      38.100  10.414   6.415  1.00 10.00      B   
ATOM   2285  CB  PHE B   3      38.210   8.938   6.017  1.00 10.00      B   
ATOM   2286  CG  PHE B   3      37.442   7.999   6.909  1.00 10.00      B   
ATOM   2287  CD1 PHE B   3      36.131   7.659   6.613  1.00 10.00      B   
ATOM   2288  CD2 PHE B   3      38.033   7.455   8.037  1.00 10.00      B   
ATOM   2289  CE1 PHE B   3      35.424   6.795   7.427  1.00 10.00      B   
ATOM   2290  CE2 PHE B   3      37.332   6.590   8.856  1.00 10.00      B   
ATOM   2291  CZ  PHE B   3      36.026   6.260   8.550  1.00 10.00      B   
ATOM   2292  C   PHE B   3      38.920  11.270   5.457  1.00 10.00      B   
ATOM   2293  O   PHE B   3      38.372  12.143   4.774  1.00 10.00      B   
ATOM   2294  N   GLY B   4      40.224  11.028   5.407  1.00 10.00      B   
ATOM   2295  HN  GLY B   4      40.604  10.329   5.980  1.00 10.00      B   
ATOM   2296  CA  GLY B   4      41.087  11.782   4.520  1.00 10.00      B   
ATOM   2297  C   GLY B   4      40.743  11.534   3.066  1.00 10.00      B   
ATOM   2298  O   GLY B   4      40.173  10.490   2.731  1.00 10.00      B   
ATOM   2299  N   PHE B   5      41.090  12.481   2.202  1.00 10.00      B   
ATOM   2300  HN  PHE B   5      41.558  13.280   2.532  1.00 10.00      B   
ATOM   2301  CA  PHE B   5      40.800  12.368   0.777  1.00 10.00      B   
ATOM   2302  CB  PHE B   5      41.296  13.606   0.024  1.00 10.00      B   
ATOM   2303  CG  PHE B   5      41.107  13.522  -1.466  1.00 10.00      B   
ATOM   2304  CD1 PHE B   5      39.846  13.638  -2.025  1.00 10.00      B   
ATOM   2305  CD2 PHE B   5      42.192  13.324  -2.306  1.00 10.00      B   
ATOM   2306  CE1 PHE B   5      39.667  13.558  -3.391  1.00 10.00      B   
ATOM   2307  CE2 PHE B   5      42.021  13.243  -3.674  1.00 10.00      B   
ATOM   2308  CZ  PHE B   5      40.756  13.360  -4.217  1.00 10.00      B   
ATOM   2309  C   PHE B   5      41.413  11.108   0.177  1.00 10.00      B   
ATOM   2310  O   PHE B   5      40.747  10.371  -0.551  1.00 10.00      B   
ATOM   2311  N   TRP B   6      42.676  10.860   0.499  1.00 10.00      B   
ATOM   2312  HN  TRP B   6      43.147  11.476   1.101  1.00 10.00      B   
ATOM   2313  CA  TRP B   6      43.384   9.695  -0.014  1.00 10.00      B   
ATOM   2314  CB  TRP B   6      44.878   9.789   0.306  1.00 10.00      B   
ATOM   2315  CG  TRP B   6      45.487  11.105  -0.086  1.00 10.00      B   
ATOM   2316  CD1 TRP B   6      45.880  12.109   0.750  1.00 10.00      B   
ATOM   2317  CD2 TRP B   6      45.763  11.563  -1.415  1.00 10.00      B   
ATOM   2318  NE1 TRP B   6      46.382  13.163   0.025  1.00 10.00      B   
ATOM   2319  HE1 TRP B   6      46.732  14.000   0.403  1.00 10.00      B   
ATOM   2320  CE2 TRP B   6      46.323  12.851  -1.306  1.00 10.00      B   
ATOM   2321  CE3 TRP B   6      45.592  11.009  -2.687  1.00 10.00      B   
ATOM   2322  CZ2 TRP B   6      46.713  13.591  -2.419  1.00 10.00      B   
ATOM   2323  CZ3 TRP B   6      45.979  11.745  -3.789  1.00 10.00      B   
ATOM   2324  CH2 TRP B   6      46.534  13.022  -3.649  1.00 10.00      B   
ATOM   2325  C   TRP B   6      42.790   8.409   0.546  1.00 10.00      B   
ATOM   2326  O   TRP B   6      42.643   7.416  -0.169  1.00 10.00      B   
ATOM   2327  N   SER B   7      42.428   8.444   1.819  1.00 10.00      B   
ATOM   2328  HN  SER B   7      42.565   9.268   2.332  1.00 10.00      B   
ATOM   2329  CA  SER B   7      41.838   7.289   2.481  1.00 10.00      B   
ATOM   2330  CB  SER B   7      41.668   7.589   3.969  1.00 10.00      B   
ATOM   2331  OG  SER B   7      42.759   8.367   4.441  1.00 10.00      B   
ATOM   2332  HG  SER B   7      43.537   7.801   4.535  1.00 10.00      B   
ATOM   2333  C   SER B   7      40.491   6.934   1.848  1.00 10.00      B   
ATOM   2334  O   SER B   7      40.233   5.776   1.517  1.00 10.00      B   
ATOM   2335  N   ALA B   8      39.648   7.945   1.656  1.00 10.00      B   
ATOM   2336  HN  ALA B   8      39.921   8.854   1.927  1.00 10.00      B   
ATOM   2337  CA  ALA B   8      38.328   7.744   1.061  1.00 10.00      B   
ATOM   2338  CB  ALA B   8      37.476   8.996   1.214  1.00 10.00      B   
ATOM   2339  C   ALA B   8      38.440   7.340  -0.408  1.00 10.00      B   
ATOM   2340  O   ALA B   8      37.589   6.613  -0.932  1.00 10.00      B   
ATOM   2341  N   LEU B   9      39.499   7.812  -1.063  1.00 10.00      B   
ATOM   2342  HN  LEU B   9      40.138   8.385  -0.584  1.00 10.00      B   
ATOM   2343  CA  LEU B   9      39.740   7.503  -2.470  1.00 10.00      B   
ATOM   2344  CB  LEU B   9      40.895   8.353  -3.013  1.00 10.00      B   
ATOM   2345  CG  LEU B   9      41.268   8.143  -4.484  1.00 10.00      B   
ATOM   2346  CD1 LEU B   9      40.162   8.649  -5.397  1.00 10.00      B   
ATOM   2347  CD2 LEU B   9      42.591   8.822  -4.810  1.00 10.00      B   
ATOM   2348  C   LEU B   9      40.058   6.024  -2.632  1.00 10.00      B   
ATOM   2349  O   LEU B   9      39.513   5.354  -3.511  1.00 10.00      B   
ATOM   2350  N   TYR B  10      40.929   5.521  -1.762  1.00 10.00      B   
ATOM   2351  HN  TYR B  10      41.325   6.116  -1.085  1.00 10.00      B   
ATOM   2352  CA  TYR B  10      41.320   4.118  -1.782  1.00 10.00      B   
ATOM   2353  CB  TYR B  10      42.320   3.837  -0.656  1.00 10.00      B   
ATOM   2354  CG  TYR B  10      42.639   2.372  -0.465  1.00 10.00      B   
ATOM   2355  CD1 TYR B  10      43.495   1.709  -1.335  1.00 10.00      B   
ATOM   2356  CD2 TYR B  10      42.082   1.653   0.585  1.00 10.00      B   
ATOM   2357  CE1 TYR B  10      43.786   0.372  -1.165  1.00 10.00      B   
ATOM   2358  CE2 TYR B  10      42.369   0.316   0.760  1.00 10.00      B   
ATOM   2359  CZ  TYR B  10      43.221  -0.319  -0.116  1.00 10.00      B   
ATOM   2360  OH  TYR B  10      43.509  -1.650   0.055  1.00 10.00      B   
ATOM   2361  HH  TYR B  10      44.464  -1.761   0.132  1.00 10.00      B   
ATOM   2362  C   TYR B  10      40.092   3.221  -1.642  1.00 10.00      B   
ATOM   2363  O   TYR B  10      39.937   2.241  -2.376  1.00 10.00      B   
ATOM   2364  N   ILE B  11      39.216   3.578  -0.705  1.00 10.00      B   
ATOM   2365  HN  ILE B  11      39.404   4.371  -0.158  1.00 10.00      B   
ATOM   2366  CA  ILE B  11      37.993   2.823  -0.459  1.00 10.00      B   
ATOM   2367  CB  ILE B  11      37.211   3.403   0.739  1.00 10.00      B   
ATOM   2368  CG1 ILE B  11      38.098   3.434   1.988  1.00 10.00      B   
ATOM   2369  CG2 ILE B  11      35.942   2.595   0.995  1.00 10.00      B   
ATOM   2370  CD1 ILE B  11      37.474   4.161   3.161  1.00 10.00      B   
ATOM   2371  C   ILE B  11      37.098   2.843  -1.696  1.00 10.00      B   
ATOM   2372  O   ILE B  11      36.531   1.819  -2.083  1.00 10.00      B   
ATOM   2373  N   PHE B  12      37.000   4.010  -2.324  1.00 10.00      B   
ATOM   2374  HN  PHE B  12      37.499   4.782  -1.976  1.00 10.00      B   
ATOM   2375  CA  PHE B  12      36.179   4.182  -3.518  1.00 10.00      B   
ATOM   2376  CB  PHE B  12      36.216   5.640  -3.996  1.00 10.00      B   
ATOM   2377  CG  PHE B  12      35.405   5.903  -5.234  1.00 10.00      B   
ATOM   2378  CD1 PHE B  12      34.026   5.775  -5.216  1.00 10.00      B   
ATOM   2379  CD2 PHE B  12      36.023   6.278  -6.415  1.00 10.00      B   
ATOM   2380  CE1 PHE B  12      33.277   6.016  -6.350  1.00 10.00      B   
ATOM   2381  CE2 PHE B  12      35.282   6.521  -7.554  1.00 10.00      B   
ATOM   2382  CZ  PHE B  12      33.907   6.389  -7.522  1.00 10.00      B   
ATOM   2383  C   PHE B  12      36.617   3.241  -4.636  1.00 10.00      B   
ATOM   2384  O   PHE B  12      35.800   2.506  -5.192  1.00 10.00      B   
ATOM   2385  N   VAL B  13      37.905   3.260  -4.953  1.00 10.00      B   
ATOM   2386  HN  VAL B  13      38.509   3.869  -4.467  1.00 10.00      B   
ATOM   2387  CA  VAL B  13      38.445   2.409  -6.008  1.00 10.00      B   
ATOM   2388  CB  VAL B  13      39.922   2.751  -6.322  1.00 10.00      B   
ATOM   2389  CG1 VAL B  13      40.426   1.946  -7.512  1.00 10.00      B   
ATOM   2390  CG2 VAL B  13      40.087   4.241  -6.582  1.00 10.00      B   
ATOM   2391  C   VAL B  13      38.322   0.929  -5.639  1.00 10.00      B   
ATOM   2392  O   VAL B  13      37.944   0.100  -6.471  1.00 10.00      B   
ATOM   2393  N   LEU B  14      38.606   0.615  -4.381  1.00 10.00      B   
ATOM   2394  HN  LEU B  14      38.866   1.332  -3.759  1.00 10.00      B   
ATOM   2395  CA  LEU B  14      38.546  -0.759  -3.893  1.00 10.00      B   
ATOM   2396  CB  LEU B  14      39.051  -0.841  -2.448  1.00 10.00      B   
ATOM   2397  CG  LEU B  14      39.125  -2.240  -1.829  1.00 10.00      B   
ATOM   2398  CD1 LEU B  14      40.081  -3.127  -2.612  1.00 10.00      B   
ATOM   2399  CD2 LEU B  14      39.545  -2.160  -0.370  1.00 10.00      B   
ATOM   2400  C   LEU B  14      37.139  -1.347  -4.001  1.00 10.00      B   
ATOM   2401  O   LEU B  14      36.966  -2.471  -4.474  1.00 10.00      B   
ATOM   2402  N   THR B  15      36.138  -0.581  -3.578  1.00 10.00      B   
ATOM   2403  HN  THR B  15      36.336   0.314  -3.228  1.00 10.00      B   
ATOM   2404  CA  THR B  15      34.752  -1.044  -3.618  1.00 10.00      B   
ATOM   2405  CB  THR B  15      33.804  -0.094  -2.858  1.00 10.00      B   
ATOM   2406  OG1 THR B  15      34.146   1.271  -3.147  1.00 10.00      B   
ATOM   2407  HG1 THR B  15      34.952   1.508  -2.666  1.00 10.00      B   
ATOM   2408  CG2 THR B  15      33.905  -0.328  -1.358  1.00 10.00      B   
ATOM   2409  C   THR B  15      34.252  -1.245  -5.048  1.00 10.00      B   
ATOM   2410  O   THR B  15      33.570  -2.227  -5.342  1.00 10.00      B   
ATOM   2411  N   CYS B  16      34.600  -0.319  -5.935  1.00 10.00      B   
ATOM   2412  HN  CYS B  16      35.146   0.442  -5.644  1.00 10.00      B   
ATOM   2413  CA  CYS B  16      34.185  -0.407  -7.331  1.00 10.00      B   
ATOM   2414  CB  CYS B  16      34.587   0.855  -8.092  1.00 10.00      B   
ATOM   2415  SG  CYS B  16      33.901   2.383  -7.412  1.00 10.00      B   
ATOM   2416  HG  CYS B  16      34.583   2.676  -6.308  1.00 10.00      B   
ATOM   2417  C   CYS B  16      34.782  -1.645  -7.992  1.00 10.00      B   
ATOM   2418  O   CYS B  16      34.087  -2.387  -8.690  1.00 10.00      B   
ATOM   2419  N   PHE B  17      36.064  -1.878  -7.737  1.00 10.00      B   
ATOM   2420  HN  PHE B  17      36.556  -1.253  -7.160  1.00 10.00      B   
ATOM   2421  CA  PHE B  17      36.765  -3.030  -8.291  1.00 10.00      B   
ATOM   2422  CB  PHE B  17      38.271  -2.918  -8.010  1.00 10.00      B   
ATOM   2423  CG  PHE B  17      39.096  -4.015  -8.623  1.00 10.00      B   
ATOM   2424  CD1 PHE B  17      39.089  -4.224  -9.990  1.00 10.00      B   
ATOM   2425  CD2 PHE B  17      39.882  -4.837  -7.831  1.00 10.00      B   
ATOM   2426  CE1 PHE B  17      39.849  -5.229 -10.557  1.00 10.00      B   
ATOM   2427  CE2 PHE B  17      40.643  -5.846  -8.391  1.00 10.00      B   
ATOM   2428  CZ  PHE B  17      40.627  -6.043  -9.757  1.00 10.00      B   
ATOM   2429  C   PHE B  17      36.205  -4.331  -7.713  1.00 10.00      B   
ATOM   2430  O   PHE B  17      36.161  -5.359  -8.390  1.00 10.00      B   
ATOM   2431  N   LEU B  18      35.763  -4.273  -6.463  1.00 10.00      B   
ATOM   2432  HN  LEU B  18      35.813  -3.421  -5.977  1.00 10.00      B   
ATOM   2433  CA  LEU B  18      35.208  -5.438  -5.794  1.00 10.00      B   
ATOM   2434  CB  LEU B  18      35.022  -5.161  -4.299  1.00 10.00      B   
ATOM   2435  CG  LEU B  18      34.602  -6.355  -3.439  1.00 10.00      B   
ATOM   2436  CD1 LEU B  18      35.666  -7.443  -3.471  1.00 10.00      B   
ATOM   2437  CD2 LEU B  18      34.330  -5.914  -2.011  1.00 10.00      B   
ATOM   2438  C   LEU B  18      33.886  -5.846  -6.428  1.00 10.00      B   
ATOM   2439  O   LEU B  18      33.713  -6.996  -6.825  1.00 10.00      B   
ATOM   2440  N   GLY B  19      32.969  -4.888  -6.542  1.00 10.00      B   
ATOM   2441  HN  GLY B  19      33.179  -3.981  -6.220  1.00 10.00      B   
ATOM   2442  CA  GLY B  19      31.669  -5.164  -7.127  1.00 10.00      B   
ATOM   2443  C   GLY B  19      31.771  -5.697  -8.545  1.00 10.00      B   
ATOM   2444  O   GLY B  19      31.087  -6.656  -8.906  1.00 10.00      B   
ATOM   2445  N   TYR B  20      32.650  -5.092  -9.336  1.00 10.00      B   
ATOM   2446  HN  TYR B  20      33.187  -4.352  -8.972  1.00 10.00      B   
ATOM   2447  CA  TYR B  20      32.849  -5.492 -10.725  1.00 10.00      B   
ATOM   2448  CB  TYR B  20      33.849  -4.549 -11.404  1.00 10.00      B   
ATOM   2449  CG  TYR B  20      34.064  -4.816 -12.879  1.00 10.00      B   
ATOM   2450  CD1 TYR B  20      33.043  -4.615 -13.797  1.00 10.00      B   
ATOM   2451  CD2 TYR B  20      35.291  -5.266 -13.350  1.00 10.00      B   
ATOM   2452  CE1 TYR B  20      33.237  -4.852 -15.144  1.00 10.00      B   
ATOM   2453  CE2 TYR B  20      35.494  -5.507 -14.696  1.00 10.00      B   
ATOM   2454  CZ  TYR B  20      34.465  -5.299 -15.589  1.00 10.00      B   
ATOM   2455  OH  TYR B  20      34.663  -5.532 -16.931  1.00 10.00      B   
ATOM   2456  HH  TYR B  20      35.009  -6.425 -17.056  1.00 10.00      B   
ATOM   2457  C   TYR B  20      33.326  -6.941 -10.832  1.00 10.00      B   
ATOM   2458  O   TYR B  20      32.886  -7.689 -11.708  1.00 10.00      B   
ATOM   2459  N   GLU B  21      34.204  -7.342  -9.924  1.00 10.00      B   
ATOM   2460  HN  GLU B  21      34.500  -6.711  -9.230  1.00 10.00      B   
ATOM   2461  CA  GLU B  21      34.745  -8.697  -9.930  1.00 10.00      B   
ATOM   2462  CB  GLU B  21      36.122  -8.727  -9.267  1.00 10.00      B   
ATOM   2463  CG  GLU B  21      37.202  -7.977 -10.034  1.00 10.00      B   
ATOM   2464  CD  GLU B  21      37.519  -8.607 -11.375  1.00 10.00      B   
ATOM   2465  OE1 GLU B  21      37.973  -9.773 -11.396  1.00 10.00      B   
ATOM   2466  OE2 GLU B  21      37.327  -7.943 -12.414  1.00 10.00      B   
ATOM   2467  C   GLU B  21      33.800  -9.699  -9.261  1.00 10.00      B   
ATOM   2468  O   GLU B  21      34.067 -10.902  -9.243  1.00 10.00      B   
ATOM   2469  N   LEU B  22      32.703  -9.204  -8.709  1.00 10.00      B   
ATOM   2470  HN  LEU B  22      32.549  -8.236  -8.735  1.00 10.00      B   
ATOM   2471  CA  LEU B  22      31.730 -10.066  -8.052  1.00 10.00      B   
ATOM   2472  CB  LEU B  22      31.262  -9.460  -6.724  1.00 10.00      B   
ATOM   2473  CG  LEU B  22      32.289  -9.427  -5.591  1.00 10.00      B   
ATOM   2474  CD1 LEU B  22      31.683  -8.794  -4.349  1.00 10.00      B   
ATOM   2475  CD2 LEU B  22      32.806 -10.825  -5.288  1.00 10.00      B   
ATOM   2476  C   LEU B  22      30.531 -10.326  -8.951  1.00 10.00      B   
ATOM   2477  O   LEU B  22      29.991 -11.431  -8.974  1.00 10.00      B   
ATOM   2478  N   ILE B  23      30.129  -9.304  -9.704  1.00 10.00      B   
ATOM   2479  HN  ILE B  23      30.608  -8.448  -9.645  1.00 10.00      B   
ATOM   2480  CA  ILE B  23      28.985  -9.417 -10.605  1.00 10.00      B   
ATOM   2481  CB  ILE B  23      28.392  -8.039 -10.971  1.00 10.00      B   
ATOM   2482  CG1 ILE B  23      29.439  -7.173 -11.678  1.00 10.00      B   
ATOM   2483  CG2 ILE B  23      27.859  -7.340  -9.727  1.00 10.00      B   
ATOM   2484  CD1 ILE B  23      28.875  -5.925 -12.317  1.00 10.00      B   
ATOM   2485  C   ILE B  23      29.343 -10.170 -11.883  1.00 10.00      B   
ATOM   2486  O   ILE B  23      28.481 -10.440 -12.719  1.00 10.00      B   
ATOM   2487  N   THR B  24      30.609 -10.509 -12.034  1.00 10.00      B   
ATOM   2488  HN  THR B  24      31.257 -10.282 -11.335  1.00 10.00      B   
ATOM   2489  CA  THR B  24      31.064 -11.227 -13.209  1.00 10.00      B   
ATOM   2490  CB  THR B  24      32.573 -11.015 -13.418  1.00 10.00      B   
ATOM   2491  OG1 THR B  24      33.136 -10.408 -12.245  1.00 10.00      B   
ATOM   2492  HG1 THR B  24      33.089  -9.444 -12.328  1.00 10.00      B   
ATOM   2493  CG2 THR B  24      32.826 -10.115 -14.618  1.00 10.00      B   
ATOM   2494  C   THR B  24      30.768 -12.723 -13.078  1.00 10.00      B   
ATOM   2495  O   THR B  24      30.929 -13.299 -12.001  1.00 10.00      B   
ATOM   2496  N   ARG B  25      30.321 -13.329 -14.177  1.00 10.00      B   
ATOM   2497  HN  ARG B  25      30.203 -12.793 -14.989  1.00 10.00      B   
ATOM   2498  CA  ARG B  25      30.002 -14.757 -14.234  1.00 10.00      B   
ATOM   2499  CB  ARG B  25      31.181 -15.628 -13.789  1.00 10.00      B   
ATOM   2500  CG  ARG B  25      32.347 -15.657 -14.761  1.00 10.00      B   
ATOM   2501  CD  ARG B  25      33.464 -16.542 -14.236  1.00 10.00      B   
ATOM   2502  NE  ARG B  25      33.906 -16.131 -12.905  1.00 10.00      B   
ATOM   2503  HE  ARG B  25      33.247 -15.684 -12.327  1.00 10.00      B   
ATOM   2504  CZ  ARG B  25      35.133 -16.330 -12.436  1.00 10.00      B   
ATOM   2505  NH1 ARG B  25      36.047 -16.929 -13.190  1.00 10.00      B   
ATOM   2506 HH11 ARG B  25      37.011 -17.083 -12.822  1.00 10.00      B   
ATOM   2507 HH12 ARG B  25      35.807 -17.248 -14.155  1.00 10.00      B   
ATOM   2508  NH2 ARG B  25      35.451 -15.917 -11.219  1.00 10.00      B   
ATOM   2509 HH21 ARG B  25      34.740 -15.434 -10.622  1.00 10.00      B   
ATOM   2510 HH22 ARG B  25      36.414 -16.071 -10.851  1.00 10.00      B   
ATOM   2511  C   ARG B  25      28.736 -15.116 -13.459  1.00 10.00      B   
ATOM   2512  O   ARG B  25      28.532 -16.274 -13.090  1.00 10.00      B   
ATOM   2513  N   VAL B  26      27.883 -14.132 -13.220  1.00 10.00      B   
ATOM   2514  HN  VAL B  26      28.093 -13.229 -13.535  1.00 10.00      B   
ATOM   2515  CA  VAL B  26      26.639 -14.371 -12.502  1.00 10.00      B   
ATOM   2516  CB  VAL B  26      26.087 -13.076 -11.865  1.00 10.00      B   
ATOM   2517  CG1 VAL B  26      24.682 -13.288 -11.317  1.00 10.00      B   
ATOM   2518  CG2 VAL B  26      27.013 -12.605 -10.755  1.00 10.00      B   
ATOM   2519  C   VAL B  26      25.599 -14.980 -13.440  1.00 10.00      B   
ATOM   2520  O   VAL B  26      25.350 -14.448 -14.525  1.00 10.00      B   
ATOM   2521  N   PRO B  27      25.004 -16.117 -13.039  1.00 10.00      B   
ATOM   2522  CA  PRO B  27      23.986 -16.821 -13.828  1.00 10.00      B   
ATOM   2523  CB  PRO B  27      23.458 -17.905 -12.871  1.00 10.00      B   
ATOM   2524  CG  PRO B  27      24.005 -17.558 -11.527  1.00 10.00      B   
ATOM   2525  CD  PRO B  27      25.282 -16.817 -11.778  1.00 10.00      B   
ATOM   2526  C   PRO B  27      22.847 -15.902 -14.259  1.00 10.00      B   
ATOM   2527  O   PRO B  27      22.405 -15.038 -13.498  1.00 10.00      B   
ATOM   2528  N   VAL B  28      22.369 -16.109 -15.480  1.00 10.00      B   
ATOM   2529  HN  VAL B  28      22.749 -16.834 -16.021  1.00 10.00      B   
ATOM   2530  CA  VAL B  28      21.286 -15.306 -16.037  1.00 10.00      B   
ATOM   2531  CB  VAL B  28      21.004 -15.682 -17.510  1.00 10.00      B   
ATOM   2532  CG1 VAL B  28      20.064 -14.673 -18.155  1.00 10.00      B   
ATOM   2533  CG2 VAL B  28      22.303 -15.788 -18.300  1.00 10.00      B   
ATOM   2534  C   VAL B  28      20.011 -15.491 -15.220  1.00 10.00      B   
ATOM   2535  O   VAL B  28      19.168 -14.594 -15.137  1.00 10.00      B   
ATOM   2536  N   ILE B  29      19.890 -16.655 -14.592  1.00 10.00      B   
ATOM   2537  HN  ILE B  29      20.603 -17.321 -14.684  1.00 10.00      B   
ATOM   2538  CA  ILE B  29      18.722 -16.969 -13.773  1.00 10.00      B   
ATOM   2539  CB  ILE B  29      18.649 -18.473 -13.428  1.00 10.00      B   
ATOM   2540  CG1 ILE B  29      19.863 -18.893 -12.591  1.00 10.00      B   
ATOM   2541  CG2 ILE B  29      18.554 -19.310 -14.698  1.00 10.00      B   
ATOM   2542  CD1 ILE B  29      19.747 -20.279 -11.990  1.00 10.00      B   
ATOM   2543  C   ILE B  29      18.710 -16.154 -12.478  1.00 10.00      B   
ATOM   2544  O   ILE B  29      17.728 -16.170 -11.735  1.00 10.00      B   
ATOM   2545  N   LEU B  30      19.806 -15.448 -12.208  1.00 10.00      B   
ATOM   2546  HN  LEU B  30      20.563 -15.476 -12.833  1.00 10.00      B   
ATOM   2547  CA  LEU B  30      19.911 -14.633 -11.006  1.00 10.00      B   
ATOM   2548  CB  LEU B  30      20.994 -15.180 -10.073  1.00 10.00      B   
ATOM   2549  CG  LEU B  30      20.696 -16.525  -9.404  1.00 10.00      B   
ATOM   2550  CD1 LEU B  30      21.868 -16.957  -8.536  1.00 10.00      B   
ATOM   2551  CD2 LEU B  30      19.415 -16.452  -8.583  1.00 10.00      B   
ATOM   2552  C   LEU B  30      20.201 -13.174 -11.347  1.00 10.00      B   
ATOM   2553  O   LEU B  30      20.577 -12.392 -10.476  1.00 10.00      B   
ATOM   2554  N   HIS B  31      20.001 -12.807 -12.609  1.00 10.00      B   
ATOM   2555  HN  HIS B  31      19.664 -13.470 -13.252  1.00 10.00      B   
ATOM   2556  CA  HIS B  31      20.250 -11.437 -13.057  1.00 10.00      B   
ATOM   2557  CB  HIS B  31      20.124 -11.324 -14.583  1.00 10.00      B   
ATOM   2558  CG  HIS B  31      20.817 -10.127 -15.175  1.00 10.00      B   
ATOM   2559  ND1 HIS B  31      21.857 -10.232 -16.077  1.00 10.00      B   
ATOM   2560  HD1 HIS B  31      22.246 -11.073 -16.412  1.00 10.00      B   
ATOM   2561  CD2 HIS B  31      20.615  -8.796 -14.996  1.00 10.00      B   
ATOM   2562  CE1 HIS B  31      22.262  -9.025 -16.422  1.00 10.00      B   
ATOM   2563  NE2 HIS B  31      21.529  -8.138 -15.785  1.00 10.00      B   
ATOM   2564  HE2 HIS B  31      21.621  -7.165 -15.864  1.00 10.00      B   
ATOM   2565  C   HIS B  31      19.296 -10.465 -12.372  1.00 10.00      B   
ATOM   2566  O   HIS B  31      19.722  -9.458 -11.813  1.00 10.00      B   
ATOM   2567  N   THR B  32      18.008 -10.771 -12.420  1.00 10.00      B   
ATOM   2568  HN  THR B  32      17.724 -11.586 -12.896  1.00 10.00      B   
ATOM   2569  CA  THR B  32      16.996  -9.929 -11.792  1.00 10.00      B   
ATOM   2570  CB  THR B  32      15.574 -10.333 -12.213  1.00 10.00      B   
ATOM   2571  OG1 THR B  32      15.595 -10.705 -13.599  1.00 10.00      B   
ATOM   2572  HG1 THR B  32      14.690 -10.789 -13.922  1.00 10.00      B   
ATOM   2573  CG2 THR B  32      14.613  -9.168 -12.022  1.00 10.00      B   
ATOM   2574  C   THR B  32      17.130  -9.903 -10.259  1.00 10.00      B   
ATOM   2575  O   THR B  32      17.162  -8.820  -9.670  1.00 10.00      B   
ATOM   2576  N   PRO B  33      17.196 -11.081  -9.583  1.00 10.00      B   
ATOM   2577  CA  PRO B  33      17.361 -11.146  -8.121  1.00 10.00      B   
ATOM   2578  CB  PRO B  33      17.585 -12.637  -7.855  1.00 10.00      B   
ATOM   2579  CG  PRO B  33      16.874 -13.315  -8.970  1.00 10.00      B   
ATOM   2580  CD  PRO B  33      17.066 -12.433 -10.169  1.00 10.00      B   
ATOM   2581  C   PRO B  33      18.576 -10.345  -7.652  1.00 10.00      B   
ATOM   2582  O   PRO B  33      18.540  -9.697  -6.604  1.00 10.00      B   
ATOM   2583  N   LEU B  34      19.652 -10.389  -8.437  1.00 10.00      B   
ATOM   2584  HN  LEU B  34      19.627 -10.930  -9.258  1.00 10.00      B   
ATOM   2585  CA  LEU B  34      20.867  -9.654  -8.103  1.00 10.00      B   
ATOM   2586  CB  LEU B  34      22.060 -10.126  -8.941  1.00 10.00      B   
ATOM   2587  CG  LEU B  34      23.444  -9.684  -8.448  1.00 10.00      B   
ATOM   2588  CD1 LEU B  34      23.790 -10.359  -7.127  1.00 10.00      B   
ATOM   2589  CD2 LEU B  34      24.506  -9.965  -9.498  1.00 10.00      B   
ATOM   2590  C   LEU B  34      20.642  -8.160  -8.298  1.00 10.00      B   
ATOM   2591  O   LEU B  34      21.083  -7.347  -7.486  1.00 10.00      B   
ATOM   2592  N   MET B  35      19.939  -7.810  -9.373  1.00 10.00      B   
ATOM   2593  HN  MET B  35      19.622  -8.510  -9.985  1.00 10.00      B   
ATOM   2594  CA  MET B  35      19.631  -6.415  -9.672  1.00 10.00      B   
ATOM   2595  CB  MET B  35      18.896  -6.305 -11.012  1.00 10.00      B   
ATOM   2596  CG  MET B  35      18.600  -4.880 -11.452  1.00 10.00      B   
ATOM   2597  SD  MET B  35      18.059  -4.779 -13.172  1.00 10.00      B   
ATOM   2598  CE  MET B  35      16.579  -5.791 -13.127  1.00 10.00      B   
ATOM   2599  C   MET B  35      18.792  -5.819  -8.547  1.00 10.00      B   
ATOM   2600  O   MET B  35      18.946  -4.648  -8.187  1.00 10.00      B   
ATOM   2601  N   SER B  36      17.913  -6.642  -7.988  1.00 10.00      B   
ATOM   2602  HN  SER B  36      17.830  -7.558  -8.338  1.00 10.00      B   
ATOM   2603  CA  SER B  36      17.066  -6.228  -6.881  1.00 10.00      B   
ATOM   2604  CB  SER B  36      16.001  -7.300  -6.605  1.00 10.00      B   
ATOM   2605  OG  SER B  36      15.133  -6.918  -5.550  1.00 10.00      B   
ATOM   2606  HG  SER B  36      14.365  -6.465  -5.916  1.00 10.00      B   
ATOM   2607  C   SER B  36      17.931  -6.001  -5.644  1.00 10.00      B   
ATOM   2608  O   SER B  36      17.711  -5.061  -4.877  1.00 10.00      B   
ATOM   2609  N   GLY B  37      18.941  -6.853  -5.484  1.00 10.00      B   
ATOM   2610  HN  GLY B  37      19.076  -7.564  -6.148  1.00 10.00      B   
ATOM   2611  CA  GLY B  37      19.844  -6.747  -4.354  1.00 10.00      B   
ATOM   2612  C   GLY B  37      20.647  -5.460  -4.383  1.00 10.00      B   
ATOM   2613  O   GLY B  37      20.782  -4.787  -3.362  1.00 10.00      B   
ATOM   2614  N   SER B  38      21.173  -5.111  -5.557  1.00 10.00      B   
ATOM   2615  HN  SER B  38      21.047  -5.699  -6.335  1.00 10.00      B   
ATOM   2616  CA  SER B  38      21.954  -3.888  -5.711  1.00 10.00      B   
ATOM   2617  CB  SER B  38      22.507  -3.780  -7.137  1.00 10.00      B   
ATOM   2618  OG  SER B  38      21.729  -4.544  -8.045  1.00 10.00      B   
ATOM   2619  HG  SER B  38      20.900  -4.082  -8.226  1.00 10.00      B   
ATOM   2620  C   SER B  38      21.113  -2.661  -5.363  1.00 10.00      B   
ATOM   2621  O   SER B  38      21.625  -1.663  -4.856  1.00 10.00      B   
ATOM   2622  N   ASN B  39      19.814  -2.753  -5.627  1.00 10.00      B   
ATOM   2623  HN  ASN B  39      19.463  -3.579  -6.027  1.00 10.00      B   
ATOM   2624  CA  ASN B  39      18.897  -1.665  -5.328  1.00 10.00      B   
ATOM   2625  CB  ASN B  39      17.563  -1.866  -6.049  1.00 10.00      B   
ATOM   2626  CG  ASN B  39      17.565  -1.313  -7.461  1.00 10.00      B   
ATOM   2627  OD1 ASN B  39      18.161  -0.269  -7.736  1.00 10.00      B   
ATOM   2628  ND2 ASN B  39      16.904  -2.013  -8.370  1.00 10.00      B   
ATOM   2629 HD21 ASN B  39      16.456  -2.836  -8.084  1.00 10.00      B   
ATOM   2630 HD22 ASN B  39      16.888  -1.681  -9.293  1.00 10.00      B   
ATOM   2631  C   ASN B  39      18.676  -1.572  -3.826  1.00 10.00      B   
ATOM   2632  O   ASN B  39      18.649  -0.479  -3.260  1.00 10.00      B   
ATOM   2633  N   PHE B  40      18.544  -2.729  -3.183  1.00 10.00      B   
ATOM   2634  HN  PHE B  40      18.572  -3.568  -3.694  1.00 10.00      B   
ATOM   2635  CA  PHE B  40      18.347  -2.785  -1.740  1.00 10.00      B   
ATOM   2636  CB  PHE B  40      18.067  -4.224  -1.295  1.00 10.00      B   
ATOM   2637  CG  PHE B  40      17.755  -4.365   0.167  1.00 10.00      B   
ATOM   2638  CD1 PHE B  40      16.565  -3.879   0.686  1.00 10.00      B   
ATOM   2639  CD2 PHE B  40      18.649  -4.987   1.022  1.00 10.00      B   
ATOM   2640  CE1 PHE B  40      16.274  -4.011   2.030  1.00 10.00      B   
ATOM   2641  CE2 PHE B  40      18.366  -5.122   2.367  1.00 10.00      B   
ATOM   2642  CZ  PHE B  40      17.176  -4.634   2.871  1.00 10.00      B   
ATOM   2643  C   PHE B  40      19.574  -2.226  -1.018  1.00 10.00      B   
ATOM   2644  O   PHE B  40      19.452  -1.538  -0.002  1.00 10.00      B   
ATOM   2645  N   ILE B  41      20.755  -2.523  -1.559  1.00 10.00      B   
ATOM   2646  HN  ILE B  41      20.780  -3.091  -2.362  1.00 10.00      B   
ATOM   2647  CA  ILE B  41      22.010  -2.041  -0.990  1.00 10.00      B   
ATOM   2648  CB  ILE B  41      23.233  -2.647  -1.720  1.00 10.00      B   
ATOM   2649  CG1 ILE B  41      23.254  -4.169  -1.550  1.00 10.00      B   
ATOM   2650  CG2 ILE B  41      24.536  -2.036  -1.216  1.00 10.00      B   
ATOM   2651  CD1 ILE B  41      24.260  -4.874  -2.433  1.00 10.00      B   
ATOM   2652  C   ILE B  41      22.062  -0.518  -1.072  1.00 10.00      B   
ATOM   2653  O   ILE B  41      22.583   0.151  -0.179  1.00 10.00      B   
ATOM   2654  N   HIS B  42      21.484   0.026  -2.138  1.00 10.00      B   
ATOM   2655  HN  HIS B  42      21.065  -0.561  -2.804  1.00 10.00      B   
ATOM   2656  CA  HIS B  42      21.449   1.470  -2.339  1.00 10.00      B   
ATOM   2657  CB  HIS B  42      21.207   1.817  -3.808  1.00 10.00      B   
ATOM   2658  CG  HIS B  42      22.461   2.068  -4.584  1.00 10.00      B   
ATOM   2659  ND1 HIS B  42      23.093   3.295  -4.618  1.00 10.00      B   
ATOM   2660  HD1 HIS B  42      22.805   4.103  -4.143  1.00 10.00      B   
ATOM   2661  CD2 HIS B  42      23.198   1.246  -5.366  1.00 10.00      B   
ATOM   2662  CE1 HIS B  42      24.159   3.215  -5.389  1.00 10.00      B   
ATOM   2663  NE2 HIS B  42      24.245   1.985  -5.854  1.00 10.00      B   
ATOM   2664  HE2 HIS B  42      24.948   1.655  -6.455  1.00 10.00      B   
ATOM   2665  C   HIS B  42      20.380   2.114  -1.464  1.00 10.00      B   
ATOM   2666  O   HIS B  42      20.212   3.335  -1.464  1.00 10.00      B   
ATOM   2667  N   GLY B  43      19.663   1.282  -0.718  1.00 10.00      B   
ATOM   2668  HN  GLY B  43      19.840   0.318  -0.771  1.00 10.00      B   
ATOM   2669  CA  GLY B  43      18.624   1.771   0.165  1.00 10.00      B   
ATOM   2670  C   GLY B  43      19.200   2.486   1.371  1.00 10.00      B   
ATOM   2671  O   GLY B  43      18.474   3.136   2.123  1.00 10.00      B   
ATOM   2672  N   VAL B  44      20.517   2.381   1.543  1.00 10.00      B   
ATOM   2673  HN  VAL B  44      21.039   1.848   0.905  1.00 10.00      B   
ATOM   2674  CA  VAL B  44      21.208   3.028   2.657  1.00 10.00      B   
ATOM   2675  CB  VAL B  44      22.667   2.548   2.787  1.00 10.00      B   
ATOM   2676  CG1 VAL B  44      22.712   1.066   3.128  1.00 10.00      B   
ATOM   2677  CG2 VAL B  44      23.446   2.829   1.509  1.00 10.00      B   
ATOM   2678  C   VAL B  44      21.178   4.550   2.509  1.00 10.00      B   
ATOM   2679  O   VAL B  44      21.554   5.287   3.421  1.00 10.00      B   
ATOM   2680  N   VAL B  45      20.701   5.011   1.357  1.00 10.00      B   
ATOM   2681  HN  VAL B  45      20.413   4.368   0.674  1.00 10.00      B   
ATOM   2682  CA  VAL B  45      20.597   6.436   1.073  1.00 10.00      B   
ATOM   2683  CB  VAL B  45      20.161   6.681  -0.393  1.00 10.00      B   
ATOM   2684  CG1 VAL B  45      18.688   6.353  -0.604  1.00 10.00      B   
ATOM   2685  CG2 VAL B  45      20.475   8.099  -0.838  1.00 10.00      B   
ATOM   2686  C   VAL B  45      19.617   7.107   2.041  1.00 10.00      B   
ATOM   2687  O   VAL B  45      19.641   8.323   2.227  1.00 10.00      B   
ATOM   2688  N   VAL B  46      18.766   6.298   2.669  1.00 10.00      B   
ATOM   2689  HN  VAL B  46      18.797   5.335   2.480  1.00 10.00      B   
ATOM   2690  CA  VAL B  46      17.787   6.802   3.623  1.00 10.00      B   
ATOM   2691  CB  VAL B  46      16.700   5.743   3.937  1.00 10.00      B   
ATOM   2692  CG1 VAL B  46      17.246   4.621   4.811  1.00 10.00      B   
ATOM   2693  CG2 VAL B  46      15.470   6.380   4.567  1.00 10.00      B   
ATOM   2694  C   VAL B  46      18.476   7.269   4.912  1.00 10.00      B   
ATOM   2695  O   VAL B  46      17.939   8.092   5.654  1.00 10.00      B   
ATOM   2696  N   VAL B  47      19.679   6.753   5.160  1.00 10.00      B   
ATOM   2697  HN  VAL B  47      20.069   6.117   4.521  1.00 10.00      B   
ATOM   2698  CA  VAL B  47      20.440   7.120   6.349  1.00 10.00      B   
ATOM   2699  CB  VAL B  47      21.666   6.202   6.549  1.00 10.00      B   
ATOM   2700  CG1 VAL B  47      22.456   6.614   7.785  1.00 10.00      B   
ATOM   2701  CG2 VAL B  47      21.223   4.750   6.663  1.00 10.00      B   
ATOM   2702  C   VAL B  47      20.891   8.571   6.247  1.00 10.00      B   
ATOM   2703  O   VAL B  47      20.719   9.352   7.183  1.00 10.00      B   
ATOM   2704  N   GLY B  48      21.444   8.927   5.090  1.00 10.00      B   
ATOM   2705  HN  GLY B  48      21.554   8.256   4.387  1.00 10.00      B   
ATOM   2706  CA  GLY B  48      21.898  10.286   4.864  1.00 10.00      B   
ATOM   2707  C   GLY B  48      20.759  11.277   4.959  1.00 10.00      B   
ATOM   2708  O   GLY B  48      20.930  12.390   5.456  1.00 10.00      B   
ATOM   2709  N   ALA B  49      19.585  10.854   4.503  1.00 10.00      B   
ATOM   2710  HN  ALA B  49      19.523   9.954   4.128  1.00 10.00      B   
ATOM   2711  CA  ALA B  49      18.394  11.691   4.537  1.00 10.00      B   
ATOM   2712  CB  ALA B  49      17.242  11.005   3.814  1.00 10.00      B   
ATOM   2713  C   ALA B  49      18.004  12.011   5.975  1.00 10.00      B   
ATOM   2714  O   ALA B  49      17.499  13.097   6.267  1.00 10.00      B   
ATOM   2715  N   MET B  50      18.256  11.062   6.873  1.00 10.00      B   
ATOM   2716  HN  MET B  50      18.670  10.225   6.576  1.00 10.00      B   
ATOM   2717  CA  MET B  50      17.939  11.241   8.287  1.00 10.00      B   
ATOM   2718  CB  MET B  50      18.108   9.929   9.060  1.00 10.00      B   
ATOM   2719  CG  MET B  50      17.436   9.926  10.426  1.00 10.00      B   
ATOM   2720  SD  MET B  50      17.936   8.529  11.454  1.00 10.00      B   
ATOM   2721  CE  MET B  50      19.614   9.007  11.866  1.00 10.00      B   
ATOM   2722  C   MET B  50      18.828  12.318   8.892  1.00 10.00      B   
ATOM   2723  O   MET B  50      18.396  13.081   9.754  1.00 10.00      B   
ATOM   2724  N   VAL B  51      20.071  12.374   8.427  1.00 10.00      B   
ATOM   2725  HN  VAL B  51      20.353  11.729   7.741  1.00 10.00      B   
ATOM   2726  CA  VAL B  51      21.026  13.367   8.904  1.00 10.00      B   
ATOM   2727  CB  VAL B  51      22.447  13.097   8.356  1.00 10.00      B   
ATOM   2728  CG1 VAL B  51      23.450  14.083   8.941  1.00 10.00      B   
ATOM   2729  CG2 VAL B  51      22.868  11.665   8.653  1.00 10.00      B   
ATOM   2730  C   VAL B  51      20.572  14.756   8.469  1.00 10.00      B   
ATOM   2731  O   VAL B  51      20.620  15.715   9.243  1.00 10.00      B   
ATOM   2732  N   VAL B  52      20.114  14.844   7.227  1.00 10.00      B   
ATOM   2733  HN  VAL B  52      20.108  14.039   6.665  1.00 10.00      B   
ATOM   2734  CA  VAL B  52      19.629  16.099   6.669  1.00 10.00      B   
ATOM   2735  CB  VAL B  52      19.267  15.942   5.177  1.00 10.00      B   
ATOM   2736  CG1 VAL B  52      18.790  17.263   4.594  1.00 10.00      B   
ATOM   2737  CG2 VAL B  52      20.455  15.417   4.393  1.00 10.00      B   
ATOM   2738  C   VAL B  52      18.400  16.583   7.438  1.00 10.00      B   
ATOM   2739  O   VAL B  52      18.351  17.727   7.893  1.00 10.00      B   
ATOM   2740  N   LEU B  53      17.424  15.695   7.594  1.00 10.00      B   
ATOM   2741  HN  LEU B  53      17.533  14.794   7.210  1.00 10.00      B   
ATOM   2742  CA  LEU B  53      16.192  16.015   8.309  1.00 10.00      B   
ATOM   2743  CB  LEU B  53      15.199  14.854   8.189  1.00 10.00      B   
ATOM   2744  CG  LEU B  53      13.898  14.978   8.988  1.00 10.00      B   
ATOM   2745  CD1 LEU B  53      13.070  16.158   8.503  1.00 10.00      B   
ATOM   2746  CD2 LEU B  53      13.098  13.687   8.906  1.00 10.00      B   
ATOM   2747  C   LEU B  53      16.473  16.325   9.779  1.00 10.00      B   
ATOM   2748  O   LEU B  53      15.930  17.276  10.341  1.00 10.00      B   
ATOM   2749  N   GLY B  54      17.339  15.527  10.388  1.00 10.00      B   
ATOM   2750  HN  GLY B  54      17.745  14.786   9.887  1.00 10.00      B   
ATOM   2751  CA  GLY B  54      17.686  15.725  11.782  1.00 10.00      B   
ATOM   2752  C   GLY B  54      18.351  17.065  12.028  1.00 10.00      B   
ATOM   2753  O   GLY B  54      18.245  17.628  13.117  1.00 10.00      B   
ATOM   2754  N   HIS B  55      19.027  17.584  11.011  1.00 10.00      B   
ATOM   2755  HN  HIS B  55      19.065  17.091  10.162  1.00 10.00      B   
ATOM   2756  CA  HIS B  55      19.711  18.867  11.120  1.00 10.00      B   
ATOM   2757  CB  HIS B  55      21.159  18.762  10.631  1.00 10.00      B   
ATOM   2758  CG  HIS B  55      22.099  18.200  11.653  1.00 10.00      B   
ATOM   2759  ND1 HIS B  55      22.555  18.922  12.735  1.00 10.00      B   
ATOM   2760  HD1 HIS B  55      22.319  19.854  12.946  1.00 10.00      B   
ATOM   2761  CD2 HIS B  55      22.672  16.976  11.756  1.00 10.00      B   
ATOM   2762  CE1 HIS B  55      23.366  18.172  13.456  1.00 10.00      B   
ATOM   2763  NE2 HIS B  55      23.453  16.988  12.883  1.00 10.00      B   
ATOM   2764  HE2 HIS B  55      24.004  16.243  13.211  1.00 10.00      B   
ATOM   2765  C   HIS B  55      18.965  19.967  10.369  1.00 10.00      B   
ATOM   2766  O   HIS B  55      19.551  20.980   9.985  1.00 10.00      B   
ATOM   2767  N   ALA B  56      17.675  19.754  10.144  1.00 10.00      B   
ATOM   2768  HN  ALA B  56      17.266  18.913  10.445  1.00 10.00      B   
ATOM   2769  CA  ALA B  56      16.847  20.733   9.457  1.00 10.00      B   
ATOM   2770  CB  ALA B  56      15.716  20.040   8.712  1.00 10.00      B   
ATOM   2771  C   ALA B  56      16.289  21.719  10.472  1.00 10.00      B   
ATOM   2772  O   ALA B  56      15.880  21.322  11.564  1.00 10.00      B   
ATOM   2773  N   GLU B  57      16.281  22.995  10.125  1.00 10.00      B   
ATOM   2774  HN  GLU B  57      16.606  23.258   9.232  1.00 10.00      B   
ATOM   2775  CA  GLU B  57      15.786  24.019  11.031  1.00 10.00      B   
ATOM   2776  CB  GLU B  57      16.868  25.067  11.294  1.00 10.00      B   
ATOM   2777  CG  GLU B  57      18.159  24.498  11.863  1.00 10.00      B   
ATOM   2778  CD  GLU B  57      19.264  25.531  11.956  1.00 10.00      B   
ATOM   2779  OE1 GLU B  57      19.741  25.796  13.078  1.00 10.00      B   
ATOM   2780  OE2 GLU B  57      19.669  26.080  10.908  1.00 10.00      B   
ATOM   2781  C   GLU B  57      14.535  24.688  10.480  1.00 10.00      B   
ATOM   2782  O   GLU B  57      13.536  24.835  11.183  1.00 10.00      B   
ATOM   2783  N   THR B  58      14.583  25.070   9.214  1.00 10.00      B   
ATOM   2784  HN  THR B  58      15.395  24.891   8.684  1.00 10.00      B   
ATOM   2785  CA  THR B  58      13.454  25.736   8.586  1.00 10.00      B   
ATOM   2786  CB  THR B  58      13.902  26.599   7.391  1.00 10.00      B   
ATOM   2787  OG1 THR B  58      14.645  25.797   6.470  1.00 10.00      B   
ATOM   2788  HG1 THR B  58      15.421  25.427   6.918  1.00 10.00      B   
ATOM   2789  CG2 THR B  58      14.774  27.754   7.858  1.00 10.00      B   
ATOM   2790  C   THR B  58      12.395  24.733   8.137  1.00 10.00      B   
ATOM   2791  O   THR B  58      12.672  23.536   8.016  1.00 10.00      B   
ATOM   2792  N   GLY B  59      11.184  25.229   7.894  1.00 10.00      B   
ATOM   2793  HN  GLY B  59      11.029  26.192   8.010  1.00 10.00      B   
ATOM   2794  CA  GLY B  59      10.095  24.376   7.462  1.00 10.00      B   
ATOM   2795  C   GLY B  59      10.385  23.697   6.140  1.00 10.00      B   
ATOM   2796  O   GLY B  59      10.132  22.504   5.982  1.00 10.00      B   
ATOM   2797  N   LEU B  60      10.930  24.458   5.195  1.00 10.00      B   
ATOM   2798  HN  LEU B  60      11.109  25.404   5.390  1.00 10.00      B   
ATOM   2799  CA  LEU B  60      11.266  23.927   3.878  1.00 10.00      B   
ATOM   2800  CB  LEU B  60      11.833  25.030   2.983  1.00 10.00      B   
ATOM   2801  CG  LEU B  60      12.045  24.668   1.510  1.00 10.00      B   
ATOM   2802  CD1 LEU B  60      10.735  24.240   0.862  1.00 10.00      B   
ATOM   2803  CD2 LEU B  60      12.660  25.837   0.758  1.00 10.00      B   
ATOM   2804  C   LEU B  60      12.259  22.776   4.004  1.00 10.00      B   
ATOM   2805  O   LEU B  60      12.120  21.744   3.346  1.00 10.00      B   
ATOM   2806  N   GLU B  61      13.250  22.954   4.872  1.00 10.00      B   
ATOM   2807  HN  GLU B  61      13.305  23.798   5.366  1.00 10.00      B   
ATOM   2808  CA  GLU B  61      14.258  21.929   5.104  1.00 10.00      B   
ATOM   2809  CB  GLU B  61      15.337  22.438   6.058  1.00 10.00      B   
ATOM   2810  CG  GLU B  61      16.320  23.410   5.434  1.00 10.00      B   
ATOM   2811  CD  GLU B  61      17.192  24.082   6.472  1.00 10.00      B   
ATOM   2812  OE1 GLU B  61      16.724  24.268   7.615  1.00 10.00      B   
ATOM   2813  OE2 GLU B  61      18.345  24.443   6.144  1.00 10.00      B   
ATOM   2814  C   GLU B  61      13.615  20.672   5.677  1.00 10.00      B   
ATOM   2815  O   GLU B  61      13.967  19.555   5.293  1.00 10.00      B   
ATOM   2816  N   LYS B  62      12.674  20.871   6.597  1.00 10.00      B   
ATOM   2817  HN  LYS B  62      12.452  21.794   6.859  1.00 10.00      B   
ATOM   2818  CA  LYS B  62      11.964  19.763   7.226  1.00 10.00      B   
ATOM   2819  CB  LYS B  62      11.025  20.277   8.324  1.00 10.00      B   
ATOM   2820  CG  LYS B  62      11.739  20.770   9.575  1.00 10.00      B   
ATOM   2821  CD  LYS B  62      10.752  21.293  10.608  1.00 10.00      B   
ATOM   2822  CE  LYS B  62      11.452  21.700  11.896  1.00 10.00      B   
ATOM   2823  NZ  LYS B  62      10.500  22.242  12.900  1.00 10.00      B   
ATOM   2824  HZ1 LYS B  62      10.111  23.150  12.572  1.00 10.00      B   
ATOM   2825  HZ2 LYS B  62      10.985  22.399  13.806  1.00 10.00      B   
ATOM   2826  HZ3 LYS B  62       9.715  21.575  13.050  1.00 10.00      B   
ATOM   2827  C   LYS B  62      11.182  18.969   6.186  1.00 10.00      B   
ATOM   2828  O   LYS B  62      11.140  17.739   6.227  1.00 10.00      B   
ATOM   2829  N   LEU B  63      10.577  19.679   5.244  1.00 10.00      B   
ATOM   2830  HN  LEU B  63      10.649  20.660   5.263  1.00 10.00      B   
ATOM   2831  CA  LEU B  63       9.805  19.041   4.186  1.00 10.00      B   
ATOM   2832  CB  LEU B  63       9.055  20.089   3.361  1.00 10.00      B   
ATOM   2833  CG  LEU B  63       8.048  20.961   4.116  1.00 10.00      B   
ATOM   2834  CD1 LEU B  63       7.464  22.017   3.192  1.00 10.00      B   
ATOM   2835  CD2 LEU B  63       6.946  20.109   4.729  1.00 10.00      B   
ATOM   2836  C   LEU B  63      10.714  18.217   3.278  1.00 10.00      B   
ATOM   2837  O   LEU B  63      10.458  17.039   3.036  1.00 10.00      B   
ATOM   2838  N   ILE B  64      11.783  18.841   2.795  1.00 10.00      B   
ATOM   2839  HN  ILE B  64      11.938  19.781   3.041  1.00 10.00      B   
ATOM   2840  CA  ILE B  64      12.733  18.172   1.909  1.00 10.00      B   
ATOM   2841  CB  ILE B  64      13.841  19.141   1.439  1.00 10.00      B   
ATOM   2842  CG1 ILE B  64      13.220  20.339   0.716  1.00 10.00      B   
ATOM   2843  CG2 ILE B  64      14.839  18.429   0.533  1.00 10.00      B   
ATOM   2844  CD1 ILE B  64      14.212  21.423   0.357  1.00 10.00      B   
ATOM   2845  C   ILE B  64      13.364  16.958   2.593  1.00 10.00      B   
ATOM   2846  O   ILE B  64      13.521  15.898   1.980  1.00 10.00      B   
ATOM   2847  N   GLY B  65      13.710  17.114   3.867  1.00 10.00      B   
ATOM   2848  HN  GLY B  65      13.555  17.981   4.306  1.00 10.00      B   
ATOM   2849  CA  GLY B  65      14.312  16.024   4.611  1.00 10.00      B   
ATOM   2850  C   GLY B  65      13.354  14.865   4.802  1.00 10.00      B   
ATOM   2851  O   GLY B  65      13.731  13.704   4.637  1.00 10.00      B   
ATOM   2852  N   PHE B  66      12.109  15.185   5.139  1.00 10.00      B   
ATOM   2853  HN  PHE B  66      11.874  16.133   5.253  1.00 10.00      B   
ATOM   2854  CA  PHE B  66      11.084  14.170   5.355  1.00 10.00      B   
ATOM   2855  CB  PHE B  66       9.815  14.811   5.924  1.00 10.00      B   
ATOM   2856  CG  PHE B  66       8.914  13.852   6.649  1.00 10.00      B   
ATOM   2857  CD1 PHE B  66       9.294  13.305   7.864  1.00 10.00      B   
ATOM   2858  CD2 PHE B  66       7.681  13.505   6.120  1.00 10.00      B   
ATOM   2859  CE1 PHE B  66       8.462  12.430   8.538  1.00 10.00      B   
ATOM   2860  CE2 PHE B  66       6.844  12.630   6.787  1.00 10.00      B   
ATOM   2861  CZ  PHE B  66       7.235  12.092   7.998  1.00 10.00      B   
ATOM   2862  C   PHE B  66      10.767  13.435   4.055  1.00 10.00      B   
ATOM   2863  O   PHE B  66      10.550  12.221   4.053  1.00 10.00      B   
ATOM   2864  N   LEU B  67      10.750  14.175   2.951  1.00 10.00      B   
ATOM   2865  HN  LEU B  67      10.919  15.142   3.017  1.00 10.00      B   
ATOM   2866  CA  LEU B  67      10.471  13.595   1.646  1.00 10.00      B   
ATOM   2867  CB  LEU B  67      10.296  14.689   0.592  1.00 10.00      B   
ATOM   2868  CG  LEU B  67       8.986  15.479   0.656  1.00 10.00      B   
ATOM   2869  CD1 LEU B  67       9.059  16.715  -0.226  1.00 10.00      B   
ATOM   2870  CD2 LEU B  67       7.812  14.601   0.254  1.00 10.00      B   
ATOM   2871  C   LEU B  67      11.572  12.622   1.231  1.00 10.00      B   
ATOM   2872  O   LEU B  67      11.299  11.585   0.625  1.00 10.00      B   
ATOM   2873  N   GLY B  68      12.813  12.953   1.587  1.00 10.00      B   
ATOM   2874  HN  GLY B  68      12.967  13.789   2.078  1.00 10.00      B   
ATOM   2875  CA  GLY B  68      13.937  12.096   1.255  1.00 10.00      B   
ATOM   2876  C   GLY B  68      13.802  10.723   1.881  1.00 10.00      B   
ATOM   2877  O   GLY B  68      14.255   9.723   1.319  1.00 10.00      B   
ATOM   2878  N   VAL B  69      13.166  10.678   3.048  1.00 10.00      B   
ATOM   2879  HN  VAL B  69      12.838  11.515   3.442  1.00 10.00      B   
ATOM   2880  CA  VAL B  69      12.945   9.425   3.756  1.00 10.00      B   
ATOM   2881  CB  VAL B  69      12.353   9.665   5.163  1.00 10.00      B   
ATOM   2882  CG1 VAL B  69      12.259   8.362   5.944  1.00 10.00      B   
ATOM   2883  CG2 VAL B  69      13.178  10.687   5.928  1.00 10.00      B   
ATOM   2884  C   VAL B  69      11.995   8.537   2.957  1.00 10.00      B   
ATOM   2885  O   VAL B  69      12.183   7.325   2.875  1.00 10.00      B   
ATOM   2886  N   ILE B  70      10.991   9.161   2.346  1.00 10.00      B   
ATOM   2887  HN  ILE B  70      10.920  10.136   2.430  1.00 10.00      B   
ATOM   2888  CA  ILE B  70      10.000   8.445   1.548  1.00 10.00      B   
ATOM   2889  CB  ILE B  70       8.847   9.375   1.111  1.00 10.00      B   
ATOM   2890  CG1 ILE B  70       8.354  10.205   2.300  1.00 10.00      B   
ATOM   2891  CG2 ILE B  70       7.704   8.570   0.514  1.00 10.00      B   
ATOM   2892  CD1 ILE B  70       7.311  11.242   1.942  1.00 10.00      B   
ATOM   2893  C   ILE B  70      10.650   7.828   0.312  1.00 10.00      B   
ATOM   2894  O   ILE B  70      10.264   6.744  -0.128  1.00 10.00      B   
ATOM   2895  N   LEU B  71      11.636   8.531  -0.239  1.00 10.00      B   
ATOM   2896  HN  LEU B  71      11.882   9.394   0.154  1.00 10.00      B   
ATOM   2897  CA  LEU B  71      12.356   8.058  -1.414  1.00 10.00      B   
ATOM   2898  CB  LEU B  71      13.286   9.153  -1.945  1.00 10.00      B   
ATOM   2899  CG  LEU B  71      14.130   8.788  -3.169  1.00 10.00      B   
ATOM   2900  CD1 LEU B  71      13.264   8.713  -4.417  1.00 10.00      B   
ATOM   2901  CD2 LEU B  71      15.262   9.785  -3.356  1.00 10.00      B   
ATOM   2902  C   LEU B  71      13.160   6.809  -1.073  1.00 10.00      B   
ATOM   2903  O   LEU B  71      13.053   5.783  -1.747  1.00 10.00      B   
ATOM   2904  N   GLY B  72      13.952   6.893  -0.006  1.00 10.00      B   
ATOM   2905  HN  GLY B  72      13.991   7.735   0.500  1.00 10.00      B   
ATOM   2906  CA  GLY B  72      14.756   5.759   0.409  1.00 10.00      B   
ATOM   2907  C   GLY B  72      13.901   4.594   0.874  1.00 10.00      B   
ATOM   2908  O   GLY B  72      14.298   3.434   0.753  1.00 10.00      B   
ATOM   2909  N   ALA B  73      12.720   4.911   1.393  1.00 10.00      B   
ATOM   2910  HN  ALA B  73      12.471   5.858   1.464  1.00 10.00      B   
ATOM   2911  CA  ALA B  73      11.786   3.904   1.880  1.00 10.00      B   
ATOM   2912  CB  ALA B  73      10.562   4.572   2.487  1.00 10.00      B   
ATOM   2913  C   ALA B  73      11.363   2.949   0.769  1.00 10.00      B   
ATOM   2914  O   ALA B  73      11.101   1.773   1.018  1.00 10.00      B   
ATOM   2915  N   ALA B  74      11.314   3.451  -0.459  1.00 10.00      B   
ATOM   2916  HN  ALA B  74      11.557   4.391  -0.605  1.00 10.00      B   
ATOM   2917  CA  ALA B  74      10.914   2.633  -1.597  1.00 10.00      B   
ATOM   2918  CB  ALA B  74      10.783   3.481  -2.854  1.00 10.00      B   
ATOM   2919  C   ALA B  74      11.885   1.475  -1.815  1.00 10.00      B   
ATOM   2920  O   ALA B  74      11.486   0.384  -2.213  1.00 10.00      B   
ATOM   2921  N   ASN B  75      13.158   1.711  -1.529  1.00 10.00      B   
ATOM   2922  HN  ASN B  75      13.417   2.592  -1.187  1.00 10.00      B   
ATOM   2923  CA  ASN B  75      14.177   0.682  -1.707  1.00 10.00      B   
ATOM   2924  CB  ASN B  75      15.501   1.292  -2.181  1.00 10.00      B   
ATOM   2925  CG  ASN B  75      15.747   1.080  -3.662  1.00 10.00      B   
ATOM   2926  OD1 ASN B  75      15.284   0.100  -4.249  1.00 10.00      B   
ATOM   2927  ND2 ASN B  75      16.478   1.996  -4.282  1.00 10.00      B   
ATOM   2928 HD21 ASN B  75      16.822   2.753  -3.756  1.00 10.00      B   
ATOM   2929 HD22 ASN B  75      16.648   1.882  -5.238  1.00 10.00      B   
ATOM   2930  C   ASN B  75      14.394  -0.121  -0.427  1.00 10.00      B   
ATOM   2931  O   ASN B  75      14.551  -1.338  -0.468  1.00 10.00      B   
ATOM   2932  N   ALA B  76      14.380   0.564   0.709  1.00 10.00      B   
ATOM   2933  HN  ALA B  76      14.229   1.536   0.681  1.00 10.00      B   
ATOM   2934  CA  ALA B  76      14.595  -0.083   2.000  1.00 10.00      B   
ATOM   2935  CB  ALA B  76      14.885   0.958   3.071  1.00 10.00      B   
ATOM   2936  C   ALA B  76      13.418  -0.965   2.413  1.00 10.00      B   
ATOM   2937  O   ALA B  76      13.607  -2.017   3.026  1.00 10.00      B   
ATOM   2938  N   ALA B  77      12.208  -0.534   2.088  1.00 10.00      B   
ATOM   2939  HN  ALA B  77      12.112   0.314   1.599  1.00 10.00      B   
ATOM   2940  CA  ALA B  77      11.014  -1.293   2.440  1.00 10.00      B   
ATOM   2941  CB  ALA B  77       9.950  -0.384   3.036  1.00 10.00      B   
ATOM   2942  C   ALA B  77      10.463  -2.046   1.237  1.00 10.00      B   
ATOM   2943  O   ALA B  77      10.306  -3.266   1.281  1.00 10.00      B   
ATOM   2944  N   GLY B  78      10.189  -1.315   0.161  1.00 10.00      B   
ATOM   2945  HN  GLY B  78      10.353  -0.348   0.182  1.00 10.00      B   
ATOM   2946  CA  GLY B  78       9.649  -1.925  -1.042  1.00 10.00      B   
ATOM   2947  C   GLY B  78      10.549  -3.005  -1.606  1.00 10.00      B   
ATOM   2948  O   GLY B  78      10.089  -4.105  -1.915  1.00 10.00      B   
ATOM   2949  N   GLY B  79      11.835  -2.692  -1.724  1.00 10.00      B   
ATOM   2950  HN  GLY B  79      12.134  -1.796  -1.462  1.00 10.00      B   
ATOM   2951  CA  GLY B  79      12.796  -3.647  -2.248  1.00 10.00      B   
ATOM   2952  C   GLY B  79      12.895  -4.896  -1.395  1.00 10.00      B   
ATOM   2953  O   GLY B  79      13.158  -5.989  -1.908  1.00 10.00      B   
ATOM   2954  N   TYR B  80      12.667  -4.736  -0.094  1.00 10.00      B   
ATOM   2955  HN  TYR B  80      12.452  -3.841   0.242  1.00 10.00      B   
ATOM   2956  CA  TYR B  80      12.724  -5.850   0.846  1.00 10.00      B   
ATOM   2957  CB  TYR B  80      12.533  -5.351   2.288  1.00 10.00      B   
ATOM   2958  CG  TYR B  80      12.743  -6.421   3.340  1.00 10.00      B   
ATOM   2959  CD1 TYR B  80      14.020  -6.779   3.749  1.00 10.00      B   
ATOM   2960  CD2 TYR B  80      11.663  -7.076   3.922  1.00 10.00      B   
ATOM   2961  CE1 TYR B  80      14.217  -7.756   4.706  1.00 10.00      B   
ATOM   2962  CE2 TYR B  80      11.850  -8.055   4.880  1.00 10.00      B   
ATOM   2963  CZ  TYR B  80      13.130  -8.391   5.267  1.00 10.00      B   
ATOM   2964  OH  TYR B  80      13.326  -9.368   6.220  1.00 10.00      B   
ATOM   2965  HH  TYR B  80      13.872  -9.017   6.935  1.00 10.00      B   
ATOM   2966  C   TYR B  80      11.668  -6.901   0.504  1.00 10.00      B   
ATOM   2967  O   TYR B  80      11.875  -8.097   0.700  1.00 10.00      B   
ATOM   2968  N   ALA B  81      10.546  -6.446  -0.037  1.00 10.00      B   
ATOM   2969  HN  ALA B  81      10.454  -5.484  -0.207  1.00 10.00      B   
ATOM   2970  CA  ALA B  81       9.452  -7.337  -0.401  1.00 10.00      B   
ATOM   2971  CB  ALA B  81       8.121  -6.611  -0.278  1.00 10.00      B   
ATOM   2972  C   ALA B  81       9.626  -7.890  -1.811  1.00 10.00      B   
ATOM   2973  O   ALA B  81       8.753  -8.585  -2.331  1.00 10.00      B   
ATOM   2974  N   VAL B  82      10.752  -7.582  -2.432  1.00 10.00      B   
ATOM   2975  HN  VAL B  82      11.414  -7.019  -1.974  1.00 10.00      B   
ATOM   2976  CA  VAL B  82      11.021  -8.051  -3.784  1.00 10.00      B   
ATOM   2977  CB  VAL B  82      11.382  -6.889  -4.732  1.00 10.00      B   
ATOM   2978  CG1 VAL B  82      11.660  -7.407  -6.136  1.00 10.00      B   
ATOM   2979  CG2 VAL B  82      10.266  -5.860  -4.761  1.00 10.00      B   
ATOM   2980  C   VAL B  82      12.135  -9.093  -3.804  1.00 10.00      B   
ATOM   2981  O   VAL B  82      11.926 -10.222  -4.247  1.00 10.00      B   
ATOM   2982  N   THR B  83      13.307  -8.716  -3.302  1.00 10.00      B   
ATOM   2983  HN  THR B  83      13.403  -7.806  -2.935  1.00 10.00      B   
ATOM   2984  CA  THR B  83      14.462  -9.612  -3.280  1.00 10.00      B   
ATOM   2985  CB  THR B  83      15.669  -8.943  -2.606  1.00 10.00      B   
ATOM   2986  OG1 THR B  83      15.574  -7.522  -2.789  1.00 10.00      B   
ATOM   2987  HG1 THR B  83      15.522  -7.323  -3.737  1.00 10.00      B   
ATOM   2988  CG2 THR B  83      16.966  -9.445  -3.224  1.00 10.00      B   
ATOM   2989  C   THR B  83      14.152 -10.932  -2.575  1.00 10.00      B   
ATOM   2990  O   THR B  83      14.502 -12.004  -3.071  1.00 10.00      B   
ATOM   2991  N   VAL B  84      13.482 -10.848  -1.430  1.00 10.00      B   
ATOM   2992  HN  VAL B  84      13.229  -9.963  -1.090  1.00 10.00      B   
ATOM   2993  CA  VAL B  84      13.123 -12.034  -0.658  1.00 10.00      B   
ATOM   2994  CB  VAL B  84      12.401 -11.663   0.659  1.00 10.00      B   
ATOM   2995  CG1 VAL B  84      11.947 -12.910   1.404  1.00 10.00      B   
ATOM   2996  CG2 VAL B  84      13.305 -10.823   1.545  1.00 10.00      B   
ATOM   2997  C   VAL B  84      12.252 -12.989  -1.480  1.00 10.00      B   
ATOM   2998  O   VAL B  84      12.497 -14.193  -1.504  1.00 10.00      B   
ATOM   2999  N   ARG B  85      11.266 -12.437  -2.180  1.00 10.00      B   
ATOM   3000  HN  ARG B  85      11.155 -11.464  -2.157  1.00 10.00      B   
ATOM   3001  CA  ARG B  85      10.356 -13.242  -2.998  1.00 10.00      B   
ATOM   3002  CB  ARG B  85       9.203 -12.388  -3.529  1.00 10.00      B   
ATOM   3003  CG  ARG B  85       8.107 -12.110  -2.512  1.00 10.00      B   
ATOM   3004  CD  ARG B  85       7.083 -11.139  -3.075  1.00 10.00      B   
ATOM   3005  NE  ARG B  85       5.880 -11.041  -2.246  1.00 10.00      B   
ATOM   3006  HE  ARG B  85       5.444 -11.883  -1.989  1.00 10.00      B   
ATOM   3007  CZ  ARG B  85       5.363  -9.886  -1.817  1.00 10.00      B   
ATOM   3008  NH1 ARG B  85       5.954  -8.738  -2.117  1.00 10.00      B   
ATOM   3009 HH11 ARG B  85       6.830  -8.732  -2.686  1.00 10.00      B   
ATOM   3010 HH12 ARG B  85       5.549  -7.835  -1.784  1.00 10.00      B   
ATOM   3011  NH2 ARG B  85       4.239  -9.874  -1.110  1.00 10.00      B   
ATOM   3012 HH21 ARG B  85       3.749 -10.765  -0.888  1.00 10.00      B   
ATOM   3013 HH22 ARG B  85       3.840  -8.967  -0.777  1.00 10.00      B   
ATOM   3014  C   ARG B  85      11.086 -13.914  -4.158  1.00 10.00      B   
ATOM   3015  O   ARG B  85      10.749 -15.030  -4.557  1.00 10.00      B   
ATOM   3016  N   MET B  86      12.094 -13.235  -4.688  1.00 10.00      B   
ATOM   3017  HN  MET B  86      12.315 -12.349  -4.325  1.00 10.00      B   
ATOM   3018  CA  MET B  86      12.875 -13.764  -5.805  1.00 10.00      B   
ATOM   3019  CB  MET B  86      13.748 -12.670  -6.426  1.00 10.00      B   
ATOM   3020  CG  MET B  86      12.969 -11.503  -7.010  1.00 10.00      B   
ATOM   3021  SD  MET B  86      11.954 -11.970  -8.425  1.00 10.00      B   
ATOM   3022  CE  MET B  86      13.210 -12.227  -9.675  1.00 10.00      B   
ATOM   3023  C   MET B  86      13.749 -14.936  -5.367  1.00 10.00      B   
ATOM   3024  O   MET B  86      13.980 -15.872  -6.130  1.00 10.00      B   
ATOM   3025  N   LEU B  87      14.217 -14.887  -4.126  1.00 10.00      B   
ATOM   3026  HN  LEU B  87      13.985 -14.121  -3.557  1.00 10.00      B   
ATOM   3027  CA  LEU B  87      15.073 -15.940  -3.588  1.00 10.00      B   
ATOM   3028  CB  LEU B  87      15.818 -15.447  -2.346  1.00 10.00      B   
ATOM   3029  CG  LEU B  87      16.817 -14.309  -2.568  1.00 10.00      B   
ATOM   3030  CD1 LEU B  87      17.363 -13.811  -1.238  1.00 10.00      B   
ATOM   3031  CD2 LEU B  87      17.948 -14.762  -3.480  1.00 10.00      B   
ATOM   3032  C   LEU B  87      14.284 -17.206  -3.264  1.00 10.00      B   
ATOM   3033  O   LEU B  87      14.863 -18.273  -3.054  1.00 10.00      B   
ATOM   3034  N   GLU B  88      12.962 -17.088  -3.237  1.00 10.00      B   
ATOM   3035  HN  GLU B  88      12.557 -16.212  -3.417  1.00 10.00      B   
ATOM   3036  CA  GLU B  88      12.099 -18.224  -2.936  1.00 10.00      B   
ATOM   3037  CB  GLU B  88      10.693 -17.756  -2.563  1.00 10.00      B   
ATOM   3038  CG  GLU B  88      10.672 -16.710  -1.464  1.00 10.00      B   
ATOM   3039  CD  GLU B  88       9.479 -16.853  -0.550  1.00 10.00      B   
ATOM   3040  OE1 GLU B  88       8.344 -16.567  -0.988  1.00 10.00      B   
ATOM   3041  OE2 GLU B  88       9.674 -17.253   0.616  1.00 10.00      B   
ATOM   3042  C   GLU B  88      12.038 -19.203  -4.102  1.00 10.00      B   
ATOM   3043  O   GLU B  88      11.569 -20.329  -3.956  1.00 10.00      B   
ATOM   3044  N   MET B  89      12.539 -18.776  -5.257  1.00 10.00      B   
ATOM   3045  HN  MET B  89      12.921 -17.874  -5.307  1.00 10.00      B   
ATOM   3046  CA  MET B  89      12.534 -19.617  -6.451  1.00 10.00      B   
ATOM   3047  CB  MET B  89      12.801 -18.786  -7.710  1.00 10.00      B   
ATOM   3048  CG  MET B  89      11.834 -17.630  -7.917  1.00 10.00      B   
ATOM   3049  SD  MET B  89      10.105 -18.140  -7.860  1.00 10.00      B   
ATOM   3050  CE  MET B  89       9.984 -19.118  -9.355  1.00 10.00      B   
ATOM   3051  C   MET B  89      13.559 -20.743  -6.335  1.00 10.00      B   
ATOM   3052  O   MET B  89      13.612 -21.637  -7.180  1.00 10.00      B   
ATOM   3053  N   PHE B  90      14.371 -20.681  -5.287  1.00 10.00      B   
ATOM   3054  HN  PHE B  90      14.281 -19.928  -4.666  1.00 10.00      B   
ATOM   3055  CA  PHE B  90      15.392 -21.686  -5.027  1.00 10.00      B   
ATOM   3056  CB  PHE B  90      16.368 -21.152  -3.968  1.00 10.00      B   
ATOM   3057  CG  PHE B  90      17.375 -22.150  -3.461  1.00 10.00      B   
ATOM   3058  CD1 PHE B  90      18.508 -22.448  -4.199  1.00 10.00      B   
ATOM   3059  CD2 PHE B  90      17.191 -22.781  -2.238  1.00 10.00      B   
ATOM   3060  CE1 PHE B  90      19.438 -23.355  -3.731  1.00 10.00      B   
ATOM   3061  CE2 PHE B  90      18.118 -23.690  -1.766  1.00 10.00      B   
ATOM   3062  CZ  PHE B  90      19.244 -23.978  -2.513  1.00 10.00      B   
ATOM   3063  C   PHE B  90      14.744 -22.979  -4.539  1.00 10.00      B   
ATOM   3064  O   PHE B  90      15.284 -24.072  -4.724  1.00 10.00      B   
ATOM   3065  N   GLU B  91      13.570 -22.842  -3.936  1.00 10.00      B   
ATOM   3066  HN  GLU B  91      13.172 -21.949  -3.865  1.00 10.00      B   
ATOM   3067  CA  GLU B  91      12.845 -23.980  -3.397  1.00 10.00      B   
ATOM   3068  CB  GLU B  91      11.900 -23.515  -2.288  1.00 10.00      B   
ATOM   3069  CG  GLU B  91      12.598 -22.870  -1.104  1.00 10.00      B   
ATOM   3070  CD  GLU B  91      13.450 -23.845  -0.320  1.00 10.00      B   
ATOM   3071  OE1 GLU B  91      13.338 -25.066  -0.549  1.00 10.00      B   
ATOM   3072  OE2 GLU B  91      14.231 -23.386   0.541  1.00 10.00      B   
ATOM   3073  C   GLU B  91      12.053 -24.707  -4.477  1.00 10.00      B   
ATOM   3074  O   GLU B  91      12.235 -24.468  -5.675  1.00 10.00      B   
ATOM   3075  N   ARG B  92      11.176 -25.600  -4.038  1.00 10.00      B   
ATOM   3076  HN  ARG B  92      11.079 -25.734  -3.070  1.00 10.00      B   
ATOM   3077  CA  ARG B  92      10.342 -26.373  -4.941  1.00 10.00      B   
ATOM   3078  CB  ARG B  92      10.317 -27.841  -4.503  1.00 10.00      B   
ATOM   3079  CG  ARG B  92      11.689 -28.457  -4.278  1.00 10.00      B   
ATOM   3080  CD  ARG B  92      11.601 -29.687  -3.389  1.00 10.00      B   
ATOM   3081  NE  ARG B  92      11.241 -29.349  -2.013  1.00 10.00      B   
ATOM   3082  HE  ARG B  92      11.867 -28.771  -1.514  1.00 10.00      B   
ATOM   3083  CZ  ARG B  92      10.127 -29.758  -1.404  1.00 10.00      B   
ATOM   3084  NH1 ARG B  92       9.258 -30.538  -2.039  1.00 10.00      B   
ATOM   3085 HH11 ARG B  92       8.389 -30.854  -1.554  1.00 10.00      B   
ATOM   3086 HH12 ARG B  92       9.437 -30.833  -3.025  1.00 10.00      B   
ATOM   3087  NH2 ARG B  92       9.894 -29.400  -0.149  1.00 10.00      B   
ATOM   3088 HH21 ARG B  92      10.575 -28.789   0.360  1.00 10.00      B   
ATOM   3089 HH22 ARG B  92       9.029 -29.717   0.333  1.00 10.00      B   
ATOM   3090  C   ARG B  92       8.923 -25.819  -4.927  1.00 10.00      B   
ATOM   3091  O   ARG B  92       8.433 -25.295  -5.932  1.00 10.00      B   
ATOM   3092  N   LYS B  93       8.284 -25.936  -3.772  1.00 10.00      B   
ATOM   3093  HN  LYS B  93       8.752 -26.349  -3.012  1.00 10.00      B   
ATOM   3094  CA  LYS B  93       6.920 -25.467  -3.574  1.00 10.00      B   
ATOM   3095  CB  LYS B  93       5.945 -26.221  -4.485  1.00 10.00      B   
ATOM   3096  CG  LYS B  93       4.481 -25.928  -4.193  1.00 10.00      B   
ATOM   3097  CD  LYS B  93       3.601 -27.120  -4.520  1.00 10.00      B   
ATOM   3098  CE  LYS B  93       2.260 -27.027  -3.812  1.00 10.00      B   
ATOM   3099  NZ  LYS B  93       2.377 -27.266  -2.349  1.00 10.00      B   
ATOM   3100  HZ1 LYS B  93       1.434 -27.326  -1.918  1.00 10.00      B   
ATOM   3101  HZ2 LYS B  93       2.904 -26.487  -1.890  1.00 10.00      B   
ATOM   3102  HZ3 LYS B  93       2.883 -28.157  -2.170  1.00 10.00      B   
ATOM   3103  C   LYS B  93       6.512 -25.681  -2.121  1.00 10.00      B   
ATOM   3104  O   LYS B  93       6.634 -26.790  -1.598  1.00 10.00      B   
ATOM   3105  N   PRO B  94       6.045 -24.619  -1.445  1.00 10.00      B   
ATOM   3106  CB  PRO B  94       5.157 -23.278   0.287  1.00 10.00      B   
ATOM   3107  CG  PRO B  94       4.952 -22.611  -1.031  1.00 10.00      B   
ATOM   3108  CD  PRO B  94       5.917 -23.255  -1.981  1.00 10.00      B   
ATOM   3109  CA  PRO B  94       5.604 -24.709  -0.050  1.00 10.00      B   
ATOM   3110  C   PRO B  94       4.432 -25.675   0.086  1.00 10.00      B   
ATOM   3111  O   PRO B  94       4.496 -26.584   0.940  1.00 10.00      B   
ATOM   3112  OXT PRO B  94       3.458 -25.540  -0.687  1.00 10.00      B   
END
