# Supplementary material for: Large-scale discovery of protein interactions at residue resolution using co-evolution calculated from genomic sequences
Source: Nat Commun. 2021 Mar 2;12:1396. doi: 10.1038/s41467-021-21636-z (PMC7925567; doi:10.1038/s41467-021-21636-z)
Supplement: Supplementary file 12 — Supplementary Data 10 [file 41467_2021_21636_MOESM12_ESM.zip › supplementary/allpdb1670_Q72GS0_Q72GR9/models/haddock_top6_haddock_28w.pdb]

REMARK FILENAME="haddock_28w.pdb0"
REMARK ===============================================================
REMARK HADDOCK run for haddock
REMARK initial structure: haddock_28.pdb
REMARK final NOE weights: unambig 50 amb: 50
REMARK ===============================================================
REMARK            total,bonds,angles,improper,dihe,vdw,elec,air,cdih,coup,rdcs,vean,dani,xpcs,rg
REMARK energies: 188.715, 0, 0, 0, 0, -73.7628, -39.0469, 301.524, 0, 0, 0, 0, 0, 0, 0
REMARK ===============================================================
REMARK            bonds,angles,impropers,dihe,air,cdih,coup,rdcs,vean,dani,xpcs
REMARK rms-dev.: 0,0,0,0,11.3671,0,0, 0, 0, 0, 0
REMARK ===============================================================
REMARK               air,cdih,coup,rdcs,vean,dani,xpcs
REMARK               >0.3,>5,>1,>0,>5,>0.2,>0.2
REMARK violations.: 3, 0, 0, 0, 0, 0, 0
REMARK ===============================================================
REMARK                        CVpartition#,violations,rms
REMARK AIRs cross-validation: 2, 0, NaN
REMARK ===============================================================
REMARK NCS energy: 0
REMARK ===============================================================
REMARK Symmetry energy: 0
REMARK ===============================================================
REMARK Desolvation energy: -55.0442
REMARK Internal energy free molecules: 42554.1
REMARK Internal energy complex: -12241.9
REMARK Binding energy: -54963.8
REMARK ===============================================================
REMARK buried surface area: 2303.19
REMARK ===============================================================
REMARK water - chain1: 0 0 0
REMARK water - chain2: 0 0 0
REMARK water - chain3: 0 0 0
REMARK water - chain4: 0 0 0
REMARK water - chain5: 0 0 0
REMARK water - chain6: 0 0 0
REMARK ===============================================================
REMARK water - water: 0 0 0
REMARK ===============================================================
REMARK DATE:16-May-2020  08:56:25       created by user: he47
REMARK VERSION:1.3
ATOM      1  CB  MET A   1      -3.005 -24.011  12.138  1.00 10.00      A   
ATOM      2  CG  MET A   1      -3.242 -25.184  11.204  1.00 10.00      A   
ATOM      3  SD  MET A   1      -2.277 -26.637  11.657  1.00 10.00      A   
ATOM      4  CE  MET A   1      -2.889 -27.823  10.462  1.00 10.00      A   
ATOM      5  C   MET A   1      -3.068 -23.156  14.487  1.00 10.00      A   
ATOM      6  O   MET A   1      -2.913 -21.972  14.177  1.00 10.00      A   
ATOM      7  N   MET A   1      -5.137 -23.940  13.382  1.00 10.00      A   
ATOM      8  HT1 MET A   1      -5.331 -22.980  13.039  1.00 10.00      A   
ATOM      9  HT2 MET A   1      -5.591 -24.062  14.309  1.00 10.00      A   
ATOM     10  HT3 MET A   1      -5.546 -24.625  12.715  1.00 10.00      A   
ATOM     11  CA  MET A   1      -3.679 -24.149  13.503  1.00 10.00      A   
ATOM     12  N   ASP A   2      -2.722 -23.642  15.674  1.00 10.00      A   
ATOM     13  HN  ASP A   2      -2.871 -24.594  15.858  1.00 10.00      A   
ATOM     14  CA  ASP A   2      -2.131 -22.799  16.711  1.00 10.00      A   
ATOM     15  CB  ASP A   2      -1.899 -23.565  18.022  1.00 10.00      A   
ATOM     16  CG  ASP A   2      -1.426 -24.990  17.824  1.00 10.00      A   
ATOM     17  OD1 ASP A   2      -2.160 -25.920  18.226  1.00 10.00      A   
ATOM     18  OD2 ASP A   2      -0.333 -25.194  17.259  1.00 10.00      A   
ATOM     19  C   ASP A   2      -0.851 -22.110  16.247  1.00 10.00      A   
ATOM     20  O   ASP A   2      -0.647 -20.928  16.524  1.00 10.00      A   
ATOM     21  N   LEU A   3      -0.003 -22.837  15.527  1.00 10.00      A   
ATOM     22  HN  LEU A   3      -0.224 -23.776  15.330  1.00 10.00      A   
ATOM     23  CA  LEU A   3       1.253 -22.280  15.033  1.00 10.00      A   
ATOM     24  CB  LEU A   3       2.083 -23.343  14.312  1.00 10.00      A   
ATOM     25  CG  LEU A   3       2.705 -24.433  15.187  1.00 10.00      A   
ATOM     26  CD1 LEU A   3       3.534 -25.385  14.336  1.00 10.00      A   
ATOM     27  CD2 LEU A   3       3.553 -23.823  16.294  1.00 10.00      A   
ATOM     28  C   LEU A   3       1.012 -21.085  14.114  1.00 10.00      A   
ATOM     29  O   LEU A   3       1.644 -20.040  14.264  1.00 10.00      A   
ATOM     30  N   ILE A   4       0.074 -21.237  13.186  1.00 10.00      A   
ATOM     31  HN  ILE A   4      -0.423 -22.081  13.143  1.00 10.00      A   
ATOM     32  CA  ILE A   4      -0.248 -20.173  12.242  1.00 10.00      A   
ATOM     33  CB  ILE A   4      -1.212 -20.663  11.135  1.00 10.00      A   
ATOM     34  CG1 ILE A   4      -0.565 -21.804  10.339  1.00 10.00      A   
ATOM     35  CG2 ILE A   4      -1.608 -19.518  10.209  1.00 10.00      A   
ATOM     36  CD1 ILE A   4      -1.422 -22.339   9.210  1.00 10.00      A   
ATOM     37  C   ILE A   4      -0.850 -18.972  12.975  1.00 10.00      A   
ATOM     38  O   ILE A   4      -0.501 -17.822  12.699  1.00 10.00      A   
ATOM     39  N   GLN A   5      -1.738 -19.247  13.927  1.00 10.00      A   
ATOM     40  HN  GLN A   5      -1.971 -20.184  14.113  1.00 10.00      A   
ATOM     41  CA  GLN A   5      -2.374 -18.187  14.699  1.00 10.00      A   
ATOM     42  CB  GLN A   5      -3.497 -18.735  15.578  1.00 10.00      A   
ATOM     43  CG  GLN A   5      -4.789 -18.989  14.823  1.00 10.00      A   
ATOM     44  CD  GLN A   5      -5.963 -19.263  15.741  1.00 10.00      A   
ATOM     45  OE1 GLN A   5      -5.813 -19.862  16.809  1.00 10.00      A   
ATOM     46  NE2 GLN A   5      -7.139 -18.825  15.331  1.00 10.00      A   
ATOM     47 HE21 GLN A   5      -7.184 -18.358  14.466  1.00 10.00      A   
ATOM     48 HE22 GLN A   5      -7.918 -18.971  15.908  1.00 10.00      A   
ATOM     49  C   GLN A   5      -1.353 -17.426  15.534  1.00 10.00      A   
ATOM     50  O   GLN A   5      -1.401 -16.198  15.625  1.00 10.00      A   
ATOM     51  N   ALA A   6      -0.426 -18.162  16.134  1.00 10.00      A   
ATOM     52  HN  ALA A   6      -0.447 -19.142  16.034  1.00 10.00      A   
ATOM     53  CA  ALA A   6       0.619 -17.556  16.945  1.00 10.00      A   
ATOM     54  CB  ALA A   6       1.439 -18.626  17.649  1.00 10.00      A   
ATOM     55  C   ALA A   6       1.511 -16.680  16.072  1.00 10.00      A   
ATOM     56  O   ALA A   6       1.966 -15.619  16.501  1.00 10.00      A   
ATOM     57  N   ALA A   7       1.750 -17.132  14.844  1.00 10.00      A   
ATOM     58  HN  ALA A   7       1.369 -17.995  14.569  1.00 10.00      A   
ATOM     59  CA  ALA A   7       2.571 -16.387  13.898  1.00 10.00      A   
ATOM     60  CB  ALA A   7       2.858 -17.225  12.660  1.00 10.00      A   
ATOM     61  C   ALA A   7       1.881 -15.083  13.510  1.00 10.00      A   
ATOM     62  O   ALA A   7       2.515 -14.028  13.455  1.00 10.00      A   
ATOM     63  N   TYR A   8       0.579 -15.168  13.245  1.00 10.00      A   
ATOM     64  HN  TYR A   8       0.139 -16.045  13.293  1.00 10.00      A   
ATOM     65  CA  TYR A   8      -0.211 -13.996  12.882  1.00 10.00      A   
ATOM     66  CB  TYR A   8      -1.645 -14.401  12.524  1.00 10.00      A   
ATOM     67  CG  TYR A   8      -1.881 -14.685  11.055  1.00 10.00      A   
ATOM     68  CD1 TYR A   8      -1.391 -13.836  10.072  1.00 10.00      A   
ATOM     69  CD2 TYR A   8      -2.618 -15.795  10.652  1.00 10.00      A   
ATOM     70  CE1 TYR A   8      -1.627 -14.080   8.730  1.00 10.00      A   
ATOM     71  CE2 TYR A   8      -2.854 -16.050   9.311  1.00 10.00      A   
ATOM     72  CZ  TYR A   8      -2.357 -15.189   8.354  1.00 10.00      A   
ATOM     73  OH  TYR A   8      -2.600 -15.432   7.016  1.00 10.00      A   
ATOM     74  HH  TYR A   8      -1.761 -15.409   6.524  1.00 10.00      A   
ATOM     75  C   TYR A   8      -0.231 -13.000  14.039  1.00 10.00      A   
ATOM     76  O   TYR A   8      -0.199 -11.785  13.831  1.00 10.00      A   
ATOM     77  N   PHE A   9      -0.269 -13.532  15.261  1.00 10.00      A   
ATOM     78  HN  PHE A   9      -0.296 -14.509  15.351  1.00 10.00      A   
ATOM     79  CA  PHE A   9      -0.279 -12.714  16.469  1.00 10.00      A   
ATOM     80  CB  PHE A   9      -0.346 -13.617  17.712  1.00 10.00      A   
ATOM     81  CG  PHE A   9      -0.320 -12.884  19.025  1.00 10.00      A   
ATOM     82  CD1 PHE A   9      -1.281 -11.931  19.325  1.00 10.00      A   
ATOM     83  CD2 PHE A   9       0.662 -13.156  19.965  1.00 10.00      A   
ATOM     84  CE1 PHE A   9      -1.263 -11.261  20.533  1.00 10.00      A   
ATOM     85  CE2 PHE A   9       0.687 -12.488  21.175  1.00 10.00      A   
ATOM     86  CZ  PHE A   9      -0.278 -11.538  21.461  1.00 10.00      A   
ATOM     87  C   PHE A   9       0.957 -11.816  16.516  1.00 10.00      A   
ATOM     88  O   PHE A   9       0.860 -10.626  16.820  1.00 10.00      A   
ATOM     89  N   VAL A  10       2.113 -12.388  16.190  1.00 10.00      A   
ATOM     90  HN  VAL A  10       2.126 -13.342  15.948  1.00 10.00      A   
ATOM     91  CA  VAL A  10       3.367 -11.638  16.185  1.00 10.00      A   
ATOM     92  CB  VAL A  10       4.580 -12.552  15.916  1.00 10.00      A   
ATOM     93  CG1 VAL A  10       5.878 -11.769  16.030  1.00 10.00      A   
ATOM     94  CG2 VAL A  10       4.585 -13.731  16.874  1.00 10.00      A   
ATOM     95  C   VAL A  10       3.322 -10.539  15.128  1.00 10.00      A   
ATOM     96  O   VAL A  10       3.778  -9.419  15.360  1.00 10.00      A   
ATOM     97  N   VAL A  11       2.750 -10.863  13.972  1.00 10.00      A   
ATOM     98  HN  VAL A  11       2.393 -11.770  13.854  1.00 10.00      A   
ATOM     99  CA  VAL A  11       2.631  -9.906  12.876  1.00 10.00      A   
ATOM    100  CB  VAL A  11       2.000 -10.553  11.621  1.00 10.00      A   
ATOM    101  CG1 VAL A  11       1.900  -9.543  10.486  1.00 10.00      A   
ATOM    102  CG2 VAL A  11       2.806 -11.767  11.182  1.00 10.00      A   
ATOM    103  C   VAL A  11       1.790  -8.707  13.310  1.00 10.00      A   
ATOM    104  O   VAL A  11       2.119  -7.555  13.007  1.00 10.00      A   
ATOM    105  N   ALA A  12       0.712  -8.985  14.035  1.00 10.00      A   
ATOM    106  HN  ALA A  12       0.503  -9.925  14.238  1.00 10.00      A   
ATOM    107  CA  ALA A  12      -0.174  -7.938  14.528  1.00 10.00      A   
ATOM    108  CB  ALA A  12      -1.362  -8.548  15.255  1.00 10.00      A   
ATOM    109  C   ALA A  12       0.586  -6.982  15.444  1.00 10.00      A   
ATOM    110  O   ALA A  12       0.455  -5.764  15.330  1.00 10.00      A   
ATOM    111  N   ILE A  13       1.396  -7.544  16.337  1.00 10.00      A   
ATOM    112  HN  ILE A  13       1.460  -8.523  16.375  1.00 10.00      A   
ATOM    113  CA  ILE A  13       2.188  -6.742  17.265  1.00 10.00      A   
ATOM    114  CB  ILE A  13       2.975  -7.629  18.254  1.00 10.00      A   
ATOM    115  CG1 ILE A  13       2.022  -8.557  19.013  1.00 10.00      A   
ATOM    116  CG2 ILE A  13       3.771  -6.771  19.228  1.00 10.00      A   
ATOM    117  CD1 ILE A  13       2.723  -9.615  19.839  1.00 10.00      A   
ATOM    118  C   ILE A  13       3.168  -5.855  16.497  1.00 10.00      A   
ATOM    119  O   ILE A  13       3.304  -4.661  16.785  1.00 10.00      A   
ATOM    120  N   LEU A  14       3.826  -6.443  15.503  1.00 10.00      A   
ATOM    121  HN  LEU A  14       3.653  -7.394  15.316  1.00 10.00      A   
ATOM    122  CA  LEU A  14       4.795  -5.723  14.685  1.00 10.00      A   
ATOM    123  CB  LEU A  14       5.434  -6.658  13.653  1.00 10.00      A   
ATOM    124  CG  LEU A  14       6.261  -7.818  14.212  1.00 10.00      A   
ATOM    125  CD1 LEU A  14       6.718  -8.737  13.090  1.00 10.00      A   
ATOM    126  CD2 LEU A  14       7.456  -7.299  15.000  1.00 10.00      A   
ATOM    127  C   LEU A  14       4.159  -4.520  13.992  1.00 10.00      A   
ATOM    128  O   LEU A  14       4.757  -3.445  13.925  1.00 10.00      A   
ATOM    129  N   PHE A  15       2.937  -4.702  13.497  1.00 10.00      A   
ATOM    130  HN  PHE A  15       2.511  -5.582  13.585  1.00 10.00      A   
ATOM    131  CA  PHE A  15       2.221  -3.625  12.821  1.00 10.00      A   
ATOM    132  CB  PHE A  15       0.940  -4.143  12.162  1.00 10.00      A   
ATOM    133  CG  PHE A  15       1.124  -4.583  10.738  1.00 10.00      A   
ATOM    134  CD1 PHE A  15       1.680  -3.727   9.799  1.00 10.00      A   
ATOM    135  CD2 PHE A  15       0.738  -5.849  10.332  1.00 10.00      A   
ATOM    136  CE1 PHE A  15       1.847  -4.124   8.488  1.00 10.00      A   
ATOM    137  CE2 PHE A  15       0.902  -6.254   9.022  1.00 10.00      A   
ATOM    138  CZ  PHE A  15       1.458  -5.390   8.098  1.00 10.00      A   
ATOM    139  C   PHE A  15       1.905  -2.476  13.776  1.00 10.00      A   
ATOM    140  O   PHE A  15       1.981  -1.307  13.397  1.00 10.00      A   
ATOM    141  N   ILE A  16       1.552  -2.815  15.012  1.00 10.00      A   
ATOM    142  HN  ILE A  16       1.497  -3.766  15.251  1.00 10.00      A   
ATOM    143  CA  ILE A  16       1.232  -1.807  16.019  1.00 10.00      A   
ATOM    144  CB  ILE A  16       0.650  -2.444  17.304  1.00 10.00      A   
ATOM    145  CG1 ILE A  16      -0.605  -3.261  16.978  1.00 10.00      A   
ATOM    146  CG2 ILE A  16       0.335  -1.375  18.344  1.00 10.00      A   
ATOM    147  CD1 ILE A  16      -1.112  -4.101  18.133  1.00 10.00      A   
ATOM    148  C   ILE A  16       2.474  -0.992  16.371  1.00 10.00      A   
ATOM    149  O   ILE A  16       2.451   0.243  16.334  1.00 10.00      A   
ATOM    150  N   VAL A  17       3.559  -1.690  16.690  1.00 10.00      A   
ATOM    151  HN  VAL A  17       3.514  -2.673  16.686  1.00 10.00      A   
ATOM    152  CA  VAL A  17       4.814  -1.038  17.045  1.00 10.00      A   
ATOM    153  CB  VAL A  17       5.868  -2.052  17.534  1.00 10.00      A   
ATOM    154  CG1 VAL A  17       7.145  -1.336  17.954  1.00 10.00      A   
ATOM    155  CG2 VAL A  17       5.316  -2.877  18.687  1.00 10.00      A   
ATOM    156  C   VAL A  17       5.371  -0.251  15.863  1.00 10.00      A   
ATOM    157  O   VAL A  17       5.834   0.882  16.020  1.00 10.00      A   
ATOM    158  N   GLY A  18       5.301  -0.851  14.681  1.00 10.00      A   
ATOM    159  HN  GLY A  18       4.921  -1.756  14.622  1.00 10.00      A   
ATOM    160  CA  GLY A  18       5.794  -0.204  13.481  1.00 10.00      A   
ATOM    161  C   GLY A  18       5.086   1.105  13.194  1.00 10.00      A   
ATOM    162  O   GLY A  18       5.733   2.112  12.908  1.00 10.00      A   
ATOM    163  N   LEU A  19       3.758   1.097  13.281  1.00 10.00      A   
ATOM    164  HN  LEU A  19       3.299   0.260  13.515  1.00 10.00      A   
ATOM    165  CA  LEU A  19       2.966   2.298  13.029  1.00 10.00      A   
ATOM    166  CB  LEU A  19       1.469   1.975  12.998  1.00 10.00      A   
ATOM    167  CG  LEU A  19       0.549   3.105  12.528  1.00 10.00      A   
ATOM    168  CD1 LEU A  19       0.748   3.384  11.045  1.00 10.00      A   
ATOM    169  CD2 LEU A  19      -0.904   2.779  12.823  1.00 10.00      A   
ATOM    170  C   LEU A  19       3.251   3.365  14.082  1.00 10.00      A   
ATOM    171  O   LEU A  19       3.258   4.563  13.787  1.00 10.00      A   
ATOM    172  N   LYS A  20       3.493   2.923  15.309  1.00 10.00      A   
ATOM    173  HN  LYS A  20       3.472   1.957  15.481  1.00 10.00      A   
ATOM    174  CA  LYS A  20       3.786   3.831  16.408  1.00 10.00      A   
ATOM    175  CB  LYS A  20       3.793   3.071  17.736  1.00 10.00      A   
ATOM    176  CG  LYS A  20       4.064   3.937  18.955  1.00 10.00      A   
ATOM    177  CD  LYS A  20       3.823   3.163  20.239  1.00 10.00      A   
ATOM    178  CE  LYS A  20       4.174   3.996  21.461  1.00 10.00      A   
ATOM    179  NZ  LYS A  20       3.826   3.297  22.729  1.00 10.00      A   
ATOM    180  HZ1 LYS A  20       4.248   3.791  23.540  1.00 10.00      A   
ATOM    181  HZ2 LYS A  20       4.186   2.323  22.711  1.00 10.00      A   
ATOM    182  HZ3 LYS A  20       2.792   3.270  22.851  1.00 10.00      A   
ATOM    183  C   LYS A  20       5.127   4.518  16.183  1.00 10.00      A   
ATOM    184  O   LYS A  20       5.241   5.740  16.284  1.00 10.00      A   
ATOM    185  N   ARG A  21       6.137   3.726  15.851  1.00 10.00      A   
ATOM    186  HN  ARG A  21       5.984   2.757  15.777  1.00 10.00      A   
ATOM    187  CA  ARG A  21       7.471   4.254  15.608  1.00 10.00      A   
ATOM    188  CB  ARG A  21       8.497   3.125  15.512  1.00 10.00      A   
ATOM    189  CG  ARG A  21       8.783   2.441  16.837  1.00 10.00      A   
ATOM    190  CD  ARG A  21       9.953   1.477  16.725  1.00 10.00      A   
ATOM    191  NE  ARG A  21      10.335   0.923  18.023  1.00 10.00      A   
ATOM    192  HE  ARG A  21       9.605   0.667  18.632  1.00 10.00      A   
ATOM    193  CZ  ARG A  21      11.595   0.754  18.424  1.00 10.00      A   
ATOM    194  NH1 ARG A  21      12.602   1.104  17.630  1.00 10.00      A   
ATOM    195 HH11 ARG A  21      12.413   1.514  16.692  1.00 10.00      A   
ATOM    196 HH12 ARG A  21      13.591   0.971  17.941  1.00 10.00      A   
ATOM    197  NH2 ARG A  21      11.844   0.237  19.620  1.00 10.00      A   
ATOM    198 HH21 ARG A  21      12.827   0.095  19.941  1.00 10.00      A   
ATOM    199 HH22 ARG A  21      11.053  -0.033  20.246  1.00 10.00      A   
ATOM    200  C   ARG A  21       7.511   5.118  14.353  1.00 10.00      A   
ATOM    201  O   ARG A  21       8.299   6.056  14.261  1.00 10.00      A   
ATOM    202  N   MET A  22       6.655   4.796  13.393  1.00 10.00      A   
ATOM    203  HN  MET A  22       6.061   4.024  13.525  1.00 10.00      A   
ATOM    204  CA  MET A  22       6.584   5.540  12.141  1.00 10.00      A   
ATOM    205  CB  MET A  22       5.765   4.755  11.111  1.00 10.00      A   
ATOM    206  CG  MET A  22       5.795   5.334   9.706  1.00 10.00      A   
ATOM    207  SD  MET A  22       4.592   4.559   8.606  1.00 10.00      A   
ATOM    208  CE  MET A  22       5.154   2.857   8.618  1.00 10.00      A   
ATOM    209  C   MET A  22       5.960   6.916  12.362  1.00 10.00      A   
ATOM    210  O   MET A  22       6.246   7.862  11.627  1.00 10.00      A   
ATOM    211  N   ALA A  23       5.104   7.017  13.372  1.00 10.00      A   
ATOM    212  HN  ALA A  23       4.910   6.222  13.914  1.00 10.00      A   
ATOM    213  CA  ALA A  23       4.435   8.276  13.691  1.00 10.00      A   
ATOM    214  CB  ALA A  23       3.168   8.015  14.490  1.00 10.00      A   
ATOM    215  C   ALA A  23       5.363   9.211  14.455  1.00 10.00      A   
ATOM    216  O   ALA A  23       5.234  10.432  14.377  1.00 10.00      A   
ATOM    217  N   HIS A  24       6.298   8.630  15.196  1.00 10.00      A   
ATOM    218  HN  HIS A  24       6.356   7.649  15.210  1.00 10.00      A   
ATOM    219  CA  HIS A  24       7.247   9.415  15.975  1.00 10.00      A   
ATOM    220  CB  HIS A  24       7.564   8.730  17.309  1.00 10.00      A   
ATOM    221  CG  HIS A  24       6.441   8.770  18.300  1.00 10.00      A   
ATOM    222  ND1 HIS A  24       6.316   9.752  19.260  1.00 10.00      A   
ATOM    223  HD1 HIS A  24       6.939  10.500  19.400  1.00 10.00      A   
ATOM    224  CD2 HIS A  24       5.384   7.940  18.478  1.00 10.00      A   
ATOM    225  CE1 HIS A  24       5.234   9.524  19.982  1.00 10.00      A   
ATOM    226  NE2 HIS A  24       4.653   8.431  19.527  1.00 10.00      A   
ATOM    227  HE2 HIS A  24       3.824   8.030  19.890  1.00 10.00      A   
ATOM    228  C   HIS A  24       8.525   9.660  15.175  1.00 10.00      A   
ATOM    229  O   HIS A  24       9.262   8.720  14.878  1.00 10.00      A   
ATOM    230  N   PRO A  25       8.810  10.932  14.836  1.00 10.00      A   
ATOM    231  CA  PRO A  25       9.992  11.316  14.045  1.00 10.00      A   
ATOM    232  CB  PRO A  25       9.961  12.848  14.067  1.00 10.00      A   
ATOM    233  CG  PRO A  25       8.534  13.194  14.318  1.00 10.00      A   
ATOM    234  CD  PRO A  25       7.995  12.107  15.203  1.00 10.00      A   
ATOM    235  C   PRO A  25      11.311  10.807  14.630  1.00 10.00      A   
ATOM    236  O   PRO A  25      12.275  10.576  13.900  1.00 10.00      A   
ATOM    237  N   THR A  26      11.353  10.626  15.943  1.00 10.00      A   
ATOM    238  HN  THR A  26      10.558  10.826  16.483  1.00 10.00      A   
ATOM    239  CA  THR A  26      12.557  10.154  16.609  1.00 10.00      A   
ATOM    240  CB  THR A  26      12.453  10.386  18.127  1.00 10.00      A   
ATOM    241  OG1 THR A  26      11.361  11.286  18.389  1.00 10.00      A   
ATOM    242  HG1 THR A  26      11.710  12.152  18.649  1.00 10.00      A   
ATOM    243  CG2 THR A  26      13.740  10.995  18.663  1.00 10.00      A   
ATOM    244  C   THR A  26      12.821   8.669  16.328  1.00 10.00      A   
ATOM    245  O   THR A  26      13.947   8.193  16.468  1.00 10.00      A   
ATOM    246  N   THR A  27      11.788   7.948  15.911  1.00 10.00      A   
ATOM    247  HN  THR A  27      10.917   8.383  15.788  1.00 10.00      A   
ATOM    248  CA  THR A  27      11.911   6.525  15.623  1.00 10.00      A   
ATOM    249  CB  THR A  27      11.011   5.698  16.562  1.00 10.00      A   
ATOM    250  OG1 THR A  27       9.781   6.402  16.796  1.00 10.00      A   
ATOM    251  HG1 THR A  27       9.403   6.671  15.951  1.00 10.00      A   
ATOM    252  CG2 THR A  27      11.708   5.447  17.888  1.00 10.00      A   
ATOM    253  C   THR A  27      11.534   6.223  14.174  1.00 10.00      A   
ATOM    254  O   THR A  27      11.265   5.071  13.815  1.00 10.00      A   
ATOM    255  N   ALA A  28      11.533   7.256  13.341  1.00 10.00      A   
ATOM    256  HN  ALA A  28      11.779   8.142  13.682  1.00 10.00      A   
ATOM    257  CA  ALA A  28      11.181   7.110  11.932  1.00 10.00      A   
ATOM    258  CB  ALA A  28      10.725   8.442  11.356  1.00 10.00      A   
ATOM    259  C   ALA A  28      12.341   6.534  11.124  1.00 10.00      A   
ATOM    260  O   ALA A  28      12.798   7.135  10.153  1.00 10.00      A   
ATOM    261  N   LYS A  29      12.806   5.364  11.538  1.00 10.00      A   
ATOM    262  HN  LYS A  29      12.389   4.939  12.318  1.00 10.00      A   
ATOM    263  CA  LYS A  29      13.905   4.687  10.869  1.00 10.00      A   
ATOM    264  CB  LYS A  29      15.242   5.368  11.194  1.00 10.00      A   
ATOM    265  CG  LYS A  29      16.363   5.059  10.210  1.00 10.00      A   
ATOM    266  CD  LYS A  29      17.257   3.931  10.709  1.00 10.00      A   
ATOM    267  CE  LYS A  29      18.438   3.707   9.774  1.00 10.00      A   
ATOM    268  NZ  LYS A  29      19.378   2.684  10.301  1.00 10.00      A   
ATOM    269  HZ1 LYS A  29      19.674   2.933  11.265  1.00 10.00      A   
ATOM    270  HZ2 LYS A  29      20.225   2.625   9.699  1.00 10.00      A   
ATOM    271  HZ3 LYS A  29      18.920   1.751  10.319  1.00 10.00      A   
ATOM    272  C   LYS A  29      13.948   3.221  11.279  1.00 10.00      A   
ATOM    273  O   LYS A  29      13.958   2.333  10.432  1.00 10.00      A   
ATOM    274  N   SER A  30      13.951   2.976  12.581  1.00 10.00      A   
ATOM    275  HN  SER A  30      13.924   3.728  13.212  1.00 10.00      A   
ATOM    276  CA  SER A  30      14.006   1.618  13.107  1.00 10.00      A   
ATOM    277  CB  SER A  30      14.326   1.658  14.601  1.00 10.00      A   
ATOM    278  OG  SER A  30      13.641   2.730  15.230  1.00 10.00      A   
ATOM    279  HG  SER A  30      14.265   3.233  15.770  1.00 10.00      A   
ATOM    280  C   SER A  30      12.704   0.852  12.860  1.00 10.00      A   
ATOM    281  O   SER A  30      12.728  -0.309  12.455  1.00 10.00      A   
ATOM    282  N   GLY A  31      11.574   1.516  13.086  1.00 10.00      A   
ATOM    283  HN  GLY A  31      11.620   2.448  13.381  1.00 10.00      A   
ATOM    284  CA  GLY A  31      10.278   0.880  12.898  1.00 10.00      A   
ATOM    285  C   GLY A  31      10.047   0.370  11.486  1.00 10.00      A   
ATOM    286  O   GLY A  31       9.385  -0.648  11.286  1.00 10.00      A   
ATOM    287  N   ILE A  32      10.593   1.070  10.500  1.00 10.00      A   
ATOM    288  HN  ILE A  32      11.110   1.874  10.712  1.00 10.00      A   
ATOM    289  CA  ILE A  32      10.429   0.670   9.109  1.00 10.00      A   
ATOM    290  CB  ILE A  32      10.554   1.867   8.136  1.00 10.00      A   
ATOM    291  CG1 ILE A  32       9.914   1.548   6.779  1.00 10.00      A   
ATOM    292  CG2 ILE A  32      12.006   2.296   7.964  1.00 10.00      A   
ATOM    293  CD1 ILE A  32       8.423   1.303   6.845  1.00 10.00      A   
ATOM    294  C   ILE A  32      11.406  -0.447   8.731  1.00 10.00      A   
ATOM    295  O   ILE A  32      11.222  -1.131   7.727  1.00 10.00      A   
ATOM    296  N   VAL A  33      12.436  -0.645   9.552  1.00 10.00      A   
ATOM    297  HN  VAL A  33      12.530  -0.082  10.350  1.00 10.00      A   
ATOM    298  CA  VAL A  33      13.423  -1.687   9.288  1.00 10.00      A   
ATOM    299  CB  VAL A  33      14.659  -1.555  10.210  1.00 10.00      A   
ATOM    300  CG1 VAL A  33      15.557  -2.782  10.109  1.00 10.00      A   
ATOM    301  CG2 VAL A  33      15.446  -0.304   9.862  1.00 10.00      A   
ATOM    302  C   VAL A  33      12.798  -3.068   9.465  1.00 10.00      A   
ATOM    303  O   VAL A  33      13.014  -3.971   8.655  1.00 10.00      A   
ATOM    304  N   TRP A  34      11.982  -3.204  10.500  1.00 10.00      A   
ATOM    305  HN  TRP A  34      11.811  -2.430  11.075  1.00 10.00      A   
ATOM    306  CA  TRP A  34      11.326  -4.468  10.803  1.00 10.00      A   
ATOM    307  CB  TRP A  34      10.933  -4.527  12.282  1.00 10.00      A   
ATOM    308  CG  TRP A  34      12.066  -4.202  13.207  1.00 10.00      A   
ATOM    309  CD1 TRP A  34      12.215  -3.069  13.949  1.00 10.00      A   
ATOM    310  CD2 TRP A  34      13.217  -5.013  13.481  1.00 10.00      A   
ATOM    311  NE1 TRP A  34      13.381  -3.121  14.671  1.00 10.00      A   
ATOM    312  HE1 TRP A  34      13.706  -2.423  15.282  1.00 10.00      A   
ATOM    313  CE2 TRP A  34      14.015  -4.304  14.401  1.00 10.00      A   
ATOM    314  CE3 TRP A  34      13.648  -6.268  13.039  1.00 10.00      A   
ATOM    315  CZ2 TRP A  34      15.219  -4.809  14.887  1.00 10.00      A   
ATOM    316  CZ3 TRP A  34      14.842  -6.765  13.522  1.00 10.00      A   
ATOM    317  CH2 TRP A  34      15.615  -6.038  14.437  1.00 10.00      A   
ATOM    318  C   TRP A  34      10.104  -4.693   9.918  1.00 10.00      A   
ATOM    319  O   TRP A  34       9.423  -5.713  10.039  1.00 10.00      A   
ATOM    320  N   ALA A  35       9.827  -3.743   9.029  1.00 10.00      A   
ATOM    321  HN  ALA A  35      10.402  -2.946   8.985  1.00 10.00      A   
ATOM    322  CA  ALA A  35       8.686  -3.852   8.125  1.00 10.00      A   
ATOM    323  CB  ALA A  35       8.520  -2.582   7.306  1.00 10.00      A   
ATOM    324  C   ALA A  35       8.843  -5.042   7.194  1.00 10.00      A   
ATOM    325  O   ALA A  35       7.980  -5.915   7.137  1.00 10.00      A   
ATOM    326  N   GLY A  36       9.961  -5.072   6.477  1.00 10.00      A   
ATOM    327  HN  GLY A  36      10.611  -4.347   6.576  1.00 10.00      A   
ATOM    328  CA  GLY A  36      10.227  -6.154   5.551  1.00 10.00      A   
ATOM    329  C   GLY A  36      10.289  -7.504   6.234  1.00 10.00      A   
ATOM    330  O   GLY A  36       9.848  -8.507   5.673  1.00 10.00      A   
ATOM    331  N   TRP A  37      10.824  -7.522   7.449  1.00 10.00      A   
ATOM    332  HN  TRP A  37      11.138  -6.682   7.841  1.00 10.00      A   
ATOM    333  CA  TRP A  37      10.945  -8.757   8.220  1.00 10.00      A   
ATOM    334  CB  TRP A  37      11.617  -8.485   9.569  1.00 10.00      A   
ATOM    335  CG  TRP A  37      13.083  -8.190   9.471  1.00 10.00      A   
ATOM    336  CD1 TRP A  37      13.661  -7.031   9.037  1.00 10.00      A   
ATOM    337  CD2 TRP A  37      14.159  -9.068   9.820  1.00 10.00      A   
ATOM    338  NE1 TRP A  37      15.028  -7.133   9.093  1.00 10.00      A   
ATOM    339  HE1 TRP A  37      15.665  -6.428   8.832  1.00 10.00      A   
ATOM    340  CE2 TRP A  37      15.360  -8.372   9.574  1.00 10.00      A   
ATOM    341  CE3 TRP A  37      14.225 -10.371  10.322  1.00 10.00      A   
ATOM    342  CZ2 TRP A  37      16.610  -8.940   9.806  1.00 10.00      A   
ATOM    343  CZ3 TRP A  37      15.467 -10.931  10.553  1.00 10.00      A   
ATOM    344  CH2 TRP A  37      16.644 -10.215  10.297  1.00 10.00      A   
ATOM    345  C   TRP A  37       9.578  -9.400   8.436  1.00 10.00      A   
ATOM    346  O   TRP A  37       9.360 -10.560   8.076  1.00 10.00      A   
ATOM    347  N   GLY A  38       8.657  -8.631   9.004  1.00 10.00      A   
ATOM    348  HN  GLY A  38       8.885  -7.708   9.249  1.00 10.00      A   
ATOM    349  CA  GLY A  38       7.321  -9.136   9.260  1.00 10.00      A   
ATOM    350  C   GLY A  38       6.527  -9.341   7.985  1.00 10.00      A   
ATOM    351  O   GLY A  38       5.748 -10.287   7.878  1.00 10.00      A   
ATOM    352  N   MET A  39       6.747  -8.462   7.012  1.00 10.00      A   
ATOM    353  HN  MET A  39       7.391  -7.738   7.165  1.00 10.00      A   
ATOM    354  CA  MET A  39       6.054  -8.523   5.731  1.00 10.00      A   
ATOM    355  CB  MET A  39       6.551  -7.406   4.811  1.00 10.00      A   
ATOM    356  CG  MET A  39       5.686  -7.166   3.585  1.00 10.00      A   
ATOM    357  SD  MET A  39       4.298  -6.060   3.910  1.00 10.00      A   
ATOM    358  CE  MET A  39       5.158  -4.554   4.363  1.00 10.00      A   
ATOM    359  C   MET A  39       6.250  -9.875   5.050  1.00 10.00      A   
ATOM    360  O   MET A  39       5.287 -10.524   4.638  1.00 10.00      A   
ATOM    361  N   VAL A  40       7.501 -10.300   4.941  1.00 10.00      A   
ATOM    362  HN  VAL A  40       8.227  -9.746   5.303  1.00 10.00      A   
ATOM    363  CA  VAL A  40       7.823 -11.571   4.299  1.00 10.00      A   
ATOM    364  CB  VAL A  40       9.346 -11.744   4.104  1.00 10.00      A   
ATOM    365  CG1 VAL A  40       9.668 -13.089   3.470  1.00 10.00      A   
ATOM    366  CG2 VAL A  40       9.909 -10.613   3.259  1.00 10.00      A   
ATOM    367  C   VAL A  40       7.271 -12.753   5.094  1.00 10.00      A   
ATOM    368  O   VAL A  40       6.668 -13.666   4.529  1.00 10.00      A   
ATOM    369  N   LEU A  41       7.460 -12.717   6.409  1.00 10.00      A   
ATOM    370  HN  LEU A  41       7.929 -11.951   6.806  1.00 10.00      A   
ATOM    371  CA  LEU A  41       6.988 -13.791   7.280  1.00 10.00      A   
ATOM    372  CB  LEU A  41       7.449 -13.558   8.721  1.00 10.00      A   
ATOM    373  CG  LEU A  41       8.958 -13.646   8.969  1.00 10.00      A   
ATOM    374  CD1 LEU A  41       9.288 -13.270  10.405  1.00 10.00      A   
ATOM    375  CD2 LEU A  41       9.473 -15.042   8.648  1.00 10.00      A   
ATOM    376  C   LEU A  41       5.469 -13.942   7.226  1.00 10.00      A   
ATOM    377  O   LEU A  41       4.950 -15.061   7.201  1.00 10.00      A   
ATOM    378  N   ALA A  42       4.766 -12.813   7.197  1.00 10.00      A   
ATOM    379  HN  ALA A  42       5.243 -11.953   7.219  1.00 10.00      A   
ATOM    380  CA  ALA A  42       3.308 -12.812   7.151  1.00 10.00      A   
ATOM    381  CB  ALA A  42       2.776 -11.390   7.201  1.00 10.00      A   
ATOM    382  C   ALA A  42       2.791 -13.526   5.909  1.00 10.00      A   
ATOM    383  O   ALA A  42       1.802 -14.257   5.967  1.00 10.00      A   
ATOM    384  N   VAL A  43       3.462 -13.311   4.787  1.00 10.00      A   
ATOM    385  HN  VAL A  43       4.242 -12.715   4.802  1.00 10.00      A   
ATOM    386  CA  VAL A  43       3.067 -13.941   3.534  1.00 10.00      A   
ATOM    387  CB  VAL A  43       3.733 -13.260   2.316  1.00 10.00      A   
ATOM    388  CG1 VAL A  43       3.293 -13.913   1.014  1.00 10.00      A   
ATOM    389  CG2 VAL A  43       3.403 -11.775   2.296  1.00 10.00      A   
ATOM    390  C   VAL A  43       3.412 -15.428   3.553  1.00 10.00      A   
ATOM    391  O   VAL A  43       2.590 -16.268   3.188  1.00 10.00      A   
ATOM    392  N   LEU A  44       4.617 -15.743   4.022  1.00 10.00      A   
ATOM    393  HN  LEU A  44       5.212 -15.022   4.323  1.00 10.00      A   
ATOM    394  CA  LEU A  44       5.088 -17.126   4.096  1.00 10.00      A   
ATOM    395  CB  LEU A  44       6.510 -17.178   4.665  1.00 10.00      A   
ATOM    396  CG  LEU A  44       7.100 -18.575   4.883  1.00 10.00      A   
ATOM    397  CD1 LEU A  44       7.353 -19.274   3.555  1.00 10.00      A   
ATOM    398  CD2 LEU A  44       8.376 -18.499   5.709  1.00 10.00      A   
ATOM    399  C   LEU A  44       4.152 -18.003   4.931  1.00 10.00      A   
ATOM    400  O   LEU A  44       3.840 -19.132   4.549  1.00 10.00      A   
ATOM    401  N   ALA A  45       3.699 -17.474   6.063  1.00 10.00      A   
ATOM    402  HN  ALA A  45       3.981 -16.564   6.309  1.00 10.00      A   
ATOM    403  CA  ALA A  45       2.805 -18.207   6.956  1.00 10.00      A   
ATOM    404  CB  ALA A  45       2.571 -17.419   8.234  1.00 10.00      A   
ATOM    405  C   ALA A  45       1.476 -18.540   6.280  1.00 10.00      A   
ATOM    406  O   ALA A  45       0.846 -19.552   6.588  1.00 10.00      A   
ATOM    407  N   THR A  46       1.065 -17.696   5.345  1.00 10.00      A   
ATOM    408  HN  THR A  46       1.620 -16.916   5.126  1.00 10.00      A   
ATOM    409  CA  THR A  46      -0.190 -17.893   4.628  1.00 10.00      A   
ATOM    410  CB  THR A  46      -0.664 -16.576   3.975  1.00 10.00      A   
ATOM    411  OG1 THR A  46      -0.492 -15.507   4.918  1.00 10.00      A   
ATOM    412  HG1 THR A  46       0.292 -14.997   4.685  1.00 10.00      A   
ATOM    413  CG2 THR A  46      -2.136 -16.656   3.591  1.00 10.00      A   
ATOM    414  C   THR A  46      -0.058 -18.996   3.569  1.00 10.00      A   
ATOM    415  O   THR A  46      -1.054 -19.490   3.035  1.00 10.00      A   
ATOM    416  N   PHE A  47       1.175 -19.404   3.288  1.00 10.00      A   
ATOM    417  HN  PHE A  47       1.938 -18.998   3.757  1.00 10.00      A   
ATOM    418  CA  PHE A  47       1.421 -20.447   2.300  1.00 10.00      A   
ATOM    419  CB  PHE A  47       2.806 -20.301   1.664  1.00 10.00      A   
ATOM    420  CG  PHE A  47       2.819 -19.441   0.434  1.00 10.00      A   
ATOM    421  CD1 PHE A  47       3.074 -18.084   0.523  1.00 10.00      A   
ATOM    422  CD2 PHE A  47       2.578 -19.992  -0.812  1.00 10.00      A   
ATOM    423  CE1 PHE A  47       3.089 -17.292  -0.607  1.00 10.00      A   
ATOM    424  CE2 PHE A  47       2.590 -19.207  -1.948  1.00 10.00      A   
ATOM    425  CZ  PHE A  47       2.846 -17.855  -1.845  1.00 10.00      A   
ATOM    426  C   PHE A  47       1.251 -21.838   2.899  1.00 10.00      A   
ATOM    427  O   PHE A  47       1.409 -22.841   2.207  1.00 10.00      A   
ATOM    428  N   PHE A  48       0.925 -21.892   4.185  1.00 10.00      A   
ATOM    429  HN  PHE A  48       0.823 -21.056   4.690  1.00 10.00      A   
ATOM    430  CA  PHE A  48       0.728 -23.162   4.865  1.00 10.00      A   
ATOM    431  CB  PHE A  48       1.582 -23.232   6.132  1.00 10.00      A   
ATOM    432  CG  PHE A  48       3.058 -23.092   5.885  1.00 10.00      A   
ATOM    433  CD1 PHE A  48       3.747 -21.987   6.353  1.00 10.00      A   
ATOM    434  CD2 PHE A  48       3.755 -24.068   5.186  1.00 10.00      A   
ATOM    435  CE1 PHE A  48       5.103 -21.853   6.131  1.00 10.00      A   
ATOM    436  CE2 PHE A  48       5.112 -23.939   4.961  1.00 10.00      A   
ATOM    437  CZ  PHE A  48       5.788 -22.830   5.433  1.00 10.00      A   
ATOM    438  C   PHE A  48      -0.738 -23.376   5.219  1.00 10.00      A   
ATOM    439  O   PHE A  48      -1.079 -24.300   5.960  1.00 10.00      A   
ATOM    440  N   TRP A  49      -1.600 -22.519   4.688  1.00 10.00      A   
ATOM    441  HN  TRP A  49      -1.265 -21.811   4.103  1.00 10.00      A   
ATOM    442  CA  TRP A  49      -3.032 -22.607   4.945  1.00 10.00      A   
ATOM    443  CB  TRP A  49      -3.752 -21.380   4.372  1.00 10.00      A   
ATOM    444  CG  TRP A  49      -5.190 -21.261   4.789  1.00 10.00      A   
ATOM    445  CD1 TRP A  49      -6.292 -21.536   4.032  1.00 10.00      A   
ATOM    446  CD2 TRP A  49      -5.679 -20.836   6.065  1.00 10.00      A   
ATOM    447  NE1 TRP A  49      -7.436 -21.310   4.757  1.00 10.00      A   
ATOM    448  HE1 TRP A  49      -8.355 -21.436   4.431  1.00 10.00      A   
ATOM    449  CE2 TRP A  49      -7.087 -20.879   6.009  1.00 10.00      A   
ATOM    450  CE3 TRP A  49      -5.063 -20.424   7.250  1.00 10.00      A   
ATOM    451  CZ2 TRP A  49      -7.886 -20.526   7.093  1.00 10.00      A   
ATOM    452  CZ3 TRP A  49      -5.856 -20.075   8.326  1.00 10.00      A   
ATOM    453  CH2 TRP A  49      -7.253 -20.126   8.239  1.00 10.00      A   
ATOM    454  C   TRP A  49      -3.609 -23.893   4.354  1.00 10.00      A   
ATOM    455  O   TRP A  49      -3.412 -24.183   3.174  1.00 10.00      A   
ATOM    456  N   PRO A  50      -4.309 -24.686   5.179  1.00 10.00      A   
ATOM    457  CA  PRO A  50      -4.920 -25.946   4.747  1.00 10.00      A   
ATOM    458  CB  PRO A  50      -5.502 -26.530   6.043  1.00 10.00      A   
ATOM    459  CG  PRO A  50      -4.826 -25.788   7.144  1.00 10.00      A   
ATOM    460  CD  PRO A  50      -4.558 -24.419   6.603  1.00 10.00      A   
ATOM    461  C   PRO A  50      -6.035 -25.712   3.734  1.00 10.00      A   
ATOM    462  O   PRO A  50      -6.963 -24.941   3.988  1.00 10.00      A   
ATOM    463  N   GLY A  51      -5.932 -26.371   2.590  1.00 10.00      A   
ATOM    464  HN  GLY A  51      -5.161 -26.959   2.440  1.00 10.00      A   
ATOM    465  CA  GLY A  51      -6.940 -26.230   1.559  1.00 10.00      A   
ATOM    466  C   GLY A  51      -6.608 -25.125   0.580  1.00 10.00      A   
ATOM    467  O   GLY A  51      -7.491 -24.387   0.141  1.00 10.00      A   
ATOM    468  N   MET A  52      -5.334 -25.003   0.236  1.00 10.00      A   
ATOM    469  HN  MET A  52      -4.673 -25.620   0.618  1.00 10.00      A   
ATOM    470  CA  MET A  52      -4.895 -23.977  -0.701  1.00 10.00      A   
ATOM    471  CB  MET A  52      -3.986 -22.953  -0.013  1.00 10.00      A   
ATOM    472  CG  MET A  52      -4.716 -21.999   0.918  1.00 10.00      A   
ATOM    473  SD  MET A  52      -5.941 -20.979   0.072  1.00 10.00      A   
ATOM    474  CE  MET A  52      -4.890 -19.998  -0.997  1.00 10.00      A   
ATOM    475  C   MET A  52      -4.183 -24.592  -1.898  1.00 10.00      A   
ATOM    476  O   MET A  52      -3.253 -25.386  -1.741  1.00 10.00      A   
ATOM    477  N   GLY A  53      -4.626 -24.222  -3.090  1.00 10.00      A   
ATOM    478  HN  GLY A  53      -5.367 -23.582  -3.147  1.00 10.00      A   
ATOM    479  CA  GLY A  53      -4.027 -24.733  -4.301  1.00 10.00      A   
ATOM    480  C   GLY A  53      -3.629 -23.612  -5.234  1.00 10.00      A   
ATOM    481  O   GLY A  53      -3.624 -22.447  -4.832  1.00 10.00      A   
ATOM    482  N   ASN A  54      -3.293 -23.966  -6.472  1.00 10.00      A   
ATOM    483  HN  ASN A  54      -3.320 -24.914  -6.718  1.00 10.00      A   
ATOM    484  CA  ASN A  54      -2.888 -22.993  -7.486  1.00 10.00      A   
ATOM    485  CB  ASN A  54      -4.048 -22.066  -7.866  1.00 10.00      A   
ATOM    486  CG  ASN A  54      -4.921 -22.635  -8.972  1.00 10.00      A   
ATOM    487  OD1 ASN A  54      -4.443 -23.335  -9.865  1.00 10.00      A   
ATOM    488  ND2 ASN A  54      -6.212 -22.349  -8.915  1.00 10.00      A   
ATOM    489 HD21 ASN A  54      -6.534 -21.797  -8.169  1.00 10.00      A   
ATOM    490 HD22 ASN A  54      -6.794 -22.695  -9.622  1.00 10.00      A   
ATOM    491  C   ASN A  54      -1.669 -22.191  -7.039  1.00 10.00      A   
ATOM    492  O   ASN A  54      -1.555 -20.998  -7.324  1.00 10.00      A   
ATOM    493  N   PHE A  55      -0.748 -22.871  -6.357  1.00 10.00      A   
ATOM    494  HN  PHE A  55      -0.891 -23.826  -6.197  1.00 10.00      A   
ATOM    495  CA  PHE A  55       0.468 -22.238  -5.852  1.00 10.00      A   
ATOM    496  CB  PHE A  55       1.329 -23.237  -5.069  1.00 10.00      A   
ATOM    497  CG  PHE A  55       0.794 -23.571  -3.705  1.00 10.00      A   
ATOM    498  CD1 PHE A  55       0.479 -24.879  -3.370  1.00 10.00      A   
ATOM    499  CD2 PHE A  55       0.606 -22.577  -2.759  1.00 10.00      A   
ATOM    500  CE1 PHE A  55      -0.011 -25.187  -2.116  1.00 10.00      A   
ATOM    501  CE2 PHE A  55       0.116 -22.877  -1.505  1.00 10.00      A   
ATOM    502  CZ  PHE A  55      -0.194 -24.184  -1.182  1.00 10.00      A   
ATOM    503  C   PHE A  55       1.285 -21.606  -6.971  1.00 10.00      A   
ATOM    504  O   PHE A  55       1.827 -20.513  -6.810  1.00 10.00      A   
ATOM    505  N   ALA A  56       1.349 -22.284  -8.113  1.00 10.00      A   
ATOM    506  HN  ALA A  56       0.869 -23.137  -8.194  1.00 10.00      A   
ATOM    507  CA  ALA A  56       2.101 -21.783  -9.254  1.00 10.00      A   
ATOM    508  CB  ALA A  56       2.130 -22.817 -10.370  1.00 10.00      A   
ATOM    509  C   ALA A  56       1.514 -20.464  -9.750  1.00 10.00      A   
ATOM    510  O   ALA A  56       2.238 -19.587 -10.225  1.00 10.00      A   
ATOM    511  N   LEU A  57       0.199 -20.327  -9.623  1.00 10.00      A   
ATOM    512  HN  LEU A  57      -0.321 -21.058  -9.228  1.00 10.00      A   
ATOM    513  CA  LEU A  57      -0.487 -19.116 -10.048  1.00 10.00      A   
ATOM    514  CB  LEU A  57      -1.986 -19.380 -10.246  1.00 10.00      A   
ATOM    515  CG  LEU A  57      -2.805 -18.236 -10.857  1.00 10.00      A   
ATOM    516  CD1 LEU A  57      -2.313 -17.907 -12.259  1.00 10.00      A   
ATOM    517  CD2 LEU A  57      -4.287 -18.585 -10.871  1.00 10.00      A   
ATOM    518  C   LEU A  57      -0.268 -18.006  -9.027  1.00 10.00      A   
ATOM    519  O   LEU A  57       0.002 -16.858  -9.389  1.00 10.00      A   
ATOM    520  N   ILE A  58      -0.362 -18.363  -7.750  1.00 10.00      A   
ATOM    521  HN  ILE A  58      -0.571 -19.299  -7.529  1.00 10.00      A   
ATOM    522  CA  ILE A  58      -0.170 -17.403  -6.669  1.00 10.00      A   
ATOM    523  CB  ILE A  58      -0.424 -18.041  -5.287  1.00 10.00      A   
ATOM    524  CG1 ILE A  58      -1.842 -18.617  -5.224  1.00 10.00      A   
ATOM    525  CG2 ILE A  58      -0.207 -17.025  -4.173  1.00 10.00      A   
ATOM    526  CD1 ILE A  58      -2.105 -19.466  -4.000  1.00 10.00      A   
ATOM    527  C   ILE A  58       1.243 -16.832  -6.706  1.00 10.00      A   
ATOM    528  O   ILE A  58       1.436 -15.620  -6.607  1.00 10.00      A   
ATOM    529  N   LEU A  59       2.224 -17.714  -6.867  1.00 10.00      A   
ATOM    530  HN  LEU A  59       2.000 -18.668  -6.942  1.00 10.00      A   
ATOM    531  CA  LEU A  59       3.621 -17.307  -6.924  1.00 10.00      A   
ATOM    532  CB  LEU A  59       4.544 -18.528  -7.022  1.00 10.00      A   
ATOM    533  CG  LEU A  59       4.676 -19.389  -5.762  1.00 10.00      A   
ATOM    534  CD1 LEU A  59       5.437 -20.669  -6.074  1.00 10.00      A   
ATOM    535  CD2 LEU A  59       5.374 -18.614  -4.653  1.00 10.00      A   
ATOM    536  C   LEU A  59       3.876 -16.365  -8.096  1.00 10.00      A   
ATOM    537  O   LEU A  59       4.517 -15.326  -7.937  1.00 10.00      A   
ATOM    538  N   LEU A  60       3.359 -16.728  -9.266  1.00 10.00      A   
ATOM    539  HN  LEU A  60       2.852 -17.566  -9.323  1.00 10.00      A   
ATOM    540  CA  LEU A  60       3.529 -15.922 -10.470  1.00 10.00      A   
ATOM    541  CB  LEU A  60       2.814 -16.575 -11.654  1.00 10.00      A   
ATOM    542  CG  LEU A  60       3.069 -15.950 -13.027  1.00 10.00      A   
ATOM    543  CD1 LEU A  60       4.422 -16.381 -13.571  1.00 10.00      A   
ATOM    544  CD2 LEU A  60       1.950 -16.306 -13.995  1.00 10.00      A   
ATOM    545  C   LEU A  60       3.008 -14.498 -10.267  1.00 10.00      A   
ATOM    546  O   LEU A  60       3.670 -13.524 -10.633  1.00 10.00      A   
ATOM    547  N   ALA A  61       1.823 -14.386  -9.684  1.00 10.00      A   
ATOM    548  HN  ALA A  61       1.343 -15.202  -9.419  1.00 10.00      A   
ATOM    549  CA  ALA A  61       1.208 -13.089  -9.430  1.00 10.00      A   
ATOM    550  CB  ALA A  61      -0.250 -13.267  -9.041  1.00 10.00      A   
ATOM    551  C   ALA A  61       1.954 -12.328  -8.338  1.00 10.00      A   
ATOM    552  O   ALA A  61       2.227 -11.132  -8.476  1.00 10.00      A   
ATOM    553  N   LEU A  62       2.288 -13.032  -7.261  1.00 10.00      A   
ATOM    554  HN  LEU A  62       2.041 -13.984  -7.217  1.00 10.00      A   
ATOM    555  CA  LEU A  62       2.995 -12.437  -6.135  1.00 10.00      A   
ATOM    556  CB  LEU A  62       3.214 -13.479  -5.034  1.00 10.00      A   
ATOM    557  CG  LEU A  62       3.886 -12.987  -3.750  1.00 10.00      A   
ATOM    558  CD1 LEU A  62       3.025 -11.946  -3.053  1.00 10.00      A   
ATOM    559  CD2 LEU A  62       4.177 -14.155  -2.820  1.00 10.00      A   
ATOM    560  C   LEU A  62       4.325 -11.823  -6.559  1.00 10.00      A   
ATOM    561  O   LEU A  62       4.671 -10.722  -6.128  1.00 10.00      A   
ATOM    562  N   LEU A  63       5.060 -12.533  -7.410  1.00 10.00      A   
ATOM    563  HN  LEU A  63       4.722 -13.402  -7.726  1.00 10.00      A   
ATOM    564  CA  LEU A  63       6.354 -12.059  -7.889  1.00 10.00      A   
ATOM    565  CB  LEU A  63       6.966 -13.055  -8.878  1.00 10.00      A   
ATOM    566  CG  LEU A  63       7.466 -14.374  -8.286  1.00 10.00      A   
ATOM    567  CD1 LEU A  63       7.911 -15.321  -9.389  1.00 10.00      A   
ATOM    568  CD2 LEU A  63       8.600 -14.121  -7.303  1.00 10.00      A   
ATOM    569  C   LEU A  63       6.246 -10.678  -8.527  1.00 10.00      A   
ATOM    570  O   LEU A  63       6.900  -9.732  -8.084  1.00 10.00      A   
ATOM    571  N   LEU A  64       5.397 -10.561  -9.544  1.00 10.00      A   
ATOM    572  HN  LEU A  64       4.881 -11.345  -9.828  1.00 10.00      A   
ATOM    573  CA  LEU A  64       5.211  -9.294 -10.248  1.00 10.00      A   
ATOM    574  CB  LEU A  64       4.293  -9.471 -11.459  1.00 10.00      A   
ATOM    575  CG  LEU A  64       4.116  -8.246 -12.362  1.00 10.00      A   
ATOM    576  CD1 LEU A  64       5.444  -7.829 -12.977  1.00 10.00      A   
ATOM    577  CD2 LEU A  64       3.089  -8.524 -13.450  1.00 10.00      A   
ATOM    578  C   LEU A  64       4.666  -8.213  -9.323  1.00 10.00      A   
ATOM    579  O   LEU A  64       5.119  -7.066  -9.363  1.00 10.00      A   
ATOM    580  N   GLY A  65       3.704  -8.588  -8.483  1.00 10.00      A   
ATOM    581  HN  GLY A  65       3.383  -9.519  -8.502  1.00 10.00      A   
ATOM    582  CA  GLY A  65       3.109  -7.640  -7.558  1.00 10.00      A   
ATOM    583  C   GLY A  65       4.132  -7.018  -6.625  1.00 10.00      A   
ATOM    584  O   GLY A  65       4.042  -5.836  -6.286  1.00 10.00      A   
ATOM    585  N   SER A  66       5.115  -7.810  -6.223  1.00 10.00      A   
ATOM    586  HN  SER A  66       5.138  -8.740  -6.535  1.00 10.00      A   
ATOM    587  CA  SER A  66       6.158  -7.333  -5.328  1.00 10.00      A   
ATOM    588  CB  SER A  66       6.864  -8.515  -4.656  1.00 10.00      A   
ATOM    589  OG  SER A  66       5.923  -9.446  -4.142  1.00 10.00      A   
ATOM    590  HG  SER A  66       5.431  -9.843  -4.875  1.00 10.00      A   
ATOM    591  C   SER A  66       7.174  -6.471  -6.079  1.00 10.00      A   
ATOM    592  O   SER A  66       7.650  -5.459  -5.560  1.00 10.00      A   
ATOM    593  N   VAL A  67       7.477  -6.862  -7.312  1.00 10.00      A   
ATOM    594  HN  VAL A  67       7.037  -7.659  -7.683  1.00 10.00      A   
ATOM    595  CA  VAL A  67       8.449  -6.143  -8.132  1.00 10.00      A   
ATOM    596  CB  VAL A  67       8.879  -6.966  -9.370  1.00 10.00      A   
ATOM    597  CG1 VAL A  67       9.798  -6.157 -10.274  1.00 10.00      A   
ATOM    598  CG2 VAL A  67       9.570  -8.254  -8.937  1.00 10.00      A   
ATOM    599  C   VAL A  67       7.942  -4.767  -8.566  1.00 10.00      A   
ATOM    600  O   VAL A  67       8.634  -3.769  -8.388  1.00 10.00      A   
ATOM    601  N   VAL A  68       6.732  -4.716  -9.110  1.00 10.00      A   
ATOM    602  HN  VAL A  68       6.211  -5.547  -9.198  1.00 10.00      A   
ATOM    603  CA  VAL A  68       6.152  -3.458  -9.585  1.00 10.00      A   
ATOM    604  CB  VAL A  68       4.738  -3.660 -10.172  1.00 10.00      A   
ATOM    605  CG1 VAL A  68       4.105  -2.325 -10.545  1.00 10.00      A   
ATOM    606  CG2 VAL A  68       4.793  -4.574 -11.385  1.00 10.00      A   
ATOM    607  C   VAL A  68       6.106  -2.390  -8.491  1.00 10.00      A   
ATOM    608  O   VAL A  68       6.525  -1.251  -8.707  1.00 10.00      A   
ATOM    609  N   ALA A  69       5.607  -2.766  -7.322  1.00 10.00      A   
ATOM    610  HN  ALA A  69       5.303  -3.692  -7.208  1.00 10.00      A   
ATOM    611  CA  ALA A  69       5.491  -1.838  -6.202  1.00 10.00      A   
ATOM    612  CB  ALA A  69       4.788  -2.508  -5.033  1.00 10.00      A   
ATOM    613  C   ALA A  69       6.851  -1.290  -5.774  1.00 10.00      A   
ATOM    614  O   ALA A  69       7.007  -0.090  -5.560  1.00 10.00      A   
ATOM    615  N   TRP A  70       7.832  -2.172  -5.674  1.00 10.00      A   
ATOM    616  HN  TRP A  70       7.651  -3.113  -5.884  1.00 10.00      A   
ATOM    617  CA  TRP A  70       9.173  -1.783  -5.261  1.00 10.00      A   
ATOM    618  CB  TRP A  70       9.980  -3.035  -4.875  1.00 10.00      A   
ATOM    619  CG  TRP A  70      11.471  -2.890  -4.994  1.00 10.00      A   
ATOM    620  CD1 TRP A  70      12.308  -2.250  -4.126  1.00 10.00      A   
ATOM    621  CD2 TRP A  70      12.299  -3.405  -6.044  1.00 10.00      A   
ATOM    622  NE1 TRP A  70      13.606  -2.335  -4.571  1.00 10.00      A   
ATOM    623  HE1 TRP A  70      14.389  -1.956  -4.117  1.00 10.00      A   
ATOM    624  CE2 TRP A  70      13.627  -3.037  -5.749  1.00 10.00      A   
ATOM    625  CE3 TRP A  70      12.046  -4.140  -7.206  1.00 10.00      A   
ATOM    626  CZ2 TRP A  70      14.695  -3.383  -6.572  1.00 10.00      A   
ATOM    627  CZ3 TRP A  70      13.108  -4.482  -8.021  1.00 10.00      A   
ATOM    628  CH2 TRP A  70      14.415  -4.102  -7.701  1.00 10.00      A   
ATOM    629  C   TRP A  70       9.889  -0.975  -6.347  1.00 10.00      A   
ATOM    630  O   TRP A  70      10.500   0.058  -6.065  1.00 10.00      A   
ATOM    631  N   TRP A  71       9.787  -1.443  -7.587  1.00 10.00      A   
ATOM    632  HN  TRP A  71       9.256  -2.257  -7.744  1.00 10.00      A   
ATOM    633  CA  TRP A  71      10.438  -0.794  -8.722  1.00 10.00      A   
ATOM    634  CB  TRP A  71      10.268  -1.634  -9.990  1.00 10.00      A   
ATOM    635  CG  TRP A  71      11.193  -1.252 -11.105  1.00 10.00      A   
ATOM    636  CD1 TRP A  71      12.550  -1.397 -11.131  1.00 10.00      A   
ATOM    637  CD2 TRP A  71      10.829  -0.671 -12.365  1.00 10.00      A   
ATOM    638  NE1 TRP A  71      13.054  -0.935 -12.320  1.00 10.00      A   
ATOM    639  HE1 TRP A  71      14.004  -0.928 -12.574  1.00 10.00      A   
ATOM    640  CE2 TRP A  71      12.017  -0.486 -13.097  1.00 10.00      A   
ATOM    641  CE3 TRP A  71       9.613  -0.286 -12.942  1.00 10.00      A   
ATOM    642  CZ2 TRP A  71      12.026   0.063 -14.377  1.00 10.00      A   
ATOM    643  CZ3 TRP A  71       9.624   0.259 -14.212  1.00 10.00      A   
ATOM    644  CH2 TRP A  71      10.822   0.427 -14.916  1.00 10.00      A   
ATOM    645  C   TRP A  71       9.923   0.625  -8.948  1.00 10.00      A   
ATOM    646  O   TRP A  71      10.709   1.550  -9.153  1.00 10.00      A   
ATOM    647  N   ALA A  72       8.607   0.796  -8.908  1.00 10.00      A   
ATOM    648  HN  ALA A  72       8.023   0.022  -8.741  1.00 10.00      A   
ATOM    649  CA  ALA A  72       8.008   2.108  -9.117  1.00 10.00      A   
ATOM    650  CB  ALA A  72       6.501   1.986  -9.271  1.00 10.00      A   
ATOM    651  C   ALA A  72       8.357   3.068  -7.981  1.00 10.00      A   
ATOM    652  O   ALA A  72       8.626   4.247  -8.212  1.00 10.00      A   
ATOM    653  N   ALA A  73       8.379   2.548  -6.758  1.00 10.00      A   
ATOM    654  HN  ALA A  73       8.184   1.592  -6.641  1.00 10.00      A   
ATOM    655  CA  ALA A  73       8.683   3.356  -5.583  1.00 10.00      A   
ATOM    656  CB  ALA A  73       8.441   2.557  -4.311  1.00 10.00      A   
ATOM    657  C   ALA A  73      10.108   3.910  -5.612  1.00 10.00      A   
ATOM    658  O   ALA A  73      10.348   5.038  -5.183  1.00 10.00      A   
ATOM    659  N   VAL A  74      11.047   3.132  -6.140  1.00 10.00      A   
ATOM    660  HN  VAL A  74      10.800   2.250  -6.493  1.00 10.00      A   
ATOM    661  CA  VAL A  74      12.440   3.562  -6.202  1.00 10.00      A   
ATOM    662  CB  VAL A  74      13.433   2.381  -6.075  1.00 10.00      A   
ATOM    663  CG1 VAL A  74      13.345   1.743  -4.697  1.00 10.00      A   
ATOM    664  CG2 VAL A  74      13.199   1.345  -7.164  1.00 10.00      A   
ATOM    665  C   VAL A  74      12.743   4.363  -7.471  1.00 10.00      A   
ATOM    666  O   VAL A  74      13.905   4.624  -7.788  1.00 10.00      A   
ATOM    667  N   ARG A  75      11.700   4.755  -8.196  1.00 10.00      A   
ATOM    668  HN  ARG A  75      10.792   4.520  -7.902  1.00 10.00      A   
ATOM    669  CA  ARG A  75      11.877   5.528  -9.422  1.00 10.00      A   
ATOM    670  CB  ARG A  75      11.468   4.717 -10.654  1.00 10.00      A   
ATOM    671  CG  ARG A  75      12.456   3.624 -11.027  1.00 10.00      A   
ATOM    672  CD  ARG A  75      12.317   3.221 -12.483  1.00 10.00      A   
ATOM    673  NE  ARG A  75      12.600   4.332 -13.390  1.00 10.00      A   
ATOM    674  HE  ARG A  75      12.030   5.131 -13.315  1.00 10.00      A   
ATOM    675  CZ  ARG A  75      13.568   4.323 -14.302  1.00 10.00      A   
ATOM    676  NH1 ARG A  75      14.361   3.267 -14.427  1.00 10.00      A   
ATOM    677 HH11 ARG A  75      15.117   3.259 -15.147  1.00 10.00      A   
ATOM    678 HH12 ARG A  75      14.235   2.438 -13.804  1.00 10.00      A   
ATOM    679  NH2 ARG A  75      13.750   5.386 -15.077  1.00 10.00      A   
ATOM    680 HH21 ARG A  75      14.507   5.390 -15.796  1.00 10.00      A   
ATOM    681 HH22 ARG A  75      13.134   6.223 -14.968  1.00 10.00      A   
ATOM    682  C   ARG A  75      11.115   6.846  -9.372  1.00 10.00      A   
ATOM    683  O   ARG A  75      10.935   7.511 -10.392  1.00 10.00      A   
ATOM    684  N   VAL A  76      10.673   7.226  -8.183  1.00 10.00      A   
ATOM    685  HN  VAL A  76      10.856   6.666  -7.398  1.00 10.00      A   
ATOM    686  CA  VAL A  76       9.939   8.472  -8.014  1.00 10.00      A   
ATOM    687  CB  VAL A  76       8.471   8.246  -7.584  1.00 10.00      A   
ATOM    688  CG1 VAL A  76       7.668   7.605  -8.707  1.00 10.00      A   
ATOM    689  CG2 VAL A  76       8.395   7.411  -6.315  1.00 10.00      A   
ATOM    690  C   VAL A  76      10.632   9.377  -7.004  1.00 10.00      A   
ATOM    691  O   VAL A  76      11.474   8.923  -6.225  1.00 10.00      A   
ATOM    692  N   ALA A  77      10.291  10.654  -7.035  1.00 10.00      A   
ATOM    693  HN  ALA A  77       9.626  10.953  -7.692  1.00 10.00      A   
ATOM    694  CA  ALA A  77      10.870  11.624  -6.122  1.00 10.00      A   
ATOM    695  CB  ALA A  77      11.010  12.972  -6.811  1.00 10.00      A   
ATOM    696  C   ALA A  77      10.004  11.750  -4.877  1.00 10.00      A   
ATOM    697  O   ALA A  77       8.866  11.283  -4.862  1.00 10.00      A   
ATOM    698  N   MET A  78      10.527  12.400  -3.844  1.00 10.00      A   
ATOM    699  HN  MET A  78      11.435  12.772  -3.920  1.00 10.00      A   
ATOM    700  CA  MET A  78       9.783  12.571  -2.600  1.00 10.00      A   
ATOM    701  CB  MET A  78      10.672  13.145  -1.503  1.00 10.00      A   
ATOM    702  CG  MET A  78      10.098  12.966  -0.111  1.00 10.00      A   
ATOM    703  SD  MET A  78       9.904  11.230   0.337  1.00 10.00      A   
ATOM    704  CE  MET A  78       8.763  11.365   1.710  1.00 10.00      A   
ATOM    705  C   MET A  78       8.555  13.450  -2.817  1.00 10.00      A   
ATOM    706  O   MET A  78       7.562  13.350  -2.095  1.00 10.00      A   
ATOM    707  N   THR A  79       8.635  14.306  -3.824  1.00 10.00      A   
ATOM    708  HN  THR A  79       9.469  14.357  -4.336  1.00 10.00      A   
ATOM    709  CA  THR A  79       7.539  15.191  -4.178  1.00 10.00      A   
ATOM    710  CB  THR A  79       8.033  16.279  -5.155  1.00 10.00      A   
ATOM    711  OG1 THR A  79       9.278  16.811  -4.673  1.00 10.00      A   
ATOM    712  HG1 THR A  79       9.112  17.347  -3.882  1.00 10.00      A   
ATOM    713  CG2 THR A  79       7.021  17.407  -5.276  1.00 10.00      A   
ATOM    714  C   THR A  79       6.409  14.392  -4.836  1.00 10.00      A   
ATOM    715  O   THR A  79       5.245  14.794  -4.818  1.00 10.00      A   
ATOM    716  N   ASP A  80       6.763  13.242  -5.393  1.00 10.00      A   
ATOM    717  HN  ASP A  80       7.699  12.955  -5.341  1.00 10.00      A   
ATOM    718  CA  ASP A  80       5.799  12.380  -6.060  1.00 10.00      A   
ATOM    719  CB  ASP A  80       6.343  11.903  -7.411  1.00 10.00      A   
ATOM    720  CG  ASP A  80       6.420  13.010  -8.443  1.00 10.00      A   
ATOM    721  OD1 ASP A  80       5.364  13.556  -8.824  1.00 10.00      A   
ATOM    722  OD2 ASP A  80       7.542  13.343  -8.886  1.00 10.00      A   
ATOM    723  C   ASP A  80       5.449  11.187  -5.179  1.00 10.00      A   
ATOM    724  O   ASP A  80       4.986  10.155  -5.660  1.00 10.00      A   
ATOM    725  N   MET A  81       5.683  11.335  -3.883  1.00 10.00      A   
ATOM    726  HN  MET A  81       6.078  12.172  -3.562  1.00 10.00      A   
ATOM    727  CA  MET A  81       5.381  10.280  -2.921  1.00 10.00      A   
ATOM    728  CB  MET A  81       6.282  10.363  -1.685  1.00 10.00      A   
ATOM    729  CG  MET A  81       7.590   9.604  -1.825  1.00 10.00      A   
ATOM    730  SD  MET A  81       7.344   7.821  -1.928  1.00 10.00      A   
ATOM    731  CE  MET A  81       6.657   7.489  -0.307  1.00 10.00      A   
ATOM    732  C   MET A  81       3.899  10.242  -2.530  1.00 10.00      A   
ATOM    733  O   MET A  81       3.298   9.170  -2.540  1.00 10.00      A   
ATOM    734  N   PRO A  82       3.278  11.398  -2.171  1.00 10.00      A   
ATOM    735  CA  PRO A  82       1.856  11.448  -1.790  1.00 10.00      A   
ATOM    736  CB  PRO A  82       1.552  12.945  -1.770  1.00 10.00      A   
ATOM    737  CG  PRO A  82       2.851  13.567  -1.400  1.00 10.00      A   
ATOM    738  CD  PRO A  82       3.905  12.734  -2.072  1.00 10.00      A   
ATOM    739  C   PRO A  82       0.950  10.735  -2.795  1.00 10.00      A   
ATOM    740  O   PRO A  82       0.052   9.982  -2.409  1.00 10.00      A   
ATOM    741  N   GLN A  83       1.201  10.960  -4.080  1.00 10.00      A   
ATOM    742  HN  GLN A  83       1.932  11.571  -4.326  1.00 10.00      A   
ATOM    743  CA  GLN A  83       0.409  10.332  -5.135  1.00 10.00      A   
ATOM    744  CB  GLN A  83       0.799  10.882  -6.507  1.00 10.00      A   
ATOM    745  CG  GLN A  83       2.257  10.670  -6.870  1.00 10.00      A   
ATOM    746  CD  GLN A  83       2.487  10.658  -8.362  1.00 10.00      A   
ATOM    747  OE1 GLN A  83       1.806  11.351  -9.112  1.00 10.00      A   
ATOM    748  NE2 GLN A  83       3.442   9.861  -8.805  1.00 10.00      A   
ATOM    749 HE21 GLN A  83       3.942   9.328  -8.151  1.00 10.00      A   
ATOM    750 HE22 GLN A  83       3.608   9.833  -9.773  1.00 10.00      A   
ATOM    751  C   GLN A  83       0.556   8.811  -5.113  1.00 10.00      A   
ATOM    752  O   GLN A  83      -0.396   8.081  -5.394  1.00 10.00      A   
ATOM    753  N   MET A  84       1.749   8.339  -4.761  1.00 10.00      A   
ATOM    754  HN  MET A  84       2.461   8.968  -4.528  1.00 10.00      A   
ATOM    755  CA  MET A  84       2.018   6.911  -4.698  1.00 10.00      A   
ATOM    756  CB  MET A  84       3.515   6.639  -4.524  1.00 10.00      A   
ATOM    757  CG  MET A  84       4.360   6.954  -5.751  1.00 10.00      A   
ATOM    758  SD  MET A  84       3.944   5.932  -7.180  1.00 10.00      A   
ATOM    759  CE  MET A  84       4.422   4.306  -6.595  1.00 10.00      A   
ATOM    760  C   MET A  84       1.228   6.280  -3.563  1.00 10.00      A   
ATOM    761  O   MET A  84       0.754   5.148  -3.671  1.00 10.00      A   
ATOM    762  N   VAL A  85       1.076   7.027  -2.477  1.00 10.00      A   
ATOM    763  HN  VAL A  85       1.488   7.918  -2.450  1.00 10.00      A   
ATOM    764  CA  VAL A  85       0.323   6.555  -1.322  1.00 10.00      A   
ATOM    765  CB  VAL A  85       0.466   7.516  -0.121  1.00 10.00      A   
ATOM    766  CG1 VAL A  85      -0.200   6.943   1.123  1.00 10.00      A   
ATOM    767  CG2 VAL A  85       1.930   7.823   0.150  1.00 10.00      A   
ATOM    768  C   VAL A  85      -1.151   6.437  -1.697  1.00 10.00      A   
ATOM    769  O   VAL A  85      -1.857   5.534  -1.236  1.00 10.00      A   
ATOM    770  N   ALA A  86      -1.598   7.350  -2.554  1.00 10.00      A   
ATOM    771  HN  ALA A  86      -0.979   8.038  -2.880  1.00 10.00      A   
ATOM    772  CA  ALA A  86      -2.976   7.366  -3.016  1.00 10.00      A   
ATOM    773  CB  ALA A  86      -3.267   8.648  -3.780  1.00 10.00      A   
ATOM    774  C   ALA A  86      -3.279   6.141  -3.874  1.00 10.00      A   
ATOM    775  O   ALA A  86      -4.218   5.397  -3.592  1.00 10.00      A   
ATOM    776  N   ILE A  87      -2.470   5.920  -4.908  1.00 10.00      A   
ATOM    777  HN  ILE A  87      -1.728   6.540  -5.081  1.00 10.00      A   
ATOM    778  CA  ILE A  87      -2.675   4.775  -5.793  1.00 10.00      A   
ATOM    779  CB  ILE A  87      -1.759   4.801  -7.043  1.00 10.00      A   
ATOM    780  CG1 ILE A  87      -2.048   3.606  -7.960  1.00 10.00      A   
ATOM    781  CG2 ILE A  87      -0.289   4.852  -6.657  1.00 10.00      A   
ATOM    782  CD1 ILE A  87      -1.329   3.664  -9.290  1.00 10.00      A   
ATOM    783  C   ILE A  87      -2.541   3.454  -5.030  1.00 10.00      A   
ATOM    784  O   ILE A  87      -3.287   2.506  -5.283  1.00 10.00      A   
ATOM    785  N   TYR A  88      -1.611   3.411  -4.076  1.00 10.00      A   
ATOM    786  HN  TYR A  88      -1.047   4.201  -3.924  1.00 10.00      A   
ATOM    787  CA  TYR A  88      -1.396   2.217  -3.262  1.00 10.00      A   
ATOM    788  CB  TYR A  88      -0.183   2.405  -2.346  1.00 10.00      A   
ATOM    789  CG  TYR A  88       0.223   1.169  -1.570  1.00 10.00      A   
ATOM    790  CD1 TYR A  88       0.681   0.031  -2.223  1.00 10.00      A   
ATOM    791  CD2 TYR A  88       0.158   1.144  -0.184  1.00 10.00      A   
ATOM    792  CE1 TYR A  88       1.059  -1.098  -1.520  1.00 10.00      A   
ATOM    793  CE2 TYR A  88       0.535   0.021   0.529  1.00 10.00      A   
ATOM    794  CZ  TYR A  88       0.984  -1.098  -0.143  1.00 10.00      A   
ATOM    795  OH  TYR A  88       1.360  -2.220   0.568  1.00 10.00      A   
ATOM    796  HH  TYR A  88       0.774  -2.322   1.330  1.00 10.00      A   
ATOM    797  C   TYR A  88      -2.642   1.917  -2.436  1.00 10.00      A   
ATOM    798  O   TYR A  88      -2.992   0.758  -2.207  1.00 10.00      A   
ATOM    799  N   ASN A  89      -3.315   2.974  -1.999  1.00 10.00      A   
ATOM    800  HN  ASN A  89      -2.984   3.874  -2.212  1.00 10.00      A   
ATOM    801  CA  ASN A  89      -4.532   2.835  -1.212  1.00 10.00      A   
ATOM    802  CB  ASN A  89      -4.958   4.183  -0.628  1.00 10.00      A   
ATOM    803  CG  ASN A  89      -6.228   4.078   0.189  1.00 10.00      A   
ATOM    804  OD1 ASN A  89      -6.206   3.617   1.330  1.00 10.00      A   
ATOM    805  ND2 ASN A  89      -7.344   4.513  -0.381  1.00 10.00      A   
ATOM    806 HD21 ASN A  89      -7.291   4.878  -1.294  1.00 10.00      A   
ATOM    807 HD22 ASN A  89      -8.178   4.446   0.131  1.00 10.00      A   
ATOM    808  C   ASN A  89      -5.649   2.261  -2.068  1.00 10.00      A   
ATOM    809  O   ASN A  89      -6.388   1.376  -1.631  1.00 10.00      A   
ATOM    810  N   GLY A  90      -5.750   2.762  -3.296  1.00 10.00      A   
ATOM    811  HN  GLY A  90      -5.130   3.468  -3.578  1.00 10.00      A   
ATOM    812  CA  GLY A  90      -6.764   2.288  -4.216  1.00 10.00      A   
ATOM    813  C   GLY A  90      -6.589   0.818  -4.518  1.00 10.00      A   
ATOM    814  O   GLY A  90      -7.563   0.068  -4.558  1.00 10.00      A   
ATOM    815  N   MET A  91      -5.337   0.406  -4.703  1.00 10.00      A   
ATOM    816  HN  MET A  91      -4.609   1.062  -4.655  1.00 10.00      A   
ATOM    817  CA  MET A  91      -5.025  -0.990  -4.984  1.00 10.00      A   
ATOM    818  CB  MET A  91      -3.518  -1.184  -5.190  1.00 10.00      A   
ATOM    819  CG  MET A  91      -2.958  -0.456  -6.402  1.00 10.00      A   
ATOM    820  SD  MET A  91      -1.161  -0.554  -6.511  1.00 10.00      A   
ATOM    821  CE  MET A  91      -0.947  -2.280  -6.940  1.00 10.00      A   
ATOM    822  C   MET A  91      -5.517  -1.874  -3.846  1.00 10.00      A   
ATOM    823  O   MET A  91      -6.059  -2.955  -4.075  1.00 10.00      A   
ATOM    824  N   GLY A  92      -5.339  -1.398  -2.619  1.00 10.00      A   
ATOM    825  HN  GLY A  92      -4.908  -0.526  -2.500  1.00 10.00      A   
ATOM    826  CA  GLY A  92      -5.784  -2.146  -1.462  1.00 10.00      A   
ATOM    827  C   GLY A  92      -7.295  -2.220  -1.403  1.00 10.00      A   
ATOM    828  O   GLY A  92      -7.865  -3.282  -1.144  1.00 10.00      A   
ATOM    829  N   GLY A  93      -7.945  -1.086  -1.657  1.00 10.00      A   
ATOM    830  HN  GLY A  93      -7.430  -0.270  -1.851  1.00 10.00      A   
ATOM    831  CA  GLY A  93      -9.395  -1.037  -1.643  1.00 10.00      A   
ATOM    832  C   GLY A  93      -9.996  -1.933  -2.705  1.00 10.00      A   
ATOM    833  O   GLY A  93     -10.933  -2.685  -2.436  1.00 10.00      A   
ATOM    834  N   GLY A  94      -9.434  -1.870  -3.906  1.00 10.00      A   
ATOM    835  HN  GLY A  94      -8.688  -1.244  -4.054  1.00 10.00      A   
ATOM    836  CA  GLY A  94      -9.912  -2.690  -5.000  1.00 10.00      A   
ATOM    837  C   GLY A  94      -9.715  -4.167  -4.726  1.00 10.00      A   
ATOM    838  O   GLY A  94     -10.614  -4.975  -4.962  1.00 10.00      A   
ATOM    839  N   ALA A  95      -8.542  -4.519  -4.211  1.00 10.00      A   
ATOM    840  HN  ALA A  95      -7.861  -3.827  -4.051  1.00 10.00      A   
ATOM    841  CA  ALA A  95      -8.235  -5.909  -3.890  1.00 10.00      A   
ATOM    842  CB  ALA A  95      -6.811  -6.040  -3.373  1.00 10.00      A   
ATOM    843  C   ALA A  95      -9.230  -6.450  -2.870  1.00 10.00      A   
ATOM    844  O   ALA A  95      -9.695  -7.588  -2.982  1.00 10.00      A   
ATOM    845  N   ALA A  96      -9.570  -5.616  -1.891  1.00 10.00      A   
ATOM    846  HN  ALA A  96      -9.171  -4.719  -1.869  1.00 10.00      A   
ATOM    847  CA  ALA A  96     -10.519  -5.991  -0.852  1.00 10.00      A   
ATOM    848  CB  ALA A  96     -10.513  -4.966   0.275  1.00 10.00      A   
ATOM    849  C   ALA A  96     -11.917  -6.125  -1.443  1.00 10.00      A   
ATOM    850  O   ALA A  96     -12.633  -7.078  -1.155  1.00 10.00      A   
ATOM    851  N   ALA A  97     -12.281  -5.179  -2.305  1.00 10.00      A   
ATOM    852  HN  ALA A  97     -11.650  -4.454  -2.511  1.00 10.00      A   
ATOM    853  CA  ALA A  97     -13.593  -5.185  -2.948  1.00 10.00      A   
ATOM    854  CB  ALA A  97     -13.804  -3.905  -3.743  1.00 10.00      A   
ATOM    855  C   ALA A  97     -13.768  -6.409  -3.847  1.00 10.00      A   
ATOM    856  O   ALA A  97     -14.885  -6.796  -4.176  1.00 10.00      A   
ATOM    857  N   THR A  98     -12.655  -7.017  -4.231  1.00 10.00      A   
ATOM    858  HN  THR A  98     -11.791  -6.665  -3.929  1.00 10.00      A   
ATOM    859  CA  THR A  98     -12.686  -8.196  -5.085  1.00 10.00      A   
ATOM    860  CB  THR A  98     -11.406  -8.292  -5.947  1.00 10.00      A   
ATOM    861  OG1 THR A  98     -11.154  -7.029  -6.583  1.00 10.00      A   
ATOM    862  HG1 THR A  98     -11.171  -6.323  -5.920  1.00 10.00      A   
ATOM    863  CG2 THR A  98     -11.547  -9.359  -7.023  1.00 10.00      A   
ATOM    864  C   THR A  98     -12.854  -9.475  -4.255  1.00 10.00      A   
ATOM    865  O   THR A  98     -13.266 -10.510  -4.774  1.00 10.00      A   
ATOM    866  N   ILE A  99     -12.570  -9.385  -2.956  1.00 10.00      A   
ATOM    867  HN  ILE A  99     -12.304  -8.515  -2.581  1.00 10.00      A   
ATOM    868  CA  ILE A  99     -12.674 -10.543  -2.067  1.00 10.00      A   
ATOM    869  CB  ILE A  99     -12.078 -10.270  -0.666  1.00 10.00      A   
ATOM    870  CG1 ILE A  99     -10.615  -9.832  -0.784  1.00 10.00      A   
ATOM    871  CG2 ILE A  99     -12.194 -11.508   0.215  1.00 10.00      A   
ATOM    872  CD1 ILE A  99      -9.967  -9.468   0.536  1.00 10.00      A   
ATOM    873  C   ILE A  99     -14.117 -11.029  -1.934  1.00 10.00      A   
ATOM    874  O   ILE A  99     -14.476 -12.079  -2.473  1.00 10.00      A   
ATOM    875  N   ALA A 100     -14.936 -10.267  -1.216  1.00 10.00      A   
ATOM    876  HN  ALA A 100     -14.580  -9.457  -0.778  1.00 10.00      A   
ATOM    877  CA  ALA A 100     -16.337 -10.616  -1.016  1.00 10.00      A   
ATOM    878  CB  ALA A 100     -17.018  -9.606  -0.110  1.00 10.00      A   
ATOM    879  C   ALA A 100     -17.085 -10.734  -2.339  1.00 10.00      A   
ATOM    880  O   ALA A 100     -18.038 -11.504  -2.451  1.00 10.00      A   
ATOM    881  N   ALA A 101     -16.645  -9.976  -3.335  1.00 10.00      A   
ATOM    882  HN  ALA A 101     -15.884  -9.378  -3.175  1.00 10.00      A   
ATOM    883  CA  ALA A 101     -17.268 -10.001  -4.656  1.00 10.00      A   
ATOM    884  CB  ALA A 101     -16.511  -9.096  -5.616  1.00 10.00      A   
ATOM    885  C   ALA A 101     -17.322 -11.423  -5.208  1.00 10.00      A   
ATOM    886  O   ALA A 101     -18.378 -11.901  -5.624  1.00 10.00      A   
ATOM    887  N   VAL A 102     -16.183 -12.106  -5.191  1.00 10.00      A   
ATOM    888  HN  VAL A 102     -15.377 -11.683  -4.823  1.00 10.00      A   
ATOM    889  CA  VAL A 102     -16.110 -13.471  -5.694  1.00 10.00      A   
ATOM    890  CB  VAL A 102     -14.650 -13.962  -5.811  1.00 10.00      A   
ATOM    891  CG1 VAL A 102     -14.592 -15.355  -6.419  1.00 10.00      A   
ATOM    892  CG2 VAL A 102     -13.826 -12.993  -6.645  1.00 10.00      A   
ATOM    893  C   VAL A 102     -16.913 -14.420  -4.803  1.00 10.00      A   
ATOM    894  O   VAL A 102     -17.570 -15.342  -5.290  1.00 10.00      A   
ATOM    895  N   GLU A 103     -16.878 -14.172  -3.500  1.00 10.00      A   
ATOM    896  HN  GLU A 103     -16.346 -13.415  -3.171  1.00 10.00      A   
ATOM    897  CA  GLU A 103     -17.603 -15.000  -2.542  1.00 10.00      A   
ATOM    898  CB  GLU A 103     -17.217 -14.635  -1.107  1.00 10.00      A   
ATOM    899  CG  GLU A 103     -15.735 -14.792  -0.802  1.00 10.00      A   
ATOM    900  CD  GLU A 103     -15.213 -16.175  -1.136  1.00 10.00      A   
ATOM    901  OE1 GLU A 103     -15.469 -17.116  -0.358  1.00 10.00      A   
ATOM    902  OE2 GLU A 103     -14.541 -16.328  -2.178  1.00 10.00      A   
ATOM    903  C   GLU A 103     -19.114 -14.880  -2.739  1.00 10.00      A   
ATOM    904  O   GLU A 103     -19.845 -15.868  -2.630  1.00 10.00      A   
ATOM    905  N   LEU A 104     -19.574 -13.670  -3.041  1.00 10.00      A   
ATOM    906  HN  LEU A 104     -18.939 -12.917  -3.099  1.00 10.00      A   
ATOM    907  CA  LEU A 104     -20.993 -13.418  -3.270  1.00 10.00      A   
ATOM    908  CB  LEU A 104     -21.265 -11.917  -3.383  1.00 10.00      A   
ATOM    909  CG  LEU A 104     -21.199 -11.113  -2.082  1.00 10.00      A   
ATOM    910  CD1 LEU A 104     -21.200  -9.622  -2.379  1.00 10.00      A   
ATOM    911  CD2 LEU A 104     -22.359 -11.476  -1.165  1.00 10.00      A   
ATOM    912  C   LEU A 104     -21.467 -14.127  -4.533  1.00 10.00      A   
ATOM    913  O   LEU A 104     -22.613 -14.575  -4.620  1.00 10.00      A   
ATOM    914  N   LEU A 105     -20.574 -14.223  -5.510  1.00 10.00      A   
ATOM    915  HN  LEU A 105     -19.684 -13.826  -5.383  1.00 10.00      A   
ATOM    916  CA  LEU A 105     -20.883 -14.887  -6.769  1.00 10.00      A   
ATOM    917  CB  LEU A 105     -19.797 -14.604  -7.812  1.00 10.00      A   
ATOM    918  CG  LEU A 105     -19.614 -13.143  -8.225  1.00 10.00      A   
ATOM    919  CD1 LEU A 105     -18.457 -13.005  -9.203  1.00 10.00      A   
ATOM    920  CD2 LEU A 105     -20.897 -12.576  -8.821  1.00 10.00      A   
ATOM    921  C   LEU A 105     -21.027 -16.389  -6.552  1.00 10.00      A   
ATOM    922  O   LEU A 105     -21.777 -17.063  -7.257  1.00 10.00      A   
ATOM    923  N   LYS A 106     -20.292 -16.904  -5.574  1.00 10.00      A   
ATOM    924  HN  LYS A 106     -19.697 -16.313  -5.065  1.00 10.00      A   
ATOM    925  CA  LYS A 106     -20.338 -18.322  -5.242  1.00 10.00      A   
ATOM    926  CB  LYS A 106     -19.094 -18.726  -4.440  1.00 10.00      A   
ATOM    927  CG  LYS A 106     -17.767 -18.512  -5.147  1.00 10.00      A   
ATOM    928  CD  LYS A 106     -16.614 -18.641  -4.167  1.00 10.00      A   
ATOM    929  CE  LYS A 106     -15.268 -18.430  -4.838  1.00 10.00      A   
ATOM    930  NZ  LYS A 106     -14.163 -18.319  -3.847  1.00 10.00      A   
ATOM    931  HZ1 LYS A 106     -14.320 -17.492  -3.222  1.00 10.00      A   
ATOM    932  HZ2 LYS A 106     -13.252 -18.199  -4.335  1.00 10.00      A   
ATOM    933  HZ3 LYS A 106     -14.116 -19.175  -3.260  1.00 10.00      A   
ATOM    934  C   LYS A 106     -21.572 -18.622  -4.401  1.00 10.00      A   
ATOM    935  O   LYS A 106     -22.333 -19.546  -4.690  1.00 10.00      A   
ATOM    936  N   GLY A 107     -21.768 -17.818  -3.367  1.00 10.00      A   
ATOM    937  HN  GLY A 107     -21.138 -17.079  -3.208  1.00 10.00      A   
ATOM    938  CA  GLY A 107     -22.886 -18.012  -2.476  1.00 10.00      A   
ATOM    939  C   GLY A 107     -22.446 -18.755  -1.233  1.00 10.00      A   
ATOM    940  O   GLY A 107     -23.006 -19.794  -0.883  1.00 10.00      A   
ATOM    941  N   ALA A 108     -21.426 -18.224  -0.571  1.00 10.00      A   
ATOM    942  HN  ALA A 108     -21.029 -17.390  -0.899  1.00 10.00      A   
ATOM    943  CA  ALA A 108     -20.883 -18.845   0.628  1.00 10.00      A   
ATOM    944  CB  ALA A 108     -19.369 -18.941   0.523  1.00 10.00      A   
ATOM    945  C   ALA A 108     -21.281 -18.083   1.887  1.00 10.00      A   
ATOM    946  O   ALA A 108     -20.699 -18.280   2.956  1.00 10.00      A   
ATOM    947  N   PHE A 109     -22.264 -17.205   1.763  1.00 10.00      A   
ATOM    948  HN  PHE A 109     -22.695 -17.084   0.889  1.00 10.00      A   
ATOM    949  CA  PHE A 109     -22.728 -16.427   2.901  1.00 10.00      A   
ATOM    950  CB  PHE A 109     -22.722 -14.930   2.590  1.00 10.00      A   
ATOM    951  CG  PHE A 109     -21.343 -14.347   2.486  1.00 10.00      A   
ATOM    952  CD1 PHE A 109     -20.858 -13.888   1.273  1.00 10.00      A   
ATOM    953  CD2 PHE A 109     -20.527 -14.264   3.601  1.00 10.00      A   
ATOM    954  CE1 PHE A 109     -19.586 -13.356   1.174  1.00 10.00      A   
ATOM    955  CE2 PHE A 109     -19.254 -13.733   3.512  1.00 10.00      A   
ATOM    956  CZ  PHE A 109     -18.783 -13.278   2.296  1.00 10.00      A   
ATOM    957  C   PHE A 109     -24.109 -16.886   3.346  1.00 10.00      A   
ATOM    958  O   PHE A 109     -25.123 -16.504   2.766  1.00 10.00      A   
ATOM    959  N   GLU A 110     -24.142 -17.722   4.367  1.00 10.00      A   
ATOM    960  HN  GLU A 110     -23.298 -18.005   4.782  1.00 10.00      A   
ATOM    961  CA  GLU A 110     -25.397 -18.237   4.891  1.00 10.00      A   
ATOM    962  CB  GLU A 110     -25.163 -19.566   5.596  1.00 10.00      A   
ATOM    963  CG  GLU A 110     -24.355 -20.557   4.776  1.00 10.00      A   
ATOM    964  CD  GLU A 110     -24.044 -21.819   5.544  1.00 10.00      A   
ATOM    965  OE1 GLU A 110     -23.046 -21.833   6.294  1.00 10.00      A   
ATOM    966  OE2 GLU A 110     -24.799 -22.805   5.403  1.00 10.00      A   
ATOM    967  C   GLU A 110     -26.023 -17.233   5.848  1.00 10.00      A   
ATOM    968  O   GLU A 110     -27.236 -17.027   5.843  1.00 10.00      A   
ATOM    969  N   ASN A 111     -25.181 -16.603   6.655  1.00 10.00      A   
ATOM    970  HN  ASN A 111     -24.221 -16.808   6.599  1.00 10.00      A   
ATOM    971  CA  ASN A 111     -25.639 -15.612   7.616  1.00 10.00      A   
ATOM    972  CB  ASN A 111     -24.621 -15.475   8.756  1.00 10.00      A   
ATOM    973  CG  ASN A 111     -25.123 -14.654   9.936  1.00 10.00      A   
ATOM    974  OD1 ASN A 111     -25.834 -13.664   9.774  1.00 10.00      A   
ATOM    975  ND2 ASN A 111     -24.750 -15.059  11.135  1.00 10.00      A   
ATOM    976 HD21 ASN A 111     -24.179 -15.856  11.200  1.00 10.00      A   
ATOM    977 HD22 ASN A 111     -25.054 -14.549  11.915  1.00 10.00      A   
ATOM    978  C   ASN A 111     -25.850 -14.274   6.919  1.00 10.00      A   
ATOM    979  O   ASN A 111     -24.904 -13.686   6.392  1.00 10.00      A   
ATOM    980  N   THR A 112     -27.096 -13.810   6.906  1.00 10.00      A   
ATOM    981  HN  THR A 112     -27.806 -14.339   7.329  1.00 10.00      A   
ATOM    982  CA  THR A 112     -27.452 -12.545   6.276  1.00 10.00      A   
ATOM    983  CB  THR A 112     -28.958 -12.273   6.431  1.00 10.00      A   
ATOM    984  OG1 THR A 112     -29.661 -13.513   6.292  1.00 10.00      A   
ATOM    985  HG1 THR A 112     -30.053 -13.556   5.413  1.00 10.00      A   
ATOM    986  CG2 THR A 112     -29.442 -11.307   5.360  1.00 10.00      A   
ATOM    987  C   THR A 112     -26.650 -11.380   6.865  1.00 10.00      A   
ATOM    988  O   THR A 112     -26.302 -10.433   6.157  1.00 10.00      A   
ATOM    989  N   GLY A 113     -26.347 -11.469   8.156  1.00 10.00      A   
ATOM    990  HN  GLY A 113     -26.645 -12.254   8.668  1.00 10.00      A   
ATOM    991  CA  GLY A 113     -25.581 -10.431   8.814  1.00 10.00      A   
ATOM    992  C   GLY A 113     -24.176 -10.344   8.255  1.00 10.00      A   
ATOM    993  O   GLY A 113     -23.664  -9.253   8.003  1.00 10.00      A   
ATOM    994  N   LEU A 114     -23.560 -11.503   8.047  1.00 10.00      A   
ATOM    995  HN  LEU A 114     -24.027 -12.335   8.267  1.00 10.00      A   
ATOM    996  CA  LEU A 114     -22.213 -11.567   7.491  1.00 10.00      A   
ATOM    997  CB  LEU A 114     -21.631 -12.976   7.637  1.00 10.00      A   
ATOM    998  CG  LEU A 114     -21.439 -13.487   9.068  1.00 10.00      A   
ATOM    999  CD1 LEU A 114     -20.896 -14.907   9.059  1.00 10.00      A   
ATOM   1000  CD2 LEU A 114     -20.519 -12.567   9.853  1.00 10.00      A   
ATOM   1001  C   LEU A 114     -22.255 -11.168   6.024  1.00 10.00      A   
ATOM   1002  O   LEU A 114     -21.344 -10.518   5.514  1.00 10.00      A   
ATOM   1003  N   MET A 115     -23.336 -11.560   5.356  1.00 10.00      A   
ATOM   1004  HN  MET A 115     -24.016 -12.092   5.825  1.00 10.00      A   
ATOM   1005  CA  MET A 115     -23.541 -11.236   3.950  1.00 10.00      A   
ATOM   1006  CB  MET A 115     -24.837 -11.883   3.448  1.00 10.00      A   
ATOM   1007  CG  MET A 115     -25.239 -11.497   2.034  1.00 10.00      A   
ATOM   1008  SD  MET A 115     -26.840 -12.183   1.563  1.00 10.00      A   
ATOM   1009  CE  MET A 115     -26.400 -13.894   1.275  1.00 10.00      A   
ATOM   1010  C   MET A 115     -23.599  -9.723   3.771  1.00 10.00      A   
ATOM   1011  O   MET A 115     -23.024  -9.176   2.833  1.00 10.00      A   
ATOM   1012  N   ALA A 116     -24.284  -9.055   4.696  1.00 10.00      A   
ATOM   1013  HN  ALA A 116     -24.730  -9.557   5.414  1.00 10.00      A   
ATOM   1014  CA  ALA A 116     -24.411  -7.602   4.663  1.00 10.00      A   
ATOM   1015  CB  ALA A 116     -25.373  -7.127   5.743  1.00 10.00      A   
ATOM   1016  C   ALA A 116     -23.051  -6.941   4.839  1.00 10.00      A   
ATOM   1017  O   ALA A 116     -22.746  -5.943   4.187  1.00 10.00      A   
ATOM   1018  N   LEU A 117     -22.234  -7.514   5.716  1.00 10.00      A   
ATOM   1019  HN  LEU A 117     -22.539  -8.311   6.202  1.00 10.00      A   
ATOM   1020  CA  LEU A 117     -20.900  -6.989   5.978  1.00 10.00      A   
ATOM   1021  CB  LEU A 117     -20.228  -7.758   7.120  1.00 10.00      A   
ATOM   1022  CG  LEU A 117     -20.930  -7.708   8.481  1.00 10.00      A   
ATOM   1023  CD1 LEU A 117     -20.258  -8.653   9.463  1.00 10.00      A   
ATOM   1024  CD2 LEU A 117     -20.953  -6.287   9.032  1.00 10.00      A   
ATOM   1025  C   LEU A 117     -20.043  -7.051   4.720  1.00 10.00      A   
ATOM   1026  O   LEU A 117     -19.287  -6.129   4.425  1.00 10.00      A   
ATOM   1027  N   ALA A 118     -20.183  -8.140   3.975  1.00 10.00      A   
ATOM   1028  HN  ALA A 118     -20.803  -8.844   4.269  1.00 10.00      A   
ATOM   1029  CA  ALA A 118     -19.436  -8.327   2.740  1.00 10.00      A   
ATOM   1030  CB  ALA A 118     -19.689  -9.721   2.190  1.00 10.00      A   
ATOM   1031  C   ALA A 118     -19.836  -7.269   1.714  1.00 10.00      A   
ATOM   1032  O   ALA A 118     -19.003  -6.754   0.966  1.00 10.00      A   
ATOM   1033  N   ILE A 119     -21.122  -6.947   1.688  1.00 10.00      A   
ATOM   1034  HN  ILE A 119     -21.741  -7.403   2.297  1.00 10.00      A   
ATOM   1035  CA  ILE A 119     -21.640  -5.939   0.775  1.00 10.00      A   
ATOM   1036  CB  ILE A 119     -23.186  -5.928   0.781  1.00 10.00      A   
ATOM   1037  CG1 ILE A 119     -23.718  -7.298   0.352  1.00 10.00      A   
ATOM   1038  CG2 ILE A 119     -23.731  -4.833  -0.126  1.00 10.00      A   
ATOM   1039  CD1 ILE A 119     -25.198  -7.493   0.596  1.00 10.00      A   
ATOM   1040  C   ILE A 119     -21.105  -4.567   1.172  1.00 10.00      A   
ATOM   1041  O   ILE A 119     -20.723  -3.764   0.318  1.00 10.00      A   
ATOM   1042  N   LEU A 120     -21.060  -4.317   2.477  1.00 10.00      A   
ATOM   1043  HN  LEU A 120     -21.380  -5.002   3.105  1.00 10.00      A   
ATOM   1044  CA  LEU A 120     -20.558  -3.051   2.998  1.00 10.00      A   
ATOM   1045  CB  LEU A 120     -20.759  -2.969   4.514  1.00 10.00      A   
ATOM   1046  CG  LEU A 120     -22.209  -2.890   5.007  1.00 10.00      A   
ATOM   1047  CD1 LEU A 120     -22.258  -2.925   6.527  1.00 10.00      A   
ATOM   1048  CD2 LEU A 120     -22.892  -1.637   4.476  1.00 10.00      A   
ATOM   1049  C   LEU A 120     -19.082  -2.878   2.654  1.00 10.00      A   
ATOM   1050  O   LEU A 120     -18.657  -1.804   2.222  1.00 10.00      A   
ATOM   1051  N   GLY A 121     -18.313  -3.949   2.836  1.00 10.00      A   
ATOM   1052  HN  GLY A 121     -18.715  -4.775   3.185  1.00 10.00      A   
ATOM   1053  CA  GLY A 121     -16.895  -3.916   2.534  1.00 10.00      A   
ATOM   1054  C   GLY A 121     -16.644  -3.640   1.068  1.00 10.00      A   
ATOM   1055  O   GLY A 121     -15.864  -2.751   0.721  1.00 10.00      A   
ATOM   1056  N   GLY A 122     -17.324  -4.390   0.209  1.00 10.00      A   
ATOM   1057  HN  GLY A 122     -17.923  -5.088   0.554  1.00 10.00      A   
ATOM   1058  CA  GLY A 122     -17.177  -4.210  -1.222  1.00 10.00      A   
ATOM   1059  C   GLY A 122     -17.568  -2.817  -1.670  1.00 10.00      A   
ATOM   1060  O   GLY A 122     -16.920  -2.235  -2.541  1.00 10.00      A   
ATOM   1061  N   LEU A 123     -18.625  -2.279  -1.072  1.00 10.00      A   
ATOM   1062  HN  LEU A 123     -19.102  -2.800  -0.389  1.00 10.00      A   
ATOM   1063  CA  LEU A 123     -19.100  -0.941  -1.401  1.00 10.00      A   
ATOM   1064  CB  LEU A 123     -20.349  -0.613  -0.574  1.00 10.00      A   
ATOM   1065  CG  LEU A 123     -20.834   0.838  -0.606  1.00 10.00      A   
ATOM   1066  CD1 LEU A 123     -21.262   1.237  -2.009  1.00 10.00      A   
ATOM   1067  CD2 LEU A 123     -21.974   1.037   0.380  1.00 10.00      A   
ATOM   1068  C   LEU A 123     -18.015   0.098  -1.132  1.00 10.00      A   
ATOM   1069  O   LEU A 123     -17.589   0.820  -2.035  1.00 10.00      A   
ATOM   1070  N   ILE A 124     -17.558   0.142   0.114  1.00 10.00      A   
ATOM   1071  HN  ILE A 124     -17.919  -0.486   0.777  1.00 10.00      A   
ATOM   1072  CA  ILE A 124     -16.531   1.090   0.524  1.00 10.00      A   
ATOM   1073  CB  ILE A 124     -16.294   1.035   2.051  1.00 10.00      A   
ATOM   1074  CG1 ILE A 124     -17.620   1.213   2.803  1.00 10.00      A   
ATOM   1075  CG2 ILE A 124     -15.306   2.104   2.476  1.00 10.00      A   
ATOM   1076  CD1 ILE A 124     -17.514   1.013   4.301  1.00 10.00      A   
ATOM   1077  C   ILE A 124     -15.222   0.839  -0.224  1.00 10.00      A   
ATOM   1078  O   ILE A 124     -14.530   1.781  -0.617  1.00 10.00      A   
ATOM   1079  N   GLY A 125     -14.905  -0.436  -0.434  1.00 10.00      A   
ATOM   1080  HN  GLY A 125     -15.505  -1.143  -0.101  1.00 10.00      A   
ATOM   1081  CA  GLY A 125     -13.686  -0.800  -1.131  1.00 10.00      A   
ATOM   1082  C   GLY A 125     -13.651  -0.295  -2.560  1.00 10.00      A   
ATOM   1083  O   GLY A 125     -12.659   0.299  -2.985  1.00 10.00      A   
ATOM   1084  N   SER A 126     -14.736  -0.516  -3.296  1.00 10.00      A   
ATOM   1085  HN  SER A 126     -15.499  -0.987  -2.895  1.00 10.00      A   
ATOM   1086  CA  SER A 126     -14.821  -0.082  -4.686  1.00 10.00      A   
ATOM   1087  CB  SER A 126     -16.111  -0.593  -5.331  1.00 10.00      A   
ATOM   1088  OG  SER A 126     -16.253  -1.991  -5.149  1.00 10.00      A   
ATOM   1089  HG  SER A 126     -16.540  -2.168  -4.243  1.00 10.00      A   
ATOM   1090  C   SER A 126     -14.735   1.438  -4.794  1.00 10.00      A   
ATOM   1091  O   SER A 126     -14.089   1.970  -5.697  1.00 10.00      A   
ATOM   1092  N   VAL A 127     -15.376   2.131  -3.856  1.00 10.00      A   
ATOM   1093  HN  VAL A 127     -15.871   1.647  -3.158  1.00 10.00      A   
ATOM   1094  CA  VAL A 127     -15.368   3.587  -3.839  1.00 10.00      A   
ATOM   1095  CB  VAL A 127     -16.321   4.147  -2.756  1.00 10.00      A   
ATOM   1096  CG1 VAL A 127     -16.198   5.659  -2.650  1.00 10.00      A   
ATOM   1097  CG2 VAL A 127     -17.761   3.764  -3.064  1.00 10.00      A   
ATOM   1098  C   VAL A 127     -13.953   4.114  -3.607  1.00 10.00      A   
ATOM   1099  O   VAL A 127     -13.517   5.067  -4.255  1.00 10.00      A   
ATOM   1100  N   ALA A 128     -13.233   3.469  -2.695  1.00 10.00      A   
ATOM   1101  HN  ALA A 128     -13.634   2.706  -2.220  1.00 10.00      A   
ATOM   1102  CA  ALA A 128     -11.866   3.862  -2.380  1.00 10.00      A   
ATOM   1103  CB  ALA A 128     -11.381   3.151  -1.126  1.00 10.00      A   
ATOM   1104  C   ALA A 128     -10.935   3.576  -3.553  1.00 10.00      A   
ATOM   1105  O   ALA A 128      -9.970   4.310  -3.785  1.00 10.00      A   
ATOM   1106  N   PHE A 129     -11.237   2.511  -4.288  1.00 10.00      A   
ATOM   1107  HN  PHE A 129     -12.017   1.966  -4.039  1.00 10.00      A   
ATOM   1108  CA  PHE A 129     -10.440   2.113  -5.443  1.00 10.00      A   
ATOM   1109  CB  PHE A 129     -10.969   0.798  -6.026  1.00 10.00      A   
ATOM   1110  CG  PHE A 129     -10.289   0.350  -7.292  1.00 10.00      A   
ATOM   1111  CD1 PHE A 129      -8.948  -0.001  -7.291  1.00 10.00      A   
ATOM   1112  CD2 PHE A 129     -10.994   0.274  -8.481  1.00 10.00      A   
ATOM   1113  CE1 PHE A 129      -8.325  -0.420  -8.450  1.00 10.00      A   
ATOM   1114  CE2 PHE A 129     -10.378  -0.142  -9.644  1.00 10.00      A   
ATOM   1115  CZ  PHE A 129      -9.041  -0.490  -9.629  1.00 10.00      A   
ATOM   1116  C   PHE A 129     -10.415   3.203  -6.512  1.00 10.00      A   
ATOM   1117  O   PHE A 129      -9.357   3.752  -6.823  1.00 10.00      A   
ATOM   1118  N   THR A 130     -11.580   3.528  -7.058  1.00 10.00      A   
ATOM   1119  HN  THR A 130     -12.402   3.074  -6.756  1.00 10.00      A   
ATOM   1120  CA  THR A 130     -11.672   4.541  -8.097  1.00 10.00      A   
ATOM   1121  CB  THR A 130     -13.061   4.549  -8.753  1.00 10.00      A   
ATOM   1122  OG1 THR A 130     -14.048   4.194  -7.777  1.00 10.00      A   
ATOM   1123  HG1 THR A 130     -14.929   4.324  -8.151  1.00 10.00      A   
ATOM   1124  CG2 THR A 130     -13.105   3.553  -9.902  1.00 10.00      A   
ATOM   1125  C   THR A 130     -11.340   5.927  -7.561  1.00 10.00      A   
ATOM   1126  O   THR A 130     -10.748   6.746  -8.268  1.00 10.00      A   
ATOM   1127  N   GLY A 131     -11.715   6.182  -6.312  1.00 10.00      A   
ATOM   1128  HN  GLY A 131     -12.198   5.492  -5.803  1.00 10.00      A   
ATOM   1129  CA  GLY A 131     -11.438   7.466  -5.698  1.00 10.00      A   
ATOM   1130  C   GLY A 131      -9.953   7.759  -5.653  1.00 10.00      A   
ATOM   1131  O   GLY A 131      -9.518   8.870  -5.965  1.00 10.00      A   
ATOM   1132  N   SER A 132      -9.168   6.752  -5.286  1.00 10.00      A   
ATOM   1133  HN  SER A 132      -9.574   5.883  -5.062  1.00 10.00      A   
ATOM   1134  CA  SER A 132      -7.722   6.904  -5.210  1.00 10.00      A   
ATOM   1135  CB  SER A 132      -7.093   5.729  -4.461  1.00 10.00      A   
ATOM   1136  OG  SER A 132      -7.668   5.572  -3.170  1.00 10.00      A   
ATOM   1137  HG  SER A 132      -8.531   5.140  -3.260  1.00 10.00      A   
ATOM   1138  C   SER A 132      -7.116   7.041  -6.606  1.00 10.00      A   
ATOM   1139  O   SER A 132      -6.114   7.734  -6.793  1.00 10.00      A   
ATOM   1140  N   LEU A 133      -7.736   6.383  -7.585  1.00 10.00      A   
ATOM   1141  HN  LEU A 133      -8.526   5.840  -7.369  1.00 10.00      A   
ATOM   1142  CA  LEU A 133      -7.266   6.440  -8.965  1.00 10.00      A   
ATOM   1143  CB  LEU A 133      -8.070   5.491  -9.857  1.00 10.00      A   
ATOM   1144  CG  LEU A 133      -7.736   4.005  -9.741  1.00 10.00      A   
ATOM   1145  CD1 LEU A 133      -8.703   3.179 -10.573  1.00 10.00      A   
ATOM   1146  CD2 LEU A 133      -6.302   3.744 -10.178  1.00 10.00      A   
ATOM   1147  C   LEU A 133      -7.348   7.860  -9.508  1.00 10.00      A   
ATOM   1148  O   LEU A 133      -6.407   8.353 -10.132  1.00 10.00      A   
ATOM   1149  N   ILE A 134      -8.474   8.516  -9.260  1.00 10.00      A   
ATOM   1150  HN  ILE A 134      -9.186   8.067  -8.753  1.00 10.00      A   
ATOM   1151  CA  ILE A 134      -8.677   9.883  -9.725  1.00 10.00      A   
ATOM   1152  CB  ILE A 134     -10.124  10.365  -9.479  1.00 10.00      A   
ATOM   1153  CG1 ILE A 134     -11.134   9.391 -10.097  1.00 10.00      A   
ATOM   1154  CG2 ILE A 134     -10.328  11.770 -10.033  1.00 10.00      A   
ATOM   1155  CD1 ILE A 134     -10.962   9.180 -11.586  1.00 10.00      A   
ATOM   1156  C   ILE A 134      -7.692  10.824  -9.038  1.00 10.00      A   
ATOM   1157  O   ILE A 134      -7.109  11.707  -9.672  1.00 10.00      A   
ATOM   1158  N   ALA A 135      -7.493  10.608  -7.742  1.00 10.00      A   
ATOM   1159  HN  ALA A 135      -7.987   9.887  -7.299  1.00 10.00      A   
ATOM   1160  CA  ALA A 135      -6.569  11.420  -6.959  1.00 10.00      A   
ATOM   1161  CB  ALA A 135      -6.588  10.984  -5.503  1.00 10.00      A   
ATOM   1162  C   ALA A 135      -5.155  11.321  -7.528  1.00 10.00      A   
ATOM   1163  O   ALA A 135      -4.469  12.330  -7.702  1.00 10.00      A   
ATOM   1164  N   PHE A 136      -4.736  10.095  -7.832  1.00 10.00      A   
ATOM   1165  HN  PHE A 136      -5.334   9.331  -7.674  1.00 10.00      A   
ATOM   1166  CA  PHE A 136      -3.413   9.853  -8.392  1.00 10.00      A   
ATOM   1167  CB  PHE A 136      -3.150   8.344  -8.497  1.00 10.00      A   
ATOM   1168  CG  PHE A 136      -1.894   7.978  -9.239  1.00 10.00      A   
ATOM   1169  CD1 PHE A 136      -0.653   8.142  -8.649  1.00 10.00      A   
ATOM   1170  CD2 PHE A 136      -1.958   7.468 -10.527  1.00 10.00      A   
ATOM   1171  CE1 PHE A 136       0.503   7.806  -9.325  1.00 10.00      A   
ATOM   1172  CE2 PHE A 136      -0.805   7.130 -11.211  1.00 10.00      A   
ATOM   1173  CZ  PHE A 136       0.427   7.300 -10.608  1.00 10.00      A   
ATOM   1174  C   PHE A 136      -3.275  10.512  -9.762  1.00 10.00      A   
ATOM   1175  O   PHE A 136      -2.265  11.152 -10.060  1.00 10.00      A   
ATOM   1176  N   ALA A 137      -4.300  10.357 -10.588  1.00 10.00      A   
ATOM   1177  HN  ALA A 137      -5.083   9.839 -10.287  1.00 10.00      A   
ATOM   1178  CA  ALA A 137      -4.297  10.925 -11.929  1.00 10.00      A   
ATOM   1179  CB  ALA A 137      -5.535  10.484 -12.692  1.00 10.00      A   
ATOM   1180  C   ALA A 137      -4.196  12.449 -11.897  1.00 10.00      A   
ATOM   1181  O   ALA A 137      -3.488  13.046 -12.712  1.00 10.00      A   
ATOM   1182  N   LYS A 138      -4.895  13.066 -10.950  1.00 10.00      A   
ATOM   1183  HN  LYS A 138      -5.432  12.524 -10.328  1.00 10.00      A   
ATOM   1184  CA  LYS A 138      -4.900  14.522 -10.803  1.00 10.00      A   
ATOM   1185  CB  LYS A 138      -5.974  14.963  -9.803  1.00 10.00      A   
ATOM   1186  CG  LYS A 138      -7.400  14.881 -10.320  1.00 10.00      A   
ATOM   1187  CD  LYS A 138      -8.368  15.529  -9.341  1.00 10.00      A   
ATOM   1188  CE  LYS A 138      -9.793  15.506  -9.869  1.00 10.00      A   
ATOM   1189  NZ  LYS A 138     -10.426  16.849  -9.815  1.00 10.00      A   
ATOM   1190  HZ1 LYS A 138     -10.066  17.447 -10.585  1.00 10.00      A   
ATOM   1191  HZ2 LYS A 138     -10.213  17.308  -8.904  1.00 10.00      A   
ATOM   1192  HZ3 LYS A 138     -11.457  16.761  -9.908  1.00 10.00      A   
ATOM   1193  C   LYS A 138      -3.545  15.058 -10.351  1.00 10.00      A   
ATOM   1194  O   LYS A 138      -3.191  16.199 -10.648  1.00 10.00      A   
ATOM   1195  N   LEU A 139      -2.795  14.240  -9.625  1.00 10.00      A   
ATOM   1196  HN  LEU A 139      -3.129  13.341  -9.419  1.00 10.00      A   
ATOM   1197  CA  LEU A 139      -1.488  14.652  -9.125  1.00 10.00      A   
ATOM   1198  CB  LEU A 139      -1.183  13.992  -7.778  1.00 10.00      A   
ATOM   1199  CG  LEU A 139      -2.058  14.421  -6.598  1.00 10.00      A   
ATOM   1200  CD1 LEU A 139      -1.673  13.649  -5.346  1.00 10.00      A   
ATOM   1201  CD2 LEU A 139      -1.942  15.919  -6.359  1.00 10.00      A   
ATOM   1202  C   LEU A 139      -0.371  14.361 -10.121  1.00 10.00      A   
ATOM   1203  O   LEU A 139       0.487  15.212 -10.365  1.00 10.00      A   
ATOM   1204  N   GLN A 140      -0.388  13.164 -10.700  1.00 10.00      A   
ATOM   1205  HN  GLN A 140      -1.107  12.531 -10.468  1.00 10.00      A   
ATOM   1206  CA  GLN A 140       0.636  12.759 -11.659  1.00 10.00      A   
ATOM   1207  CB  GLN A 140       0.461  11.288 -12.059  1.00 10.00      A   
ATOM   1208  CG  GLN A 140       1.595  10.735 -12.912  1.00 10.00      A   
ATOM   1209  CD  GLN A 140       2.909  10.639 -12.158  1.00 10.00      A   
ATOM   1210  OE1 GLN A 140       3.239   9.600 -11.587  1.00 10.00      A   
ATOM   1211  NE2 GLN A 140       3.668  11.722 -12.142  1.00 10.00      A   
ATOM   1212 HE21 GLN A 140       3.348  12.522 -12.611  1.00 10.00      A   
ATOM   1213 HE22 GLN A 140       4.523  11.683 -11.662  1.00 10.00      A   
ATOM   1214  C   GLN A 140       0.639  13.649 -12.897  1.00 10.00      A   
ATOM   1215  O   GLN A 140       1.690  13.921 -13.476  1.00 10.00      A   
ATOM   1216  N   GLY A 141      -0.535  14.110 -13.296  1.00 10.00      A   
ATOM   1217  HN  GLY A 141      -1.341  13.888 -12.784  1.00 10.00      A   
ATOM   1218  CA  GLY A 141      -0.631  14.955 -14.467  1.00 10.00      A   
ATOM   1219  C   GLY A 141      -1.481  14.330 -15.551  1.00 10.00      A   
ATOM   1220  O   GLY A 141      -1.601  14.875 -16.648  1.00 10.00      A   
ATOM   1221  N   ILE A 142      -2.061  13.177 -15.247  1.00 10.00      A   
ATOM   1222  HN  ILE A 142      -1.919  12.792 -14.359  1.00 10.00      A   
ATOM   1223  CA  ILE A 142      -2.916  12.481 -16.198  1.00 10.00      A   
ATOM   1224  CB  ILE A 142      -3.226  11.043 -15.731  1.00 10.00      A   
ATOM   1225  CG1 ILE A 142      -1.931  10.317 -15.355  1.00 10.00      A   
ATOM   1226  CG2 ILE A 142      -3.975  10.278 -16.815  1.00 10.00      A   
ATOM   1227  CD1 ILE A 142      -2.149   9.002 -14.636  1.00 10.00      A   
ATOM   1228  C   ILE A 142      -4.216  13.262 -16.341  1.00 10.00      A   
ATOM   1229  O   ILE A 142      -4.752  13.420 -17.437  1.00 10.00      A   
ATOM   1230  N   MET A 143      -4.699  13.760 -15.215  1.00 10.00      A   
ATOM   1231  HN  MET A 143      -4.214  13.594 -14.376  1.00 10.00      A   
ATOM   1232  CA  MET A 143      -5.913  14.552 -15.171  1.00 10.00      A   
ATOM   1233  CB  MET A 143      -7.003  13.827 -14.376  1.00 10.00      A   
ATOM   1234  CG  MET A 143      -7.649  12.666 -15.113  1.00 10.00      A   
ATOM   1235  SD  MET A 143      -8.890  11.809 -14.119  1.00 10.00      A   
ATOM   1236  CE  MET A 143     -10.143  13.079 -13.961  1.00 10.00      A   
ATOM   1237  C   MET A 143      -5.589  15.880 -14.510  1.00 10.00      A   
ATOM   1238  O   MET A 143      -4.584  15.991 -13.801  1.00 10.00      A   
ATOM   1239  N   LYS A 144      -6.418  16.881 -14.739  1.00 10.00      A   
ATOM   1240  HN  LYS A 144      -7.204  16.737 -15.309  1.00 10.00      A   
ATOM   1241  CA  LYS A 144      -6.191  18.191 -14.154  1.00 10.00      A   
ATOM   1242  CB  LYS A 144      -7.015  19.253 -14.883  1.00 10.00      A   
ATOM   1243  CG  LYS A 144      -6.872  19.207 -16.393  1.00 10.00      A   
ATOM   1244  CD  LYS A 144      -7.468  20.441 -17.047  1.00 10.00      A   
ATOM   1245  CE  LYS A 144      -7.356  20.358 -18.559  1.00 10.00      A   
ATOM   1246  NZ  LYS A 144      -7.523  21.684 -19.204  1.00 10.00      A   
ATOM   1247  HZ1 LYS A 144      -6.807  22.347 -18.848  1.00 10.00      A   
ATOM   1248  HZ2 LYS A 144      -8.470  22.068 -19.007  1.00 10.00      A   
ATOM   1249  HZ3 LYS A 144      -7.413  21.595 -20.232  1.00 10.00      A   
ATOM   1250  C   LYS A 144      -6.545  18.176 -12.676  1.00 10.00      A   
ATOM   1251  O   LYS A 144      -7.519  17.541 -12.274  1.00 10.00      A   
ATOM   1252  N   SER A 145      -5.753  18.861 -11.866  1.00 10.00      A   
ATOM   1253  HN  SER A 145      -4.971  19.329 -12.236  1.00 10.00      A   
ATOM   1254  CA  SER A 145      -6.004  18.926 -10.434  1.00 10.00      A   
ATOM   1255  CB  SER A 145      -4.761  19.445  -9.714  1.00 10.00      A   
ATOM   1256  OG  SER A 145      -3.581  18.981 -10.355  1.00 10.00      A   
ATOM   1257  HG  SER A 145      -3.615  18.016 -10.442  1.00 10.00      A   
ATOM   1258  C   SER A 145      -7.210  19.819 -10.143  1.00 10.00      A   
ATOM   1259  O   SER A 145      -7.735  19.838  -9.030  1.00 10.00      A   
ATOM   1260  N   ARG A 146      -7.632  20.562 -11.164  1.00 10.00      A   
ATOM   1261  HN  ARG A 146      -7.145  20.516 -12.011  1.00 10.00      A   
ATOM   1262  CA  ARG A 146      -8.778  21.453 -11.059  1.00 10.00      A   
ATOM   1263  CB  ARG A 146      -8.957  22.242 -12.360  1.00 10.00      A   
ATOM   1264  CG  ARG A 146      -8.191  23.552 -12.409  1.00 10.00      A   
ATOM   1265  CD  ARG A 146      -8.500  24.322 -13.685  1.00 10.00      A   
ATOM   1266  NE  ARG A 146      -7.996  25.691 -13.633  1.00 10.00      A   
ATOM   1267  HE  ARG A 146      -7.376  25.916 -12.901  1.00 10.00      A   
ATOM   1268  CZ  ARG A 146      -8.317  26.644 -14.512  1.00 10.00      A   
ATOM   1269  NH1 ARG A 146      -9.137  26.380 -15.520  1.00 10.00      A   
ATOM   1270 HH11 ARG A 146      -9.539  25.425 -15.633  1.00 10.00      A   
ATOM   1271 HH12 ARG A 146      -9.385  27.130 -16.203  1.00 10.00      A   
ATOM   1272  NH2 ARG A 146      -7.827  27.865 -14.370  1.00 10.00      A   
ATOM   1273 HH21 ARG A 146      -8.074  28.613 -15.056  1.00 10.00      A   
ATOM   1274 HH22 ARG A 146      -7.196  28.089 -13.568  1.00 10.00      A   
ATOM   1275  C   ARG A 146     -10.057  20.679 -10.759  1.00 10.00      A   
ATOM   1276  O   ARG A 146     -10.315  19.629 -11.355  1.00 10.00      A   
ATOM   1277  N   PRO A 147     -10.861  21.179  -9.814  1.00 10.00      A   
ATOM   1278  CA  PRO A 147     -12.130  20.551  -9.445  1.00 10.00      A   
ATOM   1279  CB  PRO A 147     -12.643  21.413  -8.284  1.00 10.00      A   
ATOM   1280  CG  PRO A 147     -11.459  22.181  -7.811  1.00 10.00      A   
ATOM   1281  CD  PRO A 147     -10.592  22.384  -9.016  1.00 10.00      A   
ATOM   1282  C   PRO A 147     -13.122  20.605 -10.599  1.00 10.00      A   
ATOM   1283  O   PRO A 147     -13.391  21.675 -11.151  1.00 10.00      A   
ATOM   1284  N   ILE A 148     -13.647  19.449 -10.974  1.00 10.00      A   
ATOM   1285  HN  ILE A 148     -13.390  18.627 -10.500  1.00 10.00      A   
ATOM   1286  CA  ILE A 148     -14.613  19.374 -12.060  1.00 10.00      A   
ATOM   1287  CB  ILE A 148     -14.585  18.006 -12.782  1.00 10.00      A   
ATOM   1288  CG1 ILE A 148     -13.163  17.680 -13.253  1.00 10.00      A   
ATOM   1289  CG2 ILE A 148     -15.549  18.013 -13.965  1.00 10.00      A   
ATOM   1290  CD1 ILE A 148     -13.036  16.335 -13.937  1.00 10.00      A   
ATOM   1291  C   ILE A 148     -16.013  19.634 -11.519  1.00 10.00      A   
ATOM   1292  O   ILE A 148     -16.644  18.746 -10.946  1.00 10.00      A   
ATOM   1293  N   LEU A 149     -16.478  20.859 -11.680  1.00 10.00      A   
ATOM   1294  HN  LEU A 149     -15.921  21.523 -12.136  1.00 10.00      A   
ATOM   1295  CA  LEU A 149     -17.796  21.245 -11.208  1.00 10.00      A   
ATOM   1296  CB  LEU A 149     -17.733  22.609 -10.521  1.00 10.00      A   
ATOM   1297  CG  LEU A 149     -16.826  22.699  -9.293  1.00 10.00      A   
ATOM   1298  CD1 LEU A 149     -16.598  24.149  -8.901  1.00 10.00      A   
ATOM   1299  CD2 LEU A 149     -17.420  21.916  -8.133  1.00 10.00      A   
ATOM   1300  C   LEU A 149     -18.785  21.282 -12.364  1.00 10.00      A   
ATOM   1301  O   LEU A 149     -18.434  21.678 -13.477  1.00 10.00      A   
ATOM   1302  N   PHE A 150     -20.014  20.874 -12.096  1.00 10.00      A   
ATOM   1303  HN  PHE A 150     -20.238  20.589 -11.184  1.00 10.00      A   
ATOM   1304  CA  PHE A 150     -21.050  20.852 -13.116  1.00 10.00      A   
ATOM   1305  CB  PHE A 150     -21.051  19.491 -13.827  1.00 10.00      A   
ATOM   1306  CG  PHE A 150     -21.620  19.528 -15.220  1.00 10.00      A   
ATOM   1307  CD1 PHE A 150     -20.894  20.084 -16.263  1.00 10.00      A   
ATOM   1308  CD2 PHE A 150     -22.877  19.007 -15.486  1.00 10.00      A   
ATOM   1309  CE1 PHE A 150     -21.413  20.123 -17.544  1.00 10.00      A   
ATOM   1310  CE2 PHE A 150     -23.401  19.042 -16.765  1.00 10.00      A   
ATOM   1311  CZ  PHE A 150     -22.667  19.601 -17.795  1.00 10.00      A   
ATOM   1312  C   PHE A 150     -22.405  21.101 -12.471  1.00 10.00      A   
ATOM   1313  O   PHE A 150     -22.668  20.603 -11.379  1.00 10.00      A   
ATOM   1314  N   PRO A 151     -23.273  21.902 -13.115  1.00 10.00      A   
ATOM   1315  CA  PRO A 151     -24.610  22.194 -12.588  1.00 10.00      A   
ATOM   1316  CB  PRO A 151     -25.255  23.065 -13.677  1.00 10.00      A   
ATOM   1317  CG  PRO A 151     -24.411  22.864 -14.890  1.00 10.00      A   
ATOM   1318  CD  PRO A 151     -23.024  22.594 -14.388  1.00 10.00      A   
ATOM   1319  C   PRO A 151     -25.422  20.916 -12.368  1.00 10.00      A   
ATOM   1320  O   PRO A 151     -25.698  20.168 -13.311  1.00 10.00      A   
ATOM   1321  N   GLY A 152     -25.773  20.655 -11.115  1.00 10.00      A   
ATOM   1322  HN  GLY A 152     -25.508  21.277 -10.402  1.00 10.00      A   
ATOM   1323  CA  GLY A 152     -26.545  19.472 -10.788  1.00 10.00      A   
ATOM   1324  C   GLY A 152     -25.690  18.328 -10.276  1.00 10.00      A   
ATOM   1325  O   GLY A 152     -26.212  17.275  -9.910  1.00 10.00      A   
ATOM   1326  N   GLN A 153     -24.378  18.533 -10.243  1.00 10.00      A   
ATOM   1327  HN  GLN A 153     -24.020  19.401 -10.546  1.00 10.00      A   
ATOM   1328  CA  GLN A 153     -23.445  17.511  -9.770  1.00 10.00      A   
ATOM   1329  CB  GLN A 153     -22.007  18.030  -9.846  1.00 10.00      A   
ATOM   1330  CG  GLN A 153     -20.979  17.186  -9.112  1.00 10.00      A   
ATOM   1331  CD  GLN A 153     -19.580  17.739  -9.260  1.00 10.00      A   
ATOM   1332  OE1 GLN A 153     -19.155  18.600  -8.491  1.00 10.00      A   
ATOM   1333  NE2 GLN A 153     -18.852  17.246 -10.245  1.00 10.00      A   
ATOM   1334 HE21 GLN A 153     -19.248  16.549 -10.810  1.00 10.00      A   
ATOM   1335 HE22 GLN A 153     -17.945  17.607 -10.379  1.00 10.00      A   
ATOM   1336  C   GLN A 153     -23.781  17.078  -8.344  1.00 10.00      A   
ATOM   1337  O   GLN A 153     -23.710  15.892  -8.010  1.00 10.00      A   
ATOM   1338  N   LYS A 154     -24.165  18.045  -7.518  1.00 10.00      A   
ATOM   1339  HN  LYS A 154     -24.201  18.967  -7.852  1.00 10.00      A   
ATOM   1340  CA  LYS A 154     -24.526  17.788  -6.131  1.00 10.00      A   
ATOM   1341  CB  LYS A 154     -24.931  19.099  -5.449  1.00 10.00      A   
ATOM   1342  CG  LYS A 154     -25.327  18.953  -3.990  1.00 10.00      A   
ATOM   1343  CD  LYS A 154     -26.128  20.151  -3.516  1.00 10.00      A   
ATOM   1344  CE  LYS A 154     -26.629  19.954  -2.097  1.00 10.00      A   
ATOM   1345  NZ  LYS A 154     -27.576  21.025  -1.699  1.00 10.00      A   
ATOM   1346  HZ1 LYS A 154     -27.197  21.955  -1.974  1.00 10.00      A   
ATOM   1347  HZ2 LYS A 154     -27.719  21.013  -0.669  1.00 10.00      A   
ATOM   1348  HZ3 LYS A 154     -28.495  20.883  -2.167  1.00 10.00      A   
ATOM   1349  C   LYS A 154     -25.672  16.780  -6.050  1.00 10.00      A   
ATOM   1350  O   LYS A 154     -25.700  15.915  -5.171  1.00 10.00      A   
ATOM   1351  N   ALA A 155     -26.605  16.887  -6.985  1.00 10.00      A   
ATOM   1352  HN  ALA A 155     -26.514  17.576  -7.676  1.00 10.00      A   
ATOM   1353  CA  ALA A 155     -27.752  15.993  -7.023  1.00 10.00      A   
ATOM   1354  CB  ALA A 155     -28.887  16.607  -7.831  1.00 10.00      A   
ATOM   1355  C   ALA A 155     -27.359  14.634  -7.593  1.00 10.00      A   
ATOM   1356  O   ALA A 155     -27.735  13.594  -7.050  1.00 10.00      A   
ATOM   1357  N   VAL A 156     -26.579  14.650  -8.674  1.00 10.00      A   
ATOM   1358  HN  VAL A 156     -26.298  15.516  -9.045  1.00 10.00      A   
ATOM   1359  CA  VAL A 156     -26.131  13.421  -9.324  1.00 10.00      A   
ATOM   1360  CB  VAL A 156     -25.258  13.713 -10.568  1.00 10.00      A   
ATOM   1361  CG1 VAL A 156     -24.772  12.419 -11.210  1.00 10.00      A   
ATOM   1362  CG2 VAL A 156     -26.025  14.552 -11.577  1.00 10.00      A   
ATOM   1363  C   VAL A 156     -25.351  12.534  -8.355  1.00 10.00      A   
ATOM   1364  O   VAL A 156     -25.643  11.344  -8.217  1.00 10.00      A   
ATOM   1365  N   ASN A 157     -24.369  13.127  -7.682  1.00 10.00      A   
ATOM   1366  HN  ASN A 157     -24.187  14.082  -7.843  1.00 10.00      A   
ATOM   1367  CA  ASN A 157     -23.540  12.398  -6.725  1.00 10.00      A   
ATOM   1368  CB  ASN A 157     -22.485  13.317  -6.099  1.00 10.00      A   
ATOM   1369  CG  ASN A 157     -21.267  13.518  -6.986  1.00 10.00      A   
ATOM   1370  OD1 ASN A 157     -21.348  13.405  -8.207  1.00 10.00      A   
ATOM   1371  ND2 ASN A 157     -20.133  13.828  -6.377  1.00 10.00      A   
ATOM   1372 HD21 ASN A 157     -20.137  13.914  -5.401  1.00 10.00      A   
ATOM   1373 HD22 ASN A 157     -19.331  13.958  -6.930  1.00 10.00      A   
ATOM   1374  C   ASN A 157     -24.384  11.746  -5.635  1.00 10.00      A   
ATOM   1375  O   ASN A 157     -24.102  10.628  -5.205  1.00 10.00      A   
ATOM   1376  N   ALA A 158     -25.431  12.443  -5.206  1.00 10.00      A   
ATOM   1377  HN  ALA A 158     -25.618  13.318  -5.603  1.00 10.00      A   
ATOM   1378  CA  ALA A 158     -26.316  11.933  -4.166  1.00 10.00      A   
ATOM   1379  CB  ALA A 158     -27.168  13.057  -3.596  1.00 10.00      A   
ATOM   1380  C   ALA A 158     -27.202  10.812  -4.702  1.00 10.00      A   
ATOM   1381  O   ALA A 158     -27.376   9.781  -4.052  1.00 10.00      A   
ATOM   1382  N   LEU A 159     -27.755  11.019  -5.895  1.00 10.00      A   
ATOM   1383  HN  LEU A 159     -27.577  11.864  -6.365  1.00 10.00      A   
ATOM   1384  CA  LEU A 159     -28.627  10.031  -6.523  1.00 10.00      A   
ATOM   1385  CB  LEU A 159     -29.212  10.564  -7.837  1.00 10.00      A   
ATOM   1386  CG  LEU A 159     -30.211  11.721  -7.719  1.00 10.00      A   
ATOM   1387  CD1 LEU A 159     -30.655  12.190  -9.096  1.00 10.00      A   
ATOM   1388  CD2 LEU A 159     -31.409  11.319  -6.875  1.00 10.00      A   
ATOM   1389  C   LEU A 159     -27.894   8.715  -6.763  1.00 10.00      A   
ATOM   1390  O   LEU A 159     -28.420   7.642  -6.467  1.00 10.00      A   
ATOM   1391  N   VAL A 160     -26.677   8.806  -7.294  1.00 10.00      A   
ATOM   1392  HN  VAL A 160     -26.313   9.694  -7.512  1.00 10.00      A   
ATOM   1393  CA  VAL A 160     -25.869   7.621  -7.566  1.00 10.00      A   
ATOM   1394  CB  VAL A 160     -24.530   7.979  -8.245  1.00 10.00      A   
ATOM   1395  CG1 VAL A 160     -23.653   6.742  -8.393  1.00 10.00      A   
ATOM   1396  CG2 VAL A 160     -24.787   8.607  -9.606  1.00 10.00      A   
ATOM   1397  C   VAL A 160     -25.610   6.847  -6.276  1.00 10.00      A   
ATOM   1398  O   VAL A 160     -25.742   5.620  -6.237  1.00 10.00      A   
ATOM   1399  N   LEU A 161     -25.265   7.574  -5.218  1.00 10.00      A   
ATOM   1400  HN  LEU A 161     -25.189   8.548  -5.311  1.00 10.00      A   
ATOM   1401  CA  LEU A 161     -25.006   6.961  -3.924  1.00 10.00      A   
ATOM   1402  CB  LEU A 161     -24.574   8.016  -2.904  1.00 10.00      A   
ATOM   1403  CG  LEU A 161     -24.426   7.532  -1.458  1.00 10.00      A   
ATOM   1404  CD1 LEU A 161     -23.272   6.550  -1.331  1.00 10.00      A   
ATOM   1405  CD2 LEU A 161     -24.241   8.711  -0.517  1.00 10.00      A   
ATOM   1406  C   LEU A 161     -26.252   6.235  -3.429  1.00 10.00      A   
ATOM   1407  O   LEU A 161     -26.181   5.078  -3.009  1.00 10.00      A   
ATOM   1408  N   ALA A 162     -27.391   6.919  -3.501  1.00 10.00      A   
ATOM   1409  HN  ALA A 162     -27.372   7.838  -3.848  1.00 10.00      A   
ATOM   1410  CA  ALA A 162     -28.665   6.356  -3.068  1.00 10.00      A   
ATOM   1411  CB  ALA A 162     -29.785   7.371  -3.244  1.00 10.00      A   
ATOM   1412  C   ALA A 162     -28.988   5.073  -3.821  1.00 10.00      A   
ATOM   1413  O   ALA A 162     -29.358   4.069  -3.215  1.00 10.00      A   
ATOM   1414  N   LEU A 163     -28.829   5.113  -5.142  1.00 10.00      A   
ATOM   1415  HN  LEU A 163     -28.523   5.950  -5.560  1.00 10.00      A   
ATOM   1416  CA  LEU A 163     -29.101   3.957  -5.990  1.00 10.00      A   
ATOM   1417  CB  LEU A 163     -28.905   4.312  -7.467  1.00 10.00      A   
ATOM   1418  CG  LEU A 163     -29.935   5.267  -8.072  1.00 10.00      A   
ATOM   1419  CD1 LEU A 163     -29.527   5.663  -9.483  1.00 10.00      A   
ATOM   1420  CD2 LEU A 163     -31.324   4.639  -8.065  1.00 10.00      A   
ATOM   1421  C   LEU A 163     -28.215   2.774  -5.614  1.00 10.00      A   
ATOM   1422  O   LEU A 163     -28.671   1.625  -5.594  1.00 10.00      A   
ATOM   1423  N   THR A 164     -26.957   3.062  -5.302  1.00 10.00      A   
ATOM   1424  HN  THR A 164     -26.659   3.997  -5.333  1.00 10.00      A   
ATOM   1425  CA  THR A 164     -26.005   2.026  -4.920  1.00 10.00      A   
ATOM   1426  CB  THR A 164     -24.570   2.583  -4.831  1.00 10.00      A   
ATOM   1427  OG1 THR A 164     -24.300   3.383  -5.990  1.00 10.00      A   
ATOM   1428  HG1 THR A 164     -24.822   4.195  -5.956  1.00 10.00      A   
ATOM   1429  CG2 THR A 164     -23.561   1.447  -4.778  1.00 10.00      A   
ATOM   1430  C   THR A 164     -26.406   1.380  -3.588  1.00 10.00      A   
ATOM   1431  O   THR A 164     -26.306   0.163  -3.418  1.00 10.00      A   
ATOM   1432  N   VAL A 165     -26.878   2.199  -2.653  1.00 10.00      A   
ATOM   1433  HN  VAL A 165     -26.930   3.162  -2.841  1.00 10.00      A   
ATOM   1434  CA  VAL A 165     -27.312   1.699  -1.351  1.00 10.00      A   
ATOM   1435  CB  VAL A 165     -27.607   2.853  -0.362  1.00 10.00      A   
ATOM   1436  CG1 VAL A 165     -28.125   2.313   0.965  1.00 10.00      A   
ATOM   1437  CG2 VAL A 165     -26.359   3.697  -0.143  1.00 10.00      A   
ATOM   1438  C   VAL A 165     -28.550   0.816  -1.511  1.00 10.00      A   
ATOM   1439  O   VAL A 165     -28.679  -0.223  -0.859  1.00 10.00      A   
ATOM   1440  N   VAL A 166     -29.452   1.226  -2.397  1.00 10.00      A   
ATOM   1441  HN  VAL A 166     -29.295   2.065  -2.888  1.00 10.00      A   
ATOM   1442  CA  VAL A 166     -30.672   0.472  -2.647  1.00 10.00      A   
ATOM   1443  CB  VAL A 166     -31.636   1.231  -3.585  1.00 10.00      A   
ATOM   1444  CG1 VAL A 166     -32.864   0.388  -3.897  1.00 10.00      A   
ATOM   1445  CG2 VAL A 166     -32.056   2.550  -2.957  1.00 10.00      A   
ATOM   1446  C   VAL A 166     -30.362  -0.910  -3.219  1.00 10.00      A   
ATOM   1447  O   VAL A 166     -30.900  -1.919  -2.753  1.00 10.00      A   
ATOM   1448  N   ILE A 167     -29.473  -0.967  -4.207  1.00 10.00      A   
ATOM   1449  HN  ILE A 167     -29.047  -0.141  -4.526  1.00 10.00      A   
ATOM   1450  CA  ILE A 167     -29.116  -2.242  -4.815  1.00 10.00      A   
ATOM   1451  CB  ILE A 167     -28.391  -2.082  -6.177  1.00 10.00      A   
ATOM   1452  CG1 ILE A 167     -28.253  -3.430  -6.889  1.00 10.00      A   
ATOM   1453  CG2 ILE A 167     -27.036  -1.412  -6.024  1.00 10.00      A   
ATOM   1454  CD1 ILE A 167     -29.579  -4.047  -7.281  1.00 10.00      A   
ATOM   1455  C   ILE A 167     -28.303  -3.104  -3.846  1.00 10.00      A   
ATOM   1456  O   ILE A 167     -28.446  -4.326  -3.822  1.00 10.00      A   
ATOM   1457  N   GLY A 168     -27.480  -2.459  -3.025  1.00 10.00      A   
ATOM   1458  HN  GLY A 168     -27.404  -1.481  -3.088  1.00 10.00      A   
ATOM   1459  CA  GLY A 168     -26.677  -3.182  -2.057  1.00 10.00      A   
ATOM   1460  C   GLY A 168     -27.530  -3.877  -1.011  1.00 10.00      A   
ATOM   1461  O   GLY A 168     -27.206  -4.973  -0.561  1.00 10.00      A   
ATOM   1462  N   LEU A 169     -28.627  -3.242  -0.626  1.00 10.00      A   
ATOM   1463  HN  LEU A 169     -28.834  -2.361  -1.007  1.00 10.00      A   
ATOM   1464  CA  LEU A 169     -29.523  -3.817   0.364  1.00 10.00      A   
ATOM   1465  CB  LEU A 169     -30.398  -2.726   0.987  1.00 10.00      A   
ATOM   1466  CG  LEU A 169     -31.258  -3.143   2.183  1.00 10.00      A   
ATOM   1467  CD1 LEU A 169     -30.383  -3.500   3.374  1.00 10.00      A   
ATOM   1468  CD2 LEU A 169     -32.232  -2.035   2.547  1.00 10.00      A   
ATOM   1469  C   LEU A 169     -30.391  -4.904  -0.265  1.00 10.00      A   
ATOM   1470  O   LEU A 169     -30.784  -5.864   0.397  1.00 10.00      A   
ATOM   1471  N   SER A 170     -30.656  -4.767  -1.559  1.00 10.00      A   
ATOM   1472  HN  SER A 170     -30.280  -4.006  -2.045  1.00 10.00      A   
ATOM   1473  CA  SER A 170     -31.482  -5.728  -2.276  1.00 10.00      A   
ATOM   1474  CB  SER A 170     -31.880  -5.171  -3.644  1.00 10.00      A   
ATOM   1475  OG  SER A 170     -32.530  -3.917  -3.512  1.00 10.00      A   
ATOM   1476  HG  SER A 170     -31.880  -3.242  -3.279  1.00 10.00      A   
ATOM   1477  C   SER A 170     -30.776  -7.072  -2.438  1.00 10.00      A   
ATOM   1478  O   SER A 170     -31.422  -8.103  -2.639  1.00 10.00      A   
ATOM   1479  N   LEU A 171     -29.452  -7.059  -2.322  1.00 10.00      A   
ATOM   1480  HN  LEU A 171     -28.998  -6.209  -2.139  1.00 10.00      A   
ATOM   1481  CA  LEU A 171     -28.656  -8.274  -2.463  1.00 10.00      A   
ATOM   1482  CB  LEU A 171     -27.164  -7.942  -2.518  1.00 10.00      A   
ATOM   1483  CG  LEU A 171     -26.704  -7.065  -3.686  1.00 10.00      A   
ATOM   1484  CD1 LEU A 171     -25.207  -6.810  -3.606  1.00 10.00      A   
ATOM   1485  CD2 LEU A 171     -27.073  -7.700  -5.018  1.00 10.00      A   
ATOM   1486  C   LEU A 171     -28.938  -9.262  -1.335  1.00 10.00      A   
ATOM   1487  O   LEU A 171     -28.685 -10.457  -1.470  1.00 10.00      A   
ATOM   1488  N   LEU A 172     -29.472  -8.752  -0.228  1.00 10.00      A   
ATOM   1489  HN  LEU A 172     -29.651  -7.789  -0.183  1.00 10.00      A   
ATOM   1490  CA  LEU A 172     -29.800  -9.587   0.920  1.00 10.00      A   
ATOM   1491  CB  LEU A 172     -30.035  -8.719   2.162  1.00 10.00      A   
ATOM   1492  CG  LEU A 172     -28.839  -7.902   2.662  1.00 10.00      A   
ATOM   1493  CD1 LEU A 172     -29.246  -7.009   3.823  1.00 10.00      A   
ATOM   1494  CD2 LEU A 172     -27.692  -8.815   3.066  1.00 10.00      A   
ATOM   1495  C   LEU A 172     -31.043 -10.417   0.632  1.00 10.00      A   
ATOM   1496  O   LEU A 172     -31.341 -11.383   1.331  1.00 10.00      A   
ATOM   1497  N   TRP A 173     -31.764 -10.030  -0.411  1.00 10.00      A   
ATOM   1498  HN  TRP A 173     -31.465  -9.259  -0.936  1.00 10.00      A   
ATOM   1499  CA  TRP A 173     -32.976 -10.728  -0.804  1.00 10.00      A   
ATOM   1500  CB  TRP A 173     -34.123  -9.735  -0.990  1.00 10.00      A   
ATOM   1501  CG  TRP A 173     -34.283  -8.783   0.155  1.00 10.00      A   
ATOM   1502  CD1 TRP A 173     -33.958  -7.456   0.172  1.00 10.00      A   
ATOM   1503  CD2 TRP A 173     -34.796  -9.084   1.456  1.00 10.00      A   
ATOM   1504  NE1 TRP A 173     -34.246  -6.913   1.398  1.00 10.00      A   
ATOM   1505  HE1 TRP A 173     -34.103  -5.976   1.655  1.00 10.00      A   
ATOM   1506  CE2 TRP A 173     -34.758  -7.891   2.206  1.00 10.00      A   
ATOM   1507  CE3 TRP A 173     -35.287 -10.245   2.059  1.00 10.00      A   
ATOM   1508  CZ2 TRP A 173     -35.191  -7.827   3.526  1.00 10.00      A   
ATOM   1509  CZ3 TRP A 173     -35.713 -10.179   3.371  1.00 10.00      A   
ATOM   1510  CH2 TRP A 173     -35.665  -8.979   4.089  1.00 10.00      A   
ATOM   1511  C   TRP A 173     -32.743 -11.507  -2.092  1.00 10.00      A   
ATOM   1512  O   TRP A 173     -33.086 -12.687  -2.192  1.00 10.00      A   
ATOM   1513  N   ASN A 174     -32.146 -10.844  -3.073  1.00 10.00      A   
ATOM   1514  HN  ASN A 174     -31.878  -9.910  -2.927  1.00 10.00      A   
ATOM   1515  CA  ASN A 174     -31.860 -11.466  -4.357  1.00 10.00      A   
ATOM   1516  CB  ASN A 174     -32.722 -10.852  -5.464  1.00 10.00      A   
ATOM   1517  CG  ASN A 174     -32.900 -11.775  -6.658  1.00 10.00      A   
ATOM   1518  OD1 ASN A 174     -32.064 -12.640  -6.927  1.00 10.00      A   
ATOM   1519  ND2 ASN A 174     -33.992 -11.593  -7.383  1.00 10.00      A   
ATOM   1520 HD21 ASN A 174     -34.616 -10.885  -7.113  1.00 10.00      A   
ATOM   1521 HD22 ASN A 174     -34.135 -12.171  -8.161  1.00 10.00      A   
ATOM   1522  C   ASN A 174     -30.382 -11.309  -4.693  1.00 10.00      A   
ATOM   1523  O   ASN A 174     -29.910 -10.206  -4.964  1.00 10.00      A   
ATOM   1524  N   ASP A 175     -29.662 -12.417  -4.675  1.00 10.00      A   
ATOM   1525  HN  ASP A 175     -30.104 -13.270  -4.454  1.00 10.00      A   
ATOM   1526  CA  ASP A 175     -28.233 -12.423  -4.962  1.00 10.00      A   
ATOM   1527  CB  ASP A 175     -27.532 -13.478  -4.099  1.00 10.00      A   
ATOM   1528  CG  ASP A 175     -28.072 -14.881  -4.320  1.00 10.00      A   
ATOM   1529  OD1 ASP A 175     -29.285 -15.102  -4.111  1.00 10.00      A   
ATOM   1530  OD2 ASP A 175     -27.285 -15.777  -4.698  1.00 10.00      A   
ATOM   1531  C   ASP A 175     -27.962 -12.679  -6.443  1.00 10.00      A   
ATOM   1532  O   ASP A 175     -27.047 -13.425  -6.803  1.00 10.00      A   
ATOM   1533  N   ALA A 176     -28.752 -12.038  -7.296  1.00 10.00      A   
ATOM   1534  HN  ALA A 176     -29.444 -11.437  -6.943  1.00 10.00      A   
ATOM   1535  CA  ALA A 176     -28.612 -12.186  -8.738  1.00 10.00      A   
ATOM   1536  CB  ALA A 176     -29.766 -11.503  -9.454  1.00 10.00      A   
ATOM   1537  C   ALA A 176     -27.278 -11.616  -9.213  1.00 10.00      A   
ATOM   1538  O   ALA A 176     -26.853 -10.547  -8.765  1.00 10.00      A   
ATOM   1539  N   THR A 177     -26.628 -12.332 -10.124  1.00 10.00      A   
ATOM   1540  HN  THR A 177     -27.028 -13.167 -10.451  1.00 10.00      A   
ATOM   1541  CA  THR A 177     -25.338 -11.925 -10.663  1.00 10.00      A   
ATOM   1542  CB  THR A 177     -24.870 -12.915 -11.742  1.00 10.00      A   
ATOM   1543  OG1 THR A 177     -25.474 -14.195 -11.498  1.00 10.00      A   
ATOM   1544  HG1 THR A 177     -24.937 -14.687 -10.865  1.00 10.00      A   
ATOM   1545  CG2 THR A 177     -23.357 -13.063 -11.713  1.00 10.00      A   
ATOM   1546  C   THR A 177     -25.392 -10.518 -11.256  1.00 10.00      A   
ATOM   1547  O   THR A 177     -24.528  -9.685 -10.979  1.00 10.00      A   
ATOM   1548  N   ALA A 178     -26.430 -10.250 -12.039  1.00 10.00      A   
ATOM   1549  HN  ALA A 178     -27.106 -10.949 -12.191  1.00 10.00      A   
ATOM   1550  CA  ALA A 178     -26.603  -8.951 -12.679  1.00 10.00      A   
ATOM   1551  CB  ALA A 178     -27.848  -8.962 -13.552  1.00 10.00      A   
ATOM   1552  C   ALA A 178     -26.685  -7.825 -11.653  1.00 10.00      A   
ATOM   1553  O   ALA A 178     -26.173  -6.728 -11.876  1.00 10.00      A   
ATOM   1554  N   SER A 179     -27.326  -8.107 -10.524  1.00 10.00      A   
ATOM   1555  HN  SER A 179     -27.707  -9.001 -10.400  1.00 10.00      A   
ATOM   1556  CA  SER A 179     -27.478  -7.127  -9.462  1.00 10.00      A   
ATOM   1557  CB  SER A 179     -28.543  -7.590  -8.464  1.00 10.00      A   
ATOM   1558  OG  SER A 179     -29.691  -8.076  -9.144  1.00 10.00      A   
ATOM   1559  HG  SER A 179     -30.246  -7.332  -9.405  1.00 10.00      A   
ATOM   1560  C   SER A 179     -26.144  -6.878  -8.755  1.00 10.00      A   
ATOM   1561  O   SER A 179     -25.788  -5.734  -8.473  1.00 10.00      A   
ATOM   1562  N   ILE A 180     -25.404  -7.955  -8.490  1.00 10.00      A   
ATOM   1563  HN  ILE A 180     -25.743  -8.844  -8.740  1.00 10.00      A   
ATOM   1564  CA  ILE A 180     -24.107  -7.850  -7.826  1.00 10.00      A   
ATOM   1565  CB  ILE A 180     -23.527  -9.239  -7.485  1.00 10.00      A   
ATOM   1566  CG1 ILE A 180     -24.513 -10.017  -6.611  1.00 10.00      A   
ATOM   1567  CG2 ILE A 180     -22.189  -9.104  -6.773  1.00 10.00      A   
ATOM   1568  CD1 ILE A 180     -24.091 -11.441  -6.323  1.00 10.00      A   
ATOM   1569  C   ILE A 180     -23.121  -7.072  -8.698  1.00 10.00      A   
ATOM   1570  O   ILE A 180     -22.362  -6.233  -8.208  1.00 10.00      A   
ATOM   1571  N   VAL A 181     -23.148  -7.346  -9.997  1.00 10.00      A   
ATOM   1572  HN  VAL A 181     -23.769  -8.034 -10.327  1.00 10.00      A   
ATOM   1573  CA  VAL A 181     -22.273  -6.659 -10.942  1.00 10.00      A   
ATOM   1574  CB  VAL A 181     -22.329  -7.294 -12.352  1.00 10.00      A   
ATOM   1575  CG1 VAL A 181     -21.520  -6.480 -13.353  1.00 10.00      A   
ATOM   1576  CG2 VAL A 181     -21.824  -8.729 -12.310  1.00 10.00      A   
ATOM   1577  C   VAL A 181     -22.647  -5.177 -11.017  1.00 10.00      A   
ATOM   1578  O   VAL A 181     -21.777  -4.304 -10.999  1.00 10.00      A   
ATOM   1579  N   LEU A 182     -23.951  -4.903 -11.075  1.00 10.00      A   
ATOM   1580  HN  LEU A 182     -24.596  -5.644 -11.079  1.00 10.00      A   
ATOM   1581  CA  LEU A 182     -24.446  -3.532 -11.139  1.00 10.00      A   
ATOM   1582  CB  LEU A 182     -25.971  -3.518 -11.264  1.00 10.00      A   
ATOM   1583  CG  LEU A 182     -26.624  -2.142 -11.408  1.00 10.00      A   
ATOM   1584  CD1 LEU A 182     -26.234  -1.491 -12.728  1.00 10.00      A   
ATOM   1585  CD2 LEU A 182     -28.136  -2.251 -11.281  1.00 10.00      A   
ATOM   1586  C   LEU A 182     -24.009  -2.755  -9.904  1.00 10.00      A   
ATOM   1587  O   LEU A 182     -23.588  -1.604 -10.000  1.00 10.00      A   
ATOM   1588  N   PHE A 183     -24.097  -3.406  -8.750  1.00 10.00      A   
ATOM   1589  HN  PHE A 183     -24.444  -4.326  -8.748  1.00 10.00      A   
ATOM   1590  CA  PHE A 183     -23.699  -2.800  -7.488  1.00 10.00      A   
ATOM   1591  CB  PHE A 183     -23.938  -3.794  -6.341  1.00 10.00      A   
ATOM   1592  CG  PHE A 183     -23.326  -3.397  -5.027  1.00 10.00      A   
ATOM   1593  CD1 PHE A 183     -23.851  -2.350  -4.287  1.00 10.00      A   
ATOM   1594  CD2 PHE A 183     -22.224  -4.075  -4.534  1.00 10.00      A   
ATOM   1595  CE1 PHE A 183     -23.288  -1.986  -3.079  1.00 10.00      A   
ATOM   1596  CE2 PHE A 183     -21.655  -3.717  -3.327  1.00 10.00      A   
ATOM   1597  CZ  PHE A 183     -22.188  -2.670  -2.599  1.00 10.00      A   
ATOM   1598  C   PHE A 183     -22.229  -2.381  -7.539  1.00 10.00      A   
ATOM   1599  O   PHE A 183     -21.866  -1.283  -7.112  1.00 10.00      A   
ATOM   1600  N   PHE A 184     -21.394  -3.261  -8.084  1.00 10.00      A   
ATOM   1601  HN  PHE A 184     -21.749  -4.115  -8.411  1.00 10.00      A   
ATOM   1602  CA  PHE A 184     -19.968  -3.000  -8.204  1.00 10.00      A   
ATOM   1603  CB  PHE A 184     -19.255  -4.255  -8.718  1.00 10.00      A   
ATOM   1604  CG  PHE A 184     -17.802  -4.339  -8.350  1.00 10.00      A   
ATOM   1605  CD1 PHE A 184     -17.416  -4.804  -7.104  1.00 10.00      A   
ATOM   1606  CD2 PHE A 184     -16.822  -3.960  -9.249  1.00 10.00      A   
ATOM   1607  CE1 PHE A 184     -16.079  -4.890  -6.762  1.00 10.00      A   
ATOM   1608  CE2 PHE A 184     -15.485  -4.042  -8.916  1.00 10.00      A   
ATOM   1609  CZ  PHE A 184     -15.112  -4.507  -7.670  1.00 10.00      A   
ATOM   1610  C   PHE A 184     -19.713  -1.828  -9.149  1.00 10.00      A   
ATOM   1611  O   PHE A 184     -18.914  -0.937  -8.857  1.00 10.00      A   
ATOM   1612  N   LEU A 185     -20.417  -1.828 -10.278  1.00 10.00      A   
ATOM   1613  HN  LEU A 185     -21.054  -2.558 -10.441  1.00 10.00      A   
ATOM   1614  CA  LEU A 185     -20.274  -0.774 -11.277  1.00 10.00      A   
ATOM   1615  CB  LEU A 185     -21.093  -1.100 -12.526  1.00 10.00      A   
ATOM   1616  CG  LEU A 185     -20.706  -2.376 -13.276  1.00 10.00      A   
ATOM   1617  CD1 LEU A 185     -21.647  -2.607 -14.445  1.00 10.00      A   
ATOM   1618  CD2 LEU A 185     -19.265  -2.305 -13.757  1.00 10.00      A   
ATOM   1619  C   LEU A 185     -20.693   0.584 -10.722  1.00 10.00      A   
ATOM   1620  O   LEU A 185     -20.056   1.600 -11.003  1.00 10.00      A   
ATOM   1621  N   LEU A 186     -21.770   0.596  -9.942  1.00 10.00      A   
ATOM   1622  HN  LEU A 186     -22.243  -0.247  -9.767  1.00 10.00      A   
ATOM   1623  CA  LEU A 186     -22.273   1.827  -9.346  1.00 10.00      A   
ATOM   1624  CB  LEU A 186     -23.654   1.607  -8.725  1.00 10.00      A   
ATOM   1625  CG  LEU A 186     -24.817   1.449  -9.708  1.00 10.00      A   
ATOM   1626  CD1 LEU A 186     -26.094   1.075  -8.972  1.00 10.00      A   
ATOM   1627  CD2 LEU A 186     -25.016   2.725 -10.512  1.00 10.00      A   
ATOM   1628  C   LEU A 186     -21.306   2.369  -8.301  1.00 10.00      A   
ATOM   1629  O   LEU A 186     -21.043   3.570  -8.255  1.00 10.00      A   
ATOM   1630  N   ALA A 187     -20.773   1.472  -7.476  1.00 10.00      A   
ATOM   1631  HN  ALA A 187     -21.031   0.529  -7.566  1.00 10.00      A   
ATOM   1632  CA  ALA A 187     -19.826   1.852  -6.433  1.00 10.00      A   
ATOM   1633  CB  ALA A 187     -19.463   0.650  -5.573  1.00 10.00      A   
ATOM   1634  C   ALA A 187     -18.577   2.485  -7.038  1.00 10.00      A   
ATOM   1635  O   ALA A 187     -18.076   3.496  -6.541  1.00 10.00      A   
ATOM   1636  N   LEU A 188     -18.088   1.888  -8.122  1.00 10.00      A   
ATOM   1637  HN  LEU A 188     -18.528   1.079  -8.461  1.00 10.00      A   
ATOM   1638  CA  LEU A 188     -16.913   2.399  -8.812  1.00 10.00      A   
ATOM   1639  CB  LEU A 188     -16.520   1.473  -9.965  1.00 10.00      A   
ATOM   1640  CG  LEU A 188     -15.982   0.092  -9.585  1.00 10.00      A   
ATOM   1641  CD1 LEU A 188     -15.749  -0.745 -10.833  1.00 10.00      A   
ATOM   1642  CD2 LEU A 188     -14.700   0.216  -8.777  1.00 10.00      A   
ATOM   1643  C   LEU A 188     -17.184   3.799  -9.351  1.00 10.00      A   
ATOM   1644  O   LEU A 188     -16.345   4.695  -9.235  1.00 10.00      A   
ATOM   1645  N   LEU A 189     -18.368   3.979  -9.925  1.00 10.00      A   
ATOM   1646  HN  LEU A 189     -18.994   3.223  -9.966  1.00 10.00      A   
ATOM   1647  CA  LEU A 189     -18.768   5.262 -10.488  1.00 10.00      A   
ATOM   1648  CB  LEU A 189     -20.131   5.141 -11.179  1.00 10.00      A   
ATOM   1649  CG  LEU A 189     -20.666   6.411 -11.850  1.00 10.00      A   
ATOM   1650  CD1 LEU A 189     -19.719   6.884 -12.943  1.00 10.00      A   
ATOM   1651  CD2 LEU A 189     -22.060   6.175 -12.409  1.00 10.00      A   
ATOM   1652  C   LEU A 189     -18.813   6.342  -9.411  1.00 10.00      A   
ATOM   1653  O   LEU A 189     -18.362   7.469  -9.631  1.00 10.00      A   
ATOM   1654  N   PHE A 190     -19.346   5.989  -8.244  1.00 10.00      A   
ATOM   1655  HN  PHE A 190     -19.688   5.075  -8.129  1.00 10.00      A   
ATOM   1656  CA  PHE A 190     -19.446   6.928  -7.133  1.00 10.00      A   
ATOM   1657  CB  PHE A 190     -20.181   6.301  -5.945  1.00 10.00      A   
ATOM   1658  CG  PHE A 190     -20.343   7.234  -4.777  1.00 10.00      A   
ATOM   1659  CD1 PHE A 190     -21.111   8.380  -4.895  1.00 10.00      A   
ATOM   1660  CD2 PHE A 190     -19.727   6.967  -3.566  1.00 10.00      A   
ATOM   1661  CE1 PHE A 190     -21.261   9.243  -3.825  1.00 10.00      A   
ATOM   1662  CE2 PHE A 190     -19.872   7.825  -2.491  1.00 10.00      A   
ATOM   1663  CZ  PHE A 190     -20.641   8.966  -2.622  1.00 10.00      A   
ATOM   1664  C   PHE A 190     -18.069   7.428  -6.710  1.00 10.00      A   
ATOM   1665  O   PHE A 190     -17.887   8.622  -6.453  1.00 10.00      A   
ATOM   1666  N   GLY A 191     -17.101   6.516  -6.664  1.00 10.00      A   
ATOM   1667  HN  GLY A 191     -17.311   5.583  -6.890  1.00 10.00      A   
ATOM   1668  CA  GLY A 191     -15.748   6.882  -6.284  1.00 10.00      A   
ATOM   1669  C   GLY A 191     -15.167   7.929  -7.213  1.00 10.00      A   
ATOM   1670  O   GLY A 191     -14.452   8.835  -6.780  1.00 10.00      A   
ATOM   1671  N   VAL A 192     -15.486   7.812  -8.493  1.00 10.00      A   
ATOM   1672  HN  VAL A 192     -16.060   7.068  -8.774  1.00 10.00      A   
ATOM   1673  CA  VAL A 192     -15.007   8.759  -9.489  1.00 10.00      A   
ATOM   1674  CB  VAL A 192     -15.246   8.239 -10.925  1.00 10.00      A   
ATOM   1675  CG1 VAL A 192     -14.775   9.258 -11.955  1.00 10.00      A   
ATOM   1676  CG2 VAL A 192     -14.547   6.907 -11.136  1.00 10.00      A   
ATOM   1677  C   VAL A 192     -15.715  10.103  -9.325  1.00 10.00      A   
ATOM   1678  O   VAL A 192     -15.068  11.145  -9.208  1.00 10.00      A   
ATOM   1679  N   LEU A 193     -17.045  10.057  -9.278  1.00 10.00      A   
ATOM   1680  HN  LEU A 193     -17.490   9.180  -9.327  1.00 10.00      A   
ATOM   1681  CA  LEU A 193     -17.874  11.255  -9.153  1.00 10.00      A   
ATOM   1682  CB  LEU A 193     -19.357  10.883  -9.164  1.00 10.00      A   
ATOM   1683  CG  LEU A 193     -19.890  10.259 -10.455  1.00 10.00      A   
ATOM   1684  CD1 LEU A 193     -21.352   9.880 -10.298  1.00 10.00      A   
ATOM   1685  CD2 LEU A 193     -19.703  11.209 -11.627  1.00 10.00      A   
ATOM   1686  C   LEU A 193     -17.546  12.078  -7.908  1.00 10.00      A   
ATOM   1687  O   LEU A 193     -17.632  13.304  -7.932  1.00 10.00      A   
ATOM   1688  N   MET A 194     -17.177  11.405  -6.827  1.00 10.00      A   
ATOM   1689  HN  MET A 194     -17.139  10.421  -6.862  1.00 10.00      A   
ATOM   1690  CA  MET A 194     -16.847  12.093  -5.579  1.00 10.00      A   
ATOM   1691  CB  MET A 194     -16.888  11.124  -4.392  1.00 10.00      A   
ATOM   1692  CG  MET A 194     -16.358  11.704  -3.086  1.00 10.00      A   
ATOM   1693  SD  MET A 194     -17.438  12.968  -2.381  1.00 10.00      A   
ATOM   1694  CE  MET A 194     -18.749  11.951  -1.706  1.00 10.00      A   
ATOM   1695  C   MET A 194     -15.486  12.784  -5.653  1.00 10.00      A   
ATOM   1696  O   MET A 194     -15.299  13.860  -5.091  1.00 10.00      A   
ATOM   1697  N   THR A 195     -14.548  12.178  -6.359  1.00 10.00      A   
ATOM   1698  HN  THR A 195     -14.755  11.333  -6.813  1.00 10.00      A   
ATOM   1699  CA  THR A 195     -13.209  12.736  -6.475  1.00 10.00      A   
ATOM   1700  CB  THR A 195     -12.170  11.621  -6.673  1.00 10.00      A   
ATOM   1701  OG1 THR A 195     -12.558  10.487  -5.885  1.00 10.00      A   
ATOM   1702  HG1 THR A 195     -13.157   9.924  -6.398  1.00 10.00      A   
ATOM   1703  CG2 THR A 195     -10.794  12.086  -6.222  1.00 10.00      A   
ATOM   1704  C   THR A 195     -13.101  13.775  -7.597  1.00 10.00      A   
ATOM   1705  O   THR A 195     -12.101  14.484  -7.710  1.00 10.00      A   
ATOM   1706  N   LEU A 196     -14.137  13.877  -8.418  1.00 10.00      A   
ATOM   1707  HN  LEU A 196     -14.913  13.290  -8.287  1.00 10.00      A   
ATOM   1708  CA  LEU A 196     -14.148  14.838  -9.520  1.00 10.00      A   
ATOM   1709  CB  LEU A 196     -15.331  14.604 -10.466  1.00 10.00      A   
ATOM   1710  CG  LEU A 196     -15.294  13.318 -11.294  1.00 10.00      A   
ATOM   1711  CD1 LEU A 196     -16.515  13.231 -12.195  1.00 10.00      A   
ATOM   1712  CD2 LEU A 196     -14.016  13.244 -12.116  1.00 10.00      A   
ATOM   1713  C   LEU A 196     -14.091  16.302  -9.043  1.00 10.00      A   
ATOM   1714  O   LEU A 196     -13.220  17.058  -9.487  1.00 10.00      A   
ATOM   1715  N   PRO A 197     -14.998  16.729  -8.131  1.00 10.00      A   
ATOM   1716  CA  PRO A 197     -15.016  18.110  -7.625  1.00 10.00      A   
ATOM   1717  CB  PRO A 197     -16.374  18.218  -6.928  1.00 10.00      A   
ATOM   1718  CG  PRO A 197     -16.672  16.831  -6.488  1.00 10.00      A   
ATOM   1719  CD  PRO A 197     -16.091  15.926  -7.541  1.00 10.00      A   
ATOM   1720  C   PRO A 197     -13.893  18.404  -6.631  1.00 10.00      A   
ATOM   1721  O   PRO A 197     -13.801  19.510  -6.098  1.00 10.00      A   
ATOM   1722  N   ILE A 198     -13.045  17.421  -6.381  1.00 10.00      A   
ATOM   1723  HN  ILE A 198     -13.162  16.558  -6.831  1.00 10.00      A   
ATOM   1724  CA  ILE A 198     -11.934  17.603  -5.456  1.00 10.00      A   
ATOM   1725  CB  ILE A 198     -11.483  16.268  -4.822  1.00 10.00      A   
ATOM   1726  CG1 ILE A 198     -12.632  15.671  -4.001  1.00 10.00      A   
ATOM   1727  CG2 ILE A 198     -10.253  16.470  -3.947  1.00 10.00      A   
ATOM   1728  CD1 ILE A 198     -12.321  14.324  -3.389  1.00 10.00      A   
ATOM   1729  C   ILE A 198     -10.765  18.281  -6.167  1.00 10.00      A   
ATOM   1730  O   ILE A 198     -10.352  17.854  -7.250  1.00 10.00      A   
ATOM   1731  N   GLY A 199     -10.254  19.350  -5.567  1.00 10.00      A   
ATOM   1732  HN  GLY A 199     -10.628  19.642  -4.708  1.00 10.00      A   
ATOM   1733  CA  GLY A 199      -9.147  20.079  -6.157  1.00 10.00      A   
ATOM   1734  C   GLY A 199      -7.804  19.596  -5.656  1.00 10.00      A   
ATOM   1735  O   GLY A 199      -7.737  18.783  -4.734  1.00 10.00      A   
ATOM   1736  N   GLY A 200      -6.732  20.108  -6.252  1.00 10.00      A   
ATOM   1737  HN  GLY A 200      -6.852  20.767  -6.969  1.00 10.00      A   
ATOM   1738  CA  GLY A 200      -5.392  19.712  -5.856  1.00 10.00      A   
ATOM   1739  C   GLY A 200      -5.087  20.073  -4.418  1.00 10.00      A   
ATOM   1740  O   GLY A 200      -4.458  19.299  -3.695  1.00 10.00      A   
ATOM   1741  N   GLY A 201      -5.570  21.232  -3.992  1.00 10.00      A   
ATOM   1742  HN  GLY A 201      -6.085  21.793  -4.611  1.00 10.00      A   
ATOM   1743  CA  GLY A 201      -5.341  21.685  -2.634  1.00 10.00      A   
ATOM   1744  C   GLY A 201      -6.183  20.938  -1.616  1.00 10.00      A   
ATOM   1745  O   GLY A 201      -6.065  21.174  -0.414  1.00 10.00      A   
ATOM   1746  N   ASP A 202      -7.037  20.041  -2.091  1.00 10.00      A   
ATOM   1747  HN  ASP A 202      -7.093  19.901  -3.061  1.00 10.00      A   
ATOM   1748  CA  ASP A 202      -7.896  19.259  -1.212  1.00 10.00      A   
ATOM   1749  CB  ASP A 202      -9.369  19.472  -1.561  1.00 10.00      A   
ATOM   1750  CG  ASP A 202     -10.039  20.468  -0.643  1.00 10.00      A   
ATOM   1751  OD1 ASP A 202     -10.368  21.580  -1.106  1.00 10.00      A   
ATOM   1752  OD2 ASP A 202     -10.230  20.149   0.553  1.00 10.00      A   
ATOM   1753  C   ASP A 202      -7.550  17.782  -1.294  1.00 10.00      A   
ATOM   1754  O   ASP A 202      -8.186  16.943  -0.655  1.00 10.00      A   
ATOM   1755  N   MET A 203      -6.524  17.478  -2.075  1.00 10.00      A   
ATOM   1756  HN  MET A 203      -6.046  18.202  -2.536  1.00 10.00      A   
ATOM   1757  CA  MET A 203      -6.082  16.100  -2.268  1.00 10.00      A   
ATOM   1758  CB  MET A 203      -5.013  15.993  -3.356  1.00 10.00      A   
ATOM   1759  CG  MET A 203      -5.082  14.702  -4.154  1.00 10.00      A   
ATOM   1760  SD  MET A 203      -6.628  14.536  -5.067  1.00 10.00      A   
ATOM   1761  CE  MET A 203      -6.533  15.951  -6.159  1.00 10.00      A   
ATOM   1762  C   MET A 203      -5.628  15.420  -0.971  1.00 10.00      A   
ATOM   1763  O   MET A 203      -6.087  14.321  -0.679  1.00 10.00      A   
ATOM   1764  N   PRO A 204      -4.727  16.045  -0.172  1.00 10.00      A   
ATOM   1765  CA  PRO A 204      -4.245  15.453   1.090  1.00 10.00      A   
ATOM   1766  CB  PRO A 204      -3.509  16.615   1.761  1.00 10.00      A   
ATOM   1767  CG  PRO A 204      -3.018  17.440   0.624  1.00 10.00      A   
ATOM   1768  CD  PRO A 204      -4.082  17.352  -0.434  1.00 10.00      A   
ATOM   1769  C   PRO A 204      -5.381  14.953   1.988  1.00 10.00      A   
ATOM   1770  O   PRO A 204      -5.307  13.857   2.549  1.00 10.00      A   
ATOM   1771  N   VAL A 205      -6.429  15.756   2.114  1.00 10.00      A   
ATOM   1772  HN  VAL A 205      -6.431  16.616   1.641  1.00 10.00      A   
ATOM   1773  CA  VAL A 205      -7.578  15.390   2.940  1.00 10.00      A   
ATOM   1774  CB  VAL A 205      -8.577  16.560   3.087  1.00 10.00      A   
ATOM   1775  CG1 VAL A 205      -9.762  16.160   3.955  1.00 10.00      A   
ATOM   1776  CG2 VAL A 205      -7.885  17.782   3.666  1.00 10.00      A   
ATOM   1777  C   VAL A 205      -8.297  14.177   2.349  1.00 10.00      A   
ATOM   1778  O   VAL A 205      -8.622  13.225   3.063  1.00 10.00      A   
ATOM   1779  N   ALA A 206      -8.521  14.212   1.038  1.00 10.00      A   
ATOM   1780  HN  ALA A 206      -8.227  14.997   0.526  1.00 10.00      A   
ATOM   1781  CA  ALA A 206      -9.193  13.121   0.339  1.00 10.00      A   
ATOM   1782  CB  ALA A 206      -9.416  13.485  -1.120  1.00 10.00      A   
ATOM   1783  C   ALA A 206      -8.394  11.827   0.446  1.00 10.00      A   
ATOM   1784  O   ALA A 206      -8.958  10.753   0.655  1.00 10.00      A   
ATOM   1785  N   ILE A 207      -7.077  11.938   0.308  1.00 10.00      A   
ATOM   1786  HN  ILE A 207      -6.688  12.828   0.132  1.00 10.00      A   
ATOM   1787  CA  ILE A 207      -6.194  10.780   0.399  1.00 10.00      A   
ATOM   1788  CB  ILE A 207      -4.719  11.174   0.164  1.00 10.00      A   
ATOM   1789  CG1 ILE A 207      -4.526  11.687  -1.267  1.00 10.00      A   
ATOM   1790  CG2 ILE A 207      -3.790   9.997   0.430  1.00 10.00      A   
ATOM   1791  CD1 ILE A 207      -3.145  12.251  -1.532  1.00 10.00      A   
ATOM   1792  C   ILE A 207      -6.342  10.098   1.758  1.00 10.00      A   
ATOM   1793  O   ILE A 207      -6.400   8.868   1.848  1.00 10.00      A   
ATOM   1794  N   SER A 208      -6.418  10.907   2.807  1.00 10.00      A   
ATOM   1795  HN  SER A 208      -6.362  11.877   2.667  1.00 10.00      A   
ATOM   1796  CA  SER A 208      -6.574  10.396   4.159  1.00 10.00      A   
ATOM   1797  CB  SER A 208      -6.356  11.521   5.176  1.00 10.00      A   
ATOM   1798  OG  SER A 208      -6.393  11.034   6.508  1.00 10.00      A   
ATOM   1799  HG  SER A 208      -7.316  10.898   6.775  1.00 10.00      A   
ATOM   1800  C   SER A 208      -7.958   9.775   4.335  1.00 10.00      A   
ATOM   1801  O   SER A 208      -8.101   8.716   4.950  1.00 10.00      A   
ATOM   1802  N   PHE A 209      -8.970  10.429   3.774  1.00 10.00      A   
ATOM   1803  HN  PHE A 209      -8.791  11.270   3.298  1.00 10.00      A   
ATOM   1804  CA  PHE A 209     -10.341   9.944   3.863  1.00 10.00      A   
ATOM   1805  CB  PHE A 209     -11.306  10.961   3.252  1.00 10.00      A   
ATOM   1806  CG  PHE A 209     -12.693  10.903   3.826  1.00 10.00      A   
ATOM   1807  CD1 PHE A 209     -12.888  10.833   5.197  1.00 10.00      A   
ATOM   1808  CD2 PHE A 209     -13.800  10.923   2.997  1.00 10.00      A   
ATOM   1809  CE1 PHE A 209     -14.163  10.783   5.726  1.00 10.00      A   
ATOM   1810  CE2 PHE A 209     -15.078  10.873   3.521  1.00 10.00      A   
ATOM   1811  CZ  PHE A 209     -15.260  10.802   4.888  1.00 10.00      A   
ATOM   1812  C   PHE A 209     -10.489   8.585   3.185  1.00 10.00      A   
ATOM   1813  O   PHE A 209     -11.087   7.664   3.742  1.00 10.00      A   
ATOM   1814  N   TYR A 210      -9.921   8.457   1.991  1.00 10.00      A   
ATOM   1815  HN  TYR A 210      -9.450   9.226   1.599  1.00 10.00      A   
ATOM   1816  CA  TYR A 210      -9.982   7.206   1.246  1.00 10.00      A   
ATOM   1817  CB  TYR A 210      -9.522   7.400  -0.201  1.00 10.00      A   
ATOM   1818  CG  TYR A 210     -10.594   7.984  -1.098  1.00 10.00      A   
ATOM   1819  CD1 TYR A 210     -10.499   9.283  -1.578  1.00 10.00      A   
ATOM   1820  CD2 TYR A 210     -11.710   7.237  -1.450  1.00 10.00      A   
ATOM   1821  CE1 TYR A 210     -11.485   9.823  -2.383  1.00 10.00      A   
ATOM   1822  CE2 TYR A 210     -12.700   7.766  -2.257  1.00 10.00      A   
ATOM   1823  CZ  TYR A 210     -12.582   9.060  -2.720  1.00 10.00      A   
ATOM   1824  OH  TYR A 210     -13.569   9.593  -3.519  1.00 10.00      A   
ATOM   1825  HH  TYR A 210     -13.164  10.042  -4.280  1.00 10.00      A   
ATOM   1826  C   TYR A 210      -9.172   6.118   1.941  1.00 10.00      A   
ATOM   1827  O   TYR A 210      -9.461   4.927   1.809  1.00 10.00      A   
ATOM   1828  N   ASN A 211      -8.162   6.539   2.691  1.00 10.00      A   
ATOM   1829  HN  ASN A 211      -7.977   7.500   2.742  1.00 10.00      A   
ATOM   1830  CA  ASN A 211      -7.318   5.611   3.438  1.00 10.00      A   
ATOM   1831  CB  ASN A 211      -6.133   6.353   4.066  1.00 10.00      A   
ATOM   1832  CG  ASN A 211      -5.319   5.496   5.017  1.00 10.00      A   
ATOM   1833  OD1 ASN A 211      -5.126   4.297   4.796  1.00 10.00      A   
ATOM   1834  ND2 ASN A 211      -4.829   6.109   6.083  1.00 10.00      A   
ATOM   1835 HD21 ASN A 211      -5.013   7.072   6.196  1.00 10.00      A   
ATOM   1836 HD22 ASN A 211      -4.306   5.582   6.717  1.00 10.00      A   
ATOM   1837  C   ASN A 211      -8.146   4.932   4.521  1.00 10.00      A   
ATOM   1838  O   ASN A 211      -8.079   3.713   4.703  1.00 10.00      A   
ATOM   1839  N   ALA A 212      -8.948   5.731   5.217  1.00 10.00      A   
ATOM   1840  HN  ALA A 212      -8.957   6.691   5.013  1.00 10.00      A   
ATOM   1841  CA  ALA A 212      -9.811   5.229   6.272  1.00 10.00      A   
ATOM   1842  CB  ALA A 212     -10.514   6.390   6.951  1.00 10.00      A   
ATOM   1843  C   ALA A 212     -10.837   4.268   5.690  1.00 10.00      A   
ATOM   1844  O   ALA A 212     -11.218   3.281   6.324  1.00 10.00      A   
ATOM   1845  N   PHE A 213     -11.271   4.570   4.471  1.00 10.00      A   
ATOM   1846  HN  PHE A 213     -10.926   5.379   4.034  1.00 10.00      A   
ATOM   1847  CA  PHE A 213     -12.246   3.747   3.769  1.00 10.00      A   
ATOM   1848  CB  PHE A 213     -12.644   4.386   2.436  1.00 10.00      A   
ATOM   1849  CG  PHE A 213     -13.638   5.505   2.562  1.00 10.00      A   
ATOM   1850  CD1 PHE A 213     -14.389   5.666   3.716  1.00 10.00      A   
ATOM   1851  CD2 PHE A 213     -13.821   6.396   1.519  1.00 10.00      A   
ATOM   1852  CE1 PHE A 213     -15.302   6.697   3.829  1.00 10.00      A   
ATOM   1853  CE2 PHE A 213     -14.732   7.429   1.623  1.00 10.00      A   
ATOM   1854  CZ  PHE A 213     -15.474   7.578   2.779  1.00 10.00      A   
ATOM   1855  C   PHE A 213     -11.705   2.342   3.543  1.00 10.00      A   
ATOM   1856  O   PHE A 213     -12.395   1.358   3.804  1.00 10.00      A   
ATOM   1857  N   THR A 214     -10.467   2.257   3.070  1.00 10.00      A   
ATOM   1858  HN  THR A 214      -9.969   3.082   2.874  1.00 10.00      A   
ATOM   1859  CA  THR A 214      -9.827   0.975   2.824  1.00 10.00      A   
ATOM   1860  CB  THR A 214      -8.411   1.167   2.257  1.00 10.00      A   
ATOM   1861  OG1 THR A 214      -8.468   2.097   1.172  1.00 10.00      A   
ATOM   1862  HG1 THR A 214      -7.696   2.676   1.209  1.00 10.00      A   
ATOM   1863  CG2 THR A 214      -7.845  -0.153   1.756  1.00 10.00      A   
ATOM   1864  C   THR A 214      -9.762   0.152   4.108  1.00 10.00      A   
ATOM   1865  O   THR A 214     -10.032  -1.050   4.101  1.00 10.00      A   
ATOM   1866  N   GLY A 215      -9.426   0.814   5.214  1.00 10.00      A   
ATOM   1867  HN  GLY A 215      -9.225   1.773   5.157  1.00 10.00      A   
ATOM   1868  CA  GLY A 215      -9.356   0.136   6.492  1.00 10.00      A   
ATOM   1869  C   GLY A 215     -10.700  -0.452   6.873  1.00 10.00      A   
ATOM   1870  O   GLY A 215     -10.790  -1.605   7.291  1.00 10.00      A   
ATOM   1871  N   MET A 216     -11.751   0.341   6.700  1.00 10.00      A   
ATOM   1872  HN  MET A 216     -11.613   1.249   6.350  1.00 10.00      A   
ATOM   1873  CA  MET A 216     -13.101  -0.107   7.011  1.00 10.00      A   
ATOM   1874  CB  MET A 216     -14.111   1.025   6.819  1.00 10.00      A   
ATOM   1875  CG  MET A 216     -13.983   2.159   7.820  1.00 10.00      A   
ATOM   1876  SD  MET A 216     -15.275   3.404   7.622  1.00 10.00      A   
ATOM   1877  CE  MET A 216     -16.720   2.466   8.115  1.00 10.00      A   
ATOM   1878  C   MET A 216     -13.480  -1.293   6.132  1.00 10.00      A   
ATOM   1879  O   MET A 216     -14.027  -2.281   6.618  1.00 10.00      A   
ATOM   1880  N   ALA A 217     -13.171  -1.185   4.840  1.00 10.00      A   
ATOM   1881  HN  ALA A 217     -12.729  -0.367   4.522  1.00 10.00      A   
ATOM   1882  CA  ALA A 217     -13.467  -2.242   3.880  1.00 10.00      A   
ATOM   1883  CB  ALA A 217     -13.049  -1.821   2.479  1.00 10.00      A   
ATOM   1884  C   ALA A 217     -12.773  -3.540   4.273  1.00 10.00      A   
ATOM   1885  O   ALA A 217     -13.414  -4.584   4.374  1.00 10.00      A   
ATOM   1886  N   VAL A 218     -11.465  -3.458   4.516  1.00 10.00      A   
ATOM   1887  HN  VAL A 218     -11.019  -2.585   4.428  1.00 10.00      A   
ATOM   1888  CA  VAL A 218     -10.674  -4.624   4.909  1.00 10.00      A   
ATOM   1889  CB  VAL A 218      -9.188  -4.254   5.142  1.00 10.00      A   
ATOM   1890  CG1 VAL A 218      -8.426  -5.407   5.779  1.00 10.00      A   
ATOM   1891  CG2 VAL A 218      -8.531  -3.855   3.829  1.00 10.00      A   
ATOM   1892  C   VAL A 218     -11.255  -5.266   6.166  1.00 10.00      A   
ATOM   1893  O   VAL A 218     -11.330  -6.495   6.275  1.00 10.00      A   
ATOM   1894  N   GLY A 219     -11.674  -4.424   7.106  1.00 10.00      A   
ATOM   1895  HN  GLY A 219     -11.578  -3.458   6.961  1.00 10.00      A   
ATOM   1896  CA  GLY A 219     -12.264  -4.915   8.333  1.00 10.00      A   
ATOM   1897  C   GLY A 219     -13.539  -5.688   8.068  1.00 10.00      A   
ATOM   1898  O   GLY A 219     -13.710  -6.802   8.566  1.00 10.00      A   
ATOM   1899  N   PHE A 220     -14.422  -5.108   7.259  1.00 10.00      A   
ATOM   1900  HN  PHE A 220     -14.212  -4.227   6.873  1.00 10.00      A   
ATOM   1901  CA  PHE A 220     -15.688  -5.745   6.917  1.00 10.00      A   
ATOM   1902  CB  PHE A 220     -16.544  -4.830   6.040  1.00 10.00      A   
ATOM   1903  CG  PHE A 220     -17.257  -3.749   6.803  1.00 10.00      A   
ATOM   1904  CD1 PHE A 220     -17.139  -2.421   6.423  1.00 10.00      A   
ATOM   1905  CD2 PHE A 220     -18.045  -4.060   7.899  1.00 10.00      A   
ATOM   1906  CE1 PHE A 220     -17.794  -1.426   7.121  1.00 10.00      A   
ATOM   1907  CE2 PHE A 220     -18.702  -3.070   8.603  1.00 10.00      A   
ATOM   1908  CZ  PHE A 220     -18.576  -1.749   8.213  1.00 10.00      A   
ATOM   1909  C   PHE A 220     -15.463  -7.088   6.231  1.00 10.00      A   
ATOM   1910  O   PHE A 220     -16.130  -8.074   6.553  1.00 10.00      A   
ATOM   1911  N   GLU A 221     -14.514  -7.121   5.298  1.00 10.00      A   
ATOM   1912  HN  GLU A 221     -14.038  -6.290   5.068  1.00 10.00      A   
ATOM   1913  CA  GLU A 221     -14.180  -8.351   4.585  1.00 10.00      A   
ATOM   1914  CB  GLU A 221     -13.010  -8.107   3.625  1.00 10.00      A   
ATOM   1915  CG  GLU A 221     -13.289  -7.087   2.537  1.00 10.00      A   
ATOM   1916  CD  GLU A 221     -14.362  -7.543   1.574  1.00 10.00      A   
ATOM   1917  OE1 GLU A 221     -14.158  -8.576   0.900  1.00 10.00      A   
ATOM   1918  OE2 GLU A 221     -15.404  -6.864   1.476  1.00 10.00      A   
ATOM   1919  C   GLU A 221     -13.784  -9.431   5.583  1.00 10.00      A   
ATOM   1920  O   GLU A 221     -14.241 -10.574   5.502  1.00 10.00      A   
ATOM   1921  N   GLY A 222     -12.945  -9.043   6.538  1.00 10.00      A   
ATOM   1922  HN  GLY A 222     -12.639  -8.109   6.550  1.00 10.00      A   
ATOM   1923  CA  GLY A 222     -12.481  -9.963   7.553  1.00 10.00      A   
ATOM   1924  C   GLY A 222     -13.611 -10.494   8.409  1.00 10.00      A   
ATOM   1925  O   GLY A 222     -13.635 -11.676   8.740  1.00 10.00      A   
ATOM   1926  N   PHE A 223     -14.547  -9.621   8.766  1.00 10.00      A   
ATOM   1927  HN  PHE A 223     -14.470  -8.687   8.467  1.00 10.00      A   
ATOM   1928  CA  PHE A 223     -15.686 -10.013   9.588  1.00 10.00      A   
ATOM   1929  CB  PHE A 223     -16.524  -8.787   9.980  1.00 10.00      A   
ATOM   1930  CG  PHE A 223     -15.864  -7.840  10.944  1.00 10.00      A   
ATOM   1931  CD1 PHE A 223     -15.857  -6.476  10.698  1.00 10.00      A   
ATOM   1932  CD2 PHE A 223     -15.258  -8.309  12.096  1.00 10.00      A   
ATOM   1933  CE1 PHE A 223     -15.257  -5.598  11.580  1.00 10.00      A   
ATOM   1934  CE2 PHE A 223     -14.655  -7.437  12.984  1.00 10.00      A   
ATOM   1935  CZ  PHE A 223     -14.654  -6.081  12.725  1.00 10.00      A   
ATOM   1936  C   PHE A 223     -16.576 -11.004   8.846  1.00 10.00      A   
ATOM   1937  O   PHE A 223     -17.083 -11.962   9.432  1.00 10.00      A   
ATOM   1938  N   ALA A 224     -16.751 -10.768   7.552  1.00 10.00      A   
ATOM   1939  HN  ALA A 224     -16.301  -9.995   7.145  1.00 10.00      A   
ATOM   1940  CA  ALA A 224     -17.593 -11.611   6.716  1.00 10.00      A   
ATOM   1941  CB  ALA A 224     -17.885 -10.917   5.398  1.00 10.00      A   
ATOM   1942  C   ALA A 224     -17.001 -12.998   6.473  1.00 10.00      A   
ATOM   1943  O   ALA A 224     -17.668 -14.007   6.698  1.00 10.00      A   
ATOM   1944  N   VAL A 225     -15.750 -13.053   6.028  1.00 10.00      A   
ATOM   1945  HN  VAL A 225     -15.249 -12.218   5.892  1.00 10.00      A   
ATOM   1946  CA  VAL A 225     -15.107 -14.335   5.736  1.00 10.00      A   
ATOM   1947  CB  VAL A 225     -13.949 -14.211   4.721  1.00 10.00      A   
ATOM   1948  CG1 VAL A 225     -14.442 -13.629   3.404  1.00 10.00      A   
ATOM   1949  CG2 VAL A 225     -12.801 -13.386   5.284  1.00 10.00      A   
ATOM   1950  C   VAL A 225     -14.628 -15.057   6.994  1.00 10.00      A   
ATOM   1951  O   VAL A 225     -14.521 -16.285   7.008  1.00 10.00      A   
ATOM   1952  N   GLY A 226     -14.352 -14.296   8.042  1.00 10.00      A   
ATOM   1953  HN  GLY A 226     -14.461 -13.324   7.973  1.00 10.00      A   
ATOM   1954  CA  GLY A 226     -13.880 -14.880   9.281  1.00 10.00      A   
ATOM   1955  C   GLY A 226     -12.369 -14.915   9.342  1.00 10.00      A   
ATOM   1956  O   GLY A 226     -11.768 -15.970   9.550  1.00 10.00      A   
ATOM   1957  N   ASN A 227     -11.753 -13.756   9.158  1.00 10.00      A   
ATOM   1958  HN  ASN A 227     -12.293 -12.945   9.016  1.00 10.00      A   
ATOM   1959  CA  ASN A 227     -10.297 -13.644   9.180  1.00 10.00      A   
ATOM   1960  CB  ASN A 227      -9.773 -13.239   7.795  1.00 10.00      A   
ATOM   1961  CG  ASN A 227      -8.264 -13.346   7.663  1.00 10.00      A   
ATOM   1962  OD1 ASN A 227      -7.516 -13.115   8.614  1.00 10.00      A   
ATOM   1963  ND2 ASN A 227      -7.802 -13.693   6.471  1.00 10.00      A   
ATOM   1964 HD21 ASN A 227      -8.452 -13.859   5.751  1.00 10.00      A   
ATOM   1965 HD22 ASN A 227      -6.832 -13.772   6.358  1.00 10.00      A   
ATOM   1966  C   ASN A 227      -9.860 -12.627  10.230  1.00 10.00      A   
ATOM   1967  O   ASN A 227      -9.904 -11.419   9.986  1.00 10.00      A   
ATOM   1968  N   PRO A 228      -9.433 -13.113  11.411  1.00 10.00      A   
ATOM   1969  CA  PRO A 228      -8.992 -12.259  12.526  1.00 10.00      A   
ATOM   1970  CB  PRO A 228      -8.468 -13.262  13.559  1.00 10.00      A   
ATOM   1971  CG  PRO A 228      -9.192 -14.525  13.250  1.00 10.00      A   
ATOM   1972  CD  PRO A 228      -9.356 -14.544  11.758  1.00 10.00      A   
ATOM   1973  C   PRO A 228      -7.882 -11.287  12.132  1.00 10.00      A   
ATOM   1974  O   PRO A 228      -7.859 -10.145  12.595  1.00 10.00      A   
ATOM   1975  N   ALA A 229      -6.975 -11.737  11.271  1.00 10.00      A   
ATOM   1976  HN  ALA A 229      -7.060 -12.648  10.921  1.00 10.00      A   
ATOM   1977  CA  ALA A 229      -5.864 -10.901  10.825  1.00 10.00      A   
ATOM   1978  CB  ALA A 229      -4.936 -11.681   9.908  1.00 10.00      A   
ATOM   1979  C   ALA A 229      -6.375  -9.641  10.134  1.00 10.00      A   
ATOM   1980  O   ALA A 229      -5.945  -8.529  10.450  1.00 10.00      A   
ATOM   1981  N   LEU A 230      -7.307  -9.823   9.206  1.00 10.00      A   
ATOM   1982  HN  LEU A 230      -7.618 -10.734   9.011  1.00 10.00      A   
ATOM   1983  CA  LEU A 230      -7.882  -8.706   8.471  1.00 10.00      A   
ATOM   1984  CB  LEU A 230      -8.640  -9.203   7.235  1.00 10.00      A   
ATOM   1985  CG  LEU A 230      -7.799  -9.887   6.154  1.00 10.00      A   
ATOM   1986  CD1 LEU A 230      -8.675 -10.318   4.989  1.00 10.00      A   
ATOM   1987  CD2 LEU A 230      -6.686  -8.966   5.676  1.00 10.00      A   
ATOM   1988  C   LEU A 230      -8.807  -7.889   9.367  1.00 10.00      A   
ATOM   1989  O   LEU A 230      -8.877  -6.666   9.247  1.00 10.00      A   
ATOM   1990  N   MET A 231      -9.501  -8.575  10.270  1.00 10.00      A   
ATOM   1991  HN  MET A 231      -9.390  -9.551  10.315  1.00 10.00      A   
ATOM   1992  CA  MET A 231     -10.424  -7.927  11.198  1.00 10.00      A   
ATOM   1993  CB  MET A 231     -11.085  -8.968  12.108  1.00 10.00      A   
ATOM   1994  CG  MET A 231     -12.189  -9.770  11.440  1.00 10.00      A   
ATOM   1995  SD  MET A 231     -12.546 -11.327  12.280  1.00 10.00      A   
ATOM   1996  CE  MET A 231     -13.126 -10.738  13.871  1.00 10.00      A   
ATOM   1997  C   MET A 231      -9.710  -6.881  12.046  1.00 10.00      A   
ATOM   1998  O   MET A 231     -10.080  -5.702  12.040  1.00 10.00      A   
ATOM   1999  N   VAL A 232      -8.674  -7.315  12.755  1.00 10.00      A   
ATOM   2000  HN  VAL A 232      -8.418  -8.263  12.697  1.00 10.00      A   
ATOM   2001  CA  VAL A 232      -7.908  -6.426  13.620  1.00 10.00      A   
ATOM   2002  CB  VAL A 232      -6.867  -7.197  14.460  1.00 10.00      A   
ATOM   2003  CG1 VAL A 232      -6.111  -6.255  15.386  1.00 10.00      A   
ATOM   2004  CG2 VAL A 232      -7.538  -8.303  15.261  1.00 10.00      A   
ATOM   2005  C   VAL A 232      -7.214  -5.320  12.825  1.00 10.00      A   
ATOM   2006  O   VAL A 232      -7.319  -4.142  13.170  1.00 10.00      A   
ATOM   2007  N   ALA A 233      -6.529  -5.704  11.753  1.00 10.00      A   
ATOM   2008  HN  ALA A 233      -6.516  -6.654  11.510  1.00 10.00      A   
ATOM   2009  CA  ALA A 233      -5.804  -4.748  10.918  1.00 10.00      A   
ATOM   2010  CB  ALA A 233      -5.085  -5.465   9.786  1.00 10.00      A   
ATOM   2011  C   ALA A 233      -6.725  -3.666  10.358  1.00 10.00      A   
ATOM   2012  O   ALA A 233      -6.446  -2.472  10.491  1.00 10.00      A   
ATOM   2013  N   GLY A 234      -7.826  -4.091   9.748  1.00 10.00      A   
ATOM   2014  HN  GLY A 234      -8.002  -5.057   9.688  1.00 10.00      A   
ATOM   2015  CA  GLY A 234      -8.770  -3.153   9.169  1.00 10.00      A   
ATOM   2016  C   GLY A 234      -9.334  -2.182  10.187  1.00 10.00      A   
ATOM   2017  O   GLY A 234      -9.358  -0.974   9.952  1.00 10.00      A   
ATOM   2018  N   THR A 235      -9.764  -2.706  11.326  1.00 10.00      A   
ATOM   2019  HN  THR A 235      -9.689  -3.674  11.465  1.00 10.00      A   
ATOM   2020  CA  THR A 235     -10.336  -1.879  12.381  1.00 10.00      A   
ATOM   2021  CB  THR A 235     -10.868  -2.745  13.539  1.00 10.00      A   
ATOM   2022  OG1 THR A 235     -11.706  -3.783  13.008  1.00 10.00      A   
ATOM   2023  HG1 THR A 235     -11.154  -4.458  12.585  1.00 10.00      A   
ATOM   2024  CG2 THR A 235     -11.677  -1.901  14.514  1.00 10.00      A   
ATOM   2025  C   THR A 235      -9.317  -0.868  12.916  1.00 10.00      A   
ATOM   2026  O   THR A 235      -9.667   0.268  13.251  1.00 10.00      A   
ATOM   2027  N   LEU A 236      -8.059  -1.283  12.990  1.00 10.00      A   
ATOM   2028  HN  LEU A 236      -7.839  -2.197  12.707  1.00 10.00      A   
ATOM   2029  CA  LEU A 236      -6.997  -0.415  13.479  1.00 10.00      A   
ATOM   2030  CB  LEU A 236      -5.706  -1.208  13.713  1.00 10.00      A   
ATOM   2031  CG  LEU A 236      -5.666  -2.091  14.964  1.00 10.00      A   
ATOM   2032  CD1 LEU A 236      -4.349  -2.847  15.038  1.00 10.00      A   
ATOM   2033  CD2 LEU A 236      -5.875  -1.255  16.216  1.00 10.00      A   
ATOM   2034  C   LEU A 236      -6.736   0.735  12.509  1.00 10.00      A   
ATOM   2035  O   LEU A 236      -6.684   1.900  12.910  1.00 10.00      A   
ATOM   2036  N   VAL A 237      -6.590   0.404  11.234  1.00 10.00      A   
ATOM   2037  HN  VAL A 237      -6.667  -0.542  10.971  1.00 10.00      A   
ATOM   2038  CA  VAL A 237      -6.318   1.404  10.206  1.00 10.00      A   
ATOM   2039  CB  VAL A 237      -5.868   0.750   8.880  1.00 10.00      A   
ATOM   2040  CG1 VAL A 237      -5.588   1.806   7.816  1.00 10.00      A   
ATOM   2041  CG2 VAL A 237      -4.639  -0.118   9.106  1.00 10.00      A   
ATOM   2042  C   VAL A 237      -7.527   2.301   9.947  1.00 10.00      A   
ATOM   2043  O   VAL A 237      -7.391   3.520   9.848  1.00 10.00      A   
ATOM   2044  N   GLY A 238      -8.704   1.694   9.850  1.00 10.00      A   
ATOM   2045  HN  GLY A 238      -8.748   0.717   9.960  1.00 10.00      A   
ATOM   2046  CA  GLY A 238      -9.924   2.442   9.584  1.00 10.00      A   
ATOM   2047  C   GLY A 238     -10.186   3.541  10.593  1.00 10.00      A   
ATOM   2048  O   GLY A 238     -10.443   4.689  10.217  1.00 10.00      A   
ATOM   2049  N   ALA A 239     -10.118   3.194  11.871  1.00 10.00      A   
ATOM   2050  HN  ALA A 239      -9.913   2.263  12.101  1.00 10.00      A   
ATOM   2051  CA  ALA A 239     -10.354   4.154  12.940  1.00 10.00      A   
ATOM   2052  CB  ALA A 239     -10.432   3.446  14.283  1.00 10.00      A   
ATOM   2053  C   ALA A 239      -9.272   5.225  12.962  1.00 10.00      A   
ATOM   2054  O   ALA A 239      -9.571   6.421  13.002  1.00 10.00      A   
ATOM   2055  N   ALA A 240      -8.014   4.791  12.917  1.00 10.00      A   
ATOM   2056  HN  ALA A 240      -7.842   3.826  12.867  1.00 10.00      A   
ATOM   2057  CA  ALA A 240      -6.885   5.712  12.938  1.00 10.00      A   
ATOM   2058  CB  ALA A 240      -5.570   4.952  12.952  1.00 10.00      A   
ATOM   2059  C   ALA A 240      -6.938   6.670  11.754  1.00 10.00      A   
ATOM   2060  O   ALA A 240      -6.752   7.875  11.913  1.00 10.00      A   
ATOM   2061  N   GLY A 241      -7.213   6.126  10.574  1.00 10.00      A   
ATOM   2062  HN  GLY A 241      -7.360   5.153  10.515  1.00 10.00      A   
ATOM   2063  CA  GLY A 241      -7.292   6.937   9.375  1.00 10.00      A   
ATOM   2064  C   GLY A 241      -8.367   8.000   9.473  1.00 10.00      A   
ATOM   2065  O   GLY A 241      -8.139   9.156   9.114  1.00 10.00      A   
ATOM   2066  N   THR A 242      -9.536   7.613   9.971  1.00 10.00      A   
ATOM   2067  HN  THR A 242      -9.657   6.677  10.236  1.00 10.00      A   
ATOM   2068  CA  THR A 242     -10.647   8.543  10.121  1.00 10.00      A   
ATOM   2069  CB  THR A 242     -11.914   7.831  10.645  1.00 10.00      A   
ATOM   2070  OG1 THR A 242     -12.209   6.704   9.804  1.00 10.00      A   
ATOM   2071  HG1 THR A 242     -11.654   5.953  10.065  1.00 10.00      A   
ATOM   2072  CG2 THR A 242     -13.106   8.779  10.643  1.00 10.00      A   
ATOM   2073  C   THR A 242     -10.263   9.693  11.057  1.00 10.00      A   
ATOM   2074  O   THR A 242     -10.518  10.862  10.761  1.00 10.00      A   
ATOM   2075  N   LEU A 243      -9.616   9.353  12.166  1.00 10.00      A   
ATOM   2076  HN  LEU A 243      -9.428   8.404  12.337  1.00 10.00      A   
ATOM   2077  CA  LEU A 243      -9.183  10.347  13.140  1.00 10.00      A   
ATOM   2078  CB  LEU A 243      -8.638   9.661  14.398  1.00 10.00      A   
ATOM   2079  CG  LEU A 243      -9.645   8.827  15.191  1.00 10.00      A   
ATOM   2080  CD1 LEU A 243      -8.940   7.981  16.237  1.00 10.00      A   
ATOM   2081  CD2 LEU A 243     -10.691   9.721  15.837  1.00 10.00      A   
ATOM   2082  C   LEU A 243      -8.125  11.269  12.542  1.00 10.00      A   
ATOM   2083  O   LEU A 243      -8.181  12.489  12.711  1.00 10.00      A   
ATOM   2084  N   LEU A 244      -7.172  10.676  11.829  1.00 10.00      A   
ATOM   2085  HN  LEU A 244      -7.194   9.698  11.724  1.00 10.00      A   
ATOM   2086  CA  LEU A 244      -6.095  11.430  11.198  1.00 10.00      A   
ATOM   2087  CB  LEU A 244      -5.063  10.490  10.573  1.00 10.00      A   
ATOM   2088  CG  LEU A 244      -4.181   9.711  11.549  1.00 10.00      A   
ATOM   2089  CD1 LEU A 244      -3.274   8.754  10.792  1.00 10.00      A   
ATOM   2090  CD2 LEU A 244      -3.362  10.660  12.411  1.00 10.00      A   
ATOM   2091  C   LEU A 244      -6.635  12.395  10.148  1.00 10.00      A   
ATOM   2092  O   LEU A 244      -6.117  13.498   9.992  1.00 10.00      A   
ATOM   2093  N   THR A 245      -7.680  11.975   9.439  1.00 10.00      A   
ATOM   2094  HN  THR A 245      -8.039  11.077   9.606  1.00 10.00      A   
ATOM   2095  CA  THR A 245      -8.297  12.808   8.411  1.00 10.00      A   
ATOM   2096  CB  THR A 245      -9.452  12.069   7.704  1.00 10.00      A   
ATOM   2097  OG1 THR A 245      -8.980  10.799   7.235  1.00 10.00      A   
ATOM   2098  HG1 THR A 245      -8.893  10.191   7.982  1.00 10.00      A   
ATOM   2099  CG2 THR A 245      -9.966  12.876   6.522  1.00 10.00      A   
ATOM   2100  C   THR A 245      -8.813  14.110   9.018  1.00 10.00      A   
ATOM   2101  O   THR A 245      -8.573  15.195   8.488  1.00 10.00      A   
ATOM   2102  N   VAL A 246      -9.495  13.994  10.153  1.00 10.00      A   
ATOM   2103  HN  VAL A 246      -9.637  13.101  10.537  1.00 10.00      A   
ATOM   2104  CA  VAL A 246     -10.033  15.158  10.842  1.00 10.00      A   
ATOM   2105  CB  VAL A 246     -10.910  14.753  12.044  1.00 10.00      A   
ATOM   2106  CG1 VAL A 246     -11.563  15.974  12.679  1.00 10.00      A   
ATOM   2107  CG2 VAL A 246     -11.963  13.740  11.621  1.00 10.00      A   
ATOM   2108  C   VAL A 246      -8.895  16.054  11.327  1.00 10.00      A   
ATOM   2109  O   VAL A 246      -8.959  17.279  11.202  1.00 10.00      A   
ATOM   2110  N   LEU A 247      -7.847  15.428  11.862  1.00 10.00      A   
ATOM   2111  HN  LEU A 247      -7.858  14.447  11.923  1.00 10.00      A   
ATOM   2112  CA  LEU A 247      -6.685  16.157  12.362  1.00 10.00      A   
ATOM   2113  CB  LEU A 247      -5.695  15.204  13.042  1.00 10.00      A   
ATOM   2114  CG  LEU A 247      -6.182  14.529  14.326  1.00 10.00      A   
ATOM   2115  CD1 LEU A 247      -5.158  13.522  14.827  1.00 10.00      A   
ATOM   2116  CD2 LEU A 247      -6.474  15.569  15.396  1.00 10.00      A   
ATOM   2117  C   LEU A 247      -5.995  16.925  11.239  1.00 10.00      A   
ATOM   2118  O   LEU A 247      -5.644  18.095  11.402  1.00 10.00      A   
ATOM   2119  N   MET A 248      -5.814  16.263  10.098  1.00 10.00      A   
ATOM   2120  HN  MET A 248      -6.114  15.326  10.034  1.00 10.00      A   
ATOM   2121  CA  MET A 248      -5.170  16.882   8.943  1.00 10.00      A   
ATOM   2122  CB  MET A 248      -4.941  15.869   7.822  1.00 10.00      A   
ATOM   2123  CG  MET A 248      -3.747  14.957   8.043  1.00 10.00      A   
ATOM   2124  SD  MET A 248      -3.203  14.152   6.523  1.00 10.00      A   
ATOM   2125  CE  MET A 248      -2.600  15.561   5.595  1.00 10.00      A   
ATOM   2126  C   MET A 248      -5.981  18.059   8.421  1.00 10.00      A   
ATOM   2127  O   MET A 248      -5.426  19.105   8.090  1.00 10.00      A   
ATOM   2128  N   ALA A 249      -7.297  17.883   8.359  1.00 10.00      A   
ATOM   2129  HN  ALA A 249      -7.678  17.021   8.637  1.00 10.00      A   
ATOM   2130  CA  ALA A 249      -8.188  18.934   7.884  1.00 10.00      A   
ATOM   2131  CB  ALA A 249      -9.624  18.432   7.831  1.00 10.00      A   
ATOM   2132  C   ALA A 249      -8.081  20.170   8.770  1.00 10.00      A   
ATOM   2133  O   ALA A 249      -7.947  21.292   8.278  1.00 10.00      A   
ATOM   2134  N   ARG A 250      -8.112  19.953  10.077  1.00 10.00      A   
ATOM   2135  HN  ARG A 250      -8.203  19.032  10.406  1.00 10.00      A   
ATOM   2136  CA  ARG A 250      -8.017  21.046  11.036  1.00 10.00      A   
ATOM   2137  CB  ARG A 250      -8.335  20.553  12.449  1.00 10.00      A   
ATOM   2138  CG  ARG A 250      -9.768  20.071  12.627  1.00 10.00      A   
ATOM   2139  CD  ARG A 250     -10.472  20.814  13.749  1.00 10.00      A   
ATOM   2140  NE  ARG A 250      -9.855  20.562  15.050  1.00 10.00      A   
ATOM   2141  HE  ARG A 250      -8.927  20.224  15.054  1.00 10.00      A   
ATOM   2142  CZ  ARG A 250     -10.470  20.749  16.217  1.00 10.00      A   
ATOM   2143  NH1 ARG A 250     -11.721  21.187  16.249  1.00 10.00      A   
ATOM   2144 HH11 ARG A 250     -12.204  21.333  17.166  1.00 10.00      A   
ATOM   2145 HH12 ARG A 250     -12.233  21.385  15.362  1.00 10.00      A   
ATOM   2146  NH2 ARG A 250      -9.829  20.496  17.346  1.00 10.00      A   
ATOM   2147 HH21 ARG A 250      -8.845  20.150  17.321  1.00 10.00      A   
ATOM   2148 HH22 ARG A 250     -10.302  20.641  18.265  1.00 10.00      A   
ATOM   2149  C   ARG A 250      -6.635  21.694  10.992  1.00 10.00      A   
ATOM   2150  O   ARG A 250      -6.495  22.900  11.202  1.00 10.00      A   
ATOM   2151  N   ALA A 251      -5.617  20.887  10.700  1.00 10.00      A   
ATOM   2152  HN  ALA A 251      -5.795  19.935  10.538  1.00 10.00      A   
ATOM   2153  CA  ALA A 251      -4.247  21.376  10.610  1.00 10.00      A   
ATOM   2154  CB  ALA A 251      -3.275  20.211  10.479  1.00 10.00      A   
ATOM   2155  C   ALA A 251      -4.103  22.312   9.419  1.00 10.00      A   
ATOM   2156  O   ALA A 251      -3.243  23.187   9.400  1.00 10.00      A   
ATOM   2157  N   MET A 252      -4.960  22.125   8.425  1.00 10.00      A   
ATOM   2158  HN  MET A 252      -5.626  21.406   8.495  1.00 10.00      A   
ATOM   2159  CA  MET A 252      -4.936  22.956   7.231  1.00 10.00      A   
ATOM   2160  CB  MET A 252      -5.142  22.109   5.971  1.00 10.00      A   
ATOM   2161  CG  MET A 252      -4.081  21.042   5.757  1.00 10.00      A   
ATOM   2162  SD  MET A 252      -2.401  21.699   5.814  1.00 10.00      A   
ATOM   2163  CE  MET A 252      -2.396  22.734   4.353  1.00 10.00      A   
ATOM   2164  C   MET A 252      -6.001  24.046   7.315  1.00 10.00      A   
ATOM   2165  O   MET A 252      -6.324  24.687   6.312  1.00 10.00      A   
ATOM   2166  N   ASN A 253      -6.545  24.242   8.520  1.00 10.00      A   
ATOM   2167  HN  ASN A 253      -6.244  23.687   9.270  1.00 10.00      A   
ATOM   2168  CA  ASN A 253      -7.576  25.256   8.767  1.00 10.00      A   
ATOM   2169  CB  ASN A 253      -7.034  26.676   8.538  1.00 10.00      A   
ATOM   2170  CG  ASN A 253      -6.154  27.165   9.673  1.00 10.00      A   
ATOM   2171  OD1 ASN A 253      -6.648  27.639  10.698  1.00 10.00      A   
ATOM   2172  ND2 ASN A 253      -4.845  27.080   9.489  1.00 10.00      A   
ATOM   2173 HD21 ASN A 253      -4.521  26.716   8.636  1.00 10.00      A   
ATOM   2174 HD22 ASN A 253      -4.250  27.379  10.212  1.00 10.00      A   
ATOM   2175  C   ASN A 253      -8.831  25.017   7.931  1.00 10.00      A   
ATOM   2176  O   ASN A 253      -9.452  25.957   7.436  1.00 10.00      A   
ATOM   2177  N   ARG A 254      -9.212  23.757   7.785  1.00 10.00      A   
ATOM   2178  HN  ARG A 254      -8.696  23.045   8.225  1.00 10.00      A   
ATOM   2179  CA  ARG A 254     -10.386  23.400   7.002  1.00 10.00      A   
ATOM   2180  CB  ARG A 254      -9.963  22.932   5.607  1.00 10.00      A   
ATOM   2181  CG  ARG A 254      -9.967  24.029   4.553  1.00 10.00      A   
ATOM   2182  CD  ARG A 254     -11.361  24.233   3.981  1.00 10.00      A   
ATOM   2183  NE  ARG A 254     -11.335  24.410   2.531  1.00 10.00      A   
ATOM   2184  HE  ARG A 254     -11.472  25.324   2.188  1.00 10.00      A   
ATOM   2185  CZ  ARG A 254     -11.138  23.418   1.655  1.00 10.00      A   
ATOM   2186  NH1 ARG A 254     -10.944  22.175   2.079  1.00 10.00      A   
ATOM   2187 HH11 ARG A 254     -10.943  21.957   3.097  1.00 10.00      A   
ATOM   2188 HH12 ARG A 254     -10.788  21.400   1.383  1.00 10.00      A   
ATOM   2189  NH2 ARG A 254     -11.138  23.673   0.354  1.00 10.00      A   
ATOM   2190 HH21 ARG A 254     -11.294  24.648   0.007  1.00 10.00      A   
ATOM   2191 HH22 ARG A 254     -10.975  22.893  -0.336  1.00 10.00      A   
ATOM   2192  C   ARG A 254     -11.210  22.321   7.698  1.00 10.00      A   
ATOM   2193  O   ARG A 254     -10.919  21.946   8.836  1.00 10.00      A   
ATOM   2194  N   SER A 255     -12.239  21.838   7.017  1.00 10.00      A   
ATOM   2195  HN  SER A 255     -12.422  22.184   6.122  1.00 10.00      A   
ATOM   2196  CA  SER A 255     -13.105  20.800   7.556  1.00 10.00      A   
ATOM   2197  CB  SER A 255     -14.447  21.403   7.985  1.00 10.00      A   
ATOM   2198  OG  SER A 255     -14.266  22.669   8.601  1.00 10.00      A   
ATOM   2199  HG  SER A 255     -15.071  23.195   8.490  1.00 10.00      A   
ATOM   2200  C   SER A 255     -13.319  19.707   6.509  1.00 10.00      A   
ATOM   2201  O   SER A 255     -13.399  19.995   5.313  1.00 10.00      A   
ATOM   2202  N   VAL A 256     -13.435  18.461   6.961  1.00 10.00      A   
ATOM   2203  HN  VAL A 256     -13.414  18.301   7.928  1.00 10.00      A   
ATOM   2204  CA  VAL A 256     -13.622  17.325   6.063  1.00 10.00      A   
ATOM   2205  CB  VAL A 256     -13.618  15.989   6.839  1.00 10.00      A   
ATOM   2206  CG1 VAL A 256     -13.547  14.809   5.880  1.00 10.00      A   
ATOM   2207  CG2 VAL A 256     -12.464  15.945   7.827  1.00 10.00      A   
ATOM   2208  C   VAL A 256     -14.930  17.445   5.287  1.00 10.00      A   
ATOM   2209  O   VAL A 256     -15.001  17.091   4.108  1.00 10.00      A   
ATOM   2210  N   TRP A 257     -15.955  17.973   5.948  1.00 10.00      A   
ATOM   2211  HN  TRP A 257     -15.826  18.253   6.880  1.00 10.00      A   
ATOM   2212  CA  TRP A 257     -17.268  18.139   5.336  1.00 10.00      A   
ATOM   2213  CB  TRP A 257     -18.274  18.658   6.365  1.00 10.00      A   
ATOM   2214  CG  TRP A 257     -19.707  18.503   5.944  1.00 10.00      A   
ATOM   2215  CD1 TRP A 257     -20.390  17.333   5.778  1.00 10.00      A   
ATOM   2216  CD2 TRP A 257     -20.630  19.554   5.635  1.00 10.00      A   
ATOM   2217  NE1 TRP A 257     -21.679  17.586   5.379  1.00 10.00      A   
ATOM   2218  HE1 TRP A 257     -22.362  16.904   5.190  1.00 10.00      A   
ATOM   2219  CE2 TRP A 257     -21.855  18.942   5.287  1.00 10.00      A   
ATOM   2220  CE3 TRP A 257     -20.544  20.950   5.619  1.00 10.00      A   
ATOM   2221  CZ2 TRP A 257     -22.979  19.680   4.926  1.00 10.00      A   
ATOM   2222  CZ3 TRP A 257     -21.661  21.679   5.261  1.00 10.00      A   
ATOM   2223  CH2 TRP A 257     -22.862  21.043   4.921  1.00 10.00      A   
ATOM   2224  C   TRP A 257     -17.216  19.065   4.119  1.00 10.00      A   
ATOM   2225  O   TRP A 257     -18.064  18.991   3.233  1.00 10.00      A   
ATOM   2226  N   ILE A 258     -16.207  19.924   4.072  1.00 10.00      A   
ATOM   2227  HN  ILE A 258     -15.547  19.929   4.797  1.00 10.00      A   
ATOM   2228  CA  ILE A 258     -16.055  20.858   2.965  1.00 10.00      A   
ATOM   2229  CB  ILE A 258     -15.199  22.082   3.371  1.00 10.00      A   
ATOM   2230  CG1 ILE A 258     -15.762  22.723   4.645  1.00 10.00      A   
ATOM   2231  CG2 ILE A 258     -15.146  23.107   2.243  1.00 10.00      A   
ATOM   2232  CD1 ILE A 258     -14.946  23.888   5.161  1.00 10.00      A   
ATOM   2233  C   ILE A 258     -15.431  20.165   1.751  1.00 10.00      A   
ATOM   2234  O   ILE A 258     -15.660  20.559   0.610  1.00 10.00      A   
ATOM   2235  N   SER A 259     -14.656  19.120   1.996  1.00 10.00      A   
ATOM   2236  HN  SER A 259     -14.516  18.832   2.922  1.00 10.00      A   
ATOM   2237  CA  SER A 259     -14.007  18.388   0.920  1.00 10.00      A   
ATOM   2238  CB  SER A 259     -12.694  17.783   1.422  1.00 10.00      A   
ATOM   2239  OG  SER A 259     -11.903  18.767   2.070  1.00 10.00      A   
ATOM   2240  HG  SER A 259     -11.333  19.207   1.412  1.00 10.00      A   
ATOM   2241  C   SER A 259     -14.924  17.303   0.349  1.00 10.00      A   
ATOM   2242  O   SER A 259     -14.834  16.953  -0.829  1.00 10.00      A   
ATOM   2243  N   VAL A 260     -15.822  16.791   1.182  1.00 10.00      A   
ATOM   2244  HN  VAL A 260     -15.863  17.122   2.104  1.00 10.00      A   
ATOM   2245  CA  VAL A 260     -16.743  15.741   0.754  1.00 10.00      A   
ATOM   2246  CB  VAL A 260     -17.143  14.802   1.914  1.00 10.00      A   
ATOM   2247  CG1 VAL A 260     -15.912  14.189   2.562  1.00 10.00      A   
ATOM   2248  CG2 VAL A 260     -17.988  15.534   2.945  1.00 10.00      A   
ATOM   2249  C   VAL A 260     -17.999  16.317   0.103  1.00 10.00      A   
ATOM   2250  O   VAL A 260     -18.836  15.576  -0.414  1.00 10.00      A   
ATOM   2251  N   LEU A 261     -18.126  17.637   0.126  1.00 10.00      A   
ATOM   2252  HN  LEU A 261     -17.430  18.179   0.552  1.00 10.00      A   
ATOM   2253  CB  LEU A 261     -20.365  18.533   0.592  1.00 10.00      A   
ATOM   2254  CG  LEU A 261     -21.726  19.004   0.074  1.00 10.00      A   
ATOM   2255  CD1 LEU A 261     -22.386  17.925  -0.770  1.00 10.00      A   
ATOM   2256  CD2 LEU A 261     -22.628  19.409   1.229  1.00 10.00      A   
ATOM   2257  CA  LEU A 261     -19.280  18.298  -0.464  1.00 10.00      A   
ATOM   2258  C   LEU A 261     -18.879  19.612  -1.126  1.00 10.00      A   
ATOM   2259  O   LEU A 261     -18.657  19.612  -2.356  1.00 10.00      A   
ATOM   2260  OXT LEU A 261     -18.776  20.637  -0.419  1.00 10.00      A   
ATOM   2261  CB  MET B   1      32.882  10.541   8.549  1.00 10.00      B   
ATOM   2262  CG  MET B   1      32.459   9.802   9.808  1.00 10.00      B   
ATOM   2263  SD  MET B   1      30.674   9.572   9.928  1.00 10.00      B   
ATOM   2264  CE  MET B   1      30.564   8.602  11.432  1.00 10.00      B   
ATOM   2265  C   MET B   1      34.769  11.068   6.972  1.00 10.00      B   
ATOM   2266  O   MET B   1      34.174  10.552   6.024  1.00 10.00      B   
ATOM   2267  N   MET B   1      34.889  11.758   9.351  1.00 10.00      B   
ATOM   2268  HT1 MET B   1      34.526  11.583  10.309  1.00 10.00      B   
ATOM   2269  HT2 MET B   1      34.570  12.697   9.042  1.00 10.00      B   
ATOM   2270  HT3 MET B   1      35.930  11.746   9.382  1.00 10.00      B   
ATOM   2271  CA  MET B   1      34.398  10.723   8.413  1.00 10.00      B   
ATOM   2272  N   GLU B   2      35.749  11.949   6.815  1.00 10.00      B   
ATOM   2273  HN  GLU B   2      36.178  12.334   7.606  1.00 10.00      B   
ATOM   2274  CA  GLU B   2      36.208  12.363   5.500  1.00 10.00      B   
ATOM   2275  CB  GLU B   2      36.371  13.883   5.467  1.00 10.00      B   
ATOM   2276  CG  GLU B   2      36.975  14.421   4.183  1.00 10.00      B   
ATOM   2277  CD  GLU B   2      37.376  15.873   4.301  1.00 10.00      B   
ATOM   2278  OE1 GLU B   2      38.190  16.197   5.190  1.00 10.00      B   
ATOM   2279  OE2 GLU B   2      36.879  16.700   3.507  1.00 10.00      B   
ATOM   2280  C   GLU B   2      37.534  11.685   5.170  1.00 10.00      B   
ATOM   2281  O   GLU B   2      38.377  11.493   6.051  1.00 10.00      B   
ATOM   2282  N   PHE B   3      37.713  11.315   3.911  1.00 10.00      B   
ATOM   2283  HN  PHE B   3      37.010  11.496   3.252  1.00 10.00      B   
ATOM   2284  CA  PHE B   3      38.936  10.661   3.477  1.00 10.00      B   
ATOM   2285  CB  PHE B   3      38.618   9.308   2.829  1.00 10.00      B   
ATOM   2286  CG  PHE B   3      37.823   8.387   3.715  1.00 10.00      B   
ATOM   2287  CD1 PHE B   3      36.468   8.196   3.504  1.00 10.00      B   
ATOM   2288  CD2 PHE B   3      38.431   7.718   4.764  1.00 10.00      B   
ATOM   2289  CE1 PHE B   3      35.734   7.358   4.322  1.00 10.00      B   
ATOM   2290  CE2 PHE B   3      37.704   6.876   5.586  1.00 10.00      B   
ATOM   2291  CZ  PHE B   3      36.353   6.696   5.364  1.00 10.00      B   
ATOM   2292  C   PHE B   3      39.699  11.557   2.509  1.00 10.00      B   
ATOM   2293  O   PHE B   3      39.141  12.525   1.978  1.00 10.00      B   
ATOM   2294  N   GLY B   4      40.975  11.248   2.303  1.00 10.00      B   
ATOM   2295  HN  GLY B   4      41.368  10.486   2.784  1.00 10.00      B   
ATOM   2296  CA  GLY B   4      41.792  12.023   1.393  1.00 10.00      B   
ATOM   2297  C   GLY B   4      41.308  11.901  -0.035  1.00 10.00      B   
ATOM   2298  O   GLY B   4      40.660  10.915  -0.386  1.00 10.00      B   
ATOM   2299  N   PHE B   5      41.633  12.892  -0.854  1.00 10.00      B   
ATOM   2300  HN  PHE B   5      42.180  13.632  -0.512  1.00 10.00      B   
ATOM   2301  CA  PHE B   5      41.212  12.910  -2.252  1.00 10.00      B   
ATOM   2302  CB  PHE B   5      41.675  14.195  -2.947  1.00 10.00      B   
ATOM   2303  CG  PHE B   5      41.367  14.237  -4.417  1.00 10.00      B   
ATOM   2304  CD1 PHE B   5      40.057  14.331  -4.858  1.00 10.00      B   
ATOM   2305  CD2 PHE B   5      42.382  14.171  -5.357  1.00 10.00      B   
ATOM   2306  CE1 PHE B   5      39.766  14.359  -6.210  1.00 10.00      B   
ATOM   2307  CE2 PHE B   5      42.100  14.200  -6.711  1.00 10.00      B   
ATOM   2308  CZ  PHE B   5      40.787  14.294  -7.138  1.00 10.00      B   
ATOM   2309  C   PHE B   5      41.714  11.686  -3.009  1.00 10.00      B   
ATOM   2310  O   PHE B   5      40.928  10.965  -3.622  1.00 10.00      B   
ATOM   2311  N   TRP B   6      43.021  11.448  -2.955  1.00 10.00      B   
ATOM   2312  HN  TRP B   6      43.597  12.051  -2.436  1.00 10.00      B   
ATOM   2313  CA  TRP B   6      43.618  10.311  -3.647  1.00 10.00      B   
ATOM   2314  CB  TRP B   6      45.146  10.383  -3.600  1.00 10.00      B   
ATOM   2315  CG  TRP B   6      45.705  11.588  -4.289  1.00 10.00      B   
ATOM   2316  CD1 TRP B   6      46.420  12.599  -3.718  1.00 10.00      B   
ATOM   2317  CD2 TRP B   6      45.584  11.919  -5.679  1.00 10.00      B   
ATOM   2318  NE1 TRP B   6      46.754  13.536  -4.663  1.00 10.00      B   
ATOM   2319  HE1 TRP B   6      47.269  14.357  -4.497  1.00 10.00      B   
ATOM   2320  CE2 TRP B   6      46.253  13.143  -5.874  1.00 10.00      B   
ATOM   2321  CE3 TRP B   6      44.976  11.300  -6.776  1.00 10.00      B   
ATOM   2322  CZ2 TRP B   6      46.335  13.759  -7.120  1.00 10.00      B   
ATOM   2323  CZ3 TRP B   6      45.059  11.914  -8.011  1.00 10.00      B   
ATOM   2324  CH2 TRP B   6      45.729  13.133  -8.172  1.00 10.00      B   
ATOM   2325  C   TRP B   6      43.130   8.992  -3.059  1.00 10.00      B   
ATOM   2326  O   TRP B   6      42.919   8.018  -3.782  1.00 10.00      B   
ATOM   2327  N   SER B   7      42.937   8.979  -1.747  1.00 10.00      B   
ATOM   2328  HN  SER B   7      43.106   9.795  -1.232  1.00 10.00      B   
ATOM   2329  CA  SER B   7      42.475   7.792  -1.050  1.00 10.00      B   
ATOM   2330  CB  SER B   7      42.583   8.017   0.458  1.00 10.00      B   
ATOM   2331  OG  SER B   7      43.724   8.809   0.764  1.00 10.00      B   
ATOM   2332  HG  SER B   7      44.464   8.535   0.209  1.00 10.00      B   
ATOM   2333  C   SER B   7      41.039   7.450  -1.448  1.00 10.00      B   
ATOM   2334  O   SER B   7      40.742   6.315  -1.823  1.00 10.00      B   
ATOM   2335  N   ALA B   8      40.159   8.444  -1.388  1.00 10.00      B   
ATOM   2336  HN  ALA B   8      40.460   9.335  -1.097  1.00 10.00      B   
ATOM   2337  CA  ALA B   8      38.758   8.251  -1.744  1.00 10.00      B   
ATOM   2338  CB  ALA B   8      37.944   9.491  -1.406  1.00 10.00      B   
ATOM   2339  C   ALA B   8      38.624   7.895  -3.219  1.00 10.00      B   
ATOM   2340  O   ALA B   8      37.848   7.012  -3.585  1.00 10.00      B   
ATOM   2341  N   LEU B   9      39.397   8.577  -4.060  1.00 10.00      B   
ATOM   2342  HN  LEU B   9      39.987   9.278  -3.704  1.00 10.00      B   
ATOM   2343  CA  LEU B   9      39.380   8.327  -5.496  1.00 10.00      B   
ATOM   2344  CB  LEU B   9      40.309   9.310  -6.218  1.00 10.00      B   
ATOM   2345  CG  LEU B   9      40.366   9.209  -7.745  1.00 10.00      B   
ATOM   2346  CD1 LEU B   9      39.023   9.573  -8.358  1.00 10.00      B   
ATOM   2347  CD2 LEU B   9      41.470  10.098  -8.293  1.00 10.00      B   
ATOM   2348  C   LEU B   9      39.805   6.893  -5.790  1.00 10.00      B   
ATOM   2349  O   LEU B   9      39.215   6.217  -6.634  1.00 10.00      B   
ATOM   2350  N   TYR B  10      40.828   6.434  -5.077  1.00 10.00      B   
ATOM   2351  HN  TYR B  10      41.256   7.026  -4.419  1.00 10.00      B   
ATOM   2352  CA  TYR B  10      41.335   5.082  -5.241  1.00 10.00      B   
ATOM   2353  CB  TYR B  10      42.558   4.865  -4.342  1.00 10.00      B   
ATOM   2354  CG  TYR B  10      43.143   3.470  -4.401  1.00 10.00      B   
ATOM   2355  CD1 TYR B  10      43.782   3.007  -5.546  1.00 10.00      B   
ATOM   2356  CD2 TYR B  10      43.057   2.614  -3.310  1.00 10.00      B   
ATOM   2357  CE1 TYR B  10      44.320   1.737  -5.602  1.00 10.00      B   
ATOM   2358  CE2 TYR B  10      43.591   1.342  -3.358  1.00 10.00      B   
ATOM   2359  CZ  TYR B  10      44.221   0.907  -4.506  1.00 10.00      B   
ATOM   2360  OH  TYR B  10      44.758  -0.358  -4.555  1.00 10.00      B   
ATOM   2361  HH  TYR B  10      45.519  -0.364  -5.151  1.00 10.00      B   
ATOM   2362  C   TYR B  10      40.245   4.069  -4.914  1.00 10.00      B   
ATOM   2363  O   TYR B  10      39.987   3.151  -5.694  1.00 10.00      B   
ATOM   2364  N   ILE B  11      39.595   4.257  -3.769  1.00 10.00      B   
ATOM   2365  HN  ILE B  11      39.849   5.014  -3.194  1.00 10.00      B   
ATOM   2366  CA  ILE B  11      38.520   3.366  -3.339  1.00 10.00      B   
ATOM   2367  CB  ILE B  11      38.049   3.677  -1.902  1.00 10.00      B   
ATOM   2368  CG1 ILE B  11      39.242   3.645  -0.938  1.00 10.00      B   
ATOM   2369  CG2 ILE B  11      36.990   2.675  -1.465  1.00 10.00      B   
ATOM   2370  CD1 ILE B  11      38.930   4.173   0.446  1.00 10.00      B   
ATOM   2371  C   ILE B  11      37.336   3.442  -4.305  1.00 10.00      B   
ATOM   2372  O   ILE B  11      36.717   2.426  -4.621  1.00 10.00      B   
ATOM   2373  N   PHE B  12      37.043   4.645  -4.784  1.00 10.00      B   
ATOM   2374  HN  PHE B  12      37.580   5.420  -4.497  1.00 10.00      B   
ATOM   2375  CA  PHE B  12      35.941   4.855  -5.716  1.00 10.00      B   
ATOM   2376  CB  PHE B  12      35.802   6.341  -6.060  1.00 10.00      B   
ATOM   2377  CG  PHE B  12      34.691   6.643  -7.023  1.00 10.00      B   
ATOM   2378  CD1 PHE B  12      33.367   6.585  -6.615  1.00 10.00      B   
ATOM   2379  CD2 PHE B  12      34.971   6.986  -8.337  1.00 10.00      B   
ATOM   2380  CE1 PHE B  12      32.342   6.861  -7.498  1.00 10.00      B   
ATOM   2381  CE2 PHE B  12      33.950   7.264  -9.226  1.00 10.00      B   
ATOM   2382  CZ  PHE B  12      32.634   7.202  -8.806  1.00 10.00      B   
ATOM   2383  C   PHE B  12      36.131   4.033  -6.988  1.00 10.00      B   
ATOM   2384  O   PHE B  12      35.228   3.310  -7.411  1.00 10.00      B   
ATOM   2385  N   VAL B  13      37.308   4.138  -7.591  1.00 10.00      B   
ATOM   2386  HN  VAL B  13      37.996   4.728  -7.208  1.00 10.00      B   
ATOM   2387  CA  VAL B  13      37.603   3.400  -8.813  1.00 10.00      B   
ATOM   2388  CB  VAL B  13      38.918   3.881  -9.466  1.00 10.00      B   
ATOM   2389  CG1 VAL B  13      39.160   3.174 -10.794  1.00 10.00      B   
ATOM   2390  CG2 VAL B  13      38.890   5.387  -9.669  1.00 10.00      B   
ATOM   2391  C   VAL B  13      37.680   1.901  -8.528  1.00 10.00      B   
ATOM   2392  O   VAL B  13      37.236   1.076  -9.333  1.00 10.00      B   
ATOM   2393  N   LEU B  14      38.225   1.555  -7.368  1.00 10.00      B   
ATOM   2394  HN  LEU B  14      38.561   2.260  -6.768  1.00 10.00      B   
ATOM   2395  CA  LEU B  14      38.359   0.160  -6.965  1.00 10.00      B   
ATOM   2396  CB  LEU B  14      39.198   0.051  -5.688  1.00 10.00      B   
ATOM   2397  CG  LEU B  14      39.789  -1.325  -5.374  1.00 10.00      B   
ATOM   2398  CD1 LEU B  14      40.706  -1.786  -6.498  1.00 10.00      B   
ATOM   2399  CD2 LEU B  14      40.541  -1.295  -4.053  1.00 10.00      B   
ATOM   2400  C   LEU B  14      36.991  -0.497  -6.776  1.00 10.00      B   
ATOM   2401  O   LEU B  14      36.766  -1.618  -7.234  1.00 10.00      B   
ATOM   2402  N   THR B  15      36.072   0.211  -6.124  1.00 10.00      B   
ATOM   2403  HN  THR B  15      36.305   1.102  -5.786  1.00 10.00      B   
ATOM   2404  CA  THR B  15      34.732  -0.314  -5.887  1.00 10.00      B   
ATOM   2405  CB  THR B  15      33.922   0.547  -4.899  1.00 10.00      B   
ATOM   2406  OG1 THR B  15      34.175   1.938  -5.134  1.00 10.00      B   
ATOM   2407  HG1 THR B  15      35.077   2.152  -4.857  1.00 10.00      B   
ATOM   2408  CG2 THR B  15      34.291   0.200  -3.466  1.00 10.00      B   
ATOM   2409  C   THR B  15      33.960  -0.484  -7.192  1.00 10.00      B   
ATOM   2410  O   THR B  15      33.229  -1.459  -7.366  1.00 10.00      B   
ATOM   2411  N   CYS B  16      34.131   0.461  -8.111  1.00 10.00      B   
ATOM   2412  HN  CYS B  16      34.713   1.228  -7.911  1.00 10.00      B   
ATOM   2413  CA  CYS B  16      33.461   0.387  -9.403  1.00 10.00      B   
ATOM   2414  CB  CYS B  16      33.685   1.670 -10.205  1.00 10.00      B   
ATOM   2415  SG  CYS B  16      33.038   3.156  -9.402  1.00 10.00      B   
ATOM   2416  HG  CYS B  16      33.864   3.477  -8.411  1.00 10.00      B   
ATOM   2417  C   CYS B  16      33.961  -0.824 -10.182  1.00 10.00      B   
ATOM   2418  O   CYS B  16      33.175  -1.551 -10.793  1.00 10.00      B   
ATOM   2419  N   PHE B  17      35.272  -1.043 -10.132  1.00 10.00      B   
ATOM   2420  HN  PHE B  17      35.839  -0.426  -9.620  1.00 10.00      B   
ATOM   2421  CA  PHE B  17      35.895  -2.168 -10.815  1.00 10.00      B   
ATOM   2422  CB  PHE B  17      37.421  -2.065 -10.707  1.00 10.00      B   
ATOM   2423  CG  PHE B  17      38.170  -3.207 -11.334  1.00 10.00      B   
ATOM   2424  CD1 PHE B  17      38.275  -3.310 -12.710  1.00 10.00      B   
ATOM   2425  CD2 PHE B  17      38.772  -4.173 -10.545  1.00 10.00      B   
ATOM   2426  CE1 PHE B  17      38.964  -4.356 -13.289  1.00 10.00      B   
ATOM   2427  CE2 PHE B  17      39.463  -5.222 -11.116  1.00 10.00      B   
ATOM   2428  CZ  PHE B  17      39.560  -5.313 -12.491  1.00 10.00      B   
ATOM   2429  C   PHE B  17      35.415  -3.479 -10.206  1.00 10.00      B   
ATOM   2430  O   PHE B  17      35.031  -4.405 -10.920  1.00 10.00      B   
ATOM   2431  N   LEU B  18      35.428  -3.540  -8.878  1.00 10.00      B   
ATOM   2432  HN  LEU B  18      35.757  -2.766  -8.368  1.00 10.00      B   
ATOM   2433  CA  LEU B  18      34.985  -4.728  -8.160  1.00 10.00      B   
ATOM   2434  CB  LEU B  18      35.169  -4.539  -6.653  1.00 10.00      B   
ATOM   2435  CG  LEU B  18      34.851  -5.750  -5.773  1.00 10.00      B   
ATOM   2436  CD1 LEU B  18      35.957  -6.789  -5.866  1.00 10.00      B   
ATOM   2437  CD2 LEU B  18      34.627  -5.323  -4.330  1.00 10.00      B   
ATOM   2438  C   LEU B  18      33.523  -5.027  -8.469  1.00 10.00      B   
ATOM   2439  O   LEU B  18      33.158  -6.172  -8.721  1.00 10.00      B   
ATOM   2440  N   GLY B  19      32.699  -3.982  -8.464  1.00 10.00      B   
ATOM   2441  HN  GLY B  19      33.059  -3.088  -8.269  1.00 10.00      B   
ATOM   2442  CA  GLY B  19      31.284  -4.141  -8.746  1.00 10.00      B   
ATOM   2443  C   GLY B  19      31.053  -4.692 -10.137  1.00 10.00      B   
ATOM   2444  O   GLY B  19      30.208  -5.562 -10.339  1.00 10.00      B   
ATOM   2445  N   TYR B  20      31.825  -4.194 -11.094  1.00 10.00      B   
ATOM   2446  HN  TYR B  20      32.482  -3.500 -10.868  1.00 10.00      B   
ATOM   2447  CA  TYR B  20      31.718  -4.642 -12.474  1.00 10.00      B   
ATOM   2448  CB  TYR B  20      32.575  -3.758 -13.386  1.00 10.00      B   
ATOM   2449  CG  TYR B  20      32.388  -4.024 -14.862  1.00 10.00      B   
ATOM   2450  CD1 TYR B  20      31.137  -3.910 -15.450  1.00 10.00      B   
ATOM   2451  CD2 TYR B  20      33.462  -4.386 -15.667  1.00 10.00      B   
ATOM   2452  CE1 TYR B  20      30.958  -4.148 -16.796  1.00 10.00      B   
ATOM   2453  CE2 TYR B  20      33.290  -4.625 -17.017  1.00 10.00      B   
ATOM   2454  CZ  TYR B  20      32.035  -4.506 -17.574  1.00 10.00      B   
ATOM   2455  OH  TYR B  20      31.853  -4.740 -18.919  1.00 10.00      B   
ATOM   2456  HH  TYR B  20      32.459  -5.436 -19.205  1.00 10.00      B   
ATOM   2457  C   TYR B  20      32.146  -6.102 -12.594  1.00 10.00      B   
ATOM   2458  O   TYR B  20      31.566  -6.872 -13.360  1.00 10.00      B   
ATOM   2459  N   GLU B  21      33.161  -6.477 -11.828  1.00 10.00      B   
ATOM   2460  HN  GLU B  21      33.589  -5.812 -11.246  1.00 10.00      B   
ATOM   2461  CA  GLU B  21      33.663  -7.843 -11.835  1.00 10.00      B   
ATOM   2462  CB  GLU B  21      35.023  -7.920 -11.142  1.00 10.00      B   
ATOM   2463  CG  GLU B  21      36.206  -7.720 -12.071  1.00 10.00      B   
ATOM   2464  CD  GLU B  21      36.364  -8.857 -13.057  1.00 10.00      B   
ATOM   2465  OE1 GLU B  21      36.230 -10.028 -12.644  1.00 10.00      B   
ATOM   2466  OE2 GLU B  21      36.627  -8.588 -14.248  1.00 10.00      B   
ATOM   2467  C   GLU B  21      32.679  -8.795 -11.158  1.00 10.00      B   
ATOM   2468  O   GLU B  21      32.592  -9.971 -11.514  1.00 10.00      B   
ATOM   2469  N   LEU B  22      31.935  -8.276 -10.188  1.00 10.00      B   
ATOM   2470  HN  LEU B  22      32.056  -7.333  -9.950  1.00 10.00      B   
ATOM   2471  CA  LEU B  22      30.958  -9.071  -9.452  1.00 10.00      B   
ATOM   2472  CB  LEU B  22      30.583  -8.393  -8.127  1.00 10.00      B   
ATOM   2473  CG  LEU B  22      31.647  -8.416  -7.024  1.00 10.00      B   
ATOM   2474  CD1 LEU B  22      31.242  -7.519  -5.867  1.00 10.00      B   
ATOM   2475  CD2 LEU B  22      31.892  -9.836  -6.538  1.00 10.00      B   
ATOM   2476  C   LEU B  22      29.705  -9.349 -10.278  1.00 10.00      B   
ATOM   2477  O   LEU B  22      28.886 -10.192  -9.912  1.00 10.00      B   
ATOM   2478  N   ILE B  23      29.551  -8.645 -11.390  1.00 10.00      B   
ATOM   2479  HN  ILE B  23      30.230  -7.981 -11.640  1.00 10.00      B   
ATOM   2480  CA  ILE B  23      28.389  -8.843 -12.246  1.00 10.00      B   
ATOM   2481  CB  ILE B  23      27.584  -7.546 -12.473  1.00 10.00      B   
ATOM   2482  CG1 ILE B  23      28.480  -6.434 -13.023  1.00 10.00      B   
ATOM   2483  CG2 ILE B  23      26.902  -7.108 -11.183  1.00 10.00      B   
ATOM   2484  CD1 ILE B  23      27.720  -5.219 -13.502  1.00 10.00      B   
ATOM   2485  C   ILE B  23      28.771  -9.466 -13.584  1.00 10.00      B   
ATOM   2486  O   ILE B  23      28.279  -9.059 -14.638  1.00 10.00      B   
ATOM   2487  N   THR B  24      29.645 -10.458 -13.533  1.00 10.00      B   
ATOM   2488  HN  THR B  24      29.998 -10.738 -12.662  1.00 10.00      B   
ATOM   2489  CA  THR B  24      30.087 -11.150 -14.735  1.00 10.00      B   
ATOM   2490  CB  THR B  24      31.626 -11.169 -14.839  1.00 10.00      B   
ATOM   2491  OG1 THR B  24      32.183 -11.566 -13.580  1.00 10.00      B   
ATOM   2492  HG1 THR B  24      32.313 -10.783 -13.027  1.00 10.00      B   
ATOM   2493  CG2 THR B  24      32.163  -9.797 -15.217  1.00 10.00      B   
ATOM   2494  C   THR B  24      29.570 -12.585 -14.747  1.00 10.00      B   
ATOM   2495  O   THR B  24      29.530 -13.244 -13.705  1.00 10.00      B   
ATOM   2496  N   ARG B  25      29.159 -13.052 -15.924  1.00 10.00      B   
ATOM   2497  HN  ARG B  25      29.186 -12.454 -16.702  1.00 10.00      B   
ATOM   2498  CA  ARG B  25      28.652 -14.415 -16.103  1.00 10.00      B   
ATOM   2499  CB  ARG B  25      29.719 -15.462 -15.754  1.00 10.00      B   
ATOM   2500  CG  ARG B  25      31.048 -15.278 -16.472  1.00 10.00      B   
ATOM   2501  CD  ARG B  25      32.037 -16.373 -16.103  1.00 10.00      B   
ATOM   2502  NE  ARG B  25      32.185 -16.531 -14.657  1.00 10.00      B   
ATOM   2503  HE  ARG B  25      31.655 -15.932 -14.081  1.00 10.00      B   
ATOM   2504  CZ  ARG B  25      32.983 -17.433 -14.086  1.00 10.00      B   
ATOM   2505  NH1 ARG B  25      33.703 -18.254 -14.841  1.00 10.00      B   
ATOM   2506 HH11 ARG B  25      34.331 -18.964 -14.401  1.00 10.00      B   
ATOM   2507 HH12 ARG B  25      33.644 -18.197 -15.882  1.00 10.00      B   
ATOM   2508  NH2 ARG B  25      33.061 -17.510 -12.764  1.00 10.00      B   
ATOM   2509 HH21 ARG B  25      32.498 -16.865 -12.165  1.00 10.00      B   
ATOM   2510 HH22 ARG B  25      33.679 -18.218 -12.311  1.00 10.00      B   
ATOM   2511  C   ARG B  25      27.385 -14.661 -15.287  1.00 10.00      B   
ATOM   2512  O   ARG B  25      27.109 -15.790 -14.875  1.00 10.00      B   
ATOM   2513  N   VAL B  26      26.613 -13.606 -15.069  1.00 10.00      B   
ATOM   2514  HN  VAL B  26      26.870 -12.737 -15.451  1.00 10.00      B   
ATOM   2515  CA  VAL B  26      25.379 -13.705 -14.302  1.00 10.00      B   
ATOM   2516  CB  VAL B  26      24.918 -12.322 -13.780  1.00 10.00      B   
ATOM   2517  CG1 VAL B  26      23.645 -12.448 -12.951  1.00 10.00      B   
ATOM   2518  CG2 VAL B  26      26.020 -11.657 -12.968  1.00 10.00      B   
ATOM   2519  C   VAL B  26      24.276 -14.323 -15.159  1.00 10.00      B   
ATOM   2520  O   VAL B  26      23.985 -13.838 -16.254  1.00 10.00      B   
ATOM   2521  N   PRO B  27      23.670 -15.421 -14.686  1.00 10.00      B   
ATOM   2522  CA  PRO B  27      22.592 -16.097 -15.408  1.00 10.00      B   
ATOM   2523  CB  PRO B  27      22.300 -17.331 -14.549  1.00 10.00      B   
ATOM   2524  CG  PRO B  27      22.809 -16.985 -13.193  1.00 10.00      B   
ATOM   2525  CD  PRO B  27      23.992 -16.088 -13.414  1.00 10.00      B   
ATOM   2526  C   PRO B  27      21.351 -15.211 -15.510  1.00 10.00      B   
ATOM   2527  O   PRO B  27      21.065 -14.420 -14.608  1.00 10.00      B   
ATOM   2528  N   VAL B  28      20.618 -15.350 -16.605  1.00 10.00      B   
ATOM   2529  HN  VAL B  28      20.893 -16.007 -17.283  1.00 10.00      B   
ATOM   2530  CA  VAL B  28      19.412 -14.562 -16.834  1.00 10.00      B   
ATOM   2531  CB  VAL B  28      18.836 -14.822 -18.240  1.00 10.00      B   
ATOM   2532  CG1 VAL B  28      17.799 -13.771 -18.603  1.00 10.00      B   
ATOM   2533  CG2 VAL B  28      19.949 -14.861 -19.277  1.00 10.00      B   
ATOM   2534  C   VAL B  28      18.346 -14.885 -15.790  1.00 10.00      B   
ATOM   2535  O   VAL B  28      17.506 -14.046 -15.464  1.00 10.00      B   
ATOM   2536  N   ILE B  29      18.397 -16.104 -15.259  1.00 10.00      B   
ATOM   2537  HN  ILE B  29      19.092 -16.727 -15.564  1.00 10.00      B   
ATOM   2538  CA  ILE B  29      17.440 -16.548 -14.246  1.00 10.00      B   
ATOM   2539  CB  ILE B  29      17.576 -18.054 -13.939  1.00 10.00      B   
ATOM   2540  CG1 ILE B  29      19.035 -18.423 -13.652  1.00 10.00      B   
ATOM   2541  CG2 ILE B  29      17.022 -18.884 -15.085  1.00 10.00      B   
ATOM   2542  CD1 ILE B  29      19.225 -19.837 -13.152  1.00 10.00      B   
ATOM   2543  C   ILE B  29      17.572 -15.759 -12.946  1.00 10.00      B   
ATOM   2544  O   ILE B  29      16.651 -15.737 -12.128  1.00 10.00      B   
ATOM   2545  N   LEU B  30      18.712 -15.114 -12.758  1.00 10.00      B   
ATOM   2546  HN  LEU B  30      19.409 -15.161 -13.449  1.00 10.00      B   
ATOM   2547  CA  LEU B  30      18.954 -14.334 -11.556  1.00 10.00      B   
ATOM   2548  CB  LEU B  30      20.232 -14.805 -10.862  1.00 10.00      B   
ATOM   2549  CG  LEU B  30      20.216 -16.228 -10.296  1.00 10.00      B   
ATOM   2550  CD1 LEU B  30      21.546 -16.550  -9.637  1.00 10.00      B   
ATOM   2551  CD2 LEU B  30      19.074 -16.406  -9.307  1.00 10.00      B   
ATOM   2552  C   LEU B  30      19.044 -12.848 -11.882  1.00 10.00      B   
ATOM   2553  O   LEU B  30      19.651 -12.074 -11.142  1.00 10.00      B   
ATOM   2554  N   HIS B  31      18.417 -12.452 -12.982  1.00 10.00      B   
ATOM   2555  HN  HIS B  31      17.922 -13.114 -13.516  1.00 10.00      B   
ATOM   2556  CA  HIS B  31      18.431 -11.059 -13.412  1.00 10.00      B   
ATOM   2557  CB  HIS B  31      17.827 -10.921 -14.812  1.00 10.00      B   
ATOM   2558  CG  HIS B  31      18.115  -9.609 -15.470  1.00 10.00      B   
ATOM   2559  ND1 HIS B  31      19.324  -9.316 -16.060  1.00 10.00      B   
ATOM   2560  HD1 HIS B  31      20.103  -9.916 -16.102  1.00 10.00      B   
ATOM   2561  CD2 HIS B  31      17.343  -8.510 -15.631  1.00 10.00      B   
ATOM   2562  CE1 HIS B  31      19.286  -8.095 -16.557  1.00 10.00      B   
ATOM   2563  NE2 HIS B  31      18.094  -7.586 -16.308  1.00 10.00      B   
ATOM   2564  HE2 HIS B  31      17.793  -6.687 -16.572  1.00 10.00      B   
ATOM   2565  C   HIS B  31      17.686 -10.170 -12.416  1.00 10.00      B   
ATOM   2566  O   HIS B  31      18.199  -9.134 -11.987  1.00 10.00      B   
ATOM   2567  N   THR B  32      16.479 -10.587 -12.052  1.00 10.00      B   
ATOM   2568  HN  THR B  32      16.129 -11.420 -12.431  1.00 10.00      B   
ATOM   2569  CA  THR B  32      15.654  -9.845 -11.102  1.00 10.00      B   
ATOM   2570  CB  THR B  32      14.230 -10.424 -11.008  1.00 10.00      B   
ATOM   2571  OG1 THR B  32      13.928 -11.128 -12.223  1.00 10.00      B   
ATOM   2572  HG1 THR B  32      13.064 -10.852 -12.549  1.00 10.00      B   
ATOM   2573  CG2 THR B  32      13.214  -9.309 -10.803  1.00 10.00      B   
ATOM   2574  C   THR B  32      16.303  -9.791  -9.709  1.00 10.00      B   
ATOM   2575  O   THR B  32      16.446  -8.706  -9.143  1.00 10.00      B   
ATOM   2576  N   PRO B  33      16.699 -10.953  -9.125  1.00 10.00      B   
ATOM   2577  CA  PRO B  33      17.360 -10.987  -7.810  1.00 10.00      B   
ATOM   2578  CB  PRO B  33      17.797 -12.447  -7.668  1.00 10.00      B   
ATOM   2579  CG  PRO B  33      16.833 -13.206  -8.506  1.00 10.00      B   
ATOM   2580  CD  PRO B  33      16.504 -12.315  -9.668  1.00 10.00      B   
ATOM   2581  C   PRO B  33      18.588 -10.075  -7.776  1.00 10.00      B   
ATOM   2582  O   PRO B  33      18.878  -9.439  -6.761  1.00 10.00      B   
ATOM   2583  N   LEU B  34      19.305 -10.015  -8.895  1.00 10.00      B   
ATOM   2584  HN  LEU B  34      19.034 -10.560  -9.664  1.00 10.00      B   
ATOM   2585  CA  LEU B  34      20.490  -9.172  -9.008  1.00 10.00      B   
ATOM   2586  CB  LEU B  34      21.188  -9.422 -10.347  1.00 10.00      B   
ATOM   2587  CG  LEU B  34      22.489  -8.656 -10.587  1.00 10.00      B   
ATOM   2588  CD1 LEU B  34      23.623  -9.251  -9.769  1.00 10.00      B   
ATOM   2589  CD2 LEU B  34      22.838  -8.641 -12.065  1.00 10.00      B   
ATOM   2590  C   LEU B  34      20.103  -7.700  -8.895  1.00 10.00      B   
ATOM   2591  O   LEU B  34      20.719  -6.941  -8.146  1.00 10.00      B   
ATOM   2592  N   MET B  35      19.069  -7.315  -9.634  1.00 10.00      B   
ATOM   2593  HN  MET B  35      18.622  -7.976 -10.208  1.00 10.00      B   
ATOM   2594  CA  MET B  35      18.581  -5.940  -9.624  1.00 10.00      B   
ATOM   2595  CB  MET B  35      17.491  -5.750 -10.685  1.00 10.00      B   
ATOM   2596  CG  MET B  35      17.016  -4.312 -10.845  1.00 10.00      B   
ATOM   2597  SD  MET B  35      15.900  -4.091 -12.247  1.00 10.00      B   
ATOM   2598  CE  MET B  35      14.485  -5.064 -11.729  1.00 10.00      B   
ATOM   2599  C   MET B  35      18.056  -5.560  -8.243  1.00 10.00      B   
ATOM   2600  O   MET B  35      18.271  -4.444  -7.771  1.00 10.00      B   
ATOM   2601  N   SER B  36      17.381  -6.499  -7.594  1.00 10.00      B   
ATOM   2602  HN  SER B  36      17.244  -7.375  -8.023  1.00 10.00      B   
ATOM   2603  CA  SER B  36      16.837  -6.262  -6.266  1.00 10.00      B   
ATOM   2604  CB  SER B  36      15.886  -7.394  -5.865  1.00 10.00      B   
ATOM   2605  OG  SER B  36      15.215  -7.098  -4.650  1.00 10.00      B   
ATOM   2606  HG  SER B  36      14.589  -6.380  -4.794  1.00 10.00      B   
ATOM   2607  C   SER B  36      17.961  -6.117  -5.244  1.00 10.00      B   
ATOM   2608  O   SER B  36      17.968  -5.180  -4.446  1.00 10.00      B   
ATOM   2609  N   GLY B  37      18.922  -7.038  -5.298  1.00 10.00      B   
ATOM   2610  HN  GLY B  37      18.866  -7.751  -5.975  1.00 10.00      B   
ATOM   2611  CA  GLY B  37      20.043  -7.011  -4.377  1.00 10.00      B   
ATOM   2612  C   GLY B  37      20.847  -5.731  -4.471  1.00 10.00      B   
ATOM   2613  O   GLY B  37      21.132  -5.095  -3.456  1.00 10.00      B   
ATOM   2614  N   SER B  38      21.201  -5.341  -5.690  1.00 10.00      B   
ATOM   2615  HN  SER B  38      20.937  -5.886  -6.465  1.00 10.00      B   
ATOM   2616  CA  SER B  38      21.981  -4.127  -5.901  1.00 10.00      B   
ATOM   2617  CB  SER B  38      22.353  -3.975  -7.375  1.00 10.00      B   
ATOM   2618  OG  SER B  38      21.273  -4.347  -8.218  1.00 10.00      B   
ATOM   2619  HG  SER B  38      21.180  -5.310  -8.213  1.00 10.00      B   
ATOM   2620  C   SER B  38      21.245  -2.888  -5.390  1.00 10.00      B   
ATOM   2621  O   SER B  38      21.846  -2.010  -4.767  1.00 10.00      B   
ATOM   2622  N   ASN B  39      19.937  -2.827  -5.641  1.00 10.00      B   
ATOM   2623  HN  ASN B  39      19.510  -3.557  -6.144  1.00 10.00      B   
ATOM   2624  CA  ASN B  39      19.124  -1.699  -5.192  1.00 10.00      B   
ATOM   2625  CB  ASN B  39      17.720  -1.772  -5.791  1.00 10.00      B   
ATOM   2626  CG  ASN B  39      17.411  -0.590  -6.692  1.00 10.00      B   
ATOM   2627  OD1 ASN B  39      18.311   0.032  -7.251  1.00 10.00      B   
ATOM   2628  ND2 ASN B  39      16.136  -0.280  -6.851  1.00 10.00      B   
ATOM   2629 HD21 ASN B  39      15.468  -0.822  -6.385  1.00 10.00      B   
ATOM   2630 HD22 ASN B  39      15.911   0.477  -7.434  1.00 10.00      B   
ATOM   2631  C   ASN B  39      19.049  -1.669  -3.670  1.00 10.00      B   
ATOM   2632  O   ASN B  39      19.009  -0.599  -3.056  1.00 10.00      B   
ATOM   2633  N   PHE B  40      19.038  -2.857  -3.072  1.00 10.00      B   
ATOM   2634  HN  PHE B  40      19.046  -3.669  -3.625  1.00 10.00      B   
ATOM   2635  CA  PHE B  40      18.995  -2.999  -1.624  1.00 10.00      B   
ATOM   2636  CB  PHE B  40      18.725  -4.465  -1.256  1.00 10.00      B   
ATOM   2637  CG  PHE B  40      18.536  -4.724   0.216  1.00 10.00      B   
ATOM   2638  CD1 PHE B  40      17.275  -4.659   0.786  1.00 10.00      B   
ATOM   2639  CD2 PHE B  40      19.616  -5.043   1.029  1.00 10.00      B   
ATOM   2640  CE1 PHE B  40      17.093  -4.905   2.134  1.00 10.00      B   
ATOM   2641  CE2 PHE B  40      19.441  -5.287   2.378  1.00 10.00      B   
ATOM   2642  CZ  PHE B  40      18.177  -5.217   2.929  1.00 10.00      B   
ATOM   2643  C   PHE B  40      20.320  -2.541  -1.022  1.00 10.00      B   
ATOM   2644  O   PHE B  40      20.352  -1.854   0.002  1.00 10.00      B   
ATOM   2645  N   ILE B  41      21.414  -2.921  -1.674  1.00 10.00      B   
ATOM   2646  HN  ILE B  41      21.318  -3.479  -2.481  1.00 10.00      B   
ATOM   2647  CA  ILE B  41      22.753  -2.554  -1.223  1.00 10.00      B   
ATOM   2648  CB  ILE B  41      23.840  -3.241  -2.081  1.00 10.00      B   
ATOM   2649  CG1 ILE B  41      23.789  -4.759  -1.883  1.00 10.00      B   
ATOM   2650  CG2 ILE B  41      25.226  -2.703  -1.750  1.00 10.00      B   
ATOM   2651  CD1 ILE B  41      24.712  -5.532  -2.800  1.00 10.00      B   
ATOM   2652  C   ILE B  41      22.941  -1.033  -1.256  1.00 10.00      B   
ATOM   2653  O   ILE B  41      23.641  -0.459  -0.417  1.00 10.00      B   
ATOM   2654  N   HIS B  42      22.293  -0.383  -2.218  1.00 10.00      B   
ATOM   2655  HN  HIS B  42      21.747  -0.893  -2.858  1.00 10.00      B   
ATOM   2656  CA  HIS B  42      22.378   1.069  -2.352  1.00 10.00      B   
ATOM   2657  CB  HIS B  42      22.016   1.510  -3.770  1.00 10.00      B   
ATOM   2658  CG  HIS B  42      23.172   1.536  -4.722  1.00 10.00      B   
ATOM   2659  ND1 HIS B  42      23.793   2.701  -5.127  1.00 10.00      B   
ATOM   2660  HD1 HIS B  42      23.540   3.614  -4.855  1.00 10.00      B   
ATOM   2661  CD2 HIS B  42      23.828   0.528  -5.350  1.00 10.00      B   
ATOM   2662  CE1 HIS B  42      24.766   2.407  -5.970  1.00 10.00      B   
ATOM   2663  NE2 HIS B  42      24.809   1.099  -6.117  1.00 10.00      B   
ATOM   2664  HE2 HIS B  42      25.443   0.614  -6.695  1.00 10.00      B   
ATOM   2665  C   HIS B  42      21.467   1.764  -1.346  1.00 10.00      B   
ATOM   2666  O   HIS B  42      21.459   2.990  -1.244  1.00 10.00      B   
ATOM   2667  N   GLY B  43      20.722   0.969  -0.585  1.00 10.00      B   
ATOM   2668  HN  GLY B  43      20.788  -0.005  -0.701  1.00 10.00      B   
ATOM   2669  CA  GLY B  43      19.812   1.511   0.407  1.00 10.00      B   
ATOM   2670  C   GLY B  43      20.526   2.109   1.605  1.00 10.00      B   
ATOM   2671  O   GLY B  43      19.887   2.625   2.519  1.00 10.00      B   
ATOM   2672  N   VAL B  44      21.853   2.052   1.597  1.00 10.00      B   
ATOM   2673  HN  VAL B  44      22.306   1.630   0.836  1.00 10.00      B   
ATOM   2674  CA  VAL B  44      22.655   2.594   2.689  1.00 10.00      B   
ATOM   2675  CB  VAL B  44      24.131   2.152   2.594  1.00 10.00      B   
ATOM   2676  CG1 VAL B  44      24.253   0.649   2.802  1.00 10.00      B   
ATOM   2677  CG2 VAL B  44      24.731   2.561   1.256  1.00 10.00      B   
ATOM   2678  C   VAL B  44      22.582   4.122   2.724  1.00 10.00      B   
ATOM   2679  O   VAL B  44      23.040   4.753   3.676  1.00 10.00      B   
ATOM   2680  N   VAL B  45      21.989   4.706   1.686  1.00 10.00      B   
ATOM   2681  HN  VAL B  45      21.645   4.143   0.959  1.00 10.00      B   
ATOM   2682  CA  VAL B  45      21.840   6.156   1.586  1.00 10.00      B   
ATOM   2683  CB  VAL B  45      21.229   6.567   0.223  1.00 10.00      B   
ATOM   2684  CG1 VAL B  45      19.782   6.107   0.097  1.00 10.00      B   
ATOM   2685  CG2 VAL B  45      21.356   8.064  -0.018  1.00 10.00      B   
ATOM   2686  C   VAL B  45      20.993   6.701   2.740  1.00 10.00      B   
ATOM   2687  O   VAL B  45      21.065   7.886   3.077  1.00 10.00      B   
ATOM   2688  N   VAL B  46      20.205   5.819   3.354  1.00 10.00      B   
ATOM   2689  HN  VAL B  46      20.195   4.892   3.041  1.00 10.00      B   
ATOM   2690  CA  VAL B  46      19.356   6.200   4.475  1.00 10.00      B   
ATOM   2691  CB  VAL B  46      18.401   5.056   4.894  1.00 10.00      B   
ATOM   2692  CG1 VAL B  46      19.158   3.893   5.523  1.00 10.00      B   
ATOM   2693  CG2 VAL B  46      17.314   5.568   5.826  1.00 10.00      B   
ATOM   2694  C   VAL B  46      20.206   6.656   5.664  1.00 10.00      B   
ATOM   2695  O   VAL B  46      19.787   7.502   6.455  1.00 10.00      B   
ATOM   2696  N   VAL B  47      21.416   6.111   5.766  1.00 10.00      B   
ATOM   2697  HN  VAL B  47      21.706   5.456   5.096  1.00 10.00      B   
ATOM   2698  CA  VAL B  47      22.324   6.472   6.845  1.00 10.00      B   
ATOM   2699  CB  VAL B  47      23.512   5.489   6.943  1.00 10.00      B   
ATOM   2700  CG1 VAL B  47      24.351   5.773   8.183  1.00 10.00      B   
ATOM   2701  CG2 VAL B  47      23.016   4.049   6.948  1.00 10.00      B   
ATOM   2702  C   VAL B  47      22.837   7.891   6.620  1.00 10.00      B   
ATOM   2703  O   VAL B  47      23.040   8.650   7.567  1.00 10.00      B   
ATOM   2704  N   GLY B  48      23.023   8.250   5.353  1.00 10.00      B   
ATOM   2705  HN  GLY B  48      22.847   7.602   4.641  1.00 10.00      B   
ATOM   2706  CA  GLY B  48      23.481   9.581   5.013  1.00 10.00      B   
ATOM   2707  C   GLY B  48      22.410  10.606   5.307  1.00 10.00      B   
ATOM   2708  O   GLY B  48      22.699  11.701   5.792  1.00 10.00      B   
ATOM   2709  N   ALA B  49      21.163  10.230   5.037  1.00 10.00      B   
ATOM   2710  HN  ALA B  49      21.006   9.339   4.658  1.00 10.00      B   
ATOM   2711  CA  ALA B  49      20.026  11.105   5.283  1.00 10.00      B   
ATOM   2712  CB  ALA B  49      18.750  10.487   4.728  1.00 10.00      B   
ATOM   2713  C   ALA B  49      19.890  11.367   6.779  1.00 10.00      B   
ATOM   2714  O   ALA B  49      19.452  12.440   7.199  1.00 10.00      B   
ATOM   2715  N   MET B  50      20.286  10.379   7.578  1.00 10.00      B   
ATOM   2716  HN  MET B  50      20.617   9.545   7.177  1.00 10.00      B   
ATOM   2717  CA  MET B  50      20.231  10.495   9.032  1.00 10.00      B   
ATOM   2718  CB  MET B  50      20.500   9.150   9.707  1.00 10.00      B   
ATOM   2719  CG  MET B  50      19.309   8.209   9.722  1.00 10.00      B   
ATOM   2720  SD  MET B  50      19.543   6.820  10.848  1.00 10.00      B   
ATOM   2721  CE  MET B  50      19.506   7.660  12.433  1.00 10.00      B   
ATOM   2722  C   MET B  50      21.233  11.525   9.532  1.00 10.00      B   
ATOM   2723  O   MET B  50      21.026  12.154  10.570  1.00 10.00      B   
ATOM   2724  N   VAL B  51      22.326  11.686   8.795  1.00 10.00      B   
ATOM   2725  HN  VAL B  51      22.445  11.139   7.990  1.00 10.00      B   
ATOM   2726  CA  VAL B  51      23.353  12.653   9.156  1.00 10.00      B   
ATOM   2727  CB  VAL B  51      24.680  12.387   8.409  1.00 10.00      B   
ATOM   2728  CG1 VAL B  51      25.754  13.375   8.845  1.00 10.00      B   
ATOM   2729  CG2 VAL B  51      25.144  10.957   8.649  1.00 10.00      B   
ATOM   2730  C   VAL B  51      22.859  14.063   8.845  1.00 10.00      B   
ATOM   2731  O   VAL B  51      23.016  14.984   9.649  1.00 10.00      B   
ATOM   2732  N   VAL B  52      22.229  14.213   7.686  1.00 10.00      B   
ATOM   2733  HN  VAL B  52      22.122  13.435   7.097  1.00 10.00      B   
ATOM   2734  CA  VAL B  52      21.694  15.500   7.264  1.00 10.00      B   
ATOM   2735  CB  VAL B  52      21.146  15.436   5.822  1.00 10.00      B   
ATOM   2736  CG1 VAL B  52      20.678  16.808   5.357  1.00 10.00      B   
ATOM   2737  CG2 VAL B  52      22.199  14.883   4.871  1.00 10.00      B   
ATOM   2738  C   VAL B  52      20.581  15.938   8.213  1.00 10.00      B   
ATOM   2739  O   VAL B  52      20.521  17.096   8.628  1.00 10.00      B   
ATOM   2740  N   LEU B  53      19.709  14.993   8.559  1.00 10.00      B   
ATOM   2741  HN  LEU B  53      19.808  14.091   8.181  1.00 10.00      B   
ATOM   2742  CA  LEU B  53      18.602  15.263   9.468  1.00 10.00      B   
ATOM   2743  CB  LEU B  53      17.572  14.131   9.404  1.00 10.00      B   
ATOM   2744  CG  LEU B  53      16.351  14.255  10.321  1.00 10.00      B   
ATOM   2745  CD1 LEU B  53      15.576  15.531  10.028  1.00 10.00      B   
ATOM   2746  CD2 LEU B  53      15.454  13.037  10.175  1.00 10.00      B   
ATOM   2747  C   LEU B  53      19.110  15.440  10.898  1.00 10.00      B   
ATOM   2748  O   LEU B  53      18.488  16.119  11.716  1.00 10.00      B   
ATOM   2749  N   GLY B  54      20.246  14.824  11.189  1.00 10.00      B   
ATOM   2750  HN  GLY B  54      20.690  14.286  10.501  1.00 10.00      B   
ATOM   2751  CA  GLY B  54      20.832  14.931  12.508  1.00 10.00      B   
ATOM   2752  C   GLY B  54      21.388  16.316  12.756  1.00 10.00      B   
ATOM   2753  O   GLY B  54      21.267  16.856  13.854  1.00 10.00      B   
ATOM   2754  N   HIS B  55      21.984  16.898  11.722  1.00 10.00      B   
ATOM   2755  HN  HIS B  55      22.036  16.413  10.868  1.00 10.00      B   
ATOM   2756  CA  HIS B  55      22.561  18.232  11.816  1.00 10.00      B   
ATOM   2757  CB  HIS B  55      23.860  18.318  11.012  1.00 10.00      B   
ATOM   2758  CG  HIS B  55      25.084  17.941  11.786  1.00 10.00      B   
ATOM   2759  ND1 HIS B  55      25.964  18.868  12.304  1.00 10.00      B   
ATOM   2760  HD1 HIS B  55      25.887  19.847  12.216  1.00 10.00      B   
ATOM   2761  CD2 HIS B  55      25.576  16.728  12.126  1.00 10.00      B   
ATOM   2762  CE1 HIS B  55      26.941  18.241  12.928  1.00 10.00      B   
ATOM   2763  NE2 HIS B  55      26.730  16.943  12.835  1.00 10.00      B   
ATOM   2764  HE2 HIS B  55      27.311  16.243  13.202  1.00 10.00      B   
ATOM   2765  C   HIS B  55      21.577  19.288  11.329  1.00 10.00      B   
ATOM   2766  O   HIS B  55      21.958  20.420  11.032  1.00 10.00      B   
ATOM   2767  N   ALA B  56      20.312  18.911  11.247  1.00 10.00      B   
ATOM   2768  HN  ALA B  56      20.070  17.997  11.500  1.00 10.00      B   
ATOM   2769  CA  ALA B  56      19.268  19.823  10.798  1.00 10.00      B   
ATOM   2770  CB  ALA B  56      18.040  19.036  10.369  1.00 10.00      B   
ATOM   2771  C   ALA B  56      18.908  20.805  11.902  1.00 10.00      B   
ATOM   2772  O   ALA B  56      18.288  20.430  12.900  1.00 10.00      B   
ATOM   2773  N   GLU B  57      19.297  22.058  11.725  1.00 10.00      B   
ATOM   2774  HN  GLU B  57      19.776  22.302  10.902  1.00 10.00      B   
ATOM   2775  CA  GLU B  57      19.022  23.083  12.719  1.00 10.00      B   
ATOM   2776  CB  GLU B  57      20.197  24.053  12.829  1.00 10.00      B   
ATOM   2777  CG  GLU B  57      21.532  23.396  13.126  1.00 10.00      B   
ATOM   2778  CD  GLU B  57      22.660  24.402  13.188  1.00 10.00      B   
ATOM   2779  OE1 GLU B  57      23.317  24.509  14.246  1.00 10.00      B   
ATOM   2780  OE2 GLU B  57      22.896  25.097  12.176  1.00 10.00      B   
ATOM   2781  C   GLU B  57      17.758  23.857  12.380  1.00 10.00      B   
ATOM   2782  O   GLU B  57      17.022  24.281  13.270  1.00 10.00      B   
ATOM   2783  N   THR B  58      17.516  24.061  11.096  1.00 10.00      B   
ATOM   2784  HN  THR B  58      18.142  23.708  10.422  1.00 10.00      B   
ATOM   2785  CA  THR B  58      16.343  24.799  10.658  1.00 10.00      B   
ATOM   2786  CB  THR B  58      16.663  25.663   9.425  1.00 10.00      B   
ATOM   2787  OG1 THR B  58      17.222  24.839   8.396  1.00 10.00      B   
ATOM   2788  HG1 THR B  58      18.110  24.550   8.659  1.00 10.00      B   
ATOM   2789  CG2 THR B  58      17.658  26.754   9.784  1.00 10.00      B   
ATOM   2790  C   THR B  58      15.197  23.855  10.319  1.00 10.00      B   
ATOM   2791  O   THR B  58      15.414  22.663  10.086  1.00 10.00      B   
ATOM   2792  N   GLY B  59      13.981  24.390  10.297  1.00 10.00      B   
ATOM   2793  HN  GLY B  59      13.869  25.339  10.511  1.00 10.00      B   
ATOM   2794  CA  GLY B  59      12.821  23.588   9.964  1.00 10.00      B   
ATOM   2795  C   GLY B  59      12.911  23.069   8.545  1.00 10.00      B   
ATOM   2796  O   GLY B  59      12.476  21.957   8.248  1.00 10.00      B   
ATOM   2797  N   LEU B  60      13.497  23.880   7.672  1.00 10.00      B   
ATOM   2798  HN  LEU B  60      13.813  24.757   7.977  1.00 10.00      B   
ATOM   2799  CA  LEU B  60      13.675  23.509   6.279  1.00 10.00      B   
ATOM   2800  CB  LEU B  60      14.335  24.656   5.514  1.00 10.00      B   
ATOM   2801  CG  LEU B  60      14.366  24.529   3.991  1.00 10.00      B   
ATOM   2802  CD1 LEU B  60      12.954  24.472   3.431  1.00 10.00      B   
ATOM   2803  CD2 LEU B  60      15.136  25.689   3.381  1.00 10.00      B   
ATOM   2804  C   LEU B  60      14.529  22.248   6.188  1.00 10.00      B   
ATOM   2805  O   LEU B  60      14.185  21.300   5.482  1.00 10.00      B   
ATOM   2806  N   GLU B  61      15.635  22.238   6.927  1.00 10.00      B   
ATOM   2807  HN  GLU B  61      15.858  23.028   7.465  1.00 10.00      B   
ATOM   2808  CA  GLU B  61      16.527  21.088   6.952  1.00 10.00      B   
ATOM   2809  CB  GLU B  61      17.778  21.402   7.769  1.00 10.00      B   
ATOM   2810  CG  GLU B  61      18.687  22.451   7.160  1.00 10.00      B   
ATOM   2811  CD  GLU B  61      19.809  22.836   8.096  1.00 10.00      B   
ATOM   2812  OE1 GLU B  61      19.526  23.466   9.142  1.00 10.00      B   
ATOM   2813  OE2 GLU B  61      20.976  22.502   7.796  1.00 10.00      B   
ATOM   2814  C   GLU B  61      15.817  19.886   7.560  1.00 10.00      B   
ATOM   2815  O   GLU B  61      15.991  18.756   7.110  1.00 10.00      B   
ATOM   2816  N   LYS B  62      15.016  20.140   8.590  1.00 10.00      B   
ATOM   2817  HN  LYS B  62      14.933  21.063   8.914  1.00 10.00      B   
ATOM   2818  CA  LYS B  62      14.269  19.080   9.256  1.00 10.00      B   
ATOM   2819  CB  LYS B  62      13.520  19.612  10.477  1.00 10.00      B   
ATOM   2820  CG  LYS B  62      14.407  19.887  11.681  1.00 10.00      B   
ATOM   2821  CD  LYS B  62      13.578  20.278  12.895  1.00 10.00      B   
ATOM   2822  CE  LYS B  62      14.454  20.520  14.113  1.00 10.00      B   
ATOM   2823  NZ  LYS B  62      13.649  20.820  15.325  1.00 10.00      B   
ATOM   2824  HZ1 LYS B  62      13.062  20.001  15.575  1.00 10.00      B   
ATOM   2825  HZ2 LYS B  62      13.023  21.635  15.152  1.00 10.00      B   
ATOM   2826  HZ3 LYS B  62      14.274  21.040  16.126  1.00 10.00      B   
ATOM   2827  C   LYS B  62      13.301  18.415   8.289  1.00 10.00      B   
ATOM   2828  O   LYS B  62      13.118  17.201   8.320  1.00 10.00      B   
ATOM   2829  N   LEU B  63      12.682  19.216   7.433  1.00 10.00      B   
ATOM   2830  HN  LEU B  63      12.851  20.184   7.473  1.00 10.00      B   
ATOM   2831  CA  LEU B  63      11.751  18.696   6.446  1.00 10.00      B   
ATOM   2832  CB  LEU B  63      10.977  19.836   5.778  1.00 10.00      B   
ATOM   2833  CG  LEU B  63      10.050  20.647   6.684  1.00 10.00      B   
ATOM   2834  CD1 LEU B  63       9.474  21.835   5.932  1.00 10.00      B   
ATOM   2835  CD2 LEU B  63       8.936  19.769   7.233  1.00 10.00      B   
ATOM   2836  C   LEU B  63      12.494  17.878   5.396  1.00 10.00      B   
ATOM   2837  O   LEU B  63      12.162  16.719   5.149  1.00 10.00      B   
ATOM   2838  N   ILE B  64      13.519  18.486   4.807  1.00 10.00      B   
ATOM   2839  HN  ILE B  64      13.743  19.407   5.074  1.00 10.00      B   
ATOM   2840  CA  ILE B  64      14.324  17.834   3.778  1.00 10.00      B   
ATOM   2841  CB  ILE B  64      15.428  18.780   3.249  1.00 10.00      B   
ATOM   2842  CG1 ILE B  64      14.802  19.983   2.539  1.00 10.00      B   
ATOM   2843  CG2 ILE B  64      16.380  18.048   2.313  1.00 10.00      B   
ATOM   2844  CD1 ILE B  64      15.793  21.068   2.169  1.00 10.00      B   
ATOM   2845  C   ILE B  64      14.963  16.549   4.303  1.00 10.00      B   
ATOM   2846  O   ILE B  64      14.975  15.522   3.618  1.00 10.00      B   
ATOM   2847  N   GLY B  65      15.486  16.612   5.520  1.00 10.00      B   
ATOM   2848  HN  GLY B  65      15.448  17.459   6.017  1.00 10.00      B   
ATOM   2849  CA  GLY B  65      16.121  15.456   6.121  1.00 10.00      B   
ATOM   2850  C   GLY B  65      15.144  14.332   6.400  1.00 10.00      B   
ATOM   2851  O   GLY B  65      15.400  13.180   6.051  1.00 10.00      B   
ATOM   2852  N   PHE B  66      14.017  14.675   7.012  1.00 10.00      B   
ATOM   2853  HN  PHE B  66      13.870  15.620   7.242  1.00 10.00      B   
ATOM   2854  CA  PHE B  66      12.989  13.694   7.356  1.00 10.00      B   
ATOM   2855  CB  PHE B  66      11.840  14.373   8.111  1.00 10.00      B   
ATOM   2856  CG  PHE B  66      10.836  13.426   8.706  1.00 10.00      B   
ATOM   2857  CD1 PHE B  66      11.164  12.660   9.813  1.00 10.00      B   
ATOM   2858  CD2 PHE B  66       9.563  13.307   8.163  1.00 10.00      B   
ATOM   2859  CE1 PHE B  66      10.245  11.795  10.368  1.00 10.00      B   
ATOM   2860  CE2 PHE B  66       8.638  12.441   8.714  1.00 10.00      B   
ATOM   2861  CZ  PHE B  66       8.981  11.684   9.819  1.00 10.00      B   
ATOM   2862  C   PHE B  66      12.460  12.978   6.117  1.00 10.00      B   
ATOM   2863  O   PHE B  66      12.327  11.753   6.104  1.00 10.00      B   
ATOM   2864  N   LEU B  67      12.166  13.752   5.077  1.00 10.00      B   
ATOM   2865  HN  LEU B  67      12.297  14.722   5.153  1.00 10.00      B   
ATOM   2866  CA  LEU B  67      11.649  13.200   3.829  1.00 10.00      B   
ATOM   2867  CB  LEU B  67      11.292  14.326   2.857  1.00 10.00      B   
ATOM   2868  CG  LEU B  67      10.208  15.303   3.317  1.00 10.00      B   
ATOM   2869  CD1 LEU B  67      10.067  16.446   2.328  1.00 10.00      B   
ATOM   2870  CD2 LEU B  67       8.879  14.588   3.507  1.00 10.00      B   
ATOM   2871  C   LEU B  67      12.663  12.256   3.190  1.00 10.00      B   
ATOM   2872  O   LEU B  67      12.305  11.185   2.693  1.00 10.00      B   
ATOM   2873  N   GLY B  68      13.933  12.647   3.244  1.00 10.00      B   
ATOM   2874  HN  GLY B  68      14.153  13.497   3.683  1.00 10.00      B   
ATOM   2875  CA  GLY B  68      14.994  11.839   2.670  1.00 10.00      B   
ATOM   2876  C   GLY B  68      15.102  10.470   3.308  1.00 10.00      B   
ATOM   2877  O   GLY B  68      15.511   9.506   2.659  1.00 10.00      B   
ATOM   2878  N   VAL B  69      14.724  10.378   4.575  1.00 10.00      B   
ATOM   2879  HN  VAL B  69      14.394  11.180   5.037  1.00 10.00      B   
ATOM   2880  CA  VAL B  69      14.777   9.109   5.296  1.00 10.00      B   
ATOM   2881  CB  VAL B  69      14.598   9.303   6.816  1.00 10.00      B   
ATOM   2882  CG1 VAL B  69      14.646   7.968   7.547  1.00 10.00      B   
ATOM   2883  CG2 VAL B  69      15.660  10.243   7.361  1.00 10.00      B   
ATOM   2884  C   VAL B  69      13.709   8.149   4.775  1.00 10.00      B   
ATOM   2885  O   VAL B  69      13.987   6.981   4.512  1.00 10.00      B   
ATOM   2886  N   ILE B  70      12.493   8.657   4.613  1.00 10.00      B   
ATOM   2887  HN  ILE B  70      12.342   9.600   4.831  1.00 10.00      B   
ATOM   2888  CA  ILE B  70      11.377   7.848   4.123  1.00 10.00      B   
ATOM   2889  CB  ILE B  70      10.061   8.651   4.098  1.00 10.00      B   
ATOM   2890  CG1 ILE B  70       9.815   9.315   5.454  1.00 10.00      B   
ATOM   2891  CG2 ILE B  70       8.888   7.758   3.715  1.00 10.00      B   
ATOM   2892  CD1 ILE B  70       8.674  10.308   5.454  1.00 10.00      B   
ATOM   2893  C   ILE B  70      11.664   7.314   2.719  1.00 10.00      B   
ATOM   2894  O   ILE B  70      11.442   6.136   2.429  1.00 10.00      B   
ATOM   2895  N   LEU B  71      12.165   8.188   1.853  1.00 10.00      B   
ATOM   2896  HN  LEU B  71      12.313   9.116   2.143  1.00 10.00      B   
ATOM   2897  CA  LEU B  71      12.487   7.812   0.479  1.00 10.00      B   
ATOM   2898  CB  LEU B  71      12.745   9.056  -0.371  1.00 10.00      B   
ATOM   2899  CG  LEU B  71      12.812   8.834  -1.883  1.00 10.00      B   
ATOM   2900  CD1 LEU B  71      11.464   8.377  -2.426  1.00 10.00      B   
ATOM   2901  CD2 LEU B  71      13.273  10.097  -2.586  1.00 10.00      B   
ATOM   2902  C   LEU B  71      13.698   6.884   0.435  1.00 10.00      B   
ATOM   2903  O   LEU B  71      13.788   5.996  -0.417  1.00 10.00      B   
ATOM   2904  N   GLY B  72      14.624   7.091   1.363  1.00 10.00      B   
ATOM   2905  HN  GLY B  72      14.499   7.819   2.014  1.00 10.00      B   
ATOM   2906  CA  GLY B  72      15.814   6.265   1.422  1.00 10.00      B   
ATOM   2907  C   GLY B  72      15.510   4.875   1.940  1.00 10.00      B   
ATOM   2908  O   GLY B  72      16.145   3.897   1.541  1.00 10.00      B   
ATOM   2909  N   ALA B  73      14.530   4.786   2.832  1.00 10.00      B   
ATOM   2910  HN  ALA B  73      14.070   5.608   3.121  1.00 10.00      B   
ATOM   2911  CA  ALA B  73      14.131   3.511   3.413  1.00 10.00      B   
ATOM   2912  CB  ALA B  73      13.187   3.731   4.584  1.00 10.00      B   
ATOM   2913  C   ALA B  73      13.485   2.606   2.370  1.00 10.00      B   
ATOM   2914  O   ALA B  73      13.555   1.382   2.472  1.00 10.00      B   
ATOM   2915  N   ALA B  74      12.880   3.213   1.353  1.00 10.00      B   
ATOM   2916  HN  ALA B  74      12.872   4.193   1.319  1.00 10.00      B   
ATOM   2917  CA  ALA B  74      12.221   2.460   0.289  1.00 10.00      B   
ATOM   2918  CB  ALA B  74      11.417   3.389  -0.608  1.00 10.00      B   
ATOM   2919  C   ALA B  74      13.227   1.667  -0.539  1.00 10.00      B   
ATOM   2920  O   ALA B  74      12.861   0.719  -1.234  1.00 10.00      B   
ATOM   2921  N   ASN B  75      14.493   2.055  -0.464  1.00 10.00      B   
ATOM   2922  HN  ASN B  75      14.726   2.817   0.107  1.00 10.00      B   
ATOM   2923  CA  ASN B  75      15.542   1.375  -1.213  1.00 10.00      B   
ATOM   2924  CB  ASN B  75      16.795   2.244  -1.309  1.00 10.00      B   
ATOM   2925  CG  ASN B  75      17.035   2.787  -2.704  1.00 10.00      B   
ATOM   2926  OD1 ASN B  75      16.588   3.884  -3.043  1.00 10.00      B   
ATOM   2927  ND2 ASN B  75      17.737   2.020  -3.527  1.00 10.00      B   
ATOM   2928 HD21 ASN B  75      18.057   1.151  -3.195  1.00 10.00      B   
ATOM   2929 HD22 ASN B  75      17.924   2.360  -4.427  1.00 10.00      B   
ATOM   2930  C   ASN B  75      15.892   0.028  -0.591  1.00 10.00      B   
ATOM   2931  O   ASN B  75      16.138  -0.943  -1.302  1.00 10.00      B   
ATOM   2932  N   ALA B  76      15.905  -0.031   0.739  1.00 10.00      B   
ATOM   2933  HN  ALA B  76      15.680   0.769   1.260  1.00 10.00      B   
ATOM   2934  CA  ALA B  76      16.243  -1.265   1.437  1.00 10.00      B   
ATOM   2935  CB  ALA B  76      17.373  -1.031   2.431  1.00 10.00      B   
ATOM   2936  C   ALA B  76      15.031  -1.880   2.128  1.00 10.00      B   
ATOM   2937  O   ALA B  76      14.562  -2.943   1.736  1.00 10.00      B   
ATOM   2938  N   ALA B  77      14.515  -1.201   3.146  1.00 10.00      B   
ATOM   2939  HN  ALA B  77      14.917  -0.342   3.401  1.00 10.00      B   
ATOM   2940  CA  ALA B  77      13.361  -1.694   3.895  1.00 10.00      B   
ATOM   2941  CB  ALA B  77      13.039  -0.759   5.051  1.00 10.00      B   
ATOM   2942  C   ALA B  77      12.141  -1.879   2.997  1.00 10.00      B   
ATOM   2943  O   ALA B  77      11.378  -2.835   3.159  1.00 10.00      B   
ATOM   2944  N   GLY B  78      11.978  -0.975   2.038  1.00 10.00      B   
ATOM   2945  HN  GLY B  78      12.630  -0.244   1.954  1.00 10.00      B   
ATOM   2946  CA  GLY B  78      10.848  -1.045   1.130  1.00 10.00      B   
ATOM   2947  C   GLY B  78      11.012  -2.100   0.051  1.00 10.00      B   
ATOM   2948  O   GLY B  78      10.057  -2.411  -0.666  1.00 10.00      B   
ATOM   2949  N   GLY B  79      12.214  -2.650  -0.069  1.00 10.00      B   
ATOM   2950  HN  GLY B  79      12.936  -2.372   0.535  1.00 10.00      B   
ATOM   2951  CA  GLY B  79      12.470  -3.664  -1.075  1.00 10.00      B   
ATOM   2952  C   GLY B  79      12.933  -4.970  -0.468  1.00 10.00      B   
ATOM   2953  O   GLY B  79      13.338  -5.888  -1.183  1.00 10.00      B   
ATOM   2954  N   TYR B  80      12.860  -5.045   0.855  1.00 10.00      B   
ATOM   2955  HN  TYR B  80      12.522  -4.272   1.351  1.00 10.00      B   
ATOM   2956  CA  TYR B  80      13.271  -6.231   1.599  1.00 10.00      B   
ATOM   2957  CB  TYR B  80      13.053  -5.995   3.102  1.00 10.00      B   
ATOM   2958  CG  TYR B  80      13.687  -7.033   4.006  1.00 10.00      B   
ATOM   2959  CD1 TYR B  80      14.960  -6.841   4.527  1.00 10.00      B   
ATOM   2960  CD2 TYR B  80      13.010  -8.197   4.347  1.00 10.00      B   
ATOM   2961  CE1 TYR B  80      15.538  -7.778   5.363  1.00 10.00      B   
ATOM   2962  CE2 TYR B  80      13.582  -9.140   5.178  1.00 10.00      B   
ATOM   2963  CZ  TYR B  80      14.845  -8.925   5.683  1.00 10.00      B   
ATOM   2964  OH  TYR B  80      15.415  -9.857   6.516  1.00 10.00      B   
ATOM   2965  HH  TYR B  80      15.747  -9.413   7.303  1.00 10.00      B   
ATOM   2966  C   TYR B  80      12.483  -7.455   1.143  1.00 10.00      B   
ATOM   2967  O   TYR B  80      13.023  -8.562   1.047  1.00 10.00      B   
ATOM   2968  N   ALA B  81      11.208  -7.240   0.856  1.00 10.00      B   
ATOM   2969  HN  ALA B  81      10.849  -6.329   0.942  1.00 10.00      B   
ATOM   2970  CA  ALA B  81      10.318  -8.306   0.422  1.00 10.00      B   
ATOM   2971  CB  ALA B  81       8.905  -7.768   0.252  1.00 10.00      B   
ATOM   2972  C   ALA B  81      10.792  -8.965  -0.870  1.00 10.00      B   
ATOM   2973  O   ALA B  81      10.829 -10.189  -0.966  1.00 10.00      B   
ATOM   2974  N   VAL B  82      11.182  -8.151  -1.845  1.00 10.00      B   
ATOM   2975  HN  VAL B  82      11.192  -7.184  -1.682  1.00 10.00      B   
ATOM   2976  CA  VAL B  82      11.613  -8.657  -3.148  1.00 10.00      B   
ATOM   2977  CB  VAL B  82      11.847  -7.515  -4.157  1.00 10.00      B   
ATOM   2978  CG1 VAL B  82      12.023  -8.067  -5.565  1.00 10.00      B   
ATOM   2979  CG2 VAL B  82      10.695  -6.523  -4.113  1.00 10.00      B   
ATOM   2980  C   VAL B  82      12.862  -9.535  -3.067  1.00 10.00      B   
ATOM   2981  O   VAL B  82      12.891 -10.630  -3.633  1.00 10.00      B   
ATOM   2982  N   THR B  83      13.880  -9.064  -2.354  1.00 10.00      B   
ATOM   2983  HN  THR B  83      13.790  -8.197  -1.902  1.00 10.00      B   
ATOM   2984  CA  THR B  83      15.132  -9.803  -2.226  1.00 10.00      B   
ATOM   2985  CB  THR B  83      16.158  -9.021  -1.390  1.00 10.00      B   
ATOM   2986  OG1 THR B  83      15.725  -7.659  -1.268  1.00 10.00      B   
ATOM   2987  HG1 THR B  83      15.697  -7.251  -2.143  1.00 10.00      B   
ATOM   2988  CG2 THR B  83      17.527  -9.054  -2.060  1.00 10.00      B   
ATOM   2989  C   THR B  83      14.926 -11.186  -1.613  1.00 10.00      B   
ATOM   2990  O   THR B  83      15.535 -12.164  -2.051  1.00 10.00      B   
ATOM   2991  N   VAL B  84      14.063 -11.269  -0.607  1.00 10.00      B   
ATOM   2992  HN  VAL B  84      13.602 -10.459  -0.298  1.00 10.00      B   
ATOM   2993  CA  VAL B  84      13.794 -12.540   0.053  1.00 10.00      B   
ATOM   2994  CB  VAL B  84      13.232 -12.344   1.476  1.00 10.00      B   
ATOM   2995  CG1 VAL B  84      13.083 -13.684   2.179  1.00 10.00      B   
ATOM   2996  CG2 VAL B  84      14.133 -11.422   2.282  1.00 10.00      B   
ATOM   2997  C   VAL B  84      12.836 -13.404  -0.769  1.00 10.00      B   
ATOM   2998  O   VAL B  84      13.015 -14.619  -0.869  1.00 10.00      B   
ATOM   2999  N   ARG B  85      11.840 -12.763  -1.372  1.00 10.00      B   
ATOM   3000  HN  ARG B  85      11.771 -11.788  -1.271  1.00 10.00      B   
ATOM   3001  CA  ARG B  85      10.839 -13.458  -2.180  1.00 10.00      B   
ATOM   3002  CB  ARG B  85       9.837 -12.455  -2.754  1.00 10.00      B   
ATOM   3003  CG  ARG B  85       8.521 -13.066  -3.197  1.00 10.00      B   
ATOM   3004  CD  ARG B  85       7.352 -12.157  -2.848  1.00 10.00      B   
ATOM   3005  NE  ARG B  85       7.154 -12.048  -1.401  1.00 10.00      B   
ATOM   3006  HE  ARG B  85       7.563 -12.745  -0.838  1.00 10.00      B   
ATOM   3007  CZ  ARG B  85       6.460 -11.076  -0.810  1.00 10.00      B   
ATOM   3008  NH1 ARG B  85       5.894 -10.115  -1.528  1.00 10.00      B   
ATOM   3009 HH11 ARG B  85       5.987 -10.104  -2.571  1.00 10.00      B   
ATOM   3010 HH12 ARG B  85       5.347  -9.363  -1.054  1.00 10.00      B   
ATOM   3011  NH2 ARG B  85       6.329 -11.068   0.510  1.00 10.00      B   
ATOM   3012 HH21 ARG B  85       6.764 -11.824   1.084  1.00 10.00      B   
ATOM   3013 HH22 ARG B  85       5.789 -10.306   0.977  1.00 10.00      B   
ATOM   3014  C   ARG B  85      11.486 -14.258  -3.307  1.00 10.00      B   
ATOM   3015  O   ARG B  85      11.079 -15.383  -3.597  1.00 10.00      B   
ATOM   3016  N   MET B  86      12.501 -13.678  -3.930  1.00 10.00      B   
ATOM   3017  HN  MET B  86      12.783 -12.781  -3.652  1.00 10.00      B   
ATOM   3018  CA  MET B  86      13.206 -14.343  -5.021  1.00 10.00      B   
ATOM   3019  CB  MET B  86      14.168 -13.381  -5.728  1.00 10.00      B   
ATOM   3020  CG  MET B  86      13.497 -12.187  -6.393  1.00 10.00      B   
ATOM   3021  SD  MET B  86      12.192 -12.657  -7.553  1.00 10.00      B   
ATOM   3022  CE  MET B  86      13.092 -13.738  -8.665  1.00 10.00      B   
ATOM   3023  C   MET B  86      13.960 -15.570  -4.513  1.00 10.00      B   
ATOM   3024  O   MET B  86      14.115 -16.561  -5.228  1.00 10.00      B   
ATOM   3025  N   LEU B  87      14.412 -15.503  -3.266  1.00 10.00      B   
ATOM   3026  HN  LEU B  87      14.243 -14.692  -2.742  1.00 10.00      B   
ATOM   3027  CA  LEU B  87      15.147 -16.607  -2.655  1.00 10.00      B   
ATOM   3028  CB  LEU B  87      15.913 -16.128  -1.418  1.00 10.00      B   
ATOM   3029  CG  LEU B  87      17.045 -15.134  -1.671  1.00 10.00      B   
ATOM   3030  CD1 LEU B  87      17.583 -14.593  -0.357  1.00 10.00      B   
ATOM   3031  CD2 LEU B  87      18.156 -15.783  -2.480  1.00 10.00      B   
ATOM   3032  C   LEU B  87      14.212 -17.750  -2.276  1.00 10.00      B   
ATOM   3033  O   LEU B  87      14.632 -18.905  -2.191  1.00 10.00      B   
ATOM   3034  N   GLU B  88      12.942 -17.424  -2.065  1.00 10.00      B   
ATOM   3035  HN  GLU B  88      12.669 -16.481  -2.147  1.00 10.00      B   
ATOM   3036  CA  GLU B  88      11.943 -18.424  -1.699  1.00 10.00      B   
ATOM   3037  CB  GLU B  88      10.641 -17.754  -1.262  1.00 10.00      B   
ATOM   3038  CG  GLU B  88      10.788 -16.804  -0.087  1.00 10.00      B   
ATOM   3039  CD  GLU B  88       9.450 -16.381   0.475  1.00 10.00      B   
ATOM   3040  OE1 GLU B  88       9.034 -15.228   0.241  1.00 10.00      B   
ATOM   3041  OE2 GLU B  88       8.805 -17.209   1.155  1.00 10.00      B   
ATOM   3042  C   GLU B  88      11.668 -19.376  -2.859  1.00 10.00      B   
ATOM   3043  O   GLU B  88      11.138 -20.471  -2.669  1.00 10.00      B   
ATOM   3044  N   MET B  89      12.027 -18.947  -4.062  1.00 10.00      B   
ATOM   3045  HN  MET B  89      12.431 -18.055  -4.151  1.00 10.00      B   
ATOM   3046  CA  MET B  89      11.823 -19.757  -5.257  1.00 10.00      B   
ATOM   3047  CB  MET B  89      11.769 -18.874  -6.505  1.00 10.00      B   
ATOM   3048  CG  MET B  89      10.579 -17.926  -6.535  1.00 10.00      B   
ATOM   3049  SD  MET B  89       8.998 -18.788  -6.398  1.00 10.00      B   
ATOM   3050  CE  MET B  89       8.922 -19.609  -7.989  1.00 10.00      B   
ATOM   3051  C   MET B  89      12.911 -20.816  -5.394  1.00 10.00      B   
ATOM   3052  O   MET B  89      12.786 -21.748  -6.188  1.00 10.00      B   
ATOM   3053  N   PHE B  90      13.965 -20.676  -4.594  1.00 10.00      B   
ATOM   3054  HN  PHE B  90      13.987 -19.922  -3.966  1.00 10.00      B   
ATOM   3055  CA  PHE B  90      15.083 -21.613  -4.620  1.00 10.00      B   
ATOM   3056  CB  PHE B  90      16.363 -20.942  -4.109  1.00 10.00      B   
ATOM   3057  CG  PHE B  90      17.612 -21.434  -4.784  1.00 10.00      B   
ATOM   3058  CD1 PHE B  90      17.998 -20.916  -6.010  1.00 10.00      B   
ATOM   3059  CD2 PHE B  90      18.398 -22.415  -4.199  1.00 10.00      B   
ATOM   3060  CE1 PHE B  90      19.140 -21.367  -6.641  1.00 10.00      B   
ATOM   3061  CE2 PHE B  90      19.541 -22.869  -4.824  1.00 10.00      B   
ATOM   3062  CZ  PHE B  90      19.913 -22.346  -6.047  1.00 10.00      B   
ATOM   3063  C   PHE B  90      14.768 -22.858  -3.794  1.00 10.00      B   
ATOM   3064  O   PHE B  90      15.533 -23.826  -3.789  1.00 10.00      B   
ATOM   3065  N   GLU B  91      13.640 -22.825  -3.097  1.00 10.00      B   
ATOM   3066  HN  GLU B  91      13.079 -22.023  -3.136  1.00 10.00      B   
ATOM   3067  CA  GLU B  91      13.206 -23.953  -2.285  1.00 10.00      B   
ATOM   3068  CB  GLU B  91      12.479 -23.460  -1.034  1.00 10.00      B   
ATOM   3069  CG  GLU B  91      13.362 -22.711  -0.048  1.00 10.00      B   
ATOM   3070  CD  GLU B  91      14.353 -23.619   0.650  1.00 10.00      B   
ATOM   3071  OE1 GLU B  91      13.939 -24.369   1.562  1.00 10.00      B   
ATOM   3072  OE2 GLU B  91      15.550 -23.585   0.297  1.00 10.00      B   
ATOM   3073  C   GLU B  91      12.294 -24.866  -3.100  1.00 10.00      B   
ATOM   3074  O   GLU B  91      12.047 -24.608  -4.281  1.00 10.00      B   
ATOM   3075  N   ARG B  92      11.806 -25.931  -2.478  1.00 10.00      B   
ATOM   3076  HN  ARG B  92      12.038 -26.082  -1.536  1.00 10.00      B   
ATOM   3077  CA  ARG B  92      10.923 -26.874  -3.153  1.00 10.00      B   
ATOM   3078  CB  ARG B  92      11.504 -28.288  -3.089  1.00 10.00      B   
ATOM   3079  CG  ARG B  92      12.866 -28.454  -3.738  1.00 10.00      B   
ATOM   3080  CD  ARG B  92      13.330 -29.900  -3.650  1.00 10.00      B   
ATOM   3081  NE  ARG B  92      13.213 -30.435  -2.288  1.00 10.00      B   
ATOM   3082  HE  ARG B  92      13.797 -30.038  -1.598  1.00 10.00      B   
ATOM   3083  CZ  ARG B  92      12.376 -31.416  -1.933  1.00 10.00      B   
ATOM   3084  NH1 ARG B  92      11.581 -31.982  -2.839  1.00 10.00      B   
ATOM   3085 HH11 ARG B  92      10.926 -32.749  -2.564  1.00 10.00      B   
ATOM   3086 HH12 ARG B  92      11.603 -31.660  -3.830  1.00 10.00      B   
ATOM   3087  NH2 ARG B  92      12.322 -31.818  -0.668  1.00 10.00      B   
ATOM   3088 HH21 ARG B  92      12.925 -31.365   0.052  1.00 10.00      B   
ATOM   3089 HH22 ARG B  92      11.672 -32.589  -0.387  1.00 10.00      B   
ATOM   3090  C   ARG B  92       9.547 -26.868  -2.500  1.00 10.00      B   
ATOM   3091  O   ARG B  92       9.157 -25.882  -1.874  1.00 10.00      B   
ATOM   3092  N   LYS B  93       8.811 -27.962  -2.664  1.00 10.00      B   
ATOM   3093  HN  LYS B  93       9.162 -28.697  -3.208  1.00 10.00      B   
ATOM   3094  CA  LYS B  93       7.489 -28.097  -2.071  1.00 10.00      B   
ATOM   3095  CB  LYS B  93       6.732 -29.248  -2.751  1.00 10.00      B   
ATOM   3096  CG  LYS B  93       5.365 -29.558  -2.157  1.00 10.00      B   
ATOM   3097  CD  LYS B  93       5.444 -30.706  -1.167  1.00 10.00      B   
ATOM   3098  CE  LYS B  93       4.116 -30.932  -0.469  1.00 10.00      B   
ATOM   3099  NZ  LYS B  93       4.307 -31.480   0.898  1.00 10.00      B   
ATOM   3100  HZ1 LYS B  93       3.398 -31.789   1.291  1.00 10.00      B   
ATOM   3101  HZ2 LYS B  93       4.714 -30.746   1.520  1.00 10.00      B   
ATOM   3102  HZ3 LYS B  93       4.959 -32.291   0.869  1.00 10.00      B   
ATOM   3103  C   LYS B  93       7.624 -28.345  -0.569  1.00 10.00      B   
ATOM   3104  O   LYS B  93       8.320 -29.271  -0.149  1.00 10.00      B   
ATOM   3105  N   PRO B  94       6.978 -27.500   0.256  1.00 10.00      B   
ATOM   3106  CB  PRO B  94       6.174 -26.439   2.211  1.00 10.00      B   
ATOM   3107  CG  PRO B  94       6.122 -25.499   1.059  1.00 10.00      B   
ATOM   3108  CD  PRO B  94       6.163 -26.356  -0.172  1.00 10.00      B   
ATOM   3109  CA  PRO B  94       7.026 -27.619   1.719  1.00 10.00      B   
ATOM   3110  C   PRO B  94       6.441 -28.939   2.215  1.00 10.00      B   
ATOM   3111  O   PRO B  94       7.205 -29.752   2.774  1.00 10.00      B   
ATOM   3112  OXT PRO B  94       5.222 -29.167   2.039  1.00 10.00      B   
END
