# Supplementary material for: Large-scale discovery of protein interactions at residue resolution using co-evolution calculated from genomic sequences
Source: Nat Commun. 2021 Mar 2;12:1396. doi: 10.1038/s41467-021-21636-z (PMC7925567; doi:10.1038/s41467-021-21636-z)
Supplement: Supplementary file 12 — Supplementary Data 10 [file 41467_2021_21636_MOESM12_ESM.zip › supplementary/allpdb1670_Q72GS0_Q72GR9/models/haddock_top7_haddock_2w.pdb]

REMARK FILENAME="haddock_2w.pdb0"
REMARK ===============================================================
REMARK HADDOCK run for haddock
REMARK initial structure: haddock_2.pdb
REMARK final NOE weights: unambig 50 amb: 50
REMARK ===============================================================
REMARK            total,bonds,angles,improper,dihe,vdw,elec,air,cdih,coup,rdcs,vean,dani,xpcs,rg
REMARK energies: 221.055, 0, 0, 0, 0, -73.783, -32.401, 327.239, 0, 0, 0, 0, 0, 0, 0
REMARK ===============================================================
REMARK            bonds,angles,impropers,dihe,air,cdih,coup,rdcs,vean,dani,xpcs
REMARK rms-dev.: 0,0,0,0,11.0947,0,0, 0, 0, 0, 0
REMARK ===============================================================
REMARK               air,cdih,coup,rdcs,vean,dani,xpcs
REMARK               >0.3,>5,>1,>0,>5,>0.2,>0.2
REMARK violations.: 4, 0, 0, 0, 0, 0, 0
REMARK ===============================================================
REMARK                        CVpartition#,violations,rms
REMARK AIRs cross-validation: 2, 0, NaN
REMARK ===============================================================
REMARK NCS energy: 0
REMARK ===============================================================
REMARK Symmetry energy: 0
REMARK ===============================================================
REMARK Desolvation energy: -57.9896
REMARK Internal energy free molecules: 42835.1
REMARK Internal energy complex: -12242.4
REMARK Binding energy: -55241.7
REMARK ===============================================================
REMARK buried surface area: 2322.9
REMARK ===============================================================
REMARK water - chain1: 0 0 0
REMARK water - chain2: 0 0 0
REMARK water - chain3: 0 0 0
REMARK water - chain4: 0 0 0
REMARK water - chain5: 0 0 0
REMARK water - chain6: 0 0 0
REMARK ===============================================================
REMARK water - water: 0 0 0
REMARK ===============================================================
REMARK DATE:16-May-2020  08:32:50       created by user: he47
REMARK VERSION:1.3
ATOM      1  CB  MET A   1      -2.440 -24.754  12.663  1.00 10.00      A   
ATOM      2  CG  MET A   1      -2.537 -25.723  11.493  1.00 10.00      A   
ATOM      3  SD  MET A   1      -3.317 -27.288  11.939  1.00 10.00      A   
ATOM      4  CE  MET A   1      -3.290 -28.138  10.361  1.00 10.00      A   
ATOM      5  C   MET A   1      -1.121 -24.166  14.723  1.00 10.00      A   
ATOM      6  O   MET A   1      -1.401 -22.986  14.487  1.00 10.00      A   
ATOM      7  N   MET A   1      -2.575 -26.178  14.689  1.00 10.00      A   
ATOM      8  HT1 MET A   1      -3.330 -25.615  15.127  1.00 10.00      A   
ATOM      9  HT2 MET A   1      -2.034 -26.646  15.445  1.00 10.00      A   
ATOM     10  HT3 MET A   1      -3.009 -26.908  14.087  1.00 10.00      A   
ATOM     11  CA  MET A   1      -1.690 -25.305  13.879  1.00 10.00      A   
ATOM     12  N   ASP A   2      -0.301 -24.533  15.698  1.00 10.00      A   
ATOM     13  HN  ASP A   2      -0.092 -25.485  15.808  1.00 10.00      A   
ATOM     14  CA  ASP A   2       0.319 -23.568  16.599  1.00 10.00      A   
ATOM     15  CB  ASP A   2       1.086 -24.294  17.705  1.00 10.00      A   
ATOM     16  CG  ASP A   2       0.190 -25.083  18.634  1.00 10.00      A   
ATOM     17  OD1 ASP A   2      -0.280 -24.510  19.640  1.00 10.00      A   
ATOM     18  OD2 ASP A   2      -0.046 -26.281  18.370  1.00 10.00      A   
ATOM     19  C   ASP A   2       1.271 -22.650  15.844  1.00 10.00      A   
ATOM     20  O   ASP A   2       1.337 -21.452  16.115  1.00 10.00      A   
ATOM     21  N   LEU A   3       1.991 -23.221  14.881  1.00 10.00      A   
ATOM     22  HN  LEU A   3       1.871 -24.180  14.703  1.00 10.00      A   
ATOM     23  CA  LEU A   3       2.955 -22.468  14.082  1.00 10.00      A   
ATOM     24  CB  LEU A   3       3.633 -23.380  13.055  1.00 10.00      A   
ATOM     25  CG  LEU A   3       4.412 -24.575  13.614  1.00 10.00      A   
ATOM     26  CD1 LEU A   3       4.862 -25.489  12.487  1.00 10.00      A   
ATOM     27  CD2 LEU A   3       5.605 -24.109  14.431  1.00 10.00      A   
ATOM     28  C   LEU A   3       2.293 -21.288  13.377  1.00 10.00      A   
ATOM     29  O   LEU A   3       2.861 -20.198  13.296  1.00 10.00      A   
ATOM     30  N   ILE A   4       1.081 -21.502  12.886  1.00 10.00      A   
ATOM     31  HN  ILE A   4       0.666 -22.381  13.005  1.00 10.00      A   
ATOM     32  CA  ILE A   4       0.346 -20.455  12.192  1.00 10.00      A   
ATOM     33  CB  ILE A   4      -0.822 -21.027  11.359  1.00 10.00      A   
ATOM     34  CG1 ILE A   4      -0.328 -22.178  10.473  1.00 10.00      A   
ATOM     35  CG2 ILE A   4      -1.457 -19.934  10.507  1.00 10.00      A   
ATOM     36  CD1 ILE A   4      -1.393 -22.766   9.570  1.00 10.00      A   
ATOM     37  C   ILE A   4      -0.172 -19.417  13.187  1.00 10.00      A   
ATOM     38  O   ILE A   4      -0.144 -18.215  12.920  1.00 10.00      A   
ATOM     39  N   GLN A   5      -0.616 -19.886  14.349  1.00 10.00      A   
ATOM     40  HN  GLN A   5      -0.604 -20.852  14.511  1.00 10.00      A   
ATOM     41  CA  GLN A   5      -1.124 -18.999  15.387  1.00 10.00      A   
ATOM     42  CB  GLN A   5      -1.736 -19.803  16.532  1.00 10.00      A   
ATOM     43  CG  GLN A   5      -3.086 -20.413  16.202  1.00 10.00      A   
ATOM     44  CD  GLN A   5      -3.624 -21.275  17.324  1.00 10.00      A   
ATOM     45  OE1 GLN A   5      -2.866 -21.916  18.057  1.00 10.00      A   
ATOM     46  NE2 GLN A   5      -4.933 -21.292  17.475  1.00 10.00      A   
ATOM     47 HE21 GLN A   5      -5.479 -20.753  16.864  1.00 10.00      A   
ATOM     48 HE22 GLN A   5      -5.308 -21.849  18.189  1.00 10.00      A   
ATOM     49  C   GLN A   5      -0.022 -18.086  15.910  1.00 10.00      A   
ATOM     50  O   GLN A   5      -0.257 -16.908  16.183  1.00 10.00      A   
ATOM     51  N   ALA A   6       1.178 -18.642  16.050  1.00 10.00      A   
ATOM     52  HN  ALA A   6       1.289 -19.597  15.846  1.00 10.00      A   
ATOM     53  CA  ALA A   6       2.328 -17.881  16.520  1.00 10.00      A   
ATOM     54  CB  ALA A   6       3.520 -18.804  16.745  1.00 10.00      A   
ATOM     55  C   ALA A   6       2.681 -16.797  15.510  1.00 10.00      A   
ATOM     56  O   ALA A   6       3.057 -15.684  15.878  1.00 10.00      A   
ATOM     57  N   ALA A   7       2.539 -17.130  14.229  1.00 10.00      A   
ATOM     58  HN  ALA A   7       2.239 -18.035  14.003  1.00 10.00      A   
ATOM     59  CA  ALA A   7       2.825 -16.192  13.156  1.00 10.00      A   
ATOM     60  CB  ALA A   7       2.655 -16.868  11.801  1.00 10.00      A   
ATOM     61  C   ALA A   7       1.916 -14.971  13.265  1.00 10.00      A   
ATOM     62  O   ALA A   7       2.372 -13.835  13.139  1.00 10.00      A   
ATOM     63  N   TYR A   8       0.634 -15.219  13.525  1.00 10.00      A   
ATOM     64  HN  TYR A   8       0.340 -16.148  13.628  1.00 10.00      A   
ATOM     65  CA  TYR A   8      -0.345 -14.145  13.662  1.00 10.00      A   
ATOM     66  CB  TYR A   8      -1.741 -14.712  13.941  1.00 10.00      A   
ATOM     67  CG  TYR A   8      -2.365 -15.480  12.804  1.00 10.00      A   
ATOM     68  CD1 TYR A   8      -2.356 -14.987  11.504  1.00 10.00      A   
ATOM     69  CD2 TYR A   8      -2.989 -16.697  13.037  1.00 10.00      A   
ATOM     70  CE1 TYR A   8      -2.953 -15.686  10.471  1.00 10.00      A   
ATOM     71  CE2 TYR A   8      -3.581 -17.403  12.012  1.00 10.00      A   
ATOM     72  CZ  TYR A   8      -3.565 -16.896  10.733  1.00 10.00      A   
ATOM     73  OH  TYR A   8      -4.172 -17.598   9.717  1.00 10.00      A   
ATOM     74  HH  TYR A   8      -3.594 -17.610   8.944  1.00 10.00      A   
ATOM     75  C   TYR A   8       0.034 -13.212  14.803  1.00 10.00      A   
ATOM     76  O   TYR A   8      -0.015 -11.993  14.661  1.00 10.00      A   
ATOM     77  N   PHE A   9       0.413 -13.800  15.931  1.00 10.00      A   
ATOM     78  HN  PHE A   9       0.443 -14.778  15.971  1.00 10.00      A   
ATOM     79  CA  PHE A   9       0.787 -13.033  17.110  1.00 10.00      A   
ATOM     80  CB  PHE A   9       1.071 -13.967  18.288  1.00 10.00      A   
ATOM     81  CG  PHE A   9       1.064 -13.282  19.627  1.00 10.00      A   
ATOM     82  CD1 PHE A   9      -0.061 -12.600  20.066  1.00 10.00      A   
ATOM     83  CD2 PHE A   9       2.178 -13.326  20.448  1.00 10.00      A   
ATOM     84  CE1 PHE A   9      -0.072 -11.977  21.300  1.00 10.00      A   
ATOM     85  CE2 PHE A   9       2.173 -12.704  21.682  1.00 10.00      A   
ATOM     86  CZ  PHE A   9       1.046 -12.029  22.108  1.00 10.00      A   
ATOM     87  C   PHE A   9       1.988 -12.135  16.833  1.00 10.00      A   
ATOM     88  O   PHE A   9       1.947 -10.933  17.100  1.00 10.00      A   
ATOM     89  N   VAL A  10       3.048 -12.716  16.281  1.00 10.00      A   
ATOM     90  HN  VAL A  10       3.018 -13.679  16.082  1.00 10.00      A   
ATOM     91  CA  VAL A  10       4.256 -11.960  15.970  1.00 10.00      A   
ATOM     92  CB  VAL A  10       5.379 -12.874  15.433  1.00 10.00      A   
ATOM     93  CG1 VAL A  10       6.621 -12.062  15.094  1.00 10.00      A   
ATOM     94  CG2 VAL A  10       5.716 -13.954  16.449  1.00 10.00      A   
ATOM     95  C   VAL A  10       3.966 -10.848  14.961  1.00 10.00      A   
ATOM     96  O   VAL A  10       4.347  -9.696  15.171  1.00 10.00      A   
ATOM     97  N   VAL A  11       3.270 -11.198  13.882  1.00 10.00      A   
ATOM     98  HN  VAL A  11       2.979 -12.133  13.784  1.00 10.00      A   
ATOM     99  CA  VAL A  11       2.921 -10.234  12.839  1.00 10.00      A   
ATOM    100  CB  VAL A  11       2.175 -10.909  11.661  1.00 10.00      A   
ATOM    101  CG1 VAL A  11       1.575  -9.874  10.722  1.00 10.00      A   
ATOM    102  CG2 VAL A  11       3.122 -11.820  10.893  1.00 10.00      A   
ATOM    103  C   VAL A  11       2.088  -9.086  13.413  1.00 10.00      A   
ATOM    104  O   VAL A  11       2.321  -7.916  13.092  1.00 10.00      A   
ATOM    105  N   ALA A  12       1.131  -9.426  14.272  1.00 10.00      A   
ATOM    106  HN  ALA A  12       0.998 -10.378  14.487  1.00 10.00      A   
ATOM    107  CA  ALA A  12       0.272  -8.429  14.900  1.00 10.00      A   
ATOM    108  CB  ALA A  12      -0.767  -9.091  15.793  1.00 10.00      A   
ATOM    109  C   ALA A  12       1.107  -7.440  15.699  1.00 10.00      A   
ATOM    110  O   ALA A  12       0.979  -6.228  15.530  1.00 10.00      A   
ATOM    111  N   ILE A  13       1.980  -7.971  16.550  1.00 10.00      A   
ATOM    112  HN  ILE A  13       2.041  -8.950  16.620  1.00 10.00      A   
ATOM    113  CA  ILE A  13       2.847  -7.146  17.382  1.00 10.00      A   
ATOM    114  CB  ILE A  13       3.743  -8.008  18.300  1.00 10.00      A   
ATOM    115  CG1 ILE A  13       2.884  -8.783  19.302  1.00 10.00      A   
ATOM    116  CG2 ILE A  13       4.760  -7.142  19.032  1.00 10.00      A   
ATOM    117  CD1 ILE A  13       3.670  -9.743  20.169  1.00 10.00      A   
ATOM    118  C   ILE A  13       3.722  -6.228  16.531  1.00 10.00      A   
ATOM    119  O   ILE A  13       3.822  -5.029  16.801  1.00 10.00      A   
ATOM    120  N   LEU A  14       4.331  -6.793  15.495  1.00 10.00      A   
ATOM    121  HN  LEU A  14       4.181  -7.751  15.318  1.00 10.00      A   
ATOM    122  CA  LEU A  14       5.211  -6.036  14.605  1.00 10.00      A   
ATOM    123  CB  LEU A  14       5.832  -6.945  13.536  1.00 10.00      A   
ATOM    124  CG  LEU A  14       6.706  -8.096  14.044  1.00 10.00      A   
ATOM    125  CD1 LEU A  14       7.335  -8.848  12.882  1.00 10.00      A   
ATOM    126  CD2 LEU A  14       7.775  -7.585  15.000  1.00 10.00      A   
ATOM    127  C   LEU A  14       4.490  -4.863  13.946  1.00 10.00      A   
ATOM    128  O   LEU A  14       5.016  -3.746  13.904  1.00 10.00      A   
ATOM    129  N   PHE A  15       3.286  -5.113  13.438  1.00 10.00      A   
ATOM    130  HN  PHE A  15       2.920  -6.025  13.496  1.00 10.00      A   
ATOM    131  CA  PHE A  15       2.504  -4.069  12.782  1.00 10.00      A   
ATOM    132  CB  PHE A  15       1.262  -4.643  12.094  1.00 10.00      A   
ATOM    133  CG  PHE A  15       1.540  -5.263  10.750  1.00 10.00      A   
ATOM    134  CD1 PHE A  15       2.646  -4.874  10.007  1.00 10.00      A   
ATOM    135  CD2 PHE A  15       0.694  -6.226  10.226  1.00 10.00      A   
ATOM    136  CE1 PHE A  15       2.904  -5.440   8.773  1.00 10.00      A   
ATOM    137  CE2 PHE A  15       0.946  -6.796   8.991  1.00 10.00      A   
ATOM    138  CZ  PHE A  15       2.052  -6.400   8.264  1.00 10.00      A   
ATOM    139  C   PHE A  15       2.127  -2.944  13.742  1.00 10.00      A   
ATOM    140  O   PHE A  15       2.179  -1.768  13.374  1.00 10.00      A   
ATOM    141  N   ILE A  16       1.757  -3.300  14.970  1.00 10.00      A   
ATOM    142  HN  ILE A  16       1.724  -4.253  15.208  1.00 10.00      A   
ATOM    143  CA  ILE A  16       1.395  -2.298  15.968  1.00 10.00      A   
ATOM    144  CB  ILE A  16       0.780  -2.923  17.238  1.00 10.00      A   
ATOM    145  CG1 ILE A  16      -0.405  -3.819  16.871  1.00 10.00      A   
ATOM    146  CG2 ILE A  16       0.336  -1.831  18.203  1.00 10.00      A   
ATOM    147  CD1 ILE A  16      -0.957  -4.622  18.029  1.00 10.00      A   
ATOM    148  C   ILE A  16       2.619  -1.467  16.344  1.00 10.00      A   
ATOM    149  O   ILE A  16       2.544  -0.243  16.438  1.00 10.00      A   
ATOM    150  N   VAL A  17       3.753  -2.142  16.533  1.00 10.00      A   
ATOM    151  HN  VAL A  17       3.751  -3.119  16.437  1.00 10.00      A   
ATOM    152  CA  VAL A  17       4.999  -1.466  16.880  1.00 10.00      A   
ATOM    153  CB  VAL A  17       6.151  -2.473  17.120  1.00 10.00      A   
ATOM    154  CG1 VAL A  17       7.493  -1.761  17.215  1.00 10.00      A   
ATOM    155  CG2 VAL A  17       5.894  -3.277  18.387  1.00 10.00      A   
ATOM    156  C   VAL A  17       5.382  -0.483  15.775  1.00 10.00      A   
ATOM    157  O   VAL A  17       5.836   0.631  16.048  1.00 10.00      A   
ATOM    158  N   GLY A  18       5.170  -0.898  14.527  1.00 10.00      A   
ATOM    159  HN  GLY A  18       4.800  -1.796  14.376  1.00 10.00      A   
ATOM    160  CA  GLY A  18       5.480  -0.045  13.398  1.00 10.00      A   
ATOM    161  C   GLY A  18       4.641   1.216  13.408  1.00 10.00      A   
ATOM    162  O   GLY A  18       5.163   2.316  13.238  1.00 10.00      A   
ATOM    163  N   LEU A  19       3.341   1.053  13.636  1.00 10.00      A   
ATOM    164  HN  LEU A  19       2.990   0.148  13.778  1.00 10.00      A   
ATOM    165  CA  LEU A  19       2.417   2.181  13.678  1.00 10.00      A   
ATOM    166  CB  LEU A  19       0.976   1.674  13.796  1.00 10.00      A   
ATOM    167  CG  LEU A  19      -0.128   2.730  13.713  1.00 10.00      A   
ATOM    168  CD1 LEU A  19      -0.182   3.344  12.322  1.00 10.00      A   
ATOM    169  CD2 LEU A  19      -1.475   2.131  14.088  1.00 10.00      A   
ATOM    170  C   LEU A  19       2.745   3.104  14.851  1.00 10.00      A   
ATOM    171  O   LEU A  19       2.605   4.322  14.757  1.00 10.00      A   
ATOM    172  N   LYS A  20       3.186   2.507  15.954  1.00 10.00      A   
ATOM    173  HN  LYS A  20       3.264   1.529  15.963  1.00 10.00      A   
ATOM    174  CA  LYS A  20       3.543   3.253  17.154  1.00 10.00      A   
ATOM    175  CB  LYS A  20       3.753   2.277  18.319  1.00 10.00      A   
ATOM    176  CG  LYS A  20       3.973   2.931  19.674  1.00 10.00      A   
ATOM    177  CD  LYS A  20       4.182   1.877  20.750  1.00 10.00      A   
ATOM    178  CE  LYS A  20       4.404   2.498  22.119  1.00 10.00      A   
ATOM    179  NZ  LYS A  20       4.634   1.464  23.160  1.00 10.00      A   
ATOM    180  HZ1 LYS A  20       4.896   1.908  24.062  1.00 10.00      A   
ATOM    181  HZ2 LYS A  20       5.398   0.826  22.866  1.00 10.00      A   
ATOM    182  HZ3 LYS A  20       3.769   0.903  23.300  1.00 10.00      A   
ATOM    183  C   LYS A  20       4.808   4.078  16.918  1.00 10.00      A   
ATOM    184  O   LYS A  20       4.903   5.232  17.339  1.00 10.00      A   
ATOM    185  N   ARG A  21       5.776   3.483  16.229  1.00 10.00      A   
ATOM    186  HN  ARG A  21       5.639   2.563  15.907  1.00 10.00      A   
ATOM    187  CA  ARG A  21       7.033   4.160  15.939  1.00 10.00      A   
ATOM    188  CB  ARG A  21       8.125   3.160  15.554  1.00 10.00      A   
ATOM    189  CG  ARG A  21       8.648   2.321  16.708  1.00 10.00      A   
ATOM    190  CD  ARG A  21       9.904   1.561  16.308  1.00 10.00      A   
ATOM    191  NE  ARG A  21      10.327   0.620  17.342  1.00 10.00      A   
ATOM    192  HE  ARG A  21       9.708   0.474  18.097  1.00 10.00      A   
ATOM    193  CZ  ARG A  21      11.489  -0.041  17.327  1.00 10.00      A   
ATOM    194  NH1 ARG A  21      12.355   0.129  16.328  1.00 10.00      A   
ATOM    195 HH11 ARG A  21      12.138   0.786  15.546  1.00 10.00      A   
ATOM    196 HH12 ARG A  21      13.258  -0.396  16.326  1.00 10.00      A   
ATOM    197  NH2 ARG A  21      11.785  -0.877  18.311  1.00 10.00      A   
ATOM    198 HH21 ARG A  21      12.695  -1.394  18.303  1.00 10.00      A   
ATOM    199 HH22 ARG A  21      11.116  -1.023  19.098  1.00 10.00      A   
ATOM    200  C   ARG A  21       6.867   5.206  14.841  1.00 10.00      A   
ATOM    201  O   ARG A  21       7.331   6.336  14.979  1.00 10.00      A   
ATOM    202  N   MET A  22       6.177   4.833  13.765  1.00 10.00      A   
ATOM    203  HN  MET A  22       5.803   3.923  13.727  1.00 10.00      A   
ATOM    204  CA  MET A  22       5.958   5.737  12.633  1.00 10.00      A   
ATOM    205  CB  MET A  22       5.465   4.977  11.397  1.00 10.00      A   
ATOM    206  CG  MET A  22       6.529   4.106  10.744  1.00 10.00      A   
ATOM    207  SD  MET A  22       5.975   3.336   9.208  1.00 10.00      A   
ATOM    208  CE  MET A  22       4.687   2.244   9.810  1.00 10.00      A   
ATOM    209  C   MET A  22       5.010   6.882  12.978  1.00 10.00      A   
ATOM    210  O   MET A  22       4.742   7.754  12.150  1.00 10.00      A   
ATOM    211  N   ALA A  23       4.494   6.872  14.198  1.00 10.00      A   
ATOM    212  HN  ALA A  23       4.715   6.136  14.803  1.00 10.00      A   
ATOM    213  CA  ALA A  23       3.599   7.921  14.655  1.00 10.00      A   
ATOM    214  CB  ALA A  23       2.850   7.475  15.901  1.00 10.00      A   
ATOM    215  C   ALA A  23       4.387   9.195  14.940  1.00 10.00      A   
ATOM    216  O   ALA A  23       3.834  10.294  14.946  1.00 10.00      A   
ATOM    217  N   HIS A  24       5.684   9.039  15.169  1.00 10.00      A   
ATOM    218  HN  HIS A  24       6.076   8.137  15.133  1.00 10.00      A   
ATOM    219  CA  HIS A  24       6.550  10.172  15.448  1.00 10.00      A   
ATOM    220  CB  HIS A  24       7.087  10.114  16.879  1.00 10.00      A   
ATOM    221  CG  HIS A  24       6.079  10.485  17.920  1.00 10.00      A   
ATOM    222  ND1 HIS A  24       5.732   9.652  18.965  1.00 10.00      A   
ATOM    223  HD1 HIS A  24       6.116   8.764  19.144  1.00 10.00      A   
ATOM    224  CD2 HIS A  24       5.320  11.596  18.063  1.00 10.00      A   
ATOM    225  CE1 HIS A  24       4.811  10.241  19.707  1.00 10.00      A   
ATOM    226  NE2 HIS A  24       4.542  11.418  19.179  1.00 10.00      A   
ATOM    227  HE2 HIS A  24       3.879  12.056  19.523  1.00 10.00      A   
ATOM    228  C   HIS A  24       7.703  10.210  14.455  1.00 10.00      A   
ATOM    229  O   HIS A  24       8.355   9.194  14.219  1.00 10.00      A   
ATOM    230  N   PRO A  25       7.963  11.387  13.863  1.00 10.00      A   
ATOM    231  CA  PRO A  25       9.038  11.582  12.875  1.00 10.00      A   
ATOM    232  CB  PRO A  25       9.037  13.095  12.651  1.00 10.00      A   
ATOM    233  CG  PRO A  25       7.644  13.509  12.962  1.00 10.00      A   
ATOM    234  CD  PRO A  25       7.203  12.630  14.093  1.00 10.00      A   
ATOM    235  C   PRO A  25      10.412  11.127  13.368  1.00 10.00      A   
ATOM    236  O   PRO A  25      11.287  10.800  12.568  1.00 10.00      A   
ATOM    237  N   THR A  26      10.603  11.106  14.681  1.00 10.00      A   
ATOM    238  HN  THR A  26       9.878  11.384  15.278  1.00 10.00      A   
ATOM    239  CA  THR A  26      11.872  10.692  15.259  1.00 10.00      A   
ATOM    240  CB  THR A  26      11.979  11.178  16.714  1.00 10.00      A   
ATOM    241  OG1 THR A  26      10.663  11.239  17.283  1.00 10.00      A   
ATOM    242  HG1 THR A  26      10.603  12.007  17.865  1.00 10.00      A   
ATOM    243  CG2 THR A  26      12.612  12.561  16.767  1.00 10.00      A   
ATOM    244  C   THR A  26      12.045   9.171  15.217  1.00 10.00      A   
ATOM    245  O   THR A  26      13.163   8.664  15.285  1.00 10.00      A   
ATOM    246  N   THR A  27      10.941   8.447  15.093  1.00 10.00      A   
ATOM    247  HN  THR A  27      10.069   8.897  15.017  1.00 10.00      A   
ATOM    248  CA  THR A  27      10.990   6.994  15.059  1.00 10.00      A   
ATOM    249  CB  THR A  27      10.224   6.391  16.253  1.00 10.00      A   
ATOM    250  OG1 THR A  27       9.749   7.443  17.107  1.00 10.00      A   
ATOM    251  HG1 THR A  27      10.432   8.112  17.199  1.00 10.00      A   
ATOM    252  CG2 THR A  27      11.131   5.462  17.045  1.00 10.00      A   
ATOM    253  C   THR A  27      10.398   6.453  13.762  1.00 10.00      A   
ATOM    254  O   THR A  27      10.134   5.258  13.641  1.00 10.00      A   
ATOM    255  N   ALA A  28      10.200   7.338  12.793  1.00 10.00      A   
ATOM    256  HN  ALA A  28      10.440   8.276  12.947  1.00 10.00      A   
ATOM    257  CA  ALA A  28       9.625   6.946  11.509  1.00 10.00      A   
ATOM    258  CB  ALA A  28       9.231   8.173  10.701  1.00 10.00      A   
ATOM    259  C   ALA A  28      10.577   6.058  10.712  1.00 10.00      A   
ATOM    260  O   ALA A  28      10.192   4.991  10.227  1.00 10.00      A   
ATOM    261  N   LYS A  29      11.819   6.507  10.586  1.00 10.00      A   
ATOM    262  HN  LYS A  29      12.058   7.367  10.999  1.00 10.00      A   
ATOM    263  CA  LYS A  29      12.841   5.775   9.846  1.00 10.00      A   
ATOM    264  CB  LYS A  29      14.132   6.600   9.782  1.00 10.00      A   
ATOM    265  CG  LYS A  29      15.354   5.850   9.280  1.00 10.00      A   
ATOM    266  CD  LYS A  29      16.419   5.778  10.361  1.00 10.00      A   
ATOM    267  CE  LYS A  29      17.705   5.170   9.837  1.00 10.00      A   
ATOM    268  NZ  LYS A  29      18.722   5.022  10.912  1.00 10.00      A   
ATOM    269  HZ1 LYS A  29      18.987   5.956  11.291  1.00 10.00      A   
ATOM    270  HZ2 LYS A  29      19.576   4.554  10.541  1.00 10.00      A   
ATOM    271  HZ3 LYS A  29      18.341   4.445  11.690  1.00 10.00      A   
ATOM    272  C   LYS A  29      13.099   4.399  10.458  1.00 10.00      A   
ATOM    273  O   LYS A  29      12.980   3.374   9.782  1.00 10.00      A   
ATOM    274  N   SER A  30      13.430   4.379  11.741  1.00 10.00      A   
ATOM    275  HN  SER A  30      13.507   5.227  12.229  1.00 10.00      A   
ATOM    276  CA  SER A  30      13.708   3.135  12.446  1.00 10.00      A   
ATOM    277  CB  SER A  30      14.676   3.416  13.595  1.00 10.00      A   
ATOM    278  OG  SER A  30      15.188   4.738  13.501  1.00 10.00      A   
ATOM    279  HG  SER A  30      14.962   5.223  14.307  1.00 10.00      A   
ATOM    280  C   SER A  30      12.424   2.491  12.980  1.00 10.00      A   
ATOM    281  O   SER A  30      12.448   1.747  13.962  1.00 10.00      A   
ATOM    282  N   GLY A  31      11.306   2.760  12.318  1.00 10.00      A   
ATOM    283  HN  GLY A  31      11.338   3.346  11.533  1.00 10.00      A   
ATOM    284  CA  GLY A  31      10.042   2.206  12.754  1.00 10.00      A   
ATOM    285  C   GLY A  31       9.306   1.473  11.655  1.00 10.00      A   
ATOM    286  O   GLY A  31       8.138   1.128  11.813  1.00 10.00      A   
ATOM    287  N   ILE A  32       9.988   1.212  10.550  1.00 10.00      A   
ATOM    288  HN  ILE A  32      10.923   1.497  10.484  1.00 10.00      A   
ATOM    289  CA  ILE A  32       9.371   0.517   9.428  1.00 10.00      A   
ATOM    290  CB  ILE A  32       9.323   1.424   8.177  1.00 10.00      A   
ATOM    291  CG1 ILE A  32       8.290   0.917   7.166  1.00 10.00      A   
ATOM    292  CG2 ILE A  32      10.699   1.563   7.540  1.00 10.00      A   
ATOM    293  CD1 ILE A  32       7.966   1.904   6.067  1.00 10.00      A   
ATOM    294  C   ILE A  32      10.104  -0.795   9.122  1.00 10.00      A   
ATOM    295  O   ILE A  32       9.773  -1.507   8.175  1.00 10.00      A   
ATOM    296  N   VAL A  33      11.081  -1.119   9.956  1.00 10.00      A   
ATOM    297  HN  VAL A  33      11.270  -0.532  10.713  1.00 10.00      A   
ATOM    298  CA  VAL A  33      11.874  -2.330   9.783  1.00 10.00      A   
ATOM    299  CB  VAL A  33      13.063  -2.364  10.767  1.00 10.00      A   
ATOM    300  CG1 VAL A  33      13.923  -3.599  10.536  1.00 10.00      A   
ATOM    301  CG2 VAL A  33      13.897  -1.097  10.643  1.00 10.00      A   
ATOM    302  C   VAL A  33      11.028  -3.590   9.972  1.00 10.00      A   
ATOM    303  O   VAL A  33      11.068  -4.510   9.150  1.00 10.00      A   
ATOM    304  N   TRP A  34      10.244  -3.615  11.044  1.00 10.00      A   
ATOM    305  HN  TRP A  34      10.223  -2.836  11.642  1.00 10.00      A   
ATOM    306  CA  TRP A  34       9.403  -4.764  11.354  1.00 10.00      A   
ATOM    307  CB  TRP A  34       9.022  -4.769  12.835  1.00 10.00      A   
ATOM    308  CG  TRP A  34      10.209  -4.780  13.752  1.00 10.00      A   
ATOM    309  CD1 TRP A  34      10.605  -3.780  14.593  1.00 10.00      A   
ATOM    310  CD2 TRP A  34      11.162  -5.840  13.914  1.00 10.00      A   
ATOM    311  NE1 TRP A  34      11.743  -4.148  15.263  1.00 10.00      A   
ATOM    312  HE1 TRP A  34      12.220  -3.598  15.922  1.00 10.00      A   
ATOM    313  CE2 TRP A  34      12.105  -5.408  14.867  1.00 10.00      A   
ATOM    314  CE3 TRP A  34      11.311  -7.110  13.346  1.00 10.00      A   
ATOM    315  CZ2 TRP A  34      13.178  -6.200  15.266  1.00 10.00      A   
ATOM    316  CZ3 TRP A  34      12.377  -7.894  13.745  1.00 10.00      A   
ATOM    317  CH2 TRP A  34      13.298  -7.435  14.694  1.00 10.00      A   
ATOM    318  C   TRP A  34       8.160  -4.804  10.473  1.00 10.00      A   
ATOM    319  O   TRP A  34       7.515  -5.844  10.341  1.00 10.00      A   
ATOM    320  N   ALA A  35       7.839  -3.670   9.857  1.00 10.00      A   
ATOM    321  HN  ALA A  35       8.393  -2.877  10.002  1.00 10.00      A   
ATOM    322  CA  ALA A  35       6.680  -3.580   8.976  1.00 10.00      A   
ATOM    323  CB  ALA A  35       6.509  -2.155   8.469  1.00 10.00      A   
ATOM    324  C   ALA A  35       6.839  -4.535   7.801  1.00 10.00      A   
ATOM    325  O   ALA A  35       5.959  -5.352   7.521  1.00 10.00      A   
ATOM    326  N   GLY A  36       7.980  -4.439   7.130  1.00 10.00      A   
ATOM    327  HN  GLY A  36       8.648  -3.775   7.409  1.00 10.00      A   
ATOM    328  CA  GLY A  36       8.245  -5.301   5.996  1.00 10.00      A   
ATOM    329  C   GLY A  36       8.361  -6.753   6.413  1.00 10.00      A   
ATOM    330  O   GLY A  36       7.958  -7.657   5.677  1.00 10.00      A   
ATOM    331  N   TRP A  37       8.901  -6.968   7.608  1.00 10.00      A   
ATOM    332  HN  TRP A  37       9.183  -6.199   8.143  1.00 10.00      A   
ATOM    333  CA  TRP A  37       9.077  -8.310   8.147  1.00 10.00      A   
ATOM    334  CB  TRP A  37       9.821  -8.260   9.484  1.00 10.00      A   
ATOM    335  CG  TRP A  37      11.246  -8.706   9.388  1.00 10.00      A   
ATOM    336  CD1 TRP A  37      12.283  -8.013   8.839  1.00 10.00      A   
ATOM    337  CD2 TRP A  37      11.790  -9.948   9.853  1.00 10.00      A   
ATOM    338  NE1 TRP A  37      13.440  -8.744   8.933  1.00 10.00      A   
ATOM    339  HE1 TRP A  37      14.322  -8.458   8.609  1.00 10.00      A   
ATOM    340  CE2 TRP A  37      13.166  -9.936   9.553  1.00 10.00      A   
ATOM    341  CE3 TRP A  37      11.251 -11.066  10.497  1.00 10.00      A   
ATOM    342  CZ2 TRP A  37      14.008 -11.000   9.869  1.00 10.00      A   
ATOM    343  CZ3 TRP A  37      12.089 -12.120  10.811  1.00 10.00      A   
ATOM    344  CH2 TRP A  37      13.452 -12.079  10.498  1.00 10.00      A   
ATOM    345  C   TRP A  37       7.735  -9.008   8.325  1.00 10.00      A   
ATOM    346  O   TRP A  37       7.513 -10.093   7.781  1.00 10.00      A   
ATOM    347  N   GLY A  38       6.843  -8.366   9.075  1.00 10.00      A   
ATOM    348  HN  GLY A  38       7.085  -7.496   9.468  1.00 10.00      A   
ATOM    349  CA  GLY A  38       5.526  -8.925   9.325  1.00 10.00      A   
ATOM    350  C   GLY A  38       4.749  -9.153   8.045  1.00 10.00      A   
ATOM    351  O   GLY A  38       4.029 -10.145   7.915  1.00 10.00      A   
ATOM    352  N   MET A  39       4.901  -8.232   7.101  1.00 10.00      A   
ATOM    353  HN  MET A  39       5.474  -7.454   7.284  1.00 10.00      A   
ATOM    354  CA  MET A  39       4.226  -8.323   5.811  1.00 10.00      A   
ATOM    355  CB  MET A  39       4.581  -7.105   4.951  1.00 10.00      A   
ATOM    356  CG  MET A  39       4.112  -7.190   3.509  1.00 10.00      A   
ATOM    357  SD  MET A  39       4.681  -5.798   2.512  1.00 10.00      A   
ATOM    358  CE  MET A  39       6.449  -5.865   2.806  1.00 10.00      A   
ATOM    359  C   MET A  39       4.604  -9.612   5.083  1.00 10.00      A   
ATOM    360  O   MET A  39       3.746 -10.299   4.532  1.00 10.00      A   
ATOM    361  N   VAL A  40       5.890  -9.940   5.097  1.00 10.00      A   
ATOM    362  HN  VAL A  40       6.529  -9.357   5.566  1.00 10.00      A   
ATOM    363  CA  VAL A  40       6.378 -11.144   4.434  1.00 10.00      A   
ATOM    364  CB  VAL A  40       7.905 -11.092   4.211  1.00 10.00      A   
ATOM    365  CG1 VAL A  40       8.427 -12.417   3.672  1.00 10.00      A   
ATOM    366  CG2 VAL A  40       8.257  -9.962   3.257  1.00 10.00      A   
ATOM    367  C   VAL A  40       5.997 -12.399   5.221  1.00 10.00      A   
ATOM    368  O   VAL A  40       5.582 -13.406   4.642  1.00 10.00      A   
ATOM    369  N   LEU A  41       6.120 -12.325   6.545  1.00 10.00      A   
ATOM    370  HN  LEU A  41       6.446 -11.489   6.948  1.00 10.00      A   
ATOM    371  CA  LEU A  41       5.792 -13.452   7.414  1.00 10.00      A   
ATOM    372  CB  LEU A  41       6.051 -13.108   8.883  1.00 10.00      A   
ATOM    373  CG  LEU A  41       7.513 -12.922   9.289  1.00 10.00      A   
ATOM    374  CD1 LEU A  41       7.604 -12.446  10.730  1.00 10.00      A   
ATOM    375  CD2 LEU A  41       8.296 -14.214   9.100  1.00 10.00      A   
ATOM    376  C   LEU A  41       4.344 -13.896   7.220  1.00 10.00      A   
ATOM    377  O   LEU A  41       4.040 -15.091   7.267  1.00 10.00      A   
ATOM    378  N   ALA A  42       3.461 -12.927   6.992  1.00 10.00      A   
ATOM    379  HN  ALA A  42       3.770 -11.995   6.972  1.00 10.00      A   
ATOM    380  CA  ALA A  42       2.045 -13.209   6.779  1.00 10.00      A   
ATOM    381  CB  ALA A  42       1.240 -11.920   6.783  1.00 10.00      A   
ATOM    382  C   ALA A  42       1.830 -13.969   5.474  1.00 10.00      A   
ATOM    383  O   ALA A  42       1.023 -14.893   5.415  1.00 10.00      A   
ATOM    384  N   VAL A  43       2.575 -13.586   4.438  1.00 10.00      A   
ATOM    385  HN  VAL A  43       3.218 -12.856   4.559  1.00 10.00      A   
ATOM    386  CA  VAL A  43       2.466 -14.228   3.130  1.00 10.00      A   
ATOM    387  CB  VAL A  43       3.333 -13.513   2.067  1.00 10.00      A   
ATOM    388  CG1 VAL A  43       3.180 -14.176   0.706  1.00 10.00      A   
ATOM    389  CG2 VAL A  43       2.975 -12.040   1.978  1.00 10.00      A   
ATOM    390  C   VAL A  43       2.873 -15.700   3.212  1.00 10.00      A   
ATOM    391  O   VAL A  43       2.223 -16.572   2.631  1.00 10.00      A   
ATOM    392  N   LEU A  44       3.941 -15.967   3.952  1.00 10.00      A   
ATOM    393  HN  LEU A  44       4.412 -15.225   4.394  1.00 10.00      A   
ATOM    394  CA  LEU A  44       4.441 -17.327   4.120  1.00 10.00      A   
ATOM    395  CB  LEU A  44       5.789 -17.307   4.848  1.00 10.00      A   
ATOM    396  CG  LEU A  44       6.438 -18.665   5.134  1.00 10.00      A   
ATOM    397  CD1 LEU A  44       6.868 -19.350   3.844  1.00 10.00      A   
ATOM    398  CD2 LEU A  44       7.620 -18.502   6.079  1.00 10.00      A   
ATOM    399  C   LEU A  44       3.444 -18.199   4.882  1.00 10.00      A   
ATOM    400  O   LEU A  44       3.338 -19.401   4.637  1.00 10.00      A   
ATOM    401  N   ALA A  45       2.701 -17.581   5.792  1.00 10.00      A   
ATOM    402  HN  ALA A  45       2.813 -16.615   5.922  1.00 10.00      A   
ATOM    403  CA  ALA A  45       1.718 -18.294   6.600  1.00 10.00      A   
ATOM    404  CB  ALA A  45       1.134 -17.376   7.663  1.00 10.00      A   
ATOM    405  C   ALA A  45       0.612 -18.906   5.743  1.00 10.00      A   
ATOM    406  O   ALA A  45       0.155 -20.017   6.013  1.00 10.00      A   
ATOM    407  N   THR A  46       0.209 -18.195   4.696  1.00 10.00      A   
ATOM    408  HN  THR A  46       0.623 -17.321   4.522  1.00 10.00      A   
ATOM    409  CA  THR A  46      -0.849 -18.662   3.803  1.00 10.00      A   
ATOM    410  CB  THR A  46      -1.231 -17.575   2.787  1.00 10.00      A   
ATOM    411  OG1 THR A  46      -0.700 -16.319   3.229  1.00 10.00      A   
ATOM    412  HG1 THR A  46      -0.113 -15.965   2.552  1.00 10.00      A   
ATOM    413  CG2 THR A  46      -2.744 -17.464   2.678  1.00 10.00      A   
ATOM    414  C   THR A  46      -0.463 -19.941   3.058  1.00 10.00      A   
ATOM    415  O   THR A  46      -1.332 -20.692   2.613  1.00 10.00      A   
ATOM    416  N   PHE A  47       0.836 -20.197   2.931  1.00 10.00      A   
ATOM    417  HN  PHE A  47       1.492 -19.568   3.309  1.00 10.00      A   
ATOM    418  CA  PHE A  47       1.308 -21.393   2.243  1.00 10.00      A   
ATOM    419  CB  PHE A  47       2.802 -21.292   1.934  1.00 10.00      A   
ATOM    420  CG  PHE A  47       3.117 -20.390   0.775  1.00 10.00      A   
ATOM    421  CD1 PHE A  47       3.462 -19.066   0.985  1.00 10.00      A   
ATOM    422  CD2 PHE A  47       3.067 -20.868  -0.524  1.00 10.00      A   
ATOM    423  CE1 PHE A  47       3.752 -18.234  -0.080  1.00 10.00      A   
ATOM    424  CE2 PHE A  47       3.356 -20.042  -1.593  1.00 10.00      A   
ATOM    425  CZ  PHE A  47       3.698 -18.722  -1.371  1.00 10.00      A   
ATOM    426  C   PHE A  47       1.021 -22.644   3.069  1.00 10.00      A   
ATOM    427  O   PHE A  47       0.928 -23.752   2.537  1.00 10.00      A   
ATOM    428  N   PHE A  48       0.858 -22.454   4.372  1.00 10.00      A   
ATOM    429  HN  PHE A  48       0.918 -21.542   4.732  1.00 10.00      A   
ATOM    430  CA  PHE A  48       0.582 -23.558   5.280  1.00 10.00      A   
ATOM    431  CB  PHE A  48       1.410 -23.426   6.562  1.00 10.00      A   
ATOM    432  CG  PHE A  48       2.892 -23.394   6.322  1.00 10.00      A   
ATOM    433  CD1 PHE A  48       3.595 -22.205   6.413  1.00 10.00      A   
ATOM    434  CD2 PHE A  48       3.581 -24.551   5.995  1.00 10.00      A   
ATOM    435  CE1 PHE A  48       4.956 -22.167   6.185  1.00 10.00      A   
ATOM    436  CE2 PHE A  48       4.943 -24.520   5.765  1.00 10.00      A   
ATOM    437  CZ  PHE A  48       5.632 -23.326   5.861  1.00 10.00      A   
ATOM    438  C   PHE A  48      -0.904 -23.634   5.612  1.00 10.00      A   
ATOM    439  O   PHE A  48      -1.324 -24.439   6.444  1.00 10.00      A   
ATOM    440  N   TRP A  49      -1.695 -22.796   4.952  1.00 10.00      A   
ATOM    441  HN  TRP A  49      -1.302 -22.185   4.298  1.00 10.00      A   
ATOM    442  CA  TRP A  49      -3.132 -22.770   5.170  1.00 10.00      A   
ATOM    443  CB  TRP A  49      -3.733 -21.467   4.630  1.00 10.00      A   
ATOM    444  CG  TRP A  49      -5.219 -21.359   4.808  1.00 10.00      A   
ATOM    445  CD1 TRP A  49      -6.178 -21.693   3.898  1.00 10.00      A   
ATOM    446  CD2 TRP A  49      -5.912 -20.882   5.966  1.00 10.00      A   
ATOM    447  NE1 TRP A  49      -7.426 -21.459   4.415  1.00 10.00      A   
ATOM    448  HE1 TRP A  49      -8.273 -21.625   3.949  1.00 10.00      A   
ATOM    449  CE2 TRP A  49      -7.292 -20.957   5.685  1.00 10.00      A   
ATOM    450  CE3 TRP A  49      -5.503 -20.401   7.212  1.00 10.00      A   
ATOM    451  CZ2 TRP A  49      -8.262 -20.567   6.606  1.00 10.00      A   
ATOM    452  CZ3 TRP A  49      -6.467 -20.015   8.124  1.00 10.00      A   
ATOM    453  CH2 TRP A  49      -7.831 -20.101   7.818  1.00 10.00      A   
ATOM    454  C   TRP A  49      -3.793 -23.975   4.506  1.00 10.00      A   
ATOM    455  O   TRP A  49      -3.640 -24.197   3.300  1.00 10.00      A   
ATOM    456  N   PRO A  50      -4.514 -24.783   5.294  1.00 10.00      A   
ATOM    457  CA  PRO A  50      -5.209 -25.966   4.794  1.00 10.00      A   
ATOM    458  CB  PRO A  50      -5.625 -26.718   6.070  1.00 10.00      A   
ATOM    459  CG  PRO A  50      -4.924 -26.028   7.195  1.00 10.00      A   
ATOM    460  CD  PRO A  50      -4.692 -24.619   6.740  1.00 10.00      A   
ATOM    461  C   PRO A  50      -6.442 -25.585   3.979  1.00 10.00      A   
ATOM    462  O   PRO A  50      -7.408 -25.039   4.517  1.00 10.00      A   
ATOM    463  N   GLY A  51      -6.398 -25.861   2.686  1.00 10.00      A   
ATOM    464  HN  GLY A  51      -5.596 -26.286   2.310  1.00 10.00      A   
ATOM    465  CA  GLY A  51      -7.515 -25.545   1.824  1.00 10.00      A   
ATOM    466  C   GLY A  51      -7.134 -24.583   0.721  1.00 10.00      A   
ATOM    467  O   GLY A  51      -7.987 -23.880   0.183  1.00 10.00      A   
ATOM    468  N   MET A  52      -5.852 -24.548   0.384  1.00 10.00      A   
ATOM    469  HN  MET A  52      -5.219 -25.136   0.849  1.00 10.00      A   
ATOM    470  CA  MET A  52      -5.359 -23.668  -0.664  1.00 10.00      A   
ATOM    471  CB  MET A  52      -4.294 -22.712  -0.119  1.00 10.00      A   
ATOM    472  CG  MET A  52      -4.831 -21.616   0.788  1.00 10.00      A   
ATOM    473  SD  MET A  52      -5.926 -20.463  -0.068  1.00 10.00      A   
ATOM    474  CE  MET A  52      -4.756 -19.579  -1.100  1.00 10.00      A   
ATOM    475  C   MET A  52      -4.788 -24.483  -1.815  1.00 10.00      A   
ATOM    476  O   MET A  52      -4.038 -25.436  -1.600  1.00 10.00      A   
ATOM    477  N   GLY A  53      -5.158 -24.120  -3.032  1.00 10.00      A   
ATOM    478  HN  GLY A  53      -5.775 -23.365  -3.145  1.00 10.00      A   
ATOM    479  CA  GLY A  53      -4.670 -24.829  -4.197  1.00 10.00      A   
ATOM    480  C   GLY A  53      -4.206 -23.883  -5.284  1.00 10.00      A   
ATOM    481  O   GLY A  53      -4.610 -22.717  -5.305  1.00 10.00      A   
ATOM    482  N   ASN A  54      -3.359 -24.390  -6.178  1.00 10.00      A   
ATOM    483  HN  ASN A  54      -3.086 -25.329  -6.088  1.00 10.00      A   
ATOM    484  CA  ASN A  54      -2.823 -23.605  -7.287  1.00 10.00      A   
ATOM    485  CB  ASN A  54      -3.933 -23.173  -8.253  1.00 10.00      A   
ATOM    486  CG  ASN A  54      -3.406 -22.704  -9.600  1.00 10.00      A   
ATOM    487  OD1 ASN A  54      -2.262 -22.261  -9.722  1.00 10.00      A   
ATOM    488  ND2 ASN A  54      -4.240 -22.796 -10.621  1.00 10.00      A   
ATOM    489 HD21 ASN A  54      -5.139 -23.155 -10.459  1.00 10.00      A   
ATOM    490 HD22 ASN A  54      -3.929 -22.494 -11.501  1.00 10.00      A   
ATOM    491  C   ASN A  54      -2.043 -22.394  -6.783  1.00 10.00      A   
ATOM    492  O   ASN A  54      -2.495 -21.252  -6.891  1.00 10.00      A   
ATOM    493  N   PHE A  55      -0.873 -22.651  -6.223  1.00 10.00      A   
ATOM    494  HN  PHE A  55      -0.565 -23.581  -6.162  1.00 10.00      A   
ATOM    495  CA  PHE A  55      -0.028 -21.584  -5.704  1.00 10.00      A   
ATOM    496  CB  PHE A  55       0.965 -22.126  -4.675  1.00 10.00      A   
ATOM    497  CG  PHE A  55       0.340 -22.513  -3.367  1.00 10.00      A   
ATOM    498  CD1 PHE A  55       0.126 -23.844  -3.055  1.00 10.00      A   
ATOM    499  CD2 PHE A  55      -0.025 -21.547  -2.447  1.00 10.00      A   
ATOM    500  CE1 PHE A  55      -0.442 -24.204  -1.848  1.00 10.00      A   
ATOM    501  CE2 PHE A  55      -0.594 -21.898  -1.240  1.00 10.00      A   
ATOM    502  CZ  PHE A  55      -0.803 -23.230  -0.939  1.00 10.00      A   
ATOM    503  C   PHE A  55       0.712 -20.879  -6.837  1.00 10.00      A   
ATOM    504  O   PHE A  55       1.114 -19.723  -6.705  1.00 10.00      A   
ATOM    505  N   ALA A  56       0.867 -21.580  -7.956  1.00 10.00      A   
ATOM    506  HN  ALA A  56       0.508 -22.491  -7.996  1.00 10.00      A   
ATOM    507  CA  ALA A  56       1.554 -21.035  -9.125  1.00 10.00      A   
ATOM    508  CB  ALA A  56       1.596 -22.066 -10.243  1.00 10.00      A   
ATOM    509  C   ALA A  56       0.874 -19.755  -9.606  1.00 10.00      A   
ATOM    510  O   ALA A  56       1.532 -18.740  -9.850  1.00 10.00      A   
ATOM    511  N   LEU A  57      -0.450 -19.803  -9.722  1.00 10.00      A   
ATOM    512  HN  LEU A  57      -0.922 -20.642  -9.515  1.00 10.00      A   
ATOM    513  CA  LEU A  57      -1.218 -18.646 -10.162  1.00 10.00      A   
ATOM    514  CB  LEU A  57      -2.695 -19.019 -10.329  1.00 10.00      A   
ATOM    515  CG  LEU A  57      -3.613 -17.922 -10.874  1.00 10.00      A   
ATOM    516  CD1 LEU A  57      -3.291 -17.630 -12.330  1.00 10.00      A   
ATOM    517  CD2 LEU A  57      -5.072 -18.315 -10.712  1.00 10.00      A   
ATOM    518  C   LEU A  57      -1.078 -17.500  -9.163  1.00 10.00      A   
ATOM    519  O   LEU A  57      -0.968 -16.333  -9.547  1.00 10.00      A   
ATOM    520  N   ILE A  58      -1.058 -17.851  -7.882  1.00 10.00      A   
ATOM    521  HN  ILE A  58      -1.121 -18.801  -7.650  1.00 10.00      A   
ATOM    522  CA  ILE A  58      -0.935 -16.871  -6.810  1.00 10.00      A   
ATOM    523  CB  ILE A  58      -1.093 -17.540  -5.427  1.00 10.00      A   
ATOM    524  CG1 ILE A  58      -2.413 -18.313  -5.355  1.00 10.00      A   
ATOM    525  CG2 ILE A  58      -1.023 -16.508  -4.311  1.00 10.00      A   
ATOM    526  CD1 ILE A  58      -2.566 -19.147  -4.100  1.00 10.00      A   
ATOM    527  C   ILE A  58       0.417 -16.157  -6.880  1.00 10.00      A   
ATOM    528  O   ILE A  58       0.494 -14.936  -6.727  1.00 10.00      A   
ATOM    529  N   LEU A  59       1.472 -16.926  -7.139  1.00 10.00      A   
ATOM    530  HN  LEU A  59       1.338 -17.891  -7.276  1.00 10.00      A   
ATOM    531  CA  LEU A  59       2.822 -16.381  -7.232  1.00 10.00      A   
ATOM    532  CB  LEU A  59       3.848 -17.507  -7.409  1.00 10.00      A   
ATOM    533  CG  LEU A  59       4.071 -18.424  -6.202  1.00 10.00      A   
ATOM    534  CD1 LEU A  59       4.990 -19.580  -6.569  1.00 10.00      A   
ATOM    535  CD2 LEU A  59       4.639 -17.641  -5.029  1.00 10.00      A   
ATOM    536  C   LEU A  59       2.935 -15.385  -8.383  1.00 10.00      A   
ATOM    537  O   LEU A  59       3.415 -14.266  -8.199  1.00 10.00      A   
ATOM    538  N   LEU A  60       2.477 -15.797  -9.562  1.00 10.00      A   
ATOM    539  HN  LEU A  60       2.102 -16.704  -9.635  1.00 10.00      A   
ATOM    540  CA  LEU A  60       2.523 -14.951 -10.751  1.00 10.00      A   
ATOM    541  CB  LEU A  60       1.979 -15.712 -11.962  1.00 10.00      A   
ATOM    542  CG  LEU A  60       2.066 -14.994 -13.309  1.00 10.00      A   
ATOM    543  CD1 LEU A  60       3.506 -14.933 -13.794  1.00 10.00      A   
ATOM    544  CD2 LEU A  60       1.174 -15.672 -14.338  1.00 10.00      A   
ATOM    545  C   LEU A  60       1.730 -13.662 -10.539  1.00 10.00      A   
ATOM    546  O   LEU A  60       2.178 -12.575 -10.914  1.00 10.00      A   
ATOM    547  N   ALA A  61       0.560 -13.789  -9.924  1.00 10.00      A   
ATOM    548  HN  ALA A  61       0.259 -14.681  -9.645  1.00 10.00      A   
ATOM    549  CA  ALA A  61      -0.295 -12.640  -9.661  1.00 10.00      A   
ATOM    550  CB  ALA A  61      -1.644 -13.098  -9.126  1.00 10.00      A   
ATOM    551  C   ALA A  61       0.361 -11.664  -8.688  1.00 10.00      A   
ATOM    552  O   ALA A  61       0.329 -10.450  -8.894  1.00 10.00      A   
ATOM    553  N   LEU A  62       0.970 -12.200  -7.639  1.00 10.00      A   
ATOM    554  HN  LEU A  62       0.981 -13.177  -7.540  1.00 10.00      A   
ATOM    555  CA  LEU A  62       1.623 -11.375  -6.632  1.00 10.00      A   
ATOM    556  CB  LEU A  62       1.925 -12.205  -5.382  1.00 10.00      A   
ATOM    557  CG  LEU A  62       2.243 -11.426  -4.102  1.00 10.00      A   
ATOM    558  CD1 LEU A  62       1.154 -10.402  -3.810  1.00 10.00      A   
ATOM    559  CD2 LEU A  62       2.393 -12.379  -2.929  1.00 10.00      A   
ATOM    560  C   LEU A  62       2.897 -10.735  -7.176  1.00 10.00      A   
ATOM    561  O   LEU A  62       3.268  -9.634  -6.771  1.00 10.00      A   
ATOM    562  N   LEU A  63       3.554 -11.426  -8.102  1.00 10.00      A   
ATOM    563  HN  LEU A  63       3.206 -12.301  -8.381  1.00 10.00      A   
ATOM    564  CA  LEU A  63       4.785 -10.929  -8.704  1.00 10.00      A   
ATOM    565  CB  LEU A  63       5.315 -11.910  -9.749  1.00 10.00      A   
ATOM    566  CG  LEU A  63       6.268 -12.990  -9.238  1.00 10.00      A   
ATOM    567  CD1 LEU A  63       6.572 -13.988 -10.341  1.00 10.00      A   
ATOM    568  CD2 LEU A  63       7.548 -12.362  -8.711  1.00 10.00      A   
ATOM    569  C   LEU A  63       4.593  -9.552  -9.332  1.00 10.00      A   
ATOM    570  O   LEU A  63       5.311  -8.608  -9.002  1.00 10.00      A   
ATOM    571  N   LEU A  64       3.606  -9.441 -10.213  1.00 10.00      A   
ATOM    572  HN  LEU A  64       3.054 -10.228 -10.412  1.00 10.00      A   
ATOM    573  CA  LEU A  64       3.322  -8.183 -10.896  1.00 10.00      A   
ATOM    574  CB  LEU A  64       2.160  -8.355 -11.874  1.00 10.00      A   
ATOM    575  CG  LEU A  64       1.817  -7.143 -12.744  1.00 10.00      A   
ATOM    576  CD1 LEU A  64       2.903  -6.896 -13.778  1.00 10.00      A   
ATOM    577  CD2 LEU A  64       0.466  -7.327 -13.415  1.00 10.00      A   
ATOM    578  C   LEU A  64       3.009  -7.065  -9.909  1.00 10.00      A   
ATOM    579  O   LEU A  64       3.386  -5.911 -10.121  1.00 10.00      A   
ATOM    580  N   GLY A  65       2.328  -7.413  -8.827  1.00 10.00      A   
ATOM    581  HN  GLY A  65       2.075  -8.351  -8.700  1.00 10.00      A   
ATOM    582  CA  GLY A  65       1.969  -6.429  -7.830  1.00 10.00      A   
ATOM    583  C   GLY A  65       3.173  -5.882  -7.090  1.00 10.00      A   
ATOM    584  O   GLY A  65       3.358  -4.668  -7.009  1.00 10.00      A   
ATOM    585  N   SER A  66       4.002  -6.775  -6.567  1.00 10.00      A   
ATOM    586  HN  SER A  66       3.811  -7.735  -6.681  1.00 10.00      A   
ATOM    587  CA  SER A  66       5.185  -6.371  -5.815  1.00 10.00      A   
ATOM    588  CB  SER A  66       5.777  -7.569  -5.067  1.00 10.00      A   
ATOM    589  OG  SER A  66       4.801  -8.180  -4.239  1.00 10.00      A   
ATOM    590  HG  SER A  66       4.167  -7.509  -3.952  1.00 10.00      A   
ATOM    591  C   SER A  66       6.254  -5.707  -6.688  1.00 10.00      A   
ATOM    592  O   SER A  66       6.828  -4.686  -6.303  1.00 10.00      A   
ATOM    593  N   VAL A  67       6.509  -6.278  -7.861  1.00 10.00      A   
ATOM    594  HN  VAL A  67       5.990  -7.067  -8.134  1.00 10.00      A   
ATOM    595  CA  VAL A  67       7.535  -5.756  -8.761  1.00 10.00      A   
ATOM    596  CB  VAL A  67       7.839  -6.720  -9.931  1.00 10.00      A   
ATOM    597  CG1 VAL A  67       8.807  -6.089 -10.927  1.00 10.00      A   
ATOM    598  CG2 VAL A  67       8.412  -8.025  -9.400  1.00 10.00      A   
ATOM    599  C   VAL A  67       7.216  -4.356  -9.288  1.00 10.00      A   
ATOM    600  O   VAL A  67       8.030  -3.446  -9.157  1.00 10.00      A   
ATOM    601  N   VAL A  68       6.032  -4.178  -9.865  1.00 10.00      A   
ATOM    602  HN  VAL A  68       5.401  -4.931  -9.913  1.00 10.00      A   
ATOM    603  CA  VAL A  68       5.644  -2.886 -10.427  1.00 10.00      A   
ATOM    604  CB  VAL A  68       4.295  -2.955 -11.174  1.00 10.00      A   
ATOM    605  CG1 VAL A  68       3.841  -1.571 -11.617  1.00 10.00      A   
ATOM    606  CG2 VAL A  68       4.415  -3.877 -12.379  1.00 10.00      A   
ATOM    607  C   VAL A  68       5.613  -1.772  -9.381  1.00 10.00      A   
ATOM    608  O   VAL A  68       6.116  -0.672  -9.624  1.00 10.00      A   
ATOM    609  N   ALA A  69       5.043  -2.066  -8.217  1.00 10.00      A   
ATOM    610  HN  ALA A  69       4.681  -2.969  -8.075  1.00 10.00      A   
ATOM    611  CA  ALA A  69       4.941  -1.083  -7.146  1.00 10.00      A   
ATOM    612  CB  ALA A  69       4.174  -1.657  -5.964  1.00 10.00      A   
ATOM    613  C   ALA A  69       6.317  -0.587  -6.710  1.00 10.00      A   
ATOM    614  O   ALA A  69       6.535   0.617  -6.560  1.00 10.00      A   
ATOM    615  N   TRP A  70       7.240  -1.518  -6.529  1.00 10.00      A   
ATOM    616  HN  TRP A  70       7.003  -2.456  -6.685  1.00 10.00      A   
ATOM    617  CA  TRP A  70       8.595  -1.194  -6.109  1.00 10.00      A   
ATOM    618  CB  TRP A  70       9.304  -2.472  -5.635  1.00 10.00      A   
ATOM    619  CG  TRP A  70      10.802  -2.424  -5.701  1.00 10.00      A   
ATOM    620  CD1 TRP A  70      11.648  -1.840  -4.805  1.00 10.00      A   
ATOM    621  CD2 TRP A  70      11.634  -2.993  -6.721  1.00 10.00      A   
ATOM    622  NE1 TRP A  70      12.952  -2.003  -5.206  1.00 10.00      A   
ATOM    623  HE1 TRP A  70      13.744  -1.667  -4.726  1.00 10.00      A   
ATOM    624  CE2 TRP A  70      12.969  -2.708  -6.378  1.00 10.00      A   
ATOM    625  CE3 TRP A  70      11.377  -3.714  -7.889  1.00 10.00      A   
ATOM    626  CZ2 TRP A  70      14.043  -3.116  -7.162  1.00 10.00      A   
ATOM    627  CZ3 TRP A  70      12.444  -4.118  -8.667  1.00 10.00      A   
ATOM    628  CH2 TRP A  70      13.761  -3.821  -8.299  1.00 10.00      A   
ATOM    629  C   TRP A  70       9.383  -0.509  -7.228  1.00 10.00      A   
ATOM    630  O   TRP A  70      10.038   0.510  -7.002  1.00 10.00      A   
ATOM    631  N   TRP A  71       9.290  -1.066  -8.433  1.00 10.00      A   
ATOM    632  HN  TRP A  71       8.721  -1.861  -8.544  1.00 10.00      A   
ATOM    633  CA  TRP A  71      10.003  -0.542  -9.597  1.00 10.00      A   
ATOM    634  CB  TRP A  71       9.621  -1.331 -10.854  1.00 10.00      A   
ATOM    635  CG  TRP A  71      10.473  -1.030 -12.052  1.00 10.00      A   
ATOM    636  CD1 TRP A  71      11.655  -1.624 -12.381  1.00 10.00      A   
ATOM    637  CD2 TRP A  71      10.204  -0.071 -13.082  1.00 10.00      A   
ATOM    638  NE1 TRP A  71      12.145  -1.091 -13.546  1.00 10.00      A   
ATOM    639  HE1 TRP A  71      12.983  -1.356 -13.983  1.00 10.00      A   
ATOM    640  CE2 TRP A  71      11.272  -0.135 -13.999  1.00 10.00      A   
ATOM    641  CE3 TRP A  71       9.170   0.837 -13.317  1.00 10.00      A   
ATOM    642  CZ2 TRP A  71      11.333   0.672 -15.134  1.00 10.00      A   
ATOM    643  CZ3 TRP A  71       9.233   1.637 -14.442  1.00 10.00      A   
ATOM    644  CH2 TRP A  71      10.306   1.549 -15.337  1.00 10.00      A   
ATOM    645  C   TRP A  71       9.738   0.942  -9.813  1.00 10.00      A   
ATOM    646  O   TRP A  71      10.670   1.733  -9.956  1.00 10.00      A   
ATOM    647  N   ALA A  72       8.466   1.314  -9.831  1.00 10.00      A   
ATOM    648  HN  ALA A  72       7.765   0.639  -9.695  1.00 10.00      A   
ATOM    649  CA  ALA A  72       8.087   2.701 -10.046  1.00 10.00      A   
ATOM    650  CB  ALA A  72       6.599   2.805 -10.341  1.00 10.00      A   
ATOM    651  C   ALA A  72       8.469   3.585  -8.864  1.00 10.00      A   
ATOM    652  O   ALA A  72       8.963   4.693  -9.048  1.00 10.00      A   
ATOM    653  N   ALA A  73       8.261   3.081  -7.654  1.00 10.00      A   
ATOM    654  HN  ALA A  73       7.897   2.172  -7.572  1.00 10.00      A   
ATOM    655  CA  ALA A  73       8.560   3.837  -6.440  1.00 10.00      A   
ATOM    656  CB  ALA A  73       8.157   3.045  -5.207  1.00 10.00      A   
ATOM    657  C   ALA A  73      10.027   4.255  -6.351  1.00 10.00      A   
ATOM    658  O   ALA A  73      10.333   5.398  -6.015  1.00 10.00      A   
ATOM    659  N   VAL A  74      10.932   3.342  -6.666  1.00 10.00      A   
ATOM    660  HN  VAL A  74      10.640   2.448  -6.954  1.00 10.00      A   
ATOM    661  CA  VAL A  74      12.359   3.639  -6.588  1.00 10.00      A   
ATOM    662  CB  VAL A  74      13.209   2.377  -6.321  1.00 10.00      A   
ATOM    663  CG1 VAL A  74      12.815   1.735  -5.001  1.00 10.00      A   
ATOM    664  CG2 VAL A  74      13.094   1.383  -7.468  1.00 10.00      A   
ATOM    665  C   VAL A  74      12.884   4.354  -7.831  1.00 10.00      A   
ATOM    666  O   VAL A  74      14.095   4.510  -7.998  1.00 10.00      A   
ATOM    667  N   ARG A  75      11.985   4.798  -8.703  1.00 10.00      A   
ATOM    668  HN  ARG A  75      11.028   4.661  -8.527  1.00 10.00      A   
ATOM    669  CA  ARG A  75      12.401   5.482  -9.920  1.00 10.00      A   
ATOM    670  CB  ARG A  75      12.270   4.564 -11.140  1.00 10.00      A   
ATOM    671  CG  ARG A  75      13.196   3.360 -11.098  1.00 10.00      A   
ATOM    672  CD  ARG A  75      13.110   2.536 -12.370  1.00 10.00      A   
ATOM    673  NE  ARG A  75      13.725   3.217 -13.511  1.00 10.00      A   
ATOM    674  HE  ARG A  75      13.128   3.738 -14.097  1.00 10.00      A   
ATOM    675  CZ  ARG A  75      15.026   3.170 -13.801  1.00 10.00      A   
ATOM    676  NH1 ARG A  75      15.864   2.483 -13.036  1.00 10.00      A   
ATOM    677 HH11 ARG A  75      16.881   2.451 -13.270  1.00 10.00      A   
ATOM    678 HH12 ARG A  75      15.513   1.972 -12.199  1.00 10.00      A   
ATOM    679  NH2 ARG A  75      15.488   3.819 -14.860  1.00 10.00      A   
ATOM    680 HH21 ARG A  75      16.504   3.789 -15.092  1.00 10.00      A   
ATOM    681 HH22 ARG A  75      14.835   4.361 -15.469  1.00 10.00      A   
ATOM    682  C   ARG A  75      11.651   6.791 -10.144  1.00 10.00      A   
ATOM    683  O   ARG A  75      11.729   7.378 -11.225  1.00 10.00      A   
ATOM    684  N   VAL A  76      10.936   7.261  -9.130  1.00 10.00      A   
ATOM    685  HN  VAL A  76      10.907   6.762  -8.284  1.00 10.00      A   
ATOM    686  CA  VAL A  76      10.193   8.515  -9.250  1.00 10.00      A   
ATOM    687  CB  VAL A  76       8.680   8.350  -8.985  1.00 10.00      A   
ATOM    688  CG1 VAL A  76       8.011   7.574 -10.107  1.00 10.00      A   
ATOM    689  CG2 VAL A  76       8.423   7.695  -7.637  1.00 10.00      A   
ATOM    690  C   VAL A  76      10.756   9.582  -8.321  1.00 10.00      A   
ATOM    691  O   VAL A  76      11.509   9.277  -7.397  1.00 10.00      A   
ATOM    692  N   ALA A  77      10.409  10.833  -8.590  1.00 10.00      A   
ATOM    693  HN  ALA A  77       9.831  11.014  -9.364  1.00 10.00      A   
ATOM    694  CA  ALA A  77      10.862  11.946  -7.771  1.00 10.00      A   
ATOM    695  CB  ALA A  77      10.861  13.235  -8.581  1.00 10.00      A   
ATOM    696  C   ALA A  77       9.964  12.087  -6.548  1.00 10.00      A   
ATOM    697  O   ALA A  77       8.822  11.624  -6.557  1.00 10.00      A   
ATOM    698  N   MET A  78      10.473  12.729  -5.502  1.00 10.00      A   
ATOM    699  HN  MET A  78      11.393  13.068  -5.550  1.00 10.00      A   
ATOM    700  CA  MET A  78       9.706  12.924  -4.274  1.00 10.00      A   
ATOM    701  CB  MET A  78      10.550  13.615  -3.200  1.00 10.00      A   
ATOM    702  CG  MET A  78       9.865  13.711  -1.845  1.00 10.00      A   
ATOM    703  SD  MET A  78       9.340  12.101  -1.217  1.00 10.00      A   
ATOM    704  CE  MET A  78       7.969  12.579  -0.170  1.00 10.00      A   
ATOM    705  C   MET A  78       8.420  13.705  -4.541  1.00 10.00      A   
ATOM    706  O   MET A  78       7.401  13.485  -3.890  1.00 10.00      A   
ATOM    707  N   THR A  79       8.467  14.599  -5.519  1.00 10.00      A   
ATOM    708  HN  THR A  79       9.309  14.737  -6.005  1.00 10.00      A   
ATOM    709  CA  THR A  79       7.310  15.401  -5.883  1.00 10.00      A   
ATOM    710  CB  THR A  79       7.724  16.510  -6.860  1.00 10.00      A   
ATOM    711  OG1 THR A  79       9.162  16.565  -6.912  1.00 10.00      A   
ATOM    712  HG1 THR A  79       9.439  17.439  -7.212  1.00 10.00      A   
ATOM    713  CG2 THR A  79       7.184  17.854  -6.392  1.00 10.00      A   
ATOM    714  C   THR A  79       6.223  14.540  -6.528  1.00 10.00      A   
ATOM    715  O   THR A  79       5.056  14.935  -6.588  1.00 10.00      A   
ATOM    716  N   ASP A  80       6.611  13.353  -6.991  1.00 10.00      A   
ATOM    717  HN  ASP A  80       7.553  13.087  -6.895  1.00 10.00      A   
ATOM    718  CA  ASP A  80       5.681  12.431  -7.630  1.00 10.00      A   
ATOM    719  CB  ASP A  80       6.373  11.668  -8.764  1.00 10.00      A   
ATOM    720  CG  ASP A  80       6.389  12.421 -10.079  1.00 10.00      A   
ATOM    721  OD1 ASP A  80       5.785  11.925 -11.058  1.00 10.00      A   
ATOM    722  OD2 ASP A  80       7.012  13.501 -10.147  1.00 10.00      A   
ATOM    723  C   ASP A  80       5.129  11.438  -6.619  1.00 10.00      A   
ATOM    724  O   ASP A  80       4.131  10.767  -6.873  1.00 10.00      A   
ATOM    725  N   MET A  81       5.780  11.362  -5.466  1.00 10.00      A   
ATOM    726  HN  MET A  81       6.557  11.944  -5.323  1.00 10.00      A   
ATOM    727  CA  MET A  81       5.378  10.443  -4.403  1.00 10.00      A   
ATOM    728  CB  MET A  81       6.341  10.461  -3.216  1.00 10.00      A   
ATOM    729  CG  MET A  81       7.651   9.737  -3.479  1.00 10.00      A   
ATOM    730  SD  MET A  81       7.408   8.018  -3.974  1.00 10.00      A   
ATOM    731  CE  MET A  81       6.856   7.299  -2.429  1.00 10.00      A   
ATOM    732  C   MET A  81       3.915  10.583  -3.958  1.00 10.00      A   
ATOM    733  O   MET A  81       3.237   9.570  -3.813  1.00 10.00      A   
ATOM    734  N   PRO A  82       3.396  11.813  -3.715  1.00 10.00      A   
ATOM    735  CA  PRO A  82       1.997  12.009  -3.299  1.00 10.00      A   
ATOM    736  CB  PRO A  82       1.785  13.511  -3.476  1.00 10.00      A   
ATOM    737  CG  PRO A  82       3.131  14.098  -3.241  1.00 10.00      A   
ATOM    738  CD  PRO A  82       4.121  13.103  -3.784  1.00 10.00      A   
ATOM    739  C   PRO A  82       1.002  11.225  -4.164  1.00 10.00      A   
ATOM    740  O   PRO A  82       0.130  10.525  -3.643  1.00 10.00      A   
ATOM    741  N   GLN A  83       1.142  11.334  -5.485  1.00 10.00      A   
ATOM    742  HN  GLN A  83       1.853  11.909  -5.846  1.00 10.00      A   
ATOM    743  CA  GLN A  83       0.254  10.627  -6.405  1.00 10.00      A   
ATOM    744  CB  GLN A  83       0.326  11.207  -7.825  1.00 10.00      A   
ATOM    745  CG  GLN A  83       1.614  10.906  -8.576  1.00 10.00      A   
ATOM    746  CD  GLN A  83       2.019  12.022  -9.517  1.00 10.00      A   
ATOM    747  OE1 GLN A  83       1.743  13.194  -9.268  1.00 10.00      A   
ATOM    748  NE2 GLN A  83       2.682  11.667 -10.603  1.00 10.00      A   
ATOM    749 HE21 GLN A  83       2.870  10.714 -10.740  1.00 10.00      A   
ATOM    750 HE22 GLN A  83       2.962  12.370 -11.225  1.00 10.00      A   
ATOM    751  C   GLN A  83       0.543   9.128  -6.401  1.00 10.00      A   
ATOM    752  O   GLN A  83      -0.355   8.315  -6.614  1.00 10.00      A   
ATOM    753  N   MET A  84       1.799   8.770  -6.138  1.00 10.00      A   
ATOM    754  HN  MET A  84       2.469   9.469  -5.974  1.00 10.00      A   
ATOM    755  CA  MET A  84       2.207   7.370  -6.088  1.00 10.00      A   
ATOM    756  CB  MET A  84       3.731   7.244  -5.978  1.00 10.00      A   
ATOM    757  CG  MET A  84       4.492   7.721  -7.206  1.00 10.00      A   
ATOM    758  SD  MET A  84       4.063   6.800  -8.695  1.00 10.00      A   
ATOM    759  CE  MET A  84       4.741   5.191  -8.297  1.00 10.00      A   
ATOM    760  C   MET A  84       1.541   6.679  -4.908  1.00 10.00      A   
ATOM    761  O   MET A  84       1.213   5.494  -4.968  1.00 10.00      A   
ATOM    762  N   VAL A  85       1.346   7.433  -3.835  1.00 10.00      A   
ATOM    763  HN  VAL A  85       1.661   8.365  -3.841  1.00 10.00      A   
ATOM    764  CA  VAL A  85       0.696   6.912  -2.643  1.00 10.00      A   
ATOM    765  CB  VAL A  85       0.840   7.889  -1.455  1.00 10.00      A   
ATOM    766  CG1 VAL A  85       0.116   7.366  -0.226  1.00 10.00      A   
ATOM    767  CG2 VAL A  85       2.307   8.138  -1.139  1.00 10.00      A   
ATOM    768  C   VAL A  85      -0.785   6.676  -2.934  1.00 10.00      A   
ATOM    769  O   VAL A  85      -1.358   5.656  -2.541  1.00 10.00      A   
ATOM    770  N   ALA A  86      -1.382   7.618  -3.655  1.00 10.00      A   
ATOM    771  HN  ALA A  86      -0.858   8.393  -3.947  1.00 10.00      A   
ATOM    772  CA  ALA A  86      -2.788   7.539  -4.019  1.00 10.00      A   
ATOM    773  CB  ALA A  86      -3.223   8.810  -4.733  1.00 10.00      A   
ATOM    774  C   ALA A  86      -3.072   6.314  -4.887  1.00 10.00      A   
ATOM    775  O   ALA A  86      -3.975   5.532  -4.591  1.00 10.00      A   
ATOM    776  N   ILE A  87      -2.289   6.140  -5.948  1.00 10.00      A   
ATOM    777  HN  ILE A  87      -1.574   6.788  -6.130  1.00 10.00      A   
ATOM    778  CA  ILE A  87      -2.478   5.005  -6.849  1.00 10.00      A   
ATOM    779  CB  ILE A  87      -1.627   5.104  -8.140  1.00 10.00      A   
ATOM    780  CG1 ILE A  87      -1.953   3.949  -9.095  1.00 10.00      A   
ATOM    781  CG2 ILE A  87      -0.138   5.147  -7.826  1.00 10.00      A   
ATOM    782  CD1 ILE A  87      -1.253   4.038 -10.435  1.00 10.00      A   
ATOM    783  C   ILE A  87      -2.251   3.666  -6.141  1.00 10.00      A   
ATOM    784  O   ILE A  87      -3.005   2.713  -6.350  1.00 10.00      A   
ATOM    785  N   TYR A  88      -1.235   3.604  -5.282  1.00 10.00      A   
ATOM    786  HN  TYR A  88      -0.676   4.398  -5.140  1.00 10.00      A   
ATOM    787  CA  TYR A  88      -0.933   2.376  -4.552  1.00 10.00      A   
ATOM    788  CB  TYR A  88       0.391   2.491  -3.792  1.00 10.00      A   
ATOM    789  CG  TYR A  88       0.787   1.222  -3.066  1.00 10.00      A   
ATOM    790  CD1 TYR A  88       1.142   0.075  -3.767  1.00 10.00      A   
ATOM    791  CD2 TYR A  88       0.795   1.168  -1.677  1.00 10.00      A   
ATOM    792  CE1 TYR A  88       1.492  -1.086  -3.104  1.00 10.00      A   
ATOM    793  CE2 TYR A  88       1.146   0.014  -1.008  1.00 10.00      A   
ATOM    794  CZ  TYR A  88       1.492  -1.110  -1.724  1.00 10.00      A   
ATOM    795  OH  TYR A  88       1.837  -2.264  -1.058  1.00 10.00      A   
ATOM    796  HH  TYR A  88       1.394  -2.280  -0.199  1.00 10.00      A   
ATOM    797  C   TYR A  88      -2.067   2.009  -3.599  1.00 10.00      A   
ATOM    798  O   TYR A  88      -2.498   0.855  -3.545  1.00 10.00      A   
ATOM    799  N   ASN A  89      -2.558   3.004  -2.865  1.00 10.00      A   
ATOM    800  HN  ASN A  89      -2.178   3.905  -2.961  1.00 10.00      A   
ATOM    801  CA  ASN A  89      -3.645   2.789  -1.917  1.00 10.00      A   
ATOM    802  CB  ASN A  89      -3.896   4.043  -1.070  1.00 10.00      A   
ATOM    803  CG  ASN A  89      -5.077   3.876  -0.133  1.00 10.00      A   
ATOM    804  OD1 ASN A  89      -5.015   3.130   0.841  1.00 10.00      A   
ATOM    805  ND2 ASN A  89      -6.159   4.583  -0.412  1.00 10.00      A   
ATOM    806 HD21 ASN A  89      -6.137   5.173  -1.197  1.00 10.00      A   
ATOM    807 HD22 ASN A  89      -6.941   4.481   0.173  1.00 10.00      A   
ATOM    808  C   ASN A  89      -4.918   2.369  -2.644  1.00 10.00      A   
ATOM    809  O   ASN A  89      -5.696   1.553  -2.141  1.00 10.00      A   
ATOM    810  N   GLY A  90      -5.114   2.924  -3.835  1.00 10.00      A   
ATOM    811  HN  GLY A  90      -4.459   3.571  -4.175  1.00 10.00      A   
ATOM    812  CA  GLY A  90      -6.279   2.591  -4.628  1.00 10.00      A   
ATOM    813  C   GLY A  90      -6.277   1.131  -5.019  1.00 10.00      A   
ATOM    814  O   GLY A  90      -7.300   0.451  -4.922  1.00 10.00      A   
ATOM    815  N   MET A  91      -5.115   0.643  -5.439  1.00 10.00      A   
ATOM    816  HN  MET A  91      -4.335   1.239  -5.482  1.00 10.00      A   
ATOM    817  CA  MET A  91      -4.967  -0.752  -5.838  1.00 10.00      A   
ATOM    818  CB  MET A  91      -3.551  -1.030  -6.350  1.00 10.00      A   
ATOM    819  CG  MET A  91      -3.227  -0.377  -7.686  1.00 10.00      A   
ATOM    820  SD  MET A  91      -1.609  -0.856  -8.322  1.00 10.00      A   
ATOM    821  CE  MET A  91      -1.885  -2.588  -8.693  1.00 10.00      A   
ATOM    822  C   MET A  91      -5.291  -1.677  -4.670  1.00 10.00      A   
ATOM    823  O   MET A  91      -5.921  -2.718  -4.849  1.00 10.00      A   
ATOM    824  N   GLY A  92      -4.864  -1.277  -3.474  1.00 10.00      A   
ATOM    825  HN  GLY A  92      -4.361  -0.435  -3.401  1.00 10.00      A   
ATOM    826  CA  GLY A  92      -5.128  -2.066  -2.284  1.00 10.00      A   
ATOM    827  C   GLY A  92      -6.616  -2.219  -2.037  1.00 10.00      A   
ATOM    828  O   GLY A  92      -7.095  -3.317  -1.740  1.00 10.00      A   
ATOM    829  N   GLY A  93      -7.349  -1.115  -2.175  1.00 10.00      A   
ATOM    830  HN  GLY A  93      -6.907  -0.270  -2.409  1.00 10.00      A   
ATOM    831  CA  GLY A  93      -8.785  -1.144  -1.981  1.00 10.00      A   
ATOM    832  C   GLY A  93      -9.463  -1.975  -3.050  1.00 10.00      A   
ATOM    833  O   GLY A  93     -10.400  -2.724  -2.766  1.00 10.00      A   
ATOM    834  N   GLY A  94      -8.974  -1.855  -4.278  1.00 10.00      A   
ATOM    835  HN  GLY A  94      -8.230  -1.231  -4.441  1.00 10.00      A   
ATOM    836  CA  GLY A  94      -9.531  -2.612  -5.380  1.00 10.00      A   
ATOM    837  C   GLY A  94      -9.331  -4.102  -5.197  1.00 10.00      A   
ATOM    838  O   GLY A  94     -10.241  -4.892  -5.451  1.00 10.00      A   
ATOM    839  N   ALA A  95      -8.134  -4.481  -4.757  1.00 10.00      A   
ATOM    840  HN  ALA A  95      -7.446  -3.797  -4.595  1.00 10.00      A   
ATOM    841  CA  ALA A  95      -7.804  -5.880  -4.521  1.00 10.00      A   
ATOM    842  CB  ALA A  95      -6.341  -6.018  -4.124  1.00 10.00      A   
ATOM    843  C   ALA A  95      -8.708  -6.463  -3.442  1.00 10.00      A   
ATOM    844  O   ALA A  95      -9.160  -7.605  -3.545  1.00 10.00      A   
ATOM    845  N   ALA A  96      -8.972  -5.661  -2.413  1.00 10.00      A   
ATOM    846  HN  ALA A  96      -8.566  -4.766  -2.388  1.00 10.00      A   
ATOM    847  CA  ALA A  96      -9.835  -6.073  -1.315  1.00 10.00      A   
ATOM    848  CB  ALA A  96      -9.821  -5.025  -0.212  1.00 10.00      A   
ATOM    849  C   ALA A  96     -11.256  -6.305  -1.814  1.00 10.00      A   
ATOM    850  O   ALA A  96     -11.887  -7.303  -1.475  1.00 10.00      A   
ATOM    851  N   ALA A  97     -11.741  -5.385  -2.646  1.00 10.00      A   
ATOM    852  HN  ALA A  97     -11.180  -4.617  -2.884  1.00 10.00      A   
ATOM    853  CA  ALA A  97     -13.083  -5.485  -3.207  1.00 10.00      A   
ATOM    854  CB  ALA A  97     -13.392  -4.267  -4.064  1.00 10.00      A   
ATOM    855  C   ALA A  97     -13.239  -6.768  -4.022  1.00 10.00      A   
ATOM    856  O   ALA A  97     -14.311  -7.375  -4.049  1.00 10.00      A   
ATOM    857  N   THR A  98     -12.164  -7.173  -4.688  1.00 10.00      A   
ATOM    858  HN  THR A  98     -11.344  -6.634  -4.646  1.00 10.00      A   
ATOM    859  CA  THR A  98     -12.173  -8.386  -5.489  1.00 10.00      A   
ATOM    860  CB  THR A  98     -10.865  -8.525  -6.288  1.00 10.00      A   
ATOM    861  OG1 THR A  98     -10.608  -7.302  -6.989  1.00 10.00      A   
ATOM    862  HG1 THR A  98     -10.733  -7.446  -7.932  1.00 10.00      A   
ATOM    863  CG2 THR A  98     -10.961  -9.667  -7.291  1.00 10.00      A   
ATOM    864  C   THR A  98     -12.367  -9.621  -4.606  1.00 10.00      A   
ATOM    865  O   THR A  98     -13.039 -10.575  -4.999  1.00 10.00      A   
ATOM    866  N   ILE A  99     -11.797  -9.586  -3.405  1.00 10.00      A   
ATOM    867  HN  ILE A  99     -11.306  -8.781  -3.130  1.00 10.00      A   
ATOM    868  CA  ILE A  99     -11.905 -10.701  -2.472  1.00 10.00      A   
ATOM    869  CB  ILE A  99     -11.092 -10.448  -1.185  1.00 10.00      A   
ATOM    870  CG1 ILE A  99      -9.636 -10.146  -1.535  1.00 10.00      A   
ATOM    871  CG2 ILE A  99     -11.181 -11.646  -0.248  1.00 10.00      A   
ATOM    872  CD1 ILE A  99      -8.834  -9.582  -0.383  1.00 10.00      A   
ATOM    873  C   ILE A  99     -13.366 -10.952  -2.117  1.00 10.00      A   
ATOM    874  O   ILE A  99     -13.880 -12.056  -2.324  1.00 10.00      A   
ATOM    875  N   ALA A 100     -14.026  -9.917  -1.602  1.00 10.00      A   
ATOM    876  HN  ALA A 100     -13.545  -9.074  -1.443  1.00 10.00      A   
ATOM    877  CA  ALA A 100     -15.429 -10.008  -1.226  1.00 10.00      A   
ATOM    878  CB  ALA A 100     -15.922  -8.674  -0.690  1.00 10.00      A   
ATOM    879  C   ALA A 100     -16.279 -10.442  -2.413  1.00 10.00      A   
ATOM    880  O   ALA A 100     -17.132 -11.319  -2.285  1.00 10.00      A   
ATOM    881  N   ALA A 101     -16.028  -9.836  -3.573  1.00 10.00      A   
ATOM    882  HN  ALA A 101     -15.328  -9.148  -3.610  1.00 10.00      A   
ATOM    883  CA  ALA A 101     -16.770 -10.163  -4.785  1.00 10.00      A   
ATOM    884  CB  ALA A 101     -16.294  -9.313  -5.951  1.00 10.00      A   
ATOM    885  C   ALA A 101     -16.653 -11.646  -5.127  1.00 10.00      A   
ATOM    886  O   ALA A 101     -17.653 -12.302  -5.421  1.00 10.00      A   
ATOM    887  N   VAL A 102     -15.429 -12.168  -5.075  1.00 10.00      A   
ATOM    888  HN  VAL A 102     -14.674 -11.588  -4.823  1.00 10.00      A   
ATOM    889  CA  VAL A 102     -15.170 -13.574  -5.380  1.00 10.00      A   
ATOM    890  CB  VAL A 102     -13.657 -13.904  -5.321  1.00 10.00      A   
ATOM    891  CG1 VAL A 102     -13.416 -15.409  -5.260  1.00 10.00      A   
ATOM    892  CG2 VAL A 102     -12.939 -13.307  -6.522  1.00 10.00      A   
ATOM    893  C   VAL A 102     -15.942 -14.495  -4.437  1.00 10.00      A   
ATOM    894  O   VAL A 102     -16.624 -15.422  -4.882  1.00 10.00      A   
ATOM    895  N   GLU A 103     -15.854 -14.215  -3.143  1.00 10.00      A   
ATOM    896  HN  GLU A 103     -15.319 -13.442  -2.857  1.00 10.00      A   
ATOM    897  CA  GLU A 103     -16.531 -15.020  -2.136  1.00 10.00      A   
ATOM    898  CB  GLU A 103     -16.057 -14.638  -0.731  1.00 10.00      A   
ATOM    899  CG  GLU A 103     -14.562 -14.824  -0.504  1.00 10.00      A   
ATOM    900  CD  GLU A 103     -14.063 -16.198  -0.914  1.00 10.00      A   
ATOM    901  OE1 GLU A 103     -14.723 -17.205  -0.579  1.00 10.00      A   
ATOM    902  OE2 GLU A 103     -12.999 -16.281  -1.567  1.00 10.00      A   
ATOM    903  C   GLU A 103     -18.050 -14.897  -2.247  1.00 10.00      A   
ATOM    904  O   GLU A 103     -18.779 -15.874  -2.051  1.00 10.00      A   
ATOM    905  N   LEU A 104     -18.529 -13.697  -2.561  1.00 10.00      A   
ATOM    906  HN  LEU A 104     -17.901 -12.948  -2.692  1.00 10.00      A   
ATOM    907  CA  LEU A 104     -19.962 -13.460  -2.704  1.00 10.00      A   
ATOM    908  CB  LEU A 104     -20.273 -11.965  -2.821  1.00 10.00      A   
ATOM    909  CG  LEU A 104     -20.170 -11.159  -1.523  1.00 10.00      A   
ATOM    910  CD1 LEU A 104     -20.401  -9.679  -1.786  1.00 10.00      A   
ATOM    911  CD2 LEU A 104     -21.145 -11.684  -0.479  1.00 10.00      A   
ATOM    912  C   LEU A 104     -20.529 -14.221  -3.895  1.00 10.00      A   
ATOM    913  O   LEU A 104     -21.609 -14.805  -3.810  1.00 10.00      A   
ATOM    914  N   LEU A 105     -19.792 -14.214  -5.001  1.00 10.00      A   
ATOM    915  HN  LEU A 105     -18.945 -13.715  -5.008  1.00 10.00      A   
ATOM    916  CA  LEU A 105     -20.214 -14.916  -6.208  1.00 10.00      A   
ATOM    917  CB  LEU A 105     -19.346 -14.506  -7.401  1.00 10.00      A   
ATOM    918  CG  LEU A 105     -19.562 -13.092  -7.941  1.00 10.00      A   
ATOM    919  CD1 LEU A 105     -18.414 -12.690  -8.856  1.00 10.00      A   
ATOM    920  CD2 LEU A 105     -20.890 -13.002  -8.678  1.00 10.00      A   
ATOM    921  C   LEU A 105     -20.140 -16.424  -6.005  1.00 10.00      A   
ATOM    922  O   LEU A 105     -20.927 -17.182  -6.573  1.00 10.00      A   
ATOM    923  N   LYS A 106     -19.185 -16.849  -5.191  1.00 10.00      A   
ATOM    924  HN  LYS A 106     -18.585 -16.191  -4.779  1.00 10.00      A   
ATOM    925  CA  LYS A 106     -18.996 -18.263  -4.898  1.00 10.00      A   
ATOM    926  CB  LYS A 106     -17.654 -18.475  -4.191  1.00 10.00      A   
ATOM    927  CG  LYS A 106     -17.239 -19.929  -4.045  1.00 10.00      A   
ATOM    928  CD  LYS A 106     -15.818 -20.040  -3.525  1.00 10.00      A   
ATOM    929  CE  LYS A 106     -15.359 -21.487  -3.472  1.00 10.00      A   
ATOM    930  NZ  LYS A 106     -13.925 -21.601  -3.107  1.00 10.00      A   
ATOM    931  HZ1 LYS A 106     -13.332 -21.178  -3.851  1.00 10.00      A   
ATOM    932  HZ2 LYS A 106     -13.661 -22.602  -2.996  1.00 10.00      A   
ATOM    933  HZ3 LYS A 106     -13.745 -21.105  -2.214  1.00 10.00      A   
ATOM    934  C   LYS A 106     -20.140 -18.781  -4.033  1.00 10.00      A   
ATOM    935  O   LYS A 106     -20.698 -19.849  -4.291  1.00 10.00      A   
ATOM    936  N   GLY A 107     -20.498 -18.003  -3.022  1.00 10.00      A   
ATOM    937  HN  GLY A 107     -20.027 -17.154  -2.878  1.00 10.00      A   
ATOM    938  CA  GLY A 107     -21.567 -18.395  -2.132  1.00 10.00      A   
ATOM    939  C   GLY A 107     -21.051 -19.191  -0.956  1.00 10.00      A   
ATOM    940  O   GLY A 107     -21.641 -20.199  -0.570  1.00 10.00      A   
ATOM    941  N   ALA A 108     -19.939 -18.745  -0.392  1.00 10.00      A   
ATOM    942  HN  ALA A 108     -19.512 -17.938  -0.748  1.00 10.00      A   
ATOM    943  CA  ALA A 108     -19.336 -19.426   0.745  1.00 10.00      A   
ATOM    944  CB  ALA A 108     -17.822 -19.305   0.689  1.00 10.00      A   
ATOM    945  C   ALA A 108     -19.861 -18.865   2.061  1.00 10.00      A   
ATOM    946  O   ALA A 108     -19.891 -19.559   3.079  1.00 10.00      A   
ATOM    947  N   PHE A 109     -20.290 -17.610   2.035  1.00 10.00      A   
ATOM    948  HN  PHE A 109     -20.273 -17.113   1.188  1.00 10.00      A   
ATOM    949  CA  PHE A 109     -20.804 -16.962   3.232  1.00 10.00      A   
ATOM    950  CB  PHE A 109     -20.690 -15.439   3.124  1.00 10.00      A   
ATOM    951  CG  PHE A 109     -19.275 -14.934   3.142  1.00 10.00      A   
ATOM    952  CD1 PHE A 109     -18.865 -13.943   2.261  1.00 10.00      A   
ATOM    953  CD2 PHE A 109     -18.355 -15.450   4.039  1.00 10.00      A   
ATOM    954  CE1 PHE A 109     -17.563 -13.478   2.280  1.00 10.00      A   
ATOM    955  CE2 PHE A 109     -17.053 -14.990   4.062  1.00 10.00      A   
ATOM    956  CZ  PHE A 109     -16.656 -14.002   3.181  1.00 10.00      A   
ATOM    957  C   PHE A 109     -22.244 -17.369   3.517  1.00 10.00      A   
ATOM    958  O   PHE A 109     -23.190 -16.724   3.061  1.00 10.00      A   
ATOM    959  N   GLU A 110     -22.398 -18.450   4.265  1.00 10.00      A   
ATOM    960  HN  GLU A 110     -21.602 -18.935   4.567  1.00 10.00      A   
ATOM    961  CA  GLU A 110     -23.714 -18.950   4.640  1.00 10.00      A   
ATOM    962  CB  GLU A 110     -23.710 -20.480   4.712  1.00 10.00      A   
ATOM    963  CG  GLU A 110     -22.451 -21.074   5.328  1.00 10.00      A   
ATOM    964  CD  GLU A 110     -22.574 -22.557   5.588  1.00 10.00      A   
ATOM    965  OE1 GLU A 110     -22.841 -22.939   6.747  1.00 10.00      A   
ATOM    966  OE2 GLU A 110     -22.408 -23.349   4.636  1.00 10.00      A   
ATOM    967  C   GLU A 110     -24.146 -18.348   5.974  1.00 10.00      A   
ATOM    968  O   GLU A 110     -24.977 -18.908   6.688  1.00 10.00      A   
ATOM    969  N   ASN A 111     -23.571 -17.199   6.294  1.00 10.00      A   
ATOM    970  HN  ASN A 111     -22.926 -16.808   5.670  1.00 10.00      A   
ATOM    971  CA  ASN A 111     -23.872 -16.489   7.529  1.00 10.00      A   
ATOM    972  CB  ASN A 111     -22.723 -16.659   8.529  1.00 10.00      A   
ATOM    973  CG  ASN A 111     -22.897 -15.828   9.786  1.00 10.00      A   
ATOM    974  OD1 ASN A 111     -22.460 -14.685   9.848  1.00 10.00      A   
ATOM    975  ND2 ASN A 111     -23.527 -16.400  10.800  1.00 10.00      A   
ATOM    976 HD21 ASN A 111     -23.843 -17.322  10.690  1.00 10.00      A   
ATOM    977 HD22 ASN A 111     -23.653 -15.876  11.620  1.00 10.00      A   
ATOM    978  C   ASN A 111     -24.101 -15.015   7.214  1.00 10.00      A   
ATOM    979  O   ASN A 111     -23.211 -14.342   6.691  1.00 10.00      A   
ATOM    980  N   THR A 112     -25.299 -14.531   7.521  1.00 10.00      A   
ATOM    981  HN  THR A 112     -25.958 -15.129   7.935  1.00 10.00      A   
ATOM    982  CA  THR A 112     -25.678 -13.147   7.257  1.00 10.00      A   
ATOM    983  CB  THR A 112     -27.114 -12.878   7.742  1.00 10.00      A   
ATOM    984  OG1 THR A 112     -27.876 -14.092   7.639  1.00 10.00      A   
ATOM    985  HG1 THR A 112     -27.689 -14.514   6.787  1.00 10.00      A   
ATOM    986  CG2 THR A 112     -27.772 -11.810   6.886  1.00 10.00      A   
ATOM    987  C   THR A 112     -24.714 -12.141   7.896  1.00 10.00      A   
ATOM    988  O   THR A 112     -24.412 -11.102   7.302  1.00 10.00      A   
ATOM    989  N   GLY A 113     -24.227 -12.457   9.093  1.00 10.00      A   
ATOM    990  HN  GLY A 113     -24.496 -13.303   9.515  1.00 10.00      A   
ATOM    991  CA  GLY A 113     -23.302 -11.573   9.779  1.00 10.00      A   
ATOM    992  C   GLY A 113     -22.033 -11.343   8.981  1.00 10.00      A   
ATOM    993  O   GLY A 113     -21.641 -10.197   8.739  1.00 10.00      A   
ATOM    994  N   LEU A 114     -21.402 -12.432   8.563  1.00 10.00      A   
ATOM    995  HN  LEU A 114     -21.769 -13.315   8.802  1.00 10.00      A   
ATOM    996  CA  LEU A 114     -20.175 -12.362   7.779  1.00 10.00      A   
ATOM    997  CB  LEU A 114     -19.558 -13.756   7.634  1.00 10.00      A   
ATOM    998  CG  LEU A 114     -19.168 -14.461   8.934  1.00 10.00      A   
ATOM    999  CD1 LEU A 114     -18.781 -15.905   8.660  1.00 10.00      A   
ATOM   1000  CD2 LEU A 114     -18.034 -13.722   9.627  1.00 10.00      A   
ATOM   1001  C   LEU A 114     -20.449 -11.772   6.399  1.00 10.00      A   
ATOM   1002  O   LEU A 114     -19.644 -11.005   5.870  1.00 10.00      A   
ATOM   1003  N   MET A 115     -21.599 -12.124   5.832  1.00 10.00      A   
ATOM   1004  HN  MET A 115     -22.204 -12.732   6.314  1.00 10.00      A   
ATOM   1005  CA  MET A 115     -21.988 -11.637   4.513  1.00 10.00      A   
ATOM   1006  CB  MET A 115     -23.333 -12.234   4.095  1.00 10.00      A   
ATOM   1007  CG  MET A 115     -23.777 -11.843   2.695  1.00 10.00      A   
ATOM   1008  SD  MET A 115     -25.445 -12.411   2.310  1.00 10.00      A   
ATOM   1009  CE  MET A 115     -25.199 -14.183   2.249  1.00 10.00      A   
ATOM   1010  C   MET A 115     -22.052 -10.112   4.489  1.00 10.00      A   
ATOM   1011  O   MET A 115     -21.555  -9.480   3.559  1.00 10.00      A   
ATOM   1012  N   ALA A 116     -22.646  -9.528   5.526  1.00 10.00      A   
ATOM   1013  HN  ALA A 116     -23.017 -10.090   6.244  1.00 10.00      A   
ATOM   1014  CA  ALA A 116     -22.770  -8.077   5.624  1.00 10.00      A   
ATOM   1015  CB  ALA A 116     -23.644  -7.696   6.809  1.00 10.00      A   
ATOM   1016  C   ALA A 116     -21.403  -7.412   5.733  1.00 10.00      A   
ATOM   1017  O   ALA A 116     -21.185  -6.330   5.191  1.00 10.00      A   
ATOM   1018  N   LEU A 117     -20.486  -8.071   6.435  1.00 10.00      A   
ATOM   1019  HN  LEU A 117     -20.726  -8.930   6.845  1.00 10.00      A   
ATOM   1020  CA  LEU A 117     -19.134  -7.554   6.610  1.00 10.00      A   
ATOM   1021  CB  LEU A 117     -18.334  -8.432   7.581  1.00 10.00      A   
ATOM   1022  CG  LEU A 117     -18.876  -8.540   9.012  1.00 10.00      A   
ATOM   1023  CD1 LEU A 117     -18.024  -9.495   9.836  1.00 10.00      A   
ATOM   1024  CD2 LEU A 117     -18.949  -7.172   9.676  1.00 10.00      A   
ATOM   1025  C   LEU A 117     -18.423  -7.466   5.264  1.00 10.00      A   
ATOM   1026  O   LEU A 117     -17.752  -6.476   4.967  1.00 10.00      A   
ATOM   1027  N   ALA A 118     -18.599  -8.502   4.448  1.00 10.00      A   
ATOM   1028  HN  ALA A 118     -19.144  -9.260   4.752  1.00 10.00      A   
ATOM   1029  CA  ALA A 118     -17.994  -8.551   3.122  1.00 10.00      A   
ATOM   1030  CB  ALA A 118     -18.234  -9.912   2.488  1.00 10.00      A   
ATOM   1031  C   ALA A 118     -18.572  -7.449   2.241  1.00 10.00      A   
ATOM   1032  O   ALA A 118     -17.858  -6.812   1.466  1.00 10.00      A   
ATOM   1033  N   ILE A 119     -19.877  -7.223   2.369  1.00 10.00      A   
ATOM   1034  HN  ILE A 119     -20.400  -7.774   2.994  1.00 10.00      A   
ATOM   1035  CA  ILE A 119     -20.546  -6.183   1.596  1.00 10.00      A   
ATOM   1036  CB  ILE A 119     -22.074  -6.186   1.832  1.00 10.00      A   
ATOM   1037  CG1 ILE A 119     -22.687  -7.480   1.287  1.00 10.00      A   
ATOM   1038  CG2 ILE A 119     -22.733  -4.970   1.187  1.00 10.00      A   
ATOM   1039  CD1 ILE A 119     -24.158  -7.648   1.601  1.00 10.00      A   
ATOM   1040  C   ILE A 119     -19.963  -4.819   1.951  1.00 10.00      A   
ATOM   1041  O   ILE A 119     -19.700  -3.997   1.074  1.00 10.00      A   
ATOM   1042  N   LEU A 120     -19.734  -4.604   3.244  1.00 10.00      A   
ATOM   1043  HN  LEU A 120     -19.948  -5.313   3.891  1.00 10.00      A   
ATOM   1044  CA  LEU A 120     -19.169  -3.350   3.724  1.00 10.00      A   
ATOM   1045  CB  LEU A 120     -19.187  -3.301   5.256  1.00 10.00      A   
ATOM   1046  CG  LEU A 120     -20.565  -3.255   5.923  1.00 10.00      A   
ATOM   1047  CD1 LEU A 120     -20.426  -3.360   7.434  1.00 10.00      A   
ATOM   1048  CD2 LEU A 120     -21.303  -1.980   5.543  1.00 10.00      A   
ATOM   1049  C   LEU A 120     -17.744  -3.171   3.213  1.00 10.00      A   
ATOM   1050  O   LEU A 120     -17.405  -2.126   2.656  1.00 10.00      A   
ATOM   1051  N   GLY A 121     -16.925  -4.203   3.391  1.00 10.00      A   
ATOM   1052  HN  GLY A 121     -17.266  -5.016   3.829  1.00 10.00      A   
ATOM   1053  CA  GLY A 121     -15.541  -4.154   2.948  1.00 10.00      A   
ATOM   1054  C   GLY A 121     -15.421  -3.916   1.456  1.00 10.00      A   
ATOM   1055  O   GLY A 121     -14.729  -2.992   1.021  1.00 10.00      A   
ATOM   1056  N   GLY A 122     -16.106  -4.742   0.677  1.00 10.00      A   
ATOM   1057  HN  GLY A 122     -16.633  -5.466   1.088  1.00 10.00      A   
ATOM   1058  CA  GLY A 122     -16.074  -4.606  -0.763  1.00 10.00      A   
ATOM   1059  C   GLY A 122     -16.540  -3.239  -1.225  1.00 10.00      A   
ATOM   1060  O   GLY A 122     -15.949  -2.651  -2.131  1.00 10.00      A   
ATOM   1061  N   LEU A 123     -17.593  -2.730  -0.592  1.00 10.00      A   
ATOM   1062  HN  LEU A 123     -18.016  -3.252   0.126  1.00 10.00      A   
ATOM   1063  CA  LEU A 123     -18.142  -1.418  -0.933  1.00 10.00      A   
ATOM   1064  CB  LEU A 123     -19.380  -1.123  -0.077  1.00 10.00      A   
ATOM   1065  CG  LEU A 123     -19.831   0.339   0.004  1.00 10.00      A   
ATOM   1066  CD1 LEU A 123     -20.203   0.866  -1.371  1.00 10.00      A   
ATOM   1067  CD2 LEU A 123     -20.998   0.484   0.968  1.00 10.00      A   
ATOM   1068  C   LEU A 123     -17.105  -0.318  -0.732  1.00 10.00      A   
ATOM   1069  O   LEU A 123     -16.780   0.423  -1.664  1.00 10.00      A   
ATOM   1070  N   ILE A 124     -16.584  -0.229   0.486  1.00 10.00      A   
ATOM   1071  HN  ILE A 124     -16.872  -0.868   1.176  1.00 10.00      A   
ATOM   1072  CA  ILE A 124     -15.592   0.780   0.827  1.00 10.00      A   
ATOM   1073  CB  ILE A 124     -15.197   0.712   2.320  1.00 10.00      A   
ATOM   1074  CG1 ILE A 124     -16.444   0.806   3.205  1.00 10.00      A   
ATOM   1075  CG2 ILE A 124     -14.236   1.835   2.669  1.00 10.00      A   
ATOM   1076  CD1 ILE A 124     -16.177   0.531   4.672  1.00 10.00      A   
ATOM   1077  C   ILE A 124     -14.351   0.642  -0.054  1.00 10.00      A   
ATOM   1078  O   ILE A 124     -13.773   1.638  -0.496  1.00 10.00      A   
ATOM   1079  N   GLY A 125     -13.971  -0.600  -0.335  1.00 10.00      A   
ATOM   1080  HN  GLY A 125     -14.482  -1.356   0.034  1.00 10.00      A   
ATOM   1081  CA  GLY A 125     -12.814  -0.854  -1.169  1.00 10.00      A   
ATOM   1082  C   GLY A 125     -13.018  -0.380  -2.595  1.00 10.00      A   
ATOM   1083  O   GLY A 125     -12.103   0.168  -3.208  1.00 10.00      A   
ATOM   1084  N   SER A 126     -14.222  -0.579  -3.119  1.00 10.00      A   
ATOM   1085  HN  SER A 126     -14.914  -1.013  -2.576  1.00 10.00      A   
ATOM   1086  CA  SER A 126     -14.540  -0.168  -4.481  1.00 10.00      A   
ATOM   1087  CB  SER A 126     -15.916  -0.695  -4.902  1.00 10.00      A   
ATOM   1088  OG  SER A 126     -16.018  -2.099  -4.712  1.00 10.00      A   
ATOM   1089  HG  SER A 126     -15.879  -2.308  -3.778  1.00 10.00      A   
ATOM   1090  C   SER A 126     -14.496   1.352  -4.620  1.00 10.00      A   
ATOM   1091  O   SER A 126     -13.950   1.876  -5.591  1.00 10.00      A   
ATOM   1092  N   VAL A 127     -15.060   2.052  -3.639  1.00 10.00      A   
ATOM   1093  HN  VAL A 127     -15.469   1.572  -2.886  1.00 10.00      A   
ATOM   1094  CA  VAL A 127     -15.092   3.511  -3.649  1.00 10.00      A   
ATOM   1095  CB  VAL A 127     -15.941   4.066  -2.480  1.00 10.00      A   
ATOM   1096  CG1 VAL A 127     -15.946   5.589  -2.481  1.00 10.00      A   
ATOM   1097  CG2 VAL A 127     -17.364   3.532  -2.551  1.00 10.00      A   
ATOM   1098  C   VAL A 127     -13.679   4.087  -3.575  1.00 10.00      A   
ATOM   1099  O   VAL A 127     -13.327   5.002  -4.322  1.00 10.00      A   
ATOM   1100  N   ALA A 128     -12.870   3.535  -2.679  1.00 10.00      A   
ATOM   1101  HN  ALA A 128     -13.207   2.801  -2.117  1.00 10.00      A   
ATOM   1102  CA  ALA A 128     -11.495   3.987  -2.506  1.00 10.00      A   
ATOM   1103  CB  ALA A 128     -10.864   3.323  -1.292  1.00 10.00      A   
ATOM   1104  C   ALA A 128     -10.662   3.718  -3.753  1.00 10.00      A   
ATOM   1105  O   ALA A 128      -9.775   4.499  -4.098  1.00 10.00      A   
ATOM   1106  N   PHE A 129     -10.963   2.615  -4.429  1.00 10.00      A   
ATOM   1107  HN  PHE A 129     -11.688   2.038  -4.101  1.00 10.00      A   
ATOM   1108  CA  PHE A 129     -10.249   2.226  -5.639  1.00 10.00      A   
ATOM   1109  CB  PHE A 129     -10.768   0.879  -6.155  1.00 10.00      A   
ATOM   1110  CG  PHE A 129     -10.174   0.439  -7.465  1.00 10.00      A   
ATOM   1111  CD1 PHE A 129      -8.817   0.174  -7.574  1.00 10.00      A   
ATOM   1112  CD2 PHE A 129     -10.971   0.286  -8.587  1.00 10.00      A   
ATOM   1113  CE1 PHE A 129      -8.267  -0.233  -8.774  1.00 10.00      A   
ATOM   1114  CE2 PHE A 129     -10.430  -0.121  -9.792  1.00 10.00      A   
ATOM   1115  CZ  PHE A 129      -9.075  -0.382  -9.886  1.00 10.00      A   
ATOM   1116  C   PHE A 129     -10.351   3.293  -6.731  1.00 10.00      A   
ATOM   1117  O   PHE A 129      -9.338   3.856  -7.152  1.00 10.00      A   
ATOM   1118  N   THR A 130     -11.572   3.587  -7.166  1.00 10.00      A   
ATOM   1119  HN  THR A 130     -12.350   3.139  -6.763  1.00 10.00      A   
ATOM   1120  CA  THR A 130     -11.789   4.570  -8.218  1.00 10.00      A   
ATOM   1121  CB  THR A 130     -13.243   4.552  -8.712  1.00 10.00      A   
ATOM   1122  OG1 THR A 130     -14.098   4.127  -7.646  1.00 10.00      A   
ATOM   1123  HG1 THR A 130     -15.015   4.282  -7.894  1.00 10.00      A   
ATOM   1124  CG2 THR A 130     -13.390   3.599  -9.889  1.00 10.00      A   
ATOM   1125  C   THR A 130     -11.413   5.976  -7.767  1.00 10.00      A   
ATOM   1126  O   THR A 130     -10.809   6.733  -8.528  1.00 10.00      A   
ATOM   1127  N   GLY A 131     -11.754   6.311  -6.525  1.00 10.00      A   
ATOM   1128  HN  GLY A 131     -12.235   5.661  -5.966  1.00 10.00      A   
ATOM   1129  CA  GLY A 131     -11.439   7.625  -5.992  1.00 10.00      A   
ATOM   1130  C   GLY A 131      -9.954   7.923  -6.054  1.00 10.00      A   
ATOM   1131  O   GLY A 131      -9.543   9.008  -6.473  1.00 10.00      A   
ATOM   1132  N   SER A 132      -9.146   6.947  -5.663  1.00 10.00      A   
ATOM   1133  HN  SER A 132      -9.534   6.100  -5.358  1.00 10.00      A   
ATOM   1134  CA  SER A 132      -7.702   7.104  -5.680  1.00 10.00      A   
ATOM   1135  CB  SER A 132      -7.026   5.946  -4.948  1.00 10.00      A   
ATOM   1136  OG  SER A 132      -7.515   5.824  -3.621  1.00 10.00      A   
ATOM   1137  HG  SER A 132      -8.359   5.347  -3.637  1.00 10.00      A   
ATOM   1138  C   SER A 132      -7.183   7.210  -7.113  1.00 10.00      A   
ATOM   1139  O   SER A 132      -6.223   7.932  -7.381  1.00 10.00      A   
ATOM   1140  N   LEU A 133      -7.828   6.500  -8.033  1.00 10.00      A   
ATOM   1141  HN  LEU A 133      -8.588   5.937  -7.764  1.00 10.00      A   
ATOM   1142  CA  LEU A 133      -7.425   6.536  -9.435  1.00 10.00      A   
ATOM   1143  CB  LEU A 133      -8.174   5.480 -10.249  1.00 10.00      A   
ATOM   1144  CG  LEU A 133      -7.801   4.024  -9.967  1.00 10.00      A   
ATOM   1145  CD1 LEU A 133      -8.589   3.086 -10.868  1.00 10.00      A   
ATOM   1146  CD2 LEU A 133      -6.305   3.805 -10.137  1.00 10.00      A   
ATOM   1147  C   LEU A 133      -7.659   7.919 -10.025  1.00 10.00      A   
ATOM   1148  O   LEU A 133      -6.887   8.387 -10.865  1.00 10.00      A   
ATOM   1149  N   ILE A 134      -8.733   8.565  -9.585  1.00 10.00      A   
ATOM   1150  HN  ILE A 134      -9.324   8.126  -8.934  1.00 10.00      A   
ATOM   1151  CA  ILE A 134      -9.064   9.905 -10.055  1.00 10.00      A   
ATOM   1152  CB  ILE A 134     -10.521  10.293  -9.716  1.00 10.00      A   
ATOM   1153  CG1 ILE A 134     -11.504   9.286 -10.323  1.00 10.00      A   
ATOM   1154  CG2 ILE A 134     -10.840  11.700 -10.200  1.00 10.00      A   
ATOM   1155  CD1 ILE A 134     -11.398   9.147 -11.830  1.00 10.00      A   
ATOM   1156  C   ILE A 134      -8.100  10.915  -9.443  1.00 10.00      A   
ATOM   1157  O   ILE A 134      -7.598  11.809 -10.130  1.00 10.00      A   
ATOM   1158  N   ALA A 135      -7.833  10.752  -8.148  1.00 10.00      A   
ATOM   1159  HN  ALA A 135      -8.275  10.024  -7.656  1.00 10.00      A   
ATOM   1160  CA  ALA A 135      -6.916  11.630  -7.435  1.00 10.00      A   
ATOM   1161  CB  ALA A 135      -6.856  11.239  -5.967  1.00 10.00      A   
ATOM   1162  C   ALA A 135      -5.529  11.558  -8.063  1.00 10.00      A   
ATOM   1163  O   ALA A 135      -4.862  12.577  -8.255  1.00 10.00      A   
ATOM   1164  N   PHE A 136      -5.107  10.341  -8.394  1.00 10.00      A   
ATOM   1165  HN  PHE A 136      -5.684   9.568  -8.202  1.00 10.00      A   
ATOM   1166  CA  PHE A 136      -3.813  10.117  -9.021  1.00 10.00      A   
ATOM   1167  CB  PHE A 136      -3.545   8.612  -9.147  1.00 10.00      A   
ATOM   1168  CG  PHE A 136      -2.462   8.248 -10.125  1.00 10.00      A   
ATOM   1169  CD1 PHE A 136      -1.130   8.485  -9.829  1.00 10.00      A   
ATOM   1170  CD2 PHE A 136      -2.778   7.669 -11.343  1.00 10.00      A   
ATOM   1171  CE1 PHE A 136      -0.134   8.151 -10.728  1.00 10.00      A   
ATOM   1172  CE2 PHE A 136      -1.789   7.333 -12.245  1.00 10.00      A   
ATOM   1173  CZ  PHE A 136      -0.465   7.576 -11.939  1.00 10.00      A   
ATOM   1174  C   PHE A 136      -3.769  10.781 -10.393  1.00 10.00      A   
ATOM   1175  O   PHE A 136      -2.800  11.455 -10.736  1.00 10.00      A   
ATOM   1176  N   ALA A 137      -4.838  10.602 -11.163  1.00 10.00      A   
ATOM   1177  HN  ALA A 137      -5.587  10.064 -10.821  1.00 10.00      A   
ATOM   1178  CA  ALA A 137      -4.933  11.170 -12.504  1.00 10.00      A   
ATOM   1179  CB  ALA A 137      -6.215  10.714 -13.185  1.00 10.00      A   
ATOM   1180  C   ALA A 137      -4.848  12.695 -12.477  1.00 10.00      A   
ATOM   1181  O   ALA A 137      -4.281  13.307 -13.384  1.00 10.00      A   
ATOM   1182  N   LYS A 138      -5.399  13.297 -11.436  1.00 10.00      A   
ATOM   1183  HN  LYS A 138      -5.835  12.751 -10.742  1.00 10.00      A   
ATOM   1184  CA  LYS A 138      -5.388  14.748 -11.294  1.00 10.00      A   
ATOM   1185  CB  LYS A 138      -6.388  15.193 -10.227  1.00 10.00      A   
ATOM   1186  CG  LYS A 138      -7.825  15.252 -10.720  1.00 10.00      A   
ATOM   1187  CD  LYS A 138      -8.757  15.813  -9.656  1.00 10.00      A   
ATOM   1188  CE  LYS A 138     -10.007  16.414 -10.280  1.00 10.00      A   
ATOM   1189  NZ  LYS A 138     -11.034  16.755  -9.262  1.00 10.00      A   
ATOM   1190  HZ1 LYS A 138     -11.817  17.279  -9.704  1.00 10.00      A   
ATOM   1191  HZ2 LYS A 138     -10.618  17.346  -8.510  1.00 10.00      A   
ATOM   1192  HZ3 LYS A 138     -11.415  15.886  -8.834  1.00 10.00      A   
ATOM   1193  C   LYS A 138      -3.989  15.279 -10.982  1.00 10.00      A   
ATOM   1194  O   LYS A 138      -3.579  16.318 -11.503  1.00 10.00      A   
ATOM   1195  N   LEU A 139      -3.257  14.562 -10.139  1.00 10.00      A   
ATOM   1196  HN  LEU A 139      -3.634  13.742  -9.754  1.00 10.00      A   
ATOM   1197  CA  LEU A 139      -1.908  14.969  -9.765  1.00 10.00      A   
ATOM   1198  CB  LEU A 139      -1.493  14.313  -8.446  1.00 10.00      A   
ATOM   1199  CG  LEU A 139      -2.289  14.723  -7.204  1.00 10.00      A   
ATOM   1200  CD1 LEU A 139      -1.801  13.954  -5.986  1.00 10.00      A   
ATOM   1201  CD2 LEU A 139      -2.191  16.223  -6.968  1.00 10.00      A   
ATOM   1202  C   LEU A 139      -0.906  14.627 -10.862  1.00 10.00      A   
ATOM   1203  O   LEU A 139       0.073  15.344 -11.075  1.00 10.00      A   
ATOM   1204  N   GLN A 140      -1.155  13.519 -11.545  1.00 10.00      A   
ATOM   1205  HN  GLN A 140      -1.933  12.973 -11.297  1.00 10.00      A   
ATOM   1206  CA  GLN A 140      -0.291  13.069 -12.628  1.00 10.00      A   
ATOM   1207  CB  GLN A 140      -0.666  11.644 -13.045  1.00 10.00      A   
ATOM   1208  CG  GLN A 140       0.249  11.030 -14.093  1.00 10.00      A   
ATOM   1209  CD  GLN A 140       1.675  10.851 -13.607  1.00 10.00      A   
ATOM   1210  OE1 GLN A 140       2.029   9.816 -13.039  1.00 10.00      A   
ATOM   1211  NE2 GLN A 140       2.502  11.861 -13.822  1.00 10.00      A   
ATOM   1212 HE21 GLN A 140       2.150  12.659 -14.269  1.00 10.00      A   
ATOM   1213 HE22 GLN A 140       3.437  11.767 -13.536  1.00 10.00      A   
ATOM   1214  C   GLN A 140      -0.385  14.012 -13.824  1.00 10.00      A   
ATOM   1215  O   GLN A 140       0.595  14.226 -14.543  1.00 10.00      A   
ATOM   1216  N   GLY A 141      -1.567  14.575 -14.028  1.00 10.00      A   
ATOM   1217  HN  GLY A 141      -2.307  14.375 -13.416  1.00 10.00      A   
ATOM   1218  CA  GLY A 141      -1.772  15.490 -15.132  1.00 10.00      A   
ATOM   1219  C   GLY A 141      -2.606  14.873 -16.230  1.00 10.00      A   
ATOM   1220  O   GLY A 141      -2.802  15.477 -17.285  1.00 10.00      A   
ATOM   1221  N   ILE A 142      -3.090  13.661 -15.982  1.00 10.00      A   
ATOM   1222  HN  ILE A 142      -2.889  13.237 -15.122  1.00 10.00      A   
ATOM   1223  CA  ILE A 142      -3.919  12.952 -16.948  1.00 10.00      A   
ATOM   1224  CB  ILE A 142      -4.163  11.490 -16.512  1.00 10.00      A   
ATOM   1225  CG1 ILE A 142      -2.832  10.781 -16.255  1.00 10.00      A   
ATOM   1226  CG2 ILE A 142      -4.968  10.742 -17.567  1.00 10.00      A   
ATOM   1227  CD1 ILE A 142      -2.977   9.415 -15.619  1.00 10.00      A   
ATOM   1228  C   ILE A 142      -5.257  13.663 -17.073  1.00 10.00      A   
ATOM   1229  O   ILE A 142      -5.795  13.826 -18.167  1.00 10.00      A   
ATOM   1230  N   MET A 143      -5.775  14.094 -15.936  1.00 10.00      A   
ATOM   1231  HN  MET A 143      -5.281  13.943 -15.100  1.00 10.00      A   
ATOM   1232  CA  MET A 143      -7.041  14.802 -15.883  1.00 10.00      A   
ATOM   1233  CB  MET A 143      -8.078  13.983 -15.108  1.00 10.00      A   
ATOM   1234  CG  MET A 143      -8.589  12.760 -15.854  1.00 10.00      A   
ATOM   1235  SD  MET A 143      -9.724  11.758 -14.868  1.00 10.00      A   
ATOM   1236  CE  MET A 143     -11.102  12.887 -14.667  1.00 10.00      A   
ATOM   1237  C   MET A 143      -6.836  16.152 -15.215  1.00 10.00      A   
ATOM   1238  O   MET A 143      -5.820  16.369 -14.552  1.00 10.00      A   
ATOM   1239  N   LYS A 144      -7.785  17.053 -15.397  1.00 10.00      A   
ATOM   1240  HN  LYS A 144      -8.564  16.822 -15.940  1.00 10.00      A   
ATOM   1241  CA  LYS A 144      -7.697  18.380 -14.802  1.00 10.00      A   
ATOM   1242  CB  LYS A 144      -8.784  19.297 -15.365  1.00 10.00      A   
ATOM   1243  CG  LYS A 144      -8.514  19.765 -16.785  1.00 10.00      A   
ATOM   1244  CD  LYS A 144      -9.709  20.502 -17.360  1.00 10.00      A   
ATOM   1245  CE  LYS A 144      -9.397  21.079 -18.732  1.00 10.00      A   
ATOM   1246  NZ  LYS A 144     -10.629  21.501 -19.449  1.00 10.00      A   
ATOM   1247  HZ1 LYS A 144     -10.384  22.055 -20.296  1.00 10.00      A   
ATOM   1248  HZ2 LYS A 144     -11.228  22.085 -18.830  1.00 10.00      A   
ATOM   1249  HZ3 LYS A 144     -11.174  20.665 -19.744  1.00 10.00      A   
ATOM   1250  C   LYS A 144      -7.796  18.301 -13.283  1.00 10.00      A   
ATOM   1251  O   LYS A 144      -8.734  17.716 -12.745  1.00 10.00      A   
ATOM   1252  N   SER A 145      -6.830  18.897 -12.597  1.00 10.00      A   
ATOM   1253  HN  SER A 145      -6.110  19.356 -13.085  1.00 10.00      A   
ATOM   1254  CA  SER A 145      -6.798  18.885 -11.138  1.00 10.00      A   
ATOM   1255  CB  SER A 145      -5.367  19.122 -10.662  1.00 10.00      A   
ATOM   1256  OG  SER A 145      -4.459  18.998 -11.746  1.00 10.00      A   
ATOM   1257  HG  SER A 145      -4.027  18.132 -11.703  1.00 10.00      A   
ATOM   1258  C   SER A 145      -7.735  19.940 -10.552  1.00 10.00      A   
ATOM   1259  O   SER A 145      -7.741  20.183  -9.342  1.00 10.00      A   
ATOM   1260  N   ARG A 146      -8.532  20.554 -11.415  1.00 10.00      A   
ATOM   1261  HN  ARG A 146      -8.496  20.294 -12.358  1.00 10.00      A   
ATOM   1262  CA  ARG A 146      -9.475  21.581 -10.997  1.00 10.00      A   
ATOM   1263  CB  ARG A 146      -9.835  22.492 -12.176  1.00 10.00      A   
ATOM   1264  CG  ARG A 146      -8.648  23.169 -12.841  1.00 10.00      A   
ATOM   1265  CD  ARG A 146      -9.109  24.109 -13.940  1.00 10.00      A   
ATOM   1266  NE  ARG A 146      -7.994  24.610 -14.744  1.00 10.00      A   
ATOM   1267  HE  ARG A 146      -7.085  24.325 -14.487  1.00 10.00      A   
ATOM   1268  CZ  ARG A 146      -8.144  25.424 -15.788  1.00 10.00      A   
ATOM   1269  NH1 ARG A 146      -9.355  25.832 -16.150  1.00 10.00      A   
ATOM   1270 HH11 ARG A 146     -10.199  25.518 -15.619  1.00 10.00      A   
ATOM   1271 HH12 ARG A 146      -9.472  26.470 -16.967  1.00 10.00      A   
ATOM   1272  NH2 ARG A 146      -7.083  25.832 -16.469  1.00 10.00      A   
ATOM   1273 HH21 ARG A 146      -7.200  26.471 -17.287  1.00 10.00      A   
ATOM   1274 HH22 ARG A 146      -6.128  25.519 -16.193  1.00 10.00      A   
ATOM   1275  C   ARG A 146     -10.745  20.942 -10.436  1.00 10.00      A   
ATOM   1276  O   ARG A 146     -11.083  19.806 -10.784  1.00 10.00      A   
ATOM   1277  N   PRO A 147     -11.448  21.650  -9.536  1.00 10.00      A   
ATOM   1278  CA  PRO A 147     -12.695  21.163  -8.941  1.00 10.00      A   
ATOM   1279  CB  PRO A 147     -13.021  22.212  -7.863  1.00 10.00      A   
ATOM   1280  CG  PRO A 147     -11.763  22.993  -7.684  1.00 10.00      A   
ATOM   1281  CD  PRO A 147     -11.082  22.974  -9.018  1.00 10.00      A   
ATOM   1282  C   PRO A 147     -13.804  21.139  -9.986  1.00 10.00      A   
ATOM   1283  O   PRO A 147     -14.281  22.189 -10.417  1.00 10.00      A   
ATOM   1284  N   ILE A 148     -14.195  19.943 -10.403  1.00 10.00      A   
ATOM   1285  HN  ILE A 148     -13.778  19.142 -10.019  1.00 10.00      A   
ATOM   1286  CA  ILE A 148     -15.239  19.786 -11.406  1.00 10.00      A   
ATOM   1287  CB  ILE A 148     -15.122  18.430 -12.133  1.00 10.00      A   
ATOM   1288  CG1 ILE A 148     -13.690  18.224 -12.637  1.00 10.00      A   
ATOM   1289  CG2 ILE A 148     -16.110  18.355 -13.288  1.00 10.00      A   
ATOM   1290  CD1 ILE A 148     -13.401  16.814 -13.103  1.00 10.00      A   
ATOM   1291  C   ILE A 148     -16.614  19.904 -10.763  1.00 10.00      A   
ATOM   1292  O   ILE A 148     -17.034  19.030 -10.003  1.00 10.00      A   
ATOM   1293  N   LEU A 149     -17.305  20.993 -11.058  1.00 10.00      A   
ATOM   1294  HN  LEU A 149     -16.917  21.658 -11.668  1.00 10.00      A   
ATOM   1295  CA  LEU A 149     -18.624  21.229 -10.497  1.00 10.00      A   
ATOM   1296  CB  LEU A 149     -18.684  22.601  -9.820  1.00 10.00      A   
ATOM   1297  CG  LEU A 149     -17.741  22.797  -8.629  1.00 10.00      A   
ATOM   1298  CD1 LEU A 149     -17.801  24.229  -8.128  1.00 10.00      A   
ATOM   1299  CD2 LEU A 149     -18.077  21.828  -7.506  1.00 10.00      A   
ATOM   1300  C   LEU A 149     -19.712  21.093 -11.554  1.00 10.00      A   
ATOM   1301  O   LEU A 149     -19.492  21.385 -12.734  1.00 10.00      A   
ATOM   1302  N   PHE A 150     -20.880  20.645 -11.119  1.00 10.00      A   
ATOM   1303  HN  PHE A 150     -20.984  20.441 -10.164  1.00 10.00      A   
ATOM   1304  CA  PHE A 150     -22.018  20.451 -12.006  1.00 10.00      A   
ATOM   1305  CB  PHE A 150     -22.033  18.998 -12.508  1.00 10.00      A   
ATOM   1306  CG  PHE A 150     -23.133  18.680 -13.482  1.00 10.00      A   
ATOM   1307  CD1 PHE A 150     -23.023  19.044 -14.815  1.00 10.00      A   
ATOM   1308  CD2 PHE A 150     -24.274  18.014 -13.064  1.00 10.00      A   
ATOM   1309  CE1 PHE A 150     -24.030  18.749 -15.714  1.00 10.00      A   
ATOM   1310  CE2 PHE A 150     -25.288  17.717 -13.956  1.00 10.00      A   
ATOM   1311  CZ  PHE A 150     -25.165  18.084 -15.285  1.00 10.00      A   
ATOM   1312  C   PHE A 150     -23.306  20.757 -11.245  1.00 10.00      A   
ATOM   1313  O   PHE A 150     -23.422  20.421 -10.068  1.00 10.00      A   
ATOM   1314  N   PRO A 151     -24.278  21.424 -11.888  1.00 10.00      A   
ATOM   1315  CA  PRO A 151     -25.563  21.762 -11.259  1.00 10.00      A   
ATOM   1316  CB  PRO A 151     -26.365  22.421 -12.392  1.00 10.00      A   
ATOM   1317  CG  PRO A 151     -25.649  22.052 -13.647  1.00 10.00      A   
ATOM   1318  CD  PRO A 151     -24.203  21.919 -13.270  1.00 10.00      A   
ATOM   1319  C   PRO A 151     -26.304  20.529 -10.742  1.00 10.00      A   
ATOM   1320  O   PRO A 151     -26.795  19.711 -11.522  1.00 10.00      A   
ATOM   1321  N   GLY A 152     -26.369  20.401  -9.424  1.00 10.00      A   
ATOM   1322  HN  GLY A 152     -25.940  21.075  -8.857  1.00 10.00      A   
ATOM   1323  CA  GLY A 152     -27.049  19.275  -8.813  1.00 10.00      A   
ATOM   1324  C   GLY A 152     -26.124  18.101  -8.570  1.00 10.00      A   
ATOM   1325  O   GLY A 152     -26.581  16.974  -8.388  1.00 10.00      A   
ATOM   1326  N   GLN A 153     -24.824  18.373  -8.555  1.00 10.00      A   
ATOM   1327  HN  GLN A 153     -24.529  19.300  -8.701  1.00 10.00      A   
ATOM   1328  CA  GLN A 153     -23.816  17.341  -8.341  1.00 10.00      A   
ATOM   1329  CB  GLN A 153     -22.416  17.956  -8.409  1.00 10.00      A   
ATOM   1330  CG  GLN A 153     -21.283  16.992  -8.105  1.00 10.00      A   
ATOM   1331  CD  GLN A 153     -19.929  17.661  -8.181  1.00 10.00      A   
ATOM   1332  OE1 GLN A 153     -19.447  18.231  -7.200  1.00 10.00      A   
ATOM   1333  NE2 GLN A 153     -19.310  17.607  -9.346  1.00 10.00      A   
ATOM   1334 HE21 GLN A 153     -19.754  17.143 -10.088  1.00 10.00      A   
ATOM   1335 HE22 GLN A 153     -18.425  18.032  -9.421  1.00 10.00      A   
ATOM   1336  C   GLN A 153     -24.014  16.612  -7.013  1.00 10.00      A   
ATOM   1337  O   GLN A 153     -24.029  15.382  -6.971  1.00 10.00      A   
ATOM   1338  N   LYS A 154     -24.182  17.372  -5.933  1.00 10.00      A   
ATOM   1339  HN  LYS A 154     -24.180  18.346  -6.031  1.00 10.00      A   
ATOM   1340  CA  LYS A 154     -24.370  16.779  -4.610  1.00 10.00      A   
ATOM   1341  CB  LYS A 154     -24.447  17.847  -3.513  1.00 10.00      A   
ATOM   1342  CG  LYS A 154     -24.476  17.261  -2.108  1.00 10.00      A   
ATOM   1343  CD  LYS A 154     -24.599  18.331  -1.038  1.00 10.00      A   
ATOM   1344  CE  LYS A 154     -24.683  17.695   0.343  1.00 10.00      A   
ATOM   1345  NZ  LYS A 154     -24.757  18.706   1.428  1.00 10.00      A   
ATOM   1346  HZ1 LYS A 154     -23.916  19.314   1.407  1.00 10.00      A   
ATOM   1347  HZ2 LYS A 154     -24.809  18.236   2.354  1.00 10.00      A   
ATOM   1348  HZ3 LYS A 154     -25.602  19.298   1.309  1.00 10.00      A   
ATOM   1349  C   LYS A 154     -25.614  15.897  -4.574  1.00 10.00      A   
ATOM   1350  O   LYS A 154     -25.627  14.847  -3.928  1.00 10.00      A   
ATOM   1351  N   ALA A 155     -26.649  16.326  -5.283  1.00 10.00      A   
ATOM   1352  HN  ALA A 155     -26.569  17.166  -5.783  1.00 10.00      A   
ATOM   1353  CA  ALA A 155     -27.895  15.579  -5.344  1.00 10.00      A   
ATOM   1354  CB  ALA A 155     -28.960  16.384  -6.073  1.00 10.00      A   
ATOM   1355  C   ALA A 155     -27.681  14.229  -6.022  1.00 10.00      A   
ATOM   1356  O   ALA A 155     -28.131  13.198  -5.521  1.00 10.00      A   
ATOM   1357  N   VAL A 156     -26.975  14.243  -7.150  1.00 10.00      A   
ATOM   1358  HN  VAL A 156     -26.637  15.101  -7.492  1.00 10.00      A   
ATOM   1359  CA  VAL A 156     -26.688  13.019  -7.894  1.00 10.00      A   
ATOM   1360  CB  VAL A 156     -25.983  13.314  -9.238  1.00 10.00      A   
ATOM   1361  CG1 VAL A 156     -25.612  12.022  -9.953  1.00 10.00      A   
ATOM   1362  CG2 VAL A 156     -26.870  14.177 -10.122  1.00 10.00      A   
ATOM   1363  C   VAL A 156     -25.824  12.084  -7.053  1.00 10.00      A   
ATOM   1364  O   VAL A 156     -26.104  10.889  -6.945  1.00 10.00      A   
ATOM   1365  N   ASN A 157     -24.784  12.643  -6.443  1.00 10.00      A   
ATOM   1366  HN  ASN A 157     -24.609  13.602  -6.581  1.00 10.00      A   
ATOM   1367  CA  ASN A 157     -23.879  11.871  -5.592  1.00 10.00      A   
ATOM   1368  CB  ASN A 157     -22.778  12.768  -5.010  1.00 10.00      A   
ATOM   1369  CG  ASN A 157     -21.670  13.075  -6.001  1.00 10.00      A   
ATOM   1370  OD1 ASN A 157     -21.874  13.034  -7.214  1.00 10.00      A   
ATOM   1371  ND2 ASN A 157     -20.492  13.400  -5.492  1.00 10.00      A   
ATOM   1372 HD21 ASN A 157     -20.398  13.426  -4.513  1.00 10.00      A   
ATOM   1373 HD22 ASN A 157     -19.759  13.606  -6.114  1.00 10.00      A   
ATOM   1374  C   ASN A 157     -24.654  11.201  -4.461  1.00 10.00      A   
ATOM   1375  O   ASN A 157     -24.452  10.022  -4.164  1.00 10.00      A   
ATOM   1376  N   ALA A 158     -25.566  11.957  -3.858  1.00 10.00      A   
ATOM   1377  HN  ALA A 158     -25.689  12.887  -4.157  1.00 10.00      A   
ATOM   1378  CA  ALA A 158     -26.382  11.455  -2.762  1.00 10.00      A   
ATOM   1379  CB  ALA A 158     -27.172  12.589  -2.130  1.00 10.00      A   
ATOM   1380  C   ALA A 158     -27.316  10.346  -3.231  1.00 10.00      A   
ATOM   1381  O   ALA A 158     -27.642   9.431  -2.471  1.00 10.00      A   
ATOM   1382  N   LEU A 159     -27.751  10.436  -4.482  1.00 10.00      A   
ATOM   1383  HN  LEU A 159     -27.467  11.197  -5.033  1.00 10.00      A   
ATOM   1384  CA  LEU A 159     -28.640   9.436  -5.056  1.00 10.00      A   
ATOM   1385  CB  LEU A 159     -29.285   9.939  -6.350  1.00 10.00      A   
ATOM   1386  CG  LEU A 159     -30.301  11.077  -6.199  1.00 10.00      A   
ATOM   1387  CD1 LEU A 159     -30.827  11.515  -7.555  1.00 10.00      A   
ATOM   1388  CD2 LEU A 159     -31.445  10.665  -5.285  1.00 10.00      A   
ATOM   1389  C   LEU A 159     -27.888   8.133  -5.297  1.00 10.00      A   
ATOM   1390  O   LEU A 159     -28.381   7.055  -4.969  1.00 10.00      A   
ATOM   1391  N   VAL A 160     -26.685   8.243  -5.853  1.00 10.00      A   
ATOM   1392  HN  VAL A 160     -26.351   9.133  -6.102  1.00 10.00      A   
ATOM   1393  CA  VAL A 160     -25.860   7.074  -6.117  1.00 10.00      A   
ATOM   1394  CB  VAL A 160     -24.541   7.453  -6.821  1.00 10.00      A   
ATOM   1395  CG1 VAL A 160     -23.689   6.217  -7.071  1.00 10.00      A   
ATOM   1396  CG2 VAL A 160     -24.831   8.172  -8.129  1.00 10.00      A   
ATOM   1397  C   VAL A 160     -25.559   6.351  -4.806  1.00 10.00      A   
ATOM   1398  O   VAL A 160     -25.566   5.120  -4.741  1.00 10.00      A   
ATOM   1399  N   LEU A 161     -25.314   7.133  -3.760  1.00 10.00      A   
ATOM   1400  HN  LEU A 161     -25.308   8.106  -3.885  1.00 10.00      A   
ATOM   1401  CA  LEU A 161     -25.040   6.588  -2.437  1.00 10.00      A   
ATOM   1402  CB  LEU A 161     -24.693   7.717  -1.459  1.00 10.00      A   
ATOM   1403  CG  LEU A 161     -24.413   7.307  -0.010  1.00 10.00      A   
ATOM   1404  CD1 LEU A 161     -23.141   6.476   0.081  1.00 10.00      A   
ATOM   1405  CD2 LEU A 161     -24.314   8.537   0.880  1.00 10.00      A   
ATOM   1406  C   LEU A 161     -26.257   5.820  -1.933  1.00 10.00      A   
ATOM   1407  O   LEU A 161     -26.137   4.702  -1.429  1.00 10.00      A   
ATOM   1408  N   ALA A 162     -27.431   6.425  -2.090  1.00 10.00      A   
ATOM   1409  HN  ALA A 162     -27.455   7.317  -2.503  1.00 10.00      A   
ATOM   1410  CA  ALA A 162     -28.680   5.810  -1.660  1.00 10.00      A   
ATOM   1411  CB  ALA A 162     -29.842   6.769  -1.872  1.00 10.00      A   
ATOM   1412  C   ALA A 162     -28.924   4.503  -2.407  1.00 10.00      A   
ATOM   1413  O   ALA A 162     -29.277   3.485  -1.802  1.00 10.00      A   
ATOM   1414  N   LEU A 163     -28.727   4.539  -3.722  1.00 10.00      A   
ATOM   1415  HN  LEU A 163     -28.457   5.387  -4.139  1.00 10.00      A   
ATOM   1416  CA  LEU A 163     -28.911   3.364  -4.566  1.00 10.00      A   
ATOM   1417  CB  LEU A 163     -28.674   3.718  -6.035  1.00 10.00      A   
ATOM   1418  CG  LEU A 163     -29.659   4.708  -6.658  1.00 10.00      A   
ATOM   1419  CD1 LEU A 163     -29.178   5.136  -8.035  1.00 10.00      A   
ATOM   1420  CD2 LEU A 163     -31.049   4.098  -6.743  1.00 10.00      A   
ATOM   1421  C   LEU A 163     -27.968   2.246  -4.138  1.00 10.00      A   
ATOM   1422  O   LEU A 163     -28.328   1.068  -4.170  1.00 10.00      A   
ATOM   1423  N   THR A 164     -26.768   2.629  -3.725  1.00 10.00      A   
ATOM   1424  HN  THR A 164     -26.548   3.587  -3.721  1.00 10.00      A   
ATOM   1425  CA  THR A 164     -25.765   1.673  -3.279  1.00 10.00      A   
ATOM   1426  CB  THR A 164     -24.441   2.387  -2.939  1.00 10.00      A   
ATOM   1427  OG1 THR A 164     -23.925   3.038  -4.111  1.00 10.00      A   
ATOM   1428  HG1 THR A 164     -24.574   3.680  -4.433  1.00 10.00      A   
ATOM   1429  CG2 THR A 164     -23.415   1.398  -2.420  1.00 10.00      A   
ATOM   1430  C   THR A 164     -26.253   0.909  -2.048  1.00 10.00      A   
ATOM   1431  O   THR A 164     -26.200  -0.320  -2.008  1.00 10.00      A   
ATOM   1432  N   VAL A 165     -26.738   1.640  -1.053  1.00 10.00      A   
ATOM   1433  HN  VAL A 165     -26.761   2.618  -1.145  1.00 10.00      A   
ATOM   1434  CA  VAL A 165     -27.232   1.029   0.177  1.00 10.00      A   
ATOM   1435  CB  VAL A 165     -27.655   2.097   1.210  1.00 10.00      A   
ATOM   1436  CG1 VAL A 165     -28.095   1.444   2.513  1.00 10.00      A   
ATOM   1437  CG2 VAL A 165     -26.517   3.074   1.463  1.00 10.00      A   
ATOM   1438  C   VAL A 165     -28.410   0.097  -0.109  1.00 10.00      A   
ATOM   1439  O   VAL A 165     -28.490  -1.004   0.431  1.00 10.00      A   
ATOM   1440  N   VAL A 166     -29.309   0.538  -0.981  1.00 10.00      A   
ATOM   1441  HN  VAL A 166     -29.179   1.420  -1.396  1.00 10.00      A   
ATOM   1442  CA  VAL A 166     -30.485  -0.249  -1.339  1.00 10.00      A   
ATOM   1443  CB  VAL A 166     -31.435   0.536  -2.269  1.00 10.00      A   
ATOM   1444  CG1 VAL A 166     -32.611  -0.324  -2.710  1.00 10.00      A   
ATOM   1445  CG2 VAL A 166     -31.933   1.790  -1.572  1.00 10.00      A   
ATOM   1446  C   VAL A 166     -30.106  -1.582  -1.988  1.00 10.00      A   
ATOM   1447  O   VAL A 166     -30.574  -2.642  -1.567  1.00 10.00      A   
ATOM   1448  N   ILE A 167     -29.240  -1.531  -2.993  1.00 10.00      A   
ATOM   1449  HN  ILE A 167     -28.866  -0.663  -3.268  1.00 10.00      A   
ATOM   1450  CA  ILE A 167     -28.828  -2.743  -3.688  1.00 10.00      A   
ATOM   1451  CB  ILE A 167     -28.172  -2.443  -5.060  1.00 10.00      A   
ATOM   1452  CG1 ILE A 167     -28.060  -3.714  -5.907  1.00 10.00      A   
ATOM   1453  CG2 ILE A 167     -26.811  -1.779  -4.904  1.00 10.00      A   
ATOM   1454  CD1 ILE A 167     -29.394  -4.260  -6.366  1.00 10.00      A   
ATOM   1455  C   ILE A 167     -27.920  -3.613  -2.816  1.00 10.00      A   
ATOM   1456  O   ILE A 167     -27.978  -4.844  -2.881  1.00 10.00      A   
ATOM   1457  N   GLY A 168     -27.111  -2.968  -1.981  1.00 10.00      A   
ATOM   1458  HN  GLY A 168     -27.122  -1.984  -1.961  1.00 10.00      A   
ATOM   1459  CA  GLY A 168     -26.204  -3.691  -1.111  1.00 10.00      A   
ATOM   1460  C   GLY A 168     -26.920  -4.407   0.015  1.00 10.00      A   
ATOM   1461  O   GLY A 168     -26.647  -5.575   0.288  1.00 10.00      A   
ATOM   1462  N   LEU A 169     -27.846  -3.714   0.664  1.00 10.00      A   
ATOM   1463  HN  LEU A 169     -28.026  -2.783   0.397  1.00 10.00      A   
ATOM   1464  CA  LEU A 169     -28.599  -4.293   1.770  1.00 10.00      A   
ATOM   1465  CB  LEU A 169     -29.475  -3.228   2.436  1.00 10.00      A   
ATOM   1466  CG  LEU A 169     -30.188  -3.638   3.730  1.00 10.00      A   
ATOM   1467  CD1 LEU A 169     -29.182  -3.893   4.841  1.00 10.00      A   
ATOM   1468  CD2 LEU A 169     -31.190  -2.572   4.147  1.00 10.00      A   
ATOM   1469  C   LEU A 169     -29.461  -5.456   1.293  1.00 10.00      A   
ATOM   1470  O   LEU A 169     -29.656  -6.436   2.009  1.00 10.00      A   
ATOM   1471  N   SER A 170     -29.951  -5.354   0.064  1.00 10.00      A   
ATOM   1472  HN  SER A 170     -29.740  -4.559  -0.470  1.00 10.00      A   
ATOM   1473  CA  SER A 170     -30.800  -6.392  -0.506  1.00 10.00      A   
ATOM   1474  CB  SER A 170     -31.572  -5.853  -1.707  1.00 10.00      A   
ATOM   1475  OG  SER A 170     -32.307  -4.696  -1.344  1.00 10.00      A   
ATOM   1476  HG  SER A 170     -31.763  -3.911  -1.499  1.00 10.00      A   
ATOM   1477  C   SER A 170     -30.010  -7.647  -0.875  1.00 10.00      A   
ATOM   1478  O   SER A 170     -30.591  -8.710  -1.110  1.00 10.00      A   
ATOM   1479  N   LEU A 171     -28.684  -7.528  -0.905  1.00 10.00      A   
ATOM   1480  HN  LEU A 171     -28.274  -6.660  -0.693  1.00 10.00      A   
ATOM   1481  CA  LEU A 171     -27.823  -8.661  -1.235  1.00 10.00      A   
ATOM   1482  CB  LEU A 171     -26.386  -8.204  -1.489  1.00 10.00      A   
ATOM   1483  CG  LEU A 171     -26.122  -7.509  -2.824  1.00 10.00      A   
ATOM   1484  CD1 LEU A 171     -24.712  -6.949  -2.854  1.00 10.00      A   
ATOM   1485  CD2 LEU A 171     -26.344  -8.469  -3.983  1.00 10.00      A   
ATOM   1486  C   LEU A 171     -27.860  -9.700  -0.124  1.00 10.00      A   
ATOM   1487  O   LEU A 171     -27.543 -10.868  -0.341  1.00 10.00      A   
ATOM   1488  N   LEU A 172     -28.249  -9.259   1.068  1.00 10.00      A   
ATOM   1489  HN  LEU A 172     -28.462  -8.308   1.177  1.00 10.00      A   
ATOM   1490  CA  LEU A 172     -28.358 -10.145   2.221  1.00 10.00      A   
ATOM   1491  CB  LEU A 172     -28.460  -9.324   3.513  1.00 10.00      A   
ATOM   1492  CG  LEU A 172     -27.239  -8.480   3.887  1.00 10.00      A   
ATOM   1493  CD1 LEU A 172     -27.596  -7.486   4.978  1.00 10.00      A   
ATOM   1494  CD2 LEU A 172     -26.092  -9.371   4.332  1.00 10.00      A   
ATOM   1495  C   LEU A 172     -29.596 -11.023   2.077  1.00 10.00      A   
ATOM   1496  O   LEU A 172     -29.739 -12.043   2.753  1.00 10.00      A   
ATOM   1497  N   TRP A 173     -30.493 -10.613   1.188  1.00 10.00      A   
ATOM   1498  HN  TRP A 173     -30.317  -9.793   0.679  1.00 10.00      A   
ATOM   1499  CA  TRP A 173     -31.723 -11.344   0.942  1.00 10.00      A   
ATOM   1500  CB  TRP A 173     -32.901 -10.374   0.829  1.00 10.00      A   
ATOM   1501  CG  TRP A 173     -33.010  -9.431   1.988  1.00 10.00      A   
ATOM   1502  CD1 TRP A 173     -32.642  -8.117   2.014  1.00 10.00      A   
ATOM   1503  CD2 TRP A 173     -33.517  -9.732   3.292  1.00 10.00      A   
ATOM   1504  NE1 TRP A 173     -32.891  -7.580   3.252  1.00 10.00      A   
ATOM   1505  HE1 TRP A 173     -32.713  -6.652   3.520  1.00 10.00      A   
ATOM   1506  CE2 TRP A 173     -33.429  -8.551   4.056  1.00 10.00      A   
ATOM   1507  CE3 TRP A 173     -34.040 -10.883   3.888  1.00 10.00      A   
ATOM   1508  CZ2 TRP A 173     -33.842  -8.491   5.383  1.00 10.00      A   
ATOM   1509  CZ3 TRP A 173     -34.450 -10.822   5.205  1.00 10.00      A   
ATOM   1510  CH2 TRP A 173     -34.348  -9.635   5.938  1.00 10.00      A   
ATOM   1511  C   TRP A 173     -31.610 -12.186  -0.321  1.00 10.00      A   
ATOM   1512  O   TRP A 173     -31.954 -13.365  -0.322  1.00 10.00      A   
ATOM   1513  N   ASN A 174     -31.133 -11.579  -1.396  1.00 10.00      A   
ATOM   1514  HN  ASN A 174     -30.875 -10.633  -1.346  1.00 10.00      A   
ATOM   1515  CA  ASN A 174     -30.976 -12.292  -2.654  1.00 10.00      A   
ATOM   1516  CB  ASN A 174     -32.071 -11.898  -3.647  1.00 10.00      A   
ATOM   1517  CG  ASN A 174     -32.141 -12.840  -4.834  1.00 10.00      A   
ATOM   1518  OD1 ASN A 174     -31.883 -14.034  -4.706  1.00 10.00      A   
ATOM   1519  ND2 ASN A 174     -32.481 -12.309  -5.999  1.00 10.00      A   
ATOM   1520 HD21 ASN A 174     -32.666 -11.346  -6.034  1.00 10.00      A   
ATOM   1521 HD22 ASN A 174     -32.537 -12.905  -6.779  1.00 10.00      A   
ATOM   1522  C   ASN A 174     -29.603 -12.036  -3.253  1.00 10.00      A   
ATOM   1523  O   ASN A 174     -29.241 -10.895  -3.544  1.00 10.00      A   
ATOM   1524  N   ASP A 175     -28.840 -13.104  -3.431  1.00 10.00      A   
ATOM   1525  HN  ASP A 175     -29.193 -13.987  -3.185  1.00 10.00      A   
ATOM   1526  CA  ASP A 175     -27.497 -13.011  -3.988  1.00 10.00      A   
ATOM   1527  CB  ASP A 175     -26.577 -14.080  -3.375  1.00 10.00      A   
ATOM   1528  CG  ASP A 175     -27.020 -15.501  -3.674  1.00 10.00      A   
ATOM   1529  OD1 ASP A 175     -28.120 -15.893  -3.226  1.00 10.00      A   
ATOM   1530  OD2 ASP A 175     -26.268 -16.234  -4.349  1.00 10.00      A   
ATOM   1531  C   ASP A 175     -27.518 -13.123  -5.511  1.00 10.00      A   
ATOM   1532  O   ASP A 175     -26.733 -13.864  -6.103  1.00 10.00      A   
ATOM   1533  N   ALA A 176     -28.416 -12.375  -6.142  1.00 10.00      A   
ATOM   1534  HN  ALA A 176     -29.006 -11.795  -5.616  1.00 10.00      A   
ATOM   1535  CA  ALA A 176     -28.541 -12.386  -7.597  1.00 10.00      A   
ATOM   1536  CB  ALA A 176     -29.742 -11.566  -8.032  1.00 10.00      A   
ATOM   1537  C   ALA A 176     -27.270 -11.859  -8.249  1.00 10.00      A   
ATOM   1538  O   ALA A 176     -26.759 -10.806  -7.864  1.00 10.00      A   
ATOM   1539  N   THR A 177     -26.778 -12.590  -9.240  1.00 10.00      A   
ATOM   1540  HN  THR A 177     -27.260 -13.399  -9.520  1.00 10.00      A   
ATOM   1541  CA  THR A 177     -25.556 -12.226  -9.939  1.00 10.00      A   
ATOM   1542  CB  THR A 177     -25.228 -13.248 -11.045  1.00 10.00      A   
ATOM   1543  OG1 THR A 177     -25.325 -14.575 -10.499  1.00 10.00      A   
ATOM   1544  HG1 THR A 177     -25.439 -14.516  -9.545  1.00 10.00      A   
ATOM   1545  CG2 THR A 177     -23.821 -13.026 -11.579  1.00 10.00      A   
ATOM   1546  C   THR A 177     -25.625 -10.816 -10.530  1.00 10.00      A   
ATOM   1547  O   THR A 177     -24.682 -10.035 -10.395  1.00 10.00      A   
ATOM   1548  N   ALA A 178     -26.747 -10.489 -11.160  1.00 10.00      A   
ATOM   1549  HN  ALA A 178     -27.477 -11.146 -11.215  1.00 10.00      A   
ATOM   1550  CA  ALA A 178     -26.929  -9.176 -11.768  1.00 10.00      A   
ATOM   1551  CB  ALA A 178     -28.256  -9.120 -12.512  1.00 10.00      A   
ATOM   1552  C   ALA A 178     -26.847  -8.070 -10.718  1.00 10.00      A   
ATOM   1553  O   ALA A 178     -26.272  -7.005 -10.961  1.00 10.00      A   
ATOM   1554  N   SER A 179     -27.402  -8.339  -9.541  1.00 10.00      A   
ATOM   1555  HN  SER A 179     -27.831  -9.209  -9.404  1.00 10.00      A   
ATOM   1556  CA  SER A 179     -27.391  -7.378  -8.448  1.00 10.00      A   
ATOM   1557  CB  SER A 179     -28.350  -7.832  -7.350  1.00 10.00      A   
ATOM   1558  OG  SER A 179     -29.571  -8.288  -7.915  1.00 10.00      A   
ATOM   1559  HG  SER A 179     -29.694  -7.875  -8.784  1.00 10.00      A   
ATOM   1560  C   SER A 179     -25.979  -7.206  -7.892  1.00 10.00      A   
ATOM   1561  O   SER A 179     -25.579  -6.104  -7.517  1.00 10.00      A   
ATOM   1562  N   ILE A 180     -25.227  -8.300  -7.857  1.00 10.00      A   
ATOM   1563  HN  ILE A 180     -25.611  -9.151  -8.164  1.00 10.00      A   
ATOM   1564  CA  ILE A 180     -23.851  -8.276  -7.369  1.00 10.00      A   
ATOM   1565  CB  ILE A 180     -23.256  -9.703  -7.289  1.00 10.00      A   
ATOM   1566  CG1 ILE A 180     -24.046 -10.552  -6.286  1.00 10.00      A   
ATOM   1567  CG2 ILE A 180     -21.788  -9.658  -6.898  1.00 10.00      A   
ATOM   1568  CD1 ILE A 180     -23.669 -12.018  -6.282  1.00 10.00      A   
ATOM   1569  C   ILE A 180     -22.989  -7.398  -8.280  1.00 10.00      A   
ATOM   1570  O   ILE A 180     -22.180  -6.596  -7.810  1.00 10.00      A   
ATOM   1571  N   VAL A 181     -23.183  -7.546  -9.587  1.00 10.00      A   
ATOM   1572  HN  VAL A 181     -23.836  -8.208  -9.900  1.00 10.00      A   
ATOM   1573  CA  VAL A 181     -22.440  -6.760 -10.567  1.00 10.00      A   
ATOM   1574  CB  VAL A 181     -22.702  -7.252 -12.009  1.00 10.00      A   
ATOM   1575  CG1 VAL A 181     -21.900  -6.442 -13.020  1.00 10.00      A   
ATOM   1576  CG2 VAL A 181     -22.376  -8.730 -12.140  1.00 10.00      A   
ATOM   1577  C   VAL A 181     -22.821  -5.286 -10.451  1.00 10.00      A   
ATOM   1578  O   VAL A 181     -21.957  -4.406 -10.436  1.00 10.00      A   
ATOM   1579  N   LEU A 182     -24.120  -5.032 -10.332  1.00 10.00      A   
ATOM   1580  HN  LEU A 182     -24.752  -5.783 -10.325  1.00 10.00      A   
ATOM   1581  CA  LEU A 182     -24.633  -3.671 -10.213  1.00 10.00      A   
ATOM   1582  CB  LEU A 182     -26.163  -3.683 -10.125  1.00 10.00      A   
ATOM   1583  CG  LEU A 182     -26.853  -2.317 -10.127  1.00 10.00      A   
ATOM   1584  CD1 LEU A 182     -26.618  -1.592 -11.445  1.00 10.00      A   
ATOM   1585  CD2 LEU A 182     -28.339  -2.471  -9.854  1.00 10.00      A   
ATOM   1586  C   LEU A 182     -24.036  -2.969  -8.996  1.00 10.00      A   
ATOM   1587  O   LEU A 182     -23.686  -1.789  -9.058  1.00 10.00      A   
ATOM   1588  N   PHE A 183     -23.910  -3.709  -7.901  1.00 10.00      A   
ATOM   1589  HN  PHE A 183     -24.208  -4.646  -7.922  1.00 10.00      A   
ATOM   1590  CA  PHE A 183     -23.348  -3.173  -6.668  1.00 10.00      A   
ATOM   1591  CB  PHE A 183     -23.358  -4.245  -5.573  1.00 10.00      A   
ATOM   1592  CG  PHE A 183     -22.802  -3.790  -4.254  1.00 10.00      A   
ATOM   1593  CD1 PHE A 183     -23.550  -2.984  -3.414  1.00 10.00      A   
ATOM   1594  CD2 PHE A 183     -21.531  -4.171  -3.853  1.00 10.00      A   
ATOM   1595  CE1 PHE A 183     -23.043  -2.565  -2.198  1.00 10.00      A   
ATOM   1596  CE2 PHE A 183     -21.017  -3.756  -2.640  1.00 10.00      A   
ATOM   1597  CZ  PHE A 183     -21.774  -2.951  -1.811  1.00 10.00      A   
ATOM   1598  C   PHE A 183     -21.926  -2.667  -6.897  1.00 10.00      A   
ATOM   1599  O   PHE A 183     -21.581  -1.554  -6.492  1.00 10.00      A   
ATOM   1600  N   PHE A 184     -21.118  -3.480  -7.568  1.00 10.00      A   
ATOM   1601  HN  PHE A 184     -21.464  -4.346  -7.880  1.00 10.00      A   
ATOM   1602  CA  PHE A 184     -19.735  -3.125  -7.860  1.00 10.00      A   
ATOM   1603  CB  PHE A 184     -19.023  -4.310  -8.519  1.00 10.00      A   
ATOM   1604  CG  PHE A 184     -17.529  -4.171  -8.620  1.00 10.00      A   
ATOM   1605  CD1 PHE A 184     -16.750  -4.041  -7.482  1.00 10.00      A   
ATOM   1606  CD2 PHE A 184     -16.901  -4.180  -9.855  1.00 10.00      A   
ATOM   1607  CE1 PHE A 184     -15.376  -3.920  -7.571  1.00 10.00      A   
ATOM   1608  CE2 PHE A 184     -15.527  -4.058  -9.952  1.00 10.00      A   
ATOM   1609  CZ  PHE A 184     -14.764  -3.928  -8.807  1.00 10.00      A   
ATOM   1610  C   PHE A 184     -19.669  -1.899  -8.771  1.00 10.00      A   
ATOM   1611  O   PHE A 184     -18.874  -0.985  -8.544  1.00 10.00      A   
ATOM   1612  N   LEU A 185     -20.525  -1.885  -9.785  1.00 10.00      A   
ATOM   1613  HN  LEU A 185     -21.142  -2.641  -9.894  1.00 10.00      A   
ATOM   1614  CA  LEU A 185     -20.575  -0.785 -10.743  1.00 10.00      A   
ATOM   1615  CB  LEU A 185     -21.560  -1.097 -11.873  1.00 10.00      A   
ATOM   1616  CG  LEU A 185     -21.169  -2.239 -12.816  1.00 10.00      A   
ATOM   1617  CD1 LEU A 185     -22.311  -2.563 -13.767  1.00 10.00      A   
ATOM   1618  CD2 LEU A 185     -19.908  -1.888 -13.593  1.00 10.00      A   
ATOM   1619  C   LEU A 185     -20.950   0.535 -10.070  1.00 10.00      A   
ATOM   1620  O   LEU A 185     -20.300   1.560 -10.291  1.00 10.00      A   
ATOM   1621  N   LEU A 186     -21.988   0.505  -9.242  1.00 10.00      A   
ATOM   1622  HN  LEU A 186     -22.467  -0.344  -9.102  1.00 10.00      A   
ATOM   1623  CA  LEU A 186     -22.445   1.705  -8.544  1.00 10.00      A   
ATOM   1624  CB  LEU A 186     -23.789   1.455  -7.853  1.00 10.00      A   
ATOM   1625  CG  LEU A 186     -25.008   1.312  -8.767  1.00 10.00      A   
ATOM   1626  CD1 LEU A 186     -26.232   0.900  -7.963  1.00 10.00      A   
ATOM   1627  CD2 LEU A 186     -25.268   2.613  -9.510  1.00 10.00      A   
ATOM   1628  C   LEU A 186     -21.412   2.186  -7.530  1.00 10.00      A   
ATOM   1629  O   LEU A 186     -21.220   3.390  -7.348  1.00 10.00      A   
ATOM   1630  N   ALA A 187     -20.742   1.244  -6.877  1.00 10.00      A   
ATOM   1631  HN  ALA A 187     -20.938   0.298  -7.062  1.00 10.00      A   
ATOM   1632  CA  ALA A 187     -19.728   1.580  -5.887  1.00 10.00      A   
ATOM   1633  CB  ALA A 187     -19.254   0.332  -5.164  1.00 10.00      A   
ATOM   1634  C   ALA A 187     -18.555   2.309  -6.539  1.00 10.00      A   
ATOM   1635  O   ALA A 187     -18.079   3.325  -6.029  1.00 10.00      A   
ATOM   1636  N   LEU A 188     -18.111   1.792  -7.681  1.00 10.00      A   
ATOM   1637  HN  LEU A 188     -18.537   0.980  -8.038  1.00 10.00      A   
ATOM   1638  CA  LEU A 188     -17.005   2.396  -8.417  1.00 10.00      A   
ATOM   1639  CB  LEU A 188     -16.637   1.536  -9.630  1.00 10.00      A   
ATOM   1640  CG  LEU A 188     -16.029   0.161  -9.343  1.00 10.00      A   
ATOM   1641  CD1 LEU A 188     -15.770  -0.584 -10.643  1.00 10.00      A   
ATOM   1642  CD2 LEU A 188     -14.747   0.294  -8.537  1.00 10.00      A   
ATOM   1643  C   LEU A 188     -17.389   3.793  -8.888  1.00 10.00      A   
ATOM   1644  O   LEU A 188     -16.603   4.737  -8.772  1.00 10.00      A   
ATOM   1645  N   LEU A 189     -18.614   3.911  -9.392  1.00 10.00      A   
ATOM   1646  HN  LEU A 189     -19.187   3.112  -9.431  1.00 10.00      A   
ATOM   1647  CA  LEU A 189     -19.137   5.180  -9.892  1.00 10.00      A   
ATOM   1648  CB  LEU A 189     -20.559   4.993 -10.434  1.00 10.00      A   
ATOM   1649  CG  LEU A 189     -21.225   6.233 -11.036  1.00 10.00      A   
ATOM   1650  CD1 LEU A 189     -20.498   6.678 -12.296  1.00 10.00      A   
ATOM   1651  CD2 LEU A 189     -22.693   5.964 -11.330  1.00 10.00      A   
ATOM   1652  C   LEU A 189     -19.130   6.251  -8.804  1.00 10.00      A   
ATOM   1653  O   LEU A 189     -18.730   7.390  -9.049  1.00 10.00      A   
ATOM   1654  N   PHE A 190     -19.560   5.869  -7.606  1.00 10.00      A   
ATOM   1655  HN  PHE A 190     -19.853   4.940  -7.481  1.00 10.00      A   
ATOM   1656  CA  PHE A 190     -19.614   6.788  -6.473  1.00 10.00      A   
ATOM   1657  CB  PHE A 190     -20.166   6.083  -5.229  1.00 10.00      A   
ATOM   1658  CG  PHE A 190     -20.379   6.999  -4.056  1.00 10.00      A   
ATOM   1659  CD1 PHE A 190     -21.467   7.855  -4.014  1.00 10.00      A   
ATOM   1660  CD2 PHE A 190     -19.487   7.004  -2.995  1.00 10.00      A   
ATOM   1661  CE1 PHE A 190     -21.661   8.699  -2.938  1.00 10.00      A   
ATOM   1662  CE2 PHE A 190     -19.675   7.845  -1.916  1.00 10.00      A   
ATOM   1663  CZ  PHE A 190     -20.764   8.694  -1.887  1.00 10.00      A   
ATOM   1664  C   PHE A 190     -18.241   7.384  -6.179  1.00 10.00      A   
ATOM   1665  O   PHE A 190     -18.119   8.583  -5.918  1.00 10.00      A   
ATOM   1666  N   GLY A 191     -17.213   6.544  -6.239  1.00 10.00      A   
ATOM   1667  HN  GLY A 191     -17.375   5.602  -6.467  1.00 10.00      A   
ATOM   1668  CA  GLY A 191     -15.860   7.000  -5.978  1.00 10.00      A   
ATOM   1669  C   GLY A 191     -15.420   8.067  -6.962  1.00 10.00      A   
ATOM   1670  O   GLY A 191     -14.869   9.095  -6.570  1.00 10.00      A   
ATOM   1671  N   VAL A 192     -15.700   7.832  -8.241  1.00 10.00      A   
ATOM   1672  HN  VAL A 192     -16.164   7.000  -8.481  1.00 10.00      A   
ATOM   1673  CA  VAL A 192     -15.336   8.775  -9.298  1.00 10.00      A   
ATOM   1674  CB  VAL A 192     -15.700   8.226 -10.694  1.00 10.00      A   
ATOM   1675  CG1 VAL A 192     -15.318   9.217 -11.785  1.00 10.00      A   
ATOM   1676  CG2 VAL A 192     -15.031   6.883 -10.936  1.00 10.00      A   
ATOM   1677  C   VAL A 192     -16.032  10.119  -9.092  1.00 10.00      A   
ATOM   1678  O   VAL A 192     -15.412  11.179  -9.197  1.00 10.00      A   
ATOM   1679  N   LEU A 193     -17.317  10.063  -8.768  1.00 10.00      A   
ATOM   1680  HN  LEU A 193     -17.746   9.182  -8.677  1.00 10.00      A   
ATOM   1681  CA  LEU A 193     -18.114  11.266  -8.552  1.00 10.00      A   
ATOM   1682  CB  LEU A 193     -19.599  10.907  -8.464  1.00 10.00      A   
ATOM   1683  CG  LEU A 193     -20.181  10.098  -9.626  1.00 10.00      A   
ATOM   1684  CD1 LEU A 193     -21.651   9.800  -9.382  1.00 10.00      A   
ATOM   1685  CD2 LEU A 193     -19.994  10.828 -10.946  1.00 10.00      A   
ATOM   1686  C   LEU A 193     -17.687  12.011  -7.289  1.00 10.00      A   
ATOM   1687  O   LEU A 193     -17.981  13.196  -7.123  1.00 10.00      A   
ATOM   1688  N   MET A 194     -16.992  11.314  -6.401  1.00 10.00      A   
ATOM   1689  HN  MET A 194     -16.780  10.374  -6.593  1.00 10.00      A   
ATOM   1690  CA  MET A 194     -16.537  11.903  -5.150  1.00 10.00      A   
ATOM   1691  CB  MET A 194     -16.258  10.809  -4.117  1.00 10.00      A   
ATOM   1692  CG  MET A 194     -15.606  11.304  -2.835  1.00 10.00      A   
ATOM   1693  SD  MET A 194     -16.637  12.467  -1.918  1.00 10.00      A   
ATOM   1694  CE  MET A 194     -18.026  11.423  -1.479  1.00 10.00      A   
ATOM   1695  C   MET A 194     -15.299  12.772  -5.352  1.00 10.00      A   
ATOM   1696  O   MET A 194     -15.201  13.861  -4.796  1.00 10.00      A   
ATOM   1697  N   THR A 195     -14.367  12.301  -6.165  1.00 10.00      A   
ATOM   1698  HN  THR A 195     -14.500  11.429  -6.600  1.00 10.00      A   
ATOM   1699  CA  THR A 195     -13.133  13.036  -6.417  1.00 10.00      A   
ATOM   1700  CB  THR A 195     -12.001  12.077  -6.820  1.00 10.00      A   
ATOM   1701  OG1 THR A 195     -12.375  10.738  -6.471  1.00 10.00      A   
ATOM   1702  HG1 THR A 195     -12.198  10.586  -5.530  1.00 10.00      A   
ATOM   1703  CG2 THR A 195     -10.712  12.440  -6.098  1.00 10.00      A   
ATOM   1704  C   THR A 195     -13.300  14.121  -7.486  1.00 10.00      A   
ATOM   1705  O   THR A 195     -12.323  14.748  -7.902  1.00 10.00      A   
ATOM   1706  N   LEU A 196     -14.534  14.356  -7.921  1.00 10.00      A   
ATOM   1707  HN  LEU A 196     -15.278  13.834  -7.551  1.00 10.00      A   
ATOM   1708  CA  LEU A 196     -14.807  15.372  -8.936  1.00 10.00      A   
ATOM   1709  CB  LEU A 196     -16.204  15.213  -9.551  1.00 10.00      A   
ATOM   1710  CG  LEU A 196     -16.448  13.969 -10.410  1.00 10.00      A   
ATOM   1711  CD1 LEU A 196     -17.878  13.957 -10.924  1.00 10.00      A   
ATOM   1712  CD2 LEU A 196     -15.467  13.907 -11.571  1.00 10.00      A   
ATOM   1713  C   LEU A 196     -14.597  16.803  -8.419  1.00 10.00      A   
ATOM   1714  O   LEU A 196     -13.768  17.537  -8.964  1.00 10.00      A   
ATOM   1715  N   PRO A 197     -15.315  17.224  -7.351  1.00 10.00      A   
ATOM   1716  CA  PRO A 197     -15.202  18.584  -6.804  1.00 10.00      A   
ATOM   1717  CB  PRO A 197     -16.413  18.690  -5.876  1.00 10.00      A   
ATOM   1718  CG  PRO A 197     -16.653  17.293  -5.425  1.00 10.00      A   
ATOM   1719  CD  PRO A 197     -16.301  16.417  -6.593  1.00 10.00      A   
ATOM   1720  C   PRO A 197     -13.912  18.821  -6.017  1.00 10.00      A   
ATOM   1721  O   PRO A 197     -13.615  19.949  -5.622  1.00 10.00      A   
ATOM   1722  N   ILE A 198     -13.146  17.763  -5.791  1.00 10.00      A   
ATOM   1723  HN  ILE A 198     -13.429  16.888  -6.128  1.00 10.00      A   
ATOM   1724  CA  ILE A 198     -11.897  17.875  -5.049  1.00 10.00      A   
ATOM   1725  CB  ILE A 198     -11.401  16.498  -4.551  1.00 10.00      A   
ATOM   1726  CG1 ILE A 198     -12.468  15.859  -3.653  1.00 10.00      A   
ATOM   1727  CG2 ILE A 198     -10.083  16.634  -3.799  1.00 10.00      A   
ATOM   1728  CD1 ILE A 198     -12.144  14.452  -3.194  1.00 10.00      A   
ATOM   1729  C   ILE A 198     -10.820  18.552  -5.896  1.00 10.00      A   
ATOM   1730  O   ILE A 198     -10.514  18.105  -7.004  1.00 10.00      A   
ATOM   1731  N   GLY A 199     -10.266  19.640  -5.374  1.00 10.00      A   
ATOM   1732  HN  GLY A 199     -10.555  19.948  -4.490  1.00 10.00      A   
ATOM   1733  CA  GLY A 199      -9.237  20.365  -6.086  1.00 10.00      A   
ATOM   1734  C   GLY A 199      -7.852  19.824  -5.800  1.00 10.00      A   
ATOM   1735  O   GLY A 199      -7.679  18.979  -4.921  1.00 10.00      A   
ATOM   1736  N   GLY A 200      -6.865  20.323  -6.532  1.00 10.00      A   
ATOM   1737  HN  GLY A 200      -7.070  21.001  -7.211  1.00 10.00      A   
ATOM   1738  CA  GLY A 200      -5.494  19.873  -6.355  1.00 10.00      A   
ATOM   1739  C   GLY A 200      -4.938  20.160  -4.974  1.00 10.00      A   
ATOM   1740  O   GLY A 200      -4.174  19.365  -4.427  1.00 10.00      A   
ATOM   1741  N   GLY A 201      -5.336  21.287  -4.399  1.00 10.00      A   
ATOM   1742  HN  GLY A 201      -5.966  21.873  -4.870  1.00 10.00      A   
ATOM   1743  CA  GLY A 201      -4.857  21.653  -3.081  1.00 10.00      A   
ATOM   1744  C   GLY A 201      -5.537  20.861  -1.984  1.00 10.00      A   
ATOM   1745  O   GLY A 201      -4.992  20.709  -0.889  1.00 10.00      A   
ATOM   1746  N   ASP A 202      -6.717  20.334  -2.289  1.00 10.00      A   
ATOM   1747  HN  ASP A 202      -7.079  20.465  -3.192  1.00 10.00      A   
ATOM   1748  CA  ASP A 202      -7.488  19.558  -1.319  1.00 10.00      A   
ATOM   1749  CB  ASP A 202      -8.991  19.814  -1.489  1.00 10.00      A   
ATOM   1750  CG  ASP A 202      -9.352  21.283  -1.443  1.00 10.00      A   
ATOM   1751  OD1 ASP A 202      -9.135  21.924  -0.392  1.00 10.00      A   
ATOM   1752  OD2 ASP A 202      -9.845  21.808  -2.467  1.00 10.00      A   
ATOM   1753  C   ASP A 202      -7.197  18.071  -1.461  1.00 10.00      A   
ATOM   1754  O   ASP A 202      -7.728  17.246  -0.715  1.00 10.00      A   
ATOM   1755  N   MET A 203      -6.336  17.743  -2.418  1.00 10.00      A   
ATOM   1756  HN  MET A 203      -5.947  18.455  -2.966  1.00 10.00      A   
ATOM   1757  CA  MET A 203      -5.958  16.358  -2.685  1.00 10.00      A   
ATOM   1758  CB  MET A 203      -5.003  16.251  -3.876  1.00 10.00      A   
ATOM   1759  CG  MET A 203      -5.148  14.956  -4.661  1.00 10.00      A   
ATOM   1760  SD  MET A 203      -6.774  14.782  -5.424  1.00 10.00      A   
ATOM   1761  CE  MET A 203      -6.780  16.195  -6.524  1.00 10.00      A   
ATOM   1762  C   MET A 203      -5.386  15.630  -1.457  1.00 10.00      A   
ATOM   1763  O   MET A 203      -5.777  14.495  -1.195  1.00 10.00      A   
ATOM   1764  N   PRO A 204      -4.436  16.245  -0.703  1.00 10.00      A   
ATOM   1765  CA  PRO A 204      -3.844  15.622   0.496  1.00 10.00      A   
ATOM   1766  CB  PRO A 204      -3.142  16.789   1.183  1.00 10.00      A   
ATOM   1767  CG  PRO A 204      -2.741  17.678   0.060  1.00 10.00      A   
ATOM   1768  CD  PRO A 204      -3.833  17.569  -0.969  1.00 10.00      A   
ATOM   1769  C   PRO A 204      -4.893  15.018   1.434  1.00 10.00      A   
ATOM   1770  O   PRO A 204      -4.734  13.892   1.917  1.00 10.00      A   
ATOM   1771  N   VAL A 205      -5.963  15.767   1.682  1.00 10.00      A   
ATOM   1772  HN  VAL A 205      -6.031  16.655   1.270  1.00 10.00      A   
ATOM   1773  CA  VAL A 205      -7.040  15.303   2.553  1.00 10.00      A   
ATOM   1774  CB  VAL A 205      -8.067  16.423   2.838  1.00 10.00      A   
ATOM   1775  CG1 VAL A 205      -9.234  15.900   3.671  1.00 10.00      A   
ATOM   1776  CG2 VAL A 205      -7.396  17.596   3.542  1.00 10.00      A   
ATOM   1777  C   VAL A 205      -7.753  14.106   1.926  1.00 10.00      A   
ATOM   1778  O   VAL A 205      -8.043  13.116   2.600  1.00 10.00      A   
ATOM   1779  N   ALA A 206      -8.019  14.204   0.628  1.00 10.00      A   
ATOM   1780  HN  ALA A 206      -7.760  15.021   0.151  1.00 10.00      A   
ATOM   1781  CA  ALA A 206      -8.691  13.142  -0.110  1.00 10.00      A   
ATOM   1782  CB  ALA A 206      -8.883  13.552  -1.563  1.00 10.00      A   
ATOM   1783  C   ALA A 206      -7.910  11.835  -0.028  1.00 10.00      A   
ATOM   1784  O   ALA A 206      -8.474  10.782   0.266  1.00 10.00      A   
ATOM   1785  N   ILE A 207      -6.608  11.915  -0.274  1.00 10.00      A   
ATOM   1786  HN  ILE A 207      -6.218  12.792  -0.491  1.00 10.00      A   
ATOM   1787  CA  ILE A 207      -5.747  10.737  -0.236  1.00 10.00      A   
ATOM   1788  CB  ILE A 207      -4.294  11.063  -0.645  1.00 10.00      A   
ATOM   1789  CG1 ILE A 207      -4.270  11.839  -1.965  1.00 10.00      A   
ATOM   1790  CG2 ILE A 207      -3.482   9.781  -0.776  1.00 10.00      A   
ATOM   1791  CD1 ILE A 207      -2.908  12.394  -2.324  1.00 10.00      A   
ATOM   1792  C   ILE A 207      -5.762  10.091   1.151  1.00 10.00      A   
ATOM   1793  O   ILE A 207      -5.803   8.866   1.275  1.00 10.00      A   
ATOM   1794  N   SER A 208      -5.738  10.921   2.190  1.00 10.00      A   
ATOM   1795  HN  SER A 208      -5.694  11.890   2.029  1.00 10.00      A   
ATOM   1796  CA  SER A 208      -5.763  10.426   3.563  1.00 10.00      A   
ATOM   1797  CB  SER A 208      -5.513  11.570   4.551  1.00 10.00      A   
ATOM   1798  OG  SER A 208      -5.482  11.102   5.892  1.00 10.00      A   
ATOM   1799  HG  SER A 208      -6.387  10.916   6.188  1.00 10.00      A   
ATOM   1800  C   SER A 208      -7.099   9.745   3.856  1.00 10.00      A   
ATOM   1801  O   SER A 208      -7.147   8.692   4.500  1.00 10.00      A   
ATOM   1802  N   PHE A 209      -8.178  10.340   3.359  1.00 10.00      A   
ATOM   1803  HN  PHE A 209      -8.072  11.176   2.853  1.00 10.00      A   
ATOM   1804  CA  PHE A 209      -9.514   9.798   3.548  1.00 10.00      A   
ATOM   1805  CB  PHE A 209     -10.559  10.759   2.972  1.00 10.00      A   
ATOM   1806  CG  PHE A 209     -11.945  10.556   3.514  1.00 10.00      A   
ATOM   1807  CD1 PHE A 209     -12.245  10.880   4.827  1.00 10.00      A   
ATOM   1808  CD2 PHE A 209     -12.950  10.048   2.709  1.00 10.00      A   
ATOM   1809  CE1 PHE A 209     -13.520  10.702   5.327  1.00 10.00      A   
ATOM   1810  CE2 PHE A 209     -14.228   9.865   3.204  1.00 10.00      A   
ATOM   1811  CZ  PHE A 209     -14.512  10.193   4.515  1.00 10.00      A   
ATOM   1812  C   PHE A 209      -9.625   8.428   2.884  1.00 10.00      A   
ATOM   1813  O   PHE A 209     -10.255   7.514   3.422  1.00 10.00      A   
ATOM   1814  N   TYR A 210      -8.995   8.287   1.722  1.00 10.00      A   
ATOM   1815  HN  TYR A 210      -8.510   9.054   1.345  1.00 10.00      A   
ATOM   1816  CA  TYR A 210      -9.009   7.025   0.993  1.00 10.00      A   
ATOM   1817  CB  TYR A 210      -8.521   7.202  -0.448  1.00 10.00      A   
ATOM   1818  CG  TYR A 210      -9.478   7.979  -1.327  1.00 10.00      A   
ATOM   1819  CD1 TYR A 210      -9.021   8.994  -2.158  1.00 10.00      A   
ATOM   1820  CD2 TYR A 210     -10.840   7.708  -1.311  1.00 10.00      A   
ATOM   1821  CE1 TYR A 210      -9.895   9.717  -2.950  1.00 10.00      A   
ATOM   1822  CE2 TYR A 210     -11.719   8.422  -2.103  1.00 10.00      A   
ATOM   1823  CZ  TYR A 210     -11.241   9.425  -2.918  1.00 10.00      A   
ATOM   1824  OH  TYR A 210     -12.117  10.148  -3.698  1.00 10.00      A   
ATOM   1825  HH  TYR A 210     -12.803  10.526  -3.134  1.00 10.00      A   
ATOM   1826  C   TYR A 210      -8.184   5.967   1.716  1.00 10.00      A   
ATOM   1827  O   TYR A 210      -8.477   4.777   1.629  1.00 10.00      A   
ATOM   1828  N   ASN A 211      -7.148   6.405   2.425  1.00 10.00      A   
ATOM   1829  HN  ASN A 211      -6.946   7.366   2.435  1.00 10.00      A   
ATOM   1830  CA  ASN A 211      -6.298   5.489   3.185  1.00 10.00      A   
ATOM   1831  CB  ASN A 211      -5.110   6.235   3.799  1.00 10.00      A   
ATOM   1832  CG  ASN A 211      -4.217   5.341   4.643  1.00 10.00      A   
ATOM   1833  OD1 ASN A 211      -3.962   4.186   4.299  1.00 10.00      A   
ATOM   1834  ND2 ASN A 211      -3.729   5.874   5.756  1.00 10.00      A   
ATOM   1835 HD21 ASN A 211      -3.965   6.804   5.970  1.00 10.00      A   
ATOM   1836 HD22 ASN A 211      -3.160   5.315   6.320  1.00 10.00      A   
ATOM   1837  C   ASN A 211      -7.120   4.829   4.285  1.00 10.00      A   
ATOM   1838  O   ASN A 211      -7.064   3.612   4.480  1.00 10.00      A   
ATOM   1839  N   ALA A 212      -7.896   5.650   4.989  1.00 10.00      A   
ATOM   1840  HN  ALA A 212      -7.879   6.608   4.783  1.00 10.00      A   
ATOM   1841  CA  ALA A 212      -8.760   5.168   6.056  1.00 10.00      A   
ATOM   1842  CB  ALA A 212      -9.438   6.336   6.754  1.00 10.00      A   
ATOM   1843  C   ALA A 212      -9.804   4.224   5.481  1.00 10.00      A   
ATOM   1844  O   ALA A 212     -10.179   3.234   6.111  1.00 10.00      A   
ATOM   1845  N   PHE A 213     -10.255   4.540   4.273  1.00 10.00      A   
ATOM   1846  HN  PHE A 213      -9.911   5.347   3.836  1.00 10.00      A   
ATOM   1847  CA  PHE A 213     -11.242   3.731   3.578  1.00 10.00      A   
ATOM   1848  CB  PHE A 213     -11.659   4.404   2.266  1.00 10.00      A   
ATOM   1849  CG  PHE A 213     -12.960   5.152   2.342  1.00 10.00      A   
ATOM   1850  CD1 PHE A 213     -13.447   5.609   3.554  1.00 10.00      A   
ATOM   1851  CD2 PHE A 213     -13.699   5.394   1.194  1.00 10.00      A   
ATOM   1852  CE1 PHE A 213     -14.644   6.294   3.623  1.00 10.00      A   
ATOM   1853  CE2 PHE A 213     -14.899   6.079   1.255  1.00 10.00      A   
ATOM   1854  CZ  PHE A 213     -15.372   6.530   2.471  1.00 10.00      A   
ATOM   1855  C   PHE A 213     -10.687   2.341   3.300  1.00 10.00      A   
ATOM   1856  O   PHE A 213     -11.286   1.334   3.684  1.00 10.00      A   
ATOM   1857  N   THR A 214      -9.532   2.295   2.650  1.00 10.00      A   
ATOM   1858  HN  THR A 214      -9.109   3.137   2.364  1.00 10.00      A   
ATOM   1859  CA  THR A 214      -8.882   1.034   2.332  1.00 10.00      A   
ATOM   1860  CB  THR A 214      -7.552   1.262   1.592  1.00 10.00      A   
ATOM   1861  OG1 THR A 214      -7.785   2.083   0.443  1.00 10.00      A   
ATOM   1862  HG1 THR A 214      -6.950   2.230  -0.017  1.00 10.00      A   
ATOM   1863  CG2 THR A 214      -6.950  -0.060   1.144  1.00 10.00      A   
ATOM   1864  C   THR A 214      -8.636   0.220   3.599  1.00 10.00      A   
ATOM   1865  O   THR A 214      -8.900  -0.981   3.629  1.00 10.00      A   
ATOM   1866  N   GLY A 215      -8.149   0.886   4.642  1.00 10.00      A   
ATOM   1867  HN  GLY A 215      -7.956   1.846   4.551  1.00 10.00      A   
ATOM   1868  CA  GLY A 215      -7.890   0.214   5.901  1.00 10.00      A   
ATOM   1869  C   GLY A 215      -9.137  -0.448   6.455  1.00 10.00      A   
ATOM   1870  O   GLY A 215      -9.107  -1.613   6.855  1.00 10.00      A   
ATOM   1871  N   MET A 216     -10.243   0.290   6.463  1.00 10.00      A   
ATOM   1872  HN  MET A 216     -10.204   1.213   6.127  1.00 10.00      A   
ATOM   1873  CA  MET A 216     -11.509  -0.240   6.959  1.00 10.00      A   
ATOM   1874  CB  MET A 216     -12.601   0.835   6.964  1.00 10.00      A   
ATOM   1875  CG  MET A 216     -12.433   1.897   8.042  1.00 10.00      A   
ATOM   1876  SD  MET A 216     -13.881   2.964   8.203  1.00 10.00      A   
ATOM   1877  CE  MET A 216     -15.071   1.816   8.896  1.00 10.00      A   
ATOM   1878  C   MET A 216     -11.952  -1.432   6.119  1.00 10.00      A   
ATOM   1879  O   MET A 216     -12.426  -2.436   6.652  1.00 10.00      A   
ATOM   1880  N   ALA A 217     -11.780  -1.315   4.807  1.00 10.00      A   
ATOM   1881  HN  ALA A 217     -11.404  -0.484   4.446  1.00 10.00      A   
ATOM   1882  CA  ALA A 217     -12.141  -2.382   3.886  1.00 10.00      A   
ATOM   1883  CB  ALA A 217     -11.919  -1.939   2.448  1.00 10.00      A   
ATOM   1884  C   ALA A 217     -11.328  -3.636   4.188  1.00 10.00      A   
ATOM   1885  O   ALA A 217     -11.879  -4.728   4.301  1.00 10.00      A   
ATOM   1886  N   VAL A 218     -10.019  -3.457   4.340  1.00 10.00      A   
ATOM   1887  HN  VAL A 218      -9.648  -2.551   4.240  1.00 10.00      A   
ATOM   1888  CA  VAL A 218      -9.114  -4.566   4.644  1.00 10.00      A   
ATOM   1889  CB  VAL A 218      -7.646  -4.088   4.747  1.00 10.00      A   
ATOM   1890  CG1 VAL A 218      -6.732  -5.202   5.234  1.00 10.00      A   
ATOM   1891  CG2 VAL A 218      -7.161  -3.561   3.405  1.00 10.00      A   
ATOM   1892  C   VAL A 218      -9.529  -5.247   5.947  1.00 10.00      A   
ATOM   1893  O   VAL A 218      -9.521  -6.477   6.052  1.00 10.00      A   
ATOM   1894  N   GLY A 219      -9.907  -4.432   6.928  1.00 10.00      A   
ATOM   1895  HN  GLY A 219      -9.888  -3.460   6.779  1.00 10.00      A   
ATOM   1896  CA  GLY A 219     -10.339  -4.956   8.206  1.00 10.00      A   
ATOM   1897  C   GLY A 219     -11.580  -5.812   8.070  1.00 10.00      A   
ATOM   1898  O   GLY A 219     -11.626  -6.933   8.581  1.00 10.00      A   
ATOM   1899  N   PHE A 220     -12.577  -5.291   7.359  1.00 10.00      A   
ATOM   1900  HN  PHE A 220     -12.467  -4.399   6.960  1.00 10.00      A   
ATOM   1901  CA  PHE A 220     -13.825  -6.013   7.148  1.00 10.00      A   
ATOM   1902  CB  PHE A 220     -14.831  -5.161   6.375  1.00 10.00      A   
ATOM   1903  CG  PHE A 220     -15.549  -4.152   7.224  1.00 10.00      A   
ATOM   1904  CD1 PHE A 220     -15.560  -2.812   6.872  1.00 10.00      A   
ATOM   1905  CD2 PHE A 220     -16.216  -4.545   8.374  1.00 10.00      A   
ATOM   1906  CE1 PHE A 220     -16.220  -1.882   7.650  1.00 10.00      A   
ATOM   1907  CE2 PHE A 220     -16.879  -3.620   9.158  1.00 10.00      A   
ATOM   1908  CZ  PHE A 220     -16.880  -2.287   8.795  1.00 10.00      A   
ATOM   1909  C   PHE A 220     -13.571  -7.329   6.425  1.00 10.00      A   
ATOM   1910  O   PHE A 220     -14.131  -8.362   6.795  1.00 10.00      A   
ATOM   1911  N   GLU A 221     -12.713  -7.283   5.408  1.00 10.00      A   
ATOM   1912  HN  GLU A 221     -12.320  -6.419   5.154  1.00 10.00      A   
ATOM   1913  CA  GLU A 221     -12.359  -8.476   4.644  1.00 10.00      A   
ATOM   1914  CB  GLU A 221     -11.349  -8.132   3.544  1.00 10.00      A   
ATOM   1915  CG  GLU A 221     -11.913  -7.284   2.417  1.00 10.00      A   
ATOM   1916  CD  GLU A 221     -13.115  -7.927   1.761  1.00 10.00      A   
ATOM   1917  OE1 GLU A 221     -12.925  -8.897   0.997  1.00 10.00      A   
ATOM   1918  OE2 GLU A 221     -14.247  -7.479   2.022  1.00 10.00      A   
ATOM   1919  C   GLU A 221     -11.762  -9.531   5.566  1.00 10.00      A   
ATOM   1920  O   GLU A 221     -12.075 -10.719   5.464  1.00 10.00      A   
ATOM   1921  N   GLY A 222     -10.903  -9.082   6.475  1.00 10.00      A   
ATOM   1922  HN  GLY A 222     -10.695  -8.120   6.502  1.00 10.00      A   
ATOM   1923  CA  GLY A 222     -10.271  -9.982   7.417  1.00 10.00      A   
ATOM   1924  C   GLY A 222     -11.271 -10.639   8.346  1.00 10.00      A   
ATOM   1925  O   GLY A 222     -11.180 -11.834   8.614  1.00 10.00      A   
ATOM   1926  N   PHE A 223     -12.229  -9.860   8.836  1.00 10.00      A   
ATOM   1927  HN  PHE A 223     -12.251  -8.909   8.580  1.00 10.00      A   
ATOM   1928  CA  PHE A 223     -13.247 -10.378   9.745  1.00 10.00      A   
ATOM   1929  CB  PHE A 223     -14.013  -9.229  10.416  1.00 10.00      A   
ATOM   1930  CG  PHE A 223     -13.201  -8.431  11.400  1.00 10.00      A   
ATOM   1931  CD1 PHE A 223     -13.037  -7.066  11.237  1.00 10.00      A   
ATOM   1932  CD2 PHE A 223     -12.604  -9.046  12.488  1.00 10.00      A   
ATOM   1933  CE1 PHE A 223     -12.292  -6.328  12.138  1.00 10.00      A   
ATOM   1934  CE2 PHE A 223     -11.859  -8.315  13.394  1.00 10.00      A   
ATOM   1935  CZ  PHE A 223     -11.702  -6.954  13.220  1.00 10.00      A   
ATOM   1936  C   PHE A 223     -14.226 -11.295   9.021  1.00 10.00      A   
ATOM   1937  O   PHE A 223     -14.697 -12.283   9.585  1.00 10.00      A   
ATOM   1938  N   ALA A 224     -14.517 -10.965   7.770  1.00 10.00      A   
ATOM   1939  HN  ALA A 224     -14.090 -10.170   7.374  1.00 10.00      A   
ATOM   1940  CA  ALA A 224     -15.454 -11.740   6.965  1.00 10.00      A   
ATOM   1941  CB  ALA A 224     -15.834 -10.981   5.701  1.00 10.00      A   
ATOM   1942  C   ALA A 224     -14.921 -13.129   6.622  1.00 10.00      A   
ATOM   1943  O   ALA A 224     -15.589 -14.132   6.871  1.00 10.00      A   
ATOM   1944  N   VAL A 225     -13.718 -13.194   6.064  1.00 10.00      A   
ATOM   1945  HN  VAL A 225     -13.215 -12.365   5.900  1.00 10.00      A   
ATOM   1946  CA  VAL A 225     -13.133 -14.480   5.682  1.00 10.00      A   
ATOM   1947  CB  VAL A 225     -12.142 -14.363   4.501  1.00 10.00      A   
ATOM   1948  CG1 VAL A 225     -12.804 -13.703   3.301  1.00 10.00      A   
ATOM   1949  CG2 VAL A 225     -10.884 -13.612   4.910  1.00 10.00      A   
ATOM   1950  C   VAL A 225     -12.462 -15.182   6.859  1.00 10.00      A   
ATOM   1951  O   VAL A 225     -12.065 -16.344   6.755  1.00 10.00      A   
ATOM   1952  N   GLY A 226     -12.335 -14.473   7.972  1.00 10.00      A   
ATOM   1953  HN  GLY A 226     -12.664 -13.552   7.995  1.00 10.00      A   
ATOM   1954  CA  GLY A 226     -11.709 -15.047   9.145  1.00 10.00      A   
ATOM   1955  C   GLY A 226     -10.208 -15.161   8.976  1.00 10.00      A   
ATOM   1956  O   GLY A 226      -9.649 -16.260   9.019  1.00 10.00      A   
ATOM   1957  N   ASN A 227      -9.558 -14.028   8.760  1.00 10.00      A   
ATOM   1958  HN  ASN A 227     -10.065 -13.184   8.731  1.00 10.00      A   
ATOM   1959  CA  ASN A 227      -8.114 -13.992   8.577  1.00 10.00      A   
ATOM   1960  CB  ASN A 227      -7.762 -13.720   7.113  1.00 10.00      A   
ATOM   1961  CG  ASN A 227      -6.265 -13.643   6.875  1.00 10.00      A   
ATOM   1962  OD1 ASN A 227      -5.477 -14.283   7.571  1.00 10.00      A   
ATOM   1963  ND2 ASN A 227      -5.861 -12.854   5.891  1.00 10.00      A   
ATOM   1964 HD21 ASN A 227      -6.545 -12.369   5.379  1.00 10.00      A   
ATOM   1965 HD22 ASN A 227      -4.900 -12.791   5.709  1.00 10.00      A   
ATOM   1966  C   ASN A 227      -7.477 -12.936   9.476  1.00 10.00      A   
ATOM   1967  O   ASN A 227      -7.541 -11.740   9.187  1.00 10.00      A   
ATOM   1968  N   PRO A 228      -6.845 -13.376  10.576  1.00 10.00      A   
ATOM   1969  CA  PRO A 228      -6.197 -12.483  11.548  1.00 10.00      A   
ATOM   1970  CB  PRO A 228      -5.648 -13.436  12.616  1.00 10.00      A   
ATOM   1971  CG  PRO A 228      -6.419 -14.698  12.437  1.00 10.00      A   
ATOM   1972  CD  PRO A 228      -6.726 -14.789  10.972  1.00 10.00      A   
ATOM   1973  C   PRO A 228      -5.064 -11.659  10.940  1.00 10.00      A   
ATOM   1974  O   PRO A 228      -4.679 -10.631  11.496  1.00 10.00      A   
ATOM   1975  N   ALA A 229      -4.550 -12.100   9.794  1.00 10.00      A   
ATOM   1976  HN  ALA A 229      -4.918 -12.913   9.388  1.00 10.00      A   
ATOM   1977  CA  ALA A 229      -3.457 -11.401   9.121  1.00 10.00      A   
ATOM   1978  CB  ALA A 229      -2.922 -12.229   7.963  1.00 10.00      A   
ATOM   1979  C   ALA A 229      -3.883 -10.012   8.643  1.00 10.00      A   
ATOM   1980  O   ALA A 229      -3.075  -9.085   8.610  1.00 10.00      A   
ATOM   1981  N   LEU A 230      -5.152  -9.870   8.280  1.00 10.00      A   
ATOM   1982  HN  LEU A 230      -5.754 -10.641   8.331  1.00 10.00      A   
ATOM   1983  CA  LEU A 230      -5.665  -8.590   7.808  1.00 10.00      A   
ATOM   1984  CB  LEU A 230      -6.318  -8.735   6.429  1.00 10.00      A   
ATOM   1985  CG  LEU A 230      -5.375  -9.016   5.255  1.00 10.00      A   
ATOM   1986  CD1 LEU A 230      -6.157  -9.107   3.953  1.00 10.00      A   
ATOM   1987  CD2 LEU A 230      -4.303  -7.943   5.161  1.00 10.00      A   
ATOM   1988  C   LEU A 230      -6.645  -7.975   8.802  1.00 10.00      A   
ATOM   1989  O   LEU A 230      -7.004  -6.804   8.687  1.00 10.00      A   
ATOM   1990  N   MET A 231      -7.056  -8.770   9.784  1.00 10.00      A   
ATOM   1991  HN  MET A 231      -6.713  -9.686   9.827  1.00 10.00      A   
ATOM   1992  CA  MET A 231      -8.002  -8.322  10.801  1.00 10.00      A   
ATOM   1993  CB  MET A 231      -8.328  -9.466  11.766  1.00 10.00      A   
ATOM   1994  CG  MET A 231      -9.529 -10.307  11.362  1.00 10.00      A   
ATOM   1995  SD  MET A 231      -9.650 -11.852  12.281  1.00 10.00      A   
ATOM   1996  CE  MET A 231      -9.710 -11.260  13.969  1.00 10.00      A   
ATOM   1997  C   MET A 231      -7.473  -7.125  11.585  1.00 10.00      A   
ATOM   1998  O   MET A 231      -8.135  -6.088  11.678  1.00 10.00      A   
ATOM   1999  N   VAL A 232      -6.275  -7.268  12.137  1.00 10.00      A   
ATOM   2000  HN  VAL A 232      -5.783  -8.109  12.007  1.00 10.00      A   
ATOM   2001  CA  VAL A 232      -5.669  -6.205  12.924  1.00 10.00      A   
ATOM   2002  CB  VAL A 232      -4.567  -6.746  13.862  1.00 10.00      A   
ATOM   2003  CG1 VAL A 232      -4.135  -5.681  14.859  1.00 10.00      A   
ATOM   2004  CG2 VAL A 232      -5.041  -8.001  14.585  1.00 10.00      A   
ATOM   2005  C   VAL A 232      -5.089  -5.117  12.021  1.00 10.00      A   
ATOM   2006  O   VAL A 232      -5.297  -3.929  12.260  1.00 10.00      A   
ATOM   2007  N   ALA A 233      -4.393  -5.540  10.971  1.00 10.00      A   
ATOM   2008  HN  ALA A 233      -4.296  -6.504  10.829  1.00 10.00      A   
ATOM   2009  CA  ALA A 233      -3.762  -4.624  10.022  1.00 10.00      A   
ATOM   2010  CB  ALA A 233      -3.091  -5.407   8.903  1.00 10.00      A   
ATOM   2011  C   ALA A 233      -4.756  -3.622   9.451  1.00 10.00      A   
ATOM   2012  O   ALA A 233      -4.474  -2.423   9.386  1.00 10.00      A   
ATOM   2013  N   GLY A 234      -5.920  -4.115   9.044  1.00 10.00      A   
ATOM   2014  HN  GLY A 234      -6.088  -5.080   9.116  1.00 10.00      A   
ATOM   2015  CA  GLY A 234      -6.937  -3.246   8.492  1.00 10.00      A   
ATOM   2016  C   GLY A 234      -7.462  -2.264   9.520  1.00 10.00      A   
ATOM   2017  O   GLY A 234      -7.520  -1.059   9.268  1.00 10.00      A   
ATOM   2018  N   THR A 235      -7.819  -2.780  10.687  1.00 10.00      A   
ATOM   2019  HN  THR A 235      -7.732  -3.745  10.826  1.00 10.00      A   
ATOM   2020  CA  THR A 235      -8.343  -1.953  11.765  1.00 10.00      A   
ATOM   2021  CB  THR A 235      -8.759  -2.818  12.971  1.00 10.00      A   
ATOM   2022  OG1 THR A 235      -9.599  -3.886  12.506  1.00 10.00      A   
ATOM   2023  HG1 THR A 235      -9.064  -4.682  12.366  1.00 10.00      A   
ATOM   2024  CG2 THR A 235      -9.529  -1.984  13.985  1.00 10.00      A   
ATOM   2025  C   THR A 235      -7.338  -0.879  12.195  1.00 10.00      A   
ATOM   2026  O   THR A 235      -7.712   0.272  12.427  1.00 10.00      A   
ATOM   2027  N   LEU A 236      -6.064  -1.255  12.268  1.00 10.00      A   
ATOM   2028  HN  LEU A 236      -5.829  -2.187  12.054  1.00 10.00      A   
ATOM   2029  CA  LEU A 236      -5.004  -0.328  12.658  1.00 10.00      A   
ATOM   2030  CB  LEU A 236      -3.652  -1.045  12.736  1.00 10.00      A   
ATOM   2031  CG  LEU A 236      -3.449  -2.000  13.912  1.00 10.00      A   
ATOM   2032  CD1 LEU A 236      -2.099  -2.688  13.800  1.00 10.00      A   
ATOM   2033  CD2 LEU A 236      -3.562  -1.254  15.233  1.00 10.00      A   
ATOM   2034  C   LEU A 236      -4.906   0.838  11.683  1.00 10.00      A   
ATOM   2035  O   LEU A 236      -5.050   1.998  12.071  1.00 10.00      A   
ATOM   2036  N   VAL A 237      -4.672   0.519  10.414  1.00 10.00      A   
ATOM   2037  HN  VAL A 237      -4.582  -0.430  10.167  1.00 10.00      A   
ATOM   2038  CA  VAL A 237      -4.545   1.539   9.376  1.00 10.00      A   
ATOM   2039  CB  VAL A 237      -4.156   0.917   8.016  1.00 10.00      A   
ATOM   2040  CG1 VAL A 237      -4.052   1.987   6.939  1.00 10.00      A   
ATOM   2041  CG2 VAL A 237      -2.842   0.160   8.138  1.00 10.00      A   
ATOM   2042  C   VAL A 237      -5.835   2.343   9.230  1.00 10.00      A   
ATOM   2043  O   VAL A 237      -5.803   3.563   9.066  1.00 10.00      A   
ATOM   2044  N   GLY A 238      -6.966   1.653   9.311  1.00 10.00      A   
ATOM   2045  HN  GLY A 238      -6.926   0.679   9.448  1.00 10.00      A   
ATOM   2046  CA  GLY A 238      -8.252   2.309   9.189  1.00 10.00      A   
ATOM   2047  C   GLY A 238      -8.481   3.335  10.280  1.00 10.00      A   
ATOM   2048  O   GLY A 238      -8.902   4.460  10.002  1.00 10.00      A   
ATOM   2049  N   ALA A 239      -8.184   2.960  11.518  1.00 10.00      A   
ATOM   2050  HN  ALA A 239      -7.831   2.056  11.674  1.00 10.00      A   
ATOM   2051  CA  ALA A 239      -8.362   3.860  12.650  1.00 10.00      A   
ATOM   2052  CB  ALA A 239      -8.210   3.110  13.965  1.00 10.00      A   
ATOM   2053  C   ALA A 239      -7.377   5.023  12.576  1.00 10.00      A   
ATOM   2054  O   ALA A 239      -7.770   6.187  12.674  1.00 10.00      A   
ATOM   2055  N   ALA A 240      -6.100   4.697  12.382  1.00 10.00      A   
ATOM   2056  HN  ALA A 240      -5.856   3.747  12.302  1.00 10.00      A   
ATOM   2057  CA  ALA A 240      -5.049   5.705  12.291  1.00 10.00      A   
ATOM   2058  CB  ALA A 240      -3.694   5.044  12.090  1.00 10.00      A   
ATOM   2059  C   ALA A 240      -5.329   6.684  11.162  1.00 10.00      A   
ATOM   2060  O   ALA A 240      -5.243   7.896  11.347  1.00 10.00      A   
ATOM   2061  N   GLY A 241      -5.682   6.143  10.000  1.00 10.00      A   
ATOM   2062  HN  GLY A 241      -5.737   5.163   9.924  1.00 10.00      A   
ATOM   2063  CA  GLY A 241      -5.982   6.966   8.849  1.00 10.00      A   
ATOM   2064  C   GLY A 241      -7.125   7.921   9.120  1.00 10.00      A   
ATOM   2065  O   GLY A 241      -7.068   9.088   8.738  1.00 10.00      A   
ATOM   2066  N   THR A 242      -8.161   7.427   9.794  1.00 10.00      A   
ATOM   2067  HN  THR A 242      -8.143   6.488  10.077  1.00 10.00      A   
ATOM   2068  CA  THR A 242      -9.321   8.249  10.127  1.00 10.00      A   
ATOM   2069  CB  THR A 242     -10.399   7.430  10.873  1.00 10.00      A   
ATOM   2070  OG1 THR A 242     -10.803   6.316  10.063  1.00 10.00      A   
ATOM   2071  HG1 THR A 242     -10.091   5.659  10.044  1.00 10.00      A   
ATOM   2072  CG2 THR A 242     -11.616   8.292  11.183  1.00 10.00      A   
ATOM   2073  C   THR A 242      -8.903   9.448  10.980  1.00 10.00      A   
ATOM   2074  O   THR A 242      -9.309  10.584  10.720  1.00 10.00      A   
ATOM   2075  N   LEU A 243      -8.063   9.189  11.975  1.00 10.00      A   
ATOM   2076  HN  LEU A 243      -7.758   8.264  12.114  1.00 10.00      A   
ATOM   2077  CA  LEU A 243      -7.582  10.235  12.865  1.00 10.00      A   
ATOM   2078  CB  LEU A 243      -6.848   9.620  14.063  1.00 10.00      A   
ATOM   2079  CG  LEU A 243      -7.659   8.654  14.930  1.00 10.00      A   
ATOM   2080  CD1 LEU A 243      -6.771   7.998  15.975  1.00 10.00      A   
ATOM   2081  CD2 LEU A 243      -8.822   9.376  15.591  1.00 10.00      A   
ATOM   2082  C   LEU A 243      -6.652  11.195  12.130  1.00 10.00      A   
ATOM   2083  O   LEU A 243      -6.782  12.415  12.245  1.00 10.00      A   
ATOM   2084  N   LEU A 244      -5.720  10.629  11.367  1.00 10.00      A   
ATOM   2085  HN  LEU A 244      -5.680   9.645  11.313  1.00 10.00      A   
ATOM   2086  CA  LEU A 244      -4.752  11.417  10.614  1.00 10.00      A   
ATOM   2087  CB  LEU A 244      -3.731  10.512   9.923  1.00 10.00      A   
ATOM   2088  CG  LEU A 244      -2.712   9.837  10.845  1.00 10.00      A   
ATOM   2089  CD1 LEU A 244      -1.982   8.721  10.116  1.00 10.00      A   
ATOM   2090  CD2 LEU A 244      -1.726  10.856  11.391  1.00 10.00      A   
ATOM   2091  C   LEU A 244      -5.430  12.343   9.611  1.00 10.00      A   
ATOM   2092  O   LEU A 244      -4.979  13.467   9.395  1.00 10.00      A   
ATOM   2093  N   THR A 245      -6.520  11.870   9.011  1.00 10.00      A   
ATOM   2094  HN  THR A 245      -6.821  10.960   9.213  1.00 10.00      A   
ATOM   2095  CA  THR A 245      -7.265  12.669   8.050  1.00 10.00      A   
ATOM   2096  CB  THR A 245      -8.462  11.883   7.470  1.00 10.00      A   
ATOM   2097  OG1 THR A 245      -7.991  10.667   6.874  1.00 10.00      A   
ATOM   2098  HG1 THR A 245      -7.774  10.030   7.571  1.00 10.00      A   
ATOM   2099  CG2 THR A 245      -9.188  12.705   6.415  1.00 10.00      A   
ATOM   2100  C   THR A 245      -7.760  13.958   8.700  1.00 10.00      A   
ATOM   2101  O   THR A 245      -7.601  15.046   8.143  1.00 10.00      A   
ATOM   2102  N   VAL A 246      -8.336  13.828   9.891  1.00 10.00      A   
ATOM   2103  HN  VAL A 246      -8.418  12.934  10.288  1.00 10.00      A   
ATOM   2104  CA  VAL A 246      -8.846  14.980  10.625  1.00 10.00      A   
ATOM   2105  CB  VAL A 246      -9.636  14.551  11.882  1.00 10.00      A   
ATOM   2106  CG1 VAL A 246     -10.291  15.753  12.547  1.00 10.00      A   
ATOM   2107  CG2 VAL A 246     -10.678  13.502  11.529  1.00 10.00      A   
ATOM   2108  C   VAL A 246      -7.695  15.895  11.037  1.00 10.00      A   
ATOM   2109  O   VAL A 246      -7.770  17.116  10.881  1.00 10.00      A   
ATOM   2110  N   LEU A 247      -6.623  15.289  11.543  1.00 10.00      A   
ATOM   2111  HN  LEU A 247      -6.623  14.308  11.626  1.00 10.00      A   
ATOM   2112  CA  LEU A 247      -5.447  16.037  11.977  1.00 10.00      A   
ATOM   2113  CB  LEU A 247      -4.389  15.093  12.556  1.00 10.00      A   
ATOM   2114  CG  LEU A 247      -4.782  14.318  13.818  1.00 10.00      A   
ATOM   2115  CD1 LEU A 247      -3.693  13.326  14.201  1.00 10.00      A   
ATOM   2116  CD2 LEU A 247      -5.061  15.274  14.968  1.00 10.00      A   
ATOM   2117  C   LEU A 247      -4.855  16.842  10.824  1.00 10.00      A   
ATOM   2118  O   LEU A 247      -4.610  18.043  10.956  1.00 10.00      A   
ATOM   2119  N   MET A 248      -4.648  16.181   9.690  1.00 10.00      A   
ATOM   2120  HN  MET A 248      -4.873  15.222   9.647  1.00 10.00      A   
ATOM   2121  CA  MET A 248      -4.088  16.832   8.511  1.00 10.00      A   
ATOM   2122  CB  MET A 248      -3.820  15.815   7.397  1.00 10.00      A   
ATOM   2123  CG  MET A 248      -2.535  15.014   7.571  1.00 10.00      A   
ATOM   2124  SD  MET A 248      -2.246  13.851   6.221  1.00 10.00      A   
ATOM   2125  CE  MET A 248      -2.038  14.973   4.840  1.00 10.00      A   
ATOM   2126  C   MET A 248      -5.001  17.942   8.000  1.00 10.00      A   
ATOM   2127  O   MET A 248      -4.531  19.018   7.644  1.00 10.00      A   
ATOM   2128  N   ALA A 249      -6.305  17.682   7.980  1.00 10.00      A   
ATOM   2129  HN  ALA A 249      -6.626  16.806   8.286  1.00 10.00      A   
ATOM   2130  CA  ALA A 249      -7.274  18.671   7.514  1.00 10.00      A   
ATOM   2131  CB  ALA A 249      -8.680  18.093   7.523  1.00 10.00      A   
ATOM   2132  C   ALA A 249      -7.206  19.931   8.368  1.00 10.00      A   
ATOM   2133  O   ALA A 249      -7.176  21.046   7.849  1.00 10.00      A   
ATOM   2134  N   ARG A 250      -7.158  19.744   9.681  1.00 10.00      A   
ATOM   2135  HN  ARG A 250      -7.184  18.824  10.034  1.00 10.00      A   
ATOM   2136  CA  ARG A 250      -7.081  20.866  10.610  1.00 10.00      A   
ATOM   2137  CB  ARG A 250      -7.231  20.389  12.054  1.00 10.00      A   
ATOM   2138  CG  ARG A 250      -8.594  19.793  12.366  1.00 10.00      A   
ATOM   2139  CD  ARG A 250      -8.679  19.335  13.810  1.00 10.00      A   
ATOM   2140  NE  ARG A 250      -8.615  20.455  14.746  1.00 10.00      A   
ATOM   2141  HE  ARG A 250      -7.938  21.148  14.574  1.00 10.00      A   
ATOM   2142  CZ  ARG A 250      -9.411  20.592  15.802  1.00 10.00      A   
ATOM   2143  NH1 ARG A 250     -10.333  19.679  16.070  1.00 10.00      A   
ATOM   2144 HH11 ARG A 250     -10.955  19.794  16.900  1.00 10.00      A   
ATOM   2145 HH12 ARG A 250     -10.443  18.844  15.458  1.00 10.00      A   
ATOM   2146  NH2 ARG A 250      -9.279  21.643  16.597  1.00 10.00      A   
ATOM   2147 HH21 ARG A 250      -8.556  22.365  16.395  1.00 10.00      A   
ATOM   2148 HH22 ARG A 250      -9.899  21.756  17.429  1.00 10.00      A   
ATOM   2149  C   ARG A 250      -5.773  21.631  10.426  1.00 10.00      A   
ATOM   2150  O   ARG A 250      -5.721  22.846  10.612  1.00 10.00      A   
ATOM   2151  N   ALA A 251      -4.724  20.912  10.043  1.00 10.00      A   
ATOM   2152  HN  ALA A 251      -4.830  19.946   9.913  1.00 10.00      A   
ATOM   2153  CA  ALA A 251      -3.420  21.516   9.806  1.00 10.00      A   
ATOM   2154  CB  ALA A 251      -2.343  20.446   9.744  1.00 10.00      A   
ATOM   2155  C   ALA A 251      -3.446  22.316   8.509  1.00 10.00      A   
ATOM   2156  O   ALA A 251      -2.653  23.239   8.312  1.00 10.00      A   
ATOM   2157  N   MET A 252      -4.375  21.956   7.630  1.00 10.00      A   
ATOM   2158  HN  MET A 252      -4.972  21.204   7.847  1.00 10.00      A   
ATOM   2159  CA  MET A 252      -4.530  22.635   6.350  1.00 10.00      A   
ATOM   2160  CB  MET A 252      -4.958  21.648   5.260  1.00 10.00      A   
ATOM   2161  CG  MET A 252      -3.962  20.527   5.008  1.00 10.00      A   
ATOM   2162  SD  MET A 252      -2.416  21.100   4.271  1.00 10.00      A   
ATOM   2163  CE  MET A 252      -2.872  21.140   2.541  1.00 10.00      A   
ATOM   2164  C   MET A 252      -5.550  23.764   6.464  1.00 10.00      A   
ATOM   2165  O   MET A 252      -5.923  24.375   5.463  1.00 10.00      A   
ATOM   2166  N   ASN A 253      -6.001  24.017   7.698  1.00 10.00      A   
ATOM   2167  HN  ASN A 253      -5.674  23.463   8.437  1.00 10.00      A   
ATOM   2168  CA  ASN A 253      -6.965  25.079   7.996  1.00 10.00      A   
ATOM   2169  CB  ASN A 253      -6.430  26.457   7.584  1.00 10.00      A   
ATOM   2170  CG  ASN A 253      -5.443  27.043   8.572  1.00 10.00      A   
ATOM   2171  OD1 ASN A 253      -5.531  26.809   9.780  1.00 10.00      A   
ATOM   2172  ND2 ASN A 253      -4.493  27.811   8.065  1.00 10.00      A   
ATOM   2173 HD21 ASN A 253      -4.481  27.955   7.092  1.00 10.00      A   
ATOM   2174 HD22 ASN A 253      -3.844  28.217   8.679  1.00 10.00      A   
ATOM   2175  C   ASN A 253      -8.325  24.840   7.355  1.00 10.00      A   
ATOM   2176  O   ASN A 253      -8.980  25.785   6.919  1.00 10.00      A   
ATOM   2177  N   ARG A 254      -8.761  23.591   7.296  1.00 10.00      A   
ATOM   2178  HN  ARG A 254      -8.201  22.861   7.645  1.00 10.00      A   
ATOM   2179  CA  ARG A 254     -10.061  23.285   6.708  1.00 10.00      A   
ATOM   2180  CB  ARG A 254      -9.934  23.012   5.205  1.00 10.00      A   
ATOM   2181  CG  ARG A 254     -11.228  23.208   4.431  1.00 10.00      A   
ATOM   2182  CD  ARG A 254     -11.122  22.677   3.014  1.00 10.00      A   
ATOM   2183  NE  ARG A 254     -11.018  23.746   2.018  1.00 10.00      A   
ATOM   2184  HE  ARG A 254     -10.414  24.493   2.223  1.00 10.00      A   
ATOM   2185  CZ  ARG A 254     -11.684  23.757   0.864  1.00 10.00      A   
ATOM   2186  NH1 ARG A 254     -12.512  22.763   0.558  1.00 10.00      A   
ATOM   2187 HH11 ARG A 254     -12.649  21.971   1.223  1.00 10.00      A   
ATOM   2188 HH12 ARG A 254     -13.027  22.771  -0.350  1.00 10.00      A   
ATOM   2189  NH2 ARG A 254     -11.530  24.766   0.016  1.00 10.00      A   
ATOM   2190 HH21 ARG A 254     -10.886  25.552   0.249  1.00 10.00      A   
ATOM   2191 HH22 ARG A 254     -12.050  24.777  -0.888  1.00 10.00      A   
ATOM   2192  C   ARG A 254     -10.724  22.106   7.410  1.00 10.00      A   
ATOM   2193  O   ARG A 254     -10.051  21.269   8.009  1.00 10.00      A   
ATOM   2194  N   SER A 255     -12.045  22.058   7.351  1.00 10.00      A   
ATOM   2195  HN  SER A 255     -12.528  22.773   6.880  1.00 10.00      A   
ATOM   2196  CA  SER A 255     -12.795  20.976   7.958  1.00 10.00      A   
ATOM   2197  CB  SER A 255     -14.160  21.482   8.425  1.00 10.00      A   
ATOM   2198  OG  SER A 255     -14.013  22.556   9.338  1.00 10.00      A   
ATOM   2199  HG  SER A 255     -13.312  23.146   9.030  1.00 10.00      A   
ATOM   2200  C   SER A 255     -12.953  19.827   6.965  1.00 10.00      A   
ATOM   2201  O   SER A 255     -13.116  20.057   5.762  1.00 10.00      A   
ATOM   2202  N   VAL A 256     -12.893  18.596   7.474  1.00 10.00      A   
ATOM   2203  HN  VAL A 256     -12.759  18.488   8.442  1.00 10.00      A   
ATOM   2204  CA  VAL A 256     -13.019  17.399   6.639  1.00 10.00      A   
ATOM   2205  CB  VAL A 256     -12.917  16.101   7.477  1.00 10.00      A   
ATOM   2206  CG1 VAL A 256     -12.817  14.876   6.577  1.00 10.00      A   
ATOM   2207  CG2 VAL A 256     -11.735  16.160   8.433  1.00 10.00      A   
ATOM   2208  C   VAL A 256     -14.346  17.402   5.882  1.00 10.00      A   
ATOM   2209  O   VAL A 256     -14.408  17.022   4.711  1.00 10.00      A   
ATOM   2210  N   TRP A 257     -15.401  17.845   6.564  1.00 10.00      A   
ATOM   2211  HN  TRP A 257     -15.277  18.126   7.496  1.00 10.00      A   
ATOM   2212  CA  TRP A 257     -16.733  17.916   5.978  1.00 10.00      A   
ATOM   2213  CB  TRP A 257     -17.719  18.492   6.998  1.00 10.00      A   
ATOM   2214  CG  TRP A 257     -19.158  18.369   6.591  1.00 10.00      A   
ATOM   2215  CD1 TRP A 257     -19.958  17.269   6.725  1.00 10.00      A   
ATOM   2216  CD2 TRP A 257     -19.970  19.384   5.988  1.00 10.00      A   
ATOM   2217  NE1 TRP A 257     -21.221  17.543   6.253  1.00 10.00      A   
ATOM   2218  HE1 TRP A 257     -21.975  16.913   6.244  1.00 10.00      A   
ATOM   2219  CE2 TRP A 257     -21.252  18.833   5.791  1.00 10.00      A   
ATOM   2220  CE3 TRP A 257     -19.739  20.706   5.598  1.00 10.00      A   
ATOM   2221  CZ2 TRP A 257     -22.298  19.558   5.222  1.00 10.00      A   
ATOM   2222  CZ3 TRP A 257     -20.777  21.421   5.035  1.00 10.00      A   
ATOM   2223  CH2 TRP A 257     -22.041  20.847   4.852  1.00 10.00      A   
ATOM   2224  C   TRP A 257     -16.719  18.770   4.715  1.00 10.00      A   
ATOM   2225  O   TRP A 257     -17.254  18.375   3.681  1.00 10.00      A   
ATOM   2226  N   ILE A 258     -16.059  19.917   4.790  1.00 10.00      A   
ATOM   2227  HN  ILE A 258     -15.601  20.148   5.621  1.00 10.00      A   
ATOM   2228  CA  ILE A 258     -15.971  20.830   3.657  1.00 10.00      A   
ATOM   2229  CB  ILE A 258     -15.761  22.289   4.118  1.00 10.00      A   
ATOM   2230  CG1 ILE A 258     -16.602  22.569   5.372  1.00 10.00      A   
ATOM   2231  CG2 ILE A 258     -16.138  23.256   3.000  1.00 10.00      A   
ATOM   2232  CD1 ILE A 258     -16.402  23.948   5.960  1.00 10.00      A   
ATOM   2233  C   ILE A 258     -14.837  20.405   2.722  1.00 10.00      A   
ATOM   2234  O   ILE A 258     -13.934  21.183   2.408  1.00 10.00      A   
ATOM   2235  N   SER A 259     -14.898  19.155   2.296  1.00 10.00      A   
ATOM   2236  HN  SER A 259     -15.648  18.594   2.591  1.00 10.00      A   
ATOM   2237  CA  SER A 259     -13.905  18.578   1.405  1.00 10.00      A   
ATOM   2238  CB  SER A 259     -12.589  18.335   2.155  1.00 10.00      A   
ATOM   2239  OG  SER A 259     -11.538  17.999   1.266  1.00 10.00      A   
ATOM   2240  HG  SER A 259     -10.819  18.634   1.370  1.00 10.00      A   
ATOM   2241  C   SER A 259     -14.442  17.267   0.849  1.00 10.00      A   
ATOM   2242  O   SER A 259     -14.354  16.999  -0.350  1.00 10.00      A   
ATOM   2243  N   VAL A 260     -15.021  16.459   1.732  1.00 10.00      A   
ATOM   2244  HN  VAL A 260     -15.054  16.726   2.677  1.00 10.00      A   
ATOM   2245  CA  VAL A 260     -15.583  15.173   1.340  1.00 10.00      A   
ATOM   2246  CB  VAL A 260     -15.377  14.096   2.429  1.00 10.00      A   
ATOM   2247  CG1 VAL A 260     -13.898  13.906   2.720  1.00 10.00      A   
ATOM   2248  CG2 VAL A 260     -16.135  14.443   3.703  1.00 10.00      A   
ATOM   2249  C   VAL A 260     -17.070  15.283   1.017  1.00 10.00      A   
ATOM   2250  O   VAL A 260     -17.732  14.277   0.748  1.00 10.00      A   
ATOM   2251  N   LEU A 261     -17.591  16.499   1.032  1.00 10.00      A   
ATOM   2252  HN  LEU A 261     -17.018  17.265   1.234  1.00 10.00      A   
ATOM   2253  CB  LEU A 261     -19.829  16.567   2.024  1.00 10.00      A   
ATOM   2254  CG  LEU A 261     -21.334  16.400   1.828  1.00 10.00      A   
ATOM   2255  CD1 LEU A 261     -21.633  15.189   0.954  1.00 10.00      A   
ATOM   2256  CD2 LEU A 261     -22.029  16.275   3.170  1.00 10.00      A   
ATOM   2257  CA  LEU A 261     -18.999  16.723   0.750  1.00 10.00      A   
ATOM   2258  C   LEU A 261     -19.218  18.099   0.137  1.00 10.00      A   
ATOM   2259  O   LEU A 261     -19.483  18.173  -1.077  1.00 10.00      A   
ATOM   2260  OXT LEU A 261     -19.111  19.107   0.870  1.00 10.00      A   
ATOM   2261  CB  MET B   1      32.548  11.104  10.261  1.00 10.00      B   
ATOM   2262  CG  MET B   1      32.504  10.569  11.681  1.00 10.00      B   
ATOM   2263  SD  MET B   1      31.244   9.301  11.909  1.00 10.00      B   
ATOM   2264  CE  MET B   1      31.347   9.040  13.680  1.00 10.00      B   
ATOM   2265  C   MET B   1      33.972  12.169   8.512  1.00 10.00      B   
ATOM   2266  O   MET B   1      33.054  12.330   7.707  1.00 10.00      B   
ATOM   2267  N   MET B   1      33.374  13.430  10.544  1.00 10.00      B   
ATOM   2268  HT1 MET B   1      33.279  13.386  11.577  1.00 10.00      B   
ATOM   2269  HT2 MET B   1      32.482  13.781  10.136  1.00 10.00      B   
ATOM   2270  HT3 MET B   1      34.136  14.097  10.303  1.00 10.00      B   
ATOM   2271  CA  MET B   1      33.690  12.089  10.001  1.00 10.00      B   
ATOM   2272  N   GLU B   2      35.245  12.069   8.154  1.00 10.00      B   
ATOM   2273  HN  GLU B   2      35.929  11.963   8.850  1.00 10.00      B   
ATOM   2274  CA  GLU B   2      35.661  12.119   6.765  1.00 10.00      B   
ATOM   2275  CB  GLU B   2      35.791  13.573   6.302  1.00 10.00      B   
ATOM   2276  CG  GLU B   2      35.925  13.746   4.798  1.00 10.00      B   
ATOM   2277  CD  GLU B   2      35.956  15.200   4.381  1.00 10.00      B   
ATOM   2278  OE1 GLU B   2      34.965  15.913   4.640  1.00 10.00      B   
ATOM   2279  OE2 GLU B   2      36.966  15.634   3.783  1.00 10.00      B   
ATOM   2280  C   GLU B   2      36.994  11.398   6.601  1.00 10.00      B   
ATOM   2281  O   GLU B   2      37.803  11.355   7.531  1.00 10.00      B   
ATOM   2282  N   PHE B   3      37.204  10.816   5.433  1.00 10.00      B   
ATOM   2283  HN  PHE B   3      36.508  10.863   4.744  1.00 10.00      B   
ATOM   2284  CA  PHE B   3      38.439  10.107   5.139  1.00 10.00      B   
ATOM   2285  CB  PHE B   3      38.141   8.778   4.440  1.00 10.00      B   
ATOM   2286  CG  PHE B   3      37.481   7.754   5.324  1.00 10.00      B   
ATOM   2287  CD1 PHE B   3      36.117   7.797   5.556  1.00 10.00      B   
ATOM   2288  CD2 PHE B   3      38.227   6.750   5.919  1.00 10.00      B   
ATOM   2289  CE1 PHE B   3      35.506   6.859   6.367  1.00 10.00      B   
ATOM   2290  CE2 PHE B   3      37.623   5.806   6.730  1.00 10.00      B   
ATOM   2291  CZ  PHE B   3      36.260   5.861   6.955  1.00 10.00      B   
ATOM   2292  C   PHE B   3      39.343  10.965   4.263  1.00 10.00      B   
ATOM   2293  O   PHE B   3      38.882  11.914   3.628  1.00 10.00      B   
ATOM   2294  N   GLY B   4      40.628  10.635   4.239  1.00 10.00      B   
ATOM   2295  HN  GLY B   4      40.938   9.868   4.766  1.00 10.00      B   
ATOM   2296  CA  GLY B   4      41.571  11.389   3.434  1.00 10.00      B   
ATOM   2297  C   GLY B   4      41.285  11.237   1.955  1.00 10.00      B   
ATOM   2298  O   GLY B   4      40.802  10.190   1.528  1.00 10.00      B   
ATOM   2299  N   PHE B   5      41.574  12.276   1.178  1.00 10.00      B   
ATOM   2300  HN  PHE B   5      41.951  13.085   1.587  1.00 10.00      B   
ATOM   2301  CA  PHE B   5      41.340  12.254  -0.265  1.00 10.00      B   
ATOM   2302  CB  PHE B   5      41.841  13.552  -0.914  1.00 10.00      B   
ATOM   2303  CG  PHE B   5      41.733  13.569  -2.416  1.00 10.00      B   
ATOM   2304  CD1 PHE B   5      40.501  13.707  -3.034  1.00 10.00      B   
ATOM   2305  CD2 PHE B   5      42.866  13.446  -3.210  1.00 10.00      B   
ATOM   2306  CE1 PHE B   5      40.396  13.721  -4.412  1.00 10.00      B   
ATOM   2307  CE2 PHE B   5      42.768  13.459  -4.589  1.00 10.00      B   
ATOM   2308  CZ  PHE B   5      41.532  13.596  -5.191  1.00 10.00      B   
ATOM   2309  C   PHE B   5      42.000  11.043  -0.927  1.00 10.00      B   
ATOM   2310  O   PHE B   5      41.370  10.327  -1.704  1.00 10.00      B   
ATOM   2311  N   TRP B   6      43.261  10.808  -0.594  1.00 10.00      B   
ATOM   2312  HN  TRP B   6      43.699  11.392   0.064  1.00 10.00      B   
ATOM   2313  CA  TRP B   6      44.008   9.696  -1.169  1.00 10.00      B   
ATOM   2314  CB  TRP B   6      45.494   9.812  -0.830  1.00 10.00      B   
ATOM   2315  CG  TRP B   6      46.141  11.010  -1.459  1.00 10.00      B   
ATOM   2316  CD1 TRP B   6      46.774  12.038  -0.819  1.00 10.00      B   
ATOM   2317  CD2 TRP B   6      46.203  11.313  -2.859  1.00 10.00      B   
ATOM   2318  NE1 TRP B   6      47.228  12.957  -1.735  1.00 10.00      B   
ATOM   2319  HE1 TRP B   6      47.716  13.782  -1.523  1.00 10.00      B   
ATOM   2320  CE2 TRP B   6      46.889  12.536  -2.991  1.00 10.00      B   
ATOM   2321  CE3 TRP B   6      45.746  10.669  -4.013  1.00 10.00      B   
ATOM   2322  CZ2 TRP B   6      47.130  13.124  -4.228  1.00 10.00      B   
ATOM   2323  CZ3 TRP B   6      45.986  11.257  -5.240  1.00 10.00      B   
ATOM   2324  CH2 TRP B   6      46.672  12.472  -5.337  1.00 10.00      B   
ATOM   2325  C   TRP B   6      43.449   8.352  -0.724  1.00 10.00      B   
ATOM   2326  O   TRP B   6      43.377   7.404  -1.511  1.00 10.00      B   
ATOM   2327  N   SER B   7      43.046   8.275   0.533  1.00 10.00      B   
ATOM   2328  HN  SER B   7      43.136   9.059   1.115  1.00 10.00      B   
ATOM   2329  CA  SER B   7      42.488   7.055   1.081  1.00 10.00      B   
ATOM   2330  CB  SER B   7      42.394   7.176   2.602  1.00 10.00      B   
ATOM   2331  OG  SER B   7      43.448   7.990   3.095  1.00 10.00      B   
ATOM   2332  HG  SER B   7      43.676   7.712   3.988  1.00 10.00      B   
ATOM   2333  C   SER B   7      41.113   6.774   0.475  1.00 10.00      B   
ATOM   2334  O   SER B   7      40.831   5.660   0.030  1.00 10.00      B   
ATOM   2335  N   ALA B   8      40.276   7.802   0.436  1.00 10.00      B   
ATOM   2336  HN  ALA B   8      40.573   8.671   0.788  1.00 10.00      B   
ATOM   2337  CA  ALA B   8      38.932   7.686  -0.112  1.00 10.00      B   
ATOM   2338  CB  ALA B   8      38.149   8.967   0.123  1.00 10.00      B   
ATOM   2339  C   ALA B   8      38.979   7.351  -1.597  1.00 10.00      B   
ATOM   2340  O   ALA B   8      38.170   6.565  -2.088  1.00 10.00      B   
ATOM   2341  N   LEU B   9      39.938   7.942  -2.305  1.00 10.00      B   
ATOM   2342  HN  LEU B   9      40.546   8.569  -1.857  1.00 10.00      B   
ATOM   2343  CA  LEU B   9      40.098   7.695  -3.732  1.00 10.00      B   
ATOM   2344  CB  LEU B   9      41.229   8.553  -4.306  1.00 10.00      B   
ATOM   2345  CG  LEU B   9      41.365   8.566  -5.830  1.00 10.00      B   
ATOM   2346  CD1 LEU B   9      40.057   8.989  -6.483  1.00 10.00      B   
ATOM   2347  CD2 LEU B   9      42.498   9.486  -6.252  1.00 10.00      B   
ATOM   2348  C   LEU B   9      40.369   6.215  -3.989  1.00 10.00      B   
ATOM   2349  O   LEU B   9      39.818   5.622  -4.918  1.00 10.00      B   
ATOM   2350  N   TYR B  10      41.206   5.619  -3.146  1.00 10.00      B   
ATOM   2351  HN  TYR B  10      41.611   6.144  -2.422  1.00 10.00      B   
ATOM   2352  CA  TYR B  10      41.535   4.207  -3.271  1.00 10.00      B   
ATOM   2353  CB  TYR B  10      42.658   3.815  -2.305  1.00 10.00      B   
ATOM   2354  CG  TYR B  10      42.899   2.324  -2.226  1.00 10.00      B   
ATOM   2355  CD1 TYR B  10      43.464   1.634  -3.292  1.00 10.00      B   
ATOM   2356  CD2 TYR B  10      42.551   1.605  -1.093  1.00 10.00      B   
ATOM   2357  CE1 TYR B  10      43.672   0.270  -3.231  1.00 10.00      B   
ATOM   2358  CE2 TYR B  10      42.757   0.243  -1.021  1.00 10.00      B   
ATOM   2359  CZ  TYR B  10      43.318  -0.421  -2.094  1.00 10.00      B   
ATOM   2360  OH  TYR B  10      43.524  -1.784  -2.025  1.00 10.00      B   
ATOM   2361  HH  TYR B  10      43.672  -2.129  -2.918  1.00 10.00      B   
ATOM   2362  C   TYR B  10      40.295   3.361  -3.020  1.00 10.00      B   
ATOM   2363  O   TYR B  10      40.018   2.418  -3.759  1.00 10.00      B   
ATOM   2364  N   ILE B  11      39.545   3.720  -1.981  1.00 10.00      B   
ATOM   2365  HN  ILE B  11      39.827   4.483  -1.432  1.00 10.00      B   
ATOM   2366  CA  ILE B  11      38.321   3.010  -1.631  1.00 10.00      B   
ATOM   2367  CB  ILE B  11      37.676   3.593  -0.350  1.00 10.00      B   
ATOM   2368  CG1 ILE B  11      38.631   3.454   0.842  1.00 10.00      B   
ATOM   2369  CG2 ILE B  11      36.355   2.901  -0.047  1.00 10.00      B   
ATOM   2370  CD1 ILE B  11      38.194   4.211   2.080  1.00 10.00      B   
ATOM   2371  C   ILE B  11      37.323   3.085  -2.787  1.00 10.00      B   
ATOM   2372  O   ILE B  11      36.647   2.105  -3.108  1.00 10.00      B   
ATOM   2373  N   PHE B  12      37.253   4.253  -3.415  1.00 10.00      B   
ATOM   2374  HN  PHE B  12      37.819   4.997  -3.107  1.00 10.00      B   
ATOM   2375  CA  PHE B  12      36.360   4.467  -4.543  1.00 10.00      B   
ATOM   2376  CB  PHE B  12      36.424   5.927  -5.007  1.00 10.00      B   
ATOM   2377  CG  PHE B  12      35.589   6.228  -6.220  1.00 10.00      B   
ATOM   2378  CD1 PHE B  12      34.210   6.289  -6.128  1.00 10.00      B   
ATOM   2379  CD2 PHE B  12      36.183   6.455  -7.451  1.00 10.00      B   
ATOM   2380  CE1 PHE B  12      33.437   6.570  -7.239  1.00 10.00      B   
ATOM   2381  CE2 PHE B  12      35.418   6.736  -8.567  1.00 10.00      B   
ATOM   2382  CZ  PHE B  12      34.042   6.795  -8.461  1.00 10.00      B   
ATOM   2383  C   PHE B  12      36.712   3.527  -5.690  1.00 10.00      B   
ATOM   2384  O   PHE B  12      35.850   2.823  -6.213  1.00 10.00      B   
ATOM   2385  N   VAL B  13      37.985   3.508  -6.067  1.00 10.00      B   
ATOM   2386  HN  VAL B  13      38.632   4.093  -5.612  1.00 10.00      B   
ATOM   2387  CA  VAL B  13      38.441   2.645  -7.149  1.00 10.00      B   
ATOM   2388  CB  VAL B  13      39.921   2.901  -7.500  1.00 10.00      B   
ATOM   2389  CG1 VAL B  13      40.370   2.001  -8.642  1.00 10.00      B   
ATOM   2390  CG2 VAL B  13      40.130   4.363  -7.864  1.00 10.00      B   
ATOM   2391  C   VAL B  13      38.242   1.173  -6.789  1.00 10.00      B   
ATOM   2392  O   VAL B  13      37.770   0.380  -7.605  1.00 10.00      B   
ATOM   2393  N   LEU B  14      38.570   0.829  -5.553  1.00 10.00      B   
ATOM   2394  HN  LEU B  14      38.922   1.517  -4.945  1.00 10.00      B   
ATOM   2395  CA  LEU B  14      38.435  -0.538  -5.068  1.00 10.00      B   
ATOM   2396  CB  LEU B  14      38.957  -0.646  -3.633  1.00 10.00      B   
ATOM   2397  CG  LEU B  14      38.990  -2.051  -3.028  1.00 10.00      B   
ATOM   2398  CD1 LEU B  14      39.983  -2.938  -3.766  1.00 10.00      B   
ATOM   2399  CD2 LEU B  14      39.313  -1.989  -1.542  1.00 10.00      B   
ATOM   2400  C   LEU B  14      36.987  -1.016  -5.146  1.00 10.00      B   
ATOM   2401  O   LEU B  14      36.716  -2.118  -5.626  1.00 10.00      B   
ATOM   2402  N   THR B  15      36.055  -0.178  -4.702  1.00 10.00      B   
ATOM   2403  HN  THR B  15      36.324   0.701  -4.360  1.00 10.00      B   
ATOM   2404  CA  THR B  15      34.643  -0.536  -4.725  1.00 10.00      B   
ATOM   2405  CB  THR B  15      33.768   0.445  -3.914  1.00 10.00      B   
ATOM   2406  OG1 THR B  15      34.190   1.796  -4.144  1.00 10.00      B   
ATOM   2407  HG1 THR B  15      35.070   1.925  -3.765  1.00 10.00      B   
ATOM   2408  CG2 THR B  15      33.855   0.136  -2.428  1.00 10.00      B   
ATOM   2409  C   THR B  15      34.119  -0.660  -6.157  1.00 10.00      B   
ATOM   2410  O   THR B  15      33.326  -1.555  -6.459  1.00 10.00      B   
ATOM   2411  N   CYS B  16      34.581   0.224  -7.039  1.00 10.00      B   
ATOM   2412  HN  CYS B  16      35.213   0.915  -6.738  1.00 10.00      B   
ATOM   2413  CA  CYS B  16      34.161   0.200  -8.442  1.00 10.00      B   
ATOM   2414  CB  CYS B  16      34.597   1.479  -9.160  1.00 10.00      B   
ATOM   2415  SG  CYS B  16      33.945   2.996  -8.427  1.00 10.00      B   
ATOM   2416  HG  CYS B  16      34.625   3.228  -7.309  1.00 10.00      B   
ATOM   2417  C   CYS B  16      34.716  -1.029  -9.163  1.00 10.00      B   
ATOM   2418  O   CYS B  16      34.041  -1.626 -10.009  1.00 10.00      B   
ATOM   2419  N   PHE B  17      35.946  -1.400  -8.823  1.00 10.00      B   
ATOM   2420  HN  PHE B  17      36.435  -0.875  -8.152  1.00 10.00      B   
ATOM   2421  CA  PHE B  17      36.594  -2.557  -9.423  1.00 10.00      B   
ATOM   2422  CB  PHE B  17      38.096  -2.548  -9.121  1.00 10.00      B   
ATOM   2423  CG  PHE B  17      38.849  -3.682  -9.759  1.00 10.00      B   
ATOM   2424  CD1 PHE B  17      39.125  -3.669 -11.117  1.00 10.00      B   
ATOM   2425  CD2 PHE B  17      39.278  -4.762  -9.003  1.00 10.00      B   
ATOM   2426  CE1 PHE B  17      39.815  -4.709 -11.707  1.00 10.00      B   
ATOM   2427  CE2 PHE B  17      39.968  -5.805  -9.588  1.00 10.00      B   
ATOM   2428  CZ  PHE B  17      40.236  -5.779 -10.942  1.00 10.00      B   
ATOM   2429  C   PHE B  17      35.961  -3.841  -8.902  1.00 10.00      B   
ATOM   2430  O   PHE B  17      35.603  -4.731  -9.677  1.00 10.00      B   
ATOM   2431  N   LEU B  18      35.809  -3.923  -7.585  1.00 10.00      B   
ATOM   2432  HN  LEU B  18      36.108  -3.172  -7.019  1.00 10.00      B   
ATOM   2433  CA  LEU B  18      35.214  -5.098  -6.956  1.00 10.00      B   
ATOM   2434  CB  LEU B  18      35.295  -4.996  -5.433  1.00 10.00      B   
ATOM   2435  CG  LEU B  18      34.927  -6.254  -4.645  1.00 10.00      B   
ATOM   2436  CD1 LEU B  18      35.793  -7.431  -5.074  1.00 10.00      B   
ATOM   2437  CD2 LEU B  18      35.069  -5.997  -3.153  1.00 10.00      B   
ATOM   2438  C   LEU B  18      33.768  -5.275  -7.407  1.00 10.00      B   
ATOM   2439  O   LEU B  18      33.286  -6.398  -7.564  1.00 10.00      B   
ATOM   2440  N   GLY B  19      33.086  -4.153  -7.626  1.00 10.00      B   
ATOM   2441  HN  GLY B  19      33.523  -3.287  -7.465  1.00 10.00      B   
ATOM   2442  CA  GLY B  19      31.709  -4.192  -8.077  1.00 10.00      B   
ATOM   2443  C   GLY B  19      31.580  -4.905  -9.408  1.00 10.00      B   
ATOM   2444  O   GLY B  19      30.591  -5.590  -9.663  1.00 10.00      B   
ATOM   2445  N   TYR B  20      32.601  -4.760 -10.245  1.00 10.00      B   
ATOM   2446  HN  TYR B  20      33.369  -4.215  -9.970  1.00 10.00      B   
ATOM   2447  CA  TYR B  20      32.620  -5.394 -11.554  1.00 10.00      B   
ATOM   2448  CB  TYR B  20      33.663  -4.721 -12.454  1.00 10.00      B   
ATOM   2449  CG  TYR B  20      33.966  -5.480 -13.730  1.00 10.00      B   
ATOM   2450  CD1 TYR B  20      32.995  -5.654 -14.709  1.00 10.00      B   
ATOM   2451  CD2 TYR B  20      35.224  -6.025 -13.953  1.00 10.00      B   
ATOM   2452  CE1 TYR B  20      33.267  -6.351 -15.873  1.00 10.00      B   
ATOM   2453  CE2 TYR B  20      35.506  -6.722 -15.113  1.00 10.00      B   
ATOM   2454  CZ  TYR B  20      34.525  -6.883 -16.070  1.00 10.00      B   
ATOM   2455  OH  TYR B  20      34.802  -7.578 -17.229  1.00 10.00      B   
ATOM   2456  HH  TYR B  20      35.507  -8.217 -17.053  1.00 10.00      B   
ATOM   2457  C   TYR B  20      32.913  -6.887 -11.413  1.00 10.00      B   
ATOM   2458  O   TYR B  20      32.306  -7.719 -12.089  1.00 10.00      B   
ATOM   2459  N   GLU B  21      33.829  -7.220 -10.511  1.00 10.00      B   
ATOM   2460  HN  GLU B  21      34.268  -6.509  -9.995  1.00 10.00      B   
ATOM   2461  CA  GLU B  21      34.210  -8.610 -10.271  1.00 10.00      B   
ATOM   2462  CB  GLU B  21      35.453  -8.675  -9.381  1.00 10.00      B   
ATOM   2463  CG  GLU B  21      36.753  -8.331 -10.093  1.00 10.00      B   
ATOM   2464  CD  GLU B  21      37.228  -9.439 -11.012  1.00 10.00      B   
ATOM   2465  OE1 GLU B  21      37.690 -10.485 -10.502  1.00 10.00      B   
ATOM   2466  OE2 GLU B  21      37.157  -9.269 -12.246  1.00 10.00      B   
ATOM   2467  C   GLU B  21      33.068  -9.406  -9.637  1.00 10.00      B   
ATOM   2468  O   GLU B  21      33.071 -10.638  -9.656  1.00 10.00      B   
ATOM   2469  N   LEU B  22      32.096  -8.699  -9.077  1.00 10.00      B   
ATOM   2470  HN  LEU B  22      32.158  -7.721  -9.076  1.00 10.00      B   
ATOM   2471  CA  LEU B  22      30.951  -9.336  -8.439  1.00 10.00      B   
ATOM   2472  CB  LEU B  22      30.563  -8.578  -7.168  1.00 10.00      B   
ATOM   2473  CG  LEU B  22      31.515  -8.735  -5.980  1.00 10.00      B   
ATOM   2474  CD1 LEU B  22      31.158  -7.753  -4.878  1.00 10.00      B   
ATOM   2475  CD2 LEU B  22      31.482 -10.165  -5.459  1.00 10.00      B   
ATOM   2476  C   LEU B  22      29.755  -9.439  -9.386  1.00 10.00      B   
ATOM   2477  O   LEU B  22      28.793 -10.156  -9.106  1.00 10.00      B   
ATOM   2478  N   ILE B  23      29.814  -8.728 -10.509  1.00 10.00      B   
ATOM   2479  HN  ILE B  23      30.601  -8.170 -10.687  1.00 10.00      B   
ATOM   2480  CA  ILE B  23      28.723  -8.760 -11.482  1.00 10.00      B   
ATOM   2481  CB  ILE B  23      28.167  -7.359 -11.806  1.00 10.00      B   
ATOM   2482  CG1 ILE B  23      29.253  -6.461 -12.406  1.00 10.00      B   
ATOM   2483  CG2 ILE B  23      27.560  -6.728 -10.559  1.00 10.00      B   
ATOM   2484  CD1 ILE B  23      28.746  -5.113 -12.868  1.00 10.00      B   
ATOM   2485  C   ILE B  23      29.130  -9.467 -12.771  1.00 10.00      B   
ATOM   2486  O   ILE B  23      28.455  -9.352 -13.795  1.00 10.00      B   
ATOM   2487  N   THR B  24      30.233 -10.193 -12.721  1.00 10.00      B   
ATOM   2488  HN  THR B  24      30.745 -10.238 -11.887  1.00 10.00      B   
ATOM   2489  CA  THR B  24      30.706 -10.926 -13.880  1.00 10.00      B   
ATOM   2490  CB  THR B  24      32.232 -10.833 -14.001  1.00 10.00      B   
ATOM   2491  OG1 THR B  24      32.764 -10.310 -12.778  1.00 10.00      B   
ATOM   2492  HG1 THR B  24      32.619  -9.352 -12.750  1.00 10.00      B   
ATOM   2493  CG2 THR B  24      32.611  -9.908 -15.144  1.00 10.00      B   
ATOM   2494  C   THR B  24      30.290 -12.390 -13.790  1.00 10.00      B   
ATOM   2495  O   THR B  24      30.226 -12.957 -12.696  1.00 10.00      B   
ATOM   2496  N   ARG B  25      29.994 -12.981 -14.944  1.00 10.00      B   
ATOM   2497  HN  ARG B  25      30.053 -12.452 -15.770  1.00 10.00      B   
ATOM   2498  CA  ARG B  25      29.578 -14.380 -15.036  1.00 10.00      B   
ATOM   2499  CB  ARG B  25      30.647 -15.331 -14.487  1.00 10.00      B   
ATOM   2500  CG  ARG B  25      31.862 -15.497 -15.386  1.00 10.00      B   
ATOM   2501  CD  ARG B  25      32.813 -16.547 -14.833  1.00 10.00      B   
ATOM   2502  NE  ARG B  25      33.291 -16.190 -13.500  1.00 10.00      B   
ATOM   2503  HE  ARG B  25      32.702 -15.629 -12.948  1.00 10.00      B   
ATOM   2504  CZ  ARG B  25      34.460 -16.576 -12.995  1.00 10.00      B   
ATOM   2505  NH1 ARG B  25      35.279 -17.337 -13.708  1.00 10.00      B   
ATOM   2506 HH11 ARG B  25      36.199 -17.634 -13.308  1.00 10.00      B   
ATOM   2507 HH12 ARG B  25      35.011 -17.644 -14.667  1.00 10.00      B   
ATOM   2508  NH2 ARG B  25      34.810 -16.194 -11.777  1.00 10.00      B   
ATOM   2509 HH21 ARG B  25      34.169 -15.598 -11.211  1.00 10.00      B   
ATOM   2510 HH22 ARG B  25      35.730 -16.491 -11.381  1.00 10.00      B   
ATOM   2511  C   ARG B  25      28.232 -14.624 -14.360  1.00 10.00      B   
ATOM   2512  O   ARG B  25      27.975 -15.712 -13.845  1.00 10.00      B   
ATOM   2513  N   VAL B  26      27.374 -13.612 -14.370  1.00 10.00      B   
ATOM   2514  HN  VAL B  26      27.632 -12.768 -14.796  1.00 10.00      B   
ATOM   2515  CA  VAL B  26      26.053 -13.726 -13.773  1.00 10.00      B   
ATOM   2516  CB  VAL B  26      25.585 -12.389 -13.163  1.00 10.00      B   
ATOM   2517  CG1 VAL B  26      24.184 -12.516 -12.584  1.00 10.00      B   
ATOM   2518  CG2 VAL B  26      26.562 -11.933 -12.093  1.00 10.00      B   
ATOM   2519  C   VAL B  26      25.055 -14.195 -14.825  1.00 10.00      B   
ATOM   2520  O   VAL B  26      24.813 -13.499 -15.812  1.00 10.00      B   
ATOM   2521  N   PRO B  27      24.477 -15.389 -14.627  1.00 10.00      B   
ATOM   2522  CA  PRO B  27      23.514 -15.978 -15.565  1.00 10.00      B   
ATOM   2523  CB  PRO B  27      23.125 -17.309 -14.906  1.00 10.00      B   
ATOM   2524  CG  PRO B  27      23.524 -17.172 -13.477  1.00 10.00      B   
ATOM   2525  CD  PRO B  27      24.715 -16.260 -13.465  1.00 10.00      B   
ATOM   2526  C   PRO B  27      22.282 -15.102 -15.771  1.00 10.00      B   
ATOM   2527  O   PRO B  27      21.880 -14.351 -14.880  1.00 10.00      B   
ATOM   2528  N   VAL B  28      21.671 -15.223 -16.944  1.00 10.00      B   
ATOM   2529  HN  VAL B  28      22.031 -15.856 -17.602  1.00 10.00      B   
ATOM   2530  CA  VAL B  28      20.486 -14.445 -17.294  1.00 10.00      B   
ATOM   2531  CB  VAL B  28      20.029 -14.734 -18.740  1.00 10.00      B   
ATOM   2532  CG1 VAL B  28      19.220 -13.566 -19.290  1.00 10.00      B   
ATOM   2533  CG2 VAL B  28      21.222 -15.036 -19.635  1.00 10.00      B   
ATOM   2534  C   VAL B  28      19.331 -14.753 -16.346  1.00 10.00      B   
ATOM   2535  O   VAL B  28      18.472 -13.908 -16.102  1.00 10.00      B   
ATOM   2536  N   ILE B  29      19.327 -15.960 -15.800  1.00 10.00      B   
ATOM   2537  HN  ILE B  29      20.048 -16.586 -16.026  1.00 10.00      B   
ATOM   2538  CA  ILE B  29      18.278 -16.383 -14.876  1.00 10.00      B   
ATOM   2539  CB  ILE B  29      18.371 -17.885 -14.546  1.00 10.00      B   
ATOM   2540  CG1 ILE B  29      19.724 -18.212 -13.906  1.00 10.00      B   
ATOM   2541  CG2 ILE B  29      18.142 -18.721 -15.797  1.00 10.00      B   
ATOM   2542  CD1 ILE B  29      19.719 -19.470 -13.065  1.00 10.00      B   
ATOM   2543  C   ILE B  29      18.320 -15.583 -13.576  1.00 10.00      B   
ATOM   2544  O   ILE B  29      17.352 -15.564 -12.817  1.00 10.00      B   
ATOM   2545  N   LEU B  30      19.453 -14.935 -13.320  1.00 10.00      B   
ATOM   2546  HN  LEU B  30      20.191 -14.989 -13.965  1.00 10.00      B   
ATOM   2547  CA  LEU B  30      19.626 -14.140 -12.117  1.00 10.00      B   
ATOM   2548  CB  LEU B  30      20.827 -14.643 -11.310  1.00 10.00      B   
ATOM   2549  CG  LEU B  30      20.678 -16.030 -10.684  1.00 10.00      B   
ATOM   2550  CD1 LEU B  30      21.947 -16.421  -9.942  1.00 10.00      B   
ATOM   2551  CD2 LEU B  30      19.478 -16.071  -9.749  1.00 10.00      B   
ATOM   2552  C   LEU B  30      19.807 -12.672 -12.469  1.00 10.00      B   
ATOM   2553  O   LEU B  30      20.161 -11.863 -11.614  1.00 10.00      B   
ATOM   2554  N   HIS B  31      19.547 -12.333 -13.730  1.00 10.00      B   
ATOM   2555  HN  HIS B  31      19.258 -13.029 -14.362  1.00 10.00      B   
ATOM   2556  CA  HIS B  31      19.681 -10.955 -14.201  1.00 10.00      B   
ATOM   2557  CB  HIS B  31      19.385 -10.875 -15.706  1.00 10.00      B   
ATOM   2558  CG  HIS B  31      19.706  -9.554 -16.341  1.00 10.00      B   
ATOM   2559  ND1 HIS B  31      20.976  -9.203 -16.745  1.00 10.00      B   
ATOM   2560  HD1 HIS B  31      21.783  -9.756 -16.645  1.00 10.00      B   
ATOM   2561  CD2 HIS B  31      18.908  -8.507 -16.668  1.00 10.00      B   
ATOM   2562  CE1 HIS B  31      20.949  -7.997 -17.280  1.00 10.00      B   
ATOM   2563  NE2 HIS B  31      19.709  -7.555 -17.248  1.00 10.00      B   
ATOM   2564  HE2 HIS B  31      19.409  -6.681 -17.585  1.00 10.00      B   
ATOM   2565  C   HIS B  31      18.746 -10.032 -13.423  1.00 10.00      B   
ATOM   2566  O   HIS B  31      19.188  -9.072 -12.787  1.00 10.00      B   
ATOM   2567  N   THR B  32      17.454 -10.336 -13.471  1.00 10.00      B   
ATOM   2568  HN  THR B  32      17.162 -11.104 -14.009  1.00 10.00      B   
ATOM   2569  CA  THR B  32      16.453  -9.547 -12.761  1.00 10.00      B   
ATOM   2570  CB  THR B  32      15.027 -10.035 -13.078  1.00 10.00      B   
ATOM   2571  OG1 THR B  32      15.099 -10.989 -14.150  1.00 10.00      B   
ATOM   2572  HG1 THR B  32      14.847 -11.861 -13.817  1.00 10.00      B   
ATOM   2573  CG2 THR B  32      14.150  -8.868 -13.508  1.00 10.00      B   
ATOM   2574  C   THR B  32      16.693  -9.537 -11.242  1.00 10.00      B   
ATOM   2575  O   THR B  32      16.752  -8.464 -10.641  1.00 10.00      B   
ATOM   2576  N   PRO B  33      16.829 -10.723 -10.592  1.00 10.00      B   
ATOM   2577  CA  PRO B  33      17.080 -10.813  -9.146  1.00 10.00      B   
ATOM   2578  CB  PRO B  33      17.363 -12.300  -8.921  1.00 10.00      B   
ATOM   2579  CG  PRO B  33      16.630 -12.983 -10.017  1.00 10.00      B   
ATOM   2580  CD  PRO B  33      16.719 -12.066 -11.201  1.00 10.00      B   
ATOM   2581  C   PRO B  33      18.287  -9.980  -8.712  1.00 10.00      B   
ATOM   2582  O   PRO B  33      18.219  -9.257  -7.720  1.00 10.00      B   
ATOM   2583  N   LEU B  34      19.382 -10.069  -9.468  1.00 10.00      B   
ATOM   2584  HN  LEU B  34      19.377 -10.661 -10.251  1.00 10.00      B   
ATOM   2585  CA  LEU B  34      20.596  -9.317  -9.153  1.00 10.00      B   
ATOM   2586  CB  LEU B  34      21.736  -9.683 -10.108  1.00 10.00      B   
ATOM   2587  CG  LEU B  34      23.148  -9.303  -9.652  1.00 10.00      B   
ATOM   2588  CD1 LEU B  34      23.675 -10.310  -8.644  1.00 10.00      B   
ATOM   2589  CD2 LEU B  34      24.088  -9.180 -10.841  1.00 10.00      B   
ATOM   2590  C   LEU B  34      20.331  -7.818  -9.215  1.00 10.00      B   
ATOM   2591  O   LEU B  34      20.731  -7.067  -8.322  1.00 10.00      B   
ATOM   2592  N   MET B  35      19.646  -7.388 -10.270  1.00 10.00      B   
ATOM   2593  HN  MET B  35      19.356  -8.037 -10.951  1.00 10.00      B   
ATOM   2594  CA  MET B  35      19.317  -5.981 -10.447  1.00 10.00      B   
ATOM   2595  CB  MET B  35      18.708  -5.737 -11.833  1.00 10.00      B   
ATOM   2596  CG  MET B  35      18.329  -4.288 -12.111  1.00 10.00      B   
ATOM   2597  SD  MET B  35      18.139  -3.935 -13.870  1.00 10.00      B   
ATOM   2598  CE  MET B  35      16.887  -5.132 -14.331  1.00 10.00      B   
ATOM   2599  C   MET B  35      18.366  -5.516  -9.348  1.00 10.00      B   
ATOM   2600  O   MET B  35      18.410  -4.365  -8.917  1.00 10.00      B   
ATOM   2601  N   SER B  36      17.519  -6.422  -8.884  1.00 10.00      B   
ATOM   2602  HN  SER B  36      17.530  -7.327  -9.263  1.00 10.00      B   
ATOM   2603  CA  SER B  36      16.574  -6.103  -7.828  1.00 10.00      B   
ATOM   2604  CB  SER B  36      15.450  -7.140  -7.786  1.00 10.00      B   
ATOM   2605  OG  SER B  36      14.872  -7.307  -9.073  1.00 10.00      B   
ATOM   2606  HG  SER B  36      15.554  -7.593  -9.696  1.00 10.00      B   
ATOM   2607  C   SER B  36      17.286  -6.016  -6.478  1.00 10.00      B   
ATOM   2608  O   SER B  36      16.986  -5.142  -5.663  1.00 10.00      B   
ATOM   2609  N   GLY B  37      18.248  -6.913  -6.264  1.00 10.00      B   
ATOM   2610  HN  GLY B  37      18.440  -7.587  -6.956  1.00 10.00      B   
ATOM   2611  CA  GLY B  37      19.001  -6.929  -5.024  1.00 10.00      B   
ATOM   2612  C   GLY B  37      19.907  -5.723  -4.880  1.00 10.00      B   
ATOM   2613  O   GLY B  37      19.971  -5.112  -3.813  1.00 10.00      B   
ATOM   2614  N   SER B  38      20.599  -5.370  -5.960  1.00 10.00      B   
ATOM   2615  HN  SER B  38      20.503  -5.900  -6.782  1.00 10.00      B   
ATOM   2616  CA  SER B  38      21.504  -4.224  -5.956  1.00 10.00      B   
ATOM   2617  CB  SER B  38      22.225  -4.113  -7.301  1.00 10.00      B   
ATOM   2618  OG  SER B  38      21.358  -4.451  -8.372  1.00 10.00      B   
ATOM   2619  HG  SER B  38      21.383  -5.410  -8.514  1.00 10.00      B   
ATOM   2620  C   SER B  38      20.748  -2.935  -5.639  1.00 10.00      B   
ATOM   2621  O   SER B  38      21.256  -2.052  -4.944  1.00 10.00      B   
ATOM   2622  N   ASN B  39      19.524  -2.840  -6.147  1.00 10.00      B   
ATOM   2623  HN  ASN B  39      19.177  -3.571  -6.699  1.00 10.00      B   
ATOM   2624  CA  ASN B  39      18.690  -1.673  -5.902  1.00 10.00      B   
ATOM   2625  CB  ASN B  39      17.432  -1.692  -6.778  1.00 10.00      B   
ATOM   2626  CG  ASN B  39      17.618  -0.965  -8.099  1.00 10.00      B   
ATOM   2627  OD1 ASN B  39      17.451   0.252  -8.186  1.00 10.00      B   
ATOM   2628  ND2 ASN B  39      17.955  -1.704  -9.140  1.00 10.00      B   
ATOM   2629 HD21 ASN B  39      18.064  -2.674  -9.007  1.00 10.00      B   
ATOM   2630 HD22 ASN B  39      18.091  -1.257 -10.005  1.00 10.00      B   
ATOM   2631  C   ASN B  39      18.303  -1.616  -4.431  1.00 10.00      B   
ATOM   2632  O   ASN B  39      18.290  -0.547  -3.824  1.00 10.00      B   
ATOM   2633  N   PHE B  40      18.017  -2.785  -3.863  1.00 10.00      B   
ATOM   2634  HN  PHE B  40      18.065  -3.603  -4.403  1.00 10.00      B   
ATOM   2635  CA  PHE B  40      17.639  -2.893  -2.458  1.00 10.00      B   
ATOM   2636  CB  PHE B  40      17.188  -4.324  -2.141  1.00 10.00      B   
ATOM   2637  CG  PHE B  40      16.824  -4.560  -0.700  1.00 10.00      B   
ATOM   2638  CD1 PHE B  40      15.773  -3.874  -0.114  1.00 10.00      B   
ATOM   2639  CD2 PHE B  40      17.534  -5.477   0.065  1.00 10.00      B   
ATOM   2640  CE1 PHE B  40      15.435  -4.097   1.206  1.00 10.00      B   
ATOM   2641  CE2 PHE B  40      17.202  -5.703   1.386  1.00 10.00      B   
ATOM   2642  CZ  PHE B  40      16.150  -5.012   1.959  1.00 10.00      B   
ATOM   2643  C   PHE B  40      18.810  -2.494  -1.563  1.00 10.00      B   
ATOM   2644  O   PHE B  40      18.631  -1.832  -0.542  1.00 10.00      B   
ATOM   2645  N   ILE B  41      20.011  -2.902  -1.962  1.00 10.00      B   
ATOM   2646  HN  ILE B  41      20.077  -3.448  -2.776  1.00 10.00      B   
ATOM   2647  CA  ILE B  41      21.229  -2.581  -1.217  1.00 10.00      B   
ATOM   2648  CB  ILE B  41      22.477  -3.218  -1.874  1.00 10.00      B   
ATOM   2649  CG1 ILE B  41      22.388  -4.745  -1.803  1.00 10.00      B   
ATOM   2650  CG2 ILE B  41      23.762  -2.723  -1.218  1.00 10.00      B   
ATOM   2651  CD1 ILE B  41      23.471  -5.460  -2.581  1.00 10.00      B   
ATOM   2652  C   ILE B  41      21.415  -1.068  -1.118  1.00 10.00      B   
ATOM   2653  O   ILE B  41      21.900  -0.552  -0.110  1.00 10.00      B   
ATOM   2654  N   HIS B  42      20.991  -0.361  -2.160  1.00 10.00      B   
ATOM   2655  HN  HIS B  42      20.588  -0.830  -2.922  1.00 10.00      B   
ATOM   2656  CA  HIS B  42      21.101   1.092  -2.201  1.00 10.00      B   
ATOM   2657  CB  HIS B  42      21.179   1.597  -3.645  1.00 10.00      B   
ATOM   2658  CG  HIS B  42      22.523   1.425  -4.283  1.00 10.00      B   
ATOM   2659  ND1 HIS B  42      23.677   1.970  -3.764  1.00 10.00      B   
ATOM   2660  HD1 HIS B  42      23.739   2.508  -2.944  1.00 10.00      B   
ATOM   2661  CD2 HIS B  42      22.895   0.759  -5.400  1.00 10.00      B   
ATOM   2662  CE1 HIS B  42      24.702   1.647  -4.535  1.00 10.00      B   
ATOM   2663  NE2 HIS B  42      24.251   0.913  -5.532  1.00 10.00      B   
ATOM   2664  HE2 HIS B  42      24.801   0.537  -6.255  1.00 10.00      B   
ATOM   2665  C   HIS B  42      19.933   1.757  -1.477  1.00 10.00      B   
ATOM   2666  O   HIS B  42      19.825   2.984  -1.444  1.00 10.00      B   
ATOM   2667  N   GLY B  43      19.061   0.939  -0.896  1.00 10.00      B   
ATOM   2668  HN  GLY B  43      19.190  -0.034  -0.969  1.00 10.00      B   
ATOM   2669  CA  GLY B  43      17.916   1.456  -0.169  1.00 10.00      B   
ATOM   2670  C   GLY B  43      18.310   2.039   1.175  1.00 10.00      B   
ATOM   2671  O   GLY B  43      17.512   2.712   1.833  1.00 10.00      B   
ATOM   2672  N   VAL B  44      19.557   1.798   1.571  1.00 10.00      B   
ATOM   2673  HN  VAL B  44      20.141   1.263   0.994  1.00 10.00      B   
ATOM   2674  CA  VAL B  44      20.083   2.300   2.840  1.00 10.00      B   
ATOM   2675  CB  VAL B  44      21.350   1.538   3.284  1.00 10.00      B   
ATOM   2676  CG1 VAL B  44      21.019   0.083   3.578  1.00 10.00      B   
ATOM   2677  CG2 VAL B  44      22.441   1.639   2.229  1.00 10.00      B   
ATOM   2678  C   VAL B  44      20.385   3.799   2.765  1.00 10.00      B   
ATOM   2679  O   VAL B  44      20.910   4.390   3.714  1.00 10.00      B   
ATOM   2680  N   VAL B  45      20.032   4.412   1.642  1.00 10.00      B   
ATOM   2681  HN  VAL B  45      19.617   3.886   0.924  1.00 10.00      B   
ATOM   2682  CA  VAL B  45      20.244   5.842   1.440  1.00 10.00      B   
ATOM   2683  CB  VAL B  45      19.954   6.256  -0.022  1.00 10.00      B   
ATOM   2684  CG1 VAL B  45      18.464   6.216  -0.332  1.00 10.00      B   
ATOM   2685  CG2 VAL B  45      20.550   7.619  -0.340  1.00 10.00      B   
ATOM   2686  C   VAL B  45      19.380   6.654   2.416  1.00 10.00      B   
ATOM   2687  O   VAL B  45      19.625   7.839   2.659  1.00 10.00      B   
ATOM   2688  N   VAL B  46      18.381   5.987   2.996  1.00 10.00      B   
ATOM   2689  HN  VAL B  46      18.242   5.044   2.760  1.00 10.00      B   
ATOM   2690  CA  VAL B  46      17.485   6.615   3.960  1.00 10.00      B   
ATOM   2691  CB  VAL B  46      16.264   5.715   4.272  1.00 10.00      B   
ATOM   2692  CG1 VAL B  46      16.680   4.439   4.994  1.00 10.00      B   
ATOM   2693  CG2 VAL B  46      15.207   6.477   5.060  1.00 10.00      B   
ATOM   2694  C   VAL B  46      18.243   6.964   5.247  1.00 10.00      B   
ATOM   2695  O   VAL B  46      17.837   7.844   6.008  1.00 10.00      B   
ATOM   2696  N   VAL B  47      19.360   6.280   5.474  1.00 10.00      B   
ATOM   2697  HN  VAL B  47      19.645   5.601   4.824  1.00 10.00      B   
ATOM   2698  CA  VAL B  47      20.179   6.525   6.651  1.00 10.00      B   
ATOM   2699  CB  VAL B  47      21.295   5.465   6.812  1.00 10.00      B   
ATOM   2700  CG1 VAL B  47      22.153   5.761   8.036  1.00 10.00      B   
ATOM   2701  CG2 VAL B  47      20.694   4.069   6.911  1.00 10.00      B   
ATOM   2702  C   VAL B  47      20.794   7.918   6.557  1.00 10.00      B   
ATOM   2703  O   VAL B  47      20.835   8.655   7.543  1.00 10.00      B   
ATOM   2704  N   GLY B  48      21.241   8.277   5.356  1.00 10.00      B   
ATOM   2705  HN  GLY B  48      21.172   7.647   4.606  1.00 10.00      B   
ATOM   2706  CA  GLY B  48      21.829   9.585   5.141  1.00 10.00      B   
ATOM   2707  C   GLY B  48      20.804  10.686   5.315  1.00 10.00      B   
ATOM   2708  O   GLY B  48      21.118  11.766   5.817  1.00 10.00      B   
ATOM   2709  N   ALA B  49      19.569  10.400   4.907  1.00 10.00      B   
ATOM   2710  HN  ALA B  49      19.390   9.522   4.507  1.00 10.00      B   
ATOM   2711  CA  ALA B  49      18.475  11.358   5.028  1.00 10.00      B   
ATOM   2712  CB  ALA B  49      17.231  10.835   4.326  1.00 10.00      B   
ATOM   2713  C   ALA B  49      18.181  11.637   6.497  1.00 10.00      B   
ATOM   2714  O   ALA B  49      17.850  12.759   6.876  1.00 10.00      B   
ATOM   2715  N   MET B  50      18.317  10.600   7.319  1.00 10.00      B   
ATOM   2716  HN  MET B  50      18.563   9.726   6.945  1.00 10.00      B   
ATOM   2717  CA  MET B  50      18.096  10.718   8.756  1.00 10.00      B   
ATOM   2718  CB  MET B  50      18.255   9.352   9.430  1.00 10.00      B   
ATOM   2719  CG  MET B  50      18.025   9.364  10.933  1.00 10.00      B   
ATOM   2720  SD  MET B  50      18.851   7.995  11.770  1.00 10.00      B   
ATOM   2721  CE  MET B  50      20.542   8.590  11.799  1.00 10.00      B   
ATOM   2722  C   MET B  50      19.094  11.702   9.350  1.00 10.00      B   
ATOM   2723  O   MET B  50      18.757  12.492  10.229  1.00 10.00      B   
ATOM   2724  N   VAL B  51      20.323  11.652   8.845  1.00 10.00      B   
ATOM   2725  HN  VAL B  51      20.522  11.001   8.138  1.00 10.00      B   
ATOM   2726  CA  VAL B  51      21.380  12.540   9.306  1.00 10.00      B   
ATOM   2727  CB  VAL B  51      22.746  12.156   8.698  1.00 10.00      B   
ATOM   2728  CG1 VAL B  51      23.853  13.040   9.255  1.00 10.00      B   
ATOM   2729  CG2 VAL B  51      23.052  10.689   8.959  1.00 10.00      B   
ATOM   2730  C   VAL B  51      21.045  13.984   8.942  1.00 10.00      B   
ATOM   2731  O   VAL B  51      21.289  14.905   9.720  1.00 10.00      B   
ATOM   2732  N   VAL B  52      20.471  14.174   7.756  1.00 10.00      B   
ATOM   2733  HN  VAL B  52      20.303  13.399   7.178  1.00 10.00      B   
ATOM   2734  CA  VAL B  52      20.084  15.503   7.295  1.00 10.00      B   
ATOM   2735  CB  VAL B  52      19.552  15.480   5.844  1.00 10.00      B   
ATOM   2736  CG1 VAL B  52      19.201  16.885   5.381  1.00 10.00      B   
ATOM   2737  CG2 VAL B  52      20.569  14.852   4.907  1.00 10.00      B   
ATOM   2738  C   VAL B  52      19.008  16.081   8.210  1.00 10.00      B   
ATOM   2739  O   VAL B  52      19.108  17.222   8.661  1.00 10.00      B   
ATOM   2740  N   LEU B  53      17.998  15.269   8.500  1.00 10.00      B   
ATOM   2741  HN  LEU B  53      17.995  14.357   8.126  1.00 10.00      B   
ATOM   2742  CA  LEU B  53      16.895  15.684   9.358  1.00 10.00      B   
ATOM   2743  CB  LEU B  53      15.772  14.643   9.323  1.00 10.00      B   
ATOM   2744  CG  LEU B  53      14.496  15.001  10.092  1.00 10.00      B   
ATOM   2745  CD1 LEU B  53      13.859  16.263   9.527  1.00 10.00      B   
ATOM   2746  CD2 LEU B  53      13.510  13.844  10.068  1.00 10.00      B   
ATOM   2747  C   LEU B  53      17.370  15.911  10.794  1.00 10.00      B   
ATOM   2748  O   LEU B  53      16.877  16.798  11.492  1.00 10.00      B   
ATOM   2749  N   GLY B  54      18.340  15.113  11.222  1.00 10.00      B   
ATOM   2750  HN  GLY B  54      18.694  14.422  10.620  1.00 10.00      B   
ATOM   2751  CA  GLY B  54      18.874  15.234  12.568  1.00 10.00      B   
ATOM   2752  C   GLY B  54      19.787  16.434  12.724  1.00 10.00      B   
ATOM   2753  O   GLY B  54      20.220  16.762  13.831  1.00 10.00      B   
ATOM   2754  N   HIS B  55      20.085  17.086  11.612  1.00 10.00      B   
ATOM   2755  HN  HIS B  55      19.718  16.767  10.758  1.00 10.00      B   
ATOM   2756  CA  HIS B  55      20.945  18.260  11.618  1.00 10.00      B   
ATOM   2757  CB  HIS B  55      22.327  17.932  11.046  1.00 10.00      B   
ATOM   2758  CG  HIS B  55      23.130  17.021  11.926  1.00 10.00      B   
ATOM   2759  ND1 HIS B  55      23.870  17.467  13.001  1.00 10.00      B   
ATOM   2760  HD1 HIS B  55      23.953  18.406  13.297  1.00 10.00      B   
ATOM   2761  CD2 HIS B  55      23.304  15.680  11.887  1.00 10.00      B   
ATOM   2762  CE1 HIS B  55      24.454  16.436  13.587  1.00 10.00      B   
ATOM   2763  NE2 HIS B  55      24.126  15.344  12.929  1.00 10.00      B   
ATOM   2764  HE2 HIS B  55      24.422  14.433  13.154  1.00 10.00      B   
ATOM   2765  C   HIS B  55      20.292  19.403  10.854  1.00 10.00      B   
ATOM   2766  O   HIS B  55      20.966  20.286  10.324  1.00 10.00      B   
ATOM   2767  N   ALA B  56      18.969  19.369  10.799  1.00 10.00      B   
ATOM   2768  HN  ALA B  56      18.496  18.635  11.241  1.00 10.00      B   
ATOM   2769  CA  ALA B  56      18.200  20.395  10.111  1.00 10.00      B   
ATOM   2770  CB  ALA B  56      16.922  19.797   9.545  1.00 10.00      B   
ATOM   2771  C   ALA B  56      17.874  21.532  11.070  1.00 10.00      B   
ATOM   2772  O   ALA B  56      17.592  21.291  12.246  1.00 10.00      B   
ATOM   2773  N   GLU B  57      17.926  22.761  10.578  1.00 10.00      B   
ATOM   2774  HN  GLU B  57      18.172  22.895   9.632  1.00 10.00      B   
ATOM   2775  CA  GLU B  57      17.642  23.922  11.407  1.00 10.00      B   
ATOM   2776  CB  GLU B  57      18.852  24.854  11.450  1.00 10.00      B   
ATOM   2777  CG  GLU B  57      20.080  24.273  12.129  1.00 10.00      B   
ATOM   2778  CD  GLU B  57      21.270  25.202  12.027  1.00 10.00      B   
ATOM   2779  OE1 GLU B  57      21.076  26.435  12.115  1.00 10.00      B   
ATOM   2780  OE2 GLU B  57      22.403  24.710  11.843  1.00 10.00      B   
ATOM   2781  C   GLU B  57      16.434  24.690  10.893  1.00 10.00      B   
ATOM   2782  O   GLU B  57      15.489  24.953  11.637  1.00 10.00      B   
ATOM   2783  N   THR B  58      16.469  25.033   9.615  1.00 10.00      B   
ATOM   2784  HN  THR B  58      17.240  24.753   9.067  1.00 10.00      B   
ATOM   2785  CA  THR B  58      15.395  25.792   8.994  1.00 10.00      B   
ATOM   2786  CB  THR B  58      15.877  26.484   7.701  1.00 10.00      B   
ATOM   2787  OG1 THR B  58      16.512  25.524   6.848  1.00 10.00      B   
ATOM   2788  HG1 THR B  58      17.221  25.072   7.340  1.00 10.00      B   
ATOM   2789  CG2 THR B  58      16.866  27.595   8.022  1.00 10.00      B   
ATOM   2790  C   THR B  58      14.185  24.911   8.690  1.00 10.00      B   
ATOM   2791  O   THR B  58      14.308  23.686   8.586  1.00 10.00      B   
ATOM   2792  N   GLY B  59      13.022  25.539   8.548  1.00 10.00      B   
ATOM   2793  HN  GLY B  59      12.989  26.516   8.643  1.00 10.00      B   
ATOM   2794  CA  GLY B  59      11.804  24.808   8.253  1.00 10.00      B   
ATOM   2795  C   GLY B  59      11.893  24.065   6.937  1.00 10.00      B   
ATOM   2796  O   GLY B  59      11.349  22.970   6.797  1.00 10.00      B   
ATOM   2797  N   LEU B  60      12.592  24.658   5.977  1.00 10.00      B   
ATOM   2798  HN  LEU B  60      13.005  25.530   6.157  1.00 10.00      B   
ATOM   2799  CA  LEU B  60      12.767  24.051   4.666  1.00 10.00      B   
ATOM   2800  CB  LEU B  60      13.524  25.004   3.735  1.00 10.00      B   
ATOM   2801  CG  LEU B  60      13.669  24.557   2.278  1.00 10.00      B   
ATOM   2802  CD1 LEU B  60      12.315  24.526   1.585  1.00 10.00      B   
ATOM   2803  CD2 LEU B  60      14.639  25.459   1.531  1.00 10.00      B   
ATOM   2804  C   LEU B  60      13.518  22.731   4.789  1.00 10.00      B   
ATOM   2805  O   LEU B  60      13.122  21.724   4.198  1.00 10.00      B   
ATOM   2806  N   GLU B  61      14.589  22.740   5.579  1.00 10.00      B   
ATOM   2807  HN  GLU B  61      14.841  23.573   6.030  1.00 10.00      B   
ATOM   2808  CA  GLU B  61      15.397  21.547   5.793  1.00 10.00      B   
ATOM   2809  CB  GLU B  61      16.623  21.871   6.643  1.00 10.00      B   
ATOM   2810  CG  GLU B  61      17.628  22.787   5.975  1.00 10.00      B   
ATOM   2811  CD  GLU B  61      18.708  23.234   6.933  1.00 10.00      B   
ATOM   2812  OE1 GLU B  61      18.371  23.866   7.960  1.00 10.00      B   
ATOM   2813  OE2 GLU B  61      19.895  22.955   6.666  1.00 10.00      B   
ATOM   2814  C   GLU B  61      14.580  20.459   6.478  1.00 10.00      B   
ATOM   2815  O   GLU B  61      14.707  19.279   6.154  1.00 10.00      B   
ATOM   2816  N   LYS B  62      13.742  20.866   7.423  1.00 10.00      B   
ATOM   2817  HN  LYS B  62      13.686  21.824   7.633  1.00 10.00      B   
ATOM   2818  CA  LYS B  62      12.900  19.929   8.158  1.00 10.00      B   
ATOM   2819  CB  LYS B  62      12.150  20.641   9.288  1.00 10.00      B   
ATOM   2820  CG  LYS B  62      13.059  21.204  10.368  1.00 10.00      B   
ATOM   2821  CD  LYS B  62      12.255  21.841  11.485  1.00 10.00      B   
ATOM   2822  CE  LYS B  62      13.158  22.443  12.546  1.00 10.00      B   
ATOM   2823  NZ  LYS B  62      12.376  22.991  13.687  1.00 10.00      B   
ATOM   2824  HZ1 LYS B  62      11.701  23.708  13.347  1.00 10.00      B   
ATOM   2825  HZ2 LYS B  62      13.012  23.432  14.377  1.00 10.00      B   
ATOM   2826  HZ3 LYS B  62      11.846  22.228  14.158  1.00 10.00      B   
ATOM   2827  C   LYS B  62      11.922  19.229   7.223  1.00 10.00      B   
ATOM   2828  O   LYS B  62      11.640  18.040   7.378  1.00 10.00      B   
ATOM   2829  N   LEU B  63      11.417  19.971   6.245  1.00 10.00      B   
ATOM   2830  HN  LEU B  63      11.678  20.915   6.175  1.00 10.00      B   
ATOM   2831  CA  LEU B  63      10.480  19.422   5.278  1.00 10.00      B   
ATOM   2832  CB  LEU B  63       9.826  20.537   4.458  1.00 10.00      B   
ATOM   2833  CG  LEU B  63       8.930  21.512   5.229  1.00 10.00      B   
ATOM   2834  CD1 LEU B  63       8.384  22.591   4.303  1.00 10.00      B   
ATOM   2835  CD2 LEU B  63       7.797  20.769   5.926  1.00 10.00      B   
ATOM   2836  C   LEU B  63      11.181  18.435   4.353  1.00 10.00      B   
ATOM   2837  O   LEU B  63      10.808  17.266   4.287  1.00 10.00      B   
ATOM   2838  N   ILE B  64      12.223  18.909   3.671  1.00 10.00      B   
ATOM   2839  HN  ILE B  64      12.492  19.847   3.804  1.00 10.00      B   
ATOM   2840  CA  ILE B  64      12.984  18.080   2.733  1.00 10.00      B   
ATOM   2841  CB  ILE B  64      14.105  18.886   2.034  1.00 10.00      B   
ATOM   2842  CG1 ILE B  64      13.536  20.166   1.418  1.00 10.00      B   
ATOM   2843  CG2 ILE B  64      14.784  18.049   0.960  1.00 10.00      B   
ATOM   2844  CD1 ILE B  64      14.595  21.145   0.958  1.00 10.00      B   
ATOM   2845  C   ILE B  64      13.583  16.856   3.430  1.00 10.00      B   
ATOM   2846  O   ILE B  64      13.614  15.759   2.869  1.00 10.00      B   
ATOM   2847  N   GLY B  65      14.047  17.053   4.657  1.00 10.00      B   
ATOM   2848  HN  GLY B  65      13.999  17.952   5.049  1.00 10.00      B   
ATOM   2849  CA  GLY B  65      14.631  15.968   5.418  1.00 10.00      B   
ATOM   2850  C   GLY B  65      13.617  14.895   5.766  1.00 10.00      B   
ATOM   2851  O   GLY B  65      13.907  13.704   5.663  1.00 10.00      B   
ATOM   2852  N   PHE B  66      12.420  15.311   6.160  1.00 10.00      B   
ATOM   2853  HN  PHE B  66      12.237  16.275   6.208  1.00 10.00      B   
ATOM   2854  CA  PHE B  66      11.374  14.365   6.522  1.00 10.00      B   
ATOM   2855  CB  PHE B  66      10.243  15.054   7.288  1.00 10.00      B   
ATOM   2856  CG  PHE B  66       9.244  14.099   7.878  1.00 10.00      B   
ATOM   2857  CD1 PHE B  66       9.661  13.062   8.701  1.00 10.00      B   
ATOM   2858  CD2 PHE B  66       7.891  14.235   7.616  1.00 10.00      B   
ATOM   2859  CE1 PHE B  66       8.749  12.181   9.248  1.00 10.00      B   
ATOM   2860  CE2 PHE B  66       6.974  13.356   8.160  1.00 10.00      B   
ATOM   2861  CZ  PHE B  66       7.405  12.328   8.977  1.00 10.00      B   
ATOM   2862  C   PHE B  66      10.831  13.651   5.289  1.00 10.00      B   
ATOM   2863  O   PHE B  66      10.476  12.473   5.349  1.00 10.00      B   
ATOM   2864  N   LEU B  67      10.778  14.364   4.171  1.00 10.00      B   
ATOM   2865  HN  LEU B  67      11.069  15.304   4.186  1.00 10.00      B   
ATOM   2866  CA  LEU B  67      10.291  13.787   2.923  1.00 10.00      B   
ATOM   2867  CB  LEU B  67      10.251  14.840   1.814  1.00 10.00      B   
ATOM   2868  CG  LEU B  67       9.280  16.003   2.019  1.00 10.00      B   
ATOM   2869  CD1 LEU B  67       9.401  16.999   0.878  1.00 10.00      B   
ATOM   2870  CD2 LEU B  67       7.850  15.500   2.143  1.00 10.00      B   
ATOM   2871  C   LEU B  67      11.165  12.609   2.498  1.00 10.00      B   
ATOM   2872  O   LEU B  67      10.681  11.636   1.917  1.00 10.00      B   
ATOM   2873  N   GLY B  68      12.455  12.700   2.814  1.00 10.00      B   
ATOM   2874  HN  GLY B  68      12.779  13.502   3.277  1.00 10.00      B   
ATOM   2875  CA  GLY B  68      13.388  11.641   2.472  1.00 10.00      B   
ATOM   2876  C   GLY B  68      13.048  10.329   3.153  1.00 10.00      B   
ATOM   2877  O   GLY B  68      13.332   9.255   2.620  1.00 10.00      B   
ATOM   2878  N   VAL B  69      12.433  10.418   4.328  1.00 10.00      B   
ATOM   2879  HN  VAL B  69      12.225  11.306   4.690  1.00 10.00      B   
ATOM   2880  CA  VAL B  69      12.047   9.233   5.084  1.00 10.00      B   
ATOM   2881  CB  VAL B  69      11.543   9.603   6.497  1.00 10.00      B   
ATOM   2882  CG1 VAL B  69      11.205   8.353   7.299  1.00 10.00      B   
ATOM   2883  CG2 VAL B  69      12.578  10.441   7.231  1.00 10.00      B   
ATOM   2884  C   VAL B  69      10.958   8.471   4.336  1.00 10.00      B   
ATOM   2885  O   VAL B  69      10.970   7.239   4.280  1.00 10.00      B   
ATOM   2886  N   ILE B  70      10.034   9.221   3.742  1.00 10.00      B   
ATOM   2887  HN  ILE B  70      10.101  10.198   3.808  1.00 10.00      B   
ATOM   2888  CA  ILE B  70       8.933   8.634   2.987  1.00 10.00      B   
ATOM   2889  CB  ILE B  70       7.881   9.696   2.595  1.00 10.00      B   
ATOM   2890  CG1 ILE B  70       7.440  10.491   3.828  1.00 10.00      B   
ATOM   2891  CG2 ILE B  70       6.679   9.043   1.928  1.00 10.00      B   
ATOM   2892  CD1 ILE B  70       6.613  11.718   3.503  1.00 10.00      B   
ATOM   2893  C   ILE B  70       9.464   7.960   1.728  1.00 10.00      B   
ATOM   2894  O   ILE B  70       9.060   6.848   1.390  1.00 10.00      B   
ATOM   2895  N   LEU B  71      10.383   8.632   1.050  1.00 10.00      B   
ATOM   2896  HN  LEU B  71      10.662   9.518   1.372  1.00 10.00      B   
ATOM   2897  CA  LEU B  71      10.984   8.094  -0.166  1.00 10.00      B   
ATOM   2898  CB  LEU B  71      11.912   9.132  -0.804  1.00 10.00      B   
ATOM   2899  CG  LEU B  71      12.480   8.784  -2.183  1.00 10.00      B   
ATOM   2900  CD1 LEU B  71      11.365   8.666  -3.213  1.00 10.00      B   
ATOM   2901  CD2 LEU B  71      13.501   9.824  -2.612  1.00 10.00      B   
ATOM   2902  C   LEU B  71      11.759   6.814   0.150  1.00 10.00      B   
ATOM   2903  O   LEU B  71      11.725   5.843  -0.609  1.00 10.00      B   
ATOM   2904  N   GLY B  72      12.447   6.815   1.288  1.00 10.00      B   
ATOM   2905  HN  GLY B  72      12.441   7.621   1.852  1.00 10.00      B   
ATOM   2906  CA  GLY B  72      13.217   5.653   1.700  1.00 10.00      B   
ATOM   2907  C   GLY B  72      12.337   4.516   2.183  1.00 10.00      B   
ATOM   2908  O   GLY B  72      12.766   3.360   2.224  1.00 10.00      B   
ATOM   2909  N   ALA B  73      11.096   4.840   2.532  1.00 10.00      B   
ATOM   2910  HN  ALA B  73      10.809   5.777   2.459  1.00 10.00      B   
ATOM   2911  CA  ALA B  73      10.145   3.845   3.018  1.00 10.00      B   
ATOM   2912  CB  ALA B  73       8.899   4.516   3.575  1.00 10.00      B   
ATOM   2913  C   ALA B  73       9.787   2.842   1.927  1.00 10.00      B   
ATOM   2914  O   ALA B  73       9.665   1.646   2.186  1.00 10.00      B   
ATOM   2915  N   ALA B  74       9.626   3.330   0.703  1.00 10.00      B   
ATOM   2916  HN  ALA B  74       9.736   4.295   0.553  1.00 10.00      B   
ATOM   2917  CA  ALA B  74       9.289   2.464  -0.421  1.00 10.00      B   
ATOM   2918  CB  ALA B  74       8.629   3.265  -1.534  1.00 10.00      B   
ATOM   2919  C   ALA B  74      10.535   1.758  -0.943  1.00 10.00      B   
ATOM   2920  O   ALA B  74      10.447   0.746  -1.635  1.00 10.00      B   
ATOM   2921  N   ASN B  75      11.694   2.296  -0.584  1.00 10.00      B   
ATOM   2922  HN  ASN B  75      11.691   3.094  -0.015  1.00 10.00      B   
ATOM   2923  CA  ASN B  75      12.971   1.740  -1.018  1.00 10.00      B   
ATOM   2924  CB  ASN B  75      14.075   2.798  -0.897  1.00 10.00      B   
ATOM   2925  CG  ASN B  75      15.162   2.653  -1.945  1.00 10.00      B   
ATOM   2926  OD1 ASN B  75      15.430   1.561  -2.444  1.00 10.00      B   
ATOM   2927  ND2 ASN B  75      15.800   3.760  -2.286  1.00 10.00      B   
ATOM   2928 HD21 ASN B  75      15.537   4.602  -1.848  1.00 10.00      B   
ATOM   2929 HD22 ASN B  75      16.507   3.699  -2.959  1.00 10.00      B   
ATOM   2930  C   ASN B  75      13.340   0.495  -0.213  1.00 10.00      B   
ATOM   2931  O   ASN B  75      13.623  -0.558  -0.781  1.00 10.00      B   
ATOM   2932  N   ALA B  76      13.313   0.611   1.110  1.00 10.00      B   
ATOM   2933  HN  ALA B  76      13.044   1.466   1.512  1.00 10.00      B   
ATOM   2934  CA  ALA B  76      13.668  -0.508   1.977  1.00 10.00      B   
ATOM   2935  CB  ALA B  76      14.265  -0.017   3.283  1.00 10.00      B   
ATOM   2936  C   ALA B  76      12.496  -1.456   2.225  1.00 10.00      B   
ATOM   2937  O   ALA B  76      12.549  -2.623   1.834  1.00 10.00      B   
ATOM   2938  N   ALA B  77      11.437  -0.956   2.864  1.00 10.00      B   
ATOM   2939  HN  ALA B  77      11.447  -0.016   3.149  1.00 10.00      B   
ATOM   2940  CA  ALA B  77      10.263  -1.779   3.163  1.00 10.00      B   
ATOM   2941  CB  ALA B  77       9.234  -0.997   3.963  1.00 10.00      B   
ATOM   2942  C   ALA B  77       9.634  -2.356   1.896  1.00 10.00      B   
ATOM   2943  O   ALA B  77       9.287  -3.539   1.848  1.00 10.00      B   
ATOM   2944  N   GLY B  78       9.502  -1.517   0.874  1.00 10.00      B   
ATOM   2945  HN  GLY B  78       9.797  -0.587   0.975  1.00 10.00      B   
ATOM   2946  CA  GLY B  78       8.925  -1.961  -0.381  1.00 10.00      B   
ATOM   2947  C   GLY B  78       9.833  -2.930  -1.107  1.00 10.00      B   
ATOM   2948  O   GLY B  78       9.366  -3.883  -1.735  1.00 10.00      B   
ATOM   2949  N   GLY B  79      11.136  -2.694  -0.998  1.00 10.00      B   
ATOM   2950  HN  GLY B  79      11.440  -1.929  -0.468  1.00 10.00      B   
ATOM   2951  CA  GLY B  79      12.111  -3.548  -1.648  1.00 10.00      B   
ATOM   2952  C   GLY B  79      12.214  -4.914  -0.999  1.00 10.00      B   
ATOM   2953  O   GLY B  79      12.337  -5.921  -1.694  1.00 10.00      B   
ATOM   2954  N   TYR B  80      12.142  -4.942   0.333  1.00 10.00      B   
ATOM   2955  HN  TYR B  80      12.030  -4.093   0.817  1.00 10.00      B   
ATOM   2956  CA  TYR B  80      12.235  -6.185   1.103  1.00 10.00      B   
ATOM   2957  CB  TYR B  80      11.995  -5.914   2.597  1.00 10.00      B   
ATOM   2958  CG  TYR B  80      12.149  -7.137   3.482  1.00 10.00      B   
ATOM   2959  CD1 TYR B  80      13.376  -7.783   3.612  1.00 10.00      B   
ATOM   2960  CD2 TYR B  80      11.070  -7.648   4.193  1.00 10.00      B   
ATOM   2961  CE1 TYR B  80      13.517  -8.901   4.416  1.00 10.00      B   
ATOM   2962  CE2 TYR B  80      11.202  -8.762   5.001  1.00 10.00      B   
ATOM   2963  CZ  TYR B  80      12.426  -9.385   5.110  1.00 10.00      B   
ATOM   2964  OH  TYR B  80      12.558 -10.498   5.910  1.00 10.00      B   
ATOM   2965  HH  TYR B  80      13.369 -10.426   6.432  1.00 10.00      B   
ATOM   2966  C   TYR B  80      11.252  -7.239   0.594  1.00 10.00      B   
ATOM   2967  O   TYR B  80      11.581  -8.426   0.518  1.00 10.00      B   
ATOM   2968  N   ALA B  81      10.055  -6.796   0.234  1.00 10.00      B   
ATOM   2969  HN  ALA B  81       9.858  -5.838   0.306  1.00 10.00      B   
ATOM   2970  CA  ALA B  81       9.029  -7.698  -0.269  1.00 10.00      B   
ATOM   2971  CB  ALA B  81       7.710  -6.962  -0.438  1.00 10.00      B   
ATOM   2972  C   ALA B  81       9.454  -8.336  -1.587  1.00 10.00      B   
ATOM   2973  O   ALA B  81       9.258  -9.532  -1.796  1.00 10.00      B   
ATOM   2974  N   VAL B  82      10.063  -7.542  -2.455  1.00 10.00      B   
ATOM   2975  HN  VAL B  82      10.231  -6.604  -2.207  1.00 10.00      B   
ATOM   2976  CA  VAL B  82      10.508  -8.023  -3.757  1.00 10.00      B   
ATOM   2977  CB  VAL B  82      10.907  -6.855  -4.683  1.00 10.00      B   
ATOM   2978  CG1 VAL B  82      11.285  -7.365  -6.067  1.00 10.00      B   
ATOM   2979  CG2 VAL B  82       9.769  -5.852  -4.776  1.00 10.00      B   
ATOM   2980  C   VAL B  82      11.677  -8.993  -3.619  1.00 10.00      B   
ATOM   2981  O   VAL B  82      11.714 -10.033  -4.283  1.00 10.00      B   
ATOM   2982  N   THR B  83      12.621  -8.654  -2.746  1.00 10.00      B   
ATOM   2983  HN  THR B  83      12.531  -7.811  -2.242  1.00 10.00      B   
ATOM   2984  CA  THR B  83      13.791  -9.490  -2.520  1.00 10.00      B   
ATOM   2985  CB  THR B  83      14.696  -8.885  -1.429  1.00 10.00      B   
ATOM   2986  OG1 THR B  83      14.668  -7.456  -1.517  1.00 10.00      B   
ATOM   2987  HG1 THR B  83      14.736  -7.187  -2.440  1.00 10.00      B   
ATOM   2988  CG2 THR B  83      16.127  -9.367  -1.594  1.00 10.00      B   
ATOM   2989  C   THR B  83      13.384 -10.903  -2.106  1.00 10.00      B   
ATOM   2990  O   THR B  83      13.918 -11.892  -2.618  1.00 10.00      B   
ATOM   2991  N   VAL B  84      12.417 -10.993  -1.198  1.00 10.00      B   
ATOM   2992  HN  VAL B  84      12.016 -10.170  -0.839  1.00 10.00      B   
ATOM   2993  CA  VAL B  84      11.942 -12.281  -0.715  1.00 10.00      B   
ATOM   2994  CB  VAL B  84      11.231 -12.155   0.650  1.00 10.00      B   
ATOM   2995  CG1 VAL B  84      10.848 -13.522   1.190  1.00 10.00      B   
ATOM   2996  CG2 VAL B  84      12.116 -11.424   1.650  1.00 10.00      B   
ATOM   2997  C   VAL B  84      11.007 -12.945  -1.727  1.00 10.00      B   
ATOM   2998  O   VAL B  84      11.004 -14.168  -1.867  1.00 10.00      B   
ATOM   2999  N   ARG B  85      10.236 -12.131  -2.443  1.00 10.00      B   
ATOM   3000  HN  ARG B  85      10.293 -11.164  -2.289  1.00 10.00      B   
ATOM   3001  CA  ARG B  85       9.296 -12.636  -3.443  1.00 10.00      B   
ATOM   3002  CB  ARG B  85       8.553 -11.482  -4.118  1.00 10.00      B   
ATOM   3003  CG  ARG B  85       7.305 -11.908  -4.874  1.00 10.00      B   
ATOM   3004  CD  ARG B  85       6.040 -11.502  -4.130  1.00 10.00      B   
ATOM   3005  NE  ARG B  85       6.034 -11.976  -2.749  1.00 10.00      B   
ATOM   3006  HE  ARG B  85       6.349 -12.907  -2.585  1.00 10.00      B   
ATOM   3007  CZ  ARG B  85       5.621 -11.244  -1.713  1.00 10.00      B   
ATOM   3008  NH1 ARG B  85       5.172 -10.007  -1.905  1.00 10.00      B   
ATOM   3009 HH11 ARG B  85       5.136  -9.603  -2.869  1.00 10.00      B   
ATOM   3010 HH12 ARG B  85       4.850  -9.433  -1.096  1.00 10.00      B   
ATOM   3011  NH2 ARG B  85       5.668 -11.746  -0.486  1.00 10.00      B   
ATOM   3012 HH21 ARG B  85       6.029 -12.715  -0.329  1.00 10.00      B   
ATOM   3013 HH22 ARG B  85       5.345 -11.180   0.325  1.00 10.00      B   
ATOM   3014  C   ARG B  85      10.009 -13.470  -4.506  1.00 10.00      B   
ATOM   3015  O   ARG B  85       9.501 -14.500  -4.947  1.00 10.00      B   
ATOM   3016  N   MET B  86      11.192 -13.021  -4.908  1.00 10.00      B   
ATOM   3017  HN  MET B  86      11.548 -12.196  -4.513  1.00 10.00      B   
ATOM   3018  CA  MET B  86      11.976 -13.723  -5.918  1.00 10.00      B   
ATOM   3019  CB  MET B  86      13.151 -12.864  -6.392  1.00 10.00      B   
ATOM   3020  CG  MET B  86      12.738 -11.624  -7.169  1.00 10.00      B   
ATOM   3021  SD  MET B  86      11.711 -11.998  -8.607  1.00 10.00      B   
ATOM   3022  CE  MET B  86      12.879 -12.869  -9.651  1.00 10.00      B   
ATOM   3023  C   MET B  86      12.478 -15.065  -5.393  1.00 10.00      B   
ATOM   3024  O   MET B  86      12.617 -16.027  -6.147  1.00 10.00      B   
ATOM   3025  N   LEU B  87      12.714 -15.127  -4.088  1.00 10.00      B   
ATOM   3026  HN  LEU B  87      12.552 -14.336  -3.537  1.00 10.00      B   
ATOM   3027  CA  LEU B  87      13.199 -16.344  -3.453  1.00 10.00      B   
ATOM   3028  CB  LEU B  87      13.698 -16.044  -2.036  1.00 10.00      B   
ATOM   3029  CG  LEU B  87      14.814 -15.004  -1.911  1.00 10.00      B   
ATOM   3030  CD1 LEU B  87      15.059 -14.658  -0.450  1.00 10.00      B   
ATOM   3031  CD2 LEU B  87      16.093 -15.503  -2.571  1.00 10.00      B   
ATOM   3032  C   LEU B  87      12.108 -17.408  -3.410  1.00 10.00      B   
ATOM   3033  O   LEU B  87      12.398 -18.603  -3.385  1.00 10.00      B   
ATOM   3034  N   GLU B  88      10.855 -16.967  -3.418  1.00 10.00      B   
ATOM   3035  HN  GLU B  88      10.691 -16.001  -3.445  1.00 10.00      B   
ATOM   3036  CA  GLU B  88       9.715 -17.878  -3.381  1.00 10.00      B   
ATOM   3037  CB  GLU B  88       8.412 -17.100  -3.201  1.00 10.00      B   
ATOM   3038  CG  GLU B  88       8.416 -16.162  -2.008  1.00 10.00      B   
ATOM   3039  CD  GLU B  88       7.073 -15.504  -1.778  1.00 10.00      B   
ATOM   3040  OE1 GLU B  88       6.760 -14.515  -2.474  1.00 10.00      B   
ATOM   3041  OE2 GLU B  88       6.320 -15.975  -0.893  1.00 10.00      B   
ATOM   3042  C   GLU B  88       9.649 -18.722  -4.651  1.00 10.00      B   
ATOM   3043  O   GLU B  88       9.178 -19.858  -4.630  1.00 10.00      B   
ATOM   3044  N   MET B  89      10.145 -18.168  -5.748  1.00 10.00      B   
ATOM   3045  HN  MET B  89      10.526 -17.265  -5.697  1.00 10.00      B   
ATOM   3046  CA  MET B  89      10.139 -18.869  -7.029  1.00 10.00      B   
ATOM   3047  CB  MET B  89      10.115 -17.878  -8.193  1.00 10.00      B   
ATOM   3048  CG  MET B  89       8.741 -17.694  -8.814  1.00 10.00      B   
ATOM   3049  SD  MET B  89       8.133 -19.193  -9.606  1.00 10.00      B   
ATOM   3050  CE  MET B  89       9.290 -19.346 -10.965  1.00 10.00      B   
ATOM   3051  C   MET B  89      11.333 -19.804  -7.150  1.00 10.00      B   
ATOM   3052  O   MET B  89      11.461 -20.548  -8.122  1.00 10.00      B   
ATOM   3053  N   PHE B  90      12.204 -19.761  -6.152  1.00 10.00      B   
ATOM   3054  HN  PHE B  90      12.044 -19.140  -5.408  1.00 10.00      B   
ATOM   3055  CA  PHE B  90      13.392 -20.605  -6.124  1.00 10.00      B   
ATOM   3056  CB  PHE B  90      14.589 -19.799  -5.609  1.00 10.00      B   
ATOM   3057  CG  PHE B  90      15.885 -20.106  -6.303  1.00 10.00      B   
ATOM   3058  CD1 PHE B  90      16.171 -19.554  -7.542  1.00 10.00      B   
ATOM   3059  CD2 PHE B  90      16.821 -20.940  -5.717  1.00 10.00      B   
ATOM   3060  CE1 PHE B  90      17.363 -19.829  -8.183  1.00 10.00      B   
ATOM   3061  CE2 PHE B  90      18.016 -21.221  -6.351  1.00 10.00      B   
ATOM   3062  CZ  PHE B  90      18.289 -20.664  -7.587  1.00 10.00      B   
ATOM   3063  C   PHE B  90      13.138 -21.811  -5.219  1.00 10.00      B   
ATOM   3064  O   PHE B  90      14.046 -22.586  -4.905  1.00 10.00      B   
ATOM   3065  N   GLU B  91      11.885 -21.959  -4.811  1.00 10.00      B   
ATOM   3066  HN  GLU B  91      11.210 -21.322  -5.121  1.00 10.00      B   
ATOM   3067  CA  GLU B  91      11.475 -23.046  -3.937  1.00 10.00      B   
ATOM   3068  CB  GLU B  91      10.584 -22.508  -2.817  1.00 10.00      B   
ATOM   3069  CG  GLU B  91      11.282 -21.552  -1.865  1.00 10.00      B   
ATOM   3070  CD  GLU B  91      12.483 -22.177  -1.190  1.00 10.00      B   
ATOM   3071  OE1 GLU B  91      12.343 -23.278  -0.612  1.00 10.00      B   
ATOM   3072  OE2 GLU B  91      13.575 -21.567  -1.235  1.00 10.00      B   
ATOM   3073  C   GLU B  91      10.716 -24.107  -4.721  1.00 10.00      B   
ATOM   3074  O   GLU B  91      10.478 -23.959  -5.920  1.00 10.00      B   
ATOM   3075  N   ARG B  92      10.343 -25.178  -4.039  1.00 10.00      B   
ATOM   3076  HN  ARG B  92      10.578 -25.246  -3.090  1.00 10.00      B   
ATOM   3077  CA  ARG B  92       9.595 -26.258  -4.660  1.00 10.00      B   
ATOM   3078  CB  ARG B  92      10.087 -27.613  -4.148  1.00 10.00      B   
ATOM   3079  CG  ARG B  92      11.516 -27.947  -4.539  1.00 10.00      B   
ATOM   3080  CD  ARG B  92      12.053 -29.096  -3.705  1.00 10.00      B   
ATOM   3081  NE  ARG B  92      12.101 -28.756  -2.281  1.00 10.00      B   
ATOM   3082  HE  ARG B  92      12.496 -27.885  -2.039  1.00 10.00      B   
ATOM   3083  CZ  ARG B  92      11.645 -29.546  -1.309  1.00 10.00      B   
ATOM   3084  NH1 ARG B  92      11.106 -30.723  -1.605  1.00 10.00      B   
ATOM   3085 HH11 ARG B  92      10.746 -31.346  -0.847  1.00 10.00      B   
ATOM   3086 HH12 ARG B  92      11.038 -31.031  -2.598  1.00 10.00      B   
ATOM   3087  NH2 ARG B  92      11.725 -29.157  -0.043  1.00 10.00      B   
ATOM   3088 HH21 ARG B  92      12.141 -28.229   0.197  1.00 10.00      B   
ATOM   3089 HH22 ARG B  92      11.374 -29.777   0.720  1.00 10.00      B   
ATOM   3090  C   ARG B  92       8.110 -26.100  -4.362  1.00 10.00      B   
ATOM   3091  O   ARG B  92       7.713 -25.221  -3.594  1.00 10.00      B   
ATOM   3092  N   LYS B  93       7.294 -26.943  -4.975  1.00 10.00      B   
ATOM   3093  HN  LYS B  93       7.668 -27.618  -5.582  1.00 10.00      B   
ATOM   3094  CA  LYS B  93       5.855 -26.898  -4.764  1.00 10.00      B   
ATOM   3095  CB  LYS B  93       5.116 -27.545  -5.943  1.00 10.00      B   
ATOM   3096  CG  LYS B  93       3.599 -27.487  -5.831  1.00 10.00      B   
ATOM   3097  CD  LYS B  93       2.942 -28.590  -6.642  1.00 10.00      B   
ATOM   3098  CE  LYS B  93       1.899 -29.332  -5.820  1.00 10.00      B   
ATOM   3099  NZ  LYS B  93       2.486 -29.966  -4.607  1.00 10.00      B   
ATOM   3100  HZ1 LYS B  93       1.910 -30.781  -4.315  1.00 10.00      B   
ATOM   3101  HZ2 LYS B  93       2.513 -29.279  -3.817  1.00 10.00      B   
ATOM   3102  HZ3 LYS B  93       3.455 -30.289  -4.799  1.00 10.00      B   
ATOM   3103  C   LYS B  93       5.489 -27.607  -3.461  1.00 10.00      B   
ATOM   3104  O   LYS B  93       5.875 -28.755  -3.246  1.00 10.00      B   
ATOM   3105  N   PRO B  94       4.760 -26.923  -2.569  1.00 10.00      B   
ATOM   3106  CB  PRO B  94       3.692 -26.312  -0.554  1.00 10.00      B   
ATOM   3107  CG  PRO B  94       3.277 -25.379  -1.639  1.00 10.00      B   
ATOM   3108  CD  PRO B  94       4.284 -25.541  -2.743  1.00 10.00      B   
ATOM   3109  CA  PRO B  94       4.341 -27.493  -1.284  1.00 10.00      B   
ATOM   3110  C   PRO B  94       3.336 -28.628  -1.467  1.00 10.00      B   
ATOM   3111  O   PRO B  94       3.423 -29.630  -0.723  1.00 10.00      B   
ATOM   3112  OXT PRO B  94       2.472 -28.522  -2.365  1.00 10.00      B   
END
