# Supplementary material for: Large-scale discovery of protein interactions at residue resolution using co-evolution calculated from genomic sequences
Source: Nat Commun. 2021 Mar 2;12:1396. doi: 10.1038/s41467-021-21636-z (PMC7925567; doi:10.1038/s41467-021-21636-z)
Supplement: Supplementary file 12 — Supplementary Data 10 [file 41467_2021_21636_MOESM12_ESM.zip › supplementary/allpdb1670_Q72GS0_Q72GR9/models/haddock_top8_haddock_21w.pdb]

REMARK FILENAME="haddock_21w.pdb0"
REMARK ===============================================================
REMARK HADDOCK run for haddock
REMARK initial structure: haddock_21.pdb
REMARK final NOE weights: unambig 50 amb: 50
REMARK ===============================================================
REMARK            total,bonds,angles,improper,dihe,vdw,elec,air,cdih,coup,rdcs,vean,dani,xpcs,rg
REMARK energies: 210.684, 0, 0, 0, 0, -76.6277, -9.03113, 296.343, 0, 0, 0, 0, 0, 0, 0
REMARK ===============================================================
REMARK            bonds,angles,impropers,dihe,air,cdih,coup,rdcs,vean,dani,xpcs
REMARK rms-dev.: 0,0,0,0,11.3165,0,0, 0, 0, 0, 0
REMARK ===============================================================
REMARK               air,cdih,coup,rdcs,vean,dani,xpcs
REMARK               >0.3,>5,>1,>0,>5,>0.2,>0.2
REMARK violations.: 3, 0, 0, 0, 0, 0, 0
REMARK ===============================================================
REMARK                        CVpartition#,violations,rms
REMARK AIRs cross-validation: 2, 0, NaN
REMARK ===============================================================
REMARK NCS energy: 0
REMARK ===============================================================
REMARK Symmetry energy: 0
REMARK ===============================================================
REMARK Desolvation energy: -53.4547
REMARK Internal energy free molecules: 43009.3
REMARK Internal energy complex: -12279
REMARK Binding energy: -55427.5
REMARK ===============================================================
REMARK buried surface area: 2243.37
REMARK ===============================================================
REMARK water - chain1: 0 0 0
REMARK water - chain2: 0 0 0
REMARK water - chain3: 0 0 0
REMARK water - chain4: 0 0 0
REMARK water - chain5: 0 0 0
REMARK water - chain6: 0 0 0
REMARK ===============================================================
REMARK water - water: 0 0 0
REMARK ===============================================================
REMARK DATE:16-May-2020  09:20:03       created by user: he47
REMARK VERSION:1.3
ATOM      1  CB  MET A   1      -3.699 -24.029  11.343  1.00 10.00      A   
ATOM      2  CG  MET A   1      -4.269 -24.993  10.310  1.00 10.00      A   
ATOM      3  SD  MET A   1      -3.077 -25.477   9.040  1.00 10.00      A   
ATOM      4  CE  MET A   1      -2.335 -26.930   9.782  1.00 10.00      A   
ATOM      5  C   MET A   1      -2.372 -23.639  13.432  1.00 10.00      A   
ATOM      6  O   MET A   1      -2.229 -22.460  13.095  1.00 10.00      A   
ATOM      7  N   MET A   1      -3.648 -25.728  13.142  1.00 10.00      A   
ATOM      8  HT1 MET A   1      -4.318 -25.280  13.805  1.00 10.00      A   
ATOM      9  HT2 MET A   1      -3.021 -26.363  13.677  1.00 10.00      A   
ATOM     10  HT3 MET A   1      -4.187 -26.290  12.457  1.00 10.00      A   
ATOM     11  CA  MET A   1      -2.857 -24.690  12.440  1.00 10.00      A   
ATOM     12  N   ASP A   2      -2.101 -24.087  14.653  1.00 10.00      A   
ATOM     13  HN  ASP A   2      -2.208 -25.045  14.843  1.00 10.00      A   
ATOM     14  CA  ASP A   2      -1.652 -23.209  15.729  1.00 10.00      A   
ATOM     15  CB  ASP A   2      -1.444 -24.015  17.014  1.00 10.00      A   
ATOM     16  CG  ASP A   2      -1.854 -23.253  18.256  1.00 10.00      A   
ATOM     17  OD1 ASP A   2      -1.026 -22.492  18.796  1.00 10.00      A   
ATOM     18  OD2 ASP A   2      -3.008 -23.416  18.705  1.00 10.00      A   
ATOM     19  C   ASP A   2      -0.376 -22.456  15.367  1.00 10.00      A   
ATOM     20  O   ASP A   2      -0.244 -21.272  15.673  1.00 10.00      A   
ATOM     21  N   LEU A   3       0.546 -23.136  14.690  1.00 10.00      A   
ATOM     22  HN  LEU A   3       0.370 -24.071  14.452  1.00 10.00      A   
ATOM     23  CA  LEU A   3       1.814 -22.529  14.290  1.00 10.00      A   
ATOM     24  CB  LEU A   3       2.710 -23.559  13.597  1.00 10.00      A   
ATOM     25  CG  LEU A   3       3.308 -24.653  14.484  1.00 10.00      A   
ATOM     26  CD1 LEU A   3       4.038 -25.682  13.635  1.00 10.00      A   
ATOM     27  CD2 LEU A   3       4.245 -24.050  15.520  1.00 10.00      A   
ATOM     28  C   LEU A   3       1.598 -21.322  13.379  1.00 10.00      A   
ATOM     29  O   LEU A   3       2.342 -20.343  13.443  1.00 10.00      A   
ATOM     30  N   ILE A   4       0.586 -21.400  12.527  1.00 10.00      A   
ATOM     31  HN  ILE A   4       0.040 -22.215  12.506  1.00 10.00      A   
ATOM     32  CA  ILE A   4       0.269 -20.308  11.613  1.00 10.00      A   
ATOM     33  CB  ILE A   4      -0.704 -20.760  10.502  1.00 10.00      A   
ATOM     34  CG1 ILE A   4      -0.105 -21.933   9.725  1.00 10.00      A   
ATOM     35  CG2 ILE A   4      -1.029 -19.610   9.557  1.00 10.00      A   
ATOM     36  CD1 ILE A   4      -1.058 -22.569   8.739  1.00 10.00      A   
ATOM     37  C   ILE A   4      -0.342 -19.142  12.385  1.00 10.00      A   
ATOM     38  O   ILE A   4      -0.008 -17.979  12.150  1.00 10.00      A   
ATOM     39  N   GLN A   5      -1.222 -19.469  13.328  1.00 10.00      A   
ATOM     40  HN  GLN A   5      -1.432 -20.416  13.478  1.00 10.00      A   
ATOM     41  CA  GLN A   5      -1.880 -18.457  14.146  1.00 10.00      A   
ATOM     42  CB  GLN A   5      -3.007 -19.070  14.977  1.00 10.00      A   
ATOM     43  CG  GLN A   5      -4.061 -19.786  14.148  1.00 10.00      A   
ATOM     44  CD  GLN A   5      -5.389 -19.919  14.868  1.00 10.00      A   
ATOM     45  OE1 GLN A   5      -5.448 -19.964  16.097  1.00 10.00      A   
ATOM     46  NE2 GLN A   5      -6.469 -19.985  14.105  1.00 10.00      A   
ATOM     47 HE21 GLN A   5      -6.354 -19.944  13.133  1.00 10.00      A   
ATOM     48 HE22 GLN A   5      -7.341 -20.074  14.546  1.00 10.00      A   
ATOM     49  C   GLN A   5      -0.870 -17.747  15.039  1.00 10.00      A   
ATOM     50  O   GLN A   5      -0.980 -16.544  15.283  1.00 10.00      A   
ATOM     51  N   ALA A   6       0.122 -18.498  15.507  1.00 10.00      A   
ATOM     52  HN  ALA A   6       0.138 -19.456  15.291  1.00 10.00      A   
ATOM     53  CA  ALA A   6       1.170 -17.951  16.355  1.00 10.00      A   
ATOM     54  CB  ALA A   6       2.082 -19.061  16.857  1.00 10.00      A   
ATOM     55  C   ALA A   6       1.974 -16.913  15.587  1.00 10.00      A   
ATOM     56  O   ALA A   6       2.388 -15.897  16.143  1.00 10.00      A   
ATOM     57  N   ALA A   7       2.186 -17.176  14.300  1.00 10.00      A   
ATOM     58  HN  ALA A   7       1.839 -18.014  13.919  1.00 10.00      A   
ATOM     59  CA  ALA A   7       2.925 -16.257  13.447  1.00 10.00      A   
ATOM     60  CB  ALA A   7       3.139 -16.857  12.063  1.00 10.00      A   
ATOM     61  C   ALA A   7       2.182 -14.932  13.342  1.00 10.00      A   
ATOM     62  O   ALA A   7       2.790 -13.863  13.398  1.00 10.00      A   
ATOM     63  N   TYR A   8       0.861 -15.015  13.210  1.00 10.00      A   
ATOM     64  HN  TYR A   8       0.440 -15.901  13.182  1.00 10.00      A   
ATOM     65  CA  TYR A   8       0.024 -13.826  13.110  1.00 10.00      A   
ATOM     66  CB  TYR A   8      -1.441 -14.208  12.883  1.00 10.00      A   
ATOM     67  CG  TYR A   8      -1.736 -14.834  11.539  1.00 10.00      A   
ATOM     68  CD1 TYR A   8      -1.119 -14.376  10.380  1.00 10.00      A   
ATOM     69  CD2 TYR A   8      -2.644 -15.878  11.427  1.00 10.00      A   
ATOM     70  CE1 TYR A   8      -1.399 -14.942   9.150  1.00 10.00      A   
ATOM     71  CE2 TYR A   8      -2.928 -16.450  10.204  1.00 10.00      A   
ATOM     72  CZ  TYR A   8      -2.306 -15.978   9.069  1.00 10.00      A   
ATOM     73  OH  TYR A   8      -2.588 -16.548   7.850  1.00 10.00      A   
ATOM     74  HH  TYR A   8      -1.778 -16.624   7.340  1.00 10.00      A   
ATOM     75  C   TYR A   8       0.132 -12.994  14.379  1.00 10.00      A   
ATOM     76  O   TYR A   8       0.174 -11.766  14.327  1.00 10.00      A   
ATOM     77  N   PHE A   9       0.184 -13.680  15.517  1.00 10.00      A   
ATOM     78  HN  PHE A   9       0.152 -14.659  15.483  1.00 10.00      A   
ATOM     79  CA  PHE A   9       0.287 -13.020  16.810  1.00 10.00      A   
ATOM     80  CB  PHE A   9       0.185 -14.044  17.942  1.00 10.00      A   
ATOM     81  CG  PHE A   9       0.003 -13.438  19.303  1.00 10.00      A   
ATOM     82  CD1 PHE A   9      -1.086 -12.626  19.575  1.00 10.00      A   
ATOM     83  CD2 PHE A   9       0.919 -13.684  20.310  1.00 10.00      A   
ATOM     84  CE1 PHE A   9      -1.257 -12.071  20.828  1.00 10.00      A   
ATOM     85  CE2 PHE A   9       0.754 -13.132  21.566  1.00 10.00      A   
ATOM     86  CZ  PHE A   9      -0.335 -12.324  21.826  1.00 10.00      A   
ATOM     87  C   PHE A   9       1.589 -12.232  16.913  1.00 10.00      A   
ATOM     88  O   PHE A   9       1.592 -11.075  17.335  1.00 10.00      A   
ATOM     89  N   VAL A  10       2.692 -12.862  16.516  1.00 10.00      A   
ATOM     90  HN  VAL A  10       2.626 -13.790  16.197  1.00 10.00      A   
ATOM     91  CA  VAL A  10       3.999 -12.213  16.553  1.00 10.00      A   
ATOM     92  CB  VAL A  10       5.125 -13.178  16.124  1.00 10.00      A   
ATOM     93  CG1 VAL A  10       6.476 -12.479  16.162  1.00 10.00      A   
ATOM     94  CG2 VAL A  10       5.139 -14.408  17.019  1.00 10.00      A   
ATOM     95  C   VAL A  10       4.004 -10.979  15.651  1.00 10.00      A   
ATOM     96  O   VAL A  10       4.496  -9.913  16.038  1.00 10.00      A   
ATOM     97  N   VAL A  11       3.438 -11.132  14.453  1.00 10.00      A   
ATOM     98  HN  VAL A  11       3.066 -12.010  14.211  1.00 10.00      A   
ATOM     99  CA  VAL A  11       3.356 -10.040  13.489  1.00 10.00      A   
ATOM    100  CB  VAL A  11       2.699 -10.502  12.163  1.00 10.00      A   
ATOM    101  CG1 VAL A  11       2.442  -9.325  11.235  1.00 10.00      A   
ATOM    102  CG2 VAL A  11       3.566 -11.541  11.468  1.00 10.00      A   
ATOM    103  C   VAL A  11       2.567  -8.873  14.079  1.00 10.00      A   
ATOM    104  O   VAL A  11       2.982  -7.716  13.978  1.00 10.00      A   
ATOM    105  N   ALA A  12       1.441  -9.190  14.715  1.00 10.00      A   
ATOM    106  HN  ALA A  12       1.168 -10.133  14.761  1.00 10.00      A   
ATOM    107  CA  ALA A  12       0.594  -8.175  15.333  1.00 10.00      A   
ATOM    108  CB  ALA A  12      -0.634  -8.816  15.966  1.00 10.00      A   
ATOM    109  C   ALA A  12       1.378  -7.374  16.368  1.00 10.00      A   
ATOM    110  O   ALA A  12       1.341  -6.142  16.372  1.00 10.00      A   
ATOM    111  N   ILE A  13       2.107  -8.081  17.229  1.00 10.00      A   
ATOM    112  HN  ILE A  13       2.101  -9.061  17.166  1.00 10.00      A   
ATOM    113  CA  ILE A  13       2.908  -7.438  18.264  1.00 10.00      A   
ATOM    114  CB  ILE A  13       3.603  -8.470  19.182  1.00 10.00      A   
ATOM    115  CG1 ILE A  13       2.565  -9.380  19.847  1.00 10.00      A   
ATOM    116  CG2 ILE A  13       4.447  -7.766  20.237  1.00 10.00      A   
ATOM    117  CD1 ILE A  13       3.167 -10.524  20.632  1.00 10.00      A   
ATOM    118  C   ILE A  13       3.961  -6.521  17.643  1.00 10.00      A   
ATOM    119  O   ILE A  13       4.161  -5.392  18.096  1.00 10.00      A   
ATOM    120  N   LEU A  14       4.615  -7.003  16.593  1.00 10.00      A   
ATOM    121  HN  LEU A  14       4.397  -7.903  16.265  1.00 10.00      A   
ATOM    122  CA  LEU A  14       5.641  -6.227  15.910  1.00 10.00      A   
ATOM    123  CB  LEU A  14       6.277  -7.042  14.780  1.00 10.00      A   
ATOM    124  CG  LEU A  14       7.182  -8.199  15.205  1.00 10.00      A   
ATOM    125  CD1 LEU A  14       7.534  -9.067  14.009  1.00 10.00      A   
ATOM    126  CD2 LEU A  14       8.440  -7.677  15.880  1.00 10.00      A   
ATOM    127  C   LEU A  14       5.072  -4.922  15.364  1.00 10.00      A   
ATOM    128  O   LEU A  14       5.664  -3.856  15.536  1.00 10.00      A   
ATOM    129  N   PHE A  15       3.913  -5.008  14.718  1.00 10.00      A   
ATOM    130  HN  PHE A  15       3.484  -5.887  14.617  1.00 10.00      A   
ATOM    131  CA  PHE A  15       3.267  -3.832  14.148  1.00 10.00      A   
ATOM    132  CB  PHE A  15       2.100  -4.226  13.238  1.00 10.00      A   
ATOM    133  CG  PHE A  15       2.509  -4.495  11.816  1.00 10.00      A   
ATOM    134  CD1 PHE A  15       2.312  -3.538  10.830  1.00 10.00      A   
ATOM    135  CD2 PHE A  15       3.099  -5.700  11.465  1.00 10.00      A   
ATOM    136  CE1 PHE A  15       2.694  -3.779   9.524  1.00 10.00      A   
ATOM    137  CE2 PHE A  15       3.482  -5.947  10.160  1.00 10.00      A   
ATOM    138  CZ  PHE A  15       3.279  -4.986   9.188  1.00 10.00      A   
ATOM    139  C   PHE A  15       2.807  -2.857  15.230  1.00 10.00      A   
ATOM    140  O   PHE A  15       2.852  -1.642  15.037  1.00 10.00      A   
ATOM    141  N   ILE A  16       2.368  -3.391  16.367  1.00 10.00      A   
ATOM    142  HN  ILE A  16       2.341  -4.371  16.459  1.00 10.00      A   
ATOM    143  CA  ILE A  16       1.913  -2.557  17.479  1.00 10.00      A   
ATOM    144  CB  ILE A  16       1.250  -3.400  18.596  1.00 10.00      A   
ATOM    145  CG1 ILE A  16      -0.087  -3.972  18.111  1.00 10.00      A   
ATOM    146  CG2 ILE A  16       1.047  -2.572  19.861  1.00 10.00      A   
ATOM    147  CD1 ILE A  16      -0.725  -4.955  19.070  1.00 10.00      A   
ATOM    148  C   ILE A  16       3.076  -1.748  18.059  1.00 10.00      A   
ATOM    149  O   ILE A  16       2.970  -0.531  18.245  1.00 10.00      A   
ATOM    150  N   VAL A  17       4.189  -2.425  18.326  1.00 10.00      A   
ATOM    151  HN  VAL A  17       4.214  -3.394  18.148  1.00 10.00      A   
ATOM    152  CA  VAL A  17       5.371  -1.767  18.878  1.00 10.00      A   
ATOM    153  CB  VAL A  17       6.447  -2.785  19.324  1.00 10.00      A   
ATOM    154  CG1 VAL A  17       7.649  -2.076  19.935  1.00 10.00      A   
ATOM    155  CG2 VAL A  17       5.861  -3.777  20.319  1.00 10.00      A   
ATOM    156  C   VAL A  17       5.963  -0.800  17.856  1.00 10.00      A   
ATOM    157  O   VAL A  17       6.370   0.315  18.201  1.00 10.00      A   
ATOM    158  N   GLY A  18       5.990  -1.231  16.596  1.00 10.00      A   
ATOM    159  HN  GLY A  18       5.659  -2.135  16.387  1.00 10.00      A   
ATOM    160  CA  GLY A  18       6.516  -0.398  15.529  1.00 10.00      A   
ATOM    161  C   GLY A  18       5.748   0.900  15.396  1.00 10.00      A   
ATOM    162  O   GLY A  18       6.336   1.957  15.167  1.00 10.00      A   
ATOM    163  N   LEU A  19       4.433   0.820  15.553  1.00 10.00      A   
ATOM    164  HN  LEU A  19       4.025  -0.058  15.722  1.00 10.00      A   
ATOM    165  CA  LEU A  19       3.578   1.994  15.468  1.00 10.00      A   
ATOM    166  CB  LEU A  19       2.110   1.582  15.574  1.00 10.00      A   
ATOM    167  CG  LEU A  19       1.082   2.673  15.291  1.00 10.00      A   
ATOM    168  CD1 LEU A  19       0.953   2.909  13.794  1.00 10.00      A   
ATOM    169  CD2 LEU A  19      -0.259   2.306  15.900  1.00 10.00      A   
ATOM    170  C   LEU A  19       3.918   2.975  16.583  1.00 10.00      A   
ATOM    171  O   LEU A  19       4.011   4.184  16.361  1.00 10.00      A   
ATOM    172  N   LYS A  20       4.119   2.438  17.780  1.00 10.00      A   
ATOM    173  HN  LYS A  20       4.048   1.465  17.882  1.00 10.00      A   
ATOM    174  CA  LYS A  20       4.456   3.243  18.943  1.00 10.00      A   
ATOM    175  CB  LYS A  20       4.539   2.355  20.184  1.00 10.00      A   
ATOM    176  CG  LYS A  20       5.098   3.048  21.416  1.00 10.00      A   
ATOM    177  CD  LYS A  20       5.663   2.038  22.399  1.00 10.00      A   
ATOM    178  CE  LYS A  20       6.397   2.724  23.540  1.00 10.00      A   
ATOM    179  NZ  LYS A  20       7.114   1.749  24.402  1.00 10.00      A   
ATOM    180  HZ1 LYS A  20       7.841   1.248  23.852  1.00 10.00      A   
ATOM    181  HZ2 LYS A  20       6.446   1.051  24.785  1.00 10.00      A   
ATOM    182  HZ3 LYS A  20       7.573   2.240  25.196  1.00 10.00      A   
ATOM    183  C   LYS A  20       5.784   3.960  18.731  1.00 10.00      A   
ATOM    184  O   LYS A  20       5.899   5.162  18.972  1.00 10.00      A   
ATOM    185  N   ARG A  21       6.783   3.216  18.268  1.00 10.00      A   
ATOM    186  HN  ARG A  21       6.626   2.259  18.089  1.00 10.00      A   
ATOM    187  CA  ARG A  21       8.105   3.777  18.024  1.00 10.00      A   
ATOM    188  CB  ARG A  21       9.118   2.678  17.698  1.00 10.00      A   
ATOM    189  CG  ARG A  21       9.507   1.825  18.892  1.00 10.00      A   
ATOM    190  CD  ARG A  21      10.753   1.006  18.605  1.00 10.00      A   
ATOM    191  NE  ARG A  21      11.217   0.297  19.796  1.00 10.00      A   
ATOM    192  HE  ARG A  21      10.531  -0.104  20.376  1.00 10.00      A   
ATOM    193  CZ  ARG A  21      12.500   0.166  20.134  1.00 10.00      A   
ATOM    194  NH1 ARG A  21      13.454   0.705  19.379  1.00 10.00      A   
ATOM    195 HH11 ARG A  21      13.209   1.230  18.512  1.00 10.00      A   
ATOM    196 HH12 ARG A  21      14.457   0.603  19.649  1.00 10.00      A   
ATOM    197  NH2 ARG A  21      12.830  -0.501  21.232  1.00 10.00      A   
ATOM    198 HH21 ARG A  21      13.831  -0.606  21.504  1.00 10.00      A   
ATOM    199 HH22 ARG A  21      12.088  -0.924  21.832  1.00 10.00      A   
ATOM    200  C   ARG A  21       8.077   4.813  16.908  1.00 10.00      A   
ATOM    201  O   ARG A  21       8.809   5.799  16.950  1.00 10.00      A   
ATOM    202  N   MET A  22       7.224   4.586  15.919  1.00 10.00      A   
ATOM    203  HN  MET A  22       6.665   3.777  15.946  1.00 10.00      A   
ATOM    204  CA  MET A  22       7.100   5.494  14.788  1.00 10.00      A   
ATOM    205  CB  MET A  22       6.284   4.836  13.675  1.00 10.00      A   
ATOM    206  CG  MET A  22       6.635   5.305  12.273  1.00 10.00      A   
ATOM    207  SD  MET A  22       5.650   4.480  11.005  1.00 10.00      A   
ATOM    208  CE  MET A  22       5.909   2.759  11.438  1.00 10.00      A   
ATOM    209  C   MET A  22       6.449   6.807  15.210  1.00 10.00      A   
ATOM    210  O   MET A  22       6.793   7.870  14.697  1.00 10.00      A   
ATOM    211  N   ALA A  23       5.523   6.728  16.161  1.00 10.00      A   
ATOM    212  HN  ALA A  23       5.297   5.847  16.535  1.00 10.00      A   
ATOM    213  CA  ALA A  23       4.818   7.905  16.655  1.00 10.00      A   
ATOM    214  CB  ALA A  23       3.570   7.494  17.421  1.00 10.00      A   
ATOM    215  C   ALA A  23       5.720   8.781  17.522  1.00 10.00      A   
ATOM    216  O   ALA A  23       5.367   9.916  17.853  1.00 10.00      A   
ATOM    217  N   HIS A  24       6.880   8.253  17.892  1.00 10.00      A   
ATOM    218  HN  HIS A  24       7.111   7.347  17.594  1.00 10.00      A   
ATOM    219  CA  HIS A  24       7.829   8.992  18.715  1.00 10.00      A   
ATOM    220  CB  HIS A  24       8.021   8.306  20.069  1.00 10.00      A   
ATOM    221  CG  HIS A  24       6.845   8.415  20.990  1.00 10.00      A   
ATOM    222  ND1 HIS A  24       6.702   9.427  21.920  1.00 10.00      A   
ATOM    223  HD1 HIS A  24       7.343  10.160  22.080  1.00 10.00      A   
ATOM    224  CD2 HIS A  24       5.748   7.631  21.121  1.00 10.00      A   
ATOM    225  CE1 HIS A  24       5.576   9.254  22.584  1.00 10.00      A   
ATOM    226  NE2 HIS A  24       4.978   8.175  22.117  1.00 10.00      A   
ATOM    227  HE2 HIS A  24       4.115   7.820  22.434  1.00 10.00      A   
ATOM    228  C   HIS A  24       9.167   9.119  17.994  1.00 10.00      A   
ATOM    229  O   HIS A  24       9.893   8.139  17.856  1.00 10.00      A   
ATOM    230  N   PRO A  25       9.512  10.336  17.540  1.00 10.00      A   
ATOM    231  CA  PRO A  25      10.765  10.610  16.812  1.00 10.00      A   
ATOM    232  CB  PRO A  25      10.812  12.139  16.753  1.00 10.00      A   
ATOM    233  CG  PRO A  25       9.382  12.546  16.790  1.00 10.00      A   
ATOM    234  CD  PRO A  25       8.695  11.556  17.690  1.00 10.00      A   
ATOM    235  C   PRO A  25      12.011  10.073  17.517  1.00 10.00      A   
ATOM    236  O   PRO A  25      13.000   9.729  16.869  1.00 10.00      A   
ATOM    237  N   THR A  26      11.954   9.989  18.837  1.00 10.00      A   
ATOM    238  HN  THR A  26      11.137  10.278  19.297  1.00 10.00      A   
ATOM    239  CA  THR A  26      13.072   9.496  19.631  1.00 10.00      A   
ATOM    240  CB  THR A  26      12.808   9.730  21.127  1.00 10.00      A   
ATOM    241  OG1 THR A  26      11.844  10.785  21.262  1.00 10.00      A   
ATOM    242  HG1 THR A  26      11.194  10.537  21.933  1.00 10.00      A   
ATOM    243  CG2 THR A  26      14.090  10.134  21.839  1.00 10.00      A   
ATOM    244  C   THR A  26      13.332   8.007  19.381  1.00 10.00      A   
ATOM    245  O   THR A  26      14.420   7.502  19.662  1.00 10.00      A   
ATOM    246  N   THR A  27      12.335   7.313  18.850  1.00 10.00      A   
ATOM    247  HN  THR A  27      11.487   7.768  18.647  1.00 10.00      A   
ATOM    248  CA  THR A  27      12.456   5.889  18.563  1.00 10.00      A   
ATOM    249  CB  THR A  27      11.513   5.075  19.470  1.00 10.00      A   
ATOM    250  OG1 THR A  27      10.268   5.777  19.614  1.00 10.00      A   
ATOM    251  HG1 THR A  27      10.013   6.151  18.758  1.00 10.00      A   
ATOM    252  CG2 THR A  27      12.133   4.861  20.840  1.00 10.00      A   
ATOM    253  C   THR A  27      12.101   5.603  17.103  1.00 10.00      A   
ATOM    254  O   THR A  27      11.962   4.446  16.693  1.00 10.00      A   
ATOM    255  N   ALA A  28      11.965   6.669  16.321  1.00 10.00      A   
ATOM    256  HN  ALA A  28      12.121   7.558  16.697  1.00 10.00      A   
ATOM    257  CA  ALA A  28      11.606   6.552  14.914  1.00 10.00      A   
ATOM    258  CB  ALA A  28      10.949   7.831  14.421  1.00 10.00      A   
ATOM    259  C   ALA A  28      12.815   6.203  14.056  1.00 10.00      A   
ATOM    260  O   ALA A  28      13.455   7.078  13.471  1.00 10.00      A   
ATOM    261  N   LYS A  29      13.132   4.916  14.016  1.00 10.00      A   
ATOM    262  HN  LYS A  29      12.591   4.284  14.532  1.00 10.00      A   
ATOM    263  CA  LYS A  29      14.252   4.410  13.233  1.00 10.00      A   
ATOM    264  CB  LYS A  29      15.587   4.908  13.804  1.00 10.00      A   
ATOM    265  CG  LYS A  29      16.630   5.275  12.755  1.00 10.00      A   
ATOM    266  CD  LYS A  29      17.355   4.048  12.220  1.00 10.00      A   
ATOM    267  CE  LYS A  29      18.421   4.435  11.203  1.00 10.00      A   
ATOM    268  NZ  LYS A  29      19.084   3.245  10.607  1.00 10.00      A   
ATOM    269  HZ1 LYS A  29      19.523   2.667  11.351  1.00 10.00      A   
ATOM    270  HZ2 LYS A  29      19.821   3.543   9.938  1.00 10.00      A   
ATOM    271  HZ3 LYS A  29      18.388   2.664  10.097  1.00 10.00      A   
ATOM    272  C   LYS A  29      14.232   2.885  13.223  1.00 10.00      A   
ATOM    273  O   LYS A  29      14.398   2.254  12.181  1.00 10.00      A   
ATOM    274  N   SER A  30      14.020   2.300  14.393  1.00 10.00      A   
ATOM    275  HN  SER A  30      13.904   2.857  15.195  1.00 10.00      A   
ATOM    276  CA  SER A  30      13.984   0.852  14.534  1.00 10.00      A   
ATOM    277  CB  SER A  30      14.257   0.483  15.991  1.00 10.00      A   
ATOM    278  OG  SER A  30      14.399   1.658  16.776  1.00 10.00      A   
ATOM    279  HG  SER A  30      15.308   1.980  16.703  1.00 10.00      A   
ATOM    280  C   SER A  30      12.643   0.278  14.087  1.00 10.00      A   
ATOM    281  O   SER A  30      12.556  -0.885  13.696  1.00 10.00      A   
ATOM    282  N   GLY A  31      11.601   1.106  14.138  1.00 10.00      A   
ATOM    283  HN  GLY A  31      11.734   2.028  14.438  1.00 10.00      A   
ATOM    284  CA  GLY A  31      10.274   0.660  13.749  1.00 10.00      A   
ATOM    285  C   GLY A  31      10.208   0.227  12.297  1.00 10.00      A   
ATOM    286  O   GLY A  31       9.550  -0.759  11.962  1.00 10.00      A   
ATOM    287  N   ILE A  32      10.912   0.955  11.438  1.00 10.00      A   
ATOM    288  HN  ILE A  32      11.414   1.730  11.769  1.00 10.00      A   
ATOM    289  CA  ILE A  32      10.936   0.650  10.012  1.00 10.00      A   
ATOM    290  CB  ILE A  32      11.497   1.836   9.186  1.00 10.00      A   
ATOM    291  CG1 ILE A  32      11.085   1.729   7.714  1.00 10.00      A   
ATOM    292  CG2 ILE A  32      13.011   1.947   9.322  1.00 10.00      A   
ATOM    293  CD1 ILE A  32      11.430   2.950   6.884  1.00 10.00      A   
ATOM    294  C   ILE A  32      11.727  -0.631   9.722  1.00 10.00      A   
ATOM    295  O   ILE A  32      11.576  -1.239   8.664  1.00 10.00      A   
ATOM    296  N   VAL A  33      12.549  -1.052  10.678  1.00 10.00      A   
ATOM    297  HN  VAL A  33      12.607  -0.548  11.517  1.00 10.00      A   
ATOM    298  CA  VAL A  33      13.359  -2.254  10.514  1.00 10.00      A   
ATOM    299  CB  VAL A  33      14.556  -2.274  11.490  1.00 10.00      A   
ATOM    300  CG1 VAL A  33      15.436  -3.488  11.240  1.00 10.00      A   
ATOM    301  CG2 VAL A  33      15.373  -0.996  11.368  1.00 10.00      A   
ATOM    302  C   VAL A  33      12.518  -3.512  10.713  1.00 10.00      A   
ATOM    303  O   VAL A  33      12.585  -4.451   9.920  1.00 10.00      A   
ATOM    304  N   TRP A  34      11.710  -3.518  11.764  1.00 10.00      A   
ATOM    305  HN  TRP A  34      11.686  -2.733  12.355  1.00 10.00      A   
ATOM    306  CA  TRP A  34      10.859  -4.664  12.070  1.00 10.00      A   
ATOM    307  CB  TRP A  34      10.403  -4.620  13.532  1.00 10.00      A   
ATOM    308  CG  TRP A  34      11.529  -4.733  14.517  1.00 10.00      A   
ATOM    309  CD1 TRP A  34      12.092  -3.721  15.241  1.00 10.00      A   
ATOM    310  CD2 TRP A  34      12.232  -5.926  14.885  1.00 10.00      A   
ATOM    311  NE1 TRP A  34      13.095  -4.210  16.043  1.00 10.00      A   
ATOM    312  HE1 TRP A  34      13.647  -3.678  16.658  1.00 10.00      A   
ATOM    313  CE2 TRP A  34      13.204  -5.560  15.841  1.00 10.00      A   
ATOM    314  CE3 TRP A  34      12.133  -7.267  14.502  1.00 10.00      A   
ATOM    315  CZ2 TRP A  34      14.070  -6.487  16.415  1.00 10.00      A   
ATOM    316  CZ3 TRP A  34      12.993  -8.184  15.074  1.00 10.00      A   
ATOM    317  CH2 TRP A  34      13.948  -7.791  16.020  1.00 10.00      A   
ATOM    318  C   TRP A  34       9.650  -4.736  11.138  1.00 10.00      A   
ATOM    319  O   TRP A  34       8.938  -5.743  11.112  1.00 10.00      A   
ATOM    320  N   ALA A  35       9.435  -3.665  10.372  1.00 10.00      A   
ATOM    321  HN  ALA A  35      10.048  -2.904  10.444  1.00 10.00      A   
ATOM    322  CA  ALA A  35       8.317  -3.582   9.434  1.00 10.00      A   
ATOM    323  CB  ALA A  35       8.364  -2.258   8.685  1.00 10.00      A   
ATOM    324  C   ALA A  35       8.339  -4.733   8.436  1.00 10.00      A   
ATOM    325  O   ALA A  35       7.398  -5.526   8.363  1.00 10.00      A   
ATOM    326  N   GLY A  36       9.429  -4.819   7.681  1.00 10.00      A   
ATOM    327  HN  GLY A  36      10.147  -4.164   7.804  1.00 10.00      A   
ATOM    328  CA  GLY A  36       9.569  -5.860   6.683  1.00 10.00      A   
ATOM    329  C   GLY A  36       9.535  -7.254   7.270  1.00 10.00      A   
ATOM    330  O   GLY A  36       9.024  -8.180   6.645  1.00 10.00      A   
ATOM    331  N   TRP A  37      10.080  -7.403   8.471  1.00 10.00      A   
ATOM    332  HN  TRP A  37      10.462  -6.621   8.922  1.00 10.00      A   
ATOM    333  CA  TRP A  37      10.114  -8.694   9.141  1.00 10.00      A   
ATOM    334  CB  TRP A  37      10.820  -8.583  10.494  1.00 10.00      A   
ATOM    335  CG  TRP A  37      12.314  -8.619  10.394  1.00 10.00      A   
ATOM    336  CD1 TRP A  37      13.161  -7.550  10.329  1.00 10.00      A   
ATOM    337  CD2 TRP A  37      13.139  -9.788  10.345  1.00 10.00      A   
ATOM    338  NE1 TRP A  37      14.462  -7.983  10.238  1.00 10.00      A   
ATOM    339  HE1 TRP A  37      15.255  -7.403  10.181  1.00 10.00      A   
ATOM    340  CE2 TRP A  37      14.475  -9.354  10.247  1.00 10.00      A   
ATOM    341  CE3 TRP A  37      12.877 -11.161  10.371  1.00 10.00      A   
ATOM    342  CZ2 TRP A  37      15.546 -10.243  10.180  1.00 10.00      A   
ATOM    343  CZ3 TRP A  37      13.941 -12.041  10.305  1.00 10.00      A   
ATOM    344  CH2 TRP A  37      15.260 -11.580  10.208  1.00 10.00      A   
ATOM    345  C   TRP A  37       8.710  -9.262   9.320  1.00 10.00      A   
ATOM    346  O   TRP A  37       8.395 -10.331   8.794  1.00 10.00      A   
ATOM    347  N   GLY A  38       7.862  -8.526  10.035  1.00 10.00      A   
ATOM    348  HN  GLY A  38       8.159  -7.663  10.395  1.00 10.00      A   
ATOM    349  CA  GLY A  38       6.503  -8.977  10.272  1.00 10.00      A   
ATOM    350  C   GLY A  38       5.693  -9.066   8.993  1.00 10.00      A   
ATOM    351  O   GLY A  38       4.911  -9.999   8.808  1.00 10.00      A   
ATOM    352  N   MET A  39       5.897  -8.102   8.104  1.00 10.00      A   
ATOM    353  HN  MET A  39       6.542  -7.391   8.314  1.00 10.00      A   
ATOM    354  CA  MET A  39       5.182  -8.059   6.829  1.00 10.00      A   
ATOM    355  CB  MET A  39       5.569  -6.804   6.040  1.00 10.00      A   
ATOM    356  CG  MET A  39       4.803  -6.616   4.742  1.00 10.00      A   
ATOM    357  SD  MET A  39       5.035  -4.976   4.027  1.00 10.00      A   
ATOM    358  CE  MET A  39       6.802  -4.978   3.722  1.00 10.00      A   
ATOM    359  C   MET A  39       5.431  -9.316   5.994  1.00 10.00      A   
ATOM    360  O   MET A  39       4.494  -9.901   5.445  1.00 10.00      A   
ATOM    361  N   VAL A  40       6.689  -9.738   5.916  1.00 10.00      A   
ATOM    362  HN  VAL A  40       7.392  -9.240   6.392  1.00 10.00      A   
ATOM    363  CA  VAL A  40       7.052 -10.920   5.142  1.00 10.00      A   
ATOM    364  CB  VAL A  40       8.571 -10.985   4.865  1.00 10.00      A   
ATOM    365  CG1 VAL A  40       8.964 -12.318   4.245  1.00 10.00      A   
ATOM    366  CG2 VAL A  40       8.993  -9.841   3.956  1.00 10.00      A   
ATOM    367  C   VAL A  40       6.577 -12.210   5.819  1.00 10.00      A   
ATOM    368  O   VAL A  40       6.087 -13.124   5.152  1.00 10.00      A   
ATOM    369  N   LEU A  41       6.704 -12.265   7.144  1.00 10.00      A   
ATOM    370  HN  LEU A  41       7.085 -11.494   7.620  1.00 10.00      A   
ATOM    371  CA  LEU A  41       6.296 -13.443   7.912  1.00 10.00      A   
ATOM    372  CB  LEU A  41       6.552 -13.239   9.408  1.00 10.00      A   
ATOM    373  CG  LEU A  41       8.018 -13.174   9.845  1.00 10.00      A   
ATOM    374  CD1 LEU A  41       8.119 -12.906  11.339  1.00 10.00      A   
ATOM    375  CD2 LEU A  41       8.752 -14.456   9.473  1.00 10.00      A   
ATOM    376  C   LEU A  41       4.831 -13.789   7.675  1.00 10.00      A   
ATOM    377  O   LEU A  41       4.476 -14.964   7.547  1.00 10.00      A   
ATOM    378  N   ALA A  42       3.989 -12.763   7.612  1.00 10.00      A   
ATOM    379  HN  ALA A  42       4.337 -11.852   7.724  1.00 10.00      A   
ATOM    380  CA  ALA A  42       2.563 -12.956   7.387  1.00 10.00      A   
ATOM    381  CB  ALA A  42       1.819 -11.637   7.519  1.00 10.00      A   
ATOM    382  C   ALA A  42       2.298 -13.593   6.023  1.00 10.00      A   
ATOM    383  O   ALA A  42       1.458 -14.486   5.894  1.00 10.00      A   
ATOM    384  N   VAL A  43       3.031 -13.145   5.011  1.00 10.00      A   
ATOM    385  HN  VAL A  43       3.694 -12.443   5.178  1.00 10.00      A   
ATOM    386  CA  VAL A  43       2.875 -13.673   3.659  1.00 10.00      A   
ATOM    387  CB  VAL A  43       3.727 -12.890   2.640  1.00 10.00      A   
ATOM    388  CG1 VAL A  43       3.459 -13.379   1.223  1.00 10.00      A   
ATOM    389  CG2 VAL A  43       3.440 -11.402   2.750  1.00 10.00      A   
ATOM    390  C   VAL A  43       3.236 -15.154   3.605  1.00 10.00      A   
ATOM    391  O   VAL A  43       2.527 -15.952   2.989  1.00 10.00      A   
ATOM    392  N   LEU A  44       4.321 -15.520   4.277  1.00 10.00      A   
ATOM    393  HN  LEU A  44       4.837 -14.838   4.762  1.00 10.00      A   
ATOM    394  CA  LEU A  44       4.772 -16.906   4.311  1.00 10.00      A   
ATOM    395  CB  LEU A  44       6.091 -17.020   5.082  1.00 10.00      A   
ATOM    396  CG  LEU A  44       6.623 -18.437   5.325  1.00 10.00      A   
ATOM    397  CD1 LEU A  44       6.914 -19.145   4.011  1.00 10.00      A   
ATOM    398  CD2 LEU A  44       7.864 -18.401   6.199  1.00 10.00      A   
ATOM    399  C   LEU A  44       3.709 -17.808   4.933  1.00 10.00      A   
ATOM    400  O   LEU A  44       3.449 -18.909   4.444  1.00 10.00      A   
ATOM    401  N   ALA A  45       3.074 -17.319   5.994  1.00 10.00      A   
ATOM    402  HN  ALA A  45       3.313 -16.427   6.322  1.00 10.00      A   
ATOM    403  CA  ALA A  45       2.036 -18.076   6.689  1.00 10.00      A   
ATOM    404  CB  ALA A  45       1.688 -17.410   8.012  1.00 10.00      A   
ATOM    405  C   ALA A  45       0.787 -18.226   5.820  1.00 10.00      A   
ATOM    406  O   ALA A  45      -0.068 -19.074   6.076  1.00 10.00      A   
ATOM    407  N   THR A  46       0.690 -17.400   4.788  1.00 10.00      A   
ATOM    408  HN  THR A  46       1.406 -16.747   4.631  1.00 10.00      A   
ATOM    409  CA  THR A  46      -0.446 -17.440   3.880  1.00 10.00      A   
ATOM    410  CB  THR A  46      -0.619 -16.089   3.160  1.00 10.00      A   
ATOM    411  OG1 THR A  46      -0.533 -15.030   4.126  1.00 10.00      A   
ATOM    412  HG1 THR A  46       0.175 -15.222   4.756  1.00 10.00      A   
ATOM    413  CG2 THR A  46      -1.972 -16.011   2.465  1.00 10.00      A   
ATOM    414  C   THR A  46      -0.285 -18.567   2.858  1.00 10.00      A   
ATOM    415  O   THR A  46      -1.261 -19.033   2.265  1.00 10.00      A   
ATOM    416  N   PHE A  47       0.950 -19.021   2.673  1.00 10.00      A   
ATOM    417  HN  PHE A  47       1.689 -18.627   3.187  1.00 10.00      A   
ATOM    418  CA  PHE A  47       1.236 -20.094   1.727  1.00 10.00      A   
ATOM    419  CB  PHE A  47       2.717 -20.101   1.342  1.00 10.00      A   
ATOM    420  CG  PHE A  47       3.088 -19.048   0.339  1.00 10.00      A   
ATOM    421  CD1 PHE A  47       3.857 -17.958   0.710  1.00 10.00      A   
ATOM    422  CD2 PHE A  47       2.669 -19.151  -0.978  1.00 10.00      A   
ATOM    423  CE1 PHE A  47       4.203 -16.990  -0.213  1.00 10.00      A   
ATOM    424  CE2 PHE A  47       3.009 -18.186  -1.906  1.00 10.00      A   
ATOM    425  CZ  PHE A  47       3.777 -17.104  -1.522  1.00 10.00      A   
ATOM    426  C   PHE A  47       0.841 -21.448   2.302  1.00 10.00      A   
ATOM    427  O   PHE A  47       0.774 -22.444   1.586  1.00 10.00      A   
ATOM    428  N   PHE A  48       0.572 -21.476   3.600  1.00 10.00      A   
ATOM    429  HN  PHE A  48       0.639 -20.646   4.118  1.00 10.00      A   
ATOM    430  CA  PHE A  48       0.178 -22.705   4.278  1.00 10.00      A   
ATOM    431  CB  PHE A  48       0.877 -22.813   5.638  1.00 10.00      A   
ATOM    432  CG  PHE A  48       2.375 -22.857   5.555  1.00 10.00      A   
ATOM    433  CD1 PHE A  48       3.143 -21.830   6.076  1.00 10.00      A   
ATOM    434  CD2 PHE A  48       3.015 -23.928   4.951  1.00 10.00      A   
ATOM    435  CE1 PHE A  48       4.521 -21.867   5.997  1.00 10.00      A   
ATOM    436  CE2 PHE A  48       4.392 -23.972   4.870  1.00 10.00      A   
ATOM    437  CZ  PHE A  48       5.146 -22.941   5.394  1.00 10.00      A   
ATOM    438  C   PHE A  48      -1.336 -22.758   4.459  1.00 10.00      A   
ATOM    439  O   PHE A  48      -1.839 -23.310   5.438  1.00 10.00      A   
ATOM    440  N   TRP A  49      -2.056 -22.174   3.513  1.00 10.00      A   
ATOM    441  HN  TRP A  49      -1.596 -21.748   2.761  1.00 10.00      A   
ATOM    442  CA  TRP A  49      -3.512 -22.148   3.560  1.00 10.00      A   
ATOM    443  CB  TRP A  49      -4.060 -21.079   2.611  1.00 10.00      A   
ATOM    444  CG  TRP A  49      -5.322 -20.434   3.104  1.00 10.00      A   
ATOM    445  CD1 TRP A  49      -6.598 -20.906   2.968  1.00 10.00      A   
ATOM    446  CD2 TRP A  49      -5.427 -19.202   3.825  1.00 10.00      A   
ATOM    447  NE1 TRP A  49      -7.486 -20.043   3.556  1.00 10.00      A   
ATOM    448  HE1 TRP A  49      -8.459 -20.165   3.591  1.00 10.00      A   
ATOM    449  CE2 TRP A  49      -6.794 -18.988   4.090  1.00 10.00      A   
ATOM    450  CE3 TRP A  49      -4.498 -18.256   4.270  1.00 10.00      A   
ATOM    451  CZ2 TRP A  49      -7.254 -17.872   4.784  1.00 10.00      A   
ATOM    452  CZ3 TRP A  49      -4.957 -17.151   4.958  1.00 10.00      A   
ATOM    453  CH2 TRP A  49      -6.322 -16.967   5.205  1.00 10.00      A   
ATOM    454  C   TRP A  49      -4.094 -23.518   3.209  1.00 10.00      A   
ATOM    455  O   TRP A  49      -3.720 -24.120   2.198  1.00 10.00      A   
ATOM    456  N   PRO A  50      -5.003 -24.032   4.053  1.00 10.00      A   
ATOM    457  CA  PRO A  50      -5.645 -25.334   3.843  1.00 10.00      A   
ATOM    458  CB  PRO A  50      -6.559 -25.493   5.066  1.00 10.00      A   
ATOM    459  CG  PRO A  50      -6.028 -24.536   6.074  1.00 10.00      A   
ATOM    460  CD  PRO A  50      -5.467 -23.387   5.293  1.00 10.00      A   
ATOM    461  C   PRO A  50      -6.481 -25.374   2.562  1.00 10.00      A   
ATOM    462  O   PRO A  50      -7.305 -24.488   2.315  1.00 10.00      A   
ATOM    463  N   GLY A  51      -6.251 -26.403   1.748  1.00 10.00      A   
ATOM    464  HN  GLY A  51      -5.563 -27.059   1.990  1.00 10.00      A   
ATOM    465  CA  GLY A  51      -6.996 -26.567   0.509  1.00 10.00      A   
ATOM    466  C   GLY A  51      -6.766 -25.441  -0.477  1.00 10.00      A   
ATOM    467  O   GLY A  51      -7.720 -24.828  -0.961  1.00 10.00      A   
ATOM    468  N   MET A  52      -5.506 -25.162  -0.776  1.00 10.00      A   
ATOM    469  HN  MET A  52      -4.788 -25.689  -0.366  1.00 10.00      A   
ATOM    470  CA  MET A  52      -5.164 -24.099  -1.710  1.00 10.00      A   
ATOM    471  CB  MET A  52      -4.696 -22.845  -0.968  1.00 10.00      A   
ATOM    472  CG  MET A  52      -5.825 -21.963  -0.459  1.00 10.00      A   
ATOM    473  SD  MET A  52      -6.785 -21.209  -1.790  1.00 10.00      A   
ATOM    474  CE  MET A  52      -5.551 -20.145  -2.538  1.00 10.00      A   
ATOM    475  C   MET A  52      -4.096 -24.555  -2.694  1.00 10.00      A   
ATOM    476  O   MET A  52      -3.069 -25.112  -2.299  1.00 10.00      A   
ATOM    477  N   GLY A  53      -4.357 -24.336  -3.974  1.00 10.00      A   
ATOM    478  HN  GLY A  53      -5.207 -23.912  -4.223  1.00 10.00      A   
ATOM    479  CA  GLY A  53      -3.416 -24.714  -5.007  1.00 10.00      A   
ATOM    480  C   GLY A  53      -3.028 -23.530  -5.868  1.00 10.00      A   
ATOM    481  O   GLY A  53      -3.208 -22.382  -5.456  1.00 10.00      A   
ATOM    482  N   ASN A  54      -2.508 -23.810  -7.062  1.00 10.00      A   
ATOM    483  HN  ASN A  54      -2.411 -24.749  -7.326  1.00 10.00      A   
ATOM    484  CA  ASN A  54      -2.088 -22.766  -8.004  1.00 10.00      A   
ATOM    485  CB  ASN A  54      -3.281 -21.933  -8.491  1.00 10.00      A   
ATOM    486  CG  ASN A  54      -3.712 -22.309  -9.895  1.00 10.00      A   
ATOM    487  OD1 ASN A  54      -2.960 -22.138 -10.857  1.00 10.00      A   
ATOM    488  ND2 ASN A  54      -4.929 -22.808 -10.029  1.00 10.00      A   
ATOM    489 HD21 ASN A  54      -5.485 -22.903  -9.226  1.00 10.00      A   
ATOM    490 HD22 ASN A  54      -5.220 -23.082 -10.925  1.00 10.00      A   
ATOM    491  C   ASN A  54      -1.008 -21.867  -7.410  1.00 10.00      A   
ATOM    492  O   ASN A  54      -1.011 -20.652  -7.615  1.00 10.00      A   
ATOM    493  N   PHE A  55      -0.067 -22.480  -6.705  1.00 10.00      A   
ATOM    494  HN  PHE A  55      -0.096 -23.456  -6.625  1.00 10.00      A   
ATOM    495  CA  PHE A  55       1.018 -21.747  -6.064  1.00 10.00      A   
ATOM    496  CB  PHE A  55       1.901 -22.683  -5.237  1.00 10.00      A   
ATOM    497  CG  PHE A  55       1.286 -23.096  -3.931  1.00 10.00      A   
ATOM    498  CD1 PHE A  55       1.129 -24.434  -3.616  1.00 10.00      A   
ATOM    499  CD2 PHE A  55       0.867 -22.142  -3.018  1.00 10.00      A   
ATOM    500  CE1 PHE A  55       0.566 -24.815  -2.413  1.00 10.00      A   
ATOM    501  CE2 PHE A  55       0.303 -22.515  -1.814  1.00 10.00      A   
ATOM    502  CZ  PHE A  55       0.152 -23.854  -1.510  1.00 10.00      A   
ATOM    503  C   PHE A  55       1.858 -20.970  -7.070  1.00 10.00      A   
ATOM    504  O   PHE A  55       2.280 -19.846  -6.794  1.00 10.00      A   
ATOM    505  N   ALA A  56       2.091 -21.565  -8.235  1.00 10.00      A   
ATOM    506  HN  ALA A  56       1.722 -22.460  -8.397  1.00 10.00      A   
ATOM    507  CA  ALA A  56       2.880 -20.917  -9.277  1.00 10.00      A   
ATOM    508  CB  ALA A  56       3.152 -21.873 -10.426  1.00 10.00      A   
ATOM    509  C   ALA A  56       2.179 -19.660  -9.780  1.00 10.00      A   
ATOM    510  O   ALA A  56       2.807 -18.615  -9.958  1.00 10.00      A   
ATOM    511  N   LEU A  57       0.874 -19.766  -9.993  1.00 10.00      A   
ATOM    512  HN  LEU A  57       0.432 -20.628  -9.829  1.00 10.00      A   
ATOM    513  CA  LEU A  57       0.083 -18.640 -10.466  1.00 10.00      A   
ATOM    514  CB  LEU A  57      -1.344 -19.087 -10.796  1.00 10.00      A   
ATOM    515  CG  LEU A  57      -2.202 -18.086 -11.570  1.00 10.00      A   
ATOM    516  CD1 LEU A  57      -1.592 -17.803 -12.935  1.00 10.00      A   
ATOM    517  CD2 LEU A  57      -3.624 -18.605 -11.713  1.00 10.00      A   
ATOM    518  C   LEU A  57       0.065 -17.526  -9.424  1.00 10.00      A   
ATOM    519  O   LEU A  57       0.103 -16.341  -9.762  1.00 10.00      A   
ATOM    520  N   ILE A  58       0.011 -17.913  -8.153  1.00 10.00      A   
ATOM    521  HN  ILE A  58      -0.035 -18.874  -7.947  1.00 10.00      A   
ATOM    522  CA  ILE A  58       0.009 -16.951  -7.059  1.00 10.00      A   
ATOM    523  CB  ILE A  58      -0.264 -17.631  -5.697  1.00 10.00      A   
ATOM    524  CG1 ILE A  58      -1.660 -18.266  -5.683  1.00 10.00      A   
ATOM    525  CG2 ILE A  58      -0.119 -16.634  -4.555  1.00 10.00      A   
ATOM    526  CD1 ILE A  58      -1.935 -19.128  -4.469  1.00 10.00      A   
ATOM    527  C   ILE A  58       1.349 -16.215  -7.007  1.00 10.00      A   
ATOM    528  O   ILE A  58       1.391 -14.988  -6.918  1.00 10.00      A   
ATOM    529  N   LEU A  59       2.438 -16.973  -7.094  1.00 10.00      A   
ATOM    530  HN  LEU A  59       2.339 -17.946  -7.186  1.00 10.00      A   
ATOM    531  CA  LEU A  59       3.780 -16.401  -7.055  1.00 10.00      A   
ATOM    532  CB  LEU A  59       4.836 -17.507  -6.994  1.00 10.00      A   
ATOM    533  CG  LEU A  59       5.065 -18.138  -5.621  1.00 10.00      A   
ATOM    534  CD1 LEU A  59       5.916 -19.392  -5.744  1.00 10.00      A   
ATOM    535  CD2 LEU A  59       5.721 -17.137  -4.681  1.00 10.00      A   
ATOM    536  C   LEU A  59       4.037 -15.494  -8.253  1.00 10.00      A   
ATOM    537  O   LEU A  59       4.622 -14.418  -8.115  1.00 10.00      A   
ATOM    538  N   LEU A  60       3.579 -15.923  -9.422  1.00 10.00      A   
ATOM    539  HN  LEU A  60       3.113 -16.788  -9.462  1.00 10.00      A   
ATOM    540  CA  LEU A  60       3.757 -15.153 -10.652  1.00 10.00      A   
ATOM    541  CB  LEU A  60       3.217 -15.929 -11.858  1.00 10.00      A   
ATOM    542  CG  LEU A  60       3.536 -15.341 -13.237  1.00 10.00      A   
ATOM    543  CD1 LEU A  60       5.039 -15.302 -13.471  1.00 10.00      A   
ATOM    544  CD2 LEU A  60       2.839 -16.129 -14.336  1.00 10.00      A   
ATOM    545  C   LEU A  60       3.083 -13.784 -10.554  1.00 10.00      A   
ATOM    546  O   LEU A  60       3.610 -12.781 -11.042  1.00 10.00      A   
ATOM    547  N   ALA A  61       1.918 -13.746  -9.919  1.00 10.00      A   
ATOM    548  HN  ALA A  61       1.543 -14.577  -9.555  1.00 10.00      A   
ATOM    549  CA  ALA A  61       1.181 -12.501  -9.752  1.00 10.00      A   
ATOM    550  CB  ALA A  61      -0.290 -12.794  -9.503  1.00 10.00      A   
ATOM    551  C   ALA A  61       1.770 -11.692  -8.601  1.00 10.00      A   
ATOM    552  O   ALA A  61       1.786 -10.461  -8.632  1.00 10.00      A   
ATOM    553  N   LEU A  62       2.274 -12.403  -7.599  1.00 10.00      A   
ATOM    554  HN  LEU A  62       2.234 -13.384  -7.647  1.00 10.00      A   
ATOM    555  CA  LEU A  62       2.875 -11.780  -6.425  1.00 10.00      A   
ATOM    556  CB  LEU A  62       3.252 -12.851  -5.396  1.00 10.00      A   
ATOM    557  CG  LEU A  62       3.487 -12.372  -3.963  1.00 10.00      A   
ATOM    558  CD1 LEU A  62       2.215 -11.781  -3.380  1.00 10.00      A   
ATOM    559  CD2 LEU A  62       3.987 -13.516  -3.096  1.00 10.00      A   
ATOM    560  C   LEU A  62       4.105 -10.968  -6.811  1.00 10.00      A   
ATOM    561  O   LEU A  62       4.384  -9.926  -6.222  1.00 10.00      A   
ATOM    562  N   LEU A  63       4.832 -11.449  -7.812  1.00 10.00      A   
ATOM    563  HN  LEU A  63       4.558 -12.291  -8.238  1.00 10.00      A   
ATOM    564  CA  LEU A  63       6.032 -10.772  -8.289  1.00 10.00      A   
ATOM    565  CB  LEU A  63       6.847 -11.705  -9.189  1.00 10.00      A   
ATOM    566  CG  LEU A  63       7.416 -12.962  -8.526  1.00 10.00      A   
ATOM    567  CD1 LEU A  63       7.977 -13.907  -9.577  1.00 10.00      A   
ATOM    568  CD2 LEU A  63       8.486 -12.596  -7.508  1.00 10.00      A   
ATOM    569  C   LEU A  63       5.679  -9.496  -9.051  1.00 10.00      A   
ATOM    570  O   LEU A  63       6.536  -8.648  -9.294  1.00 10.00      A   
ATOM    571  N   LEU A  64       4.419  -9.364  -9.431  1.00 10.00      A   
ATOM    572  HN  LEU A  64       3.770 -10.066  -9.209  1.00 10.00      A   
ATOM    573  CA  LEU A  64       3.974  -8.193 -10.165  1.00 10.00      A   
ATOM    574  CB  LEU A  64       2.801  -8.550 -11.076  1.00 10.00      A   
ATOM    575  CG  LEU A  64       2.364  -7.473 -12.068  1.00 10.00      A   
ATOM    576  CD1 LEU A  64       3.424  -7.272 -13.142  1.00 10.00      A   
ATOM    577  CD2 LEU A  64       1.025  -7.837 -12.690  1.00 10.00      A   
ATOM    578  C   LEU A  64       3.573  -7.075  -9.210  1.00 10.00      A   
ATOM    579  O   LEU A  64       4.100  -5.963  -9.284  1.00 10.00      A   
ATOM    580  N   GLY A  65       2.659  -7.387  -8.297  1.00 10.00      A   
ATOM    581  HN  GLY A  65       2.304  -8.302  -8.269  1.00 10.00      A   
ATOM    582  CA  GLY A  65       2.183  -6.404  -7.340  1.00 10.00      A   
ATOM    583  C   GLY A  65       3.145  -6.174  -6.192  1.00 10.00      A   
ATOM    584  O   GLY A  65       2.756  -6.218  -5.025  1.00 10.00      A   
ATOM    585  N   SER A  66       4.400  -5.930  -6.522  1.00 10.00      A   
ATOM    586  HN  SER A  66       4.648  -5.920  -7.472  1.00 10.00      A   
ATOM    587  CA  SER A  66       5.421  -5.685  -5.518  1.00 10.00      A   
ATOM    588  CB  SER A  66       5.882  -7.007  -4.902  1.00 10.00      A   
ATOM    589  OG  SER A  66       6.142  -7.968  -5.913  1.00 10.00      A   
ATOM    590  HG  SER A  66       5.433  -8.630  -5.919  1.00 10.00      A   
ATOM    591  C   SER A  66       6.603  -4.940  -6.129  1.00 10.00      A   
ATOM    592  O   SER A  66       6.848  -3.775  -5.811  1.00 10.00      A   
ATOM    593  N   VAL A  67       7.307  -5.617  -7.033  1.00 10.00      A   
ATOM    594  HN  VAL A  67       7.043  -6.542  -7.241  1.00 10.00      A   
ATOM    595  CA  VAL A  67       8.472  -5.048  -7.705  1.00 10.00      A   
ATOM    596  CB  VAL A  67       9.117  -6.061  -8.673  1.00 10.00      A   
ATOM    597  CG1 VAL A  67      10.437  -5.521  -9.206  1.00 10.00      A   
ATOM    598  CG2 VAL A  67       9.324  -7.405  -7.989  1.00 10.00      A   
ATOM    599  C   VAL A  67       8.117  -3.779  -8.474  1.00 10.00      A   
ATOM    600  O   VAL A  67       8.840  -2.789  -8.415  1.00 10.00      A   
ATOM    601  N   VAL A  68       6.994  -3.816  -9.182  1.00 10.00      A   
ATOM    602  HN  VAL A  68       6.454  -4.632  -9.173  1.00 10.00      A   
ATOM    603  CA  VAL A  68       6.542  -2.674  -9.972  1.00 10.00      A   
ATOM    604  CB  VAL A  68       5.263  -3.002 -10.769  1.00 10.00      A   
ATOM    605  CG1 VAL A  68       4.805  -1.798 -11.578  1.00 10.00      A   
ATOM    606  CG2 VAL A  68       5.500  -4.192 -11.684  1.00 10.00      A   
ATOM    607  C   VAL A  68       6.295  -1.451  -9.093  1.00 10.00      A   
ATOM    608  O   VAL A  68       6.826  -0.373  -9.355  1.00 10.00      A   
ATOM    609  N   ALA A  69       5.508  -1.635  -8.036  1.00 10.00      A   
ATOM    610  HN  ALA A  69       5.139  -2.528  -7.868  1.00 10.00      A   
ATOM    611  CA  ALA A  69       5.178  -0.547  -7.118  1.00 10.00      A   
ATOM    612  CB  ALA A  69       4.208  -1.034  -6.053  1.00 10.00      A   
ATOM    613  C   ALA A  69       6.429   0.045  -6.474  1.00 10.00      A   
ATOM    614  O   ALA A  69       6.512   1.252  -6.240  1.00 10.00      A   
ATOM    615  N   TRP A  70       7.397  -0.811  -6.194  1.00 10.00      A   
ATOM    616  HN  TRP A  70       7.268  -1.762  -6.401  1.00 10.00      A   
ATOM    617  CA  TRP A  70       8.640  -0.385  -5.577  1.00 10.00      A   
ATOM    618  CB  TRP A  70       9.351  -1.594  -4.945  1.00 10.00      A   
ATOM    619  CG  TRP A  70      10.835  -1.440  -4.785  1.00 10.00      A   
ATOM    620  CD1 TRP A  70      11.489  -0.664  -3.873  1.00 10.00      A   
ATOM    621  CD2 TRP A  70      11.852  -2.083  -5.563  1.00 10.00      A   
ATOM    622  NE1 TRP A  70      12.848  -0.784  -4.038  1.00 10.00      A   
ATOM    623  HE1 TRP A  70      13.531  -0.325  -3.504  1.00 10.00      A   
ATOM    624  CE2 TRP A  70      13.096  -1.650  -5.066  1.00 10.00      A   
ATOM    625  CE3 TRP A  70      11.832  -2.987  -6.631  1.00 10.00      A   
ATOM    626  CZ2 TRP A  70      14.306  -2.085  -5.601  1.00 10.00      A   
ATOM    627  CZ3 TRP A  70      13.033  -3.417  -7.160  1.00 10.00      A   
ATOM    628  CH2 TRP A  70      14.254  -2.969  -6.642  1.00 10.00      A   
ATOM    629  C   TRP A  70       9.549   0.328  -6.579  1.00 10.00      A   
ATOM    630  O   TRP A  70       9.993   1.452  -6.335  1.00 10.00      A   
ATOM    631  N   TRP A  71       9.792  -0.316  -7.718  1.00 10.00      A   
ATOM    632  HN  TRP A  71       9.368  -1.189  -7.871  1.00 10.00      A   
ATOM    633  CA  TRP A  71      10.672   0.235  -8.746  1.00 10.00      A   
ATOM    634  CB  TRP A  71      10.864  -0.756  -9.894  1.00 10.00      A   
ATOM    635  CG  TRP A  71      12.201  -0.641 -10.561  1.00 10.00      A   
ATOM    636  CD1 TRP A  71      13.367  -0.218  -9.989  1.00 10.00      A   
ATOM    637  CD2 TRP A  71      12.516  -0.957 -11.924  1.00 10.00      A   
ATOM    638  NE1 TRP A  71      14.385  -0.244 -10.909  1.00 10.00      A   
ATOM    639  HE1 TRP A  71      15.316   0.020 -10.736  1.00 10.00      A   
ATOM    640  CE2 TRP A  71      13.890  -0.697 -12.106  1.00 10.00      A   
ATOM    641  CE3 TRP A  71      11.772  -1.437 -13.006  1.00 10.00      A   
ATOM    642  CZ2 TRP A  71      14.531  -0.896 -13.326  1.00 10.00      A   
ATOM    643  CZ3 TRP A  71      12.412  -1.634 -14.215  1.00 10.00      A   
ATOM    644  CH2 TRP A  71      13.777  -1.366 -14.365  1.00 10.00      A   
ATOM    645  C   TRP A  71      10.186   1.582  -9.273  1.00 10.00      A   
ATOM    646  O   TRP A  71      10.990   2.468  -9.567  1.00 10.00      A   
ATOM    647  N   ALA A  72       8.876   1.735  -9.393  1.00 10.00      A   
ATOM    648  HN  ALA A  72       8.280   0.991  -9.156  1.00 10.00      A   
ATOM    649  CA  ALA A  72       8.305   2.982  -9.879  1.00 10.00      A   
ATOM    650  CB  ALA A  72       6.840   2.795 -10.245  1.00 10.00      A   
ATOM    651  C   ALA A  72       8.461   4.095  -8.848  1.00 10.00      A   
ATOM    652  O   ALA A  72       8.866   5.208  -9.179  1.00 10.00      A   
ATOM    653  N   ALA A  73       8.173   3.775  -7.590  1.00 10.00      A   
ATOM    654  HN  ALA A  73       7.901   2.856  -7.385  1.00 10.00      A   
ATOM    655  CA  ALA A  73       8.256   4.746  -6.505  1.00 10.00      A   
ATOM    656  CB  ALA A  73       7.670   4.173  -5.224  1.00 10.00      A   
ATOM    657  C   ALA A  73       9.680   5.246  -6.271  1.00 10.00      A   
ATOM    658  O   ALA A  73       9.898   6.433  -6.028  1.00 10.00      A   
ATOM    659  N   VAL A  74      10.653   4.351  -6.359  1.00 10.00      A   
ATOM    660  HN  VAL A  74      10.434   3.417  -6.575  1.00 10.00      A   
ATOM    661  CA  VAL A  74      12.044   4.728  -6.130  1.00 10.00      A   
ATOM    662  CB  VAL A  74      12.934   3.514  -5.778  1.00 10.00      A   
ATOM    663  CG1 VAL A  74      12.442   2.837  -4.509  1.00 10.00      A   
ATOM    664  CG2 VAL A  74      12.985   2.523  -6.932  1.00 10.00      A   
ATOM    665  C   VAL A  74      12.648   5.479  -7.314  1.00 10.00      A   
ATOM    666  O   VAL A  74      13.784   5.949  -7.239  1.00 10.00      A   
ATOM    667  N   ARG A  75      11.895   5.600  -8.401  1.00 10.00      A   
ATOM    668  HN  ARG A  75      10.987   5.222  -8.405  1.00 10.00      A   
ATOM    669  CA  ARG A  75      12.395   6.286  -9.587  1.00 10.00      A   
ATOM    670  CB  ARG A  75      12.452   5.343 -10.791  1.00 10.00      A   
ATOM    671  CG  ARG A  75      13.513   4.260 -10.668  1.00 10.00      A   
ATOM    672  CD  ARG A  75      13.523   3.345 -11.882  1.00 10.00      A   
ATOM    673  NE  ARG A  75      13.911   4.061 -13.096  1.00 10.00      A   
ATOM    674  HE  ARG A  75      13.346   4.823 -13.371  1.00 10.00      A   
ATOM    675  CZ  ARG A  75      14.966   3.744 -13.846  1.00 10.00      A   
ATOM    676  NH1 ARG A  75      15.754   2.730 -13.504  1.00 10.00      A   
ATOM    677 HH11 ARG A  75      16.580   2.484 -14.091  1.00 10.00      A   
ATOM    678 HH12 ARG A  75      15.548   2.170 -12.648  1.00 10.00      A   
ATOM    679  NH2 ARG A  75      15.238   4.455 -14.933  1.00 10.00      A   
ATOM    680 HH21 ARG A  75      16.066   4.219 -15.526  1.00 10.00      A   
ATOM    681 HH22 ARG A  75      14.623   5.255 -15.203  1.00 10.00      A   
ATOM    682  C   ARG A  75      11.613   7.557  -9.916  1.00 10.00      A   
ATOM    683  O   ARG A  75      11.783   8.137 -10.991  1.00 10.00      A   
ATOM    684  N   VAL A  76      10.770   8.002  -8.991  1.00 10.00      A   
ATOM    685  HN  VAL A  76      10.678   7.513  -8.145  1.00 10.00      A   
ATOM    686  CA  VAL A  76       9.993   9.220  -9.204  1.00 10.00      A   
ATOM    687  CB  VAL A  76       8.469   9.010  -9.052  1.00 10.00      A   
ATOM    688  CG1 VAL A  76       7.927   8.138 -10.173  1.00 10.00      A   
ATOM    689  CG2 VAL A  76       8.124   8.427  -7.691  1.00 10.00      A   
ATOM    690  C   VAL A  76      10.461  10.336  -8.274  1.00 10.00      A   
ATOM    691  O   VAL A  76      11.399  10.154  -7.495  1.00 10.00      A   
ATOM    692  N   ALA A  77       9.813  11.487  -8.363  1.00 10.00      A   
ATOM    693  HN  ALA A  77       9.078  11.572  -9.003  1.00 10.00      A   
ATOM    694  CA  ALA A  77      10.163  12.627  -7.531  1.00 10.00      A   
ATOM    695  CB  ALA A  77       9.956  13.922  -8.297  1.00 10.00      A   
ATOM    696  C   ALA A  77       9.353  12.631  -6.242  1.00 10.00      A   
ATOM    697  O   ALA A  77       8.325  11.959  -6.142  1.00 10.00      A   
ATOM    698  N   MET A  78       9.806  13.407  -5.266  1.00 10.00      A   
ATOM    699  HN  MET A  78      10.618  13.941  -5.416  1.00 10.00      A   
ATOM    700  CA  MET A  78       9.127  13.493  -3.981  1.00 10.00      A   
ATOM    701  CB  MET A  78       9.977  14.238  -2.952  1.00 10.00      A   
ATOM    702  CG  MET A  78      10.905  13.330  -2.165  1.00 10.00      A   
ATOM    703  SD  MET A  78      10.044  11.906  -1.470  1.00 10.00      A   
ATOM    704  CE  MET A  78       8.759  12.713  -0.519  1.00 10.00      A   
ATOM    705  C   MET A  78       7.749  14.127  -4.111  1.00 10.00      A   
ATOM    706  O   MET A  78       6.831  13.792  -3.363  1.00 10.00      A   
ATOM    707  N   THR A  79       7.605  15.033  -5.067  1.00 10.00      A   
ATOM    708  HN  THR A  79       8.382  15.278  -5.618  1.00 10.00      A   
ATOM    709  CA  THR A  79       6.329  15.695  -5.307  1.00 10.00      A   
ATOM    710  CB  THR A  79       6.514  16.911  -6.233  1.00 10.00      A   
ATOM    711  OG1 THR A  79       7.823  17.459  -6.021  1.00 10.00      A   
ATOM    712  HG1 THR A  79       7.849  17.906  -5.163  1.00 10.00      A   
ATOM    713  CG2 THR A  79       5.470  17.979  -5.939  1.00 10.00      A   
ATOM    714  C   THR A  79       5.335  14.718  -5.940  1.00 10.00      A   
ATOM    715  O   THR A  79       4.144  15.006  -6.049  1.00 10.00      A   
ATOM    716  N   ASP A  80       5.835  13.552  -6.340  1.00 10.00      A   
ATOM    717  HN  ASP A  80       6.793  13.373  -6.215  1.00 10.00      A   
ATOM    718  CA  ASP A  80       5.002  12.526  -6.960  1.00 10.00      A   
ATOM    719  CB  ASP A  80       5.699  11.928  -8.182  1.00 10.00      A   
ATOM    720  CG  ASP A  80       5.249  12.566  -9.478  1.00 10.00      A   
ATOM    721  OD1 ASP A  80       4.206  12.144 -10.025  1.00 10.00      A   
ATOM    722  OD2 ASP A  80       5.932  13.491  -9.959  1.00 10.00      A   
ATOM    723  C   ASP A  80       4.649  11.426  -5.970  1.00 10.00      A   
ATOM    724  O   ASP A  80       3.901  10.500  -6.292  1.00 10.00      A   
ATOM    725  N   MET A  81       5.184  11.536  -4.761  1.00 10.00      A   
ATOM    726  HN  MET A  81       5.759  12.303  -4.565  1.00 10.00      A   
ATOM    727  CA  MET A  81       4.935  10.549  -3.714  1.00 10.00      A   
ATOM    728  CB  MET A  81       5.905  10.698  -2.538  1.00 10.00      A   
ATOM    729  CG  MET A  81       7.221   9.958  -2.716  1.00 10.00      A   
ATOM    730  SD  MET A  81       7.036   8.167  -2.618  1.00 10.00      A   
ATOM    731  CE  MET A  81       8.719   7.641  -2.938  1.00 10.00      A   
ATOM    732  C   MET A  81       3.473  10.519  -3.240  1.00 10.00      A   
ATOM    733  O   MET A  81       2.896   9.437  -3.141  1.00 10.00      A   
ATOM    734  N   PRO A  82       2.849  11.686  -2.929  1.00 10.00      A   
ATOM    735  CA  PRO A  82       1.448  11.736  -2.475  1.00 10.00      A   
ATOM    736  CB  PRO A  82       1.107  13.225  -2.539  1.00 10.00      A   
ATOM    737  CG  PRO A  82       2.408  13.908  -2.317  1.00 10.00      A   
ATOM    738  CD  PRO A  82       3.451  13.037  -2.960  1.00 10.00      A   
ATOM    739  C   PRO A  82       0.508  10.940  -3.381  1.00 10.00      A   
ATOM    740  O   PRO A  82      -0.261  10.101  -2.906  1.00 10.00      A   
ATOM    741  N   GLN A  83       0.584  11.188  -4.686  1.00 10.00      A   
ATOM    742  HN  GLN A  83       1.213  11.868  -5.010  1.00 10.00      A   
ATOM    743  CA  GLN A  83      -0.259  10.484  -5.643  1.00 10.00      A   
ATOM    744  CB  GLN A  83      -0.223  11.132  -7.037  1.00 10.00      A   
ATOM    745  CG  GLN A  83       1.159  11.519  -7.547  1.00 10.00      A   
ATOM    746  CD  GLN A  83       1.507  12.974  -7.278  1.00 10.00      A   
ATOM    747  OE1 GLN A  83       1.104  13.549  -6.266  1.00 10.00      A   
ATOM    748  NE2 GLN A  83       2.264  13.578  -8.180  1.00 10.00      A   
ATOM    749 HE21 GLN A  83       2.558  13.059  -8.964  1.00 10.00      A   
ATOM    750 HE22 GLN A  83       2.503  14.519  -8.032  1.00 10.00      A   
ATOM    751  C   GLN A  83       0.076   8.993  -5.699  1.00 10.00      A   
ATOM    752  O   GLN A  83      -0.796   8.162  -5.954  1.00 10.00      A   
ATOM    753  N   MET A  84       1.337   8.655  -5.433  1.00 10.00      A   
ATOM    754  HN  MET A  84       1.989   9.358  -5.227  1.00 10.00      A   
ATOM    755  CA  MET A  84       1.767   7.260  -5.437  1.00 10.00      A   
ATOM    756  CB  MET A  84       3.289   7.137  -5.321  1.00 10.00      A   
ATOM    757  CG  MET A  84       4.032   7.349  -6.631  1.00 10.00      A   
ATOM    758  SD  MET A  84       3.498   6.214  -7.928  1.00 10.00      A   
ATOM    759  CE  MET A  84       4.165   4.665  -7.324  1.00 10.00      A   
ATOM    760  C   MET A  84       1.081   6.495  -4.311  1.00 10.00      A   
ATOM    761  O   MET A  84       0.799   5.301  -4.431  1.00 10.00      A   
ATOM    762  N   VAL A  85       0.811   7.192  -3.214  1.00 10.00      A   
ATOM    763  HN  VAL A  85       1.075   8.137  -3.169  1.00 10.00      A   
ATOM    764  CA  VAL A  85       0.133   6.589  -2.078  1.00 10.00      A   
ATOM    765  CB  VAL A  85       0.246   7.468  -0.811  1.00 10.00      A   
ATOM    766  CG1 VAL A  85      -0.351   6.759   0.397  1.00 10.00      A   
ATOM    767  CG2 VAL A  85       1.691   7.855  -0.542  1.00 10.00      A   
ATOM    768  C   VAL A  85      -1.340   6.393  -2.429  1.00 10.00      A   
ATOM    769  O   VAL A  85      -1.950   5.381  -2.079  1.00 10.00      A   
ATOM    770  N   ALA A  86      -1.889   7.364  -3.155  1.00 10.00      A   
ATOM    771  HN  ALA A  86      -1.337   8.132  -3.415  1.00 10.00      A   
ATOM    772  CA  ALA A  86      -3.285   7.326  -3.576  1.00 10.00      A   
ATOM    773  CB  ALA A  86      -3.682   8.632  -4.245  1.00 10.00      A   
ATOM    774  C   ALA A  86      -3.551   6.142  -4.504  1.00 10.00      A   
ATOM    775  O   ALA A  86      -4.487   5.373  -4.282  1.00 10.00      A   
ATOM    776  N   ILE A  87      -2.723   5.989  -5.536  1.00 10.00      A   
ATOM    777  HN  ILE A  87      -1.993   6.634  -5.669  1.00 10.00      A   
ATOM    778  CA  ILE A  87      -2.889   4.887  -6.482  1.00 10.00      A   
ATOM    779  CB  ILE A  87      -1.942   4.980  -7.706  1.00 10.00      A   
ATOM    780  CG1 ILE A  87      -2.220   3.839  -8.693  1.00 10.00      A   
ATOM    781  CG2 ILE A  87      -0.479   4.992  -7.288  1.00 10.00      A   
ATOM    782  CD1 ILE A  87      -1.396   3.899  -9.961  1.00 10.00      A   
ATOM    783  C   ILE A  87      -2.749   3.533  -5.783  1.00 10.00      A   
ATOM    784  O   ILE A  87      -3.481   2.589  -6.086  1.00 10.00      A   
ATOM    785  N   TYR A  88      -1.830   3.451  -4.825  1.00 10.00      A   
ATOM    786  HN  TYR A  88      -1.285   4.238  -4.611  1.00 10.00      A   
ATOM    787  CA  TYR A  88      -1.621   2.216  -4.085  1.00 10.00      A   
ATOM    788  CB  TYR A  88      -0.363   2.302  -3.217  1.00 10.00      A   
ATOM    789  CG  TYR A  88      -0.154   1.090  -2.335  1.00 10.00      A   
ATOM    790  CD1 TYR A  88       0.126  -0.155  -2.886  1.00 10.00      A   
ATOM    791  CD2 TYR A  88      -0.247   1.188  -0.953  1.00 10.00      A   
ATOM    792  CE1 TYR A  88       0.304  -1.268  -2.084  1.00 10.00      A   
ATOM    793  CE2 TYR A  88      -0.068   0.081  -0.143  1.00 10.00      A   
ATOM    794  CZ  TYR A  88       0.207  -1.145  -0.714  1.00 10.00      A   
ATOM    795  OH  TYR A  88       0.382  -2.252   0.087  1.00 10.00      A   
ATOM    796  HH  TYR A  88      -0.365  -2.328   0.694  1.00 10.00      A   
ATOM    797  C   TYR A  88      -2.840   1.906  -3.223  1.00 10.00      A   
ATOM    798  O   TYR A  88      -3.288   0.761  -3.147  1.00 10.00      A   
ATOM    799  N   ASN A  89      -3.378   2.942  -2.588  1.00 10.00      A   
ATOM    800  HN  ASN A  89      -2.968   3.829  -2.685  1.00 10.00      A   
ATOM    801  CA  ASN A  89      -4.557   2.796  -1.742  1.00 10.00      A   
ATOM    802  CB  ASN A  89      -4.911   4.124  -1.067  1.00 10.00      A   
ATOM    803  CG  ASN A  89      -6.074   3.987  -0.109  1.00 10.00      A   
ATOM    804  OD1 ASN A  89      -5.933   3.412   0.970  1.00 10.00      A   
ATOM    805  ND2 ASN A  89      -7.232   4.508  -0.493  1.00 10.00      A   
ATOM    806 HD21 ASN A  89      -7.278   4.951  -1.373  1.00 10.00      A   
ATOM    807 HD22 ASN A  89      -8.000   4.432   0.115  1.00 10.00      A   
ATOM    808  C   ASN A  89      -5.735   2.289  -2.563  1.00 10.00      A   
ATOM    809  O   ASN A  89      -6.515   1.455  -2.102  1.00 10.00      A   
ATOM    810  N   GLY A  90      -5.848   2.791  -3.790  1.00 10.00      A   
ATOM    811  HN  GLY A  90      -5.198   3.462  -4.096  1.00 10.00      A   
ATOM    812  CA  GLY A  90      -6.916   2.368  -4.671  1.00 10.00      A   
ATOM    813  C   GLY A  90      -6.812   0.893  -4.997  1.00 10.00      A   
ATOM    814  O   GLY A  90      -7.811   0.175  -4.984  1.00 10.00      A   
ATOM    815  N   MET A  91      -5.591   0.440  -5.272  1.00 10.00      A   
ATOM    816  HN  MET A  91      -4.838   1.070  -5.264  1.00 10.00      A   
ATOM    817  CA  MET A  91      -5.344  -0.963  -5.590  1.00 10.00      A   
ATOM    818  CB  MET A  91      -3.877  -1.186  -5.966  1.00 10.00      A   
ATOM    819  CG  MET A  91      -3.483  -0.590  -7.307  1.00 10.00      A   
ATOM    820  SD  MET A  91      -1.761  -0.916  -7.726  1.00 10.00      A   
ATOM    821  CE  MET A  91      -1.788  -2.700  -7.887  1.00 10.00      A   
ATOM    822  C   MET A  91      -5.720  -1.851  -4.407  1.00 10.00      A   
ATOM    823  O   MET A  91      -6.261  -2.945  -4.584  1.00 10.00      A   
ATOM    824  N   GLY A  92      -5.429  -1.370  -3.202  1.00 10.00      A   
ATOM    825  HN  GLY A  92      -4.978  -0.501  -3.129  1.00 10.00      A   
ATOM    826  CA  GLY A  92      -5.755  -2.114  -2.000  1.00 10.00      A   
ATOM    827  C   GLY A  92      -7.253  -2.276  -1.840  1.00 10.00      A   
ATOM    828  O   GLY A  92      -7.742  -3.368  -1.540  1.00 10.00      A   
ATOM    829  N   GLY A  93      -7.982  -1.186  -2.057  1.00 10.00      A   
ATOM    830  HN  GLY A  93      -7.530  -0.340  -2.280  1.00 10.00      A   
ATOM    831  CA  GLY A  93      -9.427  -1.224  -1.952  1.00 10.00      A   
ATOM    832  C   GLY A  93     -10.033  -2.105  -3.024  1.00 10.00      A   
ATOM    833  O   GLY A  93     -10.970  -2.867  -2.763  1.00 10.00      A   
ATOM    834  N   GLY A  94      -9.480  -2.010  -4.231  1.00 10.00      A   
ATOM    835  HN  GLY A  94      -8.738  -1.378  -4.371  1.00 10.00      A   
ATOM    836  CA  GLY A  94      -9.959  -2.812  -5.338  1.00 10.00      A   
ATOM    837  C   GLY A  94      -9.748  -4.289  -5.092  1.00 10.00      A   
ATOM    838  O   GLY A  94     -10.585  -5.112  -5.467  1.00 10.00      A   
ATOM    839  N   ALA A  95      -8.633  -4.622  -4.452  1.00 10.00      A   
ATOM    840  HN  ALA A  95      -8.003  -3.916  -4.191  1.00 10.00      A   
ATOM    841  CA  ALA A  95      -8.317  -6.007  -4.137  1.00 10.00      A   
ATOM    842  CB  ALA A  95      -6.945  -6.110  -3.492  1.00 10.00      A   
ATOM    843  C   ALA A  95      -9.384  -6.596  -3.218  1.00 10.00      A   
ATOM    844  O   ALA A  95      -9.909  -7.678  -3.479  1.00 10.00      A   
ATOM    845  N   ALA A  96      -9.723  -5.861  -2.163  1.00 10.00      A   
ATOM    846  HN  ALA A  96      -9.285  -4.992  -2.025  1.00 10.00      A   
ATOM    847  CA  ALA A  96     -10.735  -6.306  -1.210  1.00 10.00      A   
ATOM    848  CB  ALA A  96     -10.861  -5.311  -0.066  1.00 10.00      A   
ATOM    849  C   ALA A  96     -12.080  -6.492  -1.905  1.00 10.00      A   
ATOM    850  O   ALA A  96     -12.761  -7.499  -1.704  1.00 10.00      A   
ATOM    851  N   ALA A  97     -12.444  -5.525  -2.742  1.00 10.00      A   
ATOM    852  HN  ALA A  97     -11.852  -4.749  -2.862  1.00 10.00      A   
ATOM    853  CA  ALA A  97     -13.703  -5.580  -3.479  1.00 10.00      A   
ATOM    854  CB  ALA A  97     -13.932  -4.284  -4.244  1.00 10.00      A   
ATOM    855  C   ALA A  97     -13.727  -6.772  -4.432  1.00 10.00      A   
ATOM    856  O   ALA A  97     -14.775  -7.375  -4.667  1.00 10.00      A   
ATOM    857  N   THR A  98     -12.568  -7.105  -4.981  1.00 10.00      A   
ATOM    858  HN  THR A  98     -11.768  -6.577  -4.767  1.00 10.00      A   
ATOM    859  CA  THR A  98     -12.454  -8.230  -5.897  1.00 10.00      A   
ATOM    860  CB  THR A  98     -11.086  -8.237  -6.611  1.00 10.00      A   
ATOM    861  OG1 THR A  98     -10.917  -7.001  -7.323  1.00 10.00      A   
ATOM    862  HG1 THR A  98     -10.706  -6.291  -6.695  1.00 10.00      A   
ATOM    863  CG2 THR A  98     -10.992  -9.394  -7.592  1.00 10.00      A   
ATOM    864  C   THR A  98     -12.670  -9.551  -5.159  1.00 10.00      A   
ATOM    865  O   THR A  98     -13.441 -10.400  -5.607  1.00 10.00      A   
ATOM    866  N   ILE A  99     -12.010  -9.704  -4.014  1.00 10.00      A   
ATOM    867  HN  ILE A  99     -11.423  -8.983  -3.696  1.00 10.00      A   
ATOM    868  CA  ILE A  99     -12.137 -10.920  -3.217  1.00 10.00      A   
ATOM    869  CB  ILE A  99     -11.210 -10.889  -1.984  1.00 10.00      A   
ATOM    870  CG1 ILE A  99      -9.765 -10.627  -2.414  1.00 10.00      A   
ATOM    871  CG2 ILE A  99     -11.304 -12.199  -1.214  1.00 10.00      A   
ATOM    872  CD1 ILE A  99      -8.855 -10.201  -1.283  1.00 10.00      A   
ATOM    873  C   ILE A  99     -13.580 -11.116  -2.763  1.00 10.00      A   
ATOM    874  O   ILE A  99     -14.137 -12.210  -2.887  1.00 10.00      A   
ATOM    875  N   ALA A 100     -14.181 -10.043  -2.255  1.00 10.00      A   
ATOM    876  HN  ALA A 100     -13.679  -9.201  -2.185  1.00 10.00      A   
ATOM    877  CA  ALA A 100     -15.561 -10.084  -1.787  1.00 10.00      A   
ATOM    878  CB  ALA A 100     -15.982  -8.725  -1.242  1.00 10.00      A   
ATOM    879  C   ALA A 100     -16.502 -10.526  -2.902  1.00 10.00      A   
ATOM    880  O   ALA A 100     -17.405 -11.334  -2.680  1.00 10.00      A   
ATOM    881  N   ALA A 101     -16.275 -10.004  -4.102  1.00 10.00      A   
ATOM    882  HN  ALA A 101     -15.531  -9.373  -4.215  1.00 10.00      A   
ATOM    883  CA  ALA A 101     -17.099 -10.340  -5.254  1.00 10.00      A   
ATOM    884  CB  ALA A 101     -16.675  -9.527  -6.464  1.00 10.00      A   
ATOM    885  C   ALA A 101     -17.027 -11.831  -5.567  1.00 10.00      A   
ATOM    886  O   ALA A 101     -18.052 -12.477  -5.783  1.00 10.00      A   
ATOM    887  N   VAL A 102     -15.812 -12.374  -5.573  1.00 10.00      A   
ATOM    888  HN  VAL A 102     -15.034 -11.806  -5.374  1.00 10.00      A   
ATOM    889  CA  VAL A 102     -15.601 -13.791  -5.861  1.00 10.00      A   
ATOM    890  CB  VAL A 102     -14.100 -14.162  -5.847  1.00 10.00      A   
ATOM    891  CG1 VAL A 102     -13.902 -15.646  -6.125  1.00 10.00      A   
ATOM    892  CG2 VAL A 102     -13.338 -13.328  -6.865  1.00 10.00      A   
ATOM    893  C   VAL A 102     -16.360 -14.672  -4.870  1.00 10.00      A   
ATOM    894  O   VAL A 102     -17.074 -15.594  -5.265  1.00 10.00      A   
ATOM    895  N   GLU A 103     -16.219 -14.364  -3.583  1.00 10.00      A   
ATOM    896  HN  GLU A 103     -15.644 -13.606  -3.332  1.00 10.00      A   
ATOM    897  CA  GLU A 103     -16.890 -15.126  -2.532  1.00 10.00      A   
ATOM    898  CB  GLU A 103     -16.442 -14.653  -1.148  1.00 10.00      A   
ATOM    899  CG  GLU A 103     -14.968 -14.899  -0.851  1.00 10.00      A   
ATOM    900  CD  GLU A 103     -14.602 -16.372  -0.874  1.00 10.00      A   
ATOM    901  OE1 GLU A 103     -15.061 -17.116   0.017  1.00 10.00      A   
ATOM    902  OE2 GLU A 103     -13.846 -16.793  -1.780  1.00 10.00      A   
ATOM    903  C   GLU A 103     -18.411 -15.047  -2.670  1.00 10.00      A   
ATOM    904  O   GLU A 103     -19.119 -16.030  -2.433  1.00 10.00      A   
ATOM    905  N   LEU A 104     -18.909 -13.881  -3.068  1.00 10.00      A   
ATOM    906  HN  LEU A 104     -18.298 -13.129  -3.234  1.00 10.00      A   
ATOM    907  CA  LEU A 104     -20.342 -13.690  -3.251  1.00 10.00      A   
ATOM    908  CB  LEU A 104     -20.676 -12.212  -3.473  1.00 10.00      A   
ATOM    909  CG  LEU A 104     -20.660 -11.319  -2.231  1.00 10.00      A   
ATOM    910  CD1 LEU A 104     -20.963  -9.878  -2.609  1.00 10.00      A   
ATOM    911  CD2 LEU A 104     -21.650 -11.824  -1.189  1.00 10.00      A   
ATOM    912  C   LEU A 104     -20.857 -14.524  -4.420  1.00 10.00      A   
ATOM    913  O   LEU A 104     -21.932 -15.115  -4.341  1.00 10.00      A   
ATOM    914  N   LEU A 105     -20.074 -14.574  -5.496  1.00 10.00      A   
ATOM    915  HN  LEU A 105     -19.226 -14.077  -5.491  1.00 10.00      A   
ATOM    916  CA  LEU A 105     -20.441 -15.339  -6.687  1.00 10.00      A   
ATOM    917  CB  LEU A 105     -19.452 -15.070  -7.825  1.00 10.00      A   
ATOM    918  CG  LEU A 105     -19.395 -13.634  -8.352  1.00 10.00      A   
ATOM    919  CD1 LEU A 105     -18.294 -13.493  -9.391  1.00 10.00      A   
ATOM    920  CD2 LEU A 105     -20.738 -13.216  -8.932  1.00 10.00      A   
ATOM    921  C   LEU A 105     -20.479 -16.832  -6.380  1.00 10.00      A   
ATOM    922  O   LEU A 105     -21.294 -17.570  -6.937  1.00 10.00      A   
ATOM    923  N   LYS A 106     -19.587 -17.266  -5.494  1.00 10.00      A   
ATOM    924  HN  LYS A 106     -18.954 -16.625  -5.104  1.00 10.00      A   
ATOM    925  CA  LYS A 106     -19.512 -18.668  -5.094  1.00 10.00      A   
ATOM    926  CB  LYS A 106     -18.337 -18.890  -4.142  1.00 10.00      A   
ATOM    927  CG  LYS A 106     -16.962 -18.800  -4.779  1.00 10.00      A   
ATOM    928  CD  LYS A 106     -15.882 -18.929  -3.719  1.00 10.00      A   
ATOM    929  CE  LYS A 106     -14.493 -18.958  -4.327  1.00 10.00      A   
ATOM    930  NZ  LYS A 106     -13.445 -18.991  -3.274  1.00 10.00      A   
ATOM    931  HZ1 LYS A 106     -13.553 -18.169  -2.634  1.00 10.00      A   
ATOM    932  HZ2 LYS A 106     -12.500 -18.959  -3.705  1.00 10.00      A   
ATOM    933  HZ3 LYS A 106     -13.529 -19.862  -2.714  1.00 10.00      A   
ATOM    934  C   LYS A 106     -20.788 -19.101  -4.390  1.00 10.00      A   
ATOM    935  O   LYS A 106     -21.245 -20.235  -4.556  1.00 10.00      A   
ATOM    936  N   GLY A 107     -21.357 -18.192  -3.606  1.00 10.00      A   
ATOM    937  HN  GLY A 107     -20.955 -17.300  -3.533  1.00 10.00      A   
ATOM    938  CA  GLY A 107     -22.566 -18.501  -2.871  1.00 10.00      A   
ATOM    939  C   GLY A 107     -22.266 -19.371  -1.670  1.00 10.00      A   
ATOM    940  O   GLY A 107     -23.063 -20.228  -1.296  1.00 10.00      A   
ATOM    941  N   ALA A 108     -21.108 -19.140  -1.060  1.00 10.00      A   
ATOM    942  HN  ALA A 108     -20.526 -18.426  -1.394  1.00 10.00      A   
ATOM    943  CA  ALA A 108     -20.680 -19.918   0.096  1.00 10.00      A   
ATOM    944  CB  ALA A 108     -19.187 -20.201   0.019  1.00 10.00      A   
ATOM    945  C   ALA A 108     -21.028 -19.231   1.411  1.00 10.00      A   
ATOM    946  O   ALA A 108     -20.674 -19.712   2.488  1.00 10.00      A   
ATOM    947  N   PHE A 109     -21.715 -18.102   1.329  1.00 10.00      A   
ATOM    948  HN  PHE A 109     -21.970 -17.754   0.445  1.00 10.00      A   
ATOM    949  CA  PHE A 109     -22.105 -17.371   2.531  1.00 10.00      A   
ATOM    950  CB  PHE A 109     -22.110 -15.859   2.301  1.00 10.00      A   
ATOM    951  CG  PHE A 109     -20.777 -15.211   2.548  1.00 10.00      A   
ATOM    952  CD1 PHE A 109     -19.930 -14.909   1.495  1.00 10.00      A   
ATOM    953  CD2 PHE A 109     -20.369 -14.911   3.838  1.00 10.00      A   
ATOM    954  CE1 PHE A 109     -18.701 -14.318   1.724  1.00 10.00      A   
ATOM    955  CE2 PHE A 109     -19.144 -14.320   4.074  1.00 10.00      A   
ATOM    956  CZ  PHE A 109     -18.308 -14.025   3.016  1.00 10.00      A   
ATOM    957  C   PHE A 109     -23.451 -17.853   3.058  1.00 10.00      A   
ATOM    958  O   PHE A 109     -24.507 -17.481   2.546  1.00 10.00      A   
ATOM    959  N   GLU A 110     -23.399 -18.695   4.074  1.00 10.00      A   
ATOM    960  HN  GLU A 110     -22.523 -18.960   4.426  1.00 10.00      A   
ATOM    961  CA  GLU A 110     -24.603 -19.249   4.679  1.00 10.00      A   
ATOM    962  CB  GLU A 110     -24.289 -20.601   5.320  1.00 10.00      A   
ATOM    963  CG  GLU A 110     -23.462 -21.523   4.441  1.00 10.00      A   
ATOM    964  CD  GLU A 110     -23.133 -22.828   5.126  1.00 10.00      A   
ATOM    965  OE1 GLU A 110     -22.181 -22.858   5.933  1.00 10.00      A   
ATOM    966  OE2 GLU A 110     -23.828 -23.832   4.861  1.00 10.00      A   
ATOM    967  C   GLU A 110     -25.160 -18.302   5.733  1.00 10.00      A   
ATOM    968  O   GLU A 110     -26.374 -18.207   5.925  1.00 10.00      A   
ATOM    969  N   ASN A 111     -24.261 -17.596   6.404  1.00 10.00      A   
ATOM    970  HN  ASN A 111     -23.310 -17.705   6.183  1.00 10.00      A   
ATOM    971  CA  ASN A 111     -24.643 -16.656   7.451  1.00 10.00      A   
ATOM    972  CB  ASN A 111     -23.512 -16.523   8.476  1.00 10.00      A   
ATOM    973  CG  ASN A 111     -23.871 -15.634   9.649  1.00 10.00      A   
ATOM    974  OD1 ASN A 111     -23.706 -14.419   9.593  1.00 10.00      A   
ATOM    975  ND2 ASN A 111     -24.358 -16.234  10.717  1.00 10.00      A   
ATOM    976 HD21 ASN A 111     -24.458 -17.211  10.695  1.00 10.00      A   
ATOM    977 HD22 ASN A 111     -24.603 -15.681  11.492  1.00 10.00      A   
ATOM    978  C   ASN A 111     -24.993 -15.294   6.860  1.00 10.00      A   
ATOM    979  O   ASN A 111     -24.181 -14.685   6.159  1.00 10.00      A   
ATOM    980  N   THR A 112     -26.202 -14.827   7.143  1.00 10.00      A   
ATOM    981  HN  THR A 112     -26.799 -15.362   7.710  1.00 10.00      A   
ATOM    982  CA  THR A 112     -26.677 -13.543   6.639  1.00 10.00      A   
ATOM    983  CB  THR A 112     -28.161 -13.321   6.998  1.00 10.00      A   
ATOM    984  OG1 THR A 112     -28.864 -14.565   6.896  1.00 10.00      A   
ATOM    985  HG1 THR A 112     -28.569 -15.034   6.104  1.00 10.00      A   
ATOM    986  CG2 THR A 112     -28.798 -12.317   6.049  1.00 10.00      A   
ATOM    987  C   THR A 112     -25.842 -12.378   7.174  1.00 10.00      A   
ATOM    988  O   THR A 112     -25.537 -11.439   6.441  1.00 10.00      A   
ATOM    989  N   GLY A 113     -25.469 -12.449   8.448  1.00 10.00      A   
ATOM    990  HN  GLY A 113     -25.734 -13.227   8.984  1.00 10.00      A   
ATOM    991  CA  GLY A 113     -24.675 -11.393   9.054  1.00 10.00      A   
ATOM    992  C   GLY A 113     -23.337 -11.213   8.365  1.00 10.00      A   
ATOM    993  O   GLY A 113     -22.963 -10.101   7.994  1.00 10.00      A   
ATOM    994  N   LEU A 114     -22.625 -12.316   8.187  1.00 10.00      A   
ATOM    995  HN  LEU A 114     -22.979 -13.172   8.523  1.00 10.00      A   
ATOM    996  CA  LEU A 114     -21.328 -12.294   7.525  1.00 10.00      A   
ATOM    997  CB  LEU A 114     -20.683 -13.680   7.563  1.00 10.00      A   
ATOM    998  CG  LEU A 114     -20.359 -14.241   8.952  1.00 10.00      A   
ATOM    999  CD1 LEU A 114     -19.833 -15.664   8.841  1.00 10.00      A   
ATOM   1000  CD2 LEU A 114     -19.357 -13.353   9.674  1.00 10.00      A   
ATOM   1001  C   LEU A 114     -21.483 -11.829   6.083  1.00 10.00      A   
ATOM   1002  O   LEU A 114     -20.621 -11.131   5.547  1.00 10.00      A   
ATOM   1003  N   MET A 115     -22.599 -12.218   5.470  1.00 10.00      A   
ATOM   1004  HN  MET A 115     -23.241 -12.773   5.961  1.00 10.00      A   
ATOM   1005  CA  MET A 115     -22.899 -11.839   4.095  1.00 10.00      A   
ATOM   1006  CB  MET A 115     -24.201 -12.503   3.638  1.00 10.00      A   
ATOM   1007  CG  MET A 115     -24.584 -12.226   2.192  1.00 10.00      A   
ATOM   1008  SD  MET A 115     -26.250 -12.797   1.799  1.00 10.00      A   
ATOM   1009  CE  MET A 115     -26.111 -14.544   2.164  1.00 10.00      A   
ATOM   1010  C   MET A 115     -23.023 -10.325   3.999  1.00 10.00      A   
ATOM   1011  O   MET A 115     -22.509  -9.706   3.070  1.00 10.00      A   
ATOM   1012  N   ALA A 116     -23.694  -9.736   4.983  1.00 10.00      A   
ATOM   1013  HN  ALA A 116     -24.080 -10.292   5.700  1.00 10.00      A   
ATOM   1014  CA  ALA A 116     -23.878  -8.291   5.030  1.00 10.00      A   
ATOM   1015  CB  ALA A 116     -24.823  -7.909   6.156  1.00 10.00      A   
ATOM   1016  C   ALA A 116     -22.537  -7.587   5.198  1.00 10.00      A   
ATOM   1017  O   ALA A 116     -22.271  -6.574   4.550  1.00 10.00      A   
ATOM   1018  N   LEU A 117     -21.692  -8.136   6.067  1.00 10.00      A   
ATOM   1019  HN  LEU A 117     -21.974  -8.937   6.564  1.00 10.00      A   
ATOM   1020  CA  LEU A 117     -20.366  -7.573   6.316  1.00 10.00      A   
ATOM   1021  CB  LEU A 117     -19.634  -8.365   7.404  1.00 10.00      A   
ATOM   1022  CG  LEU A 117     -20.301  -8.407   8.782  1.00 10.00      A   
ATOM   1023  CD1 LEU A 117     -19.502  -9.280   9.735  1.00 10.00      A   
ATOM   1024  CD2 LEU A 117     -20.465  -7.002   9.345  1.00 10.00      A   
ATOM   1025  C   LEU A 117     -19.543  -7.568   5.033  1.00 10.00      A   
ATOM   1026  O   LEU A 117     -18.840  -6.599   4.734  1.00 10.00      A   
ATOM   1027  N   ALA A 118     -19.650  -8.654   4.274  1.00 10.00      A   
ATOM   1028  HN  ALA A 118     -20.218  -9.397   4.579  1.00 10.00      A   
ATOM   1029  CA  ALA A 118     -18.938  -8.782   3.012  1.00 10.00      A   
ATOM   1030  CB  ALA A 118     -19.128 -10.177   2.444  1.00 10.00      A   
ATOM   1031  C   ALA A 118     -19.427  -7.726   2.025  1.00 10.00      A   
ATOM   1032  O   ALA A 118     -18.636  -7.123   1.297  1.00 10.00      A   
ATOM   1033  N   ILE A 119     -20.737  -7.497   2.018  1.00 10.00      A   
ATOM   1034  HN  ILE A 119     -21.315  -8.017   2.620  1.00 10.00      A   
ATOM   1035  CA  ILE A 119     -21.338  -6.498   1.138  1.00 10.00      A   
ATOM   1036  CB  ILE A 119     -22.880  -6.507   1.238  1.00 10.00      A   
ATOM   1037  CG1 ILE A 119     -23.432  -7.832   0.709  1.00 10.00      A   
ATOM   1038  CG2 ILE A 119     -23.486  -5.334   0.474  1.00 10.00      A   
ATOM   1039  CD1 ILE A 119     -24.911  -8.024   0.962  1.00 10.00      A   
ATOM   1040  C   ILE A 119     -20.808  -5.111   1.490  1.00 10.00      A   
ATOM   1041  O   ILE A 119     -20.417  -4.341   0.611  1.00 10.00      A   
ATOM   1042  N   LEU A 120     -20.775  -4.816   2.786  1.00 10.00      A   
ATOM   1043  HN  LEU A 120     -21.098  -5.482   3.435  1.00 10.00      A   
ATOM   1044  CA  LEU A 120     -20.281  -3.534   3.271  1.00 10.00      A   
ATOM   1045  CB  LEU A 120     -20.403  -3.449   4.795  1.00 10.00      A   
ATOM   1046  CG  LEU A 120     -21.824  -3.482   5.363  1.00 10.00      A   
ATOM   1047  CD1 LEU A 120     -21.791  -3.634   6.876  1.00 10.00      A   
ATOM   1048  CD2 LEU A 120     -22.594  -2.231   4.965  1.00 10.00      A   
ATOM   1049  C   LEU A 120     -18.829  -3.332   2.859  1.00 10.00      A   
ATOM   1050  O   LEU A 120     -18.474  -2.294   2.301  1.00 10.00      A   
ATOM   1051  N   GLY A 121     -18.002  -4.341   3.121  1.00 10.00      A   
ATOM   1052  HN  GLY A 121     -18.353  -5.148   3.562  1.00 10.00      A   
ATOM   1053  CA  GLY A 121     -16.596  -4.269   2.769  1.00 10.00      A   
ATOM   1054  C   GLY A 121     -16.392  -4.076   1.281  1.00 10.00      A   
ATOM   1055  O   GLY A 121     -15.539  -3.293   0.861  1.00 10.00      A   
ATOM   1056  N   GLY A 122     -17.185  -4.785   0.483  1.00 10.00      A   
ATOM   1057  HN  GLY A 122     -17.841  -5.402   0.881  1.00 10.00      A   
ATOM   1058  CA  GLY A 122     -17.091  -4.667  -0.958  1.00 10.00      A   
ATOM   1059  C   GLY A 122     -17.457  -3.273  -1.427  1.00 10.00      A   
ATOM   1060  O   GLY A 122     -16.761  -2.690  -2.260  1.00 10.00      A   
ATOM   1061  N   LEU A 123     -18.546  -2.741  -0.880  1.00 10.00      A   
ATOM   1062  HN  LEU A 123     -19.055  -3.271  -0.226  1.00 10.00      A   
ATOM   1063  CA  LEU A 123     -19.015  -1.400  -1.223  1.00 10.00      A   
ATOM   1064  CB  LEU A 123     -20.286  -1.068  -0.429  1.00 10.00      A   
ATOM   1065  CG  LEU A 123     -20.728   0.400  -0.422  1.00 10.00      A   
ATOM   1066  CD1 LEU A 123     -21.194   0.833  -1.802  1.00 10.00      A   
ATOM   1067  CD2 LEU A 123     -21.821   0.627   0.610  1.00 10.00      A   
ATOM   1068  C   LEU A 123     -17.940  -0.359  -0.929  1.00 10.00      A   
ATOM   1069  O   LEU A 123     -17.546   0.410  -1.809  1.00 10.00      A   
ATOM   1070  N   ILE A 124     -17.463  -0.356   0.312  1.00 10.00      A   
ATOM   1071  HN  ILE A 124     -17.812  -1.010   0.957  1.00 10.00      A   
ATOM   1072  CA  ILE A 124     -16.440   0.584   0.744  1.00 10.00      A   
ATOM   1073  CB  ILE A 124     -16.096   0.396   2.240  1.00 10.00      A   
ATOM   1074  CG1 ILE A 124     -17.363   0.494   3.096  1.00 10.00      A   
ATOM   1075  CG2 ILE A 124     -15.084   1.435   2.690  1.00 10.00      A   
ATOM   1076  CD1 ILE A 124     -17.165   0.079   4.539  1.00 10.00      A   
ATOM   1077  C   ILE A 124     -15.175   0.447  -0.104  1.00 10.00      A   
ATOM   1078  O   ILE A 124     -14.571   1.450  -0.500  1.00 10.00      A   
ATOM   1079  N   GLY A 125     -14.804  -0.794  -0.405  1.00 10.00      A   
ATOM   1080  HN  GLY A 125     -15.344  -1.550  -0.080  1.00 10.00      A   
ATOM   1081  CA  GLY A 125     -13.619  -1.053  -1.200  1.00 10.00      A   
ATOM   1082  C   GLY A 125     -13.752  -0.570  -2.631  1.00 10.00      A   
ATOM   1083  O   GLY A 125     -12.807  -0.015  -3.191  1.00 10.00      A   
ATOM   1084  N   SER A 126     -14.925  -0.770  -3.223  1.00 10.00      A   
ATOM   1085  HN  SER A 126     -15.645  -1.213  -2.724  1.00 10.00      A   
ATOM   1086  CA  SER A 126     -15.166  -0.349  -4.600  1.00 10.00      A   
ATOM   1087  CB  SER A 126     -16.533  -0.837  -5.084  1.00 10.00      A   
ATOM   1088  OG  SER A 126     -16.685  -2.232  -4.874  1.00 10.00      A   
ATOM   1089  HG  SER A 126     -16.545  -2.431  -3.938  1.00 10.00      A   
ATOM   1090  C   SER A 126     -15.064   1.167  -4.741  1.00 10.00      A   
ATOM   1091  O   SER A 126     -14.440   1.668  -5.675  1.00 10.00      A   
ATOM   1092  N   VAL A 127     -15.670   1.889  -3.803  1.00 10.00      A   
ATOM   1093  HN  VAL A 127     -16.156   1.430  -3.081  1.00 10.00      A   
ATOM   1094  CA  VAL A 127     -15.640   3.349  -3.826  1.00 10.00      A   
ATOM   1095  CB  VAL A 127     -16.543   3.955  -2.730  1.00 10.00      A   
ATOM   1096  CG1 VAL A 127     -16.489   5.476  -2.752  1.00 10.00      A   
ATOM   1097  CG2 VAL A 127     -17.975   3.467  -2.890  1.00 10.00      A   
ATOM   1098  C   VAL A 127     -14.211   3.861  -3.654  1.00 10.00      A   
ATOM   1099  O   VAL A 127     -13.791   4.806  -4.324  1.00 10.00      A   
ATOM   1100  N   ALA A 128     -13.465   3.215  -2.763  1.00 10.00      A   
ATOM   1101  HN  ALA A 128     -13.855   2.460  -2.272  1.00 10.00      A   
ATOM   1102  CA  ALA A 128     -12.086   3.599  -2.498  1.00 10.00      A   
ATOM   1103  CB  ALA A 128     -11.549   2.866  -1.277  1.00 10.00      A   
ATOM   1104  C   ALA A 128     -11.201   3.341  -3.713  1.00 10.00      A   
ATOM   1105  O   ALA A 128     -10.264   4.096  -3.977  1.00 10.00      A   
ATOM   1106  N   PHE A 129     -11.517   2.281  -4.448  1.00 10.00      A   
ATOM   1107  HN  PHE A 129     -12.279   1.722  -4.174  1.00 10.00      A   
ATOM   1108  CA  PHE A 129     -10.763   1.911  -5.642  1.00 10.00      A   
ATOM   1109  CB  PHE A 129     -11.331   0.621  -6.249  1.00 10.00      A   
ATOM   1110  CG  PHE A 129     -10.707   0.210  -7.557  1.00 10.00      A   
ATOM   1111  CD1 PHE A 129      -9.384  -0.198  -7.614  1.00 10.00      A   
ATOM   1112  CD2 PHE A 129     -11.449   0.221  -8.728  1.00 10.00      A   
ATOM   1113  CE1 PHE A 129      -8.813  -0.587  -8.810  1.00 10.00      A   
ATOM   1114  CE2 PHE A 129     -10.884  -0.164  -9.929  1.00 10.00      A   
ATOM   1115  CZ  PHE A 129      -9.564  -0.570  -9.971  1.00 10.00      A   
ATOM   1116  C   PHE A 129     -10.769   3.035  -6.679  1.00 10.00      A   
ATOM   1117  O   PHE A 129      -9.720   3.590  -7.011  1.00 10.00      A   
ATOM   1118  N   THR A 130     -11.952   3.382  -7.171  1.00 10.00      A   
ATOM   1119  HN  THR A 130     -12.763   2.931  -6.844  1.00 10.00      A   
ATOM   1120  CA  THR A 130     -12.076   4.424  -8.179  1.00 10.00      A   
ATOM   1121  CB  THR A 130     -13.471   4.419  -8.825  1.00 10.00      A   
ATOM   1122  OG1 THR A 130     -14.431   3.925  -7.883  1.00 10.00      A   
ATOM   1123  HG1 THR A 130     -15.318   4.168  -8.173  1.00 10.00      A   
ATOM   1124  CG2 THR A 130     -13.477   3.537 -10.063  1.00 10.00      A   
ATOM   1125  C   THR A 130     -11.768   5.805  -7.612  1.00 10.00      A   
ATOM   1126  O   THR A 130     -11.160   6.637  -8.286  1.00 10.00      A   
ATOM   1127  N   GLY A 131     -12.172   6.033  -6.368  1.00 10.00      A   
ATOM   1128  HN  GLY A 131     -12.648   5.323  -5.881  1.00 10.00      A   
ATOM   1129  CA  GLY A 131     -11.934   7.313  -5.725  1.00 10.00      A   
ATOM   1130  C   GLY A 131     -10.462   7.680  -5.674  1.00 10.00      A   
ATOM   1131  O   GLY A 131     -10.072   8.778  -6.079  1.00 10.00      A   
ATOM   1132  N   SER A 132      -9.640   6.754  -5.199  1.00 10.00      A   
ATOM   1133  HN  SER A 132     -10.007   5.888  -4.911  1.00 10.00      A   
ATOM   1134  CA  SER A 132      -8.208   6.990  -5.098  1.00 10.00      A   
ATOM   1135  CB  SER A 132      -7.538   5.878  -4.289  1.00 10.00      A   
ATOM   1136  OG  SER A 132      -8.233   5.637  -3.074  1.00 10.00      A   
ATOM   1137  HG  SER A 132      -8.985   5.053  -3.249  1.00 10.00      A   
ATOM   1138  C   SER A 132      -7.570   7.102  -6.479  1.00 10.00      A   
ATOM   1139  O   SER A 132      -6.617   7.855  -6.668  1.00 10.00      A   
ATOM   1140  N   LEU A 133      -8.114   6.365  -7.448  1.00 10.00      A   
ATOM   1141  HN  LEU A 133      -8.884   5.793  -7.240  1.00 10.00      A   
ATOM   1142  CA  LEU A 133      -7.591   6.389  -8.811  1.00 10.00      A   
ATOM   1143  CB  LEU A 133      -8.232   5.300  -9.673  1.00 10.00      A   
ATOM   1144  CG  LEU A 133      -7.719   3.876  -9.454  1.00 10.00      A   
ATOM   1145  CD1 LEU A 133      -8.423   2.907 -10.392  1.00 10.00      A   
ATOM   1146  CD2 LEU A 133      -6.211   3.811  -9.650  1.00 10.00      A   
ATOM   1147  C   LEU A 133      -7.794   7.754  -9.453  1.00 10.00      A   
ATOM   1148  O   LEU A 133      -6.901   8.271 -10.130  1.00 10.00      A   
ATOM   1149  N   ILE A 134      -8.969   8.332  -9.235  1.00 10.00      A   
ATOM   1150  HN  ILE A 134      -9.639   7.864  -8.692  1.00 10.00      A   
ATOM   1151  CA  ILE A 134      -9.289   9.641  -9.782  1.00 10.00      A   
ATOM   1152  CB  ILE A 134     -10.775  10.010  -9.565  1.00 10.00      A   
ATOM   1153  CG1 ILE A 134     -11.686   9.001 -10.271  1.00 10.00      A   
ATOM   1154  CG2 ILE A 134     -11.067  11.422 -10.054  1.00 10.00      A   
ATOM   1155  CD1 ILE A 134     -11.412   8.854 -11.754  1.00 10.00      A   
ATOM   1156  C   ILE A 134      -8.392  10.700  -9.149  1.00 10.00      A   
ATOM   1157  O   ILE A 134      -7.825  11.541  -9.848  1.00 10.00      A   
ATOM   1158  N   ALA A 135      -8.248  10.633  -7.826  1.00 10.00      A   
ATOM   1159  HN  ALA A 135      -8.720   9.927  -7.330  1.00 10.00      A   
ATOM   1160  CA  ALA A 135      -7.409  11.577  -7.091  1.00 10.00      A   
ATOM   1161  CB  ALA A 135      -7.451  11.274  -5.599  1.00 10.00      A   
ATOM   1162  C   ALA A 135      -5.973  11.527  -7.602  1.00 10.00      A   
ATOM   1163  O   ALA A 135      -5.310  12.559  -7.743  1.00 10.00      A   
ATOM   1164  N   PHE A 136      -5.502  10.318  -7.881  1.00 10.00      A   
ATOM   1165  HN  PHE A 136      -6.078   9.537  -7.728  1.00 10.00      A   
ATOM   1166  CA  PHE A 136      -4.154  10.112  -8.395  1.00 10.00      A   
ATOM   1167  CB  PHE A 136      -3.843   8.609  -8.467  1.00 10.00      A   
ATOM   1168  CG  PHE A 136      -2.692   8.244  -9.365  1.00 10.00      A   
ATOM   1169  CD1 PHE A 136      -1.388   8.488  -8.972  1.00 10.00      A   
ATOM   1170  CD2 PHE A 136      -2.917   7.651 -10.597  1.00 10.00      A   
ATOM   1171  CE1 PHE A 136      -0.327   8.149  -9.789  1.00 10.00      A   
ATOM   1172  CE2 PHE A 136      -1.862   7.310 -11.421  1.00 10.00      A   
ATOM   1173  CZ  PHE A 136      -0.564   7.560 -11.016  1.00 10.00      A   
ATOM   1174  C   PHE A 136      -4.000  10.758  -9.769  1.00 10.00      A   
ATOM   1175  O   PHE A 136      -3.028  11.467 -10.029  1.00 10.00      A   
ATOM   1176  N   ALA A 137      -4.983  10.531 -10.633  1.00 10.00      A   
ATOM   1177  HN  ALA A 137      -5.746   9.980 -10.350  1.00 10.00      A   
ATOM   1178  CA  ALA A 137      -4.963  11.074 -11.988  1.00 10.00      A   
ATOM   1179  CB  ALA A 137      -6.126  10.522 -12.796  1.00 10.00      A   
ATOM   1180  C   ALA A 137      -4.989  12.601 -11.993  1.00 10.00      A   
ATOM   1181  O   ALA A 137      -4.347  13.238 -12.834  1.00 10.00      A   
ATOM   1182  N   LYS A 138      -5.726  13.179 -11.049  1.00 10.00      A   
ATOM   1183  HN  LYS A 138      -6.209  12.609 -10.410  1.00 10.00      A   
ATOM   1184  CA  LYS A 138      -5.850  14.631 -10.937  1.00 10.00      A   
ATOM   1185  CB  LYS A 138      -6.905  15.005  -9.894  1.00 10.00      A   
ATOM   1186  CG  LYS A 138      -8.322  14.598 -10.264  1.00 10.00      A   
ATOM   1187  CD  LYS A 138      -9.192  14.441  -9.027  1.00 10.00      A   
ATOM   1188  CE  LYS A 138      -9.652  15.784  -8.493  1.00 10.00      A   
ATOM   1189  NZ  LYS A 138     -11.061  16.081  -8.863  1.00 10.00      A   
ATOM   1190  HZ1 LYS A 138     -11.153  16.163  -9.895  1.00 10.00      A   
ATOM   1191  HZ2 LYS A 138     -11.359  16.978  -8.427  1.00 10.00      A   
ATOM   1192  HZ3 LYS A 138     -11.690  15.319  -8.526  1.00 10.00      A   
ATOM   1193  C   LYS A 138      -4.517  15.299 -10.600  1.00 10.00      A   
ATOM   1194  O   LYS A 138      -4.276  16.448 -10.976  1.00 10.00      A   
ATOM   1195  N   LEU A 139      -3.657  14.585  -9.884  1.00 10.00      A   
ATOM   1196  HN  LEU A 139      -3.905  13.681  -9.597  1.00 10.00      A   
ATOM   1197  CA  LEU A 139      -2.352  15.119  -9.510  1.00 10.00      A   
ATOM   1198  CB  LEU A 139      -1.953  14.665  -8.102  1.00 10.00      A   
ATOM   1199  CG  LEU A 139      -2.313  15.616  -6.955  1.00 10.00      A   
ATOM   1200  CD1 LEU A 139      -1.900  15.026  -5.614  1.00 10.00      A   
ATOM   1201  CD2 LEU A 139      -1.659  16.974  -7.164  1.00 10.00      A   
ATOM   1202  C   LEU A 139      -1.286  14.716 -10.520  1.00 10.00      A   
ATOM   1203  O   LEU A 139      -0.397  15.502 -10.848  1.00 10.00      A   
ATOM   1204  N   GLN A 140      -1.399  13.492 -11.021  1.00 10.00      A   
ATOM   1205  HN  GLN A 140      -2.139  12.924 -10.714  1.00 10.00      A   
ATOM   1206  CA  GLN A 140      -0.457  12.956 -11.995  1.00 10.00      A   
ATOM   1207  CB  GLN A 140      -0.834  11.515 -12.358  1.00 10.00      A   
ATOM   1208  CG  GLN A 140       0.013  10.900 -13.463  1.00 10.00      A   
ATOM   1209  CD  GLN A 140       1.414  10.563 -13.005  1.00 10.00      A   
ATOM   1210  OE1 GLN A 140       1.688   9.440 -12.586  1.00 10.00      A   
ATOM   1211  NE2 GLN A 140       2.311  11.527 -13.092  1.00 10.00      A   
ATOM   1212 HE21 GLN A 140       2.029  12.400 -13.451  1.00 10.00      A   
ATOM   1213 HE22 GLN A 140       3.221  11.338 -12.781  1.00 10.00      A   
ATOM   1214  C   GLN A 140      -0.406  13.816 -13.257  1.00 10.00      A   
ATOM   1215  O   GLN A 140       0.665  14.038 -13.827  1.00 10.00      A   
ATOM   1216  N   GLY A 141      -1.562  14.297 -13.685  1.00 10.00      A   
ATOM   1217  HN  GLY A 141      -2.385  14.099 -13.184  1.00 10.00      A   
ATOM   1218  CA  GLY A 141      -1.623  15.117 -14.878  1.00 10.00      A   
ATOM   1219  C   GLY A 141      -2.620  14.574 -15.878  1.00 10.00      A   
ATOM   1220  O   GLY A 141      -2.952  15.240 -16.858  1.00 10.00      A   
ATOM   1221  N   ILE A 142      -3.090  13.357 -15.623  1.00 10.00      A   
ATOM   1222  HN  ILE A 142      -2.767  12.884 -14.830  1.00 10.00      A   
ATOM   1223  CA  ILE A 142      -4.068  12.704 -16.488  1.00 10.00      A   
ATOM   1224  CB  ILE A 142      -4.326  11.250 -16.028  1.00 10.00      A   
ATOM   1225  CG1 ILE A 142      -3.003  10.477 -15.946  1.00 10.00      A   
ATOM   1226  CG2 ILE A 142      -5.301  10.549 -16.964  1.00 10.00      A   
ATOM   1227  CD1 ILE A 142      -3.117   9.123 -15.277  1.00 10.00      A   
ATOM   1228  C   ILE A 142      -5.380  13.487 -16.469  1.00 10.00      A   
ATOM   1229  O   ILE A 142      -6.050  13.642 -17.491  1.00 10.00      A   
ATOM   1230  N   MET A 143      -5.728  13.981 -15.292  1.00 10.00      A   
ATOM   1231  HN  MET A 143      -5.146  13.818 -14.519  1.00 10.00      A   
ATOM   1232  CA  MET A 143      -6.937  14.765 -15.104  1.00 10.00      A   
ATOM   1233  CB  MET A 143      -7.946  14.000 -14.243  1.00 10.00      A   
ATOM   1234  CG  MET A 143      -8.536  12.770 -14.909  1.00 10.00      A   
ATOM   1235  SD  MET A 143      -9.799  11.970 -13.901  1.00 10.00      A   
ATOM   1236  CE  MET A 143     -11.088  13.213 -13.926  1.00 10.00      A   
ATOM   1237  C   MET A 143      -6.575  16.070 -14.421  1.00 10.00      A   
ATOM   1238  O   MET A 143      -5.544  16.156 -13.756  1.00 10.00      A   
ATOM   1239  N   LYS A 144      -7.408  17.080 -14.589  1.00 10.00      A   
ATOM   1240  HN  LYS A 144      -8.212  16.952 -15.134  1.00 10.00      A   
ATOM   1241  CA  LYS A 144      -7.162  18.374 -13.975  1.00 10.00      A   
ATOM   1242  CB  LYS A 144      -8.025  19.458 -14.625  1.00 10.00      A   
ATOM   1243  CG  LYS A 144      -7.723  19.689 -16.099  1.00 10.00      A   
ATOM   1244  CD  LYS A 144      -8.613  20.776 -16.682  1.00 10.00      A   
ATOM   1245  CE  LYS A 144      -8.307  21.013 -18.152  1.00 10.00      A   
ATOM   1246  NZ  LYS A 144      -9.179  22.062 -18.742  1.00 10.00      A   
ATOM   1247  HZ1 LYS A 144      -8.923  22.223 -19.739  1.00 10.00      A   
ATOM   1248  HZ2 LYS A 144      -9.066  22.954 -18.222  1.00 10.00      A   
ATOM   1249  HZ3 LYS A 144     -10.176  21.769 -18.691  1.00 10.00      A   
ATOM   1250  C   LYS A 144      -7.416  18.311 -12.473  1.00 10.00      A   
ATOM   1251  O   LYS A 144      -8.282  17.566 -12.010  1.00 10.00      A   
ATOM   1252  N   SER A 145      -6.657  19.094 -11.723  1.00 10.00      A   
ATOM   1253  HN  SER A 145      -5.982  19.663 -12.157  1.00 10.00      A   
ATOM   1254  CA  SER A 145      -6.780  19.134 -10.272  1.00 10.00      A   
ATOM   1255  CB  SER A 145      -5.426  19.508  -9.666  1.00 10.00      A   
ATOM   1256  OG  SER A 145      -4.435  19.619 -10.681  1.00 10.00      A   
ATOM   1257  HG  SER A 145      -4.156  18.737 -10.954  1.00 10.00      A   
ATOM   1258  C   SER A 145      -7.852  20.135  -9.839  1.00 10.00      A   
ATOM   1259  O   SER A 145      -7.965  20.483  -8.664  1.00 10.00      A   
ATOM   1260  N   ARG A 146      -8.645  20.584 -10.798  1.00 10.00      A   
ATOM   1261  HN  ARG A 146      -8.519  20.255 -11.710  1.00 10.00      A   
ATOM   1262  CA  ARG A 146      -9.704  21.540 -10.529  1.00 10.00      A   
ATOM   1263  CB  ARG A 146      -9.917  22.441 -11.746  1.00 10.00      A   
ATOM   1264  CG  ARG A 146      -8.683  23.225 -12.166  1.00 10.00      A   
ATOM   1265  CD  ARG A 146      -8.877  23.853 -13.536  1.00 10.00      A   
ATOM   1266  NE  ARG A 146      -7.745  24.690 -13.930  1.00 10.00      A   
ATOM   1267  HE  ARG A 146      -6.888  24.543 -13.467  1.00 10.00      A   
ATOM   1268  CZ  ARG A 146      -7.811  25.622 -14.874  1.00 10.00      A   
ATOM   1269  NH1 ARG A 146      -8.948  25.830 -15.523  1.00 10.00      A   
ATOM   1270 HH11 ARG A 146      -9.794  25.267 -15.296  1.00 10.00      A   
ATOM   1271 HH12 ARG A 146      -9.003  26.562 -16.264  1.00 10.00      A   
ATOM   1272  NH2 ARG A 146      -6.741  26.352 -15.163  1.00 10.00      A   
ATOM   1273 HH21 ARG A 146      -6.787  27.085 -15.906  1.00 10.00      A   
ATOM   1274 HH22 ARG A 146      -5.846  26.197 -14.645  1.00 10.00      A   
ATOM   1275  C   ARG A 146     -11.000  20.813 -10.184  1.00 10.00      A   
ATOM   1276  O   ARG A 146     -11.275  19.737 -10.720  1.00 10.00      A   
ATOM   1277  N   PRO A 147     -11.793  21.378  -9.264  1.00 10.00      A   
ATOM   1278  CA  PRO A 147     -13.070  20.791  -8.850  1.00 10.00      A   
ATOM   1279  CB  PRO A 147     -13.561  21.739  -7.746  1.00 10.00      A   
ATOM   1280  CG  PRO A 147     -12.356  22.502  -7.319  1.00 10.00      A   
ATOM   1281  CD  PRO A 147     -11.501  22.624  -8.539  1.00 10.00      A   
ATOM   1282  C   PRO A 147     -14.079  20.781  -9.994  1.00 10.00      A   
ATOM   1283  O   PRO A 147     -14.422  21.833 -10.533  1.00 10.00      A   
ATOM   1284  N   ILE A 148     -14.537  19.596 -10.374  1.00 10.00      A   
ATOM   1285  HN  ILE A 148     -14.215  18.788  -9.919  1.00 10.00      A   
ATOM   1286  CA  ILE A 148     -15.516  19.465 -11.443  1.00 10.00      A   
ATOM   1287  CB  ILE A 148     -15.384  18.121 -12.194  1.00 10.00      A   
ATOM   1288  CG1 ILE A 148     -13.959  17.958 -12.732  1.00 10.00      A   
ATOM   1289  CG2 ILE A 148     -16.397  18.041 -13.330  1.00 10.00      A   
ATOM   1290  CD1 ILE A 148     -13.709  16.647 -13.447  1.00 10.00      A   
ATOM   1291  C   ILE A 148     -16.920  19.596 -10.865  1.00 10.00      A   
ATOM   1292  O   ILE A 148     -17.453  18.653 -10.280  1.00 10.00      A   
ATOM   1293  N   LEU A 149     -17.502  20.772 -11.023  1.00 10.00      A   
ATOM   1294  HN  LEU A 149     -17.031  21.477 -11.515  1.00 10.00      A   
ATOM   1295  CA  LEU A 149     -18.828  21.038 -10.500  1.00 10.00      A   
ATOM   1296  CB  LEU A 149     -18.914  22.460  -9.938  1.00 10.00      A   
ATOM   1297  CG  LEU A 149     -17.985  22.779  -8.761  1.00 10.00      A   
ATOM   1298  CD1 LEU A 149     -18.139  24.231  -8.335  1.00 10.00      A   
ATOM   1299  CD2 LEU A 149     -18.257  21.845  -7.592  1.00 10.00      A   
ATOM   1300  C   LEU A 149     -19.899  20.822 -11.559  1.00 10.00      A   
ATOM   1301  O   LEU A 149     -19.644  20.953 -12.760  1.00 10.00      A   
ATOM   1302  N   PHE A 150     -21.092  20.491 -11.099  1.00 10.00      A   
ATOM   1303  HN  PHE A 150     -21.221  20.414 -10.129  1.00 10.00      A   
ATOM   1304  CA  PHE A 150     -22.226  20.257 -11.975  1.00 10.00      A   
ATOM   1305  CB  PHE A 150     -22.291  18.776 -12.378  1.00 10.00      A   
ATOM   1306  CG  PHE A 150     -23.374  18.443 -13.368  1.00 10.00      A   
ATOM   1307  CD1 PHE A 150     -23.209  18.720 -14.716  1.00 10.00      A   
ATOM   1308  CD2 PHE A 150     -24.556  17.852 -12.950  1.00 10.00      A   
ATOM   1309  CE1 PHE A 150     -24.202  18.419 -15.627  1.00 10.00      A   
ATOM   1310  CE2 PHE A 150     -25.554  17.547 -13.855  1.00 10.00      A   
ATOM   1311  CZ  PHE A 150     -25.376  17.832 -15.195  1.00 10.00      A   
ATOM   1312  C   PHE A 150     -23.502  20.666 -11.246  1.00 10.00      A   
ATOM   1313  O   PHE A 150     -23.674  20.338 -10.071  1.00 10.00      A   
ATOM   1314  N   PRO A 151     -24.389  21.422 -11.910  1.00 10.00      A   
ATOM   1315  CA  PRO A 151     -25.653  21.871 -11.310  1.00 10.00      A   
ATOM   1316  CB  PRO A 151     -26.303  22.713 -12.414  1.00 10.00      A   
ATOM   1317  CG  PRO A 151     -25.177  23.083 -13.319  1.00 10.00      A   
ATOM   1318  CD  PRO A 151     -24.228  21.922 -13.284  1.00 10.00      A   
ATOM   1319  C   PRO A 151     -26.558  20.698 -10.932  1.00 10.00      A   
ATOM   1320  O   PRO A 151     -27.292  20.166 -11.767  1.00 10.00      A   
ATOM   1321  N   GLY A 152     -26.499  20.300  -9.671  1.00 10.00      A   
ATOM   1322  HN  GLY A 152     -25.896  20.763  -9.048  1.00 10.00      A   
ATOM   1323  CA  GLY A 152     -27.306  19.193  -9.201  1.00 10.00      A   
ATOM   1324  C   GLY A 152     -26.473  17.947  -8.984  1.00 10.00      A   
ATOM   1325  O   GLY A 152     -27.010  16.858  -8.776  1.00 10.00      A   
ATOM   1326  N   GLN A 153     -25.156  18.118  -9.020  1.00 10.00      A   
ATOM   1327  HN  GLN A 153     -24.799  19.019  -9.177  1.00 10.00      A   
ATOM   1328  CA  GLN A 153     -24.221  17.018  -8.835  1.00 10.00      A   
ATOM   1329  CB  GLN A 153     -22.788  17.521  -8.992  1.00 10.00      A   
ATOM   1330  CG  GLN A 153     -21.732  16.432  -8.946  1.00 10.00      A   
ATOM   1331  CD  GLN A 153     -20.329  16.996  -8.977  1.00 10.00      A   
ATOM   1332  OE1 GLN A 153     -19.745  17.294  -7.935  1.00 10.00      A   
ATOM   1333  NE2 GLN A 153     -19.782  17.156 -10.173  1.00 10.00      A   
ATOM   1334 HE21 GLN A 153     -20.311  16.906 -10.962  1.00 10.00      A   
ATOM   1335 HE22 GLN A 153     -18.867  17.516 -10.220  1.00 10.00      A   
ATOM   1336  C   GLN A 153     -24.396  16.368  -7.468  1.00 10.00      A   
ATOM   1337  O   GLN A 153     -24.422  15.143  -7.358  1.00 10.00      A   
ATOM   1338  N   LYS A 154     -24.533  17.193  -6.434  1.00 10.00      A   
ATOM   1339  HN  LYS A 154     -24.521  18.161  -6.593  1.00 10.00      A   
ATOM   1340  CA  LYS A 154     -24.703  16.694  -5.071  1.00 10.00      A   
ATOM   1341  CB  LYS A 154     -24.762  17.850  -4.068  1.00 10.00      A   
ATOM   1342  CG  LYS A 154     -24.735  17.404  -2.613  1.00 10.00      A   
ATOM   1343  CD  LYS A 154     -25.009  18.560  -1.667  1.00 10.00      A   
ATOM   1344  CE  LYS A 154     -25.082  18.080  -0.227  1.00 10.00      A   
ATOM   1345  NZ  LYS A 154     -25.516  19.159   0.695  1.00 10.00      A   
ATOM   1346  HZ1 LYS A 154     -24.847  19.955   0.658  1.00 10.00      A   
ATOM   1347  HZ2 LYS A 154     -25.558  18.802   1.672  1.00 10.00      A   
ATOM   1348  HZ3 LYS A 154     -26.460  19.501   0.423  1.00 10.00      A   
ATOM   1349  C   LYS A 154     -25.962  15.838  -4.964  1.00 10.00      A   
ATOM   1350  O   LYS A 154     -25.994  14.843  -4.235  1.00 10.00      A   
ATOM   1351  N   ALA A 155     -26.992  16.225  -5.705  1.00 10.00      A   
ATOM   1352  HN  ALA A 155     -26.899  17.023  -6.268  1.00 10.00      A   
ATOM   1353  CA  ALA A 155     -28.247  15.493  -5.709  1.00 10.00      A   
ATOM   1354  CB  ALA A 155     -29.325  16.295  -6.420  1.00 10.00      A   
ATOM   1355  C   ALA A 155     -28.057  14.135  -6.374  1.00 10.00      A   
ATOM   1356  O   ALA A 155     -28.496  13.110  -5.851  1.00 10.00      A   
ATOM   1357  N   VAL A 156     -27.384  14.138  -7.520  1.00 10.00      A   
ATOM   1358  HN  VAL A 156     -27.062  14.992  -7.882  1.00 10.00      A   
ATOM   1359  CA  VAL A 156     -27.116  12.910  -8.259  1.00 10.00      A   
ATOM   1360  CB  VAL A 156     -26.484  13.199  -9.639  1.00 10.00      A   
ATOM   1361  CG1 VAL A 156     -26.186  11.901 -10.379  1.00 10.00      A   
ATOM   1362  CG2 VAL A 156     -27.399  14.087 -10.470  1.00 10.00      A   
ATOM   1363  C   VAL A 156     -26.193  11.997  -7.453  1.00 10.00      A   
ATOM   1364  O   VAL A 156     -26.406  10.785  -7.388  1.00 10.00      A   
ATOM   1365  N   ASN A 157     -25.180  12.595  -6.832  1.00 10.00      A   
ATOM   1366  HN  ASN A 157     -25.065  13.568  -6.932  1.00 10.00      A   
ATOM   1367  CA  ASN A 157     -24.220  11.854  -6.017  1.00 10.00      A   
ATOM   1368  CB  ASN A 157     -23.168  12.808  -5.438  1.00 10.00      A   
ATOM   1369  CG  ASN A 157     -21.747  12.395  -5.772  1.00 10.00      A   
ATOM   1370  OD1 ASN A 157     -21.445  11.210  -5.895  1.00 10.00      A   
ATOM   1371  ND2 ASN A 157     -20.862  13.375  -5.925  1.00 10.00      A   
ATOM   1372 HD21 ASN A 157     -21.169  14.305  -5.815  1.00 10.00      A   
ATOM   1373 HD22 ASN A 157     -19.939  13.135  -6.145  1.00 10.00      A   
ATOM   1374  C   ASN A 157     -24.935  11.117  -4.889  1.00 10.00      A   
ATOM   1375  O   ASN A 157     -24.610   9.972  -4.575  1.00 10.00      A   
ATOM   1376  N   ALA A 158     -25.926  11.776  -4.296  1.00 10.00      A   
ATOM   1377  HN  ALA A 158     -26.141  12.686  -4.594  1.00 10.00      A   
ATOM   1378  CA  ALA A 158     -26.698  11.181  -3.215  1.00 10.00      A   
ATOM   1379  CB  ALA A 158     -27.543  12.240  -2.523  1.00 10.00      A   
ATOM   1380  C   ALA A 158     -27.582  10.058  -3.749  1.00 10.00      A   
ATOM   1381  O   ALA A 158     -27.722   9.010  -3.118  1.00 10.00      A   
ATOM   1382  N   LEU A 159     -28.159  10.280  -4.926  1.00 10.00      A   
ATOM   1383  HN  LEU A 159     -27.999  11.133  -5.382  1.00 10.00      A   
ATOM   1384  CA  LEU A 159     -29.023   9.294  -5.557  1.00 10.00      A   
ATOM   1385  CB  LEU A 159     -29.637   9.852  -6.843  1.00 10.00      A   
ATOM   1386  CG  LEU A 159     -30.732  10.907  -6.672  1.00 10.00      A   
ATOM   1387  CD1 LEU A 159     -31.124  11.488  -8.023  1.00 10.00      A   
ATOM   1388  CD2 LEU A 159     -31.946  10.317  -5.973  1.00 10.00      A   
ATOM   1389  C   LEU A 159     -28.259   8.012  -5.857  1.00 10.00      A   
ATOM   1390  O   LEU A 159     -28.709   6.922  -5.508  1.00 10.00      A   
ATOM   1391  N   VAL A 160     -27.099   8.153  -6.497  1.00 10.00      A   
ATOM   1392  HN  VAL A 160     -26.794   9.056  -6.743  1.00 10.00      A   
ATOM   1393  CA  VAL A 160     -26.267   7.003  -6.840  1.00 10.00      A   
ATOM   1394  CB  VAL A 160     -24.980   7.425  -7.586  1.00 10.00      A   
ATOM   1395  CG1 VAL A 160     -24.094   6.218  -7.870  1.00 10.00      A   
ATOM   1396  CG2 VAL A 160     -25.332   8.139  -8.883  1.00 10.00      A   
ATOM   1397  C   VAL A 160     -25.904   6.222  -5.579  1.00 10.00      A   
ATOM   1398  O   VAL A 160     -25.992   4.992  -5.550  1.00 10.00      A   
ATOM   1399  N   LEU A 161     -25.523   6.946  -4.535  1.00 10.00      A   
ATOM   1400  HN  LEU A 161     -25.473   7.923  -4.623  1.00 10.00      A   
ATOM   1401  CA  LEU A 161     -25.166   6.331  -3.265  1.00 10.00      A   
ATOM   1402  CB  LEU A 161     -24.768   7.404  -2.246  1.00 10.00      A   
ATOM   1403  CG  LEU A 161     -24.435   6.911  -0.837  1.00 10.00      A   
ATOM   1404  CD1 LEU A 161     -23.196   6.028  -0.854  1.00 10.00      A   
ATOM   1405  CD2 LEU A 161     -24.252   8.082   0.116  1.00 10.00      A   
ATOM   1406  C   LEU A 161     -26.333   5.508  -2.730  1.00 10.00      A   
ATOM   1407  O   LEU A 161     -26.172   4.335  -2.389  1.00 10.00      A   
ATOM   1408  N   ALA A 162     -27.509   6.130  -2.680  1.00 10.00      A   
ATOM   1409  HN  ALA A 162     -27.564   7.067  -2.972  1.00 10.00      A   
ATOM   1410  CA  ALA A 162     -28.714   5.469  -2.199  1.00 10.00      A   
ATOM   1411  CB  ALA A 162     -29.893   6.429  -2.215  1.00 10.00      A   
ATOM   1412  C   ALA A 162     -29.022   4.233  -3.033  1.00 10.00      A   
ATOM   1413  O   ALA A 162     -29.321   3.171  -2.489  1.00 10.00      A   
ATOM   1414  N   LEU A 163     -28.924   4.374  -4.353  1.00 10.00      A   
ATOM   1415  HN  LEU A 163     -28.677   5.253  -4.722  1.00 10.00      A   
ATOM   1416  CA  LEU A 163     -29.186   3.269  -5.272  1.00 10.00      A   
ATOM   1417  CB  LEU A 163     -29.047   3.722  -6.730  1.00 10.00      A   
ATOM   1418  CG  LEU A 163     -30.052   4.768  -7.216  1.00 10.00      A   
ATOM   1419  CD1 LEU A 163     -29.789   5.134  -8.668  1.00 10.00      A   
ATOM   1420  CD2 LEU A 163     -31.478   4.275  -7.033  1.00 10.00      A   
ATOM   1421  C   LEU A 163     -28.256   2.092  -4.996  1.00 10.00      A   
ATOM   1422  O   LEU A 163     -28.654   0.933  -5.119  1.00 10.00      A   
ATOM   1423  N   THR A 164     -27.022   2.395  -4.608  1.00 10.00      A   
ATOM   1424  HN  THR A 164     -26.765   3.338  -4.519  1.00 10.00      A   
ATOM   1425  CA  THR A 164     -26.046   1.357  -4.305  1.00 10.00      A   
ATOM   1426  CB  THR A 164     -24.610   1.913  -4.252  1.00 10.00      A   
ATOM   1427  OG1 THR A 164     -24.413   2.853  -5.319  1.00 10.00      A   
ATOM   1428  HG1 THR A 164     -25.173   3.447  -5.376  1.00 10.00      A   
ATOM   1429  CG2 THR A 164     -23.603   0.782  -4.401  1.00 10.00      A   
ATOM   1430  C   THR A 164     -26.388   0.675  -2.980  1.00 10.00      A   
ATOM   1431  O   THR A 164     -26.255  -0.541  -2.841  1.00 10.00      A   
ATOM   1432  N   VAL A 165     -26.840   1.462  -2.013  1.00 10.00      A   
ATOM   1433  HN  VAL A 165     -26.919   2.426  -2.177  1.00 10.00      A   
ATOM   1434  CA  VAL A 165     -27.217   0.929  -0.711  1.00 10.00      A   
ATOM   1435  CB  VAL A 165     -27.526   2.058   0.300  1.00 10.00      A   
ATOM   1436  CG1 VAL A 165     -28.004   1.485   1.628  1.00 10.00      A   
ATOM   1437  CG2 VAL A 165     -26.296   2.927   0.514  1.00 10.00      A   
ATOM   1438  C   VAL A 165     -28.433   0.020  -0.859  1.00 10.00      A   
ATOM   1439  O   VAL A 165     -28.470  -1.086  -0.311  1.00 10.00      A   
ATOM   1440  N   VAL A 166     -29.416   0.488  -1.624  1.00 10.00      A   
ATOM   1441  HN  VAL A 166     -29.320   1.380  -2.029  1.00 10.00      A   
ATOM   1442  CA  VAL A 166     -30.634  -0.274  -1.865  1.00 10.00      A   
ATOM   1443  CB  VAL A 166     -31.653   0.519  -2.720  1.00 10.00      A   
ATOM   1444  CG1 VAL A 166     -32.854  -0.347  -3.078  1.00 10.00      A   
ATOM   1445  CG2 VAL A 166     -32.108   1.774  -1.987  1.00 10.00      A   
ATOM   1446  C   VAL A 166     -30.322  -1.611  -2.535  1.00 10.00      A   
ATOM   1447  O   VAL A 166     -30.754  -2.662  -2.061  1.00 10.00      A   
ATOM   1448  N   ILE A 167     -29.552  -1.578  -3.622  1.00 10.00      A   
ATOM   1449  HN  ILE A 167     -29.211  -0.715  -3.950  1.00 10.00      A   
ATOM   1450  CA  ILE A 167     -29.202  -2.804  -4.332  1.00 10.00      A   
ATOM   1451  CB  ILE A 167     -28.532  -2.543  -5.704  1.00 10.00      A   
ATOM   1452  CG1 ILE A 167     -28.525  -3.813  -6.556  1.00 10.00      A   
ATOM   1453  CG2 ILE A 167     -27.122  -1.994  -5.550  1.00 10.00      A   
ATOM   1454  CD1 ILE A 167     -29.907  -4.288  -6.952  1.00 10.00      A   
ATOM   1455  C   ILE A 167     -28.345  -3.726  -3.460  1.00 10.00      A   
ATOM   1456  O   ILE A 167     -28.473  -4.949  -3.524  1.00 10.00      A   
ATOM   1457  N   GLY A 168     -27.497  -3.131  -2.624  1.00 10.00      A   
ATOM   1458  HN  GLY A 168     -27.436  -2.150  -2.615  1.00 10.00      A   
ATOM   1459  CA  GLY A 168     -26.656  -3.912  -1.738  1.00 10.00      A   
ATOM   1460  C   GLY A 168     -27.483  -4.648  -0.707  1.00 10.00      A   
ATOM   1461  O   GLY A 168     -27.257  -5.827  -0.438  1.00 10.00      A   
ATOM   1462  N   LEU A 169     -28.457  -3.950  -0.139  1.00 10.00      A   
ATOM   1463  HN  LEU A 169     -28.575  -3.005  -0.390  1.00 10.00      A   
ATOM   1464  CA  LEU A 169     -29.344  -4.537   0.860  1.00 10.00      A   
ATOM   1465  CB  LEU A 169     -30.190  -3.442   1.522  1.00 10.00      A   
ATOM   1466  CG  LEU A 169     -31.062  -3.873   2.707  1.00 10.00      A   
ATOM   1467  CD1 LEU A 169     -30.203  -4.272   3.897  1.00 10.00      A   
ATOM   1468  CD2 LEU A 169     -32.041  -2.774   3.087  1.00 10.00      A   
ATOM   1469  C   LEU A 169     -30.245  -5.583   0.209  1.00 10.00      A   
ATOM   1470  O   LEU A 169     -30.696  -6.527   0.854  1.00 10.00      A   
ATOM   1471  N   SER A 170     -30.480  -5.416  -1.086  1.00 10.00      A   
ATOM   1472  HN  SER A 170     -30.079  -4.648  -1.547  1.00 10.00      A   
ATOM   1473  CA  SER A 170     -31.318  -6.337  -1.836  1.00 10.00      A   
ATOM   1474  CB  SER A 170     -31.756  -5.705  -3.158  1.00 10.00      A   
ATOM   1475  OG  SER A 170     -32.451  -4.486  -2.937  1.00 10.00      A   
ATOM   1476  HG  SER A 170     -31.869  -3.861  -2.476  1.00 10.00      A   
ATOM   1477  C   SER A 170     -30.596  -7.656  -2.097  1.00 10.00      A   
ATOM   1478  O   SER A 170     -31.234  -8.683  -2.323  1.00 10.00      A   
ATOM   1479  N   LEU A 171     -29.267  -7.625  -2.037  1.00 10.00      A   
ATOM   1480  HN  LEU A 171     -28.819  -6.777  -1.825  1.00 10.00      A   
ATOM   1481  CA  LEU A 171     -28.455  -8.816  -2.274  1.00 10.00      A   
ATOM   1482  CB  LEU A 171     -26.965  -8.460  -2.296  1.00 10.00      A   
ATOM   1483  CG  LEU A 171     -26.490  -7.589  -3.461  1.00 10.00      A   
ATOM   1484  CD1 LEU A 171     -25.014  -7.254  -3.307  1.00 10.00      A   
ATOM   1485  CD2 LEU A 171     -26.742  -8.288  -4.787  1.00 10.00      A   
ATOM   1486  C   LEU A 171     -28.719  -9.886  -1.224  1.00 10.00      A   
ATOM   1487  O   LEU A 171     -28.506 -11.072  -1.466  1.00 10.00      A   
ATOM   1488  N   LEU A 172     -29.199  -9.460  -0.060  1.00 10.00      A   
ATOM   1489  HN  LEU A 172     -29.357  -8.499   0.066  1.00 10.00      A   
ATOM   1490  CA  LEU A 172     -29.497 -10.382   1.031  1.00 10.00      A   
ATOM   1491  CB  LEU A 172     -29.801  -9.615   2.320  1.00 10.00      A   
ATOM   1492  CG  LEU A 172     -28.656  -8.786   2.908  1.00 10.00      A   
ATOM   1493  CD1 LEU A 172     -29.144  -7.990   4.108  1.00 10.00      A   
ATOM   1494  CD2 LEU A 172     -27.488  -9.678   3.302  1.00 10.00      A   
ATOM   1495  C   LEU A 172     -30.665 -11.296   0.677  1.00 10.00      A   
ATOM   1496  O   LEU A 172     -30.759 -12.417   1.171  1.00 10.00      A   
ATOM   1497  N   TRP A 173     -31.547 -10.814  -0.189  1.00 10.00      A   
ATOM   1498  HN  TRP A 173     -31.412  -9.917  -0.560  1.00 10.00      A   
ATOM   1499  CA  TRP A 173     -32.713 -11.589  -0.605  1.00 10.00      A   
ATOM   1500  CB  TRP A 173     -34.008 -10.861  -0.224  1.00 10.00      A   
ATOM   1501  CG  TRP A 173     -34.054 -10.420   1.210  1.00 10.00      A   
ATOM   1502  CD1 TRP A 173     -34.156  -9.139   1.669  1.00 10.00      A   
ATOM   1503  CD2 TRP A 173     -33.993 -11.259   2.370  1.00 10.00      A   
ATOM   1504  NE1 TRP A 173     -34.161  -9.127   3.043  1.00 10.00      A   
ATOM   1505  HE1 TRP A 173     -34.224  -8.323   3.609  1.00 10.00      A   
ATOM   1506  CE2 TRP A 173     -34.061 -10.416   3.497  1.00 10.00      A   
ATOM   1507  CE3 TRP A 173     -33.884 -12.640   2.568  1.00 10.00      A   
ATOM   1508  CZ2 TRP A 173     -34.029 -10.909   4.798  1.00 10.00      A   
ATOM   1509  CZ3 TRP A 173     -33.852 -13.126   3.859  1.00 10.00      A   
ATOM   1510  CH2 TRP A 173     -33.924 -12.262   4.957  1.00 10.00      A   
ATOM   1511  C   TRP A 173     -32.682 -11.863  -2.106  1.00 10.00      A   
ATOM   1512  O   TRP A 173     -33.633 -12.403  -2.675  1.00 10.00      A   
ATOM   1513  N   ASN A 174     -31.583 -11.486  -2.743  1.00 10.00      A   
ATOM   1514  HN  ASN A 174     -30.857 -11.065  -2.231  1.00 10.00      A   
ATOM   1515  CA  ASN A 174     -31.412 -11.681  -4.180  1.00 10.00      A   
ATOM   1516  CB  ASN A 174     -32.167 -10.606  -4.967  1.00 10.00      A   
ATOM   1517  CG  ASN A 174     -32.299 -10.932  -6.445  1.00 10.00      A   
ATOM   1518  OD1 ASN A 174     -31.372 -10.728  -7.226  1.00 10.00      A   
ATOM   1519  ND2 ASN A 174     -33.461 -11.436  -6.838  1.00 10.00      A   
ATOM   1520 HD21 ASN A 174     -34.159 -11.574  -6.159  1.00 10.00      A   
ATOM   1521 HD22 ASN A 174     -33.587 -11.637  -7.790  1.00 10.00      A   
ATOM   1522  C   ASN A 174     -29.935 -11.629  -4.533  1.00 10.00      A   
ATOM   1523  O   ASN A 174     -29.392 -10.567  -4.836  1.00 10.00      A   
ATOM   1524  N   ASP A 175     -29.294 -12.782  -4.495  1.00 10.00      A   
ATOM   1525  HN  ASP A 175     -29.791 -13.596  -4.266  1.00 10.00      A   
ATOM   1526  CA  ASP A 175     -27.872 -12.889  -4.791  1.00 10.00      A   
ATOM   1527  CB  ASP A 175     -27.221 -13.952  -3.895  1.00 10.00      A   
ATOM   1528  CG  ASP A 175     -27.695 -15.364  -4.182  1.00 10.00      A   
ATOM   1529  OD1 ASP A 175     -28.925 -15.595  -4.214  1.00 10.00      A   
ATOM   1530  OD2 ASP A 175     -26.836 -16.255  -4.371  1.00 10.00      A   
ATOM   1531  C   ASP A 175     -27.623 -13.207  -6.263  1.00 10.00      A   
ATOM   1532  O   ASP A 175     -26.644 -13.866  -6.612  1.00 10.00      A   
ATOM   1533  N   ALA A 176     -28.509 -12.726  -7.128  1.00 10.00      A   
ATOM   1534  HN  ALA A 176     -29.266 -12.203  -6.792  1.00 10.00      A   
ATOM   1535  CA  ALA A 176     -28.376 -12.953  -8.562  1.00 10.00      A   
ATOM   1536  CB  ALA A 176     -29.632 -12.502  -9.291  1.00 10.00      A   
ATOM   1537  C   ALA A 176     -27.151 -12.228  -9.107  1.00 10.00      A   
ATOM   1538  O   ALA A 176     -26.820 -11.132  -8.653  1.00 10.00      A   
ATOM   1539  N   THR A 177     -26.488 -12.835 -10.083  1.00 10.00      A   
ATOM   1540  HN  THR A 177     -26.810 -13.701 -10.416  1.00 10.00      A   
ATOM   1541  CA  THR A 177     -25.292 -12.257 -10.678  1.00 10.00      A   
ATOM   1542  CB  THR A 177     -24.762 -13.139 -11.818  1.00 10.00      A   
ATOM   1543  OG1 THR A 177     -25.400 -14.423 -11.759  1.00 10.00      A   
ATOM   1544  HG1 THR A 177     -25.242 -14.894 -12.589  1.00 10.00      A   
ATOM   1545  CG2 THR A 177     -23.259 -13.317 -11.684  1.00 10.00      A   
ATOM   1546  C   THR A 177     -25.543 -10.851 -11.211  1.00 10.00      A   
ATOM   1547  O   THR A 177     -24.707  -9.963 -11.052  1.00 10.00      A   
ATOM   1548  N   ALA A 178     -26.703 -10.653 -11.831  1.00 10.00      A   
ATOM   1549  HN  ALA A 178     -27.330 -11.404 -11.916  1.00 10.00      A   
ATOM   1550  CA  ALA A 178     -27.069  -9.355 -12.392  1.00 10.00      A   
ATOM   1551  CB  ALA A 178     -28.437  -9.427 -13.052  1.00 10.00      A   
ATOM   1552  C   ALA A 178     -27.049  -8.269 -11.319  1.00 10.00      A   
ATOM   1553  O   ALA A 178     -26.548  -7.165 -11.546  1.00 10.00      A   
ATOM   1554  N   SER A 179     -27.570  -8.605 -10.145  1.00 10.00      A   
ATOM   1555  HN  SER A 179     -27.924  -9.509 -10.021  1.00 10.00      A   
ATOM   1556  CA  SER A 179     -27.628  -7.675  -9.032  1.00 10.00      A   
ATOM   1557  CB  SER A 179     -28.524  -8.249  -7.931  1.00 10.00      A   
ATOM   1558  OG  SER A 179     -29.505  -9.119  -8.482  1.00 10.00      A   
ATOM   1559  HG  SER A 179     -29.914  -9.634  -7.770  1.00 10.00      A   
ATOM   1560  C   SER A 179     -26.229  -7.375  -8.491  1.00 10.00      A   
ATOM   1561  O   SER A 179     -25.899  -6.224  -8.205  1.00 10.00      A   
ATOM   1562  N   ILE A 180     -25.405  -8.414  -8.377  1.00 10.00      A   
ATOM   1563  HN  ILE A 180     -25.726  -9.309  -8.633  1.00 10.00      A   
ATOM   1564  CA  ILE A 180     -24.041  -8.262  -7.873  1.00 10.00      A   
ATOM   1565  CB  ILE A 180     -23.326  -9.625  -7.731  1.00 10.00      A   
ATOM   1566  CG1 ILE A 180     -24.150 -10.562  -6.842  1.00 10.00      A   
ATOM   1567  CG2 ILE A 180     -21.925  -9.439  -7.160  1.00 10.00      A   
ATOM   1568  CD1 ILE A 180     -23.638 -11.987  -6.806  1.00 10.00      A   
ATOM   1569  C   ILE A 180     -23.218  -7.339  -8.776  1.00 10.00      A   
ATOM   1570  O   ILE A 180     -22.519  -6.445  -8.295  1.00 10.00      A   
ATOM   1571  N   VAL A 181     -23.319  -7.555 -10.085  1.00 10.00      A   
ATOM   1572  HN  VAL A 181     -23.893  -8.284 -10.406  1.00 10.00      A   
ATOM   1573  CA  VAL A 181     -22.591  -6.740 -11.056  1.00 10.00      A   
ATOM   1574  CB  VAL A 181     -22.770  -7.262 -12.501  1.00 10.00      A   
ATOM   1575  CG1 VAL A 181     -22.089  -6.336 -13.497  1.00 10.00      A   
ATOM   1576  CG2 VAL A 181     -22.217  -8.675 -12.631  1.00 10.00      A   
ATOM   1577  C   VAL A 181     -23.025  -5.277 -10.968  1.00 10.00      A   
ATOM   1578  O   VAL A 181     -22.190  -4.370 -10.975  1.00 10.00      A   
ATOM   1579  N   LEU A 182     -24.333  -5.057 -10.851  1.00 10.00      A   
ATOM   1580  HN  LEU A 182     -24.948  -5.822 -10.831  1.00 10.00      A   
ATOM   1581  CA  LEU A 182     -24.876  -3.707 -10.750  1.00 10.00      A   
ATOM   1582  CB  LEU A 182     -26.405  -3.748 -10.709  1.00 10.00      A   
ATOM   1583  CG  LEU A 182     -27.117  -2.394 -10.656  1.00 10.00      A   
ATOM   1584  CD1 LEU A 182     -26.962  -1.654 -11.974  1.00 10.00      A   
ATOM   1585  CD2 LEU A 182     -28.586  -2.567 -10.302  1.00 10.00      A   
ATOM   1586  C   LEU A 182     -24.339  -3.005  -9.506  1.00 10.00      A   
ATOM   1587  O   LEU A 182     -23.965  -1.832  -9.555  1.00 10.00      A   
ATOM   1588  N   PHE A 183     -24.294  -3.740  -8.398  1.00 10.00      A   
ATOM   1589  HN  PHE A 183     -24.610  -4.669  -8.433  1.00 10.00      A   
ATOM   1590  CA  PHE A 183     -23.801  -3.214  -7.132  1.00 10.00      A   
ATOM   1591  CB  PHE A 183     -23.908  -4.296  -6.048  1.00 10.00      A   
ATOM   1592  CG  PHE A 183     -23.314  -3.922  -4.720  1.00 10.00      A   
ATOM   1593  CD1 PHE A 183     -23.887  -2.930  -3.942  1.00 10.00      A   
ATOM   1594  CD2 PHE A 183     -22.185  -4.571  -4.248  1.00 10.00      A   
ATOM   1595  CE1 PHE A 183     -23.345  -2.591  -2.719  1.00 10.00      A   
ATOM   1596  CE2 PHE A 183     -21.638  -4.236  -3.026  1.00 10.00      A   
ATOM   1597  CZ  PHE A 183     -22.219  -3.245  -2.262  1.00 10.00      A   
ATOM   1598  C   PHE A 183     -22.356  -2.729  -7.272  1.00 10.00      A   
ATOM   1599  O   PHE A 183     -21.994  -1.659  -6.776  1.00 10.00      A   
ATOM   1600  N   PHE A 184     -21.545  -3.517  -7.965  1.00 10.00      A   
ATOM   1601  HN  PHE A 184     -21.900  -4.351  -8.340  1.00 10.00      A   
ATOM   1602  CA  PHE A 184     -20.146  -3.184  -8.187  1.00 10.00      A   
ATOM   1603  CB  PHE A 184     -19.428  -4.369  -8.840  1.00 10.00      A   
ATOM   1604  CG  PHE A 184     -17.939  -4.206  -8.961  1.00 10.00      A   
ATOM   1605  CD1 PHE A 184     -17.166  -3.905  -7.853  1.00 10.00      A   
ATOM   1606  CD2 PHE A 184     -17.311  -4.367 -10.184  1.00 10.00      A   
ATOM   1607  CE1 PHE A 184     -15.796  -3.764  -7.960  1.00 10.00      A   
ATOM   1608  CE2 PHE A 184     -15.939  -4.228 -10.300  1.00 10.00      A   
ATOM   1609  CZ  PHE A 184     -15.180  -3.925  -9.185  1.00 10.00      A   
ATOM   1610  C   PHE A 184     -20.023  -1.945  -9.070  1.00 10.00      A   
ATOM   1611  O   PHE A 184     -19.245  -1.038  -8.780  1.00 10.00      A   
ATOM   1612  N   LEU A 185     -20.810  -1.914 -10.140  1.00 10.00      A   
ATOM   1613  HN  LEU A 185     -21.418  -2.669 -10.307  1.00 10.00      A   
ATOM   1614  CA  LEU A 185     -20.793  -0.795 -11.079  1.00 10.00      A   
ATOM   1615  CB  LEU A 185     -21.700  -1.081 -12.277  1.00 10.00      A   
ATOM   1616  CG  LEU A 185     -21.236  -2.188 -13.226  1.00 10.00      A   
ATOM   1617  CD1 LEU A 185     -22.292  -2.456 -14.285  1.00 10.00      A   
ATOM   1618  CD2 LEU A 185     -19.905  -1.824 -13.868  1.00 10.00      A   
ATOM   1619  C   LEU A 185     -21.202   0.513 -10.411  1.00 10.00      A   
ATOM   1620  O   LEU A 185     -20.537   1.537 -10.580  1.00 10.00      A   
ATOM   1621  N   LEU A 186     -22.289   0.468  -9.648  1.00 10.00      A   
ATOM   1622  HN  LEU A 186     -22.769  -0.385  -9.548  1.00 10.00      A   
ATOM   1623  CA  LEU A 186     -22.793   1.650  -8.957  1.00 10.00      A   
ATOM   1624  CB  LEU A 186     -24.118   1.347  -8.253  1.00 10.00      A   
ATOM   1625  CG  LEU A 186     -25.342   1.169  -9.158  1.00 10.00      A   
ATOM   1626  CD1 LEU A 186     -26.544   0.716  -8.347  1.00 10.00      A   
ATOM   1627  CD2 LEU A 186     -25.654   2.457  -9.908  1.00 10.00      A   
ATOM   1628  C   LEU A 186     -21.772   2.199  -7.965  1.00 10.00      A   
ATOM   1629  O   LEU A 186     -21.566   3.411  -7.882  1.00 10.00      A   
ATOM   1630  N   ALA A 187     -21.125   1.303  -7.231  1.00 10.00      A   
ATOM   1631  HN  ALA A 187     -21.329   0.349  -7.349  1.00 10.00      A   
ATOM   1632  CA  ALA A 187     -20.124   1.700  -6.248  1.00 10.00      A   
ATOM   1633  CB  ALA A 187     -19.684   0.506  -5.418  1.00 10.00      A   
ATOM   1634  C   ALA A 187     -18.927   2.365  -6.928  1.00 10.00      A   
ATOM   1635  O   ALA A 187     -18.418   3.383  -6.455  1.00 10.00      A   
ATOM   1636  N   LEU A 188     -18.487   1.790  -8.046  1.00 10.00      A   
ATOM   1637  HN  LEU A 188     -18.925   0.970  -8.368  1.00 10.00      A   
ATOM   1638  CA  LEU A 188     -17.363   2.341  -8.796  1.00 10.00      A   
ATOM   1639  CB  LEU A 188     -16.981   1.427  -9.963  1.00 10.00      A   
ATOM   1640  CG  LEU A 188     -16.395   0.063  -9.600  1.00 10.00      A   
ATOM   1641  CD1 LEU A 188     -16.049  -0.711 -10.861  1.00 10.00      A   
ATOM   1642  CD2 LEU A 188     -15.166   0.222  -8.721  1.00 10.00      A   
ATOM   1643  C   LEU A 188     -17.706   3.725  -9.327  1.00 10.00      A   
ATOM   1644  O   LEU A 188     -16.885   4.644  -9.276  1.00 10.00      A   
ATOM   1645  N   LEU A 189     -18.932   3.861  -9.823  1.00 10.00      A   
ATOM   1646  HN  LEU A 189     -19.534   3.083  -9.824  1.00 10.00      A   
ATOM   1647  CA  LEU A 189     -19.414   5.123 -10.368  1.00 10.00      A   
ATOM   1648  CB  LEU A 189     -20.822   4.946 -10.944  1.00 10.00      A   
ATOM   1649  CG  LEU A 189     -21.356   6.097 -11.797  1.00 10.00      A   
ATOM   1650  CD1 LEU A 189     -20.636   6.151 -13.135  1.00 10.00      A   
ATOM   1651  CD2 LEU A 189     -22.857   5.961 -11.995  1.00 10.00      A   
ATOM   1652  C   LEU A 189     -19.416   6.210  -9.298  1.00 10.00      A   
ATOM   1653  O   LEU A 189     -18.976   7.339  -9.545  1.00 10.00      A   
ATOM   1654  N   PHE A 190     -19.898   5.856  -8.110  1.00 10.00      A   
ATOM   1655  HN  PHE A 190     -20.228   4.936  -7.985  1.00 10.00      A   
ATOM   1656  CA  PHE A 190     -19.959   6.787  -6.990  1.00 10.00      A   
ATOM   1657  CB  PHE A 190     -20.654   6.135  -5.790  1.00 10.00      A   
ATOM   1658  CG  PHE A 190     -20.722   7.008  -4.570  1.00 10.00      A   
ATOM   1659  CD1 PHE A 190     -21.588   8.086  -4.516  1.00 10.00      A   
ATOM   1660  CD2 PHE A 190     -19.922   6.744  -3.474  1.00 10.00      A   
ATOM   1661  CE1 PHE A 190     -21.651   8.884  -3.391  1.00 10.00      A   
ATOM   1662  CE2 PHE A 190     -19.979   7.538  -2.346  1.00 10.00      A   
ATOM   1663  CZ  PHE A 190     -20.846   8.611  -2.304  1.00 10.00      A   
ATOM   1664  C   PHE A 190     -18.563   7.263  -6.604  1.00 10.00      A   
ATOM   1665  O   PHE A 190     -18.355   8.446  -6.330  1.00 10.00      A   
ATOM   1666  N   GLY A 191     -17.612   6.334  -6.596  1.00 10.00      A   
ATOM   1667  HN  GLY A 191     -17.848   5.404  -6.814  1.00 10.00      A   
ATOM   1668  CA  GLY A 191     -16.240   6.667  -6.250  1.00 10.00      A   
ATOM   1669  C   GLY A 191     -15.663   7.752  -7.141  1.00 10.00      A   
ATOM   1670  O   GLY A 191     -14.902   8.604  -6.685  1.00 10.00      A   
ATOM   1671  N   VAL A 192     -16.044   7.735  -8.408  1.00 10.00      A   
ATOM   1672  HN  VAL A 192     -16.673   7.046  -8.708  1.00 10.00      A   
ATOM   1673  CA  VAL A 192     -15.559   8.727  -9.360  1.00 10.00      A   
ATOM   1674  CB  VAL A 192     -15.746   8.253 -10.818  1.00 10.00      A   
ATOM   1675  CG1 VAL A 192     -15.200   9.282 -11.797  1.00 10.00      A   
ATOM   1676  CG2 VAL A 192     -15.072   6.908 -11.033  1.00 10.00      A   
ATOM   1677  C   VAL A 192     -16.275  10.062  -9.159  1.00 10.00      A   
ATOM   1678  O   VAL A 192     -15.639  11.113  -9.086  1.00 10.00      A   
ATOM   1679  N   LEU A 193     -17.598  10.000  -9.034  1.00 10.00      A   
ATOM   1680  HN  LEU A 193     -18.034   9.121  -9.052  1.00 10.00      A   
ATOM   1681  CA  LEU A 193     -18.422  11.194  -8.858  1.00 10.00      A   
ATOM   1682  CB  LEU A 193     -19.907  10.818  -8.837  1.00 10.00      A   
ATOM   1683  CG  LEU A 193     -20.483  10.244 -10.133  1.00 10.00      A   
ATOM   1684  CD1 LEU A 193     -21.877   9.685  -9.892  1.00 10.00      A   
ATOM   1685  CD2 LEU A 193     -20.514  11.306 -11.219  1.00 10.00      A   
ATOM   1686  C   LEU A 193     -18.065  11.951  -7.583  1.00 10.00      A   
ATOM   1687  O   LEU A 193     -17.999  13.180  -7.572  1.00 10.00      A   
ATOM   1688  N   MET A 194     -17.836  11.210  -6.511  1.00 10.00      A   
ATOM   1689  HN  MET A 194     -17.903  10.229  -6.585  1.00 10.00      A   
ATOM   1690  CA  MET A 194     -17.500  11.801  -5.220  1.00 10.00      A   
ATOM   1691  CB  MET A 194     -17.545  10.730  -4.123  1.00 10.00      A   
ATOM   1692  CG  MET A 194     -17.187  11.221  -2.727  1.00 10.00      A   
ATOM   1693  SD  MET A 194     -18.140  12.667  -2.214  1.00 10.00      A   
ATOM   1694  CE  MET A 194     -19.816  12.035  -2.279  1.00 10.00      A   
ATOM   1695  C   MET A 194     -16.136  12.495  -5.244  1.00 10.00      A   
ATOM   1696  O   MET A 194     -15.890  13.422  -4.475  1.00 10.00      A   
ATOM   1697  N   THR A 195     -15.265  12.067  -6.145  1.00 10.00      A   
ATOM   1698  HN  THR A 195     -15.520  11.341  -6.755  1.00 10.00      A   
ATOM   1699  CA  THR A 195     -13.931  12.648  -6.247  1.00 10.00      A   
ATOM   1700  CB  THR A 195     -12.877  11.549  -6.493  1.00 10.00      A   
ATOM   1701  OG1 THR A 195     -13.224  10.394  -5.713  1.00 10.00      A   
ATOM   1702  HG1 THR A 195     -13.793   9.807  -6.237  1.00 10.00      A   
ATOM   1703  CG2 THR A 195     -11.495  12.021  -6.070  1.00 10.00      A   
ATOM   1704  C   THR A 195     -13.860  13.728  -7.339  1.00 10.00      A   
ATOM   1705  O   THR A 195     -12.787  14.251  -7.652  1.00 10.00      A   
ATOM   1706  N   LEU A 196     -15.010  14.078  -7.904  1.00 10.00      A   
ATOM   1707  HN  LEU A 196     -15.840  13.641  -7.613  1.00 10.00      A   
ATOM   1708  CA  LEU A 196     -15.068  15.096  -8.951  1.00 10.00      A   
ATOM   1709  CB  LEU A 196     -16.309  14.948  -9.835  1.00 10.00      A   
ATOM   1710  CG  LEU A 196     -16.350  13.729 -10.757  1.00 10.00      A   
ATOM   1711  CD1 LEU A 196     -17.582  13.780 -11.645  1.00 10.00      A   
ATOM   1712  CD2 LEU A 196     -15.082  13.631 -11.595  1.00 10.00      A   
ATOM   1713  C   LEU A 196     -14.941  16.528  -8.408  1.00 10.00      A   
ATOM   1714  O   LEU A 196     -14.065  17.273  -8.849  1.00 10.00      A   
ATOM   1715  N   PRO A 197     -15.789  16.937  -7.435  1.00 10.00      A   
ATOM   1716  CA  PRO A 197     -15.745  18.299  -6.870  1.00 10.00      A   
ATOM   1717  CB  PRO A 197     -17.009  18.373  -6.011  1.00 10.00      A   
ATOM   1718  CG  PRO A 197     -17.282  16.960  -5.637  1.00 10.00      A   
ATOM   1719  CD  PRO A 197     -16.861  16.131  -6.814  1.00 10.00      A   
ATOM   1720  C   PRO A 197     -14.506  18.554  -6.012  1.00 10.00      A   
ATOM   1721  O   PRO A 197     -14.266  19.676  -5.573  1.00 10.00      A   
ATOM   1722  N   ILE A 198     -13.731  17.510  -5.775  1.00 10.00      A   
ATOM   1723  HN  ILE A 198     -13.980  16.641  -6.145  1.00 10.00      A   
ATOM   1724  CA  ILE A 198     -12.517  17.626  -4.982  1.00 10.00      A   
ATOM   1725  CB  ILE A 198     -12.041  16.230  -4.513  1.00 10.00      A   
ATOM   1726  CG1 ILE A 198     -13.074  15.619  -3.558  1.00 10.00      A   
ATOM   1727  CG2 ILE A 198     -10.671  16.302  -3.851  1.00 10.00      A   
ATOM   1728  CD1 ILE A 198     -12.779  14.192  -3.146  1.00 10.00      A   
ATOM   1729  C   ILE A 198     -11.423  18.311  -5.802  1.00 10.00      A   
ATOM   1730  O   ILE A 198     -11.220  17.982  -6.973  1.00 10.00      A   
ATOM   1731  N   GLY A 199     -10.736  19.273  -5.200  1.00 10.00      A   
ATOM   1732  HN  GLY A 199     -10.946  19.511  -4.267  1.00 10.00      A   
ATOM   1733  CA  GLY A 199      -9.683  19.978  -5.898  1.00 10.00      A   
ATOM   1734  C   GLY A 199      -8.307  19.576  -5.411  1.00 10.00      A   
ATOM   1735  O   GLY A 199      -8.163  18.612  -4.660  1.00 10.00      A   
ATOM   1736  N   GLY A 200      -7.299  20.328  -5.824  1.00 10.00      A   
ATOM   1737  HN  GLY A 200      -7.484  21.100  -6.400  1.00 10.00      A   
ATOM   1738  CA  GLY A 200      -5.934  20.031  -5.434  1.00 10.00      A   
ATOM   1739  C   GLY A 200      -5.698  20.200  -3.945  1.00 10.00      A   
ATOM   1740  O   GLY A 200      -4.962  19.425  -3.336  1.00 10.00      A   
ATOM   1741  N   GLY A 201      -6.336  21.201  -3.355  1.00 10.00      A   
ATOM   1742  HN  GLY A 201      -6.925  21.773  -3.891  1.00 10.00      A   
ATOM   1743  CA  GLY A 201      -6.173  21.456  -1.933  1.00 10.00      A   
ATOM   1744  C   GLY A 201      -6.907  20.444  -1.072  1.00 10.00      A   
ATOM   1745  O   GLY A 201      -6.518  20.184   0.066  1.00 10.00      A   
ATOM   1746  N   ASP A 202      -7.961  19.859  -1.622  1.00 10.00      A   
ATOM   1747  HN  ASP A 202      -8.210  20.094  -2.542  1.00 10.00      A   
ATOM   1748  CA  ASP A 202      -8.764  18.876  -0.897  1.00 10.00      A   
ATOM   1749  CB  ASP A 202     -10.221  18.910  -1.375  1.00 10.00      A   
ATOM   1750  CG  ASP A 202     -10.710  20.305  -1.708  1.00 10.00      A   
ATOM   1751  OD1 ASP A 202     -10.582  20.721  -2.880  1.00 10.00      A   
ATOM   1752  OD2 ASP A 202     -11.221  20.998  -0.804  1.00 10.00      A   
ATOM   1753  C   ASP A 202      -8.199  17.473  -1.091  1.00 10.00      A   
ATOM   1754  O   ASP A 202      -8.557  16.538  -0.371  1.00 10.00      A   
ATOM   1755  N   MET A 203      -7.304  17.344  -2.065  1.00 10.00      A   
ATOM   1756  HN  MET A 203      -7.065  18.137  -2.588  1.00 10.00      A   
ATOM   1757  CA  MET A 203      -6.674  16.064  -2.395  1.00 10.00      A   
ATOM   1758  CB  MET A 203      -5.641  16.225  -3.513  1.00 10.00      A   
ATOM   1759  CG  MET A 203      -5.496  15.005  -4.407  1.00 10.00      A   
ATOM   1760  SD  MET A 203      -6.692  14.989  -5.756  1.00 10.00      A   
ATOM   1761  CE  MET A 203      -6.192  16.453  -6.657  1.00 10.00      A   
ATOM   1762  C   MET A 203      -6.060  15.346  -1.183  1.00 10.00      A   
ATOM   1763  O   MET A 203      -6.380  14.184  -0.938  1.00 10.00      A   
ATOM   1764  N   PRO A 204      -5.168  16.009  -0.406  1.00 10.00      A   
ATOM   1765  CA  PRO A 204      -4.535  15.387   0.769  1.00 10.00      A   
ATOM   1766  CB  PRO A 204      -3.779  16.546   1.425  1.00 10.00      A   
ATOM   1767  CG  PRO A 204      -3.506  17.487   0.307  1.00 10.00      A   
ATOM   1768  CD  PRO A 204      -4.693  17.394  -0.606  1.00 10.00      A   
ATOM   1769  C   PRO A 204      -5.564  14.812   1.742  1.00 10.00      A   
ATOM   1770  O   PRO A 204      -5.343  13.758   2.345  1.00 10.00      A   
ATOM   1771  N   VAL A 205      -6.689  15.503   1.878  1.00 10.00      A   
ATOM   1772  HN  VAL A 205      -6.809  16.326   1.359  1.00 10.00      A   
ATOM   1773  CA  VAL A 205      -7.755  15.065   2.771  1.00 10.00      A   
ATOM   1774  CB  VAL A 205      -8.787  16.191   3.015  1.00 10.00      A   
ATOM   1775  CG1 VAL A 205      -9.794  15.780   4.078  1.00 10.00      A   
ATOM   1776  CG2 VAL A 205      -8.086  17.481   3.414  1.00 10.00      A   
ATOM   1777  C   VAL A 205      -8.462  13.846   2.192  1.00 10.00      A   
ATOM   1778  O   VAL A 205      -8.681  12.852   2.889  1.00 10.00      A   
ATOM   1779  N   ALA A 206      -8.780  13.923   0.907  1.00 10.00      A   
ATOM   1780  HN  ALA A 206      -8.553  14.740   0.411  1.00 10.00      A   
ATOM   1781  CA  ALA A 206      -9.458  12.840   0.208  1.00 10.00      A   
ATOM   1782  CB  ALA A 206      -9.739  13.234  -1.233  1.00 10.00      A   
ATOM   1783  C   ALA A 206      -8.647  11.549   0.262  1.00 10.00      A   
ATOM   1784  O   ALA A 206      -9.188  10.485   0.555  1.00 10.00      A   
ATOM   1785  N   ILE A 207      -7.348  11.651  -0.006  1.00 10.00      A   
ATOM   1786  HN  ILE A 207      -6.974  12.534  -0.233  1.00 10.00      A   
ATOM   1787  CA  ILE A 207      -6.468  10.485   0.018  1.00 10.00      A   
ATOM   1788  CB  ILE A 207      -5.018  10.855  -0.363  1.00 10.00      A   
ATOM   1789  CG1 ILE A 207      -4.976  11.461  -1.769  1.00 10.00      A   
ATOM   1790  CG2 ILE A 207      -4.109   9.634  -0.279  1.00 10.00      A   
ATOM   1791  CD1 ILE A 207      -3.627  12.032  -2.149  1.00 10.00      A   
ATOM   1792  C   ILE A 207      -6.490   9.811   1.390  1.00 10.00      A   
ATOM   1793  O   ILE A 207      -6.536   8.585   1.490  1.00 10.00      A   
ATOM   1794  N   SER A 208      -6.495  10.619   2.441  1.00 10.00      A   
ATOM   1795  HN  SER A 208      -6.489  11.591   2.299  1.00 10.00      A   
ATOM   1796  CA  SER A 208      -6.517  10.099   3.798  1.00 10.00      A   
ATOM   1797  CB  SER A 208      -6.171  11.211   4.790  1.00 10.00      A   
ATOM   1798  OG  SER A 208      -6.041  10.716   6.110  1.00 10.00      A   
ATOM   1799  HG  SER A 208      -6.918  10.488   6.451  1.00 10.00      A   
ATOM   1800  C   SER A 208      -7.881   9.493   4.123  1.00 10.00      A   
ATOM   1801  O   SER A 208      -7.968   8.442   4.763  1.00 10.00      A   
ATOM   1802  N   PHE A 209      -8.941  10.152   3.669  1.00 10.00      A   
ATOM   1803  HN  PHE A 209      -8.808  10.983   3.166  1.00 10.00      A   
ATOM   1804  CA  PHE A 209     -10.296   9.675   3.906  1.00 10.00      A   
ATOM   1805  CB  PHE A 209     -11.323  10.699   3.416  1.00 10.00      A   
ATOM   1806  CG  PHE A 209     -12.625  10.660   4.167  1.00 10.00      A   
ATOM   1807  CD1 PHE A 209     -12.645  10.459   5.535  1.00 10.00      A   
ATOM   1808  CD2 PHE A 209     -13.829  10.830   3.505  1.00 10.00      A   
ATOM   1809  CE1 PHE A 209     -13.840  10.427   6.230  1.00 10.00      A   
ATOM   1810  CE2 PHE A 209     -15.029  10.799   4.193  1.00 10.00      A   
ATOM   1811  CZ  PHE A 209     -15.035  10.596   5.558  1.00 10.00      A   
ATOM   1812  C   PHE A 209     -10.509   8.328   3.219  1.00 10.00      A   
ATOM   1813  O   PHE A 209     -11.057   7.396   3.808  1.00 10.00      A   
ATOM   1814  N   TYR A 210     -10.045   8.226   1.977  1.00 10.00      A   
ATOM   1815  HN  TYR A 210      -9.616   9.007   1.559  1.00 10.00      A   
ATOM   1816  CA  TYR A 210     -10.165   6.991   1.216  1.00 10.00      A   
ATOM   1817  CB  TYR A 210      -9.836   7.210  -0.262  1.00 10.00      A   
ATOM   1818  CG  TYR A 210     -10.977   7.815  -1.055  1.00 10.00      A   
ATOM   1819  CD1 TYR A 210     -10.854   9.068  -1.641  1.00 10.00      A   
ATOM   1820  CD2 TYR A 210     -12.175   7.131  -1.215  1.00 10.00      A   
ATOM   1821  CE1 TYR A 210     -11.895   9.625  -2.362  1.00 10.00      A   
ATOM   1822  CE2 TYR A 210     -13.219   7.680  -1.935  1.00 10.00      A   
ATOM   1823  CZ  TYR A 210     -13.075   8.928  -2.506  1.00 10.00      A   
ATOM   1824  OH  TYR A 210     -14.114   9.476  -3.222  1.00 10.00      A   
ATOM   1825  HH  TYR A 210     -13.772   9.850  -4.049  1.00 10.00      A   
ATOM   1826  C   TYR A 210      -9.284   5.903   1.814  1.00 10.00      A   
ATOM   1827  O   TYR A 210      -9.590   4.719   1.705  1.00 10.00      A   
ATOM   1828  N   ASN A 211      -8.192   6.316   2.452  1.00 10.00      A   
ATOM   1829  HN  ASN A 211      -7.996   7.277   2.484  1.00 10.00      A   
ATOM   1830  CA  ASN A 211      -7.268   5.382   3.095  1.00 10.00      A   
ATOM   1831  CB  ASN A 211      -6.018   6.121   3.591  1.00 10.00      A   
ATOM   1832  CG  ASN A 211      -5.046   5.223   4.333  1.00 10.00      A   
ATOM   1833  OD1 ASN A 211      -4.938   4.030   4.053  1.00 10.00      A   
ATOM   1834  ND2 ASN A 211      -4.321   5.792   5.280  1.00 10.00      A   
ATOM   1835 HD21 ASN A 211      -4.446   6.748   5.447  1.00 10.00      A   
ATOM   1836 HD22 ASN A 211      -3.691   5.231   5.780  1.00 10.00      A   
ATOM   1837  C   ASN A 211      -7.965   4.677   4.253  1.00 10.00      A   
ATOM   1838  O   ASN A 211      -7.833   3.464   4.433  1.00 10.00      A   
ATOM   1839  N   ALA A 212      -8.725   5.450   5.025  1.00 10.00      A   
ATOM   1840  HN  ALA A 212      -8.781   6.412   4.831  1.00 10.00      A   
ATOM   1841  CA  ALA A 212      -9.469   4.910   6.154  1.00 10.00      A   
ATOM   1842  CB  ALA A 212     -10.132   6.035   6.933  1.00 10.00      A   
ATOM   1843  C   ALA A 212     -10.520   3.925   5.658  1.00 10.00      A   
ATOM   1844  O   ALA A 212     -10.793   2.906   6.300  1.00 10.00      A   
ATOM   1845  N   PHE A 213     -11.094   4.237   4.500  1.00 10.00      A   
ATOM   1846  HN  PHE A 213     -10.830   5.066   4.047  1.00 10.00      A   
ATOM   1847  CA  PHE A 213     -12.102   3.389   3.888  1.00 10.00      A   
ATOM   1848  CB  PHE A 213     -12.683   4.057   2.637  1.00 10.00      A   
ATOM   1849  CG  PHE A 213     -13.626   5.192   2.930  1.00 10.00      A   
ATOM   1850  CD1 PHE A 213     -14.495   5.131   4.009  1.00 10.00      A   
ATOM   1851  CD2 PHE A 213     -13.648   6.318   2.124  1.00 10.00      A   
ATOM   1852  CE1 PHE A 213     -15.366   6.171   4.277  1.00 10.00      A   
ATOM   1853  CE2 PHE A 213     -14.515   7.361   2.388  1.00 10.00      A   
ATOM   1854  CZ  PHE A 213     -15.375   7.288   3.465  1.00 10.00      A   
ATOM   1855  C   PHE A 213     -11.511   2.029   3.540  1.00 10.00      A   
ATOM   1856  O   PHE A 213     -12.124   0.993   3.801  1.00 10.00      A   
ATOM   1857  N   THR A 214     -10.311   2.037   2.966  1.00 10.00      A   
ATOM   1858  HN  THR A 214      -9.875   2.897   2.775  1.00 10.00      A   
ATOM   1859  CA  THR A 214      -9.630   0.804   2.602  1.00 10.00      A   
ATOM   1860  CB  THR A 214      -8.255   1.098   1.972  1.00 10.00      A   
ATOM   1861  OG1 THR A 214      -8.398   2.130   0.989  1.00 10.00      A   
ATOM   1862  HG1 THR A 214      -7.551   2.585   0.881  1.00 10.00      A   
ATOM   1863  CG2 THR A 214      -7.684  -0.146   1.310  1.00 10.00      A   
ATOM   1864  C   THR A 214      -9.451  -0.082   3.832  1.00 10.00      A   
ATOM   1865  O   THR A 214      -9.668  -1.294   3.776  1.00 10.00      A   
ATOM   1866  N   GLY A 215      -9.085   0.540   4.951  1.00 10.00      A   
ATOM   1867  HN  GLY A 215      -8.945   1.512   4.934  1.00 10.00      A   
ATOM   1868  CA  GLY A 215      -8.897  -0.197   6.183  1.00 10.00      A   
ATOM   1869  C   GLY A 215     -10.175  -0.882   6.617  1.00 10.00      A   
ATOM   1870  O   GLY A 215     -10.172  -2.069   6.951  1.00 10.00      A   
ATOM   1871  N   MET A 216     -11.273  -0.134   6.587  1.00 10.00      A   
ATOM   1872  HN  MET A 216     -11.204   0.804   6.299  1.00 10.00      A   
ATOM   1873  CA  MET A 216     -12.577  -0.667   6.970  1.00 10.00      A   
ATOM   1874  CB  MET A 216     -13.646   0.432   6.950  1.00 10.00      A   
ATOM   1875  CG  MET A 216     -13.483   1.492   8.030  1.00 10.00      A   
ATOM   1876  SD  MET A 216     -14.805   2.720   8.002  1.00 10.00      A   
ATOM   1877  CE  MET A 216     -16.197   1.735   8.553  1.00 10.00      A   
ATOM   1878  C   MET A 216     -12.981  -1.801   6.037  1.00 10.00      A   
ATOM   1879  O   MET A 216     -13.490  -2.830   6.479  1.00 10.00      A   
ATOM   1880  N   ALA A 217     -12.740  -1.605   4.743  1.00 10.00      A   
ATOM   1881  HN  ALA A 217     -12.334  -0.755   4.457  1.00 10.00      A   
ATOM   1882  CA  ALA A 217     -13.067  -2.607   3.737  1.00 10.00      A   
ATOM   1883  CB  ALA A 217     -12.711  -2.093   2.350  1.00 10.00      A   
ATOM   1884  C   ALA A 217     -12.339  -3.917   4.019  1.00 10.00      A   
ATOM   1885  O   ALA A 217     -12.945  -4.987   4.023  1.00 10.00      A   
ATOM   1886  N   VAL A 218     -11.037  -3.820   4.260  1.00 10.00      A   
ATOM   1887  HN  VAL A 218     -10.611  -2.932   4.234  1.00 10.00      A   
ATOM   1888  CA  VAL A 218     -10.221  -4.993   4.554  1.00 10.00      A   
ATOM   1889  CB  VAL A 218      -8.720  -4.628   4.657  1.00 10.00      A   
ATOM   1890  CG1 VAL A 218      -7.885  -5.818   5.111  1.00 10.00      A   
ATOM   1891  CG2 VAL A 218      -8.209  -4.100   3.324  1.00 10.00      A   
ATOM   1892  C   VAL A 218     -10.688  -5.653   5.851  1.00 10.00      A   
ATOM   1893  O   VAL A 218     -10.748  -6.881   5.948  1.00 10.00      A   
ATOM   1894  N   GLY A 219     -11.033  -4.824   6.839  1.00 10.00      A   
ATOM   1895  HN  GLY A 219     -10.958  -3.854   6.701  1.00 10.00      A   
ATOM   1896  CA  GLY A 219     -11.503  -5.331   8.112  1.00 10.00      A   
ATOM   1897  C   GLY A 219     -12.784  -6.123   7.968  1.00 10.00      A   
ATOM   1898  O   GLY A 219     -12.877  -7.248   8.455  1.00 10.00      A   
ATOM   1899  N   PHE A 220     -13.763  -5.542   7.283  1.00 10.00      A   
ATOM   1900  HN  PHE A 220     -13.622  -4.640   6.915  1.00 10.00      A   
ATOM   1901  CA  PHE A 220     -15.042  -6.202   7.067  1.00 10.00      A   
ATOM   1902  CB  PHE A 220     -16.035  -5.262   6.383  1.00 10.00      A   
ATOM   1903  CG  PHE A 220     -16.724  -4.310   7.319  1.00 10.00      A   
ATOM   1904  CD1 PHE A 220     -16.535  -2.944   7.199  1.00 10.00      A   
ATOM   1905  CD2 PHE A 220     -17.563  -4.782   8.313  1.00 10.00      A   
ATOM   1906  CE1 PHE A 220     -17.172  -2.064   8.054  1.00 10.00      A   
ATOM   1907  CE2 PHE A 220     -18.204  -3.910   9.172  1.00 10.00      A   
ATOM   1908  CZ  PHE A 220     -18.008  -2.547   9.043  1.00 10.00      A   
ATOM   1909  C   PHE A 220     -14.866  -7.481   6.253  1.00 10.00      A   
ATOM   1910  O   PHE A 220     -15.496  -8.497   6.544  1.00 10.00      A   
ATOM   1911  N   GLU A 221     -14.000  -7.424   5.244  1.00 10.00      A   
ATOM   1912  HN  GLU A 221     -13.536  -6.577   5.060  1.00 10.00      A   
ATOM   1913  CA  GLU A 221     -13.725  -8.579   4.397  1.00 10.00      A   
ATOM   1914  CB  GLU A 221     -12.731  -8.185   3.298  1.00 10.00      A   
ATOM   1915  CG  GLU A 221     -12.915  -8.909   1.973  1.00 10.00      A   
ATOM   1916  CD  GLU A 221     -12.289 -10.288   1.957  1.00 10.00      A   
ATOM   1917  OE1 GLU A 221     -11.037 -10.382   1.955  1.00 10.00      A   
ATOM   1918  OE2 GLU A 221     -13.041 -11.283   1.936  1.00 10.00      A   
ATOM   1919  C   GLU A 221     -13.154  -9.708   5.245  1.00 10.00      A   
ATOM   1920  O   GLU A 221     -13.624 -10.847   5.191  1.00 10.00      A   
ATOM   1921  N   GLY A 222     -12.163  -9.367   6.060  1.00 10.00      A   
ATOM   1922  HN  GLY A 222     -11.850  -8.435   6.072  1.00 10.00      A   
ATOM   1923  CA  GLY A 222     -11.537 -10.344   6.922  1.00 10.00      A   
ATOM   1924  C   GLY A 222     -12.495 -10.902   7.954  1.00 10.00      A   
ATOM   1925  O   GLY A 222     -12.454 -12.093   8.264  1.00 10.00      A   
ATOM   1926  N   PHE A 223     -13.362 -10.043   8.484  1.00 10.00      A   
ATOM   1927  HN  PHE A 223     -13.339  -9.100   8.199  1.00 10.00      A   
ATOM   1928  CA  PHE A 223     -14.343 -10.456   9.486  1.00 10.00      A   
ATOM   1929  CB  PHE A 223     -15.049  -9.237  10.092  1.00 10.00      A   
ATOM   1930  CG  PHE A 223     -14.476  -8.785  11.405  1.00 10.00      A   
ATOM   1931  CD1 PHE A 223     -13.669  -7.662  11.477  1.00 10.00      A   
ATOM   1932  CD2 PHE A 223     -14.744  -9.485  12.570  1.00 10.00      A   
ATOM   1933  CE1 PHE A 223     -13.141  -7.244  12.683  1.00 10.00      A   
ATOM   1934  CE2 PHE A 223     -14.219  -9.074  13.780  1.00 10.00      A   
ATOM   1935  CZ  PHE A 223     -13.416  -7.952  13.837  1.00 10.00      A   
ATOM   1936  C   PHE A 223     -15.378 -11.405   8.892  1.00 10.00      A   
ATOM   1937  O   PHE A 223     -15.926 -12.257   9.593  1.00 10.00      A   
ATOM   1938  N   ALA A 224     -15.635 -11.256   7.600  1.00 10.00      A   
ATOM   1939  HN  ALA A 224     -15.163 -10.559   7.095  1.00 10.00      A   
ATOM   1940  CA  ALA A 224     -16.606 -12.091   6.912  1.00 10.00      A   
ATOM   1941  CB  ALA A 224     -17.050 -11.434   5.615  1.00 10.00      A   
ATOM   1942  C   ALA A 224     -16.062 -13.492   6.646  1.00 10.00      A   
ATOM   1943  O   ALA A 224     -16.691 -14.487   7.006  1.00 10.00      A   
ATOM   1944  N   VAL A 225     -14.884 -13.567   6.036  1.00 10.00      A   
ATOM   1945  HN  VAL A 225     -14.413 -12.737   5.794  1.00 10.00      A   
ATOM   1946  CA  VAL A 225     -14.277 -14.855   5.710  1.00 10.00      A   
ATOM   1947  CB  VAL A 225     -13.206 -14.731   4.608  1.00 10.00      A   
ATOM   1948  CG1 VAL A 225     -13.845 -14.326   3.288  1.00 10.00      A   
ATOM   1949  CG2 VAL A 225     -12.119 -13.744   5.012  1.00 10.00      A   
ATOM   1950  C   VAL A 225     -13.680 -15.546   6.935  1.00 10.00      A   
ATOM   1951  O   VAL A 225     -13.544 -16.774   6.959  1.00 10.00      A   
ATOM   1952  N   GLY A 226     -13.328 -14.760   7.945  1.00 10.00      A   
ATOM   1953  HN  GLY A 226     -13.463 -13.790   7.870  1.00 10.00      A   
ATOM   1954  CA  GLY A 226     -12.747 -15.318   9.149  1.00 10.00      A   
ATOM   1955  C   GLY A 226     -11.232 -15.320   9.099  1.00 10.00      A   
ATOM   1956  O   GLY A 226     -10.591 -16.327   9.411  1.00 10.00      A   
ATOM   1957  N   ASN A 227     -10.663 -14.190   8.703  1.00 10.00      A   
ATOM   1958  HN  ASN A 227     -11.237 -13.421   8.481  1.00 10.00      A   
ATOM   1959  CA  ASN A 227      -9.213 -14.046   8.603  1.00 10.00      A   
ATOM   1960  CB  ASN A 227      -8.827 -13.565   7.201  1.00 10.00      A   
ATOM   1961  CG  ASN A 227      -7.332 -13.604   6.932  1.00 10.00      A   
ATOM   1962  OD1 ASN A 227      -6.515 -13.422   7.833  1.00 10.00      A   
ATOM   1963  ND2 ASN A 227      -6.967 -13.839   5.680  1.00 10.00      A   
ATOM   1964 HD21 ASN A 227      -7.674 -13.974   5.007  1.00 10.00      A   
ATOM   1965 HD22 ASN A 227      -6.010 -13.868   5.471  1.00 10.00      A   
ATOM   1966  C   ASN A 227      -8.709 -13.064   9.660  1.00 10.00      A   
ATOM   1967  O   ASN A 227      -8.888 -11.849   9.525  1.00 10.00      A   
ATOM   1968  N   PRO A 228      -8.071 -13.584  10.722  1.00 10.00      A   
ATOM   1969  CA  PRO A 228      -7.547 -12.771  11.830  1.00 10.00      A   
ATOM   1970  CB  PRO A 228      -6.826 -13.791  12.718  1.00 10.00      A   
ATOM   1971  CG  PRO A 228      -7.458 -15.096  12.384  1.00 10.00      A   
ATOM   1972  CD  PRO A 228      -7.815 -15.022  10.930  1.00 10.00      A   
ATOM   1973  C   PRO A 228      -6.563 -11.696  11.373  1.00 10.00      A   
ATOM   1974  O   PRO A 228      -6.561 -10.581  11.898  1.00 10.00      A   
ATOM   1975  N   ALA A 229      -5.740 -12.029  10.384  1.00 10.00      A   
ATOM   1976  HN  ALA A 229      -5.814 -12.923   9.983  1.00 10.00      A   
ATOM   1977  CA  ALA A 229      -4.747 -11.095   9.866  1.00 10.00      A   
ATOM   1978  CB  ALA A 229      -3.878 -11.764   8.813  1.00 10.00      A   
ATOM   1979  C   ALA A 229      -5.416  -9.847   9.299  1.00 10.00      A   
ATOM   1980  O   ALA A 229      -5.013  -8.723   9.597  1.00 10.00      A   
ATOM   1981  N   LEU A 230      -6.453 -10.051   8.497  1.00 10.00      A   
ATOM   1982  HN  LEU A 230      -6.735 -10.970   8.306  1.00 10.00      A   
ATOM   1983  CA  LEU A 230      -7.181  -8.940   7.895  1.00 10.00      A   
ATOM   1984  CB  LEU A 230      -8.066  -9.433   6.748  1.00 10.00      A   
ATOM   1985  CG  LEU A 230      -7.356 -10.166   5.608  1.00 10.00      A   
ATOM   1986  CD1 LEU A 230      -8.367 -10.663   4.587  1.00 10.00      A   
ATOM   1987  CD2 LEU A 230      -6.323  -9.266   4.945  1.00 10.00      A   
ATOM   1988  C   LEU A 230      -8.031  -8.226   8.942  1.00 10.00      A   
ATOM   1989  O   LEU A 230      -8.179  -7.004   8.913  1.00 10.00      A   
ATOM   1990  N   MET A 231      -8.576  -9.008   9.868  1.00 10.00      A   
ATOM   1991  HN  MET A 231      -8.410  -9.977   9.828  1.00 10.00      A   
ATOM   1992  CA  MET A 231      -9.416  -8.480  10.937  1.00 10.00      A   
ATOM   1993  CB  MET A 231      -9.891  -9.615  11.847  1.00 10.00      A   
ATOM   1994  CG  MET A 231     -11.118 -10.351  11.340  1.00 10.00      A   
ATOM   1995  SD  MET A 231     -11.410 -11.911  12.200  1.00 10.00      A   
ATOM   1996  CE  MET A 231     -11.293 -11.398  13.915  1.00 10.00      A   
ATOM   1997  C   MET A 231      -8.676  -7.441  11.768  1.00 10.00      A   
ATOM   1998  O   MET A 231      -9.150  -6.316  11.940  1.00 10.00      A   
ATOM   1999  N   VAL A 232      -7.509  -7.819  12.273  1.00 10.00      A   
ATOM   2000  HN  VAL A 232      -7.176  -8.725  12.084  1.00 10.00      A   
ATOM   2001  CA  VAL A 232      -6.709  -6.928  13.102  1.00 10.00      A   
ATOM   2002  CB  VAL A 232      -5.544  -7.674  13.786  1.00 10.00      A   
ATOM   2003  CG1 VAL A 232      -4.730  -6.728  14.655  1.00 10.00      A   
ATOM   2004  CG2 VAL A 232      -6.071  -8.835  14.617  1.00 10.00      A   
ATOM   2005  C   VAL A 232      -6.165  -5.742  12.306  1.00 10.00      A   
ATOM   2006  O   VAL A 232      -6.373  -4.587  12.684  1.00 10.00      A   
ATOM   2007  N   ALA A 233      -5.490  -6.033  11.197  1.00 10.00      A   
ATOM   2008  HN  ALA A 233      -5.388  -6.974  10.930  1.00 10.00      A   
ATOM   2009  CA  ALA A 233      -4.899  -4.992  10.360  1.00 10.00      A   
ATOM   2010  CB  ALA A 233      -4.150  -5.608   9.188  1.00 10.00      A   
ATOM   2011  C   ALA A 233      -5.938  -3.988   9.861  1.00 10.00      A   
ATOM   2012  O   ALA A 233      -5.750  -2.778   9.990  1.00 10.00      A   
ATOM   2013  N   GLY A 234      -7.036  -4.499   9.315  1.00 10.00      A   
ATOM   2014  HN  GLY A 234      -7.142  -5.474   9.272  1.00 10.00      A   
ATOM   2015  CA  GLY A 234      -8.084  -3.643   8.789  1.00 10.00      A   
ATOM   2016  C   GLY A 234      -8.651  -2.690   9.818  1.00 10.00      A   
ATOM   2017  O   GLY A 234      -8.695  -1.481   9.591  1.00 10.00      A   
ATOM   2018  N   THR A 235      -9.070  -3.230  10.953  1.00 10.00      A   
ATOM   2019  HN  THR A 235      -8.995  -4.198  11.079  1.00 10.00      A   
ATOM   2020  CA  THR A 235      -9.647  -2.419  12.018  1.00 10.00      A   
ATOM   2021  CB  THR A 235     -10.098  -3.293  13.204  1.00 10.00      A   
ATOM   2022  OG1 THR A 235     -10.853  -4.408  12.709  1.00 10.00      A   
ATOM   2023  HG1 THR A 235     -10.246  -5.118  12.454  1.00 10.00      A   
ATOM   2024  CG2 THR A 235     -10.964  -2.492  14.164  1.00 10.00      A   
ATOM   2025  C   THR A 235      -8.673  -1.339  12.497  1.00 10.00      A   
ATOM   2026  O   THR A 235      -9.069  -0.190  12.709  1.00 10.00      A   
ATOM   2027  N   LEU A 236      -7.401  -1.705  12.639  1.00 10.00      A   
ATOM   2028  HN  LEU A 236      -7.142  -2.632  12.436  1.00 10.00      A   
ATOM   2029  CA  LEU A 236      -6.383  -0.763  13.087  1.00 10.00      A   
ATOM   2030  CB  LEU A 236      -5.052  -1.475  13.346  1.00 10.00      A   
ATOM   2031  CG  LEU A 236      -5.005  -2.383  14.575  1.00 10.00      A   
ATOM   2032  CD1 LEU A 236      -3.647  -3.053  14.692  1.00 10.00      A   
ATOM   2033  CD2 LEU A 236      -5.337  -1.604  15.840  1.00 10.00      A   
ATOM   2034  C   LEU A 236      -6.192   0.366  12.080  1.00 10.00      A   
ATOM   2035  O   LEU A 236      -6.196   1.542  12.446  1.00 10.00      A   
ATOM   2036  N   VAL A 237      -6.042   0.005  10.811  1.00 10.00      A   
ATOM   2037  HN  VAL A 237      -6.066  -0.950  10.578  1.00 10.00      A   
ATOM   2038  CA  VAL A 237      -5.851   0.992   9.754  1.00 10.00      A   
ATOM   2039  CB  VAL A 237      -5.531   0.319   8.401  1.00 10.00      A   
ATOM   2040  CG1 VAL A 237      -5.489   1.346   7.279  1.00 10.00      A   
ATOM   2041  CG2 VAL A 237      -4.208  -0.428   8.482  1.00 10.00      A   
ATOM   2042  C   VAL A 237      -7.084   1.882   9.612  1.00 10.00      A   
ATOM   2043  O   VAL A 237      -6.970   3.098   9.443  1.00 10.00      A   
ATOM   2044  N   GLY A 238      -8.263   1.272   9.697  1.00 10.00      A   
ATOM   2045  HN  GLY A 238      -8.292   0.299   9.845  1.00 10.00      A   
ATOM   2046  CA  GLY A 238      -9.501   2.019   9.575  1.00 10.00      A   
ATOM   2047  C   GLY A 238      -9.646   3.075  10.652  1.00 10.00      A   
ATOM   2048  O   GLY A 238      -9.997   4.221  10.367  1.00 10.00      A   
ATOM   2049  N   ALA A 239      -9.371   2.689  11.892  1.00 10.00      A   
ATOM   2050  HN  ALA A 239      -9.098   1.755  12.054  1.00 10.00      A   
ATOM   2051  CA  ALA A 239      -9.468   3.612  13.018  1.00 10.00      A   
ATOM   2052  CB  ALA A 239      -9.324   2.862  14.333  1.00 10.00      A   
ATOM   2053  C   ALA A 239      -8.419   4.716  12.916  1.00 10.00      A   
ATOM   2054  O   ALA A 239      -8.741   5.902  13.011  1.00 10.00      A   
ATOM   2055  N   ALA A 240      -7.170   4.314  12.699  1.00 10.00      A   
ATOM   2056  HN  ALA A 240      -6.987   3.353  12.607  1.00 10.00      A   
ATOM   2057  CA  ALA A 240      -6.063   5.256  12.587  1.00 10.00      A   
ATOM   2058  CB  ALA A 240      -4.748   4.508  12.435  1.00 10.00      A   
ATOM   2059  C   ALA A 240      -6.272   6.225  11.428  1.00 10.00      A   
ATOM   2060  O   ALA A 240      -6.146   7.436  11.600  1.00 10.00      A   
ATOM   2061  N   GLY A 241      -6.608   5.685  10.259  1.00 10.00      A   
ATOM   2062  HN  GLY A 241      -6.694   4.706  10.188  1.00 10.00      A   
ATOM   2063  CA  GLY A 241      -6.834   6.510   9.083  1.00 10.00      A   
ATOM   2064  C   GLY A 241      -7.894   7.569   9.309  1.00 10.00      A   
ATOM   2065  O   GLY A 241      -7.739   8.711   8.880  1.00 10.00      A   
ATOM   2066  N   THR A 242      -8.970   7.191   9.986  1.00 10.00      A   
ATOM   2067  HN  THR A 242      -9.043   6.262  10.291  1.00 10.00      A   
ATOM   2068  CA  THR A 242     -10.050   8.121  10.278  1.00 10.00      A   
ATOM   2069  CB  THR A 242     -11.220   7.413  10.992  1.00 10.00      A   
ATOM   2070  OG1 THR A 242     -11.694   6.332  10.173  1.00 10.00      A   
ATOM   2071  HG1 THR A 242     -11.144   5.548  10.319  1.00 10.00      A   
ATOM   2072  CG2 THR A 242     -12.364   8.384  11.245  1.00 10.00      A   
ATOM   2073  C   THR A 242      -9.543   9.286  11.131  1.00 10.00      A   
ATOM   2074  O   THR A 242      -9.753  10.454  10.793  1.00 10.00      A   
ATOM   2075  N   LEU A 243      -8.839   8.958  12.212  1.00 10.00      A   
ATOM   2076  HN  LEU A 243      -8.677   8.009  12.408  1.00 10.00      A   
ATOM   2077  CA  LEU A 243      -8.296   9.968  13.110  1.00 10.00      A   
ATOM   2078  CB  LEU A 243      -7.649   9.308  14.330  1.00 10.00      A   
ATOM   2079  CG  LEU A 243      -8.556   8.406  15.168  1.00 10.00      A   
ATOM   2080  CD1 LEU A 243      -7.775   7.781  16.311  1.00 10.00      A   
ATOM   2081  CD2 LEU A 243      -9.754   9.182  15.695  1.00 10.00      A   
ATOM   2082  C   LEU A 243      -7.279  10.840  12.384  1.00 10.00      A   
ATOM   2083  O   LEU A 243      -7.261  12.058  12.554  1.00 10.00      A   
ATOM   2084  N   LEU A 244      -6.446  10.210  11.564  1.00 10.00      A   
ATOM   2085  HN  LEU A 244      -6.514   9.231  11.472  1.00 10.00      A   
ATOM   2086  CA  LEU A 244      -5.428  10.928  10.801  1.00 10.00      A   
ATOM   2087  CB  LEU A 244      -4.559   9.960   9.998  1.00 10.00      A   
ATOM   2088  CG  LEU A 244      -3.577   9.109  10.804  1.00 10.00      A   
ATOM   2089  CD1 LEU A 244      -2.924   8.069   9.913  1.00 10.00      A   
ATOM   2090  CD2 LEU A 244      -2.528   9.982  11.474  1.00 10.00      A   
ATOM   2091  C   LEU A 244      -6.062  11.955   9.874  1.00 10.00      A   
ATOM   2092  O   LEU A 244      -5.542  13.058   9.708  1.00 10.00      A   
ATOM   2093  N   THR A 245      -7.191  11.589   9.282  1.00 10.00      A   
ATOM   2094  HN  THR A 245      -7.550  10.692   9.450  1.00 10.00      A   
ATOM   2095  CA  THR A 245      -7.909  12.481   8.382  1.00 10.00      A   
ATOM   2096  CB  THR A 245      -9.095  11.757   7.712  1.00 10.00      A   
ATOM   2097  OG1 THR A 245      -8.623  10.535   7.120  1.00 10.00      A   
ATOM   2098  HG1 THR A 245      -8.549   9.851   7.801  1.00 10.00      A   
ATOM   2099  CG2 THR A 245      -9.715  12.628   6.627  1.00 10.00      A   
ATOM   2100  C   THR A 245      -8.397  13.718   9.136  1.00 10.00      A   
ATOM   2101  O   THR A 245      -8.300  14.842   8.640  1.00 10.00      A   
ATOM   2102  N   VAL A 246      -8.889  13.504  10.353  1.00 10.00      A   
ATOM   2103  HN  VAL A 246      -8.924  12.588  10.702  1.00 10.00      A   
ATOM   2104  CA  VAL A 246      -9.373  14.601  11.183  1.00 10.00      A   
ATOM   2105  CB  VAL A 246     -10.089  14.077  12.445  1.00 10.00      A   
ATOM   2106  CG1 VAL A 246     -10.665  15.228  13.253  1.00 10.00      A   
ATOM   2107  CG2 VAL A 246     -11.186  13.095  12.062  1.00 10.00      A   
ATOM   2108  C   VAL A 246      -8.209  15.502  11.590  1.00 10.00      A   
ATOM   2109  O   VAL A 246      -8.339  16.727  11.645  1.00 10.00      A   
ATOM   2110  N   LEU A 247      -7.065  14.887  11.863  1.00 10.00      A   
ATOM   2111  HN  LEU A 247      -7.025  13.906  11.812  1.00 10.00      A   
ATOM   2112  CA  LEU A 247      -5.870  15.628  12.249  1.00 10.00      A   
ATOM   2113  CB  LEU A 247      -4.770  14.671  12.709  1.00 10.00      A   
ATOM   2114  CG  LEU A 247      -5.036  13.899  14.001  1.00 10.00      A   
ATOM   2115  CD1 LEU A 247      -4.010  12.792  14.174  1.00 10.00      A   
ATOM   2116  CD2 LEU A 247      -5.018  14.835  15.199  1.00 10.00      A   
ATOM   2117  C   LEU A 247      -5.366  16.477  11.087  1.00 10.00      A   
ATOM   2118  O   LEU A 247      -4.990  17.637  11.268  1.00 10.00      A   
ATOM   2119  N   MET A 248      -5.366  15.894   9.892  1.00 10.00      A   
ATOM   2120  HN  MET A 248      -5.679  14.962   9.812  1.00 10.00      A   
ATOM   2121  CA  MET A 248      -4.910  16.597   8.700  1.00 10.00      A   
ATOM   2122  CB  MET A 248      -4.782  15.643   7.518  1.00 10.00      A   
ATOM   2123  CG  MET A 248      -3.649  14.644   7.643  1.00 10.00      A   
ATOM   2124  SD  MET A 248      -3.478  13.599   6.182  1.00 10.00      A   
ATOM   2125  CE  MET A 248      -2.974  14.805   4.958  1.00 10.00      A   
ATOM   2126  C   MET A 248      -5.850  17.739   8.347  1.00 10.00      A   
ATOM   2127  O   MET A 248      -5.406  18.835   8.006  1.00 10.00      A   
ATOM   2128  N   ALA A 249      -7.149  17.481   8.434  1.00 10.00      A   
ATOM   2129  HN  ALA A 249      -7.445  16.577   8.694  1.00 10.00      A   
ATOM   2130  CA  ALA A 249      -8.148  18.500   8.133  1.00 10.00      A   
ATOM   2131  CB  ALA A 249      -9.547  17.917   8.219  1.00 10.00      A   
ATOM   2132  C   ALA A 249      -7.998  19.684   9.080  1.00 10.00      A   
ATOM   2133  O   ALA A 249      -8.067  20.843   8.663  1.00 10.00      A   
ATOM   2134  N   ARG A 250      -7.764  19.380  10.354  1.00 10.00      A   
ATOM   2135  HN  ARG A 250      -7.720  18.435  10.618  1.00 10.00      A   
ATOM   2136  CA  ARG A 250      -7.580  20.407  11.369  1.00 10.00      A   
ATOM   2137  CB  ARG A 250      -7.564  19.796  12.771  1.00 10.00      A   
ATOM   2138  CG  ARG A 250      -8.949  19.567  13.359  1.00 10.00      A   
ATOM   2139  CD  ARG A 250      -8.873  19.137  14.816  1.00 10.00      A   
ATOM   2140  NE  ARG A 250      -8.602  17.705  14.967  1.00 10.00      A   
ATOM   2141  HE  ARG A 250      -8.526  17.174  14.145  1.00 10.00      A   
ATOM   2142  CZ  ARG A 250      -8.445  17.099  16.147  1.00 10.00      A   
ATOM   2143  NH1 ARG A 250      -8.540  17.796  17.274  1.00 10.00      A   
ATOM   2144 HH11 ARG A 250      -8.418  17.326  18.199  1.00 10.00      A   
ATOM   2145 HH12 ARG A 250      -8.731  18.822  17.241  1.00 10.00      A   
ATOM   2146  NH2 ARG A 250      -8.215  15.791  16.202  1.00 10.00      A   
ATOM   2147 HH21 ARG A 250      -8.154  15.224  15.326  1.00 10.00      A   
ATOM   2148 HH22 ARG A 250      -8.090  15.318  17.124  1.00 10.00      A   
ATOM   2149  C   ARG A 250      -6.305  21.202  11.105  1.00 10.00      A   
ATOM   2150  O   ARG A 250      -6.225  22.389  11.425  1.00 10.00      A   
ATOM   2151  N   ALA A 251      -5.312  20.541  10.512  1.00 10.00      A   
ATOM   2152  HN  ALA A 251      -5.432  19.591  10.300  1.00 10.00      A   
ATOM   2153  CA  ALA A 251      -4.050  21.193  10.174  1.00 10.00      A   
ATOM   2154  CB  ALA A 251      -2.993  20.162   9.817  1.00 10.00      A   
ATOM   2155  C   ALA A 251      -4.271  22.152   9.011  1.00 10.00      A   
ATOM   2156  O   ALA A 251      -3.626  23.195   8.912  1.00 10.00      A   
ATOM   2157  N   MET A 252      -5.199  21.785   8.135  1.00 10.00      A   
ATOM   2158  HN  MET A 252      -5.659  20.925   8.262  1.00 10.00      A   
ATOM   2159  CA  MET A 252      -5.543  22.611   6.984  1.00 10.00      A   
ATOM   2160  CB  MET A 252      -6.114  21.752   5.854  1.00 10.00      A   
ATOM   2161  CG  MET A 252      -5.152  20.698   5.324  1.00 10.00      A   
ATOM   2162  SD  MET A 252      -3.642  21.400   4.624  1.00 10.00      A   
ATOM   2163  CE  MET A 252      -4.280  22.142   3.123  1.00 10.00      A   
ATOM   2164  C   MET A 252      -6.547  23.681   7.398  1.00 10.00      A   
ATOM   2165  O   MET A 252      -6.935  24.537   6.598  1.00 10.00      A   
ATOM   2166  N   ASN A 253      -6.960  23.605   8.663  1.00 10.00      A   
ATOM   2167  HN  ASN A 253      -6.605  22.882   9.226  1.00 10.00      A   
ATOM   2168  CA  ASN A 253      -7.903  24.552   9.258  1.00 10.00      A   
ATOM   2169  CB  ASN A 253      -7.346  25.978   9.239  1.00 10.00      A   
ATOM   2170  CG  ASN A 253      -6.253  26.178  10.268  1.00 10.00      A   
ATOM   2171  OD1 ASN A 253      -6.228  25.507  11.299  1.00 10.00      A   
ATOM   2172  ND2 ASN A 253      -5.338  27.094  10.000  1.00 10.00      A   
ATOM   2173 HD21 ASN A 253      -5.411  27.591   9.155  1.00 10.00      A   
ATOM   2174 HD22 ASN A 253      -4.630  27.245  10.659  1.00 10.00      A   
ATOM   2175  C   ASN A 253      -9.295  24.490   8.641  1.00 10.00      A   
ATOM   2176  O   ASN A 253      -9.995  25.503   8.558  1.00 10.00      A   
ATOM   2177  N   ARG A 254      -9.707  23.297   8.230  1.00 10.00      A   
ATOM   2178  HN  ARG A 254      -9.112  22.520   8.339  1.00 10.00      A   
ATOM   2179  CA  ARG A 254     -11.026  23.103   7.632  1.00 10.00      A   
ATOM   2180  CB  ARG A 254     -10.938  23.058   6.104  1.00 10.00      A   
ATOM   2181  CG  ARG A 254     -10.567  24.382   5.455  1.00 10.00      A   
ATOM   2182  CD  ARG A 254     -10.962  24.409   3.990  1.00 10.00      A   
ATOM   2183  NE  ARG A 254     -10.350  23.320   3.234  1.00 10.00      A   
ATOM   2184  HE  ARG A 254      -9.556  22.887   3.630  1.00 10.00      A   
ATOM   2185  CZ  ARG A 254     -10.785  22.896   2.050  1.00 10.00      A   
ATOM   2186  NH1 ARG A 254     -11.834  23.474   1.475  1.00 10.00      A   
ATOM   2187 HH11 ARG A 254     -12.321  24.267   1.946  1.00 10.00      A   
ATOM   2188 HH12 ARG A 254     -12.173  23.142   0.544  1.00 10.00      A   
ATOM   2189  NH2 ARG A 254     -10.172  21.888   1.445  1.00 10.00      A   
ATOM   2190 HH21 ARG A 254      -9.348  21.431   1.896  1.00 10.00      A   
ATOM   2191 HH22 ARG A 254     -10.515  21.542   0.511  1.00 10.00      A   
ATOM   2192  C   ARG A 254     -11.678  21.824   8.147  1.00 10.00      A   
ATOM   2193  O   ARG A 254     -10.996  20.923   8.637  1.00 10.00      A   
ATOM   2194  N   SER A 255     -13.000  21.750   8.042  1.00 10.00      A   
ATOM   2195  HN  SER A 255     -13.492  22.505   7.664  1.00 10.00      A   
ATOM   2196  CA  SER A 255     -13.740  20.578   8.483  1.00 10.00      A   
ATOM   2197  CB  SER A 255     -15.162  20.977   8.884  1.00 10.00      A   
ATOM   2198  OG  SER A 255     -15.147  22.124   9.717  1.00 10.00      A   
ATOM   2199  HG  SER A 255     -14.499  21.992  10.420  1.00 10.00      A   
ATOM   2200  C   SER A 255     -13.774  19.524   7.379  1.00 10.00      A   
ATOM   2201  O   SER A 255     -13.938  19.859   6.202  1.00 10.00      A   
ATOM   2202  N   VAL A 256     -13.620  18.259   7.767  1.00 10.00      A   
ATOM   2203  HN  VAL A 256     -13.503  18.069   8.723  1.00 10.00      A   
ATOM   2204  CA  VAL A 256     -13.622  17.141   6.825  1.00 10.00      A   
ATOM   2205  CB  VAL A 256     -13.514  15.784   7.562  1.00 10.00      A   
ATOM   2206  CG1 VAL A 256     -13.256  14.643   6.586  1.00 10.00      A   
ATOM   2207  CG2 VAL A 256     -12.438  15.826   8.635  1.00 10.00      A   
ATOM   2208  C   VAL A 256     -14.896  17.138   5.986  1.00 10.00      A   
ATOM   2209  O   VAL A 256     -14.849  16.943   4.774  1.00 10.00      A   
ATOM   2210  N   TRP A 257     -16.022  17.387   6.645  1.00 10.00      A   
ATOM   2211  HN  TRP A 257     -15.974  17.561   7.611  1.00 10.00      A   
ATOM   2212  CA  TRP A 257     -17.327  17.414   5.987  1.00 10.00      A   
ATOM   2213  CB  TRP A 257     -18.410  17.779   7.009  1.00 10.00      A   
ATOM   2214  CG  TRP A 257     -19.800  17.813   6.452  1.00 10.00      A   
ATOM   2215  CD1 TRP A 257     -20.581  16.743   6.133  1.00 10.00      A   
ATOM   2216  CD2 TRP A 257     -20.579  18.978   6.156  1.00 10.00      A   
ATOM   2217  NE1 TRP A 257     -21.795  17.169   5.651  1.00 10.00      A   
ATOM   2218  HE1 TRP A 257     -22.529  16.585   5.352  1.00 10.00      A   
ATOM   2219  CE2 TRP A 257     -21.817  18.537   5.653  1.00 10.00      A   
ATOM   2220  CE3 TRP A 257     -20.346  20.350   6.262  1.00 10.00      A   
ATOM   2221  CZ2 TRP A 257     -22.821  19.417   5.263  1.00 10.00      A   
ATOM   2222  CZ3 TRP A 257     -21.344  21.223   5.876  1.00 10.00      A   
ATOM   2223  CH2 TRP A 257     -22.564  20.754   5.379  1.00 10.00      A   
ATOM   2224  C   TRP A 257     -17.349  18.401   4.819  1.00 10.00      A   
ATOM   2225  O   TRP A 257     -17.861  18.094   3.746  1.00 10.00      A   
ATOM   2226  N   ILE A 258     -16.758  19.572   5.024  1.00 10.00      A   
ATOM   2227  HN  ILE A 258     -16.320  19.741   5.882  1.00 10.00      A   
ATOM   2228  CA  ILE A 258     -16.728  20.608   3.999  1.00 10.00      A   
ATOM   2229  CB  ILE A 258     -16.171  21.933   4.568  1.00 10.00      A   
ATOM   2230  CG1 ILE A 258     -16.981  22.373   5.793  1.00 10.00      A   
ATOM   2231  CG2 ILE A 258     -16.173  23.025   3.507  1.00 10.00      A   
ATOM   2232  CD1 ILE A 258     -16.440  23.611   6.476  1.00 10.00      A   
ATOM   2233  C   ILE A 258     -15.892  20.175   2.792  1.00 10.00      A   
ATOM   2234  O   ILE A 258     -16.190  20.537   1.655  1.00 10.00      A   
ATOM   2235  N   SER A 259     -14.866  19.376   3.039  1.00 10.00      A   
ATOM   2236  HN  SER A 259     -14.694  19.082   3.960  1.00 10.00      A   
ATOM   2237  CA  SER A 259     -13.983  18.918   1.972  1.00 10.00      A   
ATOM   2238  CB  SER A 259     -12.574  18.704   2.520  1.00 10.00      A   
ATOM   2239  OG  SER A 259     -12.174  19.819   3.299  1.00 10.00      A   
ATOM   2240  HG  SER A 259     -12.733  20.571   3.080  1.00 10.00      A   
ATOM   2241  C   SER A 259     -14.496  17.655   1.280  1.00 10.00      A   
ATOM   2242  O   SER A 259     -13.928  17.217   0.280  1.00 10.00      A   
ATOM   2243  N   VAL A 260     -15.560  17.063   1.810  1.00 10.00      A   
ATOM   2244  HN  VAL A 260     -15.975  17.443   2.614  1.00 10.00      A   
ATOM   2245  CA  VAL A 260     -16.116  15.851   1.212  1.00 10.00      A   
ATOM   2246  CB  VAL A 260     -16.067  14.629   2.164  1.00 10.00      A   
ATOM   2247  CG1 VAL A 260     -14.633  14.313   2.570  1.00 10.00      A   
ATOM   2248  CG2 VAL A 260     -16.951  14.841   3.388  1.00 10.00      A   
ATOM   2249  C   VAL A 260     -17.541  16.057   0.702  1.00 10.00      A   
ATOM   2250  O   VAL A 260     -18.041  15.270  -0.103  1.00 10.00      A   
ATOM   2251  N   LEU A 261     -18.197  17.104   1.181  1.00 10.00      A   
ATOM   2252  HN  LEU A 261     -17.760  17.690   1.831  1.00 10.00      A   
ATOM   2253  CB  LEU A 261     -20.558  16.735   1.721  1.00 10.00      A   
ATOM   2254  CG  LEU A 261     -21.975  16.523   1.185  1.00 10.00      A   
ATOM   2255  CD1 LEU A 261     -21.961  15.594  -0.021  1.00 10.00      A   
ATOM   2256  CD2 LEU A 261     -22.877  15.970   2.276  1.00 10.00      A   
ATOM   2257  CA  LEU A 261     -19.557  17.403   0.773  1.00 10.00      A   
ATOM   2258  C   LEU A 261     -19.778  18.911   0.730  1.00 10.00      A   
ATOM   2259  O   LEU A 261     -19.448  19.532  -0.305  1.00 10.00      A   
ATOM   2260  OXT LEU A 261     -20.276  19.476   1.726  1.00 10.00      A   
ATOM   2261  CB  MET B   1      33.247  10.797   7.933  1.00 10.00      B   
ATOM   2262  CG  MET B   1      32.744  10.129   9.200  1.00 10.00      B   
ATOM   2263  SD  MET B   1      30.946  10.044   9.289  1.00 10.00      B   
ATOM   2264  CE  MET B   1      30.734   9.282  10.895  1.00 10.00      B   
ATOM   2265  C   MET B   1      35.292  11.150   6.504  1.00 10.00      B   
ATOM   2266  O   MET B   1      35.011  10.311   5.645  1.00 10.00      B   
ATOM   2267  N   MET B   1      35.134  12.171   8.775  1.00 10.00      B   
ATOM   2268  HT1 MET B   1      34.765  12.041   9.739  1.00 10.00      B   
ATOM   2269  HT2 MET B   1      34.743  13.048   8.382  1.00 10.00      B   
ATOM   2270  HT3 MET B   1      36.169  12.257   8.821  1.00 10.00      B   
ATOM   2271  CA  MET B   1      34.759  11.017   7.927  1.00 10.00      B   
ATOM   2272  N   GLU B   2      36.072  12.197   6.255  1.00 10.00      B   
ATOM   2273  HN  GLU B   2      36.270  12.834   6.975  1.00 10.00      B   
ATOM   2274  CA  GLU B   2      36.650  12.416   4.940  1.00 10.00      B   
ATOM   2275  CB  GLU B   2      36.844  13.914   4.687  1.00 10.00      B   
ATOM   2276  CG  GLU B   2      37.207  14.265   3.254  1.00 10.00      B   
ATOM   2277  CD  GLU B   2      37.796  15.651   3.132  1.00 10.00      B   
ATOM   2278  OE1 GLU B   2      37.027  16.632   3.101  1.00 10.00      B   
ATOM   2279  OE2 GLU B   2      39.035  15.771   3.054  1.00 10.00      B   
ATOM   2280  C   GLU B   2      37.988  11.688   4.846  1.00 10.00      B   
ATOM   2281  O   GLU B   2      38.827  11.794   5.747  1.00 10.00      B   
ATOM   2282  N   PHE B   3      38.170  10.934   3.775  1.00 10.00      B   
ATOM   2283  HN  PHE B   3      37.459  10.879   3.101  1.00 10.00      B   
ATOM   2284  CA  PHE B   3      39.401  10.190   3.566  1.00 10.00      B   
ATOM   2285  CB  PHE B   3      39.098   8.805   2.987  1.00 10.00      B   
ATOM   2286  CG  PHE B   3      38.272   7.934   3.892  1.00 10.00      B   
ATOM   2287  CD1 PHE B   3      36.922   7.739   3.651  1.00 10.00      B   
ATOM   2288  CD2 PHE B   3      38.847   7.313   4.988  1.00 10.00      B   
ATOM   2289  CE1 PHE B   3      36.162   6.941   4.484  1.00 10.00      B   
ATOM   2290  CE2 PHE B   3      38.092   6.514   5.825  1.00 10.00      B   
ATOM   2291  CZ  PHE B   3      36.747   6.327   5.575  1.00 10.00      B   
ATOM   2292  C   PHE B   3      40.339  10.955   2.640  1.00 10.00      B   
ATOM   2293  O   PHE B   3      39.925  11.905   1.968  1.00 10.00      B   
ATOM   2294  N   GLY B   4      41.603  10.553   2.621  1.00 10.00      B   
ATOM   2295  HN  GLY B   4      41.878   9.806   3.194  1.00 10.00      B   
ATOM   2296  CA  GLY B   4      42.583  11.204   1.772  1.00 10.00      B   
ATOM   2297  C   GLY B   4      42.347  10.908   0.307  1.00 10.00      B   
ATOM   2298  O   GLY B   4      41.760   9.879  -0.033  1.00 10.00      B   
ATOM   2299  N   PHE B   5      42.804  11.804  -0.558  1.00 10.00      B   
ATOM   2300  HN  PHE B   5      43.271  12.601  -0.220  1.00 10.00      B   
ATOM   2301  CA  PHE B   5      42.629  11.644  -1.997  1.00 10.00      B   
ATOM   2302  CB  PHE B   5      43.272  12.811  -2.752  1.00 10.00      B   
ATOM   2303  CG  PHE B   5      43.261  12.647  -4.245  1.00 10.00      B   
ATOM   2304  CD1 PHE B   5      42.077  12.747  -4.956  1.00 10.00      B   
ATOM   2305  CD2 PHE B   5      44.434  12.387  -4.934  1.00 10.00      B   
ATOM   2306  CE1 PHE B   5      42.061  12.589  -6.327  1.00 10.00      B   
ATOM   2307  CE2 PHE B   5      44.426  12.229  -6.306  1.00 10.00      B   
ATOM   2308  CZ  PHE B   5      43.237  12.329  -7.002  1.00 10.00      B   
ATOM   2309  C   PHE B   5      43.189  10.314  -2.499  1.00 10.00      B   
ATOM   2310  O   PHE B   5      42.509   9.577  -3.213  1.00 10.00      B   
ATOM   2311  N   TRP B   6      44.416  10.001  -2.108  1.00 10.00      B   
ATOM   2312  HN  TRP B   6      44.896  10.605  -1.501  1.00 10.00      B   
ATOM   2313  CA  TRP B   6      45.057   8.766  -2.542  1.00 10.00      B   
ATOM   2314  CB  TRP B   6      46.548   8.763  -2.205  1.00 10.00      B   
ATOM   2315  CG  TRP B   6      47.307   9.864  -2.888  1.00 10.00      B   
ATOM   2316  CD1 TRP B   6      47.981  10.886  -2.289  1.00 10.00      B   
ATOM   2317  CD2 TRP B   6      47.462  10.057  -4.302  1.00 10.00      B   
ATOM   2318  NE1 TRP B   6      48.549  11.703  -3.237  1.00 10.00      B   
ATOM   2319  HE1 TRP B   6      49.086  12.505  -3.050  1.00 10.00      B   
ATOM   2320  CE2 TRP B   6      48.240  11.219  -4.481  1.00 10.00      B   
ATOM   2321  CE3 TRP B   6      47.013   9.369  -5.433  1.00 10.00      B   
ATOM   2322  CZ2 TRP B   6      48.590  11.695  -5.742  1.00 10.00      B   
ATOM   2323  CZ3 TRP B   6      47.361   9.845  -6.682  1.00 10.00      B   
ATOM   2324  CH2 TRP B   6      48.137  11.000  -6.828  1.00 10.00      B   
ATOM   2325  C   TRP B   6      44.349   7.537  -1.985  1.00 10.00      B   
ATOM   2326  O   TRP B   6      44.252   6.510  -2.661  1.00 10.00      B   
ATOM   2327  N   SER B   7      43.843   7.648  -0.764  1.00 10.00      B   
ATOM   2328  HN  SER B   7      43.957   8.490  -0.270  1.00 10.00      B   
ATOM   2329  CA  SER B   7      43.129   6.549  -0.139  1.00 10.00      B   
ATOM   2330  CB  SER B   7      42.913   6.835   1.347  1.00 10.00      B   
ATOM   2331  OG  SER B   7      44.108   7.294   1.952  1.00 10.00      B   
ATOM   2332  HG  SER B   7      44.782   6.606   1.890  1.00 10.00      B   
ATOM   2333  C   SER B   7      41.787   6.332  -0.835  1.00 10.00      B   
ATOM   2334  O   SER B   7      41.436   5.208  -1.198  1.00 10.00      B   
ATOM   2335  N   ALA B   8      41.054   7.421  -1.038  1.00 10.00      B   
ATOM   2336  HN  ALA B   8      41.396   8.293  -0.731  1.00 10.00      B   
ATOM   2337  CA  ALA B   8      39.752   7.360  -1.692  1.00 10.00      B   
ATOM   2338  CB  ALA B   8      39.068   8.718  -1.665  1.00 10.00      B   
ATOM   2339  C   ALA B   8      39.881   6.854  -3.120  1.00 10.00      B   
ATOM   2340  O   ALA B   8      39.048   6.079  -3.586  1.00 10.00      B   
ATOM   2341  N   LEU B   9      40.927   7.298  -3.808  1.00 10.00      B   
ATOM   2342  HN  LEU B   9      41.546   7.934  -3.381  1.00 10.00      B   
ATOM   2343  CA  LEU B   9      41.173   6.879  -5.182  1.00 10.00      B   
ATOM   2344  CB  LEU B   9      42.373   7.627  -5.764  1.00 10.00      B   
ATOM   2345  CG  LEU B   9      42.800   7.231  -7.179  1.00 10.00      B   
ATOM   2346  CD1 LEU B   9      41.708   7.563  -8.185  1.00 10.00      B   
ATOM   2347  CD2 LEU B   9      44.104   7.916  -7.552  1.00 10.00      B   
ATOM   2348  C   LEU B   9      41.409   5.373  -5.242  1.00 10.00      B   
ATOM   2349  O   LEU B   9      40.846   4.676  -6.087  1.00 10.00      B   
ATOM   2350  N   TYR B  10      42.235   4.876  -4.326  1.00 10.00      B   
ATOM   2351  HN  TYR B  10      42.651   5.487  -3.676  1.00 10.00      B   
ATOM   2352  CA  TYR B  10      42.537   3.453  -4.260  1.00 10.00      B   
ATOM   2353  CB  TYR B  10      43.563   3.176  -3.154  1.00 10.00      B   
ATOM   2354  CG  TYR B  10      43.708   1.713  -2.792  1.00 10.00      B   
ATOM   2355  CD1 TYR B  10      44.327   0.819  -3.657  1.00 10.00      B   
ATOM   2356  CD2 TYR B  10      43.220   1.227  -1.587  1.00 10.00      B   
ATOM   2357  CE1 TYR B  10      44.453  -0.518  -3.331  1.00 10.00      B   
ATOM   2358  CE2 TYR B  10      43.344  -0.106  -1.252  1.00 10.00      B   
ATOM   2359  CZ  TYR B  10      43.960  -0.975  -2.127  1.00 10.00      B   
ATOM   2360  OH  TYR B  10      44.080  -2.306  -1.796  1.00 10.00      B   
ATOM   2361  HH  TYR B  10      44.957  -2.621  -2.054  1.00 10.00      B   
ATOM   2362  C   TYR B  10      41.261   2.652  -4.016  1.00 10.00      B   
ATOM   2363  O   TYR B  10      40.983   1.680  -4.722  1.00 10.00      B   
ATOM   2364  N   ILE B  11      40.482   3.084  -3.028  1.00 10.00      B   
ATOM   2365  HN  ILE B  11      40.760   3.873  -2.511  1.00 10.00      B   
ATOM   2366  CA  ILE B  11      39.232   2.419  -2.683  1.00 10.00      B   
ATOM   2367  CB  ILE B  11      38.590   3.031  -1.417  1.00 10.00      B   
ATOM   2368  CG1 ILE B  11      39.538   2.889  -0.221  1.00 10.00      B   
ATOM   2369  CG2 ILE B  11      37.251   2.372  -1.115  1.00 10.00      B   
ATOM   2370  CD1 ILE B  11      39.065   3.600   1.030  1.00 10.00      B   
ATOM   2371  C   ILE B  11      38.246   2.479  -3.847  1.00 10.00      B   
ATOM   2372  O   ILE B  11      37.546   1.506  -4.123  1.00 10.00      B   
ATOM   2373  N   PHE B  12      38.211   3.618  -4.532  1.00 10.00      B   
ATOM   2374  HN  PHE B  12      38.801   4.356  -4.260  1.00 10.00      B   
ATOM   2375  CA  PHE B  12      37.320   3.810  -5.670  1.00 10.00      B   
ATOM   2376  CB  PHE B  12      37.476   5.226  -6.243  1.00 10.00      B   
ATOM   2377  CG  PHE B  12      36.863   5.419  -7.603  1.00 10.00      B   
ATOM   2378  CD1 PHE B  12      35.487   5.406  -7.768  1.00 10.00      B   
ATOM   2379  CD2 PHE B  12      37.668   5.610  -8.716  1.00 10.00      B   
ATOM   2380  CE1 PHE B  12      34.926   5.579  -9.019  1.00 10.00      B   
ATOM   2381  CE2 PHE B  12      37.113   5.784  -9.968  1.00 10.00      B   
ATOM   2382  CZ  PHE B  12      35.740   5.768 -10.120  1.00 10.00      B   
ATOM   2383  C   PHE B  12      37.570   2.761  -6.749  1.00 10.00      B   
ATOM   2384  O   PHE B  12      36.654   2.045  -7.150  1.00 10.00      B   
ATOM   2385  N   VAL B  13      38.812   2.665  -7.202  1.00 10.00      B   
ATOM   2386  HN  VAL B  13      39.504   3.263  -6.840  1.00 10.00      B   
ATOM   2387  CA  VAL B  13      39.176   1.703  -8.233  1.00 10.00      B   
ATOM   2388  CB  VAL B  13      40.648   1.881  -8.666  1.00 10.00      B   
ATOM   2389  CG1 VAL B  13      41.026   0.884  -9.751  1.00 10.00      B   
ATOM   2390  CG2 VAL B  13      40.894   3.305  -9.139  1.00 10.00      B   
ATOM   2391  C   VAL B  13      38.957   0.275  -7.738  1.00 10.00      B   
ATOM   2392  O   VAL B  13      38.447  -0.576  -8.466  1.00 10.00      B   
ATOM   2393  N   LEU B  14      39.318   0.035  -6.485  1.00 10.00      B   
ATOM   2394  HN  LEU B  14      39.691   0.767  -5.948  1.00 10.00      B   
ATOM   2395  CA  LEU B  14      39.185  -1.283  -5.880  1.00 10.00      B   
ATOM   2396  CB  LEU B  14      39.796  -1.281  -4.477  1.00 10.00      B   
ATOM   2397  CG  LEU B  14      39.994  -2.647  -3.822  1.00 10.00      B   
ATOM   2398  CD1 LEU B  14      41.181  -3.374  -4.442  1.00 10.00      B   
ATOM   2399  CD2 LEU B  14      40.168  -2.498  -2.319  1.00 10.00      B   
ATOM   2400  C   LEU B  14      37.727  -1.745  -5.820  1.00 10.00      B   
ATOM   2401  O   LEU B  14      37.411  -2.868  -6.217  1.00 10.00      B   
ATOM   2402  N   THR B  15      36.844  -0.872  -5.339  1.00 10.00      B   
ATOM   2403  HN  THR B  15      37.153   0.019  -5.063  1.00 10.00      B   
ATOM   2404  CA  THR B  15      35.429  -1.204  -5.213  1.00 10.00      B   
ATOM   2405  CB  THR B  15      34.648  -0.155  -4.392  1.00 10.00      B   
ATOM   2406  OG1 THR B  15      35.017   1.170  -4.802  1.00 10.00      B   
ATOM   2407  HG1 THR B  15      35.908   1.368  -4.482  1.00 10.00      B   
ATOM   2408  CG2 THR B  15      34.934  -0.318  -2.907  1.00 10.00      B   
ATOM   2409  C   THR B  15      34.762  -1.417  -6.571  1.00 10.00      B   
ATOM   2410  O   THR B  15      33.971  -2.348  -6.740  1.00 10.00      B   
ATOM   2411  N   CYS B  16      35.090  -0.565  -7.536  1.00 10.00      B   
ATOM   2412  HN  CYS B  16      35.723   0.163  -7.343  1.00 10.00      B   
ATOM   2413  CA  CYS B  16      34.521  -0.679  -8.874  1.00 10.00      B   
ATOM   2414  CB  CYS B  16      34.927   0.513  -9.739  1.00 10.00      B   
ATOM   2415  SG  CYS B  16      34.440   2.113  -9.059  1.00 10.00      B   
ATOM   2416  HG  CYS B  16      35.418   2.518  -8.255  1.00 10.00      B   
ATOM   2417  C   CYS B  16      34.954  -1.984  -9.532  1.00 10.00      B   
ATOM   2418  O   CYS B  16      34.133  -2.705 -10.102  1.00 10.00      B   
ATOM   2419  N   PHE B  17      36.242  -2.292  -9.423  1.00 10.00      B   
ATOM   2420  HN  PHE B  17      36.846  -1.673  -8.951  1.00 10.00      B   
ATOM   2421  CA  PHE B  17      36.784  -3.514  -9.996  1.00 10.00      B   
ATOM   2422  CB  PHE B  17      38.311  -3.527  -9.897  1.00 10.00      B   
ATOM   2423  CG  PHE B  17      38.956  -4.604 -10.718  1.00 10.00      B   
ATOM   2424  CD1 PHE B  17      38.942  -4.536 -12.100  1.00 10.00      B   
ATOM   2425  CD2 PHE B  17      39.575  -5.683 -10.110  1.00 10.00      B   
ATOM   2426  CE1 PHE B  17      39.533  -5.524 -12.862  1.00 10.00      B   
ATOM   2427  CE2 PHE B  17      40.170  -6.674 -10.865  1.00 10.00      B   
ATOM   2428  CZ  PHE B  17      40.148  -6.594 -12.243  1.00 10.00      B   
ATOM   2429  C   PHE B  17      36.194  -4.737  -9.301  1.00 10.00      B   
ATOM   2430  O   PHE B  17      35.950  -5.766  -9.930  1.00 10.00      B   
ATOM   2431  N   LEU B  18      35.964  -4.608  -7.998  1.00 10.00      B   
ATOM   2432  HN  LEU B  18      36.195  -3.763  -7.555  1.00 10.00      B   
ATOM   2433  CA  LEU B  18      35.386  -5.688  -7.205  1.00 10.00      B   
ATOM   2434  CB  LEU B  18      35.317  -5.289  -5.727  1.00 10.00      B   
ATOM   2435  CG  LEU B  18      34.837  -6.365  -4.750  1.00 10.00      B   
ATOM   2436  CD1 LEU B  18      35.769  -7.568  -4.776  1.00 10.00      B   
ATOM   2437  CD2 LEU B  18      34.729  -5.799  -3.344  1.00 10.00      B   
ATOM   2438  C   LEU B  18      33.994  -6.025  -7.723  1.00 10.00      B   
ATOM   2439  O   LEU B  18      33.658  -7.189  -7.922  1.00 10.00      B   
ATOM   2440  N   GLY B  19      33.196  -4.989  -7.961  1.00 10.00      B   
ATOM   2441  HN  GLY B  19      33.526  -4.080  -7.795  1.00 10.00      B   
ATOM   2442  CA  GLY B  19      31.854  -5.188  -8.465  1.00 10.00      B   
ATOM   2443  C   GLY B  19      31.863  -5.799  -9.852  1.00 10.00      B   
ATOM   2444  O   GLY B  19      31.055  -6.675 -10.160  1.00 10.00      B   
ATOM   2445  N   TYR B  20      32.794  -5.337 -10.681  1.00 10.00      B   
ATOM   2446  HN  TYR B  20      33.401  -4.630 -10.368  1.00 10.00      B   
ATOM   2447  CA  TYR B  20      32.937  -5.830 -12.044  1.00 10.00      B   
ATOM   2448  CB  TYR B  20      33.972  -4.983 -12.797  1.00 10.00      B   
ATOM   2449  CG  TYR B  20      34.372  -5.526 -14.150  1.00 10.00      B   
ATOM   2450  CD1 TYR B  20      33.455  -5.605 -15.192  1.00 10.00      B   
ATOM   2451  CD2 TYR B  20      35.671  -5.953 -14.387  1.00 10.00      B   
ATOM   2452  CE1 TYR B  20      33.824  -6.096 -16.431  1.00 10.00      B   
ATOM   2453  CE2 TYR B  20      36.048  -6.446 -15.621  1.00 10.00      B   
ATOM   2454  CZ  TYR B  20      35.121  -6.516 -16.639  1.00 10.00      B   
ATOM   2455  OH  TYR B  20      35.498  -7.003 -17.873  1.00 10.00      B   
ATOM   2456  HH  TYR B  20      35.936  -7.858 -17.760  1.00 10.00      B   
ATOM   2457  C   TYR B  20      33.331  -7.310 -12.062  1.00 10.00      B   
ATOM   2458  O   TYR B  20      32.874  -8.075 -12.912  1.00 10.00      B   
ATOM   2459  N   GLU B  21      34.175  -7.708 -11.119  1.00 10.00      B   
ATOM   2460  HN  GLU B  21      34.508  -7.054 -10.466  1.00 10.00      B   
ATOM   2461  CA  GLU B  21      34.627  -9.093 -11.029  1.00 10.00      B   
ATOM   2462  CB  GLU B  21      35.889  -9.196 -10.167  1.00 10.00      B   
ATOM   2463  CG  GLU B  21      37.156  -8.687 -10.837  1.00 10.00      B   
ATOM   2464  CD  GLU B  21      37.621  -9.575 -11.975  1.00 10.00      B   
ATOM   2465  OE1 GLU B  21      38.070 -10.713 -11.704  1.00 10.00      B   
ATOM   2466  OE2 GLU B  21      37.547  -9.142 -13.144  1.00 10.00      B   
ATOM   2467  C   GLU B  21      33.530  -9.992 -10.457  1.00 10.00      B   
ATOM   2468  O   GLU B  21      33.466 -11.184 -10.759  1.00 10.00      B   
ATOM   2469  N   LEU B  22      32.668  -9.413  -9.630  1.00 10.00      B   
ATOM   2470  HN  LEU B  22      32.775  -8.458  -9.421  1.00 10.00      B   
ATOM   2471  CA  LEU B  22      31.579 -10.160  -9.010  1.00 10.00      B   
ATOM   2472  CB  LEU B  22      30.988  -9.381  -7.832  1.00 10.00      B   
ATOM   2473  CG  LEU B  22      31.839  -9.333  -6.561  1.00 10.00      B   
ATOM   2474  CD1 LEU B  22      31.250  -8.354  -5.557  1.00 10.00      B   
ATOM   2475  CD2 LEU B  22      31.969 -10.718  -5.947  1.00 10.00      B   
ATOM   2476  C   LEU B  22      30.480 -10.517 -10.010  1.00 10.00      B   
ATOM   2477  O   LEU B  22      29.884 -11.592  -9.930  1.00 10.00      B   
ATOM   2478  N   ILE B  23      30.222  -9.626 -10.960  1.00 10.00      B   
ATOM   2479  HN  ILE B  23      30.745  -8.796 -10.994  1.00 10.00      B   
ATOM   2480  CA  ILE B  23      29.184  -9.858 -11.959  1.00 10.00      B   
ATOM   2481  CB  ILE B  23      28.574  -8.539 -12.483  1.00 10.00      B   
ATOM   2482  CG1 ILE B  23      29.672  -7.562 -12.922  1.00 10.00      B   
ATOM   2483  CG2 ILE B  23      27.685  -7.906 -11.421  1.00 10.00      B   
ATOM   2484  CD1 ILE B  23      29.154  -6.313 -13.604  1.00 10.00      B   
ATOM   2485  C   ILE B  23      29.680 -10.721 -13.125  1.00 10.00      B   
ATOM   2486  O   ILE B  23      29.555 -10.349 -14.294  1.00 10.00      B   
ATOM   2487  N   THR B  24      30.233 -11.882 -12.801  1.00 10.00      B   
ATOM   2488  HN  THR B  24      30.301 -12.135 -11.856  1.00 10.00      B   
ATOM   2489  CA  THR B  24      30.744 -12.794 -13.813  1.00 10.00      B   
ATOM   2490  CB  THR B  24      32.262 -12.988 -13.658  1.00 10.00      B   
ATOM   2491  OG1 THR B  24      32.574 -13.213 -12.274  1.00 10.00      B   
ATOM   2492  HG1 THR B  24      32.964 -12.408 -11.900  1.00 10.00      B   
ATOM   2493  CG2 THR B  24      33.008 -11.758 -14.151  1.00 10.00      B   
ATOM   2494  C   THR B  24      30.056 -14.150 -13.718  1.00 10.00      B   
ATOM   2495  O   THR B  24      29.804 -14.646 -12.618  1.00 10.00      B   
ATOM   2496  N   ARG B  25      29.736 -14.726 -14.877  1.00 10.00      B   
ATOM   2497  HN  ARG B  25      29.942 -14.251 -15.712  1.00 10.00      B   
ATOM   2498  CA  ARG B  25      29.084 -16.035 -14.958  1.00 10.00      B   
ATOM   2499  CB  ARG B  25      30.017 -17.151 -14.465  1.00 10.00      B   
ATOM   2500  CG  ARG B  25      31.277 -17.326 -15.297  1.00 10.00      B   
ATOM   2501  CD  ARG B  25      32.067 -18.547 -14.863  1.00 10.00      B   
ATOM   2502  NE  ARG B  25      32.469 -18.463 -13.463  1.00 10.00      B   
ATOM   2503  HE  ARG B  25      31.789 -18.165 -12.817  1.00 10.00      B   
ATOM   2504  CZ  ARG B  25      33.690 -18.746 -13.021  1.00 10.00      B   
ATOM   2505  NH1 ARG B  25      34.636 -19.129 -13.864  1.00 10.00      B   
ATOM   2506 HH11 ARG B  25      35.594 -19.353 -13.513  1.00 10.00      B   
ATOM   2507 HH12 ARG B  25      34.434 -19.204 -14.886  1.00 10.00      B   
ATOM   2508  NH2 ARG B  25      33.959 -18.656 -11.730  1.00 10.00      B   
ATOM   2509 HH21 ARG B  25      33.216 -18.360 -11.059  1.00 10.00      B   
ATOM   2510 HH22 ARG B  25      34.916 -18.881 -11.377  1.00 10.00      B   
ATOM   2511  C   ARG B  25      27.761 -16.075 -14.195  1.00 10.00      B   
ATOM   2512  O   ARG B  25      27.369 -17.121 -13.674  1.00 10.00      B   
ATOM   2513  N   VAL B  26      27.069 -14.945 -14.140  1.00 10.00      B   
ATOM   2514  HN  VAL B  26      27.418 -14.144 -14.589  1.00 10.00      B   
ATOM   2515  CA  VAL B  26      25.794 -14.871 -13.440  1.00 10.00      B   
ATOM   2516  CB  VAL B  26      25.430 -13.415 -13.075  1.00 10.00      B   
ATOM   2517  CG1 VAL B  26      24.114 -13.354 -12.307  1.00 10.00      B   
ATOM   2518  CG2 VAL B  26      26.550 -12.772 -12.269  1.00 10.00      B   
ATOM   2519  C   VAL B  26      24.689 -15.482 -14.298  1.00 10.00      B   
ATOM   2520  O   VAL B  26      24.487 -15.069 -15.442  1.00 10.00      B   
ATOM   2521  N   PRO B  27      23.986 -16.496 -13.767  1.00 10.00      B   
ATOM   2522  CA  PRO B  27      22.896 -17.175 -14.482  1.00 10.00      B   
ATOM   2523  CB  PRO B  27      22.326 -18.139 -13.435  1.00 10.00      B   
ATOM   2524  CG  PRO B  27      23.450 -18.366 -12.486  1.00 10.00      B   
ATOM   2525  CD  PRO B  27      24.206 -17.070 -12.427  1.00 10.00      B   
ATOM   2526  C   PRO B  27      21.812 -16.199 -14.932  1.00 10.00      B   
ATOM   2527  O   PRO B  27      21.510 -15.226 -14.239  1.00 10.00      B   
ATOM   2528  N   VAL B  28      21.220 -16.478 -16.086  1.00 10.00      B   
ATOM   2529  HN  VAL B  28      21.495 -17.280 -16.581  1.00 10.00      B   
ATOM   2530  CA  VAL B  28      20.171 -15.627 -16.644  1.00 10.00      B   
ATOM   2531  CB  VAL B  28      19.674 -16.159 -18.005  1.00 10.00      B   
ATOM   2532  CG1 VAL B  28      18.818 -15.121 -18.716  1.00 10.00      B   
ATOM   2533  CG2 VAL B  28      20.847 -16.575 -18.880  1.00 10.00      B   
ATOM   2534  C   VAL B  28      18.986 -15.492 -15.686  1.00 10.00      B   
ATOM   2535  O   VAL B  28      18.356 -14.438 -15.604  1.00 10.00      B   
ATOM   2536  N   ILE B  29      18.696 -16.559 -14.949  1.00 10.00      B   
ATOM   2537  HN  ILE B  29      19.230 -17.374 -15.057  1.00 10.00      B   
ATOM   2538  CA  ILE B  29      17.590 -16.551 -13.994  1.00 10.00      B   
ATOM   2539  CB  ILE B  29      17.209 -17.976 -13.531  1.00 10.00      B   
ATOM   2540  CG1 ILE B  29      18.422 -18.690 -12.923  1.00 10.00      B   
ATOM   2541  CG2 ILE B  29      16.619 -18.784 -14.680  1.00 10.00      B   
ATOM   2542  CD1 ILE B  29      18.059 -19.851 -12.023  1.00 10.00      B   
ATOM   2543  C   ILE B  29      17.912 -15.695 -12.768  1.00 10.00      B   
ATOM   2544  O   ILE B  29      17.022 -15.344 -11.994  1.00 10.00      B   
ATOM   2545  N   LEU B  30      19.186 -15.359 -12.598  1.00 10.00      B   
ATOM   2546  HN  LEU B  30      19.853 -15.652 -13.257  1.00 10.00      B   
ATOM   2547  CA  LEU B  30      19.617 -14.548 -11.465  1.00 10.00      B   
ATOM   2548  CB  LEU B  30      20.839 -15.166 -10.783  1.00 10.00      B   
ATOM   2549  CG  LEU B  30      20.606 -16.495 -10.056  1.00 10.00      B   
ATOM   2550  CD1 LEU B  30      21.885 -16.971  -9.387  1.00 10.00      B   
ATOM   2551  CD2 LEU B  30      19.482 -16.369  -9.037  1.00 10.00      B   
ATOM   2552  C   LEU B  30      19.914 -13.120 -11.901  1.00 10.00      B   
ATOM   2553  O   LEU B  30      20.384 -12.301 -11.111  1.00 10.00      B   
ATOM   2554  N   HIS B  31      19.611 -12.825 -13.160  1.00 10.00      B   
ATOM   2555  HN  HIS B  31      19.224 -13.524 -13.733  1.00 10.00      B   
ATOM   2556  CA  HIS B  31      19.837 -11.497 -13.717  1.00 10.00      B   
ATOM   2557  CB  HIS B  31      19.552 -11.499 -15.224  1.00 10.00      B   
ATOM   2558  CG  HIS B  31      20.079 -10.309 -15.971  1.00 10.00      B   
ATOM   2559  ND1 HIS B  31      21.221 -10.354 -16.747  1.00 10.00      B   
ATOM   2560  HD1 HIS B  31      21.797 -11.142 -16.878  1.00 10.00      B   
ATOM   2561  CD2 HIS B  31      19.607  -9.043 -16.072  1.00 10.00      B   
ATOM   2562  CE1 HIS B  31      21.424  -9.169 -17.292  1.00 10.00      B   
ATOM   2563  NE2 HIS B  31      20.461  -8.358 -16.899  1.00 10.00      B   
ATOM   2564  HE2 HIS B  31      20.376  -7.410 -17.152  1.00 10.00      B   
ATOM   2565  C   HIS B  31      18.969 -10.460 -13.004  1.00 10.00      B   
ATOM   2566  O   HIS B  31      19.444  -9.388 -12.636  1.00 10.00      B   
ATOM   2567  N   THR B  32      17.698 -10.795 -12.801  1.00 10.00      B   
ATOM   2568  HN  THR B  32      17.373 -11.665 -13.119  1.00 10.00      B   
ATOM   2569  CA  THR B  32      16.764  -9.899 -12.126  1.00 10.00      B   
ATOM   2570  CB  THR B  32      15.307 -10.365 -12.293  1.00 10.00      B   
ATOM   2571  OG1 THR B  32      15.280 -11.533 -13.133  1.00 10.00      B   
ATOM   2572  HG1 THR B  32      14.513 -12.077 -12.903  1.00 10.00      B   
ATOM   2573  CG2 THR B  32      14.470  -9.270 -12.934  1.00 10.00      B   
ATOM   2574  C   THR B  32      17.105  -9.719 -10.637  1.00 10.00      B   
ATOM   2575  O   THR B  32      17.228  -8.587 -10.169  1.00 10.00      B   
ATOM   2576  N   PRO B  33      17.251 -10.824  -9.859  1.00 10.00      B   
ATOM   2577  CA  PRO B  33      17.601 -10.744  -8.430  1.00 10.00      B   
ATOM   2578  CB  PRO B  33      17.824 -12.204  -8.034  1.00 10.00      B   
ATOM   2579  CG  PRO B  33      16.986 -12.974  -8.988  1.00 10.00      B   
ATOM   2580  CD  PRO B  33      17.050 -12.224 -10.286  1.00 10.00      B   
ATOM   2581  C   PRO B  33      18.879  -9.940  -8.198  1.00 10.00      B   
ATOM   2582  O   PRO B  33      19.014  -9.246  -7.189  1.00 10.00      B   
ATOM   2583  N   LEU B  34      19.814 -10.038  -9.138  1.00 10.00      B   
ATOM   2584  HN  LEU B  34      19.653 -10.615  -9.915  1.00 10.00      B   
ATOM   2585  CA  LEU B  34      21.071  -9.311  -9.043  1.00 10.00      B   
ATOM   2586  CB  LEU B  34      22.007  -9.727 -10.178  1.00 10.00      B   
ATOM   2587  CG  LEU B  34      23.456  -9.249 -10.072  1.00 10.00      B   
ATOM   2588  CD1 LEU B  34      24.134  -9.851  -8.850  1.00 10.00      B   
ATOM   2589  CD2 LEU B  34      24.223  -9.590 -11.339  1.00 10.00      B   
ATOM   2590  C   LEU B  34      20.802  -7.813  -9.108  1.00 10.00      B   
ATOM   2591  O   LEU B  34      21.315  -7.042  -8.295  1.00 10.00      B   
ATOM   2592  N   MET B  35      19.971  -7.415 -10.068  1.00 10.00      B   
ATOM   2593  HN  MET B  35      19.591  -8.083 -10.680  1.00 10.00      B   
ATOM   2594  CA  MET B  35      19.614  -6.012 -10.237  1.00 10.00      B   
ATOM   2595  CB  MET B  35      18.781  -5.814 -11.505  1.00 10.00      B   
ATOM   2596  CG  MET B  35      18.524  -4.356 -11.850  1.00 10.00      B   
ATOM   2597  SD  MET B  35      17.634  -4.147 -13.404  1.00 10.00      B   
ATOM   2598  CE  MET B  35      16.023  -4.792 -12.962  1.00 10.00      B   
ATOM   2599  C   MET B  35      18.854  -5.507  -9.014  1.00 10.00      B   
ATOM   2600  O   MET B  35      19.181  -4.457  -8.456  1.00 10.00      B   
ATOM   2601  N   SER B  36      17.850  -6.269  -8.587  1.00 10.00      B   
ATOM   2602  HN  SER B  36      17.629  -7.093  -9.079  1.00 10.00      B   
ATOM   2603  CA  SER B  36      17.058  -5.906  -7.416  1.00 10.00      B   
ATOM   2604  CB  SER B  36      15.942  -6.930  -7.190  1.00 10.00      B   
ATOM   2605  OG  SER B  36      15.104  -7.025  -8.335  1.00 10.00      B   
ATOM   2606  HG  SER B  36      14.247  -6.628  -8.139  1.00 10.00      B   
ATOM   2607  C   SER B  36      17.953  -5.807  -6.182  1.00 10.00      B   
ATOM   2608  O   SER B  36      17.779  -4.919  -5.349  1.00 10.00      B   
ATOM   2609  N   GLY B  37      18.925  -6.711  -6.092  1.00 10.00      B   
ATOM   2610  HN  GLY B  37      19.014  -7.391  -6.796  1.00 10.00      B   
ATOM   2611  CA  GLY B  37      19.846  -6.712  -4.973  1.00 10.00      B   
ATOM   2612  C   GLY B  37      20.671  -5.444  -4.922  1.00 10.00      B   
ATOM   2613  O   GLY B  37      20.767  -4.803  -3.876  1.00 10.00      B   
ATOM   2614  N   SER B  38      21.256  -5.070  -6.055  1.00 10.00      B   
ATOM   2615  HN  SER B  38      21.155  -5.629  -6.859  1.00 10.00      B   
ATOM   2616  CA  SER B  38      22.063  -3.858  -6.121  1.00 10.00      B   
ATOM   2617  CB  SER B  38      22.730  -3.711  -7.490  1.00 10.00      B   
ATOM   2618  OG  SER B  38      21.847  -4.073  -8.539  1.00 10.00      B   
ATOM   2619  HG  SER B  38      20.943  -4.108  -8.201  1.00 10.00      B   
ATOM   2620  C   SER B  38      21.227  -2.624  -5.779  1.00 10.00      B   
ATOM   2621  O   SER B  38      21.715  -1.684  -5.148  1.00 10.00      B   
ATOM   2622  N   ASN B  39      19.955  -2.649  -6.173  1.00 10.00      B   
ATOM   2623  HN  ASN B  39      19.616  -3.433  -6.656  1.00 10.00      B   
ATOM   2624  CA  ASN B  39      19.050  -1.540  -5.901  1.00 10.00      B   
ATOM   2625  CB  ASN B  39      17.766  -1.654  -6.732  1.00 10.00      B   
ATOM   2626  CG  ASN B  39      17.947  -1.147  -8.153  1.00 10.00      B   
ATOM   2627  OD1 ASN B  39      18.795  -0.295  -8.418  1.00 10.00      B   
ATOM   2628  ND2 ASN B  39      17.156  -1.666  -9.081  1.00 10.00      B   
ATOM   2629 HD21 ASN B  39      16.502  -2.346  -8.810  1.00 10.00      B   
ATOM   2630 HD22 ASN B  39      17.253  -1.345 -10.000  1.00 10.00      B   
ATOM   2631  C   ASN B  39      18.733  -1.459  -4.413  1.00 10.00      B   
ATOM   2632  O   ASN B  39      18.539  -0.373  -3.865  1.00 10.00      B   
ATOM   2633  N   PHE B  40      18.690  -2.617  -3.762  1.00 10.00      B   
ATOM   2634  HN  PHE B  40      18.831  -3.452  -4.260  1.00 10.00      B   
ATOM   2635  CA  PHE B  40      18.424  -2.677  -2.330  1.00 10.00      B   
ATOM   2636  CB  PHE B  40      18.105  -4.113  -1.900  1.00 10.00      B   
ATOM   2637  CG  PHE B  40      17.762  -4.258  -0.442  1.00 10.00      B   
ATOM   2638  CD1 PHE B  40      16.695  -3.562   0.107  1.00 10.00      B   
ATOM   2639  CD2 PHE B  40      18.504  -5.095   0.378  1.00 10.00      B   
ATOM   2640  CE1 PHE B  40      16.375  -3.699   1.444  1.00 10.00      B   
ATOM   2641  CE2 PHE B  40      18.191  -5.234   1.716  1.00 10.00      B   
ATOM   2642  CZ  PHE B  40      17.124  -4.536   2.249  1.00 10.00      B   
ATOM   2643  C   PHE B  40      19.631  -2.143  -1.565  1.00 10.00      B   
ATOM   2644  O   PHE B  40      19.490  -1.445  -0.559  1.00 10.00      B   
ATOM   2645  N   ILE B  41      20.818  -2.466  -2.063  1.00 10.00      B   
ATOM   2646  HN  ILE B  41      20.860  -3.044  -2.856  1.00 10.00      B   
ATOM   2647  CA  ILE B  41      22.059  -2.005  -1.454  1.00 10.00      B   
ATOM   2648  CB  ILE B  41      23.290  -2.679  -2.107  1.00 10.00      B   
ATOM   2649  CG1 ILE B  41      23.203  -4.200  -1.954  1.00 10.00      B   
ATOM   2650  CG2 ILE B  41      24.589  -2.160  -1.501  1.00 10.00      B   
ATOM   2651  CD1 ILE B  41      24.248  -4.962  -2.742  1.00 10.00      B   
ATOM   2652  C   ILE B  41      22.162  -0.485  -1.592  1.00 10.00      B   
ATOM   2653  O   ILE B  41      22.767   0.194  -0.763  1.00 10.00      B   
ATOM   2654  N   HIS B  42      21.545   0.050  -2.643  1.00 10.00      B   
ATOM   2655  HN  HIS B  42      21.073  -0.538  -3.275  1.00 10.00      B   
ATOM   2656  CA  HIS B  42      21.552   1.488  -2.879  1.00 10.00      B   
ATOM   2657  CB  HIS B  42      21.417   1.802  -4.371  1.00 10.00      B   
ATOM   2658  CG  HIS B  42      22.717   1.775  -5.113  1.00 10.00      B   
ATOM   2659  ND1 HIS B  42      23.229   2.870  -5.774  1.00 10.00      B   
ATOM   2660  HD1 HIS B  42      22.802   3.754  -5.835  1.00 10.00      B   
ATOM   2661  CD2 HIS B  42      23.616   0.778  -5.289  1.00 10.00      B   
ATOM   2662  CE1 HIS B  42      24.382   2.546  -6.329  1.00 10.00      B   
ATOM   2663  NE2 HIS B  42      24.639   1.285  -6.048  1.00 10.00      B   
ATOM   2664  HE2 HIS B  42      25.438   0.787  -6.334  1.00 10.00      B   
ATOM   2665  C   HIS B  42      20.444   2.171  -2.086  1.00 10.00      B   
ATOM   2666  O   HIS B  42      20.336   3.399  -2.075  1.00 10.00      B   
ATOM   2667  N   GLY B  43      19.641   1.364  -1.396  1.00 10.00      B   
ATOM   2668  HN  GLY B  43      19.798   0.393  -1.422  1.00 10.00      B   
ATOM   2669  CA  GLY B  43      18.546   1.890  -0.604  1.00 10.00      B   
ATOM   2670  C   GLY B  43      19.017   2.527   0.689  1.00 10.00      B   
ATOM   2671  O   GLY B  43      18.230   3.126   1.419  1.00 10.00      B   
ATOM   2672  N   VAL B  44      20.314   2.416   0.961  1.00 10.00      B   
ATOM   2673  HN  VAL B  44      20.892   1.931   0.333  1.00 10.00      B   
ATOM   2674  CA  VAL B  44      20.901   2.990   2.169  1.00 10.00      B   
ATOM   2675  CB  VAL B  44      22.289   2.392   2.491  1.00 10.00      B   
ATOM   2676  CG1 VAL B  44      22.183   0.895   2.757  1.00 10.00      B   
ATOM   2677  CG2 VAL B  44      23.277   2.675   1.367  1.00 10.00      B   
ATOM   2678  C   VAL B  44      21.013   4.511   2.053  1.00 10.00      B   
ATOM   2679  O   VAL B  44      21.491   5.182   2.967  1.00 10.00      B   
ATOM   2680  N   VAL B  45      20.553   5.045   0.925  1.00 10.00      B   
ATOM   2681  HN  VAL B  45      20.181   4.451   0.240  1.00 10.00      B   
ATOM   2682  CA  VAL B  45      20.585   6.480   0.668  1.00 10.00      B   
ATOM   2683  CB  VAL B  45      20.083   6.802  -0.761  1.00 10.00      B   
ATOM   2684  CG1 VAL B  45      18.578   6.604  -0.887  1.00 10.00      B   
ATOM   2685  CG2 VAL B  45      20.500   8.201  -1.199  1.00 10.00      B   
ATOM   2686  C   VAL B  45      19.761   7.245   1.710  1.00 10.00      B   
ATOM   2687  O   VAL B  45      19.928   8.454   1.889  1.00 10.00      B   
ATOM   2688  N   VAL B  46      18.884   6.523   2.405  1.00 10.00      B   
ATOM   2689  HN  VAL B  46      18.800   5.565   2.211  1.00 10.00      B   
ATOM   2690  CA  VAL B  46      18.044   7.113   3.440  1.00 10.00      B   
ATOM   2691  CB  VAL B  46      16.991   6.103   3.966  1.00 10.00      B   
ATOM   2692  CG1 VAL B  46      17.654   4.858   4.540  1.00 10.00      B   
ATOM   2693  CG2 VAL B  46      16.069   6.748   4.990  1.00 10.00      B   
ATOM   2694  C   VAL B  46      18.902   7.649   4.592  1.00 10.00      B   
ATOM   2695  O   VAL B  46      18.567   8.659   5.208  1.00 10.00      B   
ATOM   2696  N   VAL B  47      20.034   6.990   4.844  1.00 10.00      B   
ATOM   2697  HN  VAL B  47      20.268   6.216   4.290  1.00 10.00      B   
ATOM   2698  CA  VAL B  47      20.944   7.399   5.908  1.00 10.00      B   
ATOM   2699  CB  VAL B  47      22.072   6.362   6.118  1.00 10.00      B   
ATOM   2700  CG1 VAL B  47      22.970   6.761   7.281  1.00 10.00      B   
ATOM   2701  CG2 VAL B  47      21.489   4.975   6.343  1.00 10.00      B   
ATOM   2702  C   VAL B  47      21.555   8.752   5.565  1.00 10.00      B   
ATOM   2703  O   VAL B  47      21.769   9.595   6.437  1.00 10.00      B   
ATOM   2704  N   GLY B  48      21.807   8.964   4.280  1.00 10.00      B   
ATOM   2705  HN  GLY B  48      21.601   8.262   3.629  1.00 10.00      B   
ATOM   2706  CA  GLY B  48      22.376  10.219   3.835  1.00 10.00      B   
ATOM   2707  C   GLY B  48      21.421  11.371   4.076  1.00 10.00      B   
ATOM   2708  O   GLY B  48      21.822  12.435   4.551  1.00 10.00      B   
ATOM   2709  N   ALA B  49      20.149  11.140   3.775  1.00 10.00      B   
ATOM   2710  HN  ALA B  49      19.898  10.264   3.412  1.00 10.00      B   
ATOM   2711  CA  ALA B  49      19.118  12.150   3.962  1.00 10.00      B   
ATOM   2712  CB  ALA B  49      17.796  11.666   3.391  1.00 10.00      B   
ATOM   2713  C   ALA B  49      18.964  12.497   5.439  1.00 10.00      B   
ATOM   2714  O   ALA B  49      18.658  13.635   5.792  1.00 10.00      B   
ATOM   2715  N   MET B  50      19.183  11.504   6.295  1.00 10.00      B   
ATOM   2716  HN  MET B  50      19.417  10.619   5.943  1.00 10.00      B   
ATOM   2717  CA  MET B  50      19.080  11.688   7.737  1.00 10.00      B   
ATOM   2718  CB  MET B  50      19.248  10.351   8.462  1.00 10.00      B   
ATOM   2719  CG  MET B  50      18.044   9.430   8.346  1.00 10.00      B   
ATOM   2720  SD  MET B  50      18.370   7.773   8.978  1.00 10.00      B   
ATOM   2721  CE  MET B  50      18.853   8.141  10.663  1.00 10.00      B   
ATOM   2722  C   MET B  50      20.117  12.690   8.232  1.00 10.00      B   
ATOM   2723  O   MET B  50      19.820  13.542   9.073  1.00 10.00      B   
ATOM   2724  N   VAL B  51      21.330  12.590   7.699  1.00 10.00      B   
ATOM   2725  HN  VAL B  51      21.503  11.890   7.034  1.00 10.00      B   
ATOM   2726  CA  VAL B  51      22.410  13.494   8.077  1.00 10.00      B   
ATOM   2727  CB  VAL B  51      23.761  13.049   7.472  1.00 10.00      B   
ATOM   2728  CG1 VAL B  51      24.884  13.981   7.904  1.00 10.00      B   
ATOM   2729  CG2 VAL B  51      24.081  11.617   7.870  1.00 10.00      B   
ATOM   2730  C   VAL B  51      22.088  14.913   7.616  1.00 10.00      B   
ATOM   2731  O   VAL B  51      22.300  15.885   8.345  1.00 10.00      B   
ATOM   2732  N   VAL B  52      21.554  15.018   6.409  1.00 10.00      B   
ATOM   2733  HN  VAL B  52      21.402  14.203   5.884  1.00 10.00      B   
ATOM   2734  CA  VAL B  52      21.188  16.308   5.841  1.00 10.00      B   
ATOM   2735  CB  VAL B  52      20.775  16.177   4.362  1.00 10.00      B   
ATOM   2736  CG1 VAL B  52      20.450  17.540   3.772  1.00 10.00      B   
ATOM   2737  CG2 VAL B  52      21.878  15.501   3.565  1.00 10.00      B   
ATOM   2738  C   VAL B  52      20.053  16.946   6.640  1.00 10.00      B   
ATOM   2739  O   VAL B  52      20.122  18.122   7.002  1.00 10.00      B   
ATOM   2740  N   LEU B  53      19.017  16.160   6.920  1.00 10.00      B   
ATOM   2741  HN  LEU B  53      19.022  15.231   6.598  1.00 10.00      B   
ATOM   2742  CA  LEU B  53      17.871  16.636   7.687  1.00 10.00      B   
ATOM   2743  CB  LEU B  53      16.781  15.562   7.757  1.00 10.00      B   
ATOM   2744  CG  LEU B  53      15.585  15.873   8.664  1.00 10.00      B   
ATOM   2745  CD1 LEU B  53      14.806  17.075   8.147  1.00 10.00      B   
ATOM   2746  CD2 LEU B  53      14.679  14.661   8.795  1.00 10.00      B   
ATOM   2747  C   LEU B  53      18.299  17.044   9.092  1.00 10.00      B   
ATOM   2748  O   LEU B  53      17.836  18.053   9.626  1.00 10.00      B   
ATOM   2749  N   GLY B  54      19.195  16.262   9.682  1.00 10.00      B   
ATOM   2750  HN  GLY B  54      19.524  15.464   9.208  1.00 10.00      B   
ATOM   2751  CA  GLY B  54      19.680  16.561  11.016  1.00 10.00      B   
ATOM   2752  C   GLY B  54      20.477  17.848  11.063  1.00 10.00      B   
ATOM   2753  O   GLY B  54      20.519  18.525  12.090  1.00 10.00      B   
ATOM   2754  N   HIS B  55      21.100  18.196   9.944  1.00 10.00      B   
ATOM   2755  HN  HIS B  55      21.014  17.620   9.151  1.00 10.00      B   
ATOM   2756  CA  HIS B  55      21.907  19.405   9.859  1.00 10.00      B   
ATOM   2757  CB  HIS B  55      23.110  19.194   8.938  1.00 10.00      B   
ATOM   2758  CG  HIS B  55      24.363  18.819   9.663  1.00 10.00      B   
ATOM   2759  ND1 HIS B  55      25.398  19.703   9.887  1.00 10.00      B   
ATOM   2760  HD1 HIS B  55      25.427  20.642   9.594  1.00 10.00      B   
ATOM   2761  CD2 HIS B  55      24.741  17.650  10.228  1.00 10.00      B   
ATOM   2762  CE1 HIS B  55      26.357  19.093  10.557  1.00 10.00      B   
ATOM   2763  NE2 HIS B  55      25.983  17.850  10.776  1.00 10.00      B   
ATOM   2764  HE2 HIS B  55      26.512  17.174  11.258  1.00 10.00      B   
ATOM   2765  C   HIS B  55      21.089  20.608   9.399  1.00 10.00      B   
ATOM   2766  O   HIS B  55      21.579  21.737   9.414  1.00 10.00      B   
ATOM   2767  N   ALA B  56      19.850  20.363   8.989  1.00 10.00      B   
ATOM   2768  HN  ALA B  56      19.520  19.441   8.996  1.00 10.00      B   
ATOM   2769  CA  ALA B  56      18.970  21.431   8.533  1.00 10.00      B   
ATOM   2770  CB  ALA B  56      17.671  20.849   8.004  1.00 10.00      B   
ATOM   2771  C   ALA B  56      18.689  22.406   9.669  1.00 10.00      B   
ATOM   2772  O   ALA B  56      18.391  21.989  10.793  1.00 10.00      B   
ATOM   2773  N   GLU B  57      18.795  23.697   9.380  1.00 10.00      B   
ATOM   2774  HN  GLU B  57      19.033  23.970   8.463  1.00 10.00      B   
ATOM   2775  CA  GLU B  57      18.568  24.724  10.391  1.00 10.00      B   
ATOM   2776  CB  GLU B  57      19.765  25.669  10.486  1.00 10.00      B   
ATOM   2777  CG  GLU B  57      21.019  25.024  11.050  1.00 10.00      B   
ATOM   2778  CD  GLU B  57      22.164  25.999  11.185  1.00 10.00      B   
ATOM   2779  OE1 GLU B  57      22.781  26.337  10.157  1.00 10.00      B   
ATOM   2780  OE2 GLU B  57      22.458  26.430  12.323  1.00 10.00      B   
ATOM   2781  C   GLU B  57      17.293  25.517  10.122  1.00 10.00      B   
ATOM   2782  O   GLU B  57      16.484  25.727  11.023  1.00 10.00      B   
ATOM   2783  N   THR B  58      17.106  25.950   8.884  1.00 10.00      B   
ATOM   2784  HN  THR B  58      17.771  25.733   8.187  1.00 10.00      B   
ATOM   2785  CA  THR B  58      15.922  26.722   8.536  1.00 10.00      B   
ATOM   2786  CB  THR B  58      16.194  27.772   7.436  1.00 10.00      B   
ATOM   2787  OG1 THR B  58      17.019  27.218   6.397  1.00 10.00      B   
ATOM   2788  HG1 THR B  58      17.585  26.519   6.763  1.00 10.00      B   
ATOM   2789  CG2 THR B  58      16.883  28.992   8.030  1.00 10.00      B   
ATOM   2790  C   THR B  58      14.757  25.817   8.143  1.00 10.00      B   
ATOM   2791  O   THR B  58      14.962  24.663   7.760  1.00 10.00      B   
ATOM   2792  N   GLY B  59      13.540  26.347   8.253  1.00 10.00      B   
ATOM   2793  HN  GLY B  59      13.451  27.275   8.572  1.00 10.00      B   
ATOM   2794  CA  GLY B  59      12.345  25.590   7.920  1.00 10.00      B   
ATOM   2795  C   GLY B  59      12.367  25.011   6.520  1.00 10.00      B   
ATOM   2796  O   GLY B  59      11.946  23.875   6.313  1.00 10.00      B   
ATOM   2797  N   LEU B  60      12.866  25.784   5.562  1.00 10.00      B   
ATOM   2798  HN  LEU B  60      13.191  26.680   5.791  1.00 10.00      B   
ATOM   2799  CA  LEU B  60      12.939  25.328   4.178  1.00 10.00      B   
ATOM   2800  CB  LEU B  60      13.523  26.418   3.279  1.00 10.00      B   
ATOM   2801  CG  LEU B  60      13.588  26.092   1.785  1.00 10.00      B   
ATOM   2802  CD1 LEU B  60      12.191  26.041   1.182  1.00 10.00      B   
ATOM   2803  CD2 LEU B  60      14.459  27.097   1.052  1.00 10.00      B   
ATOM   2804  C   LEU B  60      13.780  24.058   4.074  1.00 10.00      B   
ATOM   2805  O   LEU B  60      13.383  23.087   3.427  1.00 10.00      B   
ATOM   2806  N   GLU B  61      14.932  24.067   4.737  1.00 10.00      B   
ATOM   2807  HN  GLU B  61      15.181  24.863   5.252  1.00 10.00      B   
ATOM   2808  CA  GLU B  61      15.828  22.917   4.724  1.00 10.00      B   
ATOM   2809  CB  GLU B  61      17.145  23.247   5.425  1.00 10.00      B   
ATOM   2810  CG  GLU B  61      17.887  24.434   4.841  1.00 10.00      B   
ATOM   2811  CD  GLU B  61      19.029  24.885   5.729  1.00 10.00      B   
ATOM   2812  OE1 GLU B  61      18.770  25.244   6.900  1.00 10.00      B   
ATOM   2813  OE2 GLU B  61      20.188  24.883   5.263  1.00 10.00      B   
ATOM   2814  C   GLU B  61      15.168  21.720   5.399  1.00 10.00      B   
ATOM   2815  O   GLU B  61      15.320  20.585   4.953  1.00 10.00      B   
ATOM   2816  N   LYS B  62      14.424  21.988   6.470  1.00 10.00      B   
ATOM   2817  HN  LYS B  62      14.344  22.920   6.773  1.00 10.00      B   
ATOM   2818  CA  LYS B  62      13.728  20.942   7.211  1.00 10.00      B   
ATOM   2819  CB  LYS B  62      13.015  21.531   8.432  1.00 10.00      B   
ATOM   2820  CG  LYS B  62      13.939  22.150   9.469  1.00 10.00      B   
ATOM   2821  CD  LYS B  62      13.138  22.788  10.594  1.00 10.00      B   
ATOM   2822  CE  LYS B  62      14.042  23.441  11.626  1.00 10.00      B   
ATOM   2823  NZ  LYS B  62      13.268  23.979  12.776  1.00 10.00      B   
ATOM   2824  HZ1 LYS B  62      12.583  24.688  12.447  1.00 10.00      B   
ATOM   2825  HZ2 LYS B  62      13.910  24.426  13.463  1.00 10.00      B   
ATOM   2826  HZ3 LYS B  62      12.755  23.210  13.250  1.00 10.00      B   
ATOM   2827  C   LYS B  62      12.714  20.225   6.324  1.00 10.00      B   
ATOM   2828  O   LYS B  62      12.559  19.008   6.402  1.00 10.00      B   
ATOM   2829  N   LEU B  63      12.033  20.990   5.481  1.00 10.00      B   
ATOM   2830  HN  LEU B  63      12.205  21.959   5.472  1.00 10.00      B   
ATOM   2831  CA  LEU B  63      11.033  20.437   4.573  1.00 10.00      B   
ATOM   2832  CB  LEU B  63      10.209  21.564   3.943  1.00 10.00      B   
ATOM   2833  CG  LEU B  63       9.395  22.432   4.909  1.00 10.00      B   
ATOM   2834  CD1 LEU B  63       8.829  23.651   4.194  1.00 10.00      B   
ATOM   2835  CD2 LEU B  63       8.280  21.622   5.555  1.00 10.00      B   
ATOM   2836  C   LEU B  63      11.686  19.591   3.481  1.00 10.00      B   
ATOM   2837  O   LEU B  63      11.247  18.473   3.205  1.00 10.00      B   
ATOM   2838  N   ILE B  64      12.743  20.126   2.872  1.00 10.00      B   
ATOM   2839  HN  ILE B  64      13.051  21.018   3.147  1.00 10.00      B   
ATOM   2840  CA  ILE B  64      13.456  19.428   1.805  1.00 10.00      B   
ATOM   2841  CB  ILE B  64      14.476  20.352   1.102  1.00 10.00      B   
ATOM   2842  CG1 ILE B  64      13.759  21.570   0.508  1.00 10.00      B   
ATOM   2843  CG2 ILE B  64      15.227  19.596   0.012  1.00 10.00      B   
ATOM   2844  CD1 ILE B  64      14.693  22.613  -0.063  1.00 10.00      B   
ATOM   2845  C   ILE B  64      14.161  18.178   2.335  1.00 10.00      B   
ATOM   2846  O   ILE B  64      14.116  17.113   1.714  1.00 10.00      B   
ATOM   2847  N   GLY B  65      14.787  18.310   3.495  1.00 10.00      B   
ATOM   2848  HN  GLY B  65      14.772  19.181   3.956  1.00 10.00      B   
ATOM   2849  CA  GLY B  65      15.488  17.193   4.092  1.00 10.00      B   
ATOM   2850  C   GLY B  65      14.549  16.074   4.489  1.00 10.00      B   
ATOM   2851  O   GLY B  65      14.880  14.897   4.350  1.00 10.00      B   
ATOM   2852  N   PHE B  66      13.368  16.448   4.977  1.00 10.00      B   
ATOM   2853  HN  PHE B  66      13.169  17.408   5.058  1.00 10.00      B   
ATOM   2854  CA  PHE B  66      12.365  15.479   5.404  1.00 10.00      B   
ATOM   2855  CB  PHE B  66      11.193  16.196   6.085  1.00 10.00      B   
ATOM   2856  CG  PHE B  66      10.300  15.287   6.881  1.00 10.00      B   
ATOM   2857  CD1 PHE B  66      10.704  14.807   8.117  1.00 10.00      B   
ATOM   2858  CD2 PHE B  66       9.059  14.910   6.393  1.00 10.00      B   
ATOM   2859  CE1 PHE B  66       9.888  13.969   8.851  1.00 10.00      B   
ATOM   2860  CE2 PHE B  66       8.238  14.073   7.123  1.00 10.00      B   
ATOM   2861  CZ  PHE B  66       8.654  13.601   8.353  1.00 10.00      B   
ATOM   2862  C   PHE B  66      11.866  14.649   4.221  1.00 10.00      B   
ATOM   2863  O   PHE B  66      11.532  13.470   4.372  1.00 10.00      B   
ATOM   2864  N   LEU B  67      11.834  15.266   3.044  1.00 10.00      B   
ATOM   2865  HN  LEU B  67      12.120  16.202   2.989  1.00 10.00      B   
ATOM   2866  CA  LEU B  67      11.383  14.589   1.836  1.00 10.00      B   
ATOM   2867  CB  LEU B  67      11.339  15.566   0.655  1.00 10.00      B   
ATOM   2868  CG  LEU B  67      10.340  16.725   0.761  1.00 10.00      B   
ATOM   2869  CD1 LEU B  67      10.497  17.678  -0.414  1.00 10.00      B   
ATOM   2870  CD2 LEU B  67       8.911  16.207   0.842  1.00 10.00      B   
ATOM   2871  C   LEU B  67      12.285  13.403   1.511  1.00 10.00      B   
ATOM   2872  O   LEU B  67      11.814  12.351   1.079  1.00 10.00      B   
ATOM   2873  N   GLY B  68      13.578  13.568   1.763  1.00 10.00      B   
ATOM   2874  HN  GLY B  68      13.889  14.421   2.135  1.00 10.00      B   
ATOM   2875  CA  GLY B  68      14.534  12.508   1.498  1.00 10.00      B   
ATOM   2876  C   GLY B  68      14.280  11.276   2.345  1.00 10.00      B   
ATOM   2877  O   GLY B  68      14.597  10.158   1.941  1.00 10.00      B   
ATOM   2878  N   VAL B  69      13.689  11.481   3.515  1.00 10.00      B   
ATOM   2879  HN  VAL B  69      13.442  12.394   3.769  1.00 10.00      B   
ATOM   2880  CA  VAL B  69      13.389  10.383   4.426  1.00 10.00      B   
ATOM   2881  CB  VAL B  69      12.973  10.898   5.821  1.00 10.00      B   
ATOM   2882  CG1 VAL B  69      12.845   9.748   6.808  1.00 10.00      B   
ATOM   2883  CG2 VAL B  69      13.973  11.929   6.331  1.00 10.00      B   
ATOM   2884  C   VAL B  69      12.281   9.503   3.846  1.00 10.00      B   
ATOM   2885  O   VAL B  69      12.267   8.283   4.036  1.00 10.00      B   
ATOM   2886  N   ILE B  70      11.367  10.129   3.119  1.00 10.00      B   
ATOM   2887  HN  ILE B  70      11.441  11.100   2.991  1.00 10.00      B   
ATOM   2888  CA  ILE B  70      10.262   9.410   2.497  1.00 10.00      B   
ATOM   2889  CB  ILE B  70       9.099  10.358   2.134  1.00 10.00      B   
ATOM   2890  CG1 ILE B  70       8.724  11.222   3.346  1.00 10.00      B   
ATOM   2891  CG2 ILE B  70       7.891   9.567   1.649  1.00 10.00      B   
ATOM   2892  CD1 ILE B  70       7.716  12.311   3.046  1.00 10.00      B   
ATOM   2893  C   ILE B  70      10.754   8.692   1.243  1.00 10.00      B   
ATOM   2894  O   ILE B  70      10.347   7.566   0.950  1.00 10.00      B   
ATOM   2895  N   LEU B  71      11.649   9.350   0.515  1.00 10.00      B   
ATOM   2896  HN  LEU B  71      11.927  10.249   0.797  1.00 10.00      B   
ATOM   2897  CA  LEU B  71      12.218   8.776  -0.697  1.00 10.00      B   
ATOM   2898  CB  LEU B  71      13.064   9.819  -1.430  1.00 10.00      B   
ATOM   2899  CG  LEU B  71      13.603   9.418  -2.804  1.00 10.00      B   
ATOM   2900  CD1 LEU B  71      12.469   9.263  -3.809  1.00 10.00      B   
ATOM   2901  CD2 LEU B  71      14.627  10.430  -3.292  1.00 10.00      B   
ATOM   2902  C   LEU B  71      13.074   7.564  -0.336  1.00 10.00      B   
ATOM   2903  O   LEU B  71      13.103   6.562  -1.058  1.00 10.00      B   
ATOM   2904  N   GLY B  72      13.764   7.664   0.794  1.00 10.00      B   
ATOM   2905  HN  GLY B  72      13.714   8.497   1.314  1.00 10.00      B   
ATOM   2906  CA  GLY B  72      14.599   6.578   1.260  1.00 10.00      B   
ATOM   2907  C   GLY B  72      13.774   5.429   1.808  1.00 10.00      B   
ATOM   2908  O   GLY B  72      14.231   4.287   1.841  1.00 10.00      B   
ATOM   2909  N   ALA B  73      12.554   5.737   2.242  1.00 10.00      B   
ATOM   2910  HN  ALA B  73      12.257   6.669   2.204  1.00 10.00      B   
ATOM   2911  CA  ALA B  73      11.651   4.729   2.783  1.00 10.00      B   
ATOM   2912  CB  ALA B  73      10.368   5.370   3.292  1.00 10.00      B   
ATOM   2913  C   ALA B  73      11.336   3.674   1.733  1.00 10.00      B   
ATOM   2914  O   ALA B  73      11.459   2.480   1.989  1.00 10.00      B   
ATOM   2915  N   ALA B  74      10.955   4.121   0.543  1.00 10.00      B   
ATOM   2916  HN  ALA B  74      10.882   5.089   0.393  1.00 10.00      B   
ATOM   2917  CA  ALA B  74      10.633   3.200  -0.545  1.00 10.00      B   
ATOM   2918  CB  ALA B  74      10.028   3.949  -1.724  1.00 10.00      B   
ATOM   2919  C   ALA B  74      11.875   2.433  -0.984  1.00 10.00      B   
ATOM   2920  O   ALA B  74      11.787   1.289  -1.424  1.00 10.00      B   
ATOM   2921  N   ASN B  75      13.033   3.065  -0.833  1.00 10.00      B   
ATOM   2922  HN  ASN B  75      13.037   3.963  -0.441  1.00 10.00      B   
ATOM   2923  CA  ASN B  75      14.300   2.455  -1.221  1.00 10.00      B   
ATOM   2924  CB  ASN B  75      15.411   3.509  -1.282  1.00 10.00      B   
ATOM   2925  CG  ASN B  75      15.583   4.121  -2.661  1.00 10.00      B   
ATOM   2926  OD1 ASN B  75      16.362   3.631  -3.480  1.00 10.00      B   
ATOM   2927  ND2 ASN B  75      14.870   5.207  -2.926  1.00 10.00      B   
ATOM   2928 HD21 ASN B  75      14.278   5.561  -2.225  1.00 10.00      B   
ATOM   2929 HD22 ASN B  75      14.958   5.612  -3.814  1.00 10.00      B   
ATOM   2930  C   ASN B  75      14.701   1.332  -0.272  1.00 10.00      B   
ATOM   2931  O   ASN B  75      15.206   0.296  -0.704  1.00 10.00      B   
ATOM   2932  N   ALA B  76      14.479   1.537   1.020  1.00 10.00      B   
ATOM   2933  HN  ALA B  76      14.078   2.384   1.310  1.00 10.00      B   
ATOM   2934  CA  ALA B  76      14.838   0.535   2.020  1.00 10.00      B   
ATOM   2935  CB  ALA B  76      15.467   1.196   3.236  1.00 10.00      B   
ATOM   2936  C   ALA B  76      13.651  -0.334   2.433  1.00 10.00      B   
ATOM   2937  O   ALA B  76      13.625  -1.535   2.158  1.00 10.00      B   
ATOM   2938  N   ALA B  77      12.672   0.277   3.088  1.00 10.00      B   
ATOM   2939  HN  ALA B  77      12.739   1.239   3.251  1.00 10.00      B   
ATOM   2940  CA  ALA B  77      11.486  -0.439   3.554  1.00 10.00      B   
ATOM   2941  CB  ALA B  77      10.588   0.484   4.360  1.00 10.00      B   
ATOM   2942  C   ALA B  77      10.713  -1.052   2.391  1.00 10.00      B   
ATOM   2943  O   ALA B  77      10.345  -2.230   2.430  1.00 10.00      B   
ATOM   2944  N   GLY B  78      10.475  -0.254   1.355  1.00 10.00      B   
ATOM   2945  HN  GLY B  78      10.788   0.678   1.382  1.00 10.00      B   
ATOM   2946  CA  GLY B  78       9.753  -0.740   0.196  1.00 10.00      B   
ATOM   2947  C   GLY B  78      10.500  -1.854  -0.512  1.00 10.00      B   
ATOM   2948  O   GLY B  78       9.890  -2.784  -1.040  1.00 10.00      B   
ATOM   2949  N   GLY B  79      11.826  -1.770  -0.494  1.00 10.00      B   
ATOM   2950  HN  GLY B  79      12.251  -1.011  -0.044  1.00 10.00      B   
ATOM   2951  CA  GLY B  79      12.648  -2.773  -1.141  1.00 10.00      B   
ATOM   2952  C   GLY B  79      12.755  -4.060  -0.345  1.00 10.00      B   
ATOM   2953  O   GLY B  79      13.047  -5.116  -0.908  1.00 10.00      B   
ATOM   2954  N   TYR B  80      12.514  -3.977   0.962  1.00 10.00      B   
ATOM   2955  HN  TYR B  80      12.287  -3.104   1.348  1.00 10.00      B   
ATOM   2956  CA  TYR B  80      12.593  -5.146   1.838  1.00 10.00      B   
ATOM   2957  CB  TYR B  80      12.248  -4.775   3.290  1.00 10.00      B   
ATOM   2958  CG  TYR B  80      12.803  -5.744   4.318  1.00 10.00      B   
ATOM   2959  CD1 TYR B  80      13.951  -5.439   5.037  1.00 10.00      B   
ATOM   2960  CD2 TYR B  80      12.184  -6.966   4.563  1.00 10.00      B   
ATOM   2961  CE1 TYR B  80      14.466  -6.323   5.968  1.00 10.00      B   
ATOM   2962  CE2 TYR B  80      12.691  -7.852   5.492  1.00 10.00      B   
ATOM   2963  CZ  TYR B  80      13.833  -7.526   6.192  1.00 10.00      B   
ATOM   2964  OH  TYR B  80      14.345  -8.413   7.115  1.00 10.00      B   
ATOM   2965  HH  TYR B  80      14.363  -7.993   7.986  1.00 10.00      B   
ATOM   2966  C   TYR B  80      11.683  -6.269   1.343  1.00 10.00      B   
ATOM   2967  O   TYR B  80      12.084  -7.433   1.300  1.00 10.00      B   
ATOM   2968  N   ALA B  81      10.466  -5.907   0.954  1.00 10.00      B   
ATOM   2969  HN  ALA B  81      10.214  -4.962   0.996  1.00 10.00      B   
ATOM   2970  CA  ALA B  81       9.496  -6.878   0.464  1.00 10.00      B   
ATOM   2971  CB  ALA B  81       8.152  -6.203   0.235  1.00 10.00      B   
ATOM   2972  C   ALA B  81       9.979  -7.536  -0.824  1.00 10.00      B   
ATOM   2973  O   ALA B  81      10.006  -8.761  -0.937  1.00 10.00      B   
ATOM   2974  N   VAL B  82      10.383  -6.712  -1.779  1.00 10.00      B   
ATOM   2975  HN  VAL B  82      10.363  -5.744  -1.612  1.00 10.00      B   
ATOM   2976  CA  VAL B  82      10.853  -7.195  -3.074  1.00 10.00      B   
ATOM   2977  CB  VAL B  82      11.167  -6.018  -4.017  1.00 10.00      B   
ATOM   2978  CG1 VAL B  82      11.686  -6.520  -5.357  1.00 10.00      B   
ATOM   2979  CG2 VAL B  82       9.931  -5.153  -4.208  1.00 10.00      B   
ATOM   2980  C   VAL B  82      12.085  -8.091  -2.945  1.00 10.00      B   
ATOM   2981  O   VAL B  82      12.167  -9.141  -3.585  1.00 10.00      B   
ATOM   2982  N   THR B  83      13.026  -7.675  -2.108  1.00 10.00      B   
ATOM   2983  HN  THR B  83      12.891  -6.831  -1.623  1.00 10.00      B   
ATOM   2984  CA  THR B  83      14.259  -8.428  -1.896  1.00 10.00      B   
ATOM   2985  CB  THR B  83      15.163  -7.749  -0.846  1.00 10.00      B   
ATOM   2986  OG1 THR B  83      15.370  -6.381  -1.218  1.00 10.00      B   
ATOM   2987  HG1 THR B  83      14.566  -5.874  -1.050  1.00 10.00      B   
ATOM   2988  CG2 THR B  83      16.512  -8.447  -0.762  1.00 10.00      B   
ATOM   2989  C   THR B  83      13.980  -9.876  -1.490  1.00 10.00      B   
ATOM   2990  O   THR B  83      14.584 -10.805  -2.028  1.00 10.00      B   
ATOM   2991  N   VAL B  84      13.052 -10.065  -0.561  1.00 10.00      B   
ATOM   2992  HN  VAL B  84      12.587  -9.290  -0.177  1.00 10.00      B   
ATOM   2993  CA  VAL B  84      12.712 -11.404  -0.096  1.00 10.00      B   
ATOM   2994  CB  VAL B  84      12.034 -11.374   1.291  1.00 10.00      B   
ATOM   2995  CG1 VAL B  84      11.859 -12.784   1.836  1.00 10.00      B   
ATOM   2996  CG2 VAL B  84      12.845 -10.527   2.261  1.00 10.00      B   
ATOM   2997  C   VAL B  84      11.805 -12.127  -1.092  1.00 10.00      B   
ATOM   2998  O   VAL B  84      11.989 -13.312  -1.364  1.00 10.00      B   
ATOM   2999  N   ARG B  85      10.845 -11.395  -1.648  1.00 10.00      B   
ATOM   3000  HN  ARG B  85      10.765 -10.446  -1.400  1.00 10.00      B   
ATOM   3001  CA  ARG B  85       9.895 -11.954  -2.609  1.00 10.00      B   
ATOM   3002  CB  ARG B  85       8.956 -10.857  -3.112  1.00 10.00      B   
ATOM   3003  CG  ARG B  85       7.540 -11.328  -3.399  1.00 10.00      B   
ATOM   3004  CD  ARG B  85       6.618 -11.072  -2.214  1.00 10.00      B   
ATOM   3005  NE  ARG B  85       6.927 -11.939  -1.075  1.00 10.00      B   
ATOM   3006  HE  ARG B  85       7.350 -12.823  -1.275  1.00 10.00      B   
ATOM   3007  CZ  ARG B  85       6.669 -11.635   0.195  1.00 10.00      B   
ATOM   3008  NH1 ARG B  85       6.092 -10.478   0.501  1.00 10.00      B   
ATOM   3009 HH11 ARG B  85       5.831  -9.808  -0.256  1.00 10.00      B   
ATOM   3010 HH12 ARG B  85       5.891 -10.230   1.493  1.00 10.00      B   
ATOM   3011  NH2 ARG B  85       6.987 -12.493   1.157  1.00 10.00      B   
ATOM   3012 HH21 ARG B  85       7.440 -13.417   0.912  1.00 10.00      B   
ATOM   3013 HH22 ARG B  85       6.794 -12.266   2.151  1.00 10.00      B   
ATOM   3014  C   ARG B  85      10.606 -12.613  -3.793  1.00 10.00      B   
ATOM   3015  O   ARG B  85      10.199 -13.675  -4.268  1.00 10.00      B   
ATOM   3016  N   MET B  86      11.684 -11.990  -4.249  1.00 10.00      B   
ATOM   3017  HN  MET B  86      11.970 -11.154  -3.816  1.00 10.00      B   
ATOM   3018  CA  MET B  86      12.450 -12.505  -5.379  1.00 10.00      B   
ATOM   3019  CB  MET B  86      13.414 -11.440  -5.910  1.00 10.00      B   
ATOM   3020  CG  MET B  86      12.736 -10.285  -6.632  1.00 10.00      B   
ATOM   3021  SD  MET B  86      12.006 -10.771  -8.208  1.00 10.00      B   
ATOM   3022  CE  MET B  86      13.466 -11.280  -9.110  1.00 10.00      B   
ATOM   3023  C   MET B  86      13.220 -13.776  -5.024  1.00 10.00      B   
ATOM   3024  O   MET B  86      13.631 -14.529  -5.910  1.00 10.00      B   
ATOM   3025  N   LEU B  87      13.407 -14.017  -3.733  1.00 10.00      B   
ATOM   3026  HN  LEU B  87      13.041 -13.392  -3.069  1.00 10.00      B   
ATOM   3027  CA  LEU B  87      14.136 -15.193  -3.275  1.00 10.00      B   
ATOM   3028  CB  LEU B  87      14.980 -14.863  -2.040  1.00 10.00      B   
ATOM   3029  CG  LEU B  87      16.231 -14.019  -2.287  1.00 10.00      B   
ATOM   3030  CD1 LEU B  87      16.874 -13.621  -0.968  1.00 10.00      B   
ATOM   3031  CD2 LEU B  87      17.222 -14.774  -3.161  1.00 10.00      B   
ATOM   3032  C   LEU B  87      13.196 -16.357  -2.977  1.00 10.00      B   
ATOM   3033  O   LEU B  87      13.623 -17.509  -2.903  1.00 10.00      B   
ATOM   3034  N   GLU B  88      11.912 -16.060  -2.821  1.00 10.00      B   
ATOM   3035  HN  GLU B  88      11.622 -15.125  -2.906  1.00 10.00      B   
ATOM   3036  CA  GLU B  88      10.919 -17.088  -2.524  1.00 10.00      B   
ATOM   3037  CB  GLU B  88       9.632 -16.457  -2.003  1.00 10.00      B   
ATOM   3038  CG  GLU B  88       9.816 -15.680  -0.712  1.00 10.00      B   
ATOM   3039  CD  GLU B  88       8.570 -14.929  -0.300  1.00 10.00      B   
ATOM   3040  OE1 GLU B  88       7.931 -14.314  -1.172  1.00 10.00      B   
ATOM   3041  OE2 GLU B  88       8.230 -14.944   0.905  1.00 10.00      B   
ATOM   3042  C   GLU B  88      10.636 -17.951  -3.749  1.00 10.00      B   
ATOM   3043  O   GLU B  88      10.029 -19.016  -3.649  1.00 10.00      B   
ATOM   3044  N   MET B  89      11.090 -17.488  -4.904  1.00 10.00      B   
ATOM   3045  HN  MET B  89      11.560 -16.628  -4.920  1.00 10.00      B   
ATOM   3046  CA  MET B  89      10.901 -18.217  -6.151  1.00 10.00      B   
ATOM   3047  CB  MET B  89      10.861 -17.249  -7.334  1.00 10.00      B   
ATOM   3048  CG  MET B  89       9.466 -16.778  -7.707  1.00 10.00      B   
ATOM   3049  SD  MET B  89       8.456 -18.081  -8.438  1.00 10.00      B   
ATOM   3050  CE  MET B  89       9.332 -18.368  -9.975  1.00 10.00      B   
ATOM   3051  C   MET B  89      12.015 -19.239  -6.354  1.00 10.00      B   
ATOM   3052  O   MET B  89      12.047 -19.947  -7.360  1.00 10.00      B   
ATOM   3053  N   PHE B  90      12.928 -19.310  -5.393  1.00 10.00      B   
ATOM   3054  HN  PHE B  90      12.844 -18.723  -4.614  1.00 10.00      B   
ATOM   3055  CA  PHE B  90      14.052 -20.239  -5.465  1.00 10.00      B   
ATOM   3056  CB  PHE B  90      15.325 -19.558  -4.951  1.00 10.00      B   
ATOM   3057  CG  PHE B  90      16.558 -19.858  -5.758  1.00 10.00      B   
ATOM   3058  CD1 PHE B  90      16.472 -20.093  -7.120  1.00 10.00      B   
ATOM   3059  CD2 PHE B  90      17.802 -19.894  -5.152  1.00 10.00      B   
ATOM   3060  CE1 PHE B  90      17.603 -20.361  -7.864  1.00 10.00      B   
ATOM   3061  CE2 PHE B  90      18.939 -20.163  -5.889  1.00 10.00      B   
ATOM   3062  CZ  PHE B  90      18.838 -20.396  -7.248  1.00 10.00      B   
ATOM   3063  C   PHE B  90      13.767 -21.498  -4.651  1.00 10.00      B   
ATOM   3064  O   PHE B  90      14.609 -22.391  -4.550  1.00 10.00      B   
ATOM   3065  N   GLU B  91      12.573 -21.560  -4.080  1.00 10.00      B   
ATOM   3066  HN  GLU B  91      11.942 -20.825  -4.217  1.00 10.00      B   
ATOM   3067  CA  GLU B  91      12.164 -22.698  -3.271  1.00 10.00      B   
ATOM   3068  CB  GLU B  91      11.487 -22.221  -1.983  1.00 10.00      B   
ATOM   3069  CG  GLU B  91      12.448 -21.712  -0.922  1.00 10.00      B   
ATOM   3070  CD  GLU B  91      13.371 -22.799  -0.411  1.00 10.00      B   
ATOM   3071  OE1 GLU B  91      12.906 -23.666   0.361  1.00 10.00      B   
ATOM   3072  OE2 GLU B  91      14.565 -22.795  -0.773  1.00 10.00      B   
ATOM   3073  C   GLU B  91      11.215 -23.603  -4.050  1.00 10.00      B   
ATOM   3074  O   GLU B  91      10.857 -23.308  -5.191  1.00 10.00      B   
ATOM   3075  N   ARG B  92      10.820 -24.706  -3.430  1.00 10.00      B   
ATOM   3076  HN  ARG B  92      11.150 -24.887  -2.524  1.00 10.00      B   
ATOM   3077  CA  ARG B  92       9.905 -25.656  -4.050  1.00 10.00      B   
ATOM   3078  CB  ARG B  92      10.295 -27.087  -3.672  1.00 10.00      B   
ATOM   3079  CG  ARG B  92      11.658 -27.517  -4.194  1.00 10.00      B   
ATOM   3080  CD  ARG B  92      12.259 -28.621  -3.344  1.00 10.00      B   
ATOM   3081  NE  ARG B  92      12.477 -28.179  -1.969  1.00 10.00      B   
ATOM   3082  HE  ARG B  92      12.445 -27.207  -1.798  1.00 10.00      B   
ATOM   3083  CZ  ARG B  92      12.708 -29.000  -0.949  1.00 10.00      B   
ATOM   3084  NH1 ARG B  92      12.752 -30.315  -1.137  1.00 10.00      B   
ATOM   3085 HH11 ARG B  92      12.934 -30.953  -0.331  1.00 10.00      B   
ATOM   3086 HH12 ARG B  92      12.604 -30.718  -2.089  1.00 10.00      B   
ATOM   3087  NH2 ARG B  92      12.891 -28.506   0.265  1.00 10.00      B   
ATOM   3088 HH21 ARG B  92      12.856 -27.473   0.426  1.00 10.00      B   
ATOM   3089 HH22 ARG B  92      13.073 -29.147   1.067  1.00 10.00      B   
ATOM   3090  C   ARG B  92       8.474 -25.373  -3.603  1.00 10.00      B   
ATOM   3091  O   ARG B  92       8.203 -24.335  -2.998  1.00 10.00      B   
ATOM   3092  N   LYS B  93       7.565 -26.293  -3.901  1.00 10.00      B   
ATOM   3093  HN  LYS B  93       7.841 -27.098  -4.385  1.00 10.00      B   
ATOM   3094  CA  LYS B  93       6.166 -26.139  -3.524  1.00 10.00      B   
ATOM   3095  CB  LYS B  93       5.339 -27.336  -4.006  1.00 10.00      B   
ATOM   3096  CG  LYS B  93       3.897 -27.325  -3.526  1.00 10.00      B   
ATOM   3097  CD  LYS B  93       3.320 -28.728  -3.468  1.00 10.00      B   
ATOM   3098  CE  LYS B  93       2.005 -28.745  -2.709  1.00 10.00      B   
ATOM   3099  NZ  LYS B  93       2.198 -28.562  -1.243  1.00 10.00      B   
ATOM   3100  HZ1 LYS B  93       1.278 -28.580  -0.761  1.00 10.00      B   
ATOM   3101  HZ2 LYS B  93       2.661 -27.646  -1.046  1.00 10.00      B   
ATOM   3102  HZ3 LYS B  93       2.792 -29.327  -0.858  1.00 10.00      B   
ATOM   3103  C   LYS B  93       6.024 -25.988  -2.011  1.00 10.00      B   
ATOM   3104  O   LYS B  93       6.581 -26.781  -1.248  1.00 10.00      B   
ATOM   3105  N   PRO B  94       5.302 -24.946  -1.566  1.00 10.00      B   
ATOM   3106  CB  PRO B  94       4.166 -23.451  -0.139  1.00 10.00      B   
ATOM   3107  CG  PRO B  94       4.429 -22.797  -1.448  1.00 10.00      B   
ATOM   3108  CD  PRO B  94       4.684 -23.915  -2.416  1.00 10.00      B   
ATOM   3109  CA  PRO B  94       5.062 -24.695  -0.142  1.00 10.00      B   
ATOM   3110  C   PRO B  94       4.331 -25.863   0.510  1.00 10.00      B   
ATOM   3111  O   PRO B  94       4.725 -26.265   1.622  1.00 10.00      B   
ATOM   3112  OXT PRO B  94       3.379 -26.396  -0.110  1.00 10.00      B   
END
