# Supplementary material for: Large-scale discovery of protein interactions at residue resolution using co-evolution calculated from genomic sequences
Source: Nat Commun. 2021 Mar 2;12:1396. doi: 10.1038/s41467-021-21636-z (PMC7925567; doi:10.1038/s41467-021-21636-z)
Supplement: Supplementary file 12 — Supplementary Data 10 [file 41467_2021_21636_MOESM12_ESM.zip › supplementary/allpdb1670_Q72GS0_Q72GR9/models/haddock_top9_haddock_35w.pdb]

REMARK FILENAME="haddock_35w.pdb0"
REMARK ===============================================================
REMARK HADDOCK run for haddock
REMARK initial structure: haddock_35.pdb
REMARK final NOE weights: unambig 50 amb: 50
REMARK ===============================================================
REMARK            total,bonds,angles,improper,dihe,vdw,elec,air,cdih,coup,rdcs,vean,dani,xpcs,rg
REMARK energies: 207.424, 0, 0, 0, 0, -78.3715, -16.5495, 302.345, 0, 0, 0, 0, 0, 0, 0
REMARK ===============================================================
REMARK            bonds,angles,impropers,dihe,air,cdih,coup,rdcs,vean,dani,xpcs
REMARK rms-dev.: 0,0,0,0,11.4209,0,0, 0, 0, 0, 0
REMARK ===============================================================
REMARK               air,cdih,coup,rdcs,vean,dani,xpcs
REMARK               >0.3,>5,>1,>0,>5,>0.2,>0.2
REMARK violations.: 3, 0, 0, 0, 0, 0, 0
REMARK ===============================================================
REMARK                        CVpartition#,violations,rms
REMARK AIRs cross-validation: 2, 0, NaN
REMARK ===============================================================
REMARK NCS energy: 0
REMARK ===============================================================
REMARK Symmetry energy: 0
REMARK ===============================================================
REMARK Desolvation energy: -50.0729
REMARK Internal energy free molecules: 42945.5
REMARK Internal energy complex: -12270.4
REMARK Binding energy: -55360.8
REMARK ===============================================================
REMARK buried surface area: 2316.46
REMARK ===============================================================
REMARK water - chain1: 0 0 0
REMARK water - chain2: 0 0 0
REMARK water - chain3: 0 0 0
REMARK water - chain4: 0 0 0
REMARK water - chain5: 0 0 0
REMARK water - chain6: 0 0 0
REMARK ===============================================================
REMARK water - water: 0 0 0
REMARK ===============================================================
REMARK DATE:16-May-2020  09:44:08       created by user: he47
REMARK VERSION:1.3
ATOM      1  CB  MET A   1      -0.120  26.241 -10.685  1.00 10.00      A   
ATOM      2  CG  MET A   1       0.270  27.318  -9.688  1.00 10.00      A   
ATOM      3  SD  MET A   1       1.947  27.925  -9.949  1.00 10.00      A   
ATOM      4  CE  MET A   1       2.002  29.272  -8.770  1.00 10.00      A   
ATOM      5  C   MET A   1       0.056  25.633 -13.111  1.00 10.00      A   
ATOM      6  O   MET A   1      -0.317  24.473 -12.907  1.00 10.00      A   
ATOM      7  N   MET A   1      -1.615  27.307 -12.358  1.00 10.00      A   
ATOM      8  HT1 MET A   1      -2.315  26.539 -12.431  1.00 10.00      A   
ATOM      9  HT2 MET A   1      -1.627  27.855 -13.240  1.00 10.00      A   
ATOM     10  HT3 MET A   1      -1.888  27.934 -11.572  1.00 10.00      A   
ATOM     11  CA  MET A   1      -0.261  26.747 -12.119  1.00 10.00      A   
ATOM     12  N   ASP A   2       0.760  25.993 -14.175  1.00 10.00      A   
ATOM     13  HN  ASP A   2       1.049  26.927 -14.256  1.00 10.00      A   
ATOM     14  CA  ASP A   2       1.132  25.046 -15.220  1.00 10.00      A   
ATOM     15  CB  ASP A   2       1.636  25.785 -16.465  1.00 10.00      A   
ATOM     16  CG  ASP A   2       0.545  26.516 -17.216  1.00 10.00      A   
ATOM     17  OD1 ASP A   2      -0.575  25.977 -17.321  1.00 10.00      A   
ATOM     18  OD2 ASP A   2       0.806  27.639 -17.707  1.00 10.00      A   
ATOM     19  C   ASP A   2       2.208  24.082 -14.736  1.00 10.00      A   
ATOM     20  O   ASP A   2       2.246  22.923 -15.149  1.00 10.00      A   
ATOM     21  N   LEU A   3       3.077  24.570 -13.858  1.00 10.00      A   
ATOM     22  HN  LEU A   3       2.989  25.507 -13.570  1.00 10.00      A   
ATOM     23  CA  LEU A   3       4.168  23.767 -13.318  1.00 10.00      A   
ATOM     24  CB  LEU A   3       5.012  24.597 -12.352  1.00 10.00      A   
ATOM     25  CG  LEU A   3       5.790  25.761 -12.967  1.00 10.00      A   
ATOM     26  CD1 LEU A   3       6.461  26.582 -11.879  1.00 10.00      A   
ATOM     27  CD2 LEU A   3       6.815  25.253 -13.970  1.00 10.00      A   
ATOM     28  C   LEU A   3       3.663  22.510 -12.620  1.00 10.00      A   
ATOM     29  O   LEU A   3       4.177  21.417 -12.850  1.00 10.00      A   
ATOM     30  N   ILE A   4       2.645  22.668 -11.782  1.00 10.00      A   
ATOM     31  HN  ILE A   4       2.268  23.561 -11.653  1.00 10.00      A   
ATOM     32  CA  ILE A   4       2.073  21.543 -11.047  1.00 10.00      A   
ATOM     33  CB  ILE A   4       0.970  22.014 -10.076  1.00 10.00      A   
ATOM     34  CG1 ILE A   4       1.515  23.082  -9.125  1.00 10.00      A   
ATOM     35  CG2 ILE A   4       0.402  20.838  -9.292  1.00 10.00      A   
ATOM     36  CD1 ILE A   4       0.472  23.655  -8.187  1.00 10.00      A   
ATOM     37  C   ILE A   4       1.494  20.507 -12.009  1.00 10.00      A   
ATOM     38  O   ILE A   4       1.685  19.300 -11.836  1.00 10.00      A   
ATOM     39  N   GLN A   5       0.805  20.988 -13.036  1.00 10.00      A   
ATOM     40  HN  GLN A   5       0.701  21.959 -13.130  1.00 10.00      A   
ATOM     41  CA  GLN A   5       0.200  20.111 -14.029  1.00 10.00      A   
ATOM     42  CB  GLN A   5      -0.741  20.903 -14.937  1.00 10.00      A   
ATOM     43  CG  GLN A   5      -1.919  21.527 -14.204  1.00 10.00      A   
ATOM     44  CD  GLN A   5      -2.805  22.349 -15.115  1.00 10.00      A   
ATOM     45  OE1 GLN A   5      -2.342  22.934 -16.095  1.00 10.00      A   
ATOM     46  NE2 GLN A   5      -4.086  22.404 -14.799  1.00 10.00      A   
ATOM     47 HE21 GLN A   5      -4.391  21.918 -14.000  1.00 10.00      A   
ATOM     48 HE22 GLN A   5      -4.684  22.919 -15.381  1.00 10.00      A   
ATOM     49  C   GLN A   5       1.265  19.395 -14.851  1.00 10.00      A   
ATOM     50  O   GLN A   5       1.136  18.206 -15.151  1.00 10.00      A   
ATOM     51  N   ALA A   6       2.318  20.125 -15.203  1.00 10.00      A   
ATOM     52  HN  ALA A   6       2.351  21.073 -14.941  1.00 10.00      A   
ATOM     53  CA  ALA A   6       3.419  19.566 -15.977  1.00 10.00      A   
ATOM     54  CB  ALA A   6       4.368  20.670 -16.420  1.00 10.00      A   
ATOM     55  C   ALA A   6       4.164  18.514 -15.167  1.00 10.00      A   
ATOM     56  O   ALA A   6       4.609  17.498 -15.702  1.00 10.00      A   
ATOM     57  N   ALA A   7       4.297  18.765 -13.872  1.00 10.00      A   
ATOM     58  HN  ALA A   7       3.939  19.605 -13.507  1.00 10.00      A   
ATOM     59  CA  ALA A   7       4.974  17.834 -12.981  1.00 10.00      A   
ATOM     60  CB  ALA A   7       5.163  18.452 -11.604  1.00 10.00      A   
ATOM     61  C   ALA A   7       4.186  16.530 -12.889  1.00 10.00      A   
ATOM     62  O   ALA A   7       4.750  15.443 -13.025  1.00 10.00      A   
ATOM     63  N   TYR A   8       2.874  16.649 -12.689  1.00 10.00      A   
ATOM     64  HN  TYR A   8       2.484  17.548 -12.600  1.00 10.00      A   
ATOM     65  CA  TYR A   8       2.000  15.481 -12.589  1.00 10.00      A   
ATOM     66  CB  TYR A   8       0.578  15.890 -12.199  1.00 10.00      A   
ATOM     67  CG  TYR A   8       0.397  16.161 -10.721  1.00 10.00      A   
ATOM     68  CD1 TYR A   8       1.051  15.390  -9.770  1.00 10.00      A   
ATOM     69  CD2 TYR A   8      -0.438  17.179 -10.280  1.00 10.00      A   
ATOM     70  CE1 TYR A   8       0.882  15.626  -8.419  1.00 10.00      A   
ATOM     71  CE2 TYR A   8      -0.611  17.424  -8.930  1.00 10.00      A   
ATOM     72  CZ  TYR A   8       0.049  16.645  -8.001  1.00 10.00      A   
ATOM     73  OH  TYR A   8      -0.121  16.889  -6.656  1.00 10.00      A   
ATOM     74  HH  TYR A   8      -1.061  16.952  -6.457  1.00 10.00      A   
ATOM     75  C   TYR A   8       1.985  14.691 -13.892  1.00 10.00      A   
ATOM     76  O   TYR A   8       1.825  13.470 -13.887  1.00 10.00      A   
ATOM     77  N   PHE A   9       2.155  15.396 -15.006  1.00 10.00      A   
ATOM     78  HN  PHE A   9       2.260  16.371 -14.942  1.00 10.00      A   
ATOM     79  CA  PHE A   9       2.181  14.762 -16.316  1.00 10.00      A   
ATOM     80  CB  PHE A   9       2.307  15.823 -17.415  1.00 10.00      A   
ATOM     81  CG  PHE A   9       2.362  15.269 -18.810  1.00 10.00      A   
ATOM     82  CD1 PHE A   9       1.300  14.551 -19.330  1.00 10.00      A   
ATOM     83  CD2 PHE A   9       3.479  15.470 -19.601  1.00 10.00      A   
ATOM     84  CE1 PHE A   9       1.351  14.044 -20.614  1.00 10.00      A   
ATOM     85  CE2 PHE A   9       3.538  14.966 -20.886  1.00 10.00      A   
ATOM     86  CZ  PHE A   9       2.472  14.252 -21.393  1.00 10.00      A   
ATOM     87  C   PHE A   9       3.341  13.775 -16.393  1.00 10.00      A   
ATOM     88  O   PHE A   9       3.183  12.645 -16.854  1.00 10.00      A   
ATOM     89  N   VAL A  10       4.501  14.201 -15.907  1.00 10.00      A   
ATOM     90  HN  VAL A  10       4.560  15.110 -15.537  1.00 10.00      A   
ATOM     91  CA  VAL A  10       5.687  13.356 -15.908  1.00 10.00      A   
ATOM     92  CB  VAL A  10       6.948  14.145 -15.503  1.00 10.00      A   
ATOM     93  CG1 VAL A  10       8.193  13.281 -15.643  1.00 10.00      A   
ATOM     94  CG2 VAL A  10       7.078  15.407 -16.341  1.00 10.00      A   
ATOM     95  C   VAL A  10       5.501  12.177 -14.957  1.00 10.00      A   
ATOM     96  O   VAL A  10       5.905  11.054 -15.264  1.00 10.00      A   
ATOM     97  N   VAL A  11       4.880  12.447 -13.809  1.00 10.00      A   
ATOM     98  HN  VAL A  11       4.594  13.370 -13.632  1.00 10.00      A   
ATOM     99  CA  VAL A  11       4.621  11.419 -12.802  1.00 10.00      A   
ATOM    100  CB  VAL A  11       3.853  11.991 -11.590  1.00 10.00      A   
ATOM    101  CG1 VAL A  11       3.534  10.898 -10.580  1.00 10.00      A   
ATOM    102  CG2 VAL A  11       4.650  13.103 -10.934  1.00 10.00      A   
ATOM    103  C   VAL A  11       3.826  10.267 -13.404  1.00 10.00      A   
ATOM    104  O   VAL A  11       4.180   9.099 -13.228  1.00 10.00      A   
ATOM    105  N   ALA A  12       2.762  10.610 -14.125  1.00 10.00      A   
ATOM    106  HN  ALA A  12       2.541  11.564 -14.223  1.00 10.00      A   
ATOM    107  CA  ALA A  12       1.914   9.615 -14.764  1.00 10.00      A   
ATOM    108  CB  ALA A  12       0.766  10.290 -15.502  1.00 10.00      A   
ATOM    109  C   ALA A  12       2.729   8.751 -15.719  1.00 10.00      A   
ATOM    110  O   ALA A  12       2.659   7.523 -15.674  1.00 10.00      A   
ATOM    111  N   ILE A  13       3.528   9.404 -16.555  1.00 10.00      A   
ATOM    112  HN  ILE A  13       3.555  10.384 -16.518  1.00 10.00      A   
ATOM    113  CA  ILE A  13       4.368   8.703 -17.522  1.00 10.00      A   
ATOM    114  CB  ILE A  13       5.180   9.690 -18.393  1.00 10.00      A   
ATOM    115  CG1 ILE A  13       4.249  10.668 -19.114  1.00 10.00      A   
ATOM    116  CG2 ILE A  13       6.038   8.936 -19.400  1.00 10.00      A   
ATOM    117  CD1 ILE A  13       4.972  11.815 -19.791  1.00 10.00      A   
ATOM    118  C   ILE A  13       5.330   7.747 -16.814  1.00 10.00      A   
ATOM    119  O   ILE A  13       5.455   6.580 -17.192  1.00 10.00      A   
ATOM    120  N   LEU A  14       5.993   8.246 -15.777  1.00 10.00      A   
ATOM    121  HN  LEU A  14       5.837   9.183 -15.517  1.00 10.00      A   
ATOM    122  CA  LEU A  14       6.945   7.446 -15.011  1.00 10.00      A   
ATOM    123  CB  LEU A  14       7.635   8.299 -13.941  1.00 10.00      A   
ATOM    124  CG  LEU A  14       8.576   9.391 -14.455  1.00 10.00      A   
ATOM    125  CD1 LEU A  14       9.112  10.227 -13.304  1.00 10.00      A   
ATOM    126  CD2 LEU A  14       9.718   8.787 -15.258  1.00 10.00      A   
ATOM    127  C   LEU A  14       6.275   6.231 -14.375  1.00 10.00      A   
ATOM    128  O   LEU A  14       6.820   5.125 -14.406  1.00 10.00      A   
ATOM    129  N   PHE A  15       5.093   6.440 -13.811  1.00 10.00      A   
ATOM    130  HN  PHE A  15       4.711   7.346 -13.822  1.00 10.00      A   
ATOM    131  CA  PHE A  15       4.348   5.363 -13.168  1.00 10.00      A   
ATOM    132  CB  PHE A  15       3.136   5.902 -12.404  1.00 10.00      A   
ATOM    133  CG  PHE A  15       3.441   6.328 -10.994  1.00 10.00      A   
ATOM    134  CD1 PHE A  15       4.523   5.799 -10.308  1.00 10.00      A   
ATOM    135  CD2 PHE A  15       2.640   7.256 -10.352  1.00 10.00      A   
ATOM    136  CE1 PHE A  15       4.801   6.190  -9.013  1.00 10.00      A   
ATOM    137  CE2 PHE A  15       2.911   7.651  -9.055  1.00 10.00      A   
ATOM    138  CZ  PHE A  15       3.994   7.117  -8.385  1.00 10.00      A   
ATOM    139  C   PHE A  15       3.916   4.301 -14.177  1.00 10.00      A   
ATOM    140  O   PHE A  15       4.087   3.103 -13.938  1.00 10.00      A   
ATOM    141  N   ILE A  16       3.362   4.741 -15.303  1.00 10.00      A   
ATOM    142  HN  ILE A  16       3.247   5.710 -15.433  1.00 10.00      A   
ATOM    143  CA  ILE A  16       2.913   3.823 -16.344  1.00 10.00      A   
ATOM    144  CB  ILE A  16       2.177   4.554 -17.490  1.00 10.00      A   
ATOM    145  CG1 ILE A  16       0.968   5.316 -16.938  1.00 10.00      A   
ATOM    146  CG2 ILE A  16       1.732   3.563 -18.557  1.00 10.00      A   
ATOM    147  CD1 ILE A  16       0.309   6.244 -17.936  1.00 10.00      A   
ATOM    148  C   ILE A  16       4.087   3.014 -16.898  1.00 10.00      A   
ATOM    149  O   ILE A  16       4.003   1.790 -17.025  1.00 10.00      A   
ATOM    150  N   VAL A  17       5.187   3.694 -17.207  1.00 10.00      A   
ATOM    151  HN  VAL A  17       5.201   4.672 -17.087  1.00 10.00      A   
ATOM    152  CA  VAL A  17       6.375   3.022 -17.728  1.00 10.00      A   
ATOM    153  CB  VAL A  17       7.450   4.027 -18.205  1.00 10.00      A   
ATOM    154  CG1 VAL A  17       8.727   3.306 -18.618  1.00 10.00      A   
ATOM    155  CG2 VAL A  17       6.918   4.849 -19.370  1.00 10.00      A   
ATOM    156  C   VAL A  17       6.960   2.089 -16.671  1.00 10.00      A   
ATOM    157  O   VAL A  17       7.389   0.974 -16.978  1.00 10.00      A   
ATOM    158  N   GLY A  18       6.948   2.545 -15.423  1.00 10.00      A   
ATOM    159  HN  GLY A  18       6.584   3.442 -15.243  1.00 10.00      A   
ATOM    160  CA  GLY A  18       7.462   1.747 -14.329  1.00 10.00      A   
ATOM    161  C   GLY A  18       6.667   0.471 -14.148  1.00 10.00      A   
ATOM    162  O   GLY A  18       7.238  -0.602 -13.942  1.00 10.00      A   
ATOM    163  N   LEU A  19       5.342   0.585 -14.231  1.00 10.00      A   
ATOM    164  HN  LEU A  19       4.945   1.476 -14.378  1.00 10.00      A   
ATOM    165  CA  LEU A  19       4.463  -0.574 -14.093  1.00 10.00      A   
ATOM    166  CB  LEU A  19       2.992  -0.143 -14.039  1.00 10.00      A   
ATOM    167  CG  LEU A  19       1.980  -1.230 -13.660  1.00 10.00      A   
ATOM    168  CD1 LEU A  19       2.190  -1.682 -12.221  1.00 10.00      A   
ATOM    169  CD2 LEU A  19       0.560  -0.726 -13.861  1.00 10.00      A   
ATOM    170  C   LEU A  19       4.688  -1.538 -15.252  1.00 10.00      A   
ATOM    171  O   LEU A  19       4.695  -2.756 -15.073  1.00 10.00      A   
ATOM    172  N   LYS A  20       4.880  -0.973 -16.438  1.00 10.00      A   
ATOM    173  HN  LYS A  20       4.842   0.006 -16.511  1.00 10.00      A   
ATOM    174  CA  LYS A  20       5.133  -1.761 -17.635  1.00 10.00      A   
ATOM    175  CB  LYS A  20       5.197  -0.844 -18.860  1.00 10.00      A   
ATOM    176  CG  LYS A  20       5.429  -1.561 -20.181  1.00 10.00      A   
ATOM    177  CD  LYS A  20       5.549  -0.567 -21.325  1.00 10.00      A   
ATOM    178  CE  LYS A  20       5.934  -1.253 -22.626  1.00 10.00      A   
ATOM    179  NZ  LYS A  20       6.114  -0.279 -23.735  1.00 10.00      A   
ATOM    180  HZ1 LYS A  20       6.557  -0.746 -24.552  1.00 10.00      A   
ATOM    181  HZ2 LYS A  20       6.722   0.508 -23.431  1.00 10.00      A   
ATOM    182  HZ3 LYS A  20       5.196   0.104 -24.030  1.00 10.00      A   
ATOM    183  C   LYS A  20       6.443  -2.529 -17.481  1.00 10.00      A   
ATOM    184  O   LYS A  20       6.560  -3.675 -17.916  1.00 10.00      A   
ATOM    185  N   ARG A  21       7.428  -1.886 -16.854  1.00 10.00      A   
ATOM    186  HN  ARG A  21       7.278  -0.965 -16.545  1.00 10.00      A   
ATOM    187  CA  ARG A  21       8.725  -2.509 -16.622  1.00 10.00      A   
ATOM    188  CB  ARG A  21       9.746  -1.485 -16.110  1.00 10.00      A   
ATOM    189  CG  ARG A  21      10.418  -0.676 -17.206  1.00 10.00      A   
ATOM    190  CD  ARG A  21      11.672   0.020 -16.699  1.00 10.00      A   
ATOM    191  NE  ARG A  21      12.420   0.647 -17.791  1.00 10.00      A   
ATOM    192  HE  ARG A  21      12.048   1.478 -18.172  1.00 10.00      A   
ATOM    193  CZ  ARG A  21      13.568   0.171 -18.283  1.00 10.00      A   
ATOM    194  NH1 ARG A  21      14.110  -0.934 -17.783  1.00 10.00      A   
ATOM    195 HH11 ARG A  21      13.649  -1.434 -16.995  1.00 10.00      A   
ATOM    196 HH12 ARG A  21      15.002  -1.304 -18.176  1.00 10.00      A   
ATOM    197  NH2 ARG A  21      14.166   0.793 -19.290  1.00 10.00      A   
ATOM    198 HH21 ARG A  21      15.060   0.423 -19.680  1.00 10.00      A   
ATOM    199 HH22 ARG A  21      13.744   1.657 -19.699  1.00 10.00      A   
ATOM    200  C   ARG A  21       8.597  -3.655 -15.625  1.00 10.00      A   
ATOM    201  O   ARG A  21       9.175  -4.722 -15.817  1.00 10.00      A   
ATOM    202  N   MET A  22       7.810  -3.436 -14.574  1.00 10.00      A   
ATOM    203  HN  MET A  22       7.354  -2.569 -14.491  1.00 10.00      A   
ATOM    204  CA  MET A  22       7.608  -4.448 -13.541  1.00 10.00      A   
ATOM    205  CB  MET A  22       6.992  -3.835 -12.280  1.00 10.00      A   
ATOM    206  CG  MET A  22       7.934  -2.920 -11.513  1.00 10.00      A   
ATOM    207  SD  MET A  22       7.243  -2.340  -9.950  1.00 10.00      A   
ATOM    208  CE  MET A  22       5.850  -1.373 -10.529  1.00 10.00      A   
ATOM    209  C   MET A  22       6.753  -5.605 -14.044  1.00 10.00      A   
ATOM    210  O   MET A  22       6.675  -6.657 -13.406  1.00 10.00      A   
ATOM    211  N   ALA A  23       6.114  -5.411 -15.191  1.00 10.00      A   
ATOM    212  HN  ALA A  23       6.199  -4.546 -15.648  1.00 10.00      A   
ATOM    213  CA  ALA A  23       5.277  -6.447 -15.778  1.00 10.00      A   
ATOM    214  CB  ALA A  23       4.273  -5.845 -16.747  1.00 10.00      A   
ATOM    215  C   ALA A  23       6.141  -7.494 -16.474  1.00 10.00      A   
ATOM    216  O   ALA A  23       5.662  -8.559 -16.860  1.00 10.00      A   
ATOM    217  N   HIS A  24       7.419  -7.182 -16.630  1.00 10.00      A   
ATOM    218  HN  HIS A  24       7.744  -6.316 -16.293  1.00 10.00      A   
ATOM    219  CA  HIS A  24       8.358  -8.093 -17.267  1.00 10.00      A   
ATOM    220  CB  HIS A  24       8.795  -7.560 -18.636  1.00 10.00      A   
ATOM    221  CG  HIS A  24       7.721  -7.591 -19.677  1.00 10.00      A   
ATOM    222  ND1 HIS A  24       7.600  -8.599 -20.608  1.00 10.00      A   
ATOM    223  HD1 HIS A  24       8.195  -9.377 -20.697  1.00 10.00      A   
ATOM    224  CD2 HIS A  24       6.707  -6.729 -19.925  1.00 10.00      A   
ATOM    225  CE1 HIS A  24       6.560  -8.355 -21.381  1.00 10.00      A   
ATOM    226  NE2 HIS A  24       6.002  -7.230 -20.988  1.00 10.00      A   
ATOM    227  HE2 HIS A  24       5.206  -6.819 -21.392  1.00 10.00      A   
ATOM    228  C   HIS A  24       9.570  -8.288 -16.371  1.00 10.00      A   
ATOM    229  O   HIS A  24      10.250  -7.323 -16.032  1.00 10.00      A   
ATOM    230  N   PRO A  25       9.857  -9.539 -15.975  1.00 10.00      A   
ATOM    231  CA  PRO A  25      10.994  -9.862 -15.097  1.00 10.00      A   
ATOM    232  CB  PRO A  25      11.028 -11.392 -15.117  1.00 10.00      A   
ATOM    233  CG  PRO A  25       9.625 -11.789 -15.409  1.00 10.00      A   
ATOM    234  CD  PRO A  25       9.091 -10.743 -16.347  1.00 10.00      A   
ATOM    235  C   PRO A  25      12.319  -9.297 -15.608  1.00 10.00      A   
ATOM    236  O   PRO A  25      13.208  -8.967 -14.825  1.00 10.00      A   
ATOM    237  N   THR A  26      12.438  -9.169 -16.918  1.00 10.00      A   
ATOM    238  HN  THR A  26      11.693  -9.448 -17.495  1.00 10.00      A   
ATOM    239  CA  THR A  26      13.649  -8.652 -17.534  1.00 10.00      A   
ATOM    240  CB  THR A  26      13.588  -8.856 -19.052  1.00 10.00      A   
ATOM    241  OG1 THR A  26      12.448  -9.675 -19.364  1.00 10.00      A   
ATOM    242  HG1 THR A  26      12.751 -10.519 -19.724  1.00 10.00      A   
ATOM    243  CG2 THR A  26      14.852  -9.542 -19.543  1.00 10.00      A   
ATOM    244  C   THR A  26      13.869  -7.164 -17.242  1.00 10.00      A   
ATOM    245  O   THR A  26      14.991  -6.666 -17.332  1.00 10.00      A   
ATOM    246  N   THR A  27      12.805  -6.458 -16.887  1.00 10.00      A   
ATOM    247  HN  THR A  27      11.936  -6.906 -16.807  1.00 10.00      A   
ATOM    248  CA  THR A  27      12.892  -5.032 -16.605  1.00 10.00      A   
ATOM    249  CB  THR A  27      12.119  -4.227 -17.670  1.00 10.00      A   
ATOM    250  OG1 THR A  27      10.933  -4.945 -18.045  1.00 10.00      A   
ATOM    251  HG1 THR A  27      10.373  -5.069 -17.265  1.00 10.00      A   
ATOM    252  CG2 THR A  27      12.979  -4.006 -18.904  1.00 10.00      A   
ATOM    253  C   THR A  27      12.333  -4.699 -15.220  1.00 10.00      A   
ATOM    254  O   THR A  27      12.058  -3.537 -14.916  1.00 10.00      A   
ATOM    255  N   ALA A  28      12.185  -5.721 -14.381  1.00 10.00      A   
ATOM    256  HN  ALA A  28      12.452  -6.617 -14.672  1.00 10.00      A   
ATOM    257  CA  ALA A  28      11.638  -5.543 -13.036  1.00 10.00      A   
ATOM    258  CB  ALA A  28      11.259  -6.887 -12.429  1.00 10.00      A   
ATOM    259  C   ALA A  28      12.599  -4.795 -12.116  1.00 10.00      A   
ATOM    260  O   ALA A  28      12.178  -3.950 -11.326  1.00 10.00      A   
ATOM    261  N   LYS A  29      13.885  -5.089 -12.250  1.00 10.00      A   
ATOM    262  HN  LYS A  29      14.154  -5.734 -12.936  1.00 10.00      A   
ATOM    263  CA  LYS A  29      14.914  -4.470 -11.419  1.00 10.00      A   
ATOM    264  CB  LYS A  29      16.298  -5.018 -11.787  1.00 10.00      A   
ATOM    265  CG  LYS A  29      17.431  -4.530 -10.896  1.00 10.00      A   
ATOM    266  CD  LYS A  29      18.784  -4.867 -11.499  1.00 10.00      A   
ATOM    267  CE  LYS A  29      19.923  -4.488 -10.568  1.00 10.00      A   
ATOM    268  NZ  LYS A  29      21.227  -4.454 -11.281  1.00 10.00      A   
ATOM    269  HZ1 LYS A  29      21.222  -3.696 -11.993  1.00 10.00      A   
ATOM    270  HZ2 LYS A  29      21.400  -5.360 -11.762  1.00 10.00      A   
ATOM    271  HZ3 LYS A  29      22.003  -4.277 -10.610  1.00 10.00      A   
ATOM    272  C   LYS A  29      14.911  -2.951 -11.552  1.00 10.00      A   
ATOM    273  O   LYS A  29      14.928  -2.229 -10.553  1.00 10.00      A   
ATOM    274  N   SER A  30      14.870  -2.472 -12.786  1.00 10.00      A   
ATOM    275  HN  SER A  30      14.829  -3.099 -13.541  1.00 10.00      A   
ATOM    276  CA  SER A  30      14.884  -1.043 -13.057  1.00 10.00      A   
ATOM    277  CB  SER A  30      15.156  -0.811 -14.542  1.00 10.00      A   
ATOM    278  OG  SER A  30      15.255  -2.048 -15.234  1.00 10.00      A   
ATOM    279  HG  SER A  30      16.156  -2.383 -15.161  1.00 10.00      A   
ATOM    280  C   SER A  30      13.579  -0.358 -12.653  1.00 10.00      A   
ATOM    281  O   SER A  30      13.572   0.824 -12.304  1.00 10.00      A   
ATOM    282  N   GLY A  31      12.483  -1.108 -12.693  1.00 10.00      A   
ATOM    283  HN  GLY A  31      12.560  -2.051 -12.955  1.00 10.00      A   
ATOM    284  CA  GLY A  31      11.179  -0.560 -12.353  1.00 10.00      A   
ATOM    285  C   GLY A  31      11.093  -0.021 -10.936  1.00 10.00      A   
ATOM    286  O   GLY A  31      10.445   0.997 -10.694  1.00 10.00      A   
ATOM    287  N   ILE A  32      11.757  -0.694 -10.004  1.00 10.00      A   
ATOM    288  HN  ILE A  32      12.272  -1.487 -10.266  1.00 10.00      A   
ATOM    289  CA  ILE A  32      11.739  -0.289  -8.600  1.00 10.00      A   
ATOM    290  CB  ILE A  32      12.359  -1.370  -7.684  1.00 10.00      A   
ATOM    291  CG1 ILE A  32      11.877  -2.763  -8.102  1.00 10.00      A   
ATOM    292  CG2 ILE A  32      12.009  -1.104  -6.224  1.00 10.00      A   
ATOM    293  CD1 ILE A  32      12.549  -3.893  -7.354  1.00 10.00      A   
ATOM    294  C   ILE A  32      12.464   1.042  -8.384  1.00 10.00      A   
ATOM    295  O   ILE A  32      12.172   1.773  -7.437  1.00 10.00      A   
ATOM    296  N   VAL A  33      13.398   1.360  -9.271  1.00 10.00      A   
ATOM    297  HN  VAL A  33      13.572   0.754 -10.021  1.00 10.00      A   
ATOM    298  CA  VAL A  33      14.164   2.594  -9.165  1.00 10.00      A   
ATOM    299  CB  VAL A  33      15.498   2.506  -9.945  1.00 10.00      A   
ATOM    300  CG1 VAL A  33      16.354   3.743  -9.697  1.00 10.00      A   
ATOM    301  CG2 VAL A  33      16.260   1.242  -9.571  1.00 10.00      A   
ATOM    302  C   VAL A  33      13.357   3.793  -9.665  1.00 10.00      A   
ATOM    303  O   VAL A  33      13.271   4.821  -8.987  1.00 10.00      A   
ATOM    304  N   TRP A  34      12.752   3.646 -10.840  1.00 10.00      A   
ATOM    305  HN  TRP A  34      12.837   2.793 -11.319  1.00 10.00      A   
ATOM    306  CA  TRP A  34      11.969   4.724 -11.442  1.00 10.00      A   
ATOM    307  CB  TRP A  34      11.639   4.404 -12.904  1.00 10.00      A   
ATOM    308  CG  TRP A  34      12.856   4.132 -13.744  1.00 10.00      A   
ATOM    309  CD1 TRP A  34      13.133   2.991 -14.442  1.00 10.00      A   
ATOM    310  CD2 TRP A  34      13.964   5.016 -13.966  1.00 10.00      A   
ATOM    311  NE1 TRP A  34      14.343   3.109 -15.086  1.00 10.00      A   
ATOM    312  HE1 TRP A  34      14.760   2.420 -15.653  1.00 10.00      A   
ATOM    313  CE2 TRP A  34      14.873   4.344 -14.810  1.00 10.00      A   
ATOM    314  CE3 TRP A  34      14.274   6.312 -13.537  1.00 10.00      A   
ATOM    315  CZ2 TRP A  34      16.070   4.923 -15.228  1.00 10.00      A   
ATOM    316  CZ3 TRP A  34      15.462   6.883 -13.953  1.00 10.00      A   
ATOM    317  CH2 TRP A  34      16.345   6.191 -14.791  1.00 10.00      A   
ATOM    318  C   TRP A  34      10.699   5.027 -10.647  1.00 10.00      A   
ATOM    319  O   TRP A  34      10.149   6.128 -10.732  1.00 10.00      A   
ATOM    320  N   ALA A  35      10.246   4.049  -9.868  1.00 10.00      A   
ATOM    321  HN  ALA A  35      10.727   3.197  -9.849  1.00 10.00      A   
ATOM    322  CA  ALA A  35       9.046   4.205  -9.053  1.00 10.00      A   
ATOM    323  CB  ALA A  35       8.748   2.912  -8.308  1.00 10.00      A   
ATOM    324  C   ALA A  35       9.200   5.356  -8.065  1.00 10.00      A   
ATOM    325  O   ALA A  35       8.319   6.210  -7.941  1.00 10.00      A   
ATOM    326  N   GLY A  36      10.337   5.386  -7.379  1.00 10.00      A   
ATOM    327  HN  GLY A  36      11.012   4.694  -7.537  1.00 10.00      A   
ATOM    328  CA  GLY A  36      10.589   6.426  -6.405  1.00 10.00      A   
ATOM    329  C   GLY A  36      10.737   7.794  -7.039  1.00 10.00      A   
ATOM    330  O   GLY A  36      10.350   8.798  -6.447  1.00 10.00      A   
ATOM    331  N   TRP A  37      11.279   7.830  -8.252  1.00 10.00      A   
ATOM    332  HN  TRP A  37      11.544   6.990  -8.681  1.00 10.00      A   
ATOM    333  CA  TRP A  37      11.482   9.088  -8.966  1.00 10.00      A   
ATOM    334  CB  TRP A  37      12.264   8.864 -10.263  1.00 10.00      A   
ATOM    335  CG  TRP A  37      13.737   8.704 -10.047  1.00 10.00      A   
ATOM    336  CD1 TRP A  37      14.467   7.558 -10.162  1.00 10.00      A   
ATOM    337  CD2 TRP A  37      14.656   9.732  -9.670  1.00 10.00      A   
ATOM    338  NE1 TRP A  37      15.787   7.810  -9.881  1.00 10.00      A   
ATOM    339  HE1 TRP A  37      16.513   7.146  -9.898  1.00 10.00      A   
ATOM    340  CE2 TRP A  37      15.929   9.138  -9.570  1.00 10.00      A   
ATOM    341  CE3 TRP A  37      14.522  11.095  -9.396  1.00 10.00      A   
ATOM    342  CZ2 TRP A  37      17.065   9.867  -9.225  1.00 10.00      A   
ATOM    343  CZ3 TRP A  37      15.649  11.816  -9.052  1.00 10.00      A   
ATOM    344  CH2 TRP A  37      16.903  11.200  -8.962  1.00 10.00      A   
ATOM    345  C   TRP A  37      10.159   9.797  -9.250  1.00 10.00      A   
ATOM    346  O   TRP A  37      10.052  11.014  -9.100  1.00 10.00      A   
ATOM    347  N   GLY A  38       9.152   9.028  -9.649  1.00 10.00      A   
ATOM    348  HN  GLY A  38       9.295   8.060  -9.751  1.00 10.00      A   
ATOM    349  CA  GLY A  38       7.853   9.602  -9.939  1.00 10.00      A   
ATOM    350  C   GLY A  38       7.140  10.043  -8.677  1.00 10.00      A   
ATOM    351  O   GLY A  38       6.406  11.031  -8.679  1.00 10.00      A   
ATOM    352  N   MET A  39       7.376   9.310  -7.596  1.00 10.00      A   
ATOM    353  HN  MET A  39       7.980   8.539  -7.669  1.00 10.00      A   
ATOM    354  CA  MET A  39       6.761   9.606  -6.307  1.00 10.00      A   
ATOM    355  CB  MET A  39       7.121   8.515  -5.293  1.00 10.00      A   
ATOM    356  CG  MET A  39       6.613   8.764  -3.881  1.00 10.00      A   
ATOM    357  SD  MET A  39       7.322   7.613  -2.686  1.00 10.00      A   
ATOM    358  CE  MET A  39       9.065   7.999  -2.841  1.00 10.00      A   
ATOM    359  C   MET A  39       7.193  10.973  -5.781  1.00 10.00      A   
ATOM    360  O   MET A  39       6.375  11.731  -5.262  1.00 10.00      A   
ATOM    361  N   VAL A  40       8.477  11.285  -5.931  1.00 10.00      A   
ATOM    362  HN  VAL A  40       9.074  10.641  -6.370  1.00 10.00      A   
ATOM    363  CA  VAL A  40       9.023  12.557  -5.460  1.00 10.00      A   
ATOM    364  CB  VAL A  40      10.528  12.693  -5.787  1.00 10.00      A   
ATOM    365  CG1 VAL A  40      11.083  14.024  -5.293  1.00 10.00      A   
ATOM    366  CG2 VAL A  40      11.314  11.536  -5.192  1.00 10.00      A   
ATOM    367  C   VAL A  40       8.268  13.751  -6.047  1.00 10.00      A   
ATOM    368  O   VAL A  40       7.787  14.615  -5.309  1.00 10.00      A   
ATOM    369  N   LEU A  41       8.154  13.782  -7.370  1.00 10.00      A   
ATOM    370  HN  LEU A  41       8.536  13.048  -7.899  1.00 10.00      A   
ATOM    371  CA  LEU A  41       7.473  14.875  -8.061  1.00 10.00      A   
ATOM    372  CB  LEU A  41       7.564  14.679  -9.576  1.00 10.00      A   
ATOM    373  CG  LEU A  41       8.970  14.531 -10.155  1.00 10.00      A   
ATOM    374  CD1 LEU A  41       8.903  14.147 -11.626  1.00 10.00      A   
ATOM    375  CD2 LEU A  41       9.761  15.817  -9.973  1.00 10.00      A   
ATOM    376  C   LEU A  41       6.010  14.982  -7.647  1.00 10.00      A   
ATOM    377  O   LEU A  41       5.496  16.080  -7.442  1.00 10.00      A   
ATOM    378  N   ALA A  42       5.352  13.836  -7.516  1.00 10.00      A   
ATOM    379  HN  ALA A  42       5.826  12.993  -7.680  1.00 10.00      A   
ATOM    380  CA  ALA A  42       3.945  13.790  -7.139  1.00 10.00      A   
ATOM    381  CB  ALA A  42       3.452  12.352  -7.125  1.00 10.00      A   
ATOM    382  C   ALA A  42       3.688  14.456  -5.792  1.00 10.00      A   
ATOM    383  O   ALA A  42       2.710  15.184  -5.633  1.00 10.00      A   
ATOM    384  N   VAL A  43       4.568  14.213  -4.831  1.00 10.00      A   
ATOM    385  HN  VAL A  43       5.335  13.629  -5.019  1.00 10.00      A   
ATOM    386  CA  VAL A  43       4.419  14.784  -3.499  1.00 10.00      A   
ATOM    387  CB  VAL A  43       5.302  14.052  -2.465  1.00 10.00      A   
ATOM    388  CG1 VAL A  43       5.125  14.660  -1.081  1.00 10.00      A   
ATOM    389  CG2 VAL A  43       4.975  12.567  -2.440  1.00 10.00      A   
ATOM    390  C   VAL A  43       4.755  16.270  -3.486  1.00 10.00      A   
ATOM    391  O   VAL A  43       4.004  17.083  -2.937  1.00 10.00      A   
ATOM    392  N   LEU A  44       5.876  16.622  -4.100  1.00 10.00      A   
ATOM    393  HN  LEU A  44       6.418  15.928  -4.541  1.00 10.00      A   
ATOM    394  CA  LEU A  44       6.328  18.008  -4.141  1.00 10.00      A   
ATOM    395  CB  LEU A  44       7.677  18.112  -4.856  1.00 10.00      A   
ATOM    396  CG  LEU A  44       8.920  18.136  -3.959  1.00 10.00      A   
ATOM    397  CD1 LEU A  44       8.968  16.917  -3.049  1.00 10.00      A   
ATOM    398  CD2 LEU A  44      10.183  18.226  -4.801  1.00 10.00      A   
ATOM    399  C   LEU A  44       5.299  18.929  -4.790  1.00 10.00      A   
ATOM    400  O   LEU A  44       5.096  20.059  -4.342  1.00 10.00      A   
ATOM    401  N   ALA A  45       4.636  18.434  -5.827  1.00 10.00      A   
ATOM    402  HN  ALA A  45       4.832  17.519  -6.129  1.00 10.00      A   
ATOM    403  CA  ALA A  45       3.632  19.215  -6.538  1.00 10.00      A   
ATOM    404  CB  ALA A  45       3.231  18.515  -7.825  1.00 10.00      A   
ATOM    405  C   ALA A  45       2.405  19.496  -5.667  1.00 10.00      A   
ATOM    406  O   ALA A  45       1.773  20.544  -5.796  1.00 10.00      A   
ATOM    407  N   THR A  46       2.089  18.571  -4.764  1.00 10.00      A   
ATOM    408  HN  THR A  46       2.651  17.772  -4.680  1.00 10.00      A   
ATOM    409  CA  THR A  46       0.933  18.723  -3.883  1.00 10.00      A   
ATOM    410  CB  THR A  46       0.619  17.415  -3.129  1.00 10.00      A   
ATOM    411  OG1 THR A  46       0.737  16.309  -4.034  1.00 10.00      A   
ATOM    412  HG1 THR A  46       0.807  16.643  -4.942  1.00 10.00      A   
ATOM    413  CG2 THR A  46      -0.799  17.445  -2.573  1.00 10.00      A   
ATOM    414  C   THR A  46       1.129  19.862  -2.880  1.00 10.00      A   
ATOM    415  O   THR A  46       0.178  20.547  -2.510  1.00 10.00      A   
ATOM    416  N   PHE A  47       2.368  20.078  -2.453  1.00 10.00      A   
ATOM    417  HN  PHE A  47       3.100  19.514  -2.785  1.00 10.00      A   
ATOM    418  CA  PHE A  47       2.658  21.136  -1.493  1.00 10.00      A   
ATOM    419  CB  PHE A  47       3.958  20.855  -0.739  1.00 10.00      A   
ATOM    420  CG  PHE A  47       3.810  19.869   0.390  1.00 10.00      A   
ATOM    421  CD1 PHE A  47       4.815  18.961   0.672  1.00 10.00      A   
ATOM    422  CD2 PHE A  47       2.665  19.856   1.173  1.00 10.00      A   
ATOM    423  CE1 PHE A  47       4.687  18.060   1.711  1.00 10.00      A   
ATOM    424  CE2 PHE A  47       2.531  18.956   2.213  1.00 10.00      A   
ATOM    425  CZ  PHE A  47       3.543  18.058   2.482  1.00 10.00      A   
ATOM    426  C   PHE A  47       2.706  22.508  -2.158  1.00 10.00      A   
ATOM    427  O   PHE A  47       2.666  23.539  -1.485  1.00 10.00      A   
ATOM    428  N   PHE A  48       2.780  22.515  -3.483  1.00 10.00      A   
ATOM    429  HN  PHE A  48       2.793  21.661  -3.966  1.00 10.00      A   
ATOM    430  CA  PHE A  48       2.835  23.756  -4.240  1.00 10.00      A   
ATOM    431  CB  PHE A  48       3.630  23.546  -5.535  1.00 10.00      A   
ATOM    432  CG  PHE A  48       4.354  24.774  -6.017  1.00 10.00      A   
ATOM    433  CD1 PHE A  48       5.359  25.348  -5.252  1.00 10.00      A   
ATOM    434  CD2 PHE A  48       4.034  25.352  -7.234  1.00 10.00      A   
ATOM    435  CE1 PHE A  48       6.031  26.475  -5.690  1.00 10.00      A   
ATOM    436  CE2 PHE A  48       4.701  26.478  -7.678  1.00 10.00      A   
ATOM    437  CZ  PHE A  48       5.700  27.041  -6.906  1.00 10.00      A   
ATOM    438  C   PHE A  48       1.423  24.254  -4.550  1.00 10.00      A   
ATOM    439  O   PHE A  48       1.240  25.320  -5.144  1.00 10.00      A   
ATOM    440  N   TRP A  49       0.431  23.467  -4.143  1.00 10.00      A   
ATOM    441  HN  TRP A  49       0.651  22.636  -3.672  1.00 10.00      A   
ATOM    442  CA  TRP A  49      -0.972  23.801  -4.364  1.00 10.00      A   
ATOM    443  CB  TRP A  49      -1.844  22.574  -4.071  1.00 10.00      A   
ATOM    444  CG  TRP A  49      -3.234  22.643  -4.628  1.00 10.00      A   
ATOM    445  CD1 TRP A  49      -4.322  23.242  -4.058  1.00 10.00      A   
ATOM    446  CD2 TRP A  49      -3.689  22.069  -5.859  1.00 10.00      A   
ATOM    447  NE1 TRP A  49      -5.423  23.083  -4.863  1.00 10.00      A   
ATOM    448  HE1 TRP A  49      -6.325  23.427  -4.673  1.00 10.00      A   
ATOM    449  CE2 TRP A  49      -5.059  22.364  -5.975  1.00 10.00      A   
ATOM    450  CE3 TRP A  49      -3.067  21.336  -6.876  1.00 10.00      A   
ATOM    451  CZ2 TRP A  49      -5.819  21.950  -7.068  1.00 10.00      A   
ATOM    452  CZ3 TRP A  49      -3.823  20.927  -7.959  1.00 10.00      A   
ATOM    453  CH2 TRP A  49      -5.185  21.235  -8.047  1.00 10.00      A   
ATOM    454  C   TRP A  49      -1.391  24.976  -3.477  1.00 10.00      A   
ATOM    455  O   TRP A  49      -1.289  24.909  -2.250  1.00 10.00      A   
ATOM    456  N   PRO A  50      -1.861  26.072  -4.092  1.00 10.00      A   
ATOM    457  CA  PRO A  50      -2.292  27.269  -3.366  1.00 10.00      A   
ATOM    458  CB  PRO A  50      -2.537  28.306  -4.477  1.00 10.00      A   
ATOM    459  CG  PRO A  50      -1.928  27.725  -5.708  1.00 10.00      A   
ATOM    460  CD  PRO A  50      -2.008  26.236  -5.544  1.00 10.00      A   
ATOM    461  C   PRO A  50      -3.580  27.028  -2.583  1.00 10.00      A   
ATOM    462  O   PRO A  50      -4.557  26.497  -3.120  1.00 10.00      A   
ATOM    463  N   GLY A  51      -3.569  27.405  -1.310  1.00 10.00      A   
ATOM    464  HN  GLY A  51      -2.754  27.799  -0.933  1.00 10.00      A   
ATOM    465  CA  GLY A  51      -4.740  27.241  -0.476  1.00 10.00      A   
ATOM    466  C   GLY A  51      -4.647  26.035   0.436  1.00 10.00      A   
ATOM    467  O   GLY A  51      -5.584  25.738   1.178  1.00 10.00      A   
ATOM    468  N   MET A  52      -3.518  25.338   0.388  1.00 10.00      A   
ATOM    469  HN  MET A  52      -2.804  25.623  -0.225  1.00 10.00      A   
ATOM    470  CA  MET A  52      -3.317  24.157   1.219  1.00 10.00      A   
ATOM    471  CB  MET A  52      -2.257  23.236   0.606  1.00 10.00      A   
ATOM    472  CG  MET A  52      -2.704  22.521  -0.661  1.00 10.00      A   
ATOM    473  SD  MET A  52      -3.923  21.225  -0.348  1.00 10.00      A   
ATOM    474  CE  MET A  52      -2.896  19.977   0.430  1.00 10.00      A   
ATOM    475  C   MET A  52      -2.920  24.543   2.641  1.00 10.00      A   
ATOM    476  O   MET A  52      -2.011  25.349   2.845  1.00 10.00      A   
ATOM    477  N   GLY A  53      -3.609  23.976   3.622  1.00 10.00      A   
ATOM    478  HN  GLY A  53      -4.332  23.348   3.405  1.00 10.00      A   
ATOM    479  CA  GLY A  53      -3.304  24.267   5.008  1.00 10.00      A   
ATOM    480  C   GLY A  53      -2.866  23.024   5.754  1.00 10.00      A   
ATOM    481  O   GLY A  53      -2.747  21.954   5.151  1.00 10.00      A   
ATOM    482  N   ASN A  54      -2.630  23.168   7.058  1.00 10.00      A   
ATOM    483  HN  ASN A  54      -2.743  24.056   7.462  1.00 10.00      A   
ATOM    484  CA  ASN A  54      -2.206  22.054   7.914  1.00 10.00      A   
ATOM    485  CB  ASN A  54      -3.279  20.955   7.984  1.00 10.00      A   
ATOM    486  CG  ASN A  54      -4.585  21.424   8.597  1.00 10.00      A   
ATOM    487  OD1 ASN A  54      -4.717  21.514   9.818  1.00 10.00      A   
ATOM    488  ND2 ASN A  54      -5.563  21.710   7.753  1.00 10.00      A   
ATOM    489 HD21 ASN A  54      -5.392  21.605   6.794  1.00 10.00      A   
ATOM    490 HD22 ASN A  54      -6.422  22.005   8.121  1.00 10.00      A   
ATOM    491  C   ASN A  54      -0.880  21.464   7.444  1.00 10.00      A   
ATOM    492  O   ASN A  54      -0.683  20.249   7.474  1.00 10.00      A   
ATOM    493  N   PHE A  55       0.038  22.334   7.045  1.00 10.00      A   
ATOM    494  HN  PHE A  55      -0.166  23.294   7.094  1.00 10.00      A   
ATOM    495  CA  PHE A  55       1.345  21.904   6.548  1.00 10.00      A   
ATOM    496  CB  PHE A  55       2.187  23.116   6.131  1.00 10.00      A   
ATOM    497  CG  PHE A  55       3.488  22.764   5.460  1.00 10.00      A   
ATOM    498  CD1 PHE A  55       3.509  22.324   4.145  1.00 10.00      A   
ATOM    499  CD2 PHE A  55       4.689  22.878   6.143  1.00 10.00      A   
ATOM    500  CE1 PHE A  55       4.701  22.005   3.524  1.00 10.00      A   
ATOM    501  CE2 PHE A  55       5.885  22.559   5.529  1.00 10.00      A   
ATOM    502  CZ  PHE A  55       5.891  22.122   4.217  1.00 10.00      A   
ATOM    503  C   PHE A  55       2.102  21.061   7.574  1.00 10.00      A   
ATOM    504  O   PHE A  55       2.547  19.949   7.276  1.00 10.00      A   
ATOM    505  N   ALA A  56       2.230  21.588   8.784  1.00 10.00      A   
ATOM    506  HN  ALA A  56       1.831  22.462   8.966  1.00 10.00      A   
ATOM    507  CA  ALA A  56       2.940  20.896   9.850  1.00 10.00      A   
ATOM    508  CB  ALA A  56       3.168  21.835  11.024  1.00 10.00      A   
ATOM    509  C   ALA A  56       2.193  19.643  10.293  1.00 10.00      A   
ATOM    510  O   ALA A  56       2.808  18.626  10.620  1.00 10.00      A   
ATOM    511  N   LEU A  57       0.868  19.718  10.286  1.00 10.00      A   
ATOM    512  HN  LEU A  57       0.440  20.555  10.002  1.00 10.00      A   
ATOM    513  CA  LEU A  57       0.030  18.596  10.691  1.00 10.00      A   
ATOM    514  CB  LEU A  57      -1.441  19.016  10.740  1.00 10.00      A   
ATOM    515  CG  LEU A  57      -2.405  18.028  11.405  1.00 10.00      A   
ATOM    516  CD1 LEU A  57      -2.114  17.915  12.896  1.00 10.00      A   
ATOM    517  CD2 LEU A  57      -3.850  18.436  11.164  1.00 10.00      A   
ATOM    518  C   LEU A  57       0.207  17.405   9.751  1.00 10.00      A   
ATOM    519  O   LEU A  57       0.343  16.264  10.198  1.00 10.00      A   
ATOM    520  N   ILE A  58       0.215  17.684   8.453  1.00 10.00      A   
ATOM    521  HN  ILE A  58       0.107  18.618   8.163  1.00 10.00      A   
ATOM    522  CA  ILE A  58       0.375  16.644   7.447  1.00 10.00      A   
ATOM    523  CB  ILE A  58       0.247  17.209   6.013  1.00 10.00      A   
ATOM    524  CG1 ILE A  58      -1.181  17.697   5.762  1.00 10.00      A   
ATOM    525  CG2 ILE A  58       0.635  16.159   4.980  1.00 10.00      A   
ATOM    526  CD1 ILE A  58      -1.343  18.484   4.479  1.00 10.00      A   
ATOM    527  C   ILE A  58       1.710  15.922   7.609  1.00 10.00      A   
ATOM    528  O   ILE A  58       1.750  14.698   7.700  1.00 10.00      A   
ATOM    529  N   LEU A  59       2.793  16.690   7.676  1.00 10.00      A   
ATOM    530  HN  LEU A  59       2.690  17.666   7.620  1.00 10.00      A   
ATOM    531  CA  LEU A  59       4.134  16.119   7.826  1.00 10.00      A   
ATOM    532  CB  LEU A  59       5.194  17.221   7.824  1.00 10.00      A   
ATOM    533  CG  LEU A  59       5.411  17.947   6.495  1.00 10.00      A   
ATOM    534  CD1 LEU A  59       6.366  19.114   6.679  1.00 10.00      A   
ATOM    535  CD2 LEU A  59       5.938  16.984   5.440  1.00 10.00      A   
ATOM    536  C   LEU A  59       4.256  15.276   9.093  1.00 10.00      A   
ATOM    537  O   LEU A  59       4.900  14.224   9.090  1.00 10.00      A   
ATOM    538  N   LEU A  60       3.621  15.740  10.166  1.00 10.00      A   
ATOM    539  HN  LEU A  60       3.114  16.578  10.092  1.00 10.00      A   
ATOM    540  CA  LEU A  60       3.649  15.045  11.447  1.00 10.00      A   
ATOM    541  CB  LEU A  60       2.833  15.827  12.484  1.00 10.00      A   
ATOM    542  CG  LEU A  60       2.527  15.111  13.804  1.00 10.00      A   
ATOM    543  CD1 LEU A  60       3.777  14.999  14.662  1.00 10.00      A   
ATOM    544  CD2 LEU A  60       1.419  15.827  14.558  1.00 10.00      A   
ATOM    545  C   LEU A  60       3.098  13.629  11.318  1.00 10.00      A   
ATOM    546  O   LEU A  60       3.760  12.656  11.692  1.00 10.00      A   
ATOM    547  N   ALA A  61       1.890  13.518  10.774  1.00 10.00      A   
ATOM    548  HN  ALA A  61       1.422  14.331  10.476  1.00 10.00      A   
ATOM    549  CA  ALA A  61       1.245  12.222  10.604  1.00 10.00      A   
ATOM    550  CB  ALA A  61      -0.243  12.396  10.337  1.00 10.00      A   
ATOM    551  C   ALA A  61       1.897  11.423   9.483  1.00 10.00      A   
ATOM    552  O   ALA A  61       1.921  10.193   9.514  1.00 10.00      A   
ATOM    553  N   LEU A  62       2.412  12.130   8.488  1.00 10.00      A   
ATOM    554  HN  LEU A  62       2.336  13.113   8.509  1.00 10.00      A   
ATOM    555  CA  LEU A  62       3.066  11.497   7.352  1.00 10.00      A   
ATOM    556  CB  LEU A  62       3.503  12.550   6.335  1.00 10.00      A   
ATOM    557  CG  LEU A  62       4.330  12.045   5.155  1.00 10.00      A   
ATOM    558  CD1 LEU A  62       3.426  11.515   4.054  1.00 10.00      A   
ATOM    559  CD2 LEU A  62       5.243  13.143   4.634  1.00 10.00      A   
ATOM    560  C   LEU A  62       4.273  10.678   7.789  1.00 10.00      A   
ATOM    561  O   LEU A  62       4.371   9.490   7.477  1.00 10.00      A   
ATOM    562  N   LEU A  63       5.182  11.318   8.519  1.00 10.00      A   
ATOM    563  HN  LEU A  63       5.031  12.263   8.748  1.00 10.00      A   
ATOM    564  CA  LEU A  63       6.395  10.663   8.991  1.00 10.00      A   
ATOM    565  CB  LEU A  63       7.254  11.639   9.797  1.00 10.00      A   
ATOM    566  CG  LEU A  63       7.828  12.833   9.026  1.00 10.00      A   
ATOM    567  CD1 LEU A  63       8.520  13.798   9.976  1.00 10.00      A   
ATOM    568  CD2 LEU A  63       8.790  12.363   7.946  1.00 10.00      A   
ATOM    569  C   LEU A  63       6.081   9.421   9.822  1.00 10.00      A   
ATOM    570  O   LEU A  63       6.668   8.360   9.611  1.00 10.00      A   
ATOM    571  N   LEU A  64       5.139   9.553  10.749  1.00 10.00      A   
ATOM    572  HN  LEU A  64       4.692  10.420  10.855  1.00 10.00      A   
ATOM    573  CA  LEU A  64       4.753   8.442  11.616  1.00 10.00      A   
ATOM    574  CB  LEU A  64       3.729   8.903  12.656  1.00 10.00      A   
ATOM    575  CG  LEU A  64       3.227   7.836  13.635  1.00 10.00      A   
ATOM    576  CD1 LEU A  64       4.372   7.308  14.488  1.00 10.00      A   
ATOM    577  CD2 LEU A  64       2.114   8.394  14.510  1.00 10.00      A   
ATOM    578  C   LEU A  64       4.191   7.269  10.820  1.00 10.00      A   
ATOM    579  O   LEU A  64       4.569   6.119  11.043  1.00 10.00      A   
ATOM    580  N   GLY A  65       3.304   7.569   9.882  1.00 10.00      A   
ATOM    581  HN  GLY A  65       3.059   8.511   9.735  1.00 10.00      A   
ATOM    582  CA  GLY A  65       2.686   6.530   9.077  1.00 10.00      A   
ATOM    583  C   GLY A  65       3.646   5.834   8.130  1.00 10.00      A   
ATOM    584  O   GLY A  65       3.385   4.711   7.692  1.00 10.00      A   
ATOM    585  N   SER A  66       4.758   6.482   7.810  1.00 10.00      A   
ATOM    586  HN  SER A  66       4.933   7.366   8.197  1.00 10.00      A   
ATOM    587  CA  SER A  66       5.728   5.895   6.898  1.00 10.00      A   
ATOM    588  CB  SER A  66       6.336   6.963   5.993  1.00 10.00      A   
ATOM    589  OG  SER A  66       6.497   8.191   6.683  1.00 10.00      A   
ATOM    590  HG  SER A  66       5.628   8.599   6.823  1.00 10.00      A   
ATOM    591  C   SER A  66       6.815   5.115   7.633  1.00 10.00      A   
ATOM    592  O   SER A  66       7.188   4.015   7.214  1.00 10.00      A   
ATOM    593  N   VAL A  67       7.310   5.681   8.735  1.00 10.00      A   
ATOM    594  HN  VAL A  67       6.963   6.555   9.024  1.00 10.00      A   
ATOM    595  CA  VAL A  67       8.359   5.039   9.523  1.00 10.00      A   
ATOM    596  CB  VAL A  67       8.831   5.921  10.707  1.00 10.00      A   
ATOM    597  CG1 VAL A  67       9.790   5.153  11.608  1.00 10.00      A   
ATOM    598  CG2 VAL A  67       9.503   7.186  10.193  1.00 10.00      A   
ATOM    599  C   VAL A  67       7.911   3.668  10.032  1.00 10.00      A   
ATOM    600  O   VAL A  67       8.618   2.677   9.863  1.00 10.00      A   
ATOM    601  N   VAL A  68       6.722   3.612  10.625  1.00 10.00      A   
ATOM    602  HN  VAL A  68       6.191   4.434  10.711  1.00 10.00      A   
ATOM    603  CA  VAL A  68       6.190   2.358  11.153  1.00 10.00      A   
ATOM    604  CB  VAL A  68       4.867   2.577  11.921  1.00 10.00      A   
ATOM    605  CG1 VAL A  68       4.331   1.262  12.472  1.00 10.00      A   
ATOM    606  CG2 VAL A  68       5.067   3.582  13.047  1.00 10.00      A   
ATOM    607  C   VAL A  68       5.978   1.335  10.036  1.00 10.00      A   
ATOM    608  O   VAL A  68       6.338   0.163  10.177  1.00 10.00      A   
ATOM    609  N   ALA A  69       5.423   1.795   8.917  1.00 10.00      A   
ATOM    610  HN  ALA A  69       5.188   2.743   8.860  1.00 10.00      A   
ATOM    611  CA  ALA A  69       5.158   0.929   7.774  1.00 10.00      A   
ATOM    612  CB  ALA A  69       4.479   1.711   6.660  1.00 10.00      A   
ATOM    613  C   ALA A  69       6.437   0.283   7.259  1.00 10.00      A   
ATOM    614  O   ALA A  69       6.498  -0.932   7.076  1.00 10.00      A   
ATOM    615  N   TRP A  70       7.454   1.105   7.042  1.00 10.00      A   
ATOM    616  HN  TRP A  70       7.339   2.066   7.229  1.00 10.00      A   
ATOM    617  CA  TRP A  70       8.738   0.633   6.539  1.00 10.00      A   
ATOM    618  CB  TRP A  70       9.603   1.829   6.125  1.00 10.00      A   
ATOM    619  CG  TRP A  70      11.056   1.522   5.908  1.00 10.00      A   
ATOM    620  CD1 TRP A  70      11.605   0.767   4.911  1.00 10.00      A   
ATOM    621  CD2 TRP A  70      12.151   1.983   6.708  1.00 10.00      A   
ATOM    622  NE1 TRP A  70      12.973   0.733   5.041  1.00 10.00      A   
ATOM    623  HE1 TRP A  70      13.597   0.255   4.443  1.00 10.00      A   
ATOM    624  CE2 TRP A  70      13.331   1.468   6.138  1.00 10.00      A   
ATOM    625  CE3 TRP A  70      12.249   2.779   7.853  1.00 10.00      A   
ATOM    626  CZ2 TRP A  70      14.590   1.726   6.671  1.00 10.00      A   
ATOM    627  CZ3 TRP A  70      13.501   3.033   8.381  1.00 10.00      A   
ATOM    628  CH2 TRP A  70      14.656   2.507   7.789  1.00 10.00      A   
ATOM    629  C   TRP A  70       9.456  -0.242   7.565  1.00 10.00      A   
ATOM    630  O   TRP A  70       9.974  -1.308   7.227  1.00 10.00      A   
ATOM    631  N   TRP A  71       9.465   0.204   8.818  1.00 10.00      A   
ATOM    632  HN  TRP A  71       9.025   1.059   9.024  1.00 10.00      A   
ATOM    633  CA  TRP A  71      10.119  -0.532   9.894  1.00 10.00      A   
ATOM    634  CB  TRP A  71       9.985   0.229  11.216  1.00 10.00      A   
ATOM    635  CG  TRP A  71      10.697  -0.409  12.369  1.00 10.00      A   
ATOM    636  CD1 TRP A  71      12.042  -0.412  12.606  1.00 10.00      A   
ATOM    637  CD2 TRP A  71      10.097  -1.130  13.451  1.00 10.00      A   
ATOM    638  NE1 TRP A  71      12.315  -1.094  13.768  1.00 10.00      A   
ATOM    639  HE1 TRP A  71      13.211  -1.235  14.152  1.00 10.00      A   
ATOM    640  CE2 TRP A  71      11.137  -1.545  14.305  1.00 10.00      A   
ATOM    641  CE3 TRP A  71       8.779  -1.466  13.777  1.00 10.00      A   
ATOM    642  CZ2 TRP A  71      10.898  -2.275  15.466  1.00 10.00      A   
ATOM    643  CZ3 TRP A  71       8.544  -2.190  14.927  1.00 10.00      A   
ATOM    644  CH2 TRP A  71       9.599  -2.586  15.758  1.00 10.00      A   
ATOM    645  C   TRP A  71       9.543  -1.938  10.030  1.00 10.00      A   
ATOM    646  O   TRP A  71      10.284  -2.915  10.121  1.00 10.00      A   
ATOM    647  N   ALA A  72       8.222  -2.040  10.027  1.00 10.00      A   
ATOM    648  HN  ALA A  72       7.674  -1.225   9.946  1.00 10.00      A   
ATOM    649  CA  ALA A  72       7.564  -3.334  10.153  1.00 10.00      A   
ATOM    650  CB  ALA A  72       6.081  -3.156  10.443  1.00 10.00      A   
ATOM    651  C   ALA A  72       7.766  -4.179   8.899  1.00 10.00      A   
ATOM    652  O   ALA A  72       7.889  -5.399   8.975  1.00 10.00      A   
ATOM    653  N   ALA A  73       7.820  -3.517   7.750  1.00 10.00      A   
ATOM    654  HN  ALA A  73       7.738  -2.537   7.760  1.00 10.00      A   
ATOM    655  CA  ALA A  73       7.992  -4.198   6.472  1.00 10.00      A   
ATOM    656  CB  ALA A  73       7.839  -3.219   5.319  1.00 10.00      A   
ATOM    657  C   ALA A  73       9.332  -4.926   6.377  1.00 10.00      A   
ATOM    658  O   ALA A  73       9.454  -5.924   5.661  1.00 10.00      A   
ATOM    659  N   VAL A  74      10.335  -4.425   7.087  1.00 10.00      A   
ATOM    660  HN  VAL A  74      10.183  -3.622   7.632  1.00 10.00      A   
ATOM    661  CA  VAL A  74      11.663  -5.033   7.067  1.00 10.00      A   
ATOM    662  CB  VAL A  74      12.780  -3.975   6.904  1.00 10.00      A   
ATOM    663  CG1 VAL A  74      12.609  -3.207   5.600  1.00 10.00      A   
ATOM    664  CG2 VAL A  74      12.817  -3.022   8.087  1.00 10.00      A   
ATOM    665  C   VAL A  74      11.923  -5.877   8.318  1.00 10.00      A   
ATOM    666  O   VAL A  74      13.013  -6.424   8.498  1.00 10.00      A   
ATOM    667  N   ARG A  75      10.909  -6.009   9.165  1.00 10.00      A   
ATOM    668  HN  ARG A  75      10.049  -5.583   8.956  1.00 10.00      A   
ATOM    669  CA  ARG A  75      11.045  -6.774  10.399  1.00 10.00      A   
ATOM    670  CB  ARG A  75      10.757  -5.899  11.620  1.00 10.00      A   
ATOM    671  CG  ARG A  75      11.862  -4.902  11.934  1.00 10.00      A   
ATOM    672  CD  ARG A  75      12.402  -5.099  13.340  1.00 10.00      A   
ATOM    673  NE  ARG A  75      12.922  -6.451  13.551  1.00 10.00      A   
ATOM    674  HE  ARG A  75      12.920  -7.060  12.775  1.00 10.00      A   
ATOM    675  CZ  ARG A  75      13.376  -6.902  14.719  1.00 10.00      A   
ATOM    676  NH1 ARG A  75      13.400  -6.106  15.782  1.00 10.00      A   
ATOM    677 HH11 ARG A  75      13.763  -6.463  16.694  1.00 10.00      A   
ATOM    678 HH12 ARG A  75      13.050  -5.127  15.715  1.00 10.00      A   
ATOM    679  NH2 ARG A  75      13.823  -8.146  14.822  1.00 10.00      A   
ATOM    680 HH21 ARG A  75      14.184  -8.500  15.737  1.00 10.00      A   
ATOM    681 HH22 ARG A  75      13.809  -8.778  13.991  1.00 10.00      A   
ATOM    682  C   ARG A  75      10.159  -8.013  10.408  1.00 10.00      A   
ATOM    683  O   ARG A  75       9.893  -8.582  11.465  1.00 10.00      A   
ATOM    684  N   VAL A  76       9.714  -8.435   9.232  1.00 10.00      A   
ATOM    685  HN  VAL A  76       9.969  -7.950   8.418  1.00 10.00      A   
ATOM    686  CA  VAL A  76       8.866  -9.615   9.119  1.00 10.00      A   
ATOM    687  CB  VAL A  76       7.466  -9.277   8.558  1.00 10.00      A   
ATOM    688  CG1 VAL A  76       6.633  -8.545   9.600  1.00 10.00      A   
ATOM    689  CG2 VAL A  76       7.576  -8.450   7.285  1.00 10.00      A   
ATOM    690  C   VAL A  76       9.528 -10.674   8.241  1.00 10.00      A   
ATOM    691  O   VAL A  76      10.553 -10.411   7.601  1.00 10.00      A   
ATOM    692  N   ALA A  77       8.952 -11.871   8.230  1.00 10.00      A   
ATOM    693  HN  ALA A  77       8.150 -12.024   8.770  1.00 10.00      A   
ATOM    694  CA  ALA A  77       9.476 -12.966   7.431  1.00 10.00      A   
ATOM    695  CB  ALA A  77       9.331 -14.281   8.183  1.00 10.00      A   
ATOM    696  C   ALA A  77       8.750 -13.034   6.095  1.00 10.00      A   
ATOM    697  O   ALA A  77       7.829 -12.256   5.842  1.00 10.00      A   
ATOM    698  N   MET A  78       9.144 -13.978   5.254  1.00 10.00      A   
ATOM    699  HN  MET A  78       9.862 -14.591   5.525  1.00 10.00      A   
ATOM    700  CA  MET A  78       8.528 -14.133   3.942  1.00 10.00      A   
ATOM    701  CB  MET A  78       9.362 -15.036   3.035  1.00 10.00      A   
ATOM    702  CG  MET A  78      10.726 -14.468   2.672  1.00 10.00      A   
ATOM    703  SD  MET A  78      10.693 -12.690   2.352  1.00 10.00      A   
ATOM    704  CE  MET A  78       9.478 -12.587   1.037  1.00 10.00      A   
ATOM    705  C   MET A  78       7.102 -14.654   4.047  1.00 10.00      A   
ATOM    706  O   MET A  78       6.218 -14.221   3.310  1.00 10.00      A   
ATOM    707  N   THR A  79       6.879 -15.575   4.969  1.00 10.00      A   
ATOM    708  HN  THR A  79       7.626 -15.892   5.521  1.00 10.00      A   
ATOM    709  CA  THR A  79       5.557 -16.143   5.176  1.00 10.00      A   
ATOM    710  CB  THR A  79       5.643 -17.366   6.109  1.00 10.00      A   
ATOM    711  OG1 THR A  79       6.746 -18.188   5.703  1.00 10.00      A   
ATOM    712  HG1 THR A  79       7.482 -18.060   6.310  1.00 10.00      A   
ATOM    713  CG2 THR A  79       4.366 -18.186   6.056  1.00 10.00      A   
ATOM    714  C   THR A  79       4.615 -15.096   5.775  1.00 10.00      A   
ATOM    715  O   THR A  79       3.393 -15.222   5.695  1.00 10.00      A   
ATOM    716  N   ASP A  80       5.194 -14.045   6.346  1.00 10.00      A   
ATOM    717  HN  ASP A  80       6.173 -13.987   6.358  1.00 10.00      A   
ATOM    718  CA  ASP A  80       4.413 -12.978   6.958  1.00 10.00      A   
ATOM    719  CB  ASP A  80       5.074 -12.479   8.245  1.00 10.00      A   
ATOM    720  CG  ASP A  80       5.239 -13.568   9.287  1.00 10.00      A   
ATOM    721  OD1 ASP A  80       4.311 -13.771  10.103  1.00 10.00      A   
ATOM    722  OD2 ASP A  80       6.302 -14.221   9.298  1.00 10.00      A   
ATOM    723  C   ASP A  80       4.218 -11.817   5.991  1.00 10.00      A   
ATOM    724  O   ASP A  80       3.631 -10.796   6.348  1.00 10.00      A   
ATOM    725  N   MET A  81       4.705 -11.979   4.767  1.00 10.00      A   
ATOM    726  HN  MET A  81       5.165 -12.818   4.542  1.00 10.00      A   
ATOM    727  CA  MET A  81       4.584 -10.934   3.752  1.00 10.00      A   
ATOM    728  CB  MET A  81       5.596 -11.108   2.615  1.00 10.00      A   
ATOM    729  CG  MET A  81       7.030 -10.786   3.000  1.00 10.00      A   
ATOM    730  SD  MET A  81       7.299  -9.030   3.303  1.00 10.00      A   
ATOM    731  CE  MET A  81       9.037  -9.030   3.741  1.00 10.00      A   
ATOM    732  C   MET A  81       3.156 -10.778   3.210  1.00 10.00      A   
ATOM    733  O   MET A  81       2.634  -9.666   3.193  1.00 10.00      A   
ATOM    734  N   PRO A  82       2.494 -11.875   2.760  1.00 10.00      A   
ATOM    735  CA  PRO A  82       1.123 -11.799   2.226  1.00 10.00      A   
ATOM    736  CB  PRO A  82       0.714 -13.266   2.081  1.00 10.00      A   
ATOM    737  CG  PRO A  82       1.998 -13.988   1.883  1.00 10.00      A   
ATOM    738  CD  PRO A  82       3.015 -13.257   2.713  1.00 10.00      A   
ATOM    739  C   PRO A  82       0.168 -11.083   3.180  1.00 10.00      A   
ATOM    740  O   PRO A  82      -0.645 -10.257   2.762  1.00 10.00      A   
ATOM    741  N   GLN A  83       0.282 -11.394   4.467  1.00 10.00      A   
ATOM    742  HN  GLN A  83       0.950 -12.058   4.739  1.00 10.00      A   
ATOM    743  CA  GLN A  83      -0.569 -10.782   5.482  1.00 10.00      A   
ATOM    744  CB  GLN A  83      -0.440 -11.517   6.819  1.00 10.00      A   
ATOM    745  CG  GLN A  83       0.931 -12.119   7.060  1.00 10.00      A   
ATOM    746  CD  GLN A  83       0.979 -13.022   8.274  1.00 10.00      A   
ATOM    747  OE1 GLN A  83       0.712 -14.220   8.183  1.00 10.00      A   
ATOM    748  NE2 GLN A  83       1.339 -12.459   9.412  1.00 10.00      A   
ATOM    749 HE21 GLN A  83       1.552 -11.499   9.411  1.00 10.00      A   
ATOM    750 HE22 GLN A  83       1.389 -13.023  10.212  1.00 10.00      A   
ATOM    751  C   GLN A  83      -0.276  -9.291   5.641  1.00 10.00      A   
ATOM    752  O   GLN A  83      -1.179  -8.504   5.925  1.00 10.00      A   
ATOM    753  N   MET A  84       0.984  -8.904   5.439  1.00 10.00      A   
ATOM    754  HN  MET A  84       1.661  -9.575   5.199  1.00 10.00      A   
ATOM    755  CA  MET A  84       1.376  -7.499   5.548  1.00 10.00      A   
ATOM    756  CB  MET A  84       2.896  -7.331   5.458  1.00 10.00      A   
ATOM    757  CG  MET A  84       3.653  -7.729   6.714  1.00 10.00      A   
ATOM    758  SD  MET A  84       3.125  -6.818   8.180  1.00 10.00      A   
ATOM    759  CE  MET A  84       3.773  -5.188   7.815  1.00 10.00      A   
ATOM    760  C   MET A  84       0.699  -6.690   4.452  1.00 10.00      A   
ATOM    761  O   MET A  84       0.340  -5.527   4.645  1.00 10.00      A   
ATOM    762  N   VAL A  85       0.531  -7.319   3.296  1.00 10.00      A   
ATOM    763  HN  VAL A  85       0.861  -8.239   3.199  1.00 10.00      A   
ATOM    764  CA  VAL A  85      -0.122  -6.679   2.166  1.00 10.00      A   
ATOM    765  CB  VAL A  85       0.083  -7.485   0.864  1.00 10.00      A   
ATOM    766  CG1 VAL A  85      -0.583  -6.794  -0.317  1.00 10.00      A   
ATOM    767  CG2 VAL A  85       1.565  -7.691   0.591  1.00 10.00      A   
ATOM    768  C   VAL A  85      -1.615  -6.555   2.452  1.00 10.00      A   
ATOM    769  O   VAL A  85      -2.236  -5.534   2.161  1.00 10.00      A   
ATOM    770  N   ALA A  86      -2.173  -7.600   3.054  1.00 10.00      A   
ATOM    771  HN  ALA A  86      -1.613  -8.378   3.273  1.00 10.00      A   
ATOM    772  CA  ALA A  86      -3.591  -7.632   3.394  1.00 10.00      A   
ATOM    773  CB  ALA A  86      -3.969  -8.979   3.993  1.00 10.00      A   
ATOM    774  C   ALA A  86      -3.964  -6.494   4.341  1.00 10.00      A   
ATOM    775  O   ALA A  86      -4.895  -5.735   4.073  1.00 10.00      A   
ATOM    776  N   ILE A  87      -3.220  -6.359   5.435  1.00 10.00      A   
ATOM    777  HN  ILE A  87      -2.476  -6.981   5.592  1.00 10.00      A   
ATOM    778  CA  ILE A  87      -3.495  -5.305   6.408  1.00 10.00      A   
ATOM    779  CB  ILE A  87      -2.695  -5.458   7.725  1.00 10.00      A   
ATOM    780  CG1 ILE A  87      -3.043  -4.332   8.705  1.00 10.00      A   
ATOM    781  CG2 ILE A  87      -1.197  -5.510   7.465  1.00 10.00      A   
ATOM    782  CD1 ILE A  87      -2.401  -4.475  10.068  1.00 10.00      A   
ATOM    783  C   ILE A  87      -3.315  -3.906   5.806  1.00 10.00      A   
ATOM    784  O   ILE A  87      -4.128  -3.010   6.049  1.00 10.00      A   
ATOM    785  N   TYR A  88      -2.270  -3.726   4.997  1.00 10.00      A   
ATOM    786  HN  TYR A  88      -1.659  -4.475   4.826  1.00 10.00      A   
ATOM    787  CA  TYR A  88      -2.013  -2.437   4.364  1.00 10.00      A   
ATOM    788  CB  TYR A  88      -0.656  -2.432   3.653  1.00 10.00      A   
ATOM    789  CG  TYR A  88      -0.085  -1.047   3.439  1.00 10.00      A   
ATOM    790  CD1 TYR A  88       0.443  -0.324   4.501  1.00 10.00      A   
ATOM    791  CD2 TYR A  88      -0.072  -0.459   2.179  1.00 10.00      A   
ATOM    792  CE1 TYR A  88       0.963   0.942   4.318  1.00 10.00      A   
ATOM    793  CE2 TYR A  88       0.449   0.808   1.986  1.00 10.00      A   
ATOM    794  CZ  TYR A  88       0.965   1.503   3.060  1.00 10.00      A   
ATOM    795  OH  TYR A  88       1.483   2.770   2.876  1.00 10.00      A   
ATOM    796  HH  TYR A  88       0.953   3.240   2.220  1.00 10.00      A   
ATOM    797  C   TYR A  88      -3.128  -2.107   3.380  1.00 10.00      A   
ATOM    798  O   TYR A  88      -3.539  -0.955   3.253  1.00 10.00      A   
ATOM    799  N   ASN A  89      -3.616  -3.134   2.692  1.00 10.00      A   
ATOM    800  HN  ASN A  89      -3.234  -4.028   2.832  1.00 10.00      A   
ATOM    801  CA  ASN A  89      -4.697  -2.971   1.732  1.00 10.00      A   
ATOM    802  CB  ASN A  89      -4.959  -4.283   0.989  1.00 10.00      A   
ATOM    803  CG  ASN A  89      -6.128  -4.183   0.027  1.00 10.00      A   
ATOM    804  OD1 ASN A  89      -5.988  -3.670  -1.084  1.00 10.00      A   
ATOM    805  ND2 ASN A  89      -7.285  -4.683   0.434  1.00 10.00      A   
ATOM    806 HD21 ASN A  89      -7.329  -5.092   1.327  1.00 10.00      A   
ATOM    807 HD22 ASN A  89      -8.055  -4.623  -0.175  1.00 10.00      A   
ATOM    808  C   ASN A  89      -5.962  -2.513   2.446  1.00 10.00      A   
ATOM    809  O   ASN A  89      -6.673  -1.623   1.973  1.00 10.00      A   
ATOM    810  N   GLY A  90      -6.224  -3.121   3.601  1.00 10.00      A   
ATOM    811  HN  GLY A  90      -5.617  -3.825   3.922  1.00 10.00      A   
ATOM    812  CA  GLY A  90      -7.388  -2.763   4.383  1.00 10.00      A   
ATOM    813  C   GLY A  90      -7.310  -1.327   4.841  1.00 10.00      A   
ATOM    814  O   GLY A  90      -8.292  -0.590   4.772  1.00 10.00      A   
ATOM    815  N   MET A  91      -6.125  -0.925   5.285  1.00 10.00      A   
ATOM    816  HN  MET A  91      -5.380  -1.567   5.306  1.00 10.00      A   
ATOM    817  CA  MET A  91      -5.901   0.440   5.741  1.00 10.00      A   
ATOM    818  CB  MET A  91      -4.479   0.609   6.285  1.00 10.00      A   
ATOM    819  CG  MET A  91      -4.260  -0.005   7.657  1.00 10.00      A   
ATOM    820  SD  MET A  91      -2.593   0.263   8.293  1.00 10.00      A   
ATOM    821  CE  MET A  91      -2.491   2.050   8.248  1.00 10.00      A   
ATOM    822  C   MET A  91      -6.147   1.422   4.602  1.00 10.00      A   
ATOM    823  O   MET A  91      -6.765   2.468   4.795  1.00 10.00      A   
ATOM    824  N   GLY A  92      -5.671   1.063   3.415  1.00 10.00      A   
ATOM    825  HN  GLY A  92      -5.184   0.214   3.331  1.00 10.00      A   
ATOM    826  CA  GLY A  92      -5.853   1.904   2.248  1.00 10.00      A   
ATOM    827  C   GLY A  92      -7.321   2.124   1.938  1.00 10.00      A   
ATOM    828  O   GLY A  92      -7.742   3.248   1.648  1.00 10.00      A   
ATOM    829  N   GLY A  93      -8.099   1.048   2.007  1.00 10.00      A   
ATOM    830  HN  GLY A  93      -7.696   0.177   2.228  1.00 10.00      A   
ATOM    831  CA  GLY A  93      -9.524   1.137   1.750  1.00 10.00      A   
ATOM    832  C   GLY A  93     -10.232   1.916   2.839  1.00 10.00      A   
ATOM    833  O   GLY A  93     -11.127   2.716   2.565  1.00 10.00      A   
ATOM    834  N   GLY A  94      -9.814   1.693   4.078  1.00 10.00      A   
ATOM    835  HN  GLY A  94      -9.098   1.037   4.231  1.00 10.00      A   
ATOM    836  CA  GLY A  94     -10.408   2.390   5.202  1.00 10.00      A   
ATOM    837  C   GLY A  94     -10.154   3.882   5.145  1.00 10.00      A   
ATOM    838  O   GLY A  94     -11.017   4.681   5.510  1.00 10.00      A   
ATOM    839  N   ALA A  95      -8.968   4.256   4.683  1.00 10.00      A   
ATOM    840  HN  ALA A  95      -8.318   3.566   4.424  1.00 10.00      A   
ATOM    841  CA  ALA A  95      -8.600   5.657   4.558  1.00 10.00      A   
ATOM    842  CB  ALA A  95      -7.114   5.785   4.271  1.00 10.00      A   
ATOM    843  C   ALA A  95      -9.420   6.320   3.457  1.00 10.00      A   
ATOM    844  O   ALA A  95      -9.730   7.510   3.526  1.00 10.00      A   
ATOM    845  N   ALA A  96      -9.772   5.535   2.440  1.00 10.00      A   
ATOM    846  HN  ALA A  96      -9.480   4.598   2.435  1.00 10.00      A   
ATOM    847  CA  ALA A  96     -10.576   6.036   1.334  1.00 10.00      A   
ATOM    848  CB  ALA A  96     -10.647   5.010   0.214  1.00 10.00      A   
ATOM    849  C   ALA A  96     -11.974   6.379   1.833  1.00 10.00      A   
ATOM    850  O   ALA A  96     -12.577   7.361   1.409  1.00 10.00      A   
ATOM    851  N   ALA A  97     -12.466   5.574   2.769  1.00 10.00      A   
ATOM    852  HN  ALA A  97     -11.928   4.813   3.075  1.00 10.00      A   
ATOM    853  CA  ALA A  97     -13.783   5.789   3.348  1.00 10.00      A   
ATOM    854  CB  ALA A  97     -14.183   4.600   4.206  1.00 10.00      A   
ATOM    855  C   ALA A  97     -13.798   7.074   4.170  1.00 10.00      A   
ATOM    856  O   ALA A  97     -14.839   7.717   4.325  1.00 10.00      A   
ATOM    857  N   THR A  98     -12.628   7.450   4.686  1.00 10.00      A   
ATOM    858  HN  THR A  98     -11.835   6.894   4.528  1.00 10.00      A   
ATOM    859  CA  THR A  98     -12.494   8.661   5.479  1.00 10.00      A   
ATOM    860  CB  THR A  98     -11.098   8.753   6.125  1.00 10.00      A   
ATOM    861  OG1 THR A  98     -10.676   7.443   6.527  1.00 10.00      A   
ATOM    862  HG1 THR A  98     -11.452   6.915   6.761  1.00 10.00      A   
ATOM    863  CG2 THR A  98     -11.134   9.661   7.347  1.00 10.00      A   
ATOM    864  C   THR A  98     -12.727   9.890   4.606  1.00 10.00      A   
ATOM    865  O   THR A  98     -13.256  10.900   5.071  1.00 10.00      A   
ATOM    866  N   ILE A  99     -12.341   9.788   3.334  1.00 10.00      A   
ATOM    867  HN  ILE A  99     -11.938   8.948   3.023  1.00 10.00      A   
ATOM    868  CA  ILE A  99     -12.511  10.882   2.387  1.00 10.00      A   
ATOM    869  CB  ILE A  99     -11.914  10.539   1.007  1.00 10.00      A   
ATOM    870  CG1 ILE A  99     -10.453  10.101   1.150  1.00 10.00      A   
ATOM    871  CG2 ILE A  99     -12.021  11.731   0.067  1.00 10.00      A   
ATOM    872  CD1 ILE A  99      -9.849   9.565  -0.131  1.00 10.00      A   
ATOM    873  C   ILE A  99     -13.993  11.210   2.234  1.00 10.00      A   
ATOM    874  O   ILE A  99     -14.412  12.349   2.453  1.00 10.00      A   
ATOM    875  N   ALA A 100     -14.777  10.198   1.874  1.00 10.00      A   
ATOM    876  HN  ALA A 100     -14.372   9.322   1.688  1.00 10.00      A   
ATOM    877  CA  ALA A 100     -16.215  10.359   1.706  1.00 10.00      A   
ATOM    878  CB  ALA A 100     -16.849   9.048   1.270  1.00 10.00      A   
ATOM    879  C   ALA A 100     -16.864  10.848   2.994  1.00 10.00      A   
ATOM    880  O   ALA A 100     -17.691  11.757   2.969  1.00 10.00      A   
ATOM    881  N   ALA A 101     -16.471  10.249   4.117  1.00 10.00      A   
ATOM    882  HN  ALA A 101     -15.794   9.537   4.065  1.00 10.00      A   
ATOM    883  CA  ALA A 101     -17.016  10.607   5.424  1.00 10.00      A   
ATOM    884  CB  ALA A 101     -16.329   9.804   6.519  1.00 10.00      A   
ATOM    885  C   ALA A 101     -16.905  12.103   5.708  1.00 10.00      A   
ATOM    886  O   ALA A 101     -17.896  12.746   6.052  1.00 10.00      A   
ATOM    887  N   VAL A 102     -15.705  12.653   5.545  1.00 10.00      A   
ATOM    888  HN  VAL A 102     -14.961  12.091   5.232  1.00 10.00      A   
ATOM    889  CA  VAL A 102     -15.468  14.071   5.802  1.00 10.00      A   
ATOM    890  CB  VAL A 102     -13.981  14.450   5.610  1.00 10.00      A   
ATOM    891  CG1 VAL A 102     -13.777  15.951   5.761  1.00 10.00      A   
ATOM    892  CG2 VAL A 102     -13.100  13.695   6.593  1.00 10.00      A   
ATOM    893  C   VAL A 102     -16.347  14.956   4.919  1.00 10.00      A   
ATOM    894  O   VAL A 102     -17.029  15.859   5.414  1.00 10.00      A   
ATOM    895  N   GLU A 103     -16.357  14.671   3.619  1.00 10.00      A   
ATOM    896  HN  GLU A 103     -15.829  13.913   3.289  1.00 10.00      A   
ATOM    897  CA  GLU A 103     -17.144  15.448   2.670  1.00 10.00      A   
ATOM    898  CB  GLU A 103     -16.798  15.063   1.227  1.00 10.00      A   
ATOM    899  CG  GLU A 103     -15.319  15.171   0.872  1.00 10.00      A   
ATOM    900  CD  GLU A 103     -14.708  16.511   1.242  1.00 10.00      A   
ATOM    901  OE1 GLU A 103     -15.309  17.558   0.915  1.00 10.00      A   
ATOM    902  OE2 GLU A 103     -13.618  16.522   1.861  1.00 10.00      A   
ATOM    903  C   GLU A 103     -18.643  15.289   2.933  1.00 10.00      A   
ATOM    904  O   GLU A 103     -19.413  16.237   2.768  1.00 10.00      A   
ATOM    905  N   LEU A 104     -19.048  14.091   3.352  1.00 10.00      A   
ATOM    906  HN  LEU A 104     -18.385  13.369   3.450  1.00 10.00      A   
ATOM    907  CA  LEU A 104     -20.451  13.812   3.653  1.00 10.00      A   
ATOM    908  CB  LEU A 104     -20.667  12.317   3.901  1.00 10.00      A   
ATOM    909  CG  LEU A 104     -20.981  11.463   2.674  1.00 10.00      A   
ATOM    910  CD1 LEU A 104     -20.858   9.983   3.011  1.00 10.00      A   
ATOM    911  CD2 LEU A 104     -22.373  11.778   2.150  1.00 10.00      A   
ATOM    912  C   LEU A 104     -20.916  14.603   4.869  1.00 10.00      A   
ATOM    913  O   LEU A 104     -22.074  15.018   4.946  1.00 10.00      A   
ATOM    914  N   LEU A 105     -20.013  14.797   5.823  1.00 10.00      A   
ATOM    915  HN  LEU A 105     -19.114  14.413   5.715  1.00 10.00      A   
ATOM    916  CA  LEU A 105     -20.324  15.547   7.030  1.00 10.00      A   
ATOM    917  CB  LEU A 105     -19.255  15.313   8.103  1.00 10.00      A   
ATOM    918  CG  LEU A 105     -19.166  13.898   8.685  1.00 10.00      A   
ATOM    919  CD1 LEU A 105     -18.038  13.807   9.700  1.00 10.00      A   
ATOM    920  CD2 LEU A 105     -20.487  13.494   9.321  1.00 10.00      A   
ATOM    921  C   LEU A 105     -20.441  17.032   6.723  1.00 10.00      A   
ATOM    922  O   LEU A 105     -21.319  17.718   7.247  1.00 10.00      A   
ATOM    923  N   LYS A 106     -19.561  17.523   5.861  1.00 10.00      A   
ATOM    924  HN  LYS A 106     -18.887  16.924   5.470  1.00 10.00      A   
ATOM    925  CA  LYS A 106     -19.564  18.930   5.486  1.00 10.00      A   
ATOM    926  CB  LYS A 106     -18.220  19.327   4.874  1.00 10.00      A   
ATOM    927  CG  LYS A 106     -17.063  19.274   5.858  1.00 10.00      A   
ATOM    928  CD  LYS A 106     -15.761  19.723   5.218  1.00 10.00      A   
ATOM    929  CE  LYS A 106     -14.641  19.806   6.244  1.00 10.00      A   
ATOM    930  NZ  LYS A 106     -13.399  20.378   5.667  1.00 10.00      A   
ATOM    931  HZ1 LYS A 106     -12.664  20.451   6.403  1.00 10.00      A   
ATOM    932  HZ2 LYS A 106     -13.581  21.328   5.283  1.00 10.00      A   
ATOM    933  HZ3 LYS A 106     -13.045  19.768   4.904  1.00 10.00      A   
ATOM    934  C   LYS A 106     -20.709  19.252   4.530  1.00 10.00      A   
ATOM    935  O   LYS A 106     -21.229  20.369   4.521  1.00 10.00      A   
ATOM    936  N   GLY A 107     -21.099  18.266   3.732  1.00 10.00      A   
ATOM    937  HN  GLY A 107     -20.641  17.398   3.779  1.00 10.00      A   
ATOM    938  CA  GLY A 107     -22.177  18.461   2.785  1.00 10.00      A   
ATOM    939  C   GLY A 107     -21.737  19.314   1.615  1.00 10.00      A   
ATOM    940  O   GLY A 107     -22.448  20.229   1.194  1.00 10.00      A   
ATOM    941  N   ALA A 108     -20.561  19.005   1.084  1.00 10.00      A   
ATOM    942  HN  ALA A 108     -20.054  18.251   1.453  1.00 10.00      A   
ATOM    943  CA  ALA A 108     -20.001  19.755  -0.034  1.00 10.00      A   
ATOM    944  CB  ALA A 108     -18.488  19.839   0.101  1.00 10.00      A   
ATOM    945  C   ALA A 108     -20.384  19.140  -1.378  1.00 10.00      A   
ATOM    946  O   ALA A 108     -19.928  19.594  -2.429  1.00 10.00      A   
ATOM    947  N   PHE A 109     -21.223  18.114  -1.344  1.00 10.00      A   
ATOM    948  HN  PHE A 109     -21.577  17.805  -0.481  1.00 10.00      A   
ATOM    949  CA  PHE A 109     -21.650  17.451  -2.566  1.00 10.00      A   
ATOM    950  CB  PHE A 109     -21.955  15.973  -2.321  1.00 10.00      A   
ATOM    951  CG  PHE A 109     -20.728  15.137  -2.106  1.00 10.00      A   
ATOM    952  CD1 PHE A 109     -20.448  14.602  -0.860  1.00 10.00      A   
ATOM    953  CD2 PHE A 109     -19.850  14.894  -3.149  1.00 10.00      A   
ATOM    954  CE1 PHE A 109     -19.316  13.839  -0.659  1.00 10.00      A   
ATOM    955  CE2 PHE A 109     -18.716  14.130  -2.955  1.00 10.00      A   
ATOM    956  CZ  PHE A 109     -18.448  13.603  -1.708  1.00 10.00      A   
ATOM    957  C   PHE A 109     -22.842  18.160  -3.196  1.00 10.00      A   
ATOM    958  O   PHE A 109     -23.997  17.840  -2.912  1.00 10.00      A   
ATOM    959  N   GLU A 110     -22.548  19.136  -4.042  1.00 10.00      A   
ATOM    960  HN  GLU A 110     -21.607  19.356  -4.200  1.00 10.00      A   
ATOM    961  CA  GLU A 110     -23.580  19.905  -4.726  1.00 10.00      A   
ATOM    962  CB  GLU A 110     -23.026  21.264  -5.150  1.00 10.00      A   
ATOM    963  CG  GLU A 110     -22.568  22.140  -3.998  1.00 10.00      A   
ATOM    964  CD  GLU A 110     -21.714  23.299  -4.466  1.00 10.00      A   
ATOM    965  OE1 GLU A 110     -22.016  23.878  -5.534  1.00 10.00      A   
ATOM    966  OE2 GLU A 110     -20.729  23.633  -3.779  1.00 10.00      A   
ATOM    967  C   GLU A 110     -24.094  19.156  -5.951  1.00 10.00      A   
ATOM    968  O   GLU A 110     -25.058  19.576  -6.590  1.00 10.00      A   
ATOM    969  N   ASN A 111     -23.436  18.052  -6.272  1.00 10.00      A   
ATOM    970  HN  ASN A 111     -22.682  17.771  -5.717  1.00 10.00      A   
ATOM    971  CA  ASN A 111     -23.809  17.235  -7.418  1.00 10.00      A   
ATOM    972  CB  ASN A 111     -22.626  17.109  -8.385  1.00 10.00      A   
ATOM    973  CG  ASN A 111     -22.976  16.343  -9.646  1.00 10.00      A   
ATOM    974  OD1 ASN A 111     -22.815  15.125  -9.710  1.00 10.00      A   
ATOM    975  ND2 ASN A 111     -23.443  17.055 -10.659  1.00 10.00      A   
ATOM    976 HD21 ASN A 111     -23.529  18.029 -10.539  1.00 10.00      A   
ATOM    977 HD22 ASN A 111     -23.692  16.585 -11.485  1.00 10.00      A   
ATOM    978  C   ASN A 111     -24.253  15.858  -6.949  1.00 10.00      A   
ATOM    979  O   ASN A 111     -23.503  15.159  -6.265  1.00 10.00      A   
ATOM    980  N   THR A 112     -25.467  15.476  -7.317  1.00 10.00      A   
ATOM    981  HN  THR A 112     -26.009  16.082  -7.873  1.00 10.00      A   
ATOM    982  CA  THR A 112     -26.027  14.186  -6.926  1.00 10.00      A   
ATOM    983  CB  THR A 112     -27.488  14.053  -7.399  1.00 10.00      A   
ATOM    984  OG1 THR A 112     -28.175  15.283  -7.130  1.00 10.00      A   
ATOM    985  HG1 THR A 112     -28.116  15.856  -7.906  1.00 10.00      A   
ATOM    986  CG2 THR A 112     -28.194  12.922  -6.664  1.00 10.00      A   
ATOM    987  C   THR A 112     -25.192  13.022  -7.460  1.00 10.00      A   
ATOM    988  O   THR A 112     -24.985  12.029  -6.761  1.00 10.00      A   
ATOM    989  N   GLY A 113     -24.700  13.160  -8.688  1.00 10.00      A   
ATOM    990  HN  GLY A 113     -24.890  13.982  -9.194  1.00 10.00      A   
ATOM    991  CA  GLY A 113     -23.889  12.116  -9.285  1.00 10.00      A   
ATOM    992  C   GLY A 113     -22.622  11.871  -8.491  1.00 10.00      A   
ATOM    993  O   GLY A 113     -22.290  10.729  -8.173  1.00 10.00      A   
ATOM    994  N   LEU A 114     -21.929  12.954  -8.156  1.00 10.00      A   
ATOM    995  HN  LEU A 114     -22.256  13.836  -8.444  1.00 10.00      A   
ATOM    996  CA  LEU A 114     -20.698  12.870  -7.381  1.00 10.00      A   
ATOM    997  CB  LEU A 114     -20.016  14.238  -7.295  1.00 10.00      A   
ATOM    998  CG  LEU A 114     -19.504  14.823  -8.613  1.00 10.00      A   
ATOM    999  CD1 LEU A 114     -18.897  16.194  -8.383  1.00 10.00      A   
ATOM   1000  CD2 LEU A 114     -18.487  13.893  -9.255  1.00 10.00      A   
ATOM   1001  C   LEU A 114     -20.987  12.335  -5.984  1.00 10.00      A   
ATOM   1002  O   LEU A 114     -20.195  11.578  -5.421  1.00 10.00      A   
ATOM   1003  N   MET A 115     -22.130  12.732  -5.438  1.00 10.00      A   
ATOM   1004  HN  MET A 115     -22.706  13.352  -5.939  1.00 10.00      A   
ATOM   1005  CA  MET A 115     -22.549  12.285  -4.116  1.00 10.00      A   
ATOM   1006  CB  MET A 115     -23.875  12.950  -3.727  1.00 10.00      A   
ATOM   1007  CG  MET A 115     -24.311  12.696  -2.291  1.00 10.00      A   
ATOM   1008  SD  MET A 115     -25.949  13.362  -1.929  1.00 10.00      A   
ATOM   1009  CE  MET A 115     -25.704  15.092  -2.315  1.00 10.00      A   
ATOM   1010  C   MET A 115     -22.700  10.767  -4.104  1.00 10.00      A   
ATOM   1011  O   MET A 115     -22.234  10.089  -3.186  1.00 10.00      A   
ATOM   1012  N   ALA A 116     -23.337  10.239  -5.143  1.00 10.00      A   
ATOM   1013  HN  ALA A 116     -23.682  10.834  -5.848  1.00 10.00      A   
ATOM   1014  CA  ALA A 116     -23.544   8.803  -5.265  1.00 10.00      A   
ATOM   1015  CB  ALA A 116     -24.436   8.494  -6.458  1.00 10.00      A   
ATOM   1016  C   ALA A 116     -22.211   8.075  -5.391  1.00 10.00      A   
ATOM   1017  O   ALA A 116     -22.023   7.008  -4.809  1.00 10.00      A   
ATOM   1018  N   LEU A 117     -21.286   8.668  -6.144  1.00 10.00      A   
ATOM   1019  HN  LEU A 117     -21.501   9.522  -6.580  1.00 10.00      A   
ATOM   1020  CA  LEU A 117     -19.964   8.082  -6.347  1.00 10.00      A   
ATOM   1021  CB  LEU A 117     -19.115   8.957  -7.275  1.00 10.00      A   
ATOM   1022  CG  LEU A 117     -19.580   9.059  -8.729  1.00 10.00      A   
ATOM   1023  CD1 LEU A 117     -18.672   9.990  -9.515  1.00 10.00      A   
ATOM   1024  CD2 LEU A 117     -19.628   7.681  -9.375  1.00 10.00      A   
ATOM   1025  C   LEU A 117     -19.239   7.875  -5.023  1.00 10.00      A   
ATOM   1026  O   LEU A 117     -18.685   6.803  -4.774  1.00 10.00      A   
ATOM   1027  N   ALA A 118     -19.260   8.899  -4.174  1.00 10.00      A   
ATOM   1028  HN  ALA A 118     -19.724   9.725  -4.434  1.00 10.00      A   
ATOM   1029  CA  ALA A 118     -18.604   8.829  -2.870  1.00 10.00      A   
ATOM   1030  CB  ALA A 118     -18.636  10.184  -2.183  1.00 10.00      A   
ATOM   1031  C   ALA A 118     -19.252   7.761  -1.993  1.00 10.00      A   
ATOM   1032  O   ALA A 118     -18.581   7.080  -1.219  1.00 10.00      A   
ATOM   1033  N   ILE A 119     -20.569   7.617  -2.118  1.00 10.00      A   
ATOM   1034  HN  ILE A 119     -21.057   8.195  -2.741  1.00 10.00      A   
ATOM   1035  CA  ILE A 119     -21.298   6.615  -1.349  1.00 10.00      A   
ATOM   1036  CB  ILE A 119     -22.828   6.777  -1.499  1.00 10.00      A   
ATOM   1037  CG1 ILE A 119     -23.268   8.122  -0.914  1.00 10.00      A   
ATOM   1038  CG2 ILE A 119     -23.570   5.635  -0.816  1.00 10.00      A   
ATOM   1039  CD1 ILE A 119     -24.702   8.488  -1.222  1.00 10.00      A   
ATOM   1040  C   ILE A 119     -20.867   5.219  -1.792  1.00 10.00      A   
ATOM   1041  O   ILE A 119     -20.715   4.311  -0.974  1.00 10.00      A   
ATOM   1042  N   LEU A 120     -20.641   5.069  -3.092  1.00 10.00      A   
ATOM   1043  HN  LEU A 120     -20.767   5.839  -3.690  1.00 10.00      A   
ATOM   1044  CA  LEU A 120     -20.211   3.801  -3.655  1.00 10.00      A   
ATOM   1045  CB  LEU A 120     -20.312   3.826  -5.182  1.00 10.00      A   
ATOM   1046  CG  LEU A 120     -21.710   4.044  -5.771  1.00 10.00      A   
ATOM   1047  CD1 LEU A 120     -21.652   4.075  -7.292  1.00 10.00      A   
ATOM   1048  CD2 LEU A 120     -22.677   2.971  -5.291  1.00 10.00      A   
ATOM   1049  C   LEU A 120     -18.782   3.486  -3.230  1.00 10.00      A   
ATOM   1050  O   LEU A 120     -18.481   2.357  -2.832  1.00 10.00      A   
ATOM   1051  N   GLY A 121     -17.914   4.493  -3.304  1.00 10.00      A   
ATOM   1052  HN  GLY A 121     -18.220   5.372  -3.624  1.00 10.00      A   
ATOM   1053  CA  GLY A 121     -16.526   4.316  -2.919  1.00 10.00      A   
ATOM   1054  C   GLY A 121     -16.384   4.031  -1.438  1.00 10.00      A   
ATOM   1055  O   GLY A 121     -15.757   3.041  -1.050  1.00 10.00      A   
ATOM   1056  N   GLY A 122     -16.983   4.891  -0.616  1.00 10.00      A   
ATOM   1057  HN  GLY A 122     -17.449   5.673  -0.999  1.00 10.00      A   
ATOM   1058  CA  GLY A 122     -16.931   4.721   0.824  1.00 10.00      A   
ATOM   1059  C   GLY A 122     -17.430   3.357   1.256  1.00 10.00      A   
ATOM   1060  O   GLY A 122     -16.852   2.733   2.151  1.00 10.00      A   
ATOM   1061  N   LEU A 123     -18.496   2.890   0.610  1.00 10.00      A   
ATOM   1062  HN  LEU A 123     -18.907   3.441  -0.092  1.00 10.00      A   
ATOM   1063  CA  LEU A 123     -19.070   1.584   0.914  1.00 10.00      A   
ATOM   1064  CB  LEU A 123     -20.315   1.335   0.050  1.00 10.00      A   
ATOM   1065  CG  LEU A 123     -20.890  -0.087   0.057  1.00 10.00      A   
ATOM   1066  CD1 LEU A 123     -21.328  -0.486   1.456  1.00 10.00      A   
ATOM   1067  CD2 LEU A 123     -22.047  -0.207  -0.923  1.00 10.00      A   
ATOM   1068  C   LEU A 123     -18.036   0.488   0.681  1.00 10.00      A   
ATOM   1069  O   LEU A 123     -17.783  -0.340   1.556  1.00 10.00      A   
ATOM   1070  N   ILE A 124     -17.423   0.513  -0.492  1.00 10.00      A   
ATOM   1071  HN  ILE A 124     -17.647   1.224  -1.132  1.00 10.00      A   
ATOM   1072  CA  ILE A 124     -16.416  -0.470  -0.854  1.00 10.00      A   
ATOM   1073  CB  ILE A 124     -15.999  -0.313  -2.330  1.00 10.00      A   
ATOM   1074  CG1 ILE A 124     -17.204  -0.546  -3.244  1.00 10.00      A   
ATOM   1075  CG2 ILE A 124     -14.876  -1.275  -2.679  1.00 10.00      A   
ATOM   1076  CD1 ILE A 124     -16.932  -0.258  -4.704  1.00 10.00      A   
ATOM   1077  C   ILE A 124     -15.190  -0.338   0.048  1.00 10.00      A   
ATOM   1078  O   ILE A 124     -14.621  -1.339   0.491  1.00 10.00      A   
ATOM   1079  N   GLY A 125     -14.808   0.902   0.333  1.00 10.00      A   
ATOM   1080  HN  GLY A 125     -15.307   1.660  -0.053  1.00 10.00      A   
ATOM   1081  CA  GLY A 125     -13.662   1.159   1.181  1.00 10.00      A   
ATOM   1082  C   GLY A 125     -13.843   0.615   2.582  1.00 10.00      A   
ATOM   1083  O   GLY A 125     -12.914   0.044   3.151  1.00 10.00      A   
ATOM   1084  N   SER A 126     -15.044   0.780   3.129  1.00 10.00      A   
ATOM   1085  HN  SER A 126     -15.744   1.236   2.615  1.00 10.00      A   
ATOM   1086  CA  SER A 126     -15.343   0.300   4.472  1.00 10.00      A   
ATOM   1087  CB  SER A 126     -16.714   0.806   4.936  1.00 10.00      A   
ATOM   1088  OG  SER A 126     -16.844   2.210   4.750  1.00 10.00      A   
ATOM   1089  HG  SER A 126     -16.723   2.426   3.813  1.00 10.00      A   
ATOM   1090  C   SER A 126     -15.287  -1.226   4.525  1.00 10.00      A   
ATOM   1091  O   SER A 126     -14.720  -1.803   5.452  1.00 10.00      A   
ATOM   1092  N   VAL A 127     -15.859  -1.871   3.513  1.00 10.00      A   
ATOM   1093  HN  VAL A 127     -16.292  -1.353   2.800  1.00 10.00      A   
ATOM   1094  CA  VAL A 127     -15.869  -3.330   3.439  1.00 10.00      A   
ATOM   1095  CB  VAL A 127     -16.744  -3.830   2.268  1.00 10.00      A   
ATOM   1096  CG1 VAL A 127     -16.663  -5.343   2.129  1.00 10.00      A   
ATOM   1097  CG2 VAL A 127     -18.188  -3.400   2.466  1.00 10.00      A   
ATOM   1098  C   VAL A 127     -14.448  -3.875   3.294  1.00 10.00      A   
ATOM   1099  O   VAL A 127     -14.074  -4.851   3.947  1.00 10.00      A   
ATOM   1100  N   ALA A 128     -13.657  -3.226   2.449  1.00 10.00      A   
ATOM   1101  HN  ALA A 128     -14.013  -2.448   1.965  1.00 10.00      A   
ATOM   1102  CA  ALA A 128     -12.278  -3.637   2.215  1.00 10.00      A   
ATOM   1103  CB  ALA A 128     -11.676  -2.850   1.059  1.00 10.00      A   
ATOM   1104  C   ALA A 128     -11.430  -3.477   3.474  1.00 10.00      A   
ATOM   1105  O   ALA A 128     -10.503  -4.251   3.710  1.00 10.00      A   
ATOM   1106  N   PHE A 129     -11.767  -2.474   4.279  1.00 10.00      A   
ATOM   1107  HN  PHE A 129     -12.526  -1.901   4.031  1.00 10.00      A   
ATOM   1108  CA  PHE A 129     -11.048  -2.191   5.515  1.00 10.00      A   
ATOM   1109  CB  PHE A 129     -11.597  -0.917   6.169  1.00 10.00      A   
ATOM   1110  CG  PHE A 129     -10.969  -0.567   7.491  1.00 10.00      A   
ATOM   1111  CD1 PHE A 129      -9.642  -0.177   7.563  1.00 10.00      A   
ATOM   1112  CD2 PHE A 129     -11.708  -0.625   8.662  1.00 10.00      A   
ATOM   1113  CE1 PHE A 129      -9.063   0.147   8.774  1.00 10.00      A   
ATOM   1114  CE2 PHE A 129     -11.135  -0.302   9.877  1.00 10.00      A   
ATOM   1115  CZ  PHE A 129      -9.810   0.084   9.934  1.00 10.00      A   
ATOM   1116  C   PHE A 129     -11.120  -3.365   6.486  1.00 10.00      A   
ATOM   1117  O   PHE A 129     -10.108  -4.011   6.767  1.00 10.00      A   
ATOM   1118  N   THR A 130     -12.319  -3.656   6.972  1.00 10.00      A   
ATOM   1119  HN  THR A 130     -13.101  -3.135   6.676  1.00 10.00      A   
ATOM   1120  CA  THR A 130     -12.513  -4.739   7.925  1.00 10.00      A   
ATOM   1121  CB  THR A 130     -13.922  -4.701   8.534  1.00 10.00      A   
ATOM   1122  OG1 THR A 130     -14.843  -4.187   7.563  1.00 10.00      A   
ATOM   1123  HG1 THR A 130     -15.741  -4.432   7.816  1.00 10.00      A   
ATOM   1124  CG2 THR A 130     -13.946  -3.813   9.771  1.00 10.00      A   
ATOM   1125  C   THR A 130     -12.253  -6.101   7.289  1.00 10.00      A   
ATOM   1126  O   THR A 130     -11.721  -7.002   7.939  1.00 10.00      A   
ATOM   1127  N   GLY A 131     -12.606  -6.233   6.011  1.00 10.00      A   
ATOM   1128  HN  GLY A 131     -13.021  -5.474   5.544  1.00 10.00      A   
ATOM   1129  CA  GLY A 131     -12.400  -7.481   5.304  1.00 10.00      A   
ATOM   1130  C   GLY A 131     -10.944  -7.901   5.285  1.00 10.00      A   
ATOM   1131  O   GLY A 131     -10.628  -9.086   5.383  1.00 10.00      A   
ATOM   1132  N   SER A 132     -10.051  -6.930   5.167  1.00 10.00      A   
ATOM   1133  HN  SER A 132     -10.358  -6.000   5.095  1.00 10.00      A   
ATOM   1134  CA  SER A 132      -8.626  -7.215   5.141  1.00 10.00      A   
ATOM   1135  CB  SER A 132      -7.879  -6.128   4.372  1.00 10.00      A   
ATOM   1136  OG  SER A 132      -8.447  -5.935   3.085  1.00 10.00      A   
ATOM   1137  HG  SER A 132      -9.206  -5.335   3.159  1.00 10.00      A   
ATOM   1138  C   SER A 132      -8.069  -7.373   6.555  1.00 10.00      A   
ATOM   1139  O   SER A 132      -7.088  -8.084   6.769  1.00 10.00      A   
ATOM   1140  N   LEU A 133      -8.715  -6.726   7.520  1.00 10.00      A   
ATOM   1141  HN  LEU A 133      -9.501  -6.187   7.292  1.00 10.00      A   
ATOM   1142  CA  LEU A 133      -8.281  -6.803   8.911  1.00 10.00      A   
ATOM   1143  CB  LEU A 133      -9.047  -5.809   9.787  1.00 10.00      A   
ATOM   1144  CG  LEU A 133      -8.705  -4.329   9.598  1.00 10.00      A   
ATOM   1145  CD1 LEU A 133      -9.457  -3.482  10.612  1.00 10.00      A   
ATOM   1146  CD2 LEU A 133      -7.204  -4.095   9.706  1.00 10.00      A   
ATOM   1147  C   LEU A 133      -8.450  -8.217   9.450  1.00 10.00      A   
ATOM   1148  O   LEU A 133      -7.516  -8.793  10.005  1.00 10.00      A   
ATOM   1149  N   ILE A 134      -9.638  -8.782   9.263  1.00 10.00      A   
ATOM   1150  HN  ILE A 134     -10.347  -8.275   8.805  1.00 10.00      A   
ATOM   1151  CA  ILE A 134      -9.911 -10.138   9.725  1.00 10.00      A   
ATOM   1152  CB  ILE A 134     -11.396 -10.519   9.534  1.00 10.00      A   
ATOM   1153  CG1 ILE A 134     -12.304  -9.566  10.322  1.00 10.00      A   
ATOM   1154  CG2 ILE A 134     -11.656 -11.965   9.937  1.00 10.00      A   
ATOM   1155  CD1 ILE A 134     -12.028  -9.529  11.812  1.00 10.00      A   
ATOM   1156  C   ILE A 134      -9.011 -11.126   8.986  1.00 10.00      A   
ATOM   1157  O   ILE A 134      -8.563 -12.123   9.555  1.00 10.00      A   
ATOM   1158  N   ALA A 135      -8.736 -10.825   7.720  1.00 10.00      A   
ATOM   1159  HN  ALA A 135      -9.137 -10.021   7.325  1.00 10.00      A   
ATOM   1160  CA  ALA A 135      -7.866 -11.662   6.902  1.00 10.00      A   
ATOM   1161  CB  ALA A 135      -7.795 -11.116   5.484  1.00 10.00      A   
ATOM   1162  C   ALA A 135      -6.473 -11.712   7.516  1.00 10.00      A   
ATOM   1163  O   ALA A 135      -5.887 -12.782   7.675  1.00 10.00      A   
ATOM   1164  N   PHE A 136      -5.962 -10.541   7.883  1.00 10.00      A   
ATOM   1165  HN  PHE A 136      -6.488  -9.724   7.733  1.00 10.00      A   
ATOM   1166  CA  PHE A 136      -4.648 -10.434   8.500  1.00 10.00      A   
ATOM   1167  CB  PHE A 136      -4.259  -8.960   8.674  1.00 10.00      A   
ATOM   1168  CG  PHE A 136      -3.032  -8.741   9.515  1.00 10.00      A   
ATOM   1169  CD1 PHE A 136      -1.778  -9.088   9.038  1.00 10.00      A   
ATOM   1170  CD2 PHE A 136      -3.133  -8.186  10.783  1.00 10.00      A   
ATOM   1171  CE1 PHE A 136      -0.648  -8.889   9.805  1.00 10.00      A   
ATOM   1172  CE2 PHE A 136      -2.006  -7.985  11.557  1.00 10.00      A   
ATOM   1173  CZ  PHE A 136      -0.762  -8.337  11.068  1.00 10.00      A   
ATOM   1174  C   PHE A 136      -4.635 -11.152   9.845  1.00 10.00      A   
ATOM   1175  O   PHE A 136      -3.691 -11.874  10.164  1.00 10.00      A   
ATOM   1176  N   ALA A 137      -5.702 -10.962  10.616  1.00 10.00      A   
ATOM   1177  HN  ALA A 137      -6.426 -10.379  10.293  1.00 10.00      A   
ATOM   1178  CA  ALA A 137      -5.829 -11.584  11.928  1.00 10.00      A   
ATOM   1179  CB  ALA A 137      -7.096 -11.111  12.622  1.00 10.00      A   
ATOM   1180  C   ALA A 137      -5.808 -13.107  11.826  1.00 10.00      A   
ATOM   1181  O   ALA A 137      -5.154 -13.781  12.625  1.00 10.00      A   
ATOM   1182  N   LYS A 138      -6.522 -13.641  10.838  1.00 10.00      A   
ATOM   1183  HN  LYS A 138      -7.030 -13.047  10.238  1.00 10.00      A   
ATOM   1184  CA  LYS A 138      -6.581 -15.083  10.623  1.00 10.00      A   
ATOM   1185  CB  LYS A 138      -7.642 -15.439   9.576  1.00 10.00      A   
ATOM   1186  CG  LYS A 138      -9.072 -15.460  10.097  1.00 10.00      A   
ATOM   1187  CD  LYS A 138      -9.998 -16.151   9.105  1.00 10.00      A   
ATOM   1188  CE  LYS A 138     -11.388 -16.373   9.678  1.00 10.00      A   
ATOM   1189  NZ  LYS A 138     -12.127 -17.437   8.940  1.00 10.00      A   
ATOM   1190  HZ1 LYS A 138     -11.942 -18.370   9.373  1.00 10.00      A   
ATOM   1191  HZ2 LYS A 138     -11.818 -17.465   7.943  1.00 10.00      A   
ATOM   1192  HZ3 LYS A 138     -13.152 -17.250   8.966  1.00 10.00      A   
ATOM   1193  C   LYS A 138      -5.226 -15.634  10.193  1.00 10.00      A   
ATOM   1194  O   LYS A 138      -4.842 -16.732  10.593  1.00 10.00      A   
ATOM   1195  N   LEU A 139      -4.506 -14.869   9.380  1.00 10.00      A   
ATOM   1196  HN  LEU A 139      -4.865 -14.000   9.094  1.00 10.00      A   
ATOM   1197  CA  LEU A 139      -3.200 -15.294   8.891  1.00 10.00      A   
ATOM   1198  CB  LEU A 139      -2.789 -14.477   7.670  1.00 10.00      A   
ATOM   1199  CG  LEU A 139      -3.529 -14.788   6.371  1.00 10.00      A   
ATOM   1200  CD1 LEU A 139      -3.016 -13.903   5.245  1.00 10.00      A   
ATOM   1201  CD2 LEU A 139      -3.396 -16.264   6.012  1.00 10.00      A   
ATOM   1202  C   LEU A 139      -2.124 -15.191   9.963  1.00 10.00      A   
ATOM   1203  O   LEU A 139      -1.363 -16.135  10.181  1.00 10.00      A   
ATOM   1204  N   GLN A 140      -2.073 -14.039  10.625  1.00 10.00      A   
ATOM   1205  HN  GLN A 140      -2.723 -13.335  10.401  1.00 10.00      A   
ATOM   1206  CA  GLN A 140      -1.083 -13.782  11.667  1.00 10.00      A   
ATOM   1207  CB  GLN A 140      -1.232 -12.359  12.219  1.00 10.00      A   
ATOM   1208  CG  GLN A 140      -0.164 -11.966  13.234  1.00 10.00      A   
ATOM   1209  CD  GLN A 140       1.209 -11.816  12.609  1.00 10.00      A   
ATOM   1210  OE1 GLN A 140       1.598 -10.725  12.194  1.00 10.00      A   
ATOM   1211  NE2 GLN A 140       1.952 -12.912  12.535  1.00 10.00      A   
ATOM   1212 HE21 GLN A 140       1.579 -13.750  12.890  1.00 10.00      A   
ATOM   1213 HE22 GLN A 140       2.841 -12.843  12.123  1.00 10.00      A   
ATOM   1214  C   GLN A 140      -1.183 -14.794  12.801  1.00 10.00      A   
ATOM   1215  O   GLN A 140      -0.168 -15.270  13.308  1.00 10.00      A   
ATOM   1216  N   GLY A 141      -2.403 -15.128  13.184  1.00 10.00      A   
ATOM   1217  HN  GLY A 141      -3.176 -14.744  12.721  1.00 10.00      A   
ATOM   1218  CA  GLY A 141      -2.599 -16.070  14.262  1.00 10.00      A   
ATOM   1219  C   GLY A 141      -3.424 -15.473  15.377  1.00 10.00      A   
ATOM   1220  O   GLY A 141      -3.619 -16.098  16.419  1.00 10.00      A   
ATOM   1221  N   ILE A 142      -3.903 -14.252  15.155  1.00 10.00      A   
ATOM   1222  HN  ILE A 142      -3.698 -13.808  14.306  1.00 10.00      A   
ATOM   1223  CA  ILE A 142      -4.726 -13.557  16.138  1.00 10.00      A   
ATOM   1224  CB  ILE A 142      -4.912 -12.070  15.758  1.00 10.00      A   
ATOM   1225  CG1 ILE A 142      -3.568 -11.452  15.359  1.00 10.00      A   
ATOM   1226  CG2 ILE A 142      -5.538 -11.290  16.910  1.00 10.00      A   
ATOM   1227  CD1 ILE A 142      -3.680 -10.066  14.758  1.00 10.00      A   
ATOM   1228  C   ILE A 142      -6.091 -14.229  16.206  1.00 10.00      A   
ATOM   1229  O   ILE A 142      -6.719 -14.306  17.264  1.00 10.00      A   
ATOM   1230  N   MET A 143      -6.533 -14.725  15.063  1.00 10.00      A   
ATOM   1231  HN  MET A 143      -5.973 -14.637  14.260  1.00 10.00      A   
ATOM   1232  CA  MET A 143      -7.805 -15.416  14.955  1.00 10.00      A   
ATOM   1233  CB  MET A 143      -8.825 -14.567  14.187  1.00 10.00      A   
ATOM   1234  CG  MET A 143      -9.368 -13.381  14.968  1.00 10.00      A   
ATOM   1235  SD  MET A 143     -10.473 -12.341  13.992  1.00 10.00      A   
ATOM   1236  CE  MET A 143     -11.841 -13.464  13.711  1.00 10.00      A   
ATOM   1237  C   MET A 143      -7.591 -16.741  14.245  1.00 10.00      A   
ATOM   1238  O   MET A 143      -6.594 -16.920  13.540  1.00 10.00      A   
ATOM   1239  N   LYS A 144      -8.511 -17.668  14.441  1.00 10.00      A   
ATOM   1240  HN  LYS A 144      -9.275 -17.472  15.024  1.00 10.00      A   
ATOM   1241  CA  LYS A 144      -8.413 -18.972  13.809  1.00 10.00      A   
ATOM   1242  CB  LYS A 144      -9.464 -19.923  14.378  1.00 10.00      A   
ATOM   1243  CG  LYS A 144      -9.305 -20.202  15.863  1.00 10.00      A   
ATOM   1244  CD  LYS A 144     -10.224 -21.325  16.307  1.00 10.00      A   
ATOM   1245  CE  LYS A 144     -10.005 -21.678  17.768  1.00 10.00      A   
ATOM   1246  NZ  LYS A 144     -10.645 -22.972  18.124  1.00 10.00      A   
ATOM   1247  HZ1 LYS A 144     -10.379 -23.248  19.090  1.00 10.00      A   
ATOM   1248  HZ2 LYS A 144     -10.332 -23.716  17.470  1.00 10.00      A   
ATOM   1249  HZ3 LYS A 144     -11.682 -22.887  18.069  1.00 10.00      A   
ATOM   1250  C   LYS A 144      -8.583 -18.842  12.303  1.00 10.00      A   
ATOM   1251  O   LYS A 144      -9.529 -18.213  11.833  1.00 10.00      A   
ATOM   1252  N   SER A 145      -7.668 -19.446  11.555  1.00 10.00      A   
ATOM   1253  HN  SER A 145      -6.943 -19.944  11.995  1.00 10.00      A   
ATOM   1254  CA  SER A 145      -7.701 -19.401  10.096  1.00 10.00      A   
ATOM   1255  CB  SER A 145      -6.331 -19.811   9.552  1.00 10.00      A   
ATOM   1256  OG  SER A 145      -5.296 -19.375  10.423  1.00 10.00      A   
ATOM   1257  HG  SER A 145      -5.105 -18.439  10.256  1.00 10.00      A   
ATOM   1258  C   SER A 145      -8.789 -20.328   9.547  1.00 10.00      A   
ATOM   1259  O   SER A 145      -9.013 -20.406   8.337  1.00 10.00      A   
ATOM   1260  N   ARG A 146      -9.470 -21.015  10.454  1.00 10.00      A   
ATOM   1261  HN  ARG A 146      -9.253 -20.889  11.398  1.00 10.00      A   
ATOM   1262  CA  ARG A 146     -10.533 -21.942  10.091  1.00 10.00      A   
ATOM   1263  CB  ARG A 146     -10.867 -22.847  11.283  1.00 10.00      A   
ATOM   1264  CG  ARG A 146      -9.658 -23.319  12.076  1.00 10.00      A   
ATOM   1265  CD  ARG A 146     -10.040 -24.398  13.078  1.00 10.00      A   
ATOM   1266  NE  ARG A 146     -10.274 -25.688  12.430  1.00 10.00      A   
ATOM   1267  HE  ARG A 146      -9.487 -26.151  12.060  1.00 10.00      A   
ATOM   1268  CZ  ARG A 146     -11.471 -26.270  12.320  1.00 10.00      A   
ATOM   1269  NH1 ARG A 146     -12.556 -25.684  12.816  1.00 10.00      A   
ATOM   1270 HH11 ARG A 146     -12.484 -24.761  13.295  1.00 10.00      A   
ATOM   1271 HH12 ARG A 146     -13.488 -26.144  12.728  1.00 10.00      A   
ATOM   1272  NH2 ARG A 146     -11.583 -27.437  11.697  1.00 10.00      A   
ATOM   1273 HH21 ARG A 146     -12.517 -27.897  11.611  1.00 10.00      A   
ATOM   1274 HH22 ARG A 146     -10.740 -27.898  11.287  1.00 10.00      A   
ATOM   1275  C   ARG A 146     -11.787 -21.188   9.656  1.00 10.00      A   
ATOM   1276  O   ARG A 146     -12.017 -20.051  10.078  1.00 10.00      A   
ATOM   1277  N   PRO A 147     -12.600 -21.799   8.785  1.00 10.00      A   
ATOM   1278  CA  PRO A 147     -13.846 -21.199   8.304  1.00 10.00      A   
ATOM   1279  CB  PRO A 147     -14.296 -22.146   7.179  1.00 10.00      A   
ATOM   1280  CG  PRO A 147     -13.120 -23.018   6.893  1.00 10.00      A   
ATOM   1281  CD  PRO A 147     -12.365 -23.119   8.180  1.00 10.00      A   
ATOM   1282  C   PRO A 147     -14.897 -21.174   9.410  1.00 10.00      A   
ATOM   1283  O   PRO A 147     -15.137 -22.186  10.069  1.00 10.00      A   
ATOM   1284  N   ILE A 148     -15.503 -20.014   9.626  1.00 10.00      A   
ATOM   1285  HN  ILE A 148     -15.263 -19.236   9.074  1.00 10.00      A   
ATOM   1286  CA  ILE A 148     -16.526 -19.865  10.653  1.00 10.00      A   
ATOM   1287  CB  ILE A 148     -16.195 -18.709  11.626  1.00 10.00      A   
ATOM   1288  CG1 ILE A 148     -14.767 -18.856  12.169  1.00 10.00      A   
ATOM   1289  CG2 ILE A 148     -17.204 -18.665  12.769  1.00 10.00      A   
ATOM   1290  CD1 ILE A 148     -14.251 -17.627  12.887  1.00 10.00      A   
ATOM   1291  C   ILE A 148     -17.880 -19.604  10.000  1.00 10.00      A   
ATOM   1292  O   ILE A 148     -18.168 -18.485   9.581  1.00 10.00      A   
ATOM   1293  N   LEU A 149     -18.700 -20.637   9.906  1.00 10.00      A   
ATOM   1294  HN  LEU A 149     -18.422 -21.509  10.263  1.00 10.00      A   
ATOM   1295  CA  LEU A 149     -20.012 -20.508   9.293  1.00 10.00      A   
ATOM   1296  CB  LEU A 149     -20.070 -21.313   7.989  1.00 10.00      A   
ATOM   1297  CG  LEU A 149     -21.156 -20.914   6.983  1.00 10.00      A   
ATOM   1298  CD1 LEU A 149     -20.696 -21.211   5.566  1.00 10.00      A   
ATOM   1299  CD2 LEU A 149     -22.457 -21.646   7.272  1.00 10.00      A   
ATOM   1300  C   LEU A 149     -21.106 -20.959  10.250  1.00 10.00      A   
ATOM   1301  O   LEU A 149     -21.089 -22.089  10.741  1.00 10.00      A   
ATOM   1302  N   PHE A 150     -22.044 -20.066  10.519  1.00 10.00      A   
ATOM   1303  HN  PHE A 150     -21.995 -19.185  10.095  1.00 10.00      A   
ATOM   1304  CA  PHE A 150     -23.158 -20.357  11.409  1.00 10.00      A   
ATOM   1305  CB  PHE A 150     -23.427 -19.162  12.326  1.00 10.00      A   
ATOM   1306  CG  PHE A 150     -22.727 -19.239  13.651  1.00 10.00      A   
ATOM   1307  CD1 PHE A 150     -21.346 -19.160  13.725  1.00 10.00      A   
ATOM   1308  CD2 PHE A 150     -23.450 -19.385  14.823  1.00 10.00      A   
ATOM   1309  CE1 PHE A 150     -20.699 -19.226  14.942  1.00 10.00      A   
ATOM   1310  CE2 PHE A 150     -22.808 -19.453  16.043  1.00 10.00      A   
ATOM   1311  CZ  PHE A 150     -21.431 -19.373  16.102  1.00 10.00      A   
ATOM   1312  C   PHE A 150     -24.403 -20.673  10.592  1.00 10.00      A   
ATOM   1313  O   PHE A 150     -24.520 -20.230   9.451  1.00 10.00      A   
ATOM   1314  N   PRO A 151     -25.341 -21.454  11.151  1.00 10.00      A   
ATOM   1315  CA  PRO A 151     -26.581 -21.817  10.454  1.00 10.00      A   
ATOM   1316  CB  PRO A 151     -27.326 -22.690  11.469  1.00 10.00      A   
ATOM   1317  CG  PRO A 151     -26.277 -23.166  12.411  1.00 10.00      A   
ATOM   1318  CD  PRO A 151     -25.265 -22.061  12.492  1.00 10.00      A   
ATOM   1319  C   PRO A 151     -27.418 -20.589  10.114  1.00 10.00      A   
ATOM   1320  O   PRO A 151     -28.041 -19.986  10.989  1.00 10.00      A   
ATOM   1321  N   GLY A 152     -27.413 -20.208   8.848  1.00 10.00      A   
ATOM   1322  HN  GLY A 152     -26.883 -20.712   8.194  1.00 10.00      A   
ATOM   1323  CA  GLY A 152     -28.174 -19.051   8.422  1.00 10.00      A   
ATOM   1324  C   GLY A 152     -27.307 -17.816   8.298  1.00 10.00      A   
ATOM   1325  O   GLY A 152     -27.812 -16.718   8.065  1.00 10.00      A   
ATOM   1326  N   GLN A 153     -25.999 -18.002   8.448  1.00 10.00      A   
ATOM   1327  HN  GLN A 153     -25.667 -18.909   8.627  1.00 10.00      A   
ATOM   1328  CA  GLN A 153     -25.040 -16.903   8.352  1.00 10.00      A   
ATOM   1329  CB  GLN A 153     -23.616 -17.428   8.554  1.00 10.00      A   
ATOM   1330  CG  GLN A 153     -22.520 -16.407   8.290  1.00 10.00      A   
ATOM   1331  CD  GLN A 153     -21.143 -17.032   8.319  1.00 10.00      A   
ATOM   1332  OE1 GLN A 153     -20.651 -17.521   7.305  1.00 10.00      A   
ATOM   1333  NE2 GLN A 153     -20.512 -17.021   9.480  1.00 10.00      A   
ATOM   1334 HE21 GLN A 153     -20.961 -16.609  10.253  1.00 10.00      A   
ATOM   1335 HE22 GLN A 153     -19.619 -17.434   9.523  1.00 10.00      A   
ATOM   1336  C   GLN A 153     -25.147 -16.210   6.999  1.00 10.00      A   
ATOM   1337  O   GLN A 153     -25.153 -14.982   6.917  1.00 10.00      A   
ATOM   1338  N   LYS A 154     -25.250 -17.013   5.946  1.00 10.00      A   
ATOM   1339  HN  LYS A 154     -25.253 -17.984   6.092  1.00 10.00      A   
ATOM   1340  CA  LYS A 154     -25.359 -16.498   4.585  1.00 10.00      A   
ATOM   1341  CB  LYS A 154     -25.445 -17.663   3.592  1.00 10.00      A   
ATOM   1342  CG  LYS A 154     -25.190 -17.287   2.142  1.00 10.00      A   
ATOM   1343  CD  LYS A 154     -25.256 -18.513   1.248  1.00 10.00      A   
ATOM   1344  CE  LYS A 154     -24.947 -18.167  -0.199  1.00 10.00      A   
ATOM   1345  NZ  LYS A 154     -25.076 -19.353  -1.086  1.00 10.00      A   
ATOM   1346  HZ1 LYS A 154     -24.435 -20.112  -0.766  1.00 10.00      A   
ATOM   1347  HZ2 LYS A 154     -24.832 -19.101  -2.064  1.00 10.00      A   
ATOM   1348  HZ3 LYS A 154     -26.052 -19.711  -1.067  1.00 10.00      A   
ATOM   1349  C   LYS A 154     -26.584 -15.596   4.452  1.00 10.00      A   
ATOM   1350  O   LYS A 154     -26.536 -14.549   3.804  1.00 10.00      A   
ATOM   1351  N   ALA A 155     -27.670 -16.002   5.098  1.00 10.00      A   
ATOM   1352  HN  ALA A 155     -27.634 -16.835   5.614  1.00 10.00      A   
ATOM   1353  CA  ALA A 155     -28.913 -15.243   5.066  1.00 10.00      A   
ATOM   1354  CB  ALA A 155     -30.027 -16.047   5.713  1.00 10.00      A   
ATOM   1355  C   ALA A 155     -28.745 -13.900   5.770  1.00 10.00      A   
ATOM   1356  O   ALA A 155     -29.243 -12.872   5.304  1.00 10.00      A   
ATOM   1357  N   VAL A 156     -28.043 -13.916   6.898  1.00 10.00      A   
ATOM   1358  HN  VAL A 156     -27.686 -14.770   7.227  1.00 10.00      A   
ATOM   1359  CA  VAL A 156     -27.796 -12.701   7.664  1.00 10.00      A   
ATOM   1360  CB  VAL A 156     -27.145 -13.012   9.031  1.00 10.00      A   
ATOM   1361  CG1 VAL A 156     -26.909 -11.734   9.824  1.00 10.00      A   
ATOM   1362  CG2 VAL A 156     -28.012 -13.976   9.824  1.00 10.00      A   
ATOM   1363  C   VAL A 156     -26.896 -11.754   6.873  1.00 10.00      A   
ATOM   1364  O   VAL A 156     -27.140 -10.547   6.822  1.00 10.00      A   
ATOM   1365  N   ASN A 157     -25.867 -12.320   6.248  1.00 10.00      A   
ATOM   1366  HN  ASN A 157     -25.730 -13.292   6.335  1.00 10.00      A   
ATOM   1367  CA  ASN A 157     -24.925 -11.545   5.443  1.00 10.00      A   
ATOM   1368  CB  ASN A 157     -23.868 -12.464   4.818  1.00 10.00      A   
ATOM   1369  CG  ASN A 157     -22.762 -12.857   5.781  1.00 10.00      A   
ATOM   1370  OD1 ASN A 157     -22.965 -12.917   6.995  1.00 10.00      A   
ATOM   1371  ND2 ASN A 157     -21.584 -13.135   5.245  1.00 10.00      A   
ATOM   1372 HD21 ASN A 157     -21.494 -13.072   4.267  1.00 10.00      A   
ATOM   1373 HD22 ASN A 157     -20.848 -13.390   5.843  1.00 10.00      A   
ATOM   1374  C   ASN A 157     -25.661 -10.786   4.344  1.00 10.00      A   
ATOM   1375  O   ASN A 157     -25.441  -9.586   4.147  1.00 10.00      A   
ATOM   1376  N   ALA A 158     -26.552 -11.489   3.651  1.00 10.00      A   
ATOM   1377  HN  ALA A 158     -26.686 -12.439   3.870  1.00 10.00      A   
ATOM   1378  CA  ALA A 158     -27.333 -10.894   2.574  1.00 10.00      A   
ATOM   1379  CB  ALA A 158     -28.212 -11.944   1.912  1.00 10.00      A   
ATOM   1380  C   ALA A 158     -28.181  -9.737   3.093  1.00 10.00      A   
ATOM   1381  O   ALA A 158     -28.315  -8.707   2.429  1.00 10.00      A   
ATOM   1382  N   LEU A 159     -28.740  -9.908   4.289  1.00 10.00      A   
ATOM   1383  HN  LEU A 159     -28.590 -10.752   4.772  1.00 10.00      A   
ATOM   1384  CA  LEU A 159     -29.572  -8.875   4.899  1.00 10.00      A   
ATOM   1385  CB  LEU A 159     -30.285  -9.401   6.144  1.00 10.00      A   
ATOM   1386  CG  LEU A 159     -31.474 -10.332   5.899  1.00 10.00      A   
ATOM   1387  CD1 LEU A 159     -32.233 -10.585   7.193  1.00 10.00      A   
ATOM   1388  CD2 LEU A 159     -32.399  -9.759   4.835  1.00 10.00      A   
ATOM   1389  C   LEU A 159     -28.754  -7.639   5.239  1.00 10.00      A   
ATOM   1390  O   LEU A 159     -29.189  -6.516   4.991  1.00 10.00      A   
ATOM   1391  N   VAL A 160     -27.567  -7.851   5.798  1.00 10.00      A   
ATOM   1392  HN  VAL A 160     -27.277  -8.775   5.974  1.00 10.00      A   
ATOM   1393  CA  VAL A 160     -26.684  -6.746   6.157  1.00 10.00      A   
ATOM   1394  CB  VAL A 160     -25.412  -7.239   6.883  1.00 10.00      A   
ATOM   1395  CG1 VAL A 160     -24.461  -6.084   7.165  1.00 10.00      A   
ATOM   1396  CG2 VAL A 160     -25.780  -7.947   8.177  1.00 10.00      A   
ATOM   1397  C   VAL A 160     -26.304  -5.957   4.910  1.00 10.00      A   
ATOM   1398  O   VAL A 160     -26.340  -4.724   4.904  1.00 10.00      A   
ATOM   1399  N   LEU A 161     -25.961  -6.679   3.849  1.00 10.00      A   
ATOM   1400  HN  LEU A 161     -25.953  -7.662   3.921  1.00 10.00      A   
ATOM   1401  CA  LEU A 161     -25.594  -6.056   2.584  1.00 10.00      A   
ATOM   1402  CB  LEU A 161     -25.224  -7.125   1.550  1.00 10.00      A   
ATOM   1403  CG  LEU A 161     -24.947  -6.628   0.128  1.00 10.00      A   
ATOM   1404  CD1 LEU A 161     -23.740  -5.703   0.107  1.00 10.00      A   
ATOM   1405  CD2 LEU A 161     -24.750  -7.801  -0.820  1.00 10.00      A   
ATOM   1406  C   LEU A 161     -26.746  -5.200   2.068  1.00 10.00      A   
ATOM   1407  O   LEU A 161     -26.562  -4.025   1.749  1.00 10.00      A   
ATOM   1408  N   ALA A 162     -27.938  -5.793   2.020  1.00 10.00      A   
ATOM   1409  HN  ALA A 162     -28.017  -6.731   2.308  1.00 10.00      A   
ATOM   1410  CA  ALA A 162     -29.129  -5.093   1.549  1.00 10.00      A   
ATOM   1411  CB  ALA A 162     -30.334  -6.020   1.567  1.00 10.00      A   
ATOM   1412  C   ALA A 162     -29.399  -3.845   2.384  1.00 10.00      A   
ATOM   1413  O   ALA A 162     -29.681  -2.774   1.844  1.00 10.00      A   
ATOM   1414  N   LEU A 163     -29.296  -3.986   3.703  1.00 10.00      A   
ATOM   1415  HN  LEU A 163     -29.063  -4.866   4.071  1.00 10.00      A   
ATOM   1416  CA  LEU A 163     -29.524  -2.870   4.615  1.00 10.00      A   
ATOM   1417  CB  LEU A 163     -29.386  -3.316   6.074  1.00 10.00      A   
ATOM   1418  CG  LEU A 163     -30.532  -4.157   6.640  1.00 10.00      A   
ATOM   1419  CD1 LEU A 163     -30.183  -4.669   8.028  1.00 10.00      A   
ATOM   1420  CD2 LEU A 163     -31.821  -3.350   6.677  1.00 10.00      A   
ATOM   1421  C   LEU A 163     -28.562  -1.723   4.322  1.00 10.00      A   
ATOM   1422  O   LEU A 163     -28.956  -0.555   4.320  1.00 10.00      A   
ATOM   1423  N   THR A 164     -27.307  -2.062   4.059  1.00 10.00      A   
ATOM   1424  HN  THR A 164     -27.055  -3.011   4.066  1.00 10.00      A   
ATOM   1425  CA  THR A 164     -26.297  -1.059   3.759  1.00 10.00      A   
ATOM   1426  CB  THR A 164     -24.882  -1.667   3.710  1.00 10.00      A   
ATOM   1427  OG1 THR A 164     -24.728  -2.625   4.768  1.00 10.00      A   
ATOM   1428  HG1 THR A 164     -25.379  -3.332   4.665  1.00 10.00      A   
ATOM   1429  CG2 THR A 164     -23.844  -0.571   3.889  1.00 10.00      A   
ATOM   1430  C   THR A 164     -26.601  -0.350   2.438  1.00 10.00      A   
ATOM   1431  O   THR A 164     -26.346   0.845   2.286  1.00 10.00      A   
ATOM   1432  N   VAL A 165     -27.156  -1.089   1.485  1.00 10.00      A   
ATOM   1433  HN  VAL A 165     -27.336  -2.040   1.658  1.00 10.00      A   
ATOM   1434  CA  VAL A 165     -27.506  -0.519   0.190  1.00 10.00      A   
ATOM   1435  CB  VAL A 165     -27.818  -1.613  -0.858  1.00 10.00      A   
ATOM   1436  CG1 VAL A 165     -28.163  -0.993  -2.200  1.00 10.00      A   
ATOM   1437  CG2 VAL A 165     -26.635  -2.557  -1.009  1.00 10.00      A   
ATOM   1438  C   VAL A 165     -28.700   0.426   0.334  1.00 10.00      A   
ATOM   1439  O   VAL A 165     -28.726   1.510  -0.252  1.00 10.00      A   
ATOM   1440  N   VAL A 166     -29.674   0.016   1.139  1.00 10.00      A   
ATOM   1441  HN  VAL A 166     -29.591  -0.859   1.581  1.00 10.00      A   
ATOM   1442  CA  VAL A 166     -30.868   0.825   1.372  1.00 10.00      A   
ATOM   1443  CB  VAL A 166     -31.930   0.069   2.202  1.00 10.00      A   
ATOM   1444  CG1 VAL A 166     -33.115   0.968   2.523  1.00 10.00      A   
ATOM   1445  CG2 VAL A 166     -32.399  -1.170   1.457  1.00 10.00      A   
ATOM   1446  C   VAL A 166     -30.515   2.140   2.064  1.00 10.00      A   
ATOM   1447  O   VAL A 166     -30.930   3.217   1.628  1.00 10.00      A   
ATOM   1448  N   ILE A 167     -29.729   2.055   3.133  1.00 10.00      A   
ATOM   1449  HN  ILE A 167     -29.418   1.172   3.434  1.00 10.00      A   
ATOM   1450  CA  ILE A 167     -29.330   3.247   3.875  1.00 10.00      A   
ATOM   1451  CB  ILE A 167     -28.693   2.917   5.248  1.00 10.00      A   
ATOM   1452  CG1 ILE A 167     -28.575   4.176   6.114  1.00 10.00      A   
ATOM   1453  CG2 ILE A 167     -27.335   2.249   5.089  1.00 10.00      A   
ATOM   1454  CD1 ILE A 167     -29.908   4.763   6.529  1.00 10.00      A   
ATOM   1455  C   ILE A 167     -28.411   4.141   3.036  1.00 10.00      A   
ATOM   1456  O   ILE A 167     -28.463   5.367   3.140  1.00 10.00      A   
ATOM   1457  N   GLY A 168     -27.597   3.519   2.186  1.00 10.00      A   
ATOM   1458  HN  GLY A 168     -27.604   2.539   2.147  1.00 10.00      A   
ATOM   1459  CA  GLY A 168     -26.697   4.268   1.329  1.00 10.00      A   
ATOM   1460  C   GLY A 168     -27.456   5.084   0.304  1.00 10.00      A   
ATOM   1461  O   GLY A 168     -27.132   6.244   0.056  1.00 10.00      A   
ATOM   1462  N   LEU A 169     -28.485   4.482  -0.278  1.00 10.00      A   
ATOM   1463  HN  LEU A 169     -28.689   3.550  -0.042  1.00 10.00      A   
ATOM   1464  CA  LEU A 169     -29.309   5.160  -1.274  1.00 10.00      A   
ATOM   1465  CB  LEU A 169     -30.252   4.163  -1.955  1.00 10.00      A   
ATOM   1466  CG  LEU A 169     -31.042   4.688  -3.160  1.00 10.00      A   
ATOM   1467  CD1 LEU A 169     -30.118   4.946  -4.341  1.00 10.00      A   
ATOM   1468  CD2 LEU A 169     -32.145   3.717  -3.546  1.00 10.00      A   
ATOM   1469  C   LEU A 169     -30.120   6.277  -0.621  1.00 10.00      A   
ATOM   1470  O   LEU A 169     -30.414   7.298  -1.242  1.00 10.00      A   
ATOM   1471  N   SER A 170     -30.461   6.080   0.644  1.00 10.00      A   
ATOM   1472  HN  SER A 170     -30.183   5.252   1.088  1.00 10.00      A   
ATOM   1473  CA  SER A 170     -31.237   7.057   1.390  1.00 10.00      A   
ATOM   1474  CB  SER A 170     -31.816   6.417   2.654  1.00 10.00      A   
ATOM   1475  OG  SER A 170     -32.570   5.254   2.337  1.00 10.00      A   
ATOM   1476  HG  SER A 170     -31.968   4.544   2.061  1.00 10.00      A   
ATOM   1477  C   SER A 170     -30.400   8.290   1.740  1.00 10.00      A   
ATOM   1478  O   SER A 170     -30.943   9.341   2.092  1.00 10.00      A   
ATOM   1479  N   LEU A 171     -29.077   8.165   1.621  1.00 10.00      A   
ATOM   1480  HN  LEU A 171     -28.700   7.310   1.318  1.00 10.00      A   
ATOM   1481  CA  LEU A 171     -28.172   9.270   1.923  1.00 10.00      A   
ATOM   1482  CB  LEU A 171     -26.722   8.786   1.969  1.00 10.00      A   
ATOM   1483  CG  LEU A 171     -26.308   8.000   3.212  1.00 10.00      A   
ATOM   1484  CD1 LEU A 171     -24.908   7.432   3.040  1.00 10.00      A   
ATOM   1485  CD2 LEU A 171     -26.379   8.887   4.446  1.00 10.00      A   
ATOM   1486  C   LEU A 171     -28.315  10.390   0.902  1.00 10.00      A   
ATOM   1487  O   LEU A 171     -28.010  11.548   1.188  1.00 10.00      A   
ATOM   1488  N   LEU A 172     -28.794  10.041  -0.289  1.00 10.00      A   
ATOM   1489  HN  LEU A 172     -29.021   9.101  -0.456  1.00 10.00      A   
ATOM   1490  CA  LEU A 172     -28.987  11.019  -1.355  1.00 10.00      A   
ATOM   1491  CB  LEU A 172     -29.233  10.312  -2.692  1.00 10.00      A   
ATOM   1492  CG  LEU A 172     -28.093   9.444  -3.231  1.00 10.00      A   
ATOM   1493  CD1 LEU A 172     -28.590   8.539  -4.347  1.00 10.00      A   
ATOM   1494  CD2 LEU A 172     -26.946  10.312  -3.724  1.00 10.00      A   
ATOM   1495  C   LEU A 172     -30.163  11.934  -1.033  1.00 10.00      A   
ATOM   1496  O   LEU A 172     -30.282  13.034  -1.573  1.00 10.00      A   
ATOM   1497  N   TRP A 173     -31.020  11.477  -0.128  1.00 10.00      A   
ATOM   1498  HN  TRP A 173     -30.850  10.608   0.290  1.00 10.00      A   
ATOM   1499  CA  TRP A 173     -32.194  12.240   0.270  1.00 10.00      A   
ATOM   1500  CB  TRP A 173     -33.441  11.351   0.235  1.00 10.00      A   
ATOM   1501  CG  TRP A 173     -33.613  10.624  -1.066  1.00 10.00      A   
ATOM   1502  CD1 TRP A 173     -33.118   9.394  -1.393  1.00 10.00      A   
ATOM   1503  CD2 TRP A 173     -34.319  11.091  -2.219  1.00 10.00      A   
ATOM   1504  NE1 TRP A 173     -33.477   9.065  -2.678  1.00 10.00      A   
ATOM   1505  HE1 TRP A 173     -33.241   8.229  -3.145  1.00 10.00      A   
ATOM   1506  CE2 TRP A 173     -34.211  10.093  -3.207  1.00 10.00      A   
ATOM   1507  CE3 TRP A 173     -35.028  12.257  -2.512  1.00 10.00      A   
ATOM   1508  CZ2 TRP A 173     -34.792  10.226  -4.462  1.00 10.00      A   
ATOM   1509  CZ3 TRP A 173     -35.603  12.388  -3.760  1.00 10.00      A   
ATOM   1510  CH2 TRP A 173     -35.481  11.379  -4.720  1.00 10.00      A   
ATOM   1511  C   TRP A 173     -32.007  12.839   1.660  1.00 10.00      A   
ATOM   1512  O   TRP A 173     -32.352  13.996   1.900  1.00 10.00      A   
ATOM   1513  N   ASN A 174     -31.450  12.046   2.568  1.00 10.00      A   
ATOM   1514  HN  ASN A 174     -31.180  11.138   2.312  1.00 10.00      A   
ATOM   1515  CA  ASN A 174     -31.212  12.491   3.933  1.00 10.00      A   
ATOM   1516  CB  ASN A 174     -31.926  11.581   4.937  1.00 10.00      A   
ATOM   1517  CG  ASN A 174     -32.146  12.252   6.280  1.00 10.00      A   
ATOM   1518  OD1 ASN A 174     -31.422  13.170   6.659  1.00 10.00      A   
ATOM   1519  ND2 ASN A 174     -33.151  11.800   7.009  1.00 10.00      A   
ATOM   1520 HD21 ASN A 174     -33.692  11.064   6.649  1.00 10.00      A   
ATOM   1521 HD22 ASN A 174     -33.319  12.223   7.879  1.00 10.00      A   
ATOM   1522  C   ASN A 174     -29.717  12.518   4.217  1.00 10.00      A   
ATOM   1523  O   ASN A 174     -29.053  11.482   4.184  1.00 10.00      A   
ATOM   1524  N   ASP A 175     -29.205  13.705   4.502  1.00 10.00      A   
ATOM   1525  HN  ASP A 175     -29.803  14.483   4.538  1.00 10.00      A   
ATOM   1526  CA  ASP A 175     -27.783  13.900   4.772  1.00 10.00      A   
ATOM   1527  CB  ASP A 175     -27.321  15.243   4.198  1.00 10.00      A   
ATOM   1528  CG  ASP A 175     -28.120  16.419   4.734  1.00 10.00      A   
ATOM   1529  OD1 ASP A 175     -27.771  16.951   5.813  1.00 10.00      A   
ATOM   1530  OD2 ASP A 175     -29.115  16.808   4.085  1.00 10.00      A   
ATOM   1531  C   ASP A 175     -27.466  13.853   6.262  1.00 10.00      A   
ATOM   1532  O   ASP A 175     -26.337  14.143   6.667  1.00 10.00      A   
ATOM   1533  N   ALA A 176     -28.456  13.491   7.071  1.00 10.00      A   
ATOM   1534  HN  ALA A 176     -29.332  13.270   6.684  1.00 10.00      A   
ATOM   1535  CA  ALA A 176     -28.279  13.418   8.521  1.00 10.00      A   
ATOM   1536  CB  ALA A 176     -29.571  13.014   9.211  1.00 10.00      A   
ATOM   1537  C   ALA A 176     -27.151  12.470   8.918  1.00 10.00      A   
ATOM   1538  O   ALA A 176     -27.012  11.379   8.358  1.00 10.00      A   
ATOM   1539  N   THR A 177     -26.359  12.898   9.897  1.00 10.00      A   
ATOM   1540  HN  THR A 177     -26.527  13.783  10.289  1.00 10.00      A   
ATOM   1541  CA  THR A 177     -25.237  12.110  10.397  1.00 10.00      A   
ATOM   1542  CB  THR A 177     -24.531  12.834  11.559  1.00 10.00      A   
ATOM   1543  OG1 THR A 177     -24.475  14.238  11.277  1.00 10.00      A   
ATOM   1544  HG1 THR A 177     -24.931  14.724  11.976  1.00 10.00      A   
ATOM   1545  CG2 THR A 177     -23.117  12.303  11.739  1.00 10.00      A   
ATOM   1546  C   THR A 177     -25.689  10.728  10.867  1.00 10.00      A   
ATOM   1547  O   THR A 177     -24.954   9.749  10.734  1.00 10.00      A   
ATOM   1548  N   ALA A 178     -26.911  10.656  11.394  1.00 10.00      A   
ATOM   1549  HN  ALA A 178     -27.448  11.475  11.458  1.00 10.00      A   
ATOM   1550  CA  ALA A 178     -27.475   9.400  11.884  1.00 10.00      A   
ATOM   1551  CB  ALA A 178     -28.906   9.616  12.354  1.00 10.00      A   
ATOM   1552  C   ALA A 178     -27.425   8.314  10.811  1.00 10.00      A   
ATOM   1553  O   ALA A 178     -27.100   7.159  11.097  1.00 10.00      A   
ATOM   1554  N   SER A 179     -27.725   8.698   9.575  1.00 10.00      A   
ATOM   1555  HN  SER A 179     -27.943   9.639   9.404  1.00 10.00      A   
ATOM   1556  CA  SER A 179     -27.716   7.763   8.464  1.00 10.00      A   
ATOM   1557  CB  SER A 179     -28.498   8.341   7.279  1.00 10.00      A   
ATOM   1558  OG  SER A 179     -29.819   8.706   7.655  1.00 10.00      A   
ATOM   1559  HG  SER A 179     -29.841   8.934   8.593  1.00 10.00      A   
ATOM   1560  C   SER A 179     -26.282   7.438   8.047  1.00 10.00      A   
ATOM   1561  O   SER A 179     -25.958   6.290   7.745  1.00 10.00      A   
ATOM   1562  N   ILE A 180     -25.421   8.454   8.060  1.00 10.00      A   
ATOM   1563  HN  ILE A 180     -25.736   9.343   8.337  1.00 10.00      A   
ATOM   1564  CA  ILE A 180     -24.021   8.284   7.675  1.00 10.00      A   
ATOM   1565  CB  ILE A 180     -23.264   9.631   7.673  1.00 10.00      A   
ATOM   1566  CG1 ILE A 180     -24.057  10.687   6.897  1.00 10.00      A   
ATOM   1567  CG2 ILE A 180     -21.878   9.461   7.067  1.00 10.00      A   
ATOM   1568  CD1 ILE A 180     -23.471  12.078   6.981  1.00 10.00      A   
ATOM   1569  C   ILE A 180     -23.302   7.301   8.597  1.00 10.00      A   
ATOM   1570  O   ILE A 180     -22.594   6.405   8.133  1.00 10.00      A   
ATOM   1571  N   VAL A 181     -23.490   7.471   9.903  1.00 10.00      A   
ATOM   1572  HN  VAL A 181     -24.066   8.207  10.212  1.00 10.00      A   
ATOM   1573  CA  VAL A 181     -22.858   6.596  10.887  1.00 10.00      A   
ATOM   1574  CB  VAL A 181     -23.094   7.087  12.335  1.00 10.00      A   
ATOM   1575  CG1 VAL A 181     -22.424   6.160  13.338  1.00 10.00      A   
ATOM   1576  CG2 VAL A 181     -22.581   8.509  12.506  1.00 10.00      A   
ATOM   1577  C   VAL A 181     -23.363   5.159  10.736  1.00 10.00      A   
ATOM   1578  O   VAL A 181     -22.580   4.206  10.779  1.00 10.00      A   
ATOM   1579  N   LEU A 182     -24.672   5.017  10.536  1.00 10.00      A   
ATOM   1580  HN  LEU A 182     -25.236   5.819  10.499  1.00 10.00      A   
ATOM   1581  CA  LEU A 182     -25.288   3.706  10.367  1.00 10.00      A   
ATOM   1582  CB  LEU A 182     -26.810   3.846  10.249  1.00 10.00      A   
ATOM   1583  CG  LEU A 182     -27.611   2.542  10.222  1.00 10.00      A   
ATOM   1584  CD1 LEU A 182     -27.459   1.791  11.537  1.00 10.00      A   
ATOM   1585  CD2 LEU A 182     -29.077   2.817   9.927  1.00 10.00      A   
ATOM   1586  C   LEU A 182     -24.725   3.015   9.128  1.00 10.00      A   
ATOM   1587  O   LEU A 182     -24.390   1.831   9.160  1.00 10.00      A   
ATOM   1588  N   PHE A 183     -24.612   3.778   8.044  1.00 10.00      A   
ATOM   1589  HN  PHE A 183     -24.901   4.716   8.093  1.00 10.00      A   
ATOM   1590  CA  PHE A 183     -24.083   3.274   6.784  1.00 10.00      A   
ATOM   1591  CB  PHE A 183     -24.140   4.385   5.725  1.00 10.00      A   
ATOM   1592  CG  PHE A 183     -23.472   4.050   4.422  1.00 10.00      A   
ATOM   1593  CD1 PHE A 183     -23.989   3.070   3.594  1.00 10.00      A   
ATOM   1594  CD2 PHE A 183     -22.327   4.725   4.026  1.00 10.00      A   
ATOM   1595  CE1 PHE A 183     -23.376   2.765   2.396  1.00 10.00      A   
ATOM   1596  CE2 PHE A 183     -21.710   4.426   2.830  1.00 10.00      A   
ATOM   1597  CZ  PHE A 183     -22.236   3.445   2.014  1.00 10.00      A   
ATOM   1598  C   PHE A 183     -22.650   2.780   6.964  1.00 10.00      A   
ATOM   1599  O   PHE A 183     -22.286   1.701   6.493  1.00 10.00      A   
ATOM   1600  N   PHE A 184     -21.852   3.573   7.669  1.00 10.00      A   
ATOM   1601  HN  PHE A 184     -22.215   4.413   8.029  1.00 10.00      A   
ATOM   1602  CA  PHE A 184     -20.458   3.242   7.927  1.00 10.00      A   
ATOM   1603  CB  PHE A 184     -19.776   4.406   8.658  1.00 10.00      A   
ATOM   1604  CG  PHE A 184     -18.283   4.278   8.781  1.00 10.00      A   
ATOM   1605  CD1 PHE A 184     -17.492   4.095   7.660  1.00 10.00      A   
ATOM   1606  CD2 PHE A 184     -17.671   4.352  10.020  1.00 10.00      A   
ATOM   1607  CE1 PHE A 184     -16.119   3.986   7.771  1.00 10.00      A   
ATOM   1608  CE2 PHE A 184     -16.298   4.244  10.140  1.00 10.00      A   
ATOM   1609  CZ  PHE A 184     -15.521   4.060   9.014  1.00 10.00      A   
ATOM   1610  C   PHE A 184     -20.343   1.959   8.748  1.00 10.00      A   
ATOM   1611  O   PHE A 184     -19.570   1.063   8.407  1.00 10.00      A   
ATOM   1612  N   LEU A 185     -21.132   1.867   9.815  1.00 10.00      A   
ATOM   1613  HN  LEU A 185     -21.747   2.608  10.020  1.00 10.00      A   
ATOM   1614  CA  LEU A 185     -21.111   0.698  10.690  1.00 10.00      A   
ATOM   1615  CB  LEU A 185     -21.958   0.936  11.943  1.00 10.00      A   
ATOM   1616  CG  LEU A 185     -21.432   1.988  12.924  1.00 10.00      A   
ATOM   1617  CD1 LEU A 185     -22.403   2.178  14.082  1.00 10.00      A   
ATOM   1618  CD2 LEU A 185     -20.047   1.611  13.431  1.00 10.00      A   
ATOM   1619  C   LEU A 185     -21.573  -0.569   9.968  1.00 10.00      A   
ATOM   1620  O   LEU A 185     -20.995  -1.642  10.155  1.00 10.00      A   
ATOM   1621  N   LEU A 186     -22.613  -0.440   9.150  1.00 10.00      A   
ATOM   1622  HN  LEU A 186     -23.036   0.442   9.047  1.00 10.00      A   
ATOM   1623  CA  LEU A 186     -23.148  -1.574   8.403  1.00 10.00      A   
ATOM   1624  CB  LEU A 186     -24.451  -1.196   7.697  1.00 10.00      A   
ATOM   1625  CG  LEU A 186     -25.700  -1.121   8.578  1.00 10.00      A   
ATOM   1626  CD1 LEU A 186     -26.874  -0.562   7.791  1.00 10.00      A   
ATOM   1627  CD2 LEU A 186     -26.036  -2.493   9.146  1.00 10.00      A   
ATOM   1628  C   LEU A 186     -22.131  -2.106   7.398  1.00 10.00      A   
ATOM   1629  O   LEU A 186     -21.939  -3.317   7.282  1.00 10.00      A   
ATOM   1630  N   ALA A 187     -21.469  -1.196   6.692  1.00 10.00      A   
ATOM   1631  HN  ALA A 187     -21.663  -0.245   6.838  1.00 10.00      A   
ATOM   1632  CA  ALA A 187     -20.467  -1.567   5.700  1.00 10.00      A   
ATOM   1633  CB  ALA A 187     -19.980  -0.335   4.954  1.00 10.00      A   
ATOM   1634  C   ALA A 187     -19.298  -2.296   6.359  1.00 10.00      A   
ATOM   1635  O   ALA A 187     -18.815  -3.308   5.848  1.00 10.00      A   
ATOM   1636  N   LEU A 188     -18.860  -1.783   7.506  1.00 10.00      A   
ATOM   1637  HN  LEU A 188     -19.289  -0.974   7.862  1.00 10.00      A   
ATOM   1638  CA  LEU A 188     -17.759  -2.390   8.243  1.00 10.00      A   
ATOM   1639  CB  LEU A 188     -17.388  -1.543   9.464  1.00 10.00      A   
ATOM   1640  CG  LEU A 188     -16.781  -0.166   9.186  1.00 10.00      A   
ATOM   1641  CD1 LEU A 188     -16.594   0.603  10.486  1.00 10.00      A   
ATOM   1642  CD2 LEU A 188     -15.458  -0.299   8.449  1.00 10.00      A   
ATOM   1643  C   LEU A 188     -18.130  -3.800   8.689  1.00 10.00      A   
ATOM   1644  O   LEU A 188     -17.332  -4.731   8.570  1.00 10.00      A   
ATOM   1645  N   LEU A 189     -19.355  -3.948   9.182  1.00 10.00      A   
ATOM   1646  HN  LEU A 189     -19.945  -3.164   9.232  1.00 10.00      A   
ATOM   1647  CA  LEU A 189     -19.850  -5.234   9.649  1.00 10.00      A   
ATOM   1648  CB  LEU A 189     -21.248  -5.084  10.255  1.00 10.00      A   
ATOM   1649  CG  LEU A 189     -21.883  -6.359  10.814  1.00 10.00      A   
ATOM   1650  CD1 LEU A 189     -21.062  -6.911  11.971  1.00 10.00      A   
ATOM   1651  CD2 LEU A 189     -23.317  -6.100  11.245  1.00 10.00      A   
ATOM   1652  C   LEU A 189     -19.869  -6.259   8.521  1.00 10.00      A   
ATOM   1653  O   LEU A 189     -19.439  -7.400   8.703  1.00 10.00      A   
ATOM   1654  N   PHE A 190     -20.348  -5.842   7.355  1.00 10.00      A   
ATOM   1655  HN  PHE A 190     -20.661  -4.914   7.270  1.00 10.00      A   
ATOM   1656  CA  PHE A 190     -20.421  -6.727   6.198  1.00 10.00      A   
ATOM   1657  CB  PHE A 190     -21.093  -6.023   5.016  1.00 10.00      A   
ATOM   1658  CG  PHE A 190     -21.287  -6.909   3.818  1.00 10.00      A   
ATOM   1659  CD1 PHE A 190     -22.106  -8.024   3.889  1.00 10.00      A   
ATOM   1660  CD2 PHE A 190     -20.647  -6.627   2.623  1.00 10.00      A   
ATOM   1661  CE1 PHE A 190     -22.281  -8.842   2.791  1.00 10.00      A   
ATOM   1662  CE2 PHE A 190     -20.820  -7.440   1.521  1.00 10.00      A   
ATOM   1663  CZ  PHE A 190     -21.637  -8.550   1.606  1.00 10.00      A   
ATOM   1664  C   PHE A 190     -19.036  -7.237   5.808  1.00 10.00      A   
ATOM   1665  O   PHE A 190     -18.876  -8.400   5.436  1.00 10.00      A   
ATOM   1666  N   GLY A 191     -18.040  -6.363   5.913  1.00 10.00      A   
ATOM   1667  HN  GLY A 191     -18.235  -5.448   6.212  1.00 10.00      A   
ATOM   1668  CA  GLY A 191     -16.680  -6.741   5.582  1.00 10.00      A   
ATOM   1669  C   GLY A 191     -16.180  -7.881   6.451  1.00 10.00      A   
ATOM   1670  O   GLY A 191     -15.483  -8.776   5.973  1.00 10.00      A   
ATOM   1671  N   VAL A 192     -16.549  -7.850   7.728  1.00 10.00      A   
ATOM   1672  HN  VAL A 192     -17.111  -7.108   8.042  1.00 10.00      A   
ATOM   1673  CA  VAL A 192     -16.146  -8.885   8.678  1.00 10.00      A   
ATOM   1674  CB  VAL A 192     -16.447  -8.453  10.133  1.00 10.00      A   
ATOM   1675  CG1 VAL A 192     -16.025  -9.529  11.126  1.00 10.00      A   
ATOM   1676  CG2 VAL A 192     -15.764  -7.134  10.454  1.00 10.00      A   
ATOM   1677  C   VAL A 192     -16.876 -10.195   8.391  1.00 10.00      A   
ATOM   1678  O   VAL A 192     -16.273 -11.269   8.386  1.00 10.00      A   
ATOM   1679  N   LEU A 193     -18.174 -10.086   8.123  1.00 10.00      A   
ATOM   1680  HN  LEU A 193     -18.580  -9.192   8.105  1.00 10.00      A   
ATOM   1681  CA  LEU A 193     -19.015 -11.246   7.850  1.00 10.00      A   
ATOM   1682  CB  LEU A 193     -20.478 -10.815   7.706  1.00 10.00      A   
ATOM   1683  CG  LEU A 193     -21.089 -10.061   8.890  1.00 10.00      A   
ATOM   1684  CD1 LEU A 193     -22.510  -9.638   8.570  1.00 10.00      A   
ATOM   1685  CD2 LEU A 193     -21.058 -10.913  10.148  1.00 10.00      A   
ATOM   1686  C   LEU A 193     -18.575 -12.000   6.595  1.00 10.00      A   
ATOM   1687  O   LEU A 193     -18.766 -13.212   6.493  1.00 10.00      A   
ATOM   1688  N   MET A 194     -17.986 -11.282   5.651  1.00 10.00      A   
ATOM   1689  HN  MET A 194     -17.853 -10.318   5.795  1.00 10.00      A   
ATOM   1690  CA  MET A 194     -17.537 -11.882   4.399  1.00 10.00      A   
ATOM   1691  CB  MET A 194     -17.146 -10.795   3.394  1.00 10.00      A   
ATOM   1692  CG  MET A 194     -16.742 -11.329   2.026  1.00 10.00      A   
ATOM   1693  SD  MET A 194     -18.145 -11.559   0.917  1.00 10.00      A   
ATOM   1694  CE  MET A 194     -18.364  -9.888   0.309  1.00 10.00      A   
ATOM   1695  C   MET A 194     -16.372 -12.849   4.607  1.00 10.00      A   
ATOM   1696  O   MET A 194     -16.364 -13.950   4.056  1.00 10.00      A   
ATOM   1697  N   THR A 195     -15.402 -12.444   5.422  1.00 10.00      A   
ATOM   1698  HN  THR A 195     -15.483 -11.573   5.864  1.00 10.00      A   
ATOM   1699  CA  THR A 195     -14.219 -13.263   5.677  1.00 10.00      A   
ATOM   1700  CB  THR A 195     -12.993 -12.385   6.003  1.00 10.00      A   
ATOM   1701  OG1 THR A 195     -13.012 -11.220   5.163  1.00 10.00      A   
ATOM   1702  HG1 THR A 195     -12.390 -11.341   4.433  1.00 10.00      A   
ATOM   1703  CG2 THR A 195     -11.693 -13.145   5.767  1.00 10.00      A   
ATOM   1704  C   THR A 195     -14.437 -14.297   6.790  1.00 10.00      A   
ATOM   1705  O   THR A 195     -13.537 -15.079   7.110  1.00 10.00      A   
ATOM   1706  N   LEU A 196     -15.630 -14.319   7.377  1.00 10.00      A   
ATOM   1707  HN  LEU A 196     -16.321 -13.680   7.094  1.00 10.00      A   
ATOM   1708  CA  LEU A 196     -15.927 -15.278   8.436  1.00 10.00      A   
ATOM   1709  CB  LEU A 196     -17.269 -14.993   9.121  1.00 10.00      A   
ATOM   1710  CG  LEU A 196     -17.291 -13.830  10.114  1.00 10.00      A   
ATOM   1711  CD1 LEU A 196     -18.655 -13.723  10.777  1.00 10.00      A   
ATOM   1712  CD2 LEU A 196     -16.201 -13.997  11.162  1.00 10.00      A   
ATOM   1713  C   LEU A 196     -15.837 -16.731   7.946  1.00 10.00      A   
ATOM   1714  O   LEU A 196     -15.036 -17.513   8.473  1.00 10.00      A   
ATOM   1715  N   PRO A 197     -16.620 -17.119   6.914  1.00 10.00      A   
ATOM   1716  CA  PRO A 197     -16.606 -18.490   6.388  1.00 10.00      A   
ATOM   1717  CB  PRO A 197     -17.879 -18.552   5.545  1.00 10.00      A   
ATOM   1718  CG  PRO A 197     -18.066 -17.156   5.068  1.00 10.00      A   
ATOM   1719  CD  PRO A 197     -17.590 -16.270   6.185  1.00 10.00      A   
ATOM   1720  C   PRO A 197     -15.382 -18.788   5.518  1.00 10.00      A   
ATOM   1721  O   PRO A 197     -15.185 -19.922   5.086  1.00 10.00      A   
ATOM   1722  N   ILE A 198     -14.569 -17.768   5.259  1.00 10.00      A   
ATOM   1723  HN  ILE A 198     -14.783 -16.885   5.621  1.00 10.00      A   
ATOM   1724  CA  ILE A 198     -13.369 -17.934   4.451  1.00 10.00      A   
ATOM   1725  CB  ILE A 198     -12.816 -16.575   3.957  1.00 10.00      A   
ATOM   1726  CG1 ILE A 198     -13.809 -15.932   2.983  1.00 10.00      A   
ATOM   1727  CG2 ILE A 198     -11.450 -16.740   3.298  1.00 10.00      A   
ATOM   1728  CD1 ILE A 198     -13.357 -14.601   2.425  1.00 10.00      A   
ATOM   1729  C   ILE A 198     -12.297 -18.697   5.230  1.00 10.00      A   
ATOM   1730  O   ILE A 198     -11.962 -18.339   6.366  1.00 10.00      A   
ATOM   1731  N   GLY A 199     -11.786 -19.756   4.621  1.00 10.00      A   
ATOM   1732  HN  GLY A 199     -12.101 -19.989   3.716  1.00 10.00      A   
ATOM   1733  CA  GLY A 199     -10.766 -20.568   5.250  1.00 10.00      A   
ATOM   1734  C   GLY A 199      -9.370 -20.086   4.921  1.00 10.00      A   
ATOM   1735  O   GLY A 199      -9.201 -19.021   4.325  1.00 10.00      A   
ATOM   1736  N   GLY A 200      -8.367 -20.862   5.310  1.00 10.00      A   
ATOM   1737  HN  GLY A 200      -8.561 -21.706   5.775  1.00 10.00      A   
ATOM   1738  CA  GLY A 200      -6.991 -20.482   5.052  1.00 10.00      A   
ATOM   1739  C   GLY A 200      -6.619 -20.605   3.590  1.00 10.00      A   
ATOM   1740  O   GLY A 200      -5.825 -19.821   3.073  1.00 10.00      A   
ATOM   1741  N   GLY A 201      -7.208 -21.580   2.917  1.00 10.00      A   
ATOM   1742  HN  GLY A 201      -7.849 -22.163   3.378  1.00 10.00      A   
ATOM   1743  CA  GLY A 201      -6.911 -21.797   1.514  1.00 10.00      A   
ATOM   1744  C   GLY A 201      -7.590 -20.795   0.598  1.00 10.00      A   
ATOM   1745  O   GLY A 201      -7.158 -20.593  -0.537  1.00 10.00      A   
ATOM   1746  N   ASP A 202      -8.642 -20.153   1.091  1.00 10.00      A   
ATOM   1747  HN  ASP A 202      -8.924 -20.335   2.012  1.00 10.00      A   
ATOM   1748  CA  ASP A 202      -9.389 -19.179   0.297  1.00 10.00      A   
ATOM   1749  CB  ASP A 202     -10.890 -19.219   0.629  1.00 10.00      A   
ATOM   1750  CG  ASP A 202     -11.391 -20.571   1.099  1.00 10.00      A   
ATOM   1751  OD1 ASP A 202     -11.063 -21.595   0.464  1.00 10.00      A   
ATOM   1752  OD2 ASP A 202     -12.139 -20.614   2.099  1.00 10.00      A   
ATOM   1753  C   ASP A 202      -8.859 -17.772   0.539  1.00 10.00      A   
ATOM   1754  O   ASP A 202      -9.296 -16.811  -0.099  1.00 10.00      A   
ATOM   1755  N   MET A 203      -7.910 -17.664   1.458  1.00 10.00      A   
ATOM   1756  HN  MET A 203      -7.600 -18.472   1.918  1.00 10.00      A   
ATOM   1757  CA  MET A 203      -7.318 -16.380   1.814  1.00 10.00      A   
ATOM   1758  CB  MET A 203      -6.311 -16.514   2.956  1.00 10.00      A   
ATOM   1759  CG  MET A 203      -5.871 -15.179   3.532  1.00 10.00      A   
ATOM   1760  SD  MET A 203      -7.252 -14.219   4.180  1.00 10.00      A   
ATOM   1761  CE  MET A 203      -7.747 -15.234   5.571  1.00 10.00      A   
ATOM   1762  C   MET A 203      -6.713 -15.625   0.623  1.00 10.00      A   
ATOM   1763  O   MET A 203      -7.029 -14.455   0.428  1.00 10.00      A   
ATOM   1764  N   PRO A 204      -5.830 -16.262  -0.186  1.00 10.00      A   
ATOM   1765  CA  PRO A 204      -5.213 -15.604  -1.352  1.00 10.00      A   
ATOM   1766  CB  PRO A 204      -4.518 -16.754  -2.082  1.00 10.00      A   
ATOM   1767  CG  PRO A 204      -4.216 -17.746  -1.015  1.00 10.00      A   
ATOM   1768  CD  PRO A 204      -5.339 -17.646  -0.021  1.00 10.00      A   
ATOM   1769  C   PRO A 204      -6.246 -14.946  -2.272  1.00 10.00      A   
ATOM   1770  O   PRO A 204      -6.012 -13.861  -2.808  1.00 10.00      A   
ATOM   1771  N   VAL A 205      -7.386 -15.606  -2.441  1.00 10.00      A   
ATOM   1772  HN  VAL A 205      -7.513 -16.459  -1.978  1.00 10.00      A   
ATOM   1773  CA  VAL A 205      -8.454 -15.090  -3.291  1.00 10.00      A   
ATOM   1774  CB  VAL A 205      -9.547 -16.150  -3.537  1.00 10.00      A   
ATOM   1775  CG1 VAL A 205     -10.591 -15.633  -4.518  1.00 10.00      A   
ATOM   1776  CG2 VAL A 205      -8.931 -17.445  -4.044  1.00 10.00      A   
ATOM   1777  C   VAL A 205      -9.080 -13.848  -2.661  1.00 10.00      A   
ATOM   1778  O   VAL A 205      -9.338 -12.855  -3.340  1.00 10.00      A   
ATOM   1779  N   ALA A 206      -9.294 -13.904  -1.353  1.00 10.00      A   
ATOM   1780  HN  ALA A 206      -9.044 -14.718  -0.865  1.00 10.00      A   
ATOM   1781  CA  ALA A 206      -9.880 -12.790  -0.618  1.00 10.00      A   
ATOM   1782  CB  ALA A 206     -10.173 -13.200   0.817  1.00 10.00      A   
ATOM   1783  C   ALA A 206      -8.963 -11.571  -0.655  1.00 10.00      A   
ATOM   1784  O   ALA A 206      -9.421 -10.438  -0.813  1.00 10.00      A   
ATOM   1785  N   ILE A 207      -7.662 -11.815  -0.522  1.00 10.00      A   
ATOM   1786  HN  ILE A 207      -7.364 -12.743  -0.388  1.00 10.00      A   
ATOM   1787  CA  ILE A 207      -6.669 -10.744  -0.551  1.00 10.00      A   
ATOM   1788  CB  ILE A 207      -5.244 -11.267  -0.244  1.00 10.00      A   
ATOM   1789  CG1 ILE A 207      -5.217 -11.958   1.124  1.00 10.00      A   
ATOM   1790  CG2 ILE A 207      -4.228 -10.130  -0.277  1.00 10.00      A   
ATOM   1791  CD1 ILE A 207      -3.888 -12.600   1.464  1.00 10.00      A   
ATOM   1792  C   ILE A 207      -6.691 -10.025  -1.903  1.00 10.00      A   
ATOM   1793  O   ILE A 207      -6.523  -8.806  -1.977  1.00 10.00      A   
ATOM   1794  N   SER A 208      -6.918 -10.782  -2.969  1.00 10.00      A   
ATOM   1795  HN  SER A 208      -7.043 -11.749  -2.854  1.00 10.00      A   
ATOM   1796  CA  SER A 208      -6.981 -10.210  -4.304  1.00 10.00      A   
ATOM   1797  CB  SER A 208      -6.760 -11.296  -5.360  1.00 10.00      A   
ATOM   1798  OG  SER A 208      -6.646 -10.736  -6.655  1.00 10.00      A   
ATOM   1799  HG  SER A 208      -7.519 -10.445  -6.954  1.00 10.00      A   
ATOM   1800  C   SER A 208      -8.327  -9.514  -4.514  1.00 10.00      A   
ATOM   1801  O   SER A 208      -8.397  -8.437  -5.110  1.00 10.00      A   
ATOM   1802  N   PHE A 209      -9.385 -10.131  -3.998  1.00 10.00      A   
ATOM   1803  HN  PHE A 209      -9.255 -10.989  -3.535  1.00 10.00      A   
ATOM   1804  CA  PHE A 209     -10.731  -9.585  -4.107  1.00 10.00      A   
ATOM   1805  CB  PHE A 209     -11.734 -10.526  -3.429  1.00 10.00      A   
ATOM   1806  CG  PHE A 209     -13.170 -10.106  -3.563  1.00 10.00      A   
ATOM   1807  CD1 PHE A 209     -13.825 -10.211  -4.780  1.00 10.00      A   
ATOM   1808  CD2 PHE A 209     -13.868  -9.615  -2.471  1.00 10.00      A   
ATOM   1809  CE1 PHE A 209     -15.149  -9.833  -4.905  1.00 10.00      A   
ATOM   1810  CE2 PHE A 209     -15.190  -9.233  -2.589  1.00 10.00      A   
ATOM   1811  CZ  PHE A 209     -15.832  -9.344  -3.809  1.00 10.00      A   
ATOM   1812  C   PHE A 209     -10.794  -8.198  -3.471  1.00 10.00      A   
ATOM   1813  O   PHE A 209     -11.336  -7.257  -4.053  1.00 10.00      A   
ATOM   1814  N   TYR A 210     -10.218  -8.073  -2.283  1.00 10.00      A   
ATOM   1815  HN  TYR A 210      -9.791  -8.858  -1.868  1.00 10.00      A   
ATOM   1816  CA  TYR A 210     -10.209  -6.800  -1.578  1.00 10.00      A   
ATOM   1817  CB  TYR A 210      -9.959  -6.991  -0.083  1.00 10.00      A   
ATOM   1818  CG  TYR A 210     -11.168  -7.505   0.660  1.00 10.00      A   
ATOM   1819  CD1 TYR A 210     -11.164  -8.754   1.264  1.00 10.00      A   
ATOM   1820  CD2 TYR A 210     -12.327  -6.742   0.750  1.00 10.00      A   
ATOM   1821  CE1 TYR A 210     -12.275  -9.231   1.935  1.00 10.00      A   
ATOM   1822  CE2 TYR A 210     -13.440  -7.207   1.422  1.00 10.00      A   
ATOM   1823  CZ  TYR A 210     -13.409  -8.453   2.012  1.00 10.00      A   
ATOM   1824  OH  TYR A 210     -14.522  -8.924   2.675  1.00 10.00      A   
ATOM   1825  HH  TYR A 210     -14.271  -9.242   3.549  1.00 10.00      A   
ATOM   1826  C   TYR A 210      -9.207  -5.829  -2.189  1.00 10.00      A   
ATOM   1827  O   TYR A 210      -9.313  -4.620  -1.999  1.00 10.00      A   
ATOM   1828  N   ASN A 211      -8.231  -6.365  -2.916  1.00 10.00      A   
ATOM   1829  HN  ASN A 211      -8.182  -7.339  -3.007  1.00 10.00      A   
ATOM   1830  CA  ASN A 211      -7.226  -5.537  -3.578  1.00 10.00      A   
ATOM   1831  CB  ASN A 211      -6.130  -6.414  -4.193  1.00 10.00      A   
ATOM   1832  CG  ASN A 211      -5.079  -5.630  -4.964  1.00 10.00      A   
ATOM   1833  OD1 ASN A 211      -4.759  -4.489  -4.630  1.00 10.00      A   
ATOM   1834  ND2 ASN A 211      -4.526  -6.248  -5.999  1.00 10.00      A   
ATOM   1835 HD21 ASN A 211      -4.820  -7.160  -6.204  1.00 10.00      A   
ATOM   1836 HD22 ASN A 211      -3.841  -5.769  -6.516  1.00 10.00      A   
ATOM   1837  C   ASN A 211      -7.901  -4.708  -4.659  1.00 10.00      A   
ATOM   1838  O   ASN A 211      -7.684  -3.501  -4.767  1.00 10.00      A   
ATOM   1839  N   ALA A 212      -8.741  -5.370  -5.448  1.00 10.00      A   
ATOM   1840  HN  ALA A 212      -8.863  -6.337  -5.312  1.00 10.00      A   
ATOM   1841  CA  ALA A 212      -9.481  -4.704  -6.509  1.00 10.00      A   
ATOM   1842  CB  ALA A 212     -10.213  -5.730  -7.358  1.00 10.00      A   
ATOM   1843  C   ALA A 212     -10.475  -3.726  -5.900  1.00 10.00      A   
ATOM   1844  O   ALA A 212     -10.706  -2.641  -6.435  1.00 10.00      A   
ATOM   1845  N   PHE A 213     -11.051  -4.128  -4.770  1.00 10.00      A   
ATOM   1846  HN  PHE A 213     -10.820  -5.009  -4.407  1.00 10.00      A   
ATOM   1847  CA  PHE A 213     -12.018  -3.303  -4.059  1.00 10.00      A   
ATOM   1848  CB  PHE A 213     -12.554  -4.039  -2.827  1.00 10.00      A   
ATOM   1849  CG  PHE A 213     -13.911  -4.656  -3.027  1.00 10.00      A   
ATOM   1850  CD1 PHE A 213     -14.374  -4.963  -4.298  1.00 10.00      A   
ATOM   1851  CD2 PHE A 213     -14.729  -4.923  -1.940  1.00 10.00      A   
ATOM   1852  CE1 PHE A 213     -15.624  -5.525  -4.481  1.00 10.00      A   
ATOM   1853  CE2 PHE A 213     -15.979  -5.485  -2.115  1.00 10.00      A   
ATOM   1854  CZ  PHE A 213     -16.428  -5.786  -3.387  1.00 10.00      A   
ATOM   1855  C   PHE A 213     -11.405  -1.964  -3.662  1.00 10.00      A   
ATOM   1856  O   PHE A 213     -11.995  -0.911  -3.909  1.00 10.00      A   
ATOM   1857  N   THR A 214     -10.218  -2.009  -3.061  1.00 10.00      A   
ATOM   1858  HN  THR A 214      -9.801  -2.880  -2.880  1.00 10.00      A   
ATOM   1859  CA  THR A 214      -9.525  -0.794  -2.647  1.00 10.00      A   
ATOM   1860  CB  THR A 214      -8.162  -1.123  -2.009  1.00 10.00      A   
ATOM   1861  OG1 THR A 214      -8.349  -2.104  -0.984  1.00 10.00      A   
ATOM   1862  HG1 THR A 214      -7.573  -2.676  -0.946  1.00 10.00      A   
ATOM   1863  CG2 THR A 214      -7.538   0.121  -1.396  1.00 10.00      A   
ATOM   1864  C   THR A 214      -9.321   0.134  -3.844  1.00 10.00      A   
ATOM   1865  O   THR A 214      -9.603   1.332  -3.767  1.00 10.00      A   
ATOM   1866  N   GLY A 215      -8.855  -0.435  -4.953  1.00 10.00      A   
ATOM   1867  HN  GLY A 215      -8.649  -1.395  -4.949  1.00 10.00      A   
ATOM   1868  CA  GLY A 215      -8.638   0.345  -6.153  1.00 10.00      A   
ATOM   1869  C   GLY A 215      -9.922   0.988  -6.639  1.00 10.00      A   
ATOM   1870  O   GLY A 215      -9.948   2.175  -6.966  1.00 10.00      A   
ATOM   1871  N   MET A 216     -10.994   0.203  -6.663  1.00 10.00      A   
ATOM   1872  HN  MET A 216     -10.906  -0.733  -6.375  1.00 10.00      A   
ATOM   1873  CA  MET A 216     -12.296   0.692  -7.101  1.00 10.00      A   
ATOM   1874  CB  MET A 216     -13.333  -0.435  -7.103  1.00 10.00      A   
ATOM   1875  CG  MET A 216     -13.151  -1.449  -8.224  1.00 10.00      A   
ATOM   1876  SD  MET A 216     -14.330  -2.816  -8.140  1.00 10.00      A   
ATOM   1877  CE  MET A 216     -15.876  -1.954  -8.427  1.00 10.00      A   
ATOM   1878  C   MET A 216     -12.763   1.844  -6.218  1.00 10.00      A   
ATOM   1879  O   MET A 216     -13.290   2.842  -6.714  1.00 10.00      A   
ATOM   1880  N   ALA A 217     -12.548   1.705  -4.913  1.00 10.00      A   
ATOM   1881  HN  ALA A 217     -12.120   0.883  -4.584  1.00 10.00      A   
ATOM   1882  CA  ALA A 217     -12.933   2.733  -3.955  1.00 10.00      A   
ATOM   1883  CB  ALA A 217     -12.709   2.247  -2.530  1.00 10.00      A   
ATOM   1884  C   ALA A 217     -12.156   4.016  -4.211  1.00 10.00      A   
ATOM   1885  O   ALA A 217     -12.743   5.090  -4.306  1.00 10.00      A   
ATOM   1886  N   VAL A 218     -10.835   3.889  -4.341  1.00 10.00      A   
ATOM   1887  HN  VAL A 218     -10.432   2.994  -4.260  1.00 10.00      A   
ATOM   1888  CA  VAL A 218      -9.969   5.038  -4.597  1.00 10.00      A   
ATOM   1889  CB  VAL A 218      -8.484   4.620  -4.699  1.00 10.00      A   
ATOM   1890  CG1 VAL A 218      -7.607   5.797  -5.100  1.00 10.00      A   
ATOM   1891  CG2 VAL A 218      -8.005   4.032  -3.381  1.00 10.00      A   
ATOM   1892  C   VAL A 218     -10.401   5.756  -5.876  1.00 10.00      A   
ATOM   1893  O   VAL A 218     -10.400   6.987  -5.945  1.00 10.00      A   
ATOM   1894  N   GLY A 219     -10.788   4.971  -6.878  1.00 10.00      A   
ATOM   1895  HN  GLY A 219     -10.762   3.996  -6.760  1.00 10.00      A   
ATOM   1896  CA  GLY A 219     -11.236   5.531  -8.137  1.00 10.00      A   
ATOM   1897  C   GLY A 219     -12.506   6.342  -7.975  1.00 10.00      A   
ATOM   1898  O   GLY A 219     -12.617   7.444  -8.514  1.00 10.00      A   
ATOM   1899  N   PHE A 220     -13.456   5.806  -7.214  1.00 10.00      A   
ATOM   1900  HN  PHE A 220     -13.301   4.930  -6.797  1.00 10.00      A   
ATOM   1901  CA  PHE A 220     -14.721   6.492  -6.973  1.00 10.00      A   
ATOM   1902  CB  PHE A 220     -15.704   5.591  -6.225  1.00 10.00      A   
ATOM   1903  CG  PHE A 220     -16.353   4.548  -7.089  1.00 10.00      A   
ATOM   1904  CD1 PHE A 220     -16.411   3.228  -6.677  1.00 10.00      A   
ATOM   1905  CD2 PHE A 220     -16.907   4.887  -8.312  1.00 10.00      A   
ATOM   1906  CE1 PHE A 220     -17.008   2.265  -7.467  1.00 10.00      A   
ATOM   1907  CE2 PHE A 220     -17.506   3.930  -9.107  1.00 10.00      A   
ATOM   1908  CZ  PHE A 220     -17.558   2.617  -8.683  1.00 10.00      A   
ATOM   1909  C   PHE A 220     -14.495   7.785  -6.201  1.00 10.00      A   
ATOM   1910  O   PHE A 220     -15.010   8.841  -6.578  1.00 10.00      A   
ATOM   1911  N   GLU A 221     -13.712   7.699  -5.131  1.00 10.00      A   
ATOM   1912  HN  GLU A 221     -13.346   6.824  -4.873  1.00 10.00      A   
ATOM   1913  CA  GLU A 221     -13.401   8.866  -4.317  1.00 10.00      A   
ATOM   1914  CB  GLU A 221     -12.540   8.476  -3.115  1.00 10.00      A   
ATOM   1915  CG  GLU A 221     -13.187   7.457  -2.191  1.00 10.00      A   
ATOM   1916  CD  GLU A 221     -14.543   7.904  -1.689  1.00 10.00      A   
ATOM   1917  OE1 GLU A 221     -14.608   8.947  -1.003  1.00 10.00      A   
ATOM   1918  OE2 GLU A 221     -15.545   7.218  -1.987  1.00 10.00      A   
ATOM   1919  C   GLU A 221     -12.679   9.911  -5.157  1.00 10.00      A   
ATOM   1920  O   GLU A 221     -12.959  11.107  -5.058  1.00 10.00      A   
ATOM   1921  N   GLY A 222     -11.757   9.446  -5.998  1.00 10.00      A   
ATOM   1922  HN  GLY A 222     -11.578   8.478  -6.030  1.00 10.00      A   
ATOM   1923  CA  GLY A 222     -11.013  10.344  -6.859  1.00 10.00      A   
ATOM   1924  C   GLY A 222     -11.924  11.083  -7.820  1.00 10.00      A   
ATOM   1925  O   GLY A 222     -11.720  12.265  -8.096  1.00 10.00      A   
ATOM   1926  N   PHE A 223     -12.936  10.383  -8.320  1.00 10.00      A   
ATOM   1927  HN  PHE A 223     -13.038   9.440  -8.058  1.00 10.00      A   
ATOM   1928  CA  PHE A 223     -13.898  10.969  -9.244  1.00 10.00      A   
ATOM   1929  CB  PHE A 223     -14.780   9.878  -9.862  1.00 10.00      A   
ATOM   1930  CG  PHE A 223     -14.349   9.426 -11.229  1.00 10.00      A   
ATOM   1931  CD1 PHE A 223     -13.654   8.239 -11.395  1.00 10.00      A   
ATOM   1932  CD2 PHE A 223     -14.648  10.184 -12.349  1.00 10.00      A   
ATOM   1933  CE1 PHE A 223     -13.266   7.817 -12.652  1.00 10.00      A   
ATOM   1934  CE2 PHE A 223     -14.261   9.770 -13.609  1.00 10.00      A   
ATOM   1935  CZ  PHE A 223     -13.570   8.584 -13.761  1.00 10.00      A   
ATOM   1936  C   PHE A 223     -14.779  11.989  -8.528  1.00 10.00      A   
ATOM   1937  O   PHE A 223     -15.112  13.034  -9.086  1.00 10.00      A   
ATOM   1938  N   ALA A 224     -15.143  11.678  -7.289  1.00 10.00      A   
ATOM   1939  HN  ALA A 224     -14.830  10.834  -6.899  1.00 10.00      A   
ATOM   1940  CA  ALA A 224     -15.996  12.549  -6.490  1.00 10.00      A   
ATOM   1941  CB  ALA A 224     -16.497  11.814  -5.255  1.00 10.00      A   
ATOM   1942  C   ALA A 224     -15.283  13.838  -6.092  1.00 10.00      A   
ATOM   1943  O   ALA A 224     -15.835  14.932  -6.237  1.00 10.00      A   
ATOM   1944  N   VAL A 225     -14.057  13.714  -5.590  1.00 10.00      A   
ATOM   1945  HN  VAL A 225     -13.666  12.815  -5.488  1.00 10.00      A   
ATOM   1946  CA  VAL A 225     -13.291  14.885  -5.167  1.00 10.00      A   
ATOM   1947  CB  VAL A 225     -12.180  14.542  -4.145  1.00 10.00      A   
ATOM   1948  CG1 VAL A 225     -12.770  13.884  -2.906  1.00 10.00      A   
ATOM   1949  CG2 VAL A 225     -11.101  13.665  -4.765  1.00 10.00      A   
ATOM   1950  C   VAL A 225     -12.698  15.638  -6.354  1.00 10.00      A   
ATOM   1951  O   VAL A 225     -12.420  16.834  -6.265  1.00 10.00      A   
ATOM   1952  N   GLY A 226     -12.508  14.934  -7.463  1.00 10.00      A   
ATOM   1953  HN  GLY A 226     -12.750  13.983  -7.478  1.00 10.00      A   
ATOM   1954  CA  GLY A 226     -11.951  15.555  -8.648  1.00 10.00      A   
ATOM   1955  C   GLY A 226     -10.435  15.553  -8.642  1.00 10.00      A   
ATOM   1956  O   GLY A 226      -9.803  16.521  -9.071  1.00 10.00      A   
ATOM   1957  N   ASN A 227      -9.851  14.463  -8.162  1.00 10.00      A   
ATOM   1958  HN  ASN A 227     -10.413  13.717  -7.855  1.00 10.00      A   
ATOM   1959  CA  ASN A 227      -8.398  14.334  -8.099  1.00 10.00      A   
ATOM   1960  CB  ASN A 227      -7.955  13.859  -6.709  1.00 10.00      A   
ATOM   1961  CG  ASN A 227      -6.447  13.779  -6.564  1.00 10.00      A   
ATOM   1962  OD1 ASN A 227      -5.833  12.772  -6.910  1.00 10.00      A   
ATOM   1963  ND2 ASN A 227      -5.840  14.835  -6.048  1.00 10.00      A   
ATOM   1964 HD21 ASN A 227      -6.390  15.606  -5.790  1.00 10.00      A   
ATOM   1965 HD22 ASN A 227      -4.864  14.805  -5.941  1.00 10.00      A   
ATOM   1966  C   ASN A 227      -7.905  13.372  -9.177  1.00 10.00      A   
ATOM   1967  O   ASN A 227      -8.160  12.169  -9.106  1.00 10.00      A   
ATOM   1968  N   PRO A 228      -7.184  13.898 -10.181  1.00 10.00      A   
ATOM   1969  CA  PRO A 228      -6.662  13.106 -11.306  1.00 10.00      A   
ATOM   1970  CB  PRO A 228      -5.848  14.122 -12.114  1.00 10.00      A   
ATOM   1971  CG  PRO A 228      -6.421  15.443 -11.742  1.00 10.00      A   
ATOM   1972  CD  PRO A 228      -6.819  15.321 -10.302  1.00 10.00      A   
ATOM   1973  C   PRO A 228      -5.770  11.942 -10.877  1.00 10.00      A   
ATOM   1974  O   PRO A 228      -5.807  10.872 -11.486  1.00 10.00      A   
ATOM   1975  N   ALA A 229      -4.979  12.148  -9.832  1.00 10.00      A   
ATOM   1976  HN  ALA A 229      -5.008  13.012  -9.373  1.00 10.00      A   
ATOM   1977  CA  ALA A 229      -4.078  11.112  -9.342  1.00 10.00      A   
ATOM   1978  CB  ALA A 229      -3.178  11.660  -8.244  1.00 10.00      A   
ATOM   1979  C   ALA A 229      -4.851   9.889  -8.850  1.00 10.00      A   
ATOM   1980  O   ALA A 229      -4.650   8.776  -9.345  1.00 10.00      A   
ATOM   1981  N   LEU A 230      -5.745  10.108  -7.893  1.00 10.00      A   
ATOM   1982  HN  LEU A 230      -5.863  11.024  -7.551  1.00 10.00      A   
ATOM   1983  CA  LEU A 230      -6.550   9.030  -7.328  1.00 10.00      A   
ATOM   1984  CB  LEU A 230      -7.380   9.542  -6.145  1.00 10.00      A   
ATOM   1985  CG  LEU A 230      -6.597  10.118  -4.962  1.00 10.00      A   
ATOM   1986  CD1 LEU A 230      -7.544  10.705  -3.927  1.00 10.00      A   
ATOM   1987  CD2 LEU A 230      -5.707   9.053  -4.338  1.00 10.00      A   
ATOM   1988  C   LEU A 230      -7.469   8.418  -8.380  1.00 10.00      A   
ATOM   1989  O   LEU A 230      -7.631   7.199  -8.444  1.00 10.00      A   
ATOM   1990  N   MET A 231      -8.049   9.277  -9.210  1.00 10.00      A   
ATOM   1991  HN  MET A 231      -7.854  10.235  -9.112  1.00 10.00      A   
ATOM   1992  CA  MET A 231      -8.966   8.849 -10.262  1.00 10.00      A   
ATOM   1993  CB  MET A 231      -9.478  10.071 -11.031  1.00 10.00      A   
ATOM   1994  CG  MET A 231     -10.373   9.748 -12.216  1.00 10.00      A   
ATOM   1995  SD  MET A 231     -11.007  11.227 -13.032  1.00 10.00      A   
ATOM   1996  CE  MET A 231      -9.486  12.003 -13.570  1.00 10.00      A   
ATOM   1997  C   MET A 231      -8.313   7.853 -11.220  1.00 10.00      A   
ATOM   1998  O   MET A 231      -8.845   6.767 -11.461  1.00 10.00      A   
ATOM   1999  N   VAL A 232      -7.154   8.220 -11.753  1.00 10.00      A   
ATOM   2000  HN  VAL A 232      -6.766   9.089 -11.506  1.00 10.00      A   
ATOM   2001  CA  VAL A 232      -6.440   7.363 -12.691  1.00 10.00      A   
ATOM   2002  CB  VAL A 232      -5.280   8.114 -13.388  1.00 10.00      A   
ATOM   2003  CG1 VAL A 232      -4.443   7.169 -14.241  1.00 10.00      A   
ATOM   2004  CG2 VAL A 232      -5.824   9.249 -14.244  1.00 10.00      A   
ATOM   2005  C   VAL A 232      -5.919   6.099 -12.011  1.00 10.00      A   
ATOM   2006  O   VAL A 232      -6.098   4.990 -12.524  1.00 10.00      A   
ATOM   2007  N   ALA A 233      -5.300   6.269 -10.847  1.00 10.00      A   
ATOM   2008  HN  ALA A 233      -5.215   7.177 -10.477  1.00 10.00      A   
ATOM   2009  CA  ALA A 233      -4.746   5.145 -10.099  1.00 10.00      A   
ATOM   2010  CB  ALA A 233      -4.034   5.635  -8.848  1.00 10.00      A   
ATOM   2011  C   ALA A 233      -5.821   4.125  -9.731  1.00 10.00      A   
ATOM   2012  O   ALA A 233      -5.675   2.933 -10.007  1.00 10.00      A   
ATOM   2013  N   GLY A 234      -6.902   4.605  -9.123  1.00 10.00      A   
ATOM   2014  HN  GLY A 234      -6.967   5.572  -8.947  1.00 10.00      A   
ATOM   2015  CA  GLY A 234      -7.984   3.727  -8.711  1.00 10.00      A   
ATOM   2016  C   GLY A 234      -8.546   2.899  -9.850  1.00 10.00      A   
ATOM   2017  O   GLY A 234      -8.752   1.691  -9.711  1.00 10.00      A   
ATOM   2018  N   THR A 235      -8.784   3.542 -10.981  1.00 10.00      A   
ATOM   2019  HN  THR A 235      -8.598   4.504 -11.034  1.00 10.00      A   
ATOM   2020  CA  THR A 235      -9.321   2.859 -12.144  1.00 10.00      A   
ATOM   2021  CB  THR A 235      -9.666   3.861 -13.260  1.00 10.00      A   
ATOM   2022  OG1 THR A 235     -10.473   4.919 -12.714  1.00 10.00      A   
ATOM   2023  HG1 THR A 235      -9.912   5.683 -12.516  1.00 10.00      A   
ATOM   2024  CG2 THR A 235     -10.432   3.173 -14.378  1.00 10.00      A   
ATOM   2025  C   THR A 235      -8.347   1.791 -12.661  1.00 10.00      A   
ATOM   2026  O   THR A 235      -8.751   0.663 -12.956  1.00 10.00      A   
ATOM   2027  N   LEU A 236      -7.063   2.139 -12.732  1.00 10.00      A   
ATOM   2028  HN  LEU A 236      -6.792   3.040 -12.449  1.00 10.00      A   
ATOM   2029  CA  LEU A 236      -6.045   1.209 -13.212  1.00 10.00      A   
ATOM   2030  CB  LEU A 236      -4.697   1.913 -13.386  1.00 10.00      A   
ATOM   2031  CG  LEU A 236      -4.589   2.902 -14.549  1.00 10.00      A   
ATOM   2032  CD1 LEU A 236      -3.232   3.590 -14.537  1.00 10.00      A   
ATOM   2033  CD2 LEU A 236      -4.825   2.200 -15.879  1.00 10.00      A   
ATOM   2034  C   LEU A 236      -5.898   0.016 -12.274  1.00 10.00      A   
ATOM   2035  O   LEU A 236      -5.865  -1.133 -12.721  1.00 10.00      A   
ATOM   2036  N   VAL A 237      -5.814   0.291 -10.978  1.00 10.00      A   
ATOM   2037  HN  VAL A 237      -5.836   1.231 -10.683  1.00 10.00      A   
ATOM   2038  CA  VAL A 237      -5.674  -0.762  -9.979  1.00 10.00      A   
ATOM   2039  CB  VAL A 237      -5.388  -0.187  -8.577  1.00 10.00      A   
ATOM   2040  CG1 VAL A 237      -5.335  -1.296  -7.536  1.00 10.00      A   
ATOM   2041  CG2 VAL A 237      -4.083   0.591  -8.584  1.00 10.00      A   
ATOM   2042  C   VAL A 237      -6.920  -1.643  -9.933  1.00 10.00      A   
ATOM   2043  O   VAL A 237      -6.820  -2.866  -9.842  1.00 10.00      A   
ATOM   2044  N   GLY A 238      -8.087  -1.015 -10.020  1.00 10.00      A   
ATOM   2045  HN  GLY A 238      -8.100  -0.036 -10.109  1.00 10.00      A   
ATOM   2046  CA  GLY A 238      -9.338  -1.749  -9.985  1.00 10.00      A   
ATOM   2047  C   GLY A 238      -9.440  -2.772 -11.097  1.00 10.00      A   
ATOM   2048  O   GLY A 238      -9.769  -3.935 -10.852  1.00 10.00      A   
ATOM   2049  N   ALA A 239      -9.146  -2.345 -12.321  1.00 10.00      A   
ATOM   2050  HN  ALA A 239      -8.888  -1.407 -12.453  1.00 10.00      A   
ATOM   2051  CA  ALA A 239      -9.204  -3.233 -13.474  1.00 10.00      A   
ATOM   2052  CB  ALA A 239      -8.952  -2.453 -14.754  1.00 10.00      A   
ATOM   2053  C   ALA A 239      -8.195  -4.370 -13.337  1.00 10.00      A   
ATOM   2054  O   ALA A 239      -8.526  -5.537 -13.556  1.00 10.00      A   
ATOM   2055  N   ALA A 240      -6.969  -4.022 -12.958  1.00 10.00      A   
ATOM   2056  HN  ALA A 240      -6.772  -3.075 -12.788  1.00 10.00      A   
ATOM   2057  CA  ALA A 240      -5.908  -5.010 -12.792  1.00 10.00      A   
ATOM   2058  CB  ALA A 240      -4.582  -4.325 -12.497  1.00 10.00      A   
ATOM   2059  C   ALA A 240      -6.245  -5.997 -11.683  1.00 10.00      A   
ATOM   2060  O   ALA A 240      -6.087  -7.208 -11.849  1.00 10.00      A   
ATOM   2061  N   GLY A 241      -6.711  -5.470 -10.557  1.00 10.00      A   
ATOM   2062  HN  GLY A 241      -6.808  -4.492 -10.489  1.00 10.00      A   
ATOM   2063  CA  GLY A 241      -7.068  -6.306  -9.427  1.00 10.00      A   
ATOM   2064  C   GLY A 241      -8.138  -7.318  -9.777  1.00 10.00      A   
ATOM   2065  O   GLY A 241      -8.060  -8.477  -9.374  1.00 10.00      A   
ATOM   2066  N   THR A 242      -9.136  -6.883 -10.538  1.00 10.00      A   
ATOM   2067  HN  THR A 242      -9.143  -5.945 -10.828  1.00 10.00      A   
ATOM   2068  CA  THR A 242     -10.221  -7.761 -10.950  1.00 10.00      A   
ATOM   2069  CB  THR A 242     -11.281  -6.993 -11.763  1.00 10.00      A   
ATOM   2070  OG1 THR A 242     -11.693  -5.833 -11.024  1.00 10.00      A   
ATOM   2071  HG1 THR A 242     -11.008  -5.153 -11.083  1.00 10.00      A   
ATOM   2072  CG2 THR A 242     -12.497  -7.871 -12.031  1.00 10.00      A   
ATOM   2073  C   THR A 242      -9.674  -8.928 -11.771  1.00 10.00      A   
ATOM   2074  O   THR A 242     -10.004 -10.087 -11.515  1.00 10.00      A   
ATOM   2075  N   LEU A 243      -8.804  -8.613 -12.730  1.00 10.00      A   
ATOM   2076  HN  LEU A 243      -8.567  -7.669 -12.870  1.00 10.00      A   
ATOM   2077  CA  LEU A 243      -8.193  -9.627 -13.578  1.00 10.00      A   
ATOM   2078  CB  LEU A 243      -7.312  -8.975 -14.650  1.00 10.00      A   
ATOM   2079  CG  LEU A 243      -8.041  -8.236 -15.775  1.00 10.00      A   
ATOM   2080  CD1 LEU A 243      -7.056  -7.409 -16.587  1.00 10.00      A   
ATOM   2081  CD2 LEU A 243      -8.775  -9.221 -16.671  1.00 10.00      A   
ATOM   2082  C   LEU A 243      -7.362 -10.596 -12.741  1.00 10.00      A   
ATOM   2083  O   LEU A 243      -7.497 -11.814 -12.872  1.00 10.00      A   
ATOM   2084  N   LEU A 244      -6.523 -10.043 -11.867  1.00 10.00      A   
ATOM   2085  HN  LEU A 244      -6.477  -9.061 -11.808  1.00 10.00      A   
ATOM   2086  CA  LEU A 244      -5.663 -10.843 -11.001  1.00 10.00      A   
ATOM   2087  CB  LEU A 244      -4.813  -9.943 -10.102  1.00 10.00      A   
ATOM   2088  CG  LEU A 244      -3.740  -9.105 -10.799  1.00 10.00      A   
ATOM   2089  CD1 LEU A 244      -3.076  -8.157  -9.811  1.00 10.00      A   
ATOM   2090  CD2 LEU A 244      -2.704  -9.999 -11.464  1.00 10.00      A   
ATOM   2091  C   LEU A 244      -6.470 -11.814 -10.147  1.00 10.00      A   
ATOM   2092  O   LEU A 244      -6.071 -12.964  -9.960  1.00 10.00      A   
ATOM   2093  N   THR A 245      -7.611 -11.351  -9.646  1.00 10.00      A   
ATOM   2094  HN  THR A 245      -7.880 -10.429  -9.844  1.00 10.00      A   
ATOM   2095  CA  THR A 245      -8.476 -12.177  -8.814  1.00 10.00      A   
ATOM   2096  CB  THR A 245      -9.685 -11.371  -8.298  1.00 10.00      A   
ATOM   2097  OG1 THR A 245      -9.213 -10.163  -7.684  1.00 10.00      A   
ATOM   2098  HG1 THR A 245      -8.995  -9.517  -8.369  1.00 10.00      A   
ATOM   2099  CG2 THR A 245     -10.477 -12.172  -7.274  1.00 10.00      A   
ATOM   2100  C   THR A 245      -8.954 -13.408  -9.582  1.00 10.00      A   
ATOM   2101  O   THR A 245      -8.922 -14.527  -9.064  1.00 10.00      A   
ATOM   2102  N   VAL A 246      -9.365 -13.199 -10.828  1.00 10.00      A   
ATOM   2103  HN  VAL A 246      -9.345 -12.286 -11.191  1.00 10.00      A   
ATOM   2104  CA  VAL A 246      -9.838 -14.291 -11.669  1.00 10.00      A   
ATOM   2105  CB  VAL A 246     -10.491 -13.768 -12.965  1.00 10.00      A   
ATOM   2106  CG1 VAL A 246     -11.124 -14.909 -13.747  1.00 10.00      A   
ATOM   2107  CG2 VAL A 246     -11.525 -12.699 -12.652  1.00 10.00      A   
ATOM   2108  C   VAL A 246      -8.687 -15.226 -12.028  1.00 10.00      A   
ATOM   2109  O   VAL A 246      -8.822 -16.449 -11.958  1.00 10.00      A   
ATOM   2110  N   LEU A 247      -7.551 -14.639 -12.397  1.00 10.00      A   
ATOM   2111  HN  LEU A 247      -7.509 -13.654 -12.424  1.00 10.00      A   
ATOM   2112  CA  LEU A 247      -6.368 -15.407 -12.768  1.00 10.00      A   
ATOM   2113  CB  LEU A 247      -5.233 -14.473 -13.193  1.00 10.00      A   
ATOM   2114  CG  LEU A 247      -5.503 -13.604 -14.420  1.00 10.00      A   
ATOM   2115  CD1 LEU A 247      -4.368 -12.613 -14.630  1.00 10.00      A   
ATOM   2116  CD2 LEU A 247      -5.702 -14.469 -15.656  1.00 10.00      A   
ATOM   2117  C   LEU A 247      -5.907 -16.299 -11.622  1.00 10.00      A   
ATOM   2118  O   LEU A 247      -5.663 -17.490 -11.812  1.00 10.00      A   
ATOM   2119  N   MET A 248      -5.803 -15.719 -10.430  1.00 10.00      A   
ATOM   2120  HN  MET A 248      -6.016 -14.760 -10.342  1.00 10.00      A   
ATOM   2121  CA  MET A 248      -5.370 -16.464  -9.250  1.00 10.00      A   
ATOM   2122  CB  MET A 248      -5.171 -15.538  -8.049  1.00 10.00      A   
ATOM   2123  CG  MET A 248      -3.893 -14.719  -8.096  1.00 10.00      A   
ATOM   2124  SD  MET A 248      -3.673 -13.688  -6.631  1.00 10.00      A   
ATOM   2125  CE  MET A 248      -3.546 -14.937  -5.352  1.00 10.00      A   
ATOM   2126  C   MET A 248      -6.361 -17.568  -8.901  1.00 10.00      A   
ATOM   2127  O   MET A 248      -5.964 -18.661  -8.503  1.00 10.00      A   
ATOM   2128  N   ALA A 249      -7.650 -17.281  -9.058  1.00 10.00      A   
ATOM   2129  HN  ALA A 249      -7.908 -16.389  -9.375  1.00 10.00      A   
ATOM   2130  CA  ALA A 249      -8.689 -18.262  -8.766  1.00 10.00      A   
ATOM   2131  CB  ALA A 249     -10.068 -17.634  -8.899  1.00 10.00      A   
ATOM   2132  C   ALA A 249      -8.553 -19.471  -9.686  1.00 10.00      A   
ATOM   2133  O   ALA A 249      -8.643 -20.619  -9.246  1.00 10.00      A   
ATOM   2134  N   ARG A 250      -8.306 -19.207 -10.965  1.00 10.00      A   
ATOM   2135  HN  ARG A 250      -8.225 -18.270 -11.255  1.00 10.00      A   
ATOM   2136  CA  ARG A 250      -8.151 -20.270 -11.947  1.00 10.00      A   
ATOM   2137  CB  ARG A 250      -8.166 -19.717 -13.372  1.00 10.00      A   
ATOM   2138  CG  ARG A 250      -9.471 -19.039 -13.748  1.00 10.00      A   
ATOM   2139  CD  ARG A 250      -9.702 -19.067 -15.249  1.00 10.00      A   
ATOM   2140  NE  ARG A 250      -8.702 -18.294 -15.982  1.00 10.00      A   
ATOM   2141  HE  ARG A 250      -7.756 -18.442 -15.748  1.00 10.00      A   
ATOM   2142  CZ  ARG A 250      -8.991 -17.416 -16.937  1.00 10.00      A   
ATOM   2143  NH1 ARG A 250     -10.258 -17.185 -17.271  1.00 10.00      A   
ATOM   2144 HH11 ARG A 250     -10.488 -16.496 -18.020  1.00 10.00      A   
ATOM   2145 HH12 ARG A 250     -11.030 -17.696 -16.788  1.00 10.00      A   
ATOM   2146  NH2 ARG A 250      -8.006 -16.785 -17.562  1.00 10.00      A   
ATOM   2147 HH21 ARG A 250      -7.011 -16.987 -17.304  1.00 10.00      A   
ATOM   2148 HH22 ARG A 250      -8.212 -16.092 -18.313  1.00 10.00      A   
ATOM   2149  C   ARG A 250      -6.881 -21.068 -11.691  1.00 10.00      A   
ATOM   2150  O   ARG A 250      -6.840 -22.276 -11.924  1.00 10.00      A   
ATOM   2151  N   ALA A 251      -5.849 -20.390 -11.197  1.00 10.00      A   
ATOM   2152  HN  ALA A 251      -5.937 -19.423 -11.050  1.00 10.00      A   
ATOM   2153  CA  ALA A 251      -4.584 -21.044 -10.886  1.00 10.00      A   
ATOM   2154  CB  ALA A 251      -3.510 -20.012 -10.575  1.00 10.00      A   
ATOM   2155  C   ALA A 251      -4.766 -22.001  -9.710  1.00 10.00      A   
ATOM   2156  O   ALA A 251      -4.081 -23.019  -9.607  1.00 10.00      A   
ATOM   2157  N   MET A 252      -5.702 -21.660  -8.829  1.00 10.00      A   
ATOM   2158  HN  MET A 252      -6.202 -20.822  -8.962  1.00 10.00      A   
ATOM   2159  CA  MET A 252      -5.998 -22.482  -7.662  1.00 10.00      A   
ATOM   2160  CB  MET A 252      -6.471 -21.616  -6.491  1.00 10.00      A   
ATOM   2161  CG  MET A 252      -5.457 -20.588  -6.013  1.00 10.00      A   
ATOM   2162  SD  MET A 252      -3.988 -21.333  -5.271  1.00 10.00      A   
ATOM   2163  CE  MET A 252      -4.671 -22.024  -3.764  1.00 10.00      A   
ATOM   2164  C   MET A 252      -7.058 -23.524  -7.999  1.00 10.00      A   
ATOM   2165  O   MET A 252      -7.441 -24.333  -7.152  1.00 10.00      A   
ATOM   2166  N   ASN A 253      -7.536 -23.473  -9.241  1.00 10.00      A   
ATOM   2167  HN  ASN A 253      -7.196 -22.775  -9.844  1.00 10.00      A   
ATOM   2168  CA  ASN A 253      -8.544 -24.405  -9.745  1.00 10.00      A   
ATOM   2169  CB  ASN A 253      -8.048 -25.858  -9.689  1.00 10.00      A   
ATOM   2170  CG  ASN A 253      -7.058 -26.196 -10.791  1.00 10.00      A   
ATOM   2171  OD1 ASN A 253      -7.446 -26.628 -11.878  1.00 10.00      A   
ATOM   2172  ND2 ASN A 253      -5.774 -26.010 -10.522  1.00 10.00      A   
ATOM   2173 HD21 ASN A 253      -5.530 -25.666  -9.634  1.00 10.00      A   
ATOM   2174 HD22 ASN A 253      -5.117 -26.227 -11.215  1.00 10.00      A   
ATOM   2175  C   ASN A 253      -9.897 -24.267  -9.051  1.00 10.00      A   
ATOM   2176  O   ASN A 253     -10.502 -25.265  -8.647  1.00 10.00      A   
ATOM   2177  N   ARG A 254     -10.379 -23.037  -8.916  1.00 10.00      A   
ATOM   2178  HN  ARG A 254      -9.848 -22.271  -9.237  1.00 10.00      A   
ATOM   2179  CA  ARG A 254     -11.677 -22.793  -8.289  1.00 10.00      A   
ATOM   2180  CB  ARG A 254     -11.570 -22.855  -6.760  1.00 10.00      A   
ATOM   2181  CG  ARG A 254     -12.858 -23.263  -6.053  1.00 10.00      A   
ATOM   2182  CD  ARG A 254     -13.082 -22.444  -4.788  1.00 10.00      A   
ATOM   2183  NE  ARG A 254     -11.856 -22.290  -4.004  1.00 10.00      A   
ATOM   2184  HE  ARG A 254     -11.006 -22.309  -4.498  1.00 10.00      A   
ATOM   2185  CZ  ARG A 254     -11.821 -22.097  -2.684  1.00 10.00      A   
ATOM   2186  NH1 ARG A 254     -12.940 -22.033  -1.972  1.00 10.00      A   
ATOM   2187 HH11 ARG A 254     -13.873 -22.122  -2.438  1.00 10.00      A   
ATOM   2188 HH12 ARG A 254     -12.889 -21.886  -0.938  1.00 10.00      A   
ATOM   2189  NH2 ARG A 254     -10.657 -21.984  -2.064  1.00 10.00      A   
ATOM   2190 HH21 ARG A 254      -9.764 -22.040  -2.597  1.00 10.00      A   
ATOM   2191 HH22 ARG A 254     -10.634 -21.828  -1.022  1.00 10.00      A   
ATOM   2192  C   ARG A 254     -12.254 -21.447  -8.730  1.00 10.00      A   
ATOM   2193  O   ARG A 254     -11.525 -20.571  -9.189  1.00 10.00      A   
ATOM   2194  N   SER A 255     -13.566 -21.299  -8.610  1.00 10.00      A   
ATOM   2195  HN  SER A 255     -14.100 -22.046  -8.268  1.00 10.00      A   
ATOM   2196  CA  SER A 255     -14.237 -20.060  -8.981  1.00 10.00      A   
ATOM   2197  CB  SER A 255     -15.610 -20.376  -9.570  1.00 10.00      A   
ATOM   2198  OG  SER A 255     -15.524 -21.462 -10.479  1.00 10.00      A   
ATOM   2199  HG  SER A 255     -14.618 -21.808 -10.478  1.00 10.00      A   
ATOM   2200  C   SER A 255     -14.381 -19.147  -7.765  1.00 10.00      A   
ATOM   2201  O   SER A 255     -14.546 -19.628  -6.640  1.00 10.00      A   
ATOM   2202  N   VAL A 256     -14.326 -17.838  -7.999  1.00 10.00      A   
ATOM   2203  HN  VAL A 256     -14.209 -17.525  -8.924  1.00 10.00      A   
ATOM   2204  CA  VAL A 256     -14.440 -16.844  -6.929  1.00 10.00      A   
ATOM   2205  CB  VAL A 256     -14.316 -15.405  -7.483  1.00 10.00      A   
ATOM   2206  CG1 VAL A 256     -14.365 -14.378  -6.360  1.00 10.00      A   
ATOM   2207  CG2 VAL A 256     -13.036 -15.251  -8.289  1.00 10.00      A   
ATOM   2208  C   VAL A 256     -15.768 -16.990  -6.186  1.00 10.00      A   
ATOM   2209  O   VAL A 256     -15.837 -16.809  -4.967  1.00 10.00      A   
ATOM   2210  N   TRP A 257     -16.808 -17.343  -6.931  1.00 10.00      A   
ATOM   2211  HN  TRP A 257     -16.675 -17.470  -7.897  1.00 10.00      A   
ATOM   2212  CA  TRP A 257     -18.145 -17.531  -6.375  1.00 10.00      A   
ATOM   2213  CB  TRP A 257     -19.111 -17.955  -7.490  1.00 10.00      A   
ATOM   2214  CG  TRP A 257     -20.522 -18.188  -7.040  1.00 10.00      A   
ATOM   2215  CD1 TRP A 257     -21.395 -17.255  -6.560  1.00 10.00      A   
ATOM   2216  CD2 TRP A 257     -21.226 -19.436  -7.036  1.00 10.00      A   
ATOM   2217  NE1 TRP A 257     -22.597 -17.847  -6.254  1.00 10.00      A   
ATOM   2218  HE1 TRP A 257     -23.386 -17.381  -5.893  1.00 10.00      A   
ATOM   2219  CE2 TRP A 257     -22.519 -19.186  -6.539  1.00 10.00      A   
ATOM   2220  CE3 TRP A 257     -20.886 -20.740  -7.405  1.00 10.00      A   
ATOM   2221  CZ2 TRP A 257     -23.473 -20.192  -6.402  1.00 10.00      A   
ATOM   2222  CZ3 TRP A 257     -21.834 -21.735  -7.269  1.00 10.00      A   
ATOM   2223  CH2 TRP A 257     -23.111 -21.456  -6.772  1.00 10.00      A   
ATOM   2224  C   TRP A 257     -18.142 -18.566  -5.249  1.00 10.00      A   
ATOM   2225  O   TRP A 257     -18.831 -18.406  -4.245  1.00 10.00      A   
ATOM   2226  N   ILE A 258     -17.333 -19.606  -5.405  1.00 10.00      A   
ATOM   2227  HN  ILE A 258     -16.768 -19.656  -6.205  1.00 10.00      A   
ATOM   2228  CA  ILE A 258     -17.253 -20.670  -4.407  1.00 10.00      A   
ATOM   2229  CB  ILE A 258     -17.044 -22.049  -5.073  1.00 10.00      A   
ATOM   2230  CG1 ILE A 258     -17.683 -22.071  -6.466  1.00 10.00      A   
ATOM   2231  CG2 ILE A 258     -17.627 -23.156  -4.204  1.00 10.00      A   
ATOM   2232  CD1 ILE A 258     -17.383 -23.321  -7.263  1.00 10.00      A   
ATOM   2233  C   ILE A 258     -16.115 -20.407  -3.423  1.00 10.00      A   
ATOM   2234  O   ILE A 258     -15.582 -21.330  -2.803  1.00 10.00      A   
ATOM   2235  N   SER A 259     -15.733 -19.147  -3.294  1.00 10.00      A   
ATOM   2236  HN  SER A 259     -16.181 -18.453  -3.822  1.00 10.00      A   
ATOM   2237  CA  SER A 259     -14.663 -18.771  -2.385  1.00 10.00      A   
ATOM   2238  CB  SER A 259     -13.426 -18.313  -3.167  1.00 10.00      A   
ATOM   2239  OG  SER A 259     -13.143 -19.192  -4.242  1.00 10.00      A   
ATOM   2240  HG  SER A 259     -13.891 -19.206  -4.846  1.00 10.00      A   
ATOM   2241  C   SER A 259     -15.114 -17.678  -1.419  1.00 10.00      A   
ATOM   2242  O   SER A 259     -14.893 -17.772  -0.213  1.00 10.00      A   
ATOM   2243  N   VAL A 260     -15.763 -16.648  -1.954  1.00 10.00      A   
ATOM   2244  HN  VAL A 260     -15.930 -16.634  -2.920  1.00 10.00      A   
ATOM   2245  CA  VAL A 260     -16.225 -15.532  -1.135  1.00 10.00      A   
ATOM   2246  CB  VAL A 260     -16.124 -14.178  -1.879  1.00 10.00      A   
ATOM   2247  CG1 VAL A 260     -14.673 -13.849  -2.206  1.00 10.00      A   
ATOM   2248  CG2 VAL A 260     -16.976 -14.177  -3.142  1.00 10.00      A   
ATOM   2249  C   VAL A 260     -17.647 -15.732  -0.612  1.00 10.00      A   
ATOM   2250  O   VAL A 260     -18.012 -15.174   0.421  1.00 10.00      A   
ATOM   2251  N   LEU A 261     -18.444 -16.531  -1.308  1.00 10.00      A   
ATOM   2252  HN  LEU A 261     -18.099 -16.984  -2.103  1.00 10.00      A   
ATOM   2253  CB  LEU A 261     -20.794 -15.987  -1.791  1.00 10.00      A   
ATOM   2254  CG  LEU A 261     -22.226 -15.836  -1.262  1.00 10.00      A   
ATOM   2255  CD1 LEU A 261     -22.237 -15.130   0.086  1.00 10.00      A   
ATOM   2256  CD2 LEU A 261     -23.099 -15.097  -2.262  1.00 10.00      A   
ATOM   2257  CA  LEU A 261     -19.821 -16.768  -0.896  1.00 10.00      A   
ATOM   2258  C   LEU A 261     -20.145 -18.257  -0.918  1.00 10.00      A   
ATOM   2259  O   LEU A 261     -19.655 -18.983  -0.029  1.00 10.00      A   
ATOM   2260  OXT LEU A 261     -20.889 -18.699  -1.819  1.00 10.00      A   
ATOM   2261  CB  MET B   1      31.841 -10.984  -7.812  1.00 10.00      B   
ATOM   2262  CG  MET B   1      31.248 -10.067  -8.866  1.00 10.00      B   
ATOM   2263  SD  MET B   1      30.223 -10.947 -10.059  1.00 10.00      B   
ATOM   2264  CE  MET B   1      29.713  -9.592 -11.114  1.00 10.00      B   
ATOM   2265  C   MET B   1      33.742 -12.416  -7.052  1.00 10.00      B   
ATOM   2266  O   MET B   1      33.054 -12.938  -6.175  1.00 10.00      B   
ATOM   2267  N   MET B   1      32.761 -12.747  -9.299  1.00 10.00      B   
ATOM   2268  HT1 MET B   1      32.249 -12.293 -10.083  1.00 10.00      B   
ATOM   2269  HT2 MET B   1      32.168 -13.499  -8.900  1.00 10.00      B   
ATOM   2270  HT3 MET B   1      33.635 -13.174  -9.673  1.00 10.00      B   
ATOM   2271  CA  MET B   1      33.092 -11.748  -8.256  1.00 10.00      B   
ATOM   2272  N   GLU B   2      35.066 -12.409  -7.022  1.00 10.00      B   
ATOM   2273  HN  GLU B   2      35.559 -11.984  -7.760  1.00 10.00      B   
ATOM   2274  CA  GLU B   2      35.813 -13.008  -5.927  1.00 10.00      B   
ATOM   2275  CB  GLU B   2      35.908 -14.528  -6.100  1.00 10.00      B   
ATOM   2276  CG  GLU B   2      36.596 -15.252  -4.957  1.00 10.00      B   
ATOM   2277  CD  GLU B   2      35.893 -16.537  -4.579  1.00 10.00      B   
ATOM   2278  OE1 GLU B   2      35.903 -17.492  -5.385  1.00 10.00      B   
ATOM   2279  OE2 GLU B   2      35.330 -16.602  -3.463  1.00 10.00      B   
ATOM   2280  C   GLU B   2      37.203 -12.386  -5.822  1.00 10.00      B   
ATOM   2281  O   GLU B   2      37.998 -12.442  -6.766  1.00 10.00      B   
ATOM   2282  N   PHE B   3      37.480 -11.778  -4.679  1.00 10.00      B   
ATOM   2283  HN  PHE B   3      36.801 -11.761  -3.970  1.00 10.00      B   
ATOM   2284  CA  PHE B   3      38.767 -11.144  -4.441  1.00 10.00      B   
ATOM   2285  CB  PHE B   3      38.582  -9.801  -3.725  1.00 10.00      B   
ATOM   2286  CG  PHE B   3      37.896  -8.747  -4.552  1.00 10.00      B   
ATOM   2287  CD1 PHE B   3      36.556  -8.452  -4.349  1.00 10.00      B   
ATOM   2288  CD2 PHE B   3      38.592  -8.051  -5.530  1.00 10.00      B   
ATOM   2289  CE1 PHE B   3      35.923  -7.484  -5.105  1.00 10.00      B   
ATOM   2290  CE2 PHE B   3      37.965  -7.082  -6.289  1.00 10.00      B   
ATOM   2291  CZ  PHE B   3      36.628  -6.798  -6.077  1.00 10.00      B   
ATOM   2292  C   PHE B   3      39.666 -12.050  -3.611  1.00 10.00      B   
ATOM   2293  O   PHE B   3      39.212 -13.056  -3.053  1.00 10.00      B   
ATOM   2294  N   GLY B   4      40.941 -11.691  -3.540  1.00 10.00      B   
ATOM   2295  HN  GLY B   4      41.241 -10.892  -4.023  1.00 10.00      B   
ATOM   2296  CA  GLY B   4      41.890 -12.465  -2.768  1.00 10.00      B   
ATOM   2297  C   GLY B   4      41.628 -12.351  -1.281  1.00 10.00      B   
ATOM   2298  O   GLY B   4      40.897 -11.458  -0.844  1.00 10.00      B   
ATOM   2299  N   PHE B   5      42.227 -13.242  -0.509  1.00 10.00      B   
ATOM   2300  HN  PHE B   5      42.814 -13.913  -0.922  1.00 10.00      B   
ATOM   2301  CA  PHE B   5      42.048 -13.253   0.937  1.00 10.00      B   
ATOM   2302  CB  PHE B   5      42.768 -14.453   1.568  1.00 10.00      B   
ATOM   2303  CG  PHE B   5      42.877 -14.390   3.067  1.00 10.00      B   
ATOM   2304  CD1 PHE B   5      41.741 -14.382   3.860  1.00 10.00      B   
ATOM   2305  CD2 PHE B   5      44.117 -14.330   3.682  1.00 10.00      B   
ATOM   2306  CE1 PHE B   5      41.837 -14.313   5.234  1.00 10.00      B   
ATOM   2307  CE2 PHE B   5      44.221 -14.264   5.058  1.00 10.00      B   
ATOM   2308  CZ  PHE B   5      43.079 -14.254   5.836  1.00 10.00      B   
ATOM   2309  C   PHE B   5      42.524 -11.950   1.567  1.00 10.00      B   
ATOM   2310  O   PHE B   5      41.768 -11.282   2.269  1.00 10.00      B   
ATOM   2311  N   TRP B   6      43.766 -11.576   1.291  1.00 10.00      B   
ATOM   2312  HN  TRP B   6      44.311 -12.128   0.689  1.00 10.00      B   
ATOM   2313  CA  TRP B   6      44.334 -10.358   1.852  1.00 10.00      B   
ATOM   2314  CB  TRP B   6      45.844 -10.304   1.616  1.00 10.00      B   
ATOM   2315  CG  TRP B   6      46.578 -11.448   2.242  1.00 10.00      B   
ATOM   2316  CD1 TRP B   6      47.023 -12.575   1.618  1.00 10.00      B   
ATOM   2317  CD2 TRP B   6      46.941 -11.581   3.620  1.00 10.00      B   
ATOM   2318  NE1 TRP B   6      47.646 -13.399   2.521  1.00 10.00      B   
ATOM   2319  HE1 TRP B   6      48.051 -14.268   2.313  1.00 10.00      B   
ATOM   2320  CE2 TRP B   6      47.611 -12.811   3.757  1.00 10.00      B   
ATOM   2321  CE3 TRP B   6      46.769 -10.778   4.750  1.00 10.00      B   
ATOM   2322  CZ2 TRP B   6      48.107 -13.259   4.978  1.00 10.00      B   
ATOM   2323  CZ3 TRP B   6      47.263 -11.224   5.961  1.00 10.00      B   
ATOM   2324  CH2 TRP B   6      47.924 -12.452   6.066  1.00 10.00      B   
ATOM   2325  C   TRP B   6      43.650  -9.117   1.286  1.00 10.00      B   
ATOM   2326  O   TRP B   6      43.528  -8.098   1.970  1.00 10.00      B   
ATOM   2327  N   SER B   7      43.201  -9.211   0.042  1.00 10.00      B   
ATOM   2328  HN  SER B   7      43.339 -10.043  -0.455  1.00 10.00      B   
ATOM   2329  CA  SER B   7      42.520  -8.105  -0.610  1.00 10.00      B   
ATOM   2330  CB  SER B   7      42.348  -8.416  -2.097  1.00 10.00      B   
ATOM   2331  OG  SER B   7      43.506  -9.066  -2.599  1.00 10.00      B   
ATOM   2332  HG  SER B   7      44.194  -8.409  -2.758  1.00 10.00      B   
ATOM   2333  C   SER B   7      41.167  -7.844   0.048  1.00 10.00      B   
ATOM   2334  O   SER B   7      40.861  -6.718   0.437  1.00 10.00      B   
ATOM   2335  N   ALA B   8      40.371  -8.900   0.198  1.00 10.00      B   
ATOM   2336  HN  ALA B   8      40.678  -9.783  -0.114  1.00 10.00      B   
ATOM   2337  CA  ALA B   8      39.056  -8.784   0.815  1.00 10.00      B   
ATOM   2338  CB  ALA B   8      38.274 -10.078   0.655  1.00 10.00      B   
ATOM   2339  C   ALA B   8      39.183  -8.417   2.289  1.00 10.00      B   
ATOM   2340  O   ALA B   8      38.352  -7.685   2.830  1.00 10.00      B   
ATOM   2341  N   LEU B   9      40.234  -8.927   2.925  1.00 10.00      B   
ATOM   2342  HN  LEU B   9      40.850  -9.513   2.432  1.00 10.00      B   
ATOM   2343  CA  LEU B   9      40.494  -8.657   4.334  1.00 10.00      B   
ATOM   2344  CB  LEU B   9      41.741  -9.415   4.795  1.00 10.00      B   
ATOM   2345  CG  LEU B   9      42.076  -9.340   6.285  1.00 10.00      B   
ATOM   2346  CD1 LEU B   9      41.006 -10.039   7.109  1.00 10.00      B   
ATOM   2347  CD2 LEU B   9      43.441  -9.953   6.549  1.00 10.00      B   
ATOM   2348  C   LEU B   9      40.672  -7.160   4.562  1.00 10.00      B   
ATOM   2349  O   LEU B   9      40.062  -6.581   5.462  1.00 10.00      B   
ATOM   2350  N   TYR B  10      41.496  -6.537   3.725  1.00 10.00      B   
ATOM   2351  HN  TYR B  10      41.941  -7.054   3.018  1.00 10.00      B   
ATOM   2352  CA  TYR B  10      41.752  -5.108   3.825  1.00 10.00      B   
ATOM   2353  CB  TYR B  10      42.818  -4.679   2.807  1.00 10.00      B   
ATOM   2354  CG  TYR B  10      43.012  -3.183   2.716  1.00 10.00      B   
ATOM   2355  CD1 TYR B  10      43.696  -2.488   3.703  1.00 10.00      B   
ATOM   2356  CD2 TYR B  10      42.498  -2.460   1.646  1.00 10.00      B   
ATOM   2357  CE1 TYR B  10      43.864  -1.119   3.631  1.00 10.00      B   
ATOM   2358  CE2 TYR B  10      42.664  -1.091   1.564  1.00 10.00      B   
ATOM   2359  CZ  TYR B  10      43.346  -0.425   2.559  1.00 10.00      B   
ATOM   2360  OH  TYR B  10      43.510   0.943   2.481  1.00 10.00      B   
ATOM   2361  HH  TYR B  10      44.420   1.171   2.710  1.00 10.00      B   
ATOM   2362  C   TYR B  10      40.464  -4.318   3.610  1.00 10.00      B   
ATOM   2363  O   TYR B  10      40.160  -3.394   4.364  1.00 10.00      B   
ATOM   2364  N   ILE B  11      39.708  -4.702   2.584  1.00 10.00      B   
ATOM   2365  HN  ILE B  11      40.012  -5.451   2.027  1.00 10.00      B   
ATOM   2366  CA  ILE B  11      38.446  -4.039   2.260  1.00 10.00      B   
ATOM   2367  CB  ILE B  11      37.786  -4.646   0.999  1.00 10.00      B   
ATOM   2368  CG1 ILE B  11      38.703  -4.485  -0.220  1.00 10.00      B   
ATOM   2369  CG2 ILE B  11      36.430  -3.998   0.738  1.00 10.00      B   
ATOM   2370  CD1 ILE B  11      38.244  -5.254  -1.441  1.00 10.00      B   
ATOM   2371  C   ILE B  11      37.471  -4.119   3.436  1.00 10.00      B   
ATOM   2372  O   ILE B  11      36.829  -3.126   3.790  1.00 10.00      B   
ATOM   2373  N   PHE B  12      37.377  -5.300   4.041  1.00 10.00      B   
ATOM   2374  HN  PHE B  12      37.917  -6.052   3.709  1.00 10.00      B   
ATOM   2375  CA  PHE B  12      36.492  -5.516   5.176  1.00 10.00      B   
ATOM   2376  CB  PHE B  12      36.540  -6.978   5.628  1.00 10.00      B   
ATOM   2377  CG  PHE B  12      35.619  -7.289   6.773  1.00 10.00      B   
ATOM   2378  CD1 PHE B  12      34.247  -7.310   6.588  1.00 10.00      B   
ATOM   2379  CD2 PHE B  12      36.125  -7.559   8.035  1.00 10.00      B   
ATOM   2380  CE1 PHE B  12      33.396  -7.593   7.638  1.00 10.00      B   
ATOM   2381  CE2 PHE B  12      35.279  -7.843   9.089  1.00 10.00      B   
ATOM   2382  CZ  PHE B  12      33.912  -7.860   8.891  1.00 10.00      B   
ATOM   2383  C   PHE B  12      36.843  -4.590   6.335  1.00 10.00      B   
ATOM   2384  O   PHE B  12      35.977  -3.887   6.856  1.00 10.00      B   
ATOM   2385  N   VAL B  13      38.112  -4.585   6.731  1.00 10.00      B   
ATOM   2386  HN  VAL B  13      38.761  -5.170   6.277  1.00 10.00      B   
ATOM   2387  CA  VAL B  13      38.565  -3.735   7.829  1.00 10.00      B   
ATOM   2388  CB  VAL B  13      40.054  -3.981   8.165  1.00 10.00      B   
ATOM   2389  CG1 VAL B  13      40.516  -3.069   9.294  1.00 10.00      B   
ATOM   2390  CG2 VAL B  13      40.287  -5.438   8.530  1.00 10.00      B   
ATOM   2391  C   VAL B  13      38.359  -2.260   7.488  1.00 10.00      B   
ATOM   2392  O   VAL B  13      37.869  -1.480   8.309  1.00 10.00      B   
ATOM   2393  N   LEU B  14      38.704  -1.895   6.260  1.00 10.00      B   
ATOM   2394  HN  LEU B  14      39.067  -2.573   5.647  1.00 10.00      B   
ATOM   2395  CA  LEU B  14      38.572  -0.520   5.795  1.00 10.00      B   
ATOM   2396  CB  LEU B  14      39.108  -0.382   4.368  1.00 10.00      B   
ATOM   2397  CG  LEU B  14      39.114   1.028   3.773  1.00 10.00      B   
ATOM   2398  CD1 LEU B  14      40.150   1.901   4.463  1.00 10.00      B   
ATOM   2399  CD2 LEU B  14      39.367   0.970   2.276  1.00 10.00      B   
ATOM   2400  C   LEU B  14      37.127  -0.034   5.861  1.00 10.00      B   
ATOM   2401  O   LEU B  14      36.853   1.036   6.404  1.00 10.00      B   
ATOM   2402  N   THR B  15      36.204  -0.829   5.326  1.00 10.00      B   
ATOM   2403  HN  THR B  15      36.478  -1.688   4.932  1.00 10.00      B   
ATOM   2404  CA  THR B  15      34.793  -0.456   5.319  1.00 10.00      B   
ATOM   2405  CB  THR B  15      33.929  -1.385   4.440  1.00 10.00      B   
ATOM   2406  OG1 THR B  15      34.330  -2.751   4.617  1.00 10.00      B   
ATOM   2407  HG1 THR B  15      35.224  -2.875   4.266  1.00 10.00      B   
ATOM   2408  CG2 THR B  15      34.061  -1.007   2.973  1.00 10.00      B   
ATOM   2409  C   THR B  15      34.213  -0.354   6.728  1.00 10.00      B   
ATOM   2410  O   THR B  15      33.377   0.510   6.996  1.00 10.00      B   
ATOM   2411  N   CYS B  16      34.673  -1.217   7.630  1.00 10.00      B   
ATOM   2412  HN  CYS B  16      35.349  -1.880   7.364  1.00 10.00      B   
ATOM   2413  CA  CYS B  16      34.193  -1.199   9.007  1.00 10.00      B   
ATOM   2414  CB  CYS B  16      34.592  -2.480   9.742  1.00 10.00      B   
ATOM   2415  SG  CYS B  16      33.956  -3.994   8.988  1.00 10.00      B   
ATOM   2416  HG  CYS B  16      34.719  -4.269   7.935  1.00 10.00      B   
ATOM   2417  C   CYS B  16      34.718   0.030   9.746  1.00 10.00      B   
ATOM   2418  O   CYS B  16      34.003   0.649  10.533  1.00 10.00      B   
ATOM   2419  N   PHE B  17      35.971   0.380   9.484  1.00 10.00      B   
ATOM   2420  HN  PHE B  17      36.498  -0.162   8.857  1.00 10.00      B   
ATOM   2421  CA  PHE B  17      36.588   1.541  10.113  1.00 10.00      B   
ATOM   2422  CB  PHE B  17      38.107   1.522   9.898  1.00 10.00      B   
ATOM   2423  CG  PHE B  17      38.847   2.640  10.583  1.00 10.00      B   
ATOM   2424  CD1 PHE B  17      38.960   2.672  11.963  1.00 10.00      B   
ATOM   2425  CD2 PHE B  17      39.431   3.656   9.845  1.00 10.00      B   
ATOM   2426  CE1 PHE B  17      39.639   3.694  12.595  1.00 10.00      B   
ATOM   2427  CE2 PHE B  17      40.112   4.682  10.470  1.00 10.00      B   
ATOM   2428  CZ  PHE B  17      40.217   4.702  11.848  1.00 10.00      B   
ATOM   2429  C   PHE B  17      35.987   2.827   9.555  1.00 10.00      B   
ATOM   2430  O   PHE B  17      35.535   3.690  10.308  1.00 10.00      B   
ATOM   2431  N   LEU B  18      35.967   2.933   8.230  1.00 10.00      B   
ATOM   2432  HN  LEU B  18      36.331   2.199   7.686  1.00 10.00      B   
ATOM   2433  CA  LEU B  18      35.424   4.108   7.556  1.00 10.00      B   
ATOM   2434  CB  LEU B  18      35.612   3.989   6.040  1.00 10.00      B   
ATOM   2435  CG  LEU B  18      35.224   5.211   5.205  1.00 10.00      B   
ATOM   2436  CD1 LEU B  18      36.205   6.351   5.432  1.00 10.00      B   
ATOM   2437  CD2 LEU B  18      35.146   4.850   3.731  1.00 10.00      B   
ATOM   2438  C   LEU B  18      33.947   4.297   7.886  1.00 10.00      B   
ATOM   2439  O   LEU B  18      33.491   5.416   8.110  1.00 10.00      B   
ATOM   2440  N   GLY B  19      33.213   3.193   7.942  1.00 10.00      B   
ATOM   2441  HN  GLY B  19      33.640   2.324   7.775  1.00 10.00      B   
ATOM   2442  CA  GLY B  19      31.794   3.250   8.245  1.00 10.00      B   
ATOM   2443  C   GLY B  19      31.508   3.866   9.601  1.00 10.00      B   
ATOM   2444  O   GLY B  19      30.465   4.488   9.802  1.00 10.00      B   
ATOM   2445  N   TYR B  20      32.434   3.684  10.534  1.00 10.00      B   
ATOM   2446  HN  TYR B  20      33.238   3.168  10.313  1.00 10.00      B   
ATOM   2447  CA  TYR B  20      32.287   4.232  11.872  1.00 10.00      B   
ATOM   2448  CB  TYR B  20      33.095   3.413  12.883  1.00 10.00      B   
ATOM   2449  CG  TYR B  20      33.013   3.929  14.304  1.00 10.00      B   
ATOM   2450  CD1 TYR B  20      31.933   3.613  15.120  1.00 10.00      B   
ATOM   2451  CD2 TYR B  20      34.014   4.735  14.828  1.00 10.00      B   
ATOM   2452  CE1 TYR B  20      31.855   4.086  16.417  1.00 10.00      B   
ATOM   2453  CE2 TYR B  20      33.945   5.211  16.122  1.00 10.00      B   
ATOM   2454  CZ  TYR B  20      32.864   4.883  16.913  1.00 10.00      B   
ATOM   2455  OH  TYR B  20      32.789   5.358  18.204  1.00 10.00      B   
ATOM   2456  HH  TYR B  20      33.157   6.251  18.240  1.00 10.00      B   
ATOM   2457  C   TYR B  20      32.731   5.689  11.898  1.00 10.00      B   
ATOM   2458  O   TYR B  20      32.074   6.537  12.496  1.00 10.00      B   
ATOM   2459  N   GLU B  21      33.846   5.974  11.239  1.00 10.00      B   
ATOM   2460  HN  GLU B  21      34.333   5.253  10.778  1.00 10.00      B   
ATOM   2461  CA  GLU B  21      34.372   7.333  11.192  1.00 10.00      B   
ATOM   2462  CB  GLU B  21      35.741   7.365  10.514  1.00 10.00      B   
ATOM   2463  CG  GLU B  21      36.807   6.539  11.219  1.00 10.00      B   
ATOM   2464  CD  GLU B  21      37.099   7.026  12.624  1.00 10.00      B   
ATOM   2465  OE1 GLU B  21      37.256   8.252  12.815  1.00 10.00      B   
ATOM   2466  OE2 GLU B  21      37.185   6.184  13.546  1.00 10.00      B   
ATOM   2467  C   GLU B  21      33.408   8.271  10.468  1.00 10.00      B   
ATOM   2468  O   GLU B  21      33.253   9.430  10.850  1.00 10.00      B   
ATOM   2469  N   LEU B  22      32.742   7.753   9.440  1.00 10.00      B   
ATOM   2470  HN  LEU B  22      32.899   6.812   9.192  1.00 10.00      B   
ATOM   2471  CA  LEU B  22      31.795   8.542   8.657  1.00 10.00      B   
ATOM   2472  CB  LEU B  22      31.409   7.814   7.363  1.00 10.00      B   
ATOM   2473  CG  LEU B  22      32.457   7.806   6.245  1.00 10.00      B   
ATOM   2474  CD1 LEU B  22      31.974   6.965   5.074  1.00 10.00      B   
ATOM   2475  CD2 LEU B  22      32.776   9.221   5.791  1.00 10.00      B   
ATOM   2476  C   LEU B  22      30.538   8.893   9.448  1.00 10.00      B   
ATOM   2477  O   LEU B  22      29.799   9.802   9.072  1.00 10.00      B   
ATOM   2478  N   ILE B  23      30.295   8.188  10.546  1.00 10.00      B   
ATOM   2479  HN  ILE B  23      30.920   7.483  10.818  1.00 10.00      B   
ATOM   2480  CA  ILE B  23      29.113   8.449  11.356  1.00 10.00      B   
ATOM   2481  CB  ILE B  23      28.247   7.185  11.573  1.00 10.00      B   
ATOM   2482  CG1 ILE B  23      29.051   6.083  12.271  1.00 10.00      B   
ATOM   2483  CG2 ILE B  23      27.686   6.692  10.247  1.00 10.00      B   
ATOM   2484  CD1 ILE B  23      28.257   4.826  12.549  1.00 10.00      B   
ATOM   2485  C   ILE B  23      29.454   9.102  12.694  1.00 10.00      B   
ATOM   2486  O   ILE B  23      28.673   9.037  13.645  1.00 10.00      B   
ATOM   2487  N   THR B  24      30.611   9.744  12.766  1.00 10.00      B   
ATOM   2488  HN  THR B  24      31.192   9.780  11.981  1.00 10.00      B   
ATOM   2489  CA  THR B  24      31.023  10.410  13.992  1.00 10.00      B   
ATOM   2490  CB  THR B  24      32.551  10.364  14.194  1.00 10.00      B   
ATOM   2491  OG1 THR B  24      33.219  10.864  13.027  1.00 10.00      B   
ATOM   2492  HG1 THR B  24      33.127  10.223  12.306  1.00 10.00      B   
ATOM   2493  CG2 THR B  24      33.015   8.943  14.474  1.00 10.00      B   
ATOM   2494  C   THR B  24      30.548  11.859  13.993  1.00 10.00      B   
ATOM   2495  O   THR B  24      30.426  12.472  12.932  1.00 10.00      B   
ATOM   2496  N   ARG B  25      30.263  12.393  15.179  1.00 10.00      B   
ATOM   2497  HN  ARG B  25      30.358  11.839  15.983  1.00 10.00      B   
ATOM   2498  CA  ARG B  25      29.800  13.775  15.327  1.00 10.00      B   
ATOM   2499  CB  ARG B  25      30.819  14.783  14.783  1.00 10.00      B   
ATOM   2500  CG  ARG B  25      32.001  15.022  15.700  1.00 10.00      B   
ATOM   2501  CD  ARG B  25      32.845  16.184  15.216  1.00 10.00      B   
ATOM   2502  NE  ARG B  25      33.470  15.909  13.922  1.00 10.00      B   
ATOM   2503  HE  ARG B  25      33.577  14.964  13.663  1.00 10.00      B   
ATOM   2504  CZ  ARG B  25      33.886  16.852  13.083  1.00 10.00      B   
ATOM   2505  NH1 ARG B  25      33.745  18.134  13.398  1.00 10.00      B   
ATOM   2506 HH11 ARG B  25      34.070  18.876  12.738  1.00 10.00      B   
ATOM   2507 HH12 ARG B  25      33.311  18.408  14.304  1.00 10.00      B   
ATOM   2508  NH2 ARG B  25      34.447  16.509  11.930  1.00 10.00      B   
ATOM   2509 HH21 ARG B  25      34.564  15.500  11.679  1.00 10.00      B   
ATOM   2510 HH22 ARG B  25      34.774  17.244  11.264  1.00 10.00      B   
ATOM   2511  C   ARG B  25      28.432  13.993  14.691  1.00 10.00      B   
ATOM   2512  O   ARG B  25      28.119  15.090  14.228  1.00 10.00      B   
ATOM   2513  N   VAL B  26      27.613  12.952  14.679  1.00 10.00      B   
ATOM   2514  HN  VAL B  26      27.911  12.105  15.067  1.00 10.00      B   
ATOM   2515  CA  VAL B  26      26.277  13.045  14.111  1.00 10.00      B   
ATOM   2516  CB  VAL B  26      25.844  11.726  13.435  1.00 10.00      B   
ATOM   2517  CG1 VAL B  26      24.407  11.813  12.941  1.00 10.00      B   
ATOM   2518  CG2 VAL B  26      26.775  11.400  12.279  1.00 10.00      B   
ATOM   2519  C   VAL B  26      25.276  13.438  15.190  1.00 10.00      B   
ATOM   2520  O   VAL B  26      25.114  12.726  16.186  1.00 10.00      B   
ATOM   2521  N   PRO B  27      24.612  14.591  15.015  1.00 10.00      B   
ATOM   2522  CA  PRO B  27      23.626  15.088  15.976  1.00 10.00      B   
ATOM   2523  CB  PRO B  27      23.136  16.402  15.361  1.00 10.00      B   
ATOM   2524  CG  PRO B  27      23.524  16.333  13.924  1.00 10.00      B   
ATOM   2525  CD  PRO B  27      24.773  15.504  13.870  1.00 10.00      B   
ATOM   2526  C   PRO B  27      22.462  14.120  16.158  1.00 10.00      B   
ATOM   2527  O   PRO B  27      22.073  13.412  15.226  1.00 10.00      B   
ATOM   2528  N   VAL B  28      21.896  14.116  17.357  1.00 10.00      B   
ATOM   2529  HN  VAL B  28      22.232  14.731  18.040  1.00 10.00      B   
ATOM   2530  CA  VAL B  28      20.782  13.237  17.689  1.00 10.00      B   
ATOM   2531  CB  VAL B  28      20.414  13.329  19.188  1.00 10.00      B   
ATOM   2532  CG1 VAL B  28      19.579  12.130  19.611  1.00 10.00      B   
ATOM   2533  CG2 VAL B  28      21.669  13.433  20.045  1.00 10.00      B   
ATOM   2534  C   VAL B  28      19.555  13.544  16.830  1.00 10.00      B   
ATOM   2535  O   VAL B  28      18.704  12.681  16.620  1.00 10.00      B   
ATOM   2536  N   ILE B  29      19.482  14.768  16.314  1.00 10.00      B   
ATOM   2537  HN  ILE B  29      20.187  15.415  16.526  1.00 10.00      B   
ATOM   2538  CA  ILE B  29      18.370  15.180  15.461  1.00 10.00      B   
ATOM   2539  CB  ILE B  29      18.380  16.699  15.180  1.00 10.00      B   
ATOM   2540  CG1 ILE B  29      19.712  17.131  14.562  1.00 10.00      B   
ATOM   2541  CG2 ILE B  29      18.094  17.480  16.454  1.00 10.00      B   
ATOM   2542  CD1 ILE B  29      19.710  18.546  14.027  1.00 10.00      B   
ATOM   2543  C   ILE B  29      18.375  14.414  14.136  1.00 10.00      B   
ATOM   2544  O   ILE B  29      17.388  14.413  13.403  1.00 10.00      B   
ATOM   2545  N   LEU B  30      19.490  13.752  13.843  1.00 10.00      B   
ATOM   2546  HN  LEU B  30      20.243  13.783  14.471  1.00 10.00      B   
ATOM   2547  CA  LEU B  30      19.623  12.976  12.620  1.00 10.00      B   
ATOM   2548  CB  LEU B  30      20.862  13.414  11.833  1.00 10.00      B   
ATOM   2549  CG  LEU B  30      20.843  14.839  11.269  1.00 10.00      B   
ATOM   2550  CD1 LEU B  30      22.177  15.174  10.621  1.00 10.00      B   
ATOM   2551  CD2 LEU B  30      19.707  15.008  10.267  1.00 10.00      B   
ATOM   2552  C   LEU B  30      19.696  11.483  12.933  1.00 10.00      B   
ATOM   2553  O   LEU B  30      20.138  10.690  12.105  1.00 10.00      B   
ATOM   2554  N   HIS B  31      19.226  11.104  14.121  1.00 10.00      B   
ATOM   2555  HN  HIS B  31      18.851  11.785  14.724  1.00 10.00      B   
ATOM   2556  CA  HIS B  31      19.243   9.705  14.552  1.00 10.00      B   
ATOM   2557  CB  HIS B  31      18.721   9.570  15.987  1.00 10.00      B   
ATOM   2558  CG  HIS B  31      18.940   8.219  16.602  1.00 10.00      B   
ATOM   2559  ND1 HIS B  31      19.983   7.936  17.456  1.00 10.00      B   
ATOM   2560  HD1 HIS B  31      20.679   8.567  17.743  1.00 10.00      B   
ATOM   2561  CD2 HIS B  31      18.232   7.069  16.494  1.00 10.00      B   
ATOM   2562  CE1 HIS B  31      19.910   6.675  17.844  1.00 10.00      B   
ATOM   2563  NE2 HIS B  31      18.855   6.130  17.272  1.00 10.00      B   
ATOM   2564  HE2 HIS B  31      18.563   5.198  17.392  1.00 10.00      B   
ATOM   2565  C   HIS B  31      18.436   8.816  13.602  1.00 10.00      B   
ATOM   2566  O   HIS B  31      18.947   7.810  13.102  1.00 10.00      B   
ATOM   2567  N   THR B  32      17.179   9.182  13.366  1.00 10.00      B   
ATOM   2568  HN  THR B  32      16.817   9.982  13.810  1.00 10.00      B   
ATOM   2569  CA  THR B  32      16.320   8.418  12.464  1.00 10.00      B   
ATOM   2570  CB  THR B  32      14.863   8.924  12.469  1.00 10.00      B   
ATOM   2571  OG1 THR B  32      14.458   9.196  13.820  1.00 10.00      B   
ATOM   2572  HG1 THR B  32      13.493   9.268  13.853  1.00 10.00      B   
ATOM   2573  CG2 THR B  32      13.932   7.879  11.872  1.00 10.00      B   
ATOM   2574  C   THR B  32      16.880   8.392  11.033  1.00 10.00      B   
ATOM   2575  O   THR B  32      17.063   7.311  10.471  1.00 10.00      B   
ATOM   2576  N   PRO B  33      17.160   9.570  10.418  1.00 10.00      B   
ATOM   2577  CA  PRO B  33      17.717   9.642   9.057  1.00 10.00      B   
ATOM   2578  CB  PRO B  33      18.077  11.119   8.898  1.00 10.00      B   
ATOM   2579  CG  PRO B  33      17.134  11.829   9.802  1.00 10.00      B   
ATOM   2580  CD  PRO B  33      16.932  10.921  10.979  1.00 10.00      B   
ATOM   2581  C   PRO B  33      18.974   8.786   8.899  1.00 10.00      B   
ATOM   2582  O   PRO B  33      19.112   8.047   7.925  1.00 10.00      B   
ATOM   2583  N   LEU B  34      19.879   8.880   9.872  1.00 10.00      B   
ATOM   2584  HN  LEU B  34      19.708   9.487  10.628  1.00 10.00      B   
ATOM   2585  CA  LEU B  34      21.122   8.115   9.843  1.00 10.00      B   
ATOM   2586  CB  LEU B  34      21.980   8.440  11.068  1.00 10.00      B   
ATOM   2587  CG  LEU B  34      23.409   7.893  11.062  1.00 10.00      B   
ATOM   2588  CD1 LEU B  34      24.274   8.660  10.074  1.00 10.00      B   
ATOM   2589  CD2 LEU B  34      24.007   7.953  12.460  1.00 10.00      B   
ATOM   2590  C   LEU B  34      20.841   6.616   9.783  1.00 10.00      B   
ATOM   2591  O   LEU B  34      21.444   5.894   8.985  1.00 10.00      B   
ATOM   2592  N   MET B  35      19.909   6.159  10.616  1.00 10.00      B   
ATOM   2593  HN  MET B  35      19.454   6.793  11.214  1.00 10.00      B   
ATOM   2594  CA  MET B  35      19.541   4.746  10.660  1.00 10.00      B   
ATOM   2595  CB  MET B  35      18.669   4.459  11.884  1.00 10.00      B   
ATOM   2596  CG  MET B  35      18.322   2.989  12.076  1.00 10.00      B   
ATOM   2597  SD  MET B  35      17.123   2.721  13.397  1.00 10.00      B   
ATOM   2598  CE  MET B  35      15.671   3.506  12.698  1.00 10.00      B   
ATOM   2599  C   MET B  35      18.808   4.334   9.385  1.00 10.00      B   
ATOM   2600  O   MET B  35      19.011   3.237   8.862  1.00 10.00      B   
ATOM   2601  N   SER B  36      17.958   5.223   8.890  1.00 10.00      B   
ATOM   2602  HN  SER B  36      17.835   6.083   9.353  1.00 10.00      B   
ATOM   2603  CA  SER B  36      17.205   4.960   7.679  1.00 10.00      B   
ATOM   2604  CB  SER B  36      16.151   6.052   7.457  1.00 10.00      B   
ATOM   2605  OG  SER B  36      15.486   5.887   6.216  1.00 10.00      B   
ATOM   2606  HG  SER B  36      15.314   4.951   6.067  1.00 10.00      B   
ATOM   2607  C   SER B  36      18.145   4.859   6.480  1.00 10.00      B   
ATOM   2608  O   SER B  36      18.044   3.929   5.677  1.00 10.00      B   
ATOM   2609  N   GLY B  37      19.071   5.811   6.384  1.00 10.00      B   
ATOM   2610  HN  GLY B  37      19.102   6.522   7.064  1.00 10.00      B   
ATOM   2611  CA  GLY B  37      20.020   5.830   5.291  1.00 10.00      B   
ATOM   2612  C   GLY B  37      20.861   4.575   5.233  1.00 10.00      B   
ATOM   2613  O   GLY B  37      21.015   3.980   4.169  1.00 10.00      B   
ATOM   2614  N   SER B  38      21.389   4.157   6.377  1.00 10.00      B   
ATOM   2615  HN  SER B  38      21.217   4.664   7.200  1.00 10.00      B   
ATOM   2616  CA  SER B  38      22.217   2.961   6.436  1.00 10.00      B   
ATOM   2617  CB  SER B  38      22.836   2.793   7.823  1.00 10.00      B   
ATOM   2618  OG  SER B  38      21.971   3.294   8.826  1.00 10.00      B   
ATOM   2619  HG  SER B  38      22.151   4.236   8.959  1.00 10.00      B   
ATOM   2620  C   SER B  38      21.426   1.718   6.031  1.00 10.00      B   
ATOM   2621  O   SER B  38      21.939   0.841   5.332  1.00 10.00      B   
ATOM   2622  N   ASN B  39      20.169   1.650   6.460  1.00 10.00      B   
ATOM   2623  HN  ASN B  39      19.812   2.371   7.025  1.00 10.00      B   
ATOM   2624  CA  ASN B  39      19.318   0.516   6.120  1.00 10.00      B   
ATOM   2625  CB  ASN B  39      18.066   0.454   7.000  1.00 10.00      B   
ATOM   2626  CG  ASN B  39      17.423  -0.924   6.981  1.00 10.00      B   
ATOM   2627  OD1 ASN B  39      18.090  -1.932   6.728  1.00 10.00      B   
ATOM   2628  ND2 ASN B  39      16.133  -0.986   7.265  1.00 10.00      B   
ATOM   2629 HD21 ASN B  39      15.662  -0.153   7.475  1.00 10.00      B   
ATOM   2630 HD22 ASN B  39      15.698  -1.862   7.251  1.00 10.00      B   
ATOM   2631  C   ASN B  39      18.945   0.553   4.644  1.00 10.00      B   
ATOM   2632  O   ASN B  39      18.819  -0.485   3.998  1.00 10.00      B   
ATOM   2633  N   PHE B  40      18.789   1.758   4.105  1.00 10.00      B   
ATOM   2634  HN  PHE B  40      18.887   2.557   4.674  1.00 10.00      B   
ATOM   2635  CA  PHE B  40      18.456   1.922   2.693  1.00 10.00      B   
ATOM   2636  CB  PHE B  40      18.103   3.378   2.378  1.00 10.00      B   
ATOM   2637  CG  PHE B  40      17.654   3.606   0.961  1.00 10.00      B   
ATOM   2638  CD1 PHE B  40      16.554   2.934   0.451  1.00 10.00      B   
ATOM   2639  CD2 PHE B  40      18.334   4.490   0.141  1.00 10.00      B   
ATOM   2640  CE1 PHE B  40      16.141   3.141  -0.851  1.00 10.00      B   
ATOM   2641  CE2 PHE B  40      17.927   4.702  -1.161  1.00 10.00      B   
ATOM   2642  CZ  PHE B  40      16.829   4.026  -1.658  1.00 10.00      B   
ATOM   2643  C   PHE B  40      19.620   1.453   1.825  1.00 10.00      B   
ATOM   2644  O   PHE B  40      19.421   0.877   0.756  1.00 10.00      B   
ATOM   2645  N   ILE B  41      20.838   1.691   2.306  1.00 10.00      B   
ATOM   2646  HN  ILE B  41      20.927   2.172   3.159  1.00 10.00      B   
ATOM   2647  CA  ILE B  41      22.044   1.271   1.597  1.00 10.00      B   
ATOM   2648  CB  ILE B  41      23.315   1.865   2.243  1.00 10.00      B   
ATOM   2649  CG1 ILE B  41      23.281   3.394   2.154  1.00 10.00      B   
ATOM   2650  CG2 ILE B  41      24.576   1.326   1.576  1.00 10.00      B   
ATOM   2651  CD1 ILE B  41      24.318   4.075   3.018  1.00 10.00      B   
ATOM   2652  C   ILE B  41      22.123  -0.258   1.577  1.00 10.00      B   
ATOM   2653  O   ILE B  41      22.708  -0.857   0.675  1.00 10.00      B   
ATOM   2654  N   HIS B  42      21.488  -0.884   2.567  1.00 10.00      B   
ATOM   2655  HN  HIS B  42      21.027  -0.349   3.248  1.00 10.00      B   
ATOM   2656  CA  HIS B  42      21.454  -2.342   2.669  1.00 10.00      B   
ATOM   2657  CB  HIS B  42      21.031  -2.787   4.077  1.00 10.00      B   
ATOM   2658  CG  HIS B  42      22.124  -2.776   5.103  1.00 10.00      B   
ATOM   2659  ND1 HIS B  42      23.467  -2.796   4.788  1.00 10.00      B   
ATOM   2660  HD1 HIS B  42      23.844  -2.812   3.879  1.00 10.00      B   
ATOM   2661  CD2 HIS B  42      22.061  -2.758   6.455  1.00 10.00      B   
ATOM   2662  CE1 HIS B  42      24.181  -2.789   5.898  1.00 10.00      B   
ATOM   2663  NE2 HIS B  42      23.349  -2.767   6.922  1.00 10.00      B   
ATOM   2664  HE2 HIS B  42      23.617  -2.761   7.872  1.00 10.00      B   
ATOM   2665  C   HIS B  42      20.487  -2.918   1.637  1.00 10.00      B   
ATOM   2666  O   HIS B  42      20.365  -4.133   1.491  1.00 10.00      B   
ATOM   2667  N   GLY B  43      19.814  -2.027   0.912  1.00 10.00      B   
ATOM   2668  HN  GLY B  43      19.965  -1.069   1.074  1.00 10.00      B   
ATOM   2669  CA  GLY B  43      18.864  -2.437  -0.106  1.00 10.00      B   
ATOM   2670  C   GLY B  43      19.522  -3.157  -1.269  1.00 10.00      B   
ATOM   2671  O   GLY B  43      18.836  -3.713  -2.129  1.00 10.00      B   
ATOM   2672  N   VAL B  44      20.855  -3.156  -1.291  1.00 10.00      B   
ATOM   2673  HN  VAL B  44      21.340  -2.691  -0.578  1.00 10.00      B   
ATOM   2674  CA  VAL B  44      21.614  -3.826  -2.345  1.00 10.00      B   
ATOM   2675  CB  VAL B  44      23.128  -3.539  -2.248  1.00 10.00      B   
ATOM   2676  CG1 VAL B  44      23.414  -2.076  -2.546  1.00 10.00      B   
ATOM   2677  CG2 VAL B  44      23.673  -3.927  -0.880  1.00 10.00      B   
ATOM   2678  C   VAL B  44      21.375  -5.334  -2.316  1.00 10.00      B   
ATOM   2679  O   VAL B  44      21.700  -6.043  -3.269  1.00 10.00      B   
ATOM   2680  N   VAL B  45      20.780  -5.810  -1.221  1.00 10.00      B   
ATOM   2681  HN  VAL B  45      20.551  -5.185  -0.498  1.00 10.00      B   
ATOM   2682  CA  VAL B  45      20.471  -7.224  -1.052  1.00 10.00      B   
ATOM   2683  CB  VAL B  45      19.862  -7.504   0.345  1.00 10.00      B   
ATOM   2684  CG1 VAL B  45      18.487  -6.866   0.503  1.00 10.00      B   
ATOM   2685  CG2 VAL B  45      19.819  -8.995   0.640  1.00 10.00      B   
ATOM   2686  C   VAL B  45      19.525  -7.713  -2.154  1.00 10.00      B   
ATOM   2687  O   VAL B  45      19.524  -8.892  -2.511  1.00 10.00      B   
ATOM   2688  N   VAL B  46      18.749  -6.790  -2.719  1.00 10.00      B   
ATOM   2689  HN  VAL B  46      18.819  -5.854  -2.419  1.00 10.00      B   
ATOM   2690  CA  VAL B  46      17.810  -7.134  -3.782  1.00 10.00      B   
ATOM   2691  CB  VAL B  46      16.795  -5.996  -4.058  1.00 10.00      B   
ATOM   2692  CG1 VAL B  46      17.434  -4.833  -4.804  1.00 10.00      B   
ATOM   2693  CG2 VAL B  46      15.572  -6.517  -4.800  1.00 10.00      B   
ATOM   2694  C   VAL B  46      18.566  -7.508  -5.060  1.00 10.00      B   
ATOM   2695  O   VAL B  46      18.074  -8.272  -5.895  1.00 10.00      B   
ATOM   2696  N   VAL B  47      19.778  -6.983  -5.189  1.00 10.00      B   
ATOM   2697  HN  VAL B  47      20.123  -6.395  -4.481  1.00 10.00      B   
ATOM   2698  CA  VAL B  47      20.615  -7.268  -6.344  1.00 10.00      B   
ATOM   2699  CB  VAL B  47      21.721  -6.204  -6.530  1.00 10.00      B   
ATOM   2700  CG1 VAL B  47      22.467  -6.432  -7.837  1.00 10.00      B   
ATOM   2701  CG2 VAL B  47      21.131  -4.802  -6.492  1.00 10.00      B   
ATOM   2702  C   VAL B  47      21.252  -8.643  -6.179  1.00 10.00      B   
ATOM   2703  O   VAL B  47      21.333  -9.421  -7.131  1.00 10.00      B   
ATOM   2704  N   GLY B  48      21.682  -8.941  -4.956  1.00 10.00      B   
ATOM   2705  HN  GLY B  48      21.589  -8.279  -4.239  1.00 10.00      B   
ATOM   2706  CA  GLY B  48      22.291 -10.227  -4.673  1.00 10.00      B   
ATOM   2707  C   GLY B  48      21.288 -11.353  -4.808  1.00 10.00      B   
ATOM   2708  O   GLY B  48      21.613 -12.429  -5.307  1.00 10.00      B   
ATOM   2709  N   ALA B  49      20.058 -11.091  -4.382  1.00 10.00      B   
ATOM   2710  HN  ALA B  49      19.869 -10.211  -3.987  1.00 10.00      B   
ATOM   2711  CA  ALA B  49      18.989 -12.076  -4.466  1.00 10.00      B   
ATOM   2712  CB  ALA B  49      17.741 -11.559  -3.767  1.00 10.00      B   
ATOM   2713  C   ALA B  49      18.682 -12.415  -5.922  1.00 10.00      B   
ATOM   2714  O   ALA B  49      18.209 -13.510  -6.228  1.00 10.00      B   
ATOM   2715  N   MET B  50      18.967 -11.471  -6.815  1.00 10.00      B   
ATOM   2716  HN  MET B  50      19.355 -10.626  -6.505  1.00 10.00      B   
ATOM   2717  CA  MET B  50      18.731 -11.662  -8.240  1.00 10.00      B   
ATOM   2718  CB  MET B  50      18.903 -10.340  -8.997  1.00 10.00      B   
ATOM   2719  CG  MET B  50      18.586 -10.416 -10.485  1.00 10.00      B   
ATOM   2720  SD  MET B  50      19.087  -8.930 -11.377  1.00 10.00      B   
ATOM   2721  CE  MET B  50      20.858  -8.961 -11.106  1.00 10.00      B   
ATOM   2722  C   MET B  50      19.678 -12.716  -8.795  1.00 10.00      B   
ATOM   2723  O   MET B  50      19.321 -13.472  -9.697  1.00 10.00      B   
ATOM   2724  N   VAL B  51      20.881 -12.776  -8.233  1.00 10.00      B   
ATOM   2725  HN  VAL B  51      21.100 -12.153  -7.505  1.00 10.00      B   
ATOM   2726  CA  VAL B  51      21.878 -13.751  -8.664  1.00 10.00      B   
ATOM   2727  CB  VAL B  51      23.254 -13.486  -8.018  1.00 10.00      B   
ATOM   2728  CG1 VAL B  51      24.304 -14.440  -8.570  1.00 10.00      B   
ATOM   2729  CG2 VAL B  51      23.681 -12.041  -8.231  1.00 10.00      B   
ATOM   2730  C   VAL B  51      21.412 -15.157  -8.300  1.00 10.00      B   
ATOM   2731  O   VAL B  51      21.597 -16.106  -9.064  1.00 10.00      B   
ATOM   2732  N   VAL B  52      20.784 -15.272  -7.135  1.00 10.00      B   
ATOM   2733  HN  VAL B  52      20.663 -14.473  -6.581  1.00 10.00      B   
ATOM   2734  CA  VAL B  52      20.269 -16.548  -6.658  1.00 10.00      B   
ATOM   2735  CB  VAL B  52      19.814 -16.456  -5.185  1.00 10.00      B   
ATOM   2736  CG1 VAL B  52      19.350 -17.812  -4.672  1.00 10.00      B   
ATOM   2737  CG2 VAL B  52      20.936 -15.907  -4.316  1.00 10.00      B   
ATOM   2738  C   VAL B  52      19.097 -16.991  -7.526  1.00 10.00      B   
ATOM   2739  O   VAL B  52      19.020 -18.147  -7.946  1.00 10.00      B   
ATOM   2740  N   LEU B  53      18.198 -16.055  -7.812  1.00 10.00      B   
ATOM   2741  HN  LEU B  53      18.324 -15.148  -7.457  1.00 10.00      B   
ATOM   2742  CA  LEU B  53      17.031 -16.342  -8.639  1.00 10.00      B   
ATOM   2743  CB  LEU B  53      16.020 -15.193  -8.569  1.00 10.00      B   
ATOM   2744  CG  LEU B  53      14.720 -15.382  -9.359  1.00 10.00      B   
ATOM   2745  CD1 LEU B  53      13.916 -16.556  -8.816  1.00 10.00      B   
ATOM   2746  CD2 LEU B  53      13.894 -14.106  -9.343  1.00 10.00      B   
ATOM   2747  C   LEU B  53      17.450 -16.594 -10.084  1.00 10.00      B   
ATOM   2748  O   LEU B  53      16.774 -17.303 -10.824  1.00 10.00      B   
ATOM   2749  N   GLY B  54      18.572 -16.007 -10.475  1.00 10.00      B   
ATOM   2750  HN  GLY B  54      19.055 -15.433  -9.843  1.00 10.00      B   
ATOM   2751  CA  GLY B  54      19.081 -16.177 -11.822  1.00 10.00      B   
ATOM   2752  C   GLY B  54      19.865 -17.464 -11.969  1.00 10.00      B   
ATOM   2753  O   GLY B  54      20.397 -17.761 -13.038  1.00 10.00      B   
ATOM   2754  N   HIS B  55      19.946 -18.218 -10.885  1.00 10.00      B   
ATOM   2755  HN  HIS B  55      19.512 -17.912 -10.059  1.00 10.00      B   
ATOM   2756  CA  HIS B  55      20.654 -19.488 -10.879  1.00 10.00      B   
ATOM   2757  CB  HIS B  55      21.976 -19.365 -10.116  1.00 10.00      B   
ATOM   2758  CG  HIS B  55      23.143 -18.994 -10.979  1.00 10.00      B   
ATOM   2759  ND1 HIS B  55      23.891 -19.924 -11.666  1.00 10.00      B   
ATOM   2760  HD1 HIS B  55      23.728 -20.893 -11.679  1.00 10.00      B   
ATOM   2761  CD2 HIS B  55      23.697 -17.789 -11.257  1.00 10.00      B   
ATOM   2762  CE1 HIS B  55      24.856 -19.310 -12.326  1.00 10.00      B   
ATOM   2763  NE2 HIS B  55      24.762 -18.019 -12.095  1.00 10.00      B   
ATOM   2764  HE2 HIS B  55      25.363 -17.333 -12.456  1.00 10.00      B   
ATOM   2765  C   HIS B  55      19.777 -20.559 -10.250  1.00 10.00      B   
ATOM   2766  O   HIS B  55      20.266 -21.575  -9.757  1.00 10.00      B   
ATOM   2767  N   ALA B  56      18.472 -20.318 -10.280  1.00 10.00      B   
ATOM   2768  HN  ALA B  56      18.150 -19.497 -10.712  1.00 10.00      B   
ATOM   2769  CA  ALA B  56      17.503 -21.242  -9.714  1.00 10.00      B   
ATOM   2770  CB  ALA B  56      16.242 -20.493  -9.325  1.00 10.00      B   
ATOM   2771  C   ALA B  56      17.183 -22.360 -10.699  1.00 10.00      B   
ATOM   2772  O   ALA B  56      16.700 -22.111 -11.806  1.00 10.00      B   
ATOM   2773  N   GLU B  57      17.457 -23.591 -10.300  1.00 10.00      B   
ATOM   2774  HN  GLU B  57      17.838 -23.735  -9.408  1.00 10.00      B   
ATOM   2775  CA  GLU B  57      17.205 -24.740 -11.153  1.00 10.00      B   
ATOM   2776  CB  GLU B  57      18.437 -25.644 -11.195  1.00 10.00      B   
ATOM   2777  CG  GLU B  57      19.736 -24.894 -11.438  1.00 10.00      B   
ATOM   2778  CD  GLU B  57      20.304 -25.142 -12.815  1.00 10.00      B   
ATOM   2779  OE1 GLU B  57      21.439 -25.665 -12.905  1.00 10.00      B   
ATOM   2780  OE2 GLU B  57      19.626 -24.814 -13.813  1.00 10.00      B   
ATOM   2781  C   GLU B  57      15.997 -25.521 -10.661  1.00 10.00      B   
ATOM   2782  O   GLU B  57      15.102 -25.853 -11.437  1.00 10.00      B   
ATOM   2783  N   THR B  58      15.971 -25.807  -9.368  1.00 10.00      B   
ATOM   2784  HN  THR B  58      16.712 -25.506  -8.792  1.00 10.00      B   
ATOM   2785  CA  THR B  58      14.873 -26.554  -8.778  1.00 10.00      B   
ATOM   2786  CB  THR B  58      15.335 -27.349  -7.540  1.00 10.00      B   
ATOM   2787  OG1 THR B  58      15.986 -26.469  -6.613  1.00 10.00      B   
ATOM   2788  HG1 THR B  58      16.815 -26.145  -7.002  1.00 10.00      B   
ATOM   2789  CG2 THR B  58      16.293 -28.459  -7.941  1.00 10.00      B   
ATOM   2790  C   THR B  58      13.732 -25.625  -8.383  1.00 10.00      B   
ATOM   2791  O   THR B  58      13.916 -24.409  -8.283  1.00 10.00      B   
ATOM   2792  N   GLY B  59      12.558 -26.204  -8.155  1.00 10.00      B   
ATOM   2793  HN  GLY B  59      12.475 -27.180  -8.249  1.00 10.00      B   
ATOM   2794  CA  GLY B  59      11.403 -25.420  -7.765  1.00 10.00      B   
ATOM   2795  C   GLY B  59      11.634 -24.695  -6.454  1.00 10.00      B   
ATOM   2796  O   GLY B  59      11.192 -23.559  -6.279  1.00 10.00      B   
ATOM   2797  N   LEU B  60      12.349 -25.351  -5.542  1.00 10.00      B   
ATOM   2798  HN  LEU B  60      12.681 -26.252  -5.755  1.00 10.00      B   
ATOM   2799  CA  LEU B  60      12.660 -24.774  -4.241  1.00 10.00      B   
ATOM   2800  CB  LEU B  60      13.368 -25.802  -3.353  1.00 10.00      B   
ATOM   2801  CG  LEU B  60      13.572 -25.404  -1.888  1.00 10.00      B   
ATOM   2802  CD1 LEU B  60      12.246 -25.386  -1.140  1.00 10.00      B   
ATOM   2803  CD2 LEU B  60      14.567 -26.336  -1.213  1.00 10.00      B   
ATOM   2804  C   LEU B  60      13.525 -23.530  -4.404  1.00 10.00      B   
ATOM   2805  O   LEU B  60      13.242 -22.487  -3.814  1.00 10.00      B   
ATOM   2806  N   GLU B  61      14.569 -23.644  -5.225  1.00 10.00      B   
ATOM   2807  HN  GLU B  61      14.734 -24.503  -5.671  1.00 10.00      B   
ATOM   2808  CA  GLU B  61      15.474 -22.528  -5.482  1.00 10.00      B   
ATOM   2809  CB  GLU B  61      16.595 -22.952  -6.435  1.00 10.00      B   
ATOM   2810  CG  GLU B  61      17.645 -23.858  -5.816  1.00 10.00      B   
ATOM   2811  CD  GLU B  61      18.556 -24.469  -6.860  1.00 10.00      B   
ATOM   2812  OE1 GLU B  61      18.046 -25.189  -7.745  1.00 10.00      B   
ATOM   2813  OE2 GLU B  61      19.783 -24.234  -6.804  1.00 10.00      B   
ATOM   2814  C   GLU B  61      14.711 -21.358  -6.089  1.00 10.00      B   
ATOM   2815  O   GLU B  61      14.938 -20.201  -5.735  1.00 10.00      B   
ATOM   2816  N   LYS B  62      13.794 -21.673  -6.997  1.00 10.00      B   
ATOM   2817  HN  LYS B  62      13.657 -22.620  -7.226  1.00 10.00      B   
ATOM   2818  CA  LYS B  62      12.990 -20.657  -7.662  1.00 10.00      B   
ATOM   2819  CB  LYS B  62      12.161 -21.274  -8.791  1.00 10.00      B   
ATOM   2820  CG  LYS B  62      12.988 -21.779  -9.962  1.00 10.00      B   
ATOM   2821  CD  LYS B  62      12.120 -22.499 -10.979  1.00 10.00      B   
ATOM   2822  CE  LYS B  62      12.941 -23.000 -12.156  1.00 10.00      B   
ATOM   2823  NZ  LYS B  62      12.090 -23.668 -13.176  1.00 10.00      B   
ATOM   2824  HZ1 LYS B  62      11.602 -24.484 -12.760  1.00 10.00      B   
ATOM   2825  HZ2 LYS B  62      12.676 -24.000 -13.970  1.00 10.00      B   
ATOM   2826  HZ3 LYS B  62      11.378 -23.003 -13.541  1.00 10.00      B   
ATOM   2827  C   LYS B  62      12.085 -19.931  -6.669  1.00 10.00      B   
ATOM   2828  O   LYS B  62      11.888 -18.720  -6.766  1.00 10.00      B   
ATOM   2829  N   LEU B  63      11.538 -20.677  -5.717  1.00 10.00      B   
ATOM   2830  HN  LEU B  63      11.720 -21.642  -5.700  1.00 10.00      B   
ATOM   2831  CA  LEU B  63      10.666 -20.099  -4.704  1.00 10.00      B   
ATOM   2832  CB  LEU B  63       9.939 -21.196  -3.924  1.00 10.00      B   
ATOM   2833  CG  LEU B  63       8.870 -21.971  -4.694  1.00 10.00      B   
ATOM   2834  CD1 LEU B  63       8.325 -23.114  -3.851  1.00 10.00      B   
ATOM   2835  CD2 LEU B  63       7.749 -21.043  -5.136  1.00 10.00      B   
ATOM   2836  C   LEU B  63      11.457 -19.211  -3.751  1.00 10.00      B   
ATOM   2837  O   LEU B  63      11.116 -18.045  -3.544  1.00 10.00      B   
ATOM   2838  N   ILE B  64      12.529 -19.763  -3.193  1.00 10.00      B   
ATOM   2839  HN  ILE B  64      12.757 -20.694  -3.413  1.00 10.00      B   
ATOM   2840  CA  ILE B  64      13.377 -19.027  -2.261  1.00 10.00      B   
ATOM   2841  CB  ILE B  64      14.498 -19.922  -1.691  1.00 10.00      B   
ATOM   2842  CG1 ILE B  64      13.887 -21.105  -0.935  1.00 10.00      B   
ATOM   2843  CG2 ILE B  64      15.418 -19.125  -0.775  1.00 10.00      B   
ATOM   2844  CD1 ILE B  64      14.900 -22.117  -0.449  1.00 10.00      B   
ATOM   2845  C   ILE B  64      13.984 -17.796  -2.934  1.00 10.00      B   
ATOM   2846  O   ILE B  64      14.097 -16.729  -2.321  1.00 10.00      B   
ATOM   2847  N   GLY B  65      14.362 -17.951  -4.199  1.00 10.00      B   
ATOM   2848  HN  GLY B  65      14.254 -18.829  -4.627  1.00 10.00      B   
ATOM   2849  CA  GLY B  65      14.936 -16.854  -4.949  1.00 10.00      B   
ATOM   2850  C   GLY B  65      13.942 -15.727  -5.141  1.00 10.00      B   
ATOM   2851  O   GLY B  65      14.278 -14.559  -4.945  1.00 10.00      B   
ATOM   2852  N   PHE B  66      12.714 -16.083  -5.511  1.00 10.00      B   
ATOM   2853  HN  PHE B  66      12.516 -17.036  -5.652  1.00 10.00      B   
ATOM   2854  CA  PHE B  66      11.655 -15.101  -5.722  1.00 10.00      B   
ATOM   2855  CB  PHE B  66      10.399 -15.791  -6.268  1.00 10.00      B   
ATOM   2856  CG  PHE B  66       9.212 -14.886  -6.444  1.00 10.00      B   
ATOM   2857  CD1 PHE B  66       9.279 -13.787  -7.288  1.00 10.00      B   
ATOM   2858  CD2 PHE B  66       8.026 -15.139  -5.768  1.00 10.00      B   
ATOM   2859  CE1 PHE B  66       8.186 -12.956  -7.454  1.00 10.00      B   
ATOM   2860  CE2 PHE B  66       6.930 -14.312  -5.928  1.00 10.00      B   
ATOM   2861  CZ  PHE B  66       7.011 -13.219  -6.772  1.00 10.00      B   
ATOM   2862  C   PHE B  66      11.337 -14.363  -4.425  1.00 10.00      B   
ATOM   2863  O   PHE B  66      11.160 -13.142  -4.417  1.00 10.00      B   
ATOM   2864  N   LEU B  67      11.273 -15.112  -3.331  1.00 10.00      B   
ATOM   2865  HN  LEU B  67      11.416 -16.081  -3.407  1.00 10.00      B   
ATOM   2866  CA  LEU B  67      10.987 -14.535  -2.023  1.00 10.00      B   
ATOM   2867  CB  LEU B  67      10.868 -15.633  -0.963  1.00 10.00      B   
ATOM   2868  CG  LEU B  67       9.707 -16.617  -1.136  1.00 10.00      B   
ATOM   2869  CD1 LEU B  67       9.753 -17.690  -0.063  1.00 10.00      B   
ATOM   2870  CD2 LEU B  67       8.371 -15.890  -1.117  1.00 10.00      B   
ATOM   2871  C   LEU B  67      12.075 -13.539  -1.629  1.00 10.00      B   
ATOM   2872  O   LEU B  67      11.795 -12.495  -1.035  1.00 10.00      B   
ATOM   2873  N   GLY B  68      13.314 -13.862  -1.986  1.00 10.00      B   
ATOM   2874  HN  GLY B  68      13.470 -14.703  -2.467  1.00 10.00      B   
ATOM   2875  CA  GLY B  68      14.433 -12.994  -1.676  1.00 10.00      B   
ATOM   2876  C   GLY B  68      14.308 -11.642  -2.350  1.00 10.00      B   
ATOM   2877  O   GLY B  68      14.805 -10.636  -1.839  1.00 10.00      B   
ATOM   2878  N   VAL B  69      13.643 -11.618  -3.500  1.00 10.00      B   
ATOM   2879  HN  VAL B  69      13.272 -12.455  -3.857  1.00 10.00      B   
ATOM   2880  CA  VAL B  69      13.443 -10.382  -4.243  1.00 10.00      B   
ATOM   2881  CB  VAL B  69      12.937 -10.656  -5.677  1.00 10.00      B   
ATOM   2882  CG1 VAL B  69      12.769  -9.356  -6.453  1.00 10.00      B   
ATOM   2883  CG2 VAL B  69      13.882 -11.596  -6.405  1.00 10.00      B   
ATOM   2884  C   VAL B  69      12.445  -9.489  -3.511  1.00 10.00      B   
ATOM   2885  O   VAL B  69      12.669  -8.290  -3.348  1.00 10.00      B   
ATOM   2886  N   ILE B  70      11.355 -10.095  -3.043  1.00 10.00      B   
ATOM   2887  HN  ILE B  70      11.246 -11.059  -3.190  1.00 10.00      B   
ATOM   2888  CA  ILE B  70      10.316  -9.366  -2.317  1.00 10.00      B   
ATOM   2889  CB  ILE B  70       9.134 -10.285  -1.940  1.00 10.00      B   
ATOM   2890  CG1 ILE B  70       8.651 -11.068  -3.166  1.00 10.00      B   
ATOM   2891  CG2 ILE B  70       7.993  -9.473  -1.339  1.00 10.00      B   
ATOM   2892  CD1 ILE B  70       7.654 -12.163  -2.846  1.00 10.00      B   
ATOM   2893  C   ILE B  70      10.888  -8.744  -1.047  1.00 10.00      B   
ATOM   2894  O   ILE B  70      10.574  -7.604  -0.704  1.00 10.00      B   
ATOM   2895  N   LEU B  71      11.738  -9.507  -0.359  1.00 10.00      B   
ATOM   2896  HN  LEU B  71      11.936 -10.412  -0.686  1.00 10.00      B   
ATOM   2897  CA  LEU B  71      12.373  -9.041   0.869  1.00 10.00      B   
ATOM   2898  CB  LEU B  71      13.312 -10.117   1.420  1.00 10.00      B   
ATOM   2899  CG  LEU B  71      14.035  -9.779   2.726  1.00 10.00      B   
ATOM   2900  CD1 LEU B  71      13.085  -9.871   3.914  1.00 10.00      B   
ATOM   2901  CD2 LEU B  71      15.248 -10.678   2.922  1.00 10.00      B   
ATOM   2902  C   LEU B  71      13.151  -7.753   0.611  1.00 10.00      B   
ATOM   2903  O   LEU B  71      13.080  -6.802   1.391  1.00 10.00      B   
ATOM   2904  N   GLY B  72      13.883  -7.728  -0.495  1.00 10.00      B   
ATOM   2905  HN  GLY B  72      13.894  -8.515  -1.081  1.00 10.00      B   
ATOM   2906  CA  GLY B  72      14.661  -6.558  -0.846  1.00 10.00      B   
ATOM   2907  C   GLY B  72      13.788  -5.420  -1.339  1.00 10.00      B   
ATOM   2908  O   GLY B  72      14.037  -4.257  -1.021  1.00 10.00      B   
ATOM   2909  N   ALA B  73      12.758  -5.762  -2.106  1.00 10.00      B   
ATOM   2910  HN  ALA B  73      12.616  -6.711  -2.317  1.00 10.00      B   
ATOM   2911  CA  ALA B  73      11.836  -4.773  -2.655  1.00 10.00      B   
ATOM   2912  CB  ALA B  73      10.815  -5.444  -3.558  1.00 10.00      B   
ATOM   2913  C   ALA B  73      11.140  -3.978  -1.553  1.00 10.00      B   
ATOM   2914  O   ALA B  73      10.919  -2.776  -1.696  1.00 10.00      B   
ATOM   2915  N   ALA B  74      10.811  -4.651  -0.450  1.00 10.00      B   
ATOM   2916  HN  ALA B  74      11.012  -5.611  -0.399  1.00 10.00      B   
ATOM   2917  CA  ALA B  74      10.145  -4.006   0.679  1.00 10.00      B   
ATOM   2918  CB  ALA B  74       9.865  -5.014   1.783  1.00 10.00      B   
ATOM   2919  C   ALA B  74      10.975  -2.843   1.219  1.00 10.00      B   
ATOM   2920  O   ALA B  74      10.431  -1.817   1.629  1.00 10.00      B   
ATOM   2921  N   ASN B  75      12.291  -3.005   1.200  1.00 10.00      B   
ATOM   2922  HN  ASN B  75      12.665  -3.838   0.843  1.00 10.00      B   
ATOM   2923  CA  ASN B  75      13.194  -1.971   1.685  1.00 10.00      B   
ATOM   2924  CB  ASN B  75      14.479  -2.588   2.247  1.00 10.00      B   
ATOM   2925  CG  ASN B  75      15.386  -1.563   2.910  1.00 10.00      B   
ATOM   2926  OD1 ASN B  75      14.922  -0.558   3.451  1.00 10.00      B   
ATOM   2927  ND2 ASN B  75      16.685  -1.817   2.878  1.00 10.00      B   
ATOM   2928 HD21 ASN B  75      16.984  -2.638   2.439  1.00 10.00      B   
ATOM   2929 HD22 ASN B  75      17.296  -1.174   3.303  1.00 10.00      B   
ATOM   2930  C   ASN B  75      13.525  -0.979   0.577  1.00 10.00      B   
ATOM   2931  O   ASN B  75      13.610   0.222   0.814  1.00 10.00      B   
ATOM   2932  N   ALA B  76      13.690  -1.490  -0.638  1.00 10.00      B   
ATOM   2933  HN  ALA B  76      13.601  -2.460  -0.763  1.00 10.00      B   
ATOM   2934  CA  ALA B  76      14.015  -0.653  -1.791  1.00 10.00      B   
ATOM   2935  CB  ALA B  76      14.299  -1.511  -3.016  1.00 10.00      B   
ATOM   2936  C   ALA B  76      12.907   0.353  -2.087  1.00 10.00      B   
ATOM   2937  O   ALA B  76      13.178   1.507  -2.419  1.00 10.00      B   
ATOM   2938  N   ALA B  77      11.663  -0.087  -1.965  1.00 10.00      B   
ATOM   2939  HN  ALA B  77      11.508  -1.025  -1.704  1.00 10.00      B   
ATOM   2940  CA  ALA B  77      10.521   0.782  -2.220  1.00 10.00      B   
ATOM   2941  CB  ALA B  77       9.354  -0.016  -2.781  1.00 10.00      B   
ATOM   2942  C   ALA B  77      10.105   1.528  -0.955  1.00 10.00      B   
ATOM   2943  O   ALA B  77       9.689   2.687  -1.011  1.00 10.00      B   
ATOM   2944  N   GLY B  78      10.221   0.858   0.186  1.00 10.00      B   
ATOM   2945  HN  GLY B  78      10.552  -0.064   0.170  1.00 10.00      B   
ATOM   2946  CA  GLY B  78       9.854   1.471   1.452  1.00 10.00      B   
ATOM   2947  C   GLY B  78      10.828   2.554   1.864  1.00 10.00      B   
ATOM   2948  O   GLY B  78      10.428   3.659   2.239  1.00 10.00      B   
ATOM   2949  N   GLY B  79      12.112   2.246   1.763  1.00 10.00      B   
ATOM   2950  HN  GLY B  79      12.368   1.356   1.433  1.00 10.00      B   
ATOM   2951  CA  GLY B  79      13.142   3.196   2.127  1.00 10.00      B   
ATOM   2952  C   GLY B  79      13.170   4.387   1.191  1.00 10.00      B   
ATOM   2953  O   GLY B  79      13.592   5.478   1.578  1.00 10.00      B   
ATOM   2954  N   TYR B  80      12.719   4.174  -0.042  1.00 10.00      B   
ATOM   2955  HN  TYR B  80      12.413   3.274  -0.290  1.00 10.00      B   
ATOM   2956  CA  TYR B  80      12.676   5.237  -1.034  1.00 10.00      B   
ATOM   2957  CB  TYR B  80      12.212   4.692  -2.390  1.00 10.00      B   
ATOM   2958  CG  TYR B  80      13.014   5.210  -3.567  1.00 10.00      B   
ATOM   2959  CD1 TYR B  80      13.610   4.333  -4.462  1.00 10.00      B   
ATOM   2960  CD2 TYR B  80      13.174   6.574  -3.780  1.00 10.00      B   
ATOM   2961  CE1 TYR B  80      14.345   4.797  -5.536  1.00 10.00      B   
ATOM   2962  CE2 TYR B  80      13.908   7.047  -4.853  1.00 10.00      B   
ATOM   2963  CZ  TYR B  80      14.492   6.153  -5.729  1.00 10.00      B   
ATOM   2964  OH  TYR B  80      15.222   6.616  -6.798  1.00 10.00      B   
ATOM   2965  HH  TYR B  80      14.860   6.254  -7.615  1.00 10.00      B   
ATOM   2966  C   TYR B  80      11.728   6.333  -0.569  1.00 10.00      B   
ATOM   2967  O   TYR B  80      12.020   7.519  -0.698  1.00 10.00      B   
ATOM   2968  N   ALA B  81      10.604   5.918  -0.002  1.00 10.00      B   
ATOM   2969  HN  ALA B  81      10.446   4.955   0.091  1.00 10.00      B   
ATOM   2970  CA  ALA B  81       9.604   6.852   0.488  1.00 10.00      B   
ATOM   2971  CB  ALA B  81       8.289   6.129   0.743  1.00 10.00      B   
ATOM   2972  C   ALA B  81      10.082   7.564   1.750  1.00 10.00      B   
ATOM   2973  O   ALA B  81       9.967   8.783   1.864  1.00 10.00      B   
ATOM   2974  N   VAL B  82      10.632   6.797   2.685  1.00 10.00      B   
ATOM   2975  HN  VAL B  82      10.713   5.834   2.522  1.00 10.00      B   
ATOM   2976  CA  VAL B  82      11.115   7.349   3.952  1.00 10.00      B   
ATOM   2977  CB  VAL B  82      11.583   6.244   4.921  1.00 10.00      B   
ATOM   2978  CG1 VAL B  82      12.047   6.843   6.239  1.00 10.00      B   
ATOM   2979  CG2 VAL B  82      10.469   5.239   5.159  1.00 10.00      B   
ATOM   2980  C   VAL B  82      12.238   8.367   3.746  1.00 10.00      B   
ATOM   2981  O   VAL B  82      12.192   9.469   4.296  1.00 10.00      B   
ATOM   2982  N   THR B  83      13.230   8.002   2.939  1.00 10.00      B   
ATOM   2983  HN  THR B  83      13.203   7.119   2.515  1.00 10.00      B   
ATOM   2984  CA  THR B  83      14.361   8.882   2.670  1.00 10.00      B   
ATOM   2985  CB  THR B  83      15.384   8.215   1.729  1.00 10.00      B   
ATOM   2986  OG1 THR B  83      15.789   6.956   2.288  1.00 10.00      B   
ATOM   2987  HG1 THR B  83      15.123   6.288   2.085  1.00 10.00      B   
ATOM   2988  CG2 THR B  83      16.610   9.098   1.546  1.00 10.00      B   
ATOM   2989  C   THR B  83      13.908  10.225   2.093  1.00 10.00      B   
ATOM   2990  O   THR B  83      14.352  11.283   2.539  1.00 10.00      B   
ATOM   2991  N   VAL B  84      13.004  10.180   1.120  1.00 10.00      B   
ATOM   2992  HN  VAL B  84      12.664   9.310   0.818  1.00 10.00      B   
ATOM   2993  CA  VAL B  84      12.505  11.398   0.493  1.00 10.00      B   
ATOM   2994  CB  VAL B  84      11.695  11.100  -0.786  1.00 10.00      B   
ATOM   2995  CG1 VAL B  84      11.118  12.379  -1.377  1.00 10.00      B   
ATOM   2996  CG2 VAL B  84      12.572  10.397  -1.812  1.00 10.00      B   
ATOM   2997  C   VAL B  84      11.661  12.217   1.470  1.00 10.00      B   
ATOM   2998  O   VAL B  84      11.789  13.439   1.537  1.00 10.00      B   
ATOM   2999  N   ARG B  85      10.831  11.535   2.251  1.00 10.00      B   
ATOM   3000  HN  ARG B  85      10.797  10.556   2.179  1.00 10.00      B   
ATOM   3001  CA  ARG B  85       9.967  12.204   3.219  1.00 10.00      B   
ATOM   3002  CB  ARG B  85       8.986  11.219   3.849  1.00 10.00      B   
ATOM   3003  CG  ARG B  85       7.812  10.896   2.944  1.00 10.00      B   
ATOM   3004  CD  ARG B  85       7.010   9.713   3.446  1.00 10.00      B   
ATOM   3005  NE  ARG B  85       5.824   9.486   2.619  1.00 10.00      B   
ATOM   3006  HE  ARG B  85       5.394  10.285   2.229  1.00 10.00      B   
ATOM   3007  CZ  ARG B  85       5.316   8.287   2.345  1.00 10.00      B   
ATOM   3008  NH1 ARG B  85       5.883   7.192   2.835  1.00 10.00      B   
ATOM   3009 HH11 ARG B  85       6.734   7.264   3.428  1.00 10.00      B   
ATOM   3010 HH12 ARG B  85       5.484   6.250   2.622  1.00 10.00      B   
ATOM   3011  NH2 ARG B  85       4.235   8.186   1.581  1.00 10.00      B   
ATOM   3012 HH21 ARG B  85       3.789   9.046   1.190  1.00 10.00      B   
ATOM   3013 HH22 ARG B  85       3.830   7.248   1.358  1.00 10.00      B   
ATOM   3014  C   ARG B  85      10.765  12.947   4.284  1.00 10.00      B   
ATOM   3015  O   ARG B  85      10.338  13.989   4.781  1.00 10.00      B   
ATOM   3016  N   MET B  86      11.928  12.417   4.630  1.00 10.00      B   
ATOM   3017  HN  MET B  86      12.215  11.572   4.219  1.00 10.00      B   
ATOM   3018  CA  MET B  86      12.777  13.061   5.622  1.00 10.00      B   
ATOM   3019  CB  MET B  86      13.903  12.133   6.081  1.00 10.00      B   
ATOM   3020  CG  MET B  86      13.627  11.425   7.399  1.00 10.00      B   
ATOM   3021  SD  MET B  86      13.083  12.548   8.706  1.00 10.00      B   
ATOM   3022  CE  MET B  86      14.418  13.745   8.723  1.00 10.00      B   
ATOM   3023  C   MET B  86      13.354  14.358   5.065  1.00 10.00      B   
ATOM   3024  O   MET B  86      13.612  15.307   5.806  1.00 10.00      B   
ATOM   3025  N   LEU B  87      13.534  14.393   3.750  1.00 10.00      B   
ATOM   3026  HN  LEU B  87      13.288  13.607   3.215  1.00 10.00      B   
ATOM   3027  CA  LEU B  87      14.075  15.567   3.074  1.00 10.00      B   
ATOM   3028  CB  LEU B  87      14.585  15.198   1.676  1.00 10.00      B   
ATOM   3029  CG  LEU B  87      15.670  14.121   1.613  1.00 10.00      B   
ATOM   3030  CD1 LEU B  87      15.986  13.761   0.171  1.00 10.00      B   
ATOM   3031  CD2 LEU B  87      16.924  14.576   2.340  1.00 10.00      B   
ATOM   3032  C   LEU B  87      13.020  16.665   2.983  1.00 10.00      B   
ATOM   3033  O   LEU B  87      13.345  17.846   2.841  1.00 10.00      B   
ATOM   3034  N   GLU B  88      11.754  16.269   3.075  1.00 10.00      B   
ATOM   3035  HN  GLU B  88      11.558  15.311   3.172  1.00 10.00      B   
ATOM   3036  CA  GLU B  88      10.642  17.215   3.020  1.00 10.00      B   
ATOM   3037  CB  GLU B  88       9.306  16.467   2.926  1.00 10.00      B   
ATOM   3038  CG  GLU B  88       9.145  15.607   1.678  1.00 10.00      B   
ATOM   3039  CD  GLU B  88       7.849  14.815   1.680  1.00 10.00      B   
ATOM   3040  OE1 GLU B  88       6.855  15.301   2.257  1.00 10.00      B   
ATOM   3041  OE2 GLU B  88       7.819  13.704   1.102  1.00 10.00      B   
ATOM   3042  C   GLU B  88      10.651  18.112   4.257  1.00 10.00      B   
ATOM   3043  O   GLU B  88      10.109  19.219   4.250  1.00 10.00      B   
ATOM   3044  N   MET B  89      11.297  17.630   5.313  1.00 10.00      B   
ATOM   3045  HN  MET B  89      11.726  16.749   5.246  1.00 10.00      B   
ATOM   3046  CA  MET B  89      11.387  18.366   6.568  1.00 10.00      B   
ATOM   3047  CB  MET B  89      11.527  17.398   7.746  1.00 10.00      B   
ATOM   3048  CG  MET B  89      10.214  16.777   8.197  1.00 10.00      B   
ATOM   3049  SD  MET B  89       9.154  17.947   9.071  1.00 10.00      B   
ATOM   3050  CE  MET B  89      10.113  18.227  10.560  1.00 10.00      B   
ATOM   3051  C   MET B  89      12.551  19.353   6.559  1.00 10.00      B   
ATOM   3052  O   MET B  89      12.799  20.047   7.548  1.00 10.00      B   
ATOM   3053  N   PHE B  90      13.262  19.415   5.439  1.00 10.00      B   
ATOM   3054  HN  PHE B  90      13.018  18.841   4.680  1.00 10.00      B   
ATOM   3055  CA  PHE B  90      14.398  20.316   5.308  1.00 10.00      B   
ATOM   3056  CB  PHE B  90      15.614  19.565   4.759  1.00 10.00      B   
ATOM   3057  CG  PHE B  90      16.919  19.989   5.370  1.00 10.00      B   
ATOM   3058  CD1 PHE B  90      17.272  19.568   6.642  1.00 10.00      B   
ATOM   3059  CD2 PHE B  90      17.795  20.805   4.674  1.00 10.00      B   
ATOM   3060  CE1 PHE B  90      18.472  19.951   7.209  1.00 10.00      B   
ATOM   3061  CE2 PHE B  90      18.996  21.194   5.235  1.00 10.00      B   
ATOM   3062  CZ  PHE B  90      19.336  20.766   6.504  1.00 10.00      B   
ATOM   3063  C   PHE B  90      14.046  21.495   4.404  1.00 10.00      B   
ATOM   3064  O   PHE B  90      14.899  22.320   4.074  1.00 10.00      B   
ATOM   3065  N   GLU B  91      12.782  21.574   4.014  1.00 10.00      B   
ATOM   3066  HN  GLU B  91      12.146  20.893   4.315  1.00 10.00      B   
ATOM   3067  CA  GLU B  91      12.312  22.651   3.151  1.00 10.00      B   
ATOM   3068  CB  GLU B  91      11.763  22.075   1.847  1.00 10.00      B   
ATOM   3069  CG  GLU B  91      12.737  22.141   0.684  1.00 10.00      B   
ATOM   3070  CD  GLU B  91      12.641  23.448  -0.069  1.00 10.00      B   
ATOM   3071  OE1 GLU B  91      11.541  23.768  -0.565  1.00 10.00      B   
ATOM   3072  OE2 GLU B  91      13.661  24.164  -0.166  1.00 10.00      B   
ATOM   3073  C   GLU B  91      11.241  23.480   3.850  1.00 10.00      B   
ATOM   3074  O   GLU B  91      10.639  23.029   4.823  1.00 10.00      B   
ATOM   3075  N   ARG B  92      11.008  24.691   3.357  1.00 10.00      B   
ATOM   3076  HN  ARG B  92      11.514  24.996   2.574  1.00 10.00      B   
ATOM   3077  CA  ARG B  92      10.005  25.573   3.944  1.00 10.00      B   
ATOM   3078  CB  ARG B  92      10.390  27.040   3.743  1.00 10.00      B   
ATOM   3079  CG  ARG B  92      11.741  27.426   4.325  1.00 10.00      B   
ATOM   3080  CD  ARG B  92      11.896  28.938   4.401  1.00 10.00      B   
ATOM   3081  NE  ARG B  92      11.533  29.597   3.146  1.00 10.00      B   
ATOM   3082  HE  ARG B  92      11.977  29.279   2.327  1.00 10.00      B   
ATOM   3083  CZ  ARG B  92      10.651  30.592   3.054  1.00 10.00      B   
ATOM   3084  NH1 ARG B  92      10.050  31.049   4.148  1.00 10.00      B   
ATOM   3085 HH11 ARG B  92       9.354  31.829   4.083  1.00 10.00      B   
ATOM   3086 HH12 ARG B  92      10.270  30.632   5.080  1.00 10.00      B   
ATOM   3087  NH2 ARG B  92      10.370  31.124   1.869  1.00 10.00      B   
ATOM   3088 HH21 ARG B  92      10.838  30.763   1.008  1.00 10.00      B   
ATOM   3089 HH22 ARG B  92       9.676  31.900   1.791  1.00 10.00      B   
ATOM   3090  C   ARG B  92       8.634  25.314   3.331  1.00 10.00      B   
ATOM   3091  O   ARG B  92       8.494  24.488   2.427  1.00 10.00      B   
ATOM   3092  N   LYS B  93       7.628  26.024   3.822  1.00 10.00      B   
ATOM   3093  HN  LYS B  93       7.803  26.671   4.539  1.00 10.00      B   
ATOM   3094  CA  LYS B  93       6.270  25.871   3.319  1.00 10.00      B   
ATOM   3095  CB  LYS B  93       5.250  26.108   4.438  1.00 10.00      B   
ATOM   3096  CG  LYS B  93       3.806  26.106   3.960  1.00 10.00      B   
ATOM   3097  CD  LYS B  93       2.915  26.958   4.848  1.00 10.00      B   
ATOM   3098  CE  LYS B  93       1.627  27.332   4.130  1.00 10.00      B   
ATOM   3099  NZ  LYS B  93       1.871  28.210   2.950  1.00 10.00      B   
ATOM   3100  HZ1 LYS B  93       0.967  28.489   2.516  1.00 10.00      B   
ATOM   3101  HZ2 LYS B  93       2.442  27.708   2.232  1.00 10.00      B   
ATOM   3102  HZ3 LYS B  93       2.381  29.065   3.241  1.00 10.00      B   
ATOM   3103  C   LYS B  93       5.995  26.839   2.172  1.00 10.00      B   
ATOM   3104  O   LYS B  93       6.113  28.056   2.337  1.00 10.00      B   
ATOM   3105  N   PRO B  94       5.631  26.314   0.995  1.00 10.00      B   
ATOM   3106  CB  PRO B  94       5.242  26.127  -1.329  1.00 10.00      B   
ATOM   3107  CG  PRO B  94       5.786  24.849  -0.779  1.00 10.00      B   
ATOM   3108  CD  PRO B  94       5.513  24.884   0.694  1.00 10.00      B   
ATOM   3109  CA  PRO B  94       5.309  27.137  -0.172  1.00 10.00      B   
ATOM   3110  C   PRO B  94       3.953  27.809   0.011  1.00 10.00      B   
ATOM   3111  O   PRO B  94       3.717  28.874  -0.597  1.00 10.00      B   
ATOM   3112  OXT PRO B  94       3.122  27.268   0.775  1.00 10.00      B   
END
