# Supplementary material for: Large-scale discovery of protein interactions at residue resolution using co-evolution calculated from genomic sequences
Source: Nat Commun. 2021 Mar 2;12:1396. doi: 10.1038/s41467-021-21636-z (PMC7925567; doi:10.1038/s41467-021-21636-z)
Supplement: Supplementary file 12 — Supplementary Data 10 [file 41467_2021_21636_MOESM12_ESM.zip › supplementary/allpdb1670_Q72GS0_Q72GR9/models/structures_haddock-sorted.stat]

#struc haddock-score rmsd_all Einter Enb Evdw+0.1Eelec Evdw Eelec Eair Ecdih Ecoup Esani Evean Edani #NOEviol #Dihedviol #Jviol #Saniviol #veanviol #Daniviol bsa dH Edesolv
haddock_61w.pdb -127.77754 0.000 179.801 -119.287 -100.455 -98.3629 -20.9237 299.088 0 0 0 0 0 3 0 0 0 0 0 2839.99 -55331.4 -55.1387
haddock_94w.pdb -115.5876 0.967 196.226 -103.925 -88.1072 -86.3497 -17.575 300.151 0 0 0 0 0 3 0 0 0 0 0 2460.35 -55196.1 -55.738
haddock_25w.pdb -110.76972 1.092 244.885 -91.257 -78.4643 -77.0429 -14.2141 336.142 0 0 0 0 0 4 0 0 0 0 0 2438.18 -55326.7 -64.4982
haddock_83w.pdb -110.00588 0.817 190.589 -101.412 -82.9694 -80.9203 -20.4914 292 0 0 0 0 0 3 0 0 0 0 0 2461.18 -55353.6 -54.1873
haddock_98w.pdb -108.09436 1.120 193.504 -94.7442 -78.8643 -77.0999 -17.6443 288.248 0 0 0 0 0 3 0 0 0 0 0 2455 -55115.8 -56.2904
haddock_28w.pdb -106.46398 1.364 188.715 -112.81 -77.6675 -73.7628 -39.0469 301.524 0 0 0 0 0 3 0 0 0 0 0 2303.19 -54963.8 -55.0442
haddock_2w.pdb -105.5289 1.039 221.055 -106.184 -77.0231 -73.783 -32.401 327.239 0 0 0 0 0 4 0 0 0 0 0 2322.9 -55241.7 -57.9896
haddock_21w.pdb -102.254326 1.202 210.684 -85.6588 -77.5308 -76.6277 -9.03113 296.343 0 0 0 0 0 3 0 0 0 0 0 2243.37 -55427.5 -53.4547
haddock_35w.pdb -101.5198 0.991 207.424 -94.921 -80.0264 -78.3715 -16.5495 302.345 0 0 0 0 0 3 0 0 0 0 0 2316.46 -55360.8 -50.0729
haddock_96w.pdb -100.93168 1.208 227.789 -117.385 -78.9052 -74.6296 -42.7559 345.175 0 0 0 0 0 4 0 0 0 0 0 2350.05 -55300.4 -52.2684
haddock_58w.pdb -99.17164 1.465 230.679 -98.6267 -73.7325 -70.9665 -27.6602 329.306 0 0 0 0 0 4 0 0 0 0 0 2340.56 -55110.3 -55.6037
haddock_37w.pdb -98.57144 1.479 210.1 -84.5826 -76.5121 -75.6154 -8.9672 294.683 0 0 0 0 0 3 0 0 0 0 0 2193.24 -55149.7 -50.6309
haddock_49w.pdb -97.46484 0.856 213.265 -88.9615 -74.7103 -73.1268 -15.8347 302.227 0 0 0 0 0 3 0 0 0 0 0 2375.12 -55392.2 -51.3938
haddock_38w.pdb -93.74568 1.020 255.831 -90.3688 -78.6482 -77.3459 -13.0229 346.199 0 0 0 0 0 4 0 0 0 0 0 2392.85 -55209.6 -48.4151
haddock_14w.pdb -93.70898 1.043 203.021 -99.3205 -78.8739 -76.6021 -22.7184 302.341 0 0 0 0 0 3 0 0 0 0 0 2275.52 -55250.7 -42.7973
haddock_68w.pdb -93.66272 1.233 251.451 -84.8735 -75.1323 -74.0499 -10.8236 336.325 0 0 0 0 0 4 0 0 0 0 0 2347.89 -55377.5 -51.0806
haddock_92w.pdb -92.7771 1.090 240.818 -101.025 -68.4151 -64.7918 -36.233 341.843 0 0 0 0 0 4 0 0 0 0 0 2102.05 -55264 -54.923
haddock_86w.pdb -91.69888 0.978 184.697 -112.235 -79.2518 -75.587 -36.6479 296.932 0 0 0 0 0 3 0 0 0 0 0 2272.85 -55211.5 -38.4755
haddock_52w.pdb -91.60338 1.482 202.432 -134.798 -76.15 -69.6336 -65.1644 337.23 0 0 0 0 0 4 0 0 0 0 0 2406.62 -54986.7 -42.6599
haddock_54w.pdb -91.56844 1.385 252.534 -88.9608 -67.2409 -64.8276 -24.1332 341.495 0 0 0 0 0 4 0 0 0 0 0 2247.73 -55175.9 -56.0637
haddock_69w.pdb -91.5557 1.021 255.337 -88.3989 -72.8419 -71.1134 -17.2855 343.736 0 0 0 0 0 4 0 0 0 0 0 2320.78 -55203 -51.3588
haddock_15w.pdb -91.21486 1.352 268.395 -86.9947 -68.5408 -66.4904 -20.5043 355.389 0 0 0 0 0 4 0 0 0 0 0 2282.09 -55214.2 -56.1625
haddock_11w.pdb -89.91846 0.976 197.78 -91.9786 -79.0674 -77.6328 -14.3458 289.758 0 0 0 0 0 3 0 0 0 0 0 2298.27 -55307 -38.3923
haddock_33w.pdb -87.44678 1.010 203.761 -99.4257 -68.1638 -64.6903 -34.7354 303.186 0 0 0 0 0 3 0 0 0 0 0 2172.12 -55185.3 -46.128
haddock_78w.pdb -87.05944 1.122 246.193 -87.8161 -68.1698 -65.9869 -21.8292 334.009 0 0 0 0 0 4 0 0 0 0 0 2160.55 -55307.3 -50.1076
haddock_42w.pdb -86.6115 1.465 239.767 -94.9709 -69.743 -66.9399 -28.031 334.738 0 0 0 0 0 4 0 0 0 0 0 2185.84 -55101.3 -47.5392
haddock_62w.pdb -86.37362 1.346 218.967 -88.7321 -77.0095 -75.707 -13.0251 307.699 0 0 0 0 0 3 0 0 0 0 0 2263.93 -55350.6 -38.8315
haddock_99w.pdb -85.79338 1.470 248.115 -102.926 -67.2923 -63.333 -39.5934 351.042 0 0 0 0 0 4 0 0 0 0 0 2047.07 -55199.4 -49.6459
haddock_6w.pdb -85.22214 1.129 224.371 -86.4588 -69.4032 -67.5081 -18.9507 310.83 0 0 0 0 0 3 0 0 0 0 0 2185.4 -55101.7 -45.0069
haddock_77w.pdb -85.01436 1.117 237.647 -95.2509 -67.8767 -64.8351 -30.4158 332.898 0 0 0 0 0 4 0 0 0 0 0 2268.28 -55036.7 -47.3859
haddock_44w.pdb -84.853084 1.002 213.101 -82.324 -78.2084 -77.7511 -4.57292 295.425 0 0 0 0 0 3 0 0 0 0 0 2386.72 -55259.3 -35.7299
haddock_12w.pdb -83.7013 1.461 255.407 -85.0091 -63.4604 -61.0661 -23.943 340.416 0 0 0 0 0 4 0 0 0 0 0 2025.46 -55227.4 -51.8882
haddock_90w.pdb -83.63284 1.278 212.779 -90.9197 -62.5961 -59.449 -31.4707 303.699 0 0 0 0 0 3 0 0 0 0 0 2159.46 -55148.1 -48.2596
haddock_73w.pdb -81.16826 0.915 262.519 -82.603 -69.9033 -68.4922 -14.1108 345.122 0 0 0 0 0 4 0 0 0 0 0 2371.67 -55175.9 -44.3661
haddock_60w.pdb -80.90344 1.021 211.844 -89.4696 -64.5192 -61.7469 -27.7227 301.313 0 0 0 0 0 3 0 0 0 0 0 2219.42 -55379.9 -43.7433
haddock_74w.pdb -80.69264 1.211 179.697 -112.201 -78.841 -75.1344 -37.0662 291.897 0 0 0 0 0 3 0 0 0 0 0 2325.47 -55307.4 -27.3347
haddock_13w.pdb -78.60154 0.961 266.027 -73.666 -69.4826 -69.0178 -4.6482 339.693 0 0 0 0 0 4 0 0 0 0 0 2301.74 -55136.8 -42.6234
haddock_63w.pdb -78.25632 1.068 254.188 -86.7917 -69.6318 -67.7251 -19.0666 340.98 0 0 0 0 0 4 0 0 0 0 0 2168.54 -55333.1 -40.8159
haddock_1w.pdb -77.9187 1.253 252.068 -83.7103 -70.8628 -69.4353 -14.275 335.779 0 0 0 0 0 4 0 0 0 0 0 2243.65 -55281.2 -39.2063
haddock_47w.pdb -77.83632 1.382 263.309 -84.0587 -59.6511 -56.9391 -27.1196 347.367 0 0 0 0 0 4 0 0 0 0 0 2035.18 -55144.6 -50.21
haddock_84w.pdb -77.221334 1.467 253.035 -78.7726 -74.5195 -74.0469 -4.72567 331.807 0 0 0 0 0 4 0 0 0 0 0 2257.07 -55220.3 -35.41
haddock_40w.pdb -76.189 1.580 273.573 -73.4163 -60.963 -59.5793 -13.837 346.989 0 0 0 0 0 4 0 0 0 0 0 2051.67 -55174.9 -48.5412
haddock_71w.pdb -75.07372 1.164 268.894 -74.0971 -63.1872 -61.975 -12.1221 342.991 0 0 0 0 0 4 0 0 0 0 0 1922.13 -55291.4 -44.9734
haddock_55w.pdb -75.01806 1.493 267.779 -81.3356 -58.8164 -56.3143 -25.0213 349.115 0 0 0 0 0 4 0 0 0 0 0 1928.56 -55338.9 -48.611
haddock_39w.pdb -74.90394 1.387 220.742 -84.5987 -59.7158 -56.951 -27.6477 305.341 0 0 0 0 0 3 0 0 0 0 0 2083.18 -55320.4 -42.9575
haddock_67w.pdb -72.81454 1.283 265.041 -79.4504 -64.8752 -63.2557 -16.1947 344.491 0 0 0 0 0 4 0 0 0 0 0 2086.39 -55214.9 -40.769
haddock_45w.pdb -71.85054 1.472 270.801 -79.5387 -56.5921 -54.0425 -25.4962 350.34 0 0 0 0 0 4 0 0 0 0 0 1924.57 -55323.9 -47.7428
haddock_32w.pdb -71.58354 1.388 261.359 -90.4699 -63.733 -60.7622 -29.7077 351.829 0 0 0 0 0 4 0 0 0 0 0 2211.97 -55288.5 -40.0627
haddock_23w.pdb -71.36936 1.219 233.835 -98.9146 -65.1657 -61.4158 -37.4988 332.749 0 0 0 0 0 4 0 0 0 0 0 2076 -55184.1 -35.7287
haddock_46w.pdb -69.99868 1.367 231.76 -81.1493 -57.1653 -54.5004 -26.6489 312.909 0 0 0 0 0 3 0 0 0 0 0 1886 -55166.8 -41.4594
haddock_19w.pdb -69.45808 1.550 209.941 -86.8393 -63.8714 -61.3194 -25.5199 296.78 0 0 0 0 0 3 0 0 0 0 0 2093.63 -55279.5 -32.7127
haddock_36w.pdb -68.91674 1.314 266.868 -77.9272 -56.3288 -53.929 -23.9982 344.795 0 0 0 0 0 4 0 0 0 0 0 1861.61 -55220.4 -44.6676
haddock_59w.pdb -68.01216 1.028 243.127 -89.597 -69.331 -67.0792 -22.5178 332.724 0 0 0 0 0 4 0 0 0 0 0 2381.63 -55139.7 -29.7018
haddock_30w.pdb -66.88846 1.469 264.106 -88.5653 -61.5029 -58.496 -30.0693 352.671 0 0 0 0 0 4 0 0 0 0 0 2016.65 -55257.3 -37.6457
haddock_4w.pdb -66.86762 1.217 267.509 -76.849 -54.5208 -52.0399 -24.8091 344.358 0 0 0 0 0 4 0 0 0 0 0 2108.8 -55234.9 -44.3017
haddock_18w.pdb -66.8021 1.406 216.388 -90.0306 -63.7857 -60.8696 -29.161 306.418 0 0 0 0 0 3 0 0 0 0 0 2117.09 -55379.3 -30.7421
haddock_41w.pdb -66.79732 1.112 264.518 -87.363 -55.0309 -51.4384 -35.9246 351.881 0 0 0 0 0 4 0 0 0 0 0 1969.16 -55192.2 -43.3621
haddock_53w.pdb -65.95032 1.201 209.212 -90.4943 -74.2753 -72.4732 -18.0211 299.707 0 0 0 0 0 3 0 0 0 0 0 2152.36 -55076.3 -19.8436
haddock_20w.pdb -64.9523 1.508 231.642 -72.772 -53.3919 -51.2385 -21.5335 304.414 0 0 0 0 0 3 0 0 0 0 0 1911.34 -55301.1 -39.8485
haddock_3w.pdb -64.42322 1.939 289.977 -69.8619 -60.496 -59.4553 -10.4066 359.839 0 0 0 0 0 4 0 0 0 0 0 1820.25 -55442.7 -38.8705
haddock_82w.pdb -63.7634 1.431 264.411 -80.8287 -62.4971 -60.4602 -20.3685 345.239 0 0 0 0 0 4 0 0 0 0 0 2067.08 -55315.6 -33.7534
haddock_76w.pdb -63.4531 1.406 274.127 -71.9324 -51.965 -49.7464 -22.186 346.06 0 0 0 0 0 4 0 0 0 0 0 1714.97 -55216.5 -43.8755
haddock_89w.pdb -62.97008 1.108 261.398 -85.0084 -58.6245 -55.693 -29.3154 346.407 0 0 0 0 0 4 0 0 0 0 0 1997.73 -55316.6 -36.0547
haddock_66w.pdb -62.58048 1.739 263.925 -81.0685 -55.167 -52.2891 -28.7794 344.994 0 0 0 0 0 4 0 0 0 0 0 2077.56 -55384.9 -39.0349
haddock_29w.pdb -62.34928 1.473 258.668 -82.7687 -63.8436 -61.7408 -21.0279 341.437 0 0 0 0 0 4 0 0 0 0 0 1976.91 -55227.9 -30.5466
haddock_27w.pdb -62.21392 1.741 273.549 -77.6723 -59.1984 -57.1457 -20.5266 351.221 0 0 0 0 0 4 0 0 0 0 0 2040.53 -55290.1 -36.085
haddock_91w.pdb -59.7204 1.206 275.793 -72.3559 -55.7792 -53.9374 -18.4185 348.149 0 0 0 0 0 4 0 0 0 0 0 2018.47 -55246.4 -36.9142
haddock_17w.pdb -59.46896 1.294 252.981 -80.6697 -59.8884 -57.5794 -23.0903 333.65 0 0 0 0 0 4 0 0 0 0 0 2176.19 -55044.7 -30.6365
haddock_93w.pdb -59.23412 1.579 202.27 -92.5897 -52.1571 -47.6646 -44.9251 294.86 0 0 0 0 0 3 0 0 0 0 0 1807.33 -55353.3 -32.0705
haddock_75w.pdb -58.5563 1.409 281.48 -68.0914 -52.0633 -50.2824 -17.809 349.571 0 0 0 0 0 4 0 0 0 0 0 1803.65 -55234.2 -39.6692
haddock_95w.pdb -56.54658 1.686 295.073 -64.6597 -45.9929 -43.9188 -20.7409 359.733 0 0 0 0 0 4 0 0 0 0 0 1716.31 -55337 -44.4529
haddock_100w.pdb -55.4901 1.599 269.466 -85.9215 -53.2268 -49.594 -36.3275 355.388 0 0 0 0 0 4 0 0 0 0 0 1910.9 -55252.1 -34.1694
haddock_5w.pdb -55.39928 2.178 294.616 -67.9552 -56.4816 -55.2068 -12.7484 362.571 0 0 0 0 0 4 0 0 0 0 0 1741.43 -55188.6 -33.8999
haddock_51w.pdb -54.44404 1.501 253.152 -96.3298 -54.1912 -49.5091 -46.8207 349.481 0 0 0 0 0 4 0 0 0 0 0 1731.64 -55370.4 -30.5189
haddock_24w.pdb -53.40336 1.363 274.241 -77.808 -56.7153 -54.3717 -23.4363 352.049 0 0 0 0 0 4 0 0 0 0 0 1777.4 -55048.6 -29.5493
haddock_16w.pdb -52.93596 1.530 284.088 -70.7451 -49.8351 -47.5118 -23.2333 354.833 0 0 0 0 0 4 0 0 0 0 0 1940.35 -55278.9 -36.2608
haddock_85w.pdb -50.24508 1.308 240.573 -101.676 -55.7296 -50.6244 -51.0519 342.249 0 0 0 0 0 4 0 0 0 0 0 1744.11 -55485.7 -23.6352
haddock_97w.pdb -49.12198 1.575 288.242 -69.0953 -46.6444 -44.1499 -24.9454 357.338 0 0 0 0 0 4 0 0 0 0 0 1737.18 -55365.3 -35.7168
haddock_7w.pdb -48.98714 1.334 287.254 -60.1267 -48.6169 -47.338 -12.7887 347.381 0 0 0 0 0 4 0 0 0 0 0 1822.02 -55269 -33.8295
haddock_22w.pdb -48.94118 1.566 281.415 -63.6092 -48.9991 -47.3758 -16.2334 345.025 0 0 0 0 0 4 0 0 0 0 0 1721.96 -55315.7 -32.8212
haddock_87w.pdb -48.79144 1.587 267.633 -78.9434 -54.9654 -52.3012 -26.6422 346.576 0 0 0 0 0 4 0 0 0 0 0 1914.69 -55147.4 -25.8194
haddock_81w.pdb -48.68978 1.838 292.834 -76.3024 -45.3456 -41.906 -34.3964 369.136 0 0 0 0 0 4 0 0 0 0 0 1572.87 -55113 -36.8181
haddock_79w.pdb -48.3829 1.752 272.282 -81.2393 -45.2172 -41.2148 -40.0245 353.521 0 0 0 0 0 4 0 0 0 0 0 1714.53 -55329.6 -34.5153
haddock_70w.pdb -47.47646 2.238 305.107 -55.8524 -43.1495 -41.7381 -14.1143 360.959 0 0 0 0 0 4 0 0 0 0 0 1496.48 -55055.7 -39.0114
haddock_10w.pdb -46.557544 1.673 291.327 -59.2385 -51.4448 -50.5788 -8.65972 350.566 0 0 0 0 0 4 0 0 0 0 0 1907.81 -55205.6 -29.3034
haddock_80w.pdb -46.20848 1.741 297.455 -60.0633 -46.7618 -45.2839 -14.7794 357.518 0 0 0 0 0 4 0 0 0 0 0 1603.11 -55237.1 -33.7205
haddock_72w.pdb -42.76694 1.401 266.465 -74.7669 -50.6314 -47.9497 -26.8172 341.232 0 0 0 0 0 4 0 0 0 0 0 1870.26 -55229.2 -23.577
haddock_8w.pdb -40.69544 1.359 280.808 -64.6338 -51.2191 -49.7286 -14.9052 345.441 0 0 0 0 0 4 0 0 0 0 0 1858.21 -55221.5 -22.5299
haddock_34w.pdb -40.1744 1.772 293.886 -69.4634 -39.556 -36.2329 -33.2305 363.349 0 0 0 0 0 4 0 0 0 0 0 1544.75 -55316.7 -33.6303
haddock_50w.pdb -39.32572 2.054 272.598 -72.5482 -43.2027 -39.9421 -32.6061 345.146 0 0 0 0 0 4 0 0 0 0 0 1503.9 -55495.4 -27.377
haddock_57w.pdb -36.67662 2.130 298.094 -63.2168 -49.8297 -48.3422 -14.8746 361.311 0 0 0 0 0 4 0 0 0 0 0 1585.4 -55352.3 -21.4906
haddock_64w.pdb -35.97758 1.605 298.317 -54.6169 -41.378 -39.907 -14.7099 352.934 0 0 0 0 0 4 0 0 0 0 0 1440.39 -55403.7 -28.422
haddock_31w.pdb -34.67498 1.924 306.968 -52.8084 -39.8467 -38.4065 -14.4019 359.776 0 0 0 0 0 4 0 0 0 0 0 1384.77 -55445.4 -29.3657
haddock_43w.pdb -34.05726 1.611 300.74 -63.008 -44.6338 -42.5922 -20.4158 363.748 0 0 0 0 0 4 0 0 0 0 0 1551.32 -55405.3 -23.7567
haddock_26w.pdb -33.81898 1.944 320.245 -51.7241 -34.7079 -32.8172 -18.9069 371.97 0 0 0 0 0 4 0 0 0 0 0 1369.87 -55512.9 -34.4174
haddock_56w.pdb -32.2547 1.739 293.641 -72.6802 -40.6663 -37.1092 -35.571 366.321 0 0 0 0 0 4 0 0 0 0 0 1527.32 -55546.9 -24.6634
haddock_9w.pdb -28.5647 1.869 299.821 -60.7038 -41.7989 -39.6983 -21.0055 360.524 0 0 0 0 0 4 0 0 0 0 0 1282.17 -55429.9 -20.7177
haddock_65w.pdb -26.960032 1.934 305.692 -50.1298 -44.8534 -44.2671 -5.86266 355.822 0 0 0 0 0 4 0 0 0 0 0 1637.41 -55237.1 -17.1026
haddock_48w.pdb -25.78584 1.595 294.692 -55.4584 -42.2503 -40.7827 -14.6757 350.15 0 0 0 0 0 4 0 0 0 0 0 1477.93 -55293.6 -17.083
haddock_88w.pdb -13.33901 1.784 292.592 -58.3183 -41.3337 -39.4465 -18.8718 350.91 0 0 0 0 0 4 0 0 0 0 0 1406.96 -55337.9 -5.20915
                      
