# Supplementary material for: Large-scale discovery of protein interactions at residue resolution using co-evolution calculated from genomic sequences
Source: Nat Commun. 2021 Mar 2;12:1396. doi: 10.1038/s41467-021-21636-z (PMC7925567; doi:10.1038/s41467-021-21636-z)
Supplement: Supplementary file 12 — Supplementary Data 10 [file 41467_2021_21636_MOESM12_ESM.zip › supplementary/allpdb1670_Q72GS0_Q72GR9/models/haddock_top10_haddock_96w.pdb]

REMARK FILENAME="haddock_96w.pdb0"
REMARK ===============================================================
REMARK HADDOCK run for haddock
REMARK initial structure: haddock_96.pdb
REMARK final NOE weights: unambig 50 amb: 50
REMARK ===============================================================
REMARK            total,bonds,angles,improper,dihe,vdw,elec,air,cdih,coup,rdcs,vean,dani,xpcs,rg
REMARK energies: 227.789, 0, 0, 0, 0, -74.6296, -42.7559, 345.175, 0, 0, 0, 0, 0, 0, 0
REMARK ===============================================================
REMARK            bonds,angles,impropers,dihe,air,cdih,coup,rdcs,vean,dani,xpcs
REMARK rms-dev.: 0,0,0,0,11.3531,0,0, 0, 0, 0, 0
REMARK ===============================================================
REMARK               air,cdih,coup,rdcs,vean,dani,xpcs
REMARK               >0.3,>5,>1,>0,>5,>0.2,>0.2
REMARK violations.: 4, 0, 0, 0, 0, 0, 0
REMARK ===============================================================
REMARK                        CVpartition#,violations,rms
REMARK AIRs cross-validation: 1, 0, NaN
REMARK ===============================================================
REMARK NCS energy: 0
REMARK ===============================================================
REMARK Symmetry energy: 0
REMARK ===============================================================
REMARK Desolvation energy: -52.2684
REMARK Internal energy free molecules: 42726.8
REMARK Internal energy complex: -12403.9
REMARK Binding energy: -55300.4
REMARK ===============================================================
REMARK buried surface area: 2350.05
REMARK ===============================================================
REMARK water - chain1: 0 0 0
REMARK water - chain2: 0 0 0
REMARK water - chain3: 0 0 0
REMARK water - chain4: 0 0 0
REMARK water - chain5: 0 0 0
REMARK water - chain6: 0 0 0
REMARK ===============================================================
REMARK water - water: 0 0 0
REMARK ===============================================================
REMARK DATE:16-May-2020  08:40:13       created by user: he47
REMARK VERSION:1.3
ATOM      1  CB  MET A   1      -4.795  24.308 -10.652  1.00 10.00      A   
ATOM      2  CG  MET A   1      -4.791  25.316  -9.513  1.00 10.00      A   
ATOM      3  SD  MET A   1      -3.131  25.700  -8.924  1.00 10.00      A   
ATOM      4  CE  MET A   1      -3.505  26.726  -7.501  1.00 10.00      A   
ATOM      5  C   MET A   1      -3.830  23.672 -12.872  1.00 10.00      A   
ATOM      6  O   MET A   1      -4.345  22.563 -12.731  1.00 10.00      A   
ATOM      7  N   MET A   1      -5.195  25.719 -12.651  1.00 10.00      A   
ATOM      8  HT1 MET A   1      -6.065  25.194 -12.869  1.00 10.00      A   
ATOM      9  HT2 MET A   1      -4.790  26.075 -13.539  1.00 10.00      A   
ATOM     10  HT3 MET A   1      -5.434  26.528 -12.042  1.00 10.00      A   
ATOM     11  CA  MET A   1      -4.221  24.835 -11.969  1.00 10.00      A   
ATOM     12  N   ASP A   2      -2.918  23.926 -13.801  1.00 10.00      A   
ATOM     13  HN  ASP A   2      -2.533  24.830 -13.868  1.00 10.00      A   
ATOM     14  CA  ASP A   2      -2.476  22.896 -14.729  1.00 10.00      A   
ATOM     15  CB  ASP A   2      -2.236  23.471 -16.129  1.00 10.00      A   
ATOM     16  CG  ASP A   2      -0.961  24.282 -16.231  1.00 10.00      A   
ATOM     17  OD1 ASP A   2      -0.957  25.444 -15.777  1.00 10.00      A   
ATOM     18  OD2 ASP A   2       0.036  23.772 -16.786  1.00 10.00      A   
ATOM     19  C   ASP A   2      -1.230  22.173 -14.234  1.00 10.00      A   
ATOM     20  O   ASP A   2      -0.946  21.060 -14.668  1.00 10.00      A   
ATOM     21  N   LEU A   3      -0.496  22.798 -13.319  1.00 10.00      A   
ATOM     22  HN  LEU A   3      -0.778  23.681 -13.000  1.00 10.00      A   
ATOM     23  CA  LEU A   3       0.721  22.198 -12.777  1.00 10.00      A   
ATOM     24  CB  LEU A   3       1.424  23.160 -11.817  1.00 10.00      A   
ATOM     25  CG  LEU A   3       1.890  24.490 -12.413  1.00 10.00      A   
ATOM     26  CD1 LEU A   3       2.541  25.354 -11.347  1.00 10.00      A   
ATOM     27  CD2 LEU A   3       2.845  24.258 -13.574  1.00 10.00      A   
ATOM     28  C   LEU A   3       0.408  20.878 -12.079  1.00 10.00      A   
ATOM     29  O   LEU A   3       1.129  19.892 -12.235  1.00 10.00      A   
ATOM     30  N   ILE A   4      -0.679  20.868 -11.317  1.00 10.00      A   
ATOM     31  HN  ILE A   4      -1.199  21.696 -11.221  1.00 10.00      A   
ATOM     32  CA  ILE A   4      -1.108  19.671 -10.609  1.00 10.00      A   
ATOM     33  CB  ILE A   4      -2.307  19.975  -9.682  1.00 10.00      A   
ATOM     34  CG1 ILE A   4      -1.932  21.038  -8.647  1.00 10.00      A   
ATOM     35  CG2 ILE A   4      -2.791  18.711  -8.987  1.00 10.00      A   
ATOM     36  CD1 ILE A   4      -3.112  21.561  -7.855  1.00 10.00      A   
ATOM     37  C   ILE A   4      -1.502  18.586 -11.611  1.00 10.00      A   
ATOM     38  O   ILE A   4      -1.173  17.413 -11.441  1.00 10.00      A   
ATOM     39  N   GLN A   5      -2.181  19.002 -12.676  1.00 10.00      A   
ATOM     40  HN  GLN A   5      -2.381  19.955 -12.767  1.00 10.00      A   
ATOM     41  CA  GLN A   5      -2.626  18.085 -13.719  1.00 10.00      A   
ATOM     42  CB  GLN A   5      -3.562  18.801 -14.693  1.00 10.00      A   
ATOM     43  CG  GLN A   5      -4.808  19.375 -14.037  1.00 10.00      A   
ATOM     44  CD  GLN A   5      -5.652  20.192 -14.993  1.00 10.00      A   
ATOM     45  OE1 GLN A   5      -5.138  20.814 -15.921  1.00 10.00      A   
ATOM     46  NE2 GLN A   5      -6.959  20.185 -14.781  1.00 10.00      A   
ATOM     47 HE21 GLN A   5      -7.304  19.656 -14.028  1.00 10.00      A   
ATOM     48 HE22 GLN A   5      -7.530  20.709 -15.381  1.00 10.00      A   
ATOM     49  C   GLN A   5      -1.436  17.487 -14.464  1.00 10.00      A   
ATOM     50  O   GLN A   5      -1.423  16.295 -14.780  1.00 10.00      A   
ATOM     51  N   ALA A   6      -0.444  18.324 -14.737  1.00 10.00      A   
ATOM     52  HN  ALA A   6      -0.530  19.265 -14.468  1.00 10.00      A   
ATOM     53  CA  ALA A   6       0.765  17.896 -15.431  1.00 10.00      A   
ATOM     54  CB  ALA A   6       1.656  19.096 -15.719  1.00 10.00      A   
ATOM     55  C   ALA A   6       1.514  16.859 -14.603  1.00 10.00      A   
ATOM     56  O   ALA A   6       1.961  15.835 -15.123  1.00 10.00      A   
ATOM     57  N   ALA A   7       1.627  17.122 -13.306  1.00 10.00      A   
ATOM     58  HN  ALA A   7       1.254  17.959 -12.953  1.00 10.00      A   
ATOM     59  CA  ALA A   7       2.302  16.208 -12.397  1.00 10.00      A   
ATOM     60  CB  ALA A   7       2.439  16.838 -11.022  1.00 10.00      A   
ATOM     61  C   ALA A   7       1.545  14.886 -12.318  1.00 10.00      A   
ATOM     62  O   ALA A   7       2.149  13.811 -12.336  1.00 10.00      A   
ATOM     63  N   TYR A   8       0.217  14.976 -12.258  1.00 10.00      A   
ATOM     64  HN  TYR A   8      -0.198  15.865 -12.246  1.00 10.00      A   
ATOM     65  CA  TYR A   8      -0.636  13.794 -12.199  1.00 10.00      A   
ATOM     66  CB  TYR A   8      -2.113  14.197 -12.124  1.00 10.00      A   
ATOM     67  CG  TYR A   8      -2.627  14.475 -10.727  1.00 10.00      A   
ATOM     68  CD1 TYR A   8      -1.869  14.166  -9.602  1.00 10.00      A   
ATOM     69  CD2 TYR A   8      -3.880  15.040 -10.535  1.00 10.00      A   
ATOM     70  CE1 TYR A   8      -2.347  14.414  -8.330  1.00 10.00      A   
ATOM     71  CE2 TYR A   8      -4.365  15.294  -9.266  1.00 10.00      A   
ATOM     72  CZ  TYR A   8      -3.595  14.977  -8.166  1.00 10.00      A   
ATOM     73  OH  TYR A   8      -4.081  15.223  -6.902  1.00 10.00      A   
ATOM     74  HH  TYR A   8      -3.341  15.394  -6.303  1.00 10.00      A   
ATOM     75  C   TYR A   8      -0.414  12.913 -13.421  1.00 10.00      A   
ATOM     76  O   TYR A   8      -0.458  11.683 -13.334  1.00 10.00      A   
ATOM     77  N   PHE A   9      -0.179  13.553 -14.559  1.00 10.00      A   
ATOM     78  HN  PHE A   9      -0.170  14.536 -14.560  1.00 10.00      A   
ATOM     79  CA  PHE A   9       0.059  12.844 -15.807  1.00 10.00      A   
ATOM     80  CB  PHE A   9       0.160  13.835 -16.969  1.00 10.00      A   
ATOM     81  CG  PHE A   9       0.214  13.200 -18.330  1.00 10.00      A   
ATOM     82  CD1 PHE A   9      -0.848  12.445 -18.803  1.00 10.00      A   
ATOM     83  CD2 PHE A   9       1.324  13.370 -19.140  1.00 10.00      A   
ATOM     84  CE1 PHE A   9      -0.802  11.871 -20.059  1.00 10.00      A   
ATOM     85  CE2 PHE A   9       1.378  12.798 -20.396  1.00 10.00      A   
ATOM     86  CZ  PHE A   9       0.313  12.048 -20.856  1.00 10.00      A   
ATOM     87  C   PHE A   9       1.329  12.005 -15.707  1.00 10.00      A   
ATOM     88  O   PHE A   9       1.351  10.848 -16.124  1.00 10.00      A   
ATOM     89  N   VAL A  10       2.376  12.592 -15.129  1.00 10.00      A   
ATOM     90  HN  VAL A  10       2.289  13.516 -14.804  1.00 10.00      A   
ATOM     91  CA  VAL A  10       3.648  11.898 -14.960  1.00 10.00      A   
ATOM     92  CB  VAL A  10       4.742  12.840 -14.410  1.00 10.00      A   
ATOM     93  CG1 VAL A  10       6.087  12.128 -14.361  1.00 10.00      A   
ATOM     94  CG2 VAL A  10       4.834  14.104 -15.254  1.00 10.00      A   
ATOM     95  C   VAL A  10       3.479  10.708 -14.020  1.00 10.00      A   
ATOM     96  O   VAL A  10       3.993   9.618 -14.281  1.00 10.00      A   
ATOM     97  N   VAL A  11       2.737  10.924 -12.938  1.00 10.00      A   
ATOM     98  HN  VAL A  11       2.355  11.820 -12.797  1.00 10.00      A   
ATOM     99  CA  VAL A  11       2.476   9.877 -11.954  1.00 10.00      A   
ATOM    100  CB  VAL A  11       1.616  10.410 -10.783  1.00 10.00      A   
ATOM    101  CG1 VAL A  11       1.265   9.296  -9.805  1.00 10.00      A   
ATOM    102  CG2 VAL A  11       2.338  11.540 -10.063  1.00 10.00      A   
ATOM    103  C   VAL A  11       1.768   8.692 -12.608  1.00 10.00      A   
ATOM    104  O   VAL A  11       2.088   7.534 -12.335  1.00 10.00      A   
ATOM    105  N   ALA A  12       0.815   8.994 -13.484  1.00 10.00      A   
ATOM    106  HN  ALA A  12       0.611   9.940 -13.664  1.00 10.00      A   
ATOM    107  CA  ALA A  12       0.064   7.961 -14.186  1.00 10.00      A   
ATOM    108  CB  ALA A  12      -1.031   8.582 -15.038  1.00 10.00      A   
ATOM    109  C   ALA A  12       0.997   7.117 -15.047  1.00 10.00      A   
ATOM    110  O   ALA A  12       0.941   5.886 -15.023  1.00 10.00      A   
ATOM    111  N   ILE A  13       1.870   7.789 -15.792  1.00 10.00      A   
ATOM    112  HN  ILE A  13       1.871   8.769 -15.755  1.00 10.00      A   
ATOM    113  CA  ILE A  13       2.827   7.110 -16.660  1.00 10.00      A   
ATOM    114  CB  ILE A  13       3.690   8.115 -17.455  1.00 10.00      A   
ATOM    115  CG1 ILE A  13       2.802   9.004 -18.330  1.00 10.00      A   
ATOM    116  CG2 ILE A  13       4.717   7.387 -18.312  1.00 10.00      A   
ATOM    117  CD1 ILE A  13       3.539  10.157 -18.977  1.00 10.00      A   
ATOM    118  C   ILE A  13       3.734   6.190 -15.846  1.00 10.00      A   
ATOM    119  O   ILE A  13       3.968   5.040 -16.224  1.00 10.00      A   
ATOM    120  N   LEU A  14       4.218   6.695 -14.716  1.00 10.00      A   
ATOM    121  HN  LEU A  14       3.977   7.614 -14.462  1.00 10.00      A   
ATOM    122  CA  LEU A  14       5.097   5.922 -13.845  1.00 10.00      A   
ATOM    123  CB  LEU A  14       5.568   6.763 -12.659  1.00 10.00      A   
ATOM    124  CG  LEU A  14       6.500   7.927 -12.997  1.00 10.00      A   
ATOM    125  CD1 LEU A  14       6.855   8.708 -11.745  1.00 10.00      A   
ATOM    126  CD2 LEU A  14       7.756   7.426 -13.695  1.00 10.00      A   
ATOM    127  C   LEU A  14       4.425   4.639 -13.368  1.00 10.00      A   
ATOM    128  O   LEU A  14       5.064   3.594 -13.277  1.00 10.00      A   
ATOM    129  N   PHE A  15       3.132   4.720 -13.075  1.00 10.00      A   
ATOM    130  HN  PHE A  15       2.674   5.583 -13.161  1.00 10.00      A   
ATOM    131  CA  PHE A  15       2.382   3.554 -12.623  1.00 10.00      A   
ATOM    132  CB  PHE A  15       1.026   3.965 -12.039  1.00 10.00      A   
ATOM    133  CG  PHE A  15       1.107   4.571 -10.665  1.00 10.00      A   
ATOM    134  CD1 PHE A  15       2.228   4.379  -9.870  1.00 10.00      A   
ATOM    135  CD2 PHE A  15       0.062   5.330 -10.165  1.00 10.00      A   
ATOM    136  CE1 PHE A  15       2.308   4.932  -8.606  1.00 10.00      A   
ATOM    137  CE2 PHE A  15       0.134   5.886  -8.900  1.00 10.00      A   
ATOM    138  CZ  PHE A  15       1.259   5.687  -8.121  1.00 10.00      A   
ATOM    139  C   PHE A  15       2.196   2.558 -13.763  1.00 10.00      A   
ATOM    140  O   PHE A  15       2.317   1.349 -13.568  1.00 10.00      A   
ATOM    141  N   ILE A  16       1.913   3.076 -14.955  1.00 10.00      A   
ATOM    142  HN  ILE A  16       1.833   4.052 -15.043  1.00 10.00      A   
ATOM    143  CA  ILE A  16       1.718   2.238 -16.136  1.00 10.00      A   
ATOM    144  CB  ILE A  16       1.273   3.079 -17.357  1.00 10.00      A   
ATOM    145  CG1 ILE A  16      -0.080   3.746 -17.085  1.00 10.00      A   
ATOM    146  CG2 ILE A  16       1.203   2.220 -18.615  1.00 10.00      A   
ATOM    147  CD1 ILE A  16      -0.496   4.752 -18.139  1.00 10.00      A   
ATOM    148  C   ILE A  16       3.003   1.485 -16.474  1.00 10.00      A   
ATOM    149  O   ILE A  16       2.976   0.290 -16.779  1.00 10.00      A   
ATOM    150  N   VAL A  17       4.126   2.191 -16.408  1.00 10.00      A   
ATOM    151  HN  VAL A  17       4.080   3.143 -16.163  1.00 10.00      A   
ATOM    152  CA  VAL A  17       5.425   1.597 -16.699  1.00 10.00      A   
ATOM    153  CB  VAL A  17       6.503   2.677 -16.952  1.00 10.00      A   
ATOM    154  CG1 VAL A  17       7.872   2.045 -17.156  1.00 10.00      A   
ATOM    155  CG2 VAL A  17       6.133   3.528 -18.156  1.00 10.00      A   
ATOM    156  C   VAL A  17       5.869   0.684 -15.558  1.00 10.00      A   
ATOM    157  O   VAL A  17       6.364  -0.418 -15.792  1.00 10.00      A   
ATOM    158  N   GLY A  18       5.679   1.152 -14.326  1.00 10.00      A   
ATOM    159  HN  GLY A  18       5.286   2.047 -14.208  1.00 10.00      A   
ATOM    160  CA  GLY A  18       6.058   0.381 -13.157  1.00 10.00      A   
ATOM    161  C   GLY A  18       5.389  -0.976 -13.103  1.00 10.00      A   
ATOM    162  O   GLY A  18       6.060  -1.998 -12.947  1.00 10.00      A   
ATOM    163  N   LEU A  19       4.070  -0.991 -13.246  1.00 10.00      A   
ATOM    164  HN  LEU A  19       3.589  -0.142 -13.376  1.00 10.00      A   
ATOM    165  CA  LEU A  19       3.314  -2.235 -13.211  1.00 10.00      A   
ATOM    166  CB  LEU A  19       1.811  -1.960 -13.173  1.00 10.00      A   
ATOM    167  CG  LEU A  19       1.159  -1.964 -11.788  1.00 10.00      A   
ATOM    168  CD1 LEU A  19       1.626  -0.774 -10.964  1.00 10.00      A   
ATOM    169  CD2 LEU A  19      -0.357  -1.973 -11.910  1.00 10.00      A   
ATOM    170  C   LEU A  19       3.668  -3.131 -14.392  1.00 10.00      A   
ATOM    171  O   LEU A  19       3.778  -4.350 -14.247  1.00 10.00      A   
ATOM    172  N   LYS A  20       3.865  -2.517 -15.554  1.00 10.00      A   
ATOM    173  HN  LYS A  20       3.765  -1.540 -15.601  1.00 10.00      A   
ATOM    174  CA  LYS A  20       4.215  -3.254 -16.762  1.00 10.00      A   
ATOM    175  CB  LYS A  20       4.267  -2.303 -17.961  1.00 10.00      A   
ATOM    176  CG  LYS A  20       4.604  -2.969 -19.283  1.00 10.00      A   
ATOM    177  CD  LYS A  20       4.669  -1.945 -20.403  1.00 10.00      A   
ATOM    178  CE  LYS A  20       5.043  -2.593 -21.726  1.00 10.00      A   
ATOM    179  NZ  LYS A  20       5.007  -1.620 -22.850  1.00 10.00      A   
ATOM    180  HZ1 LYS A  20       5.435  -2.039 -23.701  1.00 10.00      A   
ATOM    181  HZ2 LYS A  20       5.537  -0.762 -22.603  1.00 10.00      A   
ATOM    182  HZ3 LYS A  20       4.024  -1.359 -23.066  1.00 10.00      A   
ATOM    183  C   LYS A  20       5.561  -3.956 -16.587  1.00 10.00      A   
ATOM    184  O   LYS A  20       5.714  -5.130 -16.932  1.00 10.00      A   
ATOM    185  N   ARG A  21       6.527  -3.230 -16.035  1.00 10.00      A   
ATOM    186  HN  ARG A  21       6.341  -2.299 -15.778  1.00 10.00      A   
ATOM    187  CA  ARG A  21       7.853  -3.775 -15.805  1.00 10.00      A   
ATOM    188  CB  ARG A  21       8.835  -2.669 -15.412  1.00 10.00      A   
ATOM    189  CG  ARG A  21       9.385  -1.869 -16.580  1.00 10.00      A   
ATOM    190  CD  ARG A  21      10.517  -0.965 -16.125  1.00 10.00      A   
ATOM    191  NE  ARG A  21      11.147  -0.255 -17.236  1.00 10.00      A   
ATOM    192  HE  ARG A  21      10.555   0.225 -17.859  1.00 10.00      A   
ATOM    193  CZ  ARG A  21      12.463  -0.227 -17.453  1.00 10.00      A   
ATOM    194  NH1 ARG A  21      13.295  -0.872 -16.639  1.00 10.00      A   
ATOM    195 HH11 ARG A  21      12.925  -1.411 -15.825  1.00 10.00      A   
ATOM    196 HH12 ARG A  21      14.325  -0.843 -16.814  1.00 10.00      A   
ATOM    197  NH2 ARG A  21      12.951   0.452 -18.481  1.00 10.00      A   
ATOM    198 HH21 ARG A  21      13.980   0.482 -18.649  1.00 10.00      A   
ATOM    199 HH22 ARG A  21      12.309   0.963 -19.127  1.00 10.00      A   
ATOM    200  C   ARG A  21       7.818  -4.847 -14.723  1.00 10.00      A   
ATOM    201  O   ARG A  21       8.461  -5.888 -14.854  1.00 10.00      A   
ATOM    202  N   MET A  22       7.044  -4.593 -13.671  1.00 10.00      A   
ATOM    203  HN  MET A  22       6.533  -3.753 -13.647  1.00 10.00      A   
ATOM    204  CA  MET A  22       6.924  -5.521 -12.551  1.00 10.00      A   
ATOM    205  CB  MET A  22       6.112  -4.878 -11.422  1.00 10.00      A   
ATOM    206  CG  MET A  22       6.202  -5.605 -10.091  1.00 10.00      A   
ATOM    207  SD  MET A  22       5.079  -4.931  -8.850  1.00 10.00      A   
ATOM    208  CE  MET A  22       5.627  -3.225  -8.776  1.00 10.00      A   
ATOM    209  C   MET A  22       6.272  -6.834 -12.977  1.00 10.00      A   
ATOM    210  O   MET A  22       6.521  -7.883 -12.378  1.00 10.00      A   
ATOM    211  N   ALA A  23       5.439  -6.771 -14.013  1.00 10.00      A   
ATOM    212  HN  ALA A  23       5.273  -5.901 -14.443  1.00 10.00      A   
ATOM    213  CA  ALA A  23       4.749  -7.953 -14.517  1.00 10.00      A   
ATOM    214  CB  ALA A  23       3.634  -7.556 -15.470  1.00 10.00      A   
ATOM    215  C   ALA A  23       5.717  -8.917 -15.196  1.00 10.00      A   
ATOM    216  O   ALA A  23       5.377 -10.071 -15.457  1.00 10.00      A   
ATOM    217  N   HIS A  24       6.919  -8.436 -15.485  1.00 10.00      A   
ATOM    218  HN  HIS A  24       7.133  -7.510 -15.245  1.00 10.00      A   
ATOM    219  CA  HIS A  24       7.938  -9.249 -16.134  1.00 10.00      A   
ATOM    220  CB  HIS A  24       8.318  -8.659 -17.497  1.00 10.00      A   
ATOM    221  CG  HIS A  24       7.208  -8.707 -18.508  1.00 10.00      A   
ATOM    222  ND1 HIS A  24       7.185  -9.593 -19.563  1.00 10.00      A   
ATOM    223  HD1 HIS A  24       7.876 -10.263 -19.765  1.00 10.00      A   
ATOM    224  CD2 HIS A  24       6.069  -7.977 -18.611  1.00 10.00      A   
ATOM    225  CE1 HIS A  24       6.080  -9.410 -20.268  1.00 10.00      A   
ATOM    226  NE2 HIS A  24       5.390  -8.435 -19.709  1.00 10.00      A   
ATOM    227  HE2 HIS A  24       4.521  -8.100 -20.023  1.00 10.00      A   
ATOM    228  C   HIS A  24       9.163  -9.354 -15.232  1.00 10.00      A   
ATOM    229  O   HIS A  24       9.771  -8.342 -14.891  1.00 10.00      A   
ATOM    230  N   PRO A  25       9.537 -10.586 -14.845  1.00 10.00      A   
ATOM    231  CA  PRO A  25      10.679 -10.853 -13.948  1.00 10.00      A   
ATOM    232  CB  PRO A  25      10.884 -12.360 -14.089  1.00 10.00      A   
ATOM    233  CG  PRO A  25       9.529 -12.885 -14.406  1.00 10.00      A   
ATOM    234  CD  PRO A  25       8.861 -11.833 -15.250  1.00 10.00      A   
ATOM    235  C   PRO A  25      11.965 -10.114 -14.320  1.00 10.00      A   
ATOM    236  O   PRO A  25      12.718  -9.692 -13.441  1.00 10.00      A   
ATOM    237  N   THR A  26      12.211  -9.956 -15.614  1.00 10.00      A   
ATOM    238  HN  THR A  26      11.572 -10.311 -16.268  1.00 10.00      A   
ATOM    239  CA  THR A  26      13.412  -9.286 -16.099  1.00 10.00      A   
ATOM    240  CB  THR A  26      13.524  -9.431 -17.627  1.00 10.00      A   
ATOM    241  OG1 THR A  26      12.718 -10.539 -18.056  1.00 10.00      A   
ATOM    242  HG1 THR A  26      12.918 -10.741 -18.977  1.00 10.00      A   
ATOM    243  CG2 THR A  26      14.969  -9.673 -18.036  1.00 10.00      A   
ATOM    244  C   THR A  26      13.455  -7.796 -15.736  1.00 10.00      A   
ATOM    245  O   THR A  26      14.532  -7.202 -15.655  1.00 10.00      A   
ATOM    246  N   THR A  27      12.296  -7.198 -15.500  1.00 10.00      A   
ATOM    247  HN  THR A  27      11.466  -7.721 -15.541  1.00 10.00      A   
ATOM    248  CA  THR A  27      12.228  -5.777 -15.180  1.00 10.00      A   
ATOM    249  CB  THR A  27      11.547  -5.012 -16.331  1.00 10.00      A   
ATOM    250  OG1 THR A  27      10.616  -5.884 -16.996  1.00 10.00      A   
ATOM    251  HG1 THR A  27       9.906  -6.124 -16.381  1.00 10.00      A   
ATOM    252  CG2 THR A  27      12.578  -4.519 -17.337  1.00 10.00      A   
ATOM    253  C   THR A  27      11.466  -5.512 -13.881  1.00 10.00      A   
ATOM    254  O   THR A  27      11.032  -4.386 -13.623  1.00 10.00      A   
ATOM    255  N   ALA A  28      11.326  -6.545 -13.059  1.00 10.00      A   
ATOM    256  HN  ALA A  28      11.720  -7.408 -13.303  1.00 10.00      A   
ATOM    257  CA  ALA A  28      10.601  -6.430 -11.800  1.00 10.00      A   
ATOM    258  CB  ALA A  28      10.381  -7.805 -11.185  1.00 10.00      A   
ATOM    259  C   ALA A  28      11.310  -5.504 -10.816  1.00 10.00      A   
ATOM    260  O   ALA A  28      10.672  -4.676 -10.161  1.00 10.00      A   
ATOM    261  N   LYS A  29      12.632  -5.635 -10.735  1.00 10.00      A   
ATOM    262  HN  LYS A  29      13.083  -6.294 -11.305  1.00 10.00      A   
ATOM    263  CA  LYS A  29      13.432  -4.829  -9.818  1.00 10.00      A   
ATOM    264  CB  LYS A  29      14.874  -5.343  -9.755  1.00 10.00      A   
ATOM    265  CG  LYS A  29      15.702  -4.739  -8.630  1.00 10.00      A   
ATOM    266  CD  LYS A  29      17.190  -4.927  -8.871  1.00 10.00      A   
ATOM    267  CE  LYS A  29      17.669  -4.076 -10.036  1.00 10.00      A   
ATOM    268  NZ  LYS A  29      19.102  -4.310 -10.340  1.00 10.00      A   
ATOM    269  HZ1 LYS A  29      19.371  -3.803 -11.207  1.00 10.00      A   
ATOM    270  HZ2 LYS A  29      19.282  -5.326 -10.479  1.00 10.00      A   
ATOM    271  HZ3 LYS A  29      19.696  -3.968  -9.559  1.00 10.00      A   
ATOM    272  C   LYS A  29      13.408  -3.342 -10.175  1.00 10.00      A   
ATOM    273  O   LYS A  29      13.339  -2.491  -9.291  1.00 10.00      A   
ATOM    274  N   SER A  30      13.456  -3.027 -11.463  1.00 10.00      A   
ATOM    275  HN  SER A  30      13.491  -3.739 -12.136  1.00 10.00      A   
ATOM    276  CA  SER A  30      13.451  -1.637 -11.898  1.00 10.00      A   
ATOM    277  CB  SER A  30      14.038  -1.516 -13.307  1.00 10.00      A   
ATOM    278  OG  SER A  30      13.682  -2.635 -14.105  1.00 10.00      A   
ATOM    279  HG  SER A  30      14.487  -3.081 -14.405  1.00 10.00      A   
ATOM    280  C   SER A  30      12.049  -1.025 -11.835  1.00 10.00      A   
ATOM    281  O   SER A  30      11.891   0.149 -11.498  1.00 10.00      A   
ATOM    282  N   GLY A  31      11.033  -1.834 -12.129  1.00 10.00      A   
ATOM    283  HN  GLY A  31      11.217  -2.773 -12.359  1.00 10.00      A   
ATOM    284  CA  GLY A  31       9.662  -1.353 -12.119  1.00 10.00      A   
ATOM    285  C   GLY A  31       9.191  -0.878 -10.756  1.00 10.00      A   
ATOM    286  O   GLY A  31       8.423   0.080 -10.665  1.00 10.00      A   
ATOM    287  N   ILE A  32       9.660  -1.529  -9.697  1.00 10.00      A   
ATOM    288  HN  ILE A  32      10.291  -2.270  -9.830  1.00 10.00      A   
ATOM    289  CA  ILE A  32       9.258  -1.166  -8.337  1.00 10.00      A   
ATOM    290  CB  ILE A  32       9.646  -2.255  -7.305  1.00 10.00      A   
ATOM    291  CG1 ILE A  32       8.852  -2.079  -6.007  1.00 10.00      A   
ATOM    292  CG2 ILE A  32      11.144  -2.249  -7.027  1.00 10.00      A   
ATOM    293  CD1 ILE A  32       9.006  -3.225  -5.029  1.00 10.00      A   
ATOM    294  C   ILE A  32       9.813   0.202  -7.914  1.00 10.00      A   
ATOM    295  O   ILE A  32       9.236   0.886  -7.067  1.00 10.00      A   
ATOM    296  N   VAL A  33      10.915   0.613  -8.527  1.00 10.00      A   
ATOM    297  HN  VAL A  33      11.321   0.047  -9.219  1.00 10.00      A   
ATOM    298  CA  VAL A  33      11.534   1.892  -8.201  1.00 10.00      A   
ATOM    299  CB  VAL A  33      12.978   1.983  -8.741  1.00 10.00      A   
ATOM    300  CG1 VAL A  33      13.627   3.303  -8.345  1.00 10.00      A   
ATOM    301  CG2 VAL A  33      13.806   0.807  -8.244  1.00 10.00      A   
ATOM    302  C   VAL A  33      10.708   3.051  -8.755  1.00 10.00      A   
ATOM    303  O   VAL A  33      10.419   4.018  -8.047  1.00 10.00      A   
ATOM    304  N   TRP A  34      10.313   2.935 -10.019  1.00 10.00      A   
ATOM    305  HN  TRP A  34      10.557   2.130 -10.525  1.00 10.00      A   
ATOM    306  CA  TRP A  34       9.526   3.974 -10.674  1.00 10.00      A   
ATOM    307  CB  TRP A  34       9.432   3.708 -12.178  1.00 10.00      A   
ATOM    308  CG  TRP A  34      10.765   3.722 -12.868  1.00 10.00      A   
ATOM    309  CD1 TRP A  34      11.510   2.640 -13.241  1.00 10.00      A   
ATOM    310  CD2 TRP A  34      11.515   4.878 -13.263  1.00 10.00      A   
ATOM    311  NE1 TRP A  34      12.676   3.051 -13.839  1.00 10.00      A   
ATOM    312  HE1 TRP A  34      13.378   2.458 -14.189  1.00 10.00      A   
ATOM    313  CE2 TRP A  34      12.700   4.420 -13.872  1.00 10.00      A   
ATOM    314  CE3 TRP A  34      11.294   6.256 -13.168  1.00 10.00      A   
ATOM    315  CZ2 TRP A  34      13.666   5.289 -14.376  1.00 10.00      A   
ATOM    316  CZ3 TRP A  34      12.253   7.117 -13.668  1.00 10.00      A   
ATOM    317  CH2 TRP A  34      13.422   6.632 -14.268  1.00 10.00      A   
ATOM    318  C   TRP A  34       8.133   4.092 -10.056  1.00 10.00      A   
ATOM    319  O   TRP A  34       7.569   5.185  -9.982  1.00 10.00      A   
ATOM    320  N   ALA A  35       7.596   2.967  -9.598  1.00 10.00      A   
ATOM    321  HN  ALA A  35       8.099   2.128  -9.685  1.00 10.00      A   
ATOM    322  CA  ALA A  35       6.278   2.940  -8.978  1.00 10.00      A   
ATOM    323  CB  ALA A  35       5.856   1.504  -8.723  1.00 10.00      A   
ATOM    324  C   ALA A  35       6.269   3.723  -7.668  1.00 10.00      A   
ATOM    325  O   ALA A  35       5.239   4.262  -7.254  1.00 10.00      A   
ATOM    326  N   GLY A  36       7.422   3.780  -7.018  1.00 10.00      A   
ATOM    327  HN  GLY A  36       8.206   3.325  -7.391  1.00 10.00      A   
ATOM    328  CA  GLY A  36       7.530   4.496  -5.763  1.00 10.00      A   
ATOM    329  C   GLY A  36       7.602   5.999  -5.952  1.00 10.00      A   
ATOM    330  O   GLY A  36       6.955   6.754  -5.225  1.00 10.00      A   
ATOM    331  N   TRP A  37       8.379   6.429  -6.940  1.00 10.00      A   
ATOM    332  HN  TRP A  37       8.853   5.772  -7.491  1.00 10.00      A   
ATOM    333  CA  TRP A  37       8.551   7.849  -7.227  1.00 10.00      A   
ATOM    334  CB  TRP A  37       9.501   8.056  -8.408  1.00 10.00      A   
ATOM    335  CG  TRP A  37      10.834   8.613  -8.017  1.00 10.00      A   
ATOM    336  CD1 TRP A  37      12.047   8.004  -8.152  1.00 10.00      A   
ATOM    337  CD2 TRP A  37      11.092   9.891  -7.420  1.00 10.00      A   
ATOM    338  NE1 TRP A  37      13.043   8.824  -7.684  1.00 10.00      A   
ATOM    339  HE1 TRP A  37      14.002   8.612  -7.676  1.00 10.00      A   
ATOM    340  CE2 TRP A  37      12.484   9.986  -7.227  1.00 10.00      A   
ATOM    341  CE3 TRP A  37      10.283  10.964  -7.032  1.00 10.00      A   
ATOM    342  CZ2 TRP A  37      13.085  11.111  -6.664  1.00 10.00      A   
ATOM    343  CZ3 TRP A  37      10.880  12.080  -6.471  1.00 10.00      A   
ATOM    344  CH2 TRP A  37      12.267  12.145  -6.292  1.00 10.00      A   
ATOM    345  C   TRP A  37       7.221   8.548  -7.487  1.00 10.00      A   
ATOM    346  O   TRP A  37       6.959   9.619  -6.935  1.00 10.00      A   
ATOM    347  N   GLY A  38       6.376   7.928  -8.309  1.00 10.00      A   
ATOM    348  HN  GLY A  38       6.630   7.063  -8.696  1.00 10.00      A   
ATOM    349  CA  GLY A  38       5.087   8.513  -8.633  1.00 10.00      A   
ATOM    350  C   GLY A  38       4.208   8.698  -7.412  1.00 10.00      A   
ATOM    351  O   GLY A  38       3.468   9.677  -7.310  1.00 10.00      A   
ATOM    352  N   MET A  39       4.311   7.763  -6.474  1.00 10.00      A   
ATOM    353  HN  MET A  39       4.943   7.026  -6.608  1.00 10.00      A   
ATOM    354  CA  MET A  39       3.521   7.802  -5.249  1.00 10.00      A   
ATOM    355  CB  MET A  39       3.734   6.515  -4.450  1.00 10.00      A   
ATOM    356  CG  MET A  39       2.841   6.374  -3.227  1.00 10.00      A   
ATOM    357  SD  MET A  39       3.272   4.939  -2.222  1.00 10.00      A   
ATOM    358  CE  MET A  39       4.870   5.441  -1.581  1.00 10.00      A   
ATOM    359  C   MET A  39       3.879   9.017  -4.396  1.00 10.00      A   
ATOM    360  O   MET A  39       3.007   9.657  -3.807  1.00 10.00      A   
ATOM    361  N   VAL A  40       5.164   9.343  -4.347  1.00 10.00      A   
ATOM    362  HN  VAL A  40       5.817   8.805  -4.848  1.00 10.00      A   
ATOM    363  CA  VAL A  40       5.627  10.481  -3.565  1.00 10.00      A   
ATOM    364  CB  VAL A  40       7.143  10.412  -3.287  1.00 10.00      A   
ATOM    365  CG1 VAL A  40       7.549  11.451  -2.252  1.00 10.00      A   
ATOM    366  CG2 VAL A  40       7.540   9.018  -2.828  1.00 10.00      A   
ATOM    367  C   VAL A  40       5.299  11.793  -4.272  1.00 10.00      A   
ATOM    368  O   VAL A  40       4.952  12.787  -3.629  1.00 10.00      A   
ATOM    369  N   LEU A  41       5.402  11.784  -5.598  1.00 10.00      A   
ATOM    370  HN  LEU A  41       5.689  10.958  -6.051  1.00 10.00      A   
ATOM    371  CA  LEU A  41       5.115  12.968  -6.402  1.00 10.00      A   
ATOM    372  CB  LEU A  41       5.455  12.711  -7.872  1.00 10.00      A   
ATOM    373  CG  LEU A  41       6.942  12.594  -8.213  1.00 10.00      A   
ATOM    374  CD1 LEU A  41       7.125  12.171  -9.661  1.00 10.00      A   
ATOM    375  CD2 LEU A  41       7.655  13.911  -7.950  1.00 10.00      A   
ATOM    376  C   LEU A  41       3.654  13.390  -6.270  1.00 10.00      A   
ATOM    377  O   LEU A  41       3.341  14.582  -6.276  1.00 10.00      A   
ATOM    378  N   ALA A  42       2.767  12.407  -6.140  1.00 10.00      A   
ATOM    379  HN  ALA A  42       3.085  11.476  -6.138  1.00 10.00      A   
ATOM    380  CA  ALA A  42       1.336  12.665  -6.012  1.00 10.00      A   
ATOM    381  CB  ALA A  42       0.560  11.357  -5.941  1.00 10.00      A   
ATOM    382  C   ALA A  42       1.020  13.543  -4.803  1.00 10.00      A   
ATOM    383  O   ALA A  42       0.204  14.458  -4.889  1.00 10.00      A   
ATOM    384  N   VAL A  43       1.685  13.273  -3.687  1.00 10.00      A   
ATOM    385  HN  VAL A  43       2.340  12.543  -3.686  1.00 10.00      A   
ATOM    386  CA  VAL A  43       1.463  14.031  -2.459  1.00 10.00      A   
ATOM    387  CB  VAL A  43       2.162  13.368  -1.253  1.00 10.00      A   
ATOM    388  CG1 VAL A  43       1.853  14.113   0.038  1.00 10.00      A   
ATOM    389  CG2 VAL A  43       1.746  11.909  -1.142  1.00 10.00      A   
ATOM    390  C   VAL A  43       1.929  15.482  -2.592  1.00 10.00      A   
ATOM    391  O   VAL A  43       1.369  16.385  -1.967  1.00 10.00      A   
ATOM    392  N   LEU A  44       2.937  15.710  -3.423  1.00 10.00      A   
ATOM    393  HN  LEU A  44       3.335  14.959  -3.912  1.00 10.00      A   
ATOM    394  CA  LEU A  44       3.468  17.056  -3.625  1.00 10.00      A   
ATOM    395  CB  LEU A  44       4.751  17.012  -4.460  1.00 10.00      A   
ATOM    396  CG  LEU A  44       5.556  18.313  -4.540  1.00 10.00      A   
ATOM    397  CD1 LEU A  44       6.050  18.731  -3.160  1.00 10.00      A   
ATOM    398  CD2 LEU A  44       6.718  18.168  -5.513  1.00 10.00      A   
ATOM    399  C   LEU A  44       2.435  17.971  -4.285  1.00 10.00      A   
ATOM    400  O   LEU A  44       2.488  19.194  -4.144  1.00 10.00      A   
ATOM    401  N   ALA A  45       1.485  17.370  -4.988  1.00 10.00      A   
ATOM    402  HN  ALA A  45       1.481  16.391  -5.045  1.00 10.00      A   
ATOM    403  CA  ALA A  45       0.444  18.130  -5.674  1.00 10.00      A   
ATOM    404  CB  ALA A  45      -0.215  17.273  -6.742  1.00 10.00      A   
ATOM    405  C   ALA A  45      -0.603  18.656  -4.695  1.00 10.00      A   
ATOM    406  O   ALA A  45      -1.257  19.666  -4.957  1.00 10.00      A   
ATOM    407  N   THR A  46      -0.741  17.984  -3.559  1.00 10.00      A   
ATOM    408  HN  THR A  46      -0.174  17.200  -3.393  1.00 10.00      A   
ATOM    409  CA  THR A  46      -1.718  18.375  -2.553  1.00 10.00      A   
ATOM    410  CB  THR A  46      -1.911  17.270  -1.496  1.00 10.00      A   
ATOM    411  OG1 THR A  46      -1.571  15.995  -2.067  1.00 10.00      A   
ATOM    412  HG1 THR A  46      -1.565  15.325  -1.369  1.00 10.00      A   
ATOM    413  CG2 THR A  46      -3.359  17.231  -1.035  1.00 10.00      A   
ATOM    414  C   THR A  46      -1.332  19.685  -1.866  1.00 10.00      A   
ATOM    415  O   THR A  46      -2.168  20.342  -1.244  1.00 10.00      A   
ATOM    416  N   PHE A  47      -0.066  20.068  -1.985  1.00 10.00      A   
ATOM    417  HN  PHE A  47       0.560  19.503  -2.489  1.00 10.00      A   
ATOM    418  CA  PHE A  47       0.415  21.303  -1.377  1.00 10.00      A   
ATOM    419  CB  PHE A  47       1.935  21.266  -1.200  1.00 10.00      A   
ATOM    420  CG  PHE A  47       2.415  20.183  -0.279  1.00 10.00      A   
ATOM    421  CD1 PHE A  47       3.199  19.150  -0.760  1.00 10.00      A   
ATOM    422  CD2 PHE A  47       2.082  20.197   1.063  1.00 10.00      A   
ATOM    423  CE1 PHE A  47       3.644  18.148   0.081  1.00 10.00      A   
ATOM    424  CE2 PHE A  47       2.521  19.200   1.911  1.00 10.00      A   
ATOM    425  CZ  PHE A  47       3.303  18.174   1.418  1.00 10.00      A   
ATOM    426  C   PHE A  47       0.017  22.515  -2.211  1.00 10.00      A   
ATOM    427  O   PHE A  47      -0.039  23.637  -1.707  1.00 10.00      A   
ATOM    428  N   PHE A  48      -0.276  22.277  -3.485  1.00 10.00      A   
ATOM    429  HN  PHE A  48      -0.237  21.356  -3.819  1.00 10.00      A   
ATOM    430  CA  PHE A  48      -0.661  23.345  -4.401  1.00 10.00      A   
ATOM    431  CB  PHE A  48      -0.070  23.085  -5.791  1.00 10.00      A   
ATOM    432  CG  PHE A  48       0.637  24.272  -6.381  1.00 10.00      A   
ATOM    433  CD1 PHE A  48       2.015  24.285  -6.501  1.00 10.00      A   
ATOM    434  CD2 PHE A  48      -0.076  25.377  -6.812  1.00 10.00      A   
ATOM    435  CE1 PHE A  48       2.669  25.377  -7.040  1.00 10.00      A   
ATOM    436  CE2 PHE A  48       0.570  26.472  -7.351  1.00 10.00      A   
ATOM    437  CZ  PHE A  48       1.944  26.472  -7.465  1.00 10.00      A   
ATOM    438  C   PHE A  48      -2.179  23.464  -4.490  1.00 10.00      A   
ATOM    439  O   PHE A  48      -2.707  24.202  -5.319  1.00 10.00      A   
ATOM    440  N   TRP A  49      -2.873  22.730  -3.631  1.00 10.00      A   
ATOM    441  HN  TRP A  49      -2.394  22.157  -2.998  1.00 10.00      A   
ATOM    442  CA  TRP A  49      -4.329  22.753  -3.607  1.00 10.00      A   
ATOM    443  CB  TRP A  49      -4.866  21.641  -2.697  1.00 10.00      A   
ATOM    444  CG  TRP A  49      -6.358  21.478  -2.739  1.00 10.00      A   
ATOM    445  CD1 TRP A  49      -7.256  21.891  -1.795  1.00 10.00      A   
ATOM    446  CD2 TRP A  49      -7.126  20.854  -3.776  1.00 10.00      A   
ATOM    447  NE1 TRP A  49      -8.532  21.564  -2.181  1.00 10.00      A   
ATOM    448  HE1 TRP A  49      -9.349  21.758  -1.670  1.00 10.00      A   
ATOM    449  CE2 TRP A  49      -8.480  20.930  -3.395  1.00 10.00      A   
ATOM    450  CE3 TRP A  49      -6.800  20.245  -4.993  1.00 10.00      A   
ATOM    451  CZ2 TRP A  49      -9.506  20.415  -4.183  1.00 10.00      A   
ATOM    452  CZ3 TRP A  49      -7.819  19.735  -5.773  1.00 10.00      A   
ATOM    453  CH2 TRP A  49      -9.155  19.825  -5.366  1.00 10.00      A   
ATOM    454  C   TRP A  49      -4.837  24.116  -3.142  1.00 10.00      A   
ATOM    455  O   TRP A  49      -4.446  24.606  -2.078  1.00 10.00      A   
ATOM    456  N   PRO A  50      -5.699  24.752  -3.950  1.00 10.00      A   
ATOM    457  CA  PRO A  50      -6.269  26.062  -3.626  1.00 10.00      A   
ATOM    458  CB  PRO A  50      -7.037  26.449  -4.895  1.00 10.00      A   
ATOM    459  CG  PRO A  50      -7.326  25.156  -5.577  1.00 10.00      A   
ATOM    460  CD  PRO A  50      -6.176  24.247  -5.249  1.00 10.00      A   
ATOM    461  C   PRO A  50      -7.211  25.991  -2.430  1.00 10.00      A   
ATOM    462  O   PRO A  50      -8.265  25.355  -2.487  1.00 10.00      A   
ATOM    463  N   GLY A  51      -6.812  26.630  -1.341  1.00 10.00      A   
ATOM    464  HN  GLY A  51      -5.950  27.100  -1.349  1.00 10.00      A   
ATOM    465  CA  GLY A  51      -7.625  26.635  -0.145  1.00 10.00      A   
ATOM    466  C   GLY A  51      -7.324  25.458   0.753  1.00 10.00      A   
ATOM    467  O   GLY A  51      -8.235  24.847   1.313  1.00 10.00      A   
ATOM    468  N   MET A  52      -6.043  25.135   0.880  1.00 10.00      A   
ATOM    469  HN  MET A  52      -5.370  25.656   0.393  1.00 10.00      A   
ATOM    470  CA  MET A  52      -5.609  24.021   1.714  1.00 10.00      A   
ATOM    471  CB  MET A  52      -4.402  23.318   1.086  1.00 10.00      A   
ATOM    472  CG  MET A  52      -4.614  21.835   0.819  1.00 10.00      A   
ATOM    473  SD  MET A  52      -5.008  20.902   2.310  1.00 10.00      A   
ATOM    474  CE  MET A  52      -5.383  19.291   1.620  1.00 10.00      A   
ATOM    475  C   MET A  52      -5.266  24.490   3.126  1.00 10.00      A   
ATOM    476  O   MET A  52      -4.879  25.644   3.331  1.00 10.00      A   
ATOM    477  N   GLY A  53      -5.422  23.597   4.092  1.00 10.00      A   
ATOM    478  HN  GLY A  53      -5.757  22.701   3.868  1.00 10.00      A   
ATOM    479  CA  GLY A  53      -5.120  23.918   5.470  1.00 10.00      A   
ATOM    480  C   GLY A  53      -4.688  22.688   6.233  1.00 10.00      A   
ATOM    481  O   GLY A  53      -4.643  21.595   5.665  1.00 10.00      A   
ATOM    482  N   ASN A  54      -4.369  22.865   7.515  1.00 10.00      A   
ATOM    483  HN  ASN A  54      -4.436  23.767   7.897  1.00 10.00      A   
ATOM    484  CA  ASN A  54      -3.932  21.759   8.375  1.00 10.00      A   
ATOM    485  CB  ASN A  54      -5.057  20.731   8.573  1.00 10.00      A   
ATOM    486  CG  ASN A  54      -6.120  21.172   9.564  1.00 10.00      A   
ATOM    487  OD1 ASN A  54      -5.845  21.933  10.495  1.00 10.00      A   
ATOM    488  ND2 ASN A  54      -7.341  20.688   9.377  1.00 10.00      A   
ATOM    489 HD21 ASN A  54      -7.486  20.079   8.621  1.00 10.00      A   
ATOM    490 HD22 ASN A  54      -8.049  20.953  10.002  1.00 10.00      A   
ATOM    491  C   ASN A  54      -2.686  21.073   7.813  1.00 10.00      A   
ATOM    492  O   ASN A  54      -2.547  19.854   7.905  1.00 10.00      A   
ATOM    493  N   PHE A  55      -1.780  21.866   7.250  1.00 10.00      A   
ATOM    494  HN  PHE A  55      -1.941  22.830   7.237  1.00 10.00      A   
ATOM    495  CA  PHE A  55      -0.547  21.347   6.658  1.00 10.00      A   
ATOM    496  CB  PHE A  55       0.309  22.485   6.098  1.00 10.00      A   
ATOM    497  CG  PHE A  55      -0.173  23.028   4.782  1.00 10.00      A   
ATOM    498  CD1 PHE A  55      -1.088  24.068   4.738  1.00 10.00      A   
ATOM    499  CD2 PHE A  55       0.287  22.497   3.590  1.00 10.00      A   
ATOM    500  CE1 PHE A  55      -1.534  24.566   3.528  1.00 10.00      A   
ATOM    501  CE2 PHE A  55      -0.154  22.991   2.376  1.00 10.00      A   
ATOM    502  CZ  PHE A  55      -1.065  24.027   2.346  1.00 10.00      A   
ATOM    503  C   PHE A  55       0.263  20.512   7.645  1.00 10.00      A   
ATOM    504  O   PHE A  55       0.585  19.355   7.370  1.00 10.00      A   
ATOM    505  N   ALA A  56       0.568  21.094   8.799  1.00 10.00      A   
ATOM    506  HN  ALA A  56       0.258  22.008   8.969  1.00 10.00      A   
ATOM    507  CA  ALA A  56       1.350  20.411   9.823  1.00 10.00      A   
ATOM    508  CB  ALA A  56       1.641  21.354  10.980  1.00 10.00      A   
ATOM    509  C   ALA A  56       0.645  19.154  10.325  1.00 10.00      A   
ATOM    510  O   ALA A  56       1.281  18.121  10.542  1.00 10.00      A   
ATOM    511  N   LEU A  57      -0.668  19.250  10.494  1.00 10.00      A   
ATOM    512  HN  LEU A  57      -1.111  20.101  10.288  1.00 10.00      A   
ATOM    513  CA  LEU A  57      -1.468  18.131  10.978  1.00 10.00      A   
ATOM    514  CB  LEU A  57      -2.906  18.581  11.253  1.00 10.00      A   
ATOM    515  CG  LEU A  57      -3.846  17.526  11.841  1.00 10.00      A   
ATOM    516  CD1 LEU A  57      -3.407  17.127  13.242  1.00 10.00      A   
ATOM    517  CD2 LEU A  57      -5.282  18.030  11.845  1.00 10.00      A   
ATOM    518  C   LEU A  57      -1.459  16.968   9.992  1.00 10.00      A   
ATOM    519  O   LEU A  57      -1.196  15.824  10.367  1.00 10.00      A   
ATOM    520  N   ILE A  58      -1.727  17.271   8.726  1.00 10.00      A   
ATOM    521  HN  ILE A  58      -1.900  18.210   8.483  1.00 10.00      A   
ATOM    522  CA  ILE A  58      -1.762  16.254   7.684  1.00 10.00      A   
ATOM    523  CB  ILE A  58      -2.238  16.837   6.332  1.00 10.00      A   
ATOM    524  CG1 ILE A  58      -3.711  17.245   6.425  1.00 10.00      A   
ATOM    525  CG2 ILE A  58      -2.033  15.841   5.196  1.00 10.00      A   
ATOM    526  CD1 ILE A  58      -4.238  17.950   5.193  1.00 10.00      A   
ATOM    527  C   ILE A  58      -0.403  15.573   7.523  1.00 10.00      A   
ATOM    528  O   ILE A  58      -0.322  14.345   7.425  1.00 10.00      A   
ATOM    529  N   LEU A  59       0.661  16.370   7.523  1.00 10.00      A   
ATOM    530  HN  LEU A  59       0.535  17.338   7.628  1.00 10.00      A   
ATOM    531  CA  LEU A  59       2.011  15.840   7.370  1.00 10.00      A   
ATOM    532  CB  LEU A  59       3.030  16.967   7.207  1.00 10.00      A   
ATOM    533  CG  LEU A  59       2.992  17.715   5.871  1.00 10.00      A   
ATOM    534  CD1 LEU A  59       4.122  18.731   5.794  1.00 10.00      A   
ATOM    535  CD2 LEU A  59       3.068  16.737   4.707  1.00 10.00      A   
ATOM    536  C   LEU A  59       2.399  14.936   8.535  1.00 10.00      A   
ATOM    537  O   LEU A  59       3.029  13.896   8.338  1.00 10.00      A   
ATOM    538  N   LEU A  60       2.012  15.329   9.743  1.00 10.00      A   
ATOM    539  HN  LEU A  60       1.507  16.166   9.837  1.00 10.00      A   
ATOM    540  CA  LEU A  60       2.320  14.544  10.933  1.00 10.00      A   
ATOM    541  CB  LEU A  60       1.783  15.231  12.193  1.00 10.00      A   
ATOM    542  CG  LEU A  60       2.163  14.588  13.530  1.00 10.00      A   
ATOM    543  CD1 LEU A  60       3.646  14.776  13.817  1.00 10.00      A   
ATOM    544  CD2 LEU A  60       1.319  15.155  14.663  1.00 10.00      A   
ATOM    545  C   LEU A  60       1.738  13.139  10.813  1.00 10.00      A   
ATOM    546  O   LEU A  60       2.434  12.145  11.031  1.00 10.00      A   
ATOM    547  N   ALA A  61       0.465  13.071  10.442  1.00 10.00      A   
ATOM    548  HN  ALA A  61      -0.025  13.906  10.270  1.00 10.00      A   
ATOM    549  CA  ALA A  61      -0.225  11.795  10.285  1.00 10.00      A   
ATOM    550  CB  ALA A  61      -1.719  12.020  10.097  1.00 10.00      A   
ATOM    551  C   ALA A  61       0.346  11.002   9.112  1.00 10.00      A   
ATOM    552  O   ALA A  61       0.451   9.775   9.168  1.00 10.00      A   
ATOM    553  N   LEU A  62       0.723  11.714   8.054  1.00 10.00      A   
ATOM    554  HN  LEU A  62       0.623  12.691   8.078  1.00 10.00      A   
ATOM    555  CA  LEU A  62       1.281  11.086   6.860  1.00 10.00      A   
ATOM    556  CB  LEU A  62       1.464  12.116   5.744  1.00 10.00      A   
ATOM    557  CG  LEU A  62       1.922  11.576   4.387  1.00 10.00      A   
ATOM    558  CD1 LEU A  62       0.924  10.562   3.846  1.00 10.00      A   
ATOM    559  CD2 LEU A  62       2.116  12.714   3.398  1.00 10.00      A   
ATOM    560  C   LEU A  62       2.605  10.400   7.169  1.00 10.00      A   
ATOM    561  O   LEU A  62       2.864   9.289   6.702  1.00 10.00      A   
ATOM    562  N   LEU A  63       3.434  11.070   7.967  1.00 10.00      A   
ATOM    563  HN  LEU A  63       3.165  11.959   8.294  1.00 10.00      A   
ATOM    564  CA  LEU A  63       4.734  10.537   8.355  1.00 10.00      A   
ATOM    565  CB  LEU A  63       5.435  11.488   9.329  1.00 10.00      A   
ATOM    566  CG  LEU A  63       6.001  12.782   8.740  1.00 10.00      A   
ATOM    567  CD1 LEU A  63       6.252  13.801   9.841  1.00 10.00      A   
ATOM    568  CD2 LEU A  63       7.285  12.502   7.974  1.00 10.00      A   
ATOM    569  C   LEU A  63       4.594   9.163   8.999  1.00 10.00      A   
ATOM    570  O   LEU A  63       5.352   8.246   8.690  1.00 10.00      A   
ATOM    571  N   LEU A  64       3.608   9.024   9.875  1.00 10.00      A   
ATOM    572  HN  LEU A  64       3.019   9.787  10.055  1.00 10.00      A   
ATOM    573  CA  LEU A  64       3.369   7.765  10.568  1.00 10.00      A   
ATOM    574  CB  LEU A  64       2.244   7.930  11.589  1.00 10.00      A   
ATOM    575  CG  LEU A  64       2.088   6.803  12.612  1.00 10.00      A   
ATOM    576  CD1 LEU A  64       3.276   6.773  13.562  1.00 10.00      A   
ATOM    577  CD2 LEU A  64       0.785   6.958  13.383  1.00 10.00      A   
ATOM    578  C   LEU A  64       3.015   6.655   9.583  1.00 10.00      A   
ATOM    579  O   LEU A  64       3.510   5.532   9.694  1.00 10.00      A   
ATOM    580  N   GLY A  65       2.169   6.981   8.615  1.00 10.00      A   
ATOM    581  HN  GLY A  65       1.818   7.898   8.572  1.00 10.00      A   
ATOM    582  CA  GLY A  65       1.759   6.004   7.626  1.00 10.00      A   
ATOM    583  C   GLY A  65       2.899   5.561   6.728  1.00 10.00      A   
ATOM    584  O   GLY A  65       3.056   4.371   6.455  1.00 10.00      A   
ATOM    585  N   SER A  66       3.703   6.519   6.282  1.00 10.00      A   
ATOM    586  HN  SER A  66       3.537   7.449   6.555  1.00 10.00      A   
ATOM    587  CA  SER A  66       4.824   6.229   5.398  1.00 10.00      A   
ATOM    588  CB  SER A  66       5.365   7.527   4.789  1.00 10.00      A   
ATOM    589  OG  SER A  66       4.326   8.297   4.202  1.00 10.00      A   
ATOM    590  HG  SER A  66       3.492   7.814   4.265  1.00 10.00      A   
ATOM    591  C   SER A  66       5.951   5.478   6.112  1.00 10.00      A   
ATOM    592  O   SER A  66       6.513   4.522   5.573  1.00 10.00      A   
ATOM    593  N   VAL A  67       6.267   5.898   7.330  1.00 10.00      A   
ATOM    594  HN  VAL A  67       5.761   6.642   7.730  1.00 10.00      A   
ATOM    595  CA  VAL A  67       7.349   5.282   8.089  1.00 10.00      A   
ATOM    596  CB  VAL A  67       7.817   6.168   9.265  1.00 10.00      A   
ATOM    597  CG1 VAL A  67       8.843   5.439  10.121  1.00 10.00      A   
ATOM    598  CG2 VAL A  67       8.397   7.475   8.744  1.00 10.00      A   
ATOM    599  C   VAL A  67       7.020   3.874   8.584  1.00 10.00      A   
ATOM    600  O   VAL A  67       7.769   2.937   8.318  1.00 10.00      A   
ATOM    601  N   VAL A  68       5.895   3.723   9.279  1.00 10.00      A   
ATOM    602  HN  VAL A  68       5.307   4.498   9.410  1.00 10.00      A   
ATOM    603  CA  VAL A  68       5.502   2.425   9.836  1.00 10.00      A   
ATOM    604  CB  VAL A  68       4.210   2.516  10.679  1.00 10.00      A   
ATOM    605  CG1 VAL A  68       3.746   1.133  11.120  1.00 10.00      A   
ATOM    606  CG2 VAL A  68       4.435   3.407  11.894  1.00 10.00      A   
ATOM    607  C   VAL A  68       5.364   1.339   8.766  1.00 10.00      A   
ATOM    608  O   VAL A  68       5.864   0.223   8.940  1.00 10.00      A   
ATOM    609  N   ALA A  69       4.704   1.675   7.660  1.00 10.00      A   
ATOM    610  HN  ALA A  69       4.354   2.586   7.570  1.00 10.00      A   
ATOM    611  CA  ALA A  69       4.494   0.722   6.572  1.00 10.00      A   
ATOM    612  CB  ALA A  69       3.700   1.358   5.442  1.00 10.00      A   
ATOM    613  C   ALA A  69       5.813   0.168   6.047  1.00 10.00      A   
ATOM    614  O   ALA A  69       5.949  -1.040   5.832  1.00 10.00      A   
ATOM    615  N   TRP A  70       6.787   1.049   5.859  1.00 10.00      A   
ATOM    616  HN  TRP A  70       6.626   1.993   6.069  1.00 10.00      A   
ATOM    617  CA  TRP A  70       8.089   0.645   5.349  1.00 10.00      A   
ATOM    618  CB  TRP A  70       8.838   1.848   4.770  1.00 10.00      A   
ATOM    619  CG  TRP A  70      10.239   1.530   4.342  1.00 10.00      A   
ATOM    620  CD1 TRP A  70      10.612   0.724   3.309  1.00 10.00      A   
ATOM    621  CD2 TRP A  70      11.454   2.009   4.935  1.00 10.00      A   
ATOM    622  NE1 TRP A  70      11.981   0.666   3.223  1.00 10.00      A   
ATOM    623  HE1 TRP A  70      12.489   0.149   2.557  1.00 10.00      A   
ATOM    624  CE2 TRP A  70      12.521   1.446   4.210  1.00 10.00      A   
ATOM    625  CE3 TRP A  70      11.743   2.852   6.012  1.00 10.00      A   
ATOM    626  CZ2 TRP A  70      13.855   1.707   4.521  1.00 10.00      A   
ATOM    627  CZ3 TRP A  70      13.065   3.110   6.319  1.00 10.00      A   
ATOM    628  CH2 TRP A  70      14.106   2.537   5.579  1.00 10.00      A   
ATOM    629  C   TRP A  70       8.933  -0.033   6.423  1.00 10.00      A   
ATOM    630  O   TRP A  70       9.535  -1.080   6.180  1.00 10.00      A   
ATOM    631  N   TRP A  71       8.952   0.561   7.609  1.00 10.00      A   
ATOM    632  HN  TRP A  71       8.422   1.379   7.737  1.00 10.00      A   
ATOM    633  CA  TRP A  71       9.734   0.045   8.727  1.00 10.00      A   
ATOM    634  CB  TRP A  71       9.499   0.887   9.983  1.00 10.00      A   
ATOM    635  CG  TRP A  71      10.523   0.661  11.053  1.00 10.00      A   
ATOM    636  CD1 TRP A  71      11.774   1.201  11.112  1.00 10.00      A   
ATOM    637  CD2 TRP A  71      10.388  -0.161  12.220  1.00 10.00      A   
ATOM    638  NE1 TRP A  71      12.425   0.766  12.238  1.00 10.00      A   
ATOM    639  HE1 TRP A  71      13.337   1.016  12.501  1.00 10.00      A   
ATOM    640  CE2 TRP A  71      11.599  -0.073  12.935  1.00 10.00      A   
ATOM    641  CE3 TRP A  71       9.364  -0.964  12.726  1.00 10.00      A   
ATOM    642  CZ2 TRP A  71      11.812  -0.753  14.130  1.00 10.00      A   
ATOM    643  CZ3 TRP A  71       9.575  -1.640  13.912  1.00 10.00      A   
ATOM    644  CH2 TRP A  71      10.790  -1.530  14.599  1.00 10.00      A   
ATOM    645  C   TRP A  71       9.431  -1.419   9.017  1.00 10.00      A   
ATOM    646  O   TRP A  71      10.340  -2.240   9.116  1.00 10.00      A   
ATOM    647  N   ALA A  72       8.153  -1.746   9.148  1.00 10.00      A   
ATOM    648  HN  ALA A  72       7.465  -1.049   9.053  1.00 10.00      A   
ATOM    649  CA  ALA A  72       7.749  -3.116   9.433  1.00 10.00      A   
ATOM    650  CB  ALA A  72       6.264  -3.175   9.752  1.00 10.00      A   
ATOM    651  C   ALA A  72       8.088  -4.049   8.273  1.00 10.00      A   
ATOM    652  O   ALA A  72       8.503  -5.190   8.479  1.00 10.00      A   
ATOM    653  N   ALA A  73       7.939  -3.540   7.055  1.00 10.00      A   
ATOM    654  HN  ALA A  73       7.645  -2.609   6.964  1.00 10.00      A   
ATOM    655  CA  ALA A  73       8.204  -4.317   5.850  1.00 10.00      A   
ATOM    656  CB  ALA A  73       7.839  -3.514   4.612  1.00 10.00      A   
ATOM    657  C   ALA A  73       9.651  -4.796   5.771  1.00 10.00      A   
ATOM    658  O   ALA A  73       9.917  -5.913   5.328  1.00 10.00      A   
ATOM    659  N   VAL A  74      10.584  -3.961   6.205  1.00 10.00      A   
ATOM    660  HN  VAL A  74      10.321  -3.082   6.558  1.00 10.00      A   
ATOM    661  CA  VAL A  74      11.995  -4.325   6.165  1.00 10.00      A   
ATOM    662  CB  VAL A  74      12.906  -3.129   5.814  1.00 10.00      A   
ATOM    663  CG1 VAL A  74      12.673  -2.686   4.377  1.00 10.00      A   
ATOM    664  CG2 VAL A  74      12.693  -1.969   6.777  1.00 10.00      A   
ATOM    665  C   VAL A  74      12.460  -4.968   7.467  1.00 10.00      A   
ATOM    666  O   VAL A  74      13.653  -5.177   7.670  1.00 10.00      A   
ATOM    667  N   ARG A  75      11.520  -5.290   8.347  1.00 10.00      A   
ATOM    668  HN  ARG A  75      10.578  -5.107   8.136  1.00 10.00      A   
ATOM    669  CA  ARG A  75      11.860  -5.907   9.622  1.00 10.00      A   
ATOM    670  CB  ARG A  75      11.367  -5.058  10.795  1.00 10.00      A   
ATOM    671  CG  ARG A  75      12.227  -3.837  11.085  1.00 10.00      A   
ATOM    672  CD  ARG A  75      13.376  -4.162  12.031  1.00 10.00      A   
ATOM    673  NE  ARG A  75      14.469  -4.883  11.373  1.00 10.00      A   
ATOM    674  HE  ARG A  75      14.287  -5.265  10.486  1.00 10.00      A   
ATOM    675  CZ  ARG A  75      15.682  -5.050  11.908  1.00 10.00      A   
ATOM    676  NH1 ARG A  75      15.965  -4.543  13.104  1.00 10.00      A   
ATOM    677 HH11 ARG A  75      16.916  -4.677  13.518  1.00 10.00      A   
ATOM    678 HH12 ARG A  75      15.243  -4.011  13.634  1.00 10.00      A   
ATOM    679  NH2 ARG A  75      16.620  -5.709  11.237  1.00 10.00      A   
ATOM    680 HH21 ARG A  75      17.569  -5.841  11.653  1.00 10.00      A   
ATOM    681 HH22 ARG A  75      16.413  -6.095  10.288  1.00 10.00      A   
ATOM    682  C   ARG A  75      11.314  -7.326   9.727  1.00 10.00      A   
ATOM    683  O   ARG A  75      11.686  -8.074  10.633  1.00 10.00      A   
ATOM    684  N   VAL A  76      10.447  -7.699   8.799  1.00 10.00      A   
ATOM    685  HN  VAL A  76      10.208  -7.073   8.086  1.00 10.00      A   
ATOM    686  CA  VAL A  76       9.855  -9.030   8.801  1.00 10.00      A   
ATOM    687  CB  VAL A  76       8.332  -8.995   8.537  1.00 10.00      A   
ATOM    688  CG1 VAL A  76       7.601  -8.293   9.672  1.00 10.00      A   
ATOM    689  CG2 VAL A  76       8.021  -8.333   7.202  1.00 10.00      A   
ATOM    690  C   VAL A  76      10.533  -9.937   7.778  1.00 10.00      A   
ATOM    691  O   VAL A  76      11.411  -9.498   7.028  1.00 10.00      A   
ATOM    692  N   ALA A  77      10.135 -11.200   7.765  1.00 10.00      A   
ATOM    693  HN  ALA A  77       9.447 -11.490   8.405  1.00 10.00      A   
ATOM    694  CA  ALA A  77      10.684 -12.171   6.832  1.00 10.00      A   
ATOM    695  CB  ALA A  77      10.799 -13.535   7.499  1.00 10.00      A   
ATOM    696  C   ALA A  77       9.805 -12.252   5.586  1.00 10.00      A   
ATOM    697  O   ALA A  77       8.700 -11.704   5.562  1.00 10.00      A   
ATOM    698  N   MET A  78      10.280 -12.951   4.561  1.00 10.00      A   
ATOM    699  HN  MET A  78      11.155 -13.389   4.643  1.00 10.00      A   
ATOM    700  CA  MET A  78       9.531 -13.080   3.315  1.00 10.00      A   
ATOM    701  CB  MET A  78      10.400 -13.673   2.206  1.00 10.00      A   
ATOM    702  CG  MET A  78      11.488 -12.736   1.703  1.00 10.00      A   
ATOM    703  SD  MET A  78      10.872 -11.083   1.316  1.00 10.00      A   
ATOM    704  CE  MET A  78       9.628 -11.456   0.082  1.00 10.00      A   
ATOM    705  C   MET A  78       8.257 -13.898   3.503  1.00 10.00      A   
ATOM    706  O   MET A  78       7.269 -13.700   2.793  1.00 10.00      A   
ATOM    707  N   THR A  79       8.279 -14.795   4.479  1.00 10.00      A   
ATOM    708  HN  THR A  79       9.095 -14.901   5.010  1.00 10.00      A   
ATOM    709  CA  THR A  79       7.132 -15.643   4.771  1.00 10.00      A   
ATOM    710  CB  THR A  79       7.546 -16.791   5.709  1.00 10.00      A   
ATOM    711  OG1 THR A  79       8.926 -17.110   5.472  1.00 10.00      A   
ATOM    712  HG1 THR A  79       9.368 -17.265   6.316  1.00 10.00      A   
ATOM    713  CG2 THR A  79       6.695 -18.027   5.456  1.00 10.00      A   
ATOM    714  C   THR A  79       6.004 -14.840   5.423  1.00 10.00      A   
ATOM    715  O   THR A  79       4.851 -15.278   5.450  1.00 10.00      A   
ATOM    716  N   ASP A  80       6.341 -13.659   5.935  1.00 10.00      A   
ATOM    717  HN  ASP A  80       7.272 -13.356   5.867  1.00 10.00      A   
ATOM    718  CA  ASP A  80       5.361 -12.798   6.593  1.00 10.00      A   
ATOM    719  CB  ASP A  80       5.912 -12.256   7.915  1.00 10.00      A   
ATOM    720  CG  ASP A  80       5.954 -13.298   9.016  1.00 10.00      A   
ATOM    721  OD1 ASP A  80       4.944 -13.462   9.732  1.00 10.00      A   
ATOM    722  OD2 ASP A  80       7.002 -13.957   9.180  1.00 10.00      A   
ATOM    723  C   ASP A  80       4.959 -11.640   5.689  1.00 10.00      A   
ATOM    724  O   ASP A  80       4.177 -10.772   6.077  1.00 10.00      A   
ATOM    725  N   MET A  81       5.484 -11.646   4.476  1.00 10.00      A   
ATOM    726  HN  MET A  81       6.082 -12.378   4.220  1.00 10.00      A   
ATOM    727  CA  MET A  81       5.191 -10.597   3.508  1.00 10.00      A   
ATOM    728  CB  MET A  81       6.205 -10.574   2.361  1.00 10.00      A   
ATOM    729  CG  MET A  81       7.501  -9.855   2.700  1.00 10.00      A   
ATOM    730  SD  MET A  81       7.237  -8.157   3.247  1.00 10.00      A   
ATOM    731  CE  MET A  81       6.380  -7.469   1.833  1.00 10.00      A   
ATOM    732  C   MET A  81       3.740 -10.597   2.992  1.00 10.00      A   
ATOM    733  O   MET A  81       3.152  -9.524   2.855  1.00 10.00      A   
ATOM    734  N   PRO A  82       3.135 -11.775   2.681  1.00 10.00      A   
ATOM    735  CA  PRO A  82       1.750 -11.849   2.191  1.00 10.00      A   
ATOM    736  CB  PRO A  82       1.399 -13.344   2.265  1.00 10.00      A   
ATOM    737  CG  PRO A  82       2.545 -13.997   2.970  1.00 10.00      A   
ATOM    738  CD  PRO A  82       3.737 -13.118   2.737  1.00 10.00      A   
ATOM    739  C   PRO A  82       0.767 -11.026   3.030  1.00 10.00      A   
ATOM    740  O   PRO A  82       0.048 -10.177   2.500  1.00 10.00      A   
ATOM    741  N   GLN A  83       0.757 -11.260   4.338  1.00 10.00      A   
ATOM    742  HN  GLN A  83       1.365 -11.934   4.711  1.00 10.00      A   
ATOM    743  CA  GLN A  83      -0.144 -10.538   5.232  1.00 10.00      A   
ATOM    744  CB  GLN A  83      -0.240 -11.206   6.609  1.00 10.00      A   
ATOM    745  CG  GLN A  83       1.064 -11.255   7.382  1.00 10.00      A   
ATOM    746  CD  GLN A  83       1.787 -12.577   7.240  1.00 10.00      A   
ATOM    747  OE1 GLN A  83       1.685 -13.254   6.216  1.00 10.00      A   
ATOM    748  NE2 GLN A  83       2.517 -12.954   8.270  1.00 10.00      A   
ATOM    749 HE21 GLN A  83       2.547 -12.362   9.056  1.00 10.00      A   
ATOM    750 HE22 GLN A  83       3.015 -13.795   8.206  1.00 10.00      A   
ATOM    751  C   GLN A  83       0.251  -9.071   5.359  1.00 10.00      A   
ATOM    752  O   GLN A  83      -0.599  -8.210   5.594  1.00 10.00      A   
ATOM    753  N   MET A  84       1.538  -8.787   5.185  1.00 10.00      A   
ATOM    754  HN  MET A  84       2.168  -9.516   4.997  1.00 10.00      A   
ATOM    755  CA  MET A  84       2.035  -7.418   5.266  1.00 10.00      A   
ATOM    756  CB  MET A  84       3.562  -7.381   5.225  1.00 10.00      A   
ATOM    757  CG  MET A  84       4.213  -7.451   6.596  1.00 10.00      A   
ATOM    758  SD  MET A  84       3.829  -6.013   7.617  1.00 10.00      A   
ATOM    759  CE  MET A  84       4.604  -4.715   6.658  1.00 10.00      A   
ATOM    760  C   MET A  84       1.446  -6.567   4.147  1.00 10.00      A   
ATOM    761  O   MET A  84       1.230  -5.362   4.308  1.00 10.00      A   
ATOM    762  N   VAL A  85       1.185  -7.204   3.013  1.00 10.00      A   
ATOM    763  HN  VAL A  85       1.405  -8.159   2.940  1.00 10.00      A   
ATOM    764  CA  VAL A  85       0.590  -6.522   1.873  1.00 10.00      A   
ATOM    765  CB  VAL A  85       0.796  -7.317   0.565  1.00 10.00      A   
ATOM    766  CG1 VAL A  85       0.310  -6.519  -0.636  1.00 10.00      A   
ATOM    767  CG2 VAL A  85       2.256  -7.705   0.395  1.00 10.00      A   
ATOM    768  C   VAL A  85      -0.906  -6.352   2.122  1.00 10.00      A   
ATOM    769  O   VAL A  85      -1.504  -5.338   1.755  1.00 10.00      A   
ATOM    770  N   ALA A  86      -1.494  -7.350   2.775  1.00 10.00      A   
ATOM    771  HN  ALA A  86      -0.953  -8.123   3.047  1.00 10.00      A   
ATOM    772  CA  ALA A  86      -2.915  -7.335   3.094  1.00 10.00      A   
ATOM    773  CB  ALA A  86      -3.333  -8.643   3.750  1.00 10.00      A   
ATOM    774  C   ALA A  86      -3.260  -6.149   3.987  1.00 10.00      A   
ATOM    775  O   ALA A  86      -4.162  -5.370   3.673  1.00 10.00      A   
ATOM    776  N   ILE A  87      -2.527  -5.997   5.087  1.00 10.00      A   
ATOM    777  HN  ILE A  87      -1.814  -6.647   5.285  1.00 10.00      A   
ATOM    778  CA  ILE A  87      -2.768  -4.891   6.013  1.00 10.00      A   
ATOM    779  CB  ILE A  87      -1.928  -4.998   7.310  1.00 10.00      A   
ATOM    780  CG1 ILE A  87      -2.292  -3.871   8.284  1.00 10.00      A   
ATOM    781  CG2 ILE A  87      -0.435  -4.999   7.010  1.00 10.00      A   
ATOM    782  CD1 ILE A  87      -1.586  -3.953   9.620  1.00 10.00      A   
ATOM    783  C   ILE A  87      -2.548  -3.539   5.330  1.00 10.00      A   
ATOM    784  O   ILE A  87      -3.261  -2.570   5.599  1.00 10.00      A   
ATOM    785  N   TYR A  88      -1.577  -3.488   4.422  1.00 10.00      A   
ATOM    786  HN  TYR A  88      -1.054  -4.297   4.235  1.00 10.00      A   
ATOM    787  CA  TYR A  88      -1.278  -2.261   3.693  1.00 10.00      A   
ATOM    788  CB  TYR A  88      -0.013  -2.424   2.849  1.00 10.00      A   
ATOM    789  CG  TYR A  88       0.445  -1.143   2.195  1.00 10.00      A   
ATOM    790  CD1 TYR A  88       1.053  -0.145   2.943  1.00 10.00      A   
ATOM    791  CD2 TYR A  88       0.266  -0.926   0.835  1.00 10.00      A   
ATOM    792  CE1 TYR A  88       1.468   1.034   2.360  1.00 10.00      A   
ATOM    793  CE2 TYR A  88       0.681   0.250   0.240  1.00 10.00      A   
ATOM    794  CZ  TYR A  88       1.280   1.226   1.008  1.00 10.00      A   
ATOM    795  OH  TYR A  88       1.690   2.401   0.422  1.00 10.00      A   
ATOM    796  HH  TYR A  88       0.940   2.809  -0.026  1.00 10.00      A   
ATOM    797  C   TYR A  88      -2.462  -1.875   2.811  1.00 10.00      A   
ATOM    798  O   TYR A  88      -2.860  -0.707   2.754  1.00 10.00      A   
ATOM    799  N   ASN A  89      -3.021  -2.871   2.136  1.00 10.00      A   
ATOM    800  HN  ASN A  89      -2.643  -3.775   2.222  1.00 10.00      A   
ATOM    801  CA  ASN A  89      -4.169  -2.664   1.266  1.00 10.00      A   
ATOM    802  CB  ASN A  89      -4.493  -3.949   0.502  1.00 10.00      A   
ATOM    803  CG  ASN A  89      -5.784  -3.855  -0.288  1.00 10.00      A   
ATOM    804  OD1 ASN A  89      -5.824  -3.268  -1.367  1.00 10.00      A   
ATOM    805  ND2 ASN A  89      -6.846  -4.442   0.232  1.00 10.00      A   
ATOM    806 HD21 ASN A  89      -6.749  -4.905   1.094  1.00 10.00      A   
ATOM    807 HD22 ASN A  89      -7.693  -4.394  -0.266  1.00 10.00      A   
ATOM    808  C   ASN A  89      -5.376  -2.216   2.081  1.00 10.00      A   
ATOM    809  O   ASN A  89      -6.117  -1.318   1.673  1.00 10.00      A   
ATOM    810  N   GLY A  90      -5.549  -2.838   3.245  1.00 10.00      A   
ATOM    811  HN  GLY A  90      -4.917  -3.545   3.507  1.00 10.00      A   
ATOM    812  CA  GLY A  90      -6.653  -2.496   4.122  1.00 10.00      A   
ATOM    813  C   GLY A  90      -6.595  -1.048   4.557  1.00 10.00      A   
ATOM    814  O   GLY A  90      -7.602  -0.340   4.518  1.00 10.00      A   
ATOM    815  N   MET A  91      -5.406  -0.602   4.954  1.00 10.00      A   
ATOM    816  HN  MET A  91      -4.641  -1.219   4.962  1.00 10.00      A   
ATOM    817  CA  MET A  91      -5.212   0.777   5.387  1.00 10.00      A   
ATOM    818  CB  MET A  91      -3.786   0.998   5.895  1.00 10.00      A   
ATOM    819  CG  MET A  91      -3.524   0.425   7.279  1.00 10.00      A   
ATOM    820  SD  MET A  91      -1.832   0.706   7.847  1.00 10.00      A   
ATOM    821  CE  MET A  91      -1.783   2.498   7.925  1.00 10.00      A   
ATOM    822  C   MET A  91      -5.530   1.748   4.253  1.00 10.00      A   
ATOM    823  O   MET A  91      -6.069   2.832   4.484  1.00 10.00      A   
ATOM    824  N   GLY A  92      -5.211   1.339   3.025  1.00 10.00      A   
ATOM    825  HN  GLY A  92      -4.785   0.464   2.906  1.00 10.00      A   
ATOM    826  CA  GLY A  92      -5.487   2.169   1.868  1.00 10.00      A   
ATOM    827  C   GLY A  92      -6.978   2.342   1.662  1.00 10.00      A   
ATOM    828  O   GLY A  92      -7.453   3.446   1.386  1.00 10.00      A   
ATOM    829  N   GLY A  93      -7.715   1.248   1.810  1.00 10.00      A   
ATOM    830  HN  GLY A  93      -7.274   0.394   2.018  1.00 10.00      A   
ATOM    831  CA  GLY A  93      -9.156   1.293   1.662  1.00 10.00      A   
ATOM    832  C   GLY A  93      -9.790   2.118   2.761  1.00 10.00      A   
ATOM    833  O   GLY A  93     -10.729   2.880   2.519  1.00 10.00      A   
ATOM    834  N   GLY A  94      -9.257   1.972   3.971  1.00 10.00      A   
ATOM    835  HN  GLY A  94      -8.520   1.333   4.098  1.00 10.00      A   
ATOM    836  CA  GLY A  94      -9.758   2.726   5.101  1.00 10.00      A   
ATOM    837  C   GLY A  94      -9.565   4.214   4.899  1.00 10.00      A   
ATOM    838  O   GLY A  94     -10.409   5.018   5.294  1.00 10.00      A   
ATOM    839  N   ALA A  95      -8.452   4.577   4.271  1.00 10.00      A   
ATOM    840  HN  ALA A  95      -7.817   3.882   3.987  1.00 10.00      A   
ATOM    841  CA  ALA A  95      -8.148   5.975   3.997  1.00 10.00      A   
ATOM    842  CB  ALA A  95      -6.750   6.113   3.412  1.00 10.00      A   
ATOM    843  C   ALA A  95      -9.190   6.561   3.049  1.00 10.00      A   
ATOM    844  O   ALA A  95      -9.765   7.618   3.320  1.00 10.00      A   
ATOM    845  N   ALA A  96      -9.447   5.850   1.953  1.00 10.00      A   
ATOM    846  HN  ALA A  96      -8.960   5.011   1.805  1.00 10.00      A   
ATOM    847  CA  ALA A  96     -10.428   6.283   0.963  1.00 10.00      A   
ATOM    848  CB  ALA A  96     -10.453   5.321  -0.217  1.00 10.00      A   
ATOM    849  C   ALA A  96     -11.813   6.391   1.594  1.00 10.00      A   
ATOM    850  O   ALA A  96     -12.547   7.350   1.348  1.00 10.00      A   
ATOM    851  N   ALA A  97     -12.154   5.402   2.416  1.00 10.00      A   
ATOM    852  HN  ALA A  97     -11.524   4.659   2.557  1.00 10.00      A   
ATOM    853  CA  ALA A  97     -13.439   5.379   3.101  1.00 10.00      A   
ATOM    854  CB  ALA A  97     -13.575   4.095   3.908  1.00 10.00      A   
ATOM    855  C   ALA A  97     -13.584   6.598   4.009  1.00 10.00      A   
ATOM    856  O   ALA A  97     -14.643   7.225   4.063  1.00 10.00      A   
ATOM    857  N   THR A  98     -12.507   6.939   4.706  1.00 10.00      A   
ATOM    858  HN  THR A  98     -11.690   6.401   4.617  1.00 10.00      A   
ATOM    859  CA  THR A  98     -12.509   8.086   5.604  1.00 10.00      A   
ATOM    860  CB  THR A  98     -11.204   8.163   6.424  1.00 10.00      A   
ATOM    861  OG1 THR A  98     -11.007   6.923   7.121  1.00 10.00      A   
ATOM    862  HG1 THR A  98     -10.825   6.220   6.481  1.00 10.00      A   
ATOM    863  CG2 THR A  98     -11.266   9.298   7.437  1.00 10.00      A   
ATOM    864  C   THR A  98     -12.720   9.388   4.829  1.00 10.00      A   
ATOM    865  O   THR A  98     -13.502  10.246   5.243  1.00 10.00      A   
ATOM    866  N   ILE A  99     -12.043   9.518   3.691  1.00 10.00      A   
ATOM    867  HN  ILE A  99     -11.447   8.792   3.400  1.00 10.00      A   
ATOM    868  CA  ILE A  99     -12.165  10.715   2.863  1.00 10.00      A   
ATOM    869  CB  ILE A  99     -11.239  10.653   1.629  1.00 10.00      A   
ATOM    870  CG1 ILE A  99      -9.776  10.541   2.063  1.00 10.00      A   
ATOM    871  CG2 ILE A  99     -11.436  11.877   0.746  1.00 10.00      A   
ATOM    872  CD1 ILE A  99      -8.810  10.310   0.920  1.00 10.00      A   
ATOM    873  C   ILE A  99     -13.605  10.903   2.401  1.00 10.00      A   
ATOM    874  O   ILE A  99     -14.160  12.001   2.495  1.00 10.00      A   
ATOM    875  N   ALA A 100     -14.204   9.821   1.912  1.00 10.00      A   
ATOM    876  HN  ALA A 100     -13.698   8.979   1.860  1.00 10.00      A   
ATOM    877  CA  ALA A 100     -15.582   9.849   1.439  1.00 10.00      A   
ATOM    878  CB  ALA A 100     -15.993   8.481   0.915  1.00 10.00      A   
ATOM    879  C   ALA A 100     -16.527  10.302   2.549  1.00 10.00      A   
ATOM    880  O   ALA A 100     -17.426  11.109   2.318  1.00 10.00      A   
ATOM    881  N   ALA A 101     -16.309   9.787   3.754  1.00 10.00      A   
ATOM    882  HN  ALA A 101     -15.575   9.143   3.871  1.00 10.00      A   
ATOM    883  CA  ALA A 101     -17.134  10.140   4.908  1.00 10.00      A   
ATOM    884  CB  ALA A 101     -16.666   9.392   6.143  1.00 10.00      A   
ATOM    885  C   ALA A 101     -17.110  11.642   5.168  1.00 10.00      A   
ATOM    886  O   ALA A 101     -18.155  12.260   5.357  1.00 10.00      A   
ATOM    887  N   VAL A 102     -15.912  12.220   5.169  1.00 10.00      A   
ATOM    888  HN  VAL A 102     -15.114  11.667   5.008  1.00 10.00      A   
ATOM    889  CA  VAL A 102     -15.747  13.649   5.406  1.00 10.00      A   
ATOM    890  CB  VAL A 102     -14.257  14.062   5.405  1.00 10.00      A   
ATOM    891  CG1 VAL A 102     -14.102  15.536   5.746  1.00 10.00      A   
ATOM    892  CG2 VAL A 102     -13.464  13.210   6.383  1.00 10.00      A   
ATOM    893  C   VAL A 102     -16.513  14.470   4.369  1.00 10.00      A   
ATOM    894  O   VAL A 102     -17.245  15.399   4.717  1.00 10.00      A   
ATOM    895  N   GLU A 103     -16.366  14.105   3.100  1.00 10.00      A   
ATOM    896  HN  GLU A 103     -15.791  13.338   2.886  1.00 10.00      A   
ATOM    897  CA  GLU A 103     -17.042  14.812   2.019  1.00 10.00      A   
ATOM    898  CB  GLU A 103     -16.553  14.315   0.660  1.00 10.00      A   
ATOM    899  CG  GLU A 103     -15.069  14.538   0.414  1.00 10.00      A   
ATOM    900  CD  GLU A 103     -14.669  15.996   0.517  1.00 10.00      A   
ATOM    901  OE1 GLU A 103     -14.724  16.711  -0.510  1.00 10.00      A   
ATOM    902  OE2 GLU A 103     -14.281  16.432   1.623  1.00 10.00      A   
ATOM    903  C   GLU A 103     -18.556  14.664   2.132  1.00 10.00      A   
ATOM    904  O   GLU A 103     -19.303  15.620   1.909  1.00 10.00      A   
ATOM    905  N   LEU A 104     -19.004  13.466   2.498  1.00 10.00      A   
ATOM    906  HN  LEU A 104     -18.358  12.743   2.659  1.00 10.00      A   
ATOM    907  CA  LEU A 104     -20.426  13.198   2.658  1.00 10.00      A   
ATOM    908  CB  LEU A 104     -20.683  11.705   2.860  1.00 10.00      A   
ATOM    909  CG  LEU A 104     -20.521  10.823   1.622  1.00 10.00      A   
ATOM    910  CD1 LEU A 104     -20.518   9.356   2.010  1.00 10.00      A   
ATOM    911  CD2 LEU A 104     -21.616  11.107   0.604  1.00 10.00      A   
ATOM    912  C   LEU A 104     -20.996  13.992   3.827  1.00 10.00      A   
ATOM    913  O   LEU A 104     -22.136  14.455   3.777  1.00 10.00      A   
ATOM    914  N   LEU A 105     -20.197  14.139   4.880  1.00 10.00      A   
ATOM    915  HN  LEU A 105     -19.309  13.718   4.867  1.00 10.00      A   
ATOM    916  CA  LEU A 105     -20.606  14.893   6.057  1.00 10.00      A   
ATOM    917  CB  LEU A 105     -19.559  14.768   7.167  1.00 10.00      A   
ATOM    918  CG  LEU A 105     -19.516  13.431   7.910  1.00 10.00      A   
ATOM    919  CD1 LEU A 105     -18.292  13.365   8.810  1.00 10.00      A   
ATOM    920  CD2 LEU A 105     -20.785  13.226   8.718  1.00 10.00      A   
ATOM    921  C   LEU A 105     -20.813  16.358   5.700  1.00 10.00      A   
ATOM    922  O   LEU A 105     -21.698  17.022   6.235  1.00 10.00      A   
ATOM    923  N   LYS A 106     -19.980  16.858   4.795  1.00 10.00      A   
ATOM    924  HN  LYS A 106     -19.271  16.284   4.427  1.00 10.00      A   
ATOM    925  CA  LYS A 106     -20.088  18.238   4.346  1.00 10.00      A   
ATOM    926  CB  LYS A 106     -18.833  18.653   3.574  1.00 10.00      A   
ATOM    927  CG  LYS A 106     -17.541  18.593   4.367  1.00 10.00      A   
ATOM    928  CD  LYS A 106     -16.343  18.768   3.451  1.00 10.00      A   
ATOM    929  CE  LYS A 106     -15.041  18.570   4.202  1.00 10.00      A   
ATOM    930  NZ  LYS A 106     -13.878  18.489   3.280  1.00 10.00      A   
ATOM    931  HZ1 LYS A 106     -14.004  17.691   2.612  1.00 10.00      A   
ATOM    932  HZ2 LYS A 106     -13.004  18.339   3.819  1.00 10.00      A   
ATOM    933  HZ3 LYS A 106     -13.789  19.370   2.733  1.00 10.00      A   
ATOM    934  C   LYS A 106     -21.295  18.385   3.431  1.00 10.00      A   
ATOM    935  O   LYS A 106     -22.042  19.360   3.512  1.00 10.00      A   
ATOM    936  N   GLY A 107     -21.480  17.403   2.559  1.00 10.00      A   
ATOM    937  HN  GLY A 107     -20.859  16.641   2.553  1.00 10.00      A   
ATOM    938  CA  GLY A 107     -22.582  17.442   1.624  1.00 10.00      A   
ATOM    939  C   GLY A 107     -22.272  18.376   0.476  1.00 10.00      A   
ATOM    940  O   GLY A 107     -23.152  19.059  -0.043  1.00 10.00      A   
ATOM    941  N   ALA A 108     -21.007  18.401   0.079  1.00 10.00      A   
ATOM    942  HN  ALA A 108     -20.356  17.822   0.527  1.00 10.00      A   
ATOM    943  CA  ALA A 108     -20.555  19.261  -1.005  1.00 10.00      A   
ATOM    944  CB  ALA A 108     -19.078  19.591  -0.835  1.00 10.00      A   
ATOM    945  C   ALA A 108     -20.806  18.612  -2.364  1.00 10.00      A   
ATOM    946  O   ALA A 108     -20.253  19.037  -3.378  1.00 10.00      A   
ATOM    947  N   PHE A 109     -21.645  17.585  -2.382  1.00 10.00      A   
ATOM    948  HN  PHE A 109     -22.074  17.304  -1.548  1.00 10.00      A   
ATOM    949  CA  PHE A 109     -21.962  16.881  -3.612  1.00 10.00      A   
ATOM    950  CB  PHE A 109     -22.065  15.374  -3.366  1.00 10.00      A   
ATOM    951  CG  PHE A 109     -20.734  14.682  -3.297  1.00 10.00      A   
ATOM    952  CD1 PHE A 109     -19.972  14.729  -2.143  1.00 10.00      A   
ATOM    953  CD2 PHE A 109     -20.245  13.990  -4.390  1.00 10.00      A   
ATOM    954  CE1 PHE A 109     -18.747  14.097  -2.082  1.00 10.00      A   
ATOM    955  CE2 PHE A 109     -19.021  13.354  -4.336  1.00 10.00      A   
ATOM    956  CZ  PHE A 109     -18.270  13.409  -3.179  1.00 10.00      A   
ATOM    957  C   PHE A 109     -23.252  17.411  -4.222  1.00 10.00      A   
ATOM    958  O   PHE A 109     -24.350  17.032  -3.812  1.00 10.00      A   
ATOM    959  N   GLU A 110     -23.112  18.292  -5.202  1.00 10.00      A   
ATOM    960  HN  GLU A 110     -22.209  18.556  -5.481  1.00 10.00      A   
ATOM    961  CA  GLU A 110     -24.262  18.878  -5.878  1.00 10.00      A   
ATOM    962  CB  GLU A 110     -23.953  20.312  -6.313  1.00 10.00      A   
ATOM    963  CG  GLU A 110     -23.458  21.205  -5.187  1.00 10.00      A   
ATOM    964  CD  GLU A 110     -23.846  22.652  -5.382  1.00 10.00      A   
ATOM    965  OE1 GLU A 110     -22.973  23.461  -5.759  1.00 10.00      A   
ATOM    966  OE2 GLU A 110     -25.023  22.991  -5.144  1.00 10.00      A   
ATOM    967  C   GLU A 110     -24.666  18.032  -7.080  1.00 10.00      A   
ATOM    968  O   GLU A 110     -24.972  18.553  -8.155  1.00 10.00      A   
ATOM    969  N   ASN A 111     -24.658  16.722  -6.887  1.00 10.00      A   
ATOM    970  HN  ASN A 111     -24.407  16.376  -6.006  1.00 10.00      A   
ATOM    971  CA  ASN A 111     -25.016  15.779  -7.934  1.00 10.00      A   
ATOM    972  CB  ASN A 111     -23.920  15.728  -9.001  1.00 10.00      A   
ATOM    973  CG  ASN A 111     -24.265  14.811 -10.157  1.00 10.00      A   
ATOM    974  OD1 ASN A 111     -23.820  13.668 -10.207  1.00 10.00      A   
ATOM    975  ND2 ASN A 111     -25.058  15.306 -11.095  1.00 10.00      A   
ATOM    976 HD21 ASN A 111     -25.377  16.229 -10.992  1.00 10.00      A   
ATOM    977 HD22 ASN A 111     -25.294  14.729 -11.855  1.00 10.00      A   
ATOM    978  C   ASN A 111     -25.245  14.397  -7.335  1.00 10.00      A   
ATOM    979  O   ASN A 111     -24.381  13.865  -6.633  1.00 10.00      A   
ATOM    980  N   THR A 112     -26.410  13.826  -7.611  1.00 10.00      A   
ATOM    981  HN  THR A 112     -27.050  14.302  -8.182  1.00 10.00      A   
ATOM    982  CA  THR A 112     -26.777  12.514  -7.090  1.00 10.00      A   
ATOM    983  CB  THR A 112     -28.242  12.195  -7.433  1.00 10.00      A   
ATOM    984  OG1 THR A 112     -28.947  13.432  -7.625  1.00 10.00      A   
ATOM    985  HG1 THR A 112     -28.982  13.911  -6.786  1.00 10.00      A   
ATOM    986  CG2 THR A 112     -28.900  11.414  -6.304  1.00 10.00      A   
ATOM    987  C   THR A 112     -25.868  11.413  -7.636  1.00 10.00      A   
ATOM    988  O   THR A 112     -25.501  10.487  -6.910  1.00 10.00      A   
ATOM    989  N   GLY A 113     -25.493  11.529  -8.905  1.00 10.00      A   
ATOM    990  HN  GLY A 113     -25.806  12.299  -9.431  1.00 10.00      A   
ATOM    991  CA  GLY A 113     -24.629  10.537  -9.520  1.00 10.00      A   
ATOM    992  C   GLY A 113     -23.285  10.450  -8.824  1.00 10.00      A   
ATOM    993  O   GLY A 113     -22.809   9.360  -8.505  1.00 10.00      A   
ATOM    994  N   LEU A 114     -22.681  11.608  -8.581  1.00 10.00      A   
ATOM    995  HN  LEU A 114     -23.113  12.440  -8.876  1.00 10.00      A   
ATOM    996  CA  LEU A 114     -21.389  11.678  -7.907  1.00 10.00      A   
ATOM    997  CB  LEU A 114     -20.875  13.120  -7.873  1.00 10.00      A   
ATOM    998  CG  LEU A 114     -20.467  13.735  -9.214  1.00 10.00      A   
ATOM    999  CD1 LEU A 114     -20.007  15.173  -9.020  1.00 10.00      A   
ATOM   1000  CD2 LEU A 114     -19.379  12.902  -9.873  1.00 10.00      A   
ATOM   1001  C   LEU A 114     -21.499  11.143  -6.487  1.00 10.00      A   
ATOM   1002  O   LEU A 114     -20.593  10.470  -5.994  1.00 10.00      A   
ATOM   1003  N   MET A 115     -22.618  11.445  -5.840  1.00 10.00      A   
ATOM   1004  HN  MET A 115     -23.301  11.985  -6.294  1.00 10.00      A   
ATOM   1005  CA  MET A 115     -22.855  10.997  -4.476  1.00 10.00      A   
ATOM   1006  CB  MET A 115     -24.129  11.626  -3.914  1.00 10.00      A   
ATOM   1007  CG  MET A 115     -24.200  11.622  -2.396  1.00 10.00      A   
ATOM   1008  SD  MET A 115     -25.648  12.488  -1.762  1.00 10.00      A   
ATOM   1009  CE  MET A 115     -25.345  12.378   0.001  1.00 10.00      A   
ATOM   1010  C   MET A 115     -22.937   9.475  -4.420  1.00 10.00      A   
ATOM   1011  O   MET A 115     -22.406   8.852  -3.504  1.00 10.00      A   
ATOM   1012  N   ALA A 116     -23.589   8.881  -5.418  1.00 10.00      A   
ATOM   1013  HN  ALA A 116     -23.994   9.435  -6.121  1.00 10.00      A   
ATOM   1014  CA  ALA A 116     -23.727   7.432  -5.490  1.00 10.00      A   
ATOM   1015  CB  ALA A 116     -24.637   7.039  -6.643  1.00 10.00      A   
ATOM   1016  C   ALA A 116     -22.360   6.767  -5.624  1.00 10.00      A   
ATOM   1017  O   ALA A 116     -22.104   5.726  -5.016  1.00 10.00      A   
ATOM   1018  N   LEU A 117     -21.483   7.384  -6.414  1.00 10.00      A   
ATOM   1019  HN  LEU A 117     -21.756   8.207  -6.875  1.00 10.00      A   
ATOM   1020  CA  LEU A 117     -20.134   6.868  -6.622  1.00 10.00      A   
ATOM   1021  CB  LEU A 117     -19.377   7.740  -7.629  1.00 10.00      A   
ATOM   1022  CG  LEU A 117     -19.961   7.824  -9.040  1.00 10.00      A   
ATOM   1023  CD1 LEU A 117     -19.256   8.906  -9.841  1.00 10.00      A   
ATOM   1024  CD2 LEU A 117     -19.851   6.484  -9.749  1.00 10.00      A   
ATOM   1025  C   LEU A 117     -19.377   6.840  -5.300  1.00 10.00      A   
ATOM   1026  O   LEU A 117     -18.735   5.845  -4.960  1.00 10.00      A   
ATOM   1027  N   ALA A 118     -19.479   7.936  -4.555  1.00 10.00      A   
ATOM   1028  HN  ALA A 118     -20.020   8.685  -4.885  1.00 10.00      A   
ATOM   1029  CA  ALA A 118     -18.809   8.061  -3.264  1.00 10.00      A   
ATOM   1030  CB  ALA A 118     -18.942   9.480  -2.731  1.00 10.00      A   
ATOM   1031  C   ALA A 118     -19.351   7.052  -2.256  1.00 10.00      A   
ATOM   1032  O   ALA A 118     -18.592   6.454  -1.490  1.00 10.00      A   
ATOM   1033  N   ILE A 119     -20.667   6.867  -2.262  1.00 10.00      A   
ATOM   1034  HN  ILE A 119     -21.223   7.385  -2.888  1.00 10.00      A   
ATOM   1035  CA  ILE A 119     -21.310   5.925  -1.354  1.00 10.00      A   
ATOM   1036  CB  ILE A 119     -22.848   5.942  -1.509  1.00 10.00      A   
ATOM   1037  CG1 ILE A 119     -23.414   7.282  -1.028  1.00 10.00      A   
ATOM   1038  CG2 ILE A 119     -23.490   4.788  -0.746  1.00 10.00      A   
ATOM   1039  CD1 ILE A 119     -24.893   7.458  -1.297  1.00 10.00      A   
ATOM   1040  C   ILE A 119     -20.776   4.513  -1.578  1.00 10.00      A   
ATOM   1041  O   ILE A 119     -20.386   3.827  -0.629  1.00 10.00      A   
ATOM   1042  N   LEU A 120     -20.735   4.094  -2.838  1.00 10.00      A   
ATOM   1043  HN  LEU A 120     -21.040   4.692  -3.555  1.00 10.00      A   
ATOM   1044  CA  LEU A 120     -20.243   2.766  -3.177  1.00 10.00      A   
ATOM   1045  CB  LEU A 120     -20.575   2.401  -4.625  1.00 10.00      A   
ATOM   1046  CG  LEU A 120     -22.054   2.144  -4.933  1.00 10.00      A   
ATOM   1047  CD1 LEU A 120     -22.216   1.568  -6.330  1.00 10.00      A   
ATOM   1048  CD2 LEU A 120     -22.664   1.213  -3.897  1.00 10.00      A   
ATOM   1049  C   LEU A 120     -18.747   2.648  -2.911  1.00 10.00      A   
ATOM   1050  O   LEU A 120     -18.275   1.612  -2.439  1.00 10.00      A   
ATOM   1051  N   GLY A 121     -18.009   3.717  -3.205  1.00 10.00      A   
ATOM   1052  HN  GLY A 121     -18.444   4.512  -3.587  1.00 10.00      A   
ATOM   1053  CA  GLY A 121     -16.575   3.719  -2.978  1.00 10.00      A   
ATOM   1054  C   GLY A 121     -16.240   3.546  -1.509  1.00 10.00      A   
ATOM   1055  O   GLY A 121     -15.383   2.737  -1.148  1.00 10.00      A   
ATOM   1056  N   GLY A 122     -16.935   4.299  -0.660  1.00 10.00      A   
ATOM   1057  HN  GLY A 122     -17.606   4.928  -1.012  1.00 10.00      A   
ATOM   1058  CA  GLY A 122     -16.715   4.210   0.770  1.00 10.00      A   
ATOM   1059  C   GLY A 122     -17.076   2.837   1.300  1.00 10.00      A   
ATOM   1060  O   GLY A 122     -16.379   2.291   2.157  1.00 10.00      A   
ATOM   1061  N   LEU A 123     -18.163   2.279   0.778  1.00 10.00      A   
ATOM   1062  HN  LEU A 123     -18.678   2.778   0.106  1.00 10.00      A   
ATOM   1063  CA  LEU A 123     -18.618   0.956   1.177  1.00 10.00      A   
ATOM   1064  CB  LEU A 123     -19.904   0.600   0.421  1.00 10.00      A   
ATOM   1065  CG  LEU A 123     -20.334  -0.870   0.438  1.00 10.00      A   
ATOM   1066  CD1 LEU A 123     -20.723  -1.308   1.842  1.00 10.00      A   
ATOM   1067  CD2 LEU A 123     -21.481  -1.100  -0.534  1.00 10.00      A   
ATOM   1068  C   LEU A 123     -17.541  -0.082   0.885  1.00 10.00      A   
ATOM   1069  O   LEU A 123     -17.123  -0.824   1.774  1.00 10.00      A   
ATOM   1070  N   ILE A 124     -17.088  -0.107  -0.361  1.00 10.00      A   
ATOM   1071  HN  ILE A 124     -17.455   0.530  -1.014  1.00 10.00      A   
ATOM   1072  CA  ILE A 124     -16.060  -1.045  -0.790  1.00 10.00      A   
ATOM   1073  CB  ILE A 124     -15.768  -0.897  -2.297  1.00 10.00      A   
ATOM   1074  CG1 ILE A 124     -17.024  -1.221  -3.114  1.00 10.00      A   
ATOM   1075  CG2 ILE A 124     -14.618  -1.795  -2.718  1.00 10.00      A   
ATOM   1076  CD1 ILE A 124     -16.878  -0.960  -4.600  1.00 10.00      A   
ATOM   1077  C   ILE A 124     -14.775  -0.852   0.014  1.00 10.00      A   
ATOM   1078  O   ILE A 124     -14.122  -1.824   0.409  1.00 10.00      A   
ATOM   1079  N   GLY A 125     -14.429   0.407   0.266  1.00 10.00      A   
ATOM   1080  HN  GLY A 125     -14.989   1.137  -0.082  1.00 10.00      A   
ATOM   1081  CA  GLY A 125     -13.236   0.718   1.027  1.00 10.00      A   
ATOM   1082  C   GLY A 125     -13.281   0.155   2.434  1.00 10.00      A   
ATOM   1083  O   GLY A 125     -12.327  -0.478   2.887  1.00 10.00      A   
ATOM   1084  N   SER A 126     -14.399   0.369   3.118  1.00 10.00      A   
ATOM   1085  HN  SER A 126     -15.127   0.873   2.697  1.00 10.00      A   
ATOM   1086  CA  SER A 126     -14.572  -0.114   4.481  1.00 10.00      A   
ATOM   1087  CB  SER A 126     -15.874   0.427   5.066  1.00 10.00      A   
ATOM   1088  OG  SER A 126     -16.013   1.811   4.789  1.00 10.00      A   
ATOM   1089  HG  SER A 126     -16.383   1.925   3.902  1.00 10.00      A   
ATOM   1090  C   SER A 126     -14.555  -1.641   4.543  1.00 10.00      A   
ATOM   1091  O   SER A 126     -13.963  -2.226   5.451  1.00 10.00      A   
ATOM   1092  N   VAL A 127     -15.197  -2.280   3.568  1.00 10.00      A   
ATOM   1093  HN  VAL A 127     -15.646  -1.756   2.869  1.00 10.00      A   
ATOM   1094  CA  VAL A 127     -15.255  -3.739   3.513  1.00 10.00      A   
ATOM   1095  CB  VAL A 127     -16.143  -4.233   2.348  1.00 10.00      A   
ATOM   1096  CG1 VAL A 127     -16.038  -5.747   2.182  1.00 10.00      A   
ATOM   1097  CG2 VAL A 127     -17.589  -3.828   2.576  1.00 10.00      A   
ATOM   1098  C   VAL A 127     -13.856  -4.335   3.380  1.00 10.00      A   
ATOM   1099  O   VAL A 127     -13.492  -5.269   4.101  1.00 10.00      A   
ATOM   1100  N   ALA A 128     -13.071  -3.782   2.465  1.00 10.00      A   
ATOM   1101  HN  ALA A 128     -13.411  -3.033   1.927  1.00 10.00      A   
ATOM   1102  CA  ALA A 128     -11.716  -4.261   2.242  1.00 10.00      A   
ATOM   1103  CB  ALA A 128     -11.146  -3.690   0.955  1.00 10.00      A   
ATOM   1104  C   ALA A 128     -10.817  -3.924   3.425  1.00 10.00      A   
ATOM   1105  O   ALA A 128      -9.853  -4.638   3.707  1.00 10.00      A   
ATOM   1106  N   PHE A 129     -11.146  -2.838   4.116  1.00 10.00      A   
ATOM   1107  HN  PHE A 129     -11.930  -2.314   3.834  1.00 10.00      A   
ATOM   1108  CA  PHE A 129     -10.381  -2.393   5.274  1.00 10.00      A   
ATOM   1109  CB  PHE A 129     -10.933  -1.057   5.796  1.00 10.00      A   
ATOM   1110  CG  PHE A 129     -10.370  -0.608   7.120  1.00 10.00      A   
ATOM   1111  CD1 PHE A 129      -9.037  -0.253   7.243  1.00 10.00      A   
ATOM   1112  CD2 PHE A 129     -11.183  -0.533   8.242  1.00 10.00      A   
ATOM   1113  CE1 PHE A 129      -8.520   0.165   8.454  1.00 10.00      A   
ATOM   1114  CE2 PHE A 129     -10.675  -0.115   9.458  1.00 10.00      A   
ATOM   1115  CZ  PHE A 129      -9.342   0.234   9.564  1.00 10.00      A   
ATOM   1116  C   PHE A 129     -10.393  -3.448   6.376  1.00 10.00      A   
ATOM   1117  O   PHE A 129      -9.343  -3.970   6.758  1.00 10.00      A   
ATOM   1118  N   THR A 130     -11.582  -3.782   6.862  1.00 10.00      A   
ATOM   1119  HN  THR A 130     -12.391  -3.358   6.496  1.00 10.00      A   
ATOM   1120  CA  THR A 130     -11.718  -4.771   7.922  1.00 10.00      A   
ATOM   1121  CB  THR A 130     -13.139  -4.781   8.507  1.00 10.00      A   
ATOM   1122  OG1 THR A 130     -14.071  -4.383   7.495  1.00 10.00      A   
ATOM   1123  HG1 THR A 130     -14.970  -4.512   7.818  1.00 10.00      A   
ATOM   1124  CG2 THR A 130     -13.239  -3.822   9.682  1.00 10.00      A   
ATOM   1125  C   THR A 130     -11.361  -6.165   7.424  1.00 10.00      A   
ATOM   1126  O   THR A 130     -10.770  -6.962   8.154  1.00 10.00      A   
ATOM   1127  N   GLY A 131     -11.717  -6.449   6.173  1.00 10.00      A   
ATOM   1128  HN  GLY A 131     -12.196  -5.772   5.648  1.00 10.00      A   
ATOM   1129  CA  GLY A 131     -11.423  -7.745   5.585  1.00 10.00      A   
ATOM   1130  C   GLY A 131      -9.938  -8.044   5.584  1.00 10.00      A   
ATOM   1131  O   GLY A 131      -9.513  -9.137   5.958  1.00 10.00      A   
ATOM   1132  N   SER A 132      -9.143  -7.059   5.188  1.00 10.00      A   
ATOM   1133  HN  SER A 132      -9.539  -6.201   4.921  1.00 10.00      A   
ATOM   1134  CA  SER A 132      -7.697  -7.220   5.147  1.00 10.00      A   
ATOM   1135  CB  SER A 132      -7.046  -6.077   4.371  1.00 10.00      A   
ATOM   1136  OG  SER A 132      -7.608  -5.961   3.071  1.00 10.00      A   
ATOM   1137  HG  SER A 132      -8.454  -5.491   3.132  1.00 10.00      A   
ATOM   1138  C   SER A 132      -7.118  -7.316   6.554  1.00 10.00      A   
ATOM   1139  O   SER A 132      -6.103  -7.975   6.772  1.00 10.00      A   
ATOM   1140  N   LEU A 133      -7.771  -6.663   7.510  1.00 10.00      A   
ATOM   1141  HN  LEU A 133      -8.573  -6.145   7.277  1.00 10.00      A   
ATOM   1142  CA  LEU A 133      -7.319  -6.693   8.897  1.00 10.00      A   
ATOM   1143  CB  LEU A 133      -8.103  -5.700   9.760  1.00 10.00      A   
ATOM   1144  CG  LEU A 133      -7.829  -4.216   9.507  1.00 10.00      A   
ATOM   1145  CD1 LEU A 133      -8.648  -3.356  10.458  1.00 10.00      A   
ATOM   1146  CD2 LEU A 133      -6.346  -3.909   9.650  1.00 10.00      A   
ATOM   1147  C   LEU A 133      -7.443  -8.100   9.473  1.00 10.00      A   
ATOM   1148  O   LEU A 133      -6.531  -8.596  10.138  1.00 10.00      A   
ATOM   1149  N   ILE A 134      -8.575  -8.742   9.201  1.00 10.00      A   
ATOM   1150  HN  ILE A 134      -9.265  -8.291   8.667  1.00 10.00      A   
ATOM   1151  CA  ILE A 134      -8.820 -10.098   9.678  1.00 10.00      A   
ATOM   1152  CB  ILE A 134     -10.266 -10.552   9.384  1.00 10.00      A   
ATOM   1153  CG1 ILE A 134     -11.282  -9.546   9.941  1.00 10.00      A   
ATOM   1154  CG2 ILE A 134     -10.525 -11.943   9.946  1.00 10.00      A   
ATOM   1155  CD1 ILE A 134     -11.183  -9.324  11.436  1.00 10.00      A   
ATOM   1156  C   ILE A 134      -7.840 -11.061   9.015  1.00 10.00      A   
ATOM   1157  O   ILE A 134      -7.303 -11.965   9.659  1.00 10.00      A   
ATOM   1158  N   ALA A 135      -7.604 -10.845   7.723  1.00 10.00      A   
ATOM   1159  HN  ALA A 135      -8.075 -10.110   7.271  1.00 10.00      A   
ATOM   1160  CA  ALA A 135      -6.678 -11.674   6.957  1.00 10.00      A   
ATOM   1161  CB  ALA A 135      -6.696 -11.269   5.491  1.00 10.00      A   
ATOM   1162  C   ALA A 135      -5.268 -11.558   7.525  1.00 10.00      A   
ATOM   1163  O   ALA A 135      -4.560 -12.556   7.676  1.00 10.00      A   
ATOM   1164  N   PHE A 136      -4.871 -10.332   7.845  1.00 10.00      A   
ATOM   1165  HN  PHE A 136      -5.480  -9.577   7.691  1.00 10.00      A   
ATOM   1166  CA  PHE A 136      -3.555 -10.072   8.406  1.00 10.00      A   
ATOM   1167  CB  PHE A 136      -3.306  -8.562   8.498  1.00 10.00      A   
ATOM   1168  CG  PHE A 136      -2.098  -8.178   9.309  1.00 10.00      A   
ATOM   1169  CD1 PHE A 136      -0.821  -8.348   8.802  1.00 10.00      A   
ATOM   1170  CD2 PHE A 136      -2.244  -7.641  10.580  1.00 10.00      A   
ATOM   1171  CE1 PHE A 136       0.288  -7.993   9.542  1.00 10.00      A   
ATOM   1172  CE2 PHE A 136      -1.141  -7.284  11.327  1.00 10.00      A   
ATOM   1173  CZ  PHE A 136       0.128  -7.460  10.808  1.00 10.00      A   
ATOM   1174  C   PHE A 136      -3.423 -10.716   9.781  1.00 10.00      A   
ATOM   1175  O   PHE A 136      -2.445 -11.410  10.063  1.00 10.00      A   
ATOM   1176  N   ALA A 137      -4.421 -10.493  10.628  1.00 10.00      A   
ATOM   1177  HN  ALA A 137      -5.178  -9.933  10.339  1.00 10.00      A   
ATOM   1178  CA  ALA A 137      -4.425 -11.041  11.977  1.00 10.00      A   
ATOM   1179  CB  ALA A 137      -5.656 -10.574  12.738  1.00 10.00      A   
ATOM   1180  C   ALA A 137      -4.342 -12.566  11.969  1.00 10.00      A   
ATOM   1181  O   ALA A 137      -3.649 -13.161  12.796  1.00 10.00      A   
ATOM   1182  N   LYS A 138      -5.036 -13.192  11.027  1.00 10.00      A   
ATOM   1183  HN  LYS A 138      -5.563 -12.662  10.388  1.00 10.00      A   
ATOM   1184  CA  LYS A 138      -5.043 -14.646  10.919  1.00 10.00      A   
ATOM   1185  CB  LYS A 138      -6.111 -15.118   9.927  1.00 10.00      A   
ATOM   1186  CG  LYS A 138      -7.519 -15.175  10.497  1.00 10.00      A   
ATOM   1187  CD  LYS A 138      -8.501 -15.733   9.479  1.00 10.00      A   
ATOM   1188  CE  LYS A 138      -9.845 -16.049  10.116  1.00 10.00      A   
ATOM   1189  NZ  LYS A 138     -10.827 -16.539   9.116  1.00 10.00      A   
ATOM   1190  HZ1 LYS A 138     -11.651 -16.961   9.590  1.00 10.00      A   
ATOM   1191  HZ2 LYS A 138     -10.387 -17.259   8.504  1.00 10.00      A   
ATOM   1192  HZ3 LYS A 138     -11.153 -15.749   8.520  1.00 10.00      A   
ATOM   1193  C   LYS A 138      -3.672 -15.205  10.534  1.00 10.00      A   
ATOM   1194  O   LYS A 138      -3.266 -16.262  11.019  1.00 10.00      A   
ATOM   1195  N   LEU A 139      -2.956 -14.498   9.669  1.00 10.00      A   
ATOM   1196  HN  LEU A 139      -3.316 -13.651   9.319  1.00 10.00      A   
ATOM   1197  CA  LEU A 139      -1.644 -14.961   9.229  1.00 10.00      A   
ATOM   1198  CB  LEU A 139      -1.333 -14.498   7.803  1.00 10.00      A   
ATOM   1199  CG  LEU A 139      -1.949 -15.312   6.663  1.00 10.00      A   
ATOM   1200  CD1 LEU A 139      -1.268 -14.970   5.347  1.00 10.00      A   
ATOM   1201  CD2 LEU A 139      -1.848 -16.804   6.946  1.00 10.00      A   
ATOM   1202  C   LEU A 139      -0.526 -14.539  10.175  1.00 10.00      A   
ATOM   1203  O   LEU A 139       0.496 -15.215  10.275  1.00 10.00      A   
ATOM   1204  N   GLN A 140      -0.713 -13.424  10.868  1.00 10.00      A   
ATOM   1205  HN  GLN A 140      -1.542 -12.906  10.743  1.00 10.00      A   
ATOM   1206  CA  GLN A 140       0.310 -12.938  11.790  1.00 10.00      A   
ATOM   1207  CB  GLN A 140       0.184 -11.436  12.040  1.00 10.00      A   
ATOM   1208  CG  GLN A 140       1.524 -10.744  12.250  1.00 10.00      A   
ATOM   1209  CD  GLN A 140       2.553 -11.153  11.210  1.00 10.00      A   
ATOM   1210  OE1 GLN A 140       2.642 -10.558  10.139  1.00 10.00      A   
ATOM   1211  NE2 GLN A 140       3.325 -12.185  11.512  1.00 10.00      A   
ATOM   1212 HE21 GLN A 140       3.195 -12.624  12.378  1.00 10.00      A   
ATOM   1213 HE22 GLN A 140       4.006 -12.472  10.851  1.00 10.00      A   
ATOM   1214  C   GLN A 140       0.325 -13.713  13.101  1.00 10.00      A   
ATOM   1215  O   GLN A 140       1.306 -13.672  13.843  1.00 10.00      A   
ATOM   1216  N   GLY A 141      -0.760 -14.418  13.386  1.00 10.00      A   
ATOM   1217  HN  GLY A 141      -1.517 -14.413  12.763  1.00 10.00      A   
ATOM   1218  CA  GLY A 141      -0.828 -15.198  14.606  1.00 10.00      A   
ATOM   1219  C   GLY A 141      -1.722 -14.573  15.654  1.00 10.00      A   
ATOM   1220  O   GLY A 141      -1.883 -15.121  16.745  1.00 10.00      A   
ATOM   1221  N   ILE A 142      -2.301 -13.426  15.327  1.00 10.00      A   
ATOM   1222  HN  ILE A 142      -2.137 -13.044  14.440  1.00 10.00      A   
ATOM   1223  CA  ILE A 142      -3.194 -12.736  16.250  1.00 10.00      A   
ATOM   1224  CB  ILE A 142      -3.480 -11.291  15.782  1.00 10.00      A   
ATOM   1225  CG1 ILE A 142      -2.164 -10.551  15.509  1.00 10.00      A   
ATOM   1226  CG2 ILE A 142      -4.312 -10.543  16.815  1.00 10.00      A   
ATOM   1227  CD1 ILE A 142      -2.341  -9.197  14.854  1.00 10.00      A   
ATOM   1228  C   ILE A 142      -4.499 -13.516  16.338  1.00 10.00      A   
ATOM   1229  O   ILE A 142      -5.067 -13.705  17.416  1.00 10.00      A   
ATOM   1230  N   MET A 143      -4.949 -13.988  15.188  1.00 10.00      A   
ATOM   1231  HN  MET A 143      -4.436 -13.812  14.367  1.00 10.00      A   
ATOM   1232  CA  MET A 143      -6.165 -14.777  15.095  1.00 10.00      A   
ATOM   1233  CB  MET A 143      -7.215 -14.057  14.242  1.00 10.00      A   
ATOM   1234  CG  MET A 143      -7.805 -12.816  14.886  1.00 10.00      A   
ATOM   1235  SD  MET A 143      -9.006 -11.986  13.826  1.00 10.00      A   
ATOM   1236  CE  MET A 143     -10.337 -13.184  13.822  1.00 10.00      A   
ATOM   1237  C   MET A 143      -5.823 -16.112  14.461  1.00 10.00      A   
ATOM   1238  O   MET A 143      -4.869 -16.204  13.688  1.00 10.00      A   
ATOM   1239  N   LYS A 144      -6.577 -17.143  14.792  1.00 10.00      A   
ATOM   1240  HN  LYS A 144      -7.321 -17.016  15.418  1.00 10.00      A   
ATOM   1241  CA  LYS A 144      -6.328 -18.462  14.237  1.00 10.00      A   
ATOM   1242  CB  LYS A 144      -7.152 -19.523  14.966  1.00 10.00      A   
ATOM   1243  CG  LYS A 144      -6.726 -19.756  16.404  1.00 10.00      A   
ATOM   1244  CD  LYS A 144      -7.515 -20.889  17.033  1.00 10.00      A   
ATOM   1245  CE  LYS A 144      -7.042 -21.170  18.447  1.00 10.00      A   
ATOM   1246  NZ  LYS A 144      -7.828 -22.255  19.087  1.00 10.00      A   
ATOM   1247  HZ1 LYS A 144      -7.515 -22.394  20.067  1.00 10.00      A   
ATOM   1248  HZ2 LYS A 144      -7.700 -23.150  18.567  1.00 10.00      A   
ATOM   1249  HZ3 LYS A 144      -8.837 -22.009  19.088  1.00 10.00      A   
ATOM   1250  C   LYS A 144      -6.633 -18.483  12.744  1.00 10.00      A   
ATOM   1251  O   LYS A 144      -7.679 -17.996  12.309  1.00 10.00      A   
ATOM   1252  N   SER A 145      -5.723 -19.047  11.967  1.00 10.00      A   
ATOM   1253  HN  SER A 145      -4.913 -19.429  12.376  1.00 10.00      A   
ATOM   1254  CA  SER A 145      -5.878 -19.128  10.523  1.00 10.00      A   
ATOM   1255  CB  SER A 145      -4.504 -19.343   9.888  1.00 10.00      A   
ATOM   1256  OG  SER A 145      -3.475 -18.973  10.795  1.00 10.00      A   
ATOM   1257  HG  SER A 145      -3.362 -18.011  10.779  1.00 10.00      A   
ATOM   1258  C   SER A 145      -6.823 -20.273  10.152  1.00 10.00      A   
ATOM   1259  O   SER A 145      -6.524 -21.092   9.283  1.00 10.00      A   
ATOM   1260  N   ARG A 146      -7.968 -20.315  10.815  1.00 10.00      A   
ATOM   1261  HN  ARG A 146      -8.164 -19.609  11.474  1.00 10.00      A   
ATOM   1262  CA  ARG A 146      -8.953 -21.355  10.587  1.00 10.00      A   
ATOM   1263  CB  ARG A 146      -9.209 -22.116  11.891  1.00 10.00      A   
ATOM   1264  CG  ARG A 146      -7.985 -22.775  12.501  1.00 10.00      A   
ATOM   1265  CD  ARG A 146      -8.185 -22.989  13.990  1.00 10.00      A   
ATOM   1266  NE  ARG A 146      -7.426 -24.130  14.494  1.00 10.00      A   
ATOM   1267  HE  ARG A 146      -6.443 -24.081  14.434  1.00 10.00      A   
ATOM   1268  CZ  ARG A 146      -7.994 -25.214  15.023  1.00 10.00      A   
ATOM   1269  NH1 ARG A 146      -9.316 -25.296  15.113  1.00 10.00      A   
ATOM   1270 HH11 ARG A 146      -9.914 -24.514  14.771  1.00 10.00      A   
ATOM   1271 HH12 ARG A 146      -9.764 -26.145  15.523  1.00 10.00      A   
ATOM   1272  NH2 ARG A 146      -7.241 -26.207  15.477  1.00 10.00      A   
ATOM   1273 HH21 ARG A 146      -7.684 -27.055  15.894  1.00 10.00      A   
ATOM   1274 HH22 ARG A 146      -6.201 -26.142  15.426  1.00 10.00      A   
ATOM   1275  C   ARG A 146     -10.265 -20.746  10.118  1.00 10.00      A   
ATOM   1276  O   ARG A 146     -10.548 -19.573  10.388  1.00 10.00      A   
ATOM   1277  N   PRO A 147     -11.077 -21.526   9.395  1.00 10.00      A   
ATOM   1278  CA  PRO A 147     -12.379 -21.075   8.915  1.00 10.00      A   
ATOM   1279  CB  PRO A 147     -12.804 -22.169   7.920  1.00 10.00      A   
ATOM   1280  CG  PRO A 147     -11.597 -23.023   7.718  1.00 10.00      A   
ATOM   1281  CD  PRO A 147     -10.790 -22.903   8.972  1.00 10.00      A   
ATOM   1282  C   PRO A 147     -13.370 -21.019  10.073  1.00 10.00      A   
ATOM   1283  O   PRO A 147     -13.765 -22.052  10.607  1.00 10.00      A   
ATOM   1284  N   ILE A 148     -13.742 -19.814  10.479  1.00 10.00      A   
ATOM   1285  HN  ILE A 148     -13.390 -19.023  10.015  1.00 10.00      A   
ATOM   1286  CA  ILE A 148     -14.686 -19.637  11.578  1.00 10.00      A   
ATOM   1287  CB  ILE A 148     -14.614 -18.216  12.179  1.00 10.00      A   
ATOM   1288  CG1 ILE A 148     -13.174 -17.896  12.583  1.00 10.00      A   
ATOM   1289  CG2 ILE A 148     -15.550 -18.089  13.377  1.00 10.00      A   
ATOM   1290  CD1 ILE A 148     -12.975 -16.492  13.114  1.00 10.00      A   
ATOM   1291  C   ILE A 148     -16.099 -19.923  11.092  1.00 10.00      A   
ATOM   1292  O   ILE A 148     -16.747 -19.062  10.492  1.00 10.00      A   
ATOM   1293  N   LEU A 149     -16.552 -21.144  11.324  1.00 10.00      A   
ATOM   1294  HN  LEU A 149     -15.974 -21.788  11.789  1.00 10.00      A   
ATOM   1295  CA  LEU A 149     -17.879 -21.560  10.907  1.00 10.00      A   
ATOM   1296  CB  LEU A 149     -17.906 -23.066  10.632  1.00 10.00      A   
ATOM   1297  CG  LEU A 149     -18.278 -23.480   9.205  1.00 10.00      A   
ATOM   1298  CD1 LEU A 149     -17.969 -24.950   8.969  1.00 10.00      A   
ATOM   1299  CD2 LEU A 149     -19.746 -23.190   8.927  1.00 10.00      A   
ATOM   1300  C   LEU A 149     -18.918 -21.192  11.955  1.00 10.00      A   
ATOM   1301  O   LEU A 149     -18.640 -21.204  13.156  1.00 10.00      A   
ATOM   1302  N   PHE A 150     -20.109 -20.853  11.491  1.00 10.00      A   
ATOM   1303  HN  PHE A 150     -20.259 -20.854  10.522  1.00 10.00      A   
ATOM   1304  CA  PHE A 150     -21.206 -20.483  12.365  1.00 10.00      A   
ATOM   1305  CB  PHE A 150     -21.208 -18.963  12.580  1.00 10.00      A   
ATOM   1306  CG  PHE A 150     -22.318 -18.452  13.456  1.00 10.00      A   
ATOM   1307  CD1 PHE A 150     -22.230 -18.547  14.836  1.00 10.00      A   
ATOM   1308  CD2 PHE A 150     -23.449 -17.874  12.901  1.00 10.00      A   
ATOM   1309  CE1 PHE A 150     -23.247 -18.076  15.644  1.00 10.00      A   
ATOM   1310  CE2 PHE A 150     -24.471 -17.402  13.703  1.00 10.00      A   
ATOM   1311  CZ  PHE A 150     -24.369 -17.503  15.077  1.00 10.00      A   
ATOM   1312  C   PHE A 150     -22.515 -20.928  11.729  1.00 10.00      A   
ATOM   1313  O   PHE A 150     -22.735 -20.698  10.541  1.00 10.00      A   
ATOM   1314  N   PRO A 151     -23.377 -21.617  12.490  1.00 10.00      A   
ATOM   1315  CA  PRO A 151     -24.672 -22.085  11.985  1.00 10.00      A   
ATOM   1316  CB  PRO A 151     -25.293 -22.796  13.192  1.00 10.00      A   
ATOM   1317  CG  PRO A 151     -24.142 -23.127  14.077  1.00 10.00      A   
ATOM   1318  CD  PRO A 151     -23.153 -22.015  13.889  1.00 10.00      A   
ATOM   1319  C   PRO A 151     -25.558 -20.920  11.543  1.00 10.00      A   
ATOM   1320  O   PRO A 151     -26.119 -20.202  12.373  1.00 10.00      A   
ATOM   1321  N   GLY A 152     -25.662 -20.725  10.237  1.00 10.00      A   
ATOM   1322  HN  GLY A 152     -25.184 -21.322   9.620  1.00 10.00      A   
ATOM   1323  CA  GLY A 152     -26.473 -19.646   9.710  1.00 10.00      A   
ATOM   1324  C   GLY A 152     -25.644 -18.440   9.313  1.00 10.00      A   
ATOM   1325  O   GLY A 152     -26.190 -17.383   8.991  1.00 10.00      A   
ATOM   1326  N   GLN A 153     -24.325 -18.608   9.324  1.00 10.00      A   
ATOM   1327  HN  GLN A 153     -23.957 -19.486   9.578  1.00 10.00      A   
ATOM   1328  CA  GLN A 153     -23.400 -17.536   8.967  1.00 10.00      A   
ATOM   1329  CB  GLN A 153     -21.960 -18.015   9.150  1.00 10.00      A   
ATOM   1330  CG  GLN A 153     -20.893 -17.030   8.707  1.00 10.00      A   
ATOM   1331  CD  GLN A 153     -19.505 -17.622   8.823  1.00 10.00      A   
ATOM   1332  OE1 GLN A 153     -19.007 -18.257   7.891  1.00 10.00      A   
ATOM   1333  NE2 GLN A 153     -18.875 -17.426   9.969  1.00 10.00      A   
ATOM   1334 HE21 GLN A 153     -19.333 -16.909  10.671  1.00 10.00      A   
ATOM   1335 HE22 GLN A 153     -17.978 -17.816  10.079  1.00 10.00      A   
ATOM   1336  C   GLN A 153     -23.621 -17.082   7.530  1.00 10.00      A   
ATOM   1337  O   GLN A 153     -23.611 -15.888   7.238  1.00 10.00      A   
ATOM   1338  N   LYS A 154     -23.848 -18.047   6.645  1.00 10.00      A   
ATOM   1339  HN  LYS A 154     -23.859 -18.979   6.953  1.00 10.00      A   
ATOM   1340  CA  LYS A 154     -24.080 -17.765   5.233  1.00 10.00      A   
ATOM   1341  CB  LYS A 154     -24.272 -19.073   4.460  1.00 10.00      A   
ATOM   1342  CG  LYS A 154     -24.137 -18.937   2.954  1.00 10.00      A   
ATOM   1343  CD  LYS A 154     -24.619 -20.188   2.243  1.00 10.00      A   
ATOM   1344  CE  LYS A 154     -24.420 -20.079   0.743  1.00 10.00      A   
ATOM   1345  NZ  LYS A 154     -25.302 -21.011  -0.000  1.00 10.00      A   
ATOM   1346  HZ1 LYS A 154     -25.250 -21.966   0.415  1.00 10.00      A   
ATOM   1347  HZ2 LYS A 154     -25.005 -21.064  -0.992  1.00 10.00      A   
ATOM   1348  HZ3 LYS A 154     -26.285 -20.680   0.039  1.00 10.00      A   
ATOM   1349  C   LYS A 154     -25.300 -16.860   5.059  1.00 10.00      A   
ATOM   1350  O   LYS A 154     -25.352 -16.034   4.145  1.00 10.00      A   
ATOM   1351  N   ALA A 155     -26.274 -17.024   5.947  1.00 10.00      A   
ATOM   1352  HN  ALA A 155     -26.171 -17.707   6.642  1.00 10.00      A   
ATOM   1353  CA  ALA A 155     -27.490 -16.223   5.914  1.00 10.00      A   
ATOM   1354  CB  ALA A 155     -28.604 -16.913   6.687  1.00 10.00      A   
ATOM   1355  C   ALA A 155     -27.227 -14.835   6.484  1.00 10.00      A   
ATOM   1356  O   ALA A 155     -27.631 -13.831   5.902  1.00 10.00      A   
ATOM   1357  N   VAL A 156     -26.527 -14.784   7.612  1.00 10.00      A   
ATOM   1358  HN  VAL A 156     -26.215 -15.623   8.019  1.00 10.00      A   
ATOM   1359  CA  VAL A 156     -26.204 -13.516   8.261  1.00 10.00      A   
ATOM   1360  CB  VAL A 156     -25.451 -13.729   9.593  1.00 10.00      A   
ATOM   1361  CG1 VAL A 156     -25.089 -12.396  10.234  1.00 10.00      A   
ATOM   1362  CG2 VAL A 156     -26.282 -14.570  10.552  1.00 10.00      A   
ATOM   1363  C   VAL A 156     -25.372 -12.631   7.333  1.00 10.00      A   
ATOM   1364  O   VAL A 156     -25.628 -11.433   7.207  1.00 10.00      A   
ATOM   1365  N   ASN A 157     -24.398 -13.241   6.665  1.00 10.00      A   
ATOM   1366  HN  ASN A 157     -24.252 -14.205   6.810  1.00 10.00      A   
ATOM   1367  CA  ASN A 157     -23.521 -12.526   5.736  1.00 10.00      A   
ATOM   1368  CB  ASN A 157     -22.458 -13.472   5.163  1.00 10.00      A   
ATOM   1369  CG  ASN A 157     -21.276 -13.669   6.095  1.00 10.00      A   
ATOM   1370  OD1 ASN A 157     -21.392 -13.516   7.310  1.00 10.00      A   
ATOM   1371  ND2 ASN A 157     -20.131 -14.024   5.527  1.00 10.00      A   
ATOM   1372 HD21 ASN A 157     -20.114 -14.141   4.554  1.00 10.00      A   
ATOM   1373 HD22 ASN A 157     -19.348 -14.145   6.105  1.00 10.00      A   
ATOM   1374  C   ASN A 157     -24.315 -11.881   4.603  1.00 10.00      A   
ATOM   1375  O   ASN A 157     -23.915 -10.859   4.049  1.00 10.00      A   
ATOM   1376  N   ALA A 158     -25.446 -12.482   4.265  1.00 10.00      A   
ATOM   1377  HN  ALA A 158     -25.720 -13.290   4.744  1.00 10.00      A   
ATOM   1378  CA  ALA A 158     -26.297 -11.960   3.209  1.00 10.00      A   
ATOM   1379  CB  ALA A 158     -27.129 -13.080   2.603  1.00 10.00      A   
ATOM   1380  C   ALA A 158     -27.200 -10.862   3.762  1.00 10.00      A   
ATOM   1381  O   ALA A 158     -27.444  -9.847   3.102  1.00 10.00      A   
ATOM   1382  N   LEU A 159     -27.680 -11.070   4.987  1.00 10.00      A   
ATOM   1383  HN  LEU A 159     -27.436 -11.895   5.460  1.00 10.00      A   
ATOM   1384  CA  LEU A 159     -28.557 -10.112   5.650  1.00 10.00      A   
ATOM   1385  CB  LEU A 159     -29.066 -10.675   6.980  1.00 10.00      A   
ATOM   1386  CG  LEU A 159     -29.972 -11.906   6.890  1.00 10.00      A   
ATOM   1387  CD1 LEU A 159     -30.267 -12.456   8.277  1.00 10.00      A   
ATOM   1388  CD2 LEU A 159     -31.262 -11.576   6.150  1.00 10.00      A   
ATOM   1389  C   LEU A 159     -27.848  -8.781   5.880  1.00 10.00      A   
ATOM   1390  O   LEU A 159     -28.391  -7.720   5.572  1.00 10.00      A   
ATOM   1391  N   VAL A 160     -26.631  -8.842   6.415  1.00 10.00      A   
ATOM   1392  HN  VAL A 160     -26.248  -9.723   6.639  1.00 10.00      A   
ATOM   1393  CA  VAL A 160     -25.850  -7.637   6.679  1.00 10.00      A   
ATOM   1394  CB  VAL A 160     -24.509  -7.960   7.374  1.00 10.00      A   
ATOM   1395  CG1 VAL A 160     -23.694  -6.694   7.613  1.00 10.00      A   
ATOM   1396  CG2 VAL A 160     -24.762  -8.682   8.687  1.00 10.00      A   
ATOM   1397  C   VAL A 160     -25.593  -6.874   5.382  1.00 10.00      A   
ATOM   1398  O   VAL A 160     -25.691  -5.645   5.343  1.00 10.00      A   
ATOM   1399  N   LEU A 161     -25.286  -7.614   4.321  1.00 10.00      A   
ATOM   1400  HN  LEU A 161     -25.223  -8.588   4.423  1.00 10.00      A   
ATOM   1401  CA  LEU A 161     -25.035  -7.017   3.015  1.00 10.00      A   
ATOM   1402  CB  LEU A 161     -24.718  -8.106   1.986  1.00 10.00      A   
ATOM   1403  CG  LEU A 161     -24.588  -7.654   0.530  1.00 10.00      A   
ATOM   1404  CD1 LEU A 161     -23.392  -6.730   0.354  1.00 10.00      A   
ATOM   1405  CD2 LEU A 161     -24.473  -8.857  -0.390  1.00 10.00      A   
ATOM   1406  C   LEU A 161     -26.243  -6.204   2.560  1.00 10.00      A   
ATOM   1407  O   LEU A 161     -26.117  -5.032   2.202  1.00 10.00      A   
ATOM   1408  N   ALA A 162     -27.415  -6.828   2.602  1.00 10.00      A   
ATOM   1409  HN  ALA A 162     -27.448  -7.760   2.910  1.00 10.00      A   
ATOM   1410  CA  ALA A 162     -28.650  -6.170   2.201  1.00 10.00      A   
ATOM   1411  CB  ALA A 162     -29.814  -7.147   2.268  1.00 10.00      A   
ATOM   1412  C   ALA A 162     -28.925  -4.946   3.073  1.00 10.00      A   
ATOM   1413  O   ALA A 162     -29.245  -3.873   2.562  1.00 10.00      A   
ATOM   1414  N   LEU A 163     -28.772  -5.113   4.385  1.00 10.00      A   
ATOM   1415  HN  LEU A 163     -28.505  -5.995   4.726  1.00 10.00      A   
ATOM   1416  CA  LEU A 163     -28.997  -4.030   5.338  1.00 10.00      A   
ATOM   1417  CB  LEU A 163     -28.764  -4.516   6.771  1.00 10.00      A   
ATOM   1418  CG  LEU A 163     -29.879  -5.369   7.380  1.00 10.00      A   
ATOM   1419  CD1 LEU A 163     -29.457  -5.910   8.737  1.00 10.00      A   
ATOM   1420  CD2 LEU A 163     -31.160  -4.562   7.504  1.00 10.00      A   
ATOM   1421  C   LEU A 163     -28.103  -2.831   5.038  1.00 10.00      A   
ATOM   1422  O   LEU A 163     -28.525  -1.678   5.167  1.00 10.00      A   
ATOM   1423  N   THR A 164     -26.873  -3.108   4.632  1.00 10.00      A   
ATOM   1424  HN  THR A 164     -26.594  -4.046   4.552  1.00 10.00      A   
ATOM   1425  CA  THR A 164     -25.923  -2.055   4.308  1.00 10.00      A   
ATOM   1426  CB  THR A 164     -24.495  -2.616   4.147  1.00 10.00      A   
ATOM   1427  OG1 THR A 164     -24.183  -3.460   5.263  1.00 10.00      A   
ATOM   1428  HG1 THR A 164     -24.762  -4.232   5.254  1.00 10.00      A   
ATOM   1429  CG2 THR A 164     -23.482  -1.487   4.091  1.00 10.00      A   
ATOM   1430  C   THR A 164     -26.349  -1.324   3.032  1.00 10.00      A   
ATOM   1431  O   THR A 164     -26.289  -0.095   2.959  1.00 10.00      A   
ATOM   1432  N   VAL A 165     -26.805  -2.081   2.040  1.00 10.00      A   
ATOM   1433  HN  VAL A 165     -26.843  -3.056   2.160  1.00 10.00      A   
ATOM   1434  CA  VAL A 165     -27.249  -1.501   0.778  1.00 10.00      A   
ATOM   1435  CB  VAL A 165     -27.591  -2.594  -0.261  1.00 10.00      A   
ATOM   1436  CG1 VAL A 165     -28.105  -1.973  -1.552  1.00 10.00      A   
ATOM   1437  CG2 VAL A 165     -26.376  -3.466  -0.542  1.00 10.00      A   
ATOM   1438  C   VAL A 165     -28.469  -0.603   0.999  1.00 10.00      A   
ATOM   1439  O   VAL A 165     -28.557   0.495   0.444  1.00 10.00      A   
ATOM   1440  N   VAL A 166     -29.390  -1.067   1.835  1.00 10.00      A   
ATOM   1441  HN  VAL A 166     -29.250  -1.943   2.258  1.00 10.00      A   
ATOM   1442  CA  VAL A 166     -30.606  -0.323   2.140  1.00 10.00      A   
ATOM   1443  CB  VAL A 166     -31.519  -1.091   3.123  1.00 10.00      A   
ATOM   1444  CG1 VAL A 166     -32.729  -0.254   3.501  1.00 10.00      A   
ATOM   1445  CG2 VAL A 166     -31.970  -2.405   2.507  1.00 10.00      A   
ATOM   1446  C   VAL A 166     -30.293   1.066   2.700  1.00 10.00      A   
ATOM   1447  O   VAL A 166     -30.790   2.074   2.192  1.00 10.00      A   
ATOM   1448  N   ILE A 167     -29.456   1.123   3.730  1.00 10.00      A   
ATOM   1449  HN  ILE A 167     -29.075   0.292   4.092  1.00 10.00      A   
ATOM   1450  CA  ILE A 167     -29.097   2.398   4.336  1.00 10.00      A   
ATOM   1451  CB  ILE A 167     -28.384   2.234   5.702  1.00 10.00      A   
ATOM   1452  CG1 ILE A 167     -28.191   3.590   6.385  1.00 10.00      A   
ATOM   1453  CG2 ILE A 167     -27.059   1.498   5.569  1.00 10.00      A   
ATOM   1454  CD1 ILE A 167     -29.489   4.278   6.746  1.00 10.00      A   
ATOM   1455  C   ILE A 167     -28.272   3.261   3.375  1.00 10.00      A   
ATOM   1456  O   ILE A 167     -28.391   4.487   3.367  1.00 10.00      A   
ATOM   1457  N   GLY A 168     -27.461   2.607   2.548  1.00 10.00      A   
ATOM   1458  HN  GLY A 168     -27.413   1.627   2.600  1.00 10.00      A   
ATOM   1459  CA  GLY A 168     -26.643   3.317   1.583  1.00 10.00      A   
ATOM   1460  C   GLY A 168     -27.486   4.006   0.529  1.00 10.00      A   
ATOM   1461  O   GLY A 168     -27.265   5.172   0.210  1.00 10.00      A   
ATOM   1462  N   LEU A 169     -28.471   3.286   0.005  1.00 10.00      A   
ATOM   1463  HN  LEU A 169     -28.598   2.358   0.306  1.00 10.00      A   
ATOM   1464  CA  LEU A 169     -29.365   3.828  -1.008  1.00 10.00      A   
ATOM   1465  CB  LEU A 169     -30.255   2.719  -1.577  1.00 10.00      A   
ATOM   1466  CG  LEU A 169     -31.119   3.096  -2.786  1.00 10.00      A   
ATOM   1467  CD1 LEU A 169     -30.246   3.411  -3.991  1.00 10.00      A   
ATOM   1468  CD2 LEU A 169     -32.104   1.980  -3.113  1.00 10.00      A   
ATOM   1469  C   LEU A 169     -30.226   4.940  -0.417  1.00 10.00      A   
ATOM   1470  O   LEU A 169     -30.563   5.909  -1.098  1.00 10.00      A   
ATOM   1471  N   SER A 170     -30.554   4.806   0.864  1.00 10.00      A   
ATOM   1472  HN  SER A 170     -30.238   4.019   1.355  1.00 10.00      A   
ATOM   1473  CA  SER A 170     -31.372   5.794   1.557  1.00 10.00      A   
ATOM   1474  CB  SER A 170     -31.843   5.245   2.904  1.00 10.00      A   
ATOM   1475  OG  SER A 170     -32.541   4.022   2.730  1.00 10.00      A   
ATOM   1476  HG  SER A 170     -31.902   3.292   2.659  1.00 10.00      A   
ATOM   1477  C   SER A 170     -30.629   7.115   1.747  1.00 10.00      A   
ATOM   1478  O   SER A 170     -31.250   8.158   1.955  1.00 10.00      A   
ATOM   1479  N   LEU A 171     -29.299   7.071   1.661  1.00 10.00      A   
ATOM   1480  HN  LEU A 171     -28.857   6.211   1.484  1.00 10.00      A   
ATOM   1481  CA  LEU A 171     -28.476   8.269   1.822  1.00 10.00      A   
ATOM   1482  CB  LEU A 171     -26.991   7.908   1.898  1.00 10.00      A   
ATOM   1483  CG  LEU A 171     -26.528   7.229   3.190  1.00 10.00      A   
ATOM   1484  CD1 LEU A 171     -25.112   6.698   3.041  1.00 10.00      A   
ATOM   1485  CD2 LEU A 171     -26.613   8.191   4.363  1.00 10.00      A   
ATOM   1486  C   LEU A 171     -28.729   9.260   0.695  1.00 10.00      A   
ATOM   1487  O   LEU A 171     -28.473  10.456   0.833  1.00 10.00      A   
ATOM   1488  N   LEU A 172     -29.248   8.757  -0.417  1.00 10.00      A   
ATOM   1489  HN  LEU A 172     -29.431   7.794  -0.466  1.00 10.00      A   
ATOM   1490  CA  LEU A 172     -29.551   9.600  -1.564  1.00 10.00      A   
ATOM   1491  CB  LEU A 172     -29.726   8.749  -2.824  1.00 10.00      A   
ATOM   1492  CG  LEU A 172     -28.484   7.994  -3.305  1.00 10.00      A   
ATOM   1493  CD1 LEU A 172     -28.834   7.082  -4.470  1.00 10.00      A   
ATOM   1494  CD2 LEU A 172     -27.380   8.966  -3.696  1.00 10.00      A   
ATOM   1495  C   LEU A 172     -30.811  10.414  -1.304  1.00 10.00      A   
ATOM   1496  O   LEU A 172     -31.015  11.467  -1.901  1.00 10.00      A   
ATOM   1497  N   TRP A 173     -31.649   9.918  -0.403  1.00 10.00      A   
ATOM   1498  HN  TRP A 173     -31.430   9.071   0.037  1.00 10.00      A   
ATOM   1499  CA  TRP A 173     -32.888  10.596  -0.058  1.00 10.00      A   
ATOM   1500  CB  TRP A 173     -34.030   9.585   0.070  1.00 10.00      A   
ATOM   1501  CG  TRP A 173     -34.195   8.709  -1.133  1.00 10.00      A   
ATOM   1502  CD1 TRP A 173     -34.002   7.361  -1.197  1.00 10.00      A   
ATOM   1503  CD2 TRP A 173     -34.581   9.120  -2.449  1.00 10.00      A   
ATOM   1504  NE1 TRP A 173     -34.246   6.907  -2.468  1.00 10.00      A   
ATOM   1505  HE1 TRP A 173     -34.176   5.972  -2.764  1.00 10.00      A   
ATOM   1506  CE2 TRP A 173     -34.604   7.967  -3.257  1.00 10.00      A   
ATOM   1507  CE3 TRP A 173     -34.913  10.349  -3.024  1.00 10.00      A   
ATOM   1508  CZ2 TRP A 173     -34.945   8.006  -4.606  1.00 10.00      A   
ATOM   1509  CZ3 TRP A 173     -35.251  10.388  -4.363  1.00 10.00      A   
ATOM   1510  CH2 TRP A 173     -35.264   9.224  -5.140  1.00 10.00      A   
ATOM   1511  C   TRP A 173     -32.730  11.369   1.242  1.00 10.00      A   
ATOM   1512  O   TRP A 173     -33.279  12.460   1.404  1.00 10.00      A   
ATOM   1513  N   ASN A 174     -31.980  10.789   2.168  1.00 10.00      A   
ATOM   1514  HN  ASN A 174     -31.578   9.909   1.979  1.00 10.00      A   
ATOM   1515  CA  ASN A 174     -31.732  11.411   3.459  1.00 10.00      A   
ATOM   1516  CB  ASN A 174     -32.714  10.889   4.512  1.00 10.00      A   
ATOM   1517  CG  ASN A 174     -32.552  11.570   5.861  1.00 10.00      A   
ATOM   1518  OD1 ASN A 174     -32.701  10.939   6.907  1.00 10.00      A   
ATOM   1519  ND2 ASN A 174     -32.255  12.862   5.851  1.00 10.00      A   
ATOM   1520 HD21 ASN A 174     -32.156  13.314   4.984  1.00 10.00      A   
ATOM   1521 HD22 ASN A 174     -32.140  13.318   6.714  1.00 10.00      A   
ATOM   1522  C   ASN A 174     -30.295  11.161   3.899  1.00 10.00      A   
ATOM   1523  O   ASN A 174     -29.932  10.049   4.285  1.00 10.00      A   
ATOM   1524  N   ASP A 175     -29.483  12.201   3.826  1.00 10.00      A   
ATOM   1525  HN  ASP A 175     -29.836  13.060   3.503  1.00 10.00      A   
ATOM   1526  CA  ASP A 175     -28.077  12.126   4.203  1.00 10.00      A   
ATOM   1527  CB  ASP A 175     -27.234  13.045   3.307  1.00 10.00      A   
ATOM   1528  CG  ASP A 175     -27.631  14.509   3.393  1.00 10.00      A   
ATOM   1529  OD1 ASP A 175     -26.765  15.347   3.728  1.00 10.00      A   
ATOM   1530  OD2 ASP A 175     -28.808  14.834   3.116  1.00 10.00      A   
ATOM   1531  C   ASP A 175     -27.881  12.478   5.676  1.00 10.00      A   
ATOM   1532  O   ASP A 175     -27.039  13.305   6.032  1.00 10.00      A   
ATOM   1533  N   ALA A 176     -28.662  11.835   6.533  1.00 10.00      A   
ATOM   1534  HN  ALA A 176     -29.307  11.180   6.192  1.00 10.00      A   
ATOM   1535  CA  ALA A 176     -28.578  12.067   7.966  1.00 10.00      A   
ATOM   1536  CB  ALA A 176     -29.731  11.382   8.678  1.00 10.00      A   
ATOM   1537  C   ALA A 176     -27.245  11.570   8.513  1.00 10.00      A   
ATOM   1538  O   ALA A 176     -26.753  10.515   8.105  1.00 10.00      A   
ATOM   1539  N   THR A 177     -26.672  12.334   9.436  1.00 10.00      A   
ATOM   1540  HN  THR A 177     -27.125  13.159   9.716  1.00 10.00      A   
ATOM   1541  CA  THR A 177     -25.388  11.993  10.043  1.00 10.00      A   
ATOM   1542  CB  THR A 177     -25.001  13.028  11.116  1.00 10.00      A   
ATOM   1543  OG1 THR A 177     -25.321  14.341  10.630  1.00 10.00      A   
ATOM   1544  HG1 THR A 177     -25.066  14.406   9.698  1.00 10.00      A   
ATOM   1545  CG2 THR A 177     -23.511  12.955  11.422  1.00 10.00      A   
ATOM   1546  C   THR A 177     -25.407  10.594  10.656  1.00 10.00      A   
ATOM   1547  O   THR A 177     -24.449   9.831  10.515  1.00 10.00      A   
ATOM   1548  N   ALA A 178     -26.514  10.256  11.310  1.00 10.00      A   
ATOM   1549  HN  ALA A 178     -27.249  10.903  11.369  1.00 10.00      A   
ATOM   1550  CA  ALA A 178     -26.666   8.949  11.938  1.00 10.00      A   
ATOM   1551  CB  ALA A 178     -27.985   8.878  12.691  1.00 10.00      A   
ATOM   1552  C   ALA A 178     -26.588   7.842  10.893  1.00 10.00      A   
ATOM   1553  O   ALA A 178     -25.909   6.832  11.089  1.00 10.00      A   
ATOM   1554  N   SER A 179     -27.273   8.052   9.775  1.00 10.00      A   
ATOM   1555  HN  SER A 179     -27.786   8.880   9.679  1.00 10.00      A   
ATOM   1556  CA  SER A 179     -27.291   7.090   8.685  1.00 10.00      A   
ATOM   1557  CB  SER A 179     -28.253   7.568   7.596  1.00 10.00      A   
ATOM   1558  OG  SER A 179     -29.476   8.016   8.157  1.00 10.00      A   
ATOM   1559  HG  SER A 179     -30.210   7.613   7.677  1.00 10.00      A   
ATOM   1560  C   SER A 179     -25.891   6.900   8.105  1.00 10.00      A   
ATOM   1561  O   SER A 179     -25.493   5.783   7.763  1.00 10.00      A   
ATOM   1562  N   ILE A 180     -25.145   8.000   8.010  1.00 10.00      A   
ATOM   1563  HN  ILE A 180     -25.526   8.859   8.301  1.00 10.00      A   
ATOM   1564  CA  ILE A 180     -23.786   7.968   7.485  1.00 10.00      A   
ATOM   1565  CB  ILE A 180     -23.176   9.388   7.407  1.00 10.00      A   
ATOM   1566  CG1 ILE A 180     -23.993  10.265   6.452  1.00 10.00      A   
ATOM   1567  CG2 ILE A 180     -21.718   9.327   6.960  1.00 10.00      A   
ATOM   1568  CD1 ILE A 180     -23.607  11.729   6.476  1.00 10.00      A   
ATOM   1569  C   ILE A 180     -22.896   7.069   8.343  1.00 10.00      A   
ATOM   1570  O   ILE A 180     -22.201   6.193   7.827  1.00 10.00      A   
ATOM   1571  N   VAL A 181     -22.943   7.276   9.655  1.00 10.00      A   
ATOM   1572  HN  VAL A 181     -23.535   7.977  10.010  1.00 10.00      A   
ATOM   1573  CA  VAL A 181     -22.139   6.490  10.582  1.00 10.00      A   
ATOM   1574  CB  VAL A 181     -22.215   7.049  12.018  1.00 10.00      A   
ATOM   1575  CG1 VAL A 181     -21.292   6.271  12.942  1.00 10.00      A   
ATOM   1576  CG2 VAL A 181     -21.862   8.530  12.037  1.00 10.00      A   
ATOM   1577  C   VAL A 181     -22.568   5.025  10.576  1.00 10.00      A   
ATOM   1578  O   VAL A 181     -21.727   4.123  10.547  1.00 10.00      A   
ATOM   1579  N   LEU A 182     -23.879   4.798  10.580  1.00 10.00      A   
ATOM   1580  HN  LEU A 182     -24.497   5.563  10.589  1.00 10.00      A   
ATOM   1581  CA  LEU A 182     -24.427   3.445  10.576  1.00 10.00      A   
ATOM   1582  CB  LEU A 182     -25.956   3.486  10.635  1.00 10.00      A   
ATOM   1583  CG  LEU A 182     -26.665   2.142  10.829  1.00 10.00      A   
ATOM   1584  CD1 LEU A 182     -26.328   1.543  12.186  1.00 10.00      A   
ATOM   1585  CD2 LEU A 182     -28.167   2.305  10.674  1.00 10.00      A   
ATOM   1586  C   LEU A 182     -23.962   2.670   9.346  1.00 10.00      A   
ATOM   1587  O   LEU A 182     -23.594   1.498   9.444  1.00 10.00      A   
ATOM   1588  N   PHE A 183     -23.969   3.338   8.193  1.00 10.00      A   
ATOM   1589  HN  PHE A 183     -24.272   4.273   8.186  1.00 10.00      A   
ATOM   1590  CA  PHE A 183     -23.539   2.723   6.939  1.00 10.00      A   
ATOM   1591  CB  PHE A 183     -23.708   3.714   5.782  1.00 10.00      A   
ATOM   1592  CG  PHE A 183     -23.318   3.178   4.434  1.00 10.00      A   
ATOM   1593  CD1 PHE A 183     -24.081   2.212   3.806  1.00 10.00      A   
ATOM   1594  CD2 PHE A 183     -22.190   3.652   3.793  1.00 10.00      A   
ATOM   1595  CE1 PHE A 183     -23.726   1.725   2.563  1.00 10.00      A   
ATOM   1596  CE2 PHE A 183     -21.827   3.171   2.551  1.00 10.00      A   
ATOM   1597  CZ  PHE A 183     -22.596   2.206   1.935  1.00 10.00      A   
ATOM   1598  C   PHE A 183     -22.088   2.266   7.039  1.00 10.00      A   
ATOM   1599  O   PHE A 183     -21.738   1.168   6.602  1.00 10.00      A   
ATOM   1600  N   PHE A 184     -21.254   3.113   7.631  1.00 10.00      A   
ATOM   1601  HN  PHE A 184     -21.599   3.971   7.957  1.00 10.00      A   
ATOM   1602  CA  PHE A 184     -19.840   2.807   7.809  1.00 10.00      A   
ATOM   1603  CB  PHE A 184     -19.113   4.030   8.384  1.00 10.00      A   
ATOM   1604  CG  PHE A 184     -17.639   3.841   8.616  1.00 10.00      A   
ATOM   1605  CD1 PHE A 184     -16.810   3.420   7.592  1.00 10.00      A   
ATOM   1606  CD2 PHE A 184     -17.082   4.098   9.859  1.00 10.00      A   
ATOM   1607  CE1 PHE A 184     -15.455   3.259   7.799  1.00 10.00      A   
ATOM   1608  CE2 PHE A 184     -15.727   3.937  10.074  1.00 10.00      A   
ATOM   1609  CZ  PHE A 184     -14.911   3.517   9.040  1.00 10.00      A   
ATOM   1610  C   PHE A 184     -19.669   1.604   8.735  1.00 10.00      A   
ATOM   1611  O   PHE A 184     -18.880   0.698   8.459  1.00 10.00      A   
ATOM   1612  N   LEU A 185     -20.429   1.599   9.826  1.00 10.00      A   
ATOM   1613  HN  LEU A 185     -21.042   2.350   9.980  1.00 10.00      A   
ATOM   1614  CA  LEU A 185     -20.378   0.517  10.803  1.00 10.00      A   
ATOM   1615  CB  LEU A 185     -21.299   0.823  11.986  1.00 10.00      A   
ATOM   1616  CG  LEU A 185     -20.841   1.940  12.925  1.00 10.00      A   
ATOM   1617  CD1 LEU A 185     -21.921   2.241  13.952  1.00 10.00      A   
ATOM   1618  CD2 LEU A 185     -19.539   1.561  13.613  1.00 10.00      A   
ATOM   1619  C   LEU A 185     -20.764  -0.814  10.168  1.00 10.00      A   
ATOM   1620  O   LEU A 185     -20.094  -1.830  10.370  1.00 10.00      A   
ATOM   1621  N   LEU A 186     -21.837  -0.799   9.389  1.00 10.00      A   
ATOM   1622  HN  LEU A 186     -22.324   0.045   9.263  1.00 10.00      A   
ATOM   1623  CA  LEU A 186     -22.316  -1.999   8.716  1.00 10.00      A   
ATOM   1624  CB  LEU A 186     -23.640  -1.723   7.999  1.00 10.00      A   
ATOM   1625  CG  LEU A 186     -24.861  -1.507   8.899  1.00 10.00      A   
ATOM   1626  CD1 LEU A 186     -26.042  -0.999   8.090  1.00 10.00      A   
ATOM   1627  CD2 LEU A 186     -25.226  -2.792   9.629  1.00 10.00      A   
ATOM   1628  C   LEU A 186     -21.277  -2.525   7.732  1.00 10.00      A   
ATOM   1629  O   LEU A 186     -21.032  -3.731   7.659  1.00 10.00      A   
ATOM   1630  N   ALA A 187     -20.653  -1.610   6.994  1.00 10.00      A   
ATOM   1631  HN  ALA A 187     -20.888  -0.663   7.109  1.00 10.00      A   
ATOM   1632  CA  ALA A 187     -19.634  -1.975   6.015  1.00 10.00      A   
ATOM   1633  CB  ALA A 187     -19.195  -0.751   5.227  1.00 10.00      A   
ATOM   1634  C   ALA A 187     -18.441  -2.630   6.701  1.00 10.00      A   
ATOM   1635  O   ALA A 187     -17.873  -3.599   6.197  1.00 10.00      A   
ATOM   1636  N   LEU A 188     -18.079  -2.101   7.862  1.00 10.00      A   
ATOM   1637  HN  LEU A 188     -18.568  -1.321   8.206  1.00 10.00      A   
ATOM   1638  CA  LEU A 188     -16.968  -2.643   8.630  1.00 10.00      A   
ATOM   1639  CB  LEU A 188     -16.679  -1.776   9.858  1.00 10.00      A   
ATOM   1640  CG  LEU A 188     -16.151  -0.363   9.596  1.00 10.00      A   
ATOM   1641  CD1 LEU A 188     -15.949   0.378  10.907  1.00 10.00      A   
ATOM   1642  CD2 LEU A 188     -14.852  -0.412   8.808  1.00 10.00      A   
ATOM   1643  C   LEU A 188     -17.270  -4.071   9.071  1.00 10.00      A   
ATOM   1644  O   LEU A 188     -16.437  -4.968   8.917  1.00 10.00      A   
ATOM   1645  N   LEU A 189     -18.469  -4.276   9.608  1.00 10.00      A   
ATOM   1646  HN  LEU A 189     -19.090  -3.517   9.695  1.00 10.00      A   
ATOM   1647  CA  LEU A 189     -18.888  -5.592  10.073  1.00 10.00      A   
ATOM   1648  CB  LEU A 189     -20.262  -5.506  10.740  1.00 10.00      A   
ATOM   1649  CG  LEU A 189     -20.772  -6.791  11.396  1.00 10.00      A   
ATOM   1650  CD1 LEU A 189     -19.885  -7.190  12.566  1.00 10.00      A   
ATOM   1651  CD2 LEU A 189     -22.216  -6.630  11.842  1.00 10.00      A   
ATOM   1652  C   LEU A 189     -18.921  -6.596   8.928  1.00 10.00      A   
ATOM   1653  O   LEU A 189     -18.514  -7.748   9.090  1.00 10.00      A   
ATOM   1654  N   PHE A 190     -19.394  -6.147   7.768  1.00 10.00      A   
ATOM   1655  HN  PHE A 190     -19.705  -5.216   7.707  1.00 10.00      A   
ATOM   1656  CA  PHE A 190     -19.478  -6.998   6.588  1.00 10.00      A   
ATOM   1657  CB  PHE A 190     -20.076  -6.227   5.405  1.00 10.00      A   
ATOM   1658  CG  PHE A 190     -20.242  -7.053   4.159  1.00 10.00      A   
ATOM   1659  CD1 PHE A 190     -21.270  -7.974   4.053  1.00 10.00      A   
ATOM   1660  CD2 PHE A 190     -19.368  -6.909   3.096  1.00 10.00      A   
ATOM   1661  CE1 PHE A 190     -21.421  -8.737   2.912  1.00 10.00      A   
ATOM   1662  CE2 PHE A 190     -19.513  -7.667   1.951  1.00 10.00      A   
ATOM   1663  CZ  PHE A 190     -20.542  -8.583   1.859  1.00 10.00      A   
ATOM   1664  C   PHE A 190     -18.106  -7.557   6.220  1.00 10.00      A   
ATOM   1665  O   PHE A 190     -17.971  -8.746   5.925  1.00 10.00      A   
ATOM   1666  N   GLY A 191     -17.094  -6.696   6.250  1.00 10.00      A   
ATOM   1667  HN  GLY A 191     -17.270  -5.759   6.487  1.00 10.00      A   
ATOM   1668  CA  GLY A 191     -15.742  -7.117   5.924  1.00 10.00      A   
ATOM   1669  C   GLY A 191     -15.217  -8.162   6.891  1.00 10.00      A   
ATOM   1670  O   GLY A 191     -14.517  -9.095   6.491  1.00 10.00      A   
ATOM   1671  N   VAL A 192     -15.567  -8.014   8.163  1.00 10.00      A   
ATOM   1672  HN  VAL A 192     -16.130  -7.254   8.420  1.00 10.00      A   
ATOM   1673  CA  VAL A 192     -15.133  -8.953   9.188  1.00 10.00      A   
ATOM   1674  CB  VAL A 192     -15.496  -8.461  10.608  1.00 10.00      A   
ATOM   1675  CG1 VAL A 192     -15.078  -9.478  11.662  1.00 10.00      A   
ATOM   1676  CG2 VAL A 192     -14.861  -7.107  10.885  1.00 10.00      A   
ATOM   1677  C   VAL A 192     -15.753 -10.328   8.955  1.00 10.00      A   
ATOM   1678  O   VAL A 192     -15.042 -11.331   8.865  1.00 10.00      A   
ATOM   1679  N   LEU A 193     -17.075 -10.358   8.824  1.00 10.00      A   
ATOM   1680  HN  LEU A 193     -17.579  -9.515   8.872  1.00 10.00      A   
ATOM   1681  CA  LEU A 193     -17.804 -11.606   8.617  1.00 10.00      A   
ATOM   1682  CB  LEU A 193     -19.311 -11.363   8.690  1.00 10.00      A   
ATOM   1683  CG  LEU A 193     -19.831 -10.710   9.973  1.00 10.00      A   
ATOM   1684  CD1 LEU A 193     -21.311 -10.391   9.841  1.00 10.00      A   
ATOM   1685  CD2 LEU A 193     -19.585 -11.605  11.176  1.00 10.00      A   
ATOM   1686  C   LEU A 193     -17.437 -12.267   7.291  1.00 10.00      A   
ATOM   1687  O   LEU A 193     -17.486 -13.492   7.163  1.00 10.00      A   
ATOM   1688  N   MET A 194     -17.050 -11.455   6.316  1.00 10.00      A   
ATOM   1689  HN  MET A 194     -17.026 -10.487   6.483  1.00 10.00      A   
ATOM   1690  CA  MET A 194     -16.677 -11.958   4.998  1.00 10.00      A   
ATOM   1691  CB  MET A 194     -16.624 -10.813   3.987  1.00 10.00      A   
ATOM   1692  CG  MET A 194     -16.822 -11.246   2.544  1.00 10.00      A   
ATOM   1693  SD  MET A 194     -18.524 -11.732   2.189  1.00 10.00      A   
ATOM   1694  CE  MET A 194     -18.380 -12.175   0.459  1.00 10.00      A   
ATOM   1695  C   MET A 194     -15.333 -12.681   5.033  1.00 10.00      A   
ATOM   1696  O   MET A 194     -15.032 -13.498   4.160  1.00 10.00      A   
ATOM   1697  N   THR A 195     -14.541 -12.396   6.055  1.00 10.00      A   
ATOM   1698  HN  THR A 195     -14.850 -11.761   6.735  1.00 10.00      A   
ATOM   1699  CA  THR A 195     -13.226 -13.005   6.195  1.00 10.00      A   
ATOM   1700  CB  THR A 195     -12.154 -11.929   6.478  1.00 10.00      A   
ATOM   1701  OG1 THR A 195     -12.494 -10.730   5.767  1.00 10.00      A   
ATOM   1702  HG1 THR A 195     -13.199 -10.263   6.239  1.00 10.00      A   
ATOM   1703  CG2 THR A 195     -10.782 -12.397   6.012  1.00 10.00      A   
ATOM   1704  C   THR A 195     -13.217 -14.071   7.298  1.00 10.00      A   
ATOM   1705  O   THR A 195     -12.162 -14.579   7.689  1.00 10.00      A   
ATOM   1706  N   LEU A 196     -14.399 -14.425   7.788  1.00 10.00      A   
ATOM   1707  HN  LEU A 196     -15.212 -14.001   7.436  1.00 10.00      A   
ATOM   1708  CA  LEU A 196     -14.511 -15.431   8.842  1.00 10.00      A   
ATOM   1709  CB  LEU A 196     -15.797 -15.282   9.664  1.00 10.00      A   
ATOM   1710  CG  LEU A 196     -15.905 -14.027  10.534  1.00 10.00      A   
ATOM   1711  CD1 LEU A 196     -17.063 -14.151  11.512  1.00 10.00      A   
ATOM   1712  CD2 LEU A 196     -14.602 -13.762  11.272  1.00 10.00      A   
ATOM   1713  C   LEU A 196     -14.329 -16.866   8.330  1.00 10.00      A   
ATOM   1714  O   LEU A 196     -13.456 -17.584   8.827  1.00 10.00      A   
ATOM   1715  N   PRO A 197     -15.119 -17.305   7.321  1.00 10.00      A   
ATOM   1716  CA  PRO A 197     -15.023 -18.673   6.777  1.00 10.00      A   
ATOM   1717  CB  PRO A 197     -16.236 -18.777   5.849  1.00 10.00      A   
ATOM   1718  CG  PRO A 197     -16.512 -17.371   5.443  1.00 10.00      A   
ATOM   1719  CD  PRO A 197     -16.178 -16.527   6.638  1.00 10.00      A   
ATOM   1720  C   PRO A 197     -13.732 -18.928   5.996  1.00 10.00      A   
ATOM   1721  O   PRO A 197     -13.445 -20.063   5.619  1.00 10.00      A   
ATOM   1722  N   ILE A 198     -12.962 -17.874   5.755  1.00 10.00      A   
ATOM   1723  HN  ILE A 198     -13.248 -16.995   6.070  1.00 10.00      A   
ATOM   1724  CA  ILE A 198     -11.706 -17.996   5.025  1.00 10.00      A   
ATOM   1725  CB  ILE A 198     -11.221 -16.622   4.523  1.00 10.00      A   
ATOM   1726  CG1 ILE A 198     -12.301 -15.968   3.658  1.00 10.00      A   
ATOM   1727  CG2 ILE A 198      -9.917 -16.760   3.745  1.00 10.00      A   
ATOM   1728  CD1 ILE A 198     -11.967 -14.558   3.225  1.00 10.00      A   
ATOM   1729  C   ILE A 198     -10.628 -18.617   5.908  1.00 10.00      A   
ATOM   1730  O   ILE A 198     -10.393 -18.159   7.031  1.00 10.00      A   
ATOM   1731  N   GLY A 199      -9.989 -19.663   5.404  1.00 10.00      A   
ATOM   1732  HN  GLY A 199     -10.227 -19.991   4.502  1.00 10.00      A   
ATOM   1733  CA  GLY A 199      -8.943 -20.327   6.151  1.00 10.00      A   
ATOM   1734  C   GLY A 199      -7.563 -19.869   5.723  1.00 10.00      A   
ATOM   1735  O   GLY A 199      -7.392 -18.743   5.253  1.00 10.00      A   
ATOM   1736  N   GLY A 200      -6.582 -20.748   5.866  1.00 10.00      A   
ATOM   1737  HN  GLY A 200      -6.783 -21.641   6.219  1.00 10.00      A   
ATOM   1738  CA  GLY A 200      -5.222 -20.408   5.500  1.00 10.00      A   
ATOM   1739  C   GLY A 200      -4.936 -20.639   4.031  1.00 10.00      A   
ATOM   1740  O   GLY A 200      -4.064 -19.990   3.451  1.00 10.00      A   
ATOM   1741  N   GLY A 201      -5.677 -21.554   3.423  1.00 10.00      A   
ATOM   1742  HN  GLY A 201      -6.373 -22.025   3.930  1.00 10.00      A   
ATOM   1743  CA  GLY A 201      -5.476 -21.856   2.019  1.00 10.00      A   
ATOM   1744  C   GLY A 201      -6.162 -20.853   1.115  1.00 10.00      A   
ATOM   1745  O   GLY A 201      -5.626 -20.475   0.075  1.00 10.00      A   
ATOM   1746  N   ASP A 202      -7.344 -20.412   1.519  1.00 10.00      A   
ATOM   1747  HN  ASP A 202      -7.720 -20.754   2.360  1.00 10.00      A   
ATOM   1748  CA  ASP A 202      -8.114 -19.444   0.738  1.00 10.00      A   
ATOM   1749  CB  ASP A 202      -9.620 -19.575   1.010  1.00 10.00      A   
ATOM   1750  CG  ASP A 202      -9.997 -20.867   1.700  1.00 10.00      A   
ATOM   1751  OD1 ASP A 202     -10.288 -21.862   1.000  1.00 10.00      A   
ATOM   1752  OD2 ASP A 202      -9.993 -20.896   2.948  1.00 10.00      A   
ATOM   1753  C   ASP A 202      -7.663 -18.022   1.050  1.00 10.00      A   
ATOM   1754  O   ASP A 202      -8.202 -17.051   0.512  1.00 10.00      A   
ATOM   1755  N   MET A 203      -6.664 -17.916   1.920  1.00 10.00      A   
ATOM   1756  HN  MET A 203      -6.284 -18.734   2.300  1.00 10.00      A   
ATOM   1757  CA  MET A 203      -6.118 -16.627   2.333  1.00 10.00      A   
ATOM   1758  CB  MET A 203      -5.056 -16.802   3.423  1.00 10.00      A   
ATOM   1759  CG  MET A 203      -4.526 -15.497   3.987  1.00 10.00      A   
ATOM   1760  SD  MET A 203      -5.774 -14.579   4.908  1.00 10.00      A   
ATOM   1761  CE  MET A 203      -6.121 -15.729   6.236  1.00 10.00      A   
ATOM   1762  C   MET A 203      -5.574 -15.794   1.160  1.00 10.00      A   
ATOM   1763  O   MET A 203      -5.989 -14.650   0.982  1.00 10.00      A   
ATOM   1764  N   PRO A 204      -4.641 -16.337   0.340  1.00 10.00      A   
ATOM   1765  CA  PRO A 204      -4.073 -15.600  -0.802  1.00 10.00      A   
ATOM   1766  CB  PRO A 204      -3.234 -16.653  -1.527  1.00 10.00      A   
ATOM   1767  CG  PRO A 204      -2.863 -17.623  -0.463  1.00 10.00      A   
ATOM   1768  CD  PRO A 204      -4.043 -17.684   0.463  1.00 10.00      A   
ATOM   1769  C   PRO A 204      -5.144 -15.051  -1.743  1.00 10.00      A   
ATOM   1770  O   PRO A 204      -5.002 -13.955  -2.290  1.00 10.00      A   
ATOM   1771  N   VAL A 205      -6.218 -15.811  -1.916  1.00 10.00      A   
ATOM   1772  HN  VAL A 205      -6.278 -16.665  -1.442  1.00 10.00      A   
ATOM   1773  CA  VAL A 205      -7.315 -15.399  -2.784  1.00 10.00      A   
ATOM   1774  CB  VAL A 205      -8.331 -16.541  -3.005  1.00 10.00      A   
ATOM   1775  CG1 VAL A 205      -9.219 -16.241  -4.206  1.00 10.00      A   
ATOM   1776  CG2 VAL A 205      -7.617 -17.871  -3.186  1.00 10.00      A   
ATOM   1777  C   VAL A 205      -8.028 -14.192  -2.181  1.00 10.00      A   
ATOM   1778  O   VAL A 205      -8.392 -13.254  -2.889  1.00 10.00      A   
ATOM   1779  N   ALA A 206      -8.198 -14.220  -0.862  1.00 10.00      A   
ATOM   1780  HN  ALA A 206      -7.876 -14.999  -0.357  1.00 10.00      A   
ATOM   1781  CA  ALA A 206      -8.849 -13.129  -0.145  1.00 10.00      A   
ATOM   1782  CB  ALA A 206      -9.068 -13.507   1.312  1.00 10.00      A   
ATOM   1783  C   ALA A 206      -8.018 -11.857  -0.240  1.00 10.00      A   
ATOM   1784  O   ALA A 206      -8.556 -10.765  -0.440  1.00 10.00      A   
ATOM   1785  N   ILE A 207      -6.702 -12.007  -0.107  1.00 10.00      A   
ATOM   1786  HN  ILE A 207      -6.338 -12.906   0.056  1.00 10.00      A   
ATOM   1787  CA  ILE A 207      -5.788 -10.876  -0.188  1.00 10.00      A   
ATOM   1788  CB  ILE A 207      -4.316 -11.310   0.015  1.00 10.00      A   
ATOM   1789  CG1 ILE A 207      -4.159 -12.055   1.343  1.00 10.00      A   
ATOM   1790  CG2 ILE A 207      -3.393 -10.102  -0.019  1.00 10.00      A   
ATOM   1791  CD1 ILE A 207      -2.793 -12.679   1.540  1.00 10.00      A   
ATOM   1792  C   ILE A 207      -5.933 -10.180  -1.537  1.00 10.00      A   
ATOM   1793  O   ILE A 207      -5.968  -8.949  -1.615  1.00 10.00      A   
ATOM   1794  N   SER A 208      -6.038 -10.977  -2.592  1.00 10.00      A   
ATOM   1795  HN  SER A 208      -6.000 -11.951  -2.460  1.00 10.00      A   
ATOM   1796  CA  SER A 208      -6.192 -10.447  -3.938  1.00 10.00      A   
ATOM   1797  CB  SER A 208      -5.913 -11.537  -4.977  1.00 10.00      A   
ATOM   1798  OG  SER A 208      -5.886 -10.995  -6.286  1.00 10.00      A   
ATOM   1799  HG  SER A 208      -6.794 -10.892  -6.612  1.00 10.00      A   
ATOM   1800  C   SER A 208      -7.592  -9.866  -4.132  1.00 10.00      A   
ATOM   1801  O   SER A 208      -7.763  -8.842  -4.794  1.00 10.00      A   
ATOM   1802  N   PHE A 209      -8.586 -10.522  -3.541  1.00 10.00      A   
ATOM   1803  HN  PHE A 209      -8.383 -11.340  -3.034  1.00 10.00      A   
ATOM   1804  CA  PHE A 209      -9.973 -10.074  -3.635  1.00 10.00      A   
ATOM   1805  CB  PHE A 209     -10.900 -11.054  -2.902  1.00 10.00      A   
ATOM   1806  CG  PHE A 209     -12.364 -10.770  -3.078  1.00 10.00      A   
ATOM   1807  CD1 PHE A 209     -12.994 -11.037  -4.283  1.00 10.00      A   
ATOM   1808  CD2 PHE A 209     -13.107 -10.234  -2.041  1.00 10.00      A   
ATOM   1809  CE1 PHE A 209     -14.340 -10.773  -4.450  1.00 10.00      A   
ATOM   1810  CE2 PHE A 209     -14.453  -9.968  -2.199  1.00 10.00      A   
ATOM   1811  CZ  PHE A 209     -15.071 -10.238  -3.407  1.00 10.00      A   
ATOM   1812  C   PHE A 209     -10.122  -8.667  -3.064  1.00 10.00      A   
ATOM   1813  O   PHE A 209     -10.662  -7.773  -3.718  1.00 10.00      A   
ATOM   1814  N   TYR A 210      -9.609  -8.472  -1.854  1.00 10.00      A   
ATOM   1815  HN  TYR A 210      -9.173  -9.225  -1.393  1.00 10.00      A   
ATOM   1816  CA  TYR A 210      -9.679  -7.172  -1.191  1.00 10.00      A   
ATOM   1817  CB  TYR A 210      -9.366  -7.295   0.303  1.00 10.00      A   
ATOM   1818  CG  TYR A 210     -10.346  -8.163   1.061  1.00 10.00      A   
ATOM   1819  CD1 TYR A 210      -9.905  -9.195   1.881  1.00 10.00      A   
ATOM   1820  CD2 TYR A 210     -11.716  -7.956   0.954  1.00 10.00      A   
ATOM   1821  CE1 TYR A 210     -10.798  -9.995   2.568  1.00 10.00      A   
ATOM   1822  CE2 TYR A 210     -12.616  -8.750   1.639  1.00 10.00      A   
ATOM   1823  CZ  TYR A 210     -12.151  -9.769   2.443  1.00 10.00      A   
ATOM   1824  OH  TYR A 210     -13.043 -10.566   3.123  1.00 10.00      A   
ATOM   1825  HH  TYR A 210     -12.750 -10.661   4.043  1.00 10.00      A   
ATOM   1826  C   TYR A 210      -8.746  -6.169  -1.860  1.00 10.00      A   
ATOM   1827  O   TYR A 210      -8.937  -4.958  -1.746  1.00 10.00      A   
ATOM   1828  N   ASN A 211      -7.736  -6.682  -2.558  1.00 10.00      A   
ATOM   1829  HN  ASN A 211      -7.626  -7.656  -2.593  1.00 10.00      A   
ATOM   1830  CA  ASN A 211      -6.779  -5.835  -3.268  1.00 10.00      A   
ATOM   1831  CB  ASN A 211      -5.609  -6.677  -3.790  1.00 10.00      A   
ATOM   1832  CG  ASN A 211      -4.557  -5.863  -4.522  1.00 10.00      A   
ATOM   1833  OD1 ASN A 211      -4.324  -4.695  -4.213  1.00 10.00      A   
ATOM   1834  ND2 ASN A 211      -3.909  -6.478  -5.495  1.00 10.00      A   
ATOM   1835 HD21 ASN A 211      -4.133  -7.415  -5.688  1.00 10.00      A   
ATOM   1836 HD22 ASN A 211      -3.218  -5.976  -5.983  1.00 10.00      A   
ATOM   1837  C   ASN A 211      -7.469  -5.128  -4.432  1.00 10.00      A   
ATOM   1838  O   ASN A 211      -7.309  -3.919  -4.632  1.00 10.00      A   
ATOM   1839  N   ALA A 212      -8.244  -5.893  -5.192  1.00 10.00      A   
ATOM   1840  HN  ALA A 212      -8.323  -6.848  -4.981  1.00 10.00      A   
ATOM   1841  CA  ALA A 212      -8.977  -5.360  -6.330  1.00 10.00      A   
ATOM   1842  CB  ALA A 212      -9.587  -6.498  -7.130  1.00 10.00      A   
ATOM   1843  C   ALA A 212     -10.068  -4.410  -5.856  1.00 10.00      A   
ATOM   1844  O   ALA A 212     -10.394  -3.430  -6.529  1.00 10.00      A   
ATOM   1845  N   PHE A 213     -10.621  -4.714  -4.685  1.00 10.00      A   
ATOM   1846  HN  PHE A 213     -10.310  -5.515  -4.209  1.00 10.00      A   
ATOM   1847  CA  PHE A 213     -11.676  -3.900  -4.093  1.00 10.00      A   
ATOM   1848  CB  PHE A 213     -12.144  -4.503  -2.766  1.00 10.00      A   
ATOM   1849  CG  PHE A 213     -13.453  -5.237  -2.851  1.00 10.00      A   
ATOM   1850  CD1 PHE A 213     -13.837  -5.867  -4.024  1.00 10.00      A   
ATOM   1851  CD2 PHE A 213     -14.300  -5.297  -1.756  1.00 10.00      A   
ATOM   1852  CE1 PHE A 213     -15.039  -6.544  -4.102  1.00 10.00      A   
ATOM   1853  CE2 PHE A 213     -15.504  -5.973  -1.828  1.00 10.00      A   
ATOM   1854  CZ  PHE A 213     -15.874  -6.596  -3.004  1.00 10.00      A   
ATOM   1855  C   PHE A 213     -11.211  -2.465  -3.880  1.00 10.00      A   
ATOM   1856  O   PHE A 213     -11.902  -1.520  -4.260  1.00 10.00      A   
ATOM   1857  N   THR A 214     -10.028  -2.310  -3.294  1.00 10.00      A   
ATOM   1858  HN  THR A 214      -9.519  -3.105  -3.025  1.00 10.00      A   
ATOM   1859  CA  THR A 214      -9.469  -0.990  -3.030  1.00 10.00      A   
ATOM   1860  CB  THR A 214      -8.106  -1.097  -2.320  1.00 10.00      A   
ATOM   1861  OG1 THR A 214      -8.230  -1.984  -1.200  1.00 10.00      A   
ATOM   1862  HG1 THR A 214      -7.382  -2.425  -1.050  1.00 10.00      A   
ATOM   1863  CG2 THR A 214      -7.637   0.265  -1.825  1.00 10.00      A   
ATOM   1864  C   THR A 214      -9.332  -0.178  -4.316  1.00 10.00      A   
ATOM   1865  O   THR A 214      -9.590   1.026  -4.325  1.00 10.00      A   
ATOM   1866  N   GLY A 215      -8.949  -0.845  -5.401  1.00 10.00      A   
ATOM   1867  HN  GLY A 215      -8.767  -1.804  -5.336  1.00 10.00      A   
ATOM   1868  CA  GLY A 215      -8.804  -0.165  -6.674  1.00 10.00      A   
ATOM   1869  C   GLY A 215     -10.111   0.461  -7.111  1.00 10.00      A   
ATOM   1870  O   GLY A 215     -10.144   1.606  -7.557  1.00 10.00      A   
ATOM   1871  N   MET A 216     -11.193  -0.288  -6.952  1.00 10.00      A   
ATOM   1872  HN  MET A 216     -11.100  -1.188  -6.569  1.00 10.00      A   
ATOM   1873  CA  MET A 216     -12.514   0.195  -7.320  1.00 10.00      A   
ATOM   1874  CB  MET A 216     -13.543  -0.936  -7.265  1.00 10.00      A   
ATOM   1875  CG  MET A 216     -13.317  -2.027  -8.299  1.00 10.00      A   
ATOM   1876  SD  MET A 216     -14.494  -3.387  -8.161  1.00 10.00      A   
ATOM   1877  CE  MET A 216     -16.032  -2.546  -8.533  1.00 10.00      A   
ATOM   1878  C   MET A 216     -12.927   1.341  -6.404  1.00 10.00      A   
ATOM   1879  O   MET A 216     -13.518   2.325  -6.847  1.00 10.00      A   
ATOM   1880  N   ALA A 217     -12.595   1.211  -5.124  1.00 10.00      A   
ATOM   1881  HN  ALA A 217     -12.123   0.399  -4.833  1.00 10.00      A   
ATOM   1882  CA  ALA A 217     -12.914   2.236  -4.141  1.00 10.00      A   
ATOM   1883  CB  ALA A 217     -12.550   1.761  -2.743  1.00 10.00      A   
ATOM   1884  C   ALA A 217     -12.186   3.535  -4.473  1.00 10.00      A   
ATOM   1885  O   ALA A 217     -12.784   4.610  -4.477  1.00 10.00      A   
ATOM   1886  N   VAL A 218     -10.895   3.418  -4.771  1.00 10.00      A   
ATOM   1887  HN  VAL A 218     -10.478   2.525  -4.749  1.00 10.00      A   
ATOM   1888  CA  VAL A 218     -10.077   4.573  -5.126  1.00 10.00      A   
ATOM   1889  CB  VAL A 218      -8.584   4.192  -5.278  1.00 10.00      A   
ATOM   1890  CG1 VAL A 218      -7.769   5.359  -5.816  1.00 10.00      A   
ATOM   1891  CG2 VAL A 218      -8.018   3.730  -3.945  1.00 10.00      A   
ATOM   1892  C   VAL A 218     -10.594   5.202  -6.417  1.00 10.00      A   
ATOM   1893  O   VAL A 218     -10.641   6.427  -6.550  1.00 10.00      A   
ATOM   1894  N   GLY A 219     -10.998   4.351  -7.356  1.00 10.00      A   
ATOM   1895  HN  GLY A 219     -10.929   3.387  -7.190  1.00 10.00      A   
ATOM   1896  CA  GLY A 219     -11.530   4.831  -8.616  1.00 10.00      A   
ATOM   1897  C   GLY A 219     -12.801   5.630  -8.414  1.00 10.00      A   
ATOM   1898  O   GLY A 219     -12.936   6.738  -8.935  1.00 10.00      A   
ATOM   1899  N   PHE A 220     -13.728   5.073  -7.640  1.00 10.00      A   
ATOM   1900  HN  PHE A 220     -13.561   4.182  -7.259  1.00 10.00      A   
ATOM   1901  CA  PHE A 220     -14.991   5.742  -7.353  1.00 10.00      A   
ATOM   1902  CB  PHE A 220     -15.918   4.838  -6.534  1.00 10.00      A   
ATOM   1903  CG  PHE A 220     -16.553   3.729  -7.325  1.00 10.00      A   
ATOM   1904  CD1 PHE A 220     -16.688   2.461  -6.779  1.00 10.00      A   
ATOM   1905  CD2 PHE A 220     -17.017   3.953  -8.612  1.00 10.00      A   
ATOM   1906  CE1 PHE A 220     -17.274   1.438  -7.501  1.00 10.00      A   
ATOM   1907  CE2 PHE A 220     -17.603   2.936  -9.341  1.00 10.00      A   
ATOM   1908  CZ  PHE A 220     -17.731   1.676  -8.783  1.00 10.00      A   
ATOM   1909  C   PHE A 220     -14.748   7.055  -6.616  1.00 10.00      A   
ATOM   1910  O   PHE A 220     -15.374   8.072  -6.920  1.00 10.00      A   
ATOM   1911  N   GLU A 221     -13.829   7.020  -5.656  1.00 10.00      A   
ATOM   1912  HN  GLU A 221     -13.383   6.168  -5.455  1.00 10.00      A   
ATOM   1913  CA  GLU A 221     -13.474   8.199  -4.881  1.00 10.00      A   
ATOM   1914  CB  GLU A 221     -12.411   7.823  -3.839  1.00 10.00      A   
ATOM   1915  CG  GLU A 221     -12.656   8.375  -2.443  1.00 10.00      A   
ATOM   1916  CD  GLU A 221     -12.410   9.865  -2.356  1.00 10.00      A   
ATOM   1917  OE1 GLU A 221     -11.231  10.281  -2.425  1.00 10.00      A   
ATOM   1918  OE2 GLU A 221     -13.392  10.620  -2.221  1.00 10.00      A   
ATOM   1919  C   GLU A 221     -12.943   9.284  -5.815  1.00 10.00      A   
ATOM   1920  O   GLU A 221     -13.380  10.435  -5.765  1.00 10.00      A   
ATOM   1921  N   GLY A 222     -12.025   8.889  -6.695  1.00 10.00      A   
ATOM   1922  HN  GLY A 222     -11.736   7.950  -6.695  1.00 10.00      A   
ATOM   1923  CA  GLY A 222     -11.446   9.819  -7.642  1.00 10.00      A   
ATOM   1924  C   GLY A 222     -12.482  10.420  -8.566  1.00 10.00      A   
ATOM   1925  O   GLY A 222     -12.435  11.609  -8.863  1.00 10.00      A   
ATOM   1926  N   PHE A 223     -13.426   9.603  -9.013  1.00 10.00      A   
ATOM   1927  HN  PHE A 223     -13.411   8.657  -8.739  1.00 10.00      A   
ATOM   1928  CA  PHE A 223     -14.479  10.071  -9.905  1.00 10.00      A   
ATOM   1929  CB  PHE A 223     -15.242   8.892 -10.514  1.00 10.00      A   
ATOM   1930  CG  PHE A 223     -14.694   8.423 -11.831  1.00 10.00      A   
ATOM   1931  CD1 PHE A 223     -13.856   7.323 -11.897  1.00 10.00      A   
ATOM   1932  CD2 PHE A 223     -15.020   9.081 -13.007  1.00 10.00      A   
ATOM   1933  CE1 PHE A 223     -13.353   6.887 -13.106  1.00 10.00      A   
ATOM   1934  CE2 PHE A 223     -14.520   8.651 -14.221  1.00 10.00      A   
ATOM   1935  CZ  PHE A 223     -13.685   7.551 -14.270  1.00 10.00      A   
ATOM   1936  C   PHE A 223     -15.450  11.002  -9.185  1.00 10.00      A   
ATOM   1937  O   PHE A 223     -15.987  11.934  -9.783  1.00 10.00      A   
ATOM   1938  N   ALA A 224     -15.659  10.750  -7.900  1.00 10.00      A   
ATOM   1939  HN  ALA A 224     -15.191   9.993  -7.476  1.00 10.00      A   
ATOM   1940  CA  ALA A 224     -16.573  11.550  -7.100  1.00 10.00      A   
ATOM   1941  CB  ALA A 224     -16.907  10.824  -5.807  1.00 10.00      A   
ATOM   1942  C   ALA A 224     -16.018  12.943  -6.808  1.00 10.00      A   
ATOM   1943  O   ALA A 224     -16.727  13.943  -6.942  1.00 10.00      A   
ATOM   1944  N   VAL A 225     -14.755  13.009  -6.404  1.00 10.00      A   
ATOM   1945  HN  VAL A 225     -14.234  12.179  -6.310  1.00 10.00      A   
ATOM   1946  CA  VAL A 225     -14.128  14.288  -6.084  1.00 10.00      A   
ATOM   1947  CB  VAL A 225     -13.043  14.159  -4.992  1.00 10.00      A   
ATOM   1948  CG1 VAL A 225     -13.639  13.611  -3.705  1.00 10.00      A   
ATOM   1949  CG2 VAL A 225     -11.886  13.291  -5.466  1.00 10.00      A   
ATOM   1950  C   VAL A 225     -13.541  14.965  -7.320  1.00 10.00      A   
ATOM   1951  O   VAL A 225     -13.324  16.177  -7.329  1.00 10.00      A   
ATOM   1952  N   GLY A 226     -13.295  14.181  -8.363  1.00 10.00      A   
ATOM   1953  HN  GLY A 226     -13.495  13.220  -8.302  1.00 10.00      A   
ATOM   1954  CA  GLY A 226     -12.729  14.724  -9.581  1.00 10.00      A   
ATOM   1955  C   GLY A 226     -11.217  14.777  -9.521  1.00 10.00      A   
ATOM   1956  O   GLY A 226     -10.614  15.828  -9.731  1.00 10.00      A   
ATOM   1957  N   ASN A 227     -10.602  13.642  -9.229  1.00 10.00      A   
ATOM   1958  HN  ASN A 227     -11.139  12.830  -9.089  1.00 10.00      A   
ATOM   1959  CA  ASN A 227      -9.153  13.559  -9.132  1.00 10.00      A   
ATOM   1960  CB  ASN A 227      -8.731  13.167  -7.716  1.00 10.00      A   
ATOM   1961  CG  ASN A 227      -7.233  13.271  -7.510  1.00 10.00      A   
ATOM   1962  OD1 ASN A 227      -6.482  12.362  -7.858  1.00 10.00      A   
ATOM   1963  ND2 ASN A 227      -6.791  14.377  -6.931  1.00 10.00      A   
ATOM   1964 HD21 ASN A 227      -7.449  15.056  -6.664  1.00 10.00      A   
ATOM   1965 HD22 ASN A 227      -5.820  14.473  -6.793  1.00 10.00      A   
ATOM   1966  C   ASN A 227      -8.599  12.559 -10.144  1.00 10.00      A   
ATOM   1967  O   ASN A 227      -8.765  11.348  -9.985  1.00 10.00      A   
ATOM   1968  N   PRO A 228      -7.926  13.066 -11.193  1.00 10.00      A   
ATOM   1969  CA  PRO A 228      -7.343  12.238 -12.262  1.00 10.00      A   
ATOM   1970  CB  PRO A 228      -6.550  13.245 -13.100  1.00 10.00      A   
ATOM   1971  CG  PRO A 228      -7.221  14.548 -12.853  1.00 10.00      A   
ATOM   1972  CD  PRO A 228      -7.695  14.504 -11.429  1.00 10.00      A   
ATOM   1973  C   PRO A 228      -6.409  11.141 -11.746  1.00 10.00      A   
ATOM   1974  O   PRO A 228      -6.419  10.020 -12.258  1.00 10.00      A   
ATOM   1975  N   ALA A 229      -5.612  11.464 -10.732  1.00 10.00      A   
ATOM   1976  HN  ALA A 229      -5.663  12.365 -10.352  1.00 10.00      A   
ATOM   1977  CA  ALA A 229      -4.670  10.505 -10.163  1.00 10.00      A   
ATOM   1978  CB  ALA A 229      -3.827  11.159  -9.081  1.00 10.00      A   
ATOM   1979  C   ALA A 229      -5.391   9.276  -9.618  1.00 10.00      A   
ATOM   1980  O   ALA A 229      -5.083   8.143  -9.994  1.00 10.00      A   
ATOM   1981  N   LEU A 230      -6.368   9.511  -8.749  1.00 10.00      A   
ATOM   1982  HN  LEU A 230      -6.576  10.441  -8.504  1.00 10.00      A   
ATOM   1983  CA  LEU A 230      -7.137   8.430  -8.150  1.00 10.00      A   
ATOM   1984  CB  LEU A 230      -8.112   8.982  -7.108  1.00 10.00      A   
ATOM   1985  CG  LEU A 230      -7.499   9.763  -5.946  1.00 10.00      A   
ATOM   1986  CD1 LEU A 230      -8.590  10.274  -5.020  1.00 10.00      A   
ATOM   1987  CD2 LEU A 230      -6.503   8.903  -5.183  1.00 10.00      A   
ATOM   1988  C   LEU A 230      -7.906   7.659  -9.214  1.00 10.00      A   
ATOM   1989  O   LEU A 230      -8.033   6.439  -9.136  1.00 10.00      A   
ATOM   1990  N   MET A 231      -8.403   8.380 -10.214  1.00 10.00      A   
ATOM   1991  HN  MET A 231      -8.252   9.353 -10.222  1.00 10.00      A   
ATOM   1992  CA  MET A 231      -9.164   7.770 -11.298  1.00 10.00      A   
ATOM   1993  CB  MET A 231      -9.703   8.841 -12.250  1.00 10.00      A   
ATOM   1994  CG  MET A 231     -10.906   9.600 -11.719  1.00 10.00      A   
ATOM   1995  SD  MET A 231     -11.148  11.190 -12.534  1.00 10.00      A   
ATOM   1996  CE  MET A 231     -11.334  10.676 -14.239  1.00 10.00      A   
ATOM   1997  C   MET A 231      -8.325   6.756 -12.070  1.00 10.00      A   
ATOM   1998  O   MET A 231      -8.756   5.626 -12.297  1.00 10.00      A   
ATOM   1999  N   VAL A 232      -7.122   7.159 -12.458  1.00 10.00      A   
ATOM   2000  HN  VAL A 232      -6.827   8.070 -12.234  1.00 10.00      A   
ATOM   2001  CA  VAL A 232      -6.227   6.287 -13.210  1.00 10.00      A   
ATOM   2002  CB  VAL A 232      -5.037   7.071 -13.809  1.00 10.00      A   
ATOM   2003  CG1 VAL A 232      -4.080   6.140 -14.542  1.00 10.00      A   
ATOM   2004  CG2 VAL A 232      -5.536   8.158 -14.745  1.00 10.00      A   
ATOM   2005  C   VAL A 232      -5.707   5.141 -12.346  1.00 10.00      A   
ATOM   2006  O   VAL A 232      -5.821   3.970 -12.719  1.00 10.00      A   
ATOM   2007  N   ALA A 233      -5.159   5.482 -11.182  1.00 10.00      A   
ATOM   2008  HN  ALA A 233      -5.134   6.433 -10.926  1.00 10.00      A   
ATOM   2009  CA  ALA A 233      -4.604   4.488 -10.267  1.00 10.00      A   
ATOM   2010  CB  ALA A 233      -4.008   5.166  -9.041  1.00 10.00      A   
ATOM   2011  C   ALA A 233      -5.641   3.448  -9.851  1.00 10.00      A   
ATOM   2012  O   ALA A 233      -5.336   2.258  -9.749  1.00 10.00      A   
ATOM   2013  N   GLY A 234      -6.862   3.901  -9.621  1.00 10.00      A   
ATOM   2014  HN  GLY A 234      -7.049   4.861  -9.728  1.00 10.00      A   
ATOM   2015  CA  GLY A 234      -7.922   3.004  -9.211  1.00 10.00      A   
ATOM   2016  C   GLY A 234      -8.384   2.077 -10.318  1.00 10.00      A   
ATOM   2017  O   GLY A 234      -8.378   0.859 -10.153  1.00 10.00      A   
ATOM   2018  N   THR A 235      -8.770   2.652 -11.447  1.00 10.00      A   
ATOM   2019  HN  THR A 235      -8.731   3.630 -11.523  1.00 10.00      A   
ATOM   2020  CA  THR A 235      -9.263   1.874 -12.581  1.00 10.00      A   
ATOM   2021  CB  THR A 235      -9.726   2.797 -13.728  1.00 10.00      A   
ATOM   2022  OG1 THR A 235     -10.537   3.855 -13.192  1.00 10.00      A   
ATOM   2023  HG1 THR A 235      -9.993   4.645 -13.068  1.00 10.00      A   
ATOM   2024  CG2 THR A 235     -10.534   2.021 -14.757  1.00 10.00      A   
ATOM   2025  C   THR A 235      -8.233   0.866 -13.109  1.00 10.00      A   
ATOM   2026  O   THR A 235      -8.585  -0.266 -13.459  1.00 10.00      A   
ATOM   2027  N   LEU A 236      -6.964   1.264 -13.157  1.00 10.00      A   
ATOM   2028  HN  LEU A 236      -6.730   2.171 -12.850  1.00 10.00      A   
ATOM   2029  CA  LEU A 236      -5.912   0.386 -13.662  1.00 10.00      A   
ATOM   2030  CB  LEU A 236      -4.607   1.152 -13.886  1.00 10.00      A   
ATOM   2031  CG  LEU A 236      -4.568   2.082 -15.101  1.00 10.00      A   
ATOM   2032  CD1 LEU A 236      -3.182   2.682 -15.262  1.00 10.00      A   
ATOM   2033  CD2 LEU A 236      -4.987   1.345 -16.366  1.00 10.00      A   
ATOM   2034  C   LEU A 236      -5.670  -0.823 -12.763  1.00 10.00      A   
ATOM   2035  O   LEU A 236      -5.830  -1.967 -13.195  1.00 10.00      A   
ATOM   2036  N   VAL A 237      -5.309  -0.567 -11.511  1.00 10.00      A   
ATOM   2037  HN  VAL A 237      -5.243   0.367 -11.212  1.00 10.00      A   
ATOM   2038  CA  VAL A 237      -5.022  -1.642 -10.561  1.00 10.00      A   
ATOM   2039  CB  VAL A 237      -4.285  -1.121  -9.305  1.00 10.00      A   
ATOM   2040  CG1 VAL A 237      -3.778  -2.277  -8.452  1.00 10.00      A   
ATOM   2041  CG2 VAL A 237      -3.128  -0.216  -9.704  1.00 10.00      A   
ATOM   2042  C   VAL A 237      -6.290  -2.402 -10.164  1.00 10.00      A   
ATOM   2043  O   VAL A 237      -6.238  -3.590  -9.838  1.00 10.00      A   
ATOM   2044  N   GLY A 238      -7.425  -1.716 -10.206  1.00 10.00      A   
ATOM   2045  HN  GLY A 238      -7.407  -0.767 -10.467  1.00 10.00      A   
ATOM   2046  CA  GLY A 238      -8.687  -2.341  -9.857  1.00 10.00      A   
ATOM   2047  C   GLY A 238      -9.030  -3.488 -10.785  1.00 10.00      A   
ATOM   2048  O   GLY A 238      -9.206  -4.626 -10.339  1.00 10.00      A   
ATOM   2049  N   ALA A 239      -9.094  -3.196 -12.080  1.00 10.00      A   
ATOM   2050  HN  ALA A 239      -8.930  -2.272 -12.369  1.00 10.00      A   
ATOM   2051  CA  ALA A 239      -9.413  -4.207 -13.081  1.00 10.00      A   
ATOM   2052  CB  ALA A 239      -9.584  -3.569 -14.450  1.00 10.00      A   
ATOM   2053  C   ALA A 239      -8.344  -5.294 -13.125  1.00 10.00      A   
ATOM   2054  O   ALA A 239      -8.655  -6.483 -13.219  1.00 10.00      A   
ATOM   2055  N   ALA A 240      -7.084  -4.881 -13.035  1.00 10.00      A   
ATOM   2056  HN  ALA A 240      -6.900  -3.922 -12.956  1.00 10.00      A   
ATOM   2057  CA  ALA A 240      -5.970  -5.817 -13.054  1.00 10.00      A   
ATOM   2058  CB  ALA A 240      -4.647  -5.069 -13.040  1.00 10.00      A   
ATOM   2059  C   ALA A 240      -6.056  -6.775 -11.872  1.00 10.00      A   
ATOM   2060  O   ALA A 240      -5.919  -7.989 -12.033  1.00 10.00      A   
ATOM   2061  N   GLY A 241      -6.309  -6.223 -10.687  1.00 10.00      A   
ATOM   2062  HN  GLY A 241      -6.420  -5.248 -10.625  1.00 10.00      A   
ATOM   2063  CA  GLY A 241      -6.421  -7.036  -9.490  1.00 10.00      A   
ATOM   2064  C   GLY A 241      -7.551  -8.038  -9.596  1.00 10.00      A   
ATOM   2065  O   GLY A 241      -7.456  -9.150  -9.075  1.00 10.00      A   
ATOM   2066  N   THR A 242      -8.620  -7.643 -10.278  1.00 10.00      A   
ATOM   2067  HN  THR A 242      -8.632  -6.743 -10.670  1.00 10.00      A   
ATOM   2068  CA  THR A 242      -9.769  -8.517 -10.467  1.00 10.00      A   
ATOM   2069  CB  THR A 242     -10.900  -7.797 -11.233  1.00 10.00      A   
ATOM   2070  OG1 THR A 242     -11.163  -6.520 -10.628  1.00 10.00      A   
ATOM   2071  HG1 THR A 242     -10.339  -6.030 -10.531  1.00 10.00      A   
ATOM   2072  CG2 THR A 242     -12.175  -8.626 -11.213  1.00 10.00      A   
ATOM   2073  C   THR A 242      -9.340  -9.765 -11.241  1.00 10.00      A   
ATOM   2074  O   THR A 242      -9.634 -10.894 -10.843  1.00 10.00      A   
ATOM   2075  N   LEU A 243      -8.616  -9.546 -12.332  1.00 10.00      A   
ATOM   2076  HN  LEU A 243      -8.410  -8.622 -12.590  1.00 10.00      A   
ATOM   2077  CA  LEU A 243      -8.123 -10.640 -13.160  1.00 10.00      A   
ATOM   2078  CB  LEU A 243      -7.515 -10.098 -14.456  1.00 10.00      A   
ATOM   2079  CG  LEU A 243      -8.476  -9.357 -15.388  1.00 10.00      A   
ATOM   2080  CD1 LEU A 243      -7.726  -8.765 -16.572  1.00 10.00      A   
ATOM   2081  CD2 LEU A 243      -9.584 -10.284 -15.864  1.00 10.00      A   
ATOM   2082  C   LEU A 243      -7.092 -11.469 -12.403  1.00 10.00      A   
ATOM   2083  O   LEU A 243      -7.097 -12.697 -12.474  1.00 10.00      A   
ATOM   2084  N   LEU A 244      -6.220 -10.785 -11.664  1.00 10.00      A   
ATOM   2085  HN  LEU A 244      -6.275  -9.804 -11.651  1.00 10.00      A   
ATOM   2086  CA  LEU A 244      -5.177 -11.448 -10.881  1.00 10.00      A   
ATOM   2087  CB  LEU A 244      -4.296 -10.423 -10.160  1.00 10.00      A   
ATOM   2088  CG  LEU A 244      -3.370  -9.578 -11.041  1.00 10.00      A   
ATOM   2089  CD1 LEU A 244      -2.645  -8.533 -10.208  1.00 10.00      A   
ATOM   2090  CD2 LEU A 244      -2.375 -10.458 -11.785  1.00 10.00      A   
ATOM   2091  C   LEU A 244      -5.784 -12.420  -9.875  1.00 10.00      A   
ATOM   2092  O   LEU A 244      -5.256 -13.510  -9.659  1.00 10.00      A   
ATOM   2093  N   THR A 245      -6.900 -12.024  -9.277  1.00 10.00      A   
ATOM   2094  HN  THR A 245      -7.264 -11.139  -9.489  1.00 10.00      A   
ATOM   2095  CA  THR A 245      -7.589 -12.863  -8.307  1.00 10.00      A   
ATOM   2096  CB  THR A 245      -8.827 -12.145  -7.730  1.00 10.00      A   
ATOM   2097  OG1 THR A 245      -8.451 -10.838  -7.268  1.00 10.00      A   
ATOM   2098  HG1 THR A 245      -8.197 -10.286  -8.023  1.00 10.00      A   
ATOM   2099  CG2 THR A 245      -9.410 -12.933  -6.565  1.00 10.00      A   
ATOM   2100  C   THR A 245      -8.014 -14.186  -8.947  1.00 10.00      A   
ATOM   2101  O   THR A 245      -7.838 -15.258  -8.364  1.00 10.00      A   
ATOM   2102  N   VAL A 246      -8.551 -14.102 -10.160  1.00 10.00      A   
ATOM   2103  HN  VAL A 246      -8.655 -13.219 -10.579  1.00 10.00      A   
ATOM   2104  CA  VAL A 246      -8.992 -15.287 -10.884  1.00 10.00      A   
ATOM   2105  CB  VAL A 246      -9.818 -14.911 -12.132  1.00 10.00      A   
ATOM   2106  CG1 VAL A 246     -10.394 -16.156 -12.791  1.00 10.00      A   
ATOM   2107  CG2 VAL A 246     -10.930 -13.938 -11.764  1.00 10.00      A   
ATOM   2108  C   VAL A 246      -7.788 -16.132 -11.298  1.00 10.00      A   
ATOM   2109  O   VAL A 246      -7.815 -17.362 -11.212  1.00 10.00      A   
ATOM   2110  N   LEU A 247      -6.724 -15.460 -11.730  1.00 10.00      A   
ATOM   2111  HN  LEU A 247      -6.767 -14.479 -11.773  1.00 10.00      A   
ATOM   2112  CA  LEU A 247      -5.502 -16.138 -12.148  1.00 10.00      A   
ATOM   2113  CB  LEU A 247      -4.469 -15.126 -12.660  1.00 10.00      A   
ATOM   2114  CG  LEU A 247      -4.822 -14.392 -13.956  1.00 10.00      A   
ATOM   2115  CD1 LEU A 247      -3.829 -13.272 -14.226  1.00 10.00      A   
ATOM   2116  CD2 LEU A 247      -4.867 -15.360 -15.127  1.00 10.00      A   
ATOM   2117  C   LEU A 247      -4.909 -16.941 -10.995  1.00 10.00      A   
ATOM   2118  O   LEU A 247      -4.487 -18.084 -11.173  1.00 10.00      A   
ATOM   2119  N   MET A 248      -4.885 -16.332  -9.815  1.00 10.00      A   
ATOM   2120  HN  MET A 248      -5.234 -15.414  -9.746  1.00 10.00      A   
ATOM   2121  CA  MET A 248      -4.350 -16.981  -8.623  1.00 10.00      A   
ATOM   2122  CB  MET A 248      -4.234 -15.982  -7.470  1.00 10.00      A   
ATOM   2123  CG  MET A 248      -3.141 -14.944  -7.661  1.00 10.00      A   
ATOM   2124  SD  MET A 248      -3.006 -13.805  -6.266  1.00 10.00      A   
ATOM   2125  CE  MET A 248      -2.484 -14.921  -4.965  1.00 10.00      A   
ATOM   2126  C   MET A 248      -5.226 -18.157  -8.204  1.00 10.00      A   
ATOM   2127  O   MET A 248      -4.721 -19.223  -7.850  1.00 10.00      A   
ATOM   2128  N   ALA A 249      -6.539 -17.960  -8.262  1.00 10.00      A   
ATOM   2129  HN  ALA A 249      -6.878 -17.087  -8.555  1.00 10.00      A   
ATOM   2130  CA  ALA A 249      -7.489 -18.999  -7.895  1.00 10.00      A   
ATOM   2131  CB  ALA A 249      -8.910 -18.460  -7.930  1.00 10.00      A   
ATOM   2132  C   ALA A 249      -7.350 -20.218  -8.803  1.00 10.00      A   
ATOM   2133  O   ALA A 249      -7.259 -21.347  -8.322  1.00 10.00      A   
ATOM   2134  N   ARG A 250      -7.309 -19.980 -10.112  1.00 10.00      A   
ATOM   2135  HN  ARG A 250      -7.375 -19.052 -10.431  1.00 10.00      A   
ATOM   2136  CA  ARG A 250      -7.175 -21.058 -11.085  1.00 10.00      A   
ATOM   2137  CB  ARG A 250      -7.271 -20.527 -12.519  1.00 10.00      A   
ATOM   2138  CG  ARG A 250      -8.658 -20.046 -12.914  1.00 10.00      A   
ATOM   2139  CD  ARG A 250      -8.874 -20.137 -14.419  1.00 10.00      A   
ATOM   2140  NE  ARG A 250      -7.932 -19.311 -15.181  1.00 10.00      A   
ATOM   2141  HE  ARG A 250      -6.980 -19.559 -15.139  1.00 10.00      A   
ATOM   2142  CZ  ARG A 250      -8.292 -18.266 -15.927  1.00 10.00      A   
ATOM   2143  NH1 ARG A 250      -9.576 -17.921 -16.015  1.00 10.00      A   
ATOM   2144 HH11 ARG A 250      -9.866 -17.103 -16.596  1.00 10.00      A   
ATOM   2145 HH12 ARG A 250     -10.302 -18.472 -15.505  1.00 10.00      A   
ATOM   2146  NH2 ARG A 250      -7.372 -17.578 -16.595  1.00 10.00      A   
ATOM   2147 HH21 ARG A 250      -6.365 -17.854 -16.541  1.00 10.00      A   
ATOM   2148 HH22 ARG A 250      -7.652 -16.758 -17.176  1.00 10.00      A   
ATOM   2149  C   ARG A 250      -5.868 -21.820 -10.893  1.00 10.00      A   
ATOM   2150  O   ARG A 250      -5.833 -23.044 -11.010  1.00 10.00      A   
ATOM   2151  N   ALA A 251      -4.800 -21.092 -10.572  1.00 10.00      A   
ATOM   2152  HN  ALA A 251      -4.898 -20.122 -10.471  1.00 10.00      A   
ATOM   2153  CA  ALA A 251      -3.489 -21.701 -10.364  1.00 10.00      A   
ATOM   2154  CB  ALA A 251      -2.415 -20.630 -10.245  1.00 10.00      A   
ATOM   2155  C   ALA A 251      -3.490 -22.589  -9.127  1.00 10.00      A   
ATOM   2156  O   ALA A 251      -2.714 -23.537  -9.027  1.00 10.00      A   
ATOM   2157  N   MET A 252      -4.365 -22.278  -8.183  1.00 10.00      A   
ATOM   2158  HN  MET A 252      -4.961 -21.508  -8.314  1.00 10.00      A   
ATOM   2159  CA  MET A 252      -4.465 -23.056  -6.957  1.00 10.00      A   
ATOM   2160  CB  MET A 252      -4.690 -22.145  -5.752  1.00 10.00      A   
ATOM   2161  CG  MET A 252      -3.487 -21.289  -5.390  1.00 10.00      A   
ATOM   2162  SD  MET A 252      -2.033 -22.263  -4.943  1.00 10.00      A   
ATOM   2163  CE  MET A 252      -2.560 -22.966  -3.382  1.00 10.00      A   
ATOM   2164  C   MET A 252      -5.578 -24.092  -7.053  1.00 10.00      A   
ATOM   2165  O   MET A 252      -5.964 -24.696  -6.052  1.00 10.00      A   
ATOM   2166  N   ASN A 253      -6.086 -24.292  -8.270  1.00 10.00      A   
ATOM   2167  HN  ASN A 253      -5.725 -23.774  -9.021  1.00 10.00      A   
ATOM   2168  CA  ASN A 253      -7.157 -25.259  -8.529  1.00 10.00      A   
ATOM   2169  CB  ASN A 253      -6.686 -26.692  -8.239  1.00 10.00      A   
ATOM   2170  CG  ASN A 253      -5.668 -27.197  -9.246  1.00 10.00      A   
ATOM   2171  OD1 ASN A 253      -6.030 -27.708 -10.302  1.00 10.00      A   
ATOM   2172  ND2 ASN A 253      -4.389 -27.078  -8.919  1.00 10.00      A   
ATOM   2173 HD21 ASN A 253      -4.166 -26.671  -8.057  1.00 10.00      A   
ATOM   2174 HD22 ASN A 253      -3.714 -27.400  -9.557  1.00 10.00      A   
ATOM   2175  C   ASN A 253      -8.416 -24.932  -7.727  1.00 10.00      A   
ATOM   2176  O   ASN A 253      -9.188 -25.824  -7.361  1.00 10.00      A   
ATOM   2177  N   ARG A 254      -8.627 -23.647  -7.476  1.00 10.00      A   
ATOM   2178  HN  ARG A 254      -7.991 -22.983  -7.823  1.00 10.00      A   
ATOM   2179  CA  ARG A 254      -9.779 -23.185  -6.711  1.00 10.00      A   
ATOM   2180  CB  ARG A 254      -9.310 -22.580  -5.386  1.00 10.00      A   
ATOM   2181  CG  ARG A 254      -8.933 -23.605  -4.330  1.00 10.00      A   
ATOM   2182  CD  ARG A 254     -10.120 -23.936  -3.445  1.00 10.00      A   
ATOM   2183  NE  ARG A 254     -10.671 -22.737  -2.818  1.00 10.00      A   
ATOM   2184  HE  ARG A 254     -10.213 -21.882  -3.003  1.00 10.00      A   
ATOM   2185  CZ  ARG A 254     -11.722 -22.732  -2.005  1.00 10.00      A   
ATOM   2186  NH1 ARG A 254     -12.338 -23.872  -1.703  1.00 10.00      A   
ATOM   2187 HH11 ARG A 254     -11.997 -24.774  -2.103  1.00 10.00      A   
ATOM   2188 HH12 ARG A 254     -13.163 -23.872  -1.063  1.00 10.00      A   
ATOM   2189  NH2 ARG A 254     -12.177 -21.590  -1.510  1.00 10.00      A   
ATOM   2190 HH21 ARG A 254     -11.711 -20.684  -1.767  1.00 10.00      A   
ATOM   2191 HH22 ARG A 254     -13.001 -21.581  -0.868  1.00 10.00      A   
ATOM   2192  C   ARG A 254     -10.576 -22.149  -7.496  1.00 10.00      A   
ATOM   2193  O   ARG A 254     -10.206 -21.788  -8.612  1.00 10.00      A   
ATOM   2194  N   SER A 255     -11.668 -21.682  -6.911  1.00 10.00      A   
ATOM   2195  HN  SER A 255     -11.912 -22.011  -6.021  1.00 10.00      A   
ATOM   2196  CA  SER A 255     -12.513 -20.682  -7.546  1.00 10.00      A   
ATOM   2197  CB  SER A 255     -13.822 -21.312  -8.023  1.00 10.00      A   
ATOM   2198  OG  SER A 255     -13.571 -22.439  -8.844  1.00 10.00      A   
ATOM   2199  HG  SER A 255     -12.841 -22.950  -8.472  1.00 10.00      A   
ATOM   2200  C   SER A 255     -12.793 -19.545  -6.569  1.00 10.00      A   
ATOM   2201  O   SER A 255     -12.788 -19.753  -5.355  1.00 10.00      A   
ATOM   2202  N   VAL A 256     -13.042 -18.355  -7.101  1.00 10.00      A   
ATOM   2203  HN  VAL A 256     -13.053 -18.265  -8.079  1.00 10.00      A   
ATOM   2204  CA  VAL A 256     -13.312 -17.176  -6.273  1.00 10.00      A   
ATOM   2205  CB  VAL A 256     -13.298 -15.879  -7.118  1.00 10.00      A   
ATOM   2206  CG1 VAL A 256     -13.392 -14.648  -6.228  1.00 10.00      A   
ATOM   2207  CG2 VAL A 256     -12.053 -15.815  -7.993  1.00 10.00      A   
ATOM   2208  C   VAL A 256     -14.657 -17.300  -5.554  1.00 10.00      A   
ATOM   2209  O   VAL A 256     -14.777 -16.991  -4.365  1.00 10.00      A   
ATOM   2210  N   TRP A 257     -15.659 -17.772  -6.282  1.00 10.00      A   
ATOM   2211  HN  TRP A 257     -15.495 -18.010  -7.221  1.00 10.00      A   
ATOM   2212  CA  TRP A 257     -17.002 -17.941  -5.741  1.00 10.00      A   
ATOM   2213  CB  TRP A 257     -17.928 -18.502  -6.827  1.00 10.00      A   
ATOM   2214  CG  TRP A 257     -19.365 -18.617  -6.419  1.00 10.00      A   
ATOM   2215  CD1 TRP A 257     -20.200 -17.602  -6.052  1.00 10.00      A   
ATOM   2216  CD2 TRP A 257     -20.139 -19.819  -6.348  1.00 10.00      A   
ATOM   2217  NE1 TRP A 257     -21.444 -18.102  -5.752  1.00 10.00      A   
ATOM   2218  HE1 TRP A 257     -22.217 -17.574  -5.457  1.00 10.00      A   
ATOM   2219  CE2 TRP A 257     -21.432 -19.457  -5.927  1.00 10.00      A   
ATOM   2220  CE3 TRP A 257     -19.863 -21.169  -6.600  1.00 10.00      A   
ATOM   2221  CZ2 TRP A 257     -22.447 -20.391  -5.748  1.00 10.00      A   
ATOM   2222  CZ3 TRP A 257     -20.874 -22.097  -6.423  1.00 10.00      A   
ATOM   2223  CH2 TRP A 257     -22.151 -21.704  -6.002  1.00 10.00      A   
ATOM   2224  C   TRP A 257     -17.005 -18.850  -4.512  1.00 10.00      A   
ATOM   2225  O   TRP A 257     -17.647 -18.546  -3.509  1.00 10.00      A   
ATOM   2226  N   ILE A 258     -16.255 -19.944  -4.581  1.00 10.00      A   
ATOM   2227  HN  ILE A 258     -15.731 -20.112  -5.392  1.00 10.00      A   
ATOM   2228  CA  ILE A 258     -16.191 -20.901  -3.480  1.00 10.00      A   
ATOM   2229  CB  ILE A 258     -15.750 -22.300  -3.969  1.00 10.00      A   
ATOM   2230  CG1 ILE A 258     -16.302 -22.572  -5.372  1.00 10.00      A   
ATOM   2231  CG2 ILE A 258     -16.217 -23.379  -3.002  1.00 10.00      A   
ATOM   2232  CD1 ILE A 258     -15.814 -23.868  -5.986  1.00 10.00      A   
ATOM   2233  C   ILE A 258     -15.246 -20.421  -2.373  1.00 10.00      A   
ATOM   2234  O   ILE A 258     -15.000 -21.135  -1.400  1.00 10.00      A   
ATOM   2235  N   SER A 259     -14.713 -19.212  -2.521  1.00 10.00      A   
ATOM   2236  HN  SER A 259     -14.938 -18.678  -3.316  1.00 10.00      A   
ATOM   2237  CA  SER A 259     -13.806 -18.660  -1.521  1.00 10.00      A   
ATOM   2238  CB  SER A 259     -12.522 -18.145  -2.172  1.00 10.00      A   
ATOM   2239  OG  SER A 259     -11.857 -19.191  -2.866  1.00 10.00      A   
ATOM   2240  HG  SER A 259     -12.182 -19.228  -3.780  1.00 10.00      A   
ATOM   2241  C   SER A 259     -14.477 -17.561  -0.699  1.00 10.00      A   
ATOM   2242  O   SER A 259     -14.259 -17.459   0.509  1.00 10.00      A   
ATOM   2243  N   VAL A 260     -15.302 -16.752  -1.354  1.00 10.00      A   
ATOM   2244  HN  VAL A 260     -15.437 -16.882  -2.315  1.00 10.00      A   
ATOM   2245  CA  VAL A 260     -16.006 -15.665  -0.678  1.00 10.00      A   
ATOM   2246  CB  VAL A 260     -16.275 -14.473  -1.624  1.00 10.00      A   
ATOM   2247  CG1 VAL A 260     -14.965 -13.832  -2.055  1.00 10.00      A   
ATOM   2248  CG2 VAL A 260     -17.084 -14.905  -2.843  1.00 10.00      A   
ATOM   2249  C   VAL A 260     -17.324 -16.148  -0.082  1.00 10.00      A   
ATOM   2250  O   VAL A 260     -17.886 -15.518   0.822  1.00 10.00      A   
ATOM   2251  N   LEU A 261     -17.815 -17.265  -0.594  1.00 10.00      A   
ATOM   2252  HN  LEU A 261     -17.322 -17.726  -1.306  1.00 10.00      A   
ATOM   2253  CB  LEU A 261     -19.975 -18.181  -1.301  1.00 10.00      A   
ATOM   2254  CG  LEU A 261     -21.475 -18.301  -1.005  1.00 10.00      A   
ATOM   2255  CD1 LEU A 261     -22.059 -16.955  -0.601  1.00 10.00      A   
ATOM   2256  CD2 LEU A 261     -22.216 -18.867  -2.206  1.00 10.00      A   
ATOM   2257  CA  LEU A 261     -19.065 -17.827  -0.118  1.00 10.00      A   
ATOM   2258  C   LEU A 261     -18.798 -19.058   0.741  1.00 10.00      A   
ATOM   2259  O   LEU A 261     -19.700 -19.467   1.502  1.00 10.00      A   
ATOM   2260  OXT LEU A 261     -17.679 -19.607   0.661  1.00 10.00      A   
ATOM   2261  CB  MET B   1      32.773 -10.840  -8.837  1.00 10.00      B   
ATOM   2262  CG  MET B   1      32.339  -9.438  -8.441  1.00 10.00      B   
ATOM   2263  SD  MET B   1      30.549  -9.216  -8.534  1.00 10.00      B   
ATOM   2264  CE  MET B   1      30.411  -7.455  -8.241  1.00 10.00      B   
ATOM   2265  C   MET B   1      34.827 -11.304  -7.462  1.00 10.00      B   
ATOM   2266  O   MET B   1      34.069 -11.411  -6.494  1.00 10.00      B   
ATOM   2267  N   MET B   1      34.626 -12.187  -9.760  1.00 10.00      B   
ATOM   2268  HT1 MET B   1      34.220 -12.036 -10.706  1.00 10.00      B   
ATOM   2269  HT2 MET B   1      34.244 -13.072  -9.371  1.00 10.00      B   
ATOM   2270  HT3 MET B   1      35.658 -12.279  -9.851  1.00 10.00      B   
ATOM   2271  CA  MET B   1      34.289 -11.050  -8.871  1.00 10.00      B   
ATOM   2272  N   GLU B   2      36.144 -11.398  -7.348  1.00 10.00      B   
ATOM   2273  HN  GLU B   2      36.706 -11.272  -8.144  1.00 10.00      B   
ATOM   2274  CA  GLU B   2      36.786 -11.658  -6.070  1.00 10.00      B   
ATOM   2275  CB  GLU B   2      37.209 -13.127  -5.995  1.00 10.00      B   
ATOM   2276  CG  GLU B   2      37.835 -13.537  -4.673  1.00 10.00      B   
ATOM   2277  CD  GLU B   2      38.513 -14.887  -4.754  1.00 10.00      B   
ATOM   2278  OE1 GLU B   2      39.727 -14.931  -5.034  1.00 10.00      B   
ATOM   2279  OE2 GLU B   2      37.838 -15.913  -4.548  1.00 10.00      B   
ATOM   2280  C   GLU B   2      38.003 -10.759  -5.891  1.00 10.00      B   
ATOM   2281  O   GLU B   2      38.824 -10.622  -6.798  1.00 10.00      B   
ATOM   2282  N   PHE B   3      38.112 -10.149  -4.723  1.00 10.00      B   
ATOM   2283  HN  PHE B   3      37.422 -10.297  -4.042  1.00 10.00      B   
ATOM   2284  CA  PHE B   3      39.231  -9.267  -4.415  1.00 10.00      B   
ATOM   2285  CB  PHE B   3      38.742  -8.045  -3.633  1.00 10.00      B   
ATOM   2286  CG  PHE B   3      38.141  -6.966  -4.490  1.00 10.00      B   
ATOM   2287  CD1 PHE B   3      36.928  -7.161  -5.130  1.00 10.00      B   
ATOM   2288  CD2 PHE B   3      38.790  -5.753  -4.650  1.00 10.00      B   
ATOM   2289  CE1 PHE B   3      36.375  -6.168  -5.914  1.00 10.00      B   
ATOM   2290  CE2 PHE B   3      38.242  -4.754  -5.433  1.00 10.00      B   
ATOM   2291  CZ  PHE B   3      37.033  -4.963  -6.066  1.00 10.00      B   
ATOM   2292  C   PHE B   3      40.285 -10.010  -3.604  1.00 10.00      B   
ATOM   2293  O   PHE B   3      40.014 -11.087  -3.064  1.00 10.00      B   
ATOM   2294  N   GLY B   4      41.484  -9.451  -3.532  1.00 10.00      B   
ATOM   2295  HN  GLY B   4      41.652  -8.602  -3.997  1.00 10.00      B   
ATOM   2296  CA  GLY B   4      42.547 -10.076  -2.776  1.00 10.00      B   
ATOM   2297  C   GLY B   4      42.302  -9.957  -1.287  1.00 10.00      B   
ATOM   2298  O   GLY B   4      41.624  -9.027  -0.845  1.00 10.00      B   
ATOM   2299  N   PHE B   5      42.851 -10.887  -0.517  1.00 10.00      B   
ATOM   2300  HN  PHE B   5      43.388 -11.595  -0.934  1.00 10.00      B   
ATOM   2301  CA  PHE B   5      42.679 -10.889   0.932  1.00 10.00      B   
ATOM   2302  CB  PHE B   5      43.419 -12.073   1.565  1.00 10.00      B   
ATOM   2303  CG  PHE B   5      43.505 -12.009   3.065  1.00 10.00      B   
ATOM   2304  CD1 PHE B   5      42.373 -12.151   3.850  1.00 10.00      B   
ATOM   2305  CD2 PHE B   5      44.724 -11.799   3.690  1.00 10.00      B   
ATOM   2306  CE1 PHE B   5      42.454 -12.085   5.228  1.00 10.00      B   
ATOM   2307  CE2 PHE B   5      44.813 -11.732   5.068  1.00 10.00      B   
ATOM   2308  CZ  PHE B   5      43.676 -11.874   5.840  1.00 10.00      B   
ATOM   2309  C   PHE B   5      43.137  -9.574   1.558  1.00 10.00      B   
ATOM   2310  O   PHE B   5      42.381  -8.930   2.282  1.00 10.00      B   
ATOM   2311  N   TRP B   6      44.361  -9.168   1.252  1.00 10.00      B   
ATOM   2312  HN  TRP B   6      44.904  -9.708   0.637  1.00 10.00      B   
ATOM   2313  CA  TRP B   6      44.917  -7.937   1.802  1.00 10.00      B   
ATOM   2314  CB  TRP B   6      46.399  -7.807   1.452  1.00 10.00      B   
ATOM   2315  CG  TRP B   6      47.239  -8.912   2.019  1.00 10.00      B   
ATOM   2316  CD1 TRP B   6      47.742  -9.990   1.349  1.00 10.00      B   
ATOM   2317  CD2 TRP B   6      47.671  -9.048   3.378  1.00 10.00      B   
ATOM   2318  NE1 TRP B   6      48.460 -10.788   2.205  1.00 10.00      B   
ATOM   2319  HE1 TRP B   6      48.920 -11.622   1.960  1.00 10.00      B   
ATOM   2320  CE2 TRP B   6      48.431 -10.231   3.458  1.00 10.00      B   
ATOM   2321  CE3 TRP B   6      47.488  -8.284   4.534  1.00 10.00      B   
ATOM   2322  CZ2 TRP B   6      49.006 -10.666   4.648  1.00 10.00      B   
ATOM   2323  CZ3 TRP B   6      48.060  -8.718   5.715  1.00 10.00      B   
ATOM   2324  CH2 TRP B   6      48.810  -9.898   5.763  1.00 10.00      B   
ATOM   2325  C   TRP B   6      44.141  -6.708   1.340  1.00 10.00      B   
ATOM   2326  O   TRP B   6      43.943  -5.763   2.103  1.00 10.00      B   
ATOM   2327  N   SER B   7      43.697  -6.731   0.092  1.00 10.00      B   
ATOM   2328  HN  SER B   7      43.888  -7.509  -0.471  1.00 10.00      B   
ATOM   2329  CA  SER B   7      42.940  -5.625  -0.467  1.00 10.00      B   
ATOM   2330  CB  SER B   7      42.778  -5.814  -1.978  1.00 10.00      B   
ATOM   2331  OG  SER B   7      44.021  -6.146  -2.577  1.00 10.00      B   
ATOM   2332  HG  SER B   7      44.457  -5.335  -2.871  1.00 10.00      B   
ATOM   2333  C   SER B   7      41.575  -5.516   0.206  1.00 10.00      B   
ATOM   2334  O   SER B   7      41.212  -4.464   0.731  1.00 10.00      B   
ATOM   2335  N   ALA B   8      40.841  -6.624   0.217  1.00 10.00      B   
ATOM   2336  HN  ALA B   8      41.205  -7.446  -0.190  1.00 10.00      B   
ATOM   2337  CA  ALA B   8      39.513  -6.660   0.817  1.00 10.00      B   
ATOM   2338  CB  ALA B   8      38.858  -8.008   0.571  1.00 10.00      B   
ATOM   2339  C   ALA B   8      39.568  -6.353   2.308  1.00 10.00      B   
ATOM   2340  O   ALA B   8      38.661  -5.722   2.852  1.00 10.00      B   
ATOM   2341  N   LEU B   9      40.635  -6.802   2.965  1.00 10.00      B   
ATOM   2342  HN  LEU B   9      41.315  -7.316   2.477  1.00 10.00      B   
ATOM   2343  CA  LEU B   9      40.817  -6.562   4.392  1.00 10.00      B   
ATOM   2344  CB  LEU B   9      42.037  -7.333   4.913  1.00 10.00      B   
ATOM   2345  CG  LEU B   9      42.373  -7.155   6.396  1.00 10.00      B   
ATOM   2346  CD1 LEU B   9      41.281  -7.748   7.274  1.00 10.00      B   
ATOM   2347  CD2 LEU B   9      43.720  -7.782   6.713  1.00 10.00      B   
ATOM   2348  C   LEU B   9      40.984  -5.071   4.663  1.00 10.00      B   
ATOM   2349  O   LEU B   9      40.361  -4.519   5.570  1.00 10.00      B   
ATOM   2350  N   TYR B  10      41.820  -4.423   3.861  1.00 10.00      B   
ATOM   2351  HN  TYR B  10      42.283  -4.918   3.151  1.00 10.00      B   
ATOM   2352  CA  TYR B  10      42.065  -2.995   4.009  1.00 10.00      B   
ATOM   2353  CB  TYR B  10      43.210  -2.537   3.103  1.00 10.00      B   
ATOM   2354  CG  TYR B  10      43.448  -1.045   3.143  1.00 10.00      B   
ATOM   2355  CD1 TYR B  10      43.944  -0.432   4.286  1.00 10.00      B   
ATOM   2356  CD2 TYR B  10      43.169  -0.247   2.041  1.00 10.00      B   
ATOM   2357  CE1 TYR B  10      44.156   0.931   4.329  1.00 10.00      B   
ATOM   2358  CE2 TYR B  10      43.379   1.117   2.074  1.00 10.00      B   
ATOM   2359  CZ  TYR B  10      43.873   1.700   3.222  1.00 10.00      B   
ATOM   2360  OH  TYR B  10      44.090   3.057   3.266  1.00 10.00      B   
ATOM   2361  HH  TYR B  10      44.940   3.227   3.696  1.00 10.00      B   
ATOM   2362  C   TYR B  10      40.803  -2.201   3.705  1.00 10.00      B   
ATOM   2363  O   TYR B  10      40.434  -1.297   4.456  1.00 10.00      B   
ATOM   2364  N   ILE B  11      40.140  -2.554   2.610  1.00 10.00      B   
ATOM   2365  HN  ILE B  11      40.486  -3.288   2.055  1.00 10.00      B   
ATOM   2366  CA  ILE B  11      38.915  -1.878   2.208  1.00 10.00      B   
ATOM   2367  CB  ILE B  11      38.355  -2.448   0.885  1.00 10.00      B   
ATOM   2368  CG1 ILE B  11      39.345  -2.202  -0.258  1.00 10.00      B   
ATOM   2369  CG2 ILE B  11      37.004  -1.826   0.554  1.00 10.00      B   
ATOM   2370  CD1 ILE B  11      39.024  -2.972  -1.523  1.00 10.00      B   
ATOM   2371  C   ILE B  11      37.860  -1.979   3.306  1.00 10.00      B   
ATOM   2372  O   ILE B  11      37.150  -1.012   3.585  1.00 10.00      B   
ATOM   2373  N   PHE B  12      37.778  -3.147   3.937  1.00 10.00      B   
ATOM   2374  HN  PHE B  12      38.374  -3.879   3.665  1.00 10.00      B   
ATOM   2375  CA  PHE B  12      36.821  -3.375   5.013  1.00 10.00      B   
ATOM   2376  CB  PHE B  12      36.926  -4.813   5.531  1.00 10.00      B   
ATOM   2377  CG  PHE B  12      36.054  -5.097   6.721  1.00 10.00      B   
ATOM   2378  CD1 PHE B  12      34.684  -5.220   6.577  1.00 10.00      B   
ATOM   2379  CD2 PHE B  12      36.604  -5.238   7.983  1.00 10.00      B   
ATOM   2380  CE1 PHE B  12      33.878  -5.476   7.669  1.00 10.00      B   
ATOM   2381  CE2 PHE B  12      35.804  -5.496   9.080  1.00 10.00      B   
ATOM   2382  CZ  PHE B  12      34.438  -5.614   8.923  1.00 10.00      B   
ATOM   2383  C   PHE B  12      37.036  -2.384   6.154  1.00 10.00      B   
ATOM   2384  O   PHE B  12      36.096  -1.734   6.607  1.00 10.00      B   
ATOM   2385  N   VAL B  13      38.279  -2.261   6.598  1.00 10.00      B   
ATOM   2386  HN  VAL B  13      38.991  -2.796   6.183  1.00 10.00      B   
ATOM   2387  CA  VAL B  13      38.615  -1.350   7.687  1.00 10.00      B   
ATOM   2388  CB  VAL B  13      40.080  -1.537   8.147  1.00 10.00      B   
ATOM   2389  CG1 VAL B  13      40.412  -0.605   9.302  1.00 10.00      B   
ATOM   2390  CG2 VAL B  13      40.336  -2.983   8.542  1.00 10.00      B   
ATOM   2391  C   VAL B  13      38.391   0.104   7.274  1.00 10.00      B   
ATOM   2392  O   VAL B  13      37.781   0.881   8.010  1.00 10.00      B   
ATOM   2393  N   LEU B  14      38.859   0.448   6.080  1.00 10.00      B   
ATOM   2394  HN  LEU B  14      39.308  -0.235   5.532  1.00 10.00      B   
ATOM   2395  CA  LEU B  14      38.738   1.805   5.558  1.00 10.00      B   
ATOM   2396  CB  LEU B  14      39.436   1.919   4.197  1.00 10.00      B   
ATOM   2397  CG  LEU B  14      39.559   3.329   3.611  1.00 10.00      B   
ATOM   2398  CD1 LEU B  14      40.513   4.180   4.436  1.00 10.00      B   
ATOM   2399  CD2 LEU B  14      40.005   3.271   2.159  1.00 10.00      B   
ATOM   2400  C   LEU B  14      37.281   2.258   5.448  1.00 10.00      B   
ATOM   2401  O   LEU B  14      36.936   3.359   5.883  1.00 10.00      B   
ATOM   2402  N   THR B  15      36.431   1.409   4.882  1.00 10.00      B   
ATOM   2403  HN  THR B  15      36.757   0.536   4.576  1.00 10.00      B   
ATOM   2404  CA  THR B  15      35.020   1.743   4.706  1.00 10.00      B   
ATOM   2405  CB  THR B  15      34.280   0.699   3.844  1.00 10.00      B   
ATOM   2406  OG1 THR B  15      34.621  -0.628   4.275  1.00 10.00      B   
ATOM   2407  HG1 THR B  15      35.540  -0.821   4.033  1.00 10.00      B   
ATOM   2408  CG2 THR B  15      34.648   0.862   2.378  1.00 10.00      B   
ATOM   2409  C   THR B  15      34.304   1.921   6.045  1.00 10.00      B   
ATOM   2410  O   THR B  15      33.461   2.810   6.198  1.00 10.00      B   
ATOM   2411  N   CYS B  16      34.651   1.086   7.015  1.00 10.00      B   
ATOM   2412  HN  CYS B  16      35.333   0.399   6.840  1.00 10.00      B   
ATOM   2413  CA  CYS B  16      34.039   1.164   8.333  1.00 10.00      B   
ATOM   2414  CB  CYS B  16      34.349  -0.088   9.151  1.00 10.00      B   
ATOM   2415  SG  CYS B  16      33.791  -1.626   8.386  1.00 10.00      B   
ATOM   2416  HG  CYS B  16      34.711  -1.988   7.499  1.00 10.00      B   
ATOM   2417  C   CYS B  16      34.499   2.413   9.074  1.00 10.00      B   
ATOM   2418  O   CYS B  16      33.716   3.052   9.778  1.00 10.00      B   
ATOM   2419  N   PHE B  17      35.770   2.761   8.902  1.00 10.00      B   
ATOM   2420  HN  PHE B  17      36.346   2.211   8.323  1.00 10.00      B   
ATOM   2421  CA  PHE B  17      36.335   3.935   9.555  1.00 10.00      B   
ATOM   2422  CB  PHE B  17      37.863   3.923   9.464  1.00 10.00      B   
ATOM   2423  CG  PHE B  17      38.503   5.249   9.771  1.00 10.00      B   
ATOM   2424  CD1 PHE B  17      38.514   5.749  11.063  1.00 10.00      B   
ATOM   2425  CD2 PHE B  17      39.091   5.996   8.764  1.00 10.00      B   
ATOM   2426  CE1 PHE B  17      39.098   6.969  11.343  1.00 10.00      B   
ATOM   2427  CE2 PHE B  17      39.676   7.214   9.037  1.00 10.00      B   
ATOM   2428  CZ  PHE B  17      39.680   7.701  10.328  1.00 10.00      B   
ATOM   2429  C   PHE B  17      35.778   5.224   8.956  1.00 10.00      B   
ATOM   2430  O   PHE B  17      35.317   6.105   9.685  1.00 10.00      B   
ATOM   2431  N   LEU B  18      35.818   5.330   7.628  1.00 10.00      B   
ATOM   2432  HN  LEU B  18      36.194   4.589   7.094  1.00 10.00      B   
ATOM   2433  CA  LEU B  18      35.322   6.524   6.949  1.00 10.00      B   
ATOM   2434  CB  LEU B  18      35.558   6.451   5.435  1.00 10.00      B   
ATOM   2435  CG  LEU B  18      35.295   7.743   4.651  1.00 10.00      B   
ATOM   2436  CD1 LEU B  18      36.183   8.874   5.152  1.00 10.00      B   
ATOM   2437  CD2 LEU B  18      35.497   7.523   3.160  1.00 10.00      B   
ATOM   2438  C   LEU B  18      33.847   6.753   7.250  1.00 10.00      B   
ATOM   2439  O   LEU B  18      33.431   7.878   7.507  1.00 10.00      B   
ATOM   2440  N   GLY B  19      33.070   5.673   7.239  1.00 10.00      B   
ATOM   2441  HN  GLY B  19      33.467   4.797   7.040  1.00 10.00      B   
ATOM   2442  CA  GLY B  19      31.651   5.779   7.521  1.00 10.00      B   
ATOM   2443  C   GLY B  19      31.393   6.328   8.910  1.00 10.00      B   
ATOM   2444  O   GLY B  19      30.468   7.115   9.119  1.00 10.00      B   
ATOM   2445  N   TYR B  20      32.231   5.920   9.854  1.00 10.00      B   
ATOM   2446  HN  TYR B  20      32.951   5.300   9.614  1.00 10.00      B   
ATOM   2447  CA  TYR B  20      32.122   6.363  11.235  1.00 10.00      B   
ATOM   2448  CB  TYR B  20      33.063   5.532  12.124  1.00 10.00      B   
ATOM   2449  CG  TYR B  20      33.492   6.201  13.415  1.00 10.00      B   
ATOM   2450  CD1 TYR B  20      32.615   6.326  14.484  1.00 10.00      B   
ATOM   2451  CD2 TYR B  20      34.781   6.700  13.561  1.00 10.00      B   
ATOM   2452  CE1 TYR B  20      33.009   6.933  15.661  1.00 10.00      B   
ATOM   2453  CE2 TYR B  20      35.181   7.305  14.734  1.00 10.00      B   
ATOM   2454  CZ  TYR B  20      34.292   7.421  15.780  1.00 10.00      B   
ATOM   2455  OH  TYR B  20      34.689   8.028  16.950  1.00 10.00      B   
ATOM   2456  HH  TYR B  20      35.090   8.885  16.741  1.00 10.00      B   
ATOM   2457  C   TYR B  20      32.428   7.853  11.355  1.00 10.00      B   
ATOM   2458  O   TYR B  20      31.718   8.588  12.037  1.00 10.00      B   
ATOM   2459  N   GLU B  21      33.467   8.301  10.663  1.00 10.00      B   
ATOM   2460  HN  GLU B  21      33.986   7.671  10.118  1.00 10.00      B   
ATOM   2461  CA  GLU B  21      33.862   9.707  10.701  1.00 10.00      B   
ATOM   2462  CB  GLU B  21      35.328   9.880  10.311  1.00 10.00      B   
ATOM   2463  CG  GLU B  21      36.299   9.471  11.405  1.00 10.00      B   
ATOM   2464  CD  GLU B  21      36.335  10.458  12.557  1.00 10.00      B   
ATOM   2465  OE1 GLU B  21      35.269  10.729  13.158  1.00 10.00      B   
ATOM   2466  OE2 GLU B  21      37.435  10.965  12.868  1.00 10.00      B   
ATOM   2467  C   GLU B  21      32.955  10.591   9.848  1.00 10.00      B   
ATOM   2468  O   GLU B  21      33.069  11.819   9.865  1.00 10.00      B   
ATOM   2469  N   LEU B  22      32.055   9.966   9.105  1.00 10.00      B   
ATOM   2470  HN  LEU B  22      32.029   8.985   9.109  1.00 10.00      B   
ATOM   2471  CA  LEU B  22      31.123  10.702   8.267  1.00 10.00      B   
ATOM   2472  CB  LEU B  22      30.882   9.978   6.938  1.00 10.00      B   
ATOM   2473  CG  LEU B  22      32.010  10.066   5.905  1.00 10.00      B   
ATOM   2474  CD1 LEU B  22      31.679   9.229   4.680  1.00 10.00      B   
ATOM   2475  CD2 LEU B  22      32.271  11.513   5.512  1.00 10.00      B   
ATOM   2476  C   LEU B  22      29.808  10.927   9.002  1.00 10.00      B   
ATOM   2477  O   LEU B  22      28.990  11.754   8.596  1.00 10.00      B   
ATOM   2478  N   ILE B  23      29.609  10.188  10.087  1.00 10.00      B   
ATOM   2479  HN  ILE B  23      30.297   9.543  10.360  1.00 10.00      B   
ATOM   2480  CA  ILE B  23      28.392  10.313  10.880  1.00 10.00      B   
ATOM   2481  CB  ILE B  23      27.709   8.953  11.148  1.00 10.00      B   
ATOM   2482  CG1 ILE B  23      28.647   8.005  11.901  1.00 10.00      B   
ATOM   2483  CG2 ILE B  23      27.226   8.327   9.847  1.00 10.00      B   
ATOM   2484  CD1 ILE B  23      27.964   6.767  12.443  1.00 10.00      B   
ATOM   2485  C   ILE B  23      28.667  11.017  12.203  1.00 10.00      B   
ATOM   2486  O   ILE B  23      27.753  11.252  12.997  1.00 10.00      B   
ATOM   2487  N   THR B  24      29.929  11.343  12.439  1.00 10.00      B   
ATOM   2488  HN  THR B  24      30.616  11.113  11.783  1.00 10.00      B   
ATOM   2489  CA  THR B  24      30.315  12.033  13.654  1.00 10.00      B   
ATOM   2490  CB  THR B  24      31.792  11.765  14.020  1.00 10.00      B   
ATOM   2491  OG1 THR B  24      32.587  11.685  12.827  1.00 10.00      B   
ATOM   2492  HG1 THR B  24      33.400  11.186  13.013  1.00 10.00      B   
ATOM   2493  CG2 THR B  24      31.920  10.464  14.797  1.00 10.00      B   
ATOM   2494  C   THR B  24      30.078  13.535  13.507  1.00 10.00      B   
ATOM   2495  O   THR B  24      30.262  14.094  12.419  1.00 10.00      B   
ATOM   2496  N   ARG B  25      29.640  14.170  14.595  1.00 10.00      B   
ATOM   2497  HN  ARG B  25      29.487  13.649  15.414  1.00 10.00      B   
ATOM   2498  CA  ARG B  25      29.373  15.609  14.616  1.00 10.00      B   
ATOM   2499  CB  ARG B  25      30.646  16.411  14.331  1.00 10.00      B   
ATOM   2500  CG  ARG B  25      31.747  16.194  15.356  1.00 10.00      B   
ATOM   2501  CD  ARG B  25      33.119  16.216  14.704  1.00 10.00      B   
ATOM   2502  NE  ARG B  25      33.439  17.522  14.130  1.00 10.00      B   
ATOM   2503  HE  ARG B  25      32.801  18.254  14.289  1.00 10.00      B   
ATOM   2504  CZ  ARG B  25      34.531  17.775  13.413  1.00 10.00      B   
ATOM   2505  NH1 ARG B  25      35.418  16.812  13.177  1.00 10.00      B   
ATOM   2506 HH11 ARG B  25      36.273  17.014  12.615  1.00 10.00      B   
ATOM   2507 HH12 ARG B  25      35.264  15.850  13.555  1.00 10.00      B   
ATOM   2508  NH2 ARG B  25      34.738  18.997  12.942  1.00 10.00      B   
ATOM   2509 HH21 ARG B  25      34.046  19.756  13.135  1.00 10.00      B   
ATOM   2510 HH22 ARG B  25      35.592  19.205  12.380  1.00 10.00      B   
ATOM   2511  C   ARG B  25      28.244  15.991  13.659  1.00 10.00      B   
ATOM   2512  O   ARG B  25      28.310  17.004  12.959  1.00 10.00      B   
ATOM   2513  N   VAL B  26      27.208  15.168  13.635  1.00 10.00      B   
ATOM   2514  HN  VAL B  26      27.217  14.377  14.215  1.00 10.00      B   
ATOM   2515  CA  VAL B  26      26.047  15.406  12.787  1.00 10.00      B   
ATOM   2516  CB  VAL B  26      25.701  14.162  11.928  1.00 10.00      B   
ATOM   2517  CG1 VAL B  26      24.387  14.357  11.180  1.00 10.00      B   
ATOM   2518  CG2 VAL B  26      26.827  13.856  10.951  1.00 10.00      B   
ATOM   2519  C   VAL B  26      24.854  15.787  13.661  1.00 10.00      B   
ATOM   2520  O   VAL B  26      24.533  15.080  14.622  1.00 10.00      B   
ATOM   2521  N   PRO B  27      24.201  16.921  13.348  1.00 10.00      B   
ATOM   2522  CA  PRO B  27      23.046  17.425  14.100  1.00 10.00      B   
ATOM   2523  CB  PRO B  27      22.486  18.549  13.214  1.00 10.00      B   
ATOM   2524  CG  PRO B  27      23.212  18.439  11.915  1.00 10.00      B   
ATOM   2525  CD  PRO B  27      24.533  17.804  12.226  1.00 10.00      B   
ATOM   2526  C   PRO B  27      21.986  16.353  14.345  1.00 10.00      B   
ATOM   2527  O   PRO B  27      21.618  15.602  13.437  1.00 10.00      B   
ATOM   2528  N   VAL B  28      21.489  16.300  15.577  1.00 10.00      B   
ATOM   2529  HN  VAL B  28      21.808  16.949  16.246  1.00 10.00      B   
ATOM   2530  CA  VAL B  28      20.484  15.315  15.970  1.00 10.00      B   
ATOM   2531  CB  VAL B  28      20.156  15.389  17.480  1.00 10.00      B   
ATOM   2532  CG1 VAL B  28      19.475  14.108  17.940  1.00 10.00      B   
ATOM   2533  CG2 VAL B  28      21.415  15.641  18.296  1.00 10.00      B   
ATOM   2534  C   VAL B  28      19.200  15.466  15.153  1.00 10.00      B   
ATOM   2535  O   VAL B  28      18.476  14.493  14.934  1.00 10.00      B   
ATOM   2536  N   ILE B  29      18.932  16.683  14.692  1.00 10.00      B   
ATOM   2537  HN  ILE B  29      19.547  17.418  14.907  1.00 10.00      B   
ATOM   2538  CA  ILE B  29      17.744  16.958  13.889  1.00 10.00      B   
ATOM   2539  CB  ILE B  29      17.608  18.459  13.535  1.00 10.00      B   
ATOM   2540  CG1 ILE B  29      18.921  19.016  12.972  1.00 10.00      B   
ATOM   2541  CG2 ILE B  29      17.154  19.258  14.746  1.00 10.00      B   
ATOM   2542  CD1 ILE B  29      18.784  20.372  12.317  1.00 10.00      B   
ATOM   2543  C   ILE B  29      17.750  16.140  12.597  1.00 10.00      B   
ATOM   2544  O   ILE B  29      16.697  15.799  12.059  1.00 10.00      B   
ATOM   2545  N   LEU B  30      18.944  15.802  12.122  1.00 10.00      B   
ATOM   2546  HN  LEU B  30      19.750  16.063  12.618  1.00 10.00      B   
ATOM   2547  CA  LEU B  30      19.087  15.041  10.891  1.00 10.00      B   
ATOM   2548  CB  LEU B  30      20.174  15.649  10.001  1.00 10.00      B   
ATOM   2549  CG  LEU B  30      19.905  17.056   9.459  1.00 10.00      B   
ATOM   2550  CD1 LEU B  30      21.103  17.562   8.669  1.00 10.00      B   
ATOM   2551  CD2 LEU B  30      18.648  17.072   8.599  1.00 10.00      B   
ATOM   2552  C   LEU B  30      19.393  13.573  11.166  1.00 10.00      B   
ATOM   2553  O   LEU B  30      19.750  12.829  10.254  1.00 10.00      B   
ATOM   2554  N   HIS B  31      19.226  13.154  12.416  1.00 10.00      B   
ATOM   2555  HN  HIS B  31      18.912  13.791  13.095  1.00 10.00      B   
ATOM   2556  CA  HIS B  31      19.495  11.768  12.802  1.00 10.00      B   
ATOM   2557  CB  HIS B  31      19.384  11.583  14.318  1.00 10.00      B   
ATOM   2558  CG  HIS B  31      19.956  10.291  14.823  1.00 10.00      B   
ATOM   2559  ND1 HIS B  31      21.296  10.120  15.109  1.00 10.00      B   
ATOM   2560  HD1 HIS B  31      21.997  10.802  15.011  1.00 10.00      B   
ATOM   2561  CD2 HIS B  31      19.361   9.106  15.095  1.00 10.00      B   
ATOM   2562  CE1 HIS B  31      21.495   8.887  15.536  1.00 10.00      B   
ATOM   2563  NE2 HIS B  31      20.344   8.251  15.538  1.00 10.00      B   
ATOM   2564  HE2 HIS B  31      20.208   7.316  15.810  1.00 10.00      B   
ATOM   2565  C   HIS B  31      18.569  10.795  12.069  1.00 10.00      B   
ATOM   2566  O   HIS B  31      19.023   9.782  11.535  1.00 10.00      B   
ATOM   2567  N   THR B  32      17.278  11.105  12.051  1.00 10.00      B   
ATOM   2568  HN  THR B  32      16.968  11.916  12.509  1.00 10.00      B   
ATOM   2569  CA  THR B  32      16.297  10.265  11.374  1.00 10.00      B   
ATOM   2570  CB  THR B  32      14.856  10.726  11.660  1.00 10.00      B   
ATOM   2571  OG1 THR B  32      14.883  11.789  12.628  1.00 10.00      B   
ATOM   2572  HG1 THR B  32      13.998  11.921  12.985  1.00 10.00      B   
ATOM   2573  CG2 THR B  32      14.027   9.573  12.204  1.00 10.00      B   
ATOM   2574  C   THR B  32      16.556  10.201   9.859  1.00 10.00      B   
ATOM   2575  O   THR B  32      16.708   9.110   9.308  1.00 10.00      B   
ATOM   2576  N   PRO B  33      16.615  11.361   9.159  1.00 10.00      B   
ATOM   2577  CA  PRO B  33      16.880  11.390   7.713  1.00 10.00      B   
ATOM   2578  CB  PRO B  33      17.011  12.883   7.400  1.00 10.00      B   
ATOM   2579  CG  PRO B  33      16.213  13.555   8.462  1.00 10.00      B   
ATOM   2580  CD  PRO B  33      16.385  12.716   9.695  1.00 10.00      B   
ATOM   2581  C   PRO B  33      18.175  10.661   7.359  1.00 10.00      B   
ATOM   2582  O   PRO B  33      18.245   9.964   6.348  1.00 10.00      B   
ATOM   2583  N   LEU B  34      19.194  10.816   8.203  1.00 10.00      B   
ATOM   2584  HN  LEU B  34      19.083  11.391   8.993  1.00 10.00      B   
ATOM   2585  CA  LEU B  34      20.476  10.161   7.979  1.00 10.00      B   
ATOM   2586  CB  LEU B  34      21.529  10.672   8.967  1.00 10.00      B   
ATOM   2587  CG  LEU B  34      22.973  10.236   8.702  1.00 10.00      B   
ATOM   2588  CD1 LEU B  34      23.493  10.868   7.420  1.00 10.00      B   
ATOM   2589  CD2 LEU B  34      23.869  10.591   9.880  1.00 10.00      B   
ATOM   2590  C   LEU B  34      20.328   8.646   8.101  1.00 10.00      B   
ATOM   2591  O   LEU B  34      20.908   7.889   7.321  1.00 10.00      B   
ATOM   2592  N   MET B  35      19.539   8.217   9.078  1.00 10.00      B   
ATOM   2593  HN  MET B  35      19.110   8.877   9.668  1.00 10.00      B   
ATOM   2594  CA  MET B  35      19.292   6.795   9.308  1.00 10.00      B   
ATOM   2595  CB  MET B  35      18.478   6.603  10.591  1.00 10.00      B   
ATOM   2596  CG  MET B  35      18.134   5.158  10.912  1.00 10.00      B   
ATOM   2597  SD  MET B  35      17.185   4.997  12.438  1.00 10.00      B   
ATOM   2598  CE  MET B  35      15.708   5.923  12.013  1.00 10.00      B   
ATOM   2599  C   MET B  35      18.552   6.187   8.120  1.00 10.00      B   
ATOM   2600  O   MET B  35      18.838   5.064   7.702  1.00 10.00      B   
ATOM   2601  N   SER B  36      17.602   6.940   7.581  1.00 10.00      B   
ATOM   2602  HN  SER B  36      17.409   7.822   7.971  1.00 10.00      B   
ATOM   2603  CA  SER B  36      16.828   6.488   6.436  1.00 10.00      B   
ATOM   2604  CB  SER B  36      15.586   7.368   6.253  1.00 10.00      B   
ATOM   2605  OG  SER B  36      14.527   6.649   5.642  1.00 10.00      B   
ATOM   2606  HG  SER B  36      14.662   6.620   4.693  1.00 10.00      B   
ATOM   2607  C   SER B  36      17.690   6.519   5.175  1.00 10.00      B   
ATOM   2608  O   SER B  36      17.634   5.606   4.349  1.00 10.00      B   
ATOM   2609  N   GLY B  37      18.498   7.571   5.047  1.00 10.00      B   
ATOM   2610  HN  GLY B  37      18.497   8.264   5.744  1.00 10.00      B   
ATOM   2611  CA  GLY B  37      19.370   7.715   3.896  1.00 10.00      B   
ATOM   2612  C   GLY B  37      20.378   6.590   3.799  1.00 10.00      B   
ATOM   2613  O   GLY B  37      20.582   6.023   2.726  1.00 10.00      B   
ATOM   2614  N   SER B  38      21.008   6.260   4.922  1.00 10.00      B   
ATOM   2615  HN  SER B  38      20.815   6.755   5.747  1.00 10.00      B   
ATOM   2616  CA  SER B  38      21.988   5.185   4.949  1.00 10.00      B   
ATOM   2617  CB  SER B  38      22.704   5.131   6.300  1.00 10.00      B   
ATOM   2618  OG  SER B  38      21.800   5.358   7.369  1.00 10.00      B   
ATOM   2619  HG  SER B  38      21.684   6.311   7.494  1.00 10.00      B   
ATOM   2620  C   SER B  38      21.322   3.849   4.630  1.00 10.00      B   
ATOM   2621  O   SER B  38      21.905   2.995   3.961  1.00 10.00      B   
ATOM   2622  N   ASN B  39      20.088   3.682   5.101  1.00 10.00      B   
ATOM   2623  HN  ASN B  39      19.676   4.399   5.631  1.00 10.00      B   
ATOM   2624  CA  ASN B  39      19.337   2.458   4.851  1.00 10.00      B   
ATOM   2625  CB  ASN B  39      18.043   2.435   5.663  1.00 10.00      B   
ATOM   2626  CG  ASN B  39      17.892   1.163   6.473  1.00 10.00      B   
ATOM   2627  OD1 ASN B  39      18.394   1.068   7.594  1.00 10.00      B   
ATOM   2628  ND2 ASN B  39      17.195   0.182   5.920  1.00 10.00      B   
ATOM   2629 HD21 ASN B  39      16.821   0.319   5.021  1.00 10.00      B   
ATOM   2630 HD22 ASN B  39      17.076  -0.648   6.431  1.00 10.00      B   
ATOM   2631  C   ASN B  39      19.034   2.325   3.366  1.00 10.00      B   
ATOM   2632  O   ASN B  39      19.043   1.225   2.819  1.00 10.00      B   
ATOM   2633  N   PHE B  40      18.784   3.461   2.719  1.00 10.00      B   
ATOM   2634  HN  PHE B  40      18.775   4.305   3.224  1.00 10.00      B   
ATOM   2635  CA  PHE B  40      18.505   3.490   1.287  1.00 10.00      B   
ATOM   2636  CB  PHE B  40      18.090   4.905   0.861  1.00 10.00      B   
ATOM   2637  CG  PHE B  40      17.952   5.096  -0.624  1.00 10.00      B   
ATOM   2638  CD1 PHE B  40      16.883   4.546  -1.312  1.00 10.00      B   
ATOM   2639  CD2 PHE B  40      18.892   5.828  -1.332  1.00 10.00      B   
ATOM   2640  CE1 PHE B  40      16.754   4.722  -2.676  1.00 10.00      B   
ATOM   2641  CE2 PHE B  40      18.769   6.008  -2.697  1.00 10.00      B   
ATOM   2642  CZ  PHE B  40      17.698   5.454  -3.370  1.00 10.00      B   
ATOM   2643  C   PHE B  40      19.742   3.043   0.511  1.00 10.00      B   
ATOM   2644  O   PHE B  40      19.644   2.302  -0.470  1.00 10.00      B   
ATOM   2645  N   ILE B  41      20.907   3.487   0.969  1.00 10.00      B   
ATOM   2646  HN  ILE B  41      20.917   4.085   1.750  1.00 10.00      B   
ATOM   2647  CA  ILE B  41      22.172   3.123   0.336  1.00 10.00      B   
ATOM   2648  CB  ILE B  41      23.348   3.964   0.887  1.00 10.00      B   
ATOM   2649  CG1 ILE B  41      23.049   5.455   0.715  1.00 10.00      B   
ATOM   2650  CG2 ILE B  41      24.656   3.605   0.191  1.00 10.00      B   
ATOM   2651  CD1 ILE B  41      24.086   6.368   1.331  1.00 10.00      B   
ATOM   2652  C   ILE B  41      22.443   1.635   0.546  1.00 10.00      B   
ATOM   2653  O   ILE B  41      23.115   0.984  -0.255  1.00 10.00      B   
ATOM   2654  N   HIS B  42      21.883   1.093   1.623  1.00 10.00      B   
ATOM   2655  HN  HIS B  42      21.355   1.664   2.223  1.00 10.00      B   
ATOM   2656  CA  HIS B  42      22.034  -0.323   1.936  1.00 10.00      B   
ATOM   2657  CB  HIS B  42      21.720  -0.600   3.411  1.00 10.00      B   
ATOM   2658  CG  HIS B  42      22.845  -0.291   4.352  1.00 10.00      B   
ATOM   2659  ND1 HIS B  42      24.106  -0.832   4.227  1.00 10.00      B   
ATOM   2660  HD1 HIS B  42      24.399  -1.450   3.522  1.00 10.00      B   
ATOM   2661  CD2 HIS B  42      22.890   0.507   5.447  1.00 10.00      B   
ATOM   2662  CE1 HIS B  42      24.876  -0.378   5.200  1.00 10.00      B   
ATOM   2663  NE2 HIS B  42      24.162   0.434   5.951  1.00 10.00      B   
ATOM   2664  HE2 HIS B  42      24.492   0.915   6.743  1.00 10.00      B   
ATOM   2665  C   HIS B  42      21.120  -1.157   1.042  1.00 10.00      B   
ATOM   2666  O   HIS B  42      21.158  -2.386   1.065  1.00 10.00      B   
ATOM   2667  N   GLY B  43      20.301  -0.473   0.246  1.00 10.00      B   
ATOM   2668  HN  GLY B  43      20.309   0.509   0.280  1.00 10.00      B   
ATOM   2669  CA  GLY B  43      19.391  -1.149  -0.657  1.00 10.00      B   
ATOM   2670  C   GLY B  43      20.106  -1.795  -1.829  1.00 10.00      B   
ATOM   2671  O   GLY B  43      19.492  -2.512  -2.617  1.00 10.00      B   
ATOM   2672  N   VAL B  44      21.407  -1.550  -1.949  1.00 10.00      B   
ATOM   2673  HN  VAL B  44      21.846  -0.959  -1.299  1.00 10.00      B   
ATOM   2674  CA  VAL B  44      22.197  -2.128  -3.033  1.00 10.00      B   
ATOM   2675  CB  VAL B  44      23.588  -1.473  -3.151  1.00 10.00      B   
ATOM   2676  CG1 VAL B  44      23.460   0.014  -3.446  1.00 10.00      B   
ATOM   2677  CG2 VAL B  44      24.404  -1.704  -1.889  1.00 10.00      B   
ATOM   2678  C   VAL B  44      22.362  -3.633  -2.837  1.00 10.00      B   
ATOM   2679  O   VAL B  44      22.831  -4.340  -3.725  1.00 10.00      B   
ATOM   2680  N   VAL B  45      21.943  -4.114  -1.669  1.00 10.00      B   
ATOM   2681  HN  VAL B  45      21.564  -3.494  -1.009  1.00 10.00      B   
ATOM   2682  CA  VAL B  45      22.034  -5.531  -1.335  1.00 10.00      B   
ATOM   2683  CB  VAL B  45      21.601  -5.785   0.128  1.00 10.00      B   
ATOM   2684  CG1 VAL B  45      20.101  -5.600   0.305  1.00 10.00      B   
ATOM   2685  CG2 VAL B  45      22.058  -7.149   0.620  1.00 10.00      B   
ATOM   2686  C   VAL B  45      21.199  -6.383  -2.300  1.00 10.00      B   
ATOM   2687  O   VAL B  45      21.395  -7.594  -2.405  1.00 10.00      B   
ATOM   2688  N   VAL B  46      20.280  -5.735  -3.017  1.00 10.00      B   
ATOM   2689  HN  VAL B  46      20.174  -4.767  -2.894  1.00 10.00      B   
ATOM   2690  CA  VAL B  46      19.427  -6.423  -3.978  1.00 10.00      B   
ATOM   2691  CB  VAL B  46      18.249  -5.529  -4.437  1.00 10.00      B   
ATOM   2692  CG1 VAL B  46      18.736  -4.357  -5.281  1.00 10.00      B   
ATOM   2693  CG2 VAL B  46      17.198  -6.341  -5.182  1.00 10.00      B   
ATOM   2694  C   VAL B  46      20.241  -6.897  -5.189  1.00 10.00      B   
ATOM   2695  O   VAL B  46      19.871  -7.858  -5.863  1.00 10.00      B   
ATOM   2696  N   VAL B  47      21.363  -6.229  -5.446  1.00 10.00      B   
ATOM   2697  HN  VAL B  47      21.619  -5.478  -4.866  1.00 10.00      B   
ATOM   2698  CA  VAL B  47      22.226  -6.589  -6.566  1.00 10.00      B   
ATOM   2699  CB  VAL B  47      23.350  -5.548  -6.770  1.00 10.00      B   
ATOM   2700  CG1 VAL B  47      24.225  -5.912  -7.960  1.00 10.00      B   
ATOM   2701  CG2 VAL B  47      22.755  -4.161  -6.957  1.00 10.00      B   
ATOM   2702  C   VAL B  47      22.833  -7.967  -6.328  1.00 10.00      B   
ATOM   2703  O   VAL B  47      22.975  -8.767  -7.255  1.00 10.00      B   
ATOM   2704  N   GLY B  48      23.165  -8.245  -5.070  1.00 10.00      B   
ATOM   2705  HN  GLY B  48      23.015  -7.570  -4.376  1.00 10.00      B   
ATOM   2706  CA  GLY B  48      23.740  -9.526  -4.716  1.00 10.00      B   
ATOM   2707  C   GLY B  48      22.721 -10.642  -4.827  1.00 10.00      B   
ATOM   2708  O   GLY B  48      23.062 -11.777  -5.160  1.00 10.00      B   
ATOM   2709  N   ALA B  49      21.462 -10.309  -4.561  1.00 10.00      B   
ATOM   2710  HN  ALA B  49      21.258  -9.386  -4.300  1.00 10.00      B   
ATOM   2711  CA  ALA B  49      20.376 -11.279  -4.645  1.00 10.00      B   
ATOM   2712  CB  ALA B  49      19.081 -10.679  -4.114  1.00 10.00      B   
ATOM   2713  C   ALA B  49      20.202 -11.736  -6.088  1.00 10.00      B   
ATOM   2714  O   ALA B  49      19.890 -12.897  -6.353  1.00 10.00      B   
ATOM   2715  N   MET B  50      20.428 -10.812  -7.017  1.00 10.00      B   
ATOM   2716  HN  MET B  50      20.674  -9.903  -6.732  1.00 10.00      B   
ATOM   2717  CA  MET B  50      20.318 -11.107  -8.441  1.00 10.00      B   
ATOM   2718  CB  MET B  50      20.520  -9.839  -9.271  1.00 10.00      B   
ATOM   2719  CG  MET B  50      19.328  -8.899  -9.296  1.00 10.00      B   
ATOM   2720  SD  MET B  50      19.731  -7.297 -10.029  1.00 10.00      B   
ATOM   2721  CE  MET B  50      20.416  -7.804 -11.609  1.00 10.00      B   
ATOM   2722  C   MET B  50      21.351 -12.151  -8.848  1.00 10.00      B   
ATOM   2723  O   MET B  50      21.098 -12.981  -9.722  1.00 10.00      B   
ATOM   2724  N   VAL B  51      22.511 -12.104  -8.204  1.00 10.00      B   
ATOM   2725  HN  VAL B  51      22.645 -11.418  -7.518  1.00 10.00      B   
ATOM   2726  CA  VAL B  51      23.588 -13.046  -8.483  1.00 10.00      B   
ATOM   2727  CB  VAL B  51      24.905 -12.613  -7.798  1.00 10.00      B   
ATOM   2728  CG1 VAL B  51      26.043 -13.569  -8.136  1.00 10.00      B   
ATOM   2729  CG2 VAL B  51      25.270 -11.184  -8.176  1.00 10.00      B   
ATOM   2730  C   VAL B  51      23.197 -14.437  -7.986  1.00 10.00      B   
ATOM   2731  O   VAL B  51      23.360 -15.433  -8.694  1.00 10.00      B   
ATOM   2732  N   VAL B  52      22.659 -14.488  -6.769  1.00 10.00      B   
ATOM   2733  HN  VAL B  52      22.551 -13.655  -6.261  1.00 10.00      B   
ATOM   2734  CA  VAL B  52      22.234 -15.746  -6.166  1.00 10.00      B   
ATOM   2735  CB  VAL B  52      21.741 -15.535  -4.716  1.00 10.00      B   
ATOM   2736  CG1 VAL B  52      21.292 -16.851  -4.098  1.00 10.00      B   
ATOM   2737  CG2 VAL B  52      22.832 -14.898  -3.871  1.00 10.00      B   
ATOM   2738  C   VAL B  52      21.124 -16.389  -6.995  1.00 10.00      B   
ATOM   2739  O   VAL B  52      21.137 -17.596  -7.246  1.00 10.00      B   
ATOM   2740  N   LEU B  53      20.181 -15.565  -7.437  1.00 10.00      B   
ATOM   2741  HN  LEU B  53      20.239 -14.611  -7.214  1.00 10.00      B   
ATOM   2742  CA  LEU B  53      19.064 -16.036  -8.243  1.00 10.00      B   
ATOM   2743  CB  LEU B  53      17.993 -14.947  -8.352  1.00 10.00      B   
ATOM   2744  CG  LEU B  53      16.753 -15.285  -9.184  1.00 10.00      B   
ATOM   2745  CD1 LEU B  53      15.973 -16.435  -8.560  1.00 10.00      B   
ATOM   2746  CD2 LEU B  53      15.870 -14.057  -9.346  1.00 10.00      B   
ATOM   2747  C   LEU B  53      19.537 -16.454  -9.632  1.00 10.00      B   
ATOM   2748  O   LEU B  53      19.074 -17.452 -10.182  1.00 10.00      B   
ATOM   2749  N   GLY B  54      20.477 -15.694 -10.184  1.00 10.00      B   
ATOM   2750  HN  GLY B  54      20.812 -14.913  -9.694  1.00 10.00      B   
ATOM   2751  CA  GLY B  54      21.004 -15.997 -11.503  1.00 10.00      B   
ATOM   2752  C   GLY B  54      21.867 -17.245 -11.509  1.00 10.00      B   
ATOM   2753  O   GLY B  54      22.195 -17.784 -12.567  1.00 10.00      B   
ATOM   2754  N   HIS B  55      22.249 -17.693 -10.324  1.00 10.00      B   
ATOM   2755  HN  HIS B  55      21.977 -17.201  -9.522  1.00 10.00      B   
ATOM   2756  CA  HIS B  55      23.066 -18.885 -10.181  1.00 10.00      B   
ATOM   2757  CB  HIS B  55      24.353 -18.571  -9.419  1.00 10.00      B   
ATOM   2758  CG  HIS B  55      25.451 -18.027 -10.277  1.00 10.00      B   
ATOM   2759  ND1 HIS B  55      26.271 -18.826 -11.045  1.00 10.00      B   
ATOM   2760  HD1 HIS B  55      26.223 -19.807 -11.107  1.00 10.00      B   
ATOM   2761  CD2 HIS B  55      25.863 -16.755 -10.487  1.00 10.00      B   
ATOM   2762  CE1 HIS B  55      27.141 -18.067 -11.688  1.00 10.00      B   
ATOM   2763  NE2 HIS B  55      26.916 -16.809 -11.366  1.00 10.00      B   
ATOM   2764  HE2 HIS B  55      27.424 -16.034 -11.700  1.00 10.00      B   
ATOM   2765  C   HIS B  55      22.290 -19.977  -9.460  1.00 10.00      B   
ATOM   2766  O   HIS B  55      22.868 -20.952  -8.982  1.00 10.00      B   
ATOM   2767  N   ALA B  56      20.978 -19.802  -9.387  1.00 10.00      B   
ATOM   2768  HN  ALA B  56      20.579 -19.002  -9.795  1.00 10.00      B   
ATOM   2769  CA  ALA B  56      20.110 -20.761  -8.724  1.00 10.00      B   
ATOM   2770  CB  ALA B  56      18.779 -20.115  -8.377  1.00 10.00      B   
ATOM   2771  C   ALA B  56      19.899 -21.992  -9.594  1.00 10.00      B   
ATOM   2772  O   ALA B  56      19.581 -21.879 -10.781  1.00 10.00      B   
ATOM   2773  N   GLU B  57      20.092 -23.159  -9.005  1.00 10.00      B   
ATOM   2774  HN  GLU B  57      20.366 -23.178  -8.057  1.00 10.00      B   
ATOM   2775  CA  GLU B  57      19.932 -24.412  -9.723  1.00 10.00      B   
ATOM   2776  CB  GLU B  57      21.125 -25.325  -9.450  1.00 10.00      B   
ATOM   2777  CG  GLU B  57      22.424 -24.814 -10.038  1.00 10.00      B   
ATOM   2778  CD  GLU B  57      22.514 -25.074 -11.523  1.00 10.00      B   
ATOM   2779  OE1 GLU B  57      21.829 -24.377 -12.299  1.00 10.00      B   
ATOM   2780  OE2 GLU B  57      23.273 -25.983 -11.920  1.00 10.00      B   
ATOM   2781  C   GLU B  57      18.637 -25.119  -9.345  1.00 10.00      B   
ATOM   2782  O   GLU B  57      17.794 -25.395 -10.203  1.00 10.00      B   
ATOM   2783  N   THR B  58      18.478 -25.409  -8.062  1.00 10.00      B   
ATOM   2784  HN  THR B  58      19.178 -25.154  -7.419  1.00 10.00      B   
ATOM   2785  CA  THR B  58      17.290 -26.093  -7.579  1.00 10.00      B   
ATOM   2786  CB  THR B  58      17.568 -26.820  -6.248  1.00 10.00      B   
ATOM   2787  OG1 THR B  58      17.960 -25.862  -5.257  1.00 10.00      B   
ATOM   2788  HG1 THR B  58      18.867 -25.568  -5.439  1.00 10.00      B   
ATOM   2789  CG2 THR B  58      18.686 -27.838  -6.428  1.00 10.00      B   
ATOM   2790  C   THR B  58      16.130 -25.117  -7.395  1.00 10.00      B   
ATOM   2791  O   THR B  58      16.326 -23.897  -7.393  1.00 10.00      B   
ATOM   2792  N   GLY B  59      14.928 -25.662  -7.239  1.00 10.00      B   
ATOM   2793  HN  GLY B  59      14.839 -26.641  -7.252  1.00 10.00      B   
ATOM   2794  CA  GLY B  59      13.751 -24.838  -7.052  1.00 10.00      B   
ATOM   2795  C   GLY B  59      13.807 -24.042  -5.766  1.00 10.00      B   
ATOM   2796  O   GLY B  59      13.362 -22.899  -5.722  1.00 10.00      B   
ATOM   2797  N   LEU B  60      14.375 -24.644  -4.725  1.00 10.00      B   
ATOM   2798  HN  LEU B  60      14.726 -25.553  -4.833  1.00 10.00      B   
ATOM   2799  CA  LEU B  60      14.492 -23.990  -3.426  1.00 10.00      B   
ATOM   2800  CB  LEU B  60      15.113 -24.942  -2.402  1.00 10.00      B   
ATOM   2801  CG  LEU B  60      15.213 -24.424  -0.964  1.00 10.00      B   
ATOM   2802  CD1 LEU B  60      13.830 -24.157  -0.391  1.00 10.00      B   
ATOM   2803  CD2 LEU B  60      15.971 -25.412  -0.094  1.00 10.00      B   
ATOM   2804  C   LEU B  60      15.322 -22.715  -3.534  1.00 10.00      B   
ATOM   2805  O   LEU B  60      14.976 -21.686  -2.949  1.00 10.00      B   
ATOM   2806  N   GLU B  61      16.414 -22.791  -4.287  1.00 10.00      B   
ATOM   2807  HN  GLU B  61      16.639 -23.643  -4.720  1.00 10.00      B   
ATOM   2808  CA  GLU B  61      17.287 -21.641  -4.485  1.00 10.00      B   
ATOM   2809  CB  GLU B  61      18.485 -22.024  -5.349  1.00 10.00      B   
ATOM   2810  CG  GLU B  61      19.443 -23.008  -4.710  1.00 10.00      B   
ATOM   2811  CD  GLU B  61      20.373 -23.629  -5.729  1.00 10.00      B   
ATOM   2812  OE1 GLU B  61      20.335 -24.867  -5.900  1.00 10.00      B   
ATOM   2813  OE2 GLU B  61      21.128 -22.884  -6.385  1.00 10.00      B   
ATOM   2814  C   GLU B  61      16.530 -20.515  -5.171  1.00 10.00      B   
ATOM   2815  O   GLU B  61      16.582 -19.362  -4.746  1.00 10.00      B   
ATOM   2816  N   LYS B  62      15.808 -20.869  -6.226  1.00 10.00      B   
ATOM   2817  HN  LYS B  62      15.787 -21.814  -6.493  1.00 10.00      B   
ATOM   2818  CA  LYS B  62      15.043 -19.897  -6.992  1.00 10.00      B   
ATOM   2819  CB  LYS B  62      14.458 -20.548  -8.242  1.00 10.00      B   
ATOM   2820  CG  LYS B  62      15.514 -21.110  -9.177  1.00 10.00      B   
ATOM   2821  CD  LYS B  62      14.896 -21.899 -10.313  1.00 10.00      B   
ATOM   2822  CE  LYS B  62      15.963 -22.641 -11.102  1.00 10.00      B   
ATOM   2823  NZ  LYS B  62      15.384 -23.410 -12.232  1.00 10.00      B   
ATOM   2824  HZ1 LYS B  62      14.697 -24.106 -11.882  1.00 10.00      B   
ATOM   2825  HZ2 LYS B  62      16.135 -23.911 -12.744  1.00 10.00      B   
ATOM   2826  HZ3 LYS B  62      14.905 -22.767 -12.895  1.00 10.00      B   
ATOM   2827  C   LYS B  62      13.949 -19.255  -6.153  1.00 10.00      B   
ATOM   2828  O   LYS B  62      13.720 -18.053  -6.245  1.00 10.00      B   
ATOM   2829  N   LEU B  63      13.286 -20.062  -5.333  1.00 10.00      B   
ATOM   2830  HN  LEU B  63      13.513 -21.015  -5.314  1.00 10.00      B   
ATOM   2831  CA  LEU B  63      12.220 -19.569  -4.469  1.00 10.00      B   
ATOM   2832  CB  LEU B  63      11.569 -20.722  -3.695  1.00 10.00      B   
ATOM   2833  CG  LEU B  63      10.722 -21.701  -4.515  1.00 10.00      B   
ATOM   2834  CD1 LEU B  63      10.254 -22.863  -3.649  1.00 10.00      B   
ATOM   2835  CD2 LEU B  63       9.529 -20.986  -5.132  1.00 10.00      B   
ATOM   2836  C   LEU B  63      12.742 -18.509  -3.502  1.00 10.00      B   
ATOM   2837  O   LEU B  63      12.213 -17.399  -3.438  1.00 10.00      B   
ATOM   2838  N   ILE B  64      13.795 -18.849  -2.766  1.00 10.00      B   
ATOM   2839  HN  ILE B  64      14.184 -19.744  -2.872  1.00 10.00      B   
ATOM   2840  CA  ILE B  64      14.385 -17.924  -1.804  1.00 10.00      B   
ATOM   2841  CB  ILE B  64      15.443 -18.617  -0.917  1.00 10.00      B   
ATOM   2842  CG1 ILE B  64      14.849 -19.872  -0.273  1.00 10.00      B   
ATOM   2843  CG2 ILE B  64      15.955 -17.659   0.151  1.00 10.00      B   
ATOM   2844  CD1 ILE B  64      15.837 -20.671   0.548  1.00 10.00      B   
ATOM   2845  C   ILE B  64      15.009 -16.720  -2.508  1.00 10.00      B   
ATOM   2846  O   ILE B  64      14.880 -15.586  -2.045  1.00 10.00      B   
ATOM   2847  N   GLY B  65      15.668 -16.975  -3.633  1.00 10.00      B   
ATOM   2848  HN  GLY B  65      15.727 -17.901  -3.952  1.00 10.00      B   
ATOM   2849  CA  GLY B  65      16.303 -15.913  -4.391  1.00 10.00      B   
ATOM   2850  C   GLY B  65      15.305 -14.912  -4.938  1.00 10.00      B   
ATOM   2851  O   GLY B  65      15.511 -13.704  -4.827  1.00 10.00      B   
ATOM   2852  N   PHE B  66      14.216 -15.416  -5.514  1.00 10.00      B   
ATOM   2853  HN  PHE B  66      14.106 -16.393  -5.558  1.00 10.00      B   
ATOM   2854  CA  PHE B  66      13.180 -14.563  -6.081  1.00 10.00      B   
ATOM   2855  CB  PHE B  66      12.104 -15.416  -6.760  1.00 10.00      B   
ATOM   2856  CG  PHE B  66      11.418 -14.743  -7.917  1.00 10.00      B   
ATOM   2857  CD1 PHE B  66      12.153 -14.196  -8.958  1.00 10.00      B   
ATOM   2858  CD2 PHE B  66      10.036 -14.666  -7.967  1.00 10.00      B   
ATOM   2859  CE1 PHE B  66      11.522 -13.585 -10.025  1.00 10.00      B   
ATOM   2860  CE2 PHE B  66       9.399 -14.056  -9.029  1.00 10.00      B   
ATOM   2861  CZ  PHE B  66      10.142 -13.515 -10.060  1.00 10.00      B   
ATOM   2862  C   PHE B  66      12.560 -13.693  -4.994  1.00 10.00      B   
ATOM   2863  O   PHE B  66      12.319 -12.501  -5.196  1.00 10.00      B   
ATOM   2864  N   LEU B  67      12.324 -14.295  -3.834  1.00 10.00      B   
ATOM   2865  HN  LEU B  67      12.543 -15.248  -3.740  1.00 10.00      B   
ATOM   2866  CA  LEU B  67      11.746 -13.584  -2.699  1.00 10.00      B   
ATOM   2867  CB  LEU B  67      11.341 -14.571  -1.598  1.00 10.00      B   
ATOM   2868  CG  LEU B  67      10.134 -15.467  -1.892  1.00 10.00      B   
ATOM   2869  CD1 LEU B  67      10.032 -16.582  -0.861  1.00 10.00      B   
ATOM   2870  CD2 LEU B  67       8.854 -14.647  -1.921  1.00 10.00      B   
ATOM   2871  C   LEU B  67      12.740 -12.566  -2.144  1.00 10.00      B   
ATOM   2872  O   LEU B  67      12.362 -11.473  -1.727  1.00 10.00      B   
ATOM   2873  N   GLY B  68      14.016 -12.937  -2.159  1.00 10.00      B   
ATOM   2874  HN  GLY B  68      14.251 -13.822  -2.516  1.00 10.00      B   
ATOM   2875  CA  GLY B  68      15.064 -12.068  -1.655  1.00 10.00      B   
ATOM   2876  C   GLY B  68      15.144 -10.751  -2.399  1.00 10.00      B   
ATOM   2877  O   GLY B  68      15.515  -9.727  -1.821  1.00 10.00      B   
ATOM   2878  N   VAL B  69      14.795 -10.779  -3.680  1.00 10.00      B   
ATOM   2879  HN  VAL B  69      14.518 -11.635  -4.077  1.00 10.00      B   
ATOM   2880  CA  VAL B  69      14.819  -9.582  -4.513  1.00 10.00      B   
ATOM   2881  CB  VAL B  69      14.472  -9.907  -5.987  1.00 10.00      B   
ATOM   2882  CG1 VAL B  69      14.513  -8.651  -6.847  1.00 10.00      B   
ATOM   2883  CG2 VAL B  69      15.422 -10.960  -6.541  1.00 10.00      B   
ATOM   2884  C   VAL B  69      13.846  -8.532  -3.974  1.00 10.00      B   
ATOM   2885  O   VAL B  69      14.150  -7.338  -3.971  1.00 10.00      B   
ATOM   2886  N   ILE B  70      12.692  -8.990  -3.496  1.00 10.00      B   
ATOM   2887  HN  ILE B  70      12.524  -9.954  -3.502  1.00 10.00      B   
ATOM   2888  CA  ILE B  70      11.672  -8.097  -2.957  1.00 10.00      B   
ATOM   2889  CB  ILE B  70      10.369  -8.858  -2.624  1.00 10.00      B   
ATOM   2890  CG1 ILE B  70       9.922  -9.695  -3.827  1.00 10.00      B   
ATOM   2891  CG2 ILE B  70       9.273  -7.881  -2.220  1.00 10.00      B   
ATOM   2892  CD1 ILE B  70       8.763 -10.625  -3.533  1.00 10.00      B   
ATOM   2893  C   ILE B  70      12.176  -7.384  -1.706  1.00 10.00      B   
ATOM   2894  O   ILE B  70      12.062  -6.163  -1.590  1.00 10.00      B   
ATOM   2895  N   LEU B  71      12.758  -8.147  -0.787  1.00 10.00      B   
ATOM   2896  HN  LEU B  71      12.837  -9.113  -0.946  1.00 10.00      B   
ATOM   2897  CA  LEU B  71      13.281  -7.587   0.455  1.00 10.00      B   
ATOM   2898  CB  LEU B  71      13.836  -8.698   1.351  1.00 10.00      B   
ATOM   2899  CG  LEU B  71      14.248  -8.291   2.769  1.00 10.00      B   
ATOM   2900  CD1 LEU B  71      13.039  -7.822   3.569  1.00 10.00      B   
ATOM   2901  CD2 LEU B  71      14.957  -9.439   3.475  1.00 10.00      B   
ATOM   2902  C   LEU B  71      14.362  -6.545   0.170  1.00 10.00      B   
ATOM   2903  O   LEU B  71      14.450  -5.519   0.851  1.00 10.00      B   
ATOM   2904  N   GLY B  72      15.179  -6.814  -0.840  1.00 10.00      B   
ATOM   2905  HN  GLY B  72      15.066  -7.653  -1.339  1.00 10.00      B   
ATOM   2906  CA  GLY B  72      16.233  -5.890  -1.208  1.00 10.00      B   
ATOM   2907  C   GLY B  72      15.684  -4.645  -1.877  1.00 10.00      B   
ATOM   2908  O   GLY B  72      16.127  -3.532  -1.596  1.00 10.00      B   
ATOM   2909  N   ALA B  73      14.703  -4.836  -2.753  1.00 10.00      B   
ATOM   2910  HN  ALA B  73      14.395  -5.752  -2.932  1.00 10.00      B   
ATOM   2911  CA  ALA B  73      14.079  -3.729  -3.470  1.00 10.00      B   
ATOM   2912  CB  ALA B  73      13.159  -4.251  -4.563  1.00 10.00      B   
ATOM   2913  C   ALA B  73      13.321  -2.807  -2.522  1.00 10.00      B   
ATOM   2914  O   ALA B  73      13.306  -1.590  -2.708  1.00 10.00      B   
ATOM   2915  N   ALA B  74      12.713  -3.392  -1.494  1.00 10.00      B   
ATOM   2916  HN  ALA B  74      12.771  -4.370  -1.401  1.00 10.00      B   
ATOM   2917  CA  ALA B  74      11.952  -2.630  -0.507  1.00 10.00      B   
ATOM   2918  CB  ALA B  74      11.274  -3.567   0.479  1.00 10.00      B   
ATOM   2919  C   ALA B  74      12.841  -1.643   0.237  1.00 10.00      B   
ATOM   2920  O   ALA B  74      12.372  -0.613   0.719  1.00 10.00      B   
ATOM   2921  N   ASN B  75      14.128  -1.955   0.315  1.00 10.00      B   
ATOM   2922  HN  ASN B  75      14.444  -2.787  -0.102  1.00 10.00      B   
ATOM   2923  CA  ASN B  75      15.085  -1.099   1.004  1.00 10.00      B   
ATOM   2924  CB  ASN B  75      16.386  -1.862   1.274  1.00 10.00      B   
ATOM   2925  CG  ASN B  75      16.933  -1.622   2.671  1.00 10.00      B   
ATOM   2926  OD1 ASN B  75      16.204  -1.216   3.578  1.00 10.00      B   
ATOM   2927  ND2 ASN B  75      18.216  -1.889   2.861  1.00 10.00      B   
ATOM   2928 HD21 ASN B  75      18.737  -2.229   2.104  1.00 10.00      B   
ATOM   2929 HD22 ASN B  75      18.590  -1.754   3.759  1.00 10.00      B   
ATOM   2930  C   ASN B  75      15.372   0.165   0.194  1.00 10.00      B   
ATOM   2931  O   ASN B  75      15.881   1.154   0.719  1.00 10.00      B   
ATOM   2932  N   ALA B  76      15.032   0.129  -1.087  1.00 10.00      B   
ATOM   2933  HN  ALA B  76      14.622  -0.686  -1.450  1.00 10.00      B   
ATOM   2934  CA  ALA B  76      15.254   1.266  -1.966  1.00 10.00      B   
ATOM   2935  CB  ALA B  76      16.027   0.837  -3.201  1.00 10.00      B   
ATOM   2936  C   ALA B  76      13.941   1.930  -2.365  1.00 10.00      B   
ATOM   2937  O   ALA B  76      13.813   3.150  -2.297  1.00 10.00      B   
ATOM   2938  N   ALA B  77      12.966   1.123  -2.771  1.00 10.00      B   
ATOM   2939  HN  ALA B  77      13.124   0.153  -2.794  1.00 10.00      B   
ATOM   2940  CA  ALA B  77      11.663   1.636  -3.187  1.00 10.00      B   
ATOM   2941  CB  ALA B  77      10.790   0.513  -3.728  1.00 10.00      B   
ATOM   2942  C   ALA B  77      10.966   2.368  -2.046  1.00 10.00      B   
ATOM   2943  O   ALA B  77      10.728   3.576  -2.124  1.00 10.00      B   
ATOM   2944  N   GLY B  78      10.644   1.633  -0.987  1.00 10.00      B   
ATOM   2945  HN  GLY B  78      10.842   0.672  -0.992  1.00 10.00      B   
ATOM   2946  CA  GLY B  78       9.990   2.228   0.162  1.00 10.00      B   
ATOM   2947  C   GLY B  78      10.889   3.224   0.862  1.00 10.00      B   
ATOM   2948  O   GLY B  78      10.417   4.202   1.443  1.00 10.00      B   
ATOM   2949  N   GLY B  79      12.193   2.979   0.791  1.00 10.00      B   
ATOM   2950  HN  GLY B  79      12.503   2.186   0.310  1.00 10.00      B   
ATOM   2951  CA  GLY B  79      13.155   3.867   1.411  1.00 10.00      B   
ATOM   2952  C   GLY B  79      13.166   5.225   0.739  1.00 10.00      B   
ATOM   2953  O   GLY B  79      13.320   6.251   1.403  1.00 10.00      B   
ATOM   2954  N   TYR B  80      12.988   5.232  -0.580  1.00 10.00      B   
ATOM   2955  HN  TYR B  80      12.879   4.377  -1.054  1.00 10.00      B   
ATOM   2956  CA  TYR B  80      12.964   6.473  -1.345  1.00 10.00      B   
ATOM   2957  CB  TYR B  80      12.834   6.177  -2.842  1.00 10.00      B   
ATOM   2958  CG  TYR B  80      13.777   6.969  -3.722  1.00 10.00      B   
ATOM   2959  CD1 TYR B  80      14.172   8.257  -3.381  1.00 10.00      B   
ATOM   2960  CD2 TYR B  80      14.269   6.428  -4.904  1.00 10.00      B   
ATOM   2961  CE1 TYR B  80      15.027   8.982  -4.189  1.00 10.00      B   
ATOM   2962  CE2 TYR B  80      15.128   7.145  -5.718  1.00 10.00      B   
ATOM   2963  CZ  TYR B  80      15.501   8.420  -5.356  1.00 10.00      B   
ATOM   2964  OH  TYR B  80      16.349   9.141  -6.166  1.00 10.00      B   
ATOM   2965  HH  TYR B  80      17.163   9.336  -5.681  1.00 10.00      B   
ATOM   2966  C   TYR B  80      11.803   7.350  -0.885  1.00 10.00      B   
ATOM   2967  O   TYR B  80      11.936   8.571  -0.784  1.00 10.00      B   
ATOM   2968  N   ALA B  81      10.678   6.710  -0.578  1.00 10.00      B   
ATOM   2969  HN  ALA B  81      10.649   5.732  -0.661  1.00 10.00      B   
ATOM   2970  CA  ALA B  81       9.489   7.415  -0.121  1.00 10.00      B   
ATOM   2971  CB  ALA B  81       8.341   6.440   0.109  1.00 10.00      B   
ATOM   2972  C   ALA B  81       9.778   8.195   1.154  1.00 10.00      B   
ATOM   2973  O   ALA B  81       9.459   9.376   1.250  1.00 10.00      B   
ATOM   2974  N   VAL B  82      10.408   7.532   2.121  1.00 10.00      B   
ATOM   2975  HN  VAL B  82      10.660   6.597   1.971  1.00 10.00      B   
ATOM   2976  CA  VAL B  82      10.744   8.163   3.395  1.00 10.00      B   
ATOM   2977  CB  VAL B  82      11.231   7.134   4.442  1.00 10.00      B   
ATOM   2978  CG1 VAL B  82      11.328   7.774   5.821  1.00 10.00      B   
ATOM   2979  CG2 VAL B  82      10.301   5.929   4.476  1.00 10.00      B   
ATOM   2980  C   VAL B  82      11.811   9.239   3.195  1.00 10.00      B   
ATOM   2981  O   VAL B  82      11.755  10.307   3.809  1.00 10.00      B   
ATOM   2982  N   THR B  83      12.764   8.957   2.311  1.00 10.00      B   
ATOM   2983  HN  THR B  83      12.742   8.092   1.847  1.00 10.00      B   
ATOM   2984  CA  THR B  83      13.844   9.892   2.015  1.00 10.00      B   
ATOM   2985  CB  THR B  83      14.835   9.300   0.987  1.00 10.00      B   
ATOM   2986  OG1 THR B  83      15.318   8.035   1.462  1.00 10.00      B   
ATOM   2987  HG1 THR B  83      14.623   7.369   1.374  1.00 10.00      B   
ATOM   2988  CG2 THR B  83      16.020  10.231   0.771  1.00 10.00      B   
ATOM   2989  C   THR B  83      13.294  11.222   1.496  1.00 10.00      B   
ATOM   2990  O   THR B  83      13.649  12.289   2.004  1.00 10.00      B   
ATOM   2991  N   VAL B  84      12.414  11.152   0.500  1.00 10.00      B   
ATOM   2992  HN  VAL B  84      12.161  10.271   0.143  1.00 10.00      B   
ATOM   2993  CA  VAL B  84      11.819  12.353  -0.075  1.00 10.00      B   
ATOM   2994  CB  VAL B  84      11.140  12.073  -1.434  1.00 10.00      B   
ATOM   2995  CG1 VAL B  84      10.657  13.370  -2.072  1.00 10.00      B   
ATOM   2996  CG2 VAL B  84      12.091  11.347  -2.371  1.00 10.00      B   
ATOM   2997  C   VAL B  84      10.809  12.973   0.891  1.00 10.00      B   
ATOM   2998  O   VAL B  84      10.674  14.194   0.956  1.00 10.00      B   
ATOM   2999  N   ARG B  85      10.116  12.121   1.647  1.00 10.00      B   
ATOM   3000  HN  ARG B  85      10.268  11.157   1.539  1.00 10.00      B   
ATOM   3001  CA  ARG B  85       9.121  12.574   2.621  1.00 10.00      B   
ATOM   3002  CB  ARG B  85       8.550  11.381   3.397  1.00 10.00      B   
ATOM   3003  CG  ARG B  85       7.492  11.747   4.429  1.00 10.00      B   
ATOM   3004  CD  ARG B  85       6.101  11.343   3.968  1.00 10.00      B   
ATOM   3005  NE  ARG B  85       5.749  11.972   2.698  1.00 10.00      B   
ATOM   3006  HE  ARG B  85       6.027  12.919   2.570  1.00 10.00      B   
ATOM   3007  CZ  ARG B  85       5.066  11.371   1.729  1.00 10.00      B   
ATOM   3008  NH1 ARG B  85       4.644  10.121   1.880  1.00 10.00      B   
ATOM   3009 HH11 ARG B  85       4.837   9.601   2.767  1.00 10.00      B   
ATOM   3010 HH12 ARG B  85       4.110   9.652   1.116  1.00 10.00      B   
ATOM   3011  NH2 ARG B  85       4.818  12.018   0.602  1.00 10.00      B   
ATOM   3012 HH21 ARG B  85       5.162  13.009   0.479  1.00 10.00      B   
ATOM   3013 HH22 ARG B  85       4.286  11.556  -0.161  1.00 10.00      B   
ATOM   3014  C   ARG B  85       9.719  13.579   3.600  1.00 10.00      B   
ATOM   3015  O   ARG B  85       9.138  14.627   3.861  1.00 10.00      B   
ATOM   3016  N   MET B  86      10.896  13.262   4.123  1.00 10.00      B   
ATOM   3017  HN  MET B  86      11.320  12.414   3.867  1.00 10.00      B   
ATOM   3018  CA  MET B  86      11.568  14.138   5.079  1.00 10.00      B   
ATOM   3019  CB  MET B  86      12.772  13.431   5.711  1.00 10.00      B   
ATOM   3020  CG  MET B  86      12.416  12.199   6.530  1.00 10.00      B   
ATOM   3021  SD  MET B  86      11.264  12.557   7.871  1.00 10.00      B   
ATOM   3022  CE  MET B  86      12.264  13.636   8.894  1.00 10.00      B   
ATOM   3023  C   MET B  86      12.007  15.455   4.435  1.00 10.00      B   
ATOM   3024  O   MET B  86      12.200  16.458   5.122  1.00 10.00      B   
ATOM   3025  N   LEU B  87      12.128  15.453   3.113  1.00 10.00      B   
ATOM   3026  HN  LEU B  87      11.912  14.636   2.614  1.00 10.00      B   
ATOM   3027  CA  LEU B  87      12.559  16.635   2.379  1.00 10.00      B   
ATOM   3028  CB  LEU B  87      13.317  16.232   1.111  1.00 10.00      B   
ATOM   3029  CG  LEU B  87      14.688  15.586   1.321  1.00 10.00      B   
ATOM   3030  CD1 LEU B  87      15.211  15.001   0.016  1.00 10.00      B   
ATOM   3031  CD2 LEU B  87      15.675  16.597   1.887  1.00 10.00      B   
ATOM   3032  C   LEU B  87      11.391  17.548   2.019  1.00 10.00      B   
ATOM   3033  O   LEU B  87      11.596  18.673   1.565  1.00 10.00      B   
ATOM   3034  N   GLU B  88      10.169  17.076   2.228  1.00 10.00      B   
ATOM   3035  HN  GLU B  88      10.059  16.174   2.602  1.00 10.00      B   
ATOM   3036  CA  GLU B  88       8.984  17.868   1.906  1.00 10.00      B   
ATOM   3037  CB  GLU B  88       7.718  17.017   1.996  1.00 10.00      B   
ATOM   3038  CG  GLU B  88       7.675  15.870   0.998  1.00 10.00      B   
ATOM   3039  CD  GLU B  88       6.544  14.900   1.269  1.00 10.00      B   
ATOM   3040  OE1 GLU B  88       6.308  14.571   2.453  1.00 10.00      B   
ATOM   3041  OE2 GLU B  88       5.892  14.452   0.300  1.00 10.00      B   
ATOM   3042  C   GLU B  88       8.873  19.108   2.794  1.00 10.00      B   
ATOM   3043  O   GLU B  88       8.280  20.116   2.405  1.00 10.00      B   
ATOM   3044  N   MET B  89       9.466  19.039   3.977  1.00 10.00      B   
ATOM   3045  HN  MET B  89       9.929  18.213   4.232  1.00 10.00      B   
ATOM   3046  CA  MET B  89       9.437  20.158   4.916  1.00 10.00      B   
ATOM   3047  CB  MET B  89       9.462  19.654   6.360  1.00 10.00      B   
ATOM   3048  CG  MET B  89       8.088  19.423   6.968  1.00 10.00      B   
ATOM   3049  SD  MET B  89       7.155  20.950   7.202  1.00 10.00      B   
ATOM   3050  CE  MET B  89       8.223  21.830   8.342  1.00 10.00      B   
ATOM   3051  C   MET B  89      10.605  21.115   4.684  1.00 10.00      B   
ATOM   3052  O   MET B  89      10.848  22.017   5.485  1.00 10.00      B   
ATOM   3053  N   PHE B  90      11.327  20.913   3.591  1.00 10.00      B   
ATOM   3054  HN  PHE B  90      11.094  20.173   2.992  1.00 10.00      B   
ATOM   3055  CA  PHE B  90      12.466  21.759   3.264  1.00 10.00      B   
ATOM   3056  CB  PHE B  90      13.365  21.067   2.233  1.00 10.00      B   
ATOM   3057  CG  PHE B  90      14.671  21.764   1.969  1.00 10.00      B   
ATOM   3058  CD1 PHE B  90      15.764  21.546   2.789  1.00 10.00      B   
ATOM   3059  CD2 PHE B  90      14.808  22.627   0.896  1.00 10.00      B   
ATOM   3060  CE1 PHE B  90      16.970  22.176   2.543  1.00 10.00      B   
ATOM   3061  CE2 PHE B  90      16.009  23.262   0.645  1.00 10.00      B   
ATOM   3062  CZ  PHE B  90      17.092  23.036   1.469  1.00 10.00      B   
ATOM   3063  C   PHE B  90      12.005  23.117   2.739  1.00 10.00      B   
ATOM   3064  O   PHE B  90      12.502  24.158   3.167  1.00 10.00      B   
ATOM   3065  N   GLU B  91      11.048  23.095   1.820  1.00 10.00      B   
ATOM   3066  HN  GLU B  91      10.685  22.234   1.532  1.00 10.00      B   
ATOM   3067  CA  GLU B  91      10.523  24.318   1.225  1.00 10.00      B   
ATOM   3068  CB  GLU B  91      10.066  24.050  -0.214  1.00 10.00      B   
ATOM   3069  CG  GLU B  91      11.085  23.322  -1.081  1.00 10.00      B   
ATOM   3070  CD  GLU B  91      12.286  24.175  -1.454  1.00 10.00      B   
ATOM   3071  OE1 GLU B  91      12.247  25.410  -1.241  1.00 10.00      B   
ATOM   3072  OE2 GLU B  91      13.272  23.611  -1.980  1.00 10.00      B   
ATOM   3073  C   GLU B  91       9.355  24.878   2.039  1.00 10.00      B   
ATOM   3074  O   GLU B  91       8.985  24.325   3.080  1.00 10.00      B   
ATOM   3075  N   ARG B  92       8.792  25.981   1.561  1.00 10.00      B   
ATOM   3076  HN  ARG B  92       9.150  26.376   0.737  1.00 10.00      B   
ATOM   3077  CA  ARG B  92       7.663  26.625   2.217  1.00 10.00      B   
ATOM   3078  CB  ARG B  92       7.749  28.145   2.051  1.00 10.00      B   
ATOM   3079  CG  ARG B  92       9.080  28.758   2.455  1.00 10.00      B   
ATOM   3080  CD  ARG B  92       9.184  30.201   1.984  1.00 10.00      B   
ATOM   3081  NE  ARG B  92       9.196  30.306   0.525  1.00 10.00      B   
ATOM   3082  HE  ARG B  92       9.970  29.918   0.055  1.00 10.00      B   
ATOM   3083  CZ  ARG B  92       8.233  30.885  -0.195  1.00 10.00      B   
ATOM   3084  NH1 ARG B  92       7.172  31.415   0.404  1.00 10.00      B   
ATOM   3085 HH11 ARG B  92       6.421  31.866  -0.161  1.00 10.00      B   
ATOM   3086 HH12 ARG B  92       7.085  31.382   1.444  1.00 10.00      B   
ATOM   3087  NH2 ARG B  92       8.338  30.941  -1.517  1.00 10.00      B   
ATOM   3088 HH21 ARG B  92       9.175  30.533  -1.995  1.00 10.00      B   
ATOM   3089 HH22 ARG B  92       7.588  31.391  -2.084  1.00 10.00      B   
ATOM   3090  C   ARG B  92       6.360  26.131   1.598  1.00 10.00      B   
ATOM   3091  O   ARG B  92       6.332  25.090   0.936  1.00 10.00      B   
ATOM   3092  N   LYS B  93       5.290  26.887   1.803  1.00 10.00      B   
ATOM   3093  HN  LYS B  93       5.380  27.710   2.320  1.00 10.00      B   
ATOM   3094  CA  LYS B  93       3.992  26.531   1.259  1.00 10.00      B   
ATOM   3095  CB  LYS B  93       2.866  27.003   2.180  1.00 10.00      B   
ATOM   3096  CG  LYS B  93       1.477  26.711   1.630  1.00 10.00      B   
ATOM   3097  CD  LYS B  93       0.451  27.708   2.139  1.00 10.00      B   
ATOM   3098  CE  LYS B  93      -0.821  27.656   1.304  1.00 10.00      B   
ATOM   3099  NZ  LYS B  93      -0.619  28.201  -0.068  1.00 10.00      B   
ATOM   3100  HZ1 LYS B  93      -1.482  28.072  -0.635  1.00 10.00      B   
ATOM   3101  HZ2 LYS B  93       0.168  27.710  -0.547  1.00 10.00      B   
ATOM   3102  HZ3 LYS B  93      -0.399  29.217  -0.024  1.00 10.00      B   
ATOM   3103  C   LYS B  93       3.812  27.151  -0.120  1.00 10.00      B   
ATOM   3104  O   LYS B  93       3.916  28.371  -0.270  1.00 10.00      B   
ATOM   3105  N   PRO B  94       3.549  26.320  -1.143  1.00 10.00      B   
ATOM   3106  CB  PRO B  94       2.924  25.529  -3.273  1.00 10.00      B   
ATOM   3107  CG  PRO B  94       3.492  24.408  -2.476  1.00 10.00      B   
ATOM   3108  CD  PRO B  94       3.438  24.854  -1.043  1.00 10.00      B   
ATOM   3109  CA  PRO B  94       3.351  26.792  -2.520  1.00 10.00      B   
ATOM   3110  C   PRO B  94       2.265  27.863  -2.617  1.00 10.00      B   
ATOM   3111  O   PRO B  94       2.504  28.892  -3.283  1.00 10.00      B   
ATOM   3112  OXT PRO B  94       1.181  27.681  -2.018  1.00 10.00      B   
END
