# Supplementary material for: Large-scale discovery of protein interactions at residue resolution using co-evolution calculated from genomic sequences
Source: Nat Commun. 2021 Mar 2;12:1396. doi: 10.1038/s41467-021-21636-z (PMC7925567; doi:10.1038/s41467-021-21636-z)
Supplement: Supplementary file 12 — Supplementary Data 10 [file 41467_2021_21636_MOESM12_ESM.zip › supplementary/allpdb1670_Q72GS0_Q72GR9/models/haddock_rmsd.disp]

1 2 1.31525
1 3 1.90744
1 4 1.38903
1 5 1.69235
1 6 2.04909
1 7 1.66049
1 8 2.26134
1 9 1.64218
1 10 2.26309
1 11 2.09118
1 12 2.40041
1 13 1.57933
1 14 1.42591
1 15 2.29261
1 16 2.05607
1 17 2.28388
1 18 1.48094
1 19 2.44345
1 20 2.53868
1 21 1.80052
1 22 2.69931
1 23 1.30048
1 24 2.08488
1 25 1.71552
1 26 2.67633
1 27 1.7039
1 28 2.8149
1 29 2.22921
1 30 2.27439
1 31 1.72085
1 32 2.84184
1 33 2.46683
1 34 1.67683
1 35 1.88991
1 36 1.94927
1 37 1.41783
1 38 1.95101
1 39 2.34555
1 40 3.14517
1 41 2.64733
1 42 2.73587
1 43 2.69303
1 44 3.34275
1 45 2.45283
1 46 2.26839
1 47 3.01109
1 48 1.78272
1 49 2.54094
1 50 2.77193
1 51 2.79956
1 52 3.17171
1 53 1.55846
1 54 2.62234
1 55 2.52353
1 56 2.24354
1 57 2.67452
1 58 1.93361
1 59 3.0607
1 60 4.2344
1 61 2.82409
1 62 3.18094
1 63 2.52852
1 64 3.46246
1 65 2.56029
1 66 3.13944
1 67 2.69828
1 68 2.24454
1 69 3.69886
1 70 3.53741
1 71 4.12642
1 72 3.27047
1 73 4.83016
1 74 3.6114
1 75 3.26982
1 76 3.39312
1 77 3.12082
1 78 3.71476
1 79 3.13046
1 80 3.32539
1 81 3.51169
1 82 4.41249
1 83 3.93307
1 84 4.84023
1 85 3.45967
1 86 4.03336
1 87 2.77042
1 88 3.06563
1 89 4.36851
1 90 4.33042
1 91 4.31659
1 92 3.56587
1 93 4.4767
1 94 3.49666
1 95 4.73763
1 96 4.23323
1 97 4.38425
1 98 4.10409
1 99 3.94167
1 100 4.45376
2 3 1.95668
2 4 1.28646
2 5 1.8509
2 6 1.66079
2 7 1.44275
2 8 1.57243
2 9 1.11865
2 10 1.8796
2 11 1.64682
2 12 1.87068
2 13 1.68467
2 14 1.38659
2 15 1.91906
2 16 1.84977
2 17 1.68486
2 18 1.20987
2 19 1.68691
2 20 2.08392
2 21 1.53318
2 22 2.37747
2 23 1.26015
2 24 2.30794
2 25 1.71633
2 26 2.73012
2 27 1.78228
2 28 2.24007
2 29 1.82498
2 30 2.2723
2 31 1.56135
2 32 2.35506
2 33 1.99833
2 34 1.73055
2 35 1.76694
2 36 1.45883
2 37 1.26727
2 38 1.73806
2 39 2.50012
2 40 2.42781
2 41 2.33989
2 42 1.98388
2 43 2.33417
2 44 2.73706
2 45 1.85763
2 46 1.78976
2 47 2.45969
2 48 1.2178
2 49 2.04276
2 50 2.54398
2 51 2.31114
2 52 2.57976
2 53 1.94749
2 54 2.07136
2 55 2.13053
2 56 1.6655
2 57 2.32206
2 58 1.53657
2 59 2.49379
2 60 3.63536
2 61 2.09555
2 62 2.50655
2 63 1.89176
2 64 3.30197
2 65 1.97002
2 66 2.47172
2 67 2.0804
2 68 2.28749
2 69 3.44738
2 70 3.02343
2 71 3.51242
2 72 2.71326
2 73 4.18899
2 74 3.24731
2 75 2.513
2 76 3.28906
2 77 2.69247
2 78 3.22642
2 79 2.93168
2 80 2.81858
2 81 2.80343
2 82 3.86083
2 83 3.34979
2 84 4.0902
2 85 3.41406
2 86 3.16878
2 87 2.35238
2 88 2.90008
2 89 3.77563
2 90 3.49726
2 91 3.52398
2 92 2.89666
2 93 3.83559
2 94 2.87045
2 95 4.07942
2 96 3.63744
2 97 3.6414
2 98 3.52309
2 99 3.35421
2 100 3.86078
3 4 1.64954
3 5 0.978687
3 6 1.28203
3 7 1.87357
3 8 2.53314
3 9 2.29835
3 10 1.8447
3 11 1.59312
3 12 1.9563
3 13 1.39194
3 14 1.45492
3 15 1.92111
3 16 1.91878
3 17 1.85833
3 18 1.87164
3 19 2.12981
3 20 1.96222
3 21 1.47378
3 22 1.4936
3 23 1.65926
3 24 1.41259
3 25 1.48375
3 26 2.39561
3 27 2.10486
3 28 2.04575
3 29 2.34688
3 30 1.12226
3 31 1.4514
3 32 1.87619
3 33 1.48733
3 34 1.58048
3 35 1.26428
3 36 1.89258
3 37 1.66673
3 38 1.1832
3 39 1.5225
3 40 2.26019
3 41 1.94614
3 42 2.2973
3 43 1.81301
3 44 3.11308
3 45 2.31594
3 46 2.05517
3 47 2.22247
3 48 1.50149
3 49 1.8266
3 50 1.92647
3 51 2.38986
3 52 2.51305
3 53 1.47241
3 54 1.96935
3 55 1.66383
3 56 1.87511
3 57 1.57909
3 58 1.99302
3 59 2.17663
3 60 3.70116
3 61 2.65158
3 62 2.46515
3 63 1.95327
3 64 2.74525
3 65 2.16451
3 66 2.38868
3 67 1.80289
3 68 1.94255
3 69 2.94639
3 70 2.14982
3 71 2.77475
3 72 2.23305
3 73 4.3201
3 74 2.99842
3 75 2.53649
3 76 2.59451
3 77 2.20116
3 78 2.59567
3 79 1.85735
3 80 2.48641
3 81 2.49754
3 82 3.02686
3 83 2.73692
3 84 3.93817
3 85 2.54937
3 86 3.36035
3 87 2.21487
3 88 1.9818
3 89 3.1746
3 90 3.46975
3 91 3.58754
3 92 2.81544
3 93 3.21541
3 94 2.5653
3 95 3.54918
3 96 3.15618
3 97 3.6632
3 98 3.15059
3 99 2.90219
3 100 3.39753
4 5 1.78196
4 6 1.29088
4 7 1.81468
4 8 2.08269
4 9 1.46426
4 10 1.27867
4 11 1.64045
4 12 2.01215
4 13 1.25682
4 14 1.09837
4 15 1.29829
4 16 2.14797
4 17 1.5569
4 18 0.868434
4 19 1.73824
4 20 2.01728
4 21 0.769056
4 22 2.25892
4 23 1.56574
4 24 1.68815
4 25 1.34347
4 26 3.02974
4 27 1.4294
4 28 2.11874
4 29 1.60416
4 30 1.97419
4 31 1.78684
4 32 2.32231
4 33 2.17687
4 34 1.17368
4 35 1.33865
4 36 1.67322
4 37 1.40418
4 38 1.6243
4 39 1.87464
4 40 2.27905
4 41 2.42311
4 42 2.44959
4 43 2.50938
4 44 3.16308
4 45 1.86829
4 46 2.27941
4 47 2.55698
4 48 1.40776
4 49 2.39003
4 50 2.26034
4 51 2.28805
4 52 2.91073
4 53 1.81142
4 54 2.02876
4 55 1.88463
4 56 1.99065
4 57 2.41229
4 58 1.88438
4 59 2.31694
4 60 3.9988
4 61 2.39538
4 62 2.82806
4 63 1.87779
4 64 3.52798
4 65 2.09778
4 66 2.58903
4 67 1.92586
4 68 1.82263
4 69 3.01194
4 70 2.87173
4 71 3.19426
4 72 2.70831
4 73 4.48783
4 74 3.51325
4 75 2.73317
4 76 2.95186
4 77 2.54601
4 78 3.37212
4 79 2.66497
4 80 3.06288
4 81 2.64584
4 82 3.74163
4 83 2.94127
4 84 4.15425
4 85 2.83214
4 86 3.47041
4 87 2.59956
4 88 3.03616
4 89 3.55915
4 90 3.73922
4 91 3.87187
4 92 3.14482
4 93 3.71126
4 94 2.91512
4 95 4.01497
4 96 3.6845
4 97 3.933
4 98 3.56156
4 99 3.20379
4 100 3.85789
5 6 1.52679
5 7 1.69629
5 8 2.31394
5 9 2.15955
5 10 2.20178
5 11 2.0312
5 12 2.02311
5 13 1.4703
5 14 1.56976
5 15 2.15959
5 16 1.47372
5 17 1.80628
5 18 1.81044
5 19 2.25325
5 20 2.47233
5 21 1.66937
5 22 1.9779
5 23 1.53723
5 24 1.66612
5 25 1.36099
5 26 1.81701
5 27 2.00568
5 28 2.49827
5 29 2.21634
5 30 1.08857
5 31 1.13424
5 32 2.05502
5 33 1.75585
5 34 1.93569
5 35 1.47131
5 36 2.11208
5 37 1.53555
5 38 1.3376
5 39 1.52545
5 40 2.49162
5 41 2.31824
5 42 2.40268
5 43 1.74495
5 44 3.26647
5 45 2.15209
5 46 2.03388
5 47 2.53939
5 48 1.71451
5 49 1.86391
5 50 1.77773
5 51 2.25802
5 52 2.47135
5 53 1.35478
5 54 2.0522
5 55 1.65732
5 56 2.05794
5 57 1.44733
5 58 1.96729
5 59 2.26227
5 60 3.96639
5 61 2.90232
5 62 2.31999
5 63 1.82239
5 64 2.99589
5 65 2.03062
5 66 2.70721
5 67 2.07611
5 68 1.71934
5 69 2.88197
5 70 2.33302
5 71 3.13034
5 72 2.64959
5 73 4.69293
5 74 3.31245
5 75 2.54809
5 76 3.20373
5 77 1.94289
5 78 2.8839
5 79 1.7079
5 80 2.42146
5 81 2.8175
5 82 3.51714
5 83 2.98711
5 84 4.27646
5 85 2.48839
5 86 3.49974
5 87 2.06575
5 88 1.99157
5 89 3.55813
5 90 3.57838
5 91 3.756
5 92 2.91321
5 93 3.50731
5 94 2.85413
5 95 3.80226
5 96 3.50616
5 97 3.79794
5 98 3.41813
5 99 2.89769
5 100 3.25307
6 7 1.76557
6 8 2.14824
6 9 2.043
6 10 1.49665
6 11 1.35438
6 12 1.95365
6 13 1.57898
6 14 1.63146
6 15 1.47427
6 16 1.70156
6 17 1.24278
6 18 1.59845
6 19 1.46464
6 20 1.70853
6 21 1.22431
6 22 1.86818
6 23 1.84873
6 24 1.70807
6 25 1.50751
6 26 2.74064
6 27 2.13867
6 28 1.88724
6 29 2.00781
6 30 1.60471
6 31 1.70429
6 32 1.49555
6 33 1.50076
6 34 1.51997
6 35 1.21329
6 36 1.81965
6 37 1.69908
6 38 1.52296
6 39 1.97301
6 40 1.79146
6 41 2.2098
6 42 2.16857
6 43 1.95416
6 44 2.99416
6 45 2.0768
6 46 2.06794
6 47 2.15314
6 48 1.3398
6 49 1.81195
6 50 1.97843
6 51 1.98477
6 52 2.44396
6 53 1.69869
6 54 1.89971
6 55 1.58738
6 56 1.78812
6 57 1.73948
6 58 2.09119
6 59 2.04047
6 60 3.58812
6 61 2.30367
6 62 2.23158
6 63 1.60265
6 64 2.90921
6 65 1.99724
6 66 2.13272
6 67 1.36738
6 68 2.06211
6 69 2.7324
6 70 2.11784
6 71 2.57059
6 72 2.10867
6 73 4.10994
6 74 3.12733
6 75 2.36899
6 76 2.6239
6 77 2.02582
6 78 2.76336
6 79 2.02335
6 80 2.47335
6 81 2.08192
6 82 2.96444
6 83 2.40298
6 84 3.64237
6 85 2.66608
6 86 3.06699
6 87 2.02838
6 88 2.42611
6 89 2.94187
6 90 3.04845
6 91 3.31332
6 92 2.63111
6 93 2.99318
6 94 2.40305
6 95 3.41462
6 96 3.09854
6 97 3.39105
6 98 3.1163
6 99 2.60093
6 100 3.09182
7 8 1.9626
7 9 1.84425
7 10 2.55524
7 11 1.67111
7 12 2.13993
7 13 2.15222
7 14 1.90376
7 15 2.45019
7 16 1.76856
7 17 1.92928
7 18 1.89645
7 19 2.06193
7 20 2.3033
7 21 2.01324
7 22 2.385
7 23 1.53428
7 24 2.67093
7 25 2.1019
7 26 1.94083
7 27 2.53891
7 28 2.74889
7 29 2.55205
7 30 1.81277
7 31 1.07013
7 32 2.47682
7 33 1.85288
7 34 2.27774
7 35 2.12019
7 36 2.02128
7 37 1.12772
7 38 1.87889
7 39 2.68531
7 40 2.78767
7 41 2.17324
7 42 1.84293
7 43 1.58732
7 44 2.61132
7 45 2.42445
7 46 1.30008
7 47 2.56592
7 48 1.64669
7 49 1.75007
7 50 2.76637
7 51 2.91686
7 52 2.21627
7 53 1.75034
7 54 2.38408
7 55 2.46958
7 56 1.33818
7 57 1.79148
7 58 1.97959
7 59 2.91186
7 60 3.2572
7 61 2.24682
7 62 2.33973
7 63 2.20763
7 64 2.63464
7 65 1.78204
7 66 2.6131
7 67 2.35856
7 68 2.72381
7 69 3.97359
7 70 2.88914
7 71 3.70362
7 72 2.66309
7 73 4.2344
7 74 2.93715
7 75 2.46858
7 76 3.4582
7 77 2.70729
7 78 2.86862
7 79 2.7893
7 80 2.68742
7 81 3.12457
7 82 3.72331
7 83 3.57692
7 84 4.21751
7 85 3.68214
7 86 3.41438
7 87 2.27663
7 88 2.09146
7 89 3.95417
7 90 3.50841
7 91 3.49748
7 92 2.90271
7 93 3.76002
7 94 2.85548
7 95 4.03577
7 96 3.39958
7 97 3.55456
7 98 3.51729
7 99 3.52102
7 100 3.82786
8 9 1.31246
8 10 2.27108
8 11 2.34845
8 12 1.42421
8 13 2.3466
8 14 2.06079
8 15 2.22143
8 16 2.07735
8 17 1.44768
8 18 1.79681
8 19 1.528
8 20 2.44065
8 21 2.08329
8 22 2.63195
8 23 1.62642
8 24 2.93529
8 25 2.22003
8 26 2.86441
8 27 2.22321
8 28 2.22115
8 29 1.71009
8 30 2.61514
8 31 1.90981
8 32 2.49429
8 33 2.1642
8 34 2.58094
8 35 2.46002
8 36 1.67916
8 37 1.84753
8 38 1.9056
8 39 3.0213
8 40 2.06122
8 41 2.48058
8 42 1.7015
8 43 2.41349
8 44 2.35834
8 45 1.39071
8 46 1.83716
8 47 2.24545
8 48 1.61581
8 49 1.98859
8 50 2.39745
8 51 2.29965
8 52 2.01069
8 53 2.65064
8 54 1.50383
8 55 1.99233
8 56 1.858
8 57 2.31355
8 58 1.69025
8 59 2.09781
8 60 3.40613
8 61 1.98285
8 62 1.89419
8 63 1.49293
8 64 3.68809
8 65 1.40426
8 66 2.25258
8 67 1.88403
8 68 2.57289
8 69 3.32868
8 70 2.88556
8 71 3.37392
8 72 2.41766
8 73 3.9436
8 74 3.26505
8 75 1.81177
8 76 3.88515
8 77 2.29466
8 78 2.98138
8 79 3.00063
8 80 2.42607
8 81 2.42327
8 82 3.79366
8 83 3.00376
8 84 3.42324
8 85 3.52685
8 86 2.38337
8 87 2.07934
8 88 2.91598
8 89 3.33025
8 90 2.70081
8 91 2.88459
8 92 2.34141
8 93 3.43761
8 94 2.49651
8 95 3.40289
8 96 3.32915
8 97 2.91009
8 98 2.96491
8 99 2.73188
8 100 3.15487
9 10 1.92089
9 11 2.13724
9 12 1.77978
9 13 1.77105
9 14 1.53106
9 15 1.67491
9 16 2.35072
9 17 1.69764
9 18 1.18951
9 19 1.95164
9 20 2.47034
9 21 1.57158
9 22 2.69907
9 23 1.28896
9 24 2.51661
9 25 1.82344
9 26 3.0254
9 27 1.61086
9 28 2.38988
9 29 1.3078
9 30 2.44417
9 31 1.82433
9 32 2.82283
9 33 2.48387
9 34 1.94628
9 35 2.00383
9 36 1.69267
9 37 1.5428
9 38 1.88461
9 39 2.53849
9 40 2.42741
9 41 2.66092
9 42 2.22784
9 43 2.66717
9 44 2.90875
9 45 1.47321
9 46 2.10675
9 47 2.73031
9 48 1.61034
9 49 2.4319
9 50 2.45044
9 51 2.44037
9 52 2.68001
9 53 2.4151
9 54 1.86055
9 55 2.15649
9 56 1.96587
9 57 2.62051
9 58 1.67883
9 59 2.36578
9 60 3.92984
9 61 2.31491
9 62 2.6666
9 63 1.82904
9 64 3.90367
9 65 1.73014
9 66 2.72593
9 67 2.22197
9 68 2.21734
9 69 3.40817
9 70 3.21401
9 71 3.61871
9 72 2.90448
9 73 4.4851
9 74 3.65733
9 75 2.45972
9 76 3.74563
9 77 2.61938
9 78 3.49857
9 79 3.09687
9 80 3.04659
9 81 2.84192
9 82 4.18997
9 83 3.26235
9 84 4.10665
9 85 3.32687
9 86 3.1709
9 87 2.69632
9 88 3.24737
9 89 3.80524
9 90 3.55008
9 91 3.71925
9 92 3.04785
9 93 4.00745
9 94 3.058
9 95 4.05905
9 96 3.84009
9 97 3.72104
9 98 3.59354
9 99 3.28318
9 100 3.85846
10 11 1.85798
10 12 1.80959
10 13 1.4503
10 14 1.3952
10 15 1.20611
10 16 2.4671
10 17 1.63968
10 18 1.34422
10 19 1.7487
10 20 1.72113
10 21 0.977099
10 22 1.91983
10 23 2.02082
10 24 1.72024
10 25 1.47656
10 26 3.60513
10 27 1.56619
10 28 1.41086
10 29 1.5785
10 30 2.37824
10 31 2.37991
10 32 2.00046
10 33 2.12674
10 34 1.29757
10 35 1.33486
10 36 1.53914
10 37 2.15719
10 38 1.70012
10 39 2.02215
10 40 1.64257
10 41 2.33631
10 42 2.49733
10 43 2.81909
10 44 3.08473
10 45 1.70897
10 46 2.66971
10 47 2.10504
10 48 1.41724
10 49 2.50883
10 50 2.12322
10 51 1.94196
10 52 3.02195
10 53 2.32604
10 54 1.78772
10 55 1.53012
10 56 2.35276
10 57 2.6612
10 58 1.98682
10 59 1.67208
10 60 3.89696
10 61 2.30005
10 62 2.8669
10 63 1.81901
10 64 3.67804
10 65 2.31531
10 66 2.11624
10 67 1.46613
10 68 1.86081
10 69 2.48085
10 70 2.58301
10 71 2.49966
10 72 2.34769
10 73 4.10863
10 74 3.36606
10 75 2.55011
10 76 2.52711
10 77 2.47735
10 78 3.12989
10 79 2.62489
10 80 2.80357
10 81 1.89541
10 82 3.19985
10 83 2.27633
10 84 3.49795
10 85 2.53185
10 86 2.99365
10 87 2.60093
10 88 3.25962
10 89 2.78718
10 90 3.33028
10 91 3.47189
10 92 2.74572
10 93 3.10064
10 94 2.48402
10 95 3.42964
10 96 3.26234
10 97 3.53592
10 98 3.03146
10 99 2.73226
10 100 3.53292
11 12 2.12271
11 13 2.00367
11 14 1.83689
11 15 1.98047
11 16 2.25364
11 17 1.89632
11 18 1.99278
11 19 1.7071
11 20 1.26054
11 21 1.68107
11 22 1.82351
11 23 1.87535
11 24 2.32309
11 25 2.17993
11 26 3.07513
11 27 2.581
11 28 1.94874
11 29 2.57962
11 30 2.09881
11 31 1.86471
11 32 2.00431
11 33 1.51496
11 34 1.63792
11 35 1.72103
11 36 1.58412
11 37 1.7272
11 38 1.86
11 39 2.60207
11 40 2.20744
11 41 1.81121
11 42 1.93822
11 43 2.11044
11 44 2.58324
11 45 2.52063
11 46 1.81009
11 47 2.0577
11 48 1.32015
11 49 1.84316
11 50 2.81383
11 51 2.78924
11 52 2.45021
11 53 1.80839
11 54 2.2752
11 55 2.34253
11 56 1.44582
11 57 2.16663
11 58 2.12131
11 59 2.58283
11 60 3.01295
11 61 1.87961
11 62 2.61458
11 63 2.27276
11 64 2.53159
11 65 2.25815
11 66 2.06617
11 67 1.76329
11 68 2.85975
11 69 3.67377
11 70 2.65107
11 71 3.03607
11 72 2.08536
11 73 3.59724
11 74 2.63612
11 75 2.50282
11 76 2.30292
11 77 2.89745
11 78 2.59351
11 79 2.90701
11 80 2.67504
11 81 2.47367
11 82 2.94738
11 83 3.0567
11 84 3.57922
11 85 3.57247
11 86 3.1094
11 87 2.3548
11 88 2.46713
11 89 3.16657
11 90 3.23451
11 91 3.2013
11 92 2.69588
11 93 3.25035
11 94 2.41894
11 95 3.59564
11 96 2.92377
11 97 3.31652
11 98 3.10559
11 99 3.29423
11 100 3.85615
12 13 1.99486
12 14 1.63004
12 15 2.08199
12 16 2.18872
12 17 1.56484
12 18 1.83729
12 19 1.79133
12 20 1.93399
12 21 1.81358
12 22 1.54683
12 23 1.43196
12 24 2.42856
12 25 1.86748
12 26 2.86203
12 27 2.04165
12 28 1.48317
12 29 1.90458
12 30 2.22739
12 31 1.8208
12 32 2.03506
12 33 1.6113
12 34 2.32942
12 35 2.14947
12 36 1.16125
12 37 1.81731
12 38 1.20415
12 39 2.61696
12 40 1.58843
12 41 1.57016
12 42 1.3526
12 43 1.97505
12 44 1.87953
12 45 1.32355
12 46 1.61852
12 47 1.39369
12 48 1.18439
12 49 1.48413
12 50 2.082
12 51 2.32624
12 52 1.88896
12 53 2.47993
12 54 1.12734
12 55 1.45204
12 56 1.56439
12 57 1.95248
12 58 1.13576
12 59 1.51792
12 60 2.90019
12 61 1.61058
12 62 1.76822
12 63 1.43461
12 64 3.13587
12 65 1.30037
12 66 1.57546
12 67 1.49549
12 68 2.2519
12 69 3.04448
12 70 2.25791
12 71 2.61631
12 72 1.76129
12 73 3.46546
12 74 2.49421
12 75 1.468
12 76 3.17373
12 77 2.09027
12 78 2.11091
12 79 2.54286
12 80 1.84938
12 81 1.8902
12 82 2.92469
12 83 2.47918
12 84 2.84588
12 85 3.10296
12 86 1.94718
12 87 1.83951
12 88 2.33083
12 89 2.6348
12 90 2.51507
12 91 2.44807
12 92 1.67863
12 93 2.68426
12 94 1.62647
12 95 2.65669
12 96 2.51
12 97 2.44824
12 98 2.05823
12 99 2.42551
12 100 2.97762
13 14 0.839251
13 15 1.56771
13 16 2.14186
13 17 1.87226
13 18 1.26559
13 19 2.21006
13 20 2.205
13 21 1.15836
13 22 2.06586
13 23 1.52771
13 24 1.01977
13 25 0.871472
13 26 2.98567
13 27 1.12237
13 28 2.05519
13 29 1.64862
13 30 1.77957
13 31 1.90055
13 32 2.19898
13 33 2.10795
13 34 1.06556
13 35 0.99328
13 36 1.77658
13 37 1.88822
13 38 1.31868
13 39 1.41636
13 40 2.37637
13 41 2.34154
13 42 2.67875
13 43 2.52093
13 44 3.37604
13 45 1.93002
13 46 2.56644
13 47 2.54895
13 48 1.582
13 49 2.42725
13 50 1.82997
13 51 2.10155
13 52 3.1621
13 53 1.62635
13 54 2.01511
13 55 1.62184
13 56 2.29938
13 57 2.36286
13 58 1.83797
13 59 2.07085
13 60 4.26495
13 61 2.72682
13 62 2.93876
13 63 2.00425
13 64 3.50548
13 65 2.30876
13 66 2.66393
13 67 2.0105
13 68 1.40184
13 69 2.62187
13 70 2.69926
13 71 3.15114
13 72 2.67585
13 73 4.66788
13 74 3.49699
13 75 2.9153
13 76 2.76153
13 77 2.36934
13 78 3.29758
13 79 2.38682
13 80 2.97032
13 81 2.65081
13 82 3.68818
13 83 2.92409
13 84 4.23467
13 85 2.36182
13 86 3.56854
13 87 2.60098
13 88 2.91776
13 89 3.43203
13 90 3.8669
13 91 3.96792
13 92 3.10722
13 93 3.66141
13 94 2.99395
13 95 4.01455
13 96 3.73954
13 97 3.97024
13 98 3.45251
13 99 3.09464
13 100 3.75732
14 15 1.66862
14 16 2.23501
14 17 1.82269
14 18 0.988635
14 19 2.00297
14 20 2.01435
14 21 1.14624
14 22 1.80771
14 23 1.19646
14 24 1.45915
14 25 1.10134
14 26 2.95096
14 27 1.0959
14 28 1.82405
14 29 1.59698
14 30 1.87955
14 31 1.63092
14 32 2.28564
14 33 1.93028
14 34 1.32876
14 35 1.42435
14 36 1.33937
14 37 1.55053
14 38 1.07755
14 39 1.77001
14 40 2.32414
14 41 1.94257
14 42 2.24906
14 43 2.30184
14 44 2.91587
14 45 1.6755
14 46 2.20342
14 47 2.27034
14 48 1.19816
14 49 2.15373
14 50 2.06475
14 51 2.36293
14 52 2.88194
14 53 1.82469
14 54 1.77231
14 55 1.67807
14 56 1.88801
14 57 2.24913
14 58 1.28486
14 59 2.05224
14 60 3.84049
14 61 2.25459
14 62 2.75033
14 63 1.90517
14 64 3.37789
14 65 1.98596
14 66 2.43345
14 67 1.9844
14 68 1.65039
14 69 3.01685
14 70 2.73475
14 71 3.14838
14 72 2.52395
14 73 4.34671
14 74 3.16193
14 75 2.54633
14 76 2.81806
14 77 2.49282
14 78 3.02649
14 79 2.61091
14 80 2.85644
14 81 2.57586
14 82 3.57864
14 83 2.99932
14 84 3.98444
14 85 2.75571
14 86 3.25896
14 87 2.54391
14 88 2.75187
14 89 3.40989
14 90 3.71275
14 91 3.68724
14 92 2.92614
14 93 3.52213
14 94 2.71081
14 95 3.82876
14 96 3.46333
14 97 3.74354
14 98 3.15994
14 99 3.19219
14 100 3.8442
15 16 2.60964
15 17 1.60004
15 18 1.43182
15 19 1.92472
15 20 2.22574
15 21 1.12278
15 22 2.44247
15 23 1.99419
15 24 1.92309
15 25 1.64612
15 26 3.48541
15 27 1.71505
15 28 2.05297
15 29 1.37443
15 30 2.14542
15 31 2.22334
15 32 2.48395
15 33 2.44649
15 34 1.49574
15 35 1.42019
15 36 2.06089
15 37 2.07863
15 38 1.93916
15 39 1.9056
15 40 1.89698
15 41 2.76207
15 42 2.75226
15 43 2.84117
15 44 3.46472
15 45 1.75029
15 46 2.68162
15 47 2.68951
15 48 1.83564
15 49 2.64713
15 50 2.02249
15 51 2.16907
15 52 3.01017
15 53 2.43482
15 54 1.84064
15 55 1.83246
15 56 2.3676
15 57 2.58892
15 58 2.29889
15 59 1.94395
15 60 4.21222
15 61 2.68185
15 62 2.91813
15 63 1.8412
15 64 3.99119
15 65 2.11904
15 66 2.66201
15 67 1.74471
15 68 1.94542
15 69 2.61451
15 70 2.73322
15 71 2.8611
15 72 2.66561
15 73 4.6574
15 74 3.86929
15 75 2.60677
15 76 3.14537
15 77 2.30158
15 78 3.48471
15 79 2.54225
15 80 3.14316
15 81 2.25331
15 82 3.64572
15 83 2.39814
15 84 3.87678
15 85 2.52964
15 86 3.33667
15 87 2.86999
15 88 3.29461
15 89 3.16763
15 90 3.48983
15 91 3.87144
15 92 3.0954
15 93 3.51097
15 94 2.93932
15 95 3.69839
15 96 3.64744
15 97 3.83751
15 98 3.50177
15 99 2.79516
15 100 3.47894
16 17 1.78083
16 18 2.15494
16 19 2.05344
16 20 2.47851
16 21 2.15273
16 22 2.46126
16 23 1.9733
16 24 2.39209
16 25 1.8348
16 26 1.86503
16 27 2.48952
16 28 2.65448
16 29 2.54311
16 30 2.09292
16 31 1.77901
16 32 1.76952
16 33 1.77963
16 34 2.36573
16 35 1.96159
16 36 2.22176
16 37 1.86397
16 38 1.95615
16 39 2.5393
16 40 2.47486
16 41 2.62323
16 42 2.34118
16 43 2.0557
16 44 3.07005
16 45 2.37656
16 46 2.0703
16 47 2.4858
16 48 1.88242
16 49 1.88862
16 50 2.28143
16 51 1.92749
16 52 2.4709
16 53 1.69841
16 54 2.41565
16 55 1.87584
16 56 2.22705
16 57 1.86607
16 58 2.22707
16 59 2.54635
16 60 3.79694
16 61 2.7477
16 62 2.12464
16 63 1.90531
16 64 2.82827
16 65 2.30491
16 66 2.53177
16 67 2.09032
16 68 2.26508
16 69 2.95924
16 70 2.5899
16 71 3.34161
16 72 2.677
16 73 4.3941
16 74 3.24668
16 75 2.68483
16 76 3.38843
16 77 2.17019
16 78 2.98764
16 79 2.14376
16 80 2.18127
16 81 2.8416
16 82 3.57861
16 83 3.16408
16 84 4.16505
16 85 3.0931
16 86 3.30166
16 87 1.57323
16 88 2.33787
16 89 3.60656
16 90 3.24222
16 91 3.38843
16 92 2.65265
16 93 3.50959
16 94 2.77641
16 95 3.8654
16 96 3.56505
16 97 3.45418
16 98 3.47418
16 99 2.84861
16 100 3.05796
17 18 1.51861
17 19 1.11156
17 20 1.95692
17 21 1.32724
17 22 2.13086
17 23 1.85115
17 24 2.24709
17 25 1.65302
17 26 2.70251
17 27 2.12351
17 28 1.84058
17 29 1.57965
17 30 1.87563
17 31 1.82099
17 32 1.64747
17 33 1.73806
17 34 2.01352
17 35 1.69502
17 36 1.7406
17 37 1.82363
17 38 1.59872
17 39 2.23525
17 40 1.3098
17 41 2.32544
17 42 1.83754
17 43 2.06185
17 44 2.67723
17 45 1.44177
17 46 2.0024
17 47 1.96684
17 48 1.36557
17 49 1.82392
17 50 1.72575
17 51 1.68683
17 52 1.95595
17 53 2.14269
17 54 1.40621
17 55 1.25791
17 56 1.81229
17 57 1.79061
17 58 2.01118
17 59 1.51873
17 60 3.4949
17 61 2.12104
17 62 1.66671
17 63 0.888408
17 64 3.3452
17 65 1.45803
17 66 1.86869
17 67 1.0616
17 68 2.00157
17 69 2.51056
17 70 1.98453
17 71 2.3943
17 72 1.93624
17 73 3.92431
17 74 3.21015
17 75 1.79083
17 76 3.21905
17 77 1.59922
17 78 2.66124
17 79 2.14459
17 80 2.09778
17 81 1.71816
17 82 3.03354
17 83 2.04445
17 84 3.21353
17 85 2.62884
17 86 2.42839
17 87 1.6807
17 88 2.59014
17 89 2.6187
17 90 2.44071
17 91 2.83873
17 92 2.19244
17 93 2.78905
17 94 2.12003
17 95 2.96941
17 96 2.90798
17 97 2.88288
17 98 2.79047
17 99 1.96998
17 100 2.6086
18 19 1.74562
18 20 2.23935
18 21 0.978629
18 22 2.32609
18 23 1.47503
18 24 1.87976
18 25 1.15661
18 26 3.00593
18 27 1.1269
18 28 2.07281
18 29 1.16647
18 30 2.10363
18 31 1.77888
18 32 2.40278
18 33 2.25186
18 34 1.50119
18 35 1.46575
18 36 1.65413
18 37 1.61414
18 38 1.58819
18 39 1.89728
18 40 2.23066
18 41 2.50498
18 42 2.3854
18 43 2.55127
18 44 3.13125
18 45 1.40718
18 46 2.36678
18 47 2.51887
18 48 1.42014
18 49 2.42932
18 50 2.04738
18 51 2.0377
18 52 2.87625
18 53 2.09492
18 54 1.7995
18 55 1.73027
18 56 2.08954
18 57 2.42258
18 58 1.66896
18 59 2.04105
18 60 4.07683
18 61 2.39286
18 62 2.72298
18 63 1.70066
18 64 3.78914
18 65 1.90319
18 66 2.57647
18 67 1.94065
18 68 1.59118
18 69 2.86615
18 70 2.83635
18 71 3.19131
18 72 2.76789
18 73 4.57847
18 74 3.62926
18 75 2.50948
18 76 3.25601
18 77 2.36618
18 78 3.40004
18 79 2.62993
18 80 2.95169
18 81 2.53854
18 82 3.85917
18 83 2.86844
18 84 4.08942
18 85 2.69901
18 86 3.29966
18 87 2.60313
18 88 3.11788
18 89 3.54787
18 90 3.61462
18 91 3.7954
18 92 3.06347
18 93 3.65767
18 94 2.90411
18 95 3.93105
18 96 3.69598
18 97 3.84194
18 98 3.47713
18 99 3.04128
18 100 3.69312
19 20 1.7617
19 21 1.69641
19 22 2.21875
19 23 2.14608
19 24 2.51418
19 25 2.16326
19 26 3.18222
19 27 2.46767
19 28 1.67846
19 29 1.96366
19 30 2.35261
19 31 2.02987
19 32 1.78524
19 33 1.65596
19 34 2.16738
19 35 2.07598
19 36 1.73209
19 37 2.05002
19 38 1.83236
19 39 2.75492
19 40 1.59385
19 41 2.27819
19 42 1.78267
19 43 2.3109
19 44 2.61082
19 45 1.82098
19 46 2.08013
19 47 1.92291
19 48 1.40869
19 49 2.01189
19 50 2.22349
19 51 2.02007
19 52 2.20026
19 53 2.41375
19 54 1.56512
19 55 1.77327
19 56 1.75859
19 57 2.07222
19 58 2.12826
19 59 1.88418
19 60 3.32019
19 61 1.87229
19 62 1.92409
19 63 1.45346
19 64 3.37392
19 65 1.81969
19 66 1.85391
19 67 1.14494
19 68 2.61331
19 69 2.98981
19 70 2.23287
19 71 2.65695
19 72 1.81802
19 73 3.68997
19 74 3.12864
19 75 1.91705
19 76 3.087
19 77 2.21079
19 78 2.71017
19 79 2.7186
19 80 2.47375
19 81 1.75436
19 82 3.04973
19 83 2.39352
19 84 3.07172
19 85 3.22593
19 86 2.38525
19 87 2.10925
19 88 2.80467
19 89 2.74142
19 90 2.48926
19 91 2.77837
19 92 2.35619
19 93 2.80629
19 94 2.18486
19 95 3.10979
19 96 2.94727
19 97 2.92898
19 98 2.78793
19 99 2.43079
19 100 2.98135
20 21 1.97689
20 22 1.65195
20 23 2.13101
20 24 2.40966
20 25 2.25166
20 26 3.55964
20 27 2.67203
20 28 1.47746
20 29 2.71965
20 30 2.60259
20 31 2.47826
20 32 1.66995
20 33 1.46327
20 34 1.80822
20 35 1.96569
20 36 1.35822
20 37 2.34692
20 38 1.96171
20 39 2.9957
20 40 1.8372
20 41 1.51008
20 42 1.9277
20 43 2.49509
20 44 2.21593
20 45 2.54321
20 46 2.13818
20 47 1.42814
20 48 1.28927
20 49 1.84108
20 50 2.89294
20 51 2.64787
20 52 2.59976
20 53 2.1289
20 54 2.28802
20 55 2.23647
20 56 1.78911
20 57 2.53905
20 58 2.10279
20 59 2.3652
20 60 2.73062
20 61 1.46809
20 62 2.67959
20 63 2.40172
20 64 2.4751
20 65 2.54638
20 66 1.37229
20 67 1.52172
20 68 2.98476
20 69 3.4606
20 70 2.58876
20 71 2.71127
20 72 1.61717
20 73 2.89913
20 74 2.15928
20 75 2.52125
20 76 1.71788
20 77 3.07085
20 78 2.25625
20 79 3.13929
20 80 2.384
20 81 1.99537
20 82 2.43383
20 83 2.84513
20 84 2.92166
20 85 3.63217
20 86 2.67716
20 87 2.17832
20 88 2.70118
20 89 2.53487
20 90 2.89284
20 91 2.67321
20 92 2.20519
20 93 2.77103
20 94 1.91143
20 95 3.15442
20 96 2.3963
20 97 2.80006
20 98 2.53612
20 99 3.08878
20 100 3.80156
21 22 1.99339
21 23 1.67589
21 24 1.56974
21 25 1.15388
21 26 3.00627
21 27 1.3984
21 28 1.82836
21 29 1.457
21 30 1.78435
21 31 1.83343
21 32 2.05499
21 33 2.04695
21 34 1.15861
21 35 1.04771
21 36 1.63914
21 37 1.56305
21 38 1.49839
21 39 1.54057
21 40 1.87205
21 41 2.35715
21 42 2.34192
21 43 2.4171
21 44 3.11414
21 45 1.60635
21 46 2.33044
21 47 2.29939
21 48 1.33183
21 49 2.3028
21 50 1.89595
21 51 1.96678
21 52 2.72691
21 53 1.91683
21 54 1.74012
21 55 1.44719
21 56 2.08483
21 57 2.25119
21 58 1.89503
21 59 1.82908
21 60 3.94086
21 61 2.42065
21 62 2.59507
21 63 1.54741
21 64 3.53786
21 65 1.93971
21 66 2.32098
21 67 1.57248
21 68 1.53325
21 69 2.6028
21 70 2.47232
21 71 2.68615
21 72 2.45718
21 73 4.34506
21 74 3.43303
21 75 2.45786
21 76 2.8628
21 77 2.19274
21 78 3.13805
21 79 2.29318
21 80 2.74278
21 81 2.23131
21 82 3.3978
21 83 2.4361
21 84 3.84576
21 85 2.35275
21 86 3.16964
21 87 2.41105
21 88 2.93768
21 89 3.12796
21 90 3.4107
21 91 3.62632
21 92 2.85748
21 93 3.33597
21 94 2.65386
21 95 3.61475
21 96 3.4121
21 97 3.67781
21 98 3.2736
21 99 2.75739
21 100 3.46414
22 23 2.05382
22 24 2.18281
22 25 2.04691
22 26 3.03973
22 27 2.57137
22 28 1.41915
22 29 2.67278
22 30 1.98128
22 31 2.07031
22 32 1.68937
22 33 1.21345
22 34 2.27613
22 35 2.04851
22 36 1.57507
22 37 2.19724
22 38 1.29352
22 39 2.43994
22 40 1.92326
22 41 1.12864
22 42 1.75509
22 43 1.76495
22 44 2.26115
22 45 2.34929
22 46 2.00782
22 47 1.27147
22 48 1.39461
22 49 1.5641
22 50 2.35324
22 51 2.74788
22 52 2.29086
22 53 2.30463
22 54 1.8805
22 55 1.83023
22 56 1.74944
22 57 1.82828
22 58 1.77564
22 59 1.91745
22 60 2.73868
22 61 1.98073
22 62 2.26704
22 63 2.06877
22 64 2.46682
22 65 2.12791
22 66 1.55734
22 67 1.67016
22 68 2.57576
22 69 3.2608
22 70 1.905
22 71 2.20768
22 72 1.53907
22 73 3.29697
22 74 2.01354
22 75 2.05624
22 76 2.32101
22 77 2.4705
22 78 1.60461
22 79 2.39833
22 80 1.95022
22 81 1.98573
22 82 2.09174
22 83 2.47895
22 84 2.90071
22 85 3.05161
22 86 2.5055
22 87 2.08911
22 88 1.89681
22 89 2.41038
22 90 2.86908
22 91 2.64702
22 92 1.99658
22 93 2.28726
22 94 1.53742
22 95 2.63951
22 96 2.08659
22 97 2.75107
22 98 1.98979
22 99 2.73616
22 100 3.26823
23 24 2.11509
23 25 1.54412
23 26 2.50415
23 27 1.57981
23 28 2.19424
23 29 1.8638
23 30 1.99593
23 31 1.39027
23 32 2.42868
23 33 1.89938
23 34 1.81685
23 35 1.82863
23 36 1.30343
23 37 1.21199
23 38 1.30043
23 39 2.32547
23 40 2.43577
23 41 1.91051
23 42 1.94143
23 43 2.09756
23 44 2.50001
23 45 1.76116
23 46 1.57832
23 47 2.25507
23 48 1.20714
23 49 1.68563
23 50 2.38233
23 51 2.58513
23 52 2.37326
23 53 1.80043
23 54 1.87027
23 55 2.004
23 56 1.63554
23 57 2.13128
23 58 1.06054
23 59 2.35733
23 60 3.47971
23 61 2.1104
23 62 2.42298
23 63 1.95622
23 64 3.09389
23 65 1.74041
23 66 2.43314
23 67 2.13856
23 68 2.10997
23 69 3.43889
23 70 2.95675
23 71 3.50192
23 72 2.54937
23 73 4.14759
23 74 2.9163
23 75 2.376
23 76 3.23123
23 77 2.55738
23 78 2.88409
23 79 2.73188
23 80 2.54222
23 81 2.81081
23 82 3.71321
23 83 3.34819
23 84 3.96665
23 85 3.28424
23 86 3.10349
23 87 2.20752
23 88 2.47803
23 89 3.62036
23 90 3.49544
23 91 3.44304
23 92 2.64212
23 93 3.72062
23 94 2.64208
23 95 3.8227
23 96 3.3866
23 97 3.42584
23 98 3.17031
23 99 3.29278
23 100 3.77962
24 25 1.25546
24 26 3.27673
24 27 1.68387
24 28 2.26197
24 29 2.21009
24 30 1.92969
24 31 2.33509
24 32 2.19467
24 33 2.28469
24 34 1.36152
24 35 1.25818
24 36 2.28889
24 37 2.36482
24 38 1.66933
24 39 1.4346
24 40 2.62212
24 41 2.64592
24 42 3.12662
24 43 2.80313
24 44 3.82151
24 45 2.47216
24 46 2.99368
24 47 2.7828
24 48 2.01559
24 49 2.67701
24 50 1.8548
24 51 2.19706
24 52 3.52459
24 53 1.77202
24 54 2.39989
24 55 1.75125
24 56 2.7311
24 57 2.52679
24 58 2.31608
24 59 2.31545
24 60 4.60491
24 61 3.16473
24 62 3.17767
24 63 2.35725
24 64 3.559
24 65 2.81754
24 66 2.92523
24 67 2.22852
24 68 1.54654
24 69 2.45003
24 70 2.63375
24 71 3.05995
24 72 2.80515
24 73 4.90212
24 74 3.73601
24 75 3.30831
24 76 2.56888
24 77 2.51669
24 78 3.46913
24 79 2.25206
24 80 3.18234
24 81 2.77516
24 82 3.60692
24 83 2.93672
24 84 4.40904
24 85 2.1677
24 86 3.85399
24 87 2.81529
24 88 3.0759
24 89 3.44044
24 90 4.09086
24 91 4.24269
24 92 3.37708
24 93 3.65387
24 94 3.18577
24 95 4.12723
24 96 3.88516
24 97 4.26652
24 98 3.6228
24 99 3.17191
24 100 3.78298
25 26 2.73054
25 27 1.12943
25 28 2.07238
25 29 1.60754
25 30 1.76991
25 31 1.886
25 32 1.97632
25 33 2.011
25 34 1.37785
25 35 1.01296
25 36 1.8384
25 37 1.83808
25 38 1.4081
25 39 1.4681
25 40 2.17919
25 41 2.41245
25 42 2.59111
25 43 2.39136
25 44 3.26883
25 45 1.70684
25 46 2.52231
25 47 2.38872
25 48 1.53275
25 49 2.25534
25 50 1.59967
25 51 1.69506
25 52 2.9956
25 53 1.66129
25 54 1.97867
25 55 1.30844
25 56 2.34412
25 57 2.21596
25 58 1.7515
25 59 1.86596
25 60 4.1823
25 61 2.67203
25 62 2.6777
25 63 1.77625
25 64 3.44132
25 65 2.13952
25 66 2.49945
25 67 1.90659
25 68 1.05401
25 69 2.30341
25 70 2.495
25 71 2.93559
25 72 2.63905
25 73 4.61491
25 74 3.45447
25 75 2.71271
25 76 2.89513
25 77 2.06134
25 78 3.18942
25 79 2.01186
25 80 2.58453
25 81 2.47307
25 82 3.55406
25 83 2.68368
25 84 4.09552
25 85 2.09419
25 86 3.38358
25 87 2.26601
25 88 2.79969
25 89 3.30663
25 90 3.60772
25 91 3.76567
25 92 2.84753
25 93 3.43278
25 94 2.80484
25 95 3.80462
25 96 3.57045
25 97 3.75057
25 98 3.34126
25 99 2.7754
25 100 3.39079
26 27 3.33565
26 28 3.72735
26 29 3.38214
26 30 2.04762
26 31 1.78273
26 32 3.01205
26 33 2.63534
26 34 3.41283
26 35 2.93707
26 36 3.1828
26 37 2.17346
26 38 2.55239
26 39 2.90472
26 40 3.47482
26 41 3.15173
26 42 2.75022
26 43 1.88647
26 44 3.53009
26 45 3.09153
26 46 2.21274
26 47 3.35225
26 48 2.80694
26 49 2.35318
26 50 2.92223
26 51 3.26672
26 52 2.46356
26 53 2.43827
26 54 3.03806
26 55 2.78059
26 56 2.58021
26 57 1.83595
26 58 2.88116
26 59 3.3918
26 60 4.0861
26 61 3.57323
26 62 2.45849
26 63 2.63732
26 64 3.09125
26 65 2.49493
26 66 3.47288
26 67 3.17424
26 68 2.90068
26 69 4.03708
26 70 3.06138
26 71 4.02879
26 72 3.46564
26 73 5.13038
26 74 3.70216
26 75 2.97845
26 76 4.48026
26 77 2.6037
26 78 3.24604
26 79 2.37814
26 80 2.70698
26 81 3.83763
26 82 4.19623
26 83 3.9309
26 84 4.93392
26 85 3.61058
26 86 3.99445
26 87 2.39792
26 88 1.97965
26 89 4.48154
26 90 3.88318
26 91 4.01837
26 92 3.3812
26 93 4.15629
26 94 3.45321
26 95 4.30619
26 96 3.96843
26 97 4.06934
26 98 4.05174
26 99 3.55724
26 100 3.52743
27 28 2.33061
27 29 1.34154
27 30 2.444
27 31 2.26209
27 32 2.75488
27 33 2.69994
27 34 1.57976
27 35 1.64577
27 36 1.92392
27 37 2.01576
27 38 1.77591
27 39 1.8515
27 40 2.60372
27 41 2.7963
27 42 2.94635
27 43 3.05499
27 44 3.52188
27 45 1.63119
27 46 2.86341
27 47 2.84541
27 48 1.87465
27 49 2.7944
27 50 2.1633
27 51 2.22189
27 52 3.41042
27 53 2.28133
27 54 2.11659
27 55 1.84618
27 56 2.72248
27 57 2.90762
27 58 1.74
27 59 2.21678
27 60 4.57824
27 61 2.89848
27 62 3.19811
27 63 2.16054
27 64 4.13942
27 65 2.40383
27 66 2.98835
27 67 2.40663
27 68 1.28364
27 69 2.73304
27 70 3.25351
27 71 3.50833
27 72 3.19148
27 73 4.94648
27 74 3.90549
27 75 3.01231
27 76 3.39027
27 77 2.66058
27 78 3.78235
27 79 2.79868
27 80 3.24249
27 81 2.9229
27 82 4.23451
27 83 3.21342
27 84 4.45948
27 85 2.56157
27 86 3.65172
27 87 2.92202
27 88 3.51227
27 89 3.80393
27 90 4.09799
27 91 4.20126
27 92 3.33208
27 93 4.03585
27 94 3.28835
27 95 4.27358
27 96 4.13057
27 97 4.19992
27 98 3.70928
27 99 3.35226
27 100 4.00154
28 29 2.19968
28 30 2.56634
28 31 2.52482
28 32 1.75655
28 33 1.59443
28 34 2.04123
28 35 2.06965
28 36 1.33138
28 37 2.49559
28 38 1.5791
28 39 2.70454
28 40 1.39537
28 41 1.70042
28 42 1.95343
28 43 2.54603
28 44 2.42259
28 45 2.00344
28 46 2.44812
28 47 1.27461
28 48 1.33798
28 49 2.06635
28 50 2.28248
28 51 2.3232
28 52 2.61773
28 53 2.7141
28 54 1.53853
28 55 1.68498
28 56 2.08744
28 57 2.45586
28 58 1.82954
28 59 1.52948
28 60 3.11733
28 61 1.76663
28 62 2.38743
28 63 1.88884
28 64 3.30166
28 65 2.20892
28 66 1.37524
28 67 1.23133
28 68 2.59553
28 69 2.86713
28 70 2.21548
28 71 2.21
28 72 1.44138
28 73 3.20455
28 74 2.59332
28 75 2.0985
28 76 2.40259
28 77 2.53345
28 78 2.27998
28 79 2.84638
28 80 2.37019
28 81 1.3872
28 82 2.45455
28 83 2.18865
28 84 2.51147
28 85 3.09991
28 86 2.12642
28 87 2.29282
28 88 2.8669
28 89 2.03737
28 90 2.62712
28 91 2.54359
28 92 2.04683
28 93 2.37346
28 94 1.66928
28 95 2.67855
28 96 2.47107
28 97 2.66825
28 98 2.04335
28 99 2.51344
28 100 3.24935
29 30 2.41917
29 31 2.23398
29 32 2.66608
29 33 2.66003
29 34 2.07017
29 35 1.91604
29 36 2.04443
29 37 2.19639
29 38 1.83849
29 39 2.06161
29 40 2.10346
29 41 2.94828
29 42 2.67527
29 43 2.90486
29 44 3.41642
29 45 1.06611
29 46 2.78062
29 47 2.78007
29 48 1.89915
29 49 2.7553
29 50 1.82138
29 51 1.98657
29 52 2.96787
29 53 2.73966
29 54 1.55017
29 55 1.7164
29 56 2.53699
29 57 2.6503
29 58 2.01659
29 59 1.71764
29 60 4.41732
29 61 2.76332
29 62 2.7103
29 63 1.50153
29 64 4.38946
29 65 1.90914
29 66 2.81907
29 67 1.99543
29 68 1.64366
29 69 2.55321
29 70 2.8588
29 71 3.09869
29 72 2.89632
29 73 4.83418
29 74 4.06388
29 75 2.42686
29 76 3.79507
29 77 2.0831
29 78 3.63663
29 79 2.66304
29 80 3.09
29 81 2.39538
29 82 4.03407
29 83 2.5882
29 84 3.96121
29 85 2.50723
29 86 3.13143
29 87 2.83223
29 88 3.48023
29 89 3.39051
29 90 3.46214
29 91 3.83378
29 92 3.06946
29 93 3.64521
29 94 3.01683
29 95 3.76242
29 96 3.85753
29 97 3.78826
29 98 3.45184
29 99 2.70105
29 100 3.3226
30 31 1.29486
30 32 2.24809
30 33 1.8569
30 34 2.20729
30 35 1.69709
30 36 2.44887
30 37 1.80439
30 38 1.48373
30 39 1.53034
30 40 2.48922
30 41 2.33694
30 42 2.42707
30 43 1.49917
30 44 3.35848
30 45 2.38305
30 46 2.14498
30 47 2.64143
30 48 1.98626
30 49 2.03473
30 50 1.76721
30 51 2.66476
30 52 2.40102
30 53 1.85219
30 54 2.04606
30 55 1.89098
30 56 2.01304
30 57 1.21258
30 58 2.37776
30 59 2.29131
30 60 3.89674
30 61 3.00756
30 62 2.30224
30 63 1.89973
30 64 3.07443
30 65 1.8791
30 66 2.77648
30 67 2.08797
30 68 2.09182
30 69 3.10125
30 70 1.99821
30 71 2.9056
30 72 2.47748
30 73 4.71562
30 74 3.36396
30 75 2.45895
30 76 3.31064
30 77 1.83479
30 78 2.74358
30 79 1.64332
30 80 2.6371
30 81 2.73236
30 82 3.27591
30 83 2.7303
30 84 4.12109
30 85 2.47497
30 86 3.50083
30 87 2.40655
30 88 1.80507
30 89 3.39092
30 90 3.5052
30 91 3.74948
30 92 2.98288
30 93 3.26838
30 94 2.79351
30 95 3.57224
30 96 3.29095
30 97 3.75136
30 98 3.31925
30 99 2.80285
30 100 3.16815
31 32 2.45283
31 33 1.74149
31 34 2.27684
31 35 1.98653
31 36 1.99838
31 37 1.05818
31 38 1.3751
31 39 2.16188
31 40 2.58974
31 41 2.11477
31 42 1.87652
31 43 1.37271
31 44 2.83101
31 45 2.05864
31 46 1.38999
31 47 2.51548
31 48 1.60895
31 49 1.69916
31 50 2.18448
31 51 2.73784
31 52 2.05916
31 53 1.86384
31 54 1.85354
31 55 2.0477
31 56 1.40855
31 57 1.30706
31 58 1.76627
31 59 2.46451
31 60 3.48629
31 61 2.50569
31 62 2.11417
31 63 1.80345
31 64 2.99329
31 65 1.43936
31 66 2.66902
31 67 2.16197
31 68 2.31501
31 69 3.57019
31 70 2.52026
31 71 3.39126
31 72 2.57576
31 73 4.49495
31 74 3.12587
31 75 2.12247
31 76 3.55932
31 77 2.17749
31 78 2.73974
31 79 2.29719
31 80 2.59394
31 81 2.91864
31 82 3.64571
31 83 3.20889
31 84 4.12518
31 85 3.17711
31 86 3.26717
31 87 2.28816
31 88 1.81455
31 89 3.75447
31 90 3.4518
31 91 3.54897
31 92 2.86673
31 93 3.56605
31 94 2.75731
31 95 3.74831
31 96 3.37401
31 97 3.61657
31 98 3.30901
31 99 3.1574
31 100 3.43754
32 33 1.25843
32 34 2.25258
32 35 1.86085
32 36 1.98994
32 37 2.55779
32 38 1.8503
32 39 2.63434
32 40 1.56845
32 41 2.06941
32 42 2.10052
32 43 2.11919
32 44 2.68987
32 45 2.41982
32 46 2.4017
32 47 1.52492
32 48 1.61702
32 49 1.69367
32 50 2.18347
32 51 1.83923
32 52 2.42826
32 53 2.09034
32 54 2.19222
32 55 1.5742
32 56 2.23888
32 57 1.93997
32 58 2.34891
32 59 1.87097
32 60 3.24678
32 61 2.23728
32 62 1.98571
32 63 1.83993
32 64 2.5385
32 65 2.47674
32 66 1.49075
32 67 1.25799
32 68 2.50585
32 69 2.56302
32 70 1.68348
32 71 2.03348
32 72 1.6115
32 73 3.39887
32 74 2.57674
32 75 2.38402
32 76 2.32698
32 77 2.13687
32 78 2.15242
32 79 2.12168
32 80 1.6629
32 81 1.65018
32 82 2.10479
32 83 2.19591
32 84 2.97901
32 85 2.82909
32 86 2.50501
32 87 1.41954
32 88 2.37914
32 89 2.18969
32 90 2.41129
32 91 2.50532
32 92 1.85657
32 93 2.17598
32 94 1.7721
32 95 2.78627
32 96 2.42359
32 97 2.61421
32 98 2.43254
32 99 2.14215
32 100 2.65359
33 34 2.20606
33 35 1.96861
33 36 1.57302
33 37 1.98829
33 38 1.35899
33 39 2.66219
33 40 1.84373
33 41 1.30815
33 42 1.46999
33 43 1.41894
33 44 2.17802
33 45 2.352
33 46 1.63245
33 47 1.3054
33 48 1.23217
33 49 1.06264
33 50 2.2316
33 51 2.40358
33 52 1.99936
33 53 1.93521
33 54 1.87123
33 55 1.78606
33 56 1.36897
33 57 1.40112
33 58 1.84892
33 59 2.04648
33 60 2.66069
33 61 1.77302
33 62 1.75939
33 63 1.8747
33 64 2.12923
33 65 1.94058
33 66 1.47944
33 67 1.39175
33 68 2.70481
33 69 3.22861
33 70 1.7945
33 71 2.5449
33 72 1.30563
33 73 3.27642
33 74 2.03971
33 75 1.98097
33 76 2.43231
33 77 2.23614
33 78 1.64905
33 79 2.32416
33 80 1.76627
33 81 1.96519
33 82 2.28403
33 83 2.60983
33 84 2.96009
33 85 3.28022
33 86 2.42908
33 87 1.59723
33 88 1.60183
33 89 2.57839
33 90 2.54014
33 91 2.43247
33 92 1.83295
33 93 2.404
33 94 1.64096
33 95 2.84917
33 96 2.27241
33 97 2.54736
33 98 2.25829
33 99 2.57975
33 100 3.00034
34 35 0.957946
34 36 1.77315
34 37 2.00932
34 38 1.86926
34 39 1.92233
34 40 2.40792
34 41 2.46321
34 42 2.83503
34 43 2.89764
34 44 3.43054
34 45 2.35364
34 46 2.70344
34 47 2.59344
34 48 1.61518
34 49 2.61006
34 50 2.42562
34 51 2.28607
34 52 3.34944
34 53 1.65502
34 54 2.40261
34 55 2.04424
34 56 2.43696
34 57 2.78439
34 58 2.19046
34 59 2.4642
34 60 4.2111
34 61 2.65744
34 62 3.25464
34 63 2.38603
34 64 3.43346
34 65 2.71541
34 66 2.62425
34 67 2.03108
34 68 2.01152
34 69 2.92514
34 70 3.02602
34 71 3.27919
34 72 2.729
34 73 4.45044
34 74 3.48982
34 75 3.20725
34 76 2.30901
34 77 2.92126
34 78 3.47605
34 79 2.83322
34 80 3.18924
34 81 2.70993
34 82 3.66581
34 83 3.10766
34 84 4.23972
34 85 2.8384
34 86 3.72579
34 87 2.7652
34 88 3.25643
34 89 3.47591
34 90 3.96436
34 91 4.03133
34 92 3.26495
34 93 3.83244
34 94 3.11071
34 95 4.21703
34 96 3.79344
34 97 4.08354
34 98 3.69419
34 99 3.40661
34 100 4.15457
35 36 1.94237
35 37 1.95423
35 38 1.65714
35 39 1.43634
35 40 2.08234
35 41 2.46552
35 42 2.66836
35 43 2.47882
35 44 3.40912
35 45 2.07648
35 46 2.54552
35 47 2.44941
35 48 1.58972
35 49 2.34607
35 50 1.84488
35 51 1.80067
35 52 3.00357
35 53 1.49642
35 54 2.14379
35 55 1.58749
35 56 2.34012
35 57 2.26396
35 58 2.19437
35 59 2.0162
35 60 4.14187
35 61 2.74142
35 62 2.822
35 63 1.95939
35 64 3.28116
35 65 2.3883
35 66 2.46988
35 67 1.72827
35 68 1.59442
35 69 2.45767
35 70 2.41958
35 71 2.80101
35 72 2.55244
35 73 4.51589
35 74 3.47234
35 75 2.84716
35 76 2.49964
35 77 2.26471
35 78 3.19374
35 79 2.0821
35 80 2.70354
35 81 2.39402
35 82 3.35926
35 83 2.61393
35 84 4.07147
35 85 2.21319
35 86 3.49941
35 87 2.40957
35 88 2.85112
35 89 3.19995
35 90 3.582
35 91 3.79711
35 92 2.94621
35 93 3.41181
35 94 2.86446
35 95 3.82347
35 96 3.50821
35 97 3.82303
35 98 3.47467
35 99 2.82946
35 100 3.50232
36 37 1.72672
36 38 1.38331
36 39 2.68936
36 40 1.8652
36 41 1.40334
36 42 1.54836
36 43 2.29329
36 44 1.91247
36 45 1.81328
36 46 1.72807
36 47 1.41896
36 48 0.779869
36 49 1.61736
36 50 2.5942
36 51 2.50428
36 52 2.2912
36 53 2.14678
36 54 1.70922
36 55 1.88936
36 56 1.56031
36 57 2.37604
36 58 1.08934
36 59 2.03553
36 60 2.87324
36 61 1.36355
36 62 2.34999
36 63 1.9114
36 64 2.89904
36 65 1.95676
36 66 1.56654
36 67 1.63985
36 68 2.43836
36 69 3.34735
36 70 2.77051
36 71 2.95861
36 72 1.95399
36 73 3.20327
36 74 2.3148
36 75 2.12659
36 76 2.59636
36 77 2.75788
36 78 2.39494
36 79 3.02375
36 80 2.2412
36 81 2.1845
36 82 3.03639
36 83 2.95969
36 84 3.1348
36 85 3.44188
36 86 2.41753
36 87 1.97123
36 88 2.65658
36 89 2.881
36 90 2.96259
36 91 2.70238
36 92 2.10922
36 93 3.08638
36 94 1.93071
36 95 3.24351
36 96 2.74716
36 97 2.82366
36 98 2.45928
36 99 3.03179
36 100 3.70407
37 38 1.62831
37 39 2.31939
37 40 2.60927
37 41 2.20923
37 42 1.9685
37 43 1.8764
37 44 2.70495
37 45 2.08514
37 46 1.39919
37 47 2.52523
37 48 1.47447
37 49 1.86406
37 50 2.55099
37 51 2.76658
37 52 2.27853
37 53 1.82322
37 54 2.11336
37 55 2.15899
37 56 1.56504
37 57 1.95647
37 58 1.61587
37 59 2.66324
37 60 3.49243
37 61 2.34776
37 62 2.37291
37 63 1.94702
37 64 3.03866
37 65 1.65846
37 66 2.63069
37 67 2.27903
37 68 2.30647
37 69 3.68044
37 70 2.94073
37 71 3.53727
37 72 2.7438
37 73 4.33537
37 74 3.10614
37 75 2.40261
37 76 3.47573
37 77 2.58161
37 78 3.01572
37 79 2.6596
37 80 2.70933
37 81 3.04113
37 82 3.81264
37 83 3.39629
37 84 4.21207
37 85 3.38219
37 86 3.32159
37 87 2.32836
37 88 2.39268
37 89 3.89197
37 90 3.60868
37 91 3.62452
37 92 2.92045
37 93 3.82932
37 94 2.83138
37 95 3.98663
37 96 3.55977
37 97 3.7044
37 98 3.48125
37 99 3.42241
37 100 3.79754
38 39 1.88018
38 40 1.95219
38 41 1.5336
38 42 1.76928
38 43 1.62898
38 44 2.54316
38 45 1.6643
38 46 1.81061
38 47 1.81519
38 48 1.12078
38 49 1.58219
38 50 1.70691
38 51 2.31597
38 52 2.22953
38 53 1.89967
38 54 1.2545
38 55 1.35917
38 56 1.56439
38 57 1.52536
38 58 1.27379
38 59 1.66273
38 60 3.38045
38 61 2.1184
38 62 2.03989
38 63 1.46708
38 64 2.97914
38 65 1.5678
38 66 2.05251
38 67 1.58853
38 68 1.85638
38 69 2.90291
38 70 2.06726
38 71 2.67641
38 72 1.91435
38 73 3.99504
38 74 2.7325
38 75 1.98534
38 76 2.86616
38 77 1.92582
38 78 2.29709
38 79 2.13675
38 80 2.25873
38 81 2.17244
38 82 3.0042
38 83 2.57137
38 84 3.44666
38 85 2.66244
38 86 2.70984
38 87 2.04101
38 88 2.01892
38 89 2.89531
38 90 3.11248
38 91 3.09801
38 92 2.34711
38 93 2.90163
38 94 2.08781
38 95 3.13818
38 96 2.87034
38 97 3.1404
38 98 2.49703
38 99 2.63153
38 100 3.1535
39 40 2.68868
39 41 3.04208
39 42 3.25384
39 43 2.7093
39 44 4.11877
39 45 2.30036
39 46 3.08731
39 47 3.15487
39 48 2.37987
39 49 2.92132
39 50 1.72677
39 51 2.38427
39 52 3.31847
39 53 2.19034
39 54 2.33347
39 55 1.82939
39 56 2.9102
39 57 2.3533
39 58 2.64493
39 59 2.2316
39 60 4.8434
39 61 3.58748
39 62 3.13609
39 63 2.16764
39 64 4.00398
39 65 2.58295
39 66 3.2759
39 67 2.41982
39 68 1.2626
39 69 2.44715
39 70 2.60097
39 71 3.00748
39 72 3.18705
39 73 5.38536
39 74 4.1942
39 75 3.09364
39 76 3.41279
39 77 2.13535
39 78 3.63714
39 79 1.79405
39 80 3.22444
39 81 2.92568
39 82 3.85814
39 83 2.73749
39 84 4.65976
39 85 1.6171
39 86 4.02245
39 87 2.99648
39 88 3.01907
39 89 3.64746
39 90 4.1214
39 91 4.45871
39 92 3.60763
39 93 3.76995
39 94 3.39421
39 95 4.09147
39 96 4.04039
39 97 4.46709
39 98 3.87733
39 99 2.98342
39 100 3.54684
40 41 2.2585
40 42 1.99285
40 43 2.4808
40 44 2.56085
40 45 1.71313
40 46 2.46511
40 47 1.53657
40 48 1.71642
40 49 2.02471
40 50 2.06449
40 51 1.90914
40 52 2.15613
40 53 2.83486
40 54 1.50304
40 55 1.42425
40 56 2.24556
40 57 2.25488
40 58 2.30531
40 59 1.11117
40 60 3.21906
40 61 2.04814
40 62 1.92478
40 63 1.37521
40 64 3.47022
40 65 1.97163
40 66 1.3933
40 67 0.81257
40 68 2.49936
40 69 2.38406
40 70 1.81388
40 71 1.60331
40 72 1.5813
40 73 3.39485
40 74 2.98954
40 75 1.67837
40 76 2.93326
40 77 1.89891
40 78 2.29602
40 79 2.38817
40 80 1.86281
40 81 0.790591
40 82 2.31155
40 83 1.37383
40 84 2.31023
40 85 2.7594
40 86 1.81584
40 87 1.91277
40 88 2.83682
40 89 1.61217
40 90 1.87885
40 91 2.26529
40 92 1.66166
40 93 1.99243
40 94 1.52467
40 95 2.09548
40 96 2.28217
40 97 2.28191
40 98 2.09447
40 99 1.51285
40 100 2.37961
41 42 1.47052
41 43 1.81422
41 44 1.66638
41 45 2.55713
41 46 1.67205
41 47 1.25301
41 48 1.42877
41 49 1.35123
41 50 2.90492
41 51 3.22033
41 52 2.23716
41 53 2.32749
41 54 2.13286
41 55 2.34397
41 56 1.4658
41 57 2.10048
41 58 1.64987
41 59 2.41352
41 60 2.1958
41 61 1.44766
41 62 2.38112
41 63 2.45861
41 64 2.1635
41 65 2.15493
41 66 1.54265
41 67 1.99121
41 68 3.07214
41 69 3.87311
41 70 2.48813
41 71 2.92172
41 72 1.56454
41 73 2.88297
41 74 1.40739
41 75 2.16338
41 76 2.38755
41 77 2.9687
41 78 1.4973
41 79 3.08545
41 80 2.14798
41 81 2.38342
41 82 2.39142
41 83 3.1385
41 84 2.88513
41 85 3.79425
41 86 2.50861
41 87 2.16099
41 88 1.90778
41 89 2.74357
41 90 2.96889
41 91 2.45074
41 92 1.96675
41 93 2.62808
41 94 1.60958
41 95 2.89926
41 96 2.03106
41 97 2.54944
41 98 1.93387
41 99 3.23997
41 100 3.77068
42 43 1.57429
42 44 1.24398
42 45 2.10782
42 46 1.14622
42 47 1.40718
42 48 1.37446
42 49 1.17781
42 50 2.81382
42 51 2.91716
42 52 1.26696
42 53 2.68552
42 54 1.77149
42 55 2.22064
42 56 1.10723
42 57 1.8072
42 58 1.67618
42 59 2.26487
42 60 2.03543
42 61 1.23326
42 62 1.47138
42 63 1.84841
42 64 2.58718
42 65 1.501
42 66 1.45285
42 67 1.80816
42 68 3.10239
42 69 3.88537
42 70 2.32705
42 71 2.79852
42 72 1.66099
42 73 2.84542
42 74 1.97927
42 75 1.32537
42 76 3.32732
42 77 2.57618
42 78 1.63177
42 79 2.9656
42 80 1.78863
42 81 2.19515
42 82 2.66511
42 83 2.91385
42 84 2.69467
42 85 3.84491
42 86 1.77394
42 87 1.79993
42 88 2.02089
42 89 2.82846
42 90 2.18839
42 91 1.90125
42 92 1.67091
42 93 2.59966
42 94 1.48015
42 95 2.6281
42 96 2.0609
42 97 2.10474
42 98 2.03732
42 99 2.8155
42 100 3.19504
43 44 2.42657
43 45 2.53977
43 46 1.4278
43 47 2.1503
43 48 1.8893
43 49 1.26522
43 50 2.46116
43 51 3.05341
43 52 1.68462
43 53 2.29971
43 54 2.1454
43 55 2.23939
43 56 1.39908
43 57 0.802993
43 58 2.1517
43 59 2.51363
43 60 2.80328
43 61 2.35758
43 62 1.62774
43 63 1.97833
43 64 2.33755
43 65 1.60727
43 66 2.30433
43 67 2.1842
43 68 2.8719
43 69 3.76818
43 70 1.96168
43 71 2.92645
43 72 2.10724
43 73 3.90639
43 74 2.47823
43 75 1.89632
43 76 3.44835
43 77 2.12544
43 78 1.85696
43 79 2.21407
43 80 2.03319
43 81 2.69602
43 82 2.81229
43 83 2.9786
43 84 3.53685
43 85 3.43144
43 86 2.8375
43 87 1.95699
43 88 0.986525
43 89 3.25165
43 90 2.89054
43 91 2.86127
43 92 2.32022
43 93 2.79015
43 94 2.1308
43 95 3.05973
43 96 2.55858
43 97 2.92177
43 98 2.65453
43 99 2.86254
43 100 3.01341
44 45 2.83752
44 46 1.80147
44 47 1.57288
44 48 2.05052
44 49 1.7591
44 50 3.67115
44 51 3.64469
44 52 2.00737
44 53 3.26742
44 54 2.6031
44 55 2.99493
44 56 1.89818
44 57 2.79148
44 58 2.13289
44 59 2.95993
44 60 1.43067
44 61 1.18822
44 62 2.30671
44 63 2.78035
44 64 2.63704
44 65 2.35885
44 66 1.62314
44 67 2.53977
44 68 3.83434
44 69 4.55131
44 70 3.13173
44 71 3.37813
44 72 2.06803
44 73 2.13752
44 74 1.47275
44 75 2.09516
44 76 3.47802
44 77 3.4796
44 78 1.80506
44 79 3.83207
44 80 2.08736
44 81 2.74137
44 82 2.84416
44 83 3.59181
44 84 2.52408
44 85 4.64284
44 86 1.9179
44 87 2.24294
44 88 2.64031
44 89 3.06246
44 90 2.50485
44 91 1.69733
44 92 1.65836
44 93 2.88741
44 94 1.64265
44 95 2.81847
44 96 1.99753
44 97 1.81586
44 98 1.98324
44 99 3.48046
44 100 3.87391
45 46 2.38355
45 47 2.28777
45 48 1.68567
45 49 2.29019
45 50 1.85306
45 51 1.95237
45 52 2.3853
45 53 2.76726
45 54 1.16373
45 55 1.38911
45 56 2.24935
45 57 2.33091
45 58 1.65466
45 59 1.3232
45 60 3.87191
45 61 2.32637
45 62 2.17494
45 63 1.17272
45 64 4.04475
45 65 1.45182
45 66 2.35956
45 67 1.74777
45 68 1.76
45 69 2.60319
45 70 2.53572
45 71 2.72774
45 72 2.57206
45 73 4.36559
45 74 3.58446
45 75 1.706
45 76 3.72214
45 77 1.83776
45 78 3.06009
45 79 2.46901
45 80 2.44817
45 81 2.03684
45 82 3.61586
45 83 2.33723
45 84 3.47587
45 85 2.60417
45 86 2.47642
45 87 2.38127
45 88 3.07205
45 89 3.01905
45 90 2.89214
45 91 3.18691
45 92 2.47918
45 93 3.11727
45 94 2.44527
45 95 3.12534
45 96 3.28546
45 97 3.18066
45 98 2.83688
45 99 2.31136
45 100 2.93124
46 47 2.02281
46 48 1.53236
46 49 1.1526
46 50 2.89284
46 51 3.10217
46 52 1.47241
46 53 2.26711
46 54 2.13329
46 55 2.44084
46 56 0.969343
46 57 1.69727
46 58 1.73175
46 59 2.72395
46 60 2.42088
46 61 1.7988
46 62 1.79876
46 63 2.09128
46 64 2.38473
46 65 1.60252
46 66 2.09512
46 67 2.17625
46 68 3.06433
46 69 4.08968
46 70 2.68404
46 71 3.37294
46 72 2.17643
46 73 3.46672
46 74 2.274
46 75 1.92797
46 76 3.46577
46 77 2.70514
46 78 2.13516
46 79 2.93039
46 80 2.14608
46 81 2.82244
46 82 3.1992
46 83 3.39189
46 84 3.48644
46 85 3.95429
46 86 2.64257
46 87 1.93967
46 88 1.78154
46 89 3.47595
46 90 2.89792
46 91 2.7151
46 92 2.2045
46 93 3.29002
46 94 2.1673
46 95 3.33903
46 96 2.7027
46 97 2.806
46 98 2.79327
46 99 3.25601
46 100 3.54458
47 48 1.41901
47 49 1.46282
47 50 2.6502
47 51 2.60394
47 52 2.0503
47 53 2.6476
47 54 1.90104
47 55 1.9327
47 56 1.86979
47 57 2.22233
47 58 1.8829
47 59 1.87009
47 60 2.23964
47 61 1.38087
47 62 1.95148
47 63 2.07155
47 64 2.55741
47 65 2.16385
47 66 0.609814
47 67 1.40902
47 68 2.9527
47 69 3.29995
47 70 2.0876
47 71 2.21812
47 72 1.09584
47 73 2.44484
47 74 1.66812
47 75 1.82232
47 76 2.48584
47 77 2.64355
47 78 1.4185
47 79 2.85665
47 80 1.48948
47 81 1.56092
47 82 1.90573
47 83 2.45143
47 84 2.094
47 85 3.48543
47 86 1.69443
47 87 1.6677
47 88 2.3261
47 89 1.93673
47 90 2.09006
47 91 1.68779
47 92 1.14178
47 93 1.93954
47 94 0.893148
47 95 2.19957
47 96 1.62386
47 97 1.81853
47 98 1.45807
47 99 2.47888
47 100 3.06773
48 49 1.38723
48 50 2.21174
48 51 2.19054
48 52 2.08846
48 53 1.83849
48 54 1.5491
48 55 1.59838
48 56 1.32147
48 57 1.9084
48 58 1.16875
48 59 1.85556
48 60 2.92816
48 61 1.45098
48 62 2.03289
48 63 1.55887
48 64 2.73085
48 65 1.70588
48 66 1.52204
48 67 1.34774
48 68 2.21629
48 69 3.13437
48 70 2.32461
48 71 2.69122
48 72 1.75992
48 73 3.38064
48 74 2.38448
48 75 1.95202
48 76 2.57319
48 77 2.36491
48 78 2.28825
48 79 2.56858
48 80 2.07711
48 81 1.98646
48 82 2.86467
48 83 2.68243
48 84 3.1762
48 85 3.09545
48 86 2.44246
48 87 1.78773
48 88 2.34273
48 89 2.82112
48 90 2.83099
48 91 2.72812
48 92 2.06697
48 93 2.89675
48 94 1.88143
48 95 3.17004
48 96 2.64581
48 97 2.8477
48 98 2.52759
48 99 2.7827
48 100 3.37909
49 50 2.56907
49 51 2.72786
49 52 1.47761
49 53 2.14154
49 54 1.99745
49 55 2.0235
49 56 1.30114
49 57 1.44097
49 58 1.62635
49 59 2.29298
49 60 2.37529
49 61 1.69148
49 62 1.49733
49 63 1.90977
49 64 2.06425
49 65 1.73724
49 66 1.60824
49 67 1.79789
49 68 2.83124
49 69 3.56041
49 70 2.16995
49 71 2.78596
49 72 1.69228
49 73 3.16207
49 74 1.90749
49 75 1.75118
49 76 2.97415
49 77 2.34761
49 78 1.59552
49 79 2.48031
49 80 1.50675
49 81 2.28423
49 82 2.50428
49 83 2.93238
49 84 3.01162
49 85 3.56555
49 86 2.24824
49 87 1.33862
49 88 1.51589
49 89 2.80853
49 90 2.43165
49 91 2.23712
49 92 1.63505
49 93 2.61196
49 94 1.602
49 95 2.79525
49 96 2.18544
49 97 2.30421
49 98 2.20545
49 99 2.73182
49 100 3.0222
50 51 1.6592
50 52 2.89485
50 53 2.52567
50 54 1.65831
50 55 1.18165
50 56 2.66508
50 57 1.93211
50 58 2.50028
50 59 1.40629
50 60 4.45548
50 61 3.1947
50 62 2.28425
50 63 1.48585
50 64 3.99982
50 65 2.04517
50 66 2.75163
50 67 1.81233
50 68 1.58825
50 69 1.82877
50 70 1.74433
50 71 2.51356
50 72 2.47754
50 73 4.92198
50 74 3.92851
50 75 2.45471
50 76 3.586
50 77 1.09354
50 78 3.14901
50 79 1.53155
50 80 2.62004
50 81 2.18248
50 82 3.44186
50 83 1.98475
50 84 3.78954
50 85 1.64897
50 86 3.12367
50 87 2.49474
50 88 2.77138
50 89 2.93666
50 90 3.18675
50 91 3.68203
50 92 2.81524
50 93 3.02568
50 94 2.80626
50 95 3.2871
50 96 3.53281
50 97 3.6214
50 98 3.18241
50 99 1.89133
50 100 2.37977
51 52 3.13465
51 53 2.56294
51 54 2.20771
51 55 1.35174
51 56 2.96948
51 57 2.6311
51 58 2.62755
51 59 1.7374
51 60 4.51926
51 61 3.06118
51 62 2.52103
51 63 1.73588
51 64 3.97795
51 65 2.63224
51 66 2.53681
51 67 1.77051
51 68 1.7962
51 69 1.57878
51 70 2.3502
51 71 2.62584
51 72 2.71746
51 73 4.63618
51 74 3.99984
51 75 2.7987
51 76 3.4005
51 77 1.91145
51 78 3.48627
51 79 2.09888
51 80 2.49526
51 81 2.09233
51 82 3.549
51 83 2.24639
51 84 3.83802
51 85 2.15423
51 86 3.0777
51 87 2.25263
51 88 3.42314
51 89 3.00466
51 90 3.01883
51 91 3.52292
51 92 2.75364
51 93 3.2153
51 94 2.90098
51 95 3.58143
51 96 3.71433
51 97 3.55802
51 98 3.47425
51 99 2.05374
51 100 2.62686
52 53 2.99694
52 54 1.99258
52 55 2.4451
52 56 1.76341
52 57 1.69672
52 58 2.39551
52 59 2.46574
52 60 2.47175
52 61 2.24302
52 62 1.20353
52 63 1.85818
52 64 2.94696
52 65 1.65587
52 66 2.07183
52 67 2.07547
52 68 3.2966
52 69 3.92677
52 70 2.36125
52 71 2.82869
52 72 2.10076
52 73 3.37069
52 74 2.64011
52 75 1.27941
52 76 3.96805
52 77 2.36437
52 78 1.86251
52 79 2.75564
52 80 1.73193
52 81 2.44326
52 82 2.85678
52 83 2.86309
52 84 2.94117
52 85 3.82917
52 86 2.04643
52 87 1.77065
52 88 1.93929
52 89 2.92911
52 90 2.00916
52 91 2.14393
52 92 1.94053
52 93 2.72793
52 94 1.83479
52 95 2.48507
52 96 2.2716
52 97 2.26812
52 98 2.3873
52 99 2.56121
52 100 2.76417
53 54 2.75162
53 55 2.25729
53 56 2.2364
53 57 2.25207
53 58 2.30343
53 59 2.84692
53 60 3.94329
53 61 2.80774
53 62 2.92169
53 63 2.53993
53 64 2.57491
53 65 2.67208
53 66 2.73109
53 67 2.3543
53 68 2.29886
53 69 3.31575
53 70 2.88496
53 71 3.57749
53 72 2.74613
53 73 4.46472
53 74 3.14273
53 75 3.21586
53 76 2.58183
53 77 2.82007
53 78 3.13925
53 79 2.58431
53 80 2.73798
53 81 3.15297
53 82 3.62774
53 83 3.53719
53 84 4.47292
53 85 3.10428
53 86 3.86891
53 87 2.22892
53 88 2.48484
53 89 3.77128
53 90 3.93428
53 91 3.92577
53 92 3.11204
53 93 3.84881
53 94 3.11007
53 95 4.25827
53 96 3.66582
53 97 3.96276
53 98 3.69653
53 99 3.48531
53 100 3.95993
54 55 1.36461
54 56 1.88981
54 57 1.86335
54 58 1.73937
54 59 1.15838
54 60 3.45005
54 61 2.19172
54 62 1.8034
54 63 1.07131
54 64 3.72094
54 65 1.28268
54 66 2.03013
54 67 1.31781
54 68 2.15727
54 69 2.76282
54 70 2.04136
54 71 2.41904
54 72 1.89638
54 73 3.98844
54 74 3.19333
54 75 1.35511
54 76 3.48624
54 77 1.68494
54 78 2.48551
54 79 2.34677
54 80 2.31965
54 81 1.67701
54 82 3.11258
54 83 2.04821
54 84 2.95278
54 85 2.69874
54 86 2.14524
54 87 2.24823
54 88 2.55497
54 89 2.547
54 90 2.5373
54 91 2.81768
54 92 2.22526
54 93 2.6662
54 94 2.01492
54 95 2.63906
54 96 2.82245
54 97 2.85647
54 98 2.32988
54 99 2.07736
54 100 2.66298
55 56 2.27752
55 57 1.86802
55 58 1.9169
55 59 1.03872
55 60 3.8689
55 61 2.51907
55 62 1.94003
55 63 1.09246
55 64 3.46676
55 65 1.82654
55 66 2.00456
55 67 1.28814
55 68 1.39259
55 69 1.83172
55 70 1.74955
55 71 2.08758
55 72 2.07203
55 73 4.20565
55 74 3.28889
55 75 2.01197
55 76 3.0678
55 77 1.35083
55 78 2.64398
55 79 1.62832
55 80 2.00936
55 81 1.67339
55 82 2.94255
55 83 1.8068
55 84 3.33705
55 85 1.91942
55 86 2.53028
55 87 1.848
55 88 2.5966
55 89 2.48626
55 90 2.72121
55 91 3.038
55 92 2.22374
55 93 2.61295
55 94 2.14904
55 95 2.86537
55 96 3.00745
55 97 3.07661
55 98 2.62268
55 99 1.77185
55 100 2.43113
56 57 1.61693
56 58 1.70233
56 59 2.47919
56 60 2.45275
56 61 1.47627
56 62 1.93573
56 63 1.97061
56 64 2.49107
56 65 1.48639
56 66 1.93416
56 67 1.88744
56 68 2.9566
56 69 3.90274
56 70 2.41699
56 71 3.09095
56 72 1.84841
56 73 3.44893
56 74 2.31413
56 75 1.83956
56 76 3.11745
56 77 2.58612
56 78 2.04113
56 79 2.89058
56 80 2.34128
56 81 2.50407
56 82 2.96172
56 83 3.07137
56 84 3.27701
56 85 3.77759
56 86 2.58276
56 87 2.1164
56 88 1.83594
56 89 3.19353
56 90 2.84228
56 91 2.72539
56 92 2.27843
56 93 3.0429
56 94 2.00803
56 95 3.18167
56 96 2.55023
56 97 2.80371
56 98 2.62839
56 99 3.08506
56 100 3.50862
57 58 2.26594
57 59 2.1827
57 60 3.22912
57 61 2.60745
57 62 1.42204
57 63 1.62841
57 64 2.70594
57 65 1.57833
57 66 2.3606
57 67 1.89603
57 68 2.56459
57 69 3.27914
57 70 1.55401
57 71 2.65283
57 72 2.03494
57 73 4.18124
57 74 2.90392
57 75 1.81191
57 76 3.49464
57 77 1.60121
57 78 2.06163
57 79 1.68995
57 80 2.0157
57 81 2.42638
57 82 2.81381
57 83 2.58855
57 84 3.5346
57 85 2.9529
57 86 2.81742
57 87 1.90233
57 88 1.16925
57 89 3.05955
57 90 2.75152
57 91 2.98725
57 92 2.37424
57 93 2.68927
57 94 2.20777
57 95 2.95794
57 96 2.71865
57 97 3.03743
57 98 2.73853
57 99 2.40974
57 100 2.53792
58 59 2.15604
58 60 3.1895
58 61 1.76148
58 62 2.33158
58 63 1.94887
58 64 3.11297
58 65 1.74358
58 66 2.1062
58 67 2.13568
58 68 2.24585
58 69 3.44608
58 70 2.87096
58 71 3.22839
58 72 2.38684
58 73 3.76805
58 74 2.61373
58 75 2.1081
58 76 3.16802
58 77 2.63736
58 78 2.60265
58 79 2.89437
58 80 2.37744
58 81 2.58296
58 82 3.43959
58 83 3.2212
58 84 3.56678
58 85 3.38453
58 86 2.62271
58 87 2.18731
58 88 2.58146
58 89 3.33337
58 90 3.27299
58 91 3.04292
58 92 2.36709
58 93 3.33369
58 94 2.25938
58 95 3.46371
58 96 3.06655
58 97 3.11146
58 98 2.63888
58 99 3.20833
58 100 3.67901
59 60 3.76807
59 61 2.49498
59 62 2.05024
59 63 1.2458
59 64 3.85063
59 65 1.86211
59 66 1.93067
59 67 1.22306
59 68 1.96253
59 69 1.98374
59 70 1.70567
59 71 1.75143
59 72 1.93326
59 73 4.04403
59 74 3.3664
59 75 1.73373
59 76 3.23696
59 77 1.4922
59 78 2.57251
59 79 2.08012
59 80 2.08387
59 81 1.16417
59 82 2.75781
59 83 1.38297
59 84 2.79103
59 85 2.12528
59 86 2.14761
59 87 2.22426
59 88 2.8831
59 89 1.99186
59 90 2.39765
59 91 2.79315
59 92 2.04776
59 93 2.21609
59 94 1.95437
59 95 2.35494
59 96 2.70195
59 97 2.76688
59 98 2.23571
59 99 1.45945
59 100 2.27288
60 61 2.04148
60 62 2.9368
60 63 3.61319
60 64 2.57793
60 65 3.16237
60 66 2.24467
60 67 3.17899
60 68 4.82051
60 69 5.35549
60 70 3.5114
60 71 3.73074
60 72 2.46993
60 73 1.89854
60 74 1.49101
60 75 2.71489
60 76 3.75875
60 77 4.18018
60 78 1.82232
60 79 4.42566
60 80 2.6872
60 81 3.31804
60 82 2.69362
60 83 4.08549
60 84 2.6114
60 85 5.4099
60 86 2.56896
60 87 2.95504
60 88 2.80016
60 89 3.3621
60 90 2.82233
60 91 1.9288
60 92 2.29218
60 93 3.01565
60 94 2.1047
60 95 2.96262
60 96 1.85892
60 97 2.10317
60 98 2.37741
60 99 4.06509
60 100 4.33269
61 62 2.34644
61 63 2.3693
61 64 2.74483
61 65 2.08837
61 66 1.33612
61 67 1.94619
61 68 3.34424
61 69 3.99837
61 70 2.8309
61 71 3.03335
61 72 1.75441
61 73 2.52013
61 74 1.91194
61 75 2.00625
61 76 2.83684
61 77 3.14495
61 78 2.07613
61 79 3.54226
61 80 2.2922
61 81 2.21757
61 82 2.73883
61 83 3.13383
61 84 2.56684
61 85 4.165
61 86 2.01962
61 87 2.23072
61 88 2.74186
61 89 2.78549
61 90 2.55485
61 91 2.08198
61 92 1.84398
61 93 2.75227
61 94 1.62763
61 95 2.91755
61 96 2.18684
61 97 2.18149
61 98 2.12282
61 99 3.20445
61 100 3.76524
62 63 1.43433
62 64 3.08287
62 65 1.55169
62 66 1.97797
62 67 1.81564
62 68 2.9407
62 69 3.30092
62 70 1.78092
62 71 2.51317
62 72 1.8622
62 73 3.58068
62 74 2.84959
62 75 1.3873
62 76 3.90472
62 77 1.71101
62 78 2.00087
62 79 2.29062
62 80 1.55838
62 81 2.09098
62 82 2.73676
62 83 2.45291
62 84 2.83533
62 85 3.3806
62 86 1.81714
62 87 1.52898
62 88 2.04458
62 89 2.68138
62 90 1.75936
62 91 2.10329
62 92 1.70622
62 93 2.4064
62 94 1.78007
62 95 2.41008
62 96 2.44626
62 97 2.18895
62 98 2.30998
62 99 1.96338
62 100 2.04931
63 64 3.61392
63 65 1.30228
63 66 2.08237
63 67 1.2815
63 68 1.90507
63 69 2.44552
63 70 1.83911
63 71 2.23874
63 72 2.1077
63 73 4.12197
63 74 3.35588
63 75 1.50198
63 76 3.59437
63 77 1.1949
63 78 2.62487
63 79 1.91507
63 80 2.03191
63 81 1.74357
63 82 3.10812
63 83 1.87141
63 84 3.22242
63 85 2.44
63 86 2.24861
63 87 1.81787
63 88 2.53664
63 89 2.65997
63 90 2.39543
63 91 2.83869
63 92 2.18973
63 93 2.69532
63 94 2.08968
63 95 2.77403
63 96 2.95491
63 97 2.89327
63 98 2.66099
63 99 1.7361
63 100 2.26775
64 65 3.4421
64 66 2.60489
64 67 3.16478
64 68 4.11105
64 69 4.80007
64 70 3.21772
64 71 3.80602
64 72 2.67407
64 73 3.27386
64 74 1.81367
64 75 3.46577
64 76 2.79207
64 77 3.89061
64 78 2.2214
64 79 3.56293
64 80 2.59311
64 81 3.61094
64 82 2.77106
64 83 4.2134
64 84 3.98349
64 85 4.70684
64 86 3.67854
64 87 2.5051
64 88 2.11622
64 89 3.77729
64 90 3.65903
64 91 3.13007
64 92 2.82292
64 93 3.45561
64 94 2.72495
64 95 3.90639
64 96 2.75666
64 97 3.26349
64 98 3.2424
64 99 4.14084
64 100 4.35475
65 66 2.24266
65 67 1.85174
65 68 2.4547
65 69 3.35799
65 70 2.20971
65 71 2.86324
65 72 2.16177
65 73 4.07926
65 74 3.08368
65 75 1.22743
65 76 3.84468
65 77 1.76009
65 78 2.45616
65 79 2.43042
65 80 2.25893
65 81 2.28099
65 82 3.31905
65 83 2.55305
65 84 3.27404
65 85 3.16545
65 86 2.33901
65 87 2.20107
65 88 2.21343
65 89 3.08806
65 90 2.6209
65 91 2.85168
65 92 2.23531
65 93 2.93889
65 94 2.16838
65 95 2.90248
65 96 2.85409
65 97 2.79863
65 98 2.60446
65 99 2.4646
65 100 2.80088
66 67 1.36248
66 68 3.06232
66 69 3.30542
66 70 2.09454
66 71 2.13995
66 72 1.11297
66 73 2.32152
66 74 1.85946
66 75 1.88472
66 76 2.52366
66 77 2.68174
66 78 1.57571
66 79 2.95122
66 80 1.53149
66 81 1.46474
66 82 1.86468
66 83 2.37058
66 84 1.98885
66 85 3.55481
66 86 1.60304
66 87 1.65739
66 88 2.53452
66 89 1.83473
66 90 1.87628
66 91 1.54171
66 92 1.13617
66 93 1.92176
66 94 0.973792
66 95 2.18662
66 96 1.59699
66 97 1.71575
66 98 1.61519
66 99 2.40935
66 100 3.03277
67 68 2.34664
67 69 2.45536
67 70 1.6334
67 71 1.88447
67 72 1.308
67 73 3.45733
67 74 2.83346
67 75 1.75543
67 76 2.67033
67 77 1.83533
67 78 2.21802
67 79 2.21742
67 80 1.92274
67 81 1.01578
67 82 2.36234
67 83 1.64564
67 84 2.59154
67 85 2.69922
67 86 2.11659
67 87 1.76904
67 88 2.51139
67 89 1.9235
67 90 2.11866
67 91 2.44991
67 92 1.81369
67 93 2.17507
67 94 1.62997
67 95 2.45118
67 96 2.38153
67 97 2.50634
67 98 2.2668
67 99 1.7734
67 100 2.52502
68 69 2.00543
68 70 2.73644
68 71 3.02474
68 72 3.19114
68 73 5.21959
68 74 4.14715
68 75 2.95937
68 76 3.58025
68 77 1.99879
68 78 3.68086
68 79 1.89821
68 80 2.95335
68 81 2.77566
68 82 3.98755
68 83 2.70164
68 84 4.49644
68 85 1.57438
68 86 3.67835
68 87 2.6825
68 88 3.27065
68 89 3.59127
68 90 3.89894
68 91 4.20323
68 92 3.29922
68 93 3.73397
68 94 3.23638
68 95 3.99168
68 96 4.04275
68 97 4.19544
68 98 3.69835
68 99 2.75133
68 100 3.31946
69 70 2.67453
69 71 2.61597
69 72 3.32269
69 73 5.39113
69 74 4.75109
69 75 3.46564
69 76 3.79631
69 77 2.13999
69 78 4.05269
69 79 2.25745
69 80 3.19187
69 81 2.48967
69 82 3.83536
69 83 2.13128
69 84 4.21279
69 85 1.57533
69 86 3.70903
69 87 3.05237
69 88 4.02765
69 89 3.01985
69 90 3.64494
69 91 4.21821
69 92 3.41195
69 93 3.40812
69 94 3.462
69 95 3.72016
69 96 4.20217
69 97 4.17603
69 98 3.81374
69 99 2.05997
69 100 2.70313
70 71 1.5781
70 72 1.65738
70 73 3.98979
70 74 3.14932
70 75 2.05294
70 76 3.2446
70 77 1.5478
70 78 2.06336
70 79 1.70581
70 80 2.00499
70 81 1.67355
70 82 2.05318
70 83 1.59441
70 84 2.84339
70 85 2.55677
70 86 2.48017
70 87 2.2361
70 88 2.16594
70 89 2.10659
70 90 2.27531
70 91 2.72928
70 92 2.13856
70 93 1.73633
70 94 1.94939
70 95 2.23166
70 96 2.3279
70 97 2.73187
70 98 2.36126
70 99 1.60088
70 100 1.96673
71 72 2.13416
71 73 3.7911
71 74 3.45368
71 75 2.36053
71 76 3.21555
71 77 2.31735
71 78 2.47484
71 79 2.40961
71 80 2.32266
71 81 1.3664
71 82 1.80389
71 83 1.10312
71 84 2.53647
71 85 2.66006
71 86 2.37586
71 87 2.67721
71 88 3.17629
71 89 1.44908
71 90 2.28777
71 91 2.73285
71 92 2.36222
71 93 1.49745
71 94 1.95428
71 95 1.81026
71 96 2.25826
71 97 2.81981
71 98 2.28394
71 99 1.66326
71 100 2.34602
72 73 2.73586
72 74 2.08715
72 75 1.93318
72 76 2.60637
72 77 2.47204
72 78 1.43306
72 79 2.79738
72 80 1.90082
72 81 1.44342
72 82 1.72476
72 83 2.23463
72 84 1.97677
72 85 3.50056
72 86 1.8535
72 87 1.97534
72 88 2.23105
72 89 1.72321
72 90 1.94409
72 91 1.87571
72 92 1.47581
72 93 1.79946
72 94 1.18558
72 95 2.11327
72 96 1.65581
72 97 1.9044
72 98 1.63101
72 99 2.28819
72 100 2.83004
73 74 2.03072
73 75 3.53754
73 76 3.61067
73 77 4.78888
73 78 2.59457
73 79 5.04238
73 80 3.10661
73 81 3.38203
73 82 2.72701
73 83 4.29753
73 84 2.33066
73 85 5.70958
73 86 2.61966
73 87 3.31852
73 88 3.97455
73 89 3.12196
73 90 2.96304
73 91 1.93397
73 92 2.55652
73 93 3.19278
73 94 2.4924
73 95 3.20077
73 96 2.29248
73 97 2.24496
73 98 2.59653
73 99 4.29308
73 100 4.75349
74 75 2.85187
74 76 2.82107
74 77 3.86436
74 78 1.51751
74 79 3.90785
74 80 2.29458
74 81 3.06542
74 82 2.36119
74 83 3.88761
74 84 2.85079
74 85 4.78079
74 86 2.6909
74 87 2.47527
74 88 2.40716
74 89 3.1026
74 90 3.08015
74 91 2.13855
74 92 2.02131
74 93 2.85953
74 94 1.89523
74 95 3.10318
74 96 1.89816
74 97 2.28301
74 98 2.13665
74 99 3.87622
74 100 4.25787
75 76 3.8512
75 77 2.00275
75 78 1.95577
75 79 2.62663
75 80 1.87337
75 81 1.82152
75 82 2.75358
75 83 2.2511
75 84 2.512
75 85 3.41562
75 86 1.57125
75 87 2.13871
75 88 2.30351
75 89 2.50427
75 90 1.85323
75 91 2.10892
75 92 1.80395
75 93 2.22373
75 94 1.59846
75 95 2.03524
75 96 2.18002
75 97 2.18151
75 98 1.94212
75 99 2.1356
75 100 2.46616
76 77 3.96076
76 78 3.07835
76 79 3.70843
76 80 3.31465
76 81 2.93276
76 82 2.71608
76 83 3.55311
76 84 3.78542
76 85 3.91991
76 86 3.86817
76 87 3.19667
76 88 3.48919
76 89 3.05497
76 90 4.06024
76 91 3.7508
76 92 3.24876
76 93 3.32359
76 94 2.94868
76 95 3.96134
76 96 3.17884
76 97 3.8516
76 98 3.30131
76 99 3.91899
76 100 4.64631
77 78 2.89153
77 79 1.28786
77 80 2.26896
77 81 2.08364
77 82 3.25953
77 83 1.78196
77 84 3.57032
77 85 2.05476
77 86 2.79509
77 87 2.21895
77 88 2.52346
77 89 2.82106
77 90 2.65938
77 91 3.29605
77 92 2.5472
77 93 2.71625
77 94 2.54401
77 95 2.87031
77 96 3.25837
77 97 3.2183
77 98 2.98609
77 99 1.43233
77 100 1.67186
78 79 3.03594
78 80 1.64255
78 81 2.28221
78 82 1.60655
78 83 2.8663
78 84 2.25396
78 85 4.02558
78 86 2.03348
78 87 2.0723
78 88 1.69905
78 89 2.2586
78 90 2.17799
78 91 1.66154
78 92 1.55001
78 93 1.83479
78 94 1.13484
78 95 1.94872
78 96 1.1168
78 97 1.79049
78 98 1.3948
78 99 2.78928
78 100 3.12202
79 80 2.38185
79 81 2.52574
79 82 3.19621
79 83 2.18811
79 84 4.09734
79 85 1.77014
79 86 3.44188
79 87 2.37857
79 88 2.39376
79 89 3.17074
79 90 3.23514
79 91 3.75056
79 92 2.92078
79 93 2.96592
79 94 2.85742
79 95 3.31072
79 96 3.44201
79 97 3.72283
79 98 3.39781
79 99 2.08722
79 100 2.21575
80 81 2.06895
80 82 2.25686
80 83 2.54014
80 84 2.66918
80 85 3.33216
80 86 1.95413
80 87 1.11888
80 88 2.1068
80 89 2.35169
80 90 1.87941
80 91 1.83225
80 92 1.10289
80 93 2.13251
80 94 1.45127
80 95 2.21933
80 96 1.96402
80 97 1.85775
80 98 2.00501
80 99 2.10347
80 100 2.40862
81 82 2.04635
81 83 1.23905
81 84 2.03796
81 85 2.85338
81 86 1.78308
81 87 2.2516
81 88 2.99656
81 89 1.27397
81 90 1.79038
81 91 2.23297
81 92 1.78187
81 93 1.59206
81 94 1.51724
81 95 1.89017
81 96 2.12982
81 97 2.25941
81 98 1.9302
81 99 1.5242
81 100 2.34135
82 83 2.51658
82 84 2.10189
82 85 3.94356
82 86 2.47991
82 87 2.67164
82 88 2.76841
82 89 1.62182
82 90 2.31956
82 91 2.13245
82 92 2.06816
82 93 1.28964
82 94 1.60211
82 95 1.90412
82 96 1.26852
82 97 2.23763
82 98 1.8784
82 99 2.74314
82 100 3.17121
83 84 2.74757
83 85 2.29868
83 86 2.51045
83 87 2.72733
83 88 3.27716
83 89 1.71912
83 90 2.31065
83 91 3.02265
83 92 2.51845
83 93 1.93286
83 94 2.2329
83 95 2.10611
83 96 2.76921
83 97 2.99195
83 98 2.6064
83 99 1.13015
83 100 1.97745
84 85 4.62176
84 86 1.5131
84 87 3.11247
84 88 3.65378
84 89 1.64762
84 90 1.723
84 91 1.48185
84 92 1.89349
84 93 1.76617
84 94 1.75151
84 95 1.51115
84 96 1.69902
84 97 1.47675
84 98 1.56098
84 99 2.78694
84 100 3.25275
85 86 4.07151
85 87 3.30439
85 88 3.70391
85 89 3.42868
85 90 4.06222
85 91 4.59324
85 92 3.73554
85 93 3.5896
85 94 3.64523
85 95 3.90535
85 96 4.23822
85 97 4.56756
85 98 3.98682
85 99 2.49241
85 100 3.00074
86 87 2.31456
86 88 3.13958
86 89 2.01784
86 90 1.26533
86 91 1.17114
86 92 1.38335
86 93 1.97366
86 94 1.39963
86 95 1.67614
86 96 1.94716
86 97 1.3518
86 98 1.46575
86 99 2.29625
86 100 2.70536
87 88 2.13366
87 89 2.65265
87 90 2.23642
87 91 2.22599
87 92 1.6211
87 93 2.65495
87 94 1.79568
87 95 2.81887
87 96 2.51001
87 97 2.32453
87 98 2.46867
87 99 2.27631
87 100 2.63615
88 89 3.35594
88 90 3.09678
88 91 2.98242
88 92 2.46639
88 93 2.89164
88 94 2.28641
88 95 3.12074
88 96 2.53797
88 97 3.01132
88 98 2.73134
88 99 3.0988
88 100 3.19835
89 90 1.93609
89 91 2.16599
89 92 1.99615
89 93 1.32364
89 94 1.69192
89 95 1.47781
89 96 1.90627
89 97 2.14951
89 98 1.71835
89 99 1.91558
89 100 2.66398
90 91 1.31283
90 92 1.56518
90 93 1.864
90 94 1.7193
90 95 1.60298
90 96 2.00314
90 97 1.34995
90 98 2.04344
90 99 1.91611
90 100 2.13657
91 92 1.26666
91 93 1.95428
91 94 1.36397
91 95 1.84269
91 96 1.50488
91 97 0.76611
91 98 1.51869
91 99 2.75661
91 100 3.0675
92 93 1.8648
92 94 1.04716
92 95 1.91527
92 96 1.60979
92 97 1.1194
92 98 1.49438
92 99 2.2164
92 100 2.60662
93 94 1.48575
93 95 1.23588
93 96 1.47874
93 97 1.98929
93 98 1.479
93 99 2.05453
93 100 2.442
94 95 1.59719
94 96 1.16249
94 97 1.44015
94 98 1.06607
94 99 2.23768
94 100 2.75774
95 96 1.57383
95 97 1.79986
95 98 1.41513
95 99 2.05284
95 100 2.42544
96 97 1.56731
96 98 1.33586
96 99 2.83618
96 100 3.26185
97 98 1.56477
97 99 2.68476
97 100 2.96611
98 99 2.58398
98 100 3.03584
99 100 1.24359
