# Supplementary material for: Large-scale discovery of protein interactions at residue resolution using co-evolution calculated from genomic sequences
Source: Nat Commun. 2021 Mar 2;12:1396. doi: 10.1038/s41467-021-21636-z (PMC7925567; doi:10.1038/s41467-021-21636-z)
Supplement: Supplementary file 12 — Supplementary Data 10 [file 41467_2021_21636_MOESM12_ESM.zip › supplementary/allpdb0007_RRP45_RRP40/RRP45_YEAST_4IFD_A.pdb]

SSBOND   1 CYS A  152    CYS A  195
ATOM      1  N   ALA A   2     129.160  14.956 190.930  1.00                 N  
ATOM      2  CA  ALA A   2     129.394  13.594 190.464  1.00                 C  
ATOM      3  C   ALA A   2     130.202  12.793 191.481  1.00                 C  
ATOM      4  O   ALA A   2     130.403  13.231 192.613  1.00                 O  
ATOM      5  CB  ALA A   2     130.111  13.608 189.123  1.00                 C  
ATOM      6  N   LYS A   3     130.662  11.617 191.066  1.00                 N  
ATOM      7  CA  LYS A   3     131.454  10.752 191.933  1.00                 C  
ATOM      8  C   LYS A   3     132.930  11.128 191.853  1.00                 C  
ATOM      9  O   LYS A   3     133.529  11.105 190.778  1.00                 O  
ATOM     10  CB  LYS A   3     131.254   9.284 191.552  1.00                 C  
ATOM     11  CD  LYS A   3     131.694   6.865 192.056  1.00                 C  
ATOM     12  CE  LYS A   3     132.433   5.884 192.953  1.00                 C  
ATOM     13  CG  LYS A   3     131.967   8.302 192.468  1.00                 C  
ATOM     14  NZ  LYS A   3     132.177   4.471 192.559  1.00                 N  
ATOM     15  N   ASP A   4     133.512  11.471 192.997  1.00                 N  
ATOM     16  CA  ASP A   4     134.876  11.986 193.038  1.00                 C  
ATOM     17  C   ASP A   4     135.912  10.910 193.337  1.00                 C  
ATOM     18  O   ASP A   4     135.608   9.885 193.947  1.00                 O  
ATOM     19  CB  ASP A   4     134.998  13.098 194.081  1.00                 C  
ATOM     20  CG  ASP A   4     134.217  14.341 193.702  1.00                 C  
ATOM     21  OD1 ASP A   4     133.870  14.484 192.510  1.00                 O  
ATOM     22  OD2 ASP A   4     133.952  15.173 194.595  1.00                 O  
ATOM     23  N   ILE A   5     137.142  11.158 192.900  1.00                 N  
ATOM     24  CA  ILE A   5     138.272  10.318 193.265  1.00                 C  
ATOM     25  C   ILE A   5     139.063  11.009 194.367  1.00                 C  
ATOM     26  O   ILE A   5     139.663  12.060 194.145  1.00                 O  
ATOM     27  CB  ILE A   5     139.166  10.014 192.048  1.00                 C  
ATOM     28  CD1 ILE A   5     139.102   9.151 189.651  1.00                 C  
ATOM     29  CG1 ILE A   5     138.363   9.294 190.963  1.00                 C  
ATOM     30  CG2 ILE A   5     140.390   9.217 192.472  1.00                 C  
ATOM     31  N   GLU A   6     139.055  10.419 195.557  1.00                 N  
ATOM     32  CA  GLU A   6     139.735  11.012 196.701  1.00                 C  
ATOM     33  C   GLU A   6     141.235  10.743 196.650  1.00                 C  
ATOM     34  O   GLU A   6     141.668   9.591 196.626  1.00                 O  
ATOM     35  CB  GLU A   6     139.150  10.476 198.009  1.00                 C  
ATOM     36  CD  GLU A   6     139.123  10.569 200.533  1.00                 C  
ATOM     37  CG  GLU A   6     139.751  11.098 199.259  1.00                 C  
ATOM     38  OE1 GLU A   6     138.118   9.833 200.439  1.00                 O  
ATOM     39  OE2 GLU A   6     139.635  10.891 201.626  1.00                 O  
ATOM     40  N   ILE A   7     142.023  11.813 196.628  1.00                 N  
ATOM     41  CA  ILE A   7     143.475  11.694 196.619  1.00                 C  
ATOM     42  C   ILE A   7     144.074  12.300 197.882  1.00                 C  
ATOM     43  O   ILE A   7     143.972  13.505 198.113  1.00                 O  
ATOM     44  CB  ILE A   7     144.088  12.359 195.372  1.00                 C  
ATOM     45  CD1 ILE A   7     143.935  12.429 192.829  1.00                 C  
ATOM     46  CG1 ILE A   7     143.549  11.704 194.099  1.00                 C  
ATOM     47  CG2 ILE A   7     145.607  12.310 195.436  1.00                 C  
ATOM     48  N   SER A   8     144.698  11.454 198.695  1.00                 N  
ATOM     49  CA  SER A   8     145.293  11.888 199.953  1.00                 C  
ATOM     50  C   SER A   8     146.449  12.853 199.724  1.00                 C  
ATOM     51  O   SER A   8     147.015  12.915 198.632  1.00                 O  
ATOM     52  CB  SER A   8     145.777  10.682 200.761  1.00                 C  
ATOM     53  OG  SER A   8     146.878  10.053 200.129  1.00                 O  
ATOM     54  N   ALA A   9     146.792  13.609 200.762  1.00                 N  
ATOM     55  CA  ALA A   9     147.922  14.524 200.699  1.00                 C  
ATOM     56  C   ALA A   9     149.214  13.740 200.508  1.00                 C  
ATOM     57  O   ALA A   9     150.115  14.173 199.792  1.00                 O  
ATOM     58  CB  ALA A   9     147.987  15.373 201.959  1.00                 C  
ATOM     59  N   SER A  10     149.287  12.578 201.151  1.00                 N  
ATOM     60  CA  SER A  10     150.460  11.715 201.072  1.00                 C  
ATOM     61  C   SER A  10     150.729  11.254 199.643  1.00                 C  
ATOM     62  O   SER A  10     151.870  11.270 199.181  1.00                 O  
ATOM     63  CB  SER A  10     150.292  10.498 201.984  1.00                 C  
ATOM     64  OG  SER A  10     150.263  10.882 203.347  1.00                 O  
ATOM     65  N   GLU A  11     149.674  10.844 198.947  1.00                 N  
ATOM     66  CA  GLU A  11     149.802  10.386 197.569  1.00                 C  
ATOM     67  C   GLU A  11     150.173  11.539 196.641  1.00                 C  
ATOM     68  O   GLU A  11     150.968  11.373 195.715  1.00                 O  
ATOM     69  CB  GLU A  11     148.502   9.730 197.100  1.00                 C  
ATOM     70  CD  GLU A  11     146.874   7.812 197.330  1.00                 C  
ATOM     71  CG  GLU A  11     148.198   8.403 197.775  1.00                 C  
ATOM     72  OE1 GLU A  11     145.821   8.391 197.670  1.00                 O  
ATOM     73  OE2 GLU A  11     146.890   6.771 196.641  1.00                 O  
ATOM     74  N   SER A  12     149.594  12.708 196.899  1.00                 N  
ATOM     75  CA  SER A  12     149.890  13.902 196.116  1.00                 C  
ATOM     76  C   SER A  12     151.351  14.306 196.268  1.00                 C  
ATOM     77  O   SER A  12     152.021  14.629 195.288  1.00                 O  
ATOM     78  CB  SER A  12     148.978  15.057 196.534  1.00                 C  
ATOM     79  OG  SER A  12     147.626  14.782 196.210  1.00                 O  
ATOM     80  N   LYS A  13     151.839  14.283 197.505  1.00                 N  
ATOM     81  CA  LYS A  13     153.215  14.673 197.794  1.00                 C  
ATOM     82  C   LYS A  13     154.220  13.647 197.281  1.00                 C  
ATOM     83  O   LYS A  13     155.311  14.008 196.843  1.00                 O  
ATOM     84  CB  LYS A  13     153.410  14.875 199.298  1.00                 C  
ATOM     85  CD  LYS A  13     152.939  16.237 201.352  1.00                 C  
ATOM     86  CE  LYS A  13     152.246  17.470 201.908  1.00                 C  
ATOM     87  CG  LYS A  13     152.699  16.095 199.858  1.00                 C  
ATOM     88  NZ  LYS A  13     152.430  17.595 203.381  1.00                 N  
ATOM     89  N   PHE A  14     153.847  12.372 197.335  1.00                 N  
ATOM     90  CA  PHE A  14     154.749  11.294 196.939  1.00                 C  
ATOM     91  C   PHE A  14     154.995  11.272 195.434  1.00                 C  
ATOM     92  O   PHE A  14     156.141  11.241 194.985  1.00                 O  
ATOM     93  CB  PHE A  14     154.194   9.940 197.385  1.00                 C  
ATOM     94  CG  PHE A  14     155.063   8.774 197.008  1.00                 C  
ATOM     95  CZ  PHE A  14     156.668   6.616 196.305  1.00                 C  
ATOM     96  CD1 PHE A  14     156.202   8.477 197.737  1.00                 C  
ATOM     97  CE1 PHE A  14     157.002   7.405 197.390  1.00                 C  
ATOM     98  CD2 PHE A  14     154.743   7.975 195.925  1.00                 C  
ATOM     99  CE2 PHE A  14     155.542   6.903 195.578  1.00                 C  
ATOM    100  N   ILE A  15     153.912  11.276 194.662  1.00                 N  
ATOM    101  CA  ILE A  15     154.003  11.211 193.208  1.00                 C  
ATOM    102  C   ILE A  15     154.728  12.432 192.648  1.00                 C  
ATOM    103  O   ILE A  15     155.502  12.326 191.695  1.00                 O  
ATOM    104  CB  ILE A  15     152.611  11.086 192.560  1.00                 C  
ATOM    105  CD1 ILE A  15     150.524   9.623 192.533  1.00                 C  
ATOM    106  CG1 ILE A  15     151.992   9.726 192.886  1.00                 C  
ATOM    107  CG2 ILE A  15     152.698  11.326 191.061  1.00                 C  
ATOM    108  N   LEU A  16     154.492  13.588 193.260  1.00                 N  
ATOM    109  CA  LEU A  16     155.149  14.817 192.833  1.00                 C  
ATOM    110  C   LEU A  16     156.632  14.813 193.198  1.00                 C  
ATOM    111  O   LEU A  16     157.471  15.248 192.410  1.00                 O  
ATOM    112  CB  LEU A  16     154.463  16.035 193.454  1.00                 C  
ATOM    113  CG  LEU A  16     153.046  16.338 192.964  1.00                 C  
ATOM    114  CD1 LEU A  16     152.422  17.458 193.783  1.00                 C  
ATOM    115  CD2 LEU A  16     153.054  16.703 191.488  1.00                 C  
ATOM    116  N   GLU A  17     156.951  14.317 194.391  1.00                 N  
ATOM    117  CA  GLU A  17     158.339  14.243 194.839  1.00                 C  
ATOM    118  C   GLU A  17     159.125  13.225 194.018  1.00                 C  
ATOM    119  O   GLU A  17     160.318  13.402 193.769  1.00                 O  
ATOM    120  CB  GLU A  17     158.404  13.884 196.325  1.00                 C  
ATOM    121  CD  GLU A  17     160.480  15.215 196.873  1.00                 C  
ATOM    122  CG  GLU A  17     159.813  13.854 196.895  1.00                 C  
ATOM    123  OE1 GLU A  17     159.756  16.230 196.808  1.00                 O  
ATOM    124  OE2 GLU A  17     161.727  15.266 196.921  1.00                 O  
ATOM    125  N   ALA A  18     158.448  12.161 193.599  1.00                 N  
ATOM    126  CA  ALA A  18     159.064  11.154 192.744  1.00                 C  
ATOM    127  C   ALA A  18     159.479  11.776 191.416  1.00                 C  
ATOM    128  O   ALA A  18     160.543  11.465 190.879  1.00                 O  
ATOM    129  CB  ALA A  18     158.107   9.994 192.517  1.00                 C  
ATOM    130  N   LEU A  19     158.632  12.660 190.895  1.00                 N  
ATOM    131  CA  LEU A  19     158.930  13.381 189.663  1.00                 C  
ATOM    132  C   LEU A  19     160.152  14.274 189.844  1.00                 C  
ATOM    133  O   LEU A  19     160.949  14.447 188.921  1.00                 O  
ATOM    134  CB  LEU A  19     157.724  14.214 189.224  1.00                 C  
ATOM    135  CG  LEU A  19     156.503  13.433 188.734  1.00                 C  
ATOM    136  CD1 LEU A  19     155.324  14.366 188.505  1.00                 C  
ATOM    137  CD2 LEU A  19     156.830  12.671 187.459  1.00                 C  
ATOM    138  N   ARG A  20     160.299  14.834 191.041  1.00                 N  
ATOM    139  CA  ARG A  20     161.459  15.657 191.368  1.00                 C  
ATOM    140  C   ARG A  20     162.731  14.817 191.447  1.00                 C  
ATOM    141  O   ARG A  20     163.840  15.351 191.444  1.00                 O  
ATOM    142  CB  ARG A  20     161.237  16.395 192.690  1.00                 C  
ATOM    143  CD  ARG A  20     159.972  18.135 193.982  1.00                 C  
ATOM    144  NE  ARG A  20     161.133  18.943 194.348  1.00                 N  
ATOM    145  CG  ARG A  20     160.152  17.458 192.633  1.00                 C  
ATOM    146  CZ  ARG A  20     161.374  19.391 195.576  1.00                 C  
ATOM    147  NH1 ARG A  20     162.456  20.118 195.816  1.00                 N  
ATOM    148  NH2 ARG A  20     160.532  19.110 196.561  1.00                 N  
ATOM    149  N   GLN A  21     162.564  13.500 191.521  1.00                 N  
ATOM    150  CA  GLN A  21     163.699  12.588 191.561  1.00                 C  
ATOM    151  C   GLN A  21     163.748  11.719 190.307  1.00                 C  
ATOM    152  O   GLN A  21     164.282  10.609 190.333  1.00                 O  
ATOM    153  CB  GLN A  21     163.634  11.707 192.810  1.00                 C  
ATOM    154  CD  GLN A  21     163.675  11.569 195.332  1.00                 C  
ATOM    155  CG  GLN A  21     163.733  12.475 194.118  1.00                 C  
ATOM    156  OE1 GLN A  21     163.757  10.347 195.211  1.00                 O  
ATOM    157  NE2 GLN A  21     163.533  12.167 196.509  1.00                 N  
ATOM    158  N   ASN A  22     163.190  12.238 189.215  1.00                 N  
ATOM    159  CA  ASN A  22     163.132  11.529 187.935  1.00                 C  
ATOM    160  C   ASN A  22     162.527  10.132 188.018  1.00                 C  
ATOM    161  O   ASN A  22     162.969   9.211 187.333  1.00                 O  
ATOM    162  CB  ASN A  22     164.527  11.428 187.315  1.00                 C  
ATOM    163  CG  ASN A  22     165.105  12.782 186.955  1.00                 C  
ATOM    164  OD1 ASN A  22     164.393  13.662 186.470  1.00                 O  
ATOM    165  ND2 ASN A  22     166.400  12.954 187.193  1.00                 N  
ATOM    166  N   TYR A  23     161.511   9.985 188.861  1.00                 N  
ATOM    167  CA  TYR A  23     160.825   8.712 189.019  1.00                 C  
ATOM    168  C   TYR A  23     159.342   8.841 188.698  1.00                 C  
ATOM    169  O   TYR A  23     158.673   9.761 189.169  1.00                 O  
ATOM    170  CB  TYR A  23     161.008   8.177 190.441  1.00                 C  
ATOM    171  CG  TYR A  23     160.310   6.861 190.695  1.00                 C  
ATOM    172  OH  TYR A  23     158.401   3.232 191.385  1.00                 O  
ATOM    173  CZ  TYR A  23     159.032   4.433 191.158  1.00                 C  
ATOM    174  CD1 TYR A  23     160.834   5.671 190.204  1.00                 C  
ATOM    175  CE1 TYR A  23     160.202   4.463 190.432  1.00                 C  
ATOM    176  CD2 TYR A  23     159.129   6.811 191.425  1.00                 C  
ATOM    177  CE2 TYR A  23     158.484   5.612 191.662  1.00                 C  
ATOM    178  N   ARG A  24     158.832   7.921 187.888  1.00                 N  
ATOM    179  CA  ARG A  24     157.391   7.765 187.740  1.00                 C  
ATOM    180  C   ARG A  24     157.000   6.323 188.059  1.00                 C  
ATOM    181  O   ARG A  24     157.742   5.389 187.755  1.00                 O  
ATOM    182  CB  ARG A  24     156.953   8.151 186.326  1.00                 C  
ATOM    183  CD  ARG A  24     156.774   9.915 184.549  1.00                 C  
ATOM    184  NE  ARG A  24     155.325   9.812 184.390  1.00                 N  
ATOM    185  CG  ARG A  24     157.215   9.606 185.970  1.00                 C  
ATOM    186  CZ  ARG A  24     154.697   9.857 183.220  1.00                 C  
ATOM    187  NH1 ARG A  24     153.376   9.756 183.173  1.00                 N  
ATOM    188  NH2 ARG A  24     155.391  10.002 182.100  1.00                 N  
ATOM    189  N   LEU A  25     155.838   6.163 188.685  1.00                 N  
ATOM    190  CA  LEU A  25     155.429   4.898 189.298  1.00                 C  
ATOM    191  C   LEU A  25     155.491   3.676 188.378  1.00                 C  
ATOM    192  O   LEU A  25     155.894   2.595 188.806  1.00                 O  
ATOM    193  CB  LEU A  25     154.003   5.002 189.841  1.00                 C  
ATOM    194  CG  LEU A  25     153.440   3.749 190.515  1.00                 C  
ATOM    195  CD1 LEU A  25     154.278   3.369 191.727  1.00                 C  
ATOM    196  CD2 LEU A  25     151.990   3.961 190.920  1.00                 C  
ATOM    197  N   ASP A  26     155.097   3.848 187.120  1.00                 N  
ATOM    198  CA  ASP A  26     155.080   2.733 186.176  1.00                 C  
ATOM    199  C   ASP A  26     156.483   2.368 185.691  1.00                 C  
ATOM    200  O   ASP A  26     156.667   1.376 184.986  1.00                 O  
ATOM    201  CB  ASP A  26     154.193   3.062 184.974  1.00                 C  
ATOM    202  CG  ASP A  26     152.722   3.131 185.337  1.00                 C  
ATOM    203  OD1 ASP A  26     152.389   2.882 186.514  1.00                 O  
ATOM    204  OD2 ASP A  26     151.904   3.435 184.443  1.00                 O  
ATOM    205  N   GLY A  27     157.468   3.175 186.070  1.00                 N  
ATOM    206  CA  GLY A  27     158.852   2.894 185.737  1.00                 C  
ATOM    207  C   GLY A  27     159.276   3.442 184.390  1.00                 C  
ATOM    208  O   GLY A  27     160.410   3.235 183.957  1.00                 O  
ATOM    209  N   ARG A  28     158.368   4.144 183.721  1.00                 N  
ATOM    210  CA  ARG A  28     158.681   4.739 182.426  1.00                 C  
ATOM    211  C   ARG A  28     159.615   5.934 182.566  1.00                 C  
ATOM    212  O   ARG A  28     160.036   6.285 183.667  1.00                 O  
ATOM    213  CB  ARG A  28     157.399   5.166 181.709  1.00                 C  
ATOM    214  CD  ARG A  28     155.310   4.490 180.493  1.00                 C  
ATOM    215  NE  ARG A  28     154.477   5.442 181.224  1.00                 N  
ATOM    216  CG  ARG A  28     156.489   4.011 181.323  1.00                 C  
ATOM    217  CZ  ARG A  28     153.479   5.096 182.031  1.00                 C  
ATOM    218  NH1 ARG A  28     152.776   6.032 182.654  1.00                 N  
ATOM    219  NH2 ARG A  28     153.187   3.816 182.212  1.00                 N  
ATOM    220  N   SER A  29     159.947   6.548 181.437  1.00                 N  
ATOM    221  CA  SER A  29     160.737   7.769 181.436  1.00                 C  
ATOM    222  C   SER A  29     159.810   8.950 181.198  1.00                 C  
ATOM    223  O   SER A  29     158.668   8.770 180.775  1.00                 O  
ATOM    224  CB  SER A  29     161.833   7.697 180.371  1.00                 C  
ATOM    225  OG  SER A  29     162.760   6.666 180.661  1.00                 O  
ATOM    226  N   PHE A  30     160.294  10.157 181.472  1.00                 N  
ATOM    227  CA  PHE A  30     159.481  11.354 181.291  1.00                 C  
ATOM    228  C   PHE A  30     159.080  11.530 179.830  1.00                 C  
ATOM    229  O   PHE A  30     157.992  12.021 179.531  1.00                 O  
ATOM    230  CB  PHE A  30     160.234  12.592 181.782  1.00                 C  
ATOM    231  CG  PHE A  30     161.346  13.026 180.871  1.00                 C  
ATOM    232  CZ  PHE A  30     163.410  13.825 179.189  1.00                 C  
ATOM    233  CD1 PHE A  30     161.107  13.912 179.835  1.00                 C  
ATOM    234  CE1 PHE A  30     162.130  14.311 178.997  1.00                 C  
ATOM    235  CD2 PHE A  30     162.633  12.549 181.050  1.00                 C  
ATOM    236  CE2 PHE A  30     163.656  12.948 180.212  1.00                 C  
ATOM    237  N   ASP A  31     159.960  11.118 178.925  1.00                 N  
ATOM    238  CA  ASP A  31     159.707  11.265 177.497  1.00                 C  
ATOM    239  C   ASP A  31     159.288   9.947 176.851  1.00                 C  
ATOM    240  O   ASP A  31     159.276   9.824 175.627  1.00                 O  
ATOM    241  CB  ASP A  31     160.947  11.813 176.787  1.00                 C  
ATOM    242  CG  ASP A  31     162.131  10.871 176.873  1.00                 C  
ATOM    243  OD1 ASP A  31     162.006   9.818 177.533  1.00                 O  
ATOM    244  OD2 ASP A  31     163.185  11.186 176.280  1.00                 O  
ATOM    245  N   GLN A  32     158.938   8.968 177.679  1.00                 N  
ATOM    246  CA  GLN A  32     158.602   7.638 177.182  1.00                 C  
ATOM    247  C   GLN A  32     157.101   7.442 176.975  1.00                 C  
ATOM    248  O   GLN A  32     156.304   7.631 177.895  1.00                 O  
ATOM    249  CB  GLN A  32     159.120   6.562 178.138  1.00                 C  
ATOM    250  CD  GLN A  32     159.535   4.742 176.437  1.00                 C  
ATOM    251  CG  GLN A  32     158.803   5.140 177.703  1.00                 C  
ATOM    252  OE1 GLN A  32     160.762   4.805 176.372  1.00                 O  
ATOM    253  NE2 GLN A  32     158.781   4.329 175.425  1.00                 N  
ATOM    254  N   PHE A  33     156.733   7.056 175.758  1.00                 N  
ATOM    255  CA  PHE A  33     155.346   6.771 175.412  1.00                 C  
ATOM    256  C   PHE A  33     155.065   5.296 175.688  1.00                 C  
ATOM    257  O   PHE A  33     155.941   4.450 175.503  1.00                 O  
ATOM    258  CB  PHE A  33     155.075   7.125 173.948  1.00                 C  
ATOM    259  CG  PHE A  33     153.658   6.878 173.517  1.00                 C  
ATOM    260  CZ  PHE A  33     151.037   6.414 172.716  1.00                 C  
ATOM    261  CD1 PHE A  33     152.658   7.784 173.823  1.00                 C  
ATOM    262  CE1 PHE A  33     151.354   7.556 173.426  1.00                 C  
ATOM    263  CD2 PHE A  33     153.325   5.739 172.805  1.00                 C  
ATOM    264  CE2 PHE A  33     152.021   5.511 172.409  1.00                 C  
ATOM    265  N   ARG A  34     153.852   4.988 176.138  1.00                 N  
ATOM    266  CA  ARG A  34     153.480   3.604 176.429  1.00                 C  
ATOM    267  C   ARG A  34     153.434   2.746 175.168  1.00                 C  
ATOM    268  O   ARG A  34     153.139   3.240 174.081  1.00                 O  
ATOM    269  CB  ARG A  34     152.124   3.551 177.135  1.00                 C  
ATOM    270  CD  ARG A  34     150.741   4.118 179.151  1.00                 C  
ATOM    271  NE  ARG A  34     149.836   5.032 178.456  1.00                 N  
ATOM    272  CG  ARG A  34     152.134   4.124 178.542  1.00                 C  
ATOM    273  CZ  ARG A  34     148.532   5.117 178.696  1.00                 C  
ATOM    274  NH1 ARG A  34     147.787   5.977 178.015  1.00                 N  
ATOM    275  NH2 ARG A  34     147.975   4.342 179.617  1.00                 N  
ATOM    276  N   ASP A  35     153.736   1.460 175.322  1.00                 N  
ATOM    277  CA  ASP A  35     153.694   0.527 174.203  1.00                 C  
ATOM    278  C   ASP A  35     152.263   0.343 173.714  1.00                 C  
ATOM    279  O   ASP A  35     151.388  -0.084 174.469  1.00                 O  
ATOM    280  CB  ASP A  35     154.297  -0.820 174.606  1.00                 C  
ATOM    281  CG  ASP A  35     154.379  -1.792 173.445  1.00                 C  
ATOM    282  OD1 ASP A  35     153.826  -1.481 172.370  1.00                 O  
ATOM    283  OD2 ASP A  35     154.998  -2.864 173.611  1.00                 O  
ATOM    284  N   VAL A  36     152.033   0.670 172.447  1.00                 N  
ATOM    285  CA  VAL A  36     150.700   0.595 171.865  1.00                 C  
ATOM    286  C   VAL A  36     150.468  -0.730 171.140  1.00                 C  
ATOM    287  O   VAL A  36     151.199  -1.085 170.214  1.00                 O  
ATOM    288  CB  VAL A  36     150.443   1.760 170.892  1.00                 C  
ATOM    289  CG1 VAL A  36     149.068   1.629 170.255  1.00                 C  
ATOM    290  CG2 VAL A  36     150.576   3.094 171.610  1.00                 C  
ATOM    291  N   GLU A  37     149.446  -1.460 171.575  1.00                 N  
ATOM    292  CA  GLU A  37     149.114  -2.749 170.982  1.00                 C  
ATOM    293  C   GLU A  37     147.822  -2.653 170.180  1.00                 C  
ATOM    294  O   GLU A  37     146.796  -2.206 170.691  1.00                 O  
ATOM    295  CB  GLU A  37     148.989  -3.821 172.066  1.00                 C  
ATOM    296  CD  GLU A  37     148.625  -6.257 172.629  1.00                 C  
ATOM    297  CG  GLU A  37     148.691  -5.213 171.532  1.00                 C  
ATOM    298  OE1 GLU A  37     148.685  -5.875 173.817  1.00                 O  
ATOM    299  OE2 GLU A  37     148.512  -7.457 172.301  1.00                 O  
ATOM    300  N   ILE A  38     147.877  -3.077 168.923  1.00                 N  
ATOM    301  CA  ILE A  38     146.731  -2.961 168.030  1.00                 C  
ATOM    302  C   ILE A  38     146.241  -4.328 167.562  1.00                 C  
ATOM    303  O   ILE A  38     146.975  -5.077 166.921  1.00                 O  
ATOM    304  CB  ILE A  38     147.055  -2.084 166.807  1.00                 C  
ATOM    305  CD1 ILE A  38     147.993   0.189 166.131  1.00                 C  
ATOM    306  CG1 ILE A  38     147.456  -0.676 167.251  1.00                 C  
ATOM    307  CG2 ILE A  38     145.880  -2.060 165.841  1.00                 C  
ATOM    308  N   THR A  39     144.992  -4.643 167.891  1.00                 N  
ATOM    309  CA  THR A  39     144.404  -5.930 167.539  1.00                 C  
ATOM    310  C   THR A  39     143.179  -5.756 166.649  1.00                 C  
ATOM    311  O   THR A  39     142.244  -5.036 166.998  1.00                 O  
ATOM    312  CB  THR A  39     144.010  -6.733 168.793  1.00                 C  
ATOM    313  OG1 THR A  39     145.175  -6.979 169.591  1.00                 O  
ATOM    314  CG2 THR A  39     143.398  -8.068 168.400  1.00                 C  
ATOM    315  N   PHE A  40     143.188  -6.421 165.499  1.00                 N  
ATOM    316  CA  PHE A  40     142.076  -6.336 164.561  1.00                 C  
ATOM    317  C   PHE A  40     141.125  -7.514 164.723  1.00                 C  
ATOM    318  O   PHE A  40     141.556  -8.650 164.914  1.00                 O  
ATOM    319  CB  PHE A  40     142.592  -6.275 163.122  1.00                 C  
ATOM    320  CG  PHE A  40     143.325  -5.005 162.794  1.00                 C  
ATOM    321  CZ  PHE A  40     144.675  -2.653 162.186  1.00                 C  
ATOM    322  CD1 PHE A  40     144.694  -4.913 162.974  1.00                 C  
ATOM    323  CE1 PHE A  40     145.368  -3.744 162.673  1.00                 C  
ATOM    324  CD2 PHE A  40     142.645  -3.903 162.307  1.00                 C  
ATOM    325  CE2 PHE A  40     143.319  -2.735 162.005  1.00                 C  
ATOM    326  N   GLY A  41     139.828  -7.235 164.647  1.00                 N  
ATOM    327  CA  GLY A  41     138.820  -8.273 164.753  1.00                 C  
ATOM    328  C   GLY A  41     138.622  -8.991 163.433  1.00                 C  
ATOM    329  O   GLY A  41     139.400  -8.808 162.497  1.00                 O  
ATOM    330  N   LYS A  42     137.578  -9.810 163.355  1.00                 N  
ATOM    331  CA  LYS A  42     137.284 -10.545 162.132  1.00                 C  
ATOM    332  C   LYS A  42     136.790  -9.598 161.045  1.00                 C  
ATOM    333  O   LYS A  42     137.210  -9.687 159.891  1.00                 O  
ATOM    334  CB  LYS A  42     136.246 -11.637 162.400  1.00                 C  
ATOM    335  CD  LYS A  42     135.681 -13.833 163.477  1.00                 C  
ATOM    336  CE  LYS A  42     136.200 -14.989 164.315  1.00                 C  
ATOM    337  CG  LYS A  42     136.764 -12.793 163.240  1.00                 C  
ATOM    338  NZ  LYS A  42     135.137 -15.995 164.591  1.00                 N  
ATOM    339  N   GLU A  43     135.899  -8.688 161.424  1.00                 N  
ATOM    340  CA  GLU A  43     135.324  -7.733 160.485  1.00                 C  
ATOM    341  C   GLU A  43     136.257  -6.552 160.254  1.00                 C  
ATOM    342  O   GLU A  43     137.065  -6.210 161.116  1.00                 O  
ATOM    343  CB  GLU A  43     133.968  -7.236 160.989  1.00                 C  
ATOM    344  CD  GLU A  43     131.560  -7.777 161.526  1.00                 C  
ATOM    345  CG  GLU A  43     132.897  -8.312 161.053  1.00                 C  
ATOM    346  OE1 GLU A  43     131.551  -6.920 162.435  1.00                 O  
ATOM    347  OE2 GLU A  43     130.520  -8.215 160.989  1.00                 O  
ATOM    348  N   PHE A  44     136.142  -5.932 159.084  1.00                 N  
ATOM    349  CA  PHE A  44     136.924  -4.742 158.778  1.00                 C  
ATOM    350  C   PHE A  44     136.372  -3.540 159.534  1.00                 C  
ATOM    351  O   PHE A  44     135.160  -3.341 159.602  1.00                 O  
ATOM    352  CB  PHE A  44     136.926  -4.475 157.272  1.00                 C  
ATOM    353  CG  PHE A  44     137.760  -5.445 156.485  1.00                 C  
ATOM    354  CZ  PHE A  44     139.310  -7.236 155.031  1.00                 C  
ATOM    355  CD1 PHE A  44     137.163  -6.418 155.702  1.00                 C  
ATOM    356  CE1 PHE A  44     137.931  -7.310 154.978  1.00                 C  
ATOM    357  CD2 PHE A  44     139.142  -5.384 156.527  1.00                 C  
ATOM    358  CE2 PHE A  44     139.909  -6.276 155.803  1.00                 C  
ATOM    359  N   GLY A  45     137.268  -2.742 160.104  1.00                 N  
ATOM    360  CA  GLY A  45     136.865  -1.587 160.882  1.00                 C  
ATOM    361  C   GLY A  45     136.816  -1.892 162.366  1.00                 C  
ATOM    362  O   GLY A  45     136.551  -1.009 163.182  1.00                 O  
ATOM    363  N   ASP A  46     137.065  -3.150 162.717  1.00                 N  
ATOM    364  CA  ASP A  46     137.111  -3.559 164.115  1.00                 C  
ATOM    365  C   ASP A  46     138.555  -3.555 164.601  1.00                 C  
ATOM    366  O   ASP A  46     139.368  -4.375 164.171  1.00                 O  
ATOM    367  CB  ASP A  46     136.480  -4.942 164.290  1.00                 C  
ATOM    368  CG  ASP A  46     136.448  -5.389 165.738  1.00                 C  
ATOM    369  OD1 ASP A  46     137.076  -4.715 166.582  1.00                 O  
ATOM    370  OD2 ASP A  46     135.795  -6.413 166.029  1.00                 O  
ATOM    371  N   VAL A  47     138.867  -2.628 165.501  1.00                 N  
ATOM    372  CA  VAL A  47     140.228  -2.470 165.998  1.00                 C  
ATOM    373  C   VAL A  47     140.240  -2.233 167.508  1.00                 C  
ATOM    374  O   VAL A  47     139.406  -1.499 168.040  1.00                 O  
ATOM    375  CB  VAL A  47     140.959  -1.317 165.285  1.00                 C  
ATOM    376  CG1 VAL A  47     140.239   0.000 165.526  1.00                 C  
ATOM    377  CG2 VAL A  47     142.404  -1.233 165.753  1.00                 C  
ATOM    378  N   SER A  48     141.179  -2.874 168.198  1.00                 N  
ATOM    379  CA  SER A  48     141.326  -2.700 169.637  1.00                 C  
ATOM    380  C   SER A  48     142.707  -2.151 169.979  1.00                 C  
ATOM    381  O   SER A  48     143.724  -2.776 169.678  1.00                 O  
ATOM    382  CB  SER A  48     141.089  -4.025 170.364  1.00                 C  
ATOM    383  OG  SER A  48     139.756  -4.473 170.186  1.00                 O  
ATOM    384  N   VAL A  49     142.735  -0.979 170.606  1.00                 N  
ATOM    385  CA  VAL A  49     143.990  -0.341 170.987  1.00                 C  
ATOM    386  C   VAL A  49     144.225  -0.452 172.489  1.00                 C  
ATOM    387  O   VAL A  49     143.324  -0.199 173.290  1.00                 O  
ATOM    388  CB  VAL A  49     144.023   1.138 170.561  1.00                 C  
ATOM    389  CG1 VAL A  49     145.316   1.796 171.019  1.00                 C  
ATOM    390  CG2 VAL A  49     143.863   1.262 169.053  1.00                 C  
ATOM    391  N   LYS A  50     145.441  -0.836 172.865  1.00                 N  
ATOM    392  CA  LYS A  50     145.787  -1.017 174.267  1.00                 C  
ATOM    393  C   LYS A  50     147.093  -0.304 174.613  1.00                 C  
ATOM    394  O   LYS A  50     148.124  -0.534 173.980  1.00                 O  
ATOM    395  CB  LYS A  50     145.899  -2.505 174.603  1.00                 C  
ATOM    396  CD  LYS A  50     146.248  -4.285 176.339  1.00                 C  
ATOM    397  CE  LYS A  50     146.585  -4.570 177.793  1.00                 C  
ATOM    398  CG  LYS A  50     146.204  -2.790 176.065  1.00                 C  
ATOM    399  NZ  LYS A  50     146.651  -6.031 178.072  1.00                 N  
ATOM    400  N   MET A  51     147.036   0.572 175.612  1.00                 N  
ATOM    401  CA  MET A  51     148.223   1.257 176.114  1.00                 C  
ATOM    402  C   MET A  51     148.375   0.984 177.603  1.00                 C  
ATOM    403  O   MET A  51     147.769   1.665 178.430  1.00                 O  
ATOM    404  CB  MET A  51     148.131   2.759 175.840  1.00                 C  
ATOM    405  SD  MET A  51     147.940   4.893 174.083  1.00                 S  
ATOM    406  CE  MET A  51     146.202   5.113 174.458  1.00                 C  
ATOM    407  CG  MET A  51     148.128   3.122 174.364  1.00                 C  
ATOM    408  N   GLY A  52     149.188  -0.008 177.945  1.00                 N  
ATOM    409  CA  GLY A  52     149.317  -0.421 179.328  1.00                 C  
ATOM    410  C   GLY A  52     148.005  -1.004 179.807  1.00                 C  
ATOM    411  O   GLY A  52     147.563  -2.040 179.312  1.00                 O  
ATOM    412  N   ASN A  53     147.371  -0.335 180.763  1.00                 N  
ATOM    413  CA  ASN A  53     146.079  -0.783 181.267  1.00                 C  
ATOM    414  C   ASN A  53     144.922  -0.137 180.515  1.00                 C  
ATOM    415  O   ASN A  53     143.789  -0.615 180.572  1.00                 O  
ATOM    416  CB  ASN A  53     145.960  -0.498 182.766  1.00                 C  
ATOM    417  CG  ASN A  53     146.882  -1.368 183.598  1.00                 C  
ATOM    418  OD1 ASN A  53     147.266  -2.460 183.180  1.00                 O  
ATOM    419  ND2 ASN A  53     147.239  -0.884 184.783  1.00                 N  
ATOM    420  N   THR A  54     145.216   0.953 179.811  1.00                 N  
ATOM    421  CA  THR A  54     144.208   1.663 179.031  1.00                 C  
ATOM    422  C   THR A  54     143.705   0.809 177.873  1.00                 C  
ATOM    423  O   THR A  54     144.489   0.337 177.050  1.00                 O  
ATOM    424  CB  THR A  54     144.753   2.995 178.483  1.00                 C  
ATOM    425  OG1 THR A  54     145.160   3.832 179.572  1.00                 O  
ATOM    426  CG2 THR A  54     143.681   3.721 177.685  1.00                 C  
ATOM    427  N   LYS A  55     142.393   0.610 177.819  1.00                 N  
ATOM    428  CA  LYS A  55     141.789  -0.196 176.766  1.00                 C  
ATOM    429  C   LYS A  55     140.684   0.567 176.044  1.00                 C  
ATOM    430  O   LYS A  55     139.692   0.968 176.654  1.00                 O  
ATOM    431  CB  LYS A  55     141.231  -1.499 177.342  1.00                 C  
ATOM    432  CD  LYS A  55     141.660  -3.669 178.528  1.00                 C  
ATOM    433  CE  LYS A  55     142.709  -4.564 179.167  1.00                 C  
ATOM    434  CG  LYS A  55     142.285  -2.410 177.950  1.00                 C  
ATOM    435  NZ  LYS A  55     143.315  -3.936 180.373  1.00                 N  
ATOM    436  N   VAL A  56     140.864   0.771 174.743  1.00                 N  
ATOM    437  CA  VAL A  56     139.831   1.383 173.919  1.00                 C  
ATOM    438  C   VAL A  56     139.532   0.514 172.701  1.00                 C  
ATOM    439  O   VAL A  56     140.406  -0.190 172.195  1.00                 O  
ATOM    440  CB  VAL A  56     140.233   2.801 173.471  1.00                 C  
ATOM    441  CG1 VAL A  56     140.406   3.711 174.677  1.00                 C  
ATOM    442  CG2 VAL A  56     141.508   2.756 172.644  1.00                 C  
ATOM    443  N   HIS A  57     138.286   0.562 172.245  1.00                 N  
ATOM    444  CA  HIS A  57     137.868  -0.197 171.075  1.00                 C  
ATOM    445  C   HIS A  57     137.111   0.698 170.105  1.00                 C  
ATOM    446  O   HIS A  57     136.205   1.431 170.500  1.00                 O  
ATOM    447  CB  HIS A  57     137.003  -1.388 171.490  1.00                 C  
ATOM    448  CG  HIS A  57     137.708  -2.368 172.375  1.00                 C  
ATOM    449  ND1 HIS A  57     138.499  -3.383 171.880  1.00                 N  
ATOM    450  CE1 HIS A  57     138.994  -4.093 172.909  1.00                 C  
ATOM    451  CD2 HIS A  57     137.810  -2.585 173.811  1.00                 C  
ATOM    452  NE2 HIS A  57     138.585  -3.620 174.070  1.00                 N  
ATOM    453  N   CYS A  58     137.490   0.639 168.834  1.00                 N  
ATOM    454  CA  CYS A  58     136.831   1.437 167.810  1.00                 C  
ATOM    455  C   CYS A  58     136.175   0.551 166.758  1.00                 C  
ATOM    456  O   CYS A  58     136.703  -0.503 166.400  1.00                 O  
ATOM    457  CB  CYS A  58     137.830   2.387 167.146  1.00                 C  
ATOM    458  SG  CYS A  58     137.117   3.442 165.863  1.00                 S  
ATOM    459  N   ARG A  59     135.018   0.985 166.270  1.00                 N  
ATOM    460  CA  ARG A  59     134.294   0.250 165.241  1.00                 C  
ATOM    461  C   ARG A  59     133.871   1.182 164.114  1.00                 C  
ATOM    462  O   ARG A  59     133.143   2.150 164.336  1.00                 O  
ATOM    463  CB  ARG A  59     133.072  -0.448 165.841  1.00                 C  
ATOM    464  CD  ARG A  59     131.093  -1.957 165.509  1.00                 C  
ATOM    465  NE  ARG A  59     130.260  -2.672 164.545  1.00                 N  
ATOM    466  CG  ARG A  59     132.280  -1.279 164.844  1.00                 C  
ATOM    467  CZ  ARG A  59     130.407  -3.957 164.240  1.00                 C  
ATOM    468  NH1 ARG A  59     129.602  -4.523 163.351  1.00                 N  
ATOM    469  NH2 ARG A  59     131.358  -4.673 164.824  1.00                 N  
ATOM    470  N   ILE A  60     134.335   0.887 162.905  1.00                 N  
ATOM    471  CA  ILE A  60     133.987   1.686 161.738  1.00                 C  
ATOM    472  C   ILE A  60     132.816   1.058 160.990  1.00                 C  
ATOM    473  O   ILE A  60     132.828  -0.135 160.689  1.00                 O  
ATOM    474  CB  ILE A  60     135.190   1.858 160.792  1.00                 C  
ATOM    475  CD1 ILE A  60     136.069   3.833 162.143  1.00                 C  
ATOM    476  CG1 ILE A  60     136.372   2.479 161.540  1.00                 C  
ATOM    477  CG2 ILE A  60     134.797   2.678 159.573  1.00                 C  
ATOM    478  N   SER A  61     131.804   1.868 160.701  1.00                 N  
ATOM    479  CA  SER A  61     130.634   1.399 159.972  1.00                 C  
ATOM    480  C   SER A  61     130.198   2.441 158.950  1.00                 C  
ATOM    481  O   SER A  61     130.547   3.615 159.064  1.00                 O  
ATOM    482  CB  SER A  61     129.491   1.084 160.939  1.00                 C  
ATOM    483  OG  SER A  61     129.044   2.255 161.600  1.00                 O  
ATOM    484  N   CYS A  62     129.436   2.009 157.951  1.00                 N  
ATOM    485  CA  CYS A  62     128.932   2.925 156.937  1.00                 C  
ATOM    486  C   CYS A  62     127.592   2.460 156.381  1.00                 C  
ATOM    487  O   CYS A  62     127.291   1.267 156.373  1.00                 O  
ATOM    488  CB  CYS A  62     129.944   3.074 155.799  1.00                 C  
ATOM    489  SG  CYS A  62     130.302   1.539 154.913  1.00                 S  
ATOM    490  N   GLN A  63     126.790   3.414 155.921  1.00                 N  
ATOM    491  CA  GLN A  63     125.497   3.108 155.325  1.00                 C  
ATOM    492  C   GLN A  63     125.136   4.150 154.271  1.00                 C  
ATOM    493  O   GLN A  63     125.592   5.292 154.337  1.00                 O  
ATOM    494  CB  GLN A  63     124.413   3.040 156.403  1.00                 C  
ATOM    495  CD  GLN A  63     123.146   4.232 158.234  1.00                 C  
ATOM    496  CG  GLN A  63     124.181   4.353 157.133  1.00                 C  
ATOM    497  OE1 GLN A  63     122.969   3.163 158.818  1.00                 O  
ATOM    498  NE2 GLN A  63     122.458   5.331 158.521  1.00                 N  
ATOM    499  N   ILE A  64     124.326   3.747 153.297  1.00                 N  
ATOM    500  CA  ILE A  64     123.899   4.650 152.234  1.00                 C  
ATOM    501  C   ILE A  64     123.062   5.792 152.801  1.00                 C  
ATOM    502  O   ILE A  64     122.090   5.564 153.520  1.00                 O  
ATOM    503  CB  ILE A  64     123.107   3.904 151.144  1.00                 C  
ATOM    504  CD1 ILE A  64     123.251   1.948 149.516  1.00                 C  
ATOM    505  CG1 ILE A  64     124.001   2.882 150.440  1.00                 C  
ATOM    506  CG2 ILE A  64     122.492   4.891 150.163  1.00                 C  
ATOM    507  N   ALA A  65     123.452   7.020 152.477  1.00                 N  
ATOM    508  CA  ALA A  65     122.738   8.198 152.948  1.00                 C  
ATOM    509  C   ALA A  65     122.804   9.316 151.915  1.00                 C  
ATOM    510  O   ALA A  65     123.509   9.206 150.912  1.00                 O  
ATOM    511  CB  ALA A  65     123.311   8.670 154.276  1.00                 C  
ATOM    512  N   GLN A  66     122.063  10.391 152.162  1.00                 N  
ATOM    513  CA  GLN A  66     122.056  11.534 151.259  1.00                 C  
ATOM    514  C   GLN A  66     122.862  12.697 151.833  1.00                 C  
ATOM    515  O   GLN A  66     122.687  13.068 152.994  1.00                 O  
ATOM    516  CB  GLN A  66     120.621  11.982 150.973  1.00                 C  
ATOM    517  CD  GLN A  66     119.080  13.509 149.680  1.00                 C  
ATOM    518  CG  GLN A  66     120.516  13.137 149.991  1.00                 C  
ATOM    519  OE1 GLN A  66     118.358  14.011 150.541  1.00                 O  
ATOM    520  NE2 GLN A  66     118.660  13.262 148.444  1.00                 N  
ATOM    521  N   PRO A  67     123.755  13.272 151.013  1.00                 N  
ATOM    522  CA  PRO A  67     124.633  14.363 151.447  1.00                 C  
ATOM    523  C   PRO A  67     123.855  15.637 151.749  1.00                 C  
ATOM    524  O   PRO A  67     122.709  15.777 151.321  1.00                 O  
ATOM    525  CB  PRO A  67     125.584  14.565 150.266  1.00                 C  
ATOM    526  CD  PRO A  67     123.957  12.964 149.546  1.00                 C  
ATOM    527  CG  PRO A  67     124.804  14.113 149.077  1.00                 C  
ATOM    528  N   TYR A  68     124.476  16.552 152.484  1.00                 N  
ATOM    529  CA  TYR A  68     123.854  17.828 152.805  1.00                 C  
ATOM    530  C   TYR A  68     123.692  18.657 151.537  1.00                 C  
ATOM    531  O   TYR A  68     124.390  18.432 150.548  1.00                 O  
ATOM    532  CB  TYR A  68     124.685  18.583 153.844  1.00                 C  
ATOM    533  CG  TYR A  68     124.670  17.950 155.218  1.00                 C  
ATOM    534  OH  TYR A  68     124.644  16.211 158.995  1.00                 O  
ATOM    535  CZ  TYR A  68     124.651  16.787 157.745  1.00                 C  
ATOM    536  CD1 TYR A  68     125.851  17.742 155.918  1.00                 C  
ATOM    537  CE1 TYR A  68     125.847  17.165 157.174  1.00                 C  
ATOM    538  CD2 TYR A  68     123.474  17.563 155.809  1.00                 C  
ATOM    539  CE2 TYR A  68     123.451  16.984 157.064  1.00                 C  
ATOM    540  N   GLU A  69     122.766  19.610 151.569  1.00                 N  
ATOM    541  CA  GLU A  69     122.526  20.479 150.423  1.00                 C  
ATOM    542  C   GLU A  69     123.755  21.328 150.116  1.00                 C  
ATOM    543  O   GLU A  69     124.076  21.578 148.954  1.00                 O  
ATOM    544  CB  GLU A  69     121.314  21.378 150.676  1.00                 C  
ATOM    545  CD  GLU A  69     118.816  21.548 151.010  1.00                 C  
ATOM    546  CG  GLU A  69     119.985  20.640 150.679  1.00                 C  
ATOM    547  OE1 GLU A  69     119.058  22.702 151.421  1.00                 O  
ATOM    548  OE2 GLU A  69     117.658  21.104 150.858  1.00                 O  
ATOM    549  N   ASP A  70     124.445  21.759 151.167  1.00                 N  
ATOM    550  CA  ASP A  70     125.629  22.598 151.025  1.00                 C  
ATOM    551  C   ASP A  70     126.784  21.853 150.361  1.00                 C  
ATOM    552  O   ASP A  70     127.557  22.440 149.604  1.00                 O  
ATOM    553  CB  ASP A  70     126.078  23.127 152.389  1.00                 C  
ATOM    554  CG  ASP A  70     125.134  24.174 152.947  1.00                 C  
ATOM    555  OD1 ASP A  70     124.294  24.688 152.177  1.00                 O  
ATOM    556  OD2 ASP A  70     125.233  24.481 154.153  1.00                 O  
ATOM    557  N   ARG A  71     126.898  20.561 150.650  1.00                 N  
ATOM    558  CA  ARG A  71     127.987  19.750 150.114  1.00                 C  
ATOM    559  C   ARG A  71     127.464  18.530 149.359  1.00                 C  
ATOM    560  O   ARG A  71     127.391  17.435 149.918  1.00                 O  
ATOM    561  CB  ARG A  71     128.924  19.301 151.237  1.00                 C  
ATOM    562  CD  ARG A  71     130.555  19.925 153.040  1.00                 C  
ATOM    563  NE  ARG A  71     131.202  21.013 153.769  1.00                 N  
ATOM    564  CG  ARG A  71     129.656  20.440 151.928  1.00                 C  
ATOM    565  CZ  ARG A  71     132.366  21.555 153.425  1.00                 C  
ATOM    566  NH1 ARG A  71     132.878  22.541 154.148  1.00                 N  
ATOM    567  NH2 ARG A  71     133.015  21.109 152.358  1.00                 N  
ATOM    568  N   PRO A  72     127.103  18.717 148.080  1.00                 N  
ATOM    569  CA  PRO A  72     126.551  17.645 147.244  1.00                 C  
ATOM    570  C   PRO A  72     127.603  16.647 146.761  1.00                 C  
ATOM    571  O   PRO A  72     127.241  15.580 146.265  1.00                 O  
ATOM    572  CB  PRO A  72     125.929  18.384 146.057  1.00                 C  
ATOM    573  CD  PRO A  72     127.145  20.039 147.287  1.00                 C  
ATOM    574  CG  PRO A  72     126.768  19.607 145.898  1.00                 C  
ATOM    575  N   PHE A  73     128.881  16.986 146.903  1.00                 N  
ATOM    576  CA  PHE A  73     129.957  16.113 146.438  1.00                 C  
ATOM    577  C   PHE A  73     130.653  15.381 147.581  1.00                 C  
ATOM    578  O   PHE A  73     131.494  14.514 147.347  1.00                 O  
ATOM    579  CB  PHE A  73     130.993  16.914 145.646  1.00                 C  
ATOM    580  CG  PHE A  73     130.466  17.479 144.358  1.00                 C  
ATOM    581  CZ  PHE A  73     129.492  18.519 141.972  1.00                 C  
ATOM    582  CD1 PHE A  73     130.163  18.825 144.249  1.00                 C  
ATOM    583  CE1 PHE A  73     129.678  19.345 143.064  1.00                 C  
ATOM    584  CD2 PHE A  73     130.274  16.666 143.256  1.00                 C  
ATOM    585  CE2 PHE A  73     129.790  17.186 142.071  1.00                 C  
ATOM    586  N   GLU A  74     130.309  15.736 148.814  1.00                 N  
ATOM    587  CA  GLU A  74     130.962  15.146 149.977  1.00                 C  
ATOM    588  C   GLU A  74     130.056  14.179 150.731  1.00                 C  
ATOM    589  O   GLU A  74     128.850  14.400 150.848  1.00                 O  
ATOM    590  CB  GLU A  74     131.441  16.239 150.934  1.00                 C  
ATOM    591  CD  GLU A  74     132.981  18.200 151.339  1.00                 C  
ATOM    592  CG  GLU A  74     132.517  17.144 150.355  1.00                 C  
ATOM    593  OE1 GLU A  74     133.412  17.827 152.451  1.00                 O  
ATOM    594  OE2 GLU A  74     132.915  19.399 150.998  1.00                 O  
ATOM    595  N   GLY A  75     130.651  13.104 151.238  1.00                 N  
ATOM    596  CA  GLY A  75     129.929  12.136 152.041  1.00                 C  
ATOM    597  C   GLY A  75     129.849  12.575 153.489  1.00                 C  
ATOM    598  O   GLY A  75     130.336  13.647 153.850  1.00                 O  
ATOM    599  N   LEU A  76     129.234  11.745 154.324  1.00                 N  
ATOM    600  CA  LEU A  76     129.069  12.069 155.735  1.00                 C  
ATOM    601  C   LEU A  76     130.066  11.302 156.596  1.00                 C  
ATOM    602  O   LEU A  76     130.355  10.133 156.336  1.00                 O  
ATOM    603  CB  LEU A  76     127.640  11.766 156.191  1.00                 C  
ATOM    604  CG  LEU A  76     126.523  12.517 155.464  1.00                 C  
ATOM    605  CD1 LEU A  76     125.159  12.062 155.959  1.00                 C  
ATOM    606  CD2 LEU A  76     126.678  14.019 155.645  1.00                 C  
ATOM    607  N   PHE A  77     130.594  11.967 157.618  1.00                 N  
ATOM    608  CA  PHE A  77     131.542  11.338 158.531  1.00                 C  
ATOM    609  C   PHE A  77     131.392  11.883 159.947  1.00                 C  
ATOM    610  O   PHE A  77     131.486  13.089 160.170  1.00                 O  
ATOM    611  CB  PHE A  77     132.976  11.545 158.040  1.00                 C  
ATOM    612  CG  PHE A  77     134.012  10.869 158.892  1.00                 C  
ATOM    613  CZ  PHE A  77     135.932   9.623 160.470  1.00                 C  
ATOM    614  CD1 PHE A  77     133.922   9.517 159.175  1.00                 C  
ATOM    615  CE1 PHE A  77     134.875   8.894 159.959  1.00                 C  
ATOM    616  CD2 PHE A  77     135.076  11.584 159.412  1.00                 C  
ATOM    617  CE2 PHE A  77     136.029  10.962 160.196  1.00                 C  
ATOM    618  N   VAL A  78     131.154  10.988 160.900  1.00                 N  
ATOM    619  CA  VAL A  78     130.973  11.386 162.292  1.00                 C  
ATOM    620  C   VAL A  78     131.815  10.513 163.223  1.00                 C  
ATOM    621  O   VAL A  78     132.090   9.350 162.921  1.00                 O  
ATOM    622  CB  VAL A  78     129.492  11.320 162.710  1.00                 C  
ATOM    623  CG1 VAL A  78     128.662  12.289 161.882  1.00                 C  
ATOM    624  CG2 VAL A  78     128.961   9.902 162.569  1.00                 C  
ATOM    625  N   ILE A  79     132.239  11.088 164.344  1.00                 N  
ATOM    626  CA  ILE A  79     133.029  10.364 165.332  1.00                 C  
ATOM    627  C   ILE A  79     132.354  10.418 166.699  1.00                 C  
ATOM    628  O   ILE A  79     132.118  11.497 167.239  1.00                 O  
ATOM    629  CB  ILE A  79     134.463  10.919 165.425  1.00                 C  
ATOM    630  CD1 ILE A  79     136.503  11.511 164.017  1.00                 C  
ATOM    631  CG1 ILE A  79     135.169  10.801 164.073  1.00                 C  
ATOM    632  CG2 ILE A  79     135.235  10.216 166.531  1.00                 C  
ATOM    633  N   SER A  80     132.040   9.250 167.249  1.00                 N  
ATOM    634  CA  SER A  80     131.374   9.162 168.545  1.00                 C  
ATOM    635  C   SER A  80     132.328   8.681 169.632  1.00                 C  
ATOM    636  O   SER A  80     133.025   7.682 169.459  1.00                 O  
ATOM    637  CB  SER A  80     130.165   8.228 168.464  1.00                 C  
ATOM    638  OG  SER A  80     129.567   8.056 169.737  1.00                 O  
ATOM    639  N   THR A  81     132.356   9.397 170.751  1.00                 N  
ATOM    640  CA  THR A  81     133.224   9.041 171.869  1.00                 C  
ATOM    641  C   THR A  81     132.495   9.155 173.206  1.00                 C  
ATOM    642  O   THR A  81     132.999   9.776 174.141  1.00                 O  
ATOM    643  CB  THR A  81     134.486   9.923 171.907  1.00                 C  
ATOM    644  OG1 THR A  81     134.107  11.303 171.959  1.00                 O  
ATOM    645  CG2 THR A  81     135.331   9.697 170.662  1.00                 C  
ATOM    646  N   GLU A  82     131.310   8.556 173.294  1.00                 N  
ATOM    647  CA  GLU A  82     130.528   8.599 174.528  1.00                 C  
ATOM    648  C   GLU A  82     131.144   7.748 175.635  1.00                 C  
ATOM    649  O   GLU A  82     131.417   6.563 175.445  1.00                 O  
ATOM    650  CB  GLU A  82     129.093   8.136 174.269  1.00                 C  
ATOM    651  CD  GLU A  82     126.757   7.813 175.175  1.00                 C  
ATOM    652  CG  GLU A  82     128.179   8.241 175.479  1.00                 C  
ATOM    653  OE1 GLU A  82     126.499   7.380 174.032  1.00                 O  
ATOM    654  OE2 GLU A  82     125.901   7.911 176.078  1.00                 O  
ATOM    655  N   ILE A  83     131.351   8.364 176.793  1.00                 N  
ATOM    656  CA  ILE A  83     131.946   7.681 177.934  1.00                 C  
ATOM    657  C   ILE A  83     130.888   6.870 178.682  1.00                 C  
ATOM    658  O   ILE A  83     129.689   7.113 178.538  1.00                 O  
ATOM    659  CB  ILE A  83     132.631   8.674 178.892  1.00                 C  
ATOM    660  CD1 ILE A  83     132.146  10.499 180.604  1.00                 C  
ATOM    661  CG1 ILE A  83     131.602   9.639 179.485  1.00                 C  
ATOM    662  CG2 ILE A  83     133.755   9.410 178.180  1.00                 C  
ATOM    663  N   SER A  84     131.338   5.901 179.472  1.00                 N  
ATOM    664  CA  SER A  84     130.439   5.063 180.257  1.00                 C  
ATOM    665  C   SER A  84     131.120   4.675 181.567  1.00                 C  
ATOM    666  O   SER A  84     132.345   4.725 181.666  1.00                 O  
ATOM    667  CB  SER A  84     130.033   3.820 179.462  1.00                 C  
ATOM    668  OG  SER A  84     131.148   2.977 179.230  1.00                 O  
ATOM    669  N   PRO A  85     130.328   4.288 182.582  1.00                 N  
ATOM    670  CA  PRO A  85     130.888   3.865 183.872  1.00                 C  
ATOM    671  C   PRO A  85     131.779   2.622 183.792  1.00                 C  
ATOM    672  O   PRO A  85     132.381   2.250 184.798  1.00                 O  
ATOM    673  CB  PRO A  85     129.657   3.577 184.733  1.00                 C  
ATOM    674  CD  PRO A  85     128.827   4.355 182.628  1.00                 C  
ATOM    675  CG  PRO A  85     128.567   4.381 184.108  1.00                 C  
ATOM    676  N   MET A  86     131.860   1.993 182.624  1.00                 N  
ATOM    677  CA  MET A  86     132.718   0.825 182.442  1.00                 C  
ATOM    678  C   MET A  86     134.194   1.187 182.583  1.00                 C  
ATOM    679  O   MET A  86     134.994   0.391 183.072  1.00                 O  
ATOM    680  CB  MET A  86     132.468   0.184 181.075  1.00                 C  
ATOM    681  SD  MET A  86     130.772  -1.694 182.203  1.00                 S  
ATOM    682  CE  MET A  86     132.002  -2.931 181.795  1.00                 C  
ATOM    683  CG  MET A  86     131.098  -0.458 180.932  1.00                 C  
ATOM    684  N   ALA A  87     134.552   2.393 182.157  1.00                 N  
ATOM    685  CA  ALA A  87     135.933   2.856 182.255  1.00                 C  
ATOM    686  C   ALA A  87     136.252   3.341 183.666  1.00                 C  
ATOM    687  O   ALA A  87     137.398   3.660 183.979  1.00                 O  
ATOM    688  CB  ALA A  87     136.192   3.967 181.249  1.00                 C  
ATOM    689  N   GLY A  88     135.228   3.391 184.512  1.00                 N  
ATOM    690  CA  GLY A  88     135.376   3.861 185.877  1.00                 C  
ATOM    691  C   GLY A  88     134.143   4.617 186.328  1.00                 C  
ATOM    692  O   GLY A  88     133.485   5.277 185.524  1.00                 O  
ATOM    693  N   SER A  89     133.829   4.529 187.617  1.00                 N  
ATOM    694  CA  SER A  89     132.635   5.173 188.160  1.00                 C  
ATOM    695  C   SER A  89     132.758   6.694 188.212  1.00                 C  
ATOM    696  O   SER A  89     131.803   7.389 188.557  1.00                 O  
ATOM    697  CB  SER A  89     132.332   4.644 189.563  1.00                 C  
ATOM    698  OG  SER A  89     133.337   5.034 190.483  1.00                 O  
ATOM    699  N   GLN A  90     133.935   7.205 187.868  1.00                 N  
ATOM    700  CA  GLN A  90     134.167   8.642 187.827  1.00                 C  
ATOM    701  C   GLN A  90     133.398   9.268 186.673  1.00                 C  
ATOM    702  O   GLN A  90     133.049  10.447 186.713  1.00                 O  
ATOM    703  CB  GLN A  90     135.662   8.940 187.699  1.00                 C  
ATOM    704  CD  GLN A  90     135.668  11.024 189.126  1.00                 C  
ATOM    705  CG  GLN A  90     136.010  10.417 187.779  1.00                 C  
ATOM    706  OE1 GLN A  90     136.045  10.494 190.170  1.00                 O  
ATOM    707  NE2 GLN A  90     134.951  12.142 189.105  1.00                 N  
ATOM    708  N   PHE A  91     133.140   8.468 185.644  1.00                 N  
ATOM    709  CA  PHE A  91     132.432   8.941 184.464  1.00                 C  
ATOM    710  C   PHE A  91     130.931   8.734 184.602  1.00                 C  
ATOM    711  O   PHE A  91     130.476   7.642 184.939  1.00                 O  
ATOM    712  CB  PHE A  91     132.946   8.230 183.210  1.00                 C  
ATOM    713  CG  PHE A  91     134.349   8.608 182.832  1.00                 C  
ATOM    714  CZ  PHE A  91     136.944   9.311 182.127  1.00                 C  
ATOM    715  CD1 PHE A  91     135.425   7.850 183.261  1.00                 C  
ATOM    716  CE1 PHE A  91     136.716   8.197 182.913  1.00                 C  
ATOM    717  CD2 PHE A  91     134.594   9.720 182.046  1.00                 C  
ATOM    718  CE2 PHE A  91     135.886  10.067 181.698  1.00                 C  
ATOM    719  N   GLU A  92     130.166   9.787 184.339  1.00                 N  
ATOM    720  CA  GLU A  92     128.713   9.691 184.332  1.00                 C  
ATOM    721  C   GLU A  92     128.250   9.158 182.982  1.00                 C  
ATOM    722  O   GLU A  92     128.807   9.514 181.943  1.00                 O  
ATOM    723  CB  GLU A  92     128.085  11.054 184.630  1.00                 C  
ATOM    724  CD  GLU A  92     127.700  12.909 186.299  1.00                 C  
ATOM    725  CG  GLU A  92     128.364  11.573 186.031  1.00                 C  
ATOM    726  OE1 GLU A  92     127.662  13.750 185.377  1.00                 O  
ATOM    727  OE2 GLU A  92     127.217  13.116 187.433  1.00                 O  
ATOM    728  N   ASN A  93     127.235   8.301 182.998  1.00                 N  
ATOM    729  CA  ASN A  93     126.725   7.704 181.769  1.00                 C  
ATOM    730  C   ASN A  93     126.046   8.722 180.860  1.00                 C  
ATOM    731  O   ASN A  93     124.979   9.244 181.185  1.00                 O  
ATOM    732  CB  ASN A  93     125.754   6.566 182.089  1.00                 C  
ATOM    733  CG  ASN A  93     125.272   5.844 180.846  1.00                 C  
ATOM    734  OD1 ASN A  93     125.193   6.432 179.767  1.00                 O  
ATOM    735  ND2 ASN A  93     124.947   4.565 180.994  1.00                 N  
ATOM    736  N   GLY A  94     126.671   8.999 179.720  1.00                 N  
ATOM    737  CA  GLY A  94     126.100   9.906 178.741  1.00                 C  
ATOM    738  C   GLY A  94     126.492  11.354 178.956  1.00                 C  
ATOM    739  O   GLY A  94     125.978  12.249 178.284  1.00                 O  
ATOM    740  N   ASN A  95     127.400  11.588 179.898  1.00                 N  
ATOM    741  CA  ASN A  95     127.890  12.935 180.164  1.00                 C  
ATOM    742  C   ASN A  95     128.721  13.454 178.996  1.00                 C  
ATOM    743  O   ASN A  95     129.933  13.251 178.949  1.00                 O  
ATOM    744  CB  ASN A  95     128.702  12.963 181.460  1.00                 C  
ATOM    745  CG  ASN A  95     129.133  14.364 181.847  1.00                 C  
ATOM    746  OD1 ASN A  95     129.256  15.244 180.995  1.00                 O  
ATOM    747  ND2 ASN A  95     129.366  14.576 183.137  1.00                 N  
ATOM    748  N   ILE A  96     128.063  14.121 178.054  1.00                 N  
ATOM    749  CA  ILE A  96     128.731  14.595 176.848  1.00                 C  
ATOM    750  C   ILE A  96     128.894  16.112 176.836  1.00                 C  
ATOM    751  O   ILE A  96     129.073  16.714 175.777  1.00                 O  
ATOM    752  CB  ILE A  96     127.980  14.156 175.577  1.00                 C  
ATOM    753  CD1 ILE A  96     125.842  14.568 174.252  1.00                 C  
ATOM    754  CG1 ILE A  96     126.559  14.723 175.575  1.00                 C  
ATOM    755  CG2 ILE A  96     127.986  12.640 175.451  1.00                 C  
ATOM    756  N   THR A  97     128.832  16.725 178.013  1.00                 N  
ATOM    757  CA  THR A  97     128.979  18.173 178.126  1.00                 C  
ATOM    758  C   THR A  97     130.013  18.564 179.179  1.00                 C  
ATOM    759  O   THR A  97     130.276  19.748 179.389  1.00                 O  
ATOM    760  CB  THR A  97     127.639  18.851 178.468  1.00                 C  
ATOM    761  OG1 THR A  97     127.151  18.348 179.718  1.00                 O  
ATOM    762  CG2 THR A  97     126.606  18.563 177.390  1.00                 C  
ATOM    763  N   GLY A  98     130.592  17.567 179.840  1.00                 N  
ATOM    764  CA  GLY A  98     131.620  17.808 180.836  1.00                 C  
ATOM    765  C   GLY A  98     132.878  18.386 180.217  1.00                 C  
ATOM    766  O   GLY A  98     133.131  18.194 179.028  1.00                 O  
ATOM    767  N   GLU A  99     133.665  19.091 181.025  1.00                 N  
ATOM    768  CA  GLU A  99     134.866  19.770 180.544  1.00                 C  
ATOM    769  C   GLU A  99     135.816  18.840 179.794  1.00                 C  
ATOM    770  O   GLU A  99     136.166  19.099 178.642  1.00                 O  
ATOM    771  CB  GLU A  99     135.617  20.419 181.708  1.00                 C  
ATOM    772  CD  GLU A  99     137.548  21.861 182.465  1.00                 C  
ATOM    773  CG  GLU A  99     136.856  21.195 181.292  1.00                 C  
ATOM    774  OE1 GLU A  99     137.066  21.703 183.606  1.00                 O  
ATOM    775  OE2 GLU A  99     138.571  22.541 182.243  1.00                 O  
ATOM    776  N   ASP A 100     136.225  17.759 180.449  1.00                 N  
ATOM    777  CA  ASP A 100     137.174  16.820 179.859  1.00                 C  
ATOM    778  C   ASP A 100     136.586  16.095 178.653  1.00                 C  
ATOM    779  O   ASP A 100     137.294  15.806 177.688  1.00                 O  
ATOM    780  CB  ASP A 100     137.632  15.796 180.900  1.00                 C  
ATOM    781  CG  ASP A 100     138.546  16.400 181.948  1.00                 C  
ATOM    782  OD1 ASP A 100     139.042  17.525 181.727  1.00                 O  
ATOM    783  OD2 ASP A 100     138.765  15.749 182.991  1.00                 O  
ATOM    784  N   GLU A 101     135.290  15.806 178.712  1.00                 N  
ATOM    785  CA  GLU A 101     134.617  15.095 177.631  1.00                 C  
ATOM    786  C   GLU A 101     134.570  15.927 176.353  1.00                 C  
ATOM    787  O   GLU A 101     134.913  15.440 175.275  1.00                 O  
ATOM    788  CB  GLU A 101     133.197  14.706 178.048  1.00                 C  
ATOM    789  CD  GLU A 101     133.035  12.568 176.712  1.00                 C  
ATOM    790  CG  GLU A 101     132.430  13.931 176.989  1.00                 C  
ATOM    791  OE1 GLU A 101     133.797  12.071 177.568  1.00                 O  
ATOM    792  OE2 GLU A 101     132.746  11.997 175.639  1.00                 O  
ATOM    793  N   VAL A 102     134.146  17.180 176.480  1.00                 N  
ATOM    794  CA  VAL A 102     134.045  18.072 175.331  1.00                 C  
ATOM    795  C   VAL A 102     135.417  18.356 174.725  1.00                 C  
ATOM    796  O   VAL A 102     135.558  18.423 173.504  1.00                 O  
ATOM    797  CB  VAL A 102     133.360  19.400 175.706  1.00                 C  
ATOM    798  CG1 VAL A 102     133.455  20.391 174.556  1.00                 C  
ATOM    799  CG2 VAL A 102     131.908  19.160 176.089  1.00                 C  
ATOM    800  N   LEU A 103     136.425  18.513 175.579  1.00                 N  
ATOM    801  CA  LEU A 103     137.794  18.697 175.107  1.00                 C  
ATOM    802  C   LEU A 103     138.239  17.514 174.256  1.00                 C  
ATOM    803  O   LEU A 103     138.628  17.687 173.103  1.00                 O  
ATOM    804  CB  LEU A 103     138.747  18.886 176.289  1.00                 C  
ATOM    805  CG  LEU A 103     140.227  19.067 175.944  1.00                 C  
ATOM    806  CD1 LEU A 103     140.432  20.311 175.092  1.00                 C  
ATOM    807  CD2 LEU A 103     141.068  19.148 177.209  1.00                 C  
ATOM    808  N   CYS A 104     138.169  16.317 174.833  1.00                 N  
ATOM    809  CA  CYS A 104     138.542  15.087 174.140  1.00                 C  
ATOM    810  C   CYS A 104     137.790  14.937 172.824  1.00                 C  
ATOM    811  O   CYS A 104     138.376  14.589 171.800  1.00                 O  
ATOM    812  CB  CYS A 104     138.280  13.870 175.030  1.00                 C  
ATOM    813  SG  CYS A 104     138.799  12.294 174.311  1.00                 S  
ATOM    814  N   SER A 105     136.489  15.206 172.864  1.00                 N  
ATOM    815  CA  SER A 105     135.652  15.154 171.672  1.00                 C  
ATOM    816  C   SER A 105     136.134  16.140 170.611  1.00                 C  
ATOM    817  O   SER A 105     136.117  15.839 169.418  1.00                 O  
ATOM    818  CB  SER A 105     134.193  15.443 172.029  1.00                 C  
ATOM    819  OG  SER A 105     133.655  14.420 172.848  1.00                 O  
ATOM    820  N   ARG A 106     136.570  17.315 171.055  1.00                 N  
ATOM    821  CA  ARG A 106     137.038  18.357 170.147  1.00                 C  
ATOM    822  C   ARG A 106     138.446  18.092 169.614  1.00                 C  
ATOM    823  O   ARG A 106     138.766  18.477 168.490  1.00                 O  
ATOM    824  CB  ARG A 106     137.012  19.722 170.839  1.00                 C  
ATOM    825  CD  ARG A 106     135.665  21.553 171.902  1.00                 C  
ATOM    826  NE  ARG A 106     136.182  21.381 173.258  1.00                 N  
ATOM    827  CG  ARG A 106     135.615  20.238 171.141  1.00                 C  
ATOM    828  CZ  ARG A 106     136.513  22.384 174.064  1.00                 C  
ATOM    829  NH1 ARG A 106     136.974  22.133 175.281  1.00                 N  
ATOM    830  NH2 ARG A 106     136.381  23.638 173.651  1.00                 N  
ATOM    831  N   ILE A 107     139.285  17.442 170.416  1.00                 N  
ATOM    832  CA  ILE A 107     140.639  17.111 169.977  1.00                 C  
ATOM    833  C   ILE A 107     140.599  16.102 168.837  1.00                 C  
ATOM    834  O   ILE A 107     141.265  16.276 167.816  1.00                 O  
ATOM    835  CB  ILE A 107     141.492  16.567 171.138  1.00                 C  
ATOM    836  CD1 ILE A 107     142.370  18.885 171.732  1.00                 C  
ATOM    837  CG1 ILE A 107     141.667  17.636 172.218  1.00                 C  
ATOM    838  CG2 ILE A 107     142.829  16.056 170.624  1.00                 C  
ATOM    839  N   ILE A 108     139.815  15.045 169.023  1.00                 N  
ATOM    840  CA  ILE A 108     139.670  14.007 168.012  1.00                 C  
ATOM    841  C   ILE A 108     139.075  14.580 166.731  1.00                 C  
ATOM    842  O   ILE A 108     139.543  14.280 165.632  1.00                 O  
ATOM    843  CB  ILE A 108     138.803  12.841 168.521  1.00                 C  
ATOM    844  CD1 ILE A 108     138.650  11.104 170.381  1.00                 C  
ATOM    845  CG1 ILE A 108     139.530  12.081 169.632  1.00                 C  
ATOM    846  CG2 ILE A 108     138.412  11.926 167.370  1.00                 C  
ATOM    847  N   GLU A 109     138.052  15.415 166.883  1.00                 N  
ATOM    848  CA  GLU A 109     137.370  16.017 165.743  1.00                 C  
ATOM    849  C   GLU A 109     138.324  16.884 164.924  1.00                 C  
ATOM    850  O   GLU A 109     138.332  16.822 163.696  1.00                 O  
ATOM    851  CB  GLU A 109     136.176  16.851 166.212  1.00                 C  
ATOM    852  CD  GLU A 109     134.152  18.223 165.581  1.00                 C  
ATOM    853  CG  GLU A 109     135.370  17.470 165.082  1.00                 C  
ATOM    854  OE1 GLU A 109     134.207  18.764 166.706  1.00                 O  
ATOM    855  OE2 GLU A 109     133.143  18.274 164.847  1.00                 O  
ATOM    856  N   LYS A 110     139.138  17.682 165.606  1.00                 N  
ATOM    857  CA  LYS A 110     140.089  18.552 164.923  1.00                 C  
ATOM    858  C   LYS A 110     141.281  17.777 164.362  1.00                 C  
ATOM    859  O   LYS A 110     142.007  18.279 163.502  1.00                 O  
ATOM    860  CB  LYS A 110     140.590  19.645 165.869  1.00                 C  
ATOM    861  CD  LYS A 110     140.100  21.725 167.185  1.00                 C  
ATOM    862  CE  LYS A 110     139.050  22.764 167.545  1.00                 C  
ATOM    863  CG  LYS A 110     139.534  20.670 166.248  1.00                 C  
ATOM    864  NZ  LYS A 110     139.583  23.791 168.482  1.00                 N  
ATOM    865  N   SER A 111     141.474  16.553 164.843  1.00                 N  
ATOM    866  CA  SER A 111     142.593  15.729 164.399  1.00                 C  
ATOM    867  C   SER A 111     142.238  14.865 163.194  1.00                 C  
ATOM    868  O   SER A 111     143.092  14.578 162.358  1.00                 O  
ATOM    869  CB  SER A 111     143.084  14.833 165.538  1.00                 C  
ATOM    870  OG  SER A 111     143.623  15.604 166.598  1.00                 O  
ATOM    871  N   VAL A 112     140.977  14.455 163.106  1.00                 N  
ATOM    872  CA  VAL A 112     140.546  13.535 162.058  1.00                 C  
ATOM    873  C   VAL A 112     139.551  14.174 161.093  1.00                 C  
ATOM    874  O   VAL A 112     139.786  14.216 159.885  1.00                 O  
ATOM    875  CB  VAL A 112     139.921  12.258 162.650  1.00                 C  
ATOM    876  CG1 VAL A 112     139.405  11.354 161.541  1.00                 C  
ATOM    877  CG2 VAL A 112     140.932  11.522 163.515  1.00                 C  
ATOM    878  N   ARG A 113     138.438  14.661 161.634  1.00                 N  
ATOM    879  CA  ARG A 113     137.401  15.309 160.837  1.00                 C  
ATOM    880  C   ARG A 113     137.912  16.565 160.142  1.00                 C  
ATOM    881  O   ARG A 113     138.049  16.599 158.919  1.00                 O  
ATOM    882  CB  ARG A 113     136.196  15.662 161.711  1.00                 C  
ATOM    883  CD  ARG A 113     133.883  16.622 161.877  1.00                 C  
ATOM    884  NE  ARG A 113     133.308  15.436 162.508  1.00                 N  
ATOM    885  CG  ARG A 113     135.032  16.271 160.946  1.00                 C  
ATOM    886  CZ  ARG A 113     132.585  15.459 163.623  1.00                 C  
ATOM    887  NH1 ARG A 113     132.103  14.330 164.124  1.00                 N  
ATOM    888  NH2 ARG A 113     132.345  16.612 164.234  1.00                 N  
ATOM    889  N   ARG A 114     138.188  17.593 160.939  1.00                 N  
ATOM    890  CA  ARG A 114     138.594  18.897 160.429  1.00                 C  
ATOM    891  C   ARG A 114     139.871  18.827 159.594  1.00                 C  
ATOM    892  O   ARG A 114     140.012  19.539 158.600  1.00                 O  
ATOM    893  CB  ARG A 114     138.796  19.884 161.581  1.00                 C  
ATOM    894  CD  ARG A 114     137.779  21.314 163.375  1.00                 C  
ATOM    895  NE  ARG A 114     136.558  21.684 164.088  1.00                 N  
ATOM    896  CG  ARG A 114     137.508  20.312 162.264  1.00                 C  
ATOM    897  CZ  ARG A 114     135.715  22.628 163.686  1.00                 C  
ATOM    898  NH1 ARG A 114     134.630  22.896 164.399  1.00                 N  
ATOM    899  NH2 ARG A 114     135.958  23.304 162.571  1.00                 N  
ATOM    900  N   SER A 115     140.795  17.960 159.997  1.00                 N  
ATOM    901  CA  SER A 115     142.087  17.847 159.326  1.00                 C  
ATOM    902  C   SER A 115     141.954  17.241 157.936  1.00                 C  
ATOM    903  O   SER A 115     142.858  17.360 157.108  1.00                 O  
ATOM    904  CB  SER A 115     143.054  17.007 160.163  1.00                 C  
ATOM    905  OG  SER A 115     142.640  15.653 160.215  1.00                 O  
ATOM    906  N   GLY A 116     140.827  16.584 157.690  1.00                 N  
ATOM    907  CA  GLY A 116     140.594  15.930 156.418  1.00                 C  
ATOM    908  C   GLY A 116     141.463  14.701 156.253  1.00                 C  
ATOM    909  O   GLY A 116     142.026  14.467 155.187  1.00                 O  
ATOM    910  N   ALA A 117     141.581  13.915 157.318  1.00                 N  
ATOM    911  CA  ALA A 117     142.334  12.670 157.262  1.00                 C  
ATOM    912  C   ALA A 117     141.614  11.675 156.362  1.00                 C  
ATOM    913  O   ALA A 117     142.243  10.857 155.692  1.00                 O  
ATOM    914  CB  ALA A 117     142.521  12.100 158.660  1.00                 C  
ATOM    915  N   LEU A 118     140.287  11.759 156.351  1.00                 N  
ATOM    916  CA  LEU A 118     139.464  10.897 155.513  1.00                 C  
ATOM    917  C   LEU A 118     138.991  11.641 154.269  1.00                 C  
ATOM    918  O   LEU A 118     138.516  12.773 154.355  1.00                 O  
ATOM    919  CB  LEU A 118     138.264  10.370 156.302  1.00                 C  
ATOM    920  CG  LEU A 118     137.286   9.479 155.534  1.00                 C  
ATOM    921  CD1 LEU A 118     137.956   8.179 155.117  1.00                 C  
ATOM    922  CD2 LEU A 118     136.049   9.192 156.371  1.00                 C  
ATOM    923  N   ASP A 119     139.126  10.997 153.114  1.00                 N  
ATOM    924  CA  ASP A 119     138.700  11.585 151.850  1.00                 C  
ATOM    925  C   ASP A 119     137.183  11.510 151.725  1.00                 C  
ATOM    926  O   ASP A 119     136.643  10.529 151.215  1.00                 O  
ATOM    927  CB  ASP A 119     139.375  10.875 150.674  1.00                 C  
ATOM    928  CG  ASP A 119     139.036  11.509 149.339  1.00                 C  
ATOM    929  OD1 ASP A 119     138.092  12.325 149.292  1.00                 O  
ATOM    930  OD2 ASP A 119     139.714  11.188 148.341  1.00                 O  
ATOM    931  N   VAL A 120     136.501  12.553 152.188  1.00                 N  
ATOM    932  CA  VAL A 120     135.043  12.587 152.158  1.00                 C  
ATOM    933  C   VAL A 120     134.493  12.757 150.743  1.00                 C  
ATOM    934  O   VAL A 120     133.337  12.426 150.476  1.00                 O  
ATOM    935  CB  VAL A 120     134.486  13.711 153.052  1.00                 C  
ATOM    936  CG1 VAL A 120     134.901  13.495 154.499  1.00                 C  
ATOM    937  CG2 VAL A 120     134.957  15.069 152.555  1.00                 C  
ATOM    938  N   GLU A 121     135.323  13.274 149.842  1.00                 N  
ATOM    939  CA  GLU A 121     134.927  13.427 148.447  1.00                 C  
ATOM    940  C   GLU A 121     134.767  12.065 147.782  1.00                 C  
ATOM    941  O   GLU A 121     133.941  11.894 146.885  1.00                 O  
ATOM    942  CB  GLU A 121     135.952  14.272 147.689  1.00                 C  
ATOM    943  CD  GLU A 121     137.028  16.533 147.353  1.00                 C  
ATOM    944  CG  GLU A 121     135.986  15.732 148.110  1.00                 C  
ATOM    945  OE1 GLU A 121     137.835  15.918 146.624  1.00                 O  
ATOM    946  OE2 GLU A 121     137.037  17.774 147.488  1.00                 O  
ATOM    947  N   GLY A 122     135.558  11.097 148.233  1.00                 N  
ATOM    948  CA  GLY A 122     135.494   9.748 147.704  1.00                 C  
ATOM    949  C   GLY A 122     134.401   8.922 148.354  1.00                 C  
ATOM    950  O   GLY A 122     134.298   7.718 148.123  1.00                 O  
ATOM    951  N   LEU A 123     133.584   9.574 149.175  1.00                 N  
ATOM    952  CA  LEU A 123     132.464   8.912 149.833  1.00                 C  
ATOM    953  C   LEU A 123     131.176   9.160 149.061  1.00                 C  
ATOM    954  O   LEU A 123     130.111   8.670 149.435  1.00                 O  
ATOM    955  CB  LEU A 123     132.326   9.400 151.277  1.00                 C  
ATOM    956  CG  LEU A 123     133.514   9.125 152.201  1.00                 C  
ATOM    957  CD1 LEU A 123     133.277   9.734 153.575  1.00                 C  
ATOM    958  CD2 LEU A 123     133.766   7.630 152.322  1.00                 C  
ATOM    959  N   CYS A 124     131.283   9.928 147.982  1.00                 N  
ATOM    960  CA  CYS A 124     130.126  10.272 147.165  1.00                 C  
ATOM    961  C   CYS A 124     129.892   9.233 146.075  1.00                 C  
ATOM    962  O   CYS A 124     130.808   8.877 145.335  1.00                 O  
ATOM    963  CB  CYS A 124     130.305  11.657 146.539  1.00                 C  
ATOM    964  SG  CYS A 124     128.928  12.187 145.493  1.00                 S  
ATOM    965  N   ILE A 125     128.658   8.748 145.985  1.00                 N  
ATOM    966  CA  ILE A 125     128.290   7.779 144.961  1.00                 C  
ATOM    967  C   ILE A 125     127.688   8.502 143.762  1.00                 C  
ATOM    968  O   ILE A 125     128.184   8.390 142.641  1.00                 O  
ATOM    969  CB  ILE A 125     127.309   6.725 145.508  1.00                 C  
ATOM    970  CD1 ILE A 125     127.018   5.003 147.364  1.00                 C  
ATOM    971  CG1 ILE A 125     127.977   5.893 146.604  1.00                 C  
ATOM    972  CG2 ILE A 125     126.778   5.855 144.379  1.00                 C  
ATOM    973  N   VAL A 126     126.613   9.242 144.010  1.00                 N  
ATOM    974  CA  VAL A 126     126.023  10.114 143.001  1.00                 C  
ATOM    975  C   VAL A 126     125.801  11.508 143.587  1.00                 C  
ATOM    976  O   VAL A 126     125.139  11.663 144.614  1.00                 O  
ATOM    977  CB  VAL A 126     124.700   9.539 142.462  1.00                 C  
ATOM    978  CG1 VAL A 126     124.096  10.474 141.425  1.00                 C  
ATOM    979  CG2 VAL A 126     124.922   8.155 141.872  1.00                 C  
ATOM    980  N   ALA A 127     126.369  12.513 142.926  1.00                 N  
ATOM    981  CA  ALA A 127     126.408  13.880 143.446  1.00                 C  
ATOM    982  C   ALA A 127     125.041  14.438 143.831  1.00                 C  
ATOM    983  O   ALA A 127     124.105  14.429 143.032  1.00                 O  
ATOM    984  CB  ALA A 127     127.043  14.816 142.429  1.00                 C  
ATOM    985  N   GLY A 128     124.939  14.919 145.066  1.00                 N  
ATOM    986  CA  GLY A 128     123.727  15.551 145.555  1.00                 C  
ATOM    987  C   GLY A 128     122.559  14.603 145.749  1.00                 C  
ATOM    988  O   GLY A 128     121.429  15.042 145.963  1.00                 O  
ATOM    989  N   SER A 129     122.827  13.303 145.682  1.00                 N  
ATOM    990  CA  SER A 129     121.768  12.307 145.802  1.00                 C  
ATOM    991  C   SER A 129     122.087  11.237 146.842  1.00                 C  
ATOM    992  O   SER A 129     121.462  11.186 147.901  1.00                 O  
ATOM    993  CB  SER A 129     121.506  11.638 144.451  1.00                 C  
ATOM    994  OG  SER A 129     120.462  10.685 144.548  1.00                 O  
ATOM    995  N   LYS A 130     123.057  10.381 146.536  1.00                 N  
ATOM    996  CA  LYS A 130     123.414   9.286 147.431  1.00                 C  
ATOM    997  C   LYS A 130     124.917   9.210 147.681  1.00                 C  
ATOM    998  O   LYS A 130     125.721   9.358 146.759  1.00                 O  
ATOM    999  CB  LYS A 130     122.923   7.951 146.867  1.00                 C  
ATOM   1000  CD  LYS A 130     120.711   7.832 148.047  1.00                 C  
ATOM   1001  CE  LYS A 130     119.208   7.684 147.881  1.00                 C  
ATOM   1002  CG  LYS A 130     121.415   7.865 146.700  1.00                 C  
ATOM   1003  NZ  LYS A 130     118.493   7.779 149.184  1.00                 N  
ATOM   1004  N   CYS A 131     125.286   8.973 148.936  1.00                 N  
ATOM   1005  CA  CYS A 131     126.687   8.883 149.328  1.00                 C  
ATOM   1006  C   CYS A 131     126.853   7.937 150.512  1.00                 C  
ATOM   1007  O   CYS A 131     125.871   7.479 151.095  1.00                 O  
ATOM   1008  CB  CYS A 131     127.237  10.269 149.673  1.00                 C  
ATOM   1009  SG  CYS A 131     126.465  11.042 151.113  1.00                 S  
ATOM   1010  N   TRP A 132     128.102   7.651 150.863  1.00                 N  
ATOM   1011  CA  TRP A 132     128.397   6.835 152.034  1.00                 C  
ATOM   1012  C   TRP A 132     128.446   7.695 153.290  1.00                 C  
ATOM   1013  O   TRP A 132     128.885   8.844 153.250  1.00                 O  
ATOM   1014  CB  TRP A 132     129.720   6.090 151.848  1.00                 C  
ATOM   1015  CG  TRP A 132     129.671   5.036 150.785  1.00                 C  
ATOM   1016  CD1 TRP A 132     129.972   5.190 149.463  1.00                 C  
ATOM   1017  NE1 TRP A 132     129.810   3.999 148.797  1.00                 N  
ATOM   1018  CD2 TRP A 132     129.298   3.662 150.955  1.00                 C  
ATOM   1019  CE2 TRP A 132     129.396   3.046 149.694  1.00                 C  
ATOM   1020  CH2 TRP A 132     128.706   0.971 150.585  1.00                 C  
ATOM   1021  CZ2 TRP A 132     129.102   1.698 149.497  1.00                 C  
ATOM   1022  CE3 TRP A 132     128.890   2.895 152.050  1.00                 C  
ATOM   1023  CZ3 TRP A 132     128.600   1.559 151.850  1.00                 C  
ATOM   1024  N   ALA A 133     127.997   7.132 154.406  1.00                 N  
ATOM   1025  CA  ALA A 133     128.068   7.822 155.687  1.00                 C  
ATOM   1026  C   ALA A 133     128.930   7.031 156.667  1.00                 C  
ATOM   1027  O   ALA A 133     128.434   6.161 157.383  1.00                 O  
ATOM   1028  CB  ALA A 133     126.672   8.034 156.253  1.00                 C  
ATOM   1029  N   VAL A 134     130.223   7.338 156.690  1.00                 N  
ATOM   1030  CA  VAL A 134     131.165   6.633 157.553  1.00                 C  
ATOM   1031  C   VAL A 134     131.038   7.079 159.007  1.00                 C  
ATOM   1032  O   VAL A 134     130.995   8.272 159.303  1.00                 O  
ATOM   1033  CB  VAL A 134     132.618   6.828 157.081  1.00                 C  
ATOM   1034  CG1 VAL A 134     133.586   6.168 158.050  1.00                 C  
ATOM   1035  CG2 VAL A 134     132.801   6.272 155.677  1.00                 C  
ATOM   1036  N   ARG A 135     130.972   6.106 159.909  1.00                 N  
ATOM   1037  CA  ARG A 135     130.840   6.384 161.331  1.00                 C  
ATOM   1038  C   ARG A 135     131.945   5.706 162.134  1.00                 C  
ATOM   1039  O   ARG A 135     132.197   4.511 161.977  1.00                 O  
ATOM   1040  CB  ARG A 135     129.471   5.930 161.841  1.00                 C  
ATOM   1041  CD  ARG A 135     127.852   5.749 163.751  1.00                 C  
ATOM   1042  NE  ARG A 135     127.610   6.009 165.168  1.00                 N  
ATOM   1043  CG  ARG A 135     129.241   6.192 163.320  1.00                 C  
ATOM   1044  CZ  ARG A 135     127.908   5.159 166.145  1.00                 C  
ATOM   1045  NH1 ARG A 135     127.651   5.481 167.405  1.00                 N  
ATOM   1046  NH2 ARG A 135     128.463   3.989 165.859  1.00                 N  
ATOM   1047  N   ALA A 136     132.607   6.480 162.987  1.00                 N  
ATOM   1048  CA  ALA A 136     133.642   5.947 163.864  1.00                 C  
ATOM   1049  C   ALA A 136     133.165   5.964 165.311  1.00                 C  
ATOM   1050  O   ALA A 136     133.049   7.026 165.923  1.00                 O  
ATOM   1051  CB  ALA A 136     134.927   6.746 163.714  1.00                 C  
ATOM   1052  N   ASP A 137     132.884   4.784 165.854  1.00                 N  
ATOM   1053  CA  ASP A 137     132.407   4.675 167.228  1.00                 C  
ATOM   1054  C   ASP A 137     133.509   4.200 168.168  1.00                 C  
ATOM   1055  O   ASP A 137     133.955   3.056 168.091  1.00                 O  
ATOM   1056  CB  ASP A 137     131.212   3.723 167.306  1.00                 C  
ATOM   1057  CG  ASP A 137     130.639   3.621 168.706  1.00                 C  
ATOM   1058  OD1 ASP A 137     131.425   3.680 169.675  1.00                 O  
ATOM   1059  OD2 ASP A 137     129.404   3.483 168.834  1.00                 O  
ATOM   1060  N   VAL A 138     133.943   5.089 169.054  1.00                 N  
ATOM   1061  CA  VAL A 138     134.977   4.761 170.028  1.00                 C  
ATOM   1062  C   VAL A 138     134.352   4.316 171.345  1.00                 C  
ATOM   1063  O   VAL A 138     133.483   4.996 171.893  1.00                 O  
ATOM   1064  CB  VAL A 138     135.924   5.952 170.269  1.00                 C  
ATOM   1065  CG1 VAL A 138     136.942   5.613 171.346  1.00                 C  
ATOM   1066  CG2 VAL A 138     136.621   6.347 168.976  1.00                 C  
ATOM   1067  N   HIS A 139     134.797   3.168 171.844  1.00                 N  
ATOM   1068  CA  HIS A 139     134.290   2.625 173.096  1.00                 C  
ATOM   1069  C   HIS A 139     135.391   2.594 174.148  1.00                 C  
ATOM   1070  O   HIS A 139     136.360   1.848 174.022  1.00                 O  
ATOM   1071  CB  HIS A 139     133.719   1.222 172.879  1.00                 C  
ATOM   1072  CG  HIS A 139     132.555   1.182 171.939  1.00                 C  
ATOM   1073  ND1 HIS A 139     131.293   1.605 172.297  1.00                 N  
ATOM   1074  CE1 HIS A 139     130.465   1.449 171.249  1.00                 C  
ATOM   1075  CD2 HIS A 139     132.349   0.766 170.559  1.00                 C  
ATOM   1076  NE2 HIS A 139     131.091   0.946 170.203  1.00                 N  
ATOM   1077  N   PHE A 140     135.240   3.411 175.184  1.00                 N  
ATOM   1078  CA  PHE A 140     136.230   3.477 176.252  1.00                 C  
ATOM   1079  C   PHE A 140     135.996   2.376 177.279  1.00                 C  
ATOM   1080  O   PHE A 140     135.124   2.490 178.141  1.00                 O  
ATOM   1081  CB  PHE A 140     136.196   4.848 176.930  1.00                 C  
ATOM   1082  CG  PHE A 140     136.679   5.969 176.056  1.00                 C  
ATOM   1083  CZ  PHE A 140     137.581   8.043 174.440  1.00                 C  
ATOM   1084  CD1 PHE A 140     135.807   6.634 175.212  1.00                 C  
ATOM   1085  CE1 PHE A 140     136.251   7.666 174.408  1.00                 C  
ATOM   1086  CD2 PHE A 140     138.007   6.359 176.076  1.00                 C  
ATOM   1087  CE2 PHE A 140     138.452   7.391 175.272  1.00                 C  
ATOM   1088  N   LEU A 141     136.784   1.311 177.181  1.00                 N  
ATOM   1089  CA  LEU A 141     136.598   0.135 178.023  1.00                 C  
ATOM   1090  C   LEU A 141     137.233   0.293 179.404  1.00                 C  
ATOM   1091  O   LEU A 141     136.582   0.071 180.425  1.00                 O  
ATOM   1092  CB  LEU A 141     137.175  -1.108 177.342  1.00                 C  
ATOM   1093  CG  LEU A 141     137.046  -2.424 178.112  1.00                 C  
ATOM   1094  CD1 LEU A 141     135.584  -2.757 178.367  1.00                 C  
ATOM   1095  CD2 LEU A 141     137.723  -3.557 177.357  1.00                 C  
ATOM   1096  N   ASP A 142     138.505   0.676 179.429  1.00                 N  
ATOM   1097  CA  ASP A 142     139.249   0.771 180.679  1.00                 C  
ATOM   1098  C   ASP A 142     140.138   2.011 180.664  1.00                 C  
ATOM   1099  O   ASP A 142     140.934   2.198 179.745  1.00                 O  
ATOM   1100  CB  ASP A 142     140.085  -0.491 180.902  1.00                 C  
ATOM   1101  CG  ASP A 142     140.740  -0.521 182.269  1.00                 C  
ATOM   1102  OD1 ASP A 142     140.823   0.546 182.912  1.00                 O  
ATOM   1103  OD2 ASP A 142     141.170  -1.613 182.697  1.00                 O  
ATOM   1104  N   CYS A 143     140.004   2.855 181.683  1.00                 N  
ATOM   1105  CA  CYS A 143     140.742   4.114 181.716  1.00                 C  
ATOM   1106  C   CYS A 143     141.953   4.098 182.639  1.00                 C  
ATOM   1107  O   CYS A 143     141.824   3.910 183.847  1.00                 O  
ATOM   1108  CB  CYS A 143     139.824   5.262 182.139  1.00                 C  
ATOM   1109  SG  CYS A 143     140.632   6.878 182.207  1.00                 S  
ATOM   1110  N   ASP A 144     143.127   4.308 182.055  1.00                 N  
ATOM   1111  CA  ASP A 144     144.344   4.528 182.824  1.00                 C  
ATOM   1112  C   ASP A 144     145.097   5.688 182.182  1.00                 C  
ATOM   1113  O   ASP A 144     146.313   5.637 181.999  1.00                 O  
ATOM   1114  CB  ASP A 144     145.189   3.253 182.866  1.00                 C  
ATOM   1115  CG  ASP A 144     146.277   3.310 183.920  1.00                 C  
ATOM   1116  OD1 ASP A 144     146.077   3.998 184.943  1.00                 O  
ATOM   1117  OD2 ASP A 144     147.329   2.667 183.723  1.00                 O  
ATOM   1118  N   GLY A 145     144.351   6.731 181.829  1.00                 N  
ATOM   1119  CA  GLY A 145     144.919   7.898 181.182  1.00                 C  
ATOM   1120  C   GLY A 145     145.099   7.707 179.688  1.00                 C  
ATOM   1121  O   GLY A 145     144.901   6.611 179.162  1.00                 O  
ATOM   1122  N   GLY A 146     145.466   8.785 179.003  1.00                 N  
ATOM   1123  CA  GLY A 146     145.766   8.733 177.584  1.00                 C  
ATOM   1124  C   GLY A 146     144.609   8.331 176.690  1.00                 C  
ATOM   1125  O   GLY A 146     144.809   7.640 175.692  1.00                 O  
ATOM   1126  N   PHE A 147     143.401   8.767 177.034  1.00                 N  
ATOM   1127  CA  PHE A 147     142.222   8.433 176.240  1.00                 C  
ATOM   1128  C   PHE A 147     142.208   9.128 174.881  1.00                 C  
ATOM   1129  O   PHE A 147     141.677   8.592 173.909  1.00                 O  
ATOM   1130  CB  PHE A 147     140.944   8.792 177.001  1.00                 C  
ATOM   1131  CG  PHE A 147     140.694  10.270 177.103  1.00                 C  
ATOM   1132  CZ  PHE A 147     140.236  13.004 177.298  1.00                 C  
ATOM   1133  CD1 PHE A 147     139.995  10.938 176.114  1.00                 C  
ATOM   1134  CE1 PHE A 147     139.765  12.298 176.208  1.00                 C  
ATOM   1135  CD2 PHE A 147     141.159  10.991 178.188  1.00                 C  
ATOM   1136  CE2 PHE A 147     140.929  12.351 178.282  1.00                 C  
ATOM   1137  N   ILE A 148     142.789  10.321 174.816  1.00                 N  
ATOM   1138  CA  ILE A 148     142.870  11.059 173.562  1.00                 C  
ATOM   1139  C   ILE A 148     143.812  10.373 172.578  1.00                 C  
ATOM   1140  O   ILE A 148     143.452  10.136 171.423  1.00                 O  
ATOM   1141  CB  ILE A 148     143.324  12.513 173.791  1.00                 C  
ATOM   1142  CD1 ILE A 148     142.726  14.634 175.072  1.00                 C  
ATOM   1143  CG1 ILE A 148     142.255  13.290 174.563  1.00                 C  
ATOM   1144  CG2 ILE A 148     143.663  13.180 172.467  1.00                 C  
ATOM   1145  N   ASP A 149     145.016  10.054 173.041  1.00                 N  
ATOM   1146  CA  ASP A 149     146.011   9.397 172.202  1.00                 C  
ATOM   1147  C   ASP A 149     145.528   8.020 171.764  1.00                 C  
ATOM   1148  O   ASP A 149     145.761   7.599 170.631  1.00                 O  
ATOM   1149  CB  ASP A 149     147.344   9.278 172.944  1.00                 C  
ATOM   1150  CG  ASP A 149     148.047  10.612 173.095  1.00                 C  
ATOM   1151  OD1 ASP A 149     147.655  11.573 172.400  1.00                 O  
ATOM   1152  OD2 ASP A 149     148.992  10.697 173.908  1.00                 O  
ATOM   1153  N   ALA A 150     144.850   7.323 172.670  1.00                 N  
ATOM   1154  CA  ALA A 150     144.338   5.990 172.381  1.00                 C  
ATOM   1155  C   ALA A 150     143.219   6.045 171.349  1.00                 C  
ATOM   1156  O   ALA A 150     143.130   5.185 170.475  1.00                 O  
ATOM   1157  CB  ALA A 150     143.843   5.324 173.656  1.00                 C  
ATOM   1158  N   SER A 151     142.371   7.063 171.454  1.00                 N  
ATOM   1159  CA  SER A 151     141.248   7.223 170.536  1.00                 C  
ATOM   1160  C   SER A 151     141.710   7.582 169.130  1.00                 C  
ATOM   1161  O   SER A 151     141.209   7.034 168.149  1.00                 O  
ATOM   1162  CB  SER A 151     140.284   8.294 171.050  1.00                 C  
ATOM   1163  OG  SER A 151     139.663   7.885 172.256  1.00                 O  
ATOM   1164  N   CYS A 152     142.664   8.503 169.038  1.00                 N  
ATOM   1165  CA  CYS A 152     143.169   8.955 167.747  1.00                 C  
ATOM   1166  C   CYS A 152     143.810   7.807 166.974  1.00                 C  
ATOM   1167  O   CYS A 152     143.703   7.734 165.750  1.00                 O  
ATOM   1168  CB  CYS A 152     144.178  10.090 167.934  1.00                 C  
ATOM   1169  SG  CYS A 152     143.454  11.649 168.494  1.00                 S  
ATOM   1170  N   ILE A 153     144.472   6.909 167.695  1.00                 N  
ATOM   1171  CA  ILE A 153     145.058   5.725 167.081  1.00                 C  
ATOM   1172  C   ILE A 153     143.967   4.717 166.726  1.00                 C  
ATOM   1173  O   ILE A 153     144.012   4.088 165.671  1.00                 O  
ATOM   1174  CB  ILE A 153     146.108   5.074 168.000  1.00                 C  
ATOM   1175  CD1 ILE A 153     148.280   5.557 169.244  1.00                 C  
ATOM   1176  CG1 ILE A 153     147.322   5.992 168.157  1.00                 C  
ATOM   1177  CG2 ILE A 153     146.499   3.702 167.473  1.00                 C  
ATOM   1178  N   ALA A 154     142.978   4.584 167.605  1.00                 N  
ATOM   1179  CA  ALA A 154     141.869   3.662 167.383  1.00                 C  
ATOM   1180  C   ALA A 154     141.040   4.051 166.163  1.00                 C  
ATOM   1181  O   ALA A 154     140.646   3.194 165.372  1.00                 O  
ATOM   1182  CB  ALA A 154     140.975   3.602 168.612  1.00                 C  
ATOM   1183  N   VAL A 155     140.777   5.346 166.015  1.00                 N  
ATOM   1184  CA  VAL A 155     140.009   5.839 164.879  1.00                 C  
ATOM   1185  C   VAL A 155     140.779   5.658 163.575  1.00                 C  
ATOM   1186  O   VAL A 155     140.244   5.138 162.597  1.00                 O  
ATOM   1187  CB  VAL A 155     139.626   7.320 165.056  1.00                 C  
ATOM   1188  CG1 VAL A 155     138.990   7.862 163.786  1.00                 C  
ATOM   1189  CG2 VAL A 155     138.687   7.489 166.241  1.00                 C  
ATOM   1190  N   MET A 156     142.039   6.081 163.571  1.00                 N  
ATOM   1191  CA  MET A 156     142.861   6.004 162.367  1.00                 C  
ATOM   1192  C   MET A 156     143.152   4.571 161.935  1.00                 C  
ATOM   1193  O   MET A 156     143.080   4.253 160.750  1.00                 O  
ATOM   1194  CB  MET A 156     144.185   6.742 162.574  1.00                 C  
ATOM   1195  SD  MET A 156     143.299   9.000 161.235  1.00                 S  
ATOM   1196  CE  MET A 156     144.585   8.721 160.020  1.00                 C  
ATOM   1197  CG  MET A 156     144.043   8.250 162.697  1.00                 C  
ATOM   1198  N   ALA A 157     143.481   3.709 162.891  1.00                 N  
ATOM   1199  CA  ALA A 157     143.743   2.307 162.582  1.00                 C  
ATOM   1200  C   ALA A 157     142.492   1.647 162.021  1.00                 C  
ATOM   1201  O   ALA A 157     142.571   0.807 161.127  1.00                 O  
ATOM   1202  CB  ALA A 157     144.224   1.571 163.823  1.00                 C  
ATOM   1203  N   GLY A 158     141.337   2.041 162.548  1.00                 N  
ATOM   1204  CA  GLY A 158     140.068   1.517 162.081  1.00                 C  
ATOM   1205  C   GLY A 158     139.739   1.958 160.669  1.00                 C  
ATOM   1206  O   GLY A 158     139.340   1.143 159.838  1.00                 O  
ATOM   1207  N   LEU A 159     139.906   3.250 160.400  1.00                 N  
ATOM   1208  CA  LEU A 159     139.619   3.810 159.082  1.00                 C  
ATOM   1209  C   LEU A 159     140.516   3.212 158.002  1.00                 C  
ATOM   1210  O   LEU A 159     140.086   3.008 156.866  1.00                 O  
ATOM   1211  CB  LEU A 159     139.779   5.331 159.100  1.00                 C  
ATOM   1212  CG  LEU A 159     138.738   6.113 159.904  1.00                 C  
ATOM   1213  CD1 LEU A 159     139.117   7.584 159.987  1.00                 C  
ATOM   1214  CD2 LEU A 159     137.356   5.958 159.288  1.00                 C  
ATOM   1215  N   MET A 160     141.763   2.929 158.362  1.00                 N  
ATOM   1216  CA  MET A 160     142.717   2.363 157.418  1.00                 C  
ATOM   1217  C   MET A 160     142.516   0.861 157.248  1.00                 C  
ATOM   1218  O   MET A 160     142.989   0.269 156.279  1.00                 O  
ATOM   1219  CB  MET A 160     144.151   2.646 157.871  1.00                 C  
ATOM   1220  SD  MET A 160     146.209   4.414 158.432  1.00                 S  
ATOM   1221  CE  MET A 160     147.177   3.720 157.094  1.00                 C  
ATOM   1222  CG  MET A 160     144.535   4.116 157.832  1.00                 C  
ATOM   1223  N   HIS A 161     141.812   0.249 158.195  1.00                 N  
ATOM   1224  CA  HIS A 161     141.561  -1.186 158.156  1.00                 C  
ATOM   1225  C   HIS A 161     140.194  -1.484 157.552  1.00                 C  
ATOM   1226  O   HIS A 161     139.965  -2.566 157.010  1.00                 O  
ATOM   1227  CB  HIS A 161     141.659  -1.785 159.560  1.00                 C  
ATOM   1228  CG  HIS A 161     141.543  -3.278 159.590  1.00                 C  
ATOM   1229  ND1 HIS A 161     142.535  -4.111 159.121  1.00                 N  
ATOM   1230  CE1 HIS A 161     142.145  -5.389 159.279  1.00                 C  
ATOM   1231  CD2 HIS A 161     140.538  -4.232 160.035  1.00                 C  
ATOM   1232  NE2 HIS A 161     140.948  -5.469 159.827  1.00                 N  
ATOM   1233  N   PHE A 162     139.291  -0.514 157.642  1.00                 N  
ATOM   1234  CA  PHE A 162     137.927  -0.688 157.159  1.00                 C  
ATOM   1235  C   PHE A 162     137.862  -0.796 155.638  1.00                 C  
ATOM   1236  O   PHE A 162     138.680  -0.213 154.926  1.00                 O  
ATOM   1237  CB  PHE A 162     137.041   0.469 157.626  1.00                 C  
ATOM   1238  CG  PHE A 162     135.601   0.331 157.223  1.00                 C  
ATOM   1239  CZ  PHE A 162     132.937   0.081 156.471  1.00                 C  
ATOM   1240  CD1 PHE A 162     134.748  -0.505 157.922  1.00                 C  
ATOM   1241  CE1 PHE A 162     133.423  -0.631 157.551  1.00                 C  
ATOM   1242  CD2 PHE A 162     135.099   1.037 156.144  1.00                 C  
ATOM   1243  CE2 PHE A 162     133.774   0.910 155.772  1.00                 C  
ATOM   1244  N   LYS A 163     136.886  -1.557 155.153  1.00                 N  
ATOM   1245  CA  LYS A 163     136.626  -1.678 153.724  1.00                 C  
ATOM   1246  C   LYS A 163     135.122  -1.647 153.474  1.00                 C  
ATOM   1247  O   LYS A 163     134.368  -2.401 154.090  1.00                 O  
ATOM   1248  CB  LYS A 163     137.245  -2.965 153.174  1.00                 C  
ATOM   1249  CD  LYS A 163     139.313  -4.277 152.626  1.00                 C  
ATOM   1250  CE  LYS A 163     140.828  -4.332 152.731  1.00                 C  
ATOM   1251  CG  LYS A 163     138.761  -3.012 153.263  1.00                 C  
ATOM   1252  NZ  LYS A 163     141.384  -5.558 152.095  1.00                 N  
ATOM   1253  N   LYS A 164     134.688  -0.768 152.577  1.00                 N  
ATOM   1254  CA  LYS A 164     133.270  -0.631 152.263  1.00                 C  
ATOM   1255  C   LYS A 164     132.897  -1.483 151.051  1.00                 C  
ATOM   1256  O   LYS A 164     133.733  -1.718 150.178  1.00                 O  
ATOM   1257  CB  LYS A 164     132.917   0.836 152.007  1.00                 C  
ATOM   1258  CD  LYS A 164     133.221   2.896 150.607  1.00                 C  
ATOM   1259  CE  LYS A 164     133.842   3.474 149.346  1.00                 C  
ATOM   1260  CG  LYS A 164     133.606   1.438 150.794  1.00                 C  
ATOM   1261  NZ  LYS A 164     133.497   4.911 149.165  1.00                 N  
ATOM   1262  N   PRO A 165     131.642  -1.962 151.003  1.00                 N  
ATOM   1263  CA  PRO A 165     131.158  -2.785 149.887  1.00                 C  
ATOM   1264  C   PRO A 165     131.311  -2.089 148.536  1.00                 C  
ATOM   1265  O   PRO A 165     131.010  -0.901 148.415  1.00                 O  
ATOM   1266  CB  PRO A 165     129.682  -3.022 150.215  1.00                 C  
ATOM   1267  CD  PRO A 165     130.570  -1.779 152.057  1.00                 C  
ATOM   1268  CG  PRO A 165     129.599  -2.867 151.696  1.00                 C  
ATOM   1269  N   ASP A 166     131.778  -2.833 147.537  1.00                 N  
ATOM   1270  CA  ASP A 166     131.984  -2.290 146.198  1.00                 C  
ATOM   1271  C   ASP A 166     130.652  -1.892 145.569  1.00                 C  
ATOM   1272  O   ASP A 166     129.635  -2.552 145.780  1.00                 O  
ATOM   1273  CB  ASP A 166     132.708  -3.307 145.313  1.00                 C  
ATOM   1274  CG  ASP A 166     133.099  -2.732 143.966  1.00                 C  
ATOM   1275  OD1 ASP A 166     134.143  -2.050 143.892  1.00                 O  
ATOM   1276  OD2 ASP A 166     132.362  -2.964 142.984  1.00                 O  
ATOM   1277  N   ILE A 167     130.662  -0.811 144.796  1.00                 N  
ATOM   1278  CA  ILE A 167     129.439  -0.303 144.183  1.00                 C  
ATOM   1279  C   ILE A 167     129.605   0.016 142.700  1.00                 C  
ATOM   1280  O   ILE A 167     130.511   0.752 142.308  1.00                 O  
ATOM   1281  CB  ILE A 167     128.925   0.955 144.907  1.00                 C  
ATOM   1282  CD1 ILE A 167     128.319   1.865 147.210  1.00                 C  
ATOM   1283  CG1 ILE A 167     128.629   0.642 146.375  1.00                 C  
ATOM   1284  CG2 ILE A 167     127.708   1.522 144.192  1.00                 C  
ATOM   1285  N   THR A 168     128.725  -0.553 141.881  1.00                 N  
ATOM   1286  CA  THR A 168     128.636  -0.194 140.472  1.00                 C  
ATOM   1287  C   THR A 168     127.379   0.642 140.254  1.00                 C  
ATOM   1288  O   THR A 168     126.312   0.321 140.778  1.00                 O  
ATOM   1289  CB  THR A 168     128.619  -1.443 139.571  1.00                 C  
ATOM   1290  OG1 THR A 168     129.831  -2.185 139.755  1.00                 O  
ATOM   1291  CG2 THR A 168     128.511  -1.043 138.108  1.00                 C  
ATOM   1292  N   VAL A 169     127.508   1.717 139.483  1.00                 N  
ATOM   1293  CA  VAL A 169     126.413   2.668 139.321  1.00                 C  
ATOM   1294  C   VAL A 169     125.791   2.638 137.927  1.00                 C  
ATOM   1295  O   VAL A 169     126.486   2.775 136.920  1.00                 O  
ATOM   1296  CB  VAL A 169     126.866   4.108 139.625  1.00                 C  
ATOM   1297  CG1 VAL A 169     125.724   5.086 139.395  1.00                 C  
ATOM   1298  CG2 VAL A 169     127.383   4.213 141.052  1.00                 C  
ATOM   1299  N   HIS A 170     124.474   2.458 137.881  1.00                 N  
ATOM   1300  CA  HIS A 170     123.722   2.537 136.634  1.00                 C  
ATOM   1301  C   HIS A 170     122.783   3.738 136.674  1.00                 C  
ATOM   1302  O   HIS A 170     121.585   3.593 136.916  1.00                 O  
ATOM   1303  CB  HIS A 170     122.940   1.243 136.397  1.00                 C  
ATOM   1304  CG  HIS A 170     123.808   0.035 136.231  1.00                 C  
ATOM   1305  ND1 HIS A 170     124.572  -0.184 135.105  1.00                 N  
ATOM   1306  CE1 HIS A 170     125.239  -1.343 135.246  1.00                 C  
ATOM   1307  CD2 HIS A 170     124.118  -1.140 137.033  1.00                 C  
ATOM   1308  NE2 HIS A 170     124.971  -1.922 136.401  1.00                 N  
ATOM   1309  N   GLY A 171     123.334   4.925 136.436  1.00                 N  
ATOM   1310  CA  GLY A 171     122.565   6.152 136.526  1.00                 C  
ATOM   1311  C   GLY A 171     122.355   6.554 137.973  1.00                 C  
ATOM   1312  O   GLY A 171     123.251   7.110 138.607  1.00                 O  
ATOM   1313  N   GLU A 172     121.166   6.274 138.495  1.00                 N  
ATOM   1314  CA  GLU A 172     120.873   6.508 139.904  1.00                 C  
ATOM   1315  C   GLU A 172     120.592   5.192 140.619  1.00                 C  
ATOM   1316  O   GLU A 172     120.379   5.163 141.831  1.00                 O  
ATOM   1317  CB  GLU A 172     119.684   7.459 140.053  1.00                 C  
ATOM   1318  CD  GLU A 172     118.737   9.770 139.676  1.00                 C  
ATOM   1319  CG  GLU A 172     119.930   8.853 139.498  1.00                 C  
ATOM   1320  OE1 GLU A 172     117.697   9.300 140.183  1.00                 O  
ATOM   1321  OE2 GLU A 172     118.842  10.959 139.309  1.00                 O  
ATOM   1322  N   GLN A 173     120.593   4.103 139.857  1.00                 N  
ATOM   1323  CA  GLN A 173     120.397   2.773 140.418  1.00                 C  
ATOM   1324  C   GLN A 173     121.703   2.249 141.004  1.00                 C  
ATOM   1325  O   GLN A 173     122.629   1.902 140.270  1.00                 O  
ATOM   1326  CB  GLN A 173     119.865   1.814 139.351  1.00                 C  
ATOM   1327  CD  GLN A 173     118.524   0.317 140.881  1.00                 C  
ATOM   1328  CG  GLN A 173     119.633   0.397 139.850  1.00                 C  
ATOM   1329  OE1 GLN A 173     117.395   0.737 140.627  1.00                 O  
ATOM   1330  NE2 GLN A 173     118.844  -0.224 142.051  1.00                 N  
ATOM   1331  N   ILE A 174     121.773   2.198 142.330  1.00                 N  
ATOM   1332  CA  ILE A 174     122.980   1.747 143.014  1.00                 C  
ATOM   1333  C   ILE A 174     123.001   0.232 143.210  1.00                 C  
ATOM   1334  O   ILE A 174     122.152  -0.331 143.903  1.00                 O  
ATOM   1335  CB  ILE A 174     123.146   2.437 144.381  1.00                 C  
ATOM   1336  CD1 ILE A 174     123.204   4.728 145.497  1.00                 C  
ATOM   1337  CG1 ILE A 174     123.275   3.951 144.201  1.00                 C  
ATOM   1338  CG2 ILE A 174     124.331   1.853 145.133  1.00                 C  
ATOM   1339  N   ILE A 175     123.975  -0.424 142.588  1.00                 N  
ATOM   1340  CA  ILE A 175     124.140  -1.864 142.738  1.00                 C  
ATOM   1341  C   ILE A 175     125.195  -2.164 143.797  1.00                 C  
ATOM   1342  O   ILE A 175     126.394  -2.147 143.517  1.00                 O  
ATOM   1343  CB  ILE A 175     124.516  -2.531 141.402  1.00                 C  
ATOM   1344  CD1 ILE A 175     122.078  -2.596 140.660  1.00                 C  
ATOM   1345  CG1 ILE A 175     123.492  -2.177 140.322  1.00                 C  
ATOM   1346  CG2 ILE A 175     124.656  -4.035 141.579  1.00                 C  
ATOM   1347  N   VAL A 176     124.740  -2.432 145.016  1.00                 N  
ATOM   1348  CA  VAL A 176     125.643  -2.699 146.129  1.00                 C  
ATOM   1349  C   VAL A 176     126.073  -4.162 146.152  1.00                 C  
ATOM   1350  O   VAL A 176     125.328  -5.032 146.606  1.00                 O  
ATOM   1351  CB  VAL A 176     125.002  -2.325 147.478  1.00                 C  
ATOM   1352  CG1 VAL A 176     125.948  -2.647 148.625  1.00                 C  
ATOM   1353  CG2 VAL A 176     124.619  -0.853 147.496  1.00                 C  
ATOM   1354  N   HIS A 177     127.277  -4.427 145.658  1.00                 N  
ATOM   1355  CA  HIS A 177     127.816  -5.781 145.638  1.00                 C  
ATOM   1356  C   HIS A 177     128.155  -6.254 147.046  1.00                 C  
ATOM   1357  O   HIS A 177     128.867  -5.568 147.780  1.00                 O  
ATOM   1358  CB  HIS A 177     129.057  -5.851 144.745  1.00                 C  
ATOM   1359  CG  HIS A 177     128.768  -5.639 143.292  1.00                 C  
ATOM   1360  ND1 HIS A 177     128.086  -6.560 142.526  1.00                 N  
ATOM   1361  CE1 HIS A 177     127.982  -6.093 141.269  1.00                 C  
ATOM   1362  CD2 HIS A 177     129.041  -4.589 142.321  1.00                 C  
ATOM   1363  NE2 HIS A 177     128.553  -4.911 141.139  1.00                 N  
ATOM   1364  N   PRO A 178     127.643  -7.433 147.428  1.00                 N  
ATOM   1365  CA  PRO A 178     127.972  -8.020 148.730  1.00                 C  
ATOM   1366  C   PRO A 178     129.417  -8.504 148.751  1.00                 C  
ATOM   1367  O   PRO A 178     130.041  -8.605 147.694  1.00                 O  
ATOM   1368  CB  PRO A 178     126.984  -9.180 148.874  1.00                 C  
ATOM   1369  CD  PRO A 178     126.700  -8.334 146.652  1.00                 C  
ATOM   1370  CG  PRO A 178     126.689  -9.594 147.471  1.00                 C  
ATOM   1371  N   VAL A 179     129.940  -8.799 149.937  1.00                 N  
ATOM   1372  CA  VAL A 179     131.313  -9.274 150.070  1.00                 C  
ATOM   1373  C   VAL A 179     131.465 -10.662 149.444  1.00                 C  
ATOM   1374  O   VAL A 179     132.571 -11.090 149.109  1.00                 O  
ATOM   1375  CB  VAL A 179     131.758  -9.308 151.544  1.00                 C  
ATOM   1376  CG1 VAL A 179     131.705  -7.913 152.148  1.00                 C  
ATOM   1377  CG2 VAL A 179     130.892 -10.271 152.340  1.00                 C  
ATOM   1378  N   ASN A 180     130.341 -11.353 149.275  1.00                 N  
ATOM   1379  CA  ASN A 180     130.330 -12.675 148.662  1.00                 C  
ATOM   1380  C   ASN A 180     130.568 -12.603 147.156  1.00                 C  
ATOM   1381  O   ASN A 180     131.261 -13.445 146.586  1.00                 O  
ATOM   1382  CB  ASN A 180     129.010 -13.391 148.956  1.00                 C  
ATOM   1383  CG  ASN A 180     128.911 -13.862 150.394  1.00                 C  
ATOM   1384  OD1 ASN A 180     129.922 -14.008 151.081  1.00                 O  
ATOM   1385  ND2 ASN A 180     127.688 -14.101 150.854  1.00                 N  
ATOM   1386  N   GLU A 181     129.986 -11.592 146.519  1.00                 N  
ATOM   1387  CA  GLU A 181     130.152 -11.392 145.084  1.00                 C  
ATOM   1388  C   GLU A 181     131.542 -10.851 144.767  1.00                 C  
ATOM   1389  O   GLU A 181     132.410 -11.583 144.290  1.00                 O  
ATOM   1390  CB  GLU A 181     129.080 -10.441 144.548  1.00                 C  
ATOM   1391  CD  GLU A 181     128.847 -11.460 142.249  1.00                 C  
ATOM   1392  CG  GLU A 181     129.151 -10.208 143.048  1.00                 C  
ATOM   1393  OE1 GLU A 181     128.230 -12.389 142.812  1.00                 O  
ATOM   1394  OE2 GLU A 181     129.226 -11.513 141.060  1.00                 O  
ATOM   1395  N   ARG A 182     131.747  -9.565 145.034  1.00                 N  
ATOM   1396  CA  ARG A 182     133.043  -8.935 144.813  1.00                 C  
ATOM   1397  C   ARG A 182     133.621  -8.405 146.123  1.00                 C  
ATOM   1398  O   ARG A 182     132.891  -8.194 147.092  1.00                 O  
ATOM   1399  CB  ARG A 182     132.921  -7.802 143.793  1.00                 C  
ATOM   1400  CD  ARG A 182     132.444  -7.091 141.433  1.00                 C  
ATOM   1401  NE  ARG A 182     131.366  -6.163 141.768  1.00                 N  
ATOM   1402  CG  ARG A 182     132.510  -8.260 142.403  1.00                 C  
ATOM   1403  CZ  ARG A 182     131.222  -4.958 141.225  1.00                 C  
ATOM   1404  NH1 ARG A 182     130.210  -4.183 141.591  1.00                 N  
ATOM   1405  NH2 ARG A 182     132.089  -4.532 140.317  1.00                 N  
ATOM   1406  N   GLU A 183     134.933  -8.194 146.146  1.00                 N  
ATOM   1407  CA  GLU A 183     135.619  -7.749 147.354  1.00                 C  
ATOM   1408  C   GLU A 183     135.240  -6.311 147.709  1.00                 C  
ATOM   1409  O   GLU A 183     134.881  -5.525 146.831  1.00                 O  
ATOM   1410  CB  GLU A 183     137.135  -7.863 147.182  1.00                 C  
ATOM   1411  CD  GLU A 183     139.148  -9.368 146.929  1.00                 C  
ATOM   1412  CG  GLU A 183     137.639  -9.292 147.056  1.00                 C  
ATOM   1413  OE1 GLU A 183     139.786  -8.304 146.781  1.00                 O  
ATOM   1414  OE2 GLU A 183     139.692 -10.491 146.977  1.00                 O  
ATOM   1415  N   PRO A 184     135.302  -5.968 149.006  1.00                 N  
ATOM   1416  CA  PRO A 184     135.008  -4.601 149.450  1.00                 C  
ATOM   1417  C   PRO A 184     136.146  -3.628 149.138  1.00                 C  
ATOM   1418  O   PRO A 184     137.274  -4.053 148.887  1.00                 O  
ATOM   1419  CB  PRO A 184     134.804  -4.738 150.960  1.00                 C  
ATOM   1420  CD  PRO A 184     135.636  -6.856 150.218  1.00                 C  
ATOM   1421  CG  PRO A 184     135.688  -5.874 151.355  1.00                 C  
ATOM   1422  N   VAL A 185     135.841  -2.334 149.163  1.00                 N  
ATOM   1423  CA  VAL A 185     136.801  -1.297 148.795  1.00                 C  
ATOM   1424  C   VAL A 185     137.260  -0.498 150.015  1.00                 C  
ATOM   1425  O   VAL A 185     136.437  -0.060 150.817  1.00                 O  
ATOM   1426  CB  VAL A 185     136.219  -0.337 147.741  1.00                 C  
ATOM   1427  CG1 VAL A 185     137.215   0.765 147.416  1.00                 C  
ATOM   1428  CG2 VAL A 185     135.833  -1.099 146.482  1.00                 C  
ATOM   1429  N   PRO A 186     138.584  -0.312 150.159  1.00                 N  
ATOM   1430  CA  PRO A 186     139.157   0.463 151.267  1.00                 C  
ATOM   1431  C   PRO A 186     138.801   1.948 151.195  1.00                 C  
ATOM   1432  O   PRO A 186     138.301   2.417 150.173  1.00                 O  
ATOM   1433  CB  PRO A 186     140.666   0.258 151.121  1.00                 C  
ATOM   1434  CD  PRO A 186     139.667  -0.747 149.192  1.00                 C  
ATOM   1435  CG  PRO A 186     140.871   0.020 149.662  1.00                 C  
ATOM   1436  N   LEU A 187     139.063   2.674 152.279  1.00                 N  
ATOM   1437  CA  LEU A 187     138.787   4.106 152.333  1.00                 C  
ATOM   1438  C   LEU A 187     139.995   4.921 151.887  1.00                 C  
ATOM   1439  O   LEU A 187     141.115   4.412 151.833  1.00                 O  
ATOM   1440  CB  LEU A 187     138.372   4.519 153.747  1.00                 C  
ATOM   1441  CG  LEU A 187     137.117   3.847 154.308  1.00                 C  
ATOM   1442  CD1 LEU A 187     136.872   4.281 155.745  1.00                 C  
ATOM   1443  CD2 LEU A 187     135.905   4.165 153.445  1.00                 C  
ATOM   1444  N   GLY A 188     139.762   6.190 151.570  1.00                 N  
ATOM   1445  CA  GLY A 188     140.830   7.078 151.153  1.00                 C  
ATOM   1446  C   GLY A 188     141.365   7.904 152.306  1.00                 C  
ATOM   1447  O   GLY A 188     140.643   8.713 152.888  1.00                 O  
ATOM   1448  N   ILE A 189     142.635   7.698 152.637  1.00                 N  
ATOM   1449  CA  ILE A 189     143.266   8.427 153.731  1.00                 C  
ATOM   1450  C   ILE A 189     144.312   9.406 153.196  1.00                 C  
ATOM   1451  O   ILE A 189     145.304   9.003 152.587  1.00                 O  
ATOM   1452  CB  ILE A 189     143.911   7.469 154.750  1.00                 C  
ATOM   1453  CD1 ILE A 189     141.700   7.116 155.968  1.00                 C  
ATOM   1454  CG1 ILE A 189     142.877   6.469 155.271  1.00                 C  
ATOM   1455  CG2 ILE A 189     144.562   8.252 155.880  1.00                 C  
ATOM   1456  N   LEU A 190     144.074  10.696 153.417  1.00                 N  
ATOM   1457  CA  LEU A 190     144.968  11.737 152.922  1.00                 C  
ATOM   1458  C   LEU A 190     146.240  11.807 153.762  1.00                 C  
ATOM   1459  O   LEU A 190     147.333  12.012 153.235  1.00                 O  
ATOM   1460  CB  LEU A 190     144.261  13.094 152.920  1.00                 C  
ATOM   1461  CG  LEU A 190     143.106  13.255 151.929  1.00                 C  
ATOM   1462  CD1 LEU A 190     142.396  14.583 152.143  1.00                 C  
ATOM   1463  CD2 LEU A 190     143.608  13.148 150.497  1.00                 C  
ATOM   1464  N   HIS A 191     146.088  11.635 155.071  1.00                 N  
ATOM   1465  CA  HIS A 191     147.226  11.630 155.983  1.00                 C  
ATOM   1466  C   HIS A 191     146.877  10.883 157.264  1.00                 C  
ATOM   1467  O   HIS A 191     145.706  10.633 157.543  1.00                 O  
ATOM   1468  CB  HIS A 191     147.664  13.061 156.301  1.00                 C  
ATOM   1469  CG  HIS A 191     146.636  13.857 157.043  1.00                 C  
ATOM   1470  ND1 HIS A 191     145.573  14.469 156.416  1.00                 N  
ATOM   1471  CE1 HIS A 191     144.827  15.104 157.337  1.00                 C  
ATOM   1472  CD2 HIS A 191     146.409  14.218 158.435  1.00                 C  
ATOM   1473  NE2 HIS A 191     145.323  14.958 158.551  1.00                 N  
ATOM   1474  N   ILE A 192     147.897  10.529 158.039  1.00                 N  
ATOM   1475  CA  ILE A 192     147.693   9.773 159.271  1.00                 C  
ATOM   1476  C   ILE A 192     148.063  10.599 160.502  1.00                 C  
ATOM   1477  O   ILE A 192     149.233  10.669 160.881  1.00                 O  
ATOM   1478  CB  ILE A 192     148.498   8.460 159.267  1.00                 C  
ATOM   1479  CD1 ILE A 192     148.974   6.375 157.880  1.00                 C  
ATOM   1480  CG1 ILE A 192     148.091   7.588 158.078  1.00                 C  
ATOM   1481  CG2 ILE A 192     148.330   7.728 160.590  1.00                 C  
ATOM   1482  N   PRO A 193     147.059  11.232 161.127  1.00                 N  
ATOM   1483  CA  PRO A 193     147.249  12.067 162.316  1.00                 C  
ATOM   1484  C   PRO A 193     147.401  11.221 163.572  1.00                 C  
ATOM   1485  O   PRO A 193     146.641  10.273 163.768  1.00                 O  
ATOM   1486  CB  PRO A 193     145.984  12.925 162.372  1.00                 C  
ATOM   1487  CD  PRO A 193     145.626  11.302 160.649  1.00                 C  
ATOM   1488  CG  PRO A 193     144.932  12.083 161.731  1.00                 C  
ATOM   1489  N   ILE A 194     148.375  11.563 164.408  1.00                 N  
ATOM   1490  CA  ILE A 194     148.593  10.862 165.667  1.00                 C  
ATOM   1491  C   ILE A 194     148.715  11.874 166.801  1.00                 C  
ATOM   1492  O   ILE A 194     149.432  12.866 166.679  1.00                 O  
ATOM   1493  CB  ILE A 194     149.842   9.963 165.604  1.00                 C  
ATOM   1494  CD1 ILE A 194     148.593   7.945 164.671  1.00                 C  
ATOM   1495  CG1 ILE A 194     149.709   8.946 164.468  1.00                 C  
ATOM   1496  CG2 ILE A 194     150.080   9.287 166.945  1.00                 C  
ATOM   1497  N   CYS A 195     148.010  11.624 167.900  1.00                 N  
ATOM   1498  CA  CYS A 195     148.042  12.530 169.042  1.00                 C  
ATOM   1499  C   CYS A 195     149.045  12.089 170.103  1.00                 C  
ATOM   1500  O   CYS A 195     149.181  10.900 170.392  1.00                 O  
ATOM   1501  CB  CYS A 195     146.653  12.647 169.672  1.00                 C  
ATOM   1502  SG  CYS A 195     145.394  13.350 168.581  1.00                 S  
ATOM   1503  N   VAL A 196     149.750  13.061 170.675  1.00                 N  
ATOM   1504  CA  VAL A 196     150.637  12.818 171.806  1.00                 C  
ATOM   1505  C   VAL A 196     150.341  13.843 172.894  1.00                 C  
ATOM   1506  O   VAL A 196     150.453  15.048 172.668  1.00                 O  
ATOM   1507  CB  VAL A 196     152.117  12.873 171.384  1.00                 C  
ATOM   1508  CG1 VAL A 196     153.022  12.634 172.584  1.00                 C  
ATOM   1509  CG2 VAL A 196     152.397  11.854 170.290  1.00                 C  
ATOM   1510  N   THR A 197     149.959  13.363 174.073  1.00                 N  
ATOM   1511  CA  THR A 197     149.539  14.249 175.153  1.00                 C  
ATOM   1512  C   THR A 197     150.614  14.420 176.224  1.00                 C  
ATOM   1513  O   THR A 197     151.171  13.443 176.725  1.00                 O  
ATOM   1514  CB  THR A 197     148.251  13.744 175.829  1.00                 C  
ATOM   1515  OG1 THR A 197     147.185  13.713 174.870  1.00                 O  
ATOM   1516  CG2 THR A 197     147.851  14.666 176.971  1.00                 C  
ATOM   1517  N   PHE A 198     150.900  15.673 176.565  1.00                 N  
ATOM   1518  CA  PHE A 198     151.889  15.994 177.585  1.00                 C  
ATOM   1519  C   PHE A 198     151.206  16.483 178.854  1.00                 C  
ATOM   1520  O   PHE A 198     150.223  17.221 178.796  1.00                 O  
ATOM   1521  CB  PHE A 198     152.870  17.047 177.067  1.00                 C  
ATOM   1522  CG  PHE A 198     153.737  16.566 175.939  1.00                 C  
ATOM   1523  CZ  PHE A 198     155.347  15.672 173.857  1.00                 C  
ATOM   1524  CD1 PHE A 198     153.302  16.647 174.628  1.00                 C  
ATOM   1525  CE1 PHE A 198     154.099  16.204 173.591  1.00                 C  
ATOM   1526  CD2 PHE A 198     154.989  16.031 176.189  1.00                 C  
ATOM   1527  CE2 PHE A 198     155.787  15.587 175.151  1.00                 C  
ATOM   1528  N   SER A 199     151.731  16.066 180.001  1.00                 N  
ATOM   1529  CA  SER A 199     151.185  16.480 181.287  1.00                 C  
ATOM   1530  C   SER A 199     152.205  17.313 182.052  1.00                 C  
ATOM   1531  O   SER A 199     153.377  16.946 182.139  1.00                 O  
ATOM   1532  CB  SER A 199     150.765  15.260 182.109  1.00                 C  
ATOM   1533  OG  SER A 199     149.713  14.554 181.474  1.00                 O  
ATOM   1534  N   PHE A 200     151.756  18.433 182.607  1.00                 N  
ATOM   1535  CA  PHE A 200     152.659  19.359 183.279  1.00                 C  
ATOM   1536  C   PHE A 200     152.469  19.373 184.792  1.00                 C  
ATOM   1537  O   PHE A 200     151.346  19.286 185.290  1.00                 O  
ATOM   1538  CB  PHE A 200     152.474  20.777 182.735  1.00                 C  
ATOM   1539  CG  PHE A 200     152.886  20.934 181.299  1.00                 C  
ATOM   1540  CZ  PHE A 200     153.654  21.224 178.644  1.00                 C  
ATOM   1541  CD1 PHE A 200     151.938  21.129 180.310  1.00                 C  
ATOM   1542  CE1 PHE A 200     152.317  21.274 178.989  1.00                 C  
ATOM   1543  CD2 PHE A 200     154.221  20.887 180.938  1.00                 C  
ATOM   1544  CE2 PHE A 200     154.600  21.031 179.617  1.00                 C  
ATOM   1545  N   PHE A 201     153.579  19.489 185.513  1.00                 N  
ATOM   1546  CA  PHE A 201     153.557  19.507 186.970  1.00                 C  
ATOM   1547  C   PHE A 201     154.399  20.657 187.505  1.00                 C  
ATOM   1548  O   PHE A 201     155.533  20.862 187.070  1.00                 O  
ATOM   1549  CB  PHE A 201     154.059  18.175 187.530  1.00                 C  
ATOM   1550  CG  PHE A 201     153.211  16.997 187.144  1.00                 C  
ATOM   1551  CZ  PHE A 201     151.639  14.817 186.434  1.00                 C  
ATOM   1552  CD1 PHE A 201     153.440  16.320 185.958  1.00                 C  
ATOM   1553  CE1 PHE A 201     152.660  15.236 185.602  1.00                 C  
ATOM   1554  CD2 PHE A 201     152.186  16.565 187.965  1.00                 C  
ATOM   1555  CE2 PHE A 201     151.406  15.481 187.610  1.00                 C  
ATOM   1556  N   ASN A 202     153.839  21.407 188.447  1.00                 N  
ATOM   1557  CA  ASN A 202     154.579  22.467 189.117  1.00                 C  
ATOM   1558  C   ASN A 202     155.134  21.969 190.446  1.00                 C  
ATOM   1559  O   ASN A 202     154.384  21.786 191.404  1.00                 O  
ATOM   1560  CB  ASN A 202     153.690  23.696 189.319  1.00                 C  
ATOM   1561  CG  ASN A 202     154.438  24.860 189.938  1.00                 C  
ATOM   1562  OD1 ASN A 202     155.496  24.681 190.540  1.00                 O  
ATOM   1563  ND2 ASN A 202     153.888  26.060 189.790  1.00                 N  
ATOM   1564  N   PRO A 203     156.456  21.745 190.505  1.00                 N  
ATOM   1565  CA  PRO A 203     157.104  21.207 191.706  1.00                 C  
ATOM   1566  C   PRO A 203     157.154  22.234 192.830  1.00                 C  
ATOM   1567  O   PRO A 203     157.357  21.873 193.988  1.00                 O  
ATOM   1568  CB  PRO A 203     158.511  20.835 191.233  1.00                 C  
ATOM   1569  CD  PRO A 203     157.424  21.878 189.373  1.00                 C  
ATOM   1570  CG  PRO A 203     158.754  21.718 190.054  1.00                 C  
ATOM   1571  N   GLN A 204     156.969  23.503 192.484  1.00                 N  
ATOM   1572  CA  GLN A 204     156.982  24.574 193.471  1.00                 C  
ATOM   1573  C   GLN A 204     155.601  25.212 193.591  1.00                 C  
ATOM   1574  O   GLN A 204     154.586  24.529 193.453  1.00                 O  
ATOM   1575  CB  GLN A 204     158.025  25.630 193.102  1.00                 C  
ATOM   1576  CD  GLN A 204     160.462  26.194 192.748  1.00                 C  
ATOM   1577  CG  GLN A 204     159.457  25.119 193.112  1.00                 C  
ATOM   1578  OE1 GLN A 204     160.923  26.267 191.609  1.00                 O  
ATOM   1579  NE2 GLN A 204     160.805  27.033 193.718  1.00                 N  
ATOM   1580  N   ASP A 205     155.561  26.515 193.849  1.00                 N  
ATOM   1581  CA  ASP A 205     154.289  27.215 194.010  1.00                 C  
ATOM   1582  C   ASP A 205     153.965  28.106 192.812  1.00                 C  
ATOM   1583  O   ASP A 205     154.787  28.275 191.910  1.00                 O  
ATOM   1584  CB  ASP A 205     154.300  28.059 195.286  1.00                 C  
ATOM   1585  CG  ASP A 205     155.326  29.174 195.238  1.00                 C  
ATOM   1586  OD1 ASP A 205     155.823  29.477 194.133  1.00                 O  
ATOM   1587  OD2 ASP A 205     155.633  29.745 196.306  1.00                 O  
ATOM   1588  N   THR A 206     152.762  28.673 192.815  1.00                 N  
ATOM   1589  CA  THR A 206     152.291  29.498 191.708  1.00                 C  
ATOM   1590  C   THR A 206     153.146  30.751 191.528  1.00                 C  
ATOM   1591  O   THR A 206     153.413  31.171 190.401  1.00                 O  
ATOM   1592  CB  THR A 206     150.822  29.918 191.902  1.00                 C  
ATOM   1593  OG1 THR A 206     149.989  28.753 191.938  1.00                 O  
ATOM   1594  CG2 THR A 206     150.366  30.807 190.755  1.00                 C  
ATOM   1595  N   GLU A 207     153.577  31.336 192.642  1.00                 N  
ATOM   1596  CA  GLU A 207     154.382  32.554 192.612  1.00                 C  
ATOM   1597  C   GLU A 207     155.664  32.377 191.804  1.00                 C  
ATOM   1598  O   GLU A 207     156.085  33.284 191.087  1.00                 O  
ATOM   1599  CB  GLU A 207     154.731  33.001 194.033  1.00                 C  
ATOM   1600  CD  GLU A 207     153.916  33.894 196.250  1.00                 C  
ATOM   1601  CG  GLU A 207     153.548  33.535 194.824  1.00                 C  
ATOM   1602  OE1 GLU A 207     155.039  33.553 196.679  1.00                 O  
ATOM   1603  OE2 GLU A 207     153.082  34.518 196.940  1.00                 O  
ATOM   1604  N   GLU A 208     156.279  31.206 191.917  1.00                 N  
ATOM   1605  CA  GLU A 208     157.533  30.944 191.222  1.00                 C  
ATOM   1606  C   GLU A 208     157.278  30.516 189.780  1.00                 C  
ATOM   1607  O   GLU A 208     158.204  30.411 188.978  1.00                 O  
ATOM   1608  CB  GLU A 208     158.339  29.870 191.956  1.00                 C  
ATOM   1609  CD  GLU A 208     159.778  31.434 193.322  1.00                 C  
ATOM   1610  CG  GLU A 208     158.795  30.280 193.347  1.00                 C  
ATOM   1611  OE1 GLU A 208     160.728  31.387 192.512  1.00                 O  
ATOM   1612  OE2 GLU A 208     159.599  32.384 194.112  1.00                 O  
ATOM   1613  N   ASN A 209     156.015  30.272 189.455  1.00                 N  
ATOM   1614  CA  ASN A 209     155.634  29.968 188.084  1.00                 C  
ATOM   1615  C   ASN A 209     155.352  31.242 187.297  1.00                 C  
ATOM   1616  O   ASN A 209     155.640  31.325 186.104  1.00                 O  
ATOM   1617  CB  ASN A 209     154.419  29.039 188.059  1.00                 C  
ATOM   1618  CG  ASN A 209     154.097  28.538 186.665  1.00                 C  
ATOM   1619  OD1 ASN A 209     153.253  29.105 185.971  1.00                 O  
ATOM   1620  ND2 ASN A 209     154.770  27.471 186.251  1.00                 N  
ATOM   1621  N   ILE A 210     154.796  32.237 187.980  1.00                 N  
ATOM   1622  CA  ILE A 210     154.438  33.500 187.346  1.00                 C  
ATOM   1623  C   ILE A 210     155.618  34.469 187.287  1.00                 C  
ATOM   1624  O   ILE A 210     155.860  35.101 186.258  1.00                 O  
ATOM   1625  CB  ILE A 210     153.258  34.179 188.066  1.00                 C  
ATOM   1626  CD1 ILE A 210     150.850  33.791 188.807  1.00                 C  
ATOM   1627  CG1 ILE A 210     151.989  33.337 187.920  1.00                 C  
ATOM   1628  CG2 ILE A 210     153.062  35.595 187.549  1.00                 C  
ATOM   1629  N   LYS A 211     156.354  34.580 188.390  1.00                 N  
ATOM   1630  CA  LYS A 211     157.437  35.556 188.484  1.00                 C  
ATOM   1631  C   LYS A 211     158.806  34.928 188.738  1.00                 C  
ATOM   1632  O   LYS A 211     159.796  35.638 188.913  1.00                 O  
ATOM   1633  CB  LYS A 211     157.149  36.571 189.592  1.00                 C  
ATOM   1634  CD  LYS A 211     155.725  38.449 190.455  1.00                 C  
ATOM   1635  CE  LYS A 211     154.528  39.344 190.180  1.00                 C  
ATOM   1636  CG  LYS A 211     155.935  37.447 189.331  1.00                 C  
ATOM   1637  NZ  LYS A 211     154.290  40.309 191.289  1.00                 N  
ATOM   1638  N   GLY A 212     158.861  33.601 188.754  1.00                 N  
ATOM   1639  CA  GLY A 212     160.114  32.901 188.974  1.00                 C  
ATOM   1640  C   GLY A 212     161.074  33.044 187.809  1.00                 C  
ATOM   1641  O   GLY A 212     160.670  32.975 186.648  1.00                 O  
ATOM   1642  N   GLU A 213     162.350  33.242 188.122  1.00                 N  
ATOM   1643  CA  GLU A 213     163.371  33.424 187.096  1.00                 C  
ATOM   1644  C   GLU A 213     163.601  32.146 186.295  1.00                 C  
ATOM   1645  O   GLU A 213     163.267  32.077 185.112  1.00                 O  
ATOM   1646  CB  GLU A 213     164.688  33.883 187.726  1.00                 C  
ATOM   1647  CD  GLU A 213     167.063  34.667 187.375  1.00                 C  
ATOM   1648  CG  GLU A 213     165.795  34.154 186.721  1.00                 C  
ATOM   1649  OE1 GLU A 213     167.081  34.792 188.617  1.00                 O  
ATOM   1650  OE2 GLU A 213     168.038  34.943 186.645  1.00                 O  
ATOM   1651  N   THR A 214     164.171  31.136 186.944  1.00                 N  
ATOM   1652  CA  THR A 214     164.465  29.870 186.282  1.00                 C  
ATOM   1653  C   THR A 214     163.252  28.947 186.269  1.00                 C  
ATOM   1654  O   THR A 214     162.635  28.702 187.307  1.00                 O  
ATOM   1655  CB  THR A 214     165.644  29.142 186.954  1.00                 C  
ATOM   1656  OG1 THR A 214     166.819  29.958 186.877  1.00                 O  
ATOM   1657  CG2 THR A 214     165.923  27.821 186.254  1.00                 C  
ATOM   1658  N   ASN A 215     162.916  28.437 185.088  1.00                 N  
ATOM   1659  CA  ASN A 215     161.790  27.524 184.937  1.00                 C  
ATOM   1660  C   ASN A 215     162.126  26.136 185.466  1.00                 C  
ATOM   1661  O   ASN A 215     163.234  25.639 185.267  1.00                 O  
ATOM   1662  CB  ASN A 215     161.355  27.448 183.472  1.00                 C  
ATOM   1663  CG  ASN A 215     160.737  28.742 182.980  1.00                 C  
ATOM   1664  OD1 ASN A 215     160.186  29.515 183.763  1.00                 O  
ATOM   1665  ND2 ASN A 215     160.828  28.981 181.677  1.00                 N  
ATOM   1666  N   SER A 216     161.165  25.512 186.140  1.00                 N  
ATOM   1667  CA  SER A 216     161.398  24.219 186.769  1.00                 C  
ATOM   1668  C   SER A 216     160.207  23.278 186.623  1.00                 C  
ATOM   1669  O   SER A 216     160.172  22.215 187.242  1.00                 O  
ATOM   1670  CB  SER A 216     161.726  24.396 188.253  1.00                 C  
ATOM   1671  OG  SER A 216     160.652  25.013 188.942  1.00                 O  
ATOM   1672  N   GLU A 217     159.234  23.671 185.807  1.00                 N  
ATOM   1673  CA  GLU A 217     158.032  22.866 185.610  1.00                 C  
ATOM   1674  C   GLU A 217     158.354  21.543 184.920  1.00                 C  
ATOM   1675  O   GLU A 217     159.120  21.504 183.957  1.00                 O  
ATOM   1676  CB  GLU A 217     156.996  23.641 184.793  1.00                 C  
ATOM   1677  CD  GLU A 217     157.359  26.097 185.259  1.00                 C  
ATOM   1678  CG  GLU A 217     156.470  24.889 185.483  1.00                 C  
ATOM   1679  OE1 GLU A 217     158.261  26.019 184.398  1.00                 O  
ATOM   1680  OE2 GLU A 217     157.154  27.120 185.945  1.00                 O  
ATOM   1681  N   ILE A 218     157.764  20.463 185.422  1.00                 N  
ATOM   1682  CA  ILE A 218     158.031  19.126 184.905  1.00                 C  
ATOM   1683  C   ILE A 218     156.987  18.718 183.871  1.00                 C  
ATOM   1684  O   ILE A 218     155.793  18.934 184.069  1.00                 O  
ATOM   1685  CB  ILE A 218     158.081  18.083 186.037  1.00                 C  
ATOM   1686  CD1 ILE A 218     159.187  17.587 188.279  1.00                 C  
ATOM   1687  CG1 ILE A 218     159.225  18.399 187.003  1.00                 C  
ATOM   1688  CG2 ILE A 218     158.195  16.679 185.463  1.00                 C  
ATOM   1689  N   SER A 219     157.441  18.133 182.766  1.00                 N  
ATOM   1690  CA  SER A 219     156.534  17.660 181.727  1.00                 C  
ATOM   1691  C   SER A 219     156.806  16.200 181.380  1.00                 C  
ATOM   1692  O   SER A 219     157.936  15.829 181.064  1.00                 O  
ATOM   1693  CB  SER A 219     156.656  18.528 180.473  1.00                 C  
ATOM   1694  OG  SER A 219     155.827  18.041 179.433  1.00                 O  
ATOM   1695  N   ILE A 220     155.764  15.376 181.444  1.00                 N  
ATOM   1696  CA  ILE A 220     155.884  13.960 181.109  1.00                 C  
ATOM   1697  C   ILE A 220     154.960  13.586 179.952  1.00                 C  
ATOM   1698  O   ILE A 220     153.918  14.211 179.749  1.00                 O  
ATOM   1699  CB  ILE A 220     155.585  13.065 182.326  1.00                 C  
ATOM   1700  CD1 ILE A 220     153.708  12.312 183.878  1.00                 C  
ATOM   1701  CG1 ILE A 220     154.154  13.295 182.818  1.00                 C  
ATOM   1702  CG2 ILE A 220     156.608  13.302 183.426  1.00                 C  
ATOM   1703  N   ILE A 221     155.350  12.566 179.193  1.00                 N  
ATOM   1704  CA  ILE A 221     154.580  12.133 178.031  1.00                 C  
ATOM   1705  C   ILE A 221     153.666  10.964 178.369  1.00                 C  
ATOM   1706  O   ILE A 221     154.094   9.999 179.003  1.00                 O  
ATOM   1707  CB  ILE A 221     155.499  11.747 176.857  1.00                 C  
ATOM   1708  CD1 ILE A 221     157.437  12.606 175.441  1.00                 C  
ATOM   1709  CG1 ILE A 221     156.326  12.953 176.408  1.00                 C  
ATOM   1710  CG2 ILE A 221     154.685  11.161 175.714  1.00                 C  
ATOM   1711  N   ASP A 222     152.410  11.061 177.939  1.00                 N  
ATOM   1712  CA  ASP A 222     151.433   9.987 178.103  1.00                 C  
ATOM   1713  C   ASP A 222     151.287   9.568 179.563  1.00                 C  
ATOM   1714  O   ASP A 222     151.778   8.516 179.970  1.00                 O  
ATOM   1715  CB  ASP A 222     151.823   8.774 177.256  1.00                 C  
ATOM   1716  CG  ASP A 222     150.687   7.782 177.102  1.00                 C  
ATOM   1717  OD1 ASP A 222     149.515   8.197 177.217  1.00                 O  
ATOM   1718  OD2 ASP A 222     150.969   6.588 176.866  1.00                 O  
ATOM   1719  N   ALA A 223     150.611  10.402 180.346  1.00                 N  
ATOM   1720  CA  ALA A 223     150.456  10.157 181.775  1.00                 C  
ATOM   1721  C   ALA A 223     149.406   9.092 182.066  1.00                 C  
ATOM   1722  O   ALA A 223     148.418   8.963 181.343  1.00                 O  
ATOM   1723  CB  ALA A 223     150.089  11.444 182.497  1.00                 C  
ATOM   1724  N   THR A 224     149.630   8.331 183.132  1.00                 N  
ATOM   1725  CA  THR A 224     148.647   7.365 183.603  1.00                 C  
ATOM   1726  C   THR A 224     147.560   8.104 184.370  1.00                 C  
ATOM   1727  O   THR A 224     147.615   9.325 184.503  1.00                 O  
ATOM   1728  CB  THR A 224     149.296   6.285 184.488  1.00                 C  
ATOM   1729  OG1 THR A 224     149.825   6.890 185.675  1.00                 O  
ATOM   1730  CG2 THR A 224     150.432   5.599 183.744  1.00                 C  
ATOM   1731  N   LEU A 225     146.580   7.365 184.881  1.00                 N  
ATOM   1732  CA  LEU A 225     145.457   7.977 185.584  1.00                 C  
ATOM   1733  C   LEU A 225     145.904   8.750 186.821  1.00                 C  
ATOM   1734  O   LEU A 225     145.449   9.868 187.056  1.00                 O  
ATOM   1735  CB  LEU A 225     144.434   6.913 185.988  1.00                 C  
ATOM   1736  CG  LEU A 225     143.189   7.415 186.723  1.00                 C  
ATOM   1737  CD1 LEU A 225     142.412   8.394 185.856  1.00                 C  
ATOM   1738  CD2 LEU A 225     142.301   6.250 187.132  1.00                 C  
ATOM   1739  N   LYS A 226     146.798   8.155 187.604  1.00                 N  
ATOM   1740  CA  LYS A 226     147.297   8.796 188.818  1.00                 C  
ATOM   1741  C   LYS A 226     148.080  10.069 188.515  1.00                 C  
ATOM   1742  O   LYS A 226     147.959  11.066 189.227  1.00                 O  
ATOM   1743  CB  LYS A 226     148.179   7.829 189.611  1.00                 C  
ATOM   1744  CD  LYS A 226     148.355   5.760 191.020  1.00                 C  
ATOM   1745  CE  LYS A 226     147.594   4.612 191.664  1.00                 C  
ATOM   1746  CG  LYS A 226     147.417   6.690 190.267  1.00                 C  
ATOM   1747  NZ  LYS A 226     148.505   3.669 192.369  1.00                 N  
ATOM   1748  N   GLU A 227     148.878  10.032 187.453  1.00                 N  
ATOM   1749  CA  GLU A 227     149.645  11.198 187.034  1.00                 C  
ATOM   1750  C   GLU A 227     148.727  12.249 186.419  1.00                 C  
ATOM   1751  O   GLU A 227     148.993  13.448 186.502  1.00                 O  
ATOM   1752  CB  GLU A 227     150.734  10.793 186.039  1.00                 C  
ATOM   1753  CD  GLU A 227     152.897   9.555 185.625  1.00                 C  
ATOM   1754  CG  GLU A 227     151.848   9.955 186.645  1.00                 C  
ATOM   1755  OE1 GLU A 227     152.523   9.280 184.466  1.00                 O  
ATOM   1756  OE2 GLU A 227     154.092   9.517 185.986  1.00                 O  
ATOM   1757  N   GLU A 228     147.642  11.787 185.807  1.00                 N  
ATOM   1758  CA  GLU A 228     146.683  12.667 185.150  1.00                 C  
ATOM   1759  C   GLU A 228     145.854  13.454 186.162  1.00                 C  
ATOM   1760  O   GLU A 228     145.456  14.589 185.903  1.00                 O  
ATOM   1761  CB  GLU A 228     145.757  11.863 184.236  1.00                 C  
ATOM   1762  CD  GLU A 228     143.947  11.893 182.474  1.00                 C  
ATOM   1763  CG  GLU A 228     144.776  12.712 183.444  1.00                 C  
ATOM   1764  OE1 GLU A 228     144.119  10.656 182.442  1.00                 O  
ATOM   1765  OE2 GLU A 228     143.124  12.487 181.747  1.00                 O  
ATOM   1766  N   LEU A 229     145.605  12.849 187.319  1.00                 N  
ATOM   1767  CA  LEU A 229     144.788  13.472 188.356  1.00                 C  
ATOM   1768  C   LEU A 229     145.568  14.485 189.192  1.00                 C  
ATOM   1769  O   LEU A 229     144.982  15.234 189.975  1.00                 O  
ATOM   1770  CB  LEU A 229     144.193  12.408 189.281  1.00                 C  
ATOM   1771  CG  LEU A 229     143.202  11.432 188.642  1.00                 C  
ATOM   1772  CD1 LEU A 229     142.788  10.359 189.637  1.00                 C  
ATOM   1773  CD2 LEU A 229     141.979  12.172 188.121  1.00                 C  
ATOM   1774  N   LEU A 230     146.887  14.508 189.030  1.00                 N  
ATOM   1775  CA  LEU A 230     147.733  15.379 189.841  1.00                 C  
ATOM   1776  C   LEU A 230     148.507  16.403 189.016  1.00                 C  
ATOM   1777  O   LEU A 230     149.399  17.074 189.535  1.00                 O  
ATOM   1778  CB  LEU A 230     148.724  14.551 190.661  1.00                 C  
ATOM   1779  CG  LEU A 230     148.119  13.589 191.686  1.00                 C  
ATOM   1780  CD1 LEU A 230     149.203  12.741 192.333  1.00                 C  
ATOM   1781  CD2 LEU A 230     147.340  14.352 192.746  1.00                 C  
ATOM   1782  N   ARG A 231     148.168  16.525 187.737  1.00                 N  
ATOM   1783  CA  ARG A 231     148.858  17.468 186.863  1.00                 C  
ATOM   1784  C   ARG A 231     148.262  18.864 186.971  1.00                 C  
ATOM   1785  O   ARG A 231     147.130  19.032 187.423  1.00                 O  
ATOM   1786  CB  ARG A 231     148.805  16.990 185.411  1.00                 C  
ATOM   1787  CD  ARG A 231     147.427  16.475 183.377  1.00                 C  
ATOM   1788  NE  ARG A 231     146.102  16.521 182.764  1.00                 N  
ATOM   1789  CG  ARG A 231     147.409  16.983 184.810  1.00                 C  
ATOM   1790  CZ  ARG A 231     145.836  16.108 181.529  1.00                 C  
ATOM   1791  NH1 ARG A 231     144.600  16.188 181.055  1.00                 N  
ATOM   1792  NH2 ARG A 231     146.806  15.615 180.771  1.00                 N  
ATOM   1793  N   ASP A 232     149.031  19.864 186.552  1.00                 N  
ATOM   1794  CA  ASP A 232     148.584  21.249 186.623  1.00                 C  
ATOM   1795  C   ASP A 232     148.248  21.814 185.246  1.00                 C  
ATOM   1796  O   ASP A 232     147.643  22.880 185.136  1.00                 O  
ATOM   1797  CB  ASP A 232     149.649  22.122 187.289  1.00                 C  
ATOM   1798  CG  ASP A 232     149.873  21.760 188.744  1.00                 C  
ATOM   1799  OD1 ASP A 232     148.878  21.673 189.494  1.00                 O  
ATOM   1800  OD2 ASP A 232     151.043  21.564 189.135  1.00                 O  
ATOM   1801  N   GLY A 233     148.641  21.097 184.197  1.00                 N  
ATOM   1802  CA  GLY A 233     148.377  21.534 182.838  1.00                 C  
ATOM   1803  C   GLY A 233     148.493  20.414 181.822  1.00                 C  
ATOM   1804  O   GLY A 233     149.237  19.456 182.026  1.00                 O  
ATOM   1805  N   VAL A 234     147.754  20.536 180.723  1.00                 N  
ATOM   1806  CA  VAL A 234     147.757  19.515 179.678  1.00                 C  
ATOM   1807  C   VAL A 234     148.086  20.112 178.312  1.00                 C  
ATOM   1808  O   VAL A 234     147.713  21.247 178.014  1.00                 O  
ATOM   1809  CB  VAL A 234     146.407  18.777 179.606  1.00                 C  
ATOM   1810  CG1 VAL A 234     145.290  19.745 179.246  1.00                 C  
ATOM   1811  CG2 VAL A 234     146.475  17.639 178.600  1.00                 C  
ATOM   1812  N   LEU A 235     148.783  19.339 177.485  1.00                 N  
ATOM   1813  CA  LEU A 235     149.061  19.733 176.107  1.00                 C  
ATOM   1814  C   LEU A 235     148.898  18.551 175.166  1.00                 C  
ATOM   1815  O   LEU A 235     149.544  17.518 175.337  1.00                 O  
ATOM   1816  CB  LEU A 235     150.472  20.313 175.990  1.00                 C  
ATOM   1817  CG  LEU A 235     150.921  20.725 174.587  1.00                 C  
ATOM   1818  CD1 LEU A 235     150.067  21.870 174.063  1.00                 C  
ATOM   1819  CD2 LEU A 235     152.390  21.118 174.586  1.00                 C  
ATOM   1820  N   THR A 236     148.034  18.707 174.170  1.00                 N  
ATOM   1821  CA  THR A 236     147.833  17.665 173.172  1.00                 C  
ATOM   1822  C   THR A 236     148.267  18.162 171.800  1.00                 C  
ATOM   1823  O   THR A 236     147.677  19.093 171.252  1.00                 O  
ATOM   1824  CB  THR A 236     146.364  17.206 173.123  1.00                 C  
ATOM   1825  OG1 THR A 236     145.976  16.696 174.405  1.00                 O  
ATOM   1826  CG2 THR A 236     146.183  16.108 172.087  1.00                 C  
ATOM   1827  N   VAL A 237     149.307  17.543 171.251  1.00                 N  
ATOM   1828  CA  VAL A 237     149.826  17.939 169.948  1.00                 C  
ATOM   1829  C   VAL A 237     149.698  16.806 168.929  1.00                 C  
ATOM   1830  O   VAL A 237     150.080  15.667 169.199  1.00                 O  
ATOM   1831  CB  VAL A 237     151.296  18.389 170.039  1.00                 C  
ATOM   1832  CG1 VAL A 237     151.830  18.747 168.660  1.00                 C  
ATOM   1833  CG2 VAL A 237     151.435  19.567 170.991  1.00                 C  
ATOM   1834  N   THR A 238     149.148  17.126 167.761  1.00                 N  
ATOM   1835  CA  THR A 238     148.907  16.133 166.720  1.00                 C  
ATOM   1836  C   THR A 238     149.772  16.390 165.489  1.00                 C  
ATOM   1837  O   THR A 238     149.749  17.484 164.926  1.00                 O  
ATOM   1838  CB  THR A 238     147.426  16.104 166.299  1.00                 C  
ATOM   1839  OG1 THR A 238     146.613  15.756 167.426  1.00                 O  
ATOM   1840  CG2 THR A 238     147.204  15.075 165.202  1.00                 C  
ATOM   1841  N   LEU A 239     150.532  15.381 165.073  1.00                 N  
ATOM   1842  CA  LEU A 239     151.382  15.503 163.891  1.00                 C  
ATOM   1843  C   LEU A 239     151.219  14.314 162.950  1.00                 C  
ATOM   1844  O   LEU A 239     150.495  13.364 163.248  1.00                 O  
ATOM   1845  CB  LEU A 239     152.850  15.640 164.299  1.00                 C  
ATOM   1846  CG  LEU A 239     153.236  16.934 165.019  1.00                 C  
ATOM   1847  CD1 LEU A 239     152.898  16.846 166.499  1.00                 C  
ATOM   1848  CD2 LEU A 239     154.715  17.234 164.830  1.00                 C  
ATOM   1849  N   ASN A 240     151.897  14.379 161.808  1.00                 N  
ATOM   1850  CA  ASN A 240     151.962  13.256 160.878  1.00                 C  
ATOM   1851  C   ASN A 240     153.371  13.102 160.307  1.00                 C  
ATOM   1852  O   ASN A 240     154.229  13.957 160.527  1.00                 O  
ATOM   1853  CB  ASN A 240     150.938  13.431 159.755  1.00                 C  
ATOM   1854  CG  ASN A 240     151.216  14.649 158.897  1.00                 C  
ATOM   1855  OD1 ASN A 240     152.360  14.910 158.525  1.00                 O  
ATOM   1856  ND2 ASN A 240     150.168  15.401 158.581  1.00                 N  
ATOM   1857  N   LYS A 241     153.607  12.020 159.570  1.00                 N  
ATOM   1858  CA  LYS A 241     154.937  11.738 159.031  1.00                 C  
ATOM   1859  C   LYS A 241     155.446  12.805 158.060  1.00                 C  
ATOM   1860  O   LYS A 241     156.634  12.843 157.742  1.00                 O  
ATOM   1861  CB  LYS A 241     154.951  10.383 158.321  1.00                 C  
ATOM   1862  CD  LYS A 241     154.136   8.954 156.425  1.00                 C  
ATOM   1863  CE  LYS A 241     153.308   8.912 155.151  1.00                 C  
ATOM   1864  CG  LYS A 241     154.119  10.340 157.050  1.00                 C  
ATOM   1865  NZ  LYS A 241     153.296   7.554 154.541  1.00                 N  
ATOM   1866  N   ASN A 242     154.548  13.670 157.596  1.00                 N  
ATOM   1867  CA  ASN A 242     154.915  14.746 156.680  1.00                 C  
ATOM   1868  C   ASN A 242     155.517  15.954 157.392  1.00                 C  
ATOM   1869  O   ASN A 242     155.654  17.026 156.801  1.00                 O  
ATOM   1870  CB  ASN A 242     153.702  15.186 155.857  1.00                 C  
ATOM   1871  CG  ASN A 242     153.278  14.144 154.842  1.00                 C  
ATOM   1872  OD1 ASN A 242     154.092  13.342 154.383  1.00                 O  
ATOM   1873  ND2 ASN A 242     151.998  14.152 154.487  1.00                 N  
ATOM   1874  N   ARG A 243     155.867  15.767 158.662  1.00                 N  
ATOM   1875  CA  ARG A 243     156.484  16.807 159.482  1.00                 C  
ATOM   1876  C   ARG A 243     155.636  18.077 159.533  1.00                 C  
ATOM   1877  O   ARG A 243     156.141  19.187 159.361  1.00                 O  
ATOM   1878  CB  ARG A 243     157.881  17.145 158.957  1.00                 C  
ATOM   1879  CD  ARG A 243     160.239  16.402 158.525  1.00                 C  
ATOM   1880  NE  ARG A 243     161.192  15.295 158.566  1.00                 N  
ATOM   1881  CG  ARG A 243     158.855  15.978 158.990  1.00                 C  
ATOM   1882  CZ  ARG A 243     162.460  15.387 158.177  1.00                 C  
ATOM   1883  NH1 ARG A 243     163.254  14.327 158.250  1.00                 N  
ATOM   1884  NH2 ARG A 243     162.931  16.537 157.717  1.00                 N  
ATOM   1885  N   GLU A 244     154.339  17.909 159.760  1.00                 N  
ATOM   1886  CA  GLU A 244     153.455  19.055 159.920  1.00                 C  
ATOM   1887  C   GLU A 244     152.568  18.898 161.148  1.00                 C  
ATOM   1888  O   GLU A 244     152.167  17.790 161.509  1.00                 O  
ATOM   1889  CB  GLU A 244     152.592  19.245 158.671  1.00                 C  
ATOM   1890  CD  GLU A 244     150.860  18.281 157.106  1.00                 C  
ATOM   1891  CG  GLU A 244     151.655  18.084 158.381  1.00                 C  
ATOM   1892  OE1 GLU A 244     151.089  19.295 156.413  1.00                 O  
ATOM   1893  OE2 GLU A 244     150.007  17.422 156.799  1.00                 O  
ATOM   1894  N   VAL A 245     152.277  20.019 161.795  1.00                 N  
ATOM   1895  CA  VAL A 245     151.405  20.020 162.955  1.00                 C  
ATOM   1896  C   VAL A 245     149.950  20.048 162.510  1.00                 C  
ATOM   1897  O   VAL A 245     149.503  21.006 161.879  1.00                 O  
ATOM   1898  CB  VAL A 245     151.705  21.210 163.886  1.00                 C  
ATOM   1899  CG1 VAL A 245     150.730  21.232 165.053  1.00                 C  
ATOM   1900  CG2 VAL A 245     153.140  21.145 164.387  1.00                 C  
ATOM   1901  N   VAL A 246     149.218  18.987 162.833  1.00                 N  
ATOM   1902  CA  VAL A 246     147.805  18.906 162.492  1.00                 C  
ATOM   1903  C   VAL A 246     146.983  19.816 163.400  1.00                 C  
ATOM   1904  O   VAL A 246     146.148  20.587 162.926  1.00                 O  
ATOM   1905  CB  VAL A 246     147.285  17.459 162.582  1.00                 C  
ATOM   1906  CG1 VAL A 246     145.775  17.424 162.403  1.00                 C  
ATOM   1907  CG2 VAL A 246     147.968  16.582 161.544  1.00                 C  
ATOM   1908  N   GLN A 247     147.232  19.728 164.703  1.00                 N  
ATOM   1909  CA  GLN A 247     146.594  20.617 165.670  1.00                 C  
ATOM   1910  C   GLN A 247     147.342  20.617 167.001  1.00                 C  
ATOM   1911  O   GLN A 247     147.966  19.623 167.375  1.00                 O  
ATOM   1912  CB  GLN A 247     145.135  20.211 165.890  1.00                 C  
ATOM   1913  CD  GLN A 247     144.223  22.521 166.351  1.00                 C  
ATOM   1914  CG  GLN A 247     144.383  21.103 166.864  1.00                 C  
ATOM   1915  OE1 GLN A 247     143.714  22.740 165.252  1.00                 O  
ATOM   1916  NE2 GLN A 247     144.660  23.490 167.148  1.00                 N  
ATOM   1917  N   VAL A 248     147.279  21.741 167.707  1.00                 N  
ATOM   1918  CA  VAL A 248     147.840  21.847 169.048  1.00                 C  
ATOM   1919  C   VAL A 248     146.803  22.457 169.979  1.00                 C  
ATOM   1920  O   VAL A 248     146.161  23.450 169.636  1.00                 O  
ATOM   1921  CB  VAL A 248     149.136  22.679 169.054  1.00                 C  
ATOM   1922  CG1 VAL A 248     149.681  22.806 170.468  1.00                 C  
ATOM   1923  CG2 VAL A 248     150.173  22.055 168.133  1.00                 C  
ATOM   1924  N   SER A 249     146.630  21.858 171.152  1.00                 N  
ATOM   1925  CA  SER A 249     145.647  22.351 172.105  1.00                 C  
ATOM   1926  C   SER A 249     146.163  22.349 173.538  1.00                 C  
ATOM   1927  O   SER A 249     146.197  21.311 174.198  1.00                 O  
ATOM   1928  CB  SER A 249     144.365  21.519 172.031  1.00                 C  
ATOM   1929  OG  SER A 249     143.402  21.983 172.961  1.00                 O  
ATOM   1930  N   LYS A 250     146.573  23.521 174.008  1.00                 N  
ATOM   1931  CA  LYS A 250     146.876  23.710 175.417  1.00                 C  
ATOM   1932  C   LYS A 250     145.815  24.629 176.011  1.00                 C  
ATOM   1933  O   LYS A 250     146.038  25.828 176.178  1.00                 O  
ATOM   1934  CB  LYS A 250     148.283  24.285 175.590  1.00                 C  
ATOM   1935  CD  LYS A 250     150.168  24.881 177.136  1.00                 C  
ATOM   1936  CE  LYS A 250     150.577  25.118 178.581  1.00                 C  
ATOM   1937  CG  LYS A 250     148.718  24.438 177.039  1.00                 C  
ATOM   1938  NZ  LYS A 250     150.456  23.882 179.403  1.00                 N  
ATOM   1939  N   ALA A 251     144.654  24.058 176.312  1.00                 N  
ATOM   1940  CA  ALA A 251     143.522  24.830 176.808  1.00                 C  
ATOM   1941  C   ALA A 251     143.713  25.231 178.264  1.00                 C  
ATOM   1942  O   ALA A 251     143.205  24.571 179.169  1.00                 O  
ATOM   1943  CB  ALA A 251     142.232  24.038 176.654  1.00                 C  
ATOM   1944  N   GLY A 252     144.451  26.313 178.484  1.00                 N  
ATOM   1945  CA  GLY A 252     144.677  26.820 179.824  1.00                 C  
ATOM   1946  C   GLY A 252     145.614  25.955 180.640  1.00                 C  
ATOM   1947  O   GLY A 252     146.521  25.322 180.101  1.00                 O  
ATOM   1948  N   GLY A 253     145.391  25.930 181.949  1.00                 N  
ATOM   1949  CA  GLY A 253     146.218  25.146 182.846  1.00                 C  
ATOM   1950  C   GLY A 253     147.496  25.868 183.219  1.00                 C  
ATOM   1951  O   GLY A 253     147.597  27.085 183.068  1.00                 O  
ATOM   1952  N   LEU A 254     148.475  25.110 183.703  1.00                 N  
ATOM   1953  CA  LEU A 254     149.746  25.673 184.145  1.00                 C  
ATOM   1954  C   LEU A 254     150.469  26.400 183.017  1.00                 C  
ATOM   1955  O   LEU A 254     150.769  25.801 181.985  1.00                 O  
ATOM   1956  CB  LEU A 254     150.649  24.576 184.712  1.00                 C  
ATOM   1957  CG  LEU A 254     151.995  25.033 185.280  1.00                 C  
ATOM   1958  CD1 LEU A 254     151.792  25.904 186.510  1.00                 C  
ATOM   1959  CD2 LEU A 254     152.869  23.835 185.619  1.00                 C  
ATOM   1960  N   PRO A 255     150.735  27.702 183.208  1.00                 N  
ATOM   1961  CA  PRO A 255     151.516  28.488 182.247  1.00                 C  
ATOM   1962  C   PRO A 255     152.868  27.836 181.989  1.00                 C  
ATOM   1963  O   PRO A 255     153.580  27.497 182.934  1.00                 O  
ATOM   1964  CB  PRO A 255     151.666  29.853 182.921  1.00                 C  
ATOM   1965  CD  PRO A 255     150.284  28.562 184.387  1.00                 C  
ATOM   1966  CG  PRO A 255     150.496  29.946 183.842  1.00                 C  
ATOM   1967  N   MET A 256     153.206  27.659 180.717  1.00                 N  
ATOM   1968  CA  MET A 256     154.399  26.917 180.339  1.00                 C  
ATOM   1969  C   MET A 256     155.250  27.715 179.355  1.00                 C  
ATOM   1970  O   MET A 256     154.721  28.434 178.508  1.00                 O  
ATOM   1971  CB  MET A 256     154.019  25.565 179.732  1.00                 C  
ATOM   1972  SD  MET A 256     154.295  24.087 182.059  1.00                 S  
ATOM   1973  CE  MET A 256     155.521  23.109 181.193  1.00                 C  
ATOM   1974  CG  MET A 256     153.272  24.645 180.683  1.00                 C  
ATOM   1975  N   ASP A 257     156.569  27.582 179.474  1.00                 N  
ATOM   1976  CA  ASP A 257     157.503  28.279 178.594  1.00                 C  
ATOM   1977  C   ASP A 257     157.312  27.861 177.138  1.00                 C  
ATOM   1978  O   ASP A 257     157.133  26.680 176.841  1.00                 O  
ATOM   1979  CB  ASP A 257     158.946  28.015 179.028  1.00                 C  
ATOM   1980  CG  ASP A 257     159.950  28.838 178.244  1.00                 C  
ATOM   1981  OD1 ASP A 257     160.171  30.012 178.610  1.00                 O  
ATOM   1982  OD2 ASP A 257     160.515  28.309 177.264  1.00                 O  
ATOM   1983  N   ALA A 258     157.354  28.839 176.237  1.00                 N  
ATOM   1984  CA  ALA A 258     157.107  28.598 174.817  1.00                 C  
ATOM   1985  C   ALA A 258     158.108  27.623 174.204  1.00                 C  
ATOM   1986  O   ALA A 258     157.739  26.771 173.394  1.00                 O  
ATOM   1987  CB  ALA A 258     157.141  29.907 174.043  1.00                 C  
ATOM   1988  N   LEU A 259     159.372  27.751 174.593  1.00                 N  
ATOM   1989  CA  LEU A 259     160.420  26.884 174.067  1.00                 C  
ATOM   1990  C   LEU A 259     160.238  25.447 174.545  1.00                 C  
ATOM   1991  O   LEU A 259     160.607  24.501 173.850  1.00                 O  
ATOM   1992  CB  LEU A 259     161.800  27.402 174.477  1.00                 C  
ATOM   1993  CG  LEU A 259     162.239  28.728 173.853  1.00                 C  
ATOM   1994  CD1 LEU A 259     163.552  29.199 174.459  1.00                 C  
ATOM   1995  CD2 LEU A 259     162.370  28.595 172.344  1.00                 C  
ATOM   1996  N   THR A 260     159.665  25.292 175.735  1.00                 N  
ATOM   1997  CA  THR A 260     159.393  23.970 176.282  1.00                 C  
ATOM   1998  C   THR A 260     158.268  23.302 175.500  1.00                 C  
ATOM   1999  O   THR A 260     158.310  22.100 175.236  1.00                 O  
ATOM   2000  CB  THR A 260     159.024  24.042 177.775  1.00                 C  
ATOM   2001  OG1 THR A 260     160.119  24.597 178.515  1.00                 O  
ATOM   2002  CG2 THR A 260     158.726  22.653 178.318  1.00                 C  
ATOM   2003  N   LEU A 261     157.267  24.093 175.125  1.00                 N  
ATOM   2004  CA  LEU A 261     156.153  23.592 174.327  1.00                 C  
ATOM   2005  C   LEU A 261     156.621  23.192 172.930  1.00                 C  
ATOM   2006  O   LEU A 261     156.102  22.244 172.340  1.00                 O  
ATOM   2007  CB  LEU A 261     155.046  24.644 174.232  1.00                 C  
ATOM   2008  CG  LEU A 261     154.299  24.960 175.530  1.00                 C  
ATOM   2009  CD1 LEU A 261     153.338  26.122 175.327  1.00                 C  
ATOM   2010  CD2 LEU A 261     153.550  23.735 176.031  1.00                 C  
ATOM   2011  N   MET A 262     157.604  23.917 172.406  1.00                 N  
ATOM   2012  CA  MET A 262     158.186  23.583 171.112  1.00                 C  
ATOM   2013  C   MET A 262     158.987  22.291 171.198  1.00                 C  
ATOM   2014  O   MET A 262     158.980  21.483 170.269  1.00                 O  
ATOM   2015  CB  MET A 262     159.074  24.725 170.613  1.00                 C  
ATOM   2016  SD  MET A 262     159.399  27.340 169.759  1.00                 S  
ATOM   2017  CE  MET A 262     159.999  26.754 168.176  1.00                 C  
ATOM   2018  CG  MET A 262     158.311  25.984 170.234  1.00                 C  
ATOM   2019  N   LYS A 263     159.678  22.107 172.319  1.00                 N  
ATOM   2020  CA  LYS A 263     160.449  20.894 172.562  1.00                 C  
ATOM   2021  C   LYS A 263     159.527  19.682 172.571  1.00                 C  
ATOM   2022  O   LYS A 263     159.868  18.623 172.042  1.00                 O  
ATOM   2023  CB  LYS A 263     161.213  21.000 173.883  1.00                 C  
ATOM   2024  CD  LYS A 263     163.070  22.057 175.201  1.00                 C  
ATOM   2025  CE  LYS A 263     164.217  23.054 175.176  1.00                 C  
ATOM   2026  CG  LYS A 263     162.369  21.987 173.854  1.00                 C  
ATOM   2027  NZ  LYS A 263     164.885  23.164 176.502  1.00                 N  
ATOM   2028  N   CYS A 264     158.356  19.850 173.177  1.00                 N  
ATOM   2029  CA  CYS A 264     157.360  18.788 173.242  1.00                 C  
ATOM   2030  C   CYS A 264     156.884  18.394 171.847  1.00                 C  
ATOM   2031  O   CYS A 264     156.711  17.212 171.553  1.00                 O  
ATOM   2032  CB  CYS A 264     156.170  19.222 174.100  1.00                 C  
ATOM   2033  SG  CYS A 264     156.531  19.353 175.867  1.00                 S  
ATOM   2034  N   CYS A 265     156.681  19.390 170.992  1.00                 N  
ATOM   2035  CA  CYS A 265     156.232  19.141 169.627  1.00                 C  
ATOM   2036  C   CYS A 265     157.264  18.344 168.833  1.00                 C  
ATOM   2037  O   CYS A 265     156.908  17.484 168.028  1.00                 O  
ATOM   2038  CB  CYS A 265     155.933  20.460 168.912  1.00                 C  
ATOM   2039  SG  CYS A 265     154.465  21.323 169.519  1.00                 S  
ATOM   2040  N   HIS A 266     158.541  18.630 169.066  1.00                 N  
ATOM   2041  CA  HIS A 266     159.615  17.904 168.398  1.00                 C  
ATOM   2042  C   HIS A 266     159.789  16.502 168.976  1.00                 C  
ATOM   2043  O   HIS A 266     160.122  15.563 168.252  1.00                 O  
ATOM   2044  CB  HIS A 266     160.931  18.677 168.505  1.00                 C  
ATOM   2045  CG  HIS A 266     160.963  19.931 167.689  1.00                 C  
ATOM   2046  ND1 HIS A 266     161.020  19.923 166.312  1.00                 N  
ATOM   2047  CE1 HIS A 266     161.037  21.192 165.867  1.00                 C  
ATOM   2048  CD2 HIS A 266     160.950  21.358 167.978  1.00                 C  
ATOM   2049  NE2 HIS A 266     160.995  22.058 166.861  1.00                 N  
ATOM   2050  N   GLU A 267     159.564  16.365 170.279  1.00                 N  
ATOM   2051  CA  GLU A 267     159.628  15.059 170.927  1.00                 C  
ATOM   2052  C   GLU A 267     158.476  14.175 170.466  1.00                 C  
ATOM   2053  O   GLU A 267     158.637  12.967 170.293  1.00                 O  
ATOM   2054  CB  GLU A 267     159.604  15.214 172.449  1.00                 C  
ATOM   2055  CD  GLU A 267     160.777  16.034 174.530  1.00                 C  
ATOM   2056  CG  GLU A 267     160.861  15.841 173.029  1.00                 C  
ATOM   2057  OE1 GLU A 267     159.674  15.860 175.090  1.00                 O  
ATOM   2058  OE2 GLU A 267     161.813  16.360 175.146  1.00                 O  
ATOM   2059  N   ALA A 268     157.313  14.788 170.273  1.00                 N  
ATOM   2060  CA  ALA A 268     156.124  14.062 169.849  1.00                 C  
ATOM   2061  C   ALA A 268     156.276  13.553 168.423  1.00                 C  
ATOM   2062  O   ALA A 268     155.710  12.523 168.060  1.00                 O  
ATOM   2063  CB  ALA A 268     154.893  14.948 169.962  1.00                 C  
ATOM   2064  N   TYR A 269     157.048  14.279 167.620  1.00                 N  
ATOM   2065  CA  TYR A 269     157.247  13.917 166.222  1.00                 C  
ATOM   2066  C   TYR A 269     158.009  12.602 166.080  1.00                 C  
ATOM   2067  O   TYR A 269     157.766  11.834 165.151  1.00                 O  
ATOM   2068  CB  TYR A 269     157.994  15.029 165.482  1.00                 C  
ATOM   2069  CG  TYR A 269     158.191  14.757 164.007  1.00                 C  
ATOM   2070  OH  TYR A 269     158.719  14.015 159.950  1.00                 O  
ATOM   2071  CZ  TYR A 269     158.546  14.260 161.293  1.00                 C  
ATOM   2072  CD1 TYR A 269     157.151  14.939 163.105  1.00                 C  
ATOM   2073  CE1 TYR A 269     157.323  14.693 161.756  1.00                 C  
ATOM   2074  CD2 TYR A 269     159.417  14.320 163.523  1.00                 C  
ATOM   2075  CE2 TYR A 269     159.607  14.069 162.177  1.00                 C  
ATOM   2076  N   SER A 270     158.925  12.346 167.007  1.00                 N  
ATOM   2077  CA  SER A 270     159.685  11.102 166.999  1.00                 C  
ATOM   2078  C   SER A 270     158.790   9.932 167.388  1.00                 C  
ATOM   2079  O   SER A 270     159.000   8.801 166.948  1.00                 O  
ATOM   2080  CB  SER A 270     160.882  11.199 167.947  1.00                 C  
ATOM   2081  OG  SER A 270     160.458  11.317 169.294  1.00                 O  
ATOM   2082  N   ILE A 271     157.787  10.215 168.213  1.00                 N  
ATOM   2083  CA  ILE A 271     156.856   9.193 168.673  1.00                 C  
ATOM   2084  C   ILE A 271     155.833   8.849 167.595  1.00                 C  
ATOM   2085  O   ILE A 271     155.555   7.675 167.346  1.00                 O  
ATOM   2086  CB  ILE A 271     156.129   9.629 169.959  1.00                 C  
ATOM   2087  CD1 ILE A 271     156.548  10.404 172.351  1.00                 C  
ATOM   2088  CG1 ILE A 271     157.118   9.731 171.122  1.00                 C  
ATOM   2089  CG2 ILE A 271     154.983   8.679 170.271  1.00                 C  
ATOM   2090  N   ILE A 272     155.280   9.874 166.952  1.00                 N  
ATOM   2091  CA  ILE A 272     154.269   9.664 165.919  1.00                 C  
ATOM   2092  C   ILE A 272     154.845   8.958 164.692  1.00                 C  
ATOM   2093  O   ILE A 272     154.119   8.294 163.954  1.00                 O  
ATOM   2094  CB  ILE A 272     153.619  10.992 165.487  1.00                 C  
ATOM   2095  CD1 ILE A 272     152.337  13.000 166.392  1.00                 C  
ATOM   2096  CG1 ILE A 272     152.788  11.576 166.631  1.00                 C  
ATOM   2097  CG2 ILE A 272     152.790  10.794 164.227  1.00                 C  
ATOM   2098  N   GLU A 273     156.149   9.104 164.479  1.00                 N  
ATOM   2099  CA  GLU A 273     156.823   8.404 163.392  1.00                 C  
ATOM   2100  C   GLU A 273     156.860   6.906 163.664  1.00                 C  
ATOM   2101  O   GLU A 273     156.534   6.099 162.794  1.00                 O  
ATOM   2102  CB  GLU A 273     158.241   8.947 163.203  1.00                 C  
ATOM   2103  CD  GLU A 273     158.402   8.588 160.708  1.00                 C  
ATOM   2104  CG  GLU A 273     159.009   8.294 162.066  1.00                 C  
ATOM   2105  OE1 GLU A 273     157.637   9.569 160.599  1.00                 O  
ATOM   2106  OE2 GLU A 273     158.692   7.837 159.752  1.00                 O  
ATOM   2107  N   LYS A 274     157.259   6.544 164.878  1.00                 N  
ATOM   2108  CA  LYS A 274     157.327   5.144 165.277  1.00                 C  
ATOM   2109  C   LYS A 274     155.937   4.517 165.305  1.00                 C  
ATOM   2110  O   LYS A 274     155.757   3.367 164.907  1.00                 O  
ATOM   2111  CB  LYS A 274     157.994   5.009 166.647  1.00                 C  
ATOM   2112  CD  LYS A 274     160.077   5.176 168.037  1.00                 C  
ATOM   2113  CE  LYS A 274     161.566   5.482 168.035  1.00                 C  
ATOM   2114  CG  LYS A 274     159.483   5.317 166.646  1.00                 C  
ATOM   2115  NZ  LYS A 274     162.154   5.389 169.400  1.00                 N  
ATOM   2116  N   ILE A 275     154.957   5.282 165.773  1.00                 N  
ATOM   2117  CA  ILE A 275     153.584   4.797 165.862  1.00                 C  
ATOM   2118  C   ILE A 275     152.959   4.584 164.483  1.00                 C  
ATOM   2119  O   ILE A 275     152.311   3.565 164.244  1.00                 O  
ATOM   2120  CB  ILE A 275     152.699   5.756 166.679  1.00                 C  
ATOM   2121  CD1 ILE A 275     152.500   6.867 168.965  1.00                 C  
ATOM   2122  CG1 ILE A 275     153.135   5.765 168.146  1.00                 C  
ATOM   2123  CG2 ILE A 275     151.231   5.387 166.527  1.00                 C  
ATOM   2124  N   THR A 276     153.164   5.537 163.577  1.00                 N  
ATOM   2125  CA  THR A 276     152.609   5.433 162.228  1.00                 C  
ATOM   2126  C   THR A 276     153.149   4.215 161.483  1.00                 C  
ATOM   2127  O   THR A 276     152.384   3.454 160.891  1.00                 O  
ATOM   2128  CB  THR A 276     152.902   6.697 161.398  1.00                 C  
ATOM   2129  OG1 THR A 276     152.278   7.831 162.014  1.00                 O  
ATOM   2130  CG2 THR A 276     152.354   6.547 159.987  1.00                 C  
ATOM   2131  N   ASP A 277     154.467   4.036 161.519  1.00                 N  
ATOM   2132  CA  ASP A 277     155.101   2.882 160.889  1.00                 C  
ATOM   2133  C   ASP A 277     154.601   1.589 161.519  1.00                 C  
ATOM   2134  O   ASP A 277     154.428   0.579 160.836  1.00                 O  
ATOM   2135  CB  ASP A 277     156.624   2.978 161.004  1.00                 C  
ATOM   2136  CG  ASP A 277     157.209   4.051 160.108  1.00                 C  
ATOM   2137  OD1 ASP A 277     156.490   4.529 159.206  1.00                 O  
ATOM   2138  OD2 ASP A 277     158.387   4.415 160.308  1.00                 O  
ATOM   2139  N   GLN A 278     154.373   1.631 162.828  1.00                 N  
ATOM   2140  CA  GLN A 278     153.872   0.478 163.563  1.00                 C  
ATOM   2141  C   GLN A 278     152.481   0.082 163.077  1.00                 C  
ATOM   2142  O   GLN A 278     152.208  -1.096 162.852  1.00                 O  
ATOM   2143  CB  GLN A 278     153.842   0.771 165.064  1.00                 C  
ATOM   2144  CD  GLN A 278     153.343  -0.065 167.395  1.00                 C  
ATOM   2145  CG  GLN A 278     153.362  -0.393 165.915  1.00                 C  
ATOM   2146  OE1 GLN A 278     152.920   1.020 167.795  1.00                 O  
ATOM   2147  NE2 GLN A 278     153.803  -1.004 168.214  1.00                 N  
ATOM   2148  N   ILE A 279     151.612   1.074 162.910  1.00                 N  
ATOM   2149  CA  ILE A 279     150.255   0.839 162.427  1.00                 C  
ATOM   2150  C   ILE A 279     150.268   0.210 161.038  1.00                 C  
ATOM   2151  O   ILE A 279     149.544  -0.749 160.774  1.00                 O  
ATOM   2152  CB  ILE A 279     149.431   2.140 162.404  1.00                 C  
ATOM   2153  CD1 ILE A 279     148.631   4.043 163.900  1.00                 C  
ATOM   2154  CG1 ILE A 279     149.170   2.631 163.830  1.00                 C  
ATOM   2155  CG2 ILE A 279     148.138   1.937 161.629  1.00                 C  
ATOM   2156  N   LEU A 280     151.105   0.754 160.159  1.00                 N  
ATOM   2157  CA  LEU A 280     151.213   0.271 158.786  1.00                 C  
ATOM   2158  C   LEU A 280     151.669  -1.184 158.726  1.00                 C  
ATOM   2159  O   LEU A 280     151.164  -1.967 157.921  1.00                 O  
ATOM   2160  CB  LEU A 280     152.180   1.145 157.985  1.00                 C  
ATOM   2161  CG  LEU A 280     151.713   2.570 157.682  1.00                 C  
ATOM   2162  CD1 LEU A 280     152.833   3.379 157.045  1.00                 C  
ATOM   2163  CD2 LEU A 280     150.491   2.554 156.776  1.00                 C  
ATOM   2164  N   GLN A 281     152.623  -1.537 159.580  1.00                 N  
ATOM   2165  CA  GLN A 281     153.154  -2.895 159.614  1.00                 C  
ATOM   2166  C   GLN A 281     152.101  -3.895 160.082  1.00                 C  
ATOM   2167  O   GLN A 281     151.974  -4.982 159.520  1.00                 O  
ATOM   2168  CB  GLN A 281     154.382  -2.968 160.524  1.00                 C  
ATOM   2169  CD  GLN A 281     155.644  -4.688 159.173  1.00                 C  
ATOM   2170  CG  GLN A 281     155.072  -4.322 160.528  1.00                 C  
ATOM   2171  OE1 GLN A 281     155.987  -3.814 158.377  1.00                 O  
ATOM   2172  NE2 GLN A 281     155.748  -5.985 158.907  1.00                 N  
ATOM   2173  N   LEU A 282     151.346  -3.519 161.110  1.00                 N  
ATOM   2174  CA  LEU A 282     150.302  -4.383 161.646  1.00                 C  
ATOM   2175  C   LEU A 282     149.149  -4.540 160.658  1.00                 C  
ATOM   2176  O   LEU A 282     148.410  -5.523 160.706  1.00                 O  
ATOM   2177  CB  LEU A 282     149.780  -3.832 162.974  1.00                 C  
ATOM   2178  CG  LEU A 282     150.764  -3.841 164.146  1.00                 C  
ATOM   2179  CD1 LEU A 282     150.164  -3.144 165.357  1.00                 C  
ATOM   2180  CD2 LEU A 282     151.166  -5.265 164.499  1.00                 C  
ATOM   2181  N   LEU A 283     149.001  -3.567 159.765  1.00                 N  
ATOM   2182  CA  LEU A 283     147.982  -3.628 158.721  1.00                 C  
ATOM   2183  C   LEU A 283     148.413  -4.553 157.588  1.00                 C  
ATOM   2184  O   LEU A 283     147.590  -5.262 157.007  1.00                 O  
ATOM   2185  CB  LEU A 283     147.689  -2.229 158.175  1.00                 C  
ATOM   2186  CG  LEU A 283     147.011  -1.254 159.139  1.00                 C  
ATOM   2187  CD1 LEU A 283     146.925   0.136 158.526  1.00                 C  
ATOM   2188  CD2 LEU A 283     145.624  -1.750 159.519  1.00                 C  
ATOM   2189  N   LYS A 284     149.705  -4.535 157.275  1.00                 N  
ATOM   2190  CA  LYS A 284     150.260  -5.410 156.249  1.00                 C  
ATOM   2191  C   LYS A 284     150.147  -6.869 156.672  1.00                 C  
ATOM   2192  O   LYS A 284     149.666  -7.710 155.913  1.00                 O  
ATOM   2193  CB  LYS A 284     151.720  -5.048 155.968  1.00                 C  
ATOM   2194  CD  LYS A 284     153.789  -5.423 154.598  1.00                 C  
ATOM   2195  CE  LYS A 284     154.443  -6.270 153.519  1.00                 C  
ATOM   2196  CG  LYS A 284     152.369  -5.888 154.880  1.00                 C  
ATOM   2197  NZ  LYS A 284     155.834  -5.826 153.231  1.00                 N  
ATOM   2198  N   GLU A 285     150.595  -7.157 157.890  1.00                 N  
ATOM   2199  CA  GLU A 285     150.555  -8.510 158.434  1.00                 C  
ATOM   2200  C   GLU A 285     149.124  -9.026 158.542  1.00                 C  
ATOM   2201  O   GLU A 285     148.867 -10.212 158.334  1.00                 O  
ATOM   2202  CB  GLU A 285     151.230  -8.556 159.806  1.00                 C  
ATOM   2203  CD  GLU A 285     153.363  -8.351 161.144  1.00                 C  
ATOM   2204  CG  GLU A 285     152.739  -8.378 159.762  1.00                 C  
ATOM   2205  OE1 GLU A 285     152.690  -8.773 162.108  1.00                 O  
ATOM   2206  OE2 GLU A 285     154.525  -7.909 161.262  1.00                 O  
ATOM   2207  N   ASP A 286     148.196  -8.132 158.869  1.00                 N  
ATOM   2208  CA  ASP A 286     146.785  -8.489 158.938  1.00                 C  
ATOM   2209  C   ASP A 286     146.260  -8.835 157.551  1.00                 C  
ATOM   2210  O   ASP A 286     145.428  -9.728 157.396  1.00                 O  
ATOM   2211  CB  ASP A 286     145.972  -7.346 159.550  1.00                 C  
ATOM   2212  CG  ASP A 286     144.538  -7.742 159.841  1.00                 C  
ATOM   2213  OD1 ASP A 286     144.330  -8.655 160.667  1.00                 O  
ATOM   2214  OD2 ASP A 286     143.622  -7.138 159.243  1.00                 O  
ATOM   2215  N   SER A 287     146.754  -8.123 156.543  1.00                 N  
ATOM   2216  CA  SER A 287     146.368  -8.383 155.163  1.00                 C  
ATOM   2217  C   SER A 287     146.975  -9.696 154.681  1.00                 C  
ATOM   2218  O   SER A 287     146.327 -10.470 153.977  1.00                 O  
ATOM   2219  CB  SER A 287     146.802  -7.228 154.258  1.00                 C  
ATOM   2220  OG  SER A 287     146.098  -6.040 154.574  1.00                 O  
ATOM   2221  N   GLU A 288     148.222  -9.942 155.070  1.00                 N  
ATOM   2222  CA  GLU A 288     148.909 -11.179 154.715  1.00                 C  
ATOM   2223  C   GLU A 288     148.265 -12.380 155.400  1.00                 C  
ATOM   2224  O   GLU A 288     148.232 -13.478 154.847  1.00                 O  
ATOM   2225  CB  GLU A 288     150.391 -11.094 155.086  1.00                 C  
ATOM   2226  CD  GLU A 288     152.643 -10.034 154.657  1.00                 C  
ATOM   2227  CG  GLU A 288     151.185 -10.107 154.247  1.00                 C  
ATOM   2228  OE1 GLU A 288     152.997 -10.624 155.699  1.00                 O  
ATOM   2229  OE2 GLU A 288     153.431  -9.387 153.936  1.00                 O  
ATOM   2230  N   LYS A 289     147.752 -12.162 156.607  1.00                 N  
ATOM   2231  CA  LYS A 289     147.091 -13.220 157.361  1.00                 C  
ATOM   2232  C   LYS A 289     145.753 -13.596 156.733  1.00                 C  
ATOM   2233  O   LYS A 289     145.411 -14.775 156.640  1.00                 O  
ATOM   2234  CB  LYS A 289     146.884 -12.792 158.815  1.00                 C  
ATOM   2235  CD  LYS A 289     147.889 -12.263 161.053  1.00                 C  
ATOM   2236  CE  LYS A 289     149.172 -12.177 161.864  1.00                 C  
ATOM   2237  CG  LYS A 289     148.167 -12.704 159.625  1.00                 C  
ATOM   2238  NZ  LYS A 289     148.920 -11.705 163.253  1.00                 N  
ATOM   2239  N   ARG A 290     145.000 -12.589 156.302  1.00                 N  
ATOM   2240  CA  ARG A 290     143.696 -12.818 155.690  1.00                 C  
ATOM   2241  C   ARG A 290     143.826 -13.447 154.306  1.00                 C  
ATOM   2242  O   ARG A 290     142.946 -14.187 153.868  1.00                 O  
ATOM   2243  CB  ARG A 290     142.913 -11.507 155.592  1.00                 C  
ATOM   2244  CD  ARG A 290     141.674  -9.663 156.759  1.00                 C  
ATOM   2245  NE  ARG A 290     141.287  -9.083 158.043  1.00                 N  
ATOM   2246  CG  ARG A 290     142.443 -10.963 156.931  1.00                 C  
ATOM   2247  CZ  ARG A 290     140.200  -9.432 158.724  1.00                 C  
ATOM   2248  NH1 ARG A 290     139.929  -8.849 159.884  1.00                 N  
ATOM   2249  NH2 ARG A 290     139.387 -10.362 158.243  1.00                 N  
ATOM   2250  N   ASN A 291     144.925 -13.149 153.622  1.00                 N  
ATOM   2251  CA  ASN A 291     145.178 -13.719 152.303  1.00                 C  
ATOM   2252  C   ASN A 291     145.671 -15.159 152.389  1.00                 C  
ATOM   2253  O   ASN A 291     145.318 -15.996 151.558  1.00                 O  
ATOM   2254  CB  ASN A 291     146.185 -12.862 151.533  1.00                 C  
ATOM   2255  CG  ASN A 291     145.593 -11.548 151.064  1.00                 C  
ATOM   2256  OD1 ASN A 291     144.374 -11.406 150.962  1.00                 O  
ATOM   2257  ND2 ASN A 291     146.456 -10.580 150.778  1.00                 N  
ATOM   2258  N   LYS A 292     146.487 -15.441 153.400  1.00                 N  
ATOM   2259  CA  LYS A 292     147.013 -16.785 153.610  1.00                 C  
ATOM   2260  C   LYS A 292     145.897 -17.751 153.992  1.00                 C  
ATOM   2261  O   LYS A 292     145.924 -18.922 153.617  1.00                 O  
ATOM   2262  CB  LYS A 292     148.096 -16.774 154.691  1.00                 C  
ATOM   2263  CD  LYS A 292     150.414 -16.112 155.389  1.00                 C  
ATOM   2264  CE  LYS A 292     151.709 -15.439 154.964  1.00                 C  
ATOM   2265  CG  LYS A 292     149.383 -16.082 154.273  1.00                 C  
ATOM   2266  NZ  LYS A 292     152.711 -15.417 156.065  1.00                 N  
ATOM   2267  N   TYR A 293     144.917 -17.253 154.739  1.00                 N  
ATOM   2268  CA  TYR A 293     143.765 -18.060 155.117  1.00                 C  
ATOM   2269  C   TYR A 293     142.822 -18.234 153.932  1.00                 C  
ATOM   2270  O   TYR A 293     142.147 -19.255 153.810  1.00                 O  
ATOM   2271  CB  TYR A 293     143.028 -17.422 156.296  1.00                 C  
ATOM   2272  CG  TYR A 293     143.795 -17.472 157.598  1.00                 C  
ATOM   2273  OH  TYR A 293     145.913 -17.623 161.173  1.00                 O  
ATOM   2274  CZ  TYR A 293     145.211 -17.572 159.991  1.00                 C  
ATOM   2275  CD1 TYR A 293     144.768 -18.439 157.813  1.00                 C  
ATOM   2276  CE1 TYR A 293     145.474 -18.493 159.000  1.00                 C  
ATOM   2277  CD2 TYR A 293     143.543 -16.552 158.608  1.00                 C  
ATOM   2278  CE2 TYR A 293     144.239 -16.591 159.801  1.00                 C  
ATOM   2279  N   ALA A 294     142.782 -17.230 153.062  1.00                 N  
ATOM   2280  CA  ALA A 294     141.951 -17.286 151.865  1.00                 C  
ATOM   2281  C   ALA A 294     142.505 -18.305 150.877  1.00                 C  
ATOM   2282  O   ALA A 294     141.760 -18.902 150.101  1.00                 O  
ATOM   2283  CB  ALA A 294     141.861 -15.913 151.217  1.00                 C  
ATOM   2284  N   ALA A 295     143.820 -18.496 150.912  1.00                 N  
ATOM   2285  CA  ALA A 295     144.476 -19.476 150.056  1.00                 C  
ATOM   2286  C   ALA A 295     144.305 -20.881 150.624  1.00                 C  
ATOM   2287  O   ALA A 295     144.189 -21.852 149.878  1.00                 O  
ATOM   2288  CB  ALA A 295     145.952 -19.141 149.901  1.00                 C  
ATOM   2289  N   MET A 296     144.289 -20.979 151.950  1.00                 N  
ATOM   2290  CA  MET A 296     144.111 -22.259 152.625  1.00                 C  
ATOM   2291  C   MET A 296     142.644 -22.676 152.630  1.00                 C  
ATOM   2292  O   MET A 296     142.322 -23.844 152.849  1.00                 O  
ATOM   2293  CB  MET A 296     144.643 -22.188 154.058  1.00                 C  
ATOM   2294  SD  MET A 296     147.058 -23.335 153.330  1.00                 S  
ATOM   2295  CE  MET A 296     146.642 -24.730 154.374  1.00                 C  
ATOM   2296  CG  MET A 296     146.150 -22.012 154.153  1.00                 C  
ATOM   2297  N   LEU A 297     141.759 -21.714 152.390  1.00                 N  
ATOM   2298  CA  LEU A 297     140.329 -21.989 152.322  1.00                 C  
ATOM   2299  C   LEU A 297     139.930 -22.426 150.917  1.00                 C  
ATOM   2300  O   LEU A 297     139.041 -23.259 150.747  1.00                 O  
ATOM   2301  CB  LEU A 297     139.526 -20.757 152.743  1.00                 C  
ATOM   2302  CG  LEU A 297     139.691 -20.303 154.194  1.00                 C  
ATOM   2303  CD1 LEU A 297     138.934 -19.007 154.442  1.00                 C  
ATOM   2304  CD2 LEU A 297     139.217 -21.384 155.153  1.00                 C  
ATOM   2305  N   THR A 298     140.595 -21.860 149.915  1.00                 N  
ATOM   2306  CA  THR A 298     140.329 -22.202 148.522  1.00                 C  
ATOM   2307  C   THR A 298     140.963 -23.545 148.166  1.00                 C  
ATOM   2308  O   THR A 298     140.388 -24.336 147.418  1.00                 O  
ATOM   2309  CB  THR A 298     140.850 -21.114 147.564  1.00                 C  
ATOM   2310  OG1 THR A 298     142.264 -20.957 147.739  1.00                 O  
ATOM   2311  CG2 THR A 298     140.173 -19.783 147.852  1.00                 C  
ATOM   2312  N   SER A 299     142.148 -23.796 148.714  1.00                 N  
ATOM   2313  CA  SER A 299     142.856 -25.050 148.475  1.00                 C  
ATOM   2314  C   SER A 299     142.101 -26.232 149.077  1.00                 C  
ATOM   2315  O   SER A 299     142.074 -27.321 148.503  1.00                 O  
ATOM   2316  CB  SER A 299     144.272 -24.984 149.050  1.00                 C  
ATOM   2317  OG  SER A 299     144.244 -24.867 150.462  1.00                 O  
ATOM   2318  N   GLU A 300     141.487 -26.008 150.234  1.00                 N  
ATOM   2319  CA  GLU A 300     140.709 -27.045 150.903  1.00                 C  
ATOM   2320  C   GLU A 300     139.316 -27.162 150.293  1.00                 C  
ATOM   2321  O   GLU A 300     138.609 -28.144 150.520  1.00                 O  
ATOM   2322  CB  GLU A 300     140.605 -26.754 152.402  1.00                 C  
ATOM   2323  CD  GLU A 300     141.788 -26.543 154.623  1.00                 C  
ATOM   2324  CG  GLU A 300     141.927 -26.852 153.146  1.00                 C  
ATOM   2325  OE1 GLU A 300     140.671 -26.185 155.053  1.00                 O  
ATOM   2326  OE2 GLU A 300     142.796 -26.660 155.352  1.00                 O  
ATOM   2327  N   ASN A 301     138.929 -26.154 149.518  1.00                 N  
ATOM   2328  CA  ASN A 301     137.617 -26.132 148.884  1.00                 C  
ATOM   2329  C   ASN A 301     137.592 -26.975 147.613  1.00                 C  
ATOM   2330  O   ASN A 301     136.874 -27.972 147.532  1.00                 O  
ATOM   2331  CB  ASN A 301     137.194 -24.694 148.577  1.00                 C  
ATOM   2332  CG  ASN A 301     135.735 -24.588 148.179  1.00                 C  
ATOM   2333  OD1 ASN A 301     134.898 -25.362 148.642  1.00                 O  
ATOM   2334  ND2 ASN A 301     135.427 -23.626 147.316  1.00                 N  
TER
