# Supplementary material for: Large-scale discovery of protein interactions at residue resolution using co-evolution calculated from genomic sequences
Source: Nat Commun. 2021 Mar 2;12:1396. doi: 10.1038/s41467-021-21636-z (PMC7925567; doi:10.1038/s41467-021-21636-z)
Supplement: Supplementary file 12 — Supplementary Data 10 [file 41467_2021_21636_MOESM12_ESM.zip › supplementary/allpdb0007_RRP45_RRP40/RRP40_YEAST_4IFD_G.pdb]

ATOM      1  N   MET G   1     143.670 -27.325 193.427  1.00                 N  
ATOM      2  CA  MET G   1     142.349 -27.928 193.558  1.00                 C  
ATOM      3  C   MET G   1     141.718 -27.583 194.903  1.00                 C  
ATOM      4  O   MET G   1     142.328 -27.780 195.954  1.00                 O  
ATOM      5  CB  MET G   1     142.434 -29.447 193.392  1.00                 C  
ATOM      6  SD  MET G   1     141.226 -31.926 193.129  1.00                 S  
ATOM      7  CE  MET G   1     141.765 -31.979 191.422  1.00                 C  
ATOM      8  CG  MET G   1     141.085 -30.147 193.387  1.00                 C  
ATOM      9  N   SER G   2     140.494 -27.066 194.862  1.00                 N  
ATOM     10  CA  SER G   2     139.779 -26.696 196.077  1.00                 C  
ATOM     11  C   SER G   2     138.300 -27.058 195.982  1.00                 C  
ATOM     12  O   SER G   2     137.808 -27.437 194.919  1.00                 O  
ATOM     13  CB  SER G   2     139.934 -25.200 196.355  1.00                 C  
ATOM     14  OG  SER G   2     139.296 -24.426 195.354  1.00                 O  
ATOM     15  N   THR G   3     137.597 -26.936 197.103  1.00                 N  
ATOM     16  CA  THR G   3     136.179 -27.268 197.163  1.00                 C  
ATOM     17  C   THR G   3     135.318 -26.032 196.927  1.00                 C  
ATOM     18  O   THR G   3     134.965 -25.320 197.868  1.00                 O  
ATOM     19  CB  THR G   3     135.805 -27.903 198.515  1.00                 C  
ATOM     20  OG1 THR G   3     136.557 -29.107 198.706  1.00                 O  
ATOM     21  CG2 THR G   3     134.323 -28.244 198.551  1.00                 C  
ATOM     22  N   PHE G   4     134.977 -25.789 195.666  1.00                 N  
ATOM     23  CA  PHE G   4     134.240 -24.590 195.284  1.00                 C  
ATOM     24  C   PHE G   4     132.743 -24.710 195.552  1.00                 C  
ATOM     25  O   PHE G   4     132.162 -25.786 195.420  1.00                 O  
ATOM     26  CB  PHE G   4     134.463 -24.273 193.804  1.00                 C  
ATOM     27  CG  PHE G   4     135.848 -23.780 193.492  1.00                 C  
ATOM     28  CZ  PHE G   4     138.408 -22.863 192.917  1.00                 C  
ATOM     29  CD1 PHE G   4     136.790 -24.627 192.935  1.00                 C  
ATOM     30  CE1 PHE G   4     138.064 -24.175 192.648  1.00                 C  
ATOM     31  CD2 PHE G   4     136.208 -22.471 193.755  1.00                 C  
ATOM     32  CE2 PHE G   4     137.481 -22.018 193.468  1.00                 C  
ATOM     33  N   ILE G   5     132.127 -23.594 195.928  1.00                 N  
ATOM     34  CA  ILE G   5     130.686 -23.546 196.142  1.00                 C  
ATOM     35  C   ILE G   5     130.073 -22.379 195.365  1.00                 C  
ATOM     36  O   ILE G   5     130.717 -21.349 195.161  1.00                 O  
ATOM     37  CB  ILE G   5     130.341 -23.431 197.639  1.00                 C  
ATOM     38  CD1 ILE G   5     128.438 -23.807 199.293  1.00                 C  
ATOM     39  CG1 ILE G   5     128.833 -23.575 197.851  1.00                 C  
ATOM     40  CG2 ILE G   5     130.872 -22.125 198.209  1.00                 C  
ATOM     41  N   PHE G   6     128.834 -22.555 194.918  1.00                 N  
ATOM     42  CA  PHE G   6     128.148 -21.549 194.118  1.00                 C  
ATOM     43  C   PHE G   6     126.837 -21.145 194.787  1.00                 C  
ATOM     44  O   PHE G   6     126.293 -21.905 195.586  1.00                 O  
ATOM     45  CB  PHE G   6     127.890 -22.074 192.704  1.00                 C  
ATOM     46  CG  PHE G   6     129.142 -22.369 191.929  1.00                 C  
ATOM     47  CZ  PHE G   6     131.459 -22.910 190.493  1.00                 C  
ATOM     48  CD1 PHE G   6     129.684 -23.642 191.922  1.00                 C  
ATOM     49  CE1 PHE G   6     130.836 -23.914 191.209  1.00                 C  
ATOM     50  CD2 PHE G   6     129.777 -21.374 191.207  1.00                 C  
ATOM     51  CE2 PHE G   6     130.929 -21.646 190.494  1.00                 C  
ATOM     52  N   PRO G   7     126.328 -19.941 194.474  1.00                 N  
ATOM     53  CA  PRO G   7     125.059 -19.493 195.058  1.00                 C  
ATOM     54  C   PRO G   7     123.898 -20.398 194.662  1.00                 C  
ATOM     55  O   PRO G   7     123.827 -20.840 193.517  1.00                 O  
ATOM     56  CB  PRO G   7     124.873 -18.081 194.500  1.00                 C  
ATOM     57  CD  PRO G   7     126.991 -18.835 193.678  1.00                 C  
ATOM     58  CG  PRO G   7     126.255 -17.622 194.175  1.00                 C  
ATOM     59  N   GLY G   8     123.006 -20.674 195.608  1.00                 N  
ATOM     60  CA  GLY G   8     121.864 -21.531 195.350  1.00                 C  
ATOM     61  C   GLY G   8     122.126 -22.992 195.668  1.00                 C  
ATOM     62  O   GLY G   8     121.192 -23.784 195.791  1.00                 O  
ATOM     63  N   ASP G   9     123.400 -23.350 195.799  1.00                 N  
ATOM     64  CA  ASP G   9     123.782 -24.722 196.119  1.00                 C  
ATOM     65  C   ASP G   9     123.339 -25.105 197.526  1.00                 C  
ATOM     66  O   ASP G   9     123.139 -24.243 198.381  1.00                 O  
ATOM     67  CB  ASP G   9     125.295 -24.904 195.979  1.00                 C  
ATOM     68  CG  ASP G   9     125.755 -24.868 194.535  1.00                 C  
ATOM     69  OD1 ASP G   9     124.892 -24.948 193.635  1.00                 O  
ATOM     70  OD2 ASP G   9     126.977 -24.762 194.303  1.00                 O  
ATOM     71  N   SER G  10     123.187 -26.405 197.760  1.00                 N  
ATOM     72  CA  SER G  10     122.772 -26.904 199.064  1.00                 C  
ATOM     73  C   SER G  10     123.873 -26.704 200.099  1.00                 C  
ATOM     74  O   SER G  10     125.048 -26.943 199.822  1.00                 O  
ATOM     75  CB  SER G  10     122.393 -28.384 198.976  1.00                 C  
ATOM     76  OG  SER G  10     122.055 -28.901 200.251  1.00                 O  
ATOM     77  N   PHE G  11     123.484 -26.263 201.291  1.00                 N  
ATOM     78  CA  PHE G  11     124.440 -26.037 202.367  1.00                 C  
ATOM     79  C   PHE G  11     124.753 -27.346 203.090  1.00                 C  
ATOM     80  O   PHE G  11     123.862 -27.968 203.670  1.00                 O  
ATOM     81  CB  PHE G  11     123.901 -24.999 203.353  1.00                 C  
ATOM     82  CG  PHE G  11     124.851 -24.674 204.470  1.00                 C  
ATOM     83  CZ  PHE G  11     126.605 -24.075 206.542  1.00                 C  
ATOM     84  CD1 PHE G  11     125.980 -23.907 204.238  1.00                 C  
ATOM     85  CE1 PHE G  11     126.854 -23.608 205.265  1.00                 C  
ATOM     86  CD2 PHE G  11     124.616 -25.134 205.754  1.00                 C  
ATOM     87  CE2 PHE G  11     125.490 -24.835 206.782  1.00                 C  
ATOM     88  N   PRO G  12     126.029 -27.766 203.049  1.00                 N  
ATOM     89  CA  PRO G  12     126.513 -29.044 203.585  1.00                 C  
ATOM     90  C   PRO G  12     126.133 -29.290 205.043  1.00                 C  
ATOM     91  O   PRO G  12     125.627 -30.365 205.364  1.00                 O  
ATOM     92  CB  PRO G  12     128.034 -28.953 203.442  1.00                 C  
ATOM     93  CD  PRO G  12     127.207 -26.998 202.336  1.00                 C  
ATOM     94  CG  PRO G  12     128.245 -28.081 202.250  1.00                 C  
ATOM     95  N   VAL G  13     126.377 -28.310 205.907  1.00                 N  
ATOM     96  CA  VAL G  13     126.143 -28.475 207.338  1.00                 C  
ATOM     97  C   VAL G  13     124.666 -28.706 207.658  1.00                 C  
ATOM     98  O   VAL G  13     123.783 -28.129 207.022  1.00                 O  
ATOM     99  CB  VAL G  13     126.650 -27.260 208.137  1.00                 C  
ATOM    100  CG1 VAL G  13     126.253 -27.381 209.600  1.00                 C  
ATOM    101  CG2 VAL G  13     128.158 -27.123 207.999  1.00                 C  
ATOM    102  N   ASP G  14     124.410 -29.560 208.644  1.00                 N  
ATOM    103  CA  ASP G  14     123.050 -29.888 209.058  1.00                 C  
ATOM    104  C   ASP G  14     122.536 -28.906 210.109  1.00                 C  
ATOM    105  O   ASP G  14     123.309 -28.411 210.930  1.00                 O  
ATOM    106  CB  ASP G  14     122.985 -31.316 209.603  1.00                 C  
ATOM    107  CG  ASP G  14     123.204 -32.361 208.526  1.00                 C  
ATOM    108  OD1 ASP G  14     123.068 -32.021 207.332  1.00                 O  
ATOM    109  OD2 ASP G  14     123.511 -33.520 208.876  1.00                 O  
ATOM    110  N   PRO G  15     121.223 -28.622 210.084  1.00                 N  
ATOM    111  CA  PRO G  15     120.579 -27.702 211.031  1.00                 C  
ATOM    112  C   PRO G  15     120.676 -28.162 212.486  1.00                 C  
ATOM    113  O   PRO G  15     120.485 -27.353 213.394  1.00                 O  
ATOM    114  CB  PRO G  15     119.119 -27.665 210.576  1.00                 C  
ATOM    115  CD  PRO G  15     120.268 -29.061 209.008  1.00                 C  
ATOM    116  CG  PRO G  15     119.166 -28.046 209.135  1.00                 C  
ATOM    117  N   THR G  16     120.968 -29.441 212.702  1.00                 N  
ATOM    118  CA  THR G  16     121.081 -29.982 214.053  1.00                 C  
ATOM    119  C   THR G  16     122.333 -29.469 214.760  1.00                 C  
ATOM    120  O   THR G  16     122.453 -29.568 215.982  1.00                 O  
ATOM    121  CB  THR G  16     121.102 -31.522 214.044  1.00                 C  
ATOM    122  OG1 THR G  16     122.222 -31.983 213.280  1.00                 O  
ATOM    123  CG2 THR G  16     119.827 -32.068 213.419  1.00                 C  
ATOM    124  N   THR G  17     123.264 -28.923 213.984  1.00                 N  
ATOM    125  CA  THR G  17     124.499 -28.373 214.528  1.00                 C  
ATOM    126  C   THR G  17     124.438 -26.850 214.574  1.00                 C  
ATOM    127  O   THR G  17     124.139 -26.208 213.568  1.00                 O  
ATOM    128  CB  THR G  17     125.724 -28.816 213.707  1.00                 C  
ATOM    129  OG1 THR G  17     125.843 -30.243 213.752  1.00                 O  
ATOM    130  CG2 THR G  17     126.996 -28.204 214.274  1.00                 C  
ATOM    131  N   PRO G  18     124.713 -26.266 215.751  1.00                 N  
ATOM    132  CA  PRO G  18     124.744 -24.807 215.903  1.00                 C  
ATOM    133  C   PRO G  18     125.876 -24.189 215.088  1.00                 C  
ATOM    134  O   PRO G  18     127.044 -24.508 215.312  1.00                 O  
ATOM    135  CB  PRO G  18     124.955 -24.596 217.404  1.00                 C  
ATOM    136  CD  PRO G  18     125.101 -26.949 216.993  1.00                 C  
ATOM    137  CG  PRO G  18     125.628 -25.845 217.866  1.00                 C  
ATOM    138  N   VAL G  19     125.528 -23.317 214.147  1.00                 N  
ATOM    139  CA  VAL G  19     126.516 -22.729 213.249  1.00                 C  
ATOM    140  C   VAL G  19     126.465 -21.205 213.237  1.00                 C  
ATOM    141  O   VAL G  19     125.413 -20.610 213.003  1.00                 O  
ATOM    142  CB  VAL G  19     126.347 -23.245 211.808  1.00                 C  
ATOM    143  CG1 VAL G  19     127.363 -22.591 210.885  1.00                 C  
ATOM    144  CG2 VAL G  19     126.481 -24.760 211.766  1.00                 C  
ATOM    145  N   LYS G  20     127.610 -20.580 213.494  1.00                 N  
ATOM    146  CA  LYS G  20     127.740 -19.133 213.375  1.00                 C  
ATOM    147  C   LYS G  20     128.040 -18.777 211.924  1.00                 C  
ATOM    148  O   LYS G  20     129.027 -19.243 211.355  1.00                 O  
ATOM    149  CB  LYS G  20     128.836 -18.615 214.309  1.00                 C  
ATOM    150  CD  LYS G  20     130.034 -16.654 215.318  1.00                 C  
ATOM    151  CE  LYS G  20     130.183 -15.141 215.322  1.00                 C  
ATOM    152  CG  LYS G  20     128.966 -17.101 214.332  1.00                 C  
ATOM    153  NZ  LYS G  20     131.234 -14.689 216.275  1.00                 N  
ATOM    154  N   LEU G  21     127.188 -17.951 211.326  1.00                 N  
ATOM    155  CA  LEU G  21     127.318 -17.623 209.911  1.00                 C  
ATOM    156  C   LEU G  21     128.231 -16.425 209.670  1.00                 C  
ATOM    157  O   LEU G  21     128.061 -15.367 210.276  1.00                 O  
ATOM    158  CB  LEU G  21     125.945 -17.344 209.297  1.00                 C  
ATOM    159  CG  LEU G  21     124.941 -18.498 209.329  1.00                 C  
ATOM    160  CD1 LEU G  21     123.595 -18.055 208.776  1.00                 C  
ATOM    161  CD2 LEU G  21     125.468 -19.690 208.545  1.00                 C  
ATOM    162  N   GLY G  22     129.199 -16.602 208.776  1.00                 N  
ATOM    163  CA  GLY G  22     130.108 -15.532 208.408  1.00                 C  
ATOM    164  C   GLY G  22     129.820 -15.011 207.014  1.00                 C  
ATOM    165  O   GLY G  22     128.707 -15.164 206.510  1.00                 O  
ATOM    166  N   PRO G  23     130.824 -14.385 206.382  1.00                 N  
ATOM    167  CA  PRO G  23     130.696 -13.839 205.026  1.00                 C  
ATOM    168  C   PRO G  23     130.339 -14.910 203.996  1.00                 C  
ATOM    169  O   PRO G  23     130.826 -16.038 204.082  1.00                 O  
ATOM    170  CB  PRO G  23     132.074 -13.240 204.736  1.00                 C  
ATOM    171  CD  PRO G  23     132.172 -14.051 206.986  1.00                 C  
ATOM    172  CG  PRO G  23     132.644 -12.946 206.084  1.00                 C  
ATOM    173  N   GLY G  24     129.493 -14.553 203.036  1.00                 N  
ATOM    174  CA  GLY G  24     129.113 -15.467 201.975  1.00                 C  
ATOM    175  C   GLY G  24     127.850 -16.251 202.275  1.00                 C  
ATOM    176  O   GLY G  24     127.097 -16.598 201.367  1.00                 O  
ATOM    177  N   ILE G  25     127.619 -16.533 203.553  1.00                 N  
ATOM    178  CA  ILE G  25     126.456 -17.309 203.968  1.00                 C  
ATOM    179  C   ILE G  25     125.298 -16.389 204.341  1.00                 C  
ATOM    180  O   ILE G  25     125.487 -15.391 205.034  1.00                 O  
ATOM    181  CB  ILE G  25     126.791 -18.241 205.147  1.00                 C  
ATOM    182  CD1 ILE G  25     127.632 -20.067 203.580  1.00                 C  
ATOM    183  CG1 ILE G  25     127.934 -19.186 204.772  1.00                 C  
ATOM    184  CG2 ILE G  25     125.551 -19.000 205.595  1.00                 C  
ATOM    185  N   TYR G  26     124.100 -16.734 203.880  1.00                 N  
ATOM    186  CA  TYR G  26     122.926 -15.896 204.094  1.00                 C  
ATOM    187  C   TYR G  26     121.774 -16.682 204.710  1.00                 C  
ATOM    188  O   TYR G  26     121.456 -17.787 204.271  1.00                 O  
ATOM    189  CB  TYR G  26     122.473 -15.263 202.777  1.00                 C  
ATOM    190  CG  TYR G  26     121.255 -14.377 202.911  1.00                 C  
ATOM    191  OH  TYR G  26     117.914 -11.929 203.285  1.00                 O  
ATOM    192  CZ  TYR G  26     119.019 -12.740 203.161  1.00                 C  
ATOM    193  CD1 TYR G  26     121.362 -13.094 203.433  1.00                 C  
ATOM    194  CE1 TYR G  26     120.254 -12.277 203.559  1.00                 C  
ATOM    195  CD2 TYR G  26     120.001 -14.826 202.515  1.00                 C  
ATOM    196  CE2 TYR G  26     118.883 -14.024 202.634  1.00                 C  
ATOM    197  N   CYS G  27     121.153 -16.103 205.731  1.00                 N  
ATOM    198  CA  CYS G  27     119.981 -16.702 206.355  1.00                 C  
ATOM    199  C   CYS G  27     118.724 -15.956 205.923  1.00                 C  
ATOM    200  O   CYS G  27     118.510 -14.809 206.315  1.00                 O  
ATOM    201  CB  CYS G  27     120.120 -16.691 207.879  1.00                 C  
ATOM    202  SG  CYS G  27     118.734 -17.443 208.761  1.00                 S  
ATOM    203  N   ASP G  28     117.900 -16.612 205.111  1.00                 N  
ATOM    204  CA  ASP G  28     116.697 -15.994 204.561  1.00                 C  
ATOM    205  C   ASP G  28     115.699 -15.643 205.661  1.00                 C  
ATOM    206  O   ASP G  28     115.242 -16.518 206.390  1.00                 O  
ATOM    207  CB  ASP G  28     116.039 -16.920 203.536  1.00                 C  
ATOM    208  CG  ASP G  28     114.859 -16.273 202.839  1.00                 C  
ATOM    209  OD1 ASP G  28     115.019 -15.148 202.321  1.00                 O  
ATOM    210  OD2 ASP G  28     113.774 -16.891 202.810  1.00                 O  
ATOM    211  N   PRO G  29     115.358 -14.352 205.778  1.00                 N  
ATOM    212  CA  PRO G  29     114.443 -13.847 206.808  1.00                 C  
ATOM    213  C   PRO G  29     113.027 -14.394 206.660  1.00                 C  
ATOM    214  O   PRO G  29     112.265 -14.393 207.627  1.00                 O  
ATOM    215  CB  PRO G  29     114.463 -12.330 206.609  1.00                 C  
ATOM    216  CD  PRO G  29     115.863 -13.260 204.905  1.00                 C  
ATOM    217  CG  PRO G  29     114.898 -12.145 205.194  1.00                 C  
ATOM    218  N   ASN G  30     112.682 -14.855 205.462  1.00                 N  
ATOM    219  CA  ASN G  30     111.328 -15.317 205.185  1.00                 C  
ATOM    220  C   ASN G  30     111.162 -16.828 205.346  1.00                 C  
ATOM    221  O   ASN G  30     110.229 -17.290 206.002  1.00                 O  
ATOM    222  CB  ASN G  30     110.899 -14.904 203.776  1.00                 C  
ATOM    223  CG  ASN G  30     110.659 -13.412 203.653  1.00                 C  
ATOM    224  OD1 ASN G  30     110.444 -12.724 204.651  1.00                 O  
ATOM    225  ND2 ASN G  30     110.696 -12.907 202.425  1.00                 N  
ATOM    226  N   THR G  31     112.072 -17.591 204.747  1.00                 N  
ATOM    227  CA  THR G  31     111.976 -19.048 204.761  1.00                 C  
ATOM    228  C   THR G  31     112.896 -19.692 205.797  1.00                 C  
ATOM    229  O   THR G  31     112.908 -20.914 205.950  1.00                 O  
ATOM    230  CB  THR G  31     112.301 -19.648 203.381  1.00                 C  
ATOM    231  OG1 THR G  31     113.644 -19.309 203.013  1.00                 O  
ATOM    232  CG2 THR G  31     111.354 -19.100 202.325  1.00                 C  
ATOM    233  N   GLN G  32     113.671 -18.863 206.490  1.00                 N  
ATOM    234  CA  GLN G  32     114.554 -19.311 207.571  1.00                 C  
ATOM    235  C   GLN G  32     115.653 -20.285 207.138  1.00                 C  
ATOM    236  O   GLN G  32     116.379 -20.818 207.976  1.00                 O  
ATOM    237  CB  GLN G  32     113.743 -19.975 208.685  1.00                 C  
ATOM    238  CD  GLN G  32     113.340 -17.905 210.076  1.00                 C  
ATOM    239  CG  GLN G  32     112.710 -19.064 209.328  1.00                 C  
ATOM    240  OE1 GLN G  32     114.104 -18.106 211.020  1.00                 O  
ATOM    241  NE2 GLN G  32     113.020 -16.687 209.655  1.00                 N  
ATOM    242  N   GLU G  33     115.782 -20.506 205.834  1.00                 N  
ATOM    243  CA  GLU G  33     116.790 -21.425 205.322  1.00                 C  
ATOM    244  C   GLU G  33     118.157 -20.756 205.225  1.00                 C  
ATOM    245  O   GLU G  33     118.257 -19.558 204.961  1.00                 O  
ATOM    246  CB  GLU G  33     116.376 -21.965 203.952  1.00                 C  
ATOM    247  CD  GLU G  33     114.768 -23.376 202.608  1.00                 C  
ATOM    248  CG  GLU G  33     115.129 -22.834 203.977  1.00                 C  
ATOM    249  OE1 GLU G  33     115.381 -22.933 201.614  1.00                 O  
ATOM    250  OE2 GLU G  33     113.873 -24.243 202.530  1.00                 O  
ATOM    251  N   ILE G  34     119.208 -21.537 205.448  1.00                 N  
ATOM    252  CA  ILE G  34     120.573 -21.040 205.331  1.00                 C  
ATOM    253  C   ILE G  34     121.143 -21.431 203.972  1.00                 C  
ATOM    254  O   ILE G  34     121.221 -22.614 203.639  1.00                 O  
ATOM    255  CB  ILE G  34     121.466 -21.569 206.469  1.00                 C  
ATOM    256  CD1 ILE G  34     121.598 -21.781 209.006  1.00                 C  
ATOM    257  CG1 ILE G  34     120.926 -21.114 207.826  1.00                 C  
ATOM    258  CG2 ILE G  34     122.909 -21.136 206.259  1.00                 C  
ATOM    259  N   ARG G  35     121.533 -20.433 203.187  1.00                 N  
ATOM    260  CA  ARG G  35     122.004 -20.679 201.829  1.00                 C  
ATOM    261  C   ARG G  35     123.167 -19.767 201.448  1.00                 C  
ATOM    262  O   ARG G  35     123.213 -18.606 201.854  1.00                 O  
ATOM    263  CB  ARG G  35     120.863 -20.498 200.825  1.00                 C  
ATOM    264  CD  ARG G  35     118.635 -21.262 199.960  1.00                 C  
ATOM    265  NE  ARG G  35     119.074 -21.553 198.597  1.00                 N  
ATOM    266  CG  ARG G  35     119.737 -21.507 200.978  1.00                 C  
ATOM    267  CZ  ARG G  35     118.368 -21.268 197.508  1.00                 C  
ATOM    268  NH1 ARG G  35     118.848 -21.569 196.309  1.00                 N  
ATOM    269  NH2 ARG G  35     117.184 -20.682 197.620  1.00                 N  
ATOM    270  N   PRO G  36     124.119 -20.299 200.666  1.00                 N  
ATOM    271  CA  PRO G  36     125.273 -19.530 200.189  1.00                 C  
ATOM    272  C   PRO G  36     124.882 -18.544 199.091  1.00                 C  
ATOM    273  O   PRO G  36     124.111 -18.894 198.197  1.00                 O  
ATOM    274  CB  PRO G  36     126.235 -20.596 199.660  1.00                 C  
ATOM    275  CD  PRO G  36     124.221 -21.729 200.283  1.00                 C  
ATOM    276  CG  PRO G  36     125.356 -21.745 199.297  1.00                 C  
ATOM    277  N   VAL G  37     125.410 -17.325 199.160  1.00                 N  
ATOM    278  CA  VAL G  37     125.104 -16.307 198.161  1.00                 C  
ATOM    279  C   VAL G  37     126.350 -15.819 197.431  1.00                 C  
ATOM    280  O   VAL G  37     126.260 -15.018 196.500  1.00                 O  
ATOM    281  CB  VAL G  37     124.383 -15.100 198.788  1.00                 C  
ATOM    282  CG1 VAL G  37     123.054 -15.528 199.392  1.00                 C  
ATOM    283  CG2 VAL G  37     125.262 -14.441 199.840  1.00                 C  
ATOM    284  N   ASN G  38     127.511 -16.304 197.856  1.00                 N  
ATOM    285  CA  ASN G  38     128.766 -15.940 197.209  1.00                 C  
ATOM    286  C   ASN G  38     129.484 -17.143 196.608  1.00                 C  
ATOM    287  O   ASN G  38     129.219 -18.285 196.979  1.00                 O  
ATOM    288  CB  ASN G  38     129.690 -15.224 198.196  1.00                 C  
ATOM    289  CG  ASN G  38     129.133 -13.889 198.652  1.00                 C  
ATOM    290  OD1 ASN G  38     129.216 -12.893 197.933  1.00                 O  
ATOM    291  ND2 ASN G  38     128.563 -13.865 199.850  1.00                 N  
ATOM    292  N   THR G  39     130.393 -16.874 195.677  1.00                 N  
ATOM    293  CA  THR G  39     131.091 -17.929 194.953  1.00                 C  
ATOM    294  C   THR G  39     132.546 -18.033 195.389  1.00                 C  
ATOM    295  O   THR G  39     133.311 -17.079 195.254  1.00                 O  
ATOM    296  CB  THR G  39     131.033 -17.703 193.431  1.00                 C  
ATOM    297  OG1 THR G  39     129.667 -17.702 192.997  1.00                 O  
ATOM    298  CG2 THR G  39     131.776 -18.810 192.699  1.00                 C  
ATOM    299  N   GLY G  40     132.927 -19.198 195.904  1.00                 N  
ATOM    300  CA  GLY G  40     134.298 -19.425 196.321  1.00                 C  
ATOM    301  C   GLY G  40     134.489 -20.699 197.119  1.00                 C  
ATOM    302  O   GLY G  40     133.803 -21.697 196.898  1.00                 O  
ATOM    303  N   VAL G  41     135.432 -20.660 198.055  1.00                 N  
ATOM    304  CA  VAL G  41     135.757 -21.819 198.875  1.00                 C  
ATOM    305  C   VAL G  41     135.041 -21.762 200.218  1.00                 C  
ATOM    306  O   VAL G  41     135.134 -20.769 200.940  1.00                 O  
ATOM    307  CB  VAL G  41     137.275 -21.943 199.101  1.00                 C  
ATOM    308  CG1 VAL G  41     137.584 -23.120 200.013  1.00                 C  
ATOM    309  CG2 VAL G  41     138.001 -22.089 197.772  1.00                 C  
ATOM    310  N   LEU G  42     134.325 -22.831 200.550  1.00                 N  
ATOM    311  CA  LEU G  42     133.635 -22.916 201.831  1.00                 C  
ATOM    312  C   LEU G  42     134.588 -23.359 202.935  1.00                 C  
ATOM    313  O   LEU G  42     135.273 -24.373 202.807  1.00                 O  
ATOM    314  CB  LEU G  42     132.450 -23.880 201.739  1.00                 C  
ATOM    315  CG  LEU G  42     131.615 -24.051 203.009  1.00                 C  
ATOM    316  CD1 LEU G  42     130.909 -22.753 203.367  1.00                 C  
ATOM    317  CD2 LEU G  42     130.603 -25.174 202.840  1.00                 C  
ATOM    318  N   HIS G  43     134.631 -22.587 204.016  1.00                 N  
ATOM    319  CA  HIS G  43     135.465 -22.918 205.163  1.00                 C  
ATOM    320  C   HIS G  43     134.603 -23.150 206.396  1.00                 C  
ATOM    321  O   HIS G  43     133.839 -22.275 206.804  1.00                 O  
ATOM    322  CB  HIS G  43     136.483 -21.806 205.424  1.00                 C  
ATOM    323  CG  HIS G  43     137.415 -22.094 206.560  1.00                 C  
ATOM    324  ND1 HIS G  43     138.197 -21.123 207.146  1.00                 N  
ATOM    325  CE1 HIS G  43     138.922 -21.680 208.132  1.00                 C  
ATOM    326  CD2 HIS G  43     137.780 -23.275 207.329  1.00                 C  
ATOM    327  NE2 HIS G  43     138.677 -22.971 208.248  1.00                 N  
ATOM    328  N   VAL G  44     134.725 -24.335 206.983  1.00                 N  
ATOM    329  CA  VAL G  44     133.986 -24.666 208.194  1.00                 C  
ATOM    330  C   VAL G  44     134.946 -24.983 209.335  1.00                 C  
ATOM    331  O   VAL G  44     135.801 -25.860 209.212  1.00                 O  
ATOM    332  CB  VAL G  44     133.027 -25.849 207.964  1.00                 C  
ATOM    333  CG1 VAL G  44     132.288 -26.193 209.249  1.00                 C  
ATOM    334  CG2 VAL G  44     132.044 -25.529 206.849  1.00                 C  
ATOM    335  N   SER G  45     134.805 -24.258 210.440  1.00                 N  
ATOM    336  CA  SER G  45     135.666 -24.454 211.601  1.00                 C  
ATOM    337  C   SER G  45     135.411 -25.809 212.251  1.00                 C  
ATOM    338  O   SER G  45     134.286 -26.309 212.245  1.00                 O  
ATOM    339  CB  SER G  45     135.453 -23.334 212.621  1.00                 C  
ATOM    340  OG  SER G  45     135.829 -22.077 212.085  1.00                 O  
ATOM    341  N   ALA G  46     136.464 -26.397 212.811  1.00                 N  
ATOM    342  CA  ALA G  46     136.371 -27.712 213.434  1.00                 C  
ATOM    343  C   ALA G  46     135.500 -27.686 214.686  1.00                 C  
ATOM    344  O   ALA G  46     135.372 -26.653 215.346  1.00                 O  
ATOM    345  CB  ALA G  46     137.757 -28.233 213.783  1.00                 C  
ATOM    346  N   LYS G  47     134.901 -28.829 215.005  1.00                 N  
ATOM    347  CA  LYS G  47     134.044 -28.949 216.179  1.00                 C  
ATOM    348  C   LYS G  47     134.865 -28.897 217.462  1.00                 C  
ATOM    349  O   LYS G  47     136.058 -29.203 217.461  1.00                 O  
ATOM    350  CB  LYS G  47     133.236 -30.247 216.122  1.00                 C  
ATOM    351  CD  LYS G  47     131.433 -31.598 215.016  1.00                 C  
ATOM    352  CE  LYS G  47     130.415 -31.646 213.889  1.00                 C  
ATOM    353  CG  LYS G  47     132.220 -30.297 214.994  1.00                 C  
ATOM    354  NZ  LYS G  47     129.645 -32.921 213.891  1.00                 N  
ATOM    355  N   GLY G  48     134.220 -28.508 218.556  1.00                 N  
ATOM    356  CA  GLY G  48     134.896 -28.386 219.834  1.00                 C  
ATOM    357  C   GLY G  48     135.211 -26.941 220.164  1.00                 C  
ATOM    358  O   GLY G  48     135.626 -26.624 221.279  1.00                 O  
ATOM    359  N   LYS G  49     135.014 -26.062 219.186  1.00                 N  
ATOM    360  CA  LYS G  49     135.248 -24.636 219.377  1.00                 C  
ATOM    361  C   LYS G  49     134.128 -24.013 220.205  1.00                 C  
ATOM    362  O   LYS G  49     133.303 -23.263 219.681  1.00                 O  
ATOM    363  CB  LYS G  49     135.368 -23.927 218.026  1.00                 C  
ATOM    364  CD  LYS G  49     136.650 -23.588 215.895  1.00                 C  
ATOM    365  CE  LYS G  49     137.876 -23.989 215.091  1.00                 C  
ATOM    366  CG  LYS G  49     136.579 -24.347 217.210  1.00                 C  
ATOM    367  NZ  LYS G  49     137.963 -23.246 213.804  1.00                 N  
ATOM    368  N   SER G  50     134.111 -24.339 221.496  1.00                 N  
ATOM    369  CA  SER G  50     133.090 -23.858 222.428  1.00                 C  
ATOM    370  C   SER G  50     131.674 -24.248 222.004  1.00                 C  
ATOM    371  O   SER G  50     130.708 -23.554 222.322  1.00                 O  
ATOM    372  CB  SER G  50     133.171 -22.337 222.574  1.00                 C  
ATOM    373  OG  SER G  50     134.428 -21.941 223.096  1.00                 O  
ATOM    374  N   GLY G  51     131.560 -25.361 221.285  1.00                 N  
ATOM    375  CA  GLY G  51     130.270 -25.870 220.857  1.00                 C  
ATOM    376  C   GLY G  51     129.661 -25.115 219.689  1.00                 C  
ATOM    377  O   GLY G  51     128.532 -25.393 219.285  1.00                 O  
ATOM    378  N   VAL G  52     130.407 -24.160 219.143  1.00                 N  
ATOM    379  CA  VAL G  52     129.918 -23.353 218.030  1.00                 C  
ATOM    380  C   VAL G  52     130.865 -23.405 216.835  1.00                 C  
ATOM    381  O   VAL G  52     132.032 -23.027 216.939  1.00                 O  
ATOM    382  CB  VAL G  52     129.702 -21.887 218.448  1.00                 C  
ATOM    383  CG1 VAL G  52     129.218 -21.061 217.266  1.00                 C  
ATOM    384  CG2 VAL G  52     128.713 -21.802 219.601  1.00                 C  
ATOM    385  N   GLN G  53     130.354 -23.875 215.701  1.00                 N  
ATOM    386  CA  GLN G  53     131.139 -23.931 214.473  1.00                 C  
ATOM    387  C   GLN G  53     130.891 -22.710 213.594  1.00                 C  
ATOM    388  O   GLN G  53     129.746 -22.320 213.364  1.00                 O  
ATOM    389  CB  GLN G  53     130.821 -25.207 213.691  1.00                 C  
ATOM    390  CD  GLN G  53     130.865 -27.731 213.614  1.00                 C  
ATOM    391  CG  GLN G  53     131.210 -26.489 214.410  1.00                 C  
ATOM    392  OE1 GLN G  53     129.801 -28.323 213.798  1.00                 O  
ATOM    393  NE2 GLN G  53     131.765 -28.131 212.723  1.00                 N  
ATOM    394  N   THR G  54     131.971 -22.111 213.104  1.00                 N  
ATOM    395  CA  THR G  54     131.874 -20.933 212.251  1.00                 C  
ATOM    396  C   THR G  54     132.077 -21.296 210.783  1.00                 C  
ATOM    397  O   THR G  54     133.134 -21.796 210.398  1.00                 O  
ATOM    398  CB  THR G  54     132.898 -19.857 212.656  1.00                 C  
ATOM    399  OG1 THR G  54     132.644 -19.433 214.001  1.00                 O  
ATOM    400  CG2 THR G  54     132.794 -18.649 211.737  1.00                 C  
ATOM    401  N   ALA G  55     131.058 -21.042 209.969  1.00                 N  
ATOM    402  CA  ALA G  55     131.124 -21.340 208.543  1.00                 C  
ATOM    403  C   ALA G  55     131.011 -20.072 207.702  1.00                 C  
ATOM    404  O   ALA G  55     130.138 -19.236 207.937  1.00                 O  
ATOM    405  CB  ALA G  55     130.027 -22.320 208.155  1.00                 C  
ATOM    406  N   TYR G  56     131.899 -19.937 206.723  1.00                 N  
ATOM    407  CA  TYR G  56     131.884 -18.788 205.828  1.00                 C  
ATOM    408  C   TYR G  56     132.436 -19.174 204.462  1.00                 C  
ATOM    409  O   TYR G  56     132.943 -20.280 204.278  1.00                 O  
ATOM    410  CB  TYR G  56     132.691 -17.633 206.425  1.00                 C  
ATOM    411  CG  TYR G  56     134.167 -17.926 206.566  1.00                 C  
ATOM    412  OH  TYR G  56     138.231 -18.724 206.939  1.00                 O  
ATOM    413  CZ  TYR G  56     136.886 -18.461 206.817  1.00                 C  
ATOM    414  CD1 TYR G  56     135.062 -17.565 205.567  1.00                 C  
ATOM    415  CE1 TYR G  56     136.414 -17.828 205.687  1.00                 C  
ATOM    416  CD2 TYR G  56     134.661 -18.562 207.697  1.00                 C  
ATOM    417  CE2 TYR G  56     136.010 -18.834 207.835  1.00                 C  
ATOM    418  N   ILE G  57     132.341 -18.255 203.506  1.00                 N  
ATOM    419  CA  ILE G  57     132.868 -18.490 202.169  1.00                 C  
ATOM    420  C   ILE G  57     133.920 -17.453 201.799  1.00                 C  
ATOM    421  O   ILE G  57     133.654 -16.252 201.825  1.00                 O  
ATOM    422  CB  ILE G  57     131.747 -18.493 201.113  1.00                 C  
ATOM    423  CD1 ILE G  57     129.485 -19.531 200.559  1.00                 C  
ATOM    424  CG1 ILE G  57     130.727 -19.591 201.422  1.00                 C  
ATOM    425  CG2 ILE G  57     132.331 -18.640 199.716  1.00                 C  
ATOM    426  N   ASP G  58     135.115 -17.919 201.456  1.00                 N  
ATOM    427  CA  ASP G  58     136.156 -17.030 200.959  1.00                 C  
ATOM    428  C   ASP G  58     135.920 -16.753 199.480  1.00                 C  
ATOM    429  O   ASP G  58     136.126 -17.625 198.638  1.00                 O  
ATOM    430  CB  ASP G  58     137.539 -17.643 201.189  1.00                 C  
ATOM    431  CG  ASP G  58     138.663 -16.726 200.749  1.00                 C  
ATOM    432  OD1 ASP G  58     138.377 -15.720 200.066  1.00                 O  
ATOM    433  OD2 ASP G  58     139.830 -17.012 201.089  1.00                 O  
ATOM    434  N   TYR G  59     135.477 -15.539 199.168  1.00                 N  
ATOM    435  CA  TYR G  59     135.203 -15.166 197.785  1.00                 C  
ATOM    436  C   TYR G  59     136.025 -13.959 197.351  1.00                 C  
ATOM    437  O   TYR G  59     136.384 -13.111 198.168  1.00                 O  
ATOM    438  CB  TYR G  59     133.714 -14.871 197.594  1.00                 C  
ATOM    439  CG  TYR G  59     133.216 -13.689 198.395  1.00                 C  
ATOM    440  OH  TYR G  59     131.850 -10.428 200.584  1.00                 O  
ATOM    441  CZ  TYR G  59     132.301 -11.509 199.861  1.00                 C  
ATOM    442  CD1 TYR G  59     133.236 -12.408 197.859  1.00                 C  
ATOM    443  CE1 TYR G  59     132.783 -11.322 198.583  1.00                 C  
ATOM    444  CD2 TYR G  59     132.727 -13.858 199.684  1.00                 C  
ATOM    445  CE2 TYR G  59     132.270 -12.784 200.423  1.00                 C  
ATOM    446  N   SER G  60     136.319 -13.890 196.058  1.00                 N  
ATOM    447  CA  SER G  60     137.103 -12.794 195.506  1.00                 C  
ATOM    448  C   SER G  60     136.281 -11.510 195.447  1.00                 C  
ATOM    449  O   SER G  60     135.153 -11.508 194.951  1.00                 O  
ATOM    450  CB  SER G  60     137.619 -13.154 194.111  1.00                 C  
ATOM    451  OG  SER G  60     138.311 -12.064 193.527  1.00                 O  
ATOM    452  N   SER G  61     136.850 -10.424 195.960  1.00                 N  
ATOM    453  CA  SER G  61     136.183  -9.126 195.952  1.00                 C  
ATOM    454  C   SER G  61     137.180  -7.990 196.141  1.00                 C  
ATOM    455  O   SER G  61     138.268  -8.189 196.683  1.00                 O  
ATOM    456  CB  SER G  61     135.111  -9.068 197.042  1.00                 C  
ATOM    457  OG  SER G  61     135.694  -9.108 198.333  1.00                 O  
ATOM    458  N   LYS G  62     136.802  -6.796 195.694  1.00                 N  
ATOM    459  CA  LYS G  62     137.650  -5.621 195.857  1.00                 C  
ATOM    460  C   LYS G  62     136.864  -4.424 196.386  1.00                 C  
ATOM    461  O   LYS G  62     137.444  -3.395 196.731  1.00                 O  
ATOM    462  CB  LYS G  62     138.318  -5.254 194.530  1.00                 C  
ATOM    463  CD  LYS G  62     138.076  -4.467 192.159  1.00                 C  
ATOM    464  CE  LYS G  62     137.105  -4.021 191.078  1.00                 C  
ATOM    465  CG  LYS G  62     137.345  -4.833 193.441  1.00                 C  
ATOM    466  NZ  LYS G  62     137.808  -3.648 189.820  1.00                 N  
ATOM    467  N   ARG G  63     135.544  -4.566 196.453  1.00                 N  
ATOM    468  CA  ARG G  63     134.691  -3.522 197.014  1.00                 C  
ATOM    469  C   ARG G  63     134.426  -3.788 198.493  1.00                 C  
ATOM    470  O   ARG G  63     133.719  -4.731 198.846  1.00                 O  
ATOM    471  CB  ARG G  63     133.373  -3.435 196.242  1.00                 C  
ATOM    472  CD  ARG G  63     132.227  -3.175 194.024  1.00                 C  
ATOM    473  NE  ARG G  63     131.820  -4.574 193.922  1.00                 N  
ATOM    474  CG  ARG G  63     133.531  -3.015 194.790  1.00                 C  
ATOM    475  CZ  ARG G  63     130.658  -4.979 193.420  1.00                 C  
ATOM    476  NH1 ARG G  63     130.374  -6.273 193.367  1.00                 N  
ATOM    477  NH2 ARG G  63     129.783  -4.089 192.973  1.00                 N  
ATOM    478  N   TYR G  64     134.995  -2.949 199.352  1.00                 N  
ATOM    479  CA  TYR G  64     134.913  -3.161 200.793  1.00                 C  
ATOM    480  C   TYR G  64     133.546  -2.818 201.377  1.00                 C  
ATOM    481  O   TYR G  64     132.919  -1.832 200.993  1.00                 O  
ATOM    482  CB  TYR G  64     135.981  -2.339 201.517  1.00                 C  
ATOM    483  CG  TYR G  64     135.990  -2.531 203.017  1.00                 C  
ATOM    484  OH  TYR G  64     136.022  -3.075 207.139  1.00                 O  
ATOM    485  CZ  TYR G  64     136.010  -2.893 205.775  1.00                 C  
ATOM    486  CD1 TYR G  64     136.555  -3.666 203.585  1.00                 C  
ATOM    487  CE1 TYR G  64     136.567  -3.850 204.955  1.00                 C  
ATOM    488  CD2 TYR G  64     135.433  -1.578 203.859  1.00                 C  
ATOM    489  CE2 TYR G  64     135.436  -1.745 205.231  1.00                 C  
ATOM    490  N   ILE G  65     133.094  -3.650 202.309  1.00                 N  
ATOM    491  CA  ILE G  65     131.861  -3.406 203.043  1.00                 C  
ATOM    492  C   ILE G  65     132.168  -3.412 204.537  1.00                 C  
ATOM    493  O   ILE G  65     132.589  -4.433 205.080  1.00                 O  
ATOM    494  CB  ILE G  65     130.781  -4.447 202.695  1.00                 C  
ATOM    495  CD1 ILE G  65     129.567  -5.532 200.733  1.00                 C  
ATOM    496  CG1 ILE G  65     130.461  -4.404 201.199  1.00                 C  
ATOM    497  CG2 ILE G  65     129.540  -4.233 203.547  1.00                 C  
ATOM    498  N   PRO G  66     131.962  -2.265 205.202  1.00                 N  
ATOM    499  CA  PRO G  66     132.342  -2.049 206.604  1.00                 C  
ATOM    500  C   PRO G  66     131.786  -3.099 207.559  1.00                 C  
ATOM    501  O   PRO G  66     130.583  -3.357 207.565  1.00                 O  
ATOM    502  CB  PRO G  66     131.767  -0.670 206.935  1.00                 C  
ATOM    503  CD  PRO G  66     131.367  -0.959 204.593  1.00                 C  
ATOM    504  CG  PRO G  66     131.760   0.055 205.631  1.00                 C  
ATOM    505  N   SER G  67     132.669  -3.700 208.350  1.00                 N  
ATOM    506  CA  SER G  67     132.260  -4.625 209.400  1.00                 C  
ATOM    507  C   SER G  67     132.971  -4.273 210.703  1.00                 C  
ATOM    508  O   SER G  67     134.114  -3.814 210.691  1.00                 O  
ATOM    509  CB  SER G  67     132.560  -6.068 208.990  1.00                 C  
ATOM    510  OG  SER G  67     131.830  -6.431 207.831  1.00                 O  
ATOM    511  N   VAL G  68     132.283  -4.485 211.821  1.00                 N  
ATOM    512  CA  VAL G  68     132.806  -4.135 213.138  1.00                 C  
ATOM    513  C   VAL G  68     134.138  -4.841 213.423  1.00                 C  
ATOM    514  O   VAL G  68     134.372  -5.953 212.947  1.00                 O  
ATOM    515  CB  VAL G  68     131.798  -4.470 214.253  1.00                 C  
ATOM    516  CG1 VAL G  68     130.516  -3.672 214.070  1.00                 C  
ATOM    517  CG2 VAL G  68     131.503  -5.962 214.273  1.00                 C  
ATOM    518  N   ASN G  69     135.008  -4.169 214.175  1.00                 N  
ATOM    519  CA  ASN G  69     136.331  -4.685 214.533  1.00                 C  
ATOM    520  C   ASN G  69     137.265  -4.898 213.343  1.00                 C  
ATOM    521  O   ASN G  69     137.963  -5.907 213.266  1.00                 O  
ATOM    522  CB  ASN G  69     136.203  -6.001 215.303  1.00                 C  
ATOM    523  CG  ASN G  69     137.458  -6.346 216.079  1.00                 C  
ATOM    524  OD1 ASN G  69     138.170  -5.461 216.553  1.00                 O  
ATOM    525  ND2 ASN G  69     137.733  -7.639 216.212  1.00                 N  
ATOM    526  N   ASP G  70     137.278  -3.940 212.421  1.00                 N  
ATOM    527  CA  ASP G  70     138.172  -3.999 211.269  1.00                 C  
ATOM    528  C   ASP G  70     139.150  -2.830 211.265  1.00                 C  
ATOM    529  O   ASP G  70     138.759  -1.682 211.477  1.00                 O  
ATOM    530  CB  ASP G  70     137.368  -4.012 209.967  1.00                 C  
ATOM    531  CG  ASP G  70     136.563  -5.284 209.792  1.00                 C  
ATOM    532  OD1 ASP G  70     136.574  -6.126 210.715  1.00                 O  
ATOM    533  OD2 ASP G  70     135.920  -5.439 208.732  1.00                 O  
ATOM    534  N   PHE G  71     140.422  -3.127 211.026  1.00                 N  
ATOM    535  CA  PHE G  71     141.432  -2.084 210.896  1.00                 C  
ATOM    536  C   PHE G  71     141.478  -1.596 209.454  1.00                 C  
ATOM    537  O   PHE G  71     141.774  -2.364 208.539  1.00                 O  
ATOM    538  CB  PHE G  71     142.800  -2.605 211.340  1.00                 C  
ATOM    539  CG  PHE G  71     142.897  -2.874 212.815  1.00                 C  
ATOM    540  CZ  PHE G  71     143.077  -3.366 215.545  1.00                 C  
ATOM    541  CD1 PHE G  71     142.532  -4.104 213.334  1.00                 C  
ATOM    542  CE1 PHE G  71     142.621  -4.352 214.691  1.00                 C  
ATOM    543  CD2 PHE G  71     143.352  -1.898 213.683  1.00                 C  
ATOM    544  CE2 PHE G  71     143.440  -2.145 215.040  1.00                 C  
ATOM    545  N   VAL G  72     141.176  -0.317 209.255  1.00                 N  
ATOM    546  CA  VAL G  72     141.069   0.242 207.913  1.00                 C  
ATOM    547  C   VAL G  72     141.906   1.507 207.745  1.00                 C  
ATOM    548  O   VAL G  72     142.246   2.175 208.722  1.00                 O  
ATOM    549  CB  VAL G  72     139.606   0.553 207.546  1.00                 C  
ATOM    550  CG1 VAL G  72     138.770  -0.718 207.567  1.00                 C  
ATOM    551  CG2 VAL G  72     139.028   1.591 208.495  1.00                 C  
ATOM    552  N   ILE G  73     142.239   1.825 206.498  1.00                 N  
ATOM    553  CA  ILE G  73     142.955   3.054 206.182  1.00                 C  
ATOM    554  C   ILE G  73     142.039   4.016 205.437  1.00                 C  
ATOM    555  O   ILE G  73     141.685   3.782 204.281  1.00                 O  
ATOM    556  CB  ILE G  73     144.224   2.772 205.356  1.00                 C  
ATOM    557  CD1 ILE G  73     146.337   1.347 205.308  1.00                 C  
ATOM    558  CG1 ILE G  73     145.167   1.847 206.127  1.00                 C  
ATOM    559  CG2 ILE G  73     144.903   4.074 204.962  1.00                 C  
ATOM    560  N   GLY G  74     141.654   5.096 206.106  1.00                 N  
ATOM    561  CA  GLY G  74     140.756   6.068 205.514  1.00                 C  
ATOM    562  C   GLY G  74     141.437   7.382 205.192  1.00                 C  
ATOM    563  O   GLY G  74     142.561   7.634 205.626  1.00                 O  
ATOM    564  N   VAL G  75     140.752   8.220 204.421  1.00                 N  
ATOM    565  CA  VAL G  75     141.251   9.548 204.095  1.00                 C  
ATOM    566  C   VAL G  75     140.203  10.611 204.428  1.00                 C  
ATOM    567  O   VAL G  75     139.046  10.507 204.017  1.00                 O  
ATOM    568  CB  VAL G  75     141.656   9.651 202.613  1.00                 C  
ATOM    569  CG1 VAL G  75     140.470   9.339 201.713  1.00                 C  
ATOM    570  CG2 VAL G  75     142.213  11.033 202.307  1.00                 C  
ATOM    571  N   ILE G  76     140.611  11.621 205.191  1.00                 N  
ATOM    572  CA  ILE G  76     139.711  12.698 205.591  1.00                 C  
ATOM    573  C   ILE G  76     139.308  13.542 204.387  1.00                 C  
ATOM    574  O   ILE G  76     140.159  14.140 203.729  1.00                 O  
ATOM    575  CB  ILE G  76     140.346  13.592 206.673  1.00                 C  
ATOM    576  CD1 ILE G  76     141.441  13.520 208.974  1.00                 C  
ATOM    577  CG1 ILE G  76     140.612  12.783 207.944  1.00                 C  
ATOM    578  CG2 ILE G  76     139.468  14.804 206.945  1.00                 C  
ATOM    579  N   ILE G  77     138.010  13.591 204.102  1.00                 N  
ATOM    580  CA  ILE G  77     137.517  14.319 202.938  1.00                 C  
ATOM    581  C   ILE G  77     136.519  15.412 203.307  1.00                 C  
ATOM    582  O   ILE G  77     135.952  16.065 202.431  1.00                 O  
ATOM    583  CB  ILE G  77     136.865  13.371 201.914  1.00                 C  
ATOM    584  CD1 ILE G  77     134.804  11.924 201.523  1.00                 C  
ATOM    585  CG1 ILE G  77     135.645  12.682 202.527  1.00                 C  
ATOM    586  CG2 ILE G  77     137.883  12.367 201.395  1.00                 C  
ATOM    587  N   GLY G  78     136.306  15.611 204.603  1.00                 N  
ATOM    588  CA  GLY G  78     135.367  16.618 205.060  1.00                 C  
ATOM    589  C   GLY G  78     135.326  16.766 206.567  1.00                 C  
ATOM    590  O   GLY G  78     135.690  15.849 207.302  1.00                 O  
ATOM    591  N   THR G  79     134.876  17.929 207.025  1.00                 N  
ATOM    592  CA  THR G  79     134.792  18.218 208.451  1.00                 C  
ATOM    593  C   THR G  79     133.410  18.735 208.831  1.00                 C  
ATOM    594  O   THR G  79     133.055  19.872 208.519  1.00                 O  
ATOM    595  CB  THR G  79     135.855  19.245 208.882  1.00                 C  
ATOM    596  OG1 THR G  79     137.162  18.741 208.580  1.00                 O  
ATOM    597  CG2 THR G  79     135.768  19.506 210.378  1.00                 C  
ATOM    598  N   PHE G  80     132.631  17.895 209.503  1.00                 N  
ATOM    599  CA  PHE G  80     131.316  18.300 209.983  1.00                 C  
ATOM    600  C   PHE G  80     131.406  18.947 211.361  1.00                 C  
ATOM    601  O   PHE G  80     132.483  19.346 211.804  1.00                 O  
ATOM    602  CB  PHE G  80     130.369  17.099 210.029  1.00                 C  
ATOM    603  CG  PHE G  80     128.979  17.440 210.484  1.00                 C  
ATOM    604  CZ  PHE G  80     126.407  18.070 211.331  1.00                 C  
ATOM    605  CD1 PHE G  80     128.072  18.016 209.611  1.00                 C  
ATOM    606  CE1 PHE G  80     126.793  18.330 210.029  1.00                 C  
ATOM    607  CD2 PHE G  80     128.578  17.186 211.783  1.00                 C  
ATOM    608  CE2 PHE G  80     127.299  17.500 212.201  1.00                 C  
ATOM    609  N   SER G  81     130.265  19.040 212.035  1.00                 N  
ATOM    610  CA  SER G  81     130.185  19.712 213.327  1.00                 C  
ATOM    611  C   SER G  81     130.849  18.920 214.451  1.00                 C  
ATOM    612  O   SER G  81     131.601  19.479 215.249  1.00                 O  
ATOM    613  CB  SER G  81     128.726  19.984 213.700  1.00                 C  
ATOM    614  OG  SER G  81     128.137  20.914 212.808  1.00                 O  
ATOM    615  N   ASP G  82     130.573  17.621 214.509  1.00                 N  
ATOM    616  CA  ASP G  82     131.058  16.793 215.609  1.00                 C  
ATOM    617  C   ASP G  82     131.936  15.629 215.157  1.00                 C  
ATOM    618  O   ASP G  82     132.453  14.881 215.987  1.00                 O  
ATOM    619  CB  ASP G  82     129.885  16.237 216.419  1.00                 C  
ATOM    620  CG  ASP G  82     128.991  15.327 215.601  1.00                 C  
ATOM    621  OD1 ASP G  82     129.346  15.033 214.440  1.00                 O  
ATOM    622  OD2 ASP G  82     127.936  14.907 216.120  1.00                 O  
ATOM    623  N   SER G  83     132.111  15.476 213.849  1.00                 N  
ATOM    624  CA  SER G  83     132.883  14.355 213.323  1.00                 C  
ATOM    625  C   SER G  83     133.557  14.666 211.991  1.00                 C  
ATOM    626  O   SER G  83     133.291  15.695 211.371  1.00                 O  
ATOM    627  CB  SER G  83     131.992  13.123 213.155  1.00                 C  
ATOM    628  OG  SER G  83     131.019  13.331 212.146  1.00                 O  
ATOM    629  N   TYR G  84     134.437  13.767 211.562  1.00                 N  
ATOM    630  CA  TYR G  84     135.059  13.859 210.249  1.00                 C  
ATOM    631  C   TYR G  84     134.289  13.006 209.251  1.00                 C  
ATOM    632  O   TYR G  84     133.786  11.937 209.596  1.00                 O  
ATOM    633  CB  TYR G  84     136.524  13.423 210.318  1.00                 C  
ATOM    634  CG  TYR G  84     137.407  14.365 211.105  1.00                 C  
ATOM    635  OH  TYR G  84     139.832  16.948 213.282  1.00                 O  
ATOM    636  CZ  TYR G  84     139.030  16.094 212.560  1.00                 C  
ATOM    637  CD1 TYR G  84     137.567  14.211 212.476  1.00                 C  
ATOM    638  CE1 TYR G  84     138.373  15.067 213.203  1.00                 C  
ATOM    639  CD2 TYR G  84     138.077  15.405 210.474  1.00                 C  
ATOM    640  CE2 TYR G  84     138.886  16.271 211.185  1.00                 C  
ATOM    641  N   LYS G  85     134.197  13.480 208.013  1.00                 N  
ATOM    642  CA  LYS G  85     133.720  12.647 206.920  1.00                 C  
ATOM    643  C   LYS G  85     134.934  12.001 206.265  1.00                 C  
ATOM    644  O   LYS G  85     135.802  12.695 205.733  1.00                 O  
ATOM    645  CB  LYS G  85     132.911  13.481 205.924  1.00                 C  
ATOM    646  CD  LYS G  85     131.470  13.555 203.871  1.00                 C  
ATOM    647  CE  LYS G  85     130.874  12.751 202.727  1.00                 C  
ATOM    648  CG  LYS G  85     132.289  12.672 204.798  1.00                 C  
ATOM    649  NZ  LYS G  85     130.070  13.604 201.808  1.00                 N  
ATOM    650  N   VAL G  86     135.002  10.675 206.316  1.00                 N  
ATOM    651  CA  VAL G  86     136.167   9.953 205.814  1.00                 C  
ATOM    652  C   VAL G  86     135.788   8.908 204.761  1.00                 C  
ATOM    653  O   VAL G  86     134.772   8.223 204.885  1.00                 O  
ATOM    654  CB  VAL G  86     136.940   9.265 206.955  1.00                 C  
ATOM    655  CG1 VAL G  86     138.104   8.460 206.400  1.00                 C  
ATOM    656  CG2 VAL G  86     137.430  10.294 207.962  1.00                 C  
ATOM    657  N   SER G  87     136.604   8.808 203.715  1.00                 N  
ATOM    658  CA  SER G  87     136.383   7.832 202.655  1.00                 C  
ATOM    659  C   SER G  87     137.296   6.621 202.829  1.00                 C  
ATOM    660  O   SER G  87     138.512   6.764 202.951  1.00                 O  
ATOM    661  CB  SER G  87     136.609   8.470 201.283  1.00                 C  
ATOM    662  OG  SER G  87     136.499   7.509 200.248  1.00                 O  
ATOM    663  N   LEU G  88     136.705   5.430 202.843  1.00                 N  
ATOM    664  CA  LEU G  88     137.477   4.197 202.955  1.00                 C  
ATOM    665  C   LEU G  88     137.806   3.636 201.576  1.00                 C  
ATOM    666  O   LEU G  88     138.784   2.908 201.407  1.00                 O  
ATOM    667  CB  LEU G  88     136.713   3.159 203.780  1.00                 C  
ATOM    668  CG  LEU G  88     136.441   3.522 205.241  1.00                 C  
ATOM    669  CD1 LEU G  88     135.587   2.455 205.910  1.00                 C  
ATOM    670  CD2 LEU G  88     137.745   3.708 206.001  1.00                 C  
ATOM    671  N   GLN G  89     136.982   3.984 200.595  1.00                 N  
ATOM    672  CA  GLN G  89     137.193   3.551 199.219  1.00                 C  
ATOM    673  C   GLN G  89     136.436   4.469 198.266  1.00                 C  
ATOM    674  O   GLN G  89     135.343   4.938 198.584  1.00                 O  
ATOM    675  CB  GLN G  89     136.748   2.098 199.040  1.00                 C  
ATOM    676  CD  GLN G  89     136.623   0.073 197.536  1.00                 C  
ATOM    677  CG  GLN G  89     137.023   1.530 197.657  1.00                 C  
ATOM    678  OE1 GLN G  89     135.776  -0.412 198.285  1.00                 O  
ATOM    679  NE2 GLN G  89     137.233  -0.630 196.588  1.00                 N  
ATOM    680  N   ASN G  90     137.027   4.731 197.105  1.00                 N  
ATOM    681  CA  ASN G  90     136.411   5.602 196.110  1.00                 C  
ATOM    682  C   ASN G  90     135.008   5.153 195.716  1.00                 C  
ATOM    683  O   ASN G  90     134.748   3.959 195.558  1.00                 O  
ATOM    684  CB  ASN G  90     137.291   5.696 194.862  1.00                 C  
ATOM    685  CG  ASN G  90     138.575   6.461 195.111  1.00                 C  
ATOM    686  OD1 ASN G  90     138.677   7.227 196.069  1.00                 O  
ATOM    687  ND2 ASN G  90     139.562   6.255 194.246  1.00                 N  
ATOM    688  N   PHE G  91     134.113   6.130 195.580  1.00                 N  
ATOM    689  CA  PHE G  91     132.719   5.919 195.176  1.00                 C  
ATOM    690  C   PHE G  91     131.866   5.206 196.228  1.00                 C  
ATOM    691  O   PHE G  91     130.659   5.049 196.048  1.00                 O  
ATOM    692  CB  PHE G  91     132.654   5.117 193.874  1.00                 C  
ATOM    693  CG  PHE G  91     133.397   5.752 192.734  1.00                 C  
ATOM    694  CZ  PHE G  91     134.766   6.932 190.622  1.00                 C  
ATOM    695  CD1 PHE G  91     134.601   5.230 192.297  1.00                 C  
ATOM    696  CE1 PHE G  91     135.285   5.814 191.247  1.00                 C  
ATOM    697  CD2 PHE G  91     132.891   6.872 192.098  1.00                 C  
ATOM    698  CE2 PHE G  91     133.574   7.457 191.048  1.00                 C  
ATOM    699  N   SER G  92     132.490   4.785 197.325  1.00                 N  
ATOM    700  CA  SER G  92     131.762   4.136 198.411  1.00                 C  
ATOM    701  C   SER G  92     131.114   5.166 199.328  1.00                 C  
ATOM    702  O   SER G  92     131.473   6.343 199.308  1.00                 O  
ATOM    703  CB  SER G  92     132.696   3.229 199.215  1.00                 C  
ATOM    704  OG  SER G  92     133.190   2.169 198.416  1.00                 O  
ATOM    705  N   SER G  93     130.157   4.714 200.131  1.00                 N  
ATOM    706  CA  SER G  93     129.489   5.584 201.090  1.00                 C  
ATOM    707  C   SER G  93     130.471   6.023 202.166  1.00                 C  
ATOM    708  O   SER G  93     131.245   5.214 202.675  1.00                 O  
ATOM    709  CB  SER G  93     128.287   4.871 201.713  1.00                 C  
ATOM    710  OG  SER G  93     127.670   5.680 202.700  1.00                 O  
ATOM    711  N   SER G  94     130.435   7.307 202.506  1.00                 N  
ATOM    712  CA  SER G  94     131.359   7.871 203.485  1.00                 C  
ATOM    713  C   SER G  94     131.157   7.282 204.877  1.00                 C  
ATOM    714  O   SER G  94     130.079   6.785 205.206  1.00                 O  
ATOM    715  CB  SER G  94     131.209   9.392 203.549  1.00                 C  
ATOM    716  OG  SER G  94     129.955   9.759 204.099  1.00                 O  
ATOM    717  N   VAL G  95     132.209   7.345 205.685  1.00                 N  
ATOM    718  CA  VAL G  95     132.176   6.864 207.061  1.00                 C  
ATOM    719  C   VAL G  95     132.412   8.059 207.983  1.00                 C  
ATOM    720  O   VAL G  95     132.990   9.060 207.562  1.00                 O  
ATOM    721  CB  VAL G  95     133.218   5.755 207.296  1.00                 C  
ATOM    722  CG1 VAL G  95     132.937   4.560 206.398  1.00                 C  
ATOM    723  CG2 VAL G  95     134.624   6.285 207.059  1.00                 C  
ATOM    724  N   SER G  96     131.948   7.973 209.227  1.00                 N  
ATOM    725  CA  SER G  96     132.126   9.074 210.171  1.00                 C  
ATOM    726  C   SER G  96     133.175   8.765 211.236  1.00                 C  
ATOM    727  O   SER G  96     133.238   7.655 211.763  1.00                 O  
ATOM    728  CB  SER G  96     130.799   9.417 210.851  1.00                 C  
ATOM    729  OG  SER G  96     130.975  10.418 211.838  1.00                 O  
ATOM    730  N   LEU G  97     133.999   9.763 211.539  1.00                 N  
ATOM    731  CA  LEU G  97     135.008   9.654 212.586  1.00                 C  
ATOM    732  C   LEU G  97     134.811  10.781 213.593  1.00                 C  
ATOM    733  O   LEU G  97     135.148  11.933 213.321  1.00                 O  
ATOM    734  CB  LEU G  97     136.413   9.695 211.982  1.00                 C  
ATOM    735  CG  LEU G  97     137.578   9.623 212.971  1.00                 C  
ATOM    736  CD1 LEU G  97     137.565   8.301 213.723  1.00                 C  
ATOM    737  CD2 LEU G  97     138.906   9.809 212.253  1.00                 C  
ATOM    738  N   SER G  98     134.261  10.441 214.755  1.00                 N  
ATOM    739  CA  SER G  98     133.921  11.435 215.770  1.00                 C  
ATOM    740  C   SER G  98     135.144  12.163 216.320  1.00                 C  
ATOM    741  O   SER G  98     136.234  11.599 216.396  1.00                 O  
ATOM    742  CB  SER G  98     133.164  10.781 216.928  1.00                 C  
ATOM    743  OG  SER G  98     132.898  11.718 217.957  1.00                 O  
ATOM    744  N   TYR G  99     134.949  13.422 216.704  1.00                 N  
ATOM    745  CA  TYR G  99     136.011  14.219 217.305  1.00                 C  
ATOM    746  C   TYR G  99     136.351  13.698 218.698  1.00                 C  
ATOM    747  O   TYR G  99     137.422  13.982 219.234  1.00                 O  
ATOM    748  CB  TYR G  99     135.603  15.692 217.373  1.00                 C  
ATOM    749  CG  TYR G  99     134.517  15.981 218.385  1.00                 C  
ATOM    750  OH  TYR G  99     131.544  16.776 221.181  1.00                 O  
ATOM    751  CZ  TYR G  99     132.527  16.512 220.255  1.00                 C  
ATOM    752  CD1 TYR G  99     134.832  16.223 219.716  1.00                 C  
ATOM    753  CE1 TYR G  99     133.847  16.488 220.648  1.00                 C  
ATOM    754  CD2 TYR G  99     133.181  16.010 218.007  1.00                 C  
ATOM    755  CE2 TYR G  99     132.182  16.273 218.925  1.00                 C  
ATOM    756  N   MET G 100     135.427  12.939 219.280  1.00                 N  
ATOM    757  CA  MET G 100     135.620  12.366 220.607  1.00                 C  
ATOM    758  C   MET G 100     136.204  10.958 220.528  1.00                 C  
ATOM    759  O   MET G 100     136.449  10.321 221.553  1.00                 O  
ATOM    760  CB  MET G 100     134.298  12.339 221.376  1.00                 C  
ATOM    761  SD  MET G 100     132.157  13.639 222.561  1.00                 S  
ATOM    762  CE  MET G 100     132.671  13.022 224.162  1.00                 C  
ATOM    763  CG  MET G 100     133.740  13.715 221.701  1.00                 C  
ATOM    764  N   ALA G 101     136.425  10.479 219.308  1.00                 N  
ATOM    765  CA  ALA G 101     136.976   9.144 219.097  1.00                 C  
ATOM    766  C   ALA G 101     138.496   9.184 218.983  1.00                 C  
ATOM    767  O   ALA G 101     139.088   8.486 218.160  1.00                 O  
ATOM    768  CB  ALA G 101     136.376   8.514 217.849  1.00                 C  
ATOM    769  N   PHE G 102     139.118  10.009 219.820  1.00                 N  
ATOM    770  CA  PHE G 102     140.567  10.153 219.845  1.00                 C  
ATOM    771  C   PHE G 102     141.071  10.091 221.282  1.00                 C  
ATOM    772  O   PHE G 102     140.313  10.347 222.218  1.00                 O  
ATOM    773  CB  PHE G 102     140.987  11.466 219.181  1.00                 C  
ATOM    774  CG  PHE G 102     140.583  11.571 217.738  1.00                 C  
ATOM    775  CZ  PHE G 102     139.842  11.763 215.066  1.00                 C  
ATOM    776  CD1 PHE G 102     139.384  12.163 217.381  1.00                 C  
ATOM    777  CE1 PHE G 102     139.013  12.260 216.053  1.00                 C  
ATOM    778  CD2 PHE G 102     141.402  11.078 216.738  1.00                 C  
ATOM    779  CE2 PHE G 102     141.031  11.175 215.410  1.00                 C  
ATOM    780  N   PRO G 103     142.354   9.742 221.467  1.00                 N  
ATOM    781  CA  PRO G 103     142.942   9.801 222.809  1.00                 C  
ATOM    782  C   PRO G 103     143.025  11.240 223.307  1.00                 C  
ATOM    783  O   PRO G 103     143.278  12.143 222.507  1.00                 O  
ATOM    784  CB  PRO G 103     144.332   9.186 222.632  1.00                 C  
ATOM    785  CD  PRO G 103     143.276   9.114 220.485  1.00                 C  
ATOM    786  CG  PRO G 103     144.224   8.373 221.385  1.00                 C  
ATOM    787  N   ASN G 104     142.808  11.439 224.605  1.00                 N  
ATOM    788  CA  ASN G 104     142.816  12.768 225.215  1.00                 C  
ATOM    789  C   ASN G 104     141.824  13.723 224.559  1.00                 C  
ATOM    790  O   ASN G 104     142.144  14.883 224.298  1.00                 O  
ATOM    791  CB  ASN G 104     144.222  13.370 225.169  1.00                 C  
ATOM    792  CG  ASN G 104     144.401  14.507 226.155  1.00                 C  
ATOM    793  OD1 ASN G 104     143.801  14.510 227.230  1.00                 O  
ATOM    794  ND2 ASN G 104     145.230  15.479 225.792  1.00                 N  
ATOM    795  N   ALA G 105     140.621  13.227 224.294  1.00                 N  
ATOM    796  CA  ALA G 105     139.593  14.027 223.638  1.00                 C  
ATOM    797  C   ALA G 105     138.886  14.950 224.624  1.00                 C  
ATOM    798  O   ALA G 105     138.811  14.663 225.818  1.00                 O  
ATOM    799  CB  ALA G 105     138.577  13.126 222.953  1.00                 C  
ATOM    800  N   SER G 106     138.370  16.061 224.110  1.00                 N  
ATOM    801  CA  SER G 106     137.643  17.026 224.924  1.00                 C  
ATOM    802  C   SER G 106     136.677  17.818 224.053  1.00                 C  
ATOM    803  O   SER G 106     136.901  17.981 222.854  1.00                 O  
ATOM    804  CB  SER G 106     138.617  17.963 225.642  1.00                 C  
ATOM    805  OG  SER G 106     137.922  18.912 226.432  1.00                 O  
ATOM    806  N   LYS G 107     135.603  18.312 224.660  1.00                 N  
ATOM    807  CA  LYS G 107     134.603  19.083 223.930  1.00                 C  
ATOM    808  C   LYS G 107     135.120  20.476 223.581  1.00                 C  
ATOM    809  O   LYS G 107     134.524  21.184 222.769  1.00                 O  
ATOM    810  CB  LYS G 107     133.313  19.194 224.745  1.00                 C  
ATOM    811  CD  LYS G 107     131.303  18.062 225.734  1.00                 C  
ATOM    812  CE  LYS G 107     130.558  16.747 225.899  1.00                 C  
ATOM    813  CG  LYS G 107     132.572  17.879 224.917  1.00                 C  
ATOM    814  NZ  LYS G 107     129.324  16.908 226.716  1.00                 N  
ATOM    815  N   LYS G 108     136.233  20.861 224.196  1.00                 N  
ATOM    816  CA  LYS G 108     136.815  22.179 223.975  1.00                 C  
ATOM    817  C   LYS G 108     137.855  22.164 222.858  1.00                 C  
ATOM    818  O   LYS G 108     137.997  23.139 222.119  1.00                 O  
ATOM    819  CB  LYS G 108     137.452  22.706 225.262  1.00                 C  
ATOM    820  CD  LYS G 108     137.150  23.569 227.600  1.00                 C  
ATOM    821  CE  LYS G 108     136.149  23.915 228.691  1.00                 C  
ATOM    822  CG  LYS G 108     136.452  23.036 226.359  1.00                 C  
ATOM    823  NZ  LYS G 108     136.821  24.409 229.924  1.00                 N  
ATOM    824  N   ASN G 109     138.577  21.055 222.735  1.00                 N  
ATOM    825  CA  ASN G 109     139.652  20.953 221.754  1.00                 C  
ATOM    826  C   ASN G 109     139.427  19.866 220.705  1.00                 C  
ATOM    827  O   ASN G 109     139.455  18.674 221.013  1.00                 O  
ATOM    828  CB  ASN G 109     140.992  20.709 222.451  1.00                 C  
ATOM    829  CG  ASN G 109     142.156  20.679 221.481  1.00                 C  
ATOM    830  OD1 ASN G 109     141.983  20.892 220.281  1.00                 O  
ATOM    831  ND2 ASN G 109     143.350  20.414 221.999  1.00                 N  
ATOM    832  N   ARG G 110     139.208  20.289 219.464  1.00                 N  
ATOM    833  CA  ARG G 110     139.062  19.363 218.347  1.00                 C  
ATOM    834  C   ARG G 110     140.432  18.883 217.873  1.00                 C  
ATOM    835  O   ARG G 110     141.425  19.593 218.028  1.00                 O  
ATOM    836  CB  ARG G 110     138.299  20.026 217.198  1.00                 C  
ATOM    837  CD  ARG G 110     136.179  21.082 216.370  1.00                 C  
ATOM    838  NE  ARG G 110     136.765  22.401 216.143  1.00                 N  
ATOM    839  CG  ARG G 110     136.850  20.351 217.521  1.00                 C  
ATOM    840  CZ  ARG G 110     136.466  23.184 215.112  1.00                 C  
ATOM    841  NH1 ARG G 110     137.049  24.368 214.987  1.00                 N  
ATOM    842  NH2 ARG G 110     135.584  22.781 214.207  1.00                 N  
ATOM    843  N   PRO G 111     140.489  17.668 217.302  1.00                 N  
ATOM    844  CA  PRO G 111     141.732  17.129 216.738  1.00                 C  
ATOM    845  C   PRO G 111     142.286  18.014 215.624  1.00                 C  
ATOM    846  O   PRO G 111     141.543  18.792 215.027  1.00                 O  
ATOM    847  CB  PRO G 111     141.329  15.754 216.201  1.00                 C  
ATOM    848  CD  PRO G 111     139.369  16.696 217.201  1.00                 C  
ATOM    849  CG  PRO G 111     140.096  15.402 216.964  1.00                 C  
ATOM    850  N   THR G 112     143.580  17.886 215.347  1.00                 N  
ATOM    851  CA  THR G 112     144.245  18.751 214.380  1.00                 C  
ATOM    852  C   THR G 112     144.290  18.148 212.979  1.00                 C  
ATOM    853  O   THR G 112     144.981  18.661 212.098  1.00                 O  
ATOM    854  CB  THR G 112     145.685  19.081 214.814  1.00                 C  
ATOM    855  OG1 THR G 112     146.439  17.869 214.939  1.00                 O  
ATOM    856  CG2 THR G 112     145.686  19.794 216.158  1.00                 C  
ATOM    857  N   LEU G 113     143.555  17.059 212.777  1.00                 N  
ATOM    858  CA  LEU G 113     143.510  16.405 211.474  1.00                 C  
ATOM    859  C   LEU G 113     142.861  17.299 210.425  1.00                 C  
ATOM    860  O   LEU G 113     141.774  17.836 210.638  1.00                 O  
ATOM    861  CB  LEU G 113     142.755  15.077 211.567  1.00                 C  
ATOM    862  CG  LEU G 113     143.395  13.993 212.435  1.00                 C  
ATOM    863  CD1 LEU G 113     142.482  12.781 212.541  1.00                 C  
ATOM    864  CD2 LEU G 113     144.751  13.587 211.877  1.00                 C  
ATOM    865  N   GLN G 114     143.536  17.455 209.292  1.00                 N  
ATOM    866  CA  GLN G 114     143.018  18.258 208.193  1.00                 C  
ATOM    867  C   GLN G 114     142.544  17.361 207.056  1.00                 C  
ATOM    868  O   GLN G 114     142.929  16.195 206.975  1.00                 O  
ATOM    869  CB  GLN G 114     144.085  19.235 207.694  1.00                 C  
ATOM    870  CD  GLN G 114     143.540  21.131 209.271  1.00                 C  
ATOM    871  CG  GLN G 114     144.607  20.182 208.762  1.00                 C  
ATOM    872  OE1 GLN G 114     142.919  21.857 208.495  1.00                 O  
ATOM    873  NE2 GLN G 114     143.324  21.128 210.582  1.00                 N  
ATOM    874  N   VAL G 115     141.707  17.910 206.181  1.00                 N  
ATOM    875  CA  VAL G 115     141.197  17.165 205.034  1.00                 C  
ATOM    876  C   VAL G 115     142.329  16.770 204.090  1.00                 C  
ATOM    877  O   VAL G 115     143.118  17.613 203.665  1.00                 O  
ATOM    878  CB  VAL G 115     140.134  17.971 204.265  1.00                 C  
ATOM    879  CG1 VAL G 115     139.726  17.239 202.995  1.00                 C  
ATOM    880  CG2 VAL G 115     138.922  18.231 205.147  1.00                 C  
ATOM    881  N   GLY G 116     142.405  15.481 203.773  1.00                 N  
ATOM    882  CA  GLY G 116     143.455  14.967 202.913  1.00                 C  
ATOM    883  C   GLY G 116     144.434  14.094 203.673  1.00                 C  
ATOM    884  O   GLY G 116     145.327  13.486 203.083  1.00                 O  
ATOM    885  N   ASP G 117     144.265  14.035 204.991  1.00                 N  
ATOM    886  CA  ASP G 117     145.121  13.213 205.837  1.00                 C  
ATOM    887  C   ASP G 117     144.685  11.753 205.812  1.00                 C  
ATOM    888  O   ASP G 117     143.495  11.452 205.721  1.00                 O  
ATOM    889  CB  ASP G 117     145.115  13.736 207.275  1.00                 C  
ATOM    890  CG  ASP G 117     145.828  15.067 207.414  1.00                 C  
ATOM    891  OD1 ASP G 117     146.881  15.247 206.766  1.00                 O  
ATOM    892  OD2 ASP G 117     145.334  15.930 208.170  1.00                 O  
ATOM    893  N   LEU G 118     145.658  10.851 205.891  1.00                 N  
ATOM    894  CA  LEU G 118     145.374   9.428 206.009  1.00                 C  
ATOM    895  C   LEU G 118     145.250   9.056 207.477  1.00                 C  
ATOM    896  O   LEU G 118     146.038   9.508 208.306  1.00                 O  
ATOM    897  CB  LEU G 118     146.468   8.605 205.326  1.00                 C  
ATOM    898  CG  LEU G 118     146.653   8.836 203.825  1.00                 C  
ATOM    899  CD1 LEU G 118     147.829   8.027 203.298  1.00                 C  
ATOM    900  CD2 LEU G 118     145.384   8.481 203.066  1.00                 C  
ATOM    901  N   VAL G 119     144.256   8.237 207.800  1.00                 N  
ATOM    902  CA  VAL G 119     144.086   7.764 209.167  1.00                 C  
ATOM    903  C   VAL G 119     143.950   6.247 209.229  1.00                 C  
ATOM    904  O   VAL G 119     143.233   5.639 208.434  1.00                 O  
ATOM    905  CB  VAL G 119     142.864   8.414 209.841  1.00                 C  
ATOM    906  CG1 VAL G 119     142.686   7.877 211.253  1.00                 C  
ATOM    907  CG2 VAL G 119     143.007   9.928 209.857  1.00                 C  
ATOM    908  N   TYR G 120     144.663   5.642 210.171  1.00                 N  
ATOM    909  CA  TYR G 120     144.519   4.223 210.450  1.00                 C  
ATOM    910  C   TYR G 120     143.551   4.099 211.614  1.00                 C  
ATOM    911  O   TYR G 120     143.828   4.587 212.707  1.00                 O  
ATOM    912  CB  TYR G 120     145.881   3.596 210.757  1.00                 C  
ATOM    913  CG  TYR G 120     145.823   2.111 211.033  1.00                 C  
ATOM    914  OH  TYR G 120     145.662  -1.977 211.778  1.00                 O  
ATOM    915  CZ  TYR G 120     145.716  -0.624 211.533  1.00                 C  
ATOM    916  CD1 TYR G 120     145.629   1.202 210.001  1.00                 C  
ATOM    917  CE1 TYR G 120     145.576  -0.157 210.244  1.00                 C  
ATOM    918  CD2 TYR G 120     145.962   1.622 212.326  1.00                 C  
ATOM    919  CE2 TYR G 120     145.911   0.267 212.588  1.00                 C  
ATOM    920  N   ALA G 121     142.409   3.463 211.381  1.00                 N  
ATOM    921  CA  ALA G 121     141.358   3.421 212.391  1.00                 C  
ATOM    922  C   ALA G 121     140.686   2.056 212.498  1.00                 C  
ATOM    923  O   ALA G 121     140.965   1.148 211.715  1.00                 O  
ATOM    924  CB  ALA G 121     140.300   4.474 212.099  1.00                 C  
ATOM    925  N   ARG G 122     139.799   1.925 213.481  1.00                 N  
ATOM    926  CA  ARG G 122     139.031   0.701 213.674  1.00                 C  
ATOM    927  C   ARG G 122     137.541   0.980 213.512  1.00                 C  
ATOM    928  O   ARG G 122     137.023   1.952 214.058  1.00                 O  
ATOM    929  CB  ARG G 122     139.317   0.100 215.052  1.00                 C  
ATOM    930  CD  ARG G 122     138.922  -1.748 216.703  1.00                 C  
ATOM    931  NE  ARG G 122     138.226  -3.002 216.981  1.00                 N  
ATOM    932  CG  ARG G 122     138.569  -1.192 215.333  1.00                 C  
ATOM    933  CZ  ARG G 122     137.019  -3.081 217.531  1.00                 C  
ATOM    934  NH1 ARG G 122     136.464  -4.266 217.746  1.00                 N  
ATOM    935  NH2 ARG G 122     136.368  -1.974 217.864  1.00                 N  
ATOM    936  N   VAL G 123     136.856   0.125 212.760  1.00                 N  
ATOM    937  CA  VAL G 123     135.415   0.257 212.583  1.00                 C  
ATOM    938  C   VAL G 123     134.692  -0.155 213.863  1.00                 C  
ATOM    939  O   VAL G 123     134.782  -1.305 214.290  1.00                 O  
ATOM    940  CB  VAL G 123     134.914  -0.579 211.391  1.00                 C  
ATOM    941  CG1 VAL G 123     133.398  -0.502 211.285  1.00                 C  
ATOM    942  CG2 VAL G 123     135.566  -0.110 210.099  1.00                 C  
ATOM    943  N   CYS G 124     133.977   0.786 214.473  1.00                 N  
ATOM    944  CA  CYS G 124     133.312   0.522 215.748  1.00                 C  
ATOM    945  C   CYS G 124     131.849   0.110 215.583  1.00                 C  
ATOM    946  O   CYS G 124     131.377  -0.801 216.262  1.00                 O  
ATOM    947  CB  CYS G 124     133.386   1.751 216.656  1.00                 C  
ATOM    948  SG  CYS G 124     132.686   1.506 218.305  1.00                 S  
ATOM    949  N   THR G 125     131.132   0.789 214.693  1.00                 N  
ATOM    950  CA  THR G 125     129.765   0.397 214.360  1.00                 C  
ATOM    951  C   THR G 125     129.587   0.328 212.847  1.00                 C  
ATOM    952  O   THR G 125     130.051   1.205 212.118  1.00                 O  
ATOM    953  CB  THR G 125     128.736   1.371 214.963  1.00                 C  
ATOM    954  OG1 THR G 125     128.873   1.394 216.389  1.00                 O  
ATOM    955  CG2 THR G 125     127.321   0.933 214.617  1.00                 C  
ATOM    956  N   ALA G 126     128.915  -0.718 212.381  1.00                 N  
ATOM    957  CA  ALA G 126     128.715  -0.914 210.952  1.00                 C  
ATOM    958  C   ALA G 126     127.312  -1.423 210.643  1.00                 C  
ATOM    959  O   ALA G 126     127.142  -2.525 210.120  1.00                 O  
ATOM    960  CB  ALA G 126     129.748  -1.884 210.400  1.00                 C  
ATOM    961  N   GLU G 127     126.311  -0.614 210.972  1.00                 N  
ATOM    962  CA  GLU G 127     124.927  -0.955 210.670  1.00                 C  
ATOM    963  C   GLU G 127     124.706  -0.963 209.162  1.00                 C  
ATOM    964  O   GLU G 127     125.237  -0.118 208.440  1.00                 O  
ATOM    965  CB  GLU G 127     123.972   0.029 211.349  1.00                 C  
ATOM    966  CD  GLU G 127     121.589   0.646 211.915  1.00                 C  
ATOM    967  CG  GLU G 127     122.502  -0.317 211.181  1.00                 C  
ATOM    968  OE1 GLU G 127     122.054   1.283 212.884  1.00                 O  
ATOM    969  OE2 GLU G 127     120.410   0.764 211.521  1.00                 O  
ATOM    970  N   LYS G 128     123.920  -1.927 208.698  1.00                 N  
ATOM    971  CA  LYS G 128     123.704  -2.141 207.272  1.00                 C  
ATOM    972  C   LYS G 128     122.948  -0.983 206.625  1.00                 C  
ATOM    973  O   LYS G 128     123.223  -0.606 205.485  1.00                 O  
ATOM    974  CB  LYS G 128     122.941  -3.446 207.036  1.00                 C  
ATOM    975  CD  LYS G 128     122.927  -5.955 207.090  1.00                 C  
ATOM    976  CE  LYS G 128     123.734  -7.209 207.386  1.00                 C  
ATOM    977  CG  LYS G 128     123.747  -4.699 207.334  1.00                 C  
ATOM    978  NZ  LYS G 128     122.929  -8.446 207.192  1.00                 N  
ATOM    979  N   GLU G 129     121.998  -0.421 207.364  1.00                 N  
ATOM    980  CA  GLU G 129     121.142   0.639 206.844  1.00                 C  
ATOM    981  C   GLU G 129     121.449   1.976 207.505  1.00                 C  
ATOM    982  O   GLU G 129     120.547   2.770 207.774  1.00                 O  
ATOM    983  CB  GLU G 129     119.667   0.284 207.046  1.00                 C  
ATOM    984  CD  GLU G 129     119.304  -0.819 204.803  1.00                 C  
ATOM    985  CG  GLU G 129     119.224  -0.970 206.309  1.00                 C  
ATOM    986  OE1 GLU G 129     119.030   0.291 204.301  1.00                 O  
ATOM    987  OE2 GLU G 129     119.640  -1.812 204.124  1.00                 O  
ATOM    988  N   LEU G 130     122.729   2.224 207.756  1.00                 N  
ATOM    989  CA  LEU G 130     123.152   3.424 208.462  1.00                 C  
ATOM    990  C   LEU G 130     124.619   3.707 208.163  1.00                 C  
ATOM    991  O   LEU G 130     125.381   2.791 207.856  1.00                 O  
ATOM    992  CB  LEU G 130     122.924   3.269 209.967  1.00                 C  
ATOM    993  CG  LEU G 130     123.316   4.463 210.839  1.00                 C  
ATOM    994  CD1 LEU G 130     122.422   5.658 210.548  1.00                 C  
ATOM    995  CD2 LEU G 130     123.247   4.098 212.314  1.00                 C  
ATOM    996  N   GLU G 131     125.010   4.974 208.248  1.00                 N  
ATOM    997  CA  GLU G 131     126.400   5.361 208.028  1.00                 C  
ATOM    998  C   GLU G 131     127.313   4.698 209.054  1.00                 C  
ATOM    999  O   GLU G 131     127.101   4.828 210.260  1.00                 O  
ATOM   1000  CB  GLU G 131     126.549   6.883 208.090  1.00                 C  
ATOM   1001  CD  GLU G 131     128.050   8.895 207.811  1.00                 C  
ATOM   1002  CG  GLU G 131     127.951   7.382 207.781  1.00                 C  
ATOM   1003  OE1 GLU G 131     127.321   9.522 208.608  1.00                 O  
ATOM   1004  OE2 GLU G 131     128.857   9.452 207.038  1.00                 O  
ATOM   1005  N   ALA G 132     128.324   3.984 208.570  1.00                 N  
ATOM   1006  CA  ALA G 132     129.258   3.287 209.447  1.00                 C  
ATOM   1007  C   ALA G 132     130.109   4.279 210.228  1.00                 C  
ATOM   1008  O   ALA G 132     130.206   5.450 209.861  1.00                 O  
ATOM   1009  CB  ALA G 132     130.145   2.351 208.640  1.00                 C  
ATOM   1010  N   GLU G 133     130.723   3.807 211.309  1.00                 N  
ATOM   1011  CA  GLU G 133     131.564   4.659 212.142  1.00                 C  
ATOM   1012  C   GLU G 133     132.933   4.037 212.388  1.00                 C  
ATOM   1013  O   GLU G 133     133.055   2.823 212.556  1.00                 O  
ATOM   1014  CB  GLU G 133     130.879   4.944 213.480  1.00                 C  
ATOM   1015  CD  GLU G 133     128.930   5.985 214.703  1.00                 C  
ATOM   1016  CG  GLU G 133     129.577   5.718 213.358  1.00                 C  
ATOM   1017  OE1 GLU G 133     129.384   5.399 215.708  1.00                 O  
ATOM   1018  OE2 GLU G 133     127.969   6.782 214.753  1.00                 O  
ATOM   1019  N   ILE G 134     133.962   4.878 212.412  1.00                 N  
ATOM   1020  CA  ILE G 134     135.298   4.433 212.789  1.00                 C  
ATOM   1021  C   ILE G 134     135.825   5.238 213.974  1.00                 C  
ATOM   1022  O   ILE G 134     135.324   6.321 214.274  1.00                 O  
ATOM   1023  CB  ILE G 134     136.280   4.532 211.607  1.00                 C  
ATOM   1024  CD1 ILE G 134     137.524   6.203 210.137  1.00                 C  
ATOM   1025  CG1 ILE G 134     136.423   5.986 211.152  1.00                 C  
ATOM   1026  CG2 ILE G 134     135.839   3.623 210.470  1.00                 C  
ATOM   1027  N   GLU G 135     136.834   4.695 214.647  1.00                 N  
ATOM   1028  CA  GLU G 135     137.435   5.353 215.800  1.00                 C  
ATOM   1029  C   GLU G 135     138.953   5.237 215.747  1.00                 C  
ATOM   1030  O   GLU G 135     139.490   4.264 215.220  1.00                 O  
ATOM   1031  CB  GLU G 135     136.898   4.752 217.100  1.00                 C  
ATOM   1032  CD  GLU G 135     134.914   4.364 218.615  1.00                 C  
ATOM   1033  CG  GLU G 135     135.404   4.943 217.302  1.00                 C  
ATOM   1034  OE1 GLU G 135     135.699   3.659 219.283  1.00                 O  
ATOM   1035  OE2 GLU G 135     133.745   4.616 218.976  1.00                 O  
ATOM   1036  N   CYS G 136     139.642   6.231 216.295  1.00                 N  
ATOM   1037  CA  CYS G 136     141.100   6.225 216.297  1.00                 C  
ATOM   1038  C   CYS G 136     141.674   6.097 217.704  1.00                 C  
ATOM   1039  O   CYS G 136     142.648   6.767 218.047  1.00                 O  
ATOM   1040  CB  CYS G 136     141.642   7.495 215.638  1.00                 C  
ATOM   1041  SG  CYS G 136     141.209   7.674 213.892  1.00                 S  
ATOM   1042  N   PHE G 137     141.068   5.229 218.510  1.00                 N  
ATOM   1043  CA  PHE G 137     141.544   4.972 219.867  1.00                 C  
ATOM   1044  C   PHE G 137     140.951   3.690 220.450  1.00                 C  
ATOM   1045  O   PHE G 137     140.136   3.024 219.810  1.00                 O  
ATOM   1046  CB  PHE G 137     141.214   6.152 220.783  1.00                 C  
ATOM   1047  CG  PHE G 137     139.742   6.416 220.925  1.00                 C  
ATOM   1048  CZ  PHE G 137     137.018   6.906 221.182  1.00                 C  
ATOM   1049  CD1 PHE G 137     139.100   6.206 222.133  1.00                 C  
ATOM   1050  CE1 PHE G 137     137.746   6.449 222.264  1.00                 C  
ATOM   1051  CD2 PHE G 137     139.000   6.874 219.851  1.00                 C  
ATOM   1052  CE2 PHE G 137     137.645   7.117 219.982  1.00                 C  
ATOM   1053  N   ASP G 138     141.369   3.350 221.664  1.00                 N  
ATOM   1054  CA  ASP G 138     140.779   2.238 222.395  1.00                 C  
ATOM   1055  C   ASP G 138     139.641   2.781 223.250  1.00                 C  
ATOM   1056  O   ASP G 138     139.853   3.644 224.100  1.00                 O  
ATOM   1057  CB  ASP G 138     141.838   1.534 223.246  1.00                 C  
ATOM   1058  CG  ASP G 138     141.294   0.312 223.960  1.00                 C  
ATOM   1059  OD1 ASP G 138     140.060   0.120 223.952  1.00                 O  
ATOM   1060  OD2 ASP G 138     142.102  -0.453 224.526  1.00                 O  
ATOM   1061  N   SER G 139     138.435   2.274 223.019  1.00                 N  
ATOM   1062  CA  SER G 139     137.243   2.781 223.694  1.00                 C  
ATOM   1063  C   SER G 139     137.278   2.583 225.210  1.00                 C  
ATOM   1064  O   SER G 139     136.673   3.353 225.956  1.00                 O  
ATOM   1065  CB  SER G 139     135.985   2.112 223.135  1.00                 C  
ATOM   1066  OG  SER G 139     135.962   0.730 223.446  1.00                 O  
ATOM   1067  N   THR G 140     137.990   1.557 225.663  1.00                 N  
ATOM   1068  CA  THR G 140     138.045   1.240 227.087  1.00                 C  
ATOM   1069  C   THR G 140     139.206   1.936 227.796  1.00                 C  
ATOM   1070  O   THR G 140     139.005   2.638 228.787  1.00                 O  
ATOM   1071  CB  THR G 140     138.163  -0.277 227.323  1.00                 C  
ATOM   1072  OG1 THR G 140     139.350  -0.771 226.691  1.00                 O  
ATOM   1073  CG2 THR G 140     136.962  -1.003 226.737  1.00                 C  
ATOM   1074  N   THR G 141     140.417   1.737 227.286  1.00                 N  
ATOM   1075  CA  THR G 141     141.608   2.308 227.906  1.00                 C  
ATOM   1076  C   THR G 141     141.712   3.810 227.650  1.00                 C  
ATOM   1077  O   THR G 141     142.070   4.578 228.543  1.00                 O  
ATOM   1078  CB  THR G 141     142.891   1.622 227.402  1.00                 C  
ATOM   1079  OG1 THR G 141     142.855   0.229 227.738  1.00                 O  
ATOM   1080  CG2 THR G 141     144.118   2.247 228.047  1.00                 C  
ATOM   1081  N   GLY G 142     141.401   4.225 226.426  1.00                 N  
ATOM   1082  CA  GLY G 142     141.455   5.630 226.068  1.00                 C  
ATOM   1083  C   GLY G 142     142.725   6.004 225.329  1.00                 C  
ATOM   1084  O   GLY G 142     142.832   7.102 224.783  1.00                 O  
ATOM   1085  N   ARG G 143     143.691   5.091 225.315  1.00                 N  
ATOM   1086  CA  ARG G 143     144.947   5.320 224.607  1.00                 C  
ATOM   1087  C   ARG G 143     144.765   5.159 223.105  1.00                 C  
ATOM   1088  O   ARG G 143     143.689   4.794 222.634  1.00                 O  
ATOM   1089  CB  ARG G 143     146.029   4.363 225.111  1.00                 C  
ATOM   1090  CD  ARG G 143     147.531   3.629 226.983  1.00                 C  
ATOM   1091  NE  ARG G 143     147.923   3.826 228.377  1.00                 N  
ATOM   1092  CG  ARG G 143     146.437   4.594 226.557  1.00                 C  
ATOM   1093  CZ  ARG G 143     148.841   3.099 229.005  1.00                 C  
ATOM   1094  NH1 ARG G 143     149.132   3.350 230.274  1.00                 N  
ATOM   1095  NH2 ARG G 143     149.466   2.122 228.362  1.00                 N  
ATOM   1096  N   ASP G 144     145.827   5.433 222.355  1.00                 N  
ATOM   1097  CA  ASP G 144     145.829   5.178 220.922  1.00                 C  
ATOM   1098  C   ASP G 144     146.444   3.811 220.640  1.00                 C  
ATOM   1099  O   ASP G 144     147.621   3.577 220.912  1.00                 O  
ATOM   1100  CB  ASP G 144     146.592   6.279 220.183  1.00                 C  
ATOM   1101  CG  ASP G 144     146.548   6.108 218.677  1.00                 C  
ATOM   1102  OD1 ASP G 144     146.095   5.041 218.213  1.00                 O  
ATOM   1103  OD2 ASP G 144     146.966   7.042 217.961  1.00                 O  
ATOM   1104  N   ALA G 145     145.635   2.903 220.105  1.00                 N  
ATOM   1105  CA  ALA G 145     146.097   1.553 219.808  1.00                 C  
ATOM   1106  C   ALA G 145     146.771   1.491 218.441  1.00                 C  
ATOM   1107  O   ALA G 145     146.392   0.689 217.588  1.00                 O  
ATOM   1108  CB  ALA G 145     144.937   0.571 219.865  1.00                 C  
ATOM   1109  N   GLY G 146     147.769   2.346 218.240  1.00                 N  
ATOM   1110  CA  GLY G 146     148.470   2.418 216.971  1.00                 C  
ATOM   1111  C   GLY G 146     147.665   3.157 215.919  1.00                 C  
ATOM   1112  O   GLY G 146     148.081   3.272 214.765  1.00                 O  
ATOM   1113  N   PHE G 147     146.504   3.661 216.323  1.00                 N  
ATOM   1114  CA  PHE G 147     145.622   4.386 215.421  1.00                 C  
ATOM   1115  C   PHE G 147     146.075   5.830 215.274  1.00                 C  
ATOM   1116  O   PHE G 147     146.864   6.328 216.078  1.00                 O  
ATOM   1117  CB  PHE G 147     144.178   4.330 215.924  1.00                 C  
ATOM   1118  CG  PHE G 147     143.551   2.970 215.818  1.00                 C  
ATOM   1119  CZ  PHE G 147     142.393   0.451 215.614  1.00                 C  
ATOM   1120  CD1 PHE G 147     143.048   2.334 216.939  1.00                 C  
ATOM   1121  CE1 PHE G 147     142.471   1.082 216.841  1.00                 C  
ATOM   1122  CD2 PHE G 147     143.465   2.325 214.596  1.00                 C  
ATOM   1123  CE2 PHE G 147     142.888   1.073 214.499  1.00                 C  
ATOM   1124  N   GLY G 148     145.570   6.503 214.247  1.00                 N  
ATOM   1125  CA  GLY G 148     145.882   7.903 214.043  1.00                 C  
ATOM   1126  C   GLY G 148     146.424   8.211 212.662  1.00                 C  
ATOM   1127  O   GLY G 148     146.334   7.395 211.747  1.00                 O  
ATOM   1128  N   ILE G 149     146.999   9.400 212.525  1.00                 N  
ATOM   1129  CA  ILE G 149     147.482   9.892 211.242  1.00                 C  
ATOM   1130  C   ILE G 149     148.656   9.075 210.699  1.00                 C  
ATOM   1131  O   ILE G 149     149.510   8.610 211.455  1.00                 O  
ATOM   1132  CB  ILE G 149     147.900  11.372 211.326  1.00                 C  
ATOM   1133  CD1 ILE G 149     148.226  13.456 209.895  1.00                 C  
ATOM   1134  CG1 ILE G 149     148.108  11.948 209.924  1.00                 C  
ATOM   1135  CG2 ILE G 149     149.141  11.527 212.192  1.00                 C  
ATOM   1136  N   LEU G 150     148.672   8.885 209.383  1.00                 N  
ATOM   1137  CA  LEU G 150     149.802   8.270 208.701  1.00                 C  
ATOM   1138  C   LEU G 150     150.550   9.342 207.914  1.00                 C  
ATOM   1139  O   LEU G 150     150.157   9.695 206.802  1.00                 O  
ATOM   1140  CB  LEU G 150     149.325   7.142 207.784  1.00                 C  
ATOM   1141  CG  LEU G 150     148.562   5.999 208.457  1.00                 C  
ATOM   1142  CD1 LEU G 150     148.059   5.005 207.421  1.00                 C  
ATOM   1143  CD2 LEU G 150     149.440   5.295 209.481  1.00                 C  
ATOM   1144  N   GLU G 151     151.622   9.864 208.503  1.00                 N  
ATOM   1145  CA  GLU G 151     152.391  10.944 207.893  1.00                 C  
ATOM   1146  C   GLU G 151     153.138  10.477 206.648  1.00                 C  
ATOM   1147  O   GLU G 151     153.853   9.475 206.687  1.00                 O  
ATOM   1148  CB  GLU G 151     153.383  11.530 208.899  1.00                 C  
ATOM   1149  CD  GLU G 151     155.103  13.306 209.416  1.00                 C  
ATOM   1150  CG  GLU G 151     154.160  12.728 208.379  1.00                 C  
ATOM   1151  OE1 GLU G 151     155.190  12.735 210.524  1.00                 O  
ATOM   1152  OE2 GLU G 151     155.754  14.331 209.122  1.00                 O  
ATOM   1153  N   ASP G 152     152.964  11.214 205.553  1.00                 N  
ATOM   1154  CA  ASP G 152     153.670  10.953 204.299  1.00                 C  
ATOM   1155  C   ASP G 152     153.463   9.533 203.779  1.00                 C  
ATOM   1156  O   ASP G 152     152.375   8.970 203.897  1.00                 O  
ATOM   1157  CB  ASP G 152     155.169  11.209 204.465  1.00                 C  
ATOM   1158  CG  ASP G 152     155.479  12.651 204.814  1.00                 C  
ATOM   1159  OD1 ASP G 152     154.764  13.548 204.322  1.00                 O  
ATOM   1160  OD2 ASP G 152     156.438  12.884 205.581  1.00                 O  
ATOM   1161  N   GLY G 153     154.514   8.960 203.204  1.00                 N  
ATOM   1162  CA  GLY G 153     154.448   7.614 202.668  1.00                 C  
ATOM   1163  C   GLY G 153     153.660   7.542 201.375  1.00                 C  
ATOM   1164  O   GLY G 153     153.330   8.566 200.777  1.00                 O  
ATOM   1165  N   MET G 154     153.364   6.322 200.940  1.00                 N  
ATOM   1166  CA  MET G 154     152.560   6.102 199.745  1.00                 C  
ATOM   1167  C   MET G 154     151.501   5.042 200.024  1.00                 C  
ATOM   1168  O   MET G 154     151.763   4.064 200.723  1.00                 O  
ATOM   1169  CB  MET G 154     153.448   5.687 198.571  1.00                 C  
ATOM   1170  SD  MET G 154     155.471   6.222 196.754  1.00                 S  
ATOM   1171  CE  MET G 154     154.262   6.209 195.433  1.00                 C  
ATOM   1172  CG  MET G 154     154.451   6.747 198.145  1.00                 C  
ATOM   1173  N   ILE G 155     150.304   5.243 199.486  1.00                 N  
ATOM   1174  CA  ILE G 155     149.206   4.308 199.701  1.00                 C  
ATOM   1175  C   ILE G 155     149.009   3.434 198.461  1.00                 C  
ATOM   1176  O   ILE G 155     149.233   3.879 197.334  1.00                 O  
ATOM   1177  CB  ILE G 155     147.899   5.043 200.053  1.00                 C  
ATOM   1178  CD1 ILE G 155     145.632   4.678 201.160  1.00                 C  
ATOM   1179  CG1 ILE G 155     146.821   4.043 200.473  1.00                 C  
ATOM   1180  CG2 ILE G 155     147.446   5.910 198.888  1.00                 C  
ATOM   1181  N   ILE G 156     148.617   2.181 198.673  1.00                 N  
ATOM   1182  CA  ILE G 156     148.507   1.226 197.573  1.00                 C  
ATOM   1183  C   ILE G 156     147.134   0.568 197.514  1.00                 C  
ATOM   1184  O   ILE G 156     146.613   0.108 198.530  1.00                 O  
ATOM   1185  CB  ILE G 156     149.588   0.133 197.664  1.00                 C  
ATOM   1186  CD1 ILE G 156     152.101  -0.219 197.908  1.00                 C  
ATOM   1187  CG1 ILE G 156     150.984   0.759 197.616  1.00                 C  
ATOM   1188  CG2 ILE G 156     149.393  -0.902 196.567  1.00                 C  
ATOM   1189  N   ASP G 157     146.553   0.528 196.319  1.00                 N  
ATOM   1190  CA  ASP G 157     145.298  -0.181 196.104  1.00                 C  
ATOM   1191  C   ASP G 157     145.555  -1.678 195.967  1.00                 C  
ATOM   1192  O   ASP G 157     146.512  -2.097 195.317  1.00                 O  
ATOM   1193  CB  ASP G 157     144.584   0.357 194.862  1.00                 C  
ATOM   1194  CG  ASP G 157     144.048   1.761 195.062  1.00                 C  
ATOM   1195  OD1 ASP G 157     143.921   2.189 196.228  1.00                 O  
ATOM   1196  OD2 ASP G 157     143.756   2.435 194.051  1.00                 O  
ATOM   1197  N   VAL G 158     144.689  -2.475 196.581  1.00                 N  
ATOM   1198  CA  VAL G 158     144.891  -3.914 196.674  1.00                 C  
ATOM   1199  C   VAL G 158     143.548  -4.597 196.931  1.00                 C  
ATOM   1200  O   VAL G 158     142.720  -4.076 197.677  1.00                 O  
ATOM   1201  CB  VAL G 158     145.905  -4.271 197.776  1.00                 C  
ATOM   1202  CG1 VAL G 158     145.390  -3.830 199.138  1.00                 C  
ATOM   1203  CG2 VAL G 158     146.194  -5.765 197.771  1.00                 C  
ATOM   1204  N   ASN G 159     143.317  -5.743 196.296  1.00                 N  
ATOM   1205  CA  ASN G 159     142.059  -6.462 196.482  1.00                 C  
ATOM   1206  C   ASN G 159     141.921  -6.994 197.906  1.00                 C  
ATOM   1207  O   ASN G 159     142.919  -7.319 198.549  1.00                 O  
ATOM   1208  CB  ASN G 159     141.941  -7.606 195.473  1.00                 C  
ATOM   1209  CG  ASN G 159     141.757  -7.112 194.051  1.00                 C  
ATOM   1210  OD1 ASN G 159     141.195  -6.041 193.824  1.00                 O  
ATOM   1211  ND2 ASN G 159     142.233  -7.893 193.088  1.00                 N  
ATOM   1212  N   LEU G 160     140.683  -7.083 198.387  1.00                 N  
ATOM   1213  CA  LEU G 160     140.407  -7.432 199.782  1.00                 C  
ATOM   1214  C   LEU G 160     141.065  -8.733 200.244  1.00                 C  
ATOM   1215  O   LEU G 160     141.475  -8.851 201.399  1.00                 O  
ATOM   1216  CB  LEU G 160     138.899  -7.543 200.018  1.00                 C  
ATOM   1217  CG  LEU G 160     138.104  -6.238 199.945  1.00                 C  
ATOM   1218  CD1 LEU G 160     136.610  -6.513 200.026  1.00                 C  
ATOM   1219  CD2 LEU G 160     138.528  -5.286 201.053  1.00                 C  
ATOM   1220  N   ASN G 161     141.162  -9.702 199.340  1.00                 N  
ATOM   1221  CA  ASN G 161     141.786 -10.981 199.657  1.00                 C  
ATOM   1222  C   ASN G 161     143.272 -10.828 199.946  1.00                 C  
ATOM   1223  O   ASN G 161     143.789 -11.390 200.911  1.00                 O  
ATOM   1224  CB  ASN G 161     141.568 -11.980 198.519  1.00                 C  
ATOM   1225  CG  ASN G 161     140.140 -12.486 198.454  1.00                 C  
ATOM   1226  OD1 ASN G 161     139.393 -12.393 199.428  1.00                 O  
ATOM   1227  ND2 ASN G 161     139.756 -13.024 197.302  1.00                 N  
ATOM   1228  N   PHE G 162     143.952 -10.060 199.102  1.00                 N  
ATOM   1229  CA  PHE G 162     145.384  -9.834 199.248  1.00                 C  
ATOM   1230  C   PHE G 162     145.689  -9.077 200.534  1.00                 C  
ATOM   1231  O   PHE G 162     146.710  -9.315 201.177  1.00                 O  
ATOM   1232  CB  PHE G 162     145.931  -9.067 198.043  1.00                 C  
ATOM   1233  CG  PHE G 162     146.055  -9.900 196.799  1.00                 C  
ATOM   1234  CZ  PHE G 162     146.292 -11.443 194.499  1.00                 C  
ATOM   1235  CD1 PHE G 162     144.975 -10.067 195.950  1.00                 C  
ATOM   1236  CE1 PHE G 162     145.090 -10.833 194.805  1.00                 C  
ATOM   1237  CD2 PHE G 162     147.251 -10.517 196.479  1.00                 C  
ATOM   1238  CE2 PHE G 162     147.366 -11.283 195.335  1.00                 C  
ATOM   1239  N   ALA G 163     144.796  -8.166 200.903  1.00                 N  
ATOM   1240  CA  ALA G 163     144.970  -7.367 202.110  1.00                 C  
ATOM   1241  C   ALA G 163     144.710  -8.197 203.362  1.00                 C  
ATOM   1242  O   ALA G 163     145.399  -8.046 204.370  1.00                 O  
ATOM   1243  CB  ALA G 163     144.047  -6.158 202.083  1.00                 C  
ATOM   1244  N   ARG G 164     143.712  -9.072 203.291  1.00                 N  
ATOM   1245  CA  ARG G 164     143.366  -9.928 204.419  1.00                 C  
ATOM   1246  C   ARG G 164     144.471 -10.945 204.699  1.00                 C  
ATOM   1247  O   ARG G 164     144.769 -11.253 205.853  1.00                 O  
ATOM   1248  CB  ARG G 164     142.043 -10.650 204.158  1.00                 C  
ATOM   1249  CD  ARG G 164     139.555 -10.511 203.856  1.00                 C  
ATOM   1250  NE  ARG G 164     138.371  -9.655 203.893  1.00                 N  
ATOM   1251  CG  ARG G 164     140.825  -9.740 204.178  1.00                 C  
ATOM   1252  CZ  ARG G 164     137.155 -10.046 203.526  1.00                 C  
ATOM   1253  NH1 ARG G 164     136.138  -9.198 203.593  1.00                 N  
ATOM   1254  NH2 ARG G 164     136.959 -11.284 203.095  1.00                 N  
ATOM   1255  N   GLN G 165     145.083 -11.456 203.635  1.00                 N  
ATOM   1256  CA  GLN G 165     146.197 -12.387 203.766  1.00                 C  
ATOM   1257  C   GLN G 165     147.429 -11.690 204.332  1.00                 C  
ATOM   1258  O   GLN G 165     148.219 -12.291 205.056  1.00                 O  
ATOM   1259  CB  GLN G 165     146.526 -13.022 202.414  1.00                 C  
ATOM   1260  CD  GLN G 165     145.799 -14.549 200.538  1.00                 C  
ATOM   1261  CG  GLN G 165     145.459 -13.973 201.898  1.00                 C  
ATOM   1262  OE1 GLN G 165     146.535 -13.940 199.762  1.00                 O  
ATOM   1263  NE2 GLN G 165     145.263 -15.728 200.245  1.00                 N  
ATOM   1264  N   LEU G 166     147.585 -10.414 204.003  1.00                 N  
ATOM   1265  CA  LEU G 166     148.746  -9.655 204.447  1.00                 C  
ATOM   1266  C   LEU G 166     148.637  -9.282 205.923  1.00                 C  
ATOM   1267  O   LEU G 166     149.645  -9.033 206.586  1.00                 O  
ATOM   1268  CB  LEU G 166     148.915  -8.391 203.601  1.00                 C  
ATOM   1269  CG  LEU G 166     150.127  -7.515 203.927  1.00                 C  
ATOM   1270  CD1 LEU G 166     151.420  -8.294 203.741  1.00                 C  
ATOM   1271  CD2 LEU G 166     150.134  -6.264 203.061  1.00                 C  
ATOM   1272  N   LEU G 167     147.411  -9.255 206.436  1.00                 N  
ATOM   1273  CA  LEU G 167     147.163  -8.804 207.801  1.00                 C  
ATOM   1274  C   LEU G 167     147.056  -9.953 208.803  1.00                 C  
ATOM   1275  O   LEU G 167     147.494  -9.828 209.946  1.00                 O  
ATOM   1276  CB  LEU G 167     145.884  -7.967 207.865  1.00                 C  
ATOM   1277  CG  LEU G 167     145.509  -7.405 209.237  1.00                 C  
ATOM   1278  CD1 LEU G 167     146.605  -6.489 209.760  1.00                 C  
ATOM   1279  CD2 LEU G 167     144.185  -6.660 209.170  1.00                 C  
ATOM   1280  N   PHE G 168     146.475 -11.068 208.372  1.00                 N  
ATOM   1281  CA  PHE G 168     146.189 -12.174 209.283  1.00                 C  
ATOM   1282  C   PHE G 168     147.072 -13.403 209.073  1.00                 C  
ATOM   1283  O   PHE G 168     147.239 -14.212 209.986  1.00                 O  
ATOM   1284  CB  PHE G 168     144.726 -12.604 209.161  1.00                 C  
ATOM   1285  CG  PHE G 168     143.745 -11.534 209.546  1.00                 C  
ATOM   1286  CZ  PHE G 168     141.932  -9.554 210.265  1.00                 C  
ATOM   1287  CD1 PHE G 168     142.944 -10.933 208.590  1.00                 C  
ATOM   1288  CE1 PHE G 168     142.041  -9.948 208.945  1.00                 C  
ATOM   1289  CD2 PHE G 168     143.623 -11.128 210.863  1.00                 C  
ATOM   1290  CE2 PHE G 168     142.721 -10.143 211.217  1.00                 C  
ATOM   1291  N   ASN G 169     147.630 -13.549 207.876  1.00                 N  
ATOM   1292  CA  ASN G 169     148.460 -14.709 207.565  1.00                 C  
ATOM   1293  C   ASN G 169     149.944 -14.411 207.749  1.00                 C  
ATOM   1294  O   ASN G 169     150.498 -13.531 207.091  1.00                 O  
ATOM   1295  CB  ASN G 169     148.191 -15.194 206.139  1.00                 C  
ATOM   1296  CG  ASN G 169     146.782 -15.724 205.960  1.00                 C  
ATOM   1297  OD1 ASN G 169     146.313 -16.546 206.747  1.00                 O  
ATOM   1298  ND2 ASN G 169     146.101 -15.253 204.921  1.00                 N  
ATOM   1299  N   ASN G 170     150.583 -15.159 208.643  1.00                 N  
ATOM   1300  CA  ASN G 170     151.998 -14.963 208.937  1.00                 C  
ATOM   1301  C   ASN G 170     152.901 -15.704 207.953  1.00                 C  
ATOM   1302  O   ASN G 170     154.103 -15.447 207.884  1.00                 O  
ATOM   1303  CB  ASN G 170     152.313 -15.401 210.369  1.00                 C  
ATOM   1304  CG  ASN G 170     151.727 -14.464 211.407  1.00                 C  
ATOM   1305  OD1 ASN G 170     151.480 -13.291 211.129  1.00                 O  
ATOM   1306  ND2 ASN G 170     151.503 -14.982 212.609  1.00                 N  
ATOM   1307  N   ASP G 171     152.314 -16.622 207.190  1.00                 N  
ATOM   1308  CA  ASP G 171     153.066 -17.383 206.197  1.00                 C  
ATOM   1309  C   ASP G 171     153.225 -16.613 204.889  1.00                 C  
ATOM   1310  O   ASP G 171     153.914 -17.067 203.974  1.00                 O  
ATOM   1311  CB  ASP G 171     152.386 -18.726 205.923  1.00                 C  
ATOM   1312  CG  ASP G 171     152.466 -19.671 207.106  1.00                 C  
ATOM   1313  OD1 ASP G 171     153.386 -19.509 207.935  1.00                 O  
ATOM   1314  OD2 ASP G 171     151.609 -20.575 207.204  1.00                 O  
ATOM   1315  N   PHE G 172     152.585 -15.451 204.804  1.00                 N  
ATOM   1316  CA  PHE G 172     152.689 -14.605 203.622  1.00                 C  
ATOM   1317  C   PHE G 172     154.072 -13.961 203.571  1.00                 C  
ATOM   1318  O   PHE G 172     154.414 -13.147 204.430  1.00                 O  
ATOM   1319  CB  PHE G 172     151.592 -13.539 203.628  1.00                 C  
ATOM   1320  CG  PHE G 172     151.592 -12.662 202.408  1.00                 C  
ATOM   1321  CZ  PHE G 172     151.592 -11.034 200.156  1.00                 C  
ATOM   1322  CD1 PHE G 172     151.617 -13.215 201.140  1.00                 C  
ATOM   1323  CE1 PHE G 172     151.618 -12.409 200.018  1.00                 C  
ATOM   1324  CD2 PHE G 172     151.567 -11.284 202.529  1.00                 C  
ATOM   1325  CE2 PHE G 172     151.567 -10.477 201.407  1.00                 C  
ATOM   1326  N   PRO G 173     154.871 -14.326 202.558  1.00                 N  
ATOM   1327  CA  PRO G 173     156.290 -13.960 202.476  1.00                 C  
ATOM   1328  C   PRO G 173     156.538 -12.500 202.111  1.00                 C  
ATOM   1329  O   PRO G 173     157.686 -12.059 202.172  1.00                 O  
ATOM   1330  CB  PRO G 173     156.847 -14.878 201.386  1.00                 C  
ATOM   1331  CD  PRO G 173     154.483 -15.252 201.432  1.00                 C  
ATOM   1332  CG  PRO G 173     155.673 -15.180 200.517  1.00                 C  
ATOM   1333  N   LEU G 174     155.489 -11.771 201.739  1.00                 N  
ATOM   1334  CA  LEU G 174     155.644 -10.410 201.226  1.00                 C  
ATOM   1335  C   LEU G 174     156.369  -9.472 202.188  1.00                 C  
ATOM   1336  O   LEU G 174     157.294  -8.764 201.791  1.00                 O  
ATOM   1337  CB  LEU G 174     154.279  -9.806 200.887  1.00                 C  
ATOM   1338  CG  LEU G 174     154.284  -8.363 200.380  1.00                 C  
ATOM   1339  CD1 LEU G 174     155.070  -8.252 199.083  1.00                 C  
ATOM   1340  CD2 LEU G 174     152.863  -7.859 200.182  1.00                 C  
ATOM   1341  N   LEU G 175     155.949  -9.466 203.448  1.00                 N  
ATOM   1342  CA  LEU G 175     156.572  -8.600 204.443  1.00                 C  
ATOM   1343  C   LEU G 175     158.011  -9.024 204.723  1.00                 C  
ATOM   1344  O   LEU G 175     158.855  -8.198 205.073  1.00                 O  
ATOM   1345  CB  LEU G 175     155.763  -8.607 205.741  1.00                 C  
ATOM   1346  CG  LEU G 175     154.378  -7.959 205.680  1.00                 C  
ATOM   1347  CD1 LEU G 175     153.628  -8.169 206.987  1.00                 C  
ATOM   1348  CD2 LEU G 175     154.493  -6.474 205.370  1.00                 C  
ATOM   1349  N   LYS G 176     158.285 -10.314 204.559  1.00                 N  
ATOM   1350  CA  LYS G 176     159.620 -10.850 204.791  1.00                 C  
ATOM   1351  C   LYS G 176     160.580 -10.490 203.659  1.00                 C  
ATOM   1352  O   LYS G 176     161.713 -10.075 203.906  1.00                 O  
ATOM   1353  CB  LYS G 176     159.566 -12.370 204.958  1.00                 C  
ATOM   1354  CD  LYS G 176     160.772 -14.504 205.495  1.00                 C  
ATOM   1355  CE  LYS G 176     162.119 -15.146 205.783  1.00                 C  
ATOM   1356  CG  LYS G 176     160.912 -13.011 205.252  1.00                 C  
ATOM   1357  NZ  LYS G 176     161.997 -16.611 206.023  1.00                 N  
ATOM   1358  N   VAL G 177     160.123 -10.646 202.418  1.00                 N  
ATOM   1359  CA  VAL G 177     160.968 -10.378 201.257  1.00                 C  
ATOM   1360  C   VAL G 177     161.246  -8.887 201.082  1.00                 C  
ATOM   1361  O   VAL G 177     162.217  -8.503 200.431  1.00                 O  
ATOM   1362  CB  VAL G 177     160.343 -10.933 199.964  1.00                 C  
ATOM   1363  CG1 VAL G 177     160.174 -12.441 200.058  1.00                 C  
ATOM   1364  CG2 VAL G 177     159.007 -10.260 199.687  1.00                 C  
ATOM   1365  N   LEU G 178     160.390  -8.051 201.663  1.00                 N  
ATOM   1366  CA  LEU G 178     160.593  -6.608 201.624  1.00                 C  
ATOM   1367  C   LEU G 178     161.559  -6.173 202.718  1.00                 C  
ATOM   1368  O   LEU G 178     162.289  -5.193 202.564  1.00                 O  
ATOM   1369  CB  LEU G 178     159.258  -5.875 201.770  1.00                 C  
ATOM   1370  CG  LEU G 178     158.263  -6.042 200.620  1.00                 C  
ATOM   1371  CD1 LEU G 178     156.935  -5.383 200.958  1.00                 C  
ATOM   1372  CD2 LEU G 178     158.829  -5.462 199.332  1.00                 C  
ATOM   1373  N   ALA G 179     161.560  -6.910 203.824  1.00                 N  
ATOM   1374  CA  ALA G 179     162.462  -6.627 204.933  1.00                 C  
ATOM   1375  C   ALA G 179     163.886  -7.052 204.590  1.00                 C  
ATOM   1376  O   ALA G 179     164.850  -6.576 205.189  1.00                 O  
ATOM   1377  CB  ALA G 179     161.988  -7.332 206.195  1.00                 C  
ATOM   1378  N   ALA G 180     164.008  -7.951 203.619  1.00                 N  
ATOM   1379  CA  ALA G 180     165.310  -8.442 203.187  1.00                 C  
ATOM   1380  C   ALA G 180     165.977  -7.466 202.224  1.00                 C  
ATOM   1381  O   ALA G 180     167.122  -7.666 201.820  1.00                 O  
ATOM   1382  CB  ALA G 180     165.171  -9.808 202.532  1.00                 C  
ATOM   1383  N   HIS G 181     165.255  -6.411 201.858  1.00                 N  
ATOM   1384  CA  HIS G 181     165.776  -5.417 200.926  1.00                 C  
ATOM   1385  C   HIS G 181     165.948  -4.044 201.568  1.00                 C  
ATOM   1386  O   HIS G 181     166.905  -3.331 201.268  1.00                 O  
ATOM   1387  CB  HIS G 181     164.859  -5.293 199.707  1.00                 C  
ATOM   1388  CG  HIS G 181     164.753  -6.550 198.901  1.00                 C  
ATOM   1389  ND1 HIS G 181     165.769  -6.999 198.085  1.00                 N  
ATOM   1390  CE1 HIS G 181     165.383  -8.144 197.495  1.00                 C  
ATOM   1391  CD2 HIS G 181     163.739  -7.576 198.706  1.00                 C  
ATOM   1392  NE2 HIS G 181     164.166  -8.496 197.863  1.00                 N  
ATOM   1393  N   THR G 182     165.022  -3.677 202.449  1.00                 N  
ATOM   1394  CA  THR G 182     165.071  -2.368 203.093  1.00                 C  
ATOM   1395  C   THR G 182     164.240  -2.296 204.370  1.00                 C  
ATOM   1396  O   THR G 182     163.366  -3.130 204.609  1.00                 O  
ATOM   1397  CB  THR G 182     164.593  -1.254 202.144  1.00                 C  
ATOM   1398  OG1 THR G 182     164.823   0.025 202.749  1.00                 O  
ATOM   1399  CG2 THR G 182     163.106  -1.397 201.860  1.00                 C  
ATOM   1400  N   LYS G 183     164.529  -1.289 205.188  1.00                 N  
ATOM   1401  CA  LYS G 183     163.722  -0.982 206.361  1.00                 C  
ATOM   1402  C   LYS G 183     162.466  -0.246 205.920  1.00                 C  
ATOM   1403  O   LYS G 183     162.532   0.646 205.076  1.00                 O  
ATOM   1404  CB  LYS G 183     164.527  -0.152 207.363  1.00                 C  
ATOM   1405  CD  LYS G 183     166.430  -0.024 208.994  1.00                 C  
ATOM   1406  CE  LYS G 183     167.609  -0.762 209.607  1.00                 C  
ATOM   1407  CG  LYS G 183     165.697  -0.895 207.986  1.00                 C  
ATOM   1408  NZ  LYS G 183     168.353   0.088 210.577  1.00                 N  
ATOM   1409  N   PHE G 184     161.324  -0.617 206.490  1.00                 N  
ATOM   1410  CA  PHE G 184     160.063   0.026 206.136  1.00                 C  
ATOM   1411  C   PHE G 184     158.990  -0.197 207.194  1.00                 C  
ATOM   1412  O   PHE G 184     158.972  -1.228 207.867  1.00                 O  
ATOM   1413  CB  PHE G 184     159.562  -0.484 204.783  1.00                 C  
ATOM   1414  CG  PHE G 184     159.269  -1.957 204.762  1.00                 C  
ATOM   1415  CZ  PHE G 184     158.732  -4.684 204.721  1.00                 C  
ATOM   1416  CD1 PHE G 184     157.998  -2.428 205.042  1.00                 C  
ATOM   1417  CE1 PHE G 184     157.728  -3.784 205.023  1.00                 C  
ATOM   1418  CD2 PHE G 184     160.263  -2.872 204.462  1.00                 C  
ATOM   1419  CE2 PHE G 184     159.993  -4.227 204.443  1.00                 C  
ATOM   1420  N   GLU G 185     158.099   0.778 207.337  1.00                 N  
ATOM   1421  CA  GLU G 185     156.929   0.623 208.191  1.00                 C  
ATOM   1422  C   GLU G 185     155.677   0.541 207.328  1.00                 C  
ATOM   1423  O   GLU G 185     155.581   1.205 206.297  1.00                 O  
ATOM   1424  CB  GLU G 185     156.833   1.783 209.185  1.00                 C  
ATOM   1425  CD  GLU G 185     157.842   2.992 211.160  1.00                 C  
ATOM   1426  CG  GLU G 185     157.982   1.844 210.178  1.00                 C  
ATOM   1427  OE1 GLU G 185     156.905   3.801 210.997  1.00                 O  
ATOM   1428  OE2 GLU G 185     158.670   3.081 212.091  1.00                 O  
ATOM   1429  N   VAL G 186     154.721  -0.281 207.746  1.00                 N  
ATOM   1430  CA  VAL G 186     153.551  -0.549 206.920  1.00                 C  
ATOM   1431  C   VAL G 186     152.245  -0.588 207.715  1.00                 C  
ATOM   1432  O   VAL G 186     152.166  -1.207 208.777  1.00                 O  
ATOM   1433  CB  VAL G 186     153.695  -1.875 206.150  1.00                 C  
ATOM   1434  CG1 VAL G 186     153.871  -3.036 207.117  1.00                 C  
ATOM   1435  CG2 VAL G 186     152.490  -2.103 205.252  1.00                 C  
ATOM   1436  N   ALA G 187     151.229   0.095 207.197  1.00                 N  
ATOM   1437  CA  ALA G 187     149.884   0.018 207.750  1.00                 C  
ATOM   1438  C   ALA G 187     149.006  -0.786 206.800  1.00                 C  
ATOM   1439  O   ALA G 187     149.021  -0.561 205.591  1.00                 O  
ATOM   1440  CB  ALA G 187     149.323   1.414 207.975  1.00                 C  
ATOM   1441  N   ILE G 188     148.244  -1.727 207.346  1.00                 N  
ATOM   1442  CA  ILE G 188     147.421  -2.601 206.520  1.00                 C  
ATOM   1443  C   ILE G 188     145.936  -2.448 206.829  1.00                 C  
ATOM   1444  O   ILE G 188     145.504  -2.651 207.963  1.00                 O  
ATOM   1445  CB  ILE G 188     147.826  -4.078 206.683  1.00                 C  
ATOM   1446  CD1 ILE G 188     149.830  -5.652 206.605  1.00                 C  
ATOM   1447  CG1 ILE G 188     149.288  -4.278 206.278  1.00                 C  
ATOM   1448  CG2 ILE G 188     146.890  -4.978 205.891  1.00                 C  
ATOM   1449  N   GLY G 189     145.160  -2.092 205.811  1.00                 N  
ATOM   1450  CA  GLY G 189     143.729  -1.916 205.972  1.00                 C  
ATOM   1451  C   GLY G 189     142.923  -3.021 205.316  1.00                 C  
ATOM   1452  O   GLY G 189     143.224  -3.445 204.200  1.00                 O  
ATOM   1453  N   LEU G 190     141.886  -3.482 206.010  1.00                 N  
ATOM   1454  CA  LEU G 190     141.013  -4.526 205.482  1.00                 C  
ATOM   1455  C   LEU G 190     140.124  -4.009 204.354  1.00                 C  
ATOM   1456  O   LEU G 190     139.409  -4.780 203.715  1.00                 O  
ATOM   1457  CB  LEU G 190     140.142  -5.111 206.596  1.00                 C  
ATOM   1458  CG  LEU G 190     140.876  -5.881 207.696  1.00                 C  
ATOM   1459  CD1 LEU G 190     139.913  -6.288 208.801  1.00                 C  
ATOM   1460  CD2 LEU G 190     141.570  -7.107 207.122  1.00                 C  
ATOM   1461  N   ASN G 191     140.169  -2.702 204.117  1.00                 N  
ATOM   1462  CA  ASN G 191     139.428  -2.097 203.018  1.00                 C  
ATOM   1463  C   ASN G 191     140.247  -2.068 201.733  1.00                 C  
ATOM   1464  O   ASN G 191     139.921  -1.345 200.793  1.00                 O  
ATOM   1465  CB  ASN G 191     138.976  -0.684 203.391  1.00                 C  
ATOM   1466  CG  ASN G 191     140.139   0.270 203.578  1.00                 C  
ATOM   1467  OD1 ASN G 191     141.148  -0.080 204.191  1.00                 O  
ATOM   1468  ND2 ASN G 191     140.002   1.480 203.050  1.00                 N  
ATOM   1469  N   GLY G 192     141.317  -2.855 201.704  1.00                 N  
ATOM   1470  CA  GLY G 192     142.147  -2.972 200.520  1.00                 C  
ATOM   1471  C   GLY G 192     143.097  -1.810 200.304  1.00                 C  
ATOM   1472  O   GLY G 192     143.356  -1.413 199.168  1.00                 O  
ATOM   1473  N   LYS G 193     143.619  -1.263 201.397  1.00                 N  
ATOM   1474  CA  LYS G 193     144.595  -0.183 201.325  1.00                 C  
ATOM   1475  C   LYS G 193     145.859  -0.561 202.090  1.00                 C  
ATOM   1476  O   LYS G 193     145.786  -1.071 203.208  1.00                 O  
ATOM   1477  CB  LYS G 193     144.001   1.114 201.878  1.00                 C  
ATOM   1478  CD  LYS G 193     142.330   2.971 201.641  1.00                 C  
ATOM   1479  CE  LYS G 193     141.131   3.489 200.862  1.00                 C  
ATOM   1480  CG  LYS G 193     142.833   1.656 201.069  1.00                 C  
ATOM   1481  NZ  LYS G 193     140.615   4.768 201.422  1.00                 N  
ATOM   1482  N   ILE G 194     147.016  -0.314 201.484  1.00                 N  
ATOM   1483  CA  ILE G 194     148.293  -0.590 202.134  1.00                 C  
ATOM   1484  C   ILE G 194     149.182   0.649 202.128  1.00                 C  
ATOM   1485  O   ILE G 194     149.493   1.196 201.070  1.00                 O  
ATOM   1486  CB  ILE G 194     149.025  -1.767 201.463  1.00                 C  
ATOM   1487  CD1 ILE G 194     148.719  -4.184 200.710  1.00                 C  
ATOM   1488  CG1 ILE G 194     148.164  -3.031 201.518  1.00                 C  
ATOM   1489  CG2 ILE G 194     150.388  -1.982 202.104  1.00                 C  
ATOM   1490  N   TRP G 195     149.585   1.087 203.315  1.00                 N  
ATOM   1491  CA  TRP G 195     150.429   2.266 203.458  1.00                 C  
ATOM   1492  C   TRP G 195     151.882   1.863 203.680  1.00                 C  
ATOM   1493  O   TRP G 195     152.181   1.065 204.565  1.00                 O  
ATOM   1494  CB  TRP G 195     149.937   3.140 204.613  1.00                 C  
ATOM   1495  CG  TRP G 195     150.745   4.386 204.809  1.00                 C  
ATOM   1496  CD1 TRP G 195     150.676   5.532 204.071  1.00                 C  
ATOM   1497  NE1 TRP G 195     151.571   6.459 204.549  1.00                 N  
ATOM   1498  CD2 TRP G 195     151.747   4.612 205.809  1.00                 C  
ATOM   1499  CE2 TRP G 195     152.240   5.915 205.617  1.00                 C  
ATOM   1500  CH2 TRP G 195     153.732   5.685 207.432  1.00                 C  
ATOM   1501  CZ2 TRP G 195     153.235   6.463 206.424  1.00                 C  
ATOM   1502  CE3 TRP G 195     152.273   3.838 206.848  1.00                 C  
ATOM   1503  CZ3 TRP G 195     153.260   4.386 207.646  1.00                 C  
ATOM   1504  N   VAL G 196     152.781   2.410 202.868  1.00                 N  
ATOM   1505  CA  VAL G 196     154.199   2.075 202.954  1.00                 C  
ATOM   1506  C   VAL G 196     155.053   3.338 203.045  1.00                 C  
ATOM   1507  O   VAL G 196     154.821   4.304 202.318  1.00                 O  
ATOM   1508  CB  VAL G 196     154.651   1.222 201.754  1.00                 C  
ATOM   1509  CG1 VAL G 196     156.143   0.936 201.836  1.00                 C  
ATOM   1510  CG2 VAL G 196     153.859  -0.075 201.693  1.00                 C  
ATOM   1511  N   LYS G 197     156.037   3.329 203.940  1.00                 N  
ATOM   1512  CA  LYS G 197     156.918   4.480 204.115  1.00                 C  
ATOM   1513  C   LYS G 197     158.333   4.074 204.524  1.00                 C  
ATOM   1514  O   LYS G 197     158.524   3.333 205.487  1.00                 O  
ATOM   1515  CB  LYS G 197     156.344   5.440 205.159  1.00                 C  
ATOM   1516  CD  LYS G 197     156.466   7.669 206.307  1.00                 C  
ATOM   1517  CE  LYS G 197     157.266   8.950 206.478  1.00                 C  
ATOM   1518  CG  LYS G 197     157.141   6.724 205.326  1.00                 C  
ATOM   1519  NZ  LYS G 197     156.623   9.881 207.446  1.00                 N  
ATOM   1520  N   CYS G 198     159.320   4.566 203.782  1.00                 N  
ATOM   1521  CA  CYS G 198     160.722   4.331 204.106  1.00                 C  
ATOM   1522  C   CYS G 198     161.421   5.655 204.384  1.00                 C  
ATOM   1523  O   CYS G 198     160.791   6.712 204.369  1.00                 O  
ATOM   1524  CB  CYS G 198     161.417   3.582 202.967  1.00                 C  
ATOM   1525  SG  CYS G 198     160.701   1.965 202.591  1.00                 S  
ATOM   1526  N   GLU G 199     162.725   5.594 204.633  1.00                 N  
ATOM   1527  CA  GLU G 199     163.512   6.799 204.866  1.00                 C  
ATOM   1528  C   GLU G 199     163.754   7.541 203.555  1.00                 C  
ATOM   1529  O   GLU G 199     163.749   8.770 203.516  1.00                 O  
ATOM   1530  CB  GLU G 199     164.843   6.449 205.534  1.00                 C  
ATOM   1531  CD  GLU G 199     166.039   5.565 207.576  1.00                 C  
ATOM   1532  CG  GLU G 199     164.708   5.959 206.967  1.00                 C  
ATOM   1533  OE1 GLU G 199     167.036   5.491 206.827  1.00                 O  
ATOM   1534  OE2 GLU G 199     166.086   5.331 208.802  1.00                 O  
ATOM   1535  N   GLU G 200     163.965   6.785 202.483  1.00                 N  
ATOM   1536  CA  GLU G 200     164.184   7.368 201.165  1.00                 C  
ATOM   1537  C   GLU G 200     163.037   7.018 200.223  1.00                 C  
ATOM   1538  O   GLU G 200     162.441   5.946 200.331  1.00                 O  
ATOM   1539  CB  GLU G 200     165.515   6.889 200.582  1.00                 C  
ATOM   1540  CD  GLU G 200     168.035   6.866 200.748  1.00                 C  
ATOM   1541  CG  GLU G 200     166.735   7.339 201.368  1.00                 C  
ATOM   1542  OE1 GLU G 200     167.984   5.996 199.853  1.00                 O  
ATOM   1543  OE2 GLU G 200     169.104   7.365 201.157  1.00                 O  
ATOM   1544  N   LEU G 201     162.735   7.925 199.300  1.00                 N  
ATOM   1545  CA  LEU G 201     161.621   7.735 198.378  1.00                 C  
ATOM   1546  C   LEU G 201     161.843   6.555 197.436  1.00                 C  
ATOM   1547  O   LEU G 201     160.897   5.846 197.091  1.00                 O  
ATOM   1548  CB  LEU G 201     161.383   9.004 197.557  1.00                 C  
ATOM   1549  CG  LEU G 201     160.855  10.218 198.323  1.00                 C  
ATOM   1550  CD1 LEU G 201     160.830  11.449 197.430  1.00                 C  
ATOM   1551  CD2 LEU G 201     159.467   9.941 198.880  1.00                 C  
ATOM   1552  N   SER G 202     163.090   6.349 197.025  1.00                 N  
ATOM   1553  CA  SER G 202     163.419   5.276 196.090  1.00                 C  
ATOM   1554  C   SER G 202     163.069   3.905 196.661  1.00                 C  
ATOM   1555  O   SER G 202     162.668   3.003 195.927  1.00                 O  
ATOM   1556  CB  SER G 202     164.904   5.321 195.724  1.00                 C  
ATOM   1557  OG  SER G 202     165.715   5.023 196.846  1.00                 O  
ATOM   1558  N   ASN G 203     163.219   3.757 197.973  1.00                 N  
ATOM   1559  CA  ASN G 203     162.879   2.507 198.644  1.00                 C  
ATOM   1560  C   ASN G 203     161.372   2.321 198.775  1.00                 C  
ATOM   1561  O   ASN G 203     160.857   1.218 198.591  1.00                 O  
ATOM   1562  CB  ASN G 203     163.540   2.442 200.022  1.00                 C  
ATOM   1563  CG  ASN G 203     165.034   2.199 199.941  1.00                 C  
ATOM   1564  OD1 ASN G 203     165.539   1.710 198.931  1.00                 O  
ATOM   1565  ND2 ASN G 203     165.746   2.540 201.009  1.00                 N  
ATOM   1566  N   THR G 204     160.670   3.403 199.097  1.00                 N  
ATOM   1567  CA  THR G 204     159.215   3.370 199.187  1.00                 C  
ATOM   1568  C   THR G 204     158.623   3.062 197.819  1.00                 C  
ATOM   1569  O   THR G 204     157.679   2.280 197.697  1.00                 O  
ATOM   1570  CB  THR G 204     158.652   4.700 199.721  1.00                 C  
ATOM   1571  OG1 THR G 204     159.147   4.934 201.046  1.00                 O  
ATOM   1572  CG2 THR G 204     157.133   4.654 199.771  1.00                 C  
ATOM   1573  N   LEU G 205     159.191   3.683 196.791  1.00                 N  
ATOM   1574  CA  LEU G 205     158.770   3.450 195.417  1.00                 C  
ATOM   1575  C   LEU G 205     159.000   1.997 195.025  1.00                 C  
ATOM   1576  O   LEU G 205     158.157   1.379 194.375  1.00                 O  
ATOM   1577  CB  LEU G 205     159.517   4.383 194.462  1.00                 C  
ATOM   1578  CG  LEU G 205     159.164   5.869 194.552  1.00                 C  
ATOM   1579  CD1 LEU G 205     160.101   6.698 193.686  1.00                 C  
ATOM   1580  CD2 LEU G 205     157.718   6.104 194.143  1.00                 C  
ATOM   1581  N   ALA G 206     160.146   1.457 195.427  1.00                 N  
ATOM   1582  CA  ALA G 206     160.478   0.067 195.141  1.00                 C  
ATOM   1583  C   ALA G 206     159.498  -0.876 195.827  1.00                 C  
ATOM   1584  O   ALA G 206     159.105  -1.894 195.261  1.00                 O  
ATOM   1585  CB  ALA G 206     161.901  -0.240 195.581  1.00                 C  
ATOM   1586  N   CYS G 207     159.104  -0.530 197.049  1.00                 N  
ATOM   1587  CA  CYS G 207     158.123  -1.316 197.788  1.00                 C  
ATOM   1588  C   CYS G 207     156.763  -1.254 197.108  1.00                 C  
ATOM   1589  O   CYS G 207     156.069  -2.265 196.997  1.00                 O  
ATOM   1590  CB  CYS G 207     158.018  -0.821 199.232  1.00                 C  
ATOM   1591  SG  CYS G 207     159.471  -1.172 200.249  1.00                 S  
ATOM   1592  N   TYR G 208     156.391  -0.057 196.662  1.00                 N  
ATOM   1593  CA  TYR G 208     155.133   0.156 195.957  1.00                 C  
ATOM   1594  C   TYR G 208     155.047  -0.752 194.739  1.00                 C  
ATOM   1595  O   TYR G 208     154.058  -1.459 194.546  1.00                 O  
ATOM   1596  CB  TYR G 208     154.993   1.622 195.542  1.00                 C  
ATOM   1597  CG  TYR G 208     153.735   1.919 194.757  1.00                 C  
ATOM   1598  OH  TYR G 208     150.268   2.735 192.611  1.00                 O  
ATOM   1599  CZ  TYR G 208     151.417   2.465 193.320  1.00                 C  
ATOM   1600  CD1 TYR G 208     152.514   2.070 195.400  1.00                 C  
ATOM   1601  CE1 TYR G 208     151.359   2.341 194.691  1.00                 C  
ATOM   1602  CD2 TYR G 208     153.774   2.047 193.374  1.00                 C  
ATOM   1603  CE2 TYR G 208     152.630   2.319 192.648  1.00                 C  
ATOM   1604  N   ARG G 209     156.097  -0.731 193.926  1.00                 N  
ATOM   1605  CA  ARG G 209     156.134  -1.505 192.691  1.00                 C  
ATOM   1606  C   ARG G 209     156.088  -3.011 192.943  1.00                 C  
ATOM   1607  O   ARG G 209     155.477  -3.752 192.175  1.00                 O  
ATOM   1608  CB  ARG G 209     157.388  -1.165 191.883  1.00                 C  
ATOM   1609  CD  ARG G 209     158.670   0.519 190.535  1.00                 C  
ATOM   1610  NE  ARG G 209     158.880  -0.375 189.399  1.00                 N  
ATOM   1611  CG  ARG G 209     157.369   0.222 191.261  1.00                 C  
ATOM   1612  CZ  ARG G 209     158.379  -0.172 188.185  1.00                 C  
ATOM   1613  NH1 ARG G 209     158.623  -1.040 187.213  1.00                 N  
ATOM   1614  NH2 ARG G 209     157.635   0.900 187.946  1.00                 N  
ATOM   1615  N   THR G 210     156.731  -3.460 194.017  1.00                 N  
ATOM   1616  CA  THR G 210     156.720  -4.878 194.369  1.00                 C  
ATOM   1617  C   THR G 210     155.332  -5.331 194.801  1.00                 C  
ATOM   1618  O   THR G 210     154.814  -6.328 194.300  1.00                 O  
ATOM   1619  CB  THR G 210     157.728  -5.189 195.491  1.00                 C  
ATOM   1620  OG1 THR G 210     159.053  -4.871 195.049  1.00                 O  
ATOM   1621  CG2 THR G 210     157.678  -6.664 195.858  1.00                 C  
ATOM   1622  N   ILE G 211     154.737  -4.595 195.735  1.00                 N  
ATOM   1623  CA  ILE G 211     153.413  -4.926 196.251  1.00                 C  
ATOM   1624  C   ILE G 211     152.370  -4.923 195.134  1.00                 C  
ATOM   1625  O   ILE G 211     151.476  -5.770 195.105  1.00                 O  
ATOM   1626  CB  ILE G 211     152.984  -3.957 197.369  1.00                 C  
ATOM   1627  CD1 ILE G 211     153.694  -3.072 199.651  1.00                 C  
ATOM   1628  CG1 ILE G 211     153.853  -4.160 198.612  1.00                 C  
ATOM   1629  CG2 ILE G 211     151.504  -4.122 197.678  1.00                 C  
ATOM   1630  N   MET G 212     152.505  -3.979 194.208  1.00                 N  
ATOM   1631  CA  MET G 212     151.619  -3.906 193.052  1.00                 C  
ATOM   1632  C   MET G 212     151.714  -5.159 192.188  1.00                 C  
ATOM   1633  O   MET G 212     150.699  -5.759 191.836  1.00                 O  
ATOM   1634  CB  MET G 212     151.940  -2.671 192.208  1.00                 C  
ATOM   1635  SD  MET G 212     151.546  -1.112 189.952  1.00                 S  
ATOM   1636  CE  MET G 212     153.091  -1.698 189.262  1.00                 C  
ATOM   1637  CG  MET G 212     151.071  -2.522 190.970  1.00                 C  
ATOM   1638  N   GLU G 213     152.939  -5.551 191.853  1.00                 N  
ATOM   1639  CA  GLU G 213     153.166  -6.699 190.982  1.00                 C  
ATOM   1640  C   GLU G 213     152.807  -8.017 191.663  1.00                 C  
ATOM   1641  O   GLU G 213     152.264  -8.924 191.032  1.00                 O  
ATOM   1642  CB  GLU G 213     154.624  -6.742 190.521  1.00                 C  
ATOM   1643  CD  GLU G 213     156.471  -5.664 189.177  1.00                 C  
ATOM   1644  CG  GLU G 213     155.006  -5.625 189.564  1.00                 C  
ATOM   1645  OE1 GLU G 213     157.229  -6.439 189.798  1.00                 O  
ATOM   1646  OE2 GLU G 213     156.862  -4.920 188.253  1.00                 O  
ATOM   1647  N   CYS G 214     153.112  -8.118 192.953  1.00                 N  
ATOM   1648  CA  CYS G 214     152.806  -9.322 193.718  1.00                 C  
ATOM   1649  C   CYS G 214     151.302  -9.515 193.863  1.00                 C  
ATOM   1650  O   CYS G 214     150.807 -10.643 193.872  1.00                 O  
ATOM   1651  CB  CYS G 214     153.462  -9.261 195.099  1.00                 C  
ATOM   1652  SG  CYS G 214     155.266  -9.379 195.074  1.00                 S  
ATOM   1653  N   CYS G 215     150.580  -8.406 193.975  1.00                 N  
ATOM   1654  CA  CYS G 215     149.127  -8.445 194.048  1.00                 C  
ATOM   1655  C   CYS G 215     148.547  -8.891 192.711  1.00                 C  
ATOM   1656  O   CYS G 215     147.510  -9.551 192.660  1.00                 O  
ATOM   1657  CB  CYS G 215     148.574  -7.075 194.445  1.00                 C  
ATOM   1658  SG  CYS G 215     148.940  -6.587 196.147  1.00                 S  
ATOM   1659  N   GLN G 216     149.233  -8.531 191.631  1.00                 N  
ATOM   1660  CA  GLN G 216     148.773  -8.844 190.283  1.00                 C  
ATOM   1661  C   GLN G 216     148.969 -10.316 189.933  1.00                 C  
ATOM   1662  O   GLN G 216     148.071 -10.955 189.386  1.00                 O  
ATOM   1663  CB  GLN G 216     149.498  -7.974 189.254  1.00                 C  
ATOM   1664  CD  GLN G 216     149.925  -5.658 188.341  1.00                 C  
ATOM   1665  CG  GLN G 216     149.116  -6.504 189.305  1.00                 C  
ATOM   1666  OE1 GLN G 216     151.047  -6.014 187.979  1.00                 O  
ATOM   1667  NE2 GLN G 216     149.356  -4.534 187.921  1.00                 N  
ATOM   1668  N   LYS G 217     150.145 -10.849 190.250  1.00                 N  
ATOM   1669  CA  LYS G 217     150.473 -12.233 189.917  1.00                 C  
ATOM   1670  C   LYS G 217     149.814 -13.236 190.859  1.00                 C  
ATOM   1671  O   LYS G 217     149.350 -14.291 190.425  1.00                 O  
ATOM   1672  CB  LYS G 217     151.988 -12.444 189.936  1.00                 C  
ATOM   1673  CD  LYS G 217     153.939 -13.952 189.467  1.00                 C  
ATOM   1674  CE  LYS G 217     154.376 -15.353 189.072  1.00                 C  
ATOM   1675  CG  LYS G 217     152.425 -13.845 189.541  1.00                 C  
ATOM   1676  NZ  LYS G 217     155.858 -15.472 188.996  1.00                 N  
ATOM   1677  N   ASN G 218     149.784 -12.900 192.145  1.00                 N  
ATOM   1678  CA  ASN G 218     149.239 -13.779 193.179  1.00                 C  
ATOM   1679  C   ASN G 218     149.926 -15.146 193.207  1.00                 C  
ATOM   1680  O   ASN G 218     149.312 -16.161 193.538  1.00                 O  
ATOM   1681  CB  ASN G 218     147.731 -13.958 192.990  1.00                 C  
ATOM   1682  CG  ASN G 218     147.035 -14.410 194.258  1.00                 C  
ATOM   1683  OD1 ASN G 218     147.415 -14.016 195.361  1.00                 O  
ATOM   1684  ND2 ASN G 218     146.009 -15.240 194.105  1.00                 N  
ATOM   1685  N   ASP G 219     151.205 -15.162 192.848  1.00                 N  
ATOM   1686  CA  ASP G 219     152.013 -16.371 192.933  1.00                 C  
ATOM   1687  C   ASP G 219     153.024 -16.223 194.063  1.00                 C  
ATOM   1688  O   ASP G 219     154.050 -15.561 193.905  1.00                 O  
ATOM   1689  CB  ASP G 219     152.714 -16.642 191.600  1.00                 C  
ATOM   1690  CG  ASP G 219     153.524 -17.923 191.618  1.00                 C  
ATOM   1691  OD1 ASP G 219     153.621 -18.550 192.694  1.00                 O  
ATOM   1692  OD2 ASP G 219     154.061 -18.301 190.555  1.00                 O  
ATOM   1693  N   THR G 220     152.717 -16.840 195.200  1.00                 N  
ATOM   1694  CA  THR G 220     153.531 -16.730 196.409  1.00                 C  
ATOM   1695  C   THR G 220     155.007 -17.042 196.169  1.00                 C  
ATOM   1696  O   THR G 220     155.885 -16.280 196.576  1.00                 O  
ATOM   1697  CB  THR G 220     153.016 -17.661 197.523  1.00                 C  
ATOM   1698  OG1 THR G 220     151.678 -17.290 197.878  1.00                 O  
ATOM   1699  CG2 THR G 220     153.896 -17.550 198.758  1.00                 C  
ATOM   1700  N   ALA G 221     155.276 -18.152 195.489  1.00                 N  
ATOM   1701  CA  ALA G 221     156.648 -18.555 195.199  1.00                 C  
ATOM   1702  C   ALA G 221     157.242 -17.754 194.041  1.00                 C  
ATOM   1703  O   ALA G 221     157.768 -18.326 193.086  1.00                 O  
ATOM   1704  CB  ALA G 221     156.708 -20.041 194.881  1.00                 C  
ATOM   1705  N   ALA G 222     157.156 -16.431 194.135  1.00                 N  
ATOM   1706  CA  ALA G 222     157.687 -15.544 193.106  1.00                 C  
ATOM   1707  C   ALA G 222     157.900 -14.140 193.662  1.00                 C  
ATOM   1708  O   ALA G 222     158.356 -13.244 192.952  1.00                 O  
ATOM   1709  CB  ALA G 222     156.751 -15.502 191.908  1.00                 C  
ATOM   1710  N   PHE G 223     157.569 -13.958 194.936  1.00                 N  
ATOM   1711  CA  PHE G 223     157.694 -12.658 195.586  1.00                 C  
ATOM   1712  C   PHE G 223     159.153 -12.237 195.724  1.00                 C  
ATOM   1713  O   PHE G 223     159.492 -11.070 195.529  1.00                 O  
ATOM   1714  CB  PHE G 223     157.029 -12.682 196.964  1.00                 C  
ATOM   1715  CG  PHE G 223     155.528 -12.688 196.912  1.00                 C  
ATOM   1716  CZ  PHE G 223     152.749 -12.695 196.820  1.00                 C  
ATOM   1717  CD1 PHE G 223     154.853 -13.562 196.077  1.00                 C  
ATOM   1718  CE1 PHE G 223     153.472 -13.568 196.029  1.00                 C  
ATOM   1719  CD2 PHE G 223     154.790 -11.820 197.697  1.00                 C  
ATOM   1720  CE2 PHE G 223     153.409 -11.826 197.649  1.00                 C  
ATOM   1721  N   LYS G 224     160.010 -13.195 196.064  1.00                 N  
ATOM   1722  CA  LYS G 224     161.428 -12.921 196.278  1.00                 C  
ATOM   1723  C   LYS G 224     162.123 -12.475 194.994  1.00                 C  
ATOM   1724  O   LYS G 224     163.006 -11.618 195.024  1.00                 O  
ATOM   1725  CB  LYS G 224     162.133 -14.156 196.842  1.00                 C  
ATOM   1726  CD  LYS G 224     162.475 -15.733 198.764  1.00                 C  
ATOM   1727  CE  LYS G 224     162.091 -16.067 200.197  1.00                 C  
ATOM   1728  CG  LYS G 224     161.748 -14.491 198.273  1.00                 C  
ATOM   1729  NZ  LYS G 224     162.763 -17.306 200.677  1.00                 N  
ATOM   1730  N   ASP G 225     161.720 -13.060 193.870  1.00                 N  
ATOM   1731  CA  ASP G 225     162.314 -12.725 192.581  1.00                 C  
ATOM   1732  C   ASP G 225     161.831 -11.367 192.086  1.00                 C  
ATOM   1733  O   ASP G 225     162.598 -10.602 191.499  1.00                 O  
ATOM   1734  CB  ASP G 225     161.991 -13.804 191.546  1.00                 C  
ATOM   1735  CG  ASP G 225     162.739 -15.098 191.801  1.00                 C  
ATOM   1736  OD1 ASP G 225     163.699 -15.082 192.599  1.00                 O  
ATOM   1737  OD2 ASP G 225     162.364 -16.129 191.202  1.00                 O  
ATOM   1738  N   ILE G 226     160.556 -11.075 192.323  1.00                 N  
ATOM   1739  CA  ILE G 226     159.981  -9.785 191.957  1.00                 C  
ATOM   1740  C   ILE G 226     160.665  -8.660 192.724  1.00                 C  
ATOM   1741  O   ILE G 226     161.051  -7.645 192.144  1.00                 O  
ATOM   1742  CB  ILE G 226     158.462  -9.753 192.208  1.00                 C  
ATOM   1743  CD1 ILE G 226     156.296 -10.954 191.606  1.00                 C  
ATOM   1744  CG1 ILE G 226     157.742 -10.697 191.243  1.00                 C  
ATOM   1745  CG2 ILE G 226     157.936  -8.329 192.107  1.00                 C  
ATOM   1746  N   ALA G 227     160.822  -8.852 194.030  1.00                 N  
ATOM   1747  CA  ALA G 227     161.511  -7.881 194.868  1.00                 C  
ATOM   1748  C   ALA G 227     162.962  -7.723 194.428  1.00                 C  
ATOM   1749  O   ALA G 227     163.526  -6.632 194.495  1.00                 O  
ATOM   1750  CB  ALA G 227     161.444  -8.299 196.329  1.00                 C  
ATOM   1751  N   LYS G 228     163.557  -8.820 193.969  1.00                 N  
ATOM   1752  CA  LYS G 228     164.939  -8.808 193.506  1.00                 C  
ATOM   1753  C   LYS G 228     165.113  -7.891 192.300  1.00                 C  
ATOM   1754  O   LYS G 228     165.968  -7.006 192.304  1.00                 O  
ATOM   1755  CB  LYS G 228     165.399 -10.224 193.155  1.00                 C  
ATOM   1756  CD  LYS G 228     167.244 -11.746 192.394  1.00                 C  
ATOM   1757  CE  LYS G 228     168.673 -11.827 191.883  1.00                 C  
ATOM   1758  CG  LYS G 228     166.839 -10.309 192.677  1.00                 C  
ATOM   1759  NZ  LYS G 228     169.083 -13.231 191.601  1.00                 N  
ATOM   1760  N   ARG G 229     164.293  -8.100 191.274  1.00                 N  
ATOM   1761  CA  ARG G 229     164.400  -7.320 190.044  1.00                 C  
ATOM   1762  C   ARG G 229     163.935  -5.877 190.222  1.00                 C  
ATOM   1763  O   ARG G 229     164.374  -4.985 189.497  1.00                 O  
ATOM   1764  CB  ARG G 229     163.593  -7.976 188.922  1.00                 C  
ATOM   1765  CD  ARG G 229     163.306  -9.903 187.340  1.00                 C  
ATOM   1766  NE  ARG G 229     163.869 -11.149 186.826  1.00                 N  
ATOM   1767  CG  ARG G 229     164.183  -9.282 188.415  1.00                 C  
ATOM   1768  CZ  ARG G 229     163.248 -11.952 185.968  1.00                 C  
ATOM   1769  NH1 ARG G 229     163.839 -13.066 185.556  1.00                 N  
ATOM   1770  NH2 ARG G 229     162.038 -11.640 185.525  1.00                 N  
ATOM   1771  N   GLN G 230     163.050  -5.648 191.187  1.00                 N  
ATOM   1772  CA  GLN G 230     162.536  -4.304 191.429  1.00                 C  
ATOM   1773  C   GLN G 230     163.563  -3.403 192.101  1.00                 C  
ATOM   1774  O   GLN G 230     163.853  -2.313 191.610  1.00                 O  
ATOM   1775  CB  GLN G 230     161.271  -4.361 192.287  1.00                 C  
ATOM   1776  CD  GLN G 230     159.611  -4.212 190.390  1.00                 C  
ATOM   1777  CG  GLN G 230     160.079  -5.003 191.595  1.00                 C  
ATOM   1778  OE1 GLN G 230     159.825  -3.003 190.307  1.00                 O  
ATOM   1779  NE2 GLN G 230     158.967  -4.895 189.450  1.00                 N  
ATOM   1780  N   PHE G 231     164.110  -3.858 193.224  1.00                 N  
ATOM   1781  CA  PHE G 231     165.126  -3.092 193.939  1.00                 C  
ATOM   1782  C   PHE G 231     166.393  -2.936 193.100  1.00                 C  
ATOM   1783  O   PHE G 231     167.150  -1.981 193.274  1.00                 O  
ATOM   1784  CB  PHE G 231     165.461  -3.761 195.274  1.00                 C  
ATOM   1785  CG  PHE G 231     166.467  -3.006 196.094  1.00                 C  
ATOM   1786  CZ  PHE G 231     168.335  -1.614 197.611  1.00                 C  
ATOM   1787  CD1 PHE G 231     166.092  -1.889 196.820  1.00                 C  
ATOM   1788  CE1 PHE G 231     167.018  -1.194 197.575  1.00                 C  
ATOM   1789  CD2 PHE G 231     167.789  -3.413 196.141  1.00                 C  
ATOM   1790  CE2 PHE G 231     168.715  -2.719 196.896  1.00                 C  
ATOM   1791  N   LYS G 232     166.611  -3.878 192.188  1.00                 N  
ATOM   1792  CA  LYS G 232     167.729  -3.807 191.255  1.00                 C  
ATOM   1793  C   LYS G 232     167.505  -2.712 190.216  1.00                 C  
ATOM   1794  O   LYS G 232     168.411  -1.937 189.908  1.00                 O  
ATOM   1795  CB  LYS G 232     167.936  -5.156 190.563  1.00                 C  
ATOM   1796  CD  LYS G 232     169.339  -6.587 189.053  1.00                 C  
ATOM   1797  CE  LYS G 232     170.529  -6.624 188.107  1.00                 C  
ATOM   1798  CG  LYS G 232     169.125  -5.192 189.617  1.00                 C  
ATOM   1799  NZ  LYS G 232     170.751  -7.985 187.546  1.00                 N  
ATOM   1800  N   GLU G 233     166.288  -2.657 189.683  1.00                 N  
ATOM   1801  CA  GLU G 233     165.945  -1.721 188.616  1.00                 C  
ATOM   1802  C   GLU G 233     166.000  -0.268 189.084  1.00                 C  
ATOM   1803  O   GLU G 233     166.263   0.638 188.293  1.00                 O  
ATOM   1804  CB  GLU G 233     164.552  -2.027 188.062  1.00                 C  
ATOM   1805  CD  GLU G 233     165.013  -1.345 185.674  1.00                 C  
ATOM   1806  CG  GLU G 233     164.139  -1.143 186.897  1.00                 C  
ATOM   1807  OE1 GLU G 233     165.653  -2.413 185.571  1.00                 O  
ATOM   1808  OE2 GLU G 233     165.057  -0.436 184.819  1.00                 O  
ATOM   1809  N   ILE G 234     165.751  -0.053 190.371  1.00                 N  
ATOM   1810  CA  ILE G 234     165.819   1.284 190.951  1.00                 C  
ATOM   1811  C   ILE G 234     167.261   1.785 190.972  1.00                 C  
ATOM   1812  O   ILE G 234     167.520   2.976 190.789  1.00                 O  
ATOM   1813  CB  ILE G 234     165.225   1.314 192.372  1.00                 C  
ATOM   1814  CD1 ILE G 234     162.905   1.888 191.485  1.00                 C  
ATOM   1815  CG1 ILE G 234     163.739   0.955 192.336  1.00                 C  
ATOM   1816  CG2 ILE G 234     165.466   2.668 193.021  1.00                 C  
ATOM   1817  N   LEU G 235     168.197   0.863 191.178  1.00                 N  
ATOM   1818  CA  LEU G 235     169.614   1.204 191.262  1.00                 C  
ATOM   1819  C   LEU G 235     170.175   1.730 189.941  1.00                 C  
ATOM   1820  O   LEU G 235     171.152   2.479 189.931  1.00                 O  
ATOM   1821  CB  LEU G 235     170.432  -0.010 191.708  1.00                 C  
ATOM   1822  CG  LEU G 235     170.206  -0.489 193.143  1.00                 C  
ATOM   1823  CD1 LEU G 235     170.962  -1.784 193.402  1.00                 C  
ATOM   1824  CD2 LEU G 235     170.630   0.579 194.139  1.00                 C  
ATOM   1825  N   THR G 236     169.556   1.335 188.832  1.00                 N  
ATOM   1826  CA  THR G 236     170.002   1.771 187.512  1.00                 C  
ATOM   1827  C   THR G 236     169.735   3.258 187.297  1.00                 C  
ATOM   1828  O   THR G 236     170.647   4.022 186.981  1.00                 O  
ATOM   1829  CB  THR G 236     169.319   0.966 186.391  1.00                 C  
ATOM   1830  OG1 THR G 236     167.896   1.050 186.538  1.00                 O  
ATOM   1831  CG2 THR G 236     169.729  -0.497 186.459  1.00                 C  
TER
