# Supplementary material for: Large-scale discovery of protein interactions at residue resolution using co-evolution calculated from genomic sequences
Source: Nat Commun. 2021 Mar 2;12:1396. doi: 10.1038/s41467-021-21636-z (PMC7925567; doi:10.1038/s41467-021-21636-z)
Supplement: Supplementary file 12 — Supplementary Data 10 [file 41467_2021_21636_MOESM12_ESM.zip › supplementary/allpdb0007_RRP45_RRP40/unambig.tbl]

! 
assign (resid 13 and segid A and name CB)
(
 (resid 152 and segid B and name CB)
) 5 2 2
! 
assign (resid 9 and segid A and name CB)
(
 (resid 117 and segid B and name CB)
) 5 2 2
! 
assign (resid 52 and segid A and name CA)
(
 (resid 153 and segid B and name CA)
) 5 2 2
! 
assign (resid 266 and segid A and name CB)
(
 (resid 96 and segid B and name CB)
) 5 2 2
! 
assign (resid 9 and segid A and name CB)
(
 (resid 122 and segid B and name CB)
) 5 2 2
