# Supplementary material for: Large-scale discovery of protein interactions at residue resolution using co-evolution calculated from genomic sequences
Source: Nat Commun. 2021 Mar 2;12:1396. doi: 10.1038/s41467-021-21636-z (PMC7925567; doi:10.1038/s41467-021-21636-z)
Supplement: Supplementary file 12 — Supplementary Data 10 [file 41467_2021_21636_MOESM12_ESM.zip › supplementary/allpdb0007_RRP45_RRP40/allpdb0007_RRP45_YEAST_RRP40_YEAST_inter_ecs.csv]

X	Unnamed..0.1	A_i	A_j	cn	dist	dist_intra	dist_multimer	fn	i	j	segmentwise_precision	probability	segment_i	segment_j	precision	evcomplex_raw	X_e_i	X_e_j	intra_enrich_max	intra_enrich_min	Z_score	inter_relative_rank_longrange	asa_i	asa_j	asa_max	asa_min	conservation_i	conservation_j	conservation_max	conservation_min	f_hydrophilicity	enrichment_5	enrichment_10	evcomplex_normed	residue_prediction_strucaware	residue_prediction_strucfree	A_i_state	A_j_state
3	212	K	D	0.046894	2.77842437363337	NA	NA	0	13	152	0.5	1.43393572455126	A_1	B_1	0.721428571428571	1.43393572455126	0	0	0	0	5.82958911833719	0.282520325203252	0.6102859444176	0.613526185113891	0.613526185113891	0.6102859444176	0.23	0.512	0.512	0.23	-3.5203	1.11711440525812	1.11711440525812	0.720966752326773	0.572590981778003	0.437214184457583	found	found
0	93	A	D	0.057803	2.95176235493308	NA	NA	0	9	117	1	1.7675136837599	A_1	B_1	0.901639344262295	1.7675136837599	0	2.92181351270676	2.92181351270676	0	7.1072844750623	0.121951219512195	0.670519444701063	0.230172337082459	0.670519444701063	0.230172337082459	0.295	0.501	0.501	0.295	-1.3659	1.36195702787783	2.30144887236847	0.888685997883406	0.468483836440724	0.444146602130148	found	found
2	175	G	G	0.048896	17.6618464210286	NA	NA	0	52	153	0.333333333333333	1.49515334984558	A_1	B_1	0.743589743589744	1.49515334984558	0	0	0	0	6.06406946522175	0.235772357723577	0.302960227804453	0.383759864895225	0.383759864895225	0.302960227804453	0.895	0.943	0.943	0.895	-0.7841	1.16204748166152	1.16204748166152	0.751746285703286	0.431511209639372	0.368696724058272	found	found
7	398	H	S	0.040086	28.0305520459373	NA	NA	0	266	96	0.2	1.2257591046693	A_1	B_1	0.595505617977528	1.2257591046693	0	1.13366191117461	1.13366191117461	0	5.03221539126921	0.540650406504065	0.490568955961899	0.361151395654125	0.490568955961899	0.361151395654125	0.217	0.264	0.264	0.217	-1.6463	0.964315012573635	0.964315012573635	0.616297889575874	0.342198387789767	0.342341760670712	found	found
11	446	A	R	0.03898	18.2218178566245	NA	NA	0	9	122	0.142857142857143	1.1919395774088	A_1	B_1	0.563934426229508	1.1919395774088	0	1.77035553398456	1.77035553398456	0	4.90267729753578	0.617886178861789	0.670519444701063	0.287781939141408	0.670519444701063	0.287781939141408	0.295	0.588	0.588	0.295	-2.973	0.939491844490639	2.30144887236847	0.599293811696541	0.246964961657132	0.24018384784439	found	found
1	136	E	V	0.052101	22.2616276808323	NA	NA	0	37	196	0.5	1.59315659113843	A_1	B_1	0.839080459770115	1.59315659113843	2.78459459064347	5.9192090434101	5.9192090434101	2.78459459064347	6.43944884172775	0.17479674796748	0.461070738419779	0.152929535875386	0.461070738419779	0.152929535875386	0.218	0.66	0.66	0.218	1.7826	1.23398080327635	1.23398080327635	0.80102121301184	0.241602583956271	0.21586483392429	found	found
18	530	I	V	0.037103	44.5933787125398	NA	NA	0	167	115	0.0909090909090909	1.13454423141608	A_1	B_1	0.516483516483517	1.13454423141608	1.04315975955462	1.66004725869922	1.66004725869922	1.04315975955462	4.68283733195021	0.73780487804878	0.293965923393687	0.576549549162666	0.576549549162666	0.293965923393687	0.403	0.272	0.403	0.272	4.1141	0.897364279850689	0.897364279850689	0.570436077357023	0.239728908832972	0.254360502619519	found	found
9	420	K	V	0.039548	26.9260961336767	NA	NA	0	284	186	0.166666666666667	1.20930801455524	A_1	B_1	0.571929824561404	1.20930801455524	0	2.63573204271968	2.63573204271968	0	4.96920319015838	0.577235772357724	0.651361118677926	0.16762360446571	0.651361118677926	0.16762360446571	0.282	0.487	0.487	0.282	1.4567	0.952240089943751	0.952240089943751	0.608026466520647	0.202195807758267	0.232076972698289	found	found
19	533	F	K	0.037081	29.4468959994088	NA	NA	0	201	224	0.0869565217391304	1.133871510259	A_1	B_1	0.512261580381471	1.133871510259	0.876235485495796	0	0.876235485495796	0	4.68026062484159	0.74390243902439	0.0894209541767774	0.350963431518246	0.350963431518246	0.0894209541767774	0.528	0.38	0.528	0.38	-0.125	0.896870509780323	0.896870509780323	0.570097840726512	0.196126370039464	0.262093734330887	found	found
4	284	L	P	0.043681	19.9602394775213	NA	NA	0	259	36	0.333333333333333	1.33568785738311	A_1	B_1	0.643617021276596	1.33568785738311	0.785224543715952	3.77199158731352	3.77199158731352	0.785224543715952	5.45327275742805	0.380081300813008	0.605590640780504	0.0688347410165592	0.605590640780504	0.0688347410165592	0.185	0.428	0.428	0.185	-0.0718	1.04500153089043	1.04500153089043	0.671568829879852	0.19487323809604	0.245637321182608	found	found
14	488	L	V	0.038038	22.2074506866502	NA	NA	0	261	186	0.111111111111111	1.16313488059199	A_1	B_1	0.538690476190476	1.16313488059199	0	2.63573204271968	2.63573204271968	0	4.79234738406663	0.680894308943089	0.31337271518735	0.16762360446571	0.31337271518735	0.16762360446571	0.496	0.487	0.496	0.487	7.1528	0.918349507841288	0.918349507841288	0.584811134153747	0.183714004808418	0.214087544895606	found	found
12	450	E	I	0.038928	29.2487855987219	NA	NA	0	69	188	0.133333333333333	1.19034950921934	A_1	B_1	0.55663430420712	1.19034950921934	0.818907097869988	3.48982935371336	3.48982935371336	0.818907097869988	4.89658689891541	0.626016260162602	0.594834623032309	0.144600680447597	0.594834623032309	0.144600680447597	0.253	0.547	0.547	0.253	2.3266	0.938324751597044	0.938324751597044	0.598494343297151	0.163681483314286	0.187752639565902	found	found
13	472	Q	L	0.038344	28.4809713668618	NA	NA	0	32	88	0.117647058823529	1.17249182032229	A_1	B_1	0.544891640866873	1.17249182032229	0.8121450699527	2.40356285931081	2.40356285931081	0.8121450699527	4.82818703748654	0.654471544715447	0.402430320014299	0.0643655318838529	0.402430320014299	0.0643655318838529	0.473	0.655	0.655	0.473	1.0947	0.925217400638211	0.925217400638211	0.589515698196311	0.159219040277078	0.200883186186897	found	found
10	444	K	P	0.03905	7.62863775519588	NA	NA	0	241	36	0.153846153846154	1.19408005381769	A_1	B_1	0.567656765676568	1.19408005381769	0	3.77199158731352	3.77199158731352	0	4.91087591106322	0.613821138211382	0.352658319761512	0.0688347410165592	0.352658319761512	0.0688347410165592	0.322	0.428	0.428	0.322	-1.1207	0.94106293107817	0.94106293107817	0.600370019157259	0.150799519455164	0.197318097848738	found	found
8	415	S	I	0.039649	8.88857497015129	NA	NA	0	287	57	0.181818181818182	1.21239641623093	A_1	B_1	0.572953736654804	1.21239641623093	0	5.10013421105999	5.10013421105999	0	4.98103261824796	0.569105691056911	0.481128949271353	0.216509926854754	0.481128949271353	0.216509926854754	0.177	0.592	0.592	0.177	3.1243	0.954506943448618	0.954506943448618	0.609579280142539	0.14765989982457	0.143716698199482	found	found
6	347	K	I	0.041851	18.3676703748734	NA	NA	0	50	194	0.222222222222222	1.27972968840779	A_1	B_1	0.626609442060086	1.27972968840779	4.44962701196246	1.76992259508136	4.44962701196246	1.76992259508136	5.2389375752109	0.471544715447154	0.275236839890324	0.0348454963839579	0.275236839890324	0.0348454963839579	0.241	0.654	0.654	0.241	1.8053	1.00392883867353	1.00392883867353	0.643433691978244	0.14260391324976	0.170920090057044	found	found
17	523	E	N	0.037253	18.9088790783589	NA	NA	0	227	191	0.0952380952380952	1.13913096657799	A_1	B_1	0.523676880222841	1.13913096657799	1.61693271330357	0	1.61693271330357	0	4.70040578950899	0.727642276422764	0.0901531241032721	0.013986013986014	0.0901531241032721	0.013986013986014	0.984	0.991	0.991	0.984	-6.9755	0.900730893966828	0.900730893966828	0.572742236201418	0.137307067751321	0.167697300086535	found	found
15	492	I	R	0.03794	49.8035880936304	NA	NA	0	189	110	0.105263157894737	1.16013821361955	A_1	B_1	0.535294117647059	1.16013821361955	1.35625441066827	4.59696806050207	4.59696806050207	1.35625441066827	4.78086932512822	0.689024390243902	0.186179433348555	0.530275963055773	0.530275963055773	0.186179433348555	0.503	0.614	0.614	0.503	0.0927999999999999	0.916149986618744	0.916149986618744	0.583304443708742	0.135156521444454	0.140393015563365	found	found
5	303	D	I	0.042995	36.8238549041243	NA	NA	0	277	73	0.285714285714286	1.31471118857597	A_1	B_1	0.63	1.31471118857597	0	7.15000877270936	7.15000877270936	0	5.37292634485922	0.404471544715447	0.476195938514489	0.224518779841979	0.476195938514489	0.224518779841979	0.247	0.681	0.681	0.247	1.8851	1.02960488233262	1.02960488233262	0.661021996764823	0.129881356229014	0.111210710174416	found	found
16	520	S	I	0.037298	13.9354595905553	NA	NA	0	129	76	0.1	1.14050698712656	A_1	B_1	0.525280898876405	1.14050698712656	0.868729209222832	5.13565798738097	5.13565798738097	0.868729209222832	4.70567632677663	0.721544715447154	0.375164681100053	0.0175557775557776	0.375164681100053	0.0175557775557776	0.388	0.76	0.76	0.388	1.6782	0.90174087820167	0.90174087820167	0.573434083854736	0.0891053329672185	0.109583578714133	found	found
