# Supplementary material for: Large-scale discovery of protein interactions at residue resolution using co-evolution calculated from genomic sequences
Source: Nat Commun. 2021 Mar 2;12:1396. doi: 10.1038/s41467-021-21636-z (PMC7925567; doi:10.1038/s41467-021-21636-z)
Supplement: Supplementary file 12 — Supplementary Data 10 [file 41467_2021_21636_MOESM12_ESM.zip › supplementary/allpdb0007_RRP45_RRP40/4IFD_A_G.pdb]

ATOM      1  N   ALA A   2     129.160  14.956 190.930  1.00102.08           N  
ATOM      2  CA  ALA A   2     129.394  13.594 190.464  1.00104.05           C  
ATOM      3  C   ALA A   2     130.202  12.793 191.481  1.00104.85           C  
ATOM      4  O   ALA A   2     130.403  13.231 192.613  1.00105.39           O  
ATOM      5  CB  ALA A   2     130.099  13.608 189.115  1.00104.35           C  
ATOM      6  N   LYS A   3     130.662  11.617 191.066  1.00100.73           N  
ATOM      7  CA  LYS A   3     131.454  10.752 191.933  1.00 89.79           C  
ATOM      8  C   LYS A   3     132.930  11.128 191.853  1.00 78.71           C  
ATOM      9  O   LYS A   3     133.529  11.105 190.778  1.00 81.34           O  
ATOM     10  CB  LYS A   3     131.251   9.286 191.546  1.00 91.10           C  
ATOM     11  CG  LYS A   3     129.789   8.883 191.424  1.00 88.76           C  
ATOM     12  CD  LYS A   3     129.640   7.421 191.040  1.00 85.90           C  
ATOM     13  CE  LYS A   3     128.183   7.066 190.784  1.00 83.21           C  
ATOM     14  NZ  LYS A   3     127.321   7.350 191.965  1.00 80.93           N1+
ATOM     15  N   ASP A   4     133.512  11.471 192.997  1.00 68.11           N  
ATOM     16  CA  ASP A   4     134.876  11.986 193.038  1.00 66.34           C  
ATOM     17  C   ASP A   4     135.912  10.910 193.337  1.00 61.76           C  
ATOM     18  O   ASP A   4     135.608   9.885 193.947  1.00 65.79           O  
ATOM     19  CB  ASP A   4     134.989  13.099 194.083  1.00 71.89           C  
ATOM     20  CG  ASP A   4     134.028  14.239 193.827  1.00 79.67           C  
ATOM     21  OD1 ASP A   4     133.795  14.567 192.645  1.00 83.35           O  
ATOM     22  OD2 ASP A   4     133.505  14.805 194.811  1.00 80.03           O1+
ATOM     23  N   ILE A   5     137.142  11.158 192.900  1.00 52.70           N  
ATOM     24  CA  ILE A   5     138.272  10.318 193.265  1.00 46.68           C  
ATOM     25  C   ILE A   5     139.063  11.009 194.367  1.00 53.52           C  
ATOM     26  O   ILE A   5     139.663  12.060 194.145  1.00 53.87           O  
ATOM     27  CB  ILE A   5     139.205  10.060 192.071  1.00 35.94           C  
ATOM     28  CG1 ILE A   5     138.462   9.322 190.957  1.00 35.11           C  
ATOM     29  CG2 ILE A   5     140.422   9.265 192.511  1.00 32.73           C  
ATOM     30  CD1 ILE A   5     139.352   8.930 189.796  1.00 29.70           C  
ATOM     31  N   GLU A   6     139.055  10.419 195.557  1.00 55.02           N  
ATOM     32  CA  GLU A   6     139.735  11.012 196.701  1.00 51.04           C  
ATOM     33  C   GLU A   6     141.235  10.743 196.650  1.00 50.37           C  
ATOM     34  O   GLU A   6     141.668   9.591 196.626  1.00 58.25           O  
ATOM     35  CB  GLU A   6     139.149  10.475 198.009  1.00 56.35           C  
ATOM     36  CG  GLU A   6     137.624  10.429 198.047  1.00 65.46           C  
ATOM     37  CD  GLU A   6     136.981  11.806 198.093  1.00 70.10           C  
ATOM     38  OE1 GLU A   6     137.706  12.809 198.266  1.00 67.41           O  
ATOM     39  OE2 GLU A   6     135.741  11.883 197.961  1.00 71.13           O1+
ATOM     40  N   ILE A   7     142.023  11.813 196.628  1.00 46.77           N  
ATOM     41  CA  ILE A   7     143.475  11.694 196.619  1.00 31.75           C  
ATOM     42  C   ILE A   7     144.074  12.300 197.882  1.00 35.67           C  
ATOM     43  O   ILE A   7     143.972  13.505 198.113  1.00 32.01           O  
ATOM     44  CB  ILE A   7     144.092  12.384 195.394  1.00 39.69           C  
ATOM     45  CG1 ILE A   7     143.528  11.785 194.107  1.00 41.39           C  
ATOM     46  CG2 ILE A   7     145.606  12.257 195.420  1.00 39.09           C  
ATOM     47  CD1 ILE A   7     144.077  12.424 192.857  1.00 46.95           C  
ATOM     48  N   SER A   8     144.698  11.454 198.695  1.00 39.41           N  
ATOM     49  CA  SER A   8     145.293  11.888 199.953  1.00 40.96           C  
ATOM     50  C   SER A   8     146.449  12.853 199.724  1.00 38.04           C  
ATOM     51  O   SER A   8     147.015  12.915 198.632  1.00 39.23           O  
ATOM     52  CB  SER A   8     145.779  10.680 200.756  1.00 45.00           C  
ATOM     53  OG  SER A   8     146.773   9.962 200.046  1.00 44.75           O  
ATOM     54  N   ALA A   9     146.792  13.609 200.762  1.00 34.33           N  
ATOM     55  CA  ALA A   9     147.922  14.524 200.699  1.00 34.08           C  
ATOM     56  C   ALA A   9     149.214  13.740 200.508  1.00 45.37           C  
ATOM     57  O   ALA A   9     150.115  14.173 199.792  1.00 43.99           O  
ATOM     58  CB  ALA A   9     147.993  15.363 201.960  1.00 34.42           C  
ATOM     59  N   SER A  10     149.287  12.578 201.151  1.00 43.77           N  
ATOM     60  CA  SER A  10     150.460  11.715 201.072  1.00 44.55           C  
ATOM     61  C   SER A  10     150.729  11.254 199.643  1.00 48.92           C  
ATOM     62  O   SER A  10     151.870  11.270 199.181  1.00 53.90           O  
ATOM     63  CB  SER A  10     150.286  10.500 201.985  1.00 45.62           C  
ATOM     64  OG  SER A  10     150.081  10.897 203.329  1.00 52.17           O  
ATOM     65  N   GLU A  11     149.674  10.844 198.947  1.00 42.54           N  
ATOM     66  CA  GLU A  11     149.802  10.386 197.569  1.00 43.56           C  
ATOM     67  C   GLU A  11     150.173  11.539 196.641  1.00 44.78           C  
ATOM     68  O   GLU A  11     150.968  11.373 195.715  1.00 45.56           O  
ATOM     69  CB  GLU A  11     148.509   9.716 197.101  1.00 46.64           C  
ATOM     70  CG  GLU A  11     148.596   9.114 195.708  1.00 53.92           C  
ATOM     71  CD  GLU A  11     147.351   8.337 195.329  1.00 58.58           C  
ATOM     72  OE1 GLU A  11     147.162   8.069 194.123  1.00 50.43           O  
ATOM     73  OE2 GLU A  11     146.566   7.991 196.238  1.00 64.66           O1+
ATOM     74  N   SER A  12     149.594  12.708 196.899  1.00 41.39           N  
ATOM     75  CA  SER A  12     149.890  13.902 196.116  1.00 34.95           C  
ATOM     76  C   SER A  12     151.351  14.306 196.268  1.00 35.88           C  
ATOM     77  O   SER A  12     152.021  14.629 195.288  1.00 34.36           O  
ATOM     78  CB  SER A  12     148.987  15.060 196.545  1.00 40.83           C  
ATOM     79  OG  SER A  12     147.620  14.739 196.360  1.00 50.53           O  
ATOM     80  N   LYS A  13     151.839  14.283 197.505  1.00 38.69           N  
ATOM     81  CA  LYS A  13     153.215  14.673 197.794  1.00 40.28           C  
ATOM     82  C   LYS A  13     154.220  13.647 197.281  1.00 46.00           C  
ATOM     83  O   LYS A  13     155.311  14.008 196.843  1.00 43.06           O  
ATOM     84  CB  LYS A  13     153.408  14.891 199.297  1.00 40.83           C  
ATOM     85  CG  LYS A  13     152.658  16.090 199.856  1.00 51.51           C  
ATOM     86  CD  LYS A  13     152.860  16.219 201.358  1.00 64.76           C  
ATOM     87  CE  LYS A  13     152.353  14.989 202.095  1.00 68.73           C  
ATOM     88  NZ  LYS A  13     152.548  15.101 203.568  1.00 69.01           N1+
ATOM     89  N   PHE A  14     153.847  12.372 197.335  1.00 46.66           N  
ATOM     90  CA  PHE A  14     154.749  11.294 196.939  1.00 46.96           C  
ATOM     91  C   PHE A  14     154.995  11.272 195.434  1.00 51.20           C  
ATOM     92  O   PHE A  14     156.141  11.241 194.985  1.00 55.64           O  
ATOM     93  CB  PHE A  14     154.206   9.939 197.398  1.00 37.03           C  
ATOM     94  CG  PHE A  14     155.098   8.780 197.054  1.00 40.20           C  
ATOM     95  CD1 PHE A  14     156.167   8.446 197.869  1.00 40.78           C  
ATOM     96  CD2 PHE A  14     154.868   8.021 195.917  1.00 39.17           C  
ATOM     97  CE1 PHE A  14     156.990   7.381 197.555  1.00 45.85           C  
ATOM     98  CE2 PHE A  14     155.686   6.956 195.598  1.00 40.35           C  
ATOM     99  CZ  PHE A  14     156.748   6.634 196.418  1.00 43.77           C  
ATOM    100  N   ILE A  15     153.912  11.276 194.662  1.00 46.37           N  
ATOM    101  CA  ILE A  15     154.003  11.211 193.208  1.00 44.83           C  
ATOM    102  C   ILE A  15     154.728  12.432 192.648  1.00 49.00           C  
ATOM    103  O   ILE A  15     155.502  12.326 191.695  1.00 50.87           O  
ATOM    104  CB  ILE A  15     152.606  11.063 192.565  1.00 42.03           C  
ATOM    105  CG1 ILE A  15     151.953   9.757 193.025  1.00 37.02           C  
ATOM    106  CG2 ILE A  15     152.698  11.097 191.048  1.00 46.29           C  
ATOM    107  CD1 ILE A  15     150.628   9.459 192.358  1.00 38.73           C  
ATOM    108  N   LEU A  16     154.492  13.588 193.260  1.00 46.01           N  
ATOM    109  CA  LEU A  16     155.149  14.817 192.833  1.00 43.03           C  
ATOM    110  C   LEU A  16     156.632  14.813 193.198  1.00 48.28           C  
ATOM    111  O   LEU A  16     157.471  15.248 192.410  1.00 60.63           O  
ATOM    112  CB  LEU A  16     154.453  16.044 193.427  1.00 36.32           C  
ATOM    113  CG  LEU A  16     154.963  17.395 192.921  1.00 36.64           C  
ATOM    114  CD1 LEU A  16     154.900  17.449 191.402  1.00 34.72           C  
ATOM    115  CD2 LEU A  16     154.173  18.542 193.532  1.00 35.36           C  
ATOM    116  N   GLU A  17     156.951  14.317 194.391  1.00 40.76           N  
ATOM    117  CA  GLU A  17     158.339  14.243 194.839  1.00 42.19           C  
ATOM    118  C   GLU A  17     159.125  13.225 194.018  1.00 43.34           C  
ATOM    119  O   GLU A  17     160.318  13.402 193.769  1.00 44.72           O  
ATOM    120  CB  GLU A  17     158.412  13.895 196.328  1.00 43.50           C  
ATOM    121  CG  GLU A  17     159.826  13.784 196.881  1.00 46.22           C  
ATOM    122  CD  GLU A  17     160.606  15.077 196.762  1.00 55.41           C  
ATOM    123  OE1 GLU A  17     161.855  15.021 196.774  1.00 50.95           O  
ATOM    124  OE2 GLU A  17     159.972  16.149 196.661  1.00 65.02           O1+
ATOM    125  N   ALA A  18     158.448  12.161 193.599  1.00 43.76           N  
ATOM    126  CA  ALA A  18     159.064  11.154 192.744  1.00 46.37           C  
ATOM    127  C   ALA A  18     159.479  11.776 191.416  1.00 48.19           C  
ATOM    128  O   ALA A  18     160.543  11.465 190.879  1.00 48.81           O  
ATOM    129  CB  ALA A  18     158.108   9.994 192.515  1.00 49.20           C  
ATOM    130  N   LEU A  19     158.632  12.660 190.895  1.00 47.36           N  
ATOM    131  CA  LEU A  19     158.930  13.381 189.663  1.00 46.25           C  
ATOM    132  C   LEU A  19     160.152  14.274 189.844  1.00 43.56           C  
ATOM    133  O   LEU A  19     160.949  14.447 188.921  1.00 44.83           O  
ATOM    134  CB  LEU A  19     157.725  14.216 189.221  1.00 45.97           C  
ATOM    135  CG  LEU A  19     156.487  13.458 188.740  1.00 43.41           C  
ATOM    136  CD1 LEU A  19     155.333  14.417 188.496  1.00 39.87           C  
ATOM    137  CD2 LEU A  19     156.801  12.665 187.480  1.00 36.28           C  
ATOM    138  N   ARG A  20     160.299  14.834 191.041  1.00 42.90           N  
ATOM    139  CA  ARG A  20     161.459  15.657 191.368  1.00 43.28           C  
ATOM    140  C   ARG A  20     162.731  14.817 191.447  1.00 43.23           C  
ATOM    141  O   ARG A  20     163.840  15.351 191.444  1.00 43.42           O  
ATOM    142  CB  ARG A  20     161.241  16.407 192.685  1.00 38.92           C  
ATOM    143  CG  ARG A  20     160.422  17.683 192.554  1.00 43.55           C  
ATOM    144  CD  ARG A  20     160.356  18.433 193.877  1.00 42.36           C  
ATOM    145  NE  ARG A  20     159.453  17.793 194.827  1.00 40.92           N  
ATOM    146  CZ  ARG A  20     158.389  18.386 195.359  1.00 44.89           C  
ATOM    147  NH1 ARG A  20     158.100  19.639 195.042  1.00 36.92           N1+
ATOM    148  NH2 ARG A  20     157.617  17.728 196.214  1.00 51.92           N  
ATOM    149  N   GLN A  21     162.564  13.500 191.521  1.00 40.26           N  
ATOM    150  CA  GLN A  21     163.699  12.588 191.561  1.00 49.30           C  
ATOM    151  C   GLN A  21     163.748  11.719 190.307  1.00 51.97           C  
ATOM    152  O   GLN A  21     164.282  10.609 190.333  1.00 59.20           O  
ATOM    153  CB  GLN A  21     163.638  11.713 192.815  1.00 46.99           C  
ATOM    154  CG  GLN A  21     163.577  12.505 194.112  1.00 48.28           C  
ATOM    155  CD  GLN A  21     163.677  11.624 195.343  1.00 49.35           C  
ATOM    156  OE1 GLN A  21     164.119  10.477 195.266  1.00 51.85           O  
ATOM    157  NE2 GLN A  21     163.265  12.158 196.487  1.00 41.90           N  
ATOM    158  N   ASN A  22     163.190  12.238 189.215  1.00 52.72           N  
ATOM    159  CA  ASN A  22     163.132  11.529 187.935  1.00 56.01           C  
ATOM    160  C   ASN A  22     162.527  10.132 188.018  1.00 40.81           C  
ATOM    161  O   ASN A  22     162.969   9.211 187.333  1.00 55.06           O  
ATOM    162  CB  ASN A  22     164.509  11.478 187.267  1.00 41.88           C  
ATOM    163  CG  ASN A  22     164.789  12.704 186.422  1.00 77.44           C  
ATOM    164  OD1 ASN A  22     165.409  13.663 186.882  1.00 81.48           O  
ATOM    165  ND2 ASN A  22     164.325  12.681 185.177  1.00 69.68           N  
ATOM    166  N   TYR A  23     161.511   9.985 188.861  1.00 57.49           N  
ATOM    167  CA  TYR A  23     160.825   8.712 189.019  1.00 53.85           C  
ATOM    168  C   TYR A  23     159.342   8.841 188.698  1.00 55.78           C  
ATOM    169  O   TYR A  23     158.673   9.761 189.169  1.00 59.27           O  
ATOM    170  CB  TYR A  23     160.980   8.194 190.451  1.00 55.48           C  
ATOM    171  CG  TYR A  23     162.344   7.629 190.779  1.00 62.31           C  
ATOM    172  CD1 TYR A  23     163.156   7.095 189.788  1.00 65.59           C  
ATOM    173  CD2 TYR A  23     162.816   7.625 192.086  1.00 62.07           C  
ATOM    174  CE1 TYR A  23     164.402   6.576 190.089  1.00 69.43           C  
ATOM    175  CE2 TYR A  23     164.058   7.109 192.396  1.00 65.09           C  
ATOM    176  CZ  TYR A  23     164.847   6.586 191.395  1.00 68.96           C  
ATOM    177  OH  TYR A  23     166.086   6.070 191.702  1.00 68.78           O  
ATOM    178  N   ARG A  24     158.832   7.921 187.888  1.00 47.45           N  
ATOM    179  CA  ARG A  24     157.391   7.765 187.740  1.00 44.07           C  
ATOM    180  C   ARG A  24     157.000   6.323 188.059  1.00 39.24           C  
ATOM    181  O   ARG A  24     157.742   5.389 187.755  1.00 39.32           O  
ATOM    182  CB  ARG A  24     156.909   8.213 186.355  1.00 49.60           C  
ATOM    183  CG  ARG A  24     157.838   7.862 185.212  1.00 53.22           C  
ATOM    184  CD  ARG A  24     157.509   8.667 183.958  1.00 45.25           C  
ATOM    185  NE  ARG A  24     156.097   8.581 183.596  1.00 43.03           N  
ATOM    186  CZ  ARG A  24     155.588   9.031 182.453  1.00 39.34           C  
ATOM    187  NH1 ARG A  24     156.376   9.597 181.550  1.00 41.03           N1+
ATOM    188  NH2 ARG A  24     154.290   8.911 182.210  1.00 37.60           N  
ATOM    189  N   LEU A  25     155.838   6.163 188.685  1.00 37.66           N  
ATOM    190  CA  LEU A  25     155.429   4.898 189.298  1.00 37.93           C  
ATOM    191  C   LEU A  25     155.491   3.676 188.378  1.00 40.76           C  
ATOM    192  O   LEU A  25     155.894   2.595 188.806  1.00 41.43           O  
ATOM    193  CB  LEU A  25     154.028   5.028 189.907  1.00 44.06           C  
ATOM    194  CG  LEU A  25     153.902   5.612 191.320  1.00 46.34           C  
ATOM    195  CD1 LEU A  25     154.470   7.019 191.412  1.00 51.54           C  
ATOM    196  CD2 LEU A  25     152.450   5.601 191.767  1.00 51.79           C  
ATOM    197  N   ASP A  26     155.097   3.848 187.120  1.00 44.47           N  
ATOM    198  CA  ASP A  26     155.080   2.733 186.176  1.00 46.94           C  
ATOM    199  C   ASP A  26     156.483   2.368 185.691  1.00 47.78           C  
ATOM    200  O   ASP A  26     156.667   1.376 184.986  1.00 55.23           O  
ATOM    201  CB  ASP A  26     154.163   3.035 184.988  1.00 51.94           C  
ATOM    202  CG  ASP A  26     154.678   4.167 184.124  1.00 64.41           C  
ATOM    203  OD1 ASP A  26     155.378   5.055 184.655  1.00 79.10           O  
ATOM    204  OD2 ASP A  26     154.382   4.171 182.911  1.00 60.21           O1+
ATOM    205  N   GLY A  27     157.468   3.175 186.070  1.00 43.54           N  
ATOM    206  CA  GLY A  27     158.852   2.894 185.737  1.00 40.73           C  
ATOM    207  C   GLY A  27     159.276   3.442 184.390  1.00 47.38           C  
ATOM    208  O   GLY A  27     160.410   3.235 183.957  1.00 52.28           O  
ATOM    209  N   ARG A  28     158.368   4.144 183.721  1.00 41.53           N  
ATOM    210  CA  ARG A  28     158.681   4.739 182.426  1.00 43.89           C  
ATOM    211  C   ARG A  28     159.615   5.934 182.566  1.00 43.32           C  
ATOM    212  O   ARG A  28     160.036   6.285 183.667  1.00 48.40           O  
ATOM    213  CB  ARG A  28     157.404   5.157 181.692  1.00 42.70           C  
ATOM    214  CG  ARG A  28     156.769   4.050 180.867  1.00 38.96           C  
ATOM    215  CD  ARG A  28     155.645   4.587 179.998  1.00 38.09           C  
ATOM    216  NE  ARG A  28     154.493   5.012 180.786  1.00 44.40           N  
ATOM    217  CZ  ARG A  28     153.752   6.081 180.510  1.00 47.24           C  
ATOM    218  NH1 ARG A  28     152.719   6.391 181.281  1.00 48.94           N1+
ATOM    219  NH2 ARG A  28     154.047   6.841 179.464  1.00 46.48           N  
ATOM    220  N   SER A  29     159.947   6.548 181.437  1.00 43.87           N  
ATOM    221  CA  SER A  29     160.737   7.769 181.436  1.00 43.92           C  
ATOM    222  C   SER A  29     159.810   8.950 181.198  1.00 44.44           C  
ATOM    223  O   SER A  29     158.668   8.770 180.775  1.00 51.54           O  
ATOM    224  CB  SER A  29     161.815   7.712 180.354  1.00 53.25           C  
ATOM    225  OG  SER A  29     162.571   8.909 180.330  1.00 72.05           O  
ATOM    226  N   PHE A  30     160.294  10.157 181.472  1.00 44.88           N  
ATOM    227  CA  PHE A  30     159.481  11.354 181.291  1.00 50.00           C  
ATOM    228  C   PHE A  30     159.080  11.530 179.830  1.00 49.82           C  
ATOM    229  O   PHE A  30     157.992  12.021 179.531  1.00 56.42           O  
ATOM    230  CB  PHE A  30     160.216  12.602 181.789  1.00 52.04           C  
ATOM    231  CG  PHE A  30     160.279  12.719 183.287  1.00 52.18           C  
ATOM    232  CD1 PHE A  30     159.635  11.800 184.099  1.00 59.12           C  
ATOM    233  CD2 PHE A  30     160.974  13.758 183.883  1.00 50.49           C  
ATOM    234  CE1 PHE A  30     159.691  11.910 185.476  1.00 60.73           C  
ATOM    235  CE2 PHE A  30     161.034  13.873 185.259  1.00 50.41           C  
ATOM    236  CZ  PHE A  30     160.391  12.949 186.056  1.00 54.20           C  
ATOM    237  N   ASP A  31     159.960  11.118 178.925  1.00 46.88           N  
ATOM    238  CA  ASP A  31     159.707  11.265 177.497  1.00 54.79           C  
ATOM    239  C   ASP A  31     159.288   9.947 176.851  1.00 56.58           C  
ATOM    240  O   ASP A  31     159.276   9.824 175.627  1.00 58.90           O  
ATOM    241  CB  ASP A  31     160.941  11.827 176.788  1.00 58.73           C  
ATOM    242  CG  ASP A  31     162.130  10.891 176.858  1.00 67.61           C  
ATOM    243  OD1 ASP A  31     162.199  10.082 177.808  1.00 68.61           O  
ATOM    244  OD2 ASP A  31     162.998  10.965 175.962  1.00 72.14           O1+
ATOM    245  N   GLN A  32     158.938   8.968 177.679  1.00 54.46           N  
ATOM    246  CA  GLN A  32     158.602   7.638 177.182  1.00 53.41           C  
ATOM    247  C   GLN A  32     157.101   7.442 176.975  1.00 51.83           C  
ATOM    248  O   GLN A  32     156.304   7.631 177.895  1.00 52.60           O  
ATOM    249  CB  GLN A  32     159.149   6.560 178.120  1.00 54.87           C  
ATOM    250  CG  GLN A  32     158.885   5.141 177.649  1.00 56.49           C  
ATOM    251  CD  GLN A  32     159.464   4.103 178.587  1.00 58.38           C  
ATOM    252  OE1 GLN A  32     160.187   4.434 179.526  1.00 61.65           O  
ATOM    253  NE2 GLN A  32     159.145   2.837 178.340  1.00 60.53           N  
ATOM    254  N   PHE A  33     156.733   7.056 175.758  1.00 48.34           N  
ATOM    255  CA  PHE A  33     155.346   6.771 175.412  1.00 44.87           C  
ATOM    256  C   PHE A  33     155.065   5.296 175.688  1.00 46.07           C  
ATOM    257  O   PHE A  33     155.941   4.450 175.503  1.00 49.00           O  
ATOM    258  CB  PHE A  33     155.110   7.087 173.933  1.00 45.17           C  
ATOM    259  CG  PHE A  33     153.665   7.292 173.570  1.00 44.07           C  
ATOM    260  CD1 PHE A  33     152.862   6.217 173.226  1.00 40.13           C  
ATOM    261  CD2 PHE A  33     153.117   8.564 173.550  1.00 45.30           C  
ATOM    262  CE1 PHE A  33     151.535   6.406 172.883  1.00 39.96           C  
ATOM    263  CE2 PHE A  33     151.791   8.760 173.207  1.00 41.72           C  
ATOM    264  CZ  PHE A  33     150.999   7.679 172.874  1.00 38.67           C  
ATOM    265  N   ARG A  34     153.852   4.988 176.138  1.00 42.00           N  
ATOM    266  CA  ARG A  34     153.480   3.604 176.429  1.00 37.51           C  
ATOM    267  C   ARG A  34     153.434   2.746 175.168  1.00 44.16           C  
ATOM    268  O   ARG A  34     153.139   3.240 174.081  1.00 48.36           O  
ATOM    269  CB  ARG A  34     152.134   3.539 177.158  1.00 36.64           C  
ATOM    270  CG  ARG A  34     152.241   3.659 178.669  1.00 51.31           C  
ATOM    271  CD  ARG A  34     150.878   3.572 179.341  1.00 35.70           C  
ATOM    272  NE  ARG A  34     150.033   4.716 179.012  1.00 49.70           N  
ATOM    273  CZ  ARG A  34     148.835   4.938 179.542  1.00 42.96           C  
ATOM    274  NH1 ARG A  34     148.334   4.095 180.434  1.00 40.29           N1+
ATOM    275  NH2 ARG A  34     148.137   6.006 179.182  1.00 43.97           N  
ATOM    276  N   ASP A  35     153.736   1.460 175.322  1.00 44.25           N  
ATOM    277  CA  ASP A  35     153.694   0.527 174.203  1.00 40.73           C  
ATOM    278  C   ASP A  35     152.263   0.343 173.714  1.00 46.76           C  
ATOM    279  O   ASP A  35     151.388  -0.084 174.469  1.00 52.81           O  
ATOM    280  CB  ASP A  35     154.296  -0.824 174.596  1.00 42.15           C  
ATOM    281  CG  ASP A  35     155.800  -0.763 174.773  1.00 54.32           C  
ATOM    282  OD1 ASP A  35     156.434   0.141 174.188  1.00 55.73           O  
ATOM    283  OD2 ASP A  35     156.351  -1.622 175.493  1.00 65.54           O1+
ATOM    284  N   VAL A  36     152.033   0.670 172.447  1.00 42.75           N  
ATOM    285  CA  VAL A  36     150.700   0.595 171.865  1.00 42.23           C  
ATOM    286  C   VAL A  36     150.468  -0.730 171.140  1.00 42.42           C  
ATOM    287  O   VAL A  36     151.199  -1.085 170.214  1.00 45.71           O  
ATOM    288  CB  VAL A  36     150.432   1.784 170.914  1.00 46.87           C  
ATOM    289  CG1 VAL A  36     151.648   2.056 170.038  1.00 54.41           C  
ATOM    290  CG2 VAL A  36     149.188   1.533 170.073  1.00 48.89           C  
ATOM    291  N   GLU A  37     149.446  -1.460 171.575  1.00 41.18           N  
ATOM    292  CA  GLU A  37     149.114  -2.749 170.982  1.00 44.69           C  
ATOM    293  C   GLU A  37     147.822  -2.653 170.180  1.00 49.40           C  
ATOM    294  O   GLU A  37     146.796  -2.206 170.691  1.00 57.14           O  
ATOM    295  CB  GLU A  37     148.980  -3.812 172.071  1.00 53.82           C  
ATOM    296  CG  GLU A  37     150.188  -3.908 172.986  1.00 66.05           C  
ATOM    297  CD  GLU A  37     149.976  -4.879 174.127  1.00 78.30           C  
ATOM    298  OE1 GLU A  37     150.830  -4.921 175.037  1.00 88.01           O  
ATOM    299  OE2 GLU A  37     148.955  -5.599 174.114  1.00 80.30           O1+
ATOM    300  N   ILE A  38     147.877  -3.077 168.923  1.00 46.38           N  
ATOM    301  CA  ILE A  38     146.731  -2.961 168.030  1.00 42.41           C  
ATOM    302  C   ILE A  38     146.241  -4.328 167.562  1.00 42.08           C  
ATOM    303  O   ILE A  38     146.975  -5.077 166.921  1.00 47.26           O  
ATOM    304  CB  ILE A  38     147.066  -2.082 166.812  1.00 41.05           C  
ATOM    305  CG1 ILE A  38     147.509  -0.691 167.274  1.00 37.92           C  
ATOM    306  CG2 ILE A  38     145.875  -1.987 165.877  1.00 40.25           C  
ATOM    307  CD1 ILE A  38     147.920   0.227 166.147  1.00 51.81           C  
ATOM    308  N   THR A  39     144.992  -4.643 167.891  1.00 42.49           N  
ATOM    309  CA  THR A  39     144.404  -5.930 167.539  1.00 45.53           C  
ATOM    310  C   THR A  39     143.179  -5.756 166.649  1.00 51.72           C  
ATOM    311  O   THR A  39     142.244  -5.036 166.998  1.00 61.57           O  
ATOM    312  CB  THR A  39     144.008  -6.725 168.798  1.00 46.42           C  
ATOM    313  OG1 THR A  39     145.191  -7.199 169.453  1.00 52.40           O  
ATOM    314  CG2 THR A  39     143.132  -7.913 168.434  1.00 51.12           C  
ATOM    315  N   PHE A  40     143.188  -6.421 165.499  1.00 47.99           N  
ATOM    316  CA  PHE A  40     142.076  -6.336 164.561  1.00 43.89           C  
ATOM    317  C   PHE A  40     141.125  -7.514 164.723  1.00 46.73           C  
ATOM    318  O   PHE A  40     141.556  -8.650 164.914  1.00 51.65           O  
ATOM    319  CB  PHE A  40     142.594  -6.271 163.125  1.00 41.86           C  
ATOM    320  CG  PHE A  40     143.523  -5.121 162.871  1.00 46.19           C  
ATOM    321  CD1 PHE A  40     143.025  -3.847 162.655  1.00 42.13           C  
ATOM    322  CD2 PHE A  40     144.894  -5.314 162.847  1.00 48.54           C  
ATOM    323  CE1 PHE A  40     143.877  -2.784 162.420  1.00 40.12           C  
ATOM    324  CE2 PHE A  40     145.753  -4.256 162.613  1.00 51.12           C  
ATOM    325  CZ  PHE A  40     145.243  -2.989 162.400  1.00 46.55           C  
ATOM    326  N   GLY A  41     139.828  -7.235 164.647  1.00 46.96           N  
ATOM    327  CA  GLY A  41     138.820  -8.273 164.753  1.00 49.81           C  
ATOM    328  C   GLY A  41     138.622  -8.991 163.433  1.00 58.30           C  
ATOM    329  O   GLY A  41     139.400  -8.808 162.497  1.00 62.76           O  
ATOM    330  N   LYS A  42     137.578  -9.810 163.355  1.00 60.03           N  
ATOM    331  CA  LYS A  42     137.284 -10.545 162.132  1.00 57.80           C  
ATOM    332  C   LYS A  42     136.790  -9.598 161.045  1.00 50.51           C  
ATOM    333  O   LYS A  42     137.210  -9.687 159.891  1.00 49.73           O  
ATOM    334  CB  LYS A  42     136.241 -11.634 162.395  1.00 64.69           C  
ATOM    335  CG  LYS A  42     136.049 -12.594 161.231  1.00 73.58           C  
ATOM    336  CD  LYS A  42     134.910 -13.569 161.486  1.00 78.63           C  
ATOM    337  CE  LYS A  42     133.567 -12.858 161.510  1.00 80.81           C  
ATOM    338  NZ  LYS A  42     132.434 -13.818 161.614  1.00 81.93           N1+
ATOM    339  N   GLU A  43     135.899  -8.688 161.424  1.00 50.11           N  
ATOM    340  CA  GLU A  43     135.324  -7.733 160.485  1.00 51.34           C  
ATOM    341  C   GLU A  43     136.257  -6.552 160.254  1.00 51.54           C  
ATOM    342  O   GLU A  43     137.065  -6.210 161.116  1.00 48.96           O  
ATOM    343  CB  GLU A  43     133.974  -7.229 160.999  1.00 57.32           C  
ATOM    344  CG  GLU A  43     132.953  -8.325 161.253  1.00 70.53           C  
ATOM    345  CD  GLU A  43     132.537  -9.042 159.984  1.00 82.33           C  
ATOM    346  OE1 GLU A  43     131.811 -10.053 160.084  1.00 89.82           O  
ATOM    347  OE2 GLU A  43     132.933  -8.594 158.887  1.00 85.80           O1+
ATOM    348  N   PHE A  44     136.142  -5.932 159.084  1.00 58.86           N  
ATOM    349  CA  PHE A  44     136.924  -4.742 158.778  1.00 55.91           C  
ATOM    350  C   PHE A  44     136.372  -3.540 159.534  1.00 53.76           C  
ATOM    351  O   PHE A  44     135.160  -3.341 159.602  1.00 60.19           O  
ATOM    352  CB  PHE A  44     136.926  -4.465 157.273  1.00 56.91           C  
ATOM    353  CG  PHE A  44     137.658  -5.500 156.468  1.00 52.48           C  
ATOM    354  CD1 PHE A  44     139.031  -5.643 156.584  1.00 51.28           C  
ATOM    355  CD2 PHE A  44     136.976  -6.321 155.586  1.00 51.50           C  
ATOM    356  CE1 PHE A  44     139.710  -6.593 155.843  1.00 52.62           C  
ATOM    357  CE2 PHE A  44     137.649  -7.272 154.841  1.00 51.64           C  
ATOM    358  CZ  PHE A  44     139.018  -7.407 154.970  1.00 48.71           C  
ATOM    359  N   GLY A  45     137.268  -2.742 160.104  1.00 52.59           N  
ATOM    360  CA  GLY A  45     136.865  -1.587 160.882  1.00 51.14           C  
ATOM    361  C   GLY A  45     136.816  -1.892 162.366  1.00 50.82           C  
ATOM    362  O   GLY A  45     136.551  -1.009 163.182  1.00 54.10           O  
ATOM    363  N   ASP A  46     137.065  -3.150 162.717  1.00 48.85           N  
ATOM    364  CA  ASP A  46     137.111  -3.559 164.115  1.00 48.90           C  
ATOM    365  C   ASP A  46     138.555  -3.555 164.601  1.00 48.17           C  
ATOM    366  O   ASP A  46     139.368  -4.375 164.171  1.00 54.95           O  
ATOM    367  CB  ASP A  46     136.487  -4.946 164.293  1.00 51.43           C  
ATOM    368  CG  ASP A  46     136.205  -5.283 165.749  1.00 57.87           C  
ATOM    369  OD1 ASP A  46     137.112  -5.123 166.594  1.00 56.69           O  
ATOM    370  OD2 ASP A  46     135.069  -5.706 166.052  1.00 62.41           O1+
ATOM    371  N   VAL A  47     138.867  -2.628 165.501  1.00 37.44           N  
ATOM    372  CA  VAL A  47     140.228  -2.470 165.998  1.00 38.31           C  
ATOM    373  C   VAL A  47     140.240  -2.233 167.508  1.00 37.05           C  
ATOM    374  O   VAL A  47     139.406  -1.499 168.040  1.00 34.40           O  
ATOM    375  CB  VAL A  47     140.952  -1.316 165.267  1.00 35.71           C  
ATOM    376  CG1 VAL A  47     140.127  -0.042 165.331  1.00 62.86           C  
ATOM    377  CG2 VAL A  47     142.341  -1.091 165.841  1.00 37.09           C  
ATOM    378  N   SER A  48     141.179  -2.874 168.198  1.00 39.37           N  
ATOM    379  CA  SER A  48     141.326  -2.700 169.637  1.00 43.99           C  
ATOM    380  C   SER A  48     142.707  -2.151 169.979  1.00 46.70           C  
ATOM    381  O   SER A  48     143.724  -2.776 169.678  1.00 54.28           O  
ATOM    382  CB  SER A  48     141.092  -4.023 170.365  1.00 45.26           C  
ATOM    383  OG  SER A  48     139.797  -4.529 170.090  1.00 53.25           O  
ATOM    384  N   VAL A  49     142.735  -0.979 170.606  1.00 39.38           N  
ATOM    385  CA  VAL A  49     143.990  -0.341 170.987  1.00 35.09           C  
ATOM    386  C   VAL A  49     144.225  -0.452 172.489  1.00 38.95           C  
ATOM    387  O   VAL A  49     143.324  -0.199 173.290  1.00 37.56           O  
ATOM    388  CB  VAL A  49     144.019   1.141 170.564  1.00 34.55           C  
ATOM    389  CG1 VAL A  49     145.241   1.844 171.137  1.00 34.70           C  
ATOM    390  CG2 VAL A  49     143.996   1.255 169.051  1.00 34.85           C  
ATOM    391  N   LYS A  50     145.441  -0.836 172.865  1.00 40.89           N  
ATOM    392  CA  LYS A  50     145.787  -1.017 174.267  1.00 42.42           C  
ATOM    393  C   LYS A  50     147.093  -0.304 174.613  1.00 42.48           C  
ATOM    394  O   LYS A  50     148.124  -0.534 173.980  1.00 44.96           O  
ATOM    395  CB  LYS A  50     145.894  -2.510 174.589  1.00 43.78           C  
ATOM    396  CG  LYS A  50     145.989  -2.834 176.069  1.00 55.79           C  
ATOM    397  CD  LYS A  50     145.961  -4.338 176.298  1.00 62.91           C  
ATOM    398  CE  LYS A  50     144.706  -4.961 175.702  1.00 64.95           C  
ATOM    399  NZ  LYS A  50     144.696  -6.445 175.833  1.00 64.63           N1+
ATOM    400  N   MET A  51     147.036   0.572 175.612  1.00 39.69           N  
ATOM    401  CA  MET A  51     148.223   1.257 176.114  1.00 39.56           C  
ATOM    402  C   MET A  51     148.375   0.984 177.603  1.00 44.10           C  
ATOM    403  O   MET A  51     147.769   1.665 178.430  1.00 49.15           O  
ATOM    404  CB  MET A  51     148.121   2.765 175.890  1.00 42.40           C  
ATOM    405  CG  MET A  51     148.173   3.207 174.441  1.00 45.14           C  
ATOM    406  SD  MET A  51     148.157   5.007 174.325  1.00 59.91           S  
ATOM    407  CE  MET A  51     148.080   5.235 172.553  1.00125.23           C  
ATOM    408  N   GLY A  52     149.188  -0.008 177.945  1.00 43.81           N  
ATOM    409  CA  GLY A  52     149.317  -0.421 179.328  1.00 43.36           C  
ATOM    410  C   GLY A  52     148.005  -1.004 179.807  1.00 36.12           C  
ATOM    411  O   GLY A  52     147.563  -2.040 179.312  1.00 61.86           O  
ATOM    412  N   ASN A  53     147.371  -0.335 180.763  1.00 35.45           N  
ATOM    413  CA  ASN A  53     146.079  -0.783 181.267  1.00 52.91           C  
ATOM    414  C   ASN A  53     144.922  -0.137 180.515  1.00 55.83           C  
ATOM    415  O   ASN A  53     143.789  -0.615 180.572  1.00 63.59           O  
ATOM    416  CB  ASN A  53     145.955  -0.501 182.766  1.00 53.41           C  
ATOM    417  CG  ASN A  53     147.055  -1.157 183.575  1.00 51.00           C  
ATOM    418  OD1 ASN A  53     147.605  -2.185 183.179  1.00 45.43           O  
ATOM    419  ND2 ASN A  53     147.382  -0.564 184.717  1.00 56.28           N  
ATOM    420  N   THR A  54     145.216   0.953 179.811  1.00 48.98           N  
ATOM    421  CA  THR A  54     144.208   1.663 179.031  1.00 41.49           C  
ATOM    422  C   THR A  54     143.705   0.809 177.873  1.00 48.47           C  
ATOM    423  O   THR A  54     144.489   0.337 177.050  1.00 55.05           O  
ATOM    424  CB  THR A  54     144.755   2.993 178.477  1.00 36.90           C  
ATOM    425  OG1 THR A  54     144.935   3.922 179.554  1.00 33.88           O  
ATOM    426  CG2 THR A  54     143.790   3.589 177.461  1.00 32.43           C  
ATOM    427  N   LYS A  55     142.393   0.610 177.819  1.00 33.00           N  
ATOM    428  CA  LYS A  55     141.789  -0.196 176.766  1.00 43.15           C  
ATOM    429  C   LYS A  55     140.684   0.567 176.044  1.00 40.26           C  
ATOM    430  O   LYS A  55     139.692   0.968 176.654  1.00 34.34           O  
ATOM    431  CB  LYS A  55     141.231  -1.498 177.345  1.00 33.51           C  
ATOM    432  CG  LYS A  55     142.240  -2.308 178.141  1.00 34.22           C  
ATOM    433  CD  LYS A  55     141.610  -3.569 178.705  1.00 34.55           C  
ATOM    434  CE  LYS A  55     142.522  -4.231 179.725  1.00 45.74           C  
ATOM    435  NZ  LYS A  55     142.732  -3.372 180.926  1.00 39.73           N1+
ATOM    436  N   VAL A  56     140.864   0.771 174.743  1.00 41.90           N  
ATOM    437  CA  VAL A  56     139.831   1.383 173.919  1.00 44.52           C  
ATOM    438  C   VAL A  56     139.532   0.514 172.701  1.00 45.18           C  
ATOM    439  O   VAL A  56     140.406  -0.190 172.195  1.00 41.06           O  
ATOM    440  CB  VAL A  56     140.218   2.803 173.455  1.00 47.73           C  
ATOM    441  CG1 VAL A  56     140.399   3.725 174.653  1.00 49.91           C  
ATOM    442  CG2 VAL A  56     141.478   2.765 172.609  1.00 49.18           C  
ATOM    443  N   HIS A  57     138.286   0.562 172.245  1.00 47.71           N  
ATOM    444  CA  HIS A  57     137.868  -0.197 171.075  1.00 39.98           C  
ATOM    445  C   HIS A  57     137.111   0.698 170.105  1.00 37.59           C  
ATOM    446  O   HIS A  57     136.205   1.431 170.500  1.00 40.76           O  
ATOM    447  CB  HIS A  57     136.994  -1.381 171.487  1.00 44.18           C  
ATOM    448  CG  HIS A  57     136.335  -2.074 170.336  1.00 40.81           C  
ATOM    449  ND1 HIS A  57     135.003  -1.902 170.028  1.00 41.01           N  
ATOM    450  CD2 HIS A  57     136.825  -2.937 169.416  1.00 39.92           C  
ATOM    451  CE1 HIS A  57     134.700  -2.631 168.969  1.00 43.16           C  
ATOM    452  NE2 HIS A  57     135.788  -3.268 168.578  1.00 47.78           N  
ATOM    453  N   CYS A  58     137.490   0.639 168.834  1.00 39.12           N  
ATOM    454  CA  CYS A  58     136.831   1.437 167.810  1.00 41.14           C  
ATOM    455  C   CYS A  58     136.175   0.551 166.758  1.00 39.59           C  
ATOM    456  O   CYS A  58     136.703  -0.503 166.400  1.00 33.44           O  
ATOM    457  CB  CYS A  58     137.825   2.391 167.147  1.00 43.87           C  
ATOM    458  SG  CYS A  58     137.085   3.488 165.920  1.00 46.35           S  
ATOM    459  N   ARG A  59     135.018   0.985 166.270  1.00 38.71           N  
ATOM    460  CA  ARG A  59     134.294   0.250 165.241  1.00 38.77           C  
ATOM    461  C   ARG A  59     133.871   1.182 164.114  1.00 40.85           C  
ATOM    462  O   ARG A  59     133.143   2.150 164.336  1.00 40.83           O  
ATOM    463  CB  ARG A  59     133.068  -0.442 165.836  1.00 32.51           C  
ATOM    464  CG  ARG A  59     132.281  -1.273 164.837  1.00 37.89           C  
ATOM    465  CD  ARG A  59     133.127  -2.404 164.273  1.00 47.23           C  
ATOM    466  NE  ARG A  59     132.362  -3.260 163.372  1.00 51.23           N  
ATOM    467  CZ  ARG A  59     131.634  -4.298 163.768  1.00 60.39           C  
ATOM    468  NH1 ARG A  59     130.968  -5.023 162.880  1.00 70.49           N1+
ATOM    469  NH2 ARG A  59     131.568  -4.612 165.055  1.00 63.09           N  
ATOM    470  N   ILE A  60     134.335   0.887 162.905  1.00 40.47           N  
ATOM    471  CA  ILE A  60     133.987   1.686 161.738  1.00 38.88           C  
ATOM    472  C   ILE A  60     132.816   1.058 160.990  1.00 43.29           C  
ATOM    473  O   ILE A  60     132.828  -0.135 160.689  1.00 44.64           O  
ATOM    474  CB  ILE A  60     135.181   1.833 160.777  1.00 41.32           C  
ATOM    475  CG1 ILE A  60     136.414   2.330 161.533  1.00 40.60           C  
ATOM    476  CG2 ILE A  60     134.833   2.769 159.629  1.00 33.85           C  
ATOM    477  CD1 ILE A  60     136.225   3.677 162.187  1.00 33.00           C  
ATOM    478  N   SER A  61     131.804   1.868 160.701  1.00 32.95           N  
ATOM    479  CA  SER A  61     130.634   1.399 159.972  1.00 37.29           C  
ATOM    480  C   SER A  61     130.198   2.441 158.950  1.00 41.08           C  
ATOM    481  O   SER A  61     130.547   3.615 159.064  1.00 48.01           O  
ATOM    482  CB  SER A  61     129.486   1.104 160.937  1.00 37.45           C  
ATOM    483  OG  SER A  61     129.030   2.292 161.561  1.00 41.09           O  
ATOM    484  N   CYS A  62     129.436   2.009 157.951  1.00 39.21           N  
ATOM    485  CA  CYS A  62     128.932   2.925 156.937  1.00 40.32           C  
ATOM    486  C   CYS A  62     127.592   2.460 156.381  1.00 41.07           C  
ATOM    487  O   CYS A  62     127.291   1.267 156.373  1.00 43.68           O  
ATOM    488  CB  CYS A  62     129.944   3.085 155.801  1.00 36.84           C  
ATOM    489  SG  CYS A  62     130.258   1.571 154.873  1.00 49.70           S  
ATOM    490  N   GLN A  63     126.790   3.414 155.921  1.00 40.92           N  
ATOM    491  CA  GLN A  63     125.497   3.108 155.325  1.00 47.94           C  
ATOM    492  C   GLN A  63     125.136   4.150 154.271  1.00 60.48           C  
ATOM    493  O   GLN A  63     125.592   5.292 154.337  1.00 68.41           O  
ATOM    494  CB  GLN A  63     124.411   3.035 156.400  1.00 48.35           C  
ATOM    495  CG  GLN A  63     124.258   4.303 157.225  1.00 54.75           C  
ATOM    496  CD  GLN A  63     123.216   4.163 158.320  1.00 63.15           C  
ATOM    497  OE1 GLN A  63     122.564   3.127 158.444  1.00 64.19           O  
ATOM    498  NE2 GLN A  63     123.058   5.209 159.124  1.00 67.47           N  
ATOM    499  N   ILE A  64     124.326   3.747 153.297  1.00 62.07           N  
ATOM    500  CA  ILE A  64     123.899   4.650 152.234  1.00 58.05           C  
ATOM    501  C   ILE A  64     123.062   5.792 152.801  1.00 56.89           C  
ATOM    502  O   ILE A  64     122.090   5.564 153.520  1.00 57.92           O  
ATOM    503  CB  ILE A  64     123.082   3.911 151.155  1.00 56.54           C  
ATOM    504  CG1 ILE A  64     123.867   2.717 150.610  1.00 61.15           C  
ATOM    505  CG2 ILE A  64     122.703   4.860 150.028  1.00 52.01           C  
ATOM    506  CD1 ILE A  64     125.163   3.098 149.933  1.00 62.17           C  
ATOM    507  N   ALA A  65     123.452   7.020 152.477  1.00 53.27           N  
ATOM    508  CA  ALA A  65     122.738   8.198 152.948  1.00 53.37           C  
ATOM    509  C   ALA A  65     122.804   9.316 151.915  1.00 63.98           C  
ATOM    510  O   ALA A  65     123.509   9.206 150.912  1.00 69.27           O  
ATOM    511  CB  ALA A  65     123.308   8.666 154.275  1.00 49.00           C  
ATOM    512  N   GLN A  66     122.063  10.391 152.162  1.00 67.14           N  
ATOM    513  CA  GLN A  66     122.056  11.534 151.259  1.00 72.41           C  
ATOM    514  C   GLN A  66     122.862  12.697 151.833  1.00 68.72           C  
ATOM    515  O   GLN A  66     122.687  13.068 152.994  1.00 70.65           O  
ATOM    516  CB  GLN A  66     120.622  11.966 150.942  1.00 78.99           C  
ATOM    517  CG  GLN A  66     119.735  12.154 152.162  1.00 86.09           C  
ATOM    518  CD  GLN A  66     118.277  12.350 151.795  1.00 89.76           C  
ATOM    519  OE1 GLN A  66     117.879  12.132 150.650  1.00 88.25           O  
ATOM    520  NE2 GLN A  66     117.472  12.764 152.767  1.00 89.51           N  
ATOM    521  N   PRO A  67     123.755  13.272 151.013  1.00 57.71           N  
ATOM    522  CA  PRO A  67     124.633  14.363 151.447  1.00 56.57           C  
ATOM    523  C   PRO A  67     123.855  15.637 151.749  1.00 59.72           C  
ATOM    524  O   PRO A  67     122.709  15.777 151.321  1.00 67.01           O  
ATOM    525  CB  PRO A  67     125.544  14.579 150.235  1.00 47.42           C  
ATOM    526  CG  PRO A  67     124.744  14.103 149.078  1.00 41.35           C  
ATOM    527  CD  PRO A  67     123.954  12.938 149.593  1.00 47.91           C  
ATOM    528  N   TYR A  68     124.476  16.552 152.484  1.00 58.30           N  
ATOM    529  CA  TYR A  68     123.854  17.828 152.805  1.00 66.05           C  
ATOM    530  C   TYR A  68     123.692  18.657 151.537  1.00 74.08           C  
ATOM    531  O   TYR A  68     124.390  18.432 150.548  1.00 78.55           O  
ATOM    532  CB  TYR A  68     124.700  18.590 153.826  1.00 72.27           C  
ATOM    533  CG  TYR A  68     124.958  17.823 155.105  1.00 77.76           C  
ATOM    534  CD1 TYR A  68     123.967  17.037 155.678  1.00 78.11           C  
ATOM    535  CD2 TYR A  68     126.195  17.879 155.733  1.00 80.29           C  
ATOM    536  CE1 TYR A  68     124.199  16.333 156.846  1.00 75.75           C  
ATOM    537  CE2 TYR A  68     126.437  17.177 156.900  1.00 79.89           C  
ATOM    538  CZ  TYR A  68     125.436  16.406 157.451  1.00 77.79           C  
ATOM    539  OH  TYR A  68     125.672  15.706 158.613  1.00 78.29           O  
ATOM    540  N   GLU A  69     122.766  19.610 151.569  1.00 76.98           N  
ATOM    541  CA  GLU A  69     122.526  20.479 150.423  1.00 76.80           C  
ATOM    542  C   GLU A  69     123.755  21.328 150.116  1.00 80.58           C  
ATOM    543  O   GLU A  69     124.076  21.578 148.954  1.00 79.93           O  
ATOM    544  CB  GLU A  69     121.314  21.378 150.677  1.00 70.09           C  
ATOM    545  N   ASP A  70     124.445  21.759 151.167  1.00 83.85           N  
ATOM    546  CA  ASP A  70     125.629  22.598 151.025  1.00 88.23           C  
ATOM    547  C   ASP A  70     126.784  21.853 150.361  1.00 89.51           C  
ATOM    548  O   ASP A  70     127.557  22.440 149.604  1.00 94.40           O  
ATOM    549  CB  ASP A  70     126.069  23.131 152.390  1.00 95.29           C  
ATOM    550  CG  ASP A  70     124.976  23.913 153.089  1.00107.13           C  
ATOM    551  OD1 ASP A  70     124.119  24.494 152.390  1.00114.42           O  
ATOM    552  OD2 ASP A  70     124.973  23.949 154.338  1.00109.53           O1+
ATOM    553  N   ARG A  71     126.898  20.561 150.650  1.00 86.63           N  
ATOM    554  CA  ARG A  71     127.987  19.750 150.114  1.00 83.76           C  
ATOM    555  C   ARG A  71     127.464  18.530 149.359  1.00 80.36           C  
ATOM    556  O   ARG A  71     127.391  17.435 149.918  1.00 80.82           O  
ATOM    557  CB  ARG A  71     128.925  19.308 151.240  1.00 86.36           C  
ATOM    558  CG  ARG A  71     129.602  20.454 151.977  1.00 88.66           C  
ATOM    559  CD  ARG A  71     130.540  21.227 151.062  1.00 95.74           C  
ATOM    560  NE  ARG A  71     131.244  22.293 151.770  1.00100.97           N  
ATOM    561  CZ  ARG A  71     130.825  23.553 151.831  1.00104.10           C  
ATOM    562  NH1 ARG A  71     129.703  23.912 151.223  1.00103.10           N1+
ATOM    563  NH2 ARG A  71     131.531  24.456 152.499  1.00105.12           N  
ATOM    564  N   PRO A  72     127.103  18.717 148.080  1.00 75.52           N  
ATOM    565  CA  PRO A  72     126.551  17.645 147.244  1.00 69.16           C  
ATOM    566  C   PRO A  72     127.603  16.647 146.761  1.00 68.07           C  
ATOM    567  O   PRO A  72     127.241  15.580 146.265  1.00 71.29           O  
ATOM    568  CB  PRO A  72     125.968  18.407 146.052  1.00 64.69           C  
ATOM    569  CG  PRO A  72     126.809  19.626 145.951  1.00 62.81           C  
ATOM    570  CD  PRO A  72     127.149  20.005 147.365  1.00 68.57           C  
ATOM    571  N   PHE A  73     128.881  16.986 146.903  1.00 65.59           N  
ATOM    572  CA  PHE A  73     129.957  16.113 146.438  1.00 62.64           C  
ATOM    573  C   PHE A  73     130.653  15.381 147.581  1.00 62.69           C  
ATOM    574  O   PHE A  73     131.494  14.514 147.347  1.00 61.49           O  
ATOM    575  CB  PHE A  73     130.993  16.909 145.642  1.00 60.67           C  
ATOM    576  CG  PHE A  73     130.476  17.449 144.341  1.00 61.98           C  
ATOM    577  CD1 PHE A  73     130.521  16.679 143.190  1.00 68.74           C  
ATOM    578  CD2 PHE A  73     129.953  18.728 144.267  1.00 59.76           C  
ATOM    579  CE1 PHE A  73     130.049  17.174 141.990  1.00 71.60           C  
ATOM    580  CE2 PHE A  73     129.481  19.229 143.071  1.00 63.25           C  
ATOM    581  CZ  PHE A  73     129.528  18.451 141.931  1.00 72.65           C  
ATOM    582  N   GLU A  74     130.309  15.736 148.814  1.00 63.07           N  
ATOM    583  CA  GLU A  74     130.962  15.146 149.977  1.00 62.37           C  
ATOM    584  C   GLU A  74     130.056  14.179 150.731  1.00 63.25           C  
ATOM    585  O   GLU A  74     128.850  14.400 150.848  1.00 58.86           O  
ATOM    586  CB  GLU A  74     131.467  16.239 150.923  1.00 61.70           C  
ATOM    587  CG  GLU A  74     132.596  17.080 150.350  1.00 67.07           C  
ATOM    588  CD  GLU A  74     133.133  18.090 151.345  1.00 73.74           C  
ATOM    589  OE1 GLU A  74     134.236  18.627 151.111  1.00 78.10           O  
ATOM    590  OE2 GLU A  74     132.452  18.347 152.360  1.00 76.74           O1+
ATOM    591  N   GLY A  75     130.651  13.104 151.238  1.00 63.52           N  
ATOM    592  CA  GLY A  75     129.929  12.136 152.041  1.00 55.80           C  
ATOM    593  C   GLY A  75     129.849  12.575 153.489  1.00 47.29           C  
ATOM    594  O   GLY A  75     130.336  13.647 153.850  1.00 45.59           O  
ATOM    595  N   LEU A  76     129.234  11.745 154.324  1.00 41.69           N  
ATOM    596  CA  LEU A  76     129.069  12.069 155.735  1.00 37.95           C  
ATOM    597  C   LEU A  76     130.066  11.302 156.596  1.00 39.87           C  
ATOM    598  O   LEU A  76     130.355  10.133 156.336  1.00 41.21           O  
ATOM    599  CB  LEU A  76     127.639  11.768 156.187  1.00 38.94           C  
ATOM    600  CG  LEU A  76     126.531  12.441 155.373  1.00 38.86           C  
ATOM    601  CD1 LEU A  76     125.162  12.136 155.961  1.00 32.71           C  
ATOM    602  CD2 LEU A  76     126.761  13.942 155.287  1.00 40.58           C  
ATOM    603  N   PHE A  77     130.594  11.967 157.618  1.00 36.28           N  
ATOM    604  CA  PHE A  77     131.542  11.338 158.531  1.00 33.86           C  
ATOM    605  C   PHE A  77     131.392  11.883 159.947  1.00 36.69           C  
ATOM    606  O   PHE A  77     131.486  13.089 160.170  1.00 42.60           O  
ATOM    607  CB  PHE A  77     132.977  11.525 158.030  1.00 35.83           C  
ATOM    608  CG  PHE A  77     134.017  10.931 158.937  1.00 38.79           C  
ATOM    609  CD1 PHE A  77     133.887   9.635 159.409  1.00 42.91           C  
ATOM    610  CD2 PHE A  77     135.133  11.663 159.306  1.00 32.63           C  
ATOM    611  CE1 PHE A  77     134.844   9.085 160.242  1.00 40.74           C  
ATOM    612  CE2 PHE A  77     136.094  11.119 160.138  1.00 37.04           C  
ATOM    613  CZ  PHE A  77     135.950   9.828 160.606  1.00 37.77           C  
ATOM    614  N   VAL A  78     131.154  10.988 160.900  1.00 37.96           N  
ATOM    615  CA  VAL A  78     130.973  11.386 162.292  1.00 35.45           C  
ATOM    616  C   VAL A  78     131.815  10.513 163.223  1.00 39.27           C  
ATOM    617  O   VAL A  78     132.090   9.350 162.921  1.00 46.03           O  
ATOM    618  CB  VAL A  78     129.482  11.325 162.708  1.00 38.24           C  
ATOM    619  CG1 VAL A  78     129.015   9.883 162.836  1.00 36.44           C  
ATOM    620  CG2 VAL A  78     129.249  12.085 164.008  1.00 47.51           C  
ATOM    621  N   ILE A  79     132.239  11.088 164.344  1.00 36.59           N  
ATOM    622  CA  ILE A  79     133.029  10.364 165.332  1.00 32.55           C  
ATOM    623  C   ILE A  79     132.354  10.418 166.699  1.00 32.13           C  
ATOM    624  O   ILE A  79     132.118  11.497 167.239  1.00 43.32           O  
ATOM    625  CB  ILE A  79     134.451  10.942 165.445  1.00 32.75           C  
ATOM    626  CG1 ILE A  79     135.143  10.927 164.080  1.00 30.07           C  
ATOM    627  CG2 ILE A  79     135.263  10.165 166.468  1.00 34.16           C  
ATOM    628  CD1 ILE A  79     136.538  11.509 164.095  1.00 33.49           C  
ATOM    629  N   SER A  80     132.040   9.250 167.249  1.00 35.65           N  
ATOM    630  CA  SER A  80     131.374   9.162 168.545  1.00 34.72           C  
ATOM    631  C   SER A  80     132.328   8.681 169.632  1.00 38.70           C  
ATOM    632  O   SER A  80     133.025   7.682 169.459  1.00 46.77           O  
ATOM    633  CB  SER A  80     130.168   8.224 168.462  1.00 39.96           C  
ATOM    634  OG  SER A  80     129.648   7.943 169.750  1.00 47.05           O  
ATOM    635  N   THR A  81     132.356   9.397 170.751  1.00 36.05           N  
ATOM    636  CA  THR A  81     133.224   9.041 171.869  1.00 38.50           C  
ATOM    637  C   THR A  81     132.495   9.155 173.206  1.00 39.41           C  
ATOM    638  O   THR A  81     132.999   9.776 174.141  1.00 45.32           O  
ATOM    639  CB  THR A  81     134.491   9.929 171.916  1.00 38.88           C  
ATOM    640  OG1 THR A  81     134.113  11.311 171.895  1.00 37.99           O  
ATOM    641  CG2 THR A  81     135.402   9.641 170.730  1.00 39.60           C  
ATOM    642  N   GLU A  82     131.310   8.556 173.294  1.00 35.21           N  
ATOM    643  CA  GLU A  82     130.528   8.599 174.528  1.00 40.11           C  
ATOM    644  C   GLU A  82     131.144   7.748 175.635  1.00 46.40           C  
ATOM    645  O   GLU A  82     131.417   6.563 175.445  1.00 55.70           O  
ATOM    646  CB  GLU A  82     129.082   8.166 174.281  1.00 46.48           C  
ATOM    647  CG  GLU A  82     128.229   9.210 173.583  1.00 58.39           C  
ATOM    648  CD  GLU A  82     126.745   8.955 173.757  1.00 68.36           C  
ATOM    649  OE1 GLU A  82     126.383   8.081 174.573  1.00 68.61           O  
ATOM    650  OE2 GLU A  82     125.942   9.631 173.079  1.00 74.67           O1+
ATOM    651  N   ILE A  83     131.351   8.364 176.793  1.00 41.30           N  
ATOM    652  CA  ILE A  83     131.946   7.681 177.934  1.00 36.37           C  
ATOM    653  C   ILE A  83     130.888   6.870 178.682  1.00 35.51           C  
ATOM    654  O   ILE A  83     129.689   7.113 178.538  1.00 39.87           O  
ATOM    655  CB  ILE A  83     132.618   8.690 178.896  1.00 44.77           C  
ATOM    656  CG1 ILE A  83     133.764   8.030 179.668  1.00 42.70           C  
ATOM    657  CG2 ILE A  83     131.590   9.325 179.831  1.00 43.76           C  
ATOM    658  CD1 ILE A  83     134.985   7.750 178.825  1.00 38.71           C  
ATOM    659  N   SER A  84     131.338   5.901 179.472  1.00 30.85           N  
ATOM    660  CA  SER A  84     130.439   5.063 180.257  1.00 29.98           C  
ATOM    661  C   SER A  84     131.120   4.675 181.567  1.00 33.98           C  
ATOM    662  O   SER A  84     132.345   4.725 181.666  1.00 36.73           O  
ATOM    663  CB  SER A  84     130.056   3.808 179.468  1.00 32.45           C  
ATOM    664  OG  SER A  84     131.143   2.902 179.393  1.00 37.82           O  
ATOM    665  N   PRO A  85     130.328   4.288 182.582  1.00 32.23           N  
ATOM    666  CA  PRO A  85     130.888   3.865 183.872  1.00 33.59           C  
ATOM    667  C   PRO A  85     131.779   2.622 183.792  1.00 32.92           C  
ATOM    668  O   PRO A  85     132.381   2.250 184.798  1.00 40.68           O  
ATOM    669  CB  PRO A  85     129.641   3.563 184.707  1.00 38.24           C  
ATOM    670  CG  PRO A  85     128.582   4.418 184.114  1.00 28.20           C  
ATOM    671  CD  PRO A  85     128.862   4.426 182.643  1.00 32.27           C  
ATOM    672  N   MET A  86     131.860   1.993 182.624  1.00 32.26           N  
ATOM    673  CA  MET A  86     132.718   0.825 182.442  1.00 32.33           C  
ATOM    674  C   MET A  86     134.194   1.187 182.583  1.00 30.12           C  
ATOM    675  O   MET A  86     134.994   0.391 183.072  1.00 37.75           O  
ATOM    676  CB  MET A  86     132.461   0.175 181.081  1.00 31.03           C  
ATOM    677  CG  MET A  86     133.420  -0.951 180.735  1.00 30.77           C  
ATOM    678  SD  MET A  86     132.980  -1.795 179.207  1.00 51.22           S  
ATOM    679  CE  MET A  86     131.392  -2.487 179.662  1.00 31.03           C  
ATOM    680  N   ALA A  87     134.552   2.393 182.157  1.00 36.77           N  
ATOM    681  CA  ALA A  87     135.933   2.856 182.255  1.00 35.34           C  
ATOM    682  C   ALA A  87     136.252   3.341 183.666  1.00 35.11           C  
ATOM    683  O   ALA A  87     137.398   3.660 183.979  1.00 41.03           O  
ATOM    684  CB  ALA A  87     136.196   3.959 181.241  1.00 36.41           C  
ATOM    685  N   GLY A  88     135.228   3.391 184.512  1.00 32.06           N  
ATOM    686  CA  GLY A  88     135.376   3.861 185.877  1.00 31.65           C  
ATOM    687  C   GLY A  88     134.143   4.617 186.328  1.00 36.49           C  
ATOM    688  O   GLY A  88     133.485   5.277 185.524  1.00 39.98           O  
ATOM    689  N   SER A  89     133.829   4.529 187.617  1.00 37.43           N  
ATOM    690  CA  SER A  89     132.635   5.173 188.160  1.00 41.30           C  
ATOM    691  C   SER A  89     132.758   6.694 188.212  1.00 52.07           C  
ATOM    692  O   SER A  89     131.803   7.389 188.557  1.00 63.10           O  
ATOM    693  CB  SER A  89     132.309   4.622 189.549  1.00 34.83           C  
ATOM    694  OG  SER A  89     131.972   3.249 189.480  1.00 43.67           O  
ATOM    695  N   GLN A  90     133.935   7.205 187.868  1.00 42.85           N  
ATOM    696  CA  GLN A  90     134.167   8.642 187.827  1.00 36.46           C  
ATOM    697  C   GLN A  90     133.398   9.268 186.673  1.00 39.44           C  
ATOM    698  O   GLN A  90     133.049  10.447 186.713  1.00 48.90           O  
ATOM    699  CB  GLN A  90     135.656   8.926 187.662  1.00 34.15           C  
ATOM    700  CG  GLN A  90     136.527   7.718 187.925  1.00 41.11           C  
ATOM    701  CD  GLN A  90     137.386   7.357 186.736  1.00 43.60           C  
ATOM    702  OE1 GLN A  90     137.708   8.209 185.908  1.00 42.44           O  
ATOM    703  NE2 GLN A  90     137.759   6.086 186.640  1.00 49.26           N  
ATOM    704  N   PHE A  91     133.140   8.468 185.644  1.00 38.88           N  
ATOM    705  CA  PHE A  91     132.432   8.941 184.464  1.00 27.53           C  
ATOM    706  C   PHE A  91     130.931   8.734 184.602  1.00 36.13           C  
ATOM    707  O   PHE A  91     130.476   7.642 184.939  1.00 39.89           O  
ATOM    708  CB  PHE A  91     132.930   8.214 183.216  1.00 30.15           C  
ATOM    709  CG  PHE A  91     134.421   8.235 183.054  1.00 35.78           C  
ATOM    710  CD1 PHE A  91     135.077   9.405 182.710  1.00 27.82           C  
ATOM    711  CD2 PHE A  91     135.166   7.081 183.231  1.00 41.09           C  
ATOM    712  CE1 PHE A  91     136.450   9.425 182.555  1.00 43.13           C  
ATOM    713  CE2 PHE A  91     136.539   7.095 183.077  1.00 42.26           C  
ATOM    714  CZ  PHE A  91     137.181   8.268 182.739  1.00 39.91           C  
ATOM    715  N   GLU A  92     130.166   9.787 184.339  1.00 40.98           N  
ATOM    716  CA  GLU A  92     128.713   9.691 184.332  1.00 44.19           C  
ATOM    717  C   GLU A  92     128.250   9.158 182.982  1.00 48.95           C  
ATOM    718  O   GLU A  92     128.807   9.514 181.943  1.00 51.69           O  
ATOM    719  CB  GLU A  92     128.082  11.058 184.605  1.00 55.32           C  
ATOM    720  CG  GLU A  92     128.487  11.686 185.932  1.00 76.51           C  
ATOM    721  CD  GLU A  92     127.894  10.970 187.131  1.00 90.87           C  
ATOM    722  OE1 GLU A  92     126.902  10.230 186.957  1.00 97.48           O  
ATOM    723  OE2 GLU A  92     128.420  11.147 188.251  1.00 91.66           O1+
ATOM    724  N   ASN A  93     127.235   8.301 182.998  1.00 51.67           N  
ATOM    725  CA  ASN A  93     126.725   7.704 181.769  1.00 51.43           C  
ATOM    726  C   ASN A  93     126.046   8.722 180.860  1.00 56.46           C  
ATOM    727  O   ASN A  93     124.979   9.244 181.185  1.00 58.44           O  
ATOM    728  CB  ASN A  93     125.753   6.566 182.086  1.00 50.54           C  
ATOM    729  CG  ASN A  93     125.193   5.915 180.835  1.00 47.53           C  
ATOM    730  OD1 ASN A  93     125.888   5.774 179.829  1.00 47.86           O  
ATOM    731  ND2 ASN A  93     123.927   5.520 180.891  1.00 48.28           N  
ATOM    732  N   GLY A  94     126.671   8.999 179.720  1.00 59.98           N  
ATOM    733  CA  GLY A  94     126.100   9.906 178.741  1.00 68.03           C  
ATOM    734  C   GLY A  94     126.492  11.354 178.956  1.00 75.17           C  
ATOM    735  O   GLY A  94     125.978  12.249 178.284  1.00 81.50           O  
ATOM    736  N   ASN A  95     127.400  11.588 179.898  1.00 77.09           N  
ATOM    737  CA  ASN A  95     127.890  12.935 180.164  1.00 84.23           C  
ATOM    738  C   ASN A  95     128.721  13.454 178.996  1.00 85.50           C  
ATOM    739  O   ASN A  95     129.933  13.251 178.949  1.00 92.53           O  
ATOM    740  CB  ASN A  95     128.716  12.958 181.451  1.00 88.58           C  
ATOM    741  CG  ASN A  95     129.198  14.349 181.810  1.00 89.21           C  
ATOM    742  OD1 ASN A  95     128.580  15.348 181.441  1.00 91.79           O  
ATOM    743  ND2 ASN A  95     130.309  14.421 182.534  1.00 89.02           N  
ATOM    744  N   ILE A  96     128.063  14.121 178.054  1.00 78.40           N  
ATOM    745  CA  ILE A  96     128.731  14.595 176.848  1.00 73.73           C  
ATOM    746  C   ILE A  96     128.894  16.112 176.836  1.00 70.24           C  
ATOM    747  O   ILE A  96     129.073  16.714 175.777  1.00 74.28           O  
ATOM    748  CB  ILE A  96     127.973  14.162 175.577  1.00 67.95           C  
ATOM    749  N   THR A  97     128.832  16.725 178.013  1.00 59.69           N  
ATOM    750  CA  THR A  97     128.979  18.173 178.126  1.00 48.55           C  
ATOM    751  C   THR A  97     130.013  18.564 179.179  1.00 49.66           C  
ATOM    752  O   THR A  97     130.276  19.748 179.389  1.00 56.38           O  
ATOM    753  CB  THR A  97     127.640  18.857 178.456  1.00 49.84           C  
ATOM    754  OG1 THR A  97     127.099  18.296 179.659  1.00 57.94           O  
ATOM    755  CG2 THR A  97     126.646  18.669 177.318  1.00 43.16           C  
ATOM    756  N   GLY A  98     130.592  17.567 179.840  1.00 48.47           N  
ATOM    757  CA  GLY A  98     131.620  17.808 180.836  1.00 42.35           C  
ATOM    758  C   GLY A  98     132.878  18.386 180.217  1.00 42.15           C  
ATOM    759  O   GLY A  98     133.131  18.194 179.028  1.00 43.98           O  
ATOM    760  N   GLU A  99     133.665  19.091 181.025  1.00 45.95           N  
ATOM    761  CA  GLU A  99     134.866  19.770 180.544  1.00 54.96           C  
ATOM    762  C   GLU A  99     135.816  18.840 179.794  1.00 57.50           C  
ATOM    763  O   GLU A  99     136.166  19.099 178.642  1.00 60.25           O  
ATOM    764  CB  GLU A  99     135.607  20.445 181.703  1.00 67.00           C  
ATOM    765  CG  GLU A  99     134.865  21.619 182.325  1.00 79.00           C  
ATOM    766  CD  GLU A  99     135.711  22.377 183.333  1.00 87.83           C  
ATOM    767  OE1 GLU A  99     135.244  23.420 183.839  1.00 87.14           O  
ATOM    768  OE2 GLU A  99     136.844  21.933 183.619  1.00 88.87           O1+
ATOM    769  N   ASP A 100     136.225  17.759 180.449  1.00 58.60           N  
ATOM    770  CA  ASP A 100     137.174  16.820 179.859  1.00 58.03           C  
ATOM    771  C   ASP A 100     136.586  16.095 178.653  1.00 47.77           C  
ATOM    772  O   ASP A 100     137.294  15.806 177.688  1.00 43.45           O  
ATOM    773  CB  ASP A 100     137.645  15.807 180.903  1.00 67.89           C  
ATOM    774  CG  ASP A 100     138.358  16.461 182.068  1.00 82.93           C  
ATOM    775  OD1 ASP A 100     137.676  16.862 183.035  1.00 90.14           O  
ATOM    776  OD2 ASP A 100     139.601  16.573 182.018  1.00 87.18           O1+
ATOM    777  N   GLU A 101     135.290  15.806 178.712  1.00 41.12           N  
ATOM    778  CA  GLU A 101     134.617  15.095 177.631  1.00 37.88           C  
ATOM    779  C   GLU A 101     134.570  15.927 176.353  1.00 39.84           C  
ATOM    780  O   GLU A 101     134.913  15.440 175.275  1.00 37.94           O  
ATOM    781  CB  GLU A 101     133.201  14.683 178.046  1.00 40.82           C  
ATOM    782  CG  GLU A 101     133.144  13.492 178.995  1.00 62.28           C  
ATOM    783  CD  GLU A 101     133.574  13.835 180.409  1.00 75.92           C  
ATOM    784  OE1 GLU A 101     133.584  15.035 180.757  1.00 85.11           O  
ATOM    785  OE2 GLU A 101     133.902  12.903 181.174  1.00 76.33           O1+
ATOM    786  N   VAL A 102     134.146  17.180 176.480  1.00 26.58           N  
ATOM    787  CA  VAL A 102     134.045  18.072 175.331  1.00 29.88           C  
ATOM    788  C   VAL A 102     135.417  18.356 174.725  1.00 35.38           C  
ATOM    789  O   VAL A 102     135.558  18.423 173.504  1.00 37.02           O  
ATOM    790  CB  VAL A 102     133.342  19.394 175.696  1.00 29.58           C  
ATOM    791  CG1 VAL A 102     133.300  20.328 174.498  1.00 26.48           C  
ATOM    792  CG2 VAL A 102     131.937  19.117 176.199  1.00 32.94           C  
ATOM    793  N   LEU A 103     136.425  18.513 175.579  1.00 35.25           N  
ATOM    794  CA  LEU A 103     137.794  18.697 175.107  1.00 37.03           C  
ATOM    795  C   LEU A 103     138.239  17.514 174.256  1.00 45.34           C  
ATOM    796  O   LEU A 103     138.628  17.687 173.103  1.00 53.91           O  
ATOM    797  CB  LEU A 103     138.760  18.893 176.276  1.00 33.08           C  
ATOM    798  CG  LEU A 103     138.831  20.292 176.889  1.00 36.16           C  
ATOM    799  CD1 LEU A 103     139.937  20.359 177.928  1.00 33.44           C  
ATOM    800  CD2 LEU A 103     139.047  21.338 175.809  1.00 32.38           C  
ATOM    801  N   CYS A 104     138.169  16.317 174.833  1.00 46.98           N  
ATOM    802  CA  CYS A 104     138.542  15.087 174.140  1.00 47.18           C  
ATOM    803  C   CYS A 104     137.790  14.937 172.824  1.00 44.86           C  
ATOM    804  O   CYS A 104     138.376  14.589 171.800  1.00 48.98           O  
ATOM    805  CB  CYS A 104     138.273  13.872 175.031  1.00 54.77           C  
ATOM    806  SG  CYS A 104     138.476  12.276 174.206  1.00 94.51           S  
ATOM    807  N   SER A 105     136.489  15.206 172.864  1.00 41.69           N  
ATOM    808  CA  SER A 105     135.652  15.154 171.672  1.00 37.45           C  
ATOM    809  C   SER A 105     136.134  16.140 170.611  1.00 39.55           C  
ATOM    810  O   SER A 105     136.117  15.839 169.418  1.00 44.49           O  
ATOM    811  CB  SER A 105     134.196  15.448 172.038  1.00 38.86           C  
ATOM    812  OG  SER A 105     133.384  15.522 170.880  1.00 53.07           O  
ATOM    813  N   ARG A 106     136.570  17.315 171.055  1.00 38.04           N  
ATOM    814  CA  ARG A 106     137.038  18.357 170.147  1.00 34.89           C  
ATOM    815  C   ARG A 106     138.446  18.092 169.614  1.00 39.94           C  
ATOM    816  O   ARG A 106     138.766  18.477 168.490  1.00 45.40           O  
ATOM    817  CB  ARG A 106     136.975  19.732 170.820  1.00 34.09           C  
ATOM    818  CG  ARG A 106     135.571  20.310 170.929  1.00 32.51           C  
ATOM    819  CD  ARG A 106     135.019  20.665 169.561  1.00 40.92           C  
ATOM    820  NE  ARG A 106     135.755  21.765 168.946  1.00 47.04           N  
ATOM    821  CZ  ARG A 106     135.719  22.056 167.650  1.00 43.86           C  
ATOM    822  NH1 ARG A 106     134.988  21.320 166.823  1.00 46.23           N1+
ATOM    823  NH2 ARG A 106     136.421  23.078 167.178  1.00 37.45           N  
ATOM    824  N   ILE A 107     139.285  17.442 170.416  1.00 35.14           N  
ATOM    825  CA  ILE A 107     140.639  17.111 169.977  1.00 38.87           C  
ATOM    826  C   ILE A 107     140.599  16.102 168.837  1.00 47.12           C  
ATOM    827  O   ILE A 107     141.265  16.276 167.816  1.00 55.58           O  
ATOM    828  CB  ILE A 107     141.500  16.524 171.112  1.00 39.36           C  
ATOM    829  CG1 ILE A 107     141.588  17.494 172.288  1.00 31.60           C  
ATOM    830  CG2 ILE A 107     142.894  16.209 170.600  1.00 42.49           C  
ATOM    831  CD1 ILE A 107     142.141  18.835 171.919  1.00 35.10           C  
ATOM    832  N   ILE A 108     139.815  15.045 169.023  1.00 41.08           N  
ATOM    833  CA  ILE A 108     139.670  14.007 168.012  1.00 37.09           C  
ATOM    834  C   ILE A 108     139.075  14.580 166.731  1.00 39.78           C  
ATOM    835  O   ILE A 108     139.543  14.280 165.632  1.00 47.33           O  
ATOM    836  CB  ILE A 108     138.782  12.854 168.519  1.00 38.20           C  
ATOM    837  CG1 ILE A 108     139.384  12.234 169.781  1.00 38.64           C  
ATOM    838  CG2 ILE A 108     138.604  11.797 167.440  1.00 42.53           C  
ATOM    839  CD1 ILE A 108     140.787  11.704 169.590  1.00 46.22           C  
ATOM    840  N   GLU A 109     138.052  15.415 166.883  1.00 36.07           N  
ATOM    841  CA  GLU A 109     137.370  16.017 165.743  1.00 40.80           C  
ATOM    842  C   GLU A 109     138.324  16.884 164.924  1.00 44.01           C  
ATOM    843  O   GLU A 109     138.332  16.822 163.696  1.00 53.50           O  
ATOM    844  CB  GLU A 109     136.164  16.838 166.213  1.00 48.69           C  
ATOM    845  CG  GLU A 109     135.098  17.078 165.146  1.00 59.59           C  
ATOM    846  CD  GLU A 109     135.401  18.270 164.256  1.00 74.54           C  
ATOM    847  OE1 GLU A 109     134.730  18.421 163.213  1.00 72.58           O  
ATOM    848  OE2 GLU A 109     136.303  19.061 164.601  1.00 87.96           O1+
ATOM    849  N   LYS A 110     139.138  17.682 165.606  1.00 35.30           N  
ATOM    850  CA  LYS A 110     140.089  18.552 164.923  1.00 33.61           C  
ATOM    851  C   LYS A 110     141.281  17.777 164.362  1.00 41.70           C  
ATOM    852  O   LYS A 110     142.007  18.279 163.502  1.00 51.57           O  
ATOM    853  CB  LYS A 110     140.561  19.675 165.851  1.00 32.52           C  
ATOM    854  CG  LYS A 110     139.494  20.721 166.137  1.00 42.14           C  
ATOM    855  CD  LYS A 110     140.010  21.835 167.037  1.00 46.69           C  
ATOM    856  CE  LYS A 110     140.266  21.339 168.450  1.00 52.79           C  
ATOM    857  NZ  LYS A 110     140.612  22.453 169.378  1.00 53.73           N1+
ATOM    858  N   SER A 111     141.474  16.553 164.843  1.00 32.58           N  
ATOM    859  CA  SER A 111     142.593  15.729 164.399  1.00 33.01           C  
ATOM    860  C   SER A 111     142.238  14.865 163.194  1.00 41.43           C  
ATOM    861  O   SER A 111     143.092  14.578 162.358  1.00 47.48           O  
ATOM    862  CB  SER A 111     143.097  14.841 165.540  1.00 31.61           C  
ATOM    863  OG  SER A 111     143.684  15.616 166.570  1.00 38.68           O  
ATOM    864  N   VAL A 112     140.977  14.455 163.106  1.00 46.96           N  
ATOM    865  CA  VAL A 112     140.546  13.535 162.058  1.00 44.27           C  
ATOM    866  C   VAL A 112     139.551  14.174 161.093  1.00 44.21           C  
ATOM    867  O   VAL A 112     139.786  14.216 159.885  1.00 47.61           O  
ATOM    868  CB  VAL A 112     139.917  12.265 162.660  1.00 40.46           C  
ATOM    869  CG1 VAL A 112     139.459  11.325 161.556  1.00 39.73           C  
ATOM    870  CG2 VAL A 112     140.907  11.573 163.588  1.00 34.91           C  
ATOM    871  N   ARG A 113     138.438  14.661 161.634  1.00 45.09           N  
ATOM    872  CA  ARG A 113     137.401  15.309 160.837  1.00 39.28           C  
ATOM    873  C   ARG A 113     137.912  16.565 160.142  1.00 38.36           C  
ATOM    874  O   ARG A 113     138.049  16.599 158.919  1.00 40.23           O  
ATOM    875  CB  ARG A 113     136.208  15.674 161.722  1.00 45.77           C  
ATOM    876  CG  ARG A 113     135.184  14.575 161.887  1.00 52.82           C  
ATOM    877  CD  ARG A 113     134.175  14.619 160.759  1.00 59.53           C  
ATOM    878  NE  ARG A 113     133.467  15.895 160.715  1.00 63.20           N  
ATOM    879  CZ  ARG A 113     132.352  16.153 161.389  1.00 60.96           C  
ATOM    880  NH1 ARG A 113     131.813  15.221 162.164  1.00 56.89           N1+
ATOM    881  NH2 ARG A 113     131.775  17.342 161.289  1.00 64.19           N  
ATOM    882  N   ARG A 114     138.188  17.593 160.939  1.00 33.62           N  
ATOM    883  CA  ARG A 114     138.594  18.897 160.429  1.00 34.39           C  
ATOM    884  C   ARG A 114     139.871  18.827 159.594  1.00 38.00           C  
ATOM    885  O   ARG A 114     140.012  19.539 158.600  1.00 50.15           O  
ATOM    886  CB  ARG A 114     138.780  19.876 161.591  1.00 40.82           C  
ATOM    887  CG  ARG A 114     139.109  21.300 161.175  1.00 43.22           C  
ATOM    888  CD  ARG A 114     139.621  22.106 162.358  1.00 50.60           C  
ATOM    889  NE  ARG A 114     139.921  23.487 161.994  1.00 62.88           N  
ATOM    890  CZ  ARG A 114     139.154  24.526 162.307  1.00 69.29           C  
ATOM    891  NH1 ARG A 114     139.507  25.748 161.933  1.00 68.94           N1+
ATOM    892  NH2 ARG A 114     138.037  24.345 162.999  1.00 69.55           N  
ATOM    893  N   SER A 115     140.795  17.960 159.997  1.00 32.78           N  
ATOM    894  CA  SER A 115     142.087  17.847 159.326  1.00 37.77           C  
ATOM    895  C   SER A 115     141.954  17.241 157.936  1.00 43.85           C  
ATOM    896  O   SER A 115     142.858  17.360 157.108  1.00 45.14           O  
ATOM    897  CB  SER A 115     143.047  17.000 160.159  1.00 43.18           C  
ATOM    898  OG  SER A 115     142.606  15.655 160.226  1.00 44.52           O  
ATOM    899  N   GLY A 116     140.827  16.584 157.690  1.00 45.50           N  
ATOM    900  CA  GLY A 116     140.594  15.930 156.418  1.00 46.15           C  
ATOM    901  C   GLY A 116     141.463  14.701 156.253  1.00 50.93           C  
ATOM    902  O   GLY A 116     142.026  14.467 155.187  1.00 62.38           O  
ATOM    903  N   ALA A 117     141.581  13.915 157.318  1.00 50.77           N  
ATOM    904  CA  ALA A 117     142.334  12.670 157.262  1.00 51.67           C  
ATOM    905  C   ALA A 117     141.614  11.675 156.362  1.00 49.78           C  
ATOM    906  O   ALA A 117     142.243  10.857 155.692  1.00 43.67           O  
ATOM    907  CB  ALA A 117     142.513  12.094 158.656  1.00 49.85           C  
ATOM    908  N   LEU A 118     140.287  11.759 156.351  1.00 50.72           N  
ATOM    909  CA  LEU A 118     139.464  10.897 155.513  1.00 50.38           C  
ATOM    910  C   LEU A 118     138.991  11.641 154.269  1.00 60.30           C  
ATOM    911  O   LEU A 118     138.516  12.773 154.355  1.00 66.70           O  
ATOM    912  CB  LEU A 118     138.261  10.381 156.303  1.00 44.70           C  
ATOM    913  CG  LEU A 118     137.263   9.512 155.535  1.00 38.41           C  
ATOM    914  CD1 LEU A 118     137.949   8.279 154.965  1.00 35.23           C  
ATOM    915  CD2 LEU A 118     136.100   9.116 156.432  1.00 36.42           C  
ATOM    916  N   ASP A 119     139.126  10.997 153.114  1.00 64.41           N  
ATOM    917  CA  ASP A 119     138.700  11.585 151.850  1.00 60.99           C  
ATOM    918  C   ASP A 119     137.183  11.510 151.725  1.00 60.00           C  
ATOM    919  O   ASP A 119     136.643  10.529 151.215  1.00 63.98           O  
ATOM    920  CB  ASP A 119     139.361  10.856 150.678  1.00 66.40           C  
ATOM    921  CG  ASP A 119     139.281  11.638 149.378  1.00 80.97           C  
ATOM    922  OD1 ASP A 119     138.390  12.503 149.245  1.00 82.31           O  
ATOM    923  OD2 ASP A 119     140.115  11.382 148.483  1.00 90.52           O1+
ATOM    924  N   VAL A 120     136.501  12.553 152.188  1.00 55.78           N  
ATOM    925  CA  VAL A 120     135.043  12.587 152.158  1.00 58.69           C  
ATOM    926  C   VAL A 120     134.493  12.757 150.743  1.00 64.40           C  
ATOM    927  O   VAL A 120     133.337  12.426 150.476  1.00 66.58           O  
ATOM    928  CB  VAL A 120     134.482  13.700 153.066  1.00 50.08           C  
ATOM    929  CG1 VAL A 120     134.705  13.350 154.528  1.00 48.82           C  
ATOM    930  CG2 VAL A 120     135.120  15.037 152.726  1.00 52.75           C  
ATOM    931  N   GLU A 121     135.323  13.274 149.842  1.00 63.69           N  
ATOM    932  CA  GLU A 121     134.927  13.427 148.447  1.00 64.93           C  
ATOM    933  C   GLU A 121     134.767  12.065 147.782  1.00 62.66           C  
ATOM    934  O   GLU A 121     133.941  11.894 146.885  1.00 68.20           O  
ATOM    935  CB  GLU A 121     135.949  14.272 147.683  1.00 77.55           C  
ATOM    936  CG  GLU A 121     135.973  15.738 148.086  1.00 89.05           C  
ATOM    937  CD  GLU A 121     136.942  16.556 147.254  1.00 96.65           C  
ATOM    938  OE1 GLU A 121     137.815  15.955 146.592  1.00 97.31           O  
ATOM    939  OE2 GLU A 121     136.828  17.800 147.258  1.00 97.70           O1+
ATOM    940  N   GLY A 122     135.558  11.097 148.233  1.00 54.88           N  
ATOM    941  CA  GLY A 122     135.494   9.748 147.704  1.00 50.52           C  
ATOM    942  C   GLY A 122     134.401   8.922 148.354  1.00 51.34           C  
ATOM    943  O   GLY A 122     134.298   7.718 148.123  1.00 54.81           O  
ATOM    944  N   LEU A 123     133.584   9.574 149.175  1.00 55.67           N  
ATOM    945  CA  LEU A 123     132.464   8.912 149.833  1.00 61.89           C  
ATOM    946  C   LEU A 123     131.176   9.160 149.061  1.00 66.11           C  
ATOM    947  O   LEU A 123     130.111   8.670 149.435  1.00 65.17           O  
ATOM    948  CB  LEU A 123     132.315   9.412 151.271  1.00 61.66           C  
ATOM    949  CG  LEU A 123     132.942   8.573 152.387  1.00 57.25           C  
ATOM    950  CD1 LEU A 123     134.408   8.283 152.107  1.00 54.78           C  
ATOM    951  CD2 LEU A 123     132.780   9.278 153.723  1.00 56.21           C  
ATOM    952  N   CYS A 124     131.283   9.928 147.982  1.00 71.25           N  
ATOM    953  CA  CYS A 124     130.126  10.272 147.165  1.00 68.04           C  
ATOM    954  C   CYS A 124     129.892   9.233 146.075  1.00 60.85           C  
ATOM    955  O   CYS A 124     130.808   8.877 145.335  1.00 55.89           O  
ATOM    956  CB  CYS A 124     130.311  11.656 146.541  1.00 70.14           C  
ATOM    957  SG  CYS A 124     128.893  12.250 145.594  1.00 99.01           S  
ATOM    958  N   ILE A 125     128.658   8.748 145.985  1.00 62.29           N  
ATOM    959  CA  ILE A 125     128.290   7.779 144.961  1.00 69.73           C  
ATOM    960  C   ILE A 125     127.688   8.502 143.762  1.00 68.87           C  
ATOM    961  O   ILE A 125     128.184   8.390 142.641  1.00 63.85           O  
ATOM    962  CB  ILE A 125     127.286   6.752 145.503  1.00 69.33           C  
ATOM    963  CG1 ILE A 125     127.779   6.189 146.838  1.00 66.90           C  
ATOM    964  CG2 ILE A 125     127.061   5.640 144.489  1.00 66.51           C  
ATOM    965  CD1 ILE A 125     126.791   5.277 147.518  1.00 65.89           C  
ATOM    966  N   VAL A 126     126.613   9.242 144.010  1.00 69.01           N  
ATOM    967  CA  VAL A 126     126.023  10.114 143.001  1.00 63.58           C  
ATOM    968  C   VAL A 126     125.801  11.508 143.587  1.00 57.89           C  
ATOM    969  O   VAL A 126     125.139  11.663 144.614  1.00 49.65           O  
ATOM    970  CB  VAL A 126     124.707   9.536 142.429  1.00 60.22           C  
ATOM    971  CG1 VAL A 126     125.005   8.437 141.421  1.00 57.10           C  
ATOM    972  CG2 VAL A 126     123.819   9.011 143.543  1.00 63.92           C  
ATOM    973  N   ALA A 127     126.369  12.513 142.926  1.00 58.44           N  
ATOM    974  CA  ALA A 127     126.408  13.880 143.446  1.00 52.51           C  
ATOM    975  C   ALA A 127     125.041  14.438 143.831  1.00 54.83           C  
ATOM    976  O   ALA A 127     124.105  14.429 143.032  1.00 61.42           O  
ATOM    977  CB  ALA A 127     127.095  14.804 142.450  1.00 52.54           C  
ATOM    978  N   GLY A 128     124.939  14.919 145.066  1.00 55.55           N  
ATOM    979  CA  GLY A 128     123.727  15.551 145.555  1.00 60.31           C  
ATOM    980  C   GLY A 128     122.559  14.603 145.749  1.00 69.11           C  
ATOM    981  O   GLY A 128     121.429  15.042 145.963  1.00 75.18           O  
ATOM    982  N   SER A 129     122.827  13.303 145.682  1.00 71.72           N  
ATOM    983  CA  SER A 129     121.768  12.307 145.802  1.00 77.35           C  
ATOM    984  C   SER A 129     122.087  11.237 146.842  1.00 76.76           C  
ATOM    985  O   SER A 129     121.462  11.186 147.901  1.00 72.72           O  
ATOM    986  CB  SER A 129     121.491  11.655 144.446  1.00 82.04           C  
ATOM    987  OG  SER A 129     121.094  12.623 143.490  1.00 90.62           O  
ATOM    988  N   LYS A 130     123.057  10.381 146.536  1.00 77.58           N  
ATOM    989  CA  LYS A 130     123.414   9.286 147.431  1.00 80.02           C  
ATOM    990  C   LYS A 130     124.917   9.210 147.681  1.00 79.45           C  
ATOM    991  O   LYS A 130     125.721   9.358 146.759  1.00 67.64           O  
ATOM    992  CB  LYS A 130     122.901   7.954 146.880  1.00 82.24           C  
ATOM    993  CG  LYS A 130     121.394   7.901 146.703  1.00 87.65           C  
ATOM    994  CD  LYS A 130     120.952   6.595 146.070  1.00 94.38           C  
ATOM    995  CE  LYS A 130     119.451   6.581 145.842  1.00 99.51           C  
ATOM    996  NZ  LYS A 130     118.693   6.744 147.113  1.00100.39           N1+
ATOM    997  N   CYS A 131     125.286   8.973 148.936  1.00 82.83           N  
ATOM    998  CA  CYS A 131     126.687   8.883 149.328  1.00 76.66           C  
ATOM    999  C   CYS A 131     126.853   7.937 150.512  1.00 68.92           C  
ATOM   1000  O   CYS A 131     125.871   7.479 151.095  1.00 69.46           O  
ATOM   1001  CB  CYS A 131     127.219  10.263 149.709  1.00 71.88           C  
ATOM   1002  SG  CYS A 131     126.504  10.918 151.233  1.00 68.49           S  
ATOM   1003  N   TRP A 132     128.102   7.651 150.863  1.00 59.80           N  
ATOM   1004  CA  TRP A 132     128.397   6.835 152.034  1.00 46.71           C  
ATOM   1005  C   TRP A 132     128.446   7.695 153.290  1.00 44.93           C  
ATOM   1006  O   TRP A 132     128.885   8.844 153.250  1.00 52.42           O  
ATOM   1007  CB  TRP A 132     129.729   6.106 151.866  1.00 42.58           C  
ATOM   1008  CG  TRP A 132     129.655   4.856 151.045  1.00 45.15           C  
ATOM   1009  CD1 TRP A 132     130.253   4.630 149.840  1.00 43.16           C  
ATOM   1010  CD2 TRP A 132     128.947   3.654 151.374  1.00 51.99           C  
ATOM   1011  NE1 TRP A 132     129.962   3.363 149.397  1.00 48.30           N  
ATOM   1012  CE2 TRP A 132     129.161   2.743 150.320  1.00 51.24           C  
ATOM   1013  CE3 TRP A 132     128.152   3.260 152.455  1.00 52.48           C  
ATOM   1014  CZ2 TRP A 132     128.610   1.463 150.317  1.00 51.38           C  
ATOM   1015  CZ3 TRP A 132     127.605   1.988 152.449  1.00 53.35           C  
ATOM   1016  CH2 TRP A 132     127.837   1.106 151.387  1.00 54.46           C  
ATOM   1017  N   ALA A 133     127.997   7.132 154.406  1.00 42.94           N  
ATOM   1018  CA  ALA A 133     128.068   7.822 155.687  1.00 40.69           C  
ATOM   1019  C   ALA A 133     128.930   7.031 156.667  1.00 41.76           C  
ATOM   1020  O   ALA A 133     128.434   6.161 157.383  1.00 44.86           O  
ATOM   1021  CB  ALA A 133     126.674   8.043 156.253  1.00 33.56           C  
ATOM   1022  N   VAL A 134     130.223   7.338 156.690  1.00 35.50           N  
ATOM   1023  CA  VAL A 134     131.165   6.633 157.553  1.00 32.51           C  
ATOM   1024  C   VAL A 134     131.038   7.079 159.007  1.00 37.44           C  
ATOM   1025  O   VAL A 134     130.995   8.272 159.303  1.00 34.42           O  
ATOM   1026  CB  VAL A 134     132.619   6.821 157.075  1.00 41.75           C  
ATOM   1027  CG1 VAL A 134     133.596   6.231 158.080  1.00 33.00           C  
ATOM   1028  CG2 VAL A 134     132.809   6.184 155.709  1.00 44.59           C  
ATOM   1029  N   ARG A 135     130.972   6.106 159.909  1.00 41.92           N  
ATOM   1030  CA  ARG A 135     130.840   6.384 161.331  1.00 40.18           C  
ATOM   1031  C   ARG A 135     131.945   5.706 162.134  1.00 41.99           C  
ATOM   1032  O   ARG A 135     132.197   4.511 161.977  1.00 50.02           O  
ATOM   1033  CB  ARG A 135     129.464   5.937 161.828  1.00 38.61           C  
ATOM   1034  CG  ARG A 135     129.394   5.657 163.317  1.00 43.15           C  
ATOM   1035  CD  ARG A 135     127.956   5.504 163.774  1.00 43.43           C  
ATOM   1036  NE  ARG A 135     127.273   6.791 163.848  1.00 38.44           N  
ATOM   1037  CZ  ARG A 135     127.222   7.542 164.943  1.00 45.71           C  
ATOM   1038  NH1 ARG A 135     127.810   7.129 166.057  1.00 41.82           N1+
ATOM   1039  NH2 ARG A 135     126.581   8.703 164.927  1.00 56.31           N  
ATOM   1040  N   ALA A 136     132.607   6.480 162.987  1.00 38.46           N  
ATOM   1041  CA  ALA A 136     133.642   5.947 163.864  1.00 42.04           C  
ATOM   1042  C   ALA A 136     133.165   5.964 165.311  1.00 40.38           C  
ATOM   1043  O   ALA A 136     133.049   7.026 165.923  1.00 37.21           O  
ATOM   1044  CB  ALA A 136     134.927   6.747 163.717  1.00 31.13           C  
ATOM   1045  N   ASP A 137     132.884   4.784 165.854  1.00 40.33           N  
ATOM   1046  CA  ASP A 137     132.407   4.675 167.228  1.00 41.11           C  
ATOM   1047  C   ASP A 137     133.509   4.200 168.168  1.00 37.08           C  
ATOM   1048  O   ASP A 137     133.955   3.056 168.091  1.00 42.49           O  
ATOM   1049  CB  ASP A 137     131.202   3.736 167.306  1.00 47.21           C  
ATOM   1050  CG  ASP A 137     129.977   4.305 166.618  1.00 55.61           C  
ATOM   1051  OD1 ASP A 137     129.789   5.539 166.658  1.00 55.20           O  
ATOM   1052  OD2 ASP A 137     129.201   3.519 166.036  1.00 65.74           O1+
ATOM   1053  N   VAL A 138     133.943   5.089 169.054  1.00 35.67           N  
ATOM   1054  CA  VAL A 138     134.977   4.761 170.028  1.00 35.66           C  
ATOM   1055  C   VAL A 138     134.352   4.316 171.345  1.00 35.10           C  
ATOM   1056  O   VAL A 138     133.483   4.996 171.893  1.00 30.42           O  
ATOM   1057  CB  VAL A 138     135.910   5.961 170.284  1.00 29.93           C  
ATOM   1058  CG1 VAL A 138     136.894   5.646 171.399  1.00 30.74           C  
ATOM   1059  CG2 VAL A 138     136.647   6.336 169.012  1.00 30.30           C  
ATOM   1060  N   HIS A 139     134.797   3.168 171.844  1.00 35.65           N  
ATOM   1061  CA  HIS A 139     134.290   2.625 173.096  1.00 30.12           C  
ATOM   1062  C   HIS A 139     135.391   2.594 174.148  1.00 35.40           C  
ATOM   1063  O   HIS A 139     136.360   1.848 174.022  1.00 43.40           O  
ATOM   1064  CB  HIS A 139     133.738   1.219 172.873  1.00 30.54           C  
ATOM   1065  CG  HIS A 139     132.752   1.129 171.750  1.00 35.34           C  
ATOM   1066  ND1 HIS A 139     132.677   0.038 170.911  1.00 34.84           N  
ATOM   1067  CD2 HIS A 139     131.799   1.994 171.329  1.00 30.05           C  
ATOM   1068  CE1 HIS A 139     131.721   0.236 170.020  1.00 34.22           C  
ATOM   1069  NE2 HIS A 139     131.173   1.415 170.252  1.00 38.74           N  
ATOM   1070  N   PHE A 140     135.240   3.411 175.184  1.00 31.96           N  
ATOM   1071  CA  PHE A 140     136.230   3.477 176.252  1.00 36.07           C  
ATOM   1072  C   PHE A 140     135.996   2.376 177.279  1.00 37.23           C  
ATOM   1073  O   PHE A 140     135.124   2.490 178.141  1.00 35.55           O  
ATOM   1074  CB  PHE A 140     136.201   4.849 176.922  1.00 42.38           C  
ATOM   1075  CG  PHE A 140     136.480   5.987 175.982  1.00 60.69           C  
ATOM   1076  CD1 PHE A 140     137.782   6.336 175.665  1.00 63.44           C  
ATOM   1077  CD2 PHE A 140     135.441   6.706 175.413  1.00 67.72           C  
ATOM   1078  CE1 PHE A 140     138.044   7.382 174.802  1.00 62.53           C  
ATOM   1079  CE2 PHE A 140     135.697   7.755 174.547  1.00 67.39           C  
ATOM   1080  CZ  PHE A 140     137.001   8.092 174.240  1.00 63.87           C  
ATOM   1081  N   LEU A 141     136.784   1.311 177.181  1.00 30.84           N  
ATOM   1082  CA  LEU A 141     136.598   0.135 178.023  1.00 41.47           C  
ATOM   1083  C   LEU A 141     137.233   0.293 179.404  1.00 44.38           C  
ATOM   1084  O   LEU A 141     136.582   0.071 180.425  1.00 53.08           O  
ATOM   1085  CB  LEU A 141     137.164  -1.105 177.327  1.00 31.94           C  
ATOM   1086  CG  LEU A 141     136.628  -1.386 175.921  1.00 32.02           C  
ATOM   1087  CD1 LEU A 141     137.390  -2.530 175.274  1.00 35.93           C  
ATOM   1088  CD2 LEU A 141     135.139  -1.688 175.967  1.00 32.70           C  
ATOM   1089  N   ASP A 142     138.505   0.676 179.429  1.00 36.58           N  
ATOM   1090  CA  ASP A 142     139.249   0.771 180.679  1.00 42.04           C  
ATOM   1091  C   ASP A 142     140.138   2.011 180.664  1.00 42.28           C  
ATOM   1092  O   ASP A 142     140.934   2.198 179.745  1.00 49.34           O  
ATOM   1093  CB  ASP A 142     140.100  -0.487 180.875  1.00 44.34           C  
ATOM   1094  CG  ASP A 142     140.392  -0.778 182.334  1.00 48.82           C  
ATOM   1095  OD1 ASP A 142     140.495   0.178 183.132  1.00 47.29           O  
ATOM   1096  OD2 ASP A 142     140.518  -1.971 182.684  1.00 53.45           O1+
ATOM   1097  N   CYS A 143     140.004   2.855 181.683  1.00 31.95           N  
ATOM   1098  CA  CYS A 143     140.742   4.114 181.716  1.00 37.17           C  
ATOM   1099  C   CYS A 143     141.953   4.098 182.639  1.00 41.43           C  
ATOM   1100  O   CYS A 143     141.824   3.910 183.847  1.00 43.99           O  
ATOM   1101  CB  CYS A 143     139.825   5.272 182.114  1.00 45.48           C  
ATOM   1102  SG  CYS A 143     140.648   6.883 182.077  1.00 39.45           S  
ATOM   1103  N   ASP A 144     143.127   4.308 182.055  1.00 44.50           N  
ATOM   1104  CA  ASP A 144     144.344   4.528 182.824  1.00 39.66           C  
ATOM   1105  C   ASP A 144     145.097   5.688 182.182  1.00 43.56           C  
ATOM   1106  O   ASP A 144     146.313   5.637 181.999  1.00 46.67           O  
ATOM   1107  CB  ASP A 144     145.208   3.266 182.858  1.00 39.03           C  
ATOM   1108  CG  ASP A 144     146.299   3.334 183.915  1.00 42.79           C  
ATOM   1109  OD1 ASP A 144     146.139   4.099 184.889  1.00 48.40           O  
ATOM   1110  OD2 ASP A 144     147.315   2.620 183.772  1.00 40.21           O1+
ATOM   1111  N   GLY A 145     144.351   6.731 181.829  1.00 44.90           N  
ATOM   1112  CA  GLY A 145     144.919   7.898 181.182  1.00 45.94           C  
ATOM   1113  C   GLY A 145     145.099   7.707 179.688  1.00 45.54           C  
ATOM   1114  O   GLY A 145     144.901   6.611 179.162  1.00 37.99           O  
ATOM   1115  N   GLY A 146     145.466   8.785 179.003  1.00 50.28           N  
ATOM   1116  CA  GLY A 146     145.766   8.733 177.584  1.00 49.52           C  
ATOM   1117  C   GLY A 146     144.609   8.331 176.690  1.00 43.49           C  
ATOM   1118  O   GLY A 146     144.809   7.640 175.692  1.00 49.46           O  
ATOM   1119  N   PHE A 147     143.401   8.767 177.034  1.00 38.17           N  
ATOM   1120  CA  PHE A 147     142.222   8.433 176.240  1.00 43.37           C  
ATOM   1121  C   PHE A 147     142.208   9.128 174.881  1.00 47.59           C  
ATOM   1122  O   PHE A 147     141.677   8.592 173.909  1.00 48.84           O  
ATOM   1123  CB  PHE A 147     140.935   8.742 177.007  1.00 39.37           C  
ATOM   1124  CG  PHE A 147     140.296   7.532 177.625  1.00 43.39           C  
ATOM   1125  CD1 PHE A 147     139.199   7.659 178.461  1.00 47.60           C  
ATOM   1126  CD2 PHE A 147     140.795   6.266 177.371  1.00 45.13           C  
ATOM   1127  CE1 PHE A 147     138.610   6.544 179.027  1.00 41.16           C  
ATOM   1128  CE2 PHE A 147     140.211   5.149 177.935  1.00 40.13           C  
ATOM   1129  CZ  PHE A 147     139.117   5.288 178.762  1.00 33.61           C  
ATOM   1130  N   ILE A 148     142.789  10.321 174.816  1.00 30.30           N  
ATOM   1131  CA  ILE A 148     142.870  11.059 173.562  1.00 35.13           C  
ATOM   1132  C   ILE A 148     143.812  10.373 172.578  1.00 39.39           C  
ATOM   1133  O   ILE A 148     143.452  10.136 171.423  1.00 42.36           O  
ATOM   1134  CB  ILE A 148     143.343  12.506 173.787  1.00 39.79           C  
ATOM   1135  CG1 ILE A 148     142.298  13.289 174.583  1.00 40.05           C  
ATOM   1136  CG2 ILE A 148     143.616  13.188 172.456  1.00 41.70           C  
ATOM   1137  CD1 ILE A 148     142.714  14.707 174.903  1.00 29.42           C  
ATOM   1138  N   ASP A 149     145.016  10.054 173.041  1.00 35.56           N  
ATOM   1139  CA  ASP A 149     146.011   9.397 172.202  1.00 32.32           C  
ATOM   1140  C   ASP A 149     145.528   8.020 171.764  1.00 36.81           C  
ATOM   1141  O   ASP A 149     145.761   7.599 170.631  1.00 35.04           O  
ATOM   1142  CB  ASP A 149     147.343   9.269 172.944  1.00 52.15           C  
ATOM   1143  CG  ASP A 149     147.891  10.609 173.395  1.00 55.53           C  
ATOM   1144  OD1 ASP A 149     147.428  11.647 172.878  1.00 52.02           O  
ATOM   1145  OD2 ASP A 149     148.791  10.622 174.262  1.00 57.98           O1+
ATOM   1146  N   ALA A 150     144.850   7.323 172.670  1.00 36.87           N  
ATOM   1147  CA  ALA A 150     144.338   5.990 172.381  1.00 35.67           C  
ATOM   1148  C   ALA A 150     143.219   6.045 171.349  1.00 40.34           C  
ATOM   1149  O   ALA A 150     143.130   5.185 170.475  1.00 44.45           O  
ATOM   1150  CB  ALA A 150     143.855   5.320 173.655  1.00 34.36           C  
ATOM   1151  N   SER A 151     142.371   7.063 171.454  1.00 43.44           N  
ATOM   1152  CA  SER A 151     141.248   7.223 170.536  1.00 39.50           C  
ATOM   1153  C   SER A 151     141.710   7.582 169.130  1.00 42.46           C  
ATOM   1154  O   SER A 151     141.209   7.034 168.149  1.00 52.26           O  
ATOM   1155  CB  SER A 151     140.277   8.286 171.050  1.00 35.80           C  
ATOM   1156  OG  SER A 151     139.669   7.872 172.259  1.00 42.41           O  
ATOM   1157  N   CYS A 152     142.664   8.503 169.038  1.00 36.01           N  
ATOM   1158  CA  CYS A 152     143.169   8.955 167.747  1.00 36.82           C  
ATOM   1159  C   CYS A 152     143.810   7.807 166.974  1.00 43.72           C  
ATOM   1160  O   CYS A 152     143.703   7.734 165.750  1.00 52.62           O  
ATOM   1161  CB  CYS A 152     144.169  10.098 167.926  1.00 32.30           C  
ATOM   1162  SG  CYS A 152     144.728  10.836 166.375  1.00 60.77           S  
ATOM   1163  N   ILE A 153     144.472   6.909 167.695  1.00 33.38           N  
ATOM   1164  CA  ILE A 153     145.058   5.725 167.081  1.00 40.76           C  
ATOM   1165  C   ILE A 153     143.967   4.717 166.726  1.00 41.42           C  
ATOM   1166  O   ILE A 153     144.012   4.088 165.671  1.00 43.81           O  
ATOM   1167  CB  ILE A 153     146.114   5.074 167.999  1.00 39.61           C  
ATOM   1168  CG1 ILE A 153     147.292   6.029 168.200  1.00 38.34           C  
ATOM   1169  CG2 ILE A 153     146.596   3.752 167.420  1.00 35.54           C  
ATOM   1170  CD1 ILE A 153     148.444   5.431 168.967  1.00 35.46           C  
ATOM   1171  N   ALA A 154     142.978   4.584 167.605  1.00 40.04           N  
ATOM   1172  CA  ALA A 154     141.869   3.662 167.383  1.00 38.16           C  
ATOM   1173  C   ALA A 154     141.040   4.051 166.163  1.00 40.77           C  
ATOM   1174  O   ALA A 154     140.646   3.194 165.372  1.00 42.98           O  
ATOM   1175  CB  ALA A 154     140.989   3.583 168.620  1.00 32.78           C  
ATOM   1176  N   VAL A 155     140.777   5.346 166.015  1.00 37.05           N  
ATOM   1177  CA  VAL A 155     140.009   5.839 164.879  1.00 35.72           C  
ATOM   1178  C   VAL A 155     140.779   5.658 163.575  1.00 40.09           C  
ATOM   1179  O   VAL A 155     140.244   5.138 162.597  1.00 43.51           O  
ATOM   1180  CB  VAL A 155     139.632   7.325 165.043  1.00 32.06           C  
ATOM   1181  CG1 VAL A 155     138.971   7.848 163.777  1.00 34.03           C  
ATOM   1182  CG2 VAL A 155     138.712   7.509 166.237  1.00 31.33           C  
ATOM   1183  N   MET A 156     142.039   6.081 163.571  1.00 38.01           N  
ATOM   1184  CA  MET A 156     142.861   6.004 162.367  1.00 35.82           C  
ATOM   1185  C   MET A 156     143.152   4.571 161.935  1.00 35.43           C  
ATOM   1186  O   MET A 156     143.080   4.253 160.750  1.00 47.89           O  
ATOM   1187  CB  MET A 156     144.165   6.786 162.539  1.00 34.93           C  
ATOM   1188  CG  MET A 156     143.981   8.294 162.537  1.00 34.40           C  
ATOM   1189  SD  MET A 156     142.984   8.869 161.147  1.00 50.42           S  
ATOM   1190  CE  MET A 156     143.932   8.251 159.756  1.00 45.50           C  
ATOM   1191  N   ALA A 157     143.481   3.709 162.891  1.00 42.48           N  
ATOM   1192  CA  ALA A 157     143.743   2.307 162.582  1.00 44.56           C  
ATOM   1193  C   ALA A 157     142.492   1.647 162.021  1.00 46.70           C  
ATOM   1194  O   ALA A 157     142.571   0.807 161.127  1.00 50.12           O  
ATOM   1195  CB  ALA A 157     144.230   1.563 163.815  1.00 48.27           C  
ATOM   1196  N   GLY A 158     141.337   2.041 162.548  1.00 47.56           N  
ATOM   1197  CA  GLY A 158     140.068   1.517 162.081  1.00 45.54           C  
ATOM   1198  C   GLY A 158     139.739   1.958 160.669  1.00 44.32           C  
ATOM   1199  O   GLY A 158     139.340   1.143 159.838  1.00 52.13           O  
ATOM   1200  N   LEU A 159     139.906   3.250 160.400  1.00 41.75           N  
ATOM   1201  CA  LEU A 159     139.619   3.810 159.082  1.00 46.48           C  
ATOM   1202  C   LEU A 159     140.516   3.212 158.002  1.00 53.13           C  
ATOM   1203  O   LEU A 159     140.086   3.008 156.866  1.00 61.31           O  
ATOM   1204  CB  LEU A 159     139.765   5.334 159.102  1.00 34.88           C  
ATOM   1205  CG  LEU A 159     138.673   6.116 159.836  1.00 33.92           C  
ATOM   1206  CD1 LEU A 159     139.042   7.587 159.951  1.00 33.58           C  
ATOM   1207  CD2 LEU A 159     137.342   5.953 159.123  1.00 37.52           C  
ATOM   1208  N   MET A 160     141.763   2.929 158.362  1.00 49.17           N  
ATOM   1209  CA  MET A 160     142.717   2.363 157.418  1.00 50.44           C  
ATOM   1210  C   MET A 160     142.516   0.861 157.248  1.00 58.14           C  
ATOM   1211  O   MET A 160     142.989   0.269 156.279  1.00 65.64           O  
ATOM   1212  CB  MET A 160     144.148   2.654 157.869  1.00 51.85           C  
ATOM   1213  CG  MET A 160     144.483   4.133 157.945  1.00 53.02           C  
ATOM   1214  SD  MET A 160     146.172   4.412 158.502  1.00 57.04           S  
ATOM   1215  CE  MET A 160     147.070   3.524 157.235  1.00 88.31           C  
ATOM   1216  N   HIS A 161     141.812   0.249 158.195  1.00 58.38           N  
ATOM   1217  CA  HIS A 161     141.561  -1.186 158.156  1.00 53.85           C  
ATOM   1218  C   HIS A 161     140.194  -1.484 157.552  1.00 56.84           C  
ATOM   1219  O   HIS A 161     139.965  -2.566 157.010  1.00 68.06           O  
ATOM   1220  CB  HIS A 161     141.657  -1.781 159.562  1.00 43.35           C  
ATOM   1221  CG  HIS A 161     141.450  -3.262 159.611  1.00 43.24           C  
ATOM   1222  ND1 HIS A 161     140.229  -3.835 159.894  1.00 43.60           N  
ATOM   1223  CD2 HIS A 161     142.311  -4.290 159.416  1.00 45.38           C  
ATOM   1224  CE1 HIS A 161     140.345  -5.150 159.870  1.00 41.98           C  
ATOM   1225  NE2 HIS A 161     141.599  -5.453 159.583  1.00 43.28           N  
ATOM   1226  N   PHE A 162     139.291  -0.514 157.642  1.00 47.41           N  
ATOM   1227  CA  PHE A 162     137.927  -0.688 157.159  1.00 51.75           C  
ATOM   1228  C   PHE A 162     137.862  -0.796 155.638  1.00 53.42           C  
ATOM   1229  O   PHE A 162     138.680  -0.213 154.926  1.00 52.87           O  
ATOM   1230  CB  PHE A 162     137.039   0.462 157.639  1.00 52.06           C  
ATOM   1231  CG  PHE A 162     135.596   0.317 157.252  1.00 48.60           C  
ATOM   1232  CD1 PHE A 162     134.761  -0.536 157.953  1.00 50.46           C  
ATOM   1233  CD2 PHE A 162     135.073   1.037 156.191  1.00 45.82           C  
ATOM   1234  CE1 PHE A 162     133.432  -0.672 157.602  1.00 51.93           C  
ATOM   1235  CE2 PHE A 162     133.744   0.904 155.835  1.00 51.15           C  
ATOM   1236  CZ  PHE A 162     132.923   0.048 156.542  1.00 53.24           C  
ATOM   1237  N   LYS A 163     136.886  -1.557 155.153  1.00 54.31           N  
ATOM   1238  CA  LYS A 163     136.626  -1.678 153.724  1.00 50.36           C  
ATOM   1239  C   LYS A 163     135.122  -1.647 153.474  1.00 45.55           C  
ATOM   1240  O   LYS A 163     134.368  -2.401 154.090  1.00 43.10           O  
ATOM   1241  CB  LYS A 163     137.227  -2.972 153.170  1.00 52.74           C  
ATOM   1242  CG  LYS A 163     138.738  -3.073 153.310  1.00 59.33           C  
ATOM   1243  CD  LYS A 163     139.258  -4.403 152.793  1.00 61.74           C  
ATOM   1244  CE  LYS A 163     140.749  -4.551 153.056  1.00 65.96           C  
ATOM   1245  NZ  LYS A 163     141.536  -3.453 152.431  1.00 68.70           N1+
ATOM   1246  N   LYS A 164     134.688  -0.768 152.577  1.00 48.29           N  
ATOM   1247  CA  LYS A 164     133.270  -0.631 152.263  1.00 51.02           C  
ATOM   1248  C   LYS A 164     132.897  -1.483 151.051  1.00 57.31           C  
ATOM   1249  O   LYS A 164     133.733  -1.718 150.178  1.00 65.44           O  
ATOM   1250  CB  LYS A 164     132.916   0.840 152.019  1.00 46.55           C  
ATOM   1251  CG  LYS A 164     133.632   1.469 150.836  1.00 54.67           C  
ATOM   1252  CD  LYS A 164     133.252   2.931 150.672  1.00 58.45           C  
ATOM   1253  CE  LYS A 164     133.878   3.528 149.421  1.00 64.32           C  
ATOM   1254  NZ  LYS A 164     135.364   3.427 149.437  1.00 66.62           N1+
ATOM   1255  N   PRO A 165     131.642  -1.962 151.003  1.00 56.23           N  
ATOM   1256  CA  PRO A 165     131.158  -2.785 149.887  1.00 61.26           C  
ATOM   1257  C   PRO A 165     131.311  -2.089 148.536  1.00 64.90           C  
ATOM   1258  O   PRO A 165     131.010  -0.901 148.415  1.00 53.30           O  
ATOM   1259  CB  PRO A 165     129.674  -2.971 150.214  1.00 57.53           C  
ATOM   1260  CG  PRO A 165     129.602  -2.851 151.692  1.00 53.72           C  
ATOM   1261  CD  PRO A 165     130.625  -1.817 152.059  1.00 56.08           C  
ATOM   1262  N   ASP A 166     131.778  -2.833 147.537  1.00 74.82           N  
ATOM   1263  CA  ASP A 166     131.984  -2.290 146.198  1.00 81.80           C  
ATOM   1264  C   ASP A 166     130.652  -1.892 145.569  1.00 81.64           C  
ATOM   1265  O   ASP A 166     129.635  -2.552 145.780  1.00 85.08           O  
ATOM   1266  CB  ASP A 166     132.701  -3.315 145.315  1.00 88.14           C  
ATOM   1267  CG  ASP A 166     133.380  -2.681 144.114  1.00 91.44           C  
ATOM   1268  OD1 ASP A 166     132.957  -1.584 143.691  1.00 94.85           O  
ATOM   1269  OD2 ASP A 166     134.342  -3.283 143.591  1.00 87.89           O1+
ATOM   1270  N   ILE A 167     130.662  -0.811 144.796  1.00 78.94           N  
ATOM   1271  CA  ILE A 167     129.439  -0.303 144.183  1.00 82.48           C  
ATOM   1272  C   ILE A 167     129.605   0.016 142.700  1.00 95.49           C  
ATOM   1273  O   ILE A 167     130.511   0.752 142.308  1.00100.59           O  
ATOM   1274  CB  ILE A 167     128.922   0.957 144.914  1.00 76.08           C  
ATOM   1275  CG1 ILE A 167     128.334   0.582 146.273  1.00 78.59           C  
ATOM   1276  CG2 ILE A 167     127.873   1.675 144.079  1.00 76.43           C  
ATOM   1277  CD1 ILE A 167     127.644   1.732 146.970  1.00 82.56           C  
ATOM   1278  N   THR A 168     128.725  -0.553 141.881  1.00100.53           N  
ATOM   1279  CA  THR A 168     128.636  -0.194 140.472  1.00102.69           C  
ATOM   1280  C   THR A 168     127.379   0.642 140.254  1.00 99.35           C  
ATOM   1281  O   THR A 168     126.312   0.321 140.778  1.00 94.36           O  
ATOM   1282  CB  THR A 168     128.595  -1.437 139.568  1.00106.09           C  
ATOM   1283  OG1 THR A 168     127.569  -2.328 140.023  1.00110.10           O  
ATOM   1284  CG2 THR A 168     129.934  -2.159 139.597  1.00104.00           C  
ATOM   1285  N   VAL A 169     127.508   1.717 139.483  1.00100.94           N  
ATOM   1286  CA  VAL A 169     126.413   2.668 139.321  1.00105.53           C  
ATOM   1287  C   VAL A 169     125.791   2.638 137.927  1.00119.11           C  
ATOM   1288  O   VAL A 169     126.486   2.775 136.920  1.00122.13           O  
ATOM   1289  CB  VAL A 169     126.875   4.105 139.633  1.00100.16           C  
ATOM   1290  CG1 VAL A 169     125.705   5.070 139.540  1.00 99.48           C  
ATOM   1291  CG2 VAL A 169     127.514   4.167 141.011  1.00 98.88           C  
ATOM   1292  N   HIS A 170     124.474   2.458 137.881  1.00126.41           N  
ATOM   1293  CA  HIS A 170     123.722   2.537 136.634  1.00129.63           C  
ATOM   1294  C   HIS A 170     122.783   3.738 136.674  1.00126.04           C  
ATOM   1295  O   HIS A 170     121.585   3.593 136.916  1.00124.76           O  
ATOM   1296  CB  HIS A 170     122.920   1.255 136.400  1.00135.53           C  
ATOM   1297  CG  HIS A 170     123.765   0.061 136.081  1.00142.03           C  
ATOM   1298  ND1 HIS A 170     125.140   0.119 136.007  1.00144.59           N  
ATOM   1299  CD2 HIS A 170     123.428  -1.223 135.813  1.00144.73           C  
ATOM   1300  CE1 HIS A 170     125.614  -1.078 135.710  1.00146.85           C  
ATOM   1301  NE2 HIS A 170     124.596  -1.910 135.587  1.00147.13           N  
ATOM   1302  N   GLY A 171     123.334   4.925 136.436  1.00122.08           N  
ATOM   1303  CA  GLY A 171     122.565   6.152 136.526  1.00123.02           C  
ATOM   1304  C   GLY A 171     122.355   6.554 137.973  1.00125.38           C  
ATOM   1305  O   GLY A 171     123.251   7.110 138.607  1.00123.83           O  
ATOM   1306  N   GLU A 172     121.166   6.274 138.495  1.00132.71           N  
ATOM   1307  CA  GLU A 172     120.873   6.508 139.904  1.00135.94           C  
ATOM   1308  C   GLU A 172     120.592   5.192 140.619  1.00136.11           C  
ATOM   1309  O   GLU A 172     120.379   5.163 141.831  1.00136.29           O  
ATOM   1310  CB  GLU A 172     119.693   7.468 140.071  1.00137.93           C  
ATOM   1311  CG  GLU A 172     120.037   8.933 139.841  1.00139.20           C  
ATOM   1312  CD  GLU A 172     120.203   9.279 138.374  1.00141.42           C  
ATOM   1313  OE1 GLU A 172     119.711   8.512 137.520  1.00145.57           O  
ATOM   1314  OE2 GLU A 172     120.823  10.321 138.075  1.00138.59           O  
ATOM   1315  N   GLN A 173     120.593   4.103 139.857  1.00134.08           N  
ATOM   1316  CA  GLN A 173     120.397   2.773 140.418  1.00126.79           C  
ATOM   1317  C   GLN A 173     121.703   2.249 141.004  1.00122.34           C  
ATOM   1318  O   GLN A 173     122.629   1.902 140.270  1.00123.55           O  
ATOM   1319  CB  GLN A 173     119.875   1.811 139.350  1.00122.56           C  
ATOM   1320  N   ILE A 174     121.773   2.198 142.330  1.00112.63           N  
ATOM   1321  CA  ILE A 174     122.980   1.747 143.014  1.00104.52           C  
ATOM   1322  C   ILE A 174     123.001   0.232 143.210  1.00 98.45           C  
ATOM   1323  O   ILE A 174     122.152  -0.331 143.903  1.00 93.25           O  
ATOM   1324  CB  ILE A 174     123.161   2.455 144.373  1.00101.42           C  
ATOM   1325  CG1 ILE A 174     121.832   2.509 145.132  1.00101.30           C  
ATOM   1326  CG2 ILE A 174     123.698   3.861 144.170  1.00 98.16           C  
ATOM   1327  CD1 ILE A 174     121.946   3.094 146.523  1.00101.78           C  
ATOM   1328  N   ILE A 175     123.975  -0.424 142.588  1.00100.82           N  
ATOM   1329  CA  ILE A 175     124.140  -1.864 142.738  1.00104.32           C  
ATOM   1330  C   ILE A 175     125.195  -2.164 143.797  1.00105.00           C  
ATOM   1331  O   ILE A 175     126.394  -2.147 143.517  1.00109.42           O  
ATOM   1332  CB  ILE A 175     124.547  -2.534 141.412  1.00107.20           C  
ATOM   1333  CG1 ILE A 175     123.592  -2.122 140.289  1.00109.98           C  
ATOM   1334  CG2 ILE A 175     124.573  -4.047 141.565  1.00105.48           C  
ATOM   1335  CD1 ILE A 175     123.917  -2.750 138.950  1.00109.92           C  
ATOM   1336  N   VAL A 176     124.740  -2.432 145.016  1.00 95.94           N  
ATOM   1337  CA  VAL A 176     125.643  -2.699 146.129  1.00 85.89           C  
ATOM   1338  C   VAL A 176     126.073  -4.162 146.152  1.00 86.41           C  
ATOM   1339  O   VAL A 176     125.328  -5.032 146.606  1.00 82.06           O  
ATOM   1340  CB  VAL A 176     124.995  -2.338 147.478  1.00 77.93           C  
ATOM   1341  CG1 VAL A 176     125.994  -2.517 148.611  1.00 74.49           C  
ATOM   1342  CG2 VAL A 176     124.469  -0.911 147.447  1.00 75.82           C  
ATOM   1343  N   HIS A 177     127.277  -4.427 145.658  1.00 96.27           N  
ATOM   1344  CA  HIS A 177     127.816  -5.781 145.638  1.00107.74           C  
ATOM   1345  C   HIS A 177     128.155  -6.254 147.046  1.00113.15           C  
ATOM   1346  O   HIS A 177     128.867  -5.568 147.780  1.00115.73           O  
ATOM   1347  CB  HIS A 177     129.066  -5.851 144.759  1.00115.26           C  
ATOM   1348  CG  HIS A 177     128.812  -5.540 143.318  1.00125.29           C  
ATOM   1349  ND1 HIS A 177     129.815  -5.536 142.370  1.00130.72           N  
ATOM   1350  CD2 HIS A 177     127.672  -5.225 142.659  1.00128.47           C  
ATOM   1351  CE1 HIS A 177     129.303  -5.231 141.192  1.00133.18           C  
ATOM   1352  NE2 HIS A 177     128.004  -5.037 141.339  1.00132.09           N  
ATOM   1353  N   PRO A 178     127.643  -7.433 147.428  1.00113.71           N  
ATOM   1354  CA  PRO A 178     127.972  -8.020 148.730  1.00114.10           C  
ATOM   1355  C   PRO A 178     129.417  -8.504 148.751  1.00116.86           C  
ATOM   1356  O   PRO A 178     130.041  -8.605 147.694  1.00118.37           O  
ATOM   1357  CB  PRO A 178     127.016  -9.211 148.822  1.00112.13           C  
ATOM   1358  CG  PRO A 178     126.752  -9.585 147.405  1.00111.79           C  
ATOM   1359  CD  PRO A 178     126.734  -8.289 146.647  1.00113.46           C  
ATOM   1360  N   VAL A 179     129.940  -8.799 149.937  1.00114.87           N  
ATOM   1361  CA  VAL A 179     131.313  -9.274 150.070  1.00113.40           C  
ATOM   1362  C   VAL A 179     131.465 -10.662 149.444  1.00118.83           C  
ATOM   1363  O   VAL A 179     132.571 -11.090 149.109  1.00118.87           O  
ATOM   1364  CB  VAL A 179     131.765  -9.295 151.550  1.00106.74           C  
ATOM   1365  CG1 VAL A 179     131.076 -10.420 152.309  1.00107.40           C  
ATOM   1366  CG2 VAL A 179     133.280  -9.420 151.653  1.00101.76           C  
ATOM   1367  N   ASN A 180     130.341 -11.353 149.275  1.00122.36           N  
ATOM   1368  CA  ASN A 180     130.330 -12.675 148.662  1.00119.99           C  
ATOM   1369  C   ASN A 180     130.568 -12.603 147.156  1.00114.30           C  
ATOM   1370  O   ASN A 180     131.261 -13.445 146.586  1.00111.95           O  
ATOM   1371  CB  ASN A 180     129.006 -13.383 148.951  1.00119.58           C  
ATOM   1372  CG  ASN A 180     128.646 -13.365 150.425  1.00116.49           C  
ATOM   1373  OD1 ASN A 180     127.603 -12.839 150.814  1.00111.08           O  
ATOM   1374  ND2 ASN A 180     129.512 -13.937 151.253  1.00117.91           N  
ATOM   1375  N   GLU A 181     129.986 -11.592 146.519  1.00112.48           N  
ATOM   1376  CA  GLU A 181     130.152 -11.392 145.084  1.00114.04           C  
ATOM   1377  C   GLU A 181     131.542 -10.851 144.767  1.00117.09           C  
ATOM   1378  O   GLU A 181     132.410 -11.583 144.290  1.00114.57           O  
ATOM   1379  CB  GLU A 181     129.080 -10.440 144.548  1.00110.41           C  
ATOM   1380  N   ARG A 182     131.747  -9.565 145.034  1.00120.80           N  
ATOM   1381  CA  ARG A 182     133.043  -8.935 144.813  1.00118.31           C  
ATOM   1382  C   ARG A 182     133.621  -8.405 146.123  1.00107.59           C  
ATOM   1383  O   ARG A 182     132.891  -8.194 147.092  1.00101.34           O  
ATOM   1384  CB  ARG A 182     132.930  -7.809 143.783  1.00122.66           C  
ATOM   1385  CG  ARG A 182     132.223  -8.218 142.500  1.00128.74           C  
ATOM   1386  CD  ARG A 182     132.767  -7.465 141.295  1.00135.30           C  
ATOM   1387  NE  ARG A 182     132.678  -6.017 141.455  1.00139.37           N  
ATOM   1388  CZ  ARG A 182     133.090  -5.141 140.545  1.00142.83           C  
ATOM   1389  NH1 ARG A 182     132.972  -3.840 140.772  1.00144.24           N  
ATOM   1390  NH2 ARG A 182     133.621  -5.565 139.406  1.00143.08           N  
ATOM   1391  N   GLU A 183     134.933  -8.194 146.146  1.00102.64           N  
ATOM   1392  CA  GLU A 183     135.619  -7.749 147.354  1.00 96.62           C  
ATOM   1393  C   GLU A 183     135.240  -6.311 147.709  1.00 95.84           C  
ATOM   1394  O   GLU A 183     134.881  -5.525 146.831  1.00 96.78           O  
ATOM   1395  CB  GLU A 183     137.139  -7.884 147.189  1.00 98.17           C  
ATOM   1396  CG  GLU A 183     137.840  -6.643 146.652  1.00104.85           C  
ATOM   1397  CD  GLU A 183     137.443  -6.304 145.228  1.00112.48           C  
ATOM   1398  OE1 GLU A 183     137.001  -7.214 144.495  1.00119.03           O  
ATOM   1399  OE2 GLU A 183     137.573  -5.123 144.841  1.00110.31           O  
ATOM   1400  N   PRO A 184     135.302  -5.968 149.006  1.00 92.53           N  
ATOM   1401  CA  PRO A 184     135.008  -4.601 149.450  1.00 83.42           C  
ATOM   1402  C   PRO A 184     136.146  -3.628 149.138  1.00 76.32           C  
ATOM   1403  O   PRO A 184     137.274  -4.053 148.887  1.00 73.80           O  
ATOM   1404  CB  PRO A 184     134.840  -4.757 150.963  1.00 85.49           C  
ATOM   1405  CG  PRO A 184     135.662  -5.947 151.308  1.00 91.42           C  
ATOM   1406  CD  PRO A 184     135.531  -6.880 150.141  1.00 93.04           C  
ATOM   1407  N   VAL A 185     135.841  -2.334 149.163  1.00 71.01           N  
ATOM   1408  CA  VAL A 185     136.801  -1.297 148.795  1.00 64.72           C  
ATOM   1409  C   VAL A 185     137.260  -0.498 150.015  1.00 59.23           C  
ATOM   1410  O   VAL A 185     136.437  -0.060 150.817  1.00 57.21           O  
ATOM   1411  CB  VAL A 185     136.192  -0.337 147.747  1.00 64.61           C  
ATOM   1412  CG1 VAL A 185     137.123   0.836 147.468  1.00 61.78           C  
ATOM   1413  CG2 VAL A 185     135.869  -1.091 146.465  1.00 66.29           C  
ATOM   1414  N   PRO A 186     138.584  -0.312 150.159  1.00 55.78           N  
ATOM   1415  CA  PRO A 186     139.157   0.463 151.267  1.00 51.41           C  
ATOM   1416  C   PRO A 186     138.801   1.948 151.195  1.00 48.97           C  
ATOM   1417  O   PRO A 186     138.301   2.417 150.173  1.00 51.49           O  
ATOM   1418  CB  PRO A 186     140.666   0.277 151.077  1.00 47.54           C  
ATOM   1419  CG  PRO A 186     140.830  -0.049 149.634  1.00 48.48           C  
ATOM   1420  CD  PRO A 186     139.629  -0.871 149.284  1.00 54.75           C  
ATOM   1421  N   LEU A 187     139.063   2.674 152.279  1.00 38.84           N  
ATOM   1422  CA  LEU A 187     138.787   4.106 152.333  1.00 38.18           C  
ATOM   1423  C   LEU A 187     139.995   4.921 151.887  1.00 38.64           C  
ATOM   1424  O   LEU A 187     141.115   4.412 151.833  1.00 45.71           O  
ATOM   1425  CB  LEU A 187     138.376   4.523 153.748  1.00 37.13           C  
ATOM   1426  CG  LEU A 187     137.051   3.975 154.280  1.00 51.16           C  
ATOM   1427  CD1 LEU A 187     136.807   4.457 155.702  1.00 48.61           C  
ATOM   1428  CD2 LEU A 187     135.902   4.378 153.371  1.00 36.49           C  
ATOM   1429  N   GLY A 188     139.762   6.190 151.570  1.00 38.31           N  
ATOM   1430  CA  GLY A 188     140.830   7.078 151.153  1.00 60.78           C  
ATOM   1431  C   GLY A 188     141.365   7.904 152.306  1.00 59.58           C  
ATOM   1432  O   GLY A 188     140.643   8.713 152.888  1.00 59.30           O  
ATOM   1433  N   ILE A 189     142.635   7.698 152.637  1.00 58.46           N  
ATOM   1434  CA  ILE A 189     143.266   8.427 153.731  1.00 58.73           C  
ATOM   1435  C   ILE A 189     144.312   9.406 153.196  1.00 61.03           C  
ATOM   1436  O   ILE A 189     145.304   9.003 152.587  1.00 68.04           O  
ATOM   1437  CB  ILE A 189     143.898   7.470 154.774  1.00 53.82           C  
ATOM   1438  CG1 ILE A 189     142.831   6.924 155.727  1.00 37.22           C  
ATOM   1439  CG2 ILE A 189     144.960   8.186 155.591  1.00 60.81           C  
ATOM   1440  CD1 ILE A 189     141.940   5.856 155.137  1.00 37.45           C  
ATOM   1441  N   LEU A 190     144.074  10.696 153.417  1.00 52.73           N  
ATOM   1442  CA  LEU A 190     144.968  11.737 152.922  1.00 47.60           C  
ATOM   1443  C   LEU A 190     146.240  11.807 153.762  1.00 45.01           C  
ATOM   1444  O   LEU A 190     147.333  12.012 153.235  1.00 49.06           O  
ATOM   1445  CB  LEU A 190     144.263  13.098 152.912  1.00 56.56           C  
ATOM   1446  CG  LEU A 190     142.923  13.197 152.174  1.00 64.28           C  
ATOM   1447  CD1 LEU A 190     142.461  14.643 152.076  1.00 70.21           C  
ATOM   1448  CD2 LEU A 190     143.008  12.576 150.794  1.00 65.63           C  
ATOM   1449  N   HIS A 191     146.088  11.635 155.071  1.00 43.22           N  
ATOM   1450  CA  HIS A 191     147.226  11.630 155.983  1.00 41.32           C  
ATOM   1451  C   HIS A 191     146.877  10.883 157.264  1.00 37.99           C  
ATOM   1452  O   HIS A 191     145.706  10.633 157.543  1.00 39.44           O  
ATOM   1453  CB  HIS A 191     147.670  13.059 156.302  1.00 45.92           C  
ATOM   1454  CG  HIS A 191     146.626  13.877 156.994  1.00 51.07           C  
ATOM   1455  ND1 HIS A 191     146.766  14.321 158.291  1.00 50.65           N  
ATOM   1456  CD2 HIS A 191     145.423  14.332 156.569  1.00 54.20           C  
ATOM   1457  CE1 HIS A 191     145.697  15.015 158.635  1.00 53.31           C  
ATOM   1458  NE2 HIS A 191     144.866  15.037 157.609  1.00 52.95           N  
ATOM   1459  N   ILE A 192     147.897  10.529 158.039  1.00 40.40           N  
ATOM   1460  CA  ILE A 192     147.693   9.773 159.271  1.00 40.80           C  
ATOM   1461  C   ILE A 192     148.063  10.599 160.502  1.00 43.41           C  
ATOM   1462  O   ILE A 192     149.233  10.669 160.881  1.00 44.64           O  
ATOM   1463  CB  ILE A 192     148.506   8.465 159.268  1.00 39.83           C  
ATOM   1464  CG1 ILE A 192     148.255   7.686 157.974  1.00 38.63           C  
ATOM   1465  CG2 ILE A 192     148.161   7.616 160.485  1.00 37.49           C  
ATOM   1466  CD1 ILE A 192     149.124   6.460 157.826  1.00 39.58           C  
ATOM   1467  N   PRO A 193     147.059  11.232 161.127  1.00 40.80           N  
ATOM   1468  CA  PRO A 193     147.249  12.067 162.316  1.00 39.82           C  
ATOM   1469  C   PRO A 193     147.401  11.221 163.572  1.00 43.27           C  
ATOM   1470  O   PRO A 193     146.641  10.273 163.768  1.00 46.08           O  
ATOM   1471  CB  PRO A 193     145.942  12.870 162.395  1.00 34.28           C  
ATOM   1472  CG  PRO A 193     145.234  12.626 161.094  1.00 38.62           C  
ATOM   1473  CD  PRO A 193     145.669  11.277 160.655  1.00 40.34           C  
ATOM   1474  N   ILE A 194     148.375  11.563 164.408  1.00 35.04           N  
ATOM   1475  CA  ILE A 194     148.593  10.862 165.667  1.00 34.90           C  
ATOM   1476  C   ILE A 194     148.715  11.874 166.801  1.00 41.24           C  
ATOM   1477  O   ILE A 194     149.432  12.866 166.679  1.00 45.41           O  
ATOM   1478  CB  ILE A 194     149.871   9.999 165.624  1.00 38.76           C  
ATOM   1479  CG1 ILE A 194     149.831   9.023 164.445  1.00 41.16           C  
ATOM   1480  CG2 ILE A 194     150.056   9.248 166.934  1.00 36.92           C  
ATOM   1481  CD1 ILE A 194     148.756   7.966 164.560  1.00 45.20           C  
ATOM   1482  N   CYS A 195     148.010  11.624 167.900  1.00 36.22           N  
ATOM   1483  CA  CYS A 195     148.042  12.530 169.042  1.00 36.36           C  
ATOM   1484  C   CYS A 195     149.045  12.089 170.103  1.00 41.83           C  
ATOM   1485  O   CYS A 195     149.181  10.900 170.392  1.00 42.43           O  
ATOM   1486  CB  CYS A 195     146.651  12.657 169.667  1.00 33.23           C  
ATOM   1487  SG  CYS A 195     145.444  13.522 168.645  1.00 64.19           S  
ATOM   1488  N   VAL A 196     149.750  13.061 170.675  1.00 35.81           N  
ATOM   1489  CA  VAL A 196     150.637  12.818 171.806  1.00 36.87           C  
ATOM   1490  C   VAL A 196     150.341  13.843 172.894  1.00 37.18           C  
ATOM   1491  O   VAL A 196     150.453  15.048 172.668  1.00 35.96           O  
ATOM   1492  CB  VAL A 196     152.121  12.922 171.408  1.00 34.78           C  
ATOM   1493  CG1 VAL A 196     153.006  12.688 172.619  1.00 35.08           C  
ATOM   1494  CG2 VAL A 196     152.450  11.927 170.310  1.00 35.45           C  
ATOM   1495  N   THR A 197     149.959  13.363 174.073  1.00 35.42           N  
ATOM   1496  CA  THR A 197     149.539  14.249 175.153  1.00 32.44           C  
ATOM   1497  C   THR A 197     150.614  14.420 176.224  1.00 36.12           C  
ATOM   1498  O   THR A 197     151.171  13.443 176.725  1.00 34.97           O  
ATOM   1499  CB  THR A 197     148.229  13.760 175.801  1.00 38.15           C  
ATOM   1500  OG1 THR A 197     147.179  13.781 174.827  1.00 31.44           O  
ATOM   1501  CG2 THR A 197     147.842  14.651 176.969  1.00 40.94           C  
ATOM   1502  N   PHE A 198     150.900  15.673 176.565  1.00 33.78           N  
ATOM   1503  CA  PHE A 198     151.889  15.994 177.585  1.00 33.06           C  
ATOM   1504  C   PHE A 198     151.206  16.483 178.854  1.00 37.59           C  
ATOM   1505  O   PHE A 198     150.223  17.221 178.796  1.00 35.92           O  
ATOM   1506  CB  PHE A 198     152.858  17.061 177.073  1.00 37.70           C  
ATOM   1507  CG  PHE A 198     153.734  16.596 175.946  1.00 42.37           C  
ATOM   1508  CD1 PHE A 198     153.231  16.481 174.659  1.00 46.42           C  
ATOM   1509  CD2 PHE A 198     155.062  16.281 176.170  1.00 46.22           C  
ATOM   1510  CE1 PHE A 198     154.035  16.053 173.621  1.00 49.71           C  
ATOM   1511  CE2 PHE A 198     155.872  15.857 175.135  1.00 52.35           C  
ATOM   1512  CZ  PHE A 198     155.357  15.739 173.860  1.00 52.78           C  
ATOM   1513  N   SER A 199     151.731  16.066 180.001  1.00 39.82           N  
ATOM   1514  CA  SER A 199     151.185  16.480 181.287  1.00 38.45           C  
ATOM   1515  C   SER A 199     152.205  17.313 182.052  1.00 40.88           C  
ATOM   1516  O   SER A 199     153.377  16.946 182.139  1.00 40.32           O  
ATOM   1517  CB  SER A 199     150.769  15.261 182.107  1.00 33.15           C  
ATOM   1518  OG  SER A 199     149.825  14.478 181.397  1.00 31.98           O  
ATOM   1519  N   PHE A 200     151.756  18.433 182.607  1.00 45.08           N  
ATOM   1520  CA  PHE A 200     152.659  19.359 183.279  1.00 44.24           C  
ATOM   1521  C   PHE A 200     152.469  19.373 184.792  1.00 43.31           C  
ATOM   1522  O   PHE A 200     151.346  19.286 185.290  1.00 48.24           O  
ATOM   1523  CB  PHE A 200     152.490  20.768 182.714  1.00 41.39           C  
ATOM   1524  CG  PHE A 200     152.604  20.835 181.222  1.00 36.33           C  
ATOM   1525  CD1 PHE A 200     153.791  20.506 180.591  1.00 35.71           C  
ATOM   1526  CD2 PHE A 200     151.528  21.230 180.448  1.00 36.15           C  
ATOM   1527  CE1 PHE A 200     153.904  20.566 179.216  1.00 39.12           C  
ATOM   1528  CE2 PHE A 200     151.634  21.294 179.073  1.00 41.91           C  
ATOM   1529  CZ  PHE A 200     152.824  20.962 178.456  1.00 32.96           C  
ATOM   1530  N   PHE A 201     153.579  19.489 185.513  1.00 40.03           N  
ATOM   1531  CA  PHE A 201     153.557  19.507 186.970  1.00 41.85           C  
ATOM   1532  C   PHE A 201     154.399  20.657 187.505  1.00 41.65           C  
ATOM   1533  O   PHE A 201     155.533  20.862 187.070  1.00 41.20           O  
ATOM   1534  CB  PHE A 201     154.088  18.186 187.533  1.00 33.78           C  
ATOM   1535  CG  PHE A 201     153.285  16.985 187.126  1.00 49.61           C  
ATOM   1536  CD1 PHE A 201     153.529  16.347 185.921  1.00 33.62           C  
ATOM   1537  CD2 PHE A 201     152.292  16.486 187.953  1.00 33.08           C  
ATOM   1538  CE1 PHE A 201     152.793  15.243 185.546  1.00 33.38           C  
ATOM   1539  CE2 PHE A 201     151.556  15.379 187.583  1.00 32.84           C  
ATOM   1540  CZ  PHE A 201     151.806  14.759 186.378  1.00 41.86           C  
ATOM   1541  N   ASN A 202     153.839  21.407 188.447  1.00 42.64           N  
ATOM   1542  CA  ASN A 202     154.579  22.467 189.117  1.00 44.67           C  
ATOM   1543  C   ASN A 202     155.134  21.969 190.446  1.00 47.35           C  
ATOM   1544  O   ASN A 202     154.384  21.786 191.404  1.00 55.45           O  
ATOM   1545  CB  ASN A 202     153.688  23.689 189.340  1.00 47.01           C  
ATOM   1546  CG  ASN A 202     154.431  24.844 189.986  1.00 45.20           C  
ATOM   1547  OD1 ASN A 202     155.654  24.949 189.883  1.00 38.89           O  
ATOM   1548  ND2 ASN A 202     153.693  25.720 190.658  1.00 43.71           N  
ATOM   1549  N   PRO A 203     156.456  21.745 190.505  1.00 46.99           N  
ATOM   1550  CA  PRO A 203     157.104  21.207 191.706  1.00 44.00           C  
ATOM   1551  C   PRO A 203     157.154  22.234 192.830  1.00 43.20           C  
ATOM   1552  O   PRO A 203     157.357  21.873 193.988  1.00 50.93           O  
ATOM   1553  CB  PRO A 203     158.519  20.890 191.219  1.00 39.21           C  
ATOM   1554  CG  PRO A 203     158.753  21.862 190.121  1.00 39.57           C  
ATOM   1555  CD  PRO A 203     157.427  22.024 189.433  1.00 44.61           C  
ATOM   1556  N   GLN A 204     156.969  23.503 192.484  1.00 41.40           N  
ATOM   1557  CA  GLN A 204     156.982  24.574 193.471  1.00 46.21           C  
ATOM   1558  C   GLN A 204     155.601  25.212 193.591  1.00 44.36           C  
ATOM   1559  O   GLN A 204     154.586  24.529 193.453  1.00 48.11           O  
ATOM   1560  CB  GLN A 204     158.041  25.613 193.104  1.00 50.94           C  
ATOM   1561  CG  GLN A 204     159.458  25.057 193.127  1.00 57.26           C  
ATOM   1562  CD  GLN A 204     160.460  25.968 192.449  1.00 64.10           C  
ATOM   1563  OE1 GLN A 204     160.128  26.679 191.501  1.00 73.91           O  
ATOM   1564  NE2 GLN A 204     161.697  25.951 192.933  1.00 59.74           N  
ATOM   1565  N   ASP A 205     155.561  26.515 193.849  1.00 42.39           N  
ATOM   1566  CA  ASP A 205     154.289  27.215 194.010  1.00 51.20           C  
ATOM   1567  C   ASP A 205     153.965  28.106 192.812  1.00 53.66           C  
ATOM   1568  O   ASP A 205     154.787  28.275 191.910  1.00 60.01           O  
ATOM   1569  CB  ASP A 205     154.275  28.034 195.304  1.00 63.39           C  
ATOM   1570  CG  ASP A 205     155.288  29.163 195.294  1.00 76.46           C  
ATOM   1571  OD1 ASP A 205     156.312  29.042 194.589  1.00 86.68           O  
ATOM   1572  OD2 ASP A 205     155.061  30.172 195.995  1.00 75.84           O1+
ATOM   1573  N   THR A 206     152.762  28.673 192.815  1.00 47.90           N  
ATOM   1574  CA  THR A 206     152.291  29.498 191.708  1.00 50.38           C  
ATOM   1575  C   THR A 206     153.146  30.751 191.528  1.00 54.70           C  
ATOM   1576  O   THR A 206     153.413  31.171 190.401  1.00 58.31           O  
ATOM   1577  CB  THR A 206     150.813  29.905 191.901  1.00 50.46           C  
ATOM   1578  OG1 THR A 206     150.006  28.730 192.053  1.00 48.09           O  
ATOM   1579  CG2 THR A 206     150.311  30.703 190.707  1.00 49.56           C  
ATOM   1580  N   GLU A 207     153.577  31.336 192.642  1.00 52.24           N  
ATOM   1581  CA  GLU A 207     154.382  32.554 192.612  1.00 42.83           C  
ATOM   1582  C   GLU A 207     155.664  32.377 191.804  1.00 42.44           C  
ATOM   1583  O   GLU A 207     156.085  33.284 191.087  1.00 44.68           O  
ATOM   1584  CB  GLU A 207     154.723  33.021 194.031  1.00 40.36           C  
ATOM   1585  CG  GLU A 207     153.543  33.563 194.827  1.00 43.13           C  
ATOM   1586  CD  GLU A 207     152.688  32.468 195.436  1.00 44.58           C  
ATOM   1587  OE1 GLU A 207     151.797  32.792 196.250  1.00 36.83           O  
ATOM   1588  OE2 GLU A 207     152.906  31.284 195.102  1.00 51.24           O1+
ATOM   1589  N   GLU A 208     156.279  31.206 191.917  1.00 47.89           N  
ATOM   1590  CA  GLU A 208     157.533  30.944 191.222  1.00 60.49           C  
ATOM   1591  C   GLU A 208     157.278  30.516 189.780  1.00 60.64           C  
ATOM   1592  O   GLU A 208     158.204  30.411 188.978  1.00 66.96           O  
ATOM   1593  CB  GLU A 208     158.355  29.892 191.970  1.00 67.39           C  
ATOM   1594  CG  GLU A 208     159.848  29.952 191.684  1.00 68.91           C  
ATOM   1595  CD  GLU A 208     160.685  29.564 192.887  1.00 79.73           C  
ATOM   1596  OE1 GLU A 208     161.926  29.504 192.756  1.00 88.23           O  
ATOM   1597  OE2 GLU A 208     160.103  29.325 193.967  1.00 78.94           O1+
ATOM   1598  N   ASN A 209     156.015  30.272 189.455  1.00 58.90           N  
ATOM   1599  CA  ASN A 209     155.634  29.968 188.084  1.00 55.75           C  
ATOM   1600  C   ASN A 209     155.352  31.242 187.297  1.00 52.91           C  
ATOM   1601  O   ASN A 209     155.640  31.325 186.104  1.00 51.10           O  
ATOM   1602  CB  ASN A 209     154.415  29.044 188.053  1.00 51.17           C  
ATOM   1603  CG  ASN A 209     153.877  28.837 186.652  1.00 45.42           C  
ATOM   1604  OD1 ASN A 209     152.844  29.396 186.283  1.00 41.88           O  
ATOM   1605  ND2 ASN A 209     154.579  28.035 185.860  1.00 43.29           N  
ATOM   1606  N   ILE A 210     154.796  32.237 187.980  1.00 51.99           N  
ATOM   1607  CA  ILE A 210     154.438  33.500 187.346  1.00 50.05           C  
ATOM   1608  C   ILE A 210     155.618  34.469 187.287  1.00 53.98           C  
ATOM   1609  O   ILE A 210     155.860  35.101 186.258  1.00 57.05           O  
ATOM   1610  CB  ILE A 210     153.264  34.180 188.079  1.00 53.83           C  
ATOM   1611  CG1 ILE A 210     152.061  33.237 188.154  1.00 53.28           C  
ATOM   1612  CG2 ILE A 210     152.880  35.480 187.386  1.00 59.14           C  
ATOM   1613  CD1 ILE A 210     151.462  32.902 186.807  1.00 52.70           C  
ATOM   1614  N   LYS A 211     156.354  34.580 188.390  1.00 53.79           N  
ATOM   1615  CA  LYS A 211     157.437  35.556 188.484  1.00 51.48           C  
ATOM   1616  C   LYS A 211     158.806  34.928 188.738  1.00 51.46           C  
ATOM   1617  O   LYS A 211     159.796  35.638 188.913  1.00 54.09           O  
ATOM   1618  CB  LYS A 211     157.127  36.597 189.564  1.00 44.33           C  
ATOM   1619  CG  LYS A 211     155.932  37.480 189.246  1.00 41.85           C  
ATOM   1620  CD  LYS A 211     156.124  38.200 187.921  1.00 46.44           C  
ATOM   1621  CE  LYS A 211     154.926  39.067 187.578  1.00 47.94           C  
ATOM   1622  NZ  LYS A 211     154.730  40.155 188.572  1.00 52.21           N1+
ATOM   1623  N   GLY A 212     158.861  33.601 188.754  1.00 56.01           N  
ATOM   1624  CA  GLY A 212     160.114  32.901 188.974  1.00 60.10           C  
ATOM   1625  C   GLY A 212     161.074  33.044 187.809  1.00 64.79           C  
ATOM   1626  O   GLY A 212     160.670  32.975 186.648  1.00 65.78           O  
ATOM   1627  N   GLU A 213     162.350  33.242 188.122  1.00 68.17           N  
ATOM   1628  CA  GLU A 213     163.371  33.424 187.096  1.00 78.24           C  
ATOM   1629  C   GLU A 213     163.601  32.146 186.295  1.00 82.37           C  
ATOM   1630  O   GLU A 213     163.267  32.077 185.112  1.00 84.25           O  
ATOM   1631  CB  GLU A 213     164.684  33.898 187.722  1.00 86.20           C  
ATOM   1632  CG  GLU A 213     164.574  35.217 188.472  1.00 96.38           C  
ATOM   1633  CD  GLU A 213     165.908  35.696 189.013  1.00107.28           C  
ATOM   1634  OE1 GLU A 213     166.937  35.052 188.719  1.00108.90           O  
ATOM   1635  OE2 GLU A 213     165.928  36.716 189.734  1.00113.09           O1+
ATOM   1636  N   THR A 214     164.171  31.136 186.944  1.00 82.48           N  
ATOM   1637  CA  THR A 214     164.465  29.870 186.282  1.00 82.67           C  
ATOM   1638  C   THR A 214     163.252  28.947 186.269  1.00 78.93           C  
ATOM   1639  O   THR A 214     162.635  28.702 187.307  1.00 75.67           O  
ATOM   1640  CB  THR A 214     165.640  29.140 186.957  1.00 84.71           C  
ATOM   1641  OG1 THR A 214     165.292  28.816 188.309  1.00 84.04           O  
ATOM   1642  CG2 THR A 214     166.884  30.015 186.952  1.00 86.41           C  
ATOM   1643  N   ASN A 215     162.916  28.437 185.088  1.00 77.65           N  
ATOM   1644  CA  ASN A 215     161.790  27.524 184.937  1.00 69.71           C  
ATOM   1645  C   ASN A 215     162.126  26.136 185.466  1.00 65.81           C  
ATOM   1646  O   ASN A 215     163.234  25.639 185.267  1.00 70.07           O  
ATOM   1647  CB  ASN A 215     161.362  27.442 183.472  1.00 66.80           C  
ATOM   1648  CG  ASN A 215     161.079  28.805 182.874  1.00 68.82           C  
ATOM   1649  OD1 ASN A 215     160.768  29.756 183.590  1.00 66.59           O  
ATOM   1650  ND2 ASN A 215     161.186  28.906 181.554  1.00 72.85           N  
ATOM   1651  N   SER A 216     161.165  25.512 186.140  1.00 57.62           N  
ATOM   1652  CA  SER A 216     161.398  24.219 186.769  1.00 53.49           C  
ATOM   1653  C   SER A 216     160.207  23.278 186.623  1.00 48.36           C  
ATOM   1654  O   SER A 216     160.172  22.215 187.242  1.00 52.38           O  
ATOM   1655  CB  SER A 216     161.728  24.406 188.251  1.00 57.55           C  
ATOM   1656  OG  SER A 216     160.652  25.027 188.934  1.00 58.90           O  
ATOM   1657  N   GLU A 217     159.234  23.671 185.807  1.00 42.30           N  
ATOM   1658  CA  GLU A 217     158.032  22.866 185.610  1.00 38.67           C  
ATOM   1659  C   GLU A 217     158.354  21.543 184.920  1.00 43.55           C  
ATOM   1660  O   GLU A 217     159.120  21.504 183.957  1.00 52.45           O  
ATOM   1661  CB  GLU A 217     156.978  23.639 184.812  1.00 36.60           C  
ATOM   1662  CG  GLU A 217     156.430  24.877 185.509  1.00 43.72           C  
ATOM   1663  CD  GLU A 217     157.325  26.091 185.346  1.00 54.64           C  
ATOM   1664  OE1 GLU A 217     157.003  27.152 185.923  1.00 52.90           O  
ATOM   1665  OE2 GLU A 217     158.348  25.988 184.636  1.00 60.46           O1+
ATOM   1666  N   ILE A 218     157.764  20.463 185.422  1.00 40.17           N  
ATOM   1667  CA  ILE A 218     158.031  19.126 184.905  1.00 40.63           C  
ATOM   1668  C   ILE A 218     156.987  18.718 183.871  1.00 46.19           C  
ATOM   1669  O   ILE A 218     155.793  18.934 184.069  1.00 55.00           O  
ATOM   1670  CB  ILE A 218     158.042  18.085 186.042  1.00 36.02           C  
ATOM   1671  CG1 ILE A 218     158.974  18.535 187.169  1.00 36.59           C  
ATOM   1672  CG2 ILE A 218     158.450  16.717 185.518  1.00 37.11           C  
ATOM   1673  CD1 ILE A 218     159.004  17.589 188.350  1.00 36.81           C  
ATOM   1674  N   SER A 219     157.441  18.133 182.766  1.00 44.52           N  
ATOM   1675  CA  SER A 219     156.534  17.660 181.727  1.00 47.52           C  
ATOM   1676  C   SER A 219     156.806  16.200 181.380  1.00 50.05           C  
ATOM   1677  O   SER A 219     157.936  15.829 181.064  1.00 57.93           O  
ATOM   1678  CB  SER A 219     156.650  18.527 180.471  1.00 58.63           C  
ATOM   1679  OG  SER A 219     157.946  18.442 179.906  1.00 74.79           O  
ATOM   1680  N   ILE A 220     155.764  15.376 181.444  1.00 46.43           N  
ATOM   1681  CA  ILE A 220     155.884  13.960 181.109  1.00 38.71           C  
ATOM   1682  C   ILE A 220     154.960  13.586 179.952  1.00 37.87           C  
ATOM   1683  O   ILE A 220     153.918  14.211 179.749  1.00 36.59           O  
ATOM   1684  CB  ILE A 220     155.590  13.054 182.326  1.00 39.22           C  
ATOM   1685  CG1 ILE A 220     154.122  13.162 182.743  1.00 39.69           C  
ATOM   1686  CG2 ILE A 220     156.500  13.412 183.489  1.00 35.83           C  
ATOM   1687  CD1 ILE A 220     153.758  12.275 183.915  1.00 34.46           C  
ATOM   1688  N   ILE A 221     155.350  12.566 179.193  1.00 41.04           N  
ATOM   1689  CA  ILE A 221     154.580  12.133 178.031  1.00 41.67           C  
ATOM   1690  C   ILE A 221     153.666  10.964 178.369  1.00 41.90           C  
ATOM   1691  O   ILE A 221     154.094   9.999 179.003  1.00 47.00           O  
ATOM   1692  CB  ILE A 221     155.500  11.710 176.866  1.00 46.80           C  
ATOM   1693  CG1 ILE A 221     156.513  12.811 176.553  1.00 50.14           C  
ATOM   1694  CG2 ILE A 221     154.680  11.365 175.632  1.00 35.85           C  
ATOM   1695  CD1 ILE A 221     157.264  12.599 175.253  1.00 53.86           C  
ATOM   1696  N   ASP A 222     152.410  11.061 177.939  1.00 34.30           N  
ATOM   1697  CA  ASP A 222     151.433   9.987 178.103  1.00 47.55           C  
ATOM   1698  C   ASP A 222     151.287   9.568 179.563  1.00 45.44           C  
ATOM   1699  O   ASP A 222     151.778   8.516 179.970  1.00 47.50           O  
ATOM   1700  CB  ASP A 222     151.809   8.784 177.232  1.00 50.00           C  
ATOM   1701  CG  ASP A 222     150.737   7.713 177.219  1.00 52.15           C  
ATOM   1702  OD1 ASP A 222     149.549   8.056 177.404  1.00 53.16           O  
ATOM   1703  OD2 ASP A 222     151.082   6.529 177.022  1.00 47.21           O1+
ATOM   1704  N   ALA A 223     150.611  10.402 180.346  1.00 44.69           N  
ATOM   1705  CA  ALA A 223     150.456  10.157 181.775  1.00 39.60           C  
ATOM   1706  C   ALA A 223     149.406   9.092 182.066  1.00 42.26           C  
ATOM   1707  O   ALA A 223     148.418   8.963 181.343  1.00 45.45           O  
ATOM   1708  CB  ALA A 223     150.107  11.449 182.494  1.00 36.63           C  
ATOM   1709  N   THR A 224     149.630   8.331 183.132  1.00 45.53           N  
ATOM   1710  CA  THR A 224     148.647   7.365 183.603  1.00 42.70           C  
ATOM   1711  C   THR A 224     147.560   8.104 184.370  1.00 43.27           C  
ATOM   1712  O   THR A 224     147.615   9.325 184.503  1.00 43.85           O  
ATOM   1713  CB  THR A 224     149.285   6.317 184.523  1.00 41.24           C  
ATOM   1714  OG1 THR A 224     149.795   6.962 185.696  1.00 48.45           O  
ATOM   1715  CG2 THR A 224     150.420   5.605 183.806  1.00 44.84           C  
ATOM   1716  N   LEU A 225     146.580   7.365 184.881  1.00 32.18           N  
ATOM   1717  CA  LEU A 225     145.457   7.977 185.584  1.00 31.56           C  
ATOM   1718  C   LEU A 225     145.904   8.750 186.821  1.00 51.04           C  
ATOM   1719  O   LEU A 225     145.449   9.868 187.056  1.00 51.07           O  
ATOM   1720  CB  LEU A 225     144.414   6.926 185.967  1.00 31.48           C  
ATOM   1721  CG  LEU A 225     143.195   7.453 186.729  1.00 30.92           C  
ATOM   1722  CD1 LEU A 225     142.532   8.588 185.964  1.00 41.04           C  
ATOM   1723  CD2 LEU A 225     142.202   6.331 186.989  1.00 30.92           C  
ATOM   1724  N   LYS A 226     146.798   8.155 187.604  1.00 50.12           N  
ATOM   1725  CA  LYS A 226     147.297   8.796 188.818  1.00 49.82           C  
ATOM   1726  C   LYS A 226     148.080  10.069 188.515  1.00 49.30           C  
ATOM   1727  O   LYS A 226     147.959  11.066 189.227  1.00 46.91           O  
ATOM   1728  CB  LYS A 226     148.150   7.822 189.634  1.00 48.90           C  
ATOM   1729  CG  LYS A 226     147.339   6.887 190.515  1.00 45.75           C  
ATOM   1730  CD  LYS A 226     148.224   5.888 191.239  1.00 40.15           C  
ATOM   1731  CE  LYS A 226     147.500   5.283 192.430  1.00 39.08           C  
ATOM   1732  NZ  LYS A 226     146.120   4.848 192.078  1.00 46.96           N1+
ATOM   1733  N   GLU A 227     148.878  10.032 187.453  1.00 50.52           N  
ATOM   1734  CA  GLU A 227     149.645  11.198 187.034  1.00 48.10           C  
ATOM   1735  C   GLU A 227     148.727  12.249 186.419  1.00 50.31           C  
ATOM   1736  O   GLU A 227     148.993  13.448 186.502  1.00 50.46           O  
ATOM   1737  CB  GLU A 227     150.727  10.791 186.033  1.00 40.03           C  
ATOM   1738  CG  GLU A 227     151.729   9.787 186.578  1.00 41.19           C  
ATOM   1739  CD  GLU A 227     152.643   9.231 185.504  1.00 45.68           C  
ATOM   1740  OE1 GLU A 227     153.718   8.700 185.852  1.00 44.28           O  
ATOM   1741  OE2 GLU A 227     152.283   9.320 184.311  1.00 47.33           O1+
ATOM   1742  N   GLU A 228     147.642  11.787 185.807  1.00 49.58           N  
ATOM   1743  CA  GLU A 228     146.683  12.667 185.150  1.00 42.36           C  
ATOM   1744  C   GLU A 228     145.854  13.454 186.162  1.00 36.15           C  
ATOM   1745  O   GLU A 228     145.456  14.589 185.903  1.00 39.32           O  
ATOM   1746  CB  GLU A 228     145.768  11.850 184.233  1.00 49.95           C  
ATOM   1747  CG  GLU A 228     144.692  12.646 183.522  1.00 58.68           C  
ATOM   1748  CD  GLU A 228     143.940  11.818 182.497  1.00 64.80           C  
ATOM   1749  OE1 GLU A 228     144.588  11.024 181.781  1.00 54.77           O  
ATOM   1750  OE2 GLU A 228     142.702  11.958 182.409  1.00 74.45           O1+
ATOM   1751  N   LEU A 229     145.605  12.849 187.319  1.00 36.86           N  
ATOM   1752  CA  LEU A 229     144.788  13.472 188.356  1.00 30.28           C  
ATOM   1753  C   LEU A 229     145.568  14.485 189.192  1.00 40.38           C  
ATOM   1754  O   LEU A 229     144.982  15.234 189.975  1.00 43.11           O  
ATOM   1755  CB  LEU A 229     144.188  12.405 189.275  1.00 30.37           C  
ATOM   1756  CG  LEU A 229     143.177  11.417 188.691  1.00 30.13           C  
ATOM   1757  CD1 LEU A 229     142.877  10.317 189.693  1.00 32.20           C  
ATOM   1758  CD2 LEU A 229     141.899  12.124 188.279  1.00 31.33           C  
ATOM   1759  N   LEU A 230     146.887  14.508 189.030  1.00 40.84           N  
ATOM   1760  CA  LEU A 230     147.733  15.379 189.841  1.00 41.06           C  
ATOM   1761  C   LEU A 230     148.507  16.403 189.016  1.00 41.75           C  
ATOM   1762  O   LEU A 230     149.399  17.074 189.535  1.00 45.60           O  
ATOM   1763  CB  LEU A 230     148.709  14.548 190.678  1.00 38.86           C  
ATOM   1764  CG  LEU A 230     148.097  13.614 191.723  1.00 42.26           C  
ATOM   1765  CD1 LEU A 230     149.184  12.824 192.428  1.00 39.14           C  
ATOM   1766  CD2 LEU A 230     147.271  14.401 192.725  1.00 49.80           C  
ATOM   1767  N   ARG A 231     148.168  16.525 187.737  1.00 35.56           N  
ATOM   1768  CA  ARG A 231     148.858  17.468 186.863  1.00 31.23           C  
ATOM   1769  C   ARG A 231     148.262  18.864 186.971  1.00 30.84           C  
ATOM   1770  O   ARG A 231     147.130  19.032 187.423  1.00 51.69           O  
ATOM   1771  CB  ARG A 231     148.829  16.988 185.411  1.00 36.01           C  
ATOM   1772  CG  ARG A 231     147.441  16.912 184.803  1.00 32.85           C  
ATOM   1773  CD  ARG A 231     147.494  16.288 183.419  1.00 34.47           C  
ATOM   1774  NE  ARG A 231     146.163  16.067 182.861  1.00 34.69           N  
ATOM   1775  CZ  ARG A 231     145.925  15.353 181.767  1.00 35.02           C  
ATOM   1776  NH1 ARG A 231     146.929  14.786 181.113  1.00 30.61           N1+
ATOM   1777  NH2 ARG A 231     144.684  15.201 181.327  1.00 43.61           N  
ATOM   1778  N   ASP A 232     149.031  19.864 186.552  1.00 31.07           N  
ATOM   1779  CA  ASP A 232     148.584  21.249 186.623  1.00 38.63           C  
ATOM   1780  C   ASP A 232     148.248  21.814 185.246  1.00 41.09           C  
ATOM   1781  O   ASP A 232     147.643  22.880 185.136  1.00 43.15           O  
ATOM   1782  CB  ASP A 232     149.641  22.119 187.307  1.00 48.55           C  
ATOM   1783  CG  ASP A 232     149.900  21.702 188.742  1.00 63.10           C  
ATOM   1784  OD1 ASP A 232     149.049  21.995 189.608  1.00 67.43           O  
ATOM   1785  OD2 ASP A 232     150.956  21.089 189.005  1.00 67.06           O1+
ATOM   1786  N   GLY A 233     148.641  21.097 184.197  1.00 39.59           N  
ATOM   1787  CA  GLY A 233     148.377  21.534 182.838  1.00 40.72           C  
ATOM   1788  C   GLY A 233     148.493  20.414 181.822  1.00 30.68           C  
ATOM   1789  O   GLY A 233     149.237  19.456 182.026  1.00 69.21           O  
ATOM   1790  N   VAL A 234     147.754  20.536 180.723  1.00 45.40           N  
ATOM   1791  CA  VAL A 234     147.757  19.515 179.678  1.00 44.41           C  
ATOM   1792  C   VAL A 234     148.086  20.112 178.312  1.00 42.34           C  
ATOM   1793  O   VAL A 234     147.713  21.247 178.014  1.00 46.72           O  
ATOM   1794  CB  VAL A 234     146.390  18.806 179.571  1.00 29.97           C  
ATOM   1795  CG1 VAL A 234     146.564  17.412 178.995  1.00 30.20           C  
ATOM   1796  CG2 VAL A 234     145.709  18.735 180.927  1.00 84.11           C  
ATOM   1797  N   LEU A 235     148.783  19.339 177.485  1.00 38.91           N  
ATOM   1798  CA  LEU A 235     149.061  19.733 176.107  1.00 41.40           C  
ATOM   1799  C   LEU A 235     148.898  18.551 175.166  1.00 43.25           C  
ATOM   1800  O   LEU A 235     149.544  17.518 175.337  1.00 47.82           O  
ATOM   1801  CB  LEU A 235     150.476  20.294 175.973  1.00 47.00           C  
ATOM   1802  CG  LEU A 235     150.961  20.513 174.537  1.00 50.49           C  
ATOM   1803  CD1 LEU A 235     150.182  21.633 173.867  1.00 53.36           C  
ATOM   1804  CD2 LEU A 235     152.455  20.796 174.501  1.00 52.86           C  
ATOM   1805  N   THR A 236     148.034  18.707 174.170  1.00 40.41           N  
ATOM   1806  CA  THR A 236     147.833  17.665 173.172  1.00 39.86           C  
ATOM   1807  C   THR A 236     148.267  18.162 171.800  1.00 43.16           C  
ATOM   1808  O   THR A 236     147.677  19.093 171.252  1.00 42.66           O  
ATOM   1809  CB  THR A 236     146.362  17.217 173.106  1.00 38.22           C  
ATOM   1810  OG1 THR A 236     145.918  16.826 174.412  1.00 43.75           O  
ATOM   1811  CG2 THR A 236     146.207  16.044 172.153  1.00 33.07           C  
ATOM   1812  N   VAL A 237     149.307  17.543 171.251  1.00 32.56           N  
ATOM   1813  CA  VAL A 237     149.826  17.939 169.948  1.00 42.52           C  
ATOM   1814  C   VAL A 237     149.698  16.806 168.929  1.00 42.80           C  
ATOM   1815  O   VAL A 237     150.080  15.667 169.199  1.00 49.05           O  
ATOM   1816  CB  VAL A 237     151.289  18.425 170.050  1.00 46.55           C  
ATOM   1817  CG1 VAL A 237     152.132  17.437 170.843  1.00 51.15           C  
ATOM   1818  CG2 VAL A 237     151.876  18.664 168.668  1.00 51.05           C  
ATOM   1819  N   THR A 238     149.148  17.126 167.761  1.00 37.76           N  
ATOM   1820  CA  THR A 238     148.907  16.133 166.720  1.00 35.27           C  
ATOM   1821  C   THR A 238     149.772  16.390 165.489  1.00 40.59           C  
ATOM   1822  O   THR A 238     149.749  17.484 164.926  1.00 47.84           O  
ATOM   1823  CB  THR A 238     147.429  16.132 166.287  1.00 40.06           C  
ATOM   1824  OG1 THR A 238     146.588  16.036 167.443  1.00 44.49           O  
ATOM   1825  CG2 THR A 238     147.144  14.966 165.352  1.00 40.53           C  
ATOM   1826  N   LEU A 239     150.532  15.381 165.073  1.00 35.22           N  
ATOM   1827  CA  LEU A 239     151.382  15.503 163.891  1.00 47.39           C  
ATOM   1828  C   LEU A 239     151.219  14.314 162.950  1.00 49.19           C  
ATOM   1829  O   LEU A 239     150.495  13.364 163.248  1.00 54.94           O  
ATOM   1830  CB  LEU A 239     152.856  15.634 164.288  1.00 47.11           C  
ATOM   1831  CG  LEU A 239     153.248  16.657 165.356  1.00 50.20           C  
ATOM   1832  CD1 LEU A 239     153.335  15.992 166.720  1.00 54.22           C  
ATOM   1833  CD2 LEU A 239     154.562  17.334 165.000  1.00 53.32           C  
ATOM   1834  N   ASN A 240     151.897  14.379 161.808  1.00 47.62           N  
ATOM   1835  CA  ASN A 240     151.962  13.256 160.878  1.00 44.37           C  
ATOM   1836  C   ASN A 240     153.371  13.102 160.307  1.00 42.34           C  
ATOM   1837  O   ASN A 240     154.229  13.957 160.527  1.00 40.86           O  
ATOM   1838  CB  ASN A 240     150.924  13.403 159.760  1.00 40.32           C  
ATOM   1839  CG  ASN A 240     151.061  14.708 158.995  1.00 44.33           C  
ATOM   1840  OD1 ASN A 240     152.162  15.231 158.820  1.00 42.33           O  
ATOM   1841  ND2 ASN A 240     149.934  15.241 158.533  1.00 37.53           N  
ATOM   1842  N   LYS A 241     153.607  12.020 159.570  1.00 39.90           N  
ATOM   1843  CA  LYS A 241     154.937  11.738 159.031  1.00 49.30           C  
ATOM   1844  C   LYS A 241     155.446  12.805 158.060  1.00 52.23           C  
ATOM   1845  O   LYS A 241     156.634  12.843 157.742  1.00 49.93           O  
ATOM   1846  CB  LYS A 241     154.977  10.361 158.364  1.00 53.66           C  
ATOM   1847  CG  LYS A 241     154.921   9.195 159.337  1.00 61.06           C  
ATOM   1848  CD  LYS A 241     155.302   7.892 158.652  1.00 71.44           C  
ATOM   1849  CE  LYS A 241     156.732   7.934 158.139  1.00 78.17           C  
ATOM   1850  NZ  LYS A 241     157.129   6.654 157.490  1.00 80.22           N1+
ATOM   1851  N   ASN A 242     154.548  13.670 157.596  1.00 41.07           N  
ATOM   1852  CA  ASN A 242     154.915  14.746 156.680  1.00 59.92           C  
ATOM   1853  C   ASN A 242     155.517  15.954 157.392  1.00 57.14           C  
ATOM   1854  O   ASN A 242     155.654  17.026 156.801  1.00 55.12           O  
ATOM   1855  CB  ASN A 242     153.706  15.179 155.850  1.00 60.65           C  
ATOM   1856  CG  ASN A 242     153.293  14.134 154.835  1.00 64.25           C  
ATOM   1857  OD1 ASN A 242     154.137  13.483 154.219  1.00 64.77           O  
ATOM   1858  ND2 ASN A 242     151.987  13.967 154.656  1.00 62.46           N  
ATOM   1859  N   ARG A 243     155.867  15.767 158.662  1.00 54.75           N  
ATOM   1860  CA  ARG A 243     156.484  16.807 159.482  1.00 54.09           C  
ATOM   1861  C   ARG A 243     155.636  18.077 159.533  1.00 55.41           C  
ATOM   1862  O   ARG A 243     156.141  19.187 159.361  1.00 60.56           O  
ATOM   1863  CB  ARG A 243     157.908  17.113 159.000  1.00 59.78           C  
ATOM   1864  CG  ARG A 243     158.777  17.811 160.039  1.00 63.62           C  
ATOM   1865  CD  ARG A 243     160.151  18.161 159.497  1.00 64.14           C  
ATOM   1866  NE  ARG A 243     160.843  19.099 160.376  1.00 72.98           N  
ATOM   1867  CZ  ARG A 243     161.469  18.752 161.497  1.00 76.41           C  
ATOM   1868  NH1 ARG A 243     161.491  17.483 161.882  1.00 78.03           N1+
ATOM   1869  NH2 ARG A 243     162.069  19.676 162.235  1.00 74.28           N  
ATOM   1870  N   GLU A 244     154.339  17.909 159.760  1.00 53.72           N  
ATOM   1871  CA  GLU A 244     153.455  19.055 159.920  1.00 54.91           C  
ATOM   1872  C   GLU A 244     152.568  18.898 161.148  1.00 49.73           C  
ATOM   1873  O   GLU A 244     152.167  17.790 161.509  1.00 42.17           O  
ATOM   1874  CB  GLU A 244     152.603  19.282 158.667  1.00 64.96           C  
ATOM   1875  CG  GLU A 244     151.445  18.314 158.502  1.00 74.41           C  
ATOM   1876  CD  GLU A 244     150.516  18.702 157.369  1.00 82.65           C  
ATOM   1877  OE1 GLU A 244     150.804  19.703 156.679  1.00 79.86           O  
ATOM   1878  OE2 GLU A 244     149.500  18.005 157.166  1.00 87.61           O1+
ATOM   1879  N   VAL A 245     152.277  20.019 161.795  1.00 53.71           N  
ATOM   1880  CA  VAL A 245     151.405  20.020 162.955  1.00 35.92           C  
ATOM   1881  C   VAL A 245     149.950  20.048 162.510  1.00 50.98           C  
ATOM   1882  O   VAL A 245     149.503  21.006 161.879  1.00 35.25           O  
ATOM   1883  CB  VAL A 245     151.681  21.229 163.858  1.00 39.41           C  
ATOM   1884  CG1 VAL A 245     150.615  21.335 164.932  1.00 34.70           C  
ATOM   1885  CG2 VAL A 245     153.068  21.122 164.474  1.00 36.24           C  
ATOM   1886  N   VAL A 246     149.218  18.987 162.833  1.00 49.54           N  
ATOM   1887  CA  VAL A 246     147.805  18.906 162.492  1.00 34.29           C  
ATOM   1888  C   VAL A 246     146.983  19.816 163.400  1.00 33.49           C  
ATOM   1889  O   VAL A 246     146.148  20.587 162.926  1.00 38.39           O  
ATOM   1890  CB  VAL A 246     147.288  17.460 162.582  1.00 34.15           C  
ATOM   1891  CG1 VAL A 246     145.778  17.424 162.432  1.00 58.68           C  
ATOM   1892  CG2 VAL A 246     147.956  16.598 161.521  1.00 36.06           C  
ATOM   1893  N   GLN A 247     147.232  19.728 164.703  1.00 40.28           N  
ATOM   1894  CA  GLN A 247     146.594  20.617 165.670  1.00 36.76           C  
ATOM   1895  C   GLN A 247     147.342  20.617 167.001  1.00 37.08           C  
ATOM   1896  O   GLN A 247     147.966  19.623 167.375  1.00 40.34           O  
ATOM   1897  CB  GLN A 247     145.122  20.237 165.882  1.00 33.53           C  
ATOM   1898  CG  GLN A 247     144.897  18.929 166.630  1.00 41.04           C  
ATOM   1899  CD  GLN A 247     144.828  19.115 168.137  1.00 45.68           C  
ATOM   1900  OE1 GLN A 247     144.269  20.095 168.629  1.00 41.50           O  
ATOM   1901  NE2 GLN A 247     145.406  18.176 168.876  1.00 51.58           N  
ATOM   1902  N   VAL A 248     147.279  21.741 167.707  1.00 32.17           N  
ATOM   1903  CA  VAL A 248     147.840  21.847 169.048  1.00 32.07           C  
ATOM   1904  C   VAL A 248     146.803  22.457 169.979  1.00 35.33           C  
ATOM   1905  O   VAL A 248     146.161  23.450 169.636  1.00 34.85           O  
ATOM   1906  CB  VAL A 248     149.121  22.709 169.073  1.00 32.65           C  
ATOM   1907  CG1 VAL A 248     149.516  23.040 170.502  1.00 32.49           C  
ATOM   1908  CG2 VAL A 248     150.255  21.994 168.370  1.00 40.88           C  
ATOM   1909  N   SER A 249     146.630  21.858 171.152  1.00 37.95           N  
ATOM   1910  CA  SER A 249     145.647  22.351 172.105  1.00 34.21           C  
ATOM   1911  C   SER A 249     146.163  22.349 173.538  1.00 32.23           C  
ATOM   1912  O   SER A 249     146.197  21.311 174.198  1.00 37.04           O  
ATOM   1913  CB  SER A 249     144.360  21.531 172.012  1.00 39.62           C  
ATOM   1914  OG  SER A 249     143.394  21.982 172.947  1.00 41.83           O  
ATOM   1915  N   LYS A 250     146.573  23.521 174.008  1.00 33.70           N  
ATOM   1916  CA  LYS A 250     146.876  23.710 175.417  1.00 30.40           C  
ATOM   1917  C   LYS A 250     145.815  24.629 176.011  1.00 39.53           C  
ATOM   1918  O   LYS A 250     146.038  25.828 176.178  1.00 42.78           O  
ATOM   1919  CB  LYS A 250     148.268  24.310 175.607  1.00 30.99           C  
ATOM   1920  CG  LYS A 250     148.727  24.327 177.056  1.00 43.45           C  
ATOM   1921  CD  LYS A 250     150.007  25.120 177.235  1.00 41.27           C  
ATOM   1922  CE  LYS A 250     150.377  25.219 178.704  1.00 36.46           C  
ATOM   1923  NZ  LYS A 250     149.260  25.791 179.508  1.00 32.36           N1+
ATOM   1924  N   ALA A 251     144.654  24.058 176.312  1.00 39.97           N  
ATOM   1925  CA  ALA A 251     143.522  24.830 176.808  1.00 28.98           C  
ATOM   1926  C   ALA A 251     143.713  25.231 178.264  1.00 35.70           C  
ATOM   1927  O   ALA A 251     143.205  24.571 179.169  1.00 43.36           O  
ATOM   1928  CB  ALA A 251     142.232  24.042 176.638  1.00 35.32           C  
ATOM   1929  N   GLY A 252     144.451  26.313 178.484  1.00 29.26           N  
ATOM   1930  CA  GLY A 252     144.677  26.820 179.824  1.00 29.53           C  
ATOM   1931  C   GLY A 252     145.614  25.955 180.640  1.00 29.56           C  
ATOM   1932  O   GLY A 252     146.521  25.322 180.101  1.00 52.22           O  
ATOM   1933  N   GLY A 253     145.391  25.930 181.949  1.00 35.71           N  
ATOM   1934  CA  GLY A 253     146.218  25.146 182.846  1.00 40.60           C  
ATOM   1935  C   GLY A 253     147.496  25.868 183.219  1.00 30.27           C  
ATOM   1936  O   GLY A 253     147.597  27.085 183.068  1.00 57.65           O  
ATOM   1937  N   LEU A 254     148.475  25.110 183.703  1.00 36.93           N  
ATOM   1938  CA  LEU A 254     149.746  25.673 184.145  1.00 37.95           C  
ATOM   1939  C   LEU A 254     150.469  26.400 183.017  1.00 39.10           C  
ATOM   1940  O   LEU A 254     150.769  25.801 181.985  1.00 40.18           O  
ATOM   1941  CB  LEU A 254     150.645  24.571 184.707  1.00 34.55           C  
ATOM   1942  CG  LEU A 254     151.996  25.022 185.263  1.00 37.13           C  
ATOM   1943  CD1 LEU A 254     151.798  25.947 186.452  1.00 44.55           C  
ATOM   1944  CD2 LEU A 254     152.850  23.824 185.645  1.00 35.14           C  
ATOM   1945  N   PRO A 255     150.735  27.702 183.208  1.00 38.84           N  
ATOM   1946  CA  PRO A 255     151.516  28.488 182.247  1.00 41.53           C  
ATOM   1947  C   PRO A 255     152.868  27.836 181.989  1.00 40.70           C  
ATOM   1948  O   PRO A 255     153.580  27.497 182.934  1.00 33.17           O  
ATOM   1949  CB  PRO A 255     151.696  29.827 182.963  1.00 32.45           C  
ATOM   1950  CG  PRO A 255     150.497  29.933 183.838  1.00 39.00           C  
ATOM   1951  CD  PRO A 255     150.229  28.533 184.314  1.00 38.45           C  
ATOM   1952  N   MET A 256     153.206  27.659 180.717  1.00 42.53           N  
ATOM   1953  CA  MET A 256     154.399  26.917 180.339  1.00 33.66           C  
ATOM   1954  C   MET A 256     155.250  27.715 179.355  1.00 46.85           C  
ATOM   1955  O   MET A 256     154.721  28.434 178.508  1.00 45.12           O  
ATOM   1956  CB  MET A 256     153.996  25.583 179.715  1.00 43.86           C  
ATOM   1957  CG  MET A 256     155.011  24.476 179.902  1.00 51.85           C  
ATOM   1958  SD  MET A 256     155.091  23.885 181.602  1.00 44.70           S  
ATOM   1959  CE  MET A 256     156.397  22.669 181.447  1.00 76.50           C  
ATOM   1960  N   ASP A 257     156.569  27.582 179.474  1.00 47.97           N  
ATOM   1961  CA  ASP A 257     157.503  28.279 178.594  1.00 49.09           C  
ATOM   1962  C   ASP A 257     157.312  27.861 177.138  1.00 56.02           C  
ATOM   1963  O   ASP A 257     157.133  26.680 176.841  1.00 64.08           O  
ATOM   1964  CB  ASP A 257     158.945  28.015 179.033  1.00 57.82           C  
ATOM   1965  CG  ASP A 257     159.963  28.702 178.144  1.00 72.82           C  
ATOM   1966  OD1 ASP A 257     159.665  29.804 177.636  1.00 81.34           O  
ATOM   1967  OD2 ASP A 257     161.061  28.140 177.953  1.00 75.63           O1+
ATOM   1968  N   ALA A 258     157.354  28.839 176.237  1.00 53.06           N  
ATOM   1969  CA  ALA A 258     157.107  28.598 174.817  1.00 49.63           C  
ATOM   1970  C   ALA A 258     158.108  27.623 174.204  1.00 47.80           C  
ATOM   1971  O   ALA A 258     157.739  26.771 173.394  1.00 46.43           O  
ATOM   1972  CB  ALA A 258     157.108  29.910 174.050  1.00 36.23           C  
ATOM   1973  N   LEU A 259     159.372  27.751 174.593  1.00 42.90           N  
ATOM   1974  CA  LEU A 259     160.420  26.884 174.067  1.00 43.01           C  
ATOM   1975  C   LEU A 259     160.238  25.447 174.545  1.00 44.90           C  
ATOM   1976  O   LEU A 259     160.607  24.501 173.850  1.00 48.40           O  
ATOM   1977  CB  LEU A 259     161.803  27.406 174.459  1.00 44.94           C  
ATOM   1978  CG  LEU A 259     162.155  28.804 173.945  1.00 55.69           C  
ATOM   1979  CD1 LEU A 259     163.599  29.153 174.272  1.00 55.30           C  
ATOM   1980  CD2 LEU A 259     161.896  28.909 172.448  1.00 61.21           C  
ATOM   1981  N   THR A 260     159.665  25.292 175.735  1.00 41.08           N  
ATOM   1982  CA  THR A 260     159.393  23.970 176.282  1.00 37.05           C  
ATOM   1983  C   THR A 260     158.268  23.302 175.500  1.00 47.16           C  
ATOM   1984  O   THR A 260     158.310  22.100 175.236  1.00 50.66           O  
ATOM   1985  CB  THR A 260     159.017  24.041 177.775  1.00 46.46           C  
ATOM   1986  OG1 THR A 260     160.082  24.657 178.510  1.00 46.71           O  
ATOM   1987  CG2 THR A 260     158.763  22.649 178.333  1.00 43.49           C  
ATOM   1988  N   LEU A 261     157.267  24.093 175.125  1.00 45.98           N  
ATOM   1989  CA  LEU A 261     156.153  23.592 174.327  1.00 50.14           C  
ATOM   1990  C   LEU A 261     156.621  23.192 172.930  1.00 51.77           C  
ATOM   1991  O   LEU A 261     156.102  22.244 172.340  1.00 55.66           O  
ATOM   1992  CB  LEU A 261     155.037  24.636 174.241  1.00 34.68           C  
ATOM   1993  CG  LEU A 261     154.401  25.038 175.575  1.00 46.24           C  
ATOM   1994  CD1 LEU A 261     153.327  26.097 175.374  1.00 33.57           C  
ATOM   1995  CD2 LEU A 261     153.830  23.820 176.286  1.00 33.67           C  
ATOM   1996  N   MET A 262     157.604  23.917 172.406  1.00 48.12           N  
ATOM   1997  CA  MET A 262     158.186  23.583 171.112  1.00 43.52           C  
ATOM   1998  C   MET A 262     158.987  22.291 171.198  1.00 42.10           C  
ATOM   1999  O   MET A 262     158.980  21.483 170.269  1.00 42.88           O  
ATOM   2000  CB  MET A 262     159.073  24.720 170.602  1.00 42.43           C  
ATOM   2001  CG  MET A 262     158.305  25.883 170.002  1.00 42.10           C  
ATOM   2002  SD  MET A 262     157.196  25.364 168.676  1.00 63.34           S  
ATOM   2003  CE  MET A 262     158.345  24.560 167.561  1.00 40.28           C  
ATOM   2004  N   LYS A 263     159.678  22.107 172.319  1.00 41.82           N  
ATOM   2005  CA  LYS A 263     160.449  20.894 172.562  1.00 48.61           C  
ATOM   2006  C   LYS A 263     159.527  19.682 172.571  1.00 49.19           C  
ATOM   2007  O   LYS A 263     159.868  18.623 172.042  1.00 45.69           O  
ATOM   2008  CB  LYS A 263     161.191  20.991 173.897  1.00 53.49           C  
ATOM   2009  CG  LYS A 263     162.027  19.766 174.232  1.00 62.63           C  
ATOM   2010  CD  LYS A 263     162.215  19.616 175.734  1.00 73.71           C  
ATOM   2011  CE  LYS A 263     160.886  19.353 176.430  1.00 77.20           C  
ATOM   2012  NZ  LYS A 263     161.041  19.179 177.902  1.00 73.65           N1+
ATOM   2013  N   CYS A 264     158.356  19.850 173.177  1.00 49.44           N  
ATOM   2014  CA  CYS A 264     157.360  18.788 173.242  1.00 46.78           C  
ATOM   2015  C   CYS A 264     156.884  18.394 171.847  1.00 46.15           C  
ATOM   2016  O   CYS A 264     156.711  17.212 171.553  1.00 47.75           O  
ATOM   2017  CB  CYS A 264     156.170  19.221 174.102  1.00 38.07           C  
ATOM   2018  SG  CYS A 264     156.566  19.477 175.848  1.00 51.96           S  
ATOM   2019  N   CYS A 265     156.681  19.390 170.992  1.00 44.91           N  
ATOM   2020  CA  CYS A 265     156.232  19.141 169.627  1.00 54.36           C  
ATOM   2021  C   CYS A 265     157.264  18.344 168.833  1.00 57.51           C  
ATOM   2022  O   CYS A 265     156.908  17.484 168.028  1.00 63.69           O  
ATOM   2023  CB  CYS A 265     155.909  20.458 168.917  1.00 58.53           C  
ATOM   2024  SG  CYS A 265     154.495  21.345 169.613  1.00 55.04           S  
ATOM   2025  N   HIS A 266     158.541  18.630 169.066  1.00 51.77           N  
ATOM   2026  CA  HIS A 266     159.615  17.904 168.398  1.00 47.29           C  
ATOM   2027  C   HIS A 266     159.789  16.502 168.976  1.00 49.79           C  
ATOM   2028  O   HIS A 266     160.122  15.563 168.252  1.00 57.67           O  
ATOM   2029  CB  HIS A 266     160.931  18.680 168.475  1.00 49.07           C  
ATOM   2030  CG  HIS A 266     161.003  19.843 167.535  1.00 54.65           C  
ATOM   2031  ND1 HIS A 266     160.462  21.076 167.832  1.00 60.65           N  
ATOM   2032  CD2 HIS A 266     161.549  19.960 166.302  1.00 55.09           C  
ATOM   2033  CE1 HIS A 266     160.674  21.902 166.823  1.00 58.98           C  
ATOM   2034  NE2 HIS A 266     161.331  21.250 165.882  1.00 56.56           N  
ATOM   2035  N   GLU A 267     159.564  16.365 170.279  1.00 46.02           N  
ATOM   2036  CA  GLU A 267     159.628  15.059 170.927  1.00 51.81           C  
ATOM   2037  C   GLU A 267     158.476  14.175 170.466  1.00 51.97           C  
ATOM   2038  O   GLU A 267     158.637  12.967 170.293  1.00 55.29           O  
ATOM   2039  CB  GLU A 267     159.593  15.201 172.450  1.00 58.40           C  
ATOM   2040  CG  GLU A 267     160.881  15.717 173.068  1.00 71.52           C  
ATOM   2041  CD  GLU A 267     160.831  15.729 174.584  1.00 84.74           C  
ATOM   2042  OE1 GLU A 267     159.878  15.154 175.153  1.00 87.36           O  
ATOM   2043  OE2 GLU A 267     161.742  16.314 175.208  1.00 89.74           O1+
ATOM   2044  N   ALA A 268     157.313  14.788 170.273  1.00 48.33           N  
ATOM   2045  CA  ALA A 268     156.124  14.062 169.849  1.00 45.90           C  
ATOM   2046  C   ALA A 268     156.276  13.553 168.423  1.00 50.66           C  
ATOM   2047  O   ALA A 268     155.710  12.523 168.060  1.00 60.43           O  
ATOM   2048  CB  ALA A 268     154.892  14.946 169.968  1.00 39.44           C  
ATOM   2049  N   TYR A 269     157.048  14.279 167.620  1.00 50.44           N  
ATOM   2050  CA  TYR A 269     157.247  13.917 166.222  1.00 55.09           C  
ATOM   2051  C   TYR A 269     158.009  12.602 166.080  1.00 58.85           C  
ATOM   2052  O   TYR A 269     157.766  11.834 165.151  1.00 59.97           O  
ATOM   2053  CB  TYR A 269     157.966  15.038 165.469  1.00 54.17           C  
ATOM   2054  CG  TYR A 269     158.211  14.730 164.011  1.00 59.22           C  
ATOM   2055  CD1 TYR A 269     157.151  14.559 163.130  1.00 61.91           C  
ATOM   2056  CD2 TYR A 269     159.501  14.616 163.512  1.00 68.84           C  
ATOM   2057  CE1 TYR A 269     157.369  14.276 161.795  1.00 66.31           C  
ATOM   2058  CE2 TYR A 269     159.730  14.337 162.179  1.00 74.64           C  
ATOM   2059  CZ  TYR A 269     158.660  14.168 161.324  1.00 74.59           C  
ATOM   2060  OH  TYR A 269     158.883  13.889 159.995  1.00 79.20           O  
ATOM   2061  N   SER A 270     158.925  12.346 167.007  1.00 60.94           N  
ATOM   2062  CA  SER A 270     159.685  11.102 166.999  1.00 62.55           C  
ATOM   2063  C   SER A 270     158.790   9.932 167.388  1.00 61.09           C  
ATOM   2064  O   SER A 270     159.000   8.801 166.948  1.00 66.74           O  
ATOM   2065  CB  SER A 270     160.873  11.194 167.957  1.00 68.32           C  
ATOM   2066  OG  SER A 270     161.717  12.281 167.617  1.00 76.83           O  
ATOM   2067  N   ILE A 271     157.787  10.215 168.213  1.00 50.70           N  
ATOM   2068  CA  ILE A 271     156.856   9.193 168.673  1.00 46.38           C  
ATOM   2069  C   ILE A 271     155.833   8.849 167.595  1.00 51.29           C  
ATOM   2070  O   ILE A 271     155.555   7.675 167.346  1.00 55.72           O  
ATOM   2071  CB  ILE A 271     156.122   9.636 169.956  1.00 43.60           C  
ATOM   2072  CG1 ILE A 271     157.128   9.943 171.066  1.00 47.55           C  
ATOM   2073  CG2 ILE A 271     155.147   8.566 170.413  1.00 37.99           C  
ATOM   2074  CD1 ILE A 271     156.486  10.367 172.368  1.00 46.75           C  
ATOM   2075  N   ILE A 272     155.280   9.874 166.952  1.00 49.25           N  
ATOM   2076  CA  ILE A 272     154.269   9.664 165.919  1.00 50.00           C  
ATOM   2077  C   ILE A 272     154.845   8.958 164.692  1.00 50.05           C  
ATOM   2078  O   ILE A 272     154.119   8.294 163.954  1.00 53.19           O  
ATOM   2079  CB  ILE A 272     153.575  10.984 165.506  1.00 48.85           C  
ATOM   2080  CG1 ILE A 272     154.569  11.952 164.864  1.00 54.35           C  
ATOM   2081  CG2 ILE A 272     152.910  11.632 166.706  1.00 44.67           C  
ATOM   2082  CD1 ILE A 272     154.505  11.995 163.353  1.00 57.22           C  
ATOM   2083  N   GLU A 273     156.149   9.104 164.479  1.00 47.09           N  
ATOM   2084  CA  GLU A 273     156.823   8.404 163.392  1.00 52.20           C  
ATOM   2085  C   GLU A 273     156.860   6.906 163.664  1.00 48.48           C  
ATOM   2086  O   GLU A 273     156.534   6.099 162.794  1.00 43.88           O  
ATOM   2087  CB  GLU A 273     158.245   8.935 163.200  1.00 60.58           C  
ATOM   2088  CG  GLU A 273     158.326  10.245 162.437  1.00 71.49           C  
ATOM   2089  CD  GLU A 273     159.755  10.705 162.229  1.00 84.59           C  
ATOM   2090  OE1 GLU A 273     160.658  10.171 162.905  1.00 89.12           O  
ATOM   2091  OE2 GLU A 273     159.975  11.598 161.385  1.00 91.22           O1+
ATOM   2092  N   LYS A 274     157.259   6.544 164.878  1.00 48.76           N  
ATOM   2093  CA  LYS A 274     157.327   5.144 165.277  1.00 47.24           C  
ATOM   2094  C   LYS A 274     155.937   4.517 165.305  1.00 47.80           C  
ATOM   2095  O   LYS A 274     155.757   3.367 164.907  1.00 49.77           O  
ATOM   2096  CB  LYS A 274     157.995   5.010 166.646  1.00 42.28           C  
ATOM   2097  N   ILE A 275     154.957   5.282 165.773  1.00 47.60           N  
ATOM   2098  CA  ILE A 275     153.584   4.797 165.862  1.00 47.21           C  
ATOM   2099  C   ILE A 275     152.959   4.584 164.483  1.00 49.00           C  
ATOM   2100  O   ILE A 275     152.311   3.565 164.244  1.00 47.15           O  
ATOM   2101  CB  ILE A 275     152.703   5.740 166.711  1.00 45.29           C  
ATOM   2102  CG1 ILE A 275     153.134   5.685 168.178  1.00 43.19           C  
ATOM   2103  CG2 ILE A 275     151.235   5.365 166.586  1.00 37.73           C  
ATOM   2104  CD1 ILE A 275     152.306   6.559 169.095  1.00 45.27           C  
ATOM   2105  N   THR A 276     153.164   5.537 163.577  1.00 51.76           N  
ATOM   2106  CA  THR A 276     152.609   5.433 162.228  1.00 51.04           C  
ATOM   2107  C   THR A 276     153.149   4.215 161.483  1.00 52.89           C  
ATOM   2108  O   THR A 276     152.384   3.454 160.891  1.00 52.24           O  
ATOM   2109  CB  THR A 276     152.880   6.698 161.391  1.00 46.47           C  
ATOM   2110  OG1 THR A 276     152.314   7.839 162.046  1.00 46.03           O  
ATOM   2111  CG2 THR A 276     152.258   6.559 160.011  1.00 40.43           C  
ATOM   2112  N   ASP A 277     154.467   4.036 161.519  1.00 54.73           N  
ATOM   2113  CA  ASP A 277     155.101   2.882 160.889  1.00 57.04           C  
ATOM   2114  C   ASP A 277     154.601   1.589 161.519  1.00 56.87           C  
ATOM   2115  O   ASP A 277     154.428   0.579 160.836  1.00 55.63           O  
ATOM   2116  CB  ASP A 277     156.623   2.964 161.015  1.00 60.00           C  
ATOM   2117  CG  ASP A 277     157.204   4.175 160.314  1.00 69.81           C  
ATOM   2118  OD1 ASP A 277     156.551   4.698 159.387  1.00 74.26           O  
ATOM   2119  OD2 ASP A 277     158.317   4.600 160.690  1.00 72.79           O1+
ATOM   2120  N   GLN A 278     154.373   1.631 162.828  1.00 54.48           N  
ATOM   2121  CA  GLN A 278     153.872   0.478 163.563  1.00 55.52           C  
ATOM   2122  C   GLN A 278     152.481   0.082 163.077  1.00 56.80           C  
ATOM   2123  O   GLN A 278     152.208  -1.096 162.852  1.00 55.45           O  
ATOM   2124  CB  GLN A 278     153.847   0.774 165.064  1.00 55.67           C  
ATOM   2125  CG  GLN A 278     153.336  -0.370 165.921  1.00 59.99           C  
ATOM   2126  CD  GLN A 278     153.444  -0.075 167.404  1.00 61.16           C  
ATOM   2127  OE1 GLN A 278     154.098   0.886 167.811  1.00 62.22           O  
ATOM   2128  NE2 GLN A 278     152.801  -0.901 168.221  1.00 59.16           N  
ATOM   2129  N   ILE A 279     151.612   1.074 162.910  1.00 59.89           N  
ATOM   2130  CA  ILE A 279     150.255   0.839 162.427  1.00 53.93           C  
ATOM   2131  C   ILE A 279     150.268   0.210 161.038  1.00 50.43           C  
ATOM   2132  O   ILE A 279     149.544  -0.749 160.774  1.00 50.74           O  
ATOM   2133  CB  ILE A 279     149.437   2.147 162.384  1.00 50.99           C  
ATOM   2134  CG1 ILE A 279     149.312   2.745 163.786  1.00 55.55           C  
ATOM   2135  CG2 ILE A 279     148.057   1.899 161.795  1.00 45.42           C  
ATOM   2136  CD1 ILE A 279     148.582   4.069 163.822  1.00 57.20           C  
ATOM   2137  N   LEU A 280     151.105   0.754 160.159  1.00 48.50           N  
ATOM   2138  CA  LEU A 280     151.213   0.271 158.786  1.00 45.75           C  
ATOM   2139  C   LEU A 280     151.669  -1.184 158.726  1.00 51.00           C  
ATOM   2140  O   LEU A 280     151.164  -1.967 157.921  1.00 48.82           O  
ATOM   2141  CB  LEU A 280     152.179   1.151 157.991  1.00 46.53           C  
ATOM   2142  CG  LEU A 280     151.742   2.599 157.770  1.00 47.08           C  
ATOM   2143  CD1 LEU A 280     152.880   3.424 157.193  1.00 53.12           C  
ATOM   2144  CD2 LEU A 280     150.533   2.648 156.857  1.00 42.30           C  
ATOM   2145  N   GLN A 281     152.623  -1.537 159.580  1.00 61.75           N  
ATOM   2146  CA  GLN A 281     153.154  -2.895 159.614  1.00 65.76           C  
ATOM   2147  C   GLN A 281     152.101  -3.895 160.082  1.00 64.97           C  
ATOM   2148  O   GLN A 281     151.974  -4.982 159.520  1.00 69.65           O  
ATOM   2149  CB  GLN A 281     154.390  -2.970 160.514  1.00 71.25           C  
ATOM   2150  CG  GLN A 281     155.009  -4.357 160.604  1.00 78.16           C  
ATOM   2151  CD  GLN A 281     155.512  -4.862 159.265  1.00 84.25           C  
ATOM   2152  OE1 GLN A 281     155.938  -4.081 158.414  1.00 87.34           O  
ATOM   2153  NE2 GLN A 281     155.462  -6.175 159.071  1.00 83.97           N  
ATOM   2154  N   LEU A 282     151.346  -3.519 161.110  1.00 60.59           N  
ATOM   2155  CA  LEU A 282     150.302  -4.383 161.646  1.00 54.88           C  
ATOM   2156  C   LEU A 282     149.149  -4.540 160.658  1.00 59.37           C  
ATOM   2157  O   LEU A 282     148.410  -5.523 160.706  1.00 67.45           O  
ATOM   2158  CB  LEU A 282     149.790  -3.845 162.984  1.00 45.00           C  
ATOM   2159  CG  LEU A 282     150.840  -3.698 164.088  1.00 45.09           C  
ATOM   2160  CD1 LEU A 282     150.205  -3.216 165.380  1.00 41.29           C  
ATOM   2161  CD2 LEU A 282     151.588  -5.004 164.308  1.00 51.48           C  
ATOM   2162  N   LEU A 283     149.001  -3.567 159.765  1.00 57.13           N  
ATOM   2163  CA  LEU A 283     147.982  -3.628 158.721  1.00 58.01           C  
ATOM   2164  C   LEU A 283     148.413  -4.553 157.588  1.00 64.46           C  
ATOM   2165  O   LEU A 283     147.590  -5.262 157.007  1.00 63.60           O  
ATOM   2166  CB  LEU A 283     147.683  -2.231 158.176  1.00 50.60           C  
ATOM   2167  CG  LEU A 283     146.796  -1.339 159.045  1.00 47.07           C  
ATOM   2168  CD1 LEU A 283     146.802   0.088 158.530  1.00 49.36           C  
ATOM   2169  CD2 LEU A 283     145.380  -1.884 159.080  1.00 49.84           C  
ATOM   2170  N   LYS A 284     149.705  -4.535 157.275  1.00 66.24           N  
ATOM   2171  CA  LYS A 284     150.260  -5.410 156.249  1.00 67.86           C  
ATOM   2172  C   LYS A 284     150.147  -6.869 156.672  1.00 69.63           C  
ATOM   2173  O   LYS A 284     149.666  -7.710 155.913  1.00 68.91           O  
ATOM   2174  CB  LYS A 284     151.725  -5.064 155.978  1.00 70.67           C  
ATOM   2175  CG  LYS A 284     152.419  -6.033 155.033  1.00 80.95           C  
ATOM   2176  CD  LYS A 284     153.916  -5.775 154.962  1.00 90.44           C  
ATOM   2177  CE  LYS A 284     154.218  -4.400 154.394  1.00 95.81           C  
ATOM   2178  NZ  LYS A 284     155.684  -4.157 154.292  1.00 99.71           N1+
ATOM   2179  N   GLU A 285     150.595  -7.157 157.890  1.00 72.83           N  
ATOM   2180  CA  GLU A 285     150.555  -8.510 158.434  1.00 75.13           C  
ATOM   2181  C   GLU A 285     149.124  -9.026 158.542  1.00 79.23           C  
ATOM   2182  O   GLU A 285     148.867 -10.212 158.334  1.00 86.30           O  
ATOM   2183  CB  GLU A 285     151.236  -8.554 159.802  1.00 71.31           C  
ATOM   2184  CG  GLU A 285     152.702  -8.156 159.773  1.00 75.71           C  
ATOM   2185  CD  GLU A 285     153.292  -8.007 161.159  1.00 88.29           C  
ATOM   2186  OE1 GLU A 285     152.558  -8.228 162.146  1.00 93.42           O  
ATOM   2187  OE2 GLU A 285     154.489  -7.666 161.264  1.00 95.08           O1+
ATOM   2188  N   ASP A 286     148.196  -8.132 158.869  1.00 72.92           N  
ATOM   2189  CA  ASP A 286     146.785  -8.489 158.938  1.00 71.40           C  
ATOM   2190  C   ASP A 286     146.260  -8.835 157.551  1.00 72.82           C  
ATOM   2191  O   ASP A 286     145.428  -9.728 157.396  1.00 71.37           O  
ATOM   2192  CB  ASP A 286     145.964  -7.347 159.541  1.00 70.26           C  
ATOM   2193  CG  ASP A 286     144.475  -7.639 159.549  1.00 69.75           C  
ATOM   2194  OD1 ASP A 286     143.997  -8.272 160.513  1.00 72.66           O  
ATOM   2195  OD2 ASP A 286     143.782  -7.237 158.590  1.00 62.87           O1+
ATOM   2196  N   SER A 287     146.754  -8.123 156.543  1.00 76.32           N  
ATOM   2197  CA  SER A 287     146.368  -8.383 155.163  1.00 78.51           C  
ATOM   2198  C   SER A 287     146.975  -9.696 154.681  1.00 81.67           C  
ATOM   2199  O   SER A 287     146.327 -10.470 153.977  1.00 85.84           O  
ATOM   2200  CB  SER A 287     146.805  -7.232 154.257  1.00 82.48           C  
ATOM   2201  OG  SER A 287     146.362  -7.433 152.926  1.00 88.66           O  
ATOM   2202  N   GLU A 288     148.222  -9.942 155.070  1.00 79.09           N  
ATOM   2203  CA  GLU A 288     148.909 -11.179 154.715  1.00 75.95           C  
ATOM   2204  C   GLU A 288     148.265 -12.380 155.400  1.00 77.39           C  
ATOM   2205  O   GLU A 288     148.232 -13.478 154.847  1.00 80.08           O  
ATOM   2206  CB  GLU A 288     150.391 -11.093 155.087  1.00 74.51           C  
ATOM   2207  CG  GLU A 288     151.178 -10.080 154.270  1.00 81.68           C  
ATOM   2208  CD  GLU A 288     152.588  -9.880 154.789  1.00 91.73           C  
ATOM   2209  OE1 GLU A 288     152.868 -10.297 155.933  1.00 95.10           O  
ATOM   2210  OE2 GLU A 288     153.418  -9.307 154.052  1.00 94.90           O1+
ATOM   2211  N   LYS A 289     147.752 -12.162 156.607  1.00 77.20           N  
ATOM   2212  CA  LYS A 289     147.091 -13.220 157.361  1.00 76.79           C  
ATOM   2213  C   LYS A 289     145.753 -13.596 156.733  1.00 78.37           C  
ATOM   2214  O   LYS A 289     145.411 -14.775 156.640  1.00 82.43           O  
ATOM   2215  CB  LYS A 289     146.888 -12.795 158.817  1.00 74.19           C  
ATOM   2216  CG  LYS A 289     146.187 -13.838 159.673  1.00 78.06           C  
ATOM   2217  CD  LYS A 289     146.080 -13.390 161.121  1.00 78.37           C  
ATOM   2218  CE  LYS A 289     145.414 -14.455 161.978  1.00 80.73           C  
ATOM   2219  NZ  LYS A 289     145.344 -14.055 163.410  1.00 82.93           N1+
ATOM   2220  N   ARG A 290     145.000 -12.589 156.302  1.00 78.77           N  
ATOM   2221  CA  ARG A 290     143.696 -12.818 155.690  1.00 76.19           C  
ATOM   2222  C   ARG A 290     143.826 -13.447 154.306  1.00 79.14           C  
ATOM   2223  O   ARG A 290     142.946 -14.187 153.868  1.00 80.50           O  
ATOM   2224  CB  ARG A 290     142.900 -11.512 155.608  1.00 70.36           C  
ATOM   2225  CG  ARG A 290     142.487 -10.956 156.962  1.00 69.75           C  
ATOM   2226  CD  ARG A 290     141.779  -9.618 156.825  1.00 72.76           C  
ATOM   2227  NE  ARG A 290     141.469  -9.034 158.126  1.00 76.08           N  
ATOM   2228  CZ  ARG A 290     140.311  -9.189 158.759  1.00 76.64           C  
ATOM   2229  NH1 ARG A 290     140.118  -8.621 159.942  1.00 73.37           N1+
ATOM   2230  NH2 ARG A 290     139.343  -9.910 158.209  1.00 77.89           N  
ATOM   2231  N   ASN A 291     144.925 -13.149 153.622  1.00 80.32           N  
ATOM   2232  CA  ASN A 291     145.178 -13.719 152.303  1.00 86.51           C  
ATOM   2233  C   ASN A 291     145.671 -15.159 152.389  1.00 89.09           C  
ATOM   2234  O   ASN A 291     145.318 -15.996 151.558  1.00 87.38           O  
ATOM   2235  CB  ASN A 291     146.179 -12.863 151.523  1.00 89.30           C  
ATOM   2236  CG  ASN A 291     145.624 -11.499 151.163  1.00 89.86           C  
ATOM   2237  OD1 ASN A 291     144.411 -11.320 151.051  1.00 88.76           O  
ATOM   2238  ND2 ASN A 291     146.511 -10.529 150.978  1.00 91.53           N  
ATOM   2239  N   LYS A 292     146.487 -15.441 153.400  1.00 89.05           N  
ATOM   2240  CA  LYS A 292     147.013 -16.785 153.610  1.00 84.86           C  
ATOM   2241  C   LYS A 292     145.897 -17.751 153.992  1.00 86.25           C  
ATOM   2242  O   LYS A 292     145.924 -18.922 153.617  1.00 89.25           O  
ATOM   2243  CB  LYS A 292     148.099 -16.778 154.688  1.00 78.12           C  
ATOM   2244  N   TYR A 293     144.917 -17.253 154.739  1.00 87.37           N  
ATOM   2245  CA  TYR A 293     143.765 -18.060 155.117  1.00 93.24           C  
ATOM   2246  C   TYR A 293     142.822 -18.234 153.932  1.00 98.52           C  
ATOM   2247  O   TYR A 293     142.147 -19.255 153.810  1.00102.97           O  
ATOM   2248  CB  TYR A 293     143.021 -17.431 156.298  1.00 93.39           C  
ATOM   2249  CG  TYR A 293     141.770 -18.180 156.699  1.00 96.68           C  
ATOM   2250  CD1 TYR A 293     141.843 -19.323 157.484  1.00 99.32           C  
ATOM   2251  CD2 TYR A 293     140.514 -17.744 156.293  1.00 97.28           C  
ATOM   2252  CE1 TYR A 293     140.702 -20.012 157.853  1.00101.55           C  
ATOM   2253  CE2 TYR A 293     139.368 -18.426 156.657  1.00100.36           C  
ATOM   2254  CZ  TYR A 293     139.468 -19.559 157.437  1.00104.86           C  
ATOM   2255  OH  TYR A 293     138.329 -20.240 157.801  1.00110.02           O  
ATOM   2256  N   ALA A 294     142.782 -17.230 153.062  1.00 98.85           N  
ATOM   2257  CA  ALA A 294     141.951 -17.286 151.865  1.00 97.56           C  
ATOM   2258  C   ALA A 294     142.505 -18.305 150.877  1.00100.87           C  
ATOM   2259  O   ALA A 294     141.760 -18.902 150.101  1.00 98.95           O  
ATOM   2260  CB  ALA A 294     141.855 -15.913 151.219  1.00 94.29           C  
ATOM   2261  N   ALA A 295     143.820 -18.496 150.912  1.00104.89           N  
ATOM   2262  CA  ALA A 295     144.476 -19.476 150.056  1.00106.35           C  
ATOM   2263  C   ALA A 295     144.305 -20.881 150.624  1.00110.46           C  
ATOM   2264  O   ALA A 295     144.189 -21.852 149.878  1.00113.52           O  
ATOM   2265  CB  ALA A 295     145.950 -19.141 149.899  1.00105.06           C  
ATOM   2266  N   MET A 296     144.289 -20.979 151.950  1.00109.95           N  
ATOM   2267  CA  MET A 296     144.111 -22.259 152.625  1.00108.52           C  
ATOM   2268  C   MET A 296     142.644 -22.676 152.630  1.00114.11           C  
ATOM   2269  O   MET A 296     142.322 -23.844 152.849  1.00116.24           O  
ATOM   2270  CB  MET A 296     144.643 -22.191 154.057  1.00101.96           C  
ATOM   2271  N   LEU A 297     141.759 -21.714 152.390  1.00119.28           N  
ATOM   2272  CA  LEU A 297     140.329 -21.989 152.322  1.00125.30           C  
ATOM   2273  C   LEU A 297     139.930 -22.426 150.917  1.00138.44           C  
ATOM   2274  O   LEU A 297     139.041 -23.259 150.747  1.00142.67           O  
ATOM   2275  CB  LEU A 297     139.521 -20.758 152.737  1.00118.83           C  
ATOM   2276  N   THR A 298     140.595 -21.860 149.915  1.00144.55           N  
ATOM   2277  CA  THR A 298     140.329 -22.202 148.522  1.00145.68           C  
ATOM   2278  C   THR A 298     140.963 -23.545 148.166  1.00144.78           C  
ATOM   2279  O   THR A 298     140.388 -24.336 147.418  1.00145.84           O  
ATOM   2280  CB  THR A 298     140.854 -21.114 147.563  1.00148.59           C  
ATOM   2281  OG1 THR A 298     140.295 -19.845 147.924  1.00151.12           O  
ATOM   2282  CG2 THR A 298     140.478 -21.435 146.124  1.00148.95           C  
ATOM   2283  N   SER A 299     142.148 -23.796 148.714  1.00140.70           N  
ATOM   2284  CA  SER A 299     142.856 -25.050 148.475  1.00138.20           C  
ATOM   2285  C   SER A 299     142.101 -26.232 149.077  1.00139.57           C  
ATOM   2286  O   SER A 299     142.074 -27.321 148.503  1.00141.76           O  
ATOM   2287  CB  SER A 299     144.273 -24.984 149.049  1.00131.84           C  
ATOM   2288  OG  SER A 299     144.984 -26.183 148.795  1.00129.26           O  
ATOM   2289  N   GLU A 300     141.487 -26.008 150.234  1.00137.53           N  
ATOM   2290  CA  GLU A 300     140.709 -27.045 150.903  1.00132.82           C  
ATOM   2291  C   GLU A 300     139.316 -27.162 150.293  1.00130.47           C  
ATOM   2292  O   GLU A 300     138.609 -28.144 150.520  1.00132.08           O  
ATOM   2293  CB  GLU A 300     140.604 -26.753 152.401  1.00128.28           C  
ATOM   2294  N   ASN A 301     138.929 -26.154 149.518  1.00124.76           N  
ATOM   2295  CA  ASN A 301     137.617 -26.132 148.884  1.00118.17           C  
ATOM   2296  C   ASN A 301     137.592 -26.975 147.613  1.00115.33           C  
ATOM   2297  O   ASN A 301     136.874 -27.972 147.532  1.00112.85           O  
ATOM   2298  CB  ASN A 301     137.204 -24.692 148.568  1.00113.88           C  
ATOM   2299  CG  ASN A 301     135.703 -24.531 148.422  1.00110.16           C  
ATOM   2300  OD1 ASN A 301     134.989 -25.485 148.113  1.00112.86           O  
ATOM   2301  ND2 ASN A 301     135.216 -23.316 148.646  1.00104.28           N  
ATOM  12201  N   MET G   1     143.670 -27.325 193.427  1.00132.39           N  
ATOM  12202  CA  MET G   1     142.349 -27.928 193.558  1.00132.54           C  
ATOM  12203  C   MET G   1     141.718 -27.583 194.903  1.00131.58           C  
ATOM  12204  O   MET G   1     142.328 -27.780 195.954  1.00128.70           O  
ATOM  12205  CB  MET G   1     142.433 -29.447 193.391  1.00133.76           C  
ATOM  12206  N   SER G   2     140.494 -27.066 194.862  1.00132.94           N  
ATOM  12207  CA  SER G   2     139.779 -26.696 196.077  1.00128.80           C  
ATOM  12208  C   SER G   2     138.300 -27.058 195.982  1.00125.11           C  
ATOM  12209  O   SER G   2     137.808 -27.437 194.919  1.00123.05           O  
ATOM  12210  CB  SER G   2     139.939 -25.201 196.362  1.00123.43           C  
ATOM  12211  OG  SER G   2     139.419 -24.420 195.300  1.00121.72           O  
ATOM  12212  N   THR G   3     137.597 -26.936 197.103  1.00121.48           N  
ATOM  12213  CA  THR G   3     136.179 -27.268 197.163  1.00113.36           C  
ATOM  12214  C   THR G   3     135.318 -26.032 196.927  1.00103.22           C  
ATOM  12215  O   THR G   3     134.965 -25.320 197.868  1.00103.88           O  
ATOM  12216  CB  THR G   3     135.812 -27.885 198.520  1.00111.83           C  
ATOM  12217  OG1 THR G   3     136.021 -26.919 199.557  1.00105.80           O  
ATOM  12218  CG2 THR G   3     136.670 -29.110 198.794  1.00115.98           C  
ATOM  12219  N   PHE G   4     134.977 -25.789 195.666  1.00 87.50           N  
ATOM  12220  CA  PHE G   4     134.240 -24.590 195.284  1.00 71.11           C  
ATOM  12221  C   PHE G   4     132.743 -24.710 195.552  1.00 61.74           C  
ATOM  12222  O   PHE G   4     132.162 -25.786 195.420  1.00 63.10           O  
ATOM  12223  CB  PHE G   4     134.477 -24.275 193.806  1.00 69.74           C  
ATOM  12224  CG  PHE G   4     135.040 -22.907 193.562  1.00 64.34           C  
ATOM  12225  CD1 PHE G   4     136.395 -22.663 193.720  1.00 69.23           C  
ATOM  12226  CD2 PHE G   4     134.218 -21.865 193.173  1.00 58.11           C  
ATOM  12227  CE1 PHE G   4     136.918 -21.405 193.495  1.00 68.61           C  
ATOM  12228  CE2 PHE G   4     134.736 -20.605 192.946  1.00 65.23           C  
ATOM  12229  CZ  PHE G   4     136.087 -20.375 193.108  1.00 68.65           C  
ATOM  12230  N   ILE G   5     132.127 -23.594 195.928  1.00 56.04           N  
ATOM  12231  CA  ILE G   5     130.686 -23.546 196.142  1.00 56.86           C  
ATOM  12232  C   ILE G   5     130.073 -22.379 195.365  1.00 55.67           C  
ATOM  12233  O   ILE G   5     130.717 -21.349 195.161  1.00 52.92           O  
ATOM  12234  CB  ILE G   5     130.334 -23.449 197.646  1.00 46.74           C  
ATOM  12235  CG1 ILE G   5     128.838 -23.687 197.872  1.00 47.40           C  
ATOM  12236  CG2 ILE G   5     130.774 -22.111 198.221  1.00 44.68           C  
ATOM  12237  CD1 ILE G   5     128.431 -23.677 199.327  1.00 51.17           C  
ATOM  12238  N   PHE G   6     128.834 -22.555 194.918  1.00 56.00           N  
ATOM  12239  CA  PHE G   6     128.148 -21.549 194.118  1.00 51.95           C  
ATOM  12240  C   PHE G   6     126.837 -21.145 194.787  1.00 44.10           C  
ATOM  12241  O   PHE G   6     126.293 -21.905 195.586  1.00 57.78           O  
ATOM  12242  CB  PHE G   6     127.888 -22.094 192.711  1.00 47.07           C  
ATOM  12243  CG  PHE G   6     129.140 -22.350 191.921  1.00 48.90           C  
ATOM  12244  CD1 PHE G   6     129.819 -23.551 192.042  1.00 51.93           C  
ATOM  12245  CD2 PHE G   6     129.638 -21.388 191.059  1.00 49.02           C  
ATOM  12246  CE1 PHE G   6     130.971 -23.789 191.316  1.00 53.35           C  
ATOM  12247  CE2 PHE G   6     130.790 -21.620 190.331  1.00 53.51           C  
ATOM  12248  CZ  PHE G   6     131.457 -22.822 190.459  1.00 53.49           C  
ATOM  12249  N   PRO G   7     126.328 -19.941 194.474  1.00 48.17           N  
ATOM  12250  CA  PRO G   7     125.059 -19.493 195.058  1.00 42.49           C  
ATOM  12251  C   PRO G   7     123.898 -20.398 194.662  1.00 46.16           C  
ATOM  12252  O   PRO G   7     123.827 -20.840 193.517  1.00 54.17           O  
ATOM  12253  CB  PRO G   7     124.868 -18.095 194.456  1.00 42.43           C  
ATOM  12254  CG  PRO G   7     125.738 -18.070 193.243  1.00 43.12           C  
ATOM  12255  CD  PRO G   7     126.916 -18.916 193.594  1.00 45.24           C  
ATOM  12256  N   GLY G   8     123.006 -20.674 195.608  1.00 46.70           N  
ATOM  12257  CA  GLY G   8     121.864 -21.531 195.350  1.00 52.21           C  
ATOM  12258  C   GLY G   8     122.126 -22.992 195.668  1.00 59.77           C  
ATOM  12259  O   GLY G   8     121.192 -23.784 195.791  1.00 67.34           O  
ATOM  12260  N   ASP G   9     123.400 -23.350 195.799  1.00 56.67           N  
ATOM  12261  CA  ASP G   9     123.782 -24.722 196.119  1.00 58.44           C  
ATOM  12262  C   ASP G   9     123.339 -25.105 197.526  1.00 62.25           C  
ATOM  12263  O   ASP G   9     123.139 -24.243 198.381  1.00 61.37           O  
ATOM  12264  CB  ASP G   9     125.294 -24.911 195.978  1.00 59.61           C  
ATOM  12265  CG  ASP G   9     125.750 -24.916 194.531  1.00 67.85           C  
ATOM  12266  OD1 ASP G   9     124.978 -24.461 193.661  1.00 76.74           O  
ATOM  12267  OD2 ASP G   9     126.881 -25.374 194.265  1.00 65.66           O1+
ATOM  12268  N   SER G  10     123.187 -26.405 197.760  1.00 65.72           N  
ATOM  12269  CA  SER G  10     122.772 -26.904 199.064  1.00 67.77           C  
ATOM  12270  C   SER G  10     123.873 -26.704 200.099  1.00 64.61           C  
ATOM  12271  O   SER G  10     125.048 -26.943 199.822  1.00 61.83           O  
ATOM  12272  CB  SER G  10     122.396 -28.383 198.977  1.00 75.28           C  
ATOM  12273  OG  SER G  10     121.342 -28.585 198.052  1.00 88.53           O  
ATOM  12274  N   PHE G  11     123.484 -26.263 201.291  1.00 65.05           N  
ATOM  12275  CA  PHE G  11     124.440 -26.037 202.367  1.00 70.51           C  
ATOM  12276  C   PHE G  11     124.753 -27.346 203.090  1.00 79.95           C  
ATOM  12277  O   PHE G  11     123.862 -27.968 203.670  1.00 82.47           O  
ATOM  12278  CB  PHE G  11     123.907 -24.987 203.345  1.00 71.14           C  
ATOM  12279  CG  PHE G  11     124.936 -24.486 204.317  1.00 68.85           C  
ATOM  12280  CD1 PHE G  11     126.087 -23.864 203.866  1.00 66.70           C  
ATOM  12281  CD2 PHE G  11     124.746 -24.625 205.682  1.00 73.48           C  
ATOM  12282  CE1 PHE G  11     127.036 -23.400 204.756  1.00 71.44           C  
ATOM  12283  CE2 PHE G  11     125.690 -24.161 206.578  1.00 75.56           C  
ATOM  12284  CZ  PHE G  11     126.836 -23.548 206.115  1.00 76.18           C  
ATOM  12285  N   PRO G  12     126.029 -27.766 203.049  1.00 81.28           N  
ATOM  12286  CA  PRO G  12     126.513 -29.044 203.585  1.00 83.72           C  
ATOM  12287  C   PRO G  12     126.133 -29.290 205.043  1.00 92.01           C  
ATOM  12288  O   PRO G  12     125.627 -30.365 205.364  1.00105.62           O  
ATOM  12289  CB  PRO G  12     128.033 -28.916 203.460  1.00 79.26           C  
ATOM  12290  CG  PRO G  12     128.233 -27.985 202.324  1.00 74.43           C  
ATOM  12291  CD  PRO G  12     127.114 -26.990 202.423  1.00 76.79           C  
ATOM  12292  N   VAL G  13     126.377 -28.310 205.907  1.00 91.09           N  
ATOM  12293  CA  VAL G  13     126.143 -28.475 207.338  1.00 97.84           C  
ATOM  12294  C   VAL G  13     124.666 -28.706 207.658  1.00109.44           C  
ATOM  12295  O   VAL G  13     123.783 -28.129 207.022  1.00103.37           O  
ATOM  12296  CB  VAL G  13     126.657 -27.261 208.137  1.00 90.01           C  
ATOM  12297  CG1 VAL G  13     126.828 -27.628 209.602  1.00 89.86           C  
ATOM  12298  CG2 VAL G  13     127.975 -26.770 207.561  1.00 84.87           C  
ATOM  12299  N   ASP G  14     124.410 -29.560 208.644  1.00125.22           N  
ATOM  12300  CA  ASP G  14     123.050 -29.888 209.058  1.00137.86           C  
ATOM  12301  C   ASP G  14     122.536 -28.906 210.109  1.00144.77           C  
ATOM  12302  O   ASP G  14     123.309 -28.411 210.930  1.00147.78           O  
ATOM  12303  CB  ASP G  14     122.995 -31.318 209.601  1.00145.28           C  
ATOM  12304  CG  ASP G  14     123.971 -31.546 210.738  1.00151.00           C  
ATOM  12305  OD1 ASP G  14     125.020 -30.868 210.769  1.00148.76           O  
ATOM  12306  OD2 ASP G  14     123.691 -32.405 211.600  1.00156.96           O  
ATOM  12307  N   PRO G  15     121.223 -28.622 210.084  1.00146.93           N  
ATOM  12308  CA  PRO G  15     120.579 -27.702 211.031  1.00147.31           C  
ATOM  12309  C   PRO G  15     120.676 -28.162 212.486  1.00147.90           C  
ATOM  12310  O   PRO G  15     120.485 -27.353 213.394  1.00147.89           O  
ATOM  12311  CB  PRO G  15     119.115 -27.709 210.580  1.00147.20           C  
ATOM  12312  CG  PRO G  15     119.163 -28.098 209.145  1.00145.56           C  
ATOM  12313  CD  PRO G  15     120.286 -29.082 209.044  1.00146.70           C  
ATOM  12314  N   THR G  16     120.968 -29.441 212.702  1.00146.08           N  
ATOM  12315  CA  THR G  16     121.081 -29.982 214.053  1.00145.78           C  
ATOM  12316  C   THR G  16     122.333 -29.469 214.760  1.00142.43           C  
ATOM  12317  O   THR G  16     122.453 -29.568 215.982  1.00144.17           O  
ATOM  12318  CB  THR G  16     121.101 -31.523 214.046  1.00148.16           C  
ATOM  12319  OG1 THR G  16     122.287 -31.987 213.390  1.00149.07           O  
ATOM  12320  CG2 THR G  16     119.878 -32.068 213.324  1.00146.83           C  
ATOM  12321  N   THR G  17     123.264 -28.923 213.984  1.00134.58           N  
ATOM  12322  CA  THR G  17     124.499 -28.373 214.528  1.00126.39           C  
ATOM  12323  C   THR G  17     124.438 -26.850 214.574  1.00118.50           C  
ATOM  12324  O   THR G  17     124.139 -26.208 213.568  1.00113.17           O  
ATOM  12325  CB  THR G  17     125.720 -28.802 213.689  1.00122.17           C  
ATOM  12326  OG1 THR G  17     125.824 -30.232 213.686  1.00125.57           O  
ATOM  12327  CG2 THR G  17     127.000 -28.208 214.256  1.00117.30           C  
ATOM  12328  N   PRO G  18     124.713 -26.266 215.751  1.00118.69           N  
ATOM  12329  CA  PRO G  18     124.744 -24.807 215.903  1.00116.20           C  
ATOM  12330  C   PRO G  18     125.876 -24.189 215.088  1.00112.31           C  
ATOM  12331  O   PRO G  18     127.044 -24.508 215.312  1.00115.41           O  
ATOM  12332  CB  PRO G  18     124.998 -24.615 217.402  1.00117.84           C  
ATOM  12333  CG  PRO G  18     125.632 -25.889 217.851  1.00119.72           C  
ATOM  12334  CD  PRO G  18     125.005 -26.961 217.017  1.00120.47           C  
ATOM  12335  N   VAL G  19     125.528 -23.317 214.147  1.00102.15           N  
ATOM  12336  CA  VAL G  19     126.516 -22.729 213.249  1.00 89.63           C  
ATOM  12337  C   VAL G  19     126.465 -21.205 213.237  1.00 88.69           C  
ATOM  12338  O   VAL G  19     125.413 -20.610 213.003  1.00 91.57           O  
ATOM  12339  CB  VAL G  19     126.335 -23.239 211.806  1.00 80.65           C  
ATOM  12340  CG1 VAL G  19     127.334 -22.570 210.876  1.00 78.83           C  
ATOM  12341  CG2 VAL G  19     126.486 -24.748 211.755  1.00 82.47           C  
ATOM  12342  N   LYS G  20     127.610 -20.580 213.494  1.00 86.69           N  
ATOM  12343  CA  LYS G  20     127.740 -19.133 213.375  1.00 85.22           C  
ATOM  12344  C   LYS G  20     128.040 -18.777 211.924  1.00 80.81           C  
ATOM  12345  O   LYS G  20     129.027 -19.243 211.355  1.00 85.12           O  
ATOM  12346  CB  LYS G  20     128.859 -18.619 214.281  1.00 89.27           C  
ATOM  12347  CG  LYS G  20     129.031 -17.109 214.258  1.00 94.21           C  
ATOM  12348  CD  LYS G  20     130.315 -16.686 214.955  1.00 97.48           C  
ATOM  12349  CE  LYS G  20     130.355 -17.173 216.394  1.00104.30           C  
ATOM  12350  NZ  LYS G  20     131.620 -16.783 217.077  1.00106.57           N  
ATOM  12351  N   LEU G  21     127.188 -17.951 211.326  1.00 69.84           N  
ATOM  12352  CA  LEU G  21     127.318 -17.623 209.911  1.00 62.71           C  
ATOM  12353  C   LEU G  21     128.231 -16.425 209.670  1.00 57.83           C  
ATOM  12354  O   LEU G  21     128.061 -15.367 210.276  1.00 58.31           O  
ATOM  12355  CB  LEU G  21     125.943 -17.365 209.291  1.00 60.65           C  
ATOM  12356  CG  LEU G  21     124.901 -18.472 209.464  1.00 62.06           C  
ATOM  12357  CD1 LEU G  21     123.661 -18.172 208.633  1.00 60.11           C  
ATOM  12358  CD2 LEU G  21     125.483 -19.831 209.105  1.00 62.67           C  
ATOM  12359  N   GLY G  22     129.199 -16.602 208.776  1.00 54.41           N  
ATOM  12360  CA  GLY G  22     130.108 -15.532 208.408  1.00 49.79           C  
ATOM  12361  C   GLY G  22     129.820 -15.011 207.014  1.00 48.89           C  
ATOM  12362  O   GLY G  22     128.707 -15.164 206.510  1.00 49.31           O  
ATOM  12363  N   PRO G  23     130.824 -14.385 206.382  1.00 47.35           N  
ATOM  12364  CA  PRO G  23     130.696 -13.839 205.026  1.00 47.97           C  
ATOM  12365  C   PRO G  23     130.339 -14.910 203.996  1.00 50.37           C  
ATOM  12366  O   PRO G  23     130.826 -16.038 204.082  1.00 49.53           O  
ATOM  12367  CB  PRO G  23     132.095 -13.287 204.739  1.00 41.76           C  
ATOM  12368  CG  PRO G  23     132.673 -13.008 206.082  1.00 44.50           C  
ATOM  12369  CD  PRO G  23     132.139 -14.086 206.974  1.00 42.95           C  
ATOM  12370  N   GLY G  24     129.493 -14.553 203.036  1.00 48.38           N  
ATOM  12371  CA  GLY G  24     129.113 -15.467 201.975  1.00 47.57           C  
ATOM  12372  C   GLY G  24     127.850 -16.251 202.275  1.00 50.39           C  
ATOM  12373  O   GLY G  24     127.097 -16.598 201.367  1.00 51.84           O  
ATOM  12374  N   ILE G  25     127.619 -16.533 203.553  1.00 53.88           N  
ATOM  12375  CA  ILE G  25     126.456 -17.309 203.968  1.00 50.61           C  
ATOM  12376  C   ILE G  25     125.298 -16.389 204.341  1.00 47.88           C  
ATOM  12377  O   ILE G  25     125.487 -15.391 205.034  1.00 55.21           O  
ATOM  12378  CB  ILE G  25     126.790 -18.225 205.160  1.00 53.98           C  
ATOM  12379  CG1 ILE G  25     128.020 -19.078 204.848  1.00 55.89           C  
ATOM  12380  CG2 ILE G  25     125.609 -19.115 205.495  1.00 57.83           C  
ATOM  12381  CD1 ILE G  25     127.818 -20.027 203.692  1.00 62.49           C  
ATOM  12382  N   TYR G  26     124.100 -16.734 203.880  1.00 45.99           N  
ATOM  12383  CA  TYR G  26     122.926 -15.896 204.094  1.00 50.37           C  
ATOM  12384  C   TYR G  26     121.774 -16.682 204.710  1.00 55.93           C  
ATOM  12385  O   TYR G  26     121.456 -17.787 204.271  1.00 53.92           O  
ATOM  12386  CB  TYR G  26     122.486 -15.272 202.769  1.00 51.52           C  
ATOM  12387  CG  TYR G  26     121.300 -14.339 202.866  1.00 56.85           C  
ATOM  12388  CD1 TYR G  26     121.444 -13.051 203.365  1.00 56.48           C  
ATOM  12389  CD2 TYR G  26     120.040 -14.738 202.438  1.00 58.94           C  
ATOM  12390  CE1 TYR G  26     120.364 -12.191 203.447  1.00 51.46           C  
ATOM  12391  CE2 TYR G  26     118.954 -13.885 202.516  1.00 58.18           C  
ATOM  12392  CZ  TYR G  26     119.123 -12.613 203.021  1.00 51.49           C  
ATOM  12393  OH  TYR G  26     118.048 -11.757 203.101  1.00 48.24           O  
ATOM  12394  N   CYS G  27     121.153 -16.103 205.731  1.00 61.06           N  
ATOM  12395  CA  CYS G  27     119.981 -16.702 206.355  1.00 59.56           C  
ATOM  12396  C   CYS G  27     118.724 -15.956 205.923  1.00 68.92           C  
ATOM  12397  O   CYS G  27     118.510 -14.809 206.315  1.00 77.44           O  
ATOM  12398  CB  CYS G  27     120.113 -16.676 207.877  1.00 52.49           C  
ATOM  12399  SG  CYS G  27     118.681 -17.339 208.753  1.00 68.13           S  
ATOM  12400  N   ASP G  28     117.900 -16.612 205.111  1.00 66.96           N  
ATOM  12401  CA  ASP G  28     116.697 -15.994 204.561  1.00 65.18           C  
ATOM  12402  C   ASP G  28     115.699 -15.643 205.661  1.00 63.05           C  
ATOM  12403  O   ASP G  28     115.242 -16.518 206.390  1.00 61.93           O  
ATOM  12404  CB  ASP G  28     116.050 -16.918 203.525  1.00 66.41           C  
ATOM  12405  CG  ASP G  28     115.040 -16.201 202.646  1.00 68.28           C  
ATOM  12406  OD1 ASP G  28     114.122 -15.549 203.186  1.00 69.32           O  
ATOM  12407  OD2 ASP G  28     115.167 -16.288 201.406  1.00 70.34           O1+
ATOM  12408  N   PRO G  29     115.358 -14.352 205.778  1.00 60.51           N  
ATOM  12409  CA  PRO G  29     114.443 -13.847 206.808  1.00 61.19           C  
ATOM  12410  C   PRO G  29     113.027 -14.394 206.660  1.00 70.43           C  
ATOM  12411  O   PRO G  29     112.265 -14.393 207.627  1.00 77.64           O  
ATOM  12412  CB  PRO G  29     114.439 -12.334 206.559  1.00 59.04           C  
ATOM  12413  CG  PRO G  29     115.695 -12.063 205.801  1.00 58.19           C  
ATOM  12414  CD  PRO G  29     115.898 -13.267 204.944  1.00 57.42           C  
ATOM  12415  N   ASN G  30     112.682 -14.855 205.462  1.00 73.88           N  
ATOM  12416  CA  ASN G  30     111.328 -15.317 205.185  1.00 76.08           C  
ATOM  12417  C   ASN G  30     111.162 -16.828 205.346  1.00 83.54           C  
ATOM  12418  O   ASN G  30     110.229 -17.290 206.002  1.00 88.34           O  
ATOM  12419  CB  ASN G  30     110.899 -14.886 203.780  1.00 76.08           C  
ATOM  12420  CG  ASN G  30     109.408 -15.030 203.557  1.00 87.09           C  
ATOM  12421  OD1 ASN G  30     108.616 -14.922 204.494  1.00 94.36           O  
ATOM  12422  ND2 ASN G  30     109.016 -15.278 202.312  1.00 87.20           N  
ATOM  12423  N   THR G  31     112.072 -17.591 204.747  1.00 85.28           N  
ATOM  12424  CA  THR G  31     111.976 -19.048 204.761  1.00 86.97           C  
ATOM  12425  C   THR G  31     112.896 -19.692 205.797  1.00 82.09           C  
ATOM  12426  O   THR G  31     112.908 -20.914 205.950  1.00 86.84           O  
ATOM  12427  CB  THR G  31     112.275 -19.647 203.371  1.00 90.78           C  
ATOM  12428  OG1 THR G  31     113.555 -19.190 202.917  1.00 84.90           O  
ATOM  12429  CG2 THR G  31     111.210 -19.226 202.370  1.00 95.56           C  
ATOM  12430  N   GLN G  32     113.671 -18.863 206.490  1.00 74.76           N  
ATOM  12431  CA  GLN G  32     114.554 -19.311 207.571  1.00 74.18           C  
ATOM  12432  C   GLN G  32     115.653 -20.285 207.138  1.00 66.39           C  
ATOM  12433  O   GLN G  32     116.379 -20.818 207.976  1.00 54.41           O  
ATOM  12434  CB  GLN G  32     113.744 -19.897 208.735  1.00 78.10           C  
ATOM  12435  CG  GLN G  32     112.839 -18.889 209.423  1.00 84.80           C  
ATOM  12436  CD  GLN G  32     113.616 -17.768 210.089  1.00 93.37           C  
ATOM  12437  OE1 GLN G  32     114.752 -17.956 210.526  1.00 96.64           O  
ATOM  12438  NE2 GLN G  32     113.006 -16.590 210.165  1.00 95.26           N  
ATOM  12439  N   GLU G  33     115.782 -20.506 205.834  1.00 62.43           N  
ATOM  12440  CA  GLU G  33     116.790 -21.425 205.322  1.00 67.12           C  
ATOM  12441  C   GLU G  33     118.157 -20.756 205.225  1.00 60.55           C  
ATOM  12442  O   GLU G  33     118.257 -19.558 204.961  1.00 62.48           O  
ATOM  12443  CB  GLU G  33     116.376 -21.982 203.957  1.00 77.30           C  
ATOM  12444  CG  GLU G  33     116.266 -20.934 202.864  1.00 88.96           C  
ATOM  12445  CD  GLU G  33     116.033 -21.542 201.495  1.00 96.85           C  
ATOM  12446  OE1 GLU G  33     115.954 -22.785 201.400  1.00 98.49           O  
ATOM  12447  OE2 GLU G  33     115.932 -20.775 200.514  1.00 97.05           O1+
ATOM  12448  N   ILE G  34     119.208 -21.537 205.448  1.00 58.29           N  
ATOM  12449  CA  ILE G  34     120.573 -21.040 205.331  1.00 56.48           C  
ATOM  12450  C   ILE G  34     121.143 -21.431 203.972  1.00 58.59           C  
ATOM  12451  O   ILE G  34     121.221 -22.614 203.639  1.00 62.65           O  
ATOM  12452  CB  ILE G  34     121.481 -21.575 206.461  1.00 58.75           C  
ATOM  12453  CG1 ILE G  34     121.240 -20.804 207.763  1.00 62.52           C  
ATOM  12454  CG2 ILE G  34     122.944 -21.461 206.073  1.00 57.02           C  
ATOM  12455  CD1 ILE G  34     120.004 -21.229 208.529  1.00 70.71           C  
ATOM  12456  N   ARG G  35     121.533 -20.433 203.187  1.00 54.46           N  
ATOM  12457  CA  ARG G  35     122.004 -20.679 201.829  1.00 50.85           C  
ATOM  12458  C   ARG G  35     123.167 -19.767 201.448  1.00 44.65           C  
ATOM  12459  O   ARG G  35     123.213 -18.606 201.854  1.00 43.28           O  
ATOM  12460  CB  ARG G  35     120.851 -20.518 200.833  1.00 46.87           C  
ATOM  12461  CG  ARG G  35     120.141 -19.176 200.909  1.00 45.63           C  
ATOM  12462  CD  ARG G  35     119.029 -19.080 199.878  1.00 50.00           C  
ATOM  12463  NE  ARG G  35     118.997 -17.765 199.240  1.00 47.44           N  
ATOM  12464  CZ  ARG G  35     118.215 -16.763 199.626  1.00 48.73           C  
ATOM  12465  NH1 ARG G  35     117.386 -16.921 200.650  1.00 54.50           N1+
ATOM  12466  NH2 ARG G  35     118.258 -15.603 198.986  1.00 42.47           N  
ATOM  12467  N   PRO G  36     124.119 -20.299 200.666  1.00 44.67           N  
ATOM  12468  CA  PRO G  36     125.273 -19.530 200.189  1.00 45.31           C  
ATOM  12469  C   PRO G  36     124.882 -18.544 199.091  1.00 50.00           C  
ATOM  12470  O   PRO G  36     124.111 -18.894 198.197  1.00 50.55           O  
ATOM  12471  CB  PRO G  36     126.194 -20.610 199.620  1.00 43.90           C  
ATOM  12472  CG  PRO G  36     125.271 -21.700 199.203  1.00 56.10           C  
ATOM  12473  CD  PRO G  36     124.169 -21.703 200.221  1.00 46.44           C  
ATOM  12474  N   VAL G  37     125.410 -17.325 199.160  1.00 50.96           N  
ATOM  12475  CA  VAL G  37     125.104 -16.307 198.161  1.00 47.11           C  
ATOM  12476  C   VAL G  37     126.350 -15.819 197.431  1.00 49.07           C  
ATOM  12477  O   VAL G  37     126.260 -15.018 196.500  1.00 50.24           O  
ATOM  12478  CB  VAL G  37     124.368 -15.099 198.776  1.00 44.40           C  
ATOM  12479  CG1 VAL G  37     122.981 -15.506 199.242  1.00 45.87           C  
ATOM  12480  CG2 VAL G  37     125.176 -14.505 199.919  1.00 37.11           C  
ATOM  12481  N   ASN G  38     127.511 -16.304 197.856  1.00 44.93           N  
ATOM  12482  CA  ASN G  38     128.766 -15.940 197.209  1.00 44.07           C  
ATOM  12483  C   ASN G  38     129.484 -17.143 196.608  1.00 45.59           C  
ATOM  12484  O   ASN G  38     129.219 -18.285 196.979  1.00 46.95           O  
ATOM  12485  CB  ASN G  38     129.680 -15.193 198.181  1.00 44.59           C  
ATOM  12486  CG  ASN G  38     129.263 -13.749 198.374  1.00 45.87           C  
ATOM  12487  OD1 ASN G  38     128.812 -13.358 199.450  1.00 50.86           O  
ATOM  12488  ND2 ASN G  38     129.412 -12.947 197.325  1.00 48.06           N  
ATOM  12489  N   THR G  39     130.393 -16.874 195.677  1.00 48.59           N  
ATOM  12490  CA  THR G  39     131.091 -17.929 194.953  1.00 48.19           C  
ATOM  12491  C   THR G  39     132.546 -18.033 195.389  1.00 52.55           C  
ATOM  12492  O   THR G  39     133.311 -17.079 195.254  1.00 60.54           O  
ATOM  12493  CB  THR G  39     131.056 -17.674 193.436  1.00 49.89           C  
ATOM  12494  OG1 THR G  39     129.698 -17.539 193.002  1.00 59.80           O  
ATOM  12495  CG2 THR G  39     131.711 -18.819 192.688  1.00 46.72           C  
ATOM  12496  N   GLY G  40     132.927 -19.198 195.904  1.00 47.80           N  
ATOM  12497  CA  GLY G  40     134.298 -19.425 196.321  1.00 47.45           C  
ATOM  12498  C   GLY G  40     134.489 -20.699 197.119  1.00 51.36           C  
ATOM  12499  O   GLY G  40     133.803 -21.697 196.898  1.00 50.13           O  
ATOM  12500  N   VAL G  41     135.432 -20.660 198.055  1.00 51.61           N  
ATOM  12501  CA  VAL G  41     135.757 -21.819 198.875  1.00 44.35           C  
ATOM  12502  C   VAL G  41     135.041 -21.762 200.218  1.00 44.39           C  
ATOM  12503  O   VAL G  41     135.134 -20.769 200.940  1.00 45.97           O  
ATOM  12504  CB  VAL G  41     137.274 -21.913 199.122  1.00 49.62           C  
ATOM  12505  CG1 VAL G  41     137.599 -23.121 199.985  1.00 50.88           C  
ATOM  12506  CG2 VAL G  41     138.024 -21.976 197.800  1.00 50.10           C  
ATOM  12507  N   LEU G  42     134.325 -22.831 200.550  1.00 51.89           N  
ATOM  12508  CA  LEU G  42     133.635 -22.916 201.831  1.00 55.86           C  
ATOM  12509  C   LEU G  42     134.588 -23.359 202.935  1.00 57.19           C  
ATOM  12510  O   LEU G  42     135.273 -24.373 202.807  1.00 49.18           O  
ATOM  12511  CB  LEU G  42     132.449 -23.880 201.747  1.00 58.17           C  
ATOM  12512  CG  LEU G  42     131.679 -24.107 203.051  1.00 55.21           C  
ATOM  12513  CD1 LEU G  42     131.051 -22.814 203.541  1.00 47.03           C  
ATOM  12514  CD2 LEU G  42     130.621 -25.183 202.874  1.00 50.61           C  
ATOM  12515  N   HIS G  43     134.631 -22.587 204.016  1.00 58.70           N  
ATOM  12516  CA  HIS G  43     135.465 -22.918 205.163  1.00 47.82           C  
ATOM  12517  C   HIS G  43     134.603 -23.150 206.396  1.00 53.64           C  
ATOM  12518  O   HIS G  43     133.839 -22.275 206.804  1.00 51.88           O  
ATOM  12519  CB  HIS G  43     136.474 -21.802 205.440  1.00 50.55           C  
ATOM  12520  CG  HIS G  43     137.501 -21.631 204.365  1.00 50.58           C  
ATOM  12521  ND1 HIS G  43     138.790 -22.104 204.486  1.00 53.76           N  
ATOM  12522  CD2 HIS G  43     137.432 -21.034 203.151  1.00 56.31           C  
ATOM  12523  CE1 HIS G  43     139.470 -21.809 203.392  1.00 55.85           C  
ATOM  12524  NE2 HIS G  43     138.669 -21.160 202.566  1.00 58.17           N  
ATOM  12525  N   VAL G  44     134.725 -24.335 206.983  1.00 63.98           N  
ATOM  12526  CA  VAL G  44     133.986 -24.666 208.194  1.00 77.83           C  
ATOM  12527  C   VAL G  44     134.946 -24.983 209.335  1.00 90.62           C  
ATOM  12528  O   VAL G  44     135.801 -25.860 209.212  1.00 91.08           O  
ATOM  12529  CB  VAL G  44     133.040 -25.861 207.970  1.00 79.38           C  
ATOM  12530  CG1 VAL G  44     132.352 -26.244 209.272  1.00 83.54           C  
ATOM  12531  CG2 VAL G  44     132.015 -25.531 206.895  1.00 71.26           C  
ATOM  12532  N   SER G  45     134.805 -24.258 210.440  1.00102.22           N  
ATOM  12533  CA  SER G  45     135.666 -24.454 211.601  1.00114.62           C  
ATOM  12534  C   SER G  45     135.411 -25.809 212.251  1.00118.17           C  
ATOM  12535  O   SER G  45     134.286 -26.309 212.245  1.00119.78           O  
ATOM  12536  CB  SER G  45     135.460 -23.331 212.620  1.00124.22           C  
ATOM  12537  OG  SER G  45     134.125 -23.312 213.095  1.00131.09           O  
ATOM  12538  N   ALA G  46     136.464 -26.397 212.811  1.00118.29           N  
ATOM  12539  CA  ALA G  46     136.371 -27.712 213.434  1.00121.94           C  
ATOM  12540  C   ALA G  46     135.500 -27.686 214.686  1.00124.73           C  
ATOM  12541  O   ALA G  46     135.372 -26.653 215.346  1.00122.92           O  
ATOM  12542  CB  ALA G  46     137.759 -28.241 213.763  1.00122.72           C  
ATOM  12543  N   LYS G  47     134.901 -28.829 215.005  1.00127.78           N  
ATOM  12544  CA  LYS G  47     134.044 -28.949 216.179  1.00125.88           C  
ATOM  12545  C   LYS G  47     134.865 -28.897 217.462  1.00129.57           C  
ATOM  12546  O   LYS G  47     136.058 -29.203 217.461  1.00129.36           O  
ATOM  12547  CB  LYS G  47     133.236 -30.247 216.123  1.00122.43           C  
ATOM  12548  N   GLY G  48     134.220 -28.508 218.556  1.00133.93           N  
ATOM  12549  CA  GLY G  48     134.896 -28.386 219.834  1.00139.57           C  
ATOM  12550  C   GLY G  48     135.211 -26.941 220.164  1.00141.96           C  
ATOM  12551  O   GLY G  48     135.626 -26.624 221.279  1.00140.16           O  
ATOM  12552  N   LYS G  49     135.014 -26.062 219.186  1.00148.73           N  
ATOM  12553  CA  LYS G  49     135.248 -24.636 219.377  1.00153.07           C  
ATOM  12554  C   LYS G  49     134.128 -24.013 220.205  1.00162.02           C  
ATOM  12555  O   LYS G  49     133.303 -23.263 219.681  1.00163.98           O  
ATOM  12556  CB  LYS G  49     135.362 -23.925 218.027  1.00147.27           C  
ATOM  12557  N   SER G  50     134.111 -24.339 221.496  1.00163.60           N  
ATOM  12558  CA  SER G  50     133.090 -23.858 222.428  1.00160.24           C  
ATOM  12559  C   SER G  50     131.674 -24.248 222.004  1.00158.34           C  
ATOM  12560  O   SER G  50     130.708 -23.554 222.322  1.00158.89           O  
ATOM  12561  CB  SER G  50     133.198 -22.343 222.626  1.00156.19           C  
ATOM  12562  OG  SER G  50     134.471 -21.985 223.134  1.00154.92           O  
ATOM  12563  N   GLY G  51     131.560 -25.361 221.285  1.00154.04           N  
ATOM  12564  CA  GLY G  51     130.270 -25.870 220.857  1.00149.48           C  
ATOM  12565  C   GLY G  51     129.661 -25.115 219.689  1.00143.90           C  
ATOM  12566  O   GLY G  51     128.532 -25.393 219.285  1.00145.27           O  
ATOM  12567  N   VAL G  52     130.407 -24.160 219.143  1.00135.04           N  
ATOM  12568  CA  VAL G  52     129.918 -23.353 218.030  1.00124.06           C  
ATOM  12569  C   VAL G  52     130.865 -23.405 216.835  1.00118.67           C  
ATOM  12570  O   VAL G  52     132.032 -23.027 216.939  1.00116.63           O  
ATOM  12571  CB  VAL G  52     129.715 -21.882 218.445  1.00118.94           C  
ATOM  12572  CG1 VAL G  52     129.283 -21.048 217.250  1.00114.34           C  
ATOM  12573  CG2 VAL G  52     128.695 -21.780 219.569  1.00119.62           C  
ATOM  12574  N   GLN G  53     130.354 -23.875 215.701  1.00115.80           N  
ATOM  12575  CA  GLN G  53     131.139 -23.931 214.473  1.00112.21           C  
ATOM  12576  C   GLN G  53     130.891 -22.710 213.594  1.00108.19           C  
ATOM  12577  O   GLN G  53     129.746 -22.320 213.364  1.00108.00           O  
ATOM  12578  CB  GLN G  53     130.834 -25.211 213.692  1.00109.19           C  
ATOM  12579  CG  GLN G  53     131.433 -26.468 214.298  1.00110.38           C  
ATOM  12580  CD  GLN G  53     131.214 -27.692 213.432  1.00114.28           C  
ATOM  12581  OE1 GLN G  53     130.094 -27.976 213.008  1.00115.93           O  
ATOM  12582  NE2 GLN G  53     132.289 -28.421 213.157  1.00116.27           N  
ATOM  12583  N   THR G  54     131.971 -22.111 213.104  1.00101.00           N  
ATOM  12584  CA  THR G  54     131.874 -20.933 212.251  1.00 89.58           C  
ATOM  12585  C   THR G  54     132.077 -21.296 210.783  1.00 80.61           C  
ATOM  12586  O   THR G  54     133.134 -21.796 210.398  1.00 78.86           O  
ATOM  12587  CB  THR G  54     132.903 -19.862 212.653  1.00 90.47           C  
ATOM  12588  OG1 THR G  54     132.686 -19.475 214.016  1.00 92.65           O  
ATOM  12589  CG2 THR G  54     132.778 -18.638 211.757  1.00 91.19           C  
ATOM  12590  N   ALA G  55     131.058 -21.042 209.969  1.00 74.53           N  
ATOM  12591  CA  ALA G  55     131.124 -21.340 208.543  1.00 69.03           C  
ATOM  12592  C   ALA G  55     131.011 -20.072 207.702  1.00 65.79           C  
ATOM  12593  O   ALA G  55     130.138 -19.236 207.937  1.00 63.32           O  
ATOM  12594  CB  ALA G  55     130.038 -22.331 208.158  1.00 66.71           C  
ATOM  12595  N   TYR G  56     131.899 -19.937 206.723  1.00 62.75           N  
ATOM  12596  CA  TYR G  56     131.884 -18.788 205.828  1.00 59.15           C  
ATOM  12597  C   TYR G  56     132.436 -19.174 204.462  1.00 62.83           C  
ATOM  12598  O   TYR G  56     132.943 -20.280 204.278  1.00 70.56           O  
ATOM  12599  CB  TYR G  56     132.705 -17.637 206.416  1.00 55.28           C  
ATOM  12600  CG  TYR G  56     134.202 -17.832 206.312  1.00 52.03           C  
ATOM  12601  CD1 TYR G  56     134.890 -18.590 207.250  1.00 54.63           C  
ATOM  12602  CD2 TYR G  56     134.928 -17.253 205.278  1.00 44.75           C  
ATOM  12603  CE1 TYR G  56     136.257 -18.770 207.158  1.00 56.47           C  
ATOM  12604  CE2 TYR G  56     136.294 -17.430 205.177  1.00 45.66           C  
ATOM  12605  CZ  TYR G  56     136.953 -18.188 206.119  1.00 54.87           C  
ATOM  12606  OH  TYR G  56     138.314 -18.364 206.022  1.00 65.17           O  
ATOM  12607  N   ILE G  57     132.341 -18.255 203.506  1.00 55.98           N  
ATOM  12608  CA  ILE G  57     132.868 -18.490 202.169  1.00 40.33           C  
ATOM  12609  C   ILE G  57     133.920 -17.453 201.799  1.00 38.90           C  
ATOM  12610  O   ILE G  57     133.654 -16.252 201.825  1.00 42.85           O  
ATOM  12611  CB  ILE G  57     131.755 -18.447 201.105  1.00 58.72           C  
ATOM  12612  CG1 ILE G  57     130.659 -19.461 201.430  1.00 52.98           C  
ATOM  12613  CG2 ILE G  57     132.331 -18.706 199.718  1.00 40.01           C  
ATOM  12614  CD1 ILE G  57     129.500 -19.421 200.465  1.00 41.50           C  
ATOM  12615  N   ASP G  58     135.115 -17.919 201.456  1.00 50.93           N  
ATOM  12616  CA  ASP G  58     136.156 -17.030 200.959  1.00 52.79           C  
ATOM  12617  C   ASP G  58     135.920 -16.753 199.480  1.00 45.49           C  
ATOM  12618  O   ASP G  58     136.126 -17.625 198.638  1.00 50.84           O  
ATOM  12619  CB  ASP G  58     137.543 -17.642 201.168  1.00 58.60           C  
ATOM  12620  CG  ASP G  58     138.663 -16.717 200.718  1.00 61.90           C  
ATOM  12621  OD1 ASP G  58     138.464 -15.484 200.741  1.00 63.79           O  
ATOM  12622  OD2 ASP G  58     139.742 -17.222 200.343  1.00 59.32           O1+
ATOM  12623  N   TYR G  59     135.477 -15.539 199.168  1.00 38.74           N  
ATOM  12624  CA  TYR G  59     135.203 -15.166 197.785  1.00 38.60           C  
ATOM  12625  C   TYR G  59     136.025 -13.959 197.351  1.00 39.25           C  
ATOM  12626  O   TYR G  59     136.384 -13.111 198.168  1.00 48.19           O  
ATOM  12627  CB  TYR G  59     133.709 -14.894 197.580  1.00 37.31           C  
ATOM  12628  CG  TYR G  59     133.158 -13.739 198.389  1.00 38.93           C  
ATOM  12629  CD1 TYR G  59     133.066 -12.464 197.844  1.00 40.09           C  
ATOM  12630  CD2 TYR G  59     132.719 -13.927 199.693  1.00 39.29           C  
ATOM  12631  CE1 TYR G  59     132.558 -11.409 198.577  1.00 37.54           C  
ATOM  12632  CE2 TYR G  59     132.210 -12.877 200.433  1.00 38.09           C  
ATOM  12633  CZ  TYR G  59     132.132 -11.621 199.871  1.00 39.94           C  
ATOM  12634  OH  TYR G  59     131.625 -10.574 200.605  1.00 46.24           O  
ATOM  12635  N   SER G  60     136.319 -13.890 196.058  1.00 36.22           N  
ATOM  12636  CA  SER G  60     137.103 -12.794 195.506  1.00 41.04           C  
ATOM  12637  C   SER G  60     136.281 -11.510 195.447  1.00 43.18           C  
ATOM  12638  O   SER G  60     135.153 -11.508 194.951  1.00 47.17           O  
ATOM  12639  CB  SER G  60     137.619 -13.157 194.112  1.00 42.87           C  
ATOM  12640  OG  SER G  60     138.488 -12.156 193.612  1.00 48.11           O  
ATOM  12641  N   SER G  61     136.850 -10.424 195.960  1.00 39.86           N  
ATOM  12642  CA  SER G  61     136.183  -9.126 195.952  1.00 40.56           C  
ATOM  12643  C   SER G  61     137.180  -7.990 196.141  1.00 39.96           C  
ATOM  12644  O   SER G  61     138.268  -8.189 196.683  1.00 42.01           O  
ATOM  12645  CB  SER G  61     135.111  -9.061 197.042  1.00 44.49           C  
ATOM  12646  OG  SER G  61     134.520  -7.774 197.096  1.00 46.62           O  
ATOM  12647  N   LYS G  62     136.802  -6.796 195.694  1.00 40.38           N  
ATOM  12648  CA  LYS G  62     137.650  -5.621 195.857  1.00 43.64           C  
ATOM  12649  C   LYS G  62     136.864  -4.424 196.386  1.00 36.46           C  
ATOM  12650  O   LYS G  62     137.444  -3.395 196.731  1.00 35.57           O  
ATOM  12651  CB  LYS G  62     138.363  -5.276 194.546  1.00 27.95           C  
ATOM  12652  CG  LYS G  62     137.435  -5.053 193.369  1.00 33.22           C  
ATOM  12653  CD  LYS G  62     138.175  -5.204 192.047  1.00 41.17           C  
ATOM  12654  CE  LYS G  62     139.336  -4.230 191.938  1.00 49.89           C  
ATOM  12655  NZ  LYS G  62     140.047  -4.363 190.634  1.00 51.08           N1+
ATOM  12656  N   ARG G  63     135.544  -4.566 196.453  1.00 36.14           N  
ATOM  12657  CA  ARG G  63     134.691  -3.522 197.014  1.00 39.64           C  
ATOM  12658  C   ARG G  63     134.426  -3.788 198.493  1.00 45.50           C  
ATOM  12659  O   ARG G  63     133.719  -4.731 198.846  1.00 47.53           O  
ATOM  12660  CB  ARG G  63     133.371  -3.430 196.249  1.00 30.48           C  
ATOM  12661  CG  ARG G  63     132.415  -2.374 196.785  1.00 34.08           C  
ATOM  12662  CD  ARG G  63     133.025  -0.983 196.714  1.00 35.49           C  
ATOM  12663  NE  ARG G  63     133.467  -0.650 195.364  1.00 37.53           N  
ATOM  12664  CZ  ARG G  63     134.012   0.512 195.021  1.00 40.01           C  
ATOM  12665  NH1 ARG G  63     134.181   1.461 195.930  1.00 42.21           N1+
ATOM  12666  NH2 ARG G  63     134.387   0.727 193.767  1.00 45.56           N  
ATOM  12667  N   TYR G  64     134.995  -2.949 199.352  1.00 43.31           N  
ATOM  12668  CA  TYR G  64     134.913  -3.161 200.793  1.00 37.43           C  
ATOM  12669  C   TYR G  64     133.546  -2.818 201.377  1.00 36.61           C  
ATOM  12670  O   TYR G  64     132.919  -1.832 200.993  1.00 36.35           O  
ATOM  12671  CB  TYR G  64     136.006  -2.370 201.517  1.00 33.24           C  
ATOM  12672  CG  TYR G  64     135.960  -2.517 203.021  1.00 39.67           C  
ATOM  12673  CD1 TYR G  64     136.339  -3.705 203.634  1.00 43.07           C  
ATOM  12674  CD2 TYR G  64     135.540  -1.469 203.829  1.00 42.57           C  
ATOM  12675  CE1 TYR G  64     136.299  -3.846 205.008  1.00 38.88           C  
ATOM  12676  CE2 TYR G  64     135.499  -1.600 205.205  1.00 46.17           C  
ATOM  12677  CZ  TYR G  64     135.878  -2.792 205.788  1.00 39.79           C  
ATOM  12678  OH  TYR G  64     135.837  -2.930 207.157  1.00 37.08           O  
ATOM  12679  N   ILE G  65     133.094  -3.650 202.309  1.00 37.67           N  
ATOM  12680  CA  ILE G  65     131.861  -3.406 203.043  1.00 35.89           C  
ATOM  12681  C   ILE G  65     132.168  -3.412 204.537  1.00 44.34           C  
ATOM  12682  O   ILE G  65     132.589  -4.433 205.080  1.00 58.28           O  
ATOM  12683  CB  ILE G  65     130.802  -4.474 202.730  1.00 36.90           C  
ATOM  12684  CG1 ILE G  65     130.506  -4.502 201.228  1.00 28.39           C  
ATOM  12685  CG2 ILE G  65     129.533  -4.215 203.528  1.00 38.31           C  
ATOM  12686  CD1 ILE G  65     129.569  -5.610 200.806  1.00 29.01           C  
ATOM  12687  N   PRO G  66     131.962  -2.265 205.202  1.00 40.00           N  
ATOM  12688  CA  PRO G  66     132.342  -2.049 206.604  1.00 39.79           C  
ATOM  12689  C   PRO G  66     131.786  -3.099 207.559  1.00 45.80           C  
ATOM  12690  O   PRO G  66     130.583  -3.357 207.565  1.00 52.64           O  
ATOM  12691  CB  PRO G  66     131.731  -0.680 206.921  1.00 36.54           C  
ATOM  12692  CG  PRO G  66     131.643   0.003 205.606  1.00 31.93           C  
ATOM  12693  CD  PRO G  66     131.313  -1.077 204.622  1.00 33.27           C  
ATOM  12694  N   SER G  67     132.669  -3.700 208.350  1.00 47.86           N  
ATOM  12695  CA  SER G  67     132.260  -4.625 209.400  1.00 53.05           C  
ATOM  12696  C   SER G  67     132.971  -4.273 210.703  1.00 46.06           C  
ATOM  12697  O   SER G  67     134.114  -3.814 210.691  1.00 41.26           O  
ATOM  12698  CB  SER G  67     132.556  -6.073 209.003  1.00 64.95           C  
ATOM  12699  OG  SER G  67     133.947  -6.291 208.852  1.00 76.61           O  
ATOM  12700  N   VAL G  68     132.283  -4.485 211.821  1.00 44.44           N  
ATOM  12701  CA  VAL G  68     132.806  -4.135 213.138  1.00 46.78           C  
ATOM  12702  C   VAL G  68     134.138  -4.841 213.423  1.00 49.45           C  
ATOM  12703  O   VAL G  68     134.372  -5.953 212.947  1.00 51.88           O  
ATOM  12704  CB  VAL G  68     131.767  -4.446 214.246  1.00 63.04           C  
ATOM  12705  CG1 VAL G  68     131.537  -5.947 214.367  1.00 72.87           C  
ATOM  12706  CG2 VAL G  68     132.193  -3.851 215.579  1.00 58.72           C  
ATOM  12707  N   ASN G  69     135.008  -4.169 214.175  1.00 48.43           N  
ATOM  12708  CA  ASN G  69     136.331  -4.685 214.533  1.00 49.19           C  
ATOM  12709  C   ASN G  69     137.265  -4.898 213.343  1.00 46.25           C  
ATOM  12710  O   ASN G  69     137.963  -5.907 213.266  1.00 61.32           O  
ATOM  12711  CB  ASN G  69     136.229  -5.970 215.366  1.00 61.21           C  
ATOM  12712  CG  ASN G  69     135.689  -5.719 216.760  1.00 79.19           C  
ATOM  12713  OD1 ASN G  69     136.420  -5.288 217.652  1.00 85.27           O  
ATOM  12714  ND2 ASN G  69     134.405  -5.996 216.957  1.00 85.55           N  
ATOM  12715  N   ASP G  70     137.278  -3.940 212.421  1.00 40.98           N  
ATOM  12716  CA  ASP G  70     138.172  -3.999 211.269  1.00 44.01           C  
ATOM  12717  C   ASP G  70     139.150  -2.830 211.265  1.00 49.15           C  
ATOM  12718  O   ASP G  70     138.759  -1.682 211.477  1.00 51.46           O  
ATOM  12719  CB  ASP G  70     137.375  -4.008 209.961  1.00 44.70           C  
ATOM  12720  CG  ASP G  70     136.802  -5.372 209.634  1.00 49.60           C  
ATOM  12721  OD1 ASP G  70     136.542  -6.152 210.572  1.00 67.71           O  
ATOM  12722  OD2 ASP G  70     136.614  -5.666 208.434  1.00 40.26           O1+
ATOM  12723  N   PHE G  71     140.422  -3.127 211.026  1.00 46.95           N  
ATOM  12724  CA  PHE G  71     141.432  -2.084 210.896  1.00 42.93           C  
ATOM  12725  C   PHE G  71     141.478  -1.596 209.454  1.00 45.58           C  
ATOM  12726  O   PHE G  71     141.774  -2.364 208.539  1.00 45.31           O  
ATOM  12727  CB  PHE G  71     142.808  -2.591 211.333  1.00 40.39           C  
ATOM  12728  CG  PHE G  71     142.952  -2.758 212.822  1.00 40.67           C  
ATOM  12729  CD1 PHE G  71     141.914  -2.425 213.677  1.00 42.55           C  
ATOM  12730  CD2 PHE G  71     144.133  -3.233 213.367  1.00 42.45           C  
ATOM  12731  CE1 PHE G  71     142.045  -2.575 215.045  1.00 41.60           C  
ATOM  12732  CE2 PHE G  71     144.272  -3.381 214.735  1.00 49.87           C  
ATOM  12733  CZ  PHE G  71     143.226  -3.052 215.575  1.00 38.57           C  
ATOM  12734  N   VAL G  72     141.176  -0.317 209.255  1.00 47.42           N  
ATOM  12735  CA  VAL G  72     141.069   0.242 207.913  1.00 38.14           C  
ATOM  12736  C   VAL G  72     141.906   1.507 207.745  1.00 40.59           C  
ATOM  12737  O   VAL G  72     142.246   2.175 208.722  1.00 41.77           O  
ATOM  12738  CB  VAL G  72     139.604   0.567 207.565  1.00 29.74           C  
ATOM  12739  CG1 VAL G  72     138.769  -0.704 207.540  1.00 32.28           C  
ATOM  12740  CG2 VAL G  72     139.031   1.563 208.563  1.00 32.31           C  
ATOM  12741  N   ILE G  73     142.239   1.825 206.498  1.00 39.34           N  
ATOM  12742  CA  ILE G  73     142.955   3.054 206.182  1.00 35.50           C  
ATOM  12743  C   ILE G  73     142.039   4.016 205.437  1.00 35.49           C  
ATOM  12744  O   ILE G  73     141.685   3.782 204.281  1.00 39.96           O  
ATOM  12745  CB  ILE G  73     144.205   2.787 205.327  1.00 29.71           C  
ATOM  12746  CG1 ILE G  73     145.215   1.945 206.107  1.00 38.77           C  
ATOM  12747  CG2 ILE G  73     144.841   4.097 204.893  1.00 29.76           C  
ATOM  12748  CD1 ILE G  73     146.508   1.696 205.359  1.00 40.21           C  
ATOM  12749  N   GLY G  74     141.654   5.096 206.106  1.00 29.23           N  
ATOM  12750  CA  GLY G  74     140.756   6.068 205.514  1.00 43.79           C  
ATOM  12751  C   GLY G  74     141.437   7.382 205.192  1.00 43.00           C  
ATOM  12752  O   GLY G  74     142.561   7.634 205.626  1.00 50.23           O  
ATOM  12753  N   VAL G  75     140.752   8.220 204.421  1.00 33.04           N  
ATOM  12754  CA  VAL G  75     141.251   9.548 204.095  1.00 29.09           C  
ATOM  12755  C   VAL G  75     140.203  10.611 204.428  1.00 39.23           C  
ATOM  12756  O   VAL G  75     139.046  10.507 204.017  1.00 38.24           O  
ATOM  12757  CB  VAL G  75     141.680   9.648 202.613  1.00 36.36           C  
ATOM  12758  CG1 VAL G  75     140.619   9.047 201.703  1.00 35.54           C  
ATOM  12759  CG2 VAL G  75     141.975  11.092 202.232  1.00 42.38           C  
ATOM  12760  N   ILE G  76     140.611  11.621 205.191  1.00 37.68           N  
ATOM  12761  CA  ILE G  76     139.711  12.698 205.591  1.00 38.84           C  
ATOM  12762  C   ILE G  76     139.308  13.542 204.387  1.00 38.41           C  
ATOM  12763  O   ILE G  76     140.159  14.140 203.729  1.00 42.62           O  
ATOM  12764  CB  ILE G  76     140.364  13.614 206.643  1.00 39.83           C  
ATOM  12765  CG1 ILE G  76     140.928  12.786 207.801  1.00 40.10           C  
ATOM  12766  CG2 ILE G  76     139.365  14.642 207.149  1.00 41.47           C  
ATOM  12767  CD1 ILE G  76     139.878  12.026 208.577  1.00 45.03           C  
ATOM  12768  N   ILE G  77     138.010  13.591 204.102  1.00 31.52           N  
ATOM  12769  CA  ILE G  77     137.517  14.319 202.938  1.00 33.55           C  
ATOM  12770  C   ILE G  77     136.519  15.412 203.307  1.00 35.86           C  
ATOM  12771  O   ILE G  77     135.952  16.065 202.431  1.00 36.58           O  
ATOM  12772  CB  ILE G  77     136.858  13.373 201.914  1.00 38.44           C  
ATOM  12773  CG1 ILE G  77     135.579  12.766 202.493  1.00 29.29           C  
ATOM  12774  CG2 ILE G  77     137.832  12.286 201.487  1.00 41.12           C  
ATOM  12775  CD1 ILE G  77     134.885  11.806 201.556  1.00 28.46           C  
ATOM  12776  N   GLY G  78     136.306  15.611 204.603  1.00 38.31           N  
ATOM  12777  CA  GLY G  78     135.367  16.618 205.060  1.00 33.19           C  
ATOM  12778  C   GLY G  78     135.326  16.766 206.567  1.00 39.86           C  
ATOM  12779  O   GLY G  78     135.690  15.849 207.302  1.00 43.54           O  
ATOM  12780  N   THR G  79     134.876  17.929 207.025  1.00 46.28           N  
ATOM  12781  CA  THR G  79     134.792  18.218 208.451  1.00 54.99           C  
ATOM  12782  C   THR G  79     133.410  18.735 208.831  1.00 61.80           C  
ATOM  12783  O   THR G  79     133.055  19.872 208.519  1.00 65.38           O  
ATOM  12784  CB  THR G  79     135.841  19.262 208.877  1.00 53.63           C  
ATOM  12785  OG1 THR G  79     135.685  20.447 208.087  1.00 63.27           O  
ATOM  12786  CG2 THR G  79     137.248  18.718 208.688  1.00 46.70           C  
ATOM  12787  N   PHE G  80     132.631  17.895 209.503  1.00 65.09           N  
ATOM  12788  CA  PHE G  80     131.316  18.300 209.983  1.00 70.78           C  
ATOM  12789  C   PHE G  80     131.406  18.947 211.361  1.00 71.43           C  
ATOM  12790  O   PHE G  80     132.483  19.346 211.804  1.00 66.40           O  
ATOM  12791  CB  PHE G  80     130.352  17.111 210.014  1.00 80.20           C  
ATOM  12792  CG  PHE G  80     129.786  16.752 208.669  1.00 89.15           C  
ATOM  12793  CD1 PHE G  80     129.938  17.606 207.588  1.00 90.22           C  
ATOM  12794  CD2 PHE G  80     129.093  15.566 208.488  1.00 95.09           C  
ATOM  12795  CE1 PHE G  80     129.415  17.280 206.350  1.00 93.71           C  
ATOM  12796  CE2 PHE G  80     128.568  15.234 207.253  1.00 96.02           C  
ATOM  12797  CZ  PHE G  80     128.729  16.093 206.183  1.00 96.57           C  
ATOM  12798  N   SER G  81     130.265  19.040 212.035  1.00 76.41           N  
ATOM  12799  CA  SER G  81     130.185  19.712 213.327  1.00 78.70           C  
ATOM  12800  C   SER G  81     130.849  18.920 214.451  1.00 77.50           C  
ATOM  12801  O   SER G  81     131.601  19.479 215.249  1.00 77.20           O  
ATOM  12802  CB  SER G  81     128.725  20.004 213.682  1.00 79.36           C  
ATOM  12803  OG  SER G  81     127.940  18.826 213.621  1.00 79.87           O  
ATOM  12804  N   ASP G  82     130.573  17.621 214.509  1.00 74.95           N  
ATOM  12805  CA  ASP G  82     131.058  16.793 215.609  1.00 72.27           C  
ATOM  12806  C   ASP G  82     131.936  15.629 215.157  1.00 64.27           C  
ATOM  12807  O   ASP G  82     132.453  14.881 215.987  1.00 61.95           O  
ATOM  12808  CB  ASP G  82     129.881  16.264 216.432  1.00 80.45           C  
ATOM  12809  CG  ASP G  82     129.069  17.373 217.069  1.00 98.05           C  
ATOM  12810  OD1 ASP G  82     129.662  18.407 217.445  1.00104.88           O  
ATOM  12811  OD2 ASP G  82     127.837  17.213 217.192  1.00104.18           O1+
ATOM  12812  N   SER G  83     132.111  15.476 213.849  1.00 57.30           N  
ATOM  12813  CA  SER G  83     132.883  14.355 213.323  1.00 50.34           C  
ATOM  12814  C   SER G  83     133.557  14.666 211.991  1.00 43.71           C  
ATOM  12815  O   SER G  83     133.291  15.695 211.371  1.00 47.41           O  
ATOM  12816  CB  SER G  83     131.987  13.123 213.169  1.00 56.44           C  
ATOM  12817  OG  SER G  83     130.930  13.373 212.260  1.00 63.14           O  
ATOM  12818  N   TYR G  84     134.437  13.767 211.562  1.00 40.13           N  
ATOM  12819  CA  TYR G  84     135.059  13.859 210.249  1.00 40.07           C  
ATOM  12820  C   TYR G  84     134.289  13.006 209.251  1.00 41.49           C  
ATOM  12821  O   TYR G  84     133.786  11.937 209.596  1.00 41.80           O  
ATOM  12822  CB  TYR G  84     136.503  13.354 210.293  1.00 34.44           C  
ATOM  12823  CG  TYR G  84     137.491  14.253 210.999  1.00 40.80           C  
ATOM  12824  CD1 TYR G  84     137.972  15.404 210.390  1.00 39.85           C  
ATOM  12825  CD2 TYR G  84     137.971  13.931 212.262  1.00 46.72           C  
ATOM  12826  CE1 TYR G  84     138.888  16.221 211.028  1.00 43.01           C  
ATOM  12827  CE2 TYR G  84     138.887  14.741 212.907  1.00 46.87           C  
ATOM  12828  CZ  TYR G  84     139.341  15.884 212.286  1.00 46.44           C  
ATOM  12829  OH  TYR G  84     140.252  16.691 212.927  1.00 46.42           O  
ATOM  12830  N   LYS G  85     134.197  13.480 208.013  1.00 47.57           N  
ATOM  12831  CA  LYS G  85     133.720  12.647 206.920  1.00 31.77           C  
ATOM  12832  C   LYS G  85     134.934  12.001 206.265  1.00 39.32           C  
ATOM  12833  O   LYS G  85     135.802  12.695 205.733  1.00 44.71           O  
ATOM  12834  CB  LYS G  85     132.939  13.473 205.898  1.00 36.67           C  
ATOM  12835  CG  LYS G  85     132.605  12.712 204.623  1.00 44.91           C  
ATOM  12836  CD  LYS G  85     131.976  13.614 203.574  1.00 49.38           C  
ATOM  12837  CE  LYS G  85     130.540  13.960 203.926  1.00 59.66           C  
ATOM  12838  NZ  LYS G  85     129.656  12.762 203.891  1.00 66.28           N1+
ATOM  12839  N   VAL G  86     135.002  10.675 206.316  1.00 34.60           N  
ATOM  12840  CA  VAL G  86     136.167   9.953 205.814  1.00 40.17           C  
ATOM  12841  C   VAL G  86     135.788   8.908 204.761  1.00 40.86           C  
ATOM  12842  O   VAL G  86     134.772   8.223 204.885  1.00 28.46           O  
ATOM  12843  CB  VAL G  86     136.960   9.300 206.977  1.00 48.95           C  
ATOM  12844  CG1 VAL G  86     136.051   8.430 207.821  1.00 56.20           C  
ATOM  12845  CG2 VAL G  86     138.144   8.499 206.458  1.00 44.39           C  
ATOM  12846  N   SER G  87     136.604   8.808 203.715  1.00 36.37           N  
ATOM  12847  CA  SER G  87     136.383   7.832 202.655  1.00 36.44           C  
ATOM  12848  C   SER G  87     137.296   6.621 202.829  1.00 37.55           C  
ATOM  12849  O   SER G  87     138.512   6.764 202.951  1.00 42.11           O  
ATOM  12850  CB  SER G  87     136.614   8.475 201.285  1.00 35.83           C  
ATOM  12851  OG  SER G  87     136.414   7.544 200.237  1.00 30.99           O  
ATOM  12852  N   LEU G  88     136.705   5.430 202.843  1.00 39.54           N  
ATOM  12853  CA  LEU G  88     137.477   4.197 202.955  1.00 40.66           C  
ATOM  12854  C   LEU G  88     137.806   3.636 201.576  1.00 40.84           C  
ATOM  12855  O   LEU G  88     138.784   2.908 201.407  1.00 46.00           O  
ATOM  12856  CB  LEU G  88     136.723   3.154 203.783  1.00 31.00           C  
ATOM  12857  CG  LEU G  88     136.482   3.508 205.252  1.00 33.26           C  
ATOM  12858  CD1 LEU G  88     135.856   2.337 205.993  1.00 32.34           C  
ATOM  12859  CD2 LEU G  88     137.777   3.936 205.919  1.00 42.32           C  
ATOM  12860  N   GLN G  89     136.982   3.984 200.595  1.00 31.39           N  
ATOM  12861  CA  GLN G  89     137.193   3.551 199.219  1.00 34.98           C  
ATOM  12862  C   GLN G  89     136.436   4.469 198.266  1.00 36.99           C  
ATOM  12863  O   GLN G  89     135.343   4.938 198.584  1.00 44.16           O  
ATOM  12864  CB  GLN G  89     136.744   2.100 199.037  1.00 35.12           C  
ATOM  12865  CG  GLN G  89     137.124   1.491 197.697  1.00 38.25           C  
ATOM  12866  CD  GLN G  89     136.878  -0.005 197.643  1.00 36.43           C  
ATOM  12867  OE1 GLN G  89     136.396  -0.602 198.605  1.00 30.34           O  
ATOM  12868  NE2 GLN G  89     137.212  -0.619 196.513  1.00 32.77           N  
ATOM  12869  N   ASN G  90     137.027   4.731 197.105  1.00 30.67           N  
ATOM  12870  CA  ASN G  90     136.411   5.602 196.110  1.00 31.24           C  
ATOM  12871  C   ASN G  90     135.008   5.153 195.716  1.00 35.98           C  
ATOM  12872  O   ASN G  90     134.748   3.959 195.558  1.00 34.10           O  
ATOM  12873  CB  ASN G  90     137.297   5.716 194.867  1.00 39.03           C  
ATOM  12874  CG  ASN G  90     138.519   6.581 195.100  1.00 44.29           C  
ATOM  12875  OD1 ASN G  90     138.467   7.560 195.845  1.00 45.44           O  
ATOM  12876  ND2 ASN G  90     139.627   6.226 194.461  1.00 46.59           N  
ATOM  12877  N   PHE G  91     134.113   6.130 195.580  1.00 41.95           N  
ATOM  12878  CA  PHE G  91     132.719   5.919 195.176  1.00 37.02           C  
ATOM  12879  C   PHE G  91     131.866   5.206 196.228  1.00 37.55           C  
ATOM  12880  O   PHE G  91     130.659   5.049 196.048  1.00 34.49           O  
ATOM  12881  CB  PHE G  91     132.625   5.202 193.823  1.00 28.94           C  
ATOM  12882  CG  PHE G  91     133.697   5.605 192.851  1.00 30.42           C  
ATOM  12883  CD1 PHE G  91     133.809   6.917 192.427  1.00 27.22           C  
ATOM  12884  CD2 PHE G  91     134.595   4.669 192.365  1.00 33.95           C  
ATOM  12885  CE1 PHE G  91     134.797   7.290 191.537  1.00 31.21           C  
ATOM  12886  CE2 PHE G  91     135.584   5.036 191.473  1.00 33.64           C  
ATOM  12887  CZ  PHE G  91     135.685   6.347 191.060  1.00 32.28           C  
ATOM  12888  N   SER G  92     132.490   4.785 197.325  1.00 25.60           N  
ATOM  12889  CA  SER G  92     131.762   4.136 198.411  1.00 25.83           C  
ATOM  12890  C   SER G  92     131.114   5.166 199.328  1.00 34.06           C  
ATOM  12891  O   SER G  92     131.473   6.343 199.308  1.00 31.97           O  
ATOM  12892  CB  SER G  92     132.686   3.226 199.223  1.00 25.80           C  
ATOM  12893  OG  SER G  92     133.122   2.120 198.453  1.00 46.18           O  
ATOM  12894  N   SER G  93     130.157   4.714 200.131  1.00 35.95           N  
ATOM  12895  CA  SER G  93     129.489   5.584 201.090  1.00 36.03           C  
ATOM  12896  C   SER G  93     130.471   6.023 202.166  1.00 27.45           C  
ATOM  12897  O   SER G  93     131.245   5.214 202.675  1.00 47.36           O  
ATOM  12898  CB  SER G  93     128.296   4.867 201.723  1.00 39.82           C  
ATOM  12899  OG  SER G  93     127.345   4.492 200.741  1.00 39.04           O  
ATOM  12900  N   SER G  94     130.435   7.307 202.506  1.00 52.37           N  
ATOM  12901  CA  SER G  94     131.359   7.871 203.485  1.00 48.57           C  
ATOM  12902  C   SER G  94     131.157   7.282 204.877  1.00 45.99           C  
ATOM  12903  O   SER G  94     130.079   6.785 205.206  1.00 49.59           O  
ATOM  12904  CB  SER G  94     131.213   9.393 203.542  1.00 53.48           C  
ATOM  12905  OG  SER G  94     129.922   9.761 203.996  1.00 60.16           O  
ATOM  12906  N   VAL G  95     132.209   7.345 205.685  1.00 43.83           N  
ATOM  12907  CA  VAL G  95     132.176   6.864 207.061  1.00 39.56           C  
ATOM  12908  C   VAL G  95     132.412   8.059 207.983  1.00 44.27           C  
ATOM  12909  O   VAL G  95     132.990   9.060 207.562  1.00 51.04           O  
ATOM  12910  CB  VAL G  95     133.257   5.785 207.282  1.00 35.36           C  
ATOM  12911  CG1 VAL G  95     133.125   5.150 208.651  1.00 52.16           C  
ATOM  12912  CG2 VAL G  95     133.151   4.720 206.209  1.00 34.72           C  
ATOM  12913  N   SER G  96     131.948   7.973 209.227  1.00 43.68           N  
ATOM  12914  CA  SER G  96     132.126   9.074 210.171  1.00 51.28           C  
ATOM  12915  C   SER G  96     133.175   8.765 211.236  1.00 51.64           C  
ATOM  12916  O   SER G  96     133.238   7.655 211.763  1.00 51.37           O  
ATOM  12917  CB  SER G  96     130.796   9.449 210.832  1.00 57.60           C  
ATOM  12918  OG  SER G  96     130.327   8.409 211.670  1.00 67.73           O  
ATOM  12919  N   LEU G  97     133.999   9.763 211.539  1.00 50.82           N  
ATOM  12920  CA  LEU G  97     135.008   9.654 212.586  1.00 48.07           C  
ATOM  12921  C   LEU G  97     134.811  10.781 213.593  1.00 48.42           C  
ATOM  12922  O   LEU G  97     135.148  11.933 213.321  1.00 51.43           O  
ATOM  12923  CB  LEU G  97     136.414   9.719 211.984  1.00 49.33           C  
ATOM  12924  CG  LEU G  97     137.591   9.804 212.958  1.00 44.09           C  
ATOM  12925  CD1 LEU G  97     137.607   8.607 213.892  1.00 44.23           C  
ATOM  12926  CD2 LEU G  97     138.907   9.917 212.203  1.00 34.42           C  
ATOM  12927  N   SER G  98     134.261  10.441 214.755  1.00 47.02           N  
ATOM  12928  CA  SER G  98     133.921  11.435 215.770  1.00 46.81           C  
ATOM  12929  C   SER G  98     135.144  12.163 216.320  1.00 47.87           C  
ATOM  12930  O   SER G  98     136.234  11.599 216.396  1.00 51.64           O  
ATOM  12931  CB  SER G  98     133.144  10.783 216.916  1.00 50.27           C  
ATOM  12932  OG  SER G  98     132.798  11.738 217.904  1.00 55.38           O  
ATOM  12933  N   TYR G  99     134.949  13.422 216.704  1.00 48.44           N  
ATOM  12934  CA  TYR G  99     136.011  14.219 217.305  1.00 49.66           C  
ATOM  12935  C   TYR G  99     136.351  13.698 218.698  1.00 54.59           C  
ATOM  12936  O   TYR G  99     137.422  13.982 219.234  1.00 61.27           O  
ATOM  12937  CB  TYR G  99     135.599  15.690 217.391  1.00 50.58           C  
ATOM  12938  CG  TYR G  99     135.451  16.383 216.054  1.00 53.84           C  
ATOM  12939  CD1 TYR G  99     136.137  15.934 214.933  1.00 57.89           C  
ATOM  12940  CD2 TYR G  99     134.626  17.491 215.916  1.00 55.20           C  
ATOM  12941  CE1 TYR G  99     136.004  16.571 213.710  1.00 59.72           C  
ATOM  12942  CE2 TYR G  99     134.485  18.133 214.698  1.00 59.29           C  
ATOM  12943  CZ  TYR G  99     135.176  17.669 213.600  1.00 62.05           C  
ATOM  12944  OH  TYR G  99     135.036  18.307 212.388  1.00 63.01           O  
ATOM  12945  N   MET G 100     135.427  12.939 219.280  1.00 53.32           N  
ATOM  12946  CA  MET G 100     135.620  12.366 220.607  1.00 57.05           C  
ATOM  12947  C   MET G 100     136.204  10.958 220.528  1.00 58.25           C  
ATOM  12948  O   MET G 100     136.449  10.321 221.553  1.00 57.99           O  
ATOM  12949  CB  MET G 100     134.296  12.342 221.373  1.00 52.82           C  
ATOM  12950  CG  MET G 100     133.698  13.715 221.625  1.00 48.13           C  
ATOM  12951  SD  MET G 100     134.748  14.744 222.668  1.00 66.48           S  
ATOM  12952  CE  MET G 100     134.841  13.734 224.145  1.00 51.80           C  
ATOM  12953  N   ALA G 101     136.425  10.479 219.308  1.00 51.87           N  
ATOM  12954  CA  ALA G 101     136.976   9.144 219.097  1.00 49.40           C  
ATOM  12955  C   ALA G 101     138.496   9.184 218.983  1.00 56.22           C  
ATOM  12956  O   ALA G 101     139.088   8.486 218.160  1.00 58.26           O  
ATOM  12957  CB  ALA G 101     136.366   8.507 217.861  1.00 48.02           C  
ATOM  12958  N   PHE G 102     139.118  10.009 219.820  1.00 54.64           N  
ATOM  12959  CA  PHE G 102     140.567  10.153 219.845  1.00 49.72           C  
ATOM  12960  C   PHE G 102     141.071  10.091 221.282  1.00 55.33           C  
ATOM  12961  O   PHE G 102     140.313  10.347 222.218  1.00 56.80           O  
ATOM  12962  CB  PHE G 102     140.975  11.488 219.218  1.00 48.72           C  
ATOM  12963  CG  PHE G 102     140.754  11.558 217.736  1.00 44.51           C  
ATOM  12964  CD1 PHE G 102     139.523  11.926 217.221  1.00 45.20           C  
ATOM  12965  CD2 PHE G 102     141.784  11.267 216.856  1.00 46.62           C  
ATOM  12966  CE1 PHE G 102     139.321  11.996 215.857  1.00 49.38           C  
ATOM  12967  CE2 PHE G 102     141.587  11.335 215.492  1.00 44.38           C  
ATOM  12968  CZ  PHE G 102     140.354  11.700 214.992  1.00 47.83           C  
ATOM  12969  N   PRO G 103     142.354   9.742 221.467  1.00 58.79           N  
ATOM  12970  CA  PRO G 103     142.942   9.801 222.809  1.00 59.29           C  
ATOM  12971  C   PRO G 103     143.025  11.240 223.307  1.00 65.37           C  
ATOM  12972  O   PRO G 103     143.278  12.143 222.507  1.00 65.10           O  
ATOM  12973  CB  PRO G 103     144.348   9.228 222.601  1.00 58.64           C  
ATOM  12974  CG  PRO G 103     144.626   9.410 221.143  1.00 60.67           C  
ATOM  12975  CD  PRO G 103     143.306   9.225 220.469  1.00 56.47           C  
ATOM  12976  N   ASN G 104     142.808  11.439 224.605  1.00 73.07           N  
ATOM  12977  CA  ASN G 104     142.816  12.768 225.215  1.00 70.70           C  
ATOM  12978  C   ASN G 104     141.824  13.723 224.559  1.00 72.01           C  
ATOM  12979  O   ASN G 104     142.144  14.883 224.298  1.00 66.15           O  
ATOM  12980  CB  ASN G 104     144.224  13.373 225.198  1.00 76.76           C  
ATOM  12981  CG  ASN G 104     145.234  12.523 225.941  1.00 90.19           C  
ATOM  12982  OD1 ASN G 104     144.889  11.807 226.881  1.00 97.64           O  
ATOM  12983  ND2 ASN G 104     146.492  12.598 225.521  1.00 92.79           N  
ATOM  12984  N   ALA G 105     140.621  13.227 224.294  1.00 79.09           N  
ATOM  12985  CA  ALA G 105     139.593  14.027 223.638  1.00 80.17           C  
ATOM  12986  C   ALA G 105     138.886  14.950 224.624  1.00 83.90           C  
ATOM  12987  O   ALA G 105     138.811  14.663 225.818  1.00 90.36           O  
ATOM  12988  CB  ALA G 105     138.587  13.126 222.937  1.00 81.60           C  
ATOM  12989  N   SER G 106     138.370  16.061 224.110  1.00 83.53           N  
ATOM  12990  CA  SER G 106     137.643  17.026 224.924  1.00 88.95           C  
ATOM  12991  C   SER G 106     136.677  17.818 224.053  1.00 88.63           C  
ATOM  12992  O   SER G 106     136.901  17.981 222.854  1.00 89.36           O  
ATOM  12993  CB  SER G 106     138.615  17.977 225.625  1.00 92.19           C  
ATOM  12994  OG  SER G 106     139.368  18.721 224.682  1.00 92.29           O  
ATOM  12995  N   LYS G 107     135.603  18.312 224.660  1.00 90.26           N  
ATOM  12996  CA  LYS G 107     134.603  19.083 223.930  1.00 92.18           C  
ATOM  12997  C   LYS G 107     135.120  20.476 223.581  1.00100.10           C  
ATOM  12998  O   LYS G 107     134.524  21.184 222.769  1.00102.94           O  
ATOM  12999  CB  LYS G 107     133.310  19.189 224.740  1.00 90.74           C  
ATOM  13000  N   LYS G 108     136.233  20.861 224.196  1.00105.64           N  
ATOM  13001  CA  LYS G 108     136.815  22.179 223.975  1.00112.36           C  
ATOM  13002  C   LYS G 108     137.855  22.164 222.858  1.00116.75           C  
ATOM  13003  O   LYS G 108     137.997  23.139 222.119  1.00117.11           O  
ATOM  13004  CB  LYS G 108     137.444  22.708 225.266  1.00114.44           C  
ATOM  13005  N   ASN G 109     138.577  21.055 222.735  1.00123.11           N  
ATOM  13006  CA  ASN G 109     139.652  20.953 221.754  1.00123.03           C  
ATOM  13007  C   ASN G 109     139.427  19.866 220.705  1.00110.77           C  
ATOM  13008  O   ASN G 109     139.455  18.674 221.013  1.00106.43           O  
ATOM  13009  CB  ASN G 109     140.994  20.732 222.457  1.00127.31           C  
ATOM  13010  CG  ASN G 109     141.322  21.832 223.446  1.00129.57           C  
ATOM  13011  OD1 ASN G 109     140.867  22.967 223.304  1.00132.06           O  
ATOM  13012  ND2 ASN G 109     142.117  21.502 224.457  1.00129.43           N  
ATOM  13013  N   ARG G 110     139.208  20.289 219.464  1.00 99.70           N  
ATOM  13014  CA  ARG G 110     139.062  19.363 218.347  1.00 92.29           C  
ATOM  13015  C   ARG G 110     140.432  18.883 217.873  1.00 86.97           C  
ATOM  13016  O   ARG G 110     141.425  19.593 218.028  1.00 89.38           O  
ATOM  13017  CB  ARG G 110     138.318  20.034 217.190  1.00 95.20           C  
ATOM  13018  CG  ARG G 110     136.871  20.387 217.490  1.00102.09           C  
ATOM  13019  CD  ARG G 110     136.182  20.939 216.251  1.00107.66           C  
ATOM  13020  NE  ARG G 110     134.777  21.255 216.493  1.00114.72           N  
ATOM  13021  CZ  ARG G 110     133.951  21.742 215.572  1.00120.70           C  
ATOM  13022  NH1 ARG G 110     134.388  21.971 214.340  1.00119.00           N1+
ATOM  13023  NH2 ARG G 110     132.687  22.000 215.880  1.00124.78           N  
ATOM  13024  N   PRO G 111     140.489  17.668 217.302  1.00 81.16           N  
ATOM  13025  CA  PRO G 111     141.732  17.129 216.738  1.00 77.67           C  
ATOM  13026  C   PRO G 111     142.286  18.014 215.624  1.00 69.95           C  
ATOM  13027  O   PRO G 111     141.543  18.792 215.027  1.00 64.40           O  
ATOM  13028  CB  PRO G 111     141.296  15.777 216.169  1.00 77.88           C  
ATOM  13029  CG  PRO G 111     140.115  15.394 216.986  1.00 77.71           C  
ATOM  13030  CD  PRO G 111     139.399  16.678 217.274  1.00 79.68           C  
ATOM  13031  N   THR G 112     143.580  17.886 215.347  1.00 69.40           N  
ATOM  13032  CA  THR G 112     144.245  18.751 214.380  1.00 72.60           C  
ATOM  13033  C   THR G 112     144.290  18.148 212.979  1.00 74.69           C  
ATOM  13034  O   THR G 112     144.981  18.661 212.098  1.00 81.34           O  
ATOM  13035  CB  THR G 112     145.682  19.083 214.822  1.00 76.54           C  
ATOM  13036  OG1 THR G 112     146.446  17.874 214.912  1.00 83.89           O  
ATOM  13037  CG2 THR G 112     145.674  19.775 216.177  1.00 74.18           C  
ATOM  13038  N   LEU G 113     143.555  17.059 212.777  1.00 66.05           N  
ATOM  13039  CA  LEU G 113     143.510  16.405 211.474  1.00 57.17           C  
ATOM  13040  C   LEU G 113     142.861  17.299 210.425  1.00 55.14           C  
ATOM  13041  O   LEU G 113     141.774  17.836 210.638  1.00 55.46           O  
ATOM  13042  CB  LEU G 113     142.759  15.076 211.562  1.00 57.59           C  
ATOM  13043  CG  LEU G 113     143.402  13.978 212.408  1.00 58.03           C  
ATOM  13044  CD1 LEU G 113     142.547  12.725 212.374  1.00 52.31           C  
ATOM  13045  CD2 LEU G 113     144.812  13.682 211.922  1.00 62.59           C  
ATOM  13046  N   GLN G 114     143.536  17.455 209.292  1.00 53.78           N  
ATOM  13047  CA  GLN G 114     143.018  18.258 208.193  1.00 50.35           C  
ATOM  13048  C   GLN G 114     142.544  17.361 207.056  1.00 45.25           C  
ATOM  13049  O   GLN G 114     142.929  16.195 206.975  1.00 44.46           O  
ATOM  13050  CB  GLN G 114     144.091  19.222 207.689  1.00 59.89           C  
ATOM  13051  CG  GLN G 114     144.614  20.177 208.749  1.00 75.36           C  
ATOM  13052  CD  GLN G 114     145.743  21.051 208.239  1.00 89.31           C  
ATOM  13053  OE1 GLN G 114     146.198  20.898 207.106  1.00 89.69           O  
ATOM  13054  NE2 GLN G 114     146.202  21.973 209.077  1.00 97.37           N  
ATOM  13055  N   VAL G 115     141.707  17.910 206.181  1.00 45.77           N  
ATOM  13056  CA  VAL G 115     141.197  17.165 205.034  1.00 43.83           C  
ATOM  13057  C   VAL G 115     142.329  16.770 204.090  1.00 41.87           C  
ATOM  13058  O   VAL G 115     143.118  17.613 203.665  1.00 44.32           O  
ATOM  13059  CB  VAL G 115     140.135  17.974 204.262  1.00 39.95           C  
ATOM  13060  CG1 VAL G 115     139.832  17.321 202.922  1.00 32.86           C  
ATOM  13061  CG2 VAL G 115     138.868  18.115 205.094  1.00 36.47           C  
ATOM  13062  N   GLY G 116     142.405  15.481 203.773  1.00 37.33           N  
ATOM  13063  CA  GLY G 116     143.455  14.967 202.913  1.00 38.54           C  
ATOM  13064  C   GLY G 116     144.434  14.094 203.673  1.00 42.84           C  
ATOM  13065  O   GLY G 116     145.327  13.486 203.083  1.00 42.88           O  
ATOM  13066  N   ASP G 117     144.265  14.035 204.991  1.00 42.94           N  
ATOM  13067  CA  ASP G 117     145.121  13.213 205.837  1.00 46.96           C  
ATOM  13068  C   ASP G 117     144.685  11.753 205.812  1.00 49.98           C  
ATOM  13069  O   ASP G 117     143.495  11.452 205.721  1.00 52.90           O  
ATOM  13070  CB  ASP G 117     145.109  13.726 207.281  1.00 53.13           C  
ATOM  13071  CG  ASP G 117     145.979  14.953 207.475  1.00 62.93           C  
ATOM  13072  OD1 ASP G 117     147.002  15.078 206.769  1.00 66.39           O  
ATOM  13073  OD2 ASP G 117     145.643  15.789 208.340  1.00 68.47           O1+
ATOM  13074  N   LEU G 118     145.658  10.851 205.891  1.00 44.93           N  
ATOM  13075  CA  LEU G 118     145.374   9.428 206.009  1.00 33.08           C  
ATOM  13076  C   LEU G 118     145.250   9.056 207.477  1.00 35.56           C  
ATOM  13077  O   LEU G 118     146.038   9.508 208.306  1.00 42.09           O  
ATOM  13078  CB  LEU G 118     146.483   8.599 205.361  1.00 32.69           C  
ATOM  13079  CG  LEU G 118     146.555   8.603 203.835  1.00 39.38           C  
ATOM  13080  CD1 LEU G 118     147.738   7.776 203.358  1.00 37.27           C  
ATOM  13081  CD2 LEU G 118     145.256   8.077 203.248  1.00 41.90           C  
ATOM  13082  N   VAL G 119     144.256   8.237 207.800  1.00 34.82           N  
ATOM  13083  CA  VAL G 119     144.086   7.764 209.167  1.00 36.19           C  
ATOM  13084  C   VAL G 119     143.950   6.247 209.229  1.00 35.98           C  
ATOM  13085  O   VAL G 119     143.233   5.639 208.434  1.00 42.56           O  
ATOM  13086  CB  VAL G 119     142.873   8.421 209.863  1.00 38.70           C  
ATOM  13087  CG1 VAL G 119     143.147   9.891 210.130  1.00 47.59           C  
ATOM  13088  CG2 VAL G 119     141.613   8.248 209.030  1.00 40.03           C  
ATOM  13089  N   TYR G 120     144.663   5.642 210.171  1.00 37.64           N  
ATOM  13090  CA  TYR G 120     144.519   4.223 210.450  1.00 39.91           C  
ATOM  13091  C   TYR G 120     143.551   4.099 211.614  1.00 33.70           C  
ATOM  13092  O   TYR G 120     143.828   4.587 212.707  1.00 59.02           O  
ATOM  13093  CB  TYR G 120     145.874   3.614 210.810  1.00 39.93           C  
ATOM  13094  CG  TYR G 120     145.900   2.103 210.812  1.00 40.47           C  
ATOM  13095  CD1 TYR G 120     145.888   1.389 209.621  1.00 43.68           C  
ATOM  13096  CD2 TYR G 120     145.953   1.390 212.002  1.00 40.63           C  
ATOM  13097  CE1 TYR G 120     145.917   0.008 209.614  1.00 45.58           C  
ATOM  13098  CE2 TYR G 120     145.983   0.006 212.006  1.00 45.00           C  
ATOM  13099  CZ  TYR G 120     145.964  -0.679 210.809  1.00 47.02           C  
ATOM  13100  OH  TYR G 120     145.994  -2.055 210.802  1.00 47.61           O  
ATOM  13101  N   ALA G 121     142.409   3.463 211.381  1.00 33.09           N  
ATOM  13102  CA  ALA G 121     141.358   3.421 212.391  1.00 42.69           C  
ATOM  13103  C   ALA G 121     140.686   2.056 212.498  1.00 45.51           C  
ATOM  13104  O   ALA G 121     140.965   1.148 211.715  1.00 47.97           O  
ATOM  13105  CB  ALA G 121     140.323   4.498 212.111  1.00 33.23           C  
ATOM  13106  N   ARG G 122     139.799   1.925 213.481  1.00 40.03           N  
ATOM  13107  CA  ARG G 122     139.031   0.701 213.674  1.00 43.80           C  
ATOM  13108  C   ARG G 122     137.541   0.980 213.512  1.00 49.32           C  
ATOM  13109  O   ARG G 122     137.023   1.952 214.058  1.00 62.30           O  
ATOM  13110  CB  ARG G 122     139.291   0.119 215.064  1.00 47.62           C  
ATOM  13111  CG  ARG G 122     138.711  -1.273 215.274  1.00 49.18           C  
ATOM  13112  CD  ARG G 122     138.718  -1.664 216.743  1.00 50.75           C  
ATOM  13113  NE  ARG G 122     137.614  -1.048 217.473  1.00 57.09           N  
ATOM  13114  CZ  ARG G 122     136.468  -1.662 217.751  1.00 58.59           C  
ATOM  13115  NH1 ARG G 122     136.278  -2.918 217.369  1.00 61.20           N1+
ATOM  13116  NH2 ARG G 122     135.514  -1.026 218.417  1.00 55.26           N  
ATOM  13117  N   VAL G 123     136.856   0.125 212.760  1.00 36.98           N  
ATOM  13118  CA  VAL G 123     135.415   0.257 212.583  1.00 37.75           C  
ATOM  13119  C   VAL G 123     134.692  -0.155 213.863  1.00 40.89           C  
ATOM  13120  O   VAL G 123     134.782  -1.305 214.290  1.00 41.99           O  
ATOM  13121  CB  VAL G 123     134.912  -0.605 211.410  1.00 32.52           C  
ATOM  13122  CG1 VAL G 123     133.399  -0.523 211.299  1.00 32.56           C  
ATOM  13123  CG2 VAL G 123     135.574  -0.169 210.111  1.00 31.33           C  
ATOM  13124  N   CYS G 124     133.977   0.786 214.473  1.00 39.26           N  
ATOM  13125  CA  CYS G 124     133.312   0.522 215.748  1.00 47.68           C  
ATOM  13126  C   CYS G 124     131.849   0.110 215.583  1.00 52.52           C  
ATOM  13127  O   CYS G 124     131.377  -0.801 216.262  1.00 59.01           O  
ATOM  13128  CB  CYS G 124     133.430   1.726 216.687  1.00 44.86           C  
ATOM  13129  SG  CYS G 124     132.644   3.231 216.087  1.00 76.71           S  
ATOM  13130  N   THR G 125     131.132   0.789 214.693  1.00 47.40           N  
ATOM  13131  CA  THR G 125     129.765   0.397 214.360  1.00 48.94           C  
ATOM  13132  C   THR G 125     129.587   0.328 212.847  1.00 42.91           C  
ATOM  13133  O   THR G 125     130.051   1.205 212.118  1.00 37.47           O  
ATOM  13134  CB  THR G 125     128.712   1.357 214.959  1.00 52.64           C  
ATOM  13135  OG1 THR G 125     128.859   2.659 214.383  1.00 59.09           O  
ATOM  13136  CG2 THR G 125     128.861   1.452 216.470  1.00 58.21           C  
ATOM  13137  N   ALA G 126     128.915  -0.718 212.381  1.00 39.66           N  
ATOM  13138  CA  ALA G 126     128.715  -0.914 210.952  1.00 39.39           C  
ATOM  13139  C   ALA G 126     127.312  -1.423 210.643  1.00 46.99           C  
ATOM  13140  O   ALA G 126     127.142  -2.525 210.120  1.00 42.00           O  
ATOM  13141  CB  ALA G 126     129.762  -1.867 210.396  1.00 33.89           C  
ATOM  13142  N   GLU G 127     126.311  -0.614 210.972  1.00 60.65           N  
ATOM  13143  CA  GLU G 127     124.927  -0.955 210.670  1.00 67.37           C  
ATOM  13144  C   GLU G 127     124.706  -0.963 209.162  1.00 63.20           C  
ATOM  13145  O   GLU G 127     125.237  -0.118 208.440  1.00 56.37           O  
ATOM  13146  CB  GLU G 127     123.968   0.025 211.347  1.00 81.23           C  
ATOM  13147  CG  GLU G 127     124.081   0.057 212.865  1.00 92.63           C  
ATOM  13148  CD  GLU G 127     123.763  -1.282 213.506  1.00 92.88           C  
ATOM  13149  OE1 GLU G 127     124.111  -1.471 214.691  1.00 89.08           O  
ATOM  13150  OE2 GLU G 127     123.162  -2.142 212.828  1.00 91.28           O1+
ATOM  13151  N   LYS G 128     123.920  -1.927 208.698  1.00 65.34           N  
ATOM  13152  CA  LYS G 128     123.704  -2.141 207.272  1.00 58.69           C  
ATOM  13153  C   LYS G 128     122.948  -0.983 206.625  1.00 59.05           C  
ATOM  13154  O   LYS G 128     123.223  -0.606 205.485  1.00 61.29           O  
ATOM  13155  CB  LYS G 128     122.941  -3.449 207.059  1.00 49.80           C  
ATOM  13156  CG  LYS G 128     122.848  -3.897 205.617  1.00 44.87           C  
ATOM  13157  CD  LYS G 128     122.006  -5.157 205.493  1.00 55.81           C  
ATOM  13158  CE  LYS G 128     120.612  -4.946 206.061  1.00 60.06           C  
ATOM  13159  NZ  LYS G 128     119.762  -6.161 205.929  1.00 67.43           N1+
ATOM  13160  N   GLU G 129     121.998  -0.421 207.364  1.00 55.54           N  
ATOM  13161  CA  GLU G 129     121.142   0.639 206.844  1.00 51.70           C  
ATOM  13162  C   GLU G 129     121.449   1.976 207.505  1.00 57.69           C  
ATOM  13163  O   GLU G 129     120.547   2.770 207.774  1.00 65.85           O  
ATOM  13164  CB  GLU G 129     119.667   0.281 207.046  1.00 54.25           C  
ATOM  13165  CG  GLU G 129     119.296  -0.103 208.473  1.00 60.36           C  
ATOM  13166  CD  GLU G 129     119.638  -1.545 208.807  1.00 63.56           C  
ATOM  13167  OE1 GLU G 129     119.763  -2.362 207.871  1.00 57.66           O  
ATOM  13168  OE2 GLU G 129     119.782  -1.861 210.007  1.00 68.34           O1+
ATOM  13169  N   LEU G 130     122.729   2.224 207.756  1.00 58.38           N  
ATOM  13170  CA  LEU G 130     123.152   3.424 208.462  1.00 50.79           C  
ATOM  13171  C   LEU G 130     124.619   3.707 208.163  1.00 49.37           C  
ATOM  13172  O   LEU G 130     125.381   2.791 207.856  1.00 55.47           O  
ATOM  13173  CB  LEU G 130     122.950   3.235 209.967  1.00 49.51           C  
ATOM  13174  CG  LEU G 130     122.919   4.476 210.856  1.00 55.77           C  
ATOM  13175  CD1 LEU G 130     121.722   5.337 210.507  1.00 61.35           C  
ATOM  13176  CD2 LEU G 130     122.886   4.078 212.323  1.00 59.34           C  
ATOM  13177  N   GLU G 131     125.010   4.974 208.248  1.00 48.11           N  
ATOM  13178  CA  GLU G 131     126.400   5.361 208.028  1.00 49.26           C  
ATOM  13179  C   GLU G 131     127.313   4.698 209.054  1.00 50.25           C  
ATOM  13180  O   GLU G 131     127.101   4.828 210.260  1.00 50.86           O  
ATOM  13181  CB  GLU G 131     126.554   6.881 208.096  1.00 58.25           C  
ATOM  13182  CG  GLU G 131     127.991   7.366 207.968  1.00 71.16           C  
ATOM  13183  CD  GLU G 131     128.115   8.871 208.120  1.00 87.53           C  
ATOM  13184  OE1 GLU G 131     127.126   9.512 208.534  1.00 96.84           O  
ATOM  13185  OE2 GLU G 131     129.202   9.414 207.825  1.00 87.95           O1+
ATOM  13186  N   ALA G 132     128.324   3.984 208.570  1.00 48.64           N  
ATOM  13187  CA  ALA G 132     129.258   3.287 209.447  1.00 42.22           C  
ATOM  13188  C   ALA G 132     130.109   4.279 210.228  1.00 47.05           C  
ATOM  13189  O   ALA G 132     130.206   5.450 209.861  1.00 56.70           O  
ATOM  13190  CB  ALA G 132     130.140   2.344 208.642  1.00 37.97           C  
ATOM  13191  N   GLU G 133     130.723   3.807 211.309  1.00 43.67           N  
ATOM  13192  CA  GLU G 133     131.564   4.659 212.142  1.00 44.22           C  
ATOM  13193  C   GLU G 133     132.933   4.037 212.388  1.00 48.32           C  
ATOM  13194  O   GLU G 133     133.055   2.823 212.556  1.00 46.79           O  
ATOM  13195  CB  GLU G 133     130.889   4.935 213.486  1.00 35.09           C  
ATOM  13196  CG  GLU G 133     129.565   5.669 213.398  1.00 47.66           C  
ATOM  13197  CD  GLU G 133     129.027   6.048 214.764  1.00 51.40           C  
ATOM  13198  OE1 GLU G 133     128.374   5.197 215.406  1.00 52.73           O  
ATOM  13199  OE2 GLU G 133     129.265   7.195 215.199  1.00 47.77           O1+
ATOM  13200  N   ILE G 134     133.962   4.878 212.412  1.00 33.34           N  
ATOM  13201  CA  ILE G 134     135.298   4.433 212.789  1.00 44.24           C  
ATOM  13202  C   ILE G 134     135.825   5.238 213.974  1.00 40.34           C  
ATOM  13203  O   ILE G 134     135.324   6.321 214.274  1.00 37.95           O  
ATOM  13204  CB  ILE G 134     136.298   4.527 211.618  1.00 32.40           C  
ATOM  13205  CG1 ILE G 134     136.447   5.974 211.148  1.00 38.76           C  
ATOM  13206  CG2 ILE G 134     135.863   3.630 210.472  1.00 31.36           C  
ATOM  13207  CD1 ILE G 134     137.584   6.171 210.169  1.00 31.44           C  
ATOM  13208  N   GLU G 135     136.834   4.695 214.647  1.00 38.37           N  
ATOM  13209  CA  GLU G 135     137.435   5.353 215.800  1.00 36.71           C  
ATOM  13210  C   GLU G 135     138.953   5.237 215.747  1.00 48.80           C  
ATOM  13211  O   GLU G 135     139.490   4.264 215.220  1.00 52.37           O  
ATOM  13212  CB  GLU G 135     136.906   4.743 217.099  1.00 38.12           C  
ATOM  13213  CG  GLU G 135     137.211   3.262 217.258  1.00 51.18           C  
ATOM  13214  CD  GLU G 135     136.574   2.662 218.495  1.00 60.98           C  
ATOM  13215  OE1 GLU G 135     136.776   1.455 218.745  1.00 61.54           O  
ATOM  13216  OE2 GLU G 135     135.868   3.396 219.218  1.00 70.31           O1+
ATOM  13217  N   CYS G 136     139.642   6.231 216.295  1.00 44.88           N  
ATOM  13218  CA  CYS G 136     141.100   6.225 216.297  1.00 47.80           C  
ATOM  13219  C   CYS G 136     141.674   6.097 217.704  1.00 51.98           C  
ATOM  13220  O   CYS G 136     142.648   6.767 218.047  1.00 54.69           O  
ATOM  13221  CB  CYS G 136     141.646   7.480 215.613  1.00 53.54           C  
ATOM  13222  SG  CYS G 136     141.278   7.581 213.845  1.00 61.08           S  
ATOM  13223  N   PHE G 137     141.068   5.229 218.510  1.00 52.20           N  
ATOM  13224  CA  PHE G 137     141.544   4.972 219.867  1.00 53.03           C  
ATOM  13225  C   PHE G 137     140.951   3.690 220.450  1.00 61.52           C  
ATOM  13226  O   PHE G 137     140.136   3.024 219.810  1.00 65.07           O  
ATOM  13227  CB  PHE G 137     141.260   6.168 220.791  1.00 52.40           C  
ATOM  13228  CG  PHE G 137     139.823   6.282 221.244  1.00 52.85           C  
ATOM  13229  CD1 PHE G 137     138.770   5.981 220.393  1.00 59.18           C  
ATOM  13230  CD2 PHE G 137     139.531   6.704 222.530  1.00 50.23           C  
ATOM  13231  CE1 PHE G 137     137.460   6.089 220.822  1.00 59.48           C  
ATOM  13232  CE2 PHE G 137     138.223   6.816 222.962  1.00 48.11           C  
ATOM  13233  CZ  PHE G 137     137.187   6.509 222.107  1.00 50.30           C  
ATOM  13234  N   ASP G 138     141.369   3.350 221.664  1.00 65.14           N  
ATOM  13235  CA  ASP G 138     140.779   2.238 222.395  1.00 71.06           C  
ATOM  13236  C   ASP G 138     139.641   2.781 223.250  1.00 73.92           C  
ATOM  13237  O   ASP G 138     139.853   3.644 224.100  1.00 77.27           O  
ATOM  13238  CB  ASP G 138     141.828   1.558 223.276  1.00 82.02           C  
ATOM  13239  CG  ASP G 138     141.370   0.207 223.805  1.00 84.57           C  
ATOM  13240  OD1 ASP G 138     140.150  -0.061 223.810  1.00 84.89           O  
ATOM  13241  OD2 ASP G 138     142.238  -0.589 224.222  1.00 83.11           O1+
ATOM  13242  N   SER G 139     138.435   2.274 223.019  1.00 72.54           N  
ATOM  13243  CA  SER G 139     137.243   2.781 223.694  1.00 75.74           C  
ATOM  13244  C   SER G 139     137.278   2.583 225.210  1.00 75.77           C  
ATOM  13245  O   SER G 139     136.673   3.353 225.956  1.00 75.70           O  
ATOM  13246  CB  SER G 139     135.985   2.137 223.106  1.00 80.96           C  
ATOM  13247  OG  SER G 139     134.814   2.650 223.718  1.00 87.91           O  
ATOM  13248  N   THR G 140     137.990   1.557 225.663  1.00 75.74           N  
ATOM  13249  CA  THR G 140     138.045   1.240 227.087  1.00 82.02           C  
ATOM  13250  C   THR G 140     139.206   1.936 227.796  1.00 81.38           C  
ATOM  13251  O   THR G 140     139.005   2.638 228.787  1.00 77.56           O  
ATOM  13252  CB  THR G 140     138.142  -0.279 227.325  1.00 80.53           C  
ATOM  13253  OG1 THR G 140     139.365  -0.775 226.769  1.00 81.95           O  
ATOM  13254  CG2 THR G 140     136.969  -0.994 226.676  1.00 78.15           C  
ATOM  13255  N   THR G 141     140.417   1.737 227.286  1.00 79.29           N  
ATOM  13256  CA  THR G 141     141.608   2.308 227.906  1.00 72.45           C  
ATOM  13257  C   THR G 141     141.712   3.810 227.650  1.00 70.32           C  
ATOM  13258  O   THR G 141     142.070   4.578 228.543  1.00 79.30           O  
ATOM  13259  CB  THR G 141     142.895   1.616 227.412  1.00 69.94           C  
ATOM  13260  OG1 THR G 141     143.239   2.104 226.110  1.00 73.23           O  
ATOM  13261  CG2 THR G 141     142.700   0.110 227.354  1.00 66.99           C  
ATOM  13262  N   GLY G 142     141.401   4.225 226.426  1.00 59.61           N  
ATOM  13263  CA  GLY G 142     141.455   5.630 226.068  1.00 59.20           C  
ATOM  13264  C   GLY G 142     142.725   6.004 225.329  1.00 62.84           C  
ATOM  13265  O   GLY G 142     142.832   7.102 224.783  1.00 59.48           O  
ATOM  13266  N   ARG G 143     143.691   5.091 225.315  1.00 69.25           N  
ATOM  13267  CA  ARG G 143     144.947   5.320 224.607  1.00 70.47           C  
ATOM  13268  C   ARG G 143     144.765   5.159 223.105  1.00 64.40           C  
ATOM  13269  O   ARG G 143     143.689   4.794 222.634  1.00 68.34           O  
ATOM  13270  CB  ARG G 143     146.027   4.346 225.085  1.00 76.15           C  
ATOM  13271  CG  ARG G 143     146.593   4.634 226.462  1.00 80.83           C  
ATOM  13272  CD  ARG G 143     147.856   3.818 226.694  1.00 81.83           C  
ATOM  13273  NE  ARG G 143     148.445   4.064 228.007  1.00 79.97           N  
ATOM  13274  CZ  ARG G 143     148.241   3.295 229.071  1.00 77.13           C  
ATOM  13275  NH1 ARG G 143     147.462   2.226 228.980  1.00 75.12           N1+
ATOM  13276  NH2 ARG G 143     148.818   3.595 230.226  1.00 83.23           N  
ATOM  13277  N   ASP G 144     145.827   5.433 222.355  1.00 66.58           N  
ATOM  13278  CA  ASP G 144     145.829   5.178 220.922  1.00 74.61           C  
ATOM  13279  C   ASP G 144     146.444   3.811 220.640  1.00 84.20           C  
ATOM  13280  O   ASP G 144     147.621   3.577 220.912  1.00 93.41           O  
ATOM  13281  CB  ASP G 144     146.584   6.278 220.170  1.00 78.96           C  
ATOM  13282  CG  ASP G 144     147.992   6.483 220.691  1.00 91.17           C  
ATOM  13283  OD1 ASP G 144     148.190   6.403 221.922  1.00 96.50           O  
ATOM  13284  OD2 ASP G 144     148.902   6.716 219.869  1.00 97.65           O1+
ATOM  13285  N   ALA G 145     145.635   2.903 220.105  1.00 83.24           N  
ATOM  13286  CA  ALA G 145     146.097   1.553 219.808  1.00 82.83           C  
ATOM  13287  C   ALA G 145     146.771   1.491 218.441  1.00 78.67           C  
ATOM  13288  O   ALA G 145     146.392   0.689 217.588  1.00 82.10           O  
ATOM  13289  CB  ALA G 145     144.937   0.572 219.875  1.00 85.32           C  
ATOM  13290  N   GLY G 146     147.769   2.346 218.240  1.00 67.81           N  
ATOM  13291  CA  GLY G 146     148.470   2.418 216.971  1.00 67.93           C  
ATOM  13292  C   GLY G 146     147.665   3.157 215.919  1.00 64.40           C  
ATOM  13293  O   GLY G 146     148.081   3.272 214.765  1.00 62.68           O  
ATOM  13294  N   PHE G 147     146.504   3.661 216.323  1.00 59.44           N  
ATOM  13295  CA  PHE G 147     145.622   4.386 215.421  1.00 52.37           C  
ATOM  13296  C   PHE G 147     146.075   5.830 215.274  1.00 52.53           C  
ATOM  13297  O   PHE G 147     146.864   6.328 216.078  1.00 53.84           O  
ATOM  13298  CB  PHE G 147     144.188   4.351 215.947  1.00 44.28           C  
ATOM  13299  CG  PHE G 147     143.633   2.968 216.104  1.00 45.02           C  
ATOM  13300  CD1 PHE G 147     143.769   2.032 215.093  1.00 44.02           C  
ATOM  13301  CD2 PHE G 147     142.982   2.600 217.271  1.00 49.28           C  
ATOM  13302  CE1 PHE G 147     143.258   0.757 215.239  1.00 46.55           C  
ATOM  13303  CE2 PHE G 147     142.470   1.327 217.424  1.00 39.33           C  
ATOM  13304  CZ  PHE G 147     142.609   0.405 216.409  1.00 50.70           C  
ATOM  13305  N   GLY G 148     145.570   6.503 214.247  1.00 40.15           N  
ATOM  13306  CA  GLY G 148     145.882   7.903 214.043  1.00 44.09           C  
ATOM  13307  C   GLY G 148     146.424   8.211 212.662  1.00 49.70           C  
ATOM  13308  O   GLY G 148     146.334   7.395 211.747  1.00 58.33           O  
ATOM  13309  N   ILE G 149     146.999   9.400 212.525  1.00 47.34           N  
ATOM  13310  CA  ILE G 149     147.482   9.892 211.242  1.00 45.38           C  
ATOM  13311  C   ILE G 149     148.656   9.075 210.699  1.00 51.38           C  
ATOM  13312  O   ILE G 149     149.510   8.610 211.455  1.00 51.11           O  
ATOM  13313  CB  ILE G 149     147.878  11.387 211.343  1.00 44.30           C  
ATOM  13314  CG1 ILE G 149     148.243  11.957 209.971  1.00 36.70           C  
ATOM  13315  CG2 ILE G 149     149.016  11.580 212.338  1.00 38.96           C  
ATOM  13316  CD1 ILE G 149     148.600  13.424 210.000  1.00 37.71           C  
ATOM  13317  N   LEU G 150     148.672   8.885 209.383  1.00 49.91           N  
ATOM  13318  CA  LEU G 150     149.802   8.270 208.701  1.00 49.78           C  
ATOM  13319  C   LEU G 150     150.550   9.342 207.914  1.00 56.72           C  
ATOM  13320  O   LEU G 150     150.157   9.695 206.802  1.00 61.32           O  
ATOM  13321  CB  LEU G 150     149.323   7.163 207.761  1.00 51.11           C  
ATOM  13322  CG  LEU G 150     148.579   5.989 208.401  1.00 51.43           C  
ATOM  13323  CD1 LEU G 150     147.943   5.115 207.333  1.00 51.52           C  
ATOM  13324  CD2 LEU G 150     149.517   5.170 209.272  1.00 49.06           C  
ATOM  13325  N   GLU G 151     151.622   9.864 208.503  1.00 63.72           N  
ATOM  13326  CA  GLU G 151     152.391  10.944 207.893  1.00 59.61           C  
ATOM  13327  C   GLU G 151     153.138  10.477 206.648  1.00 56.13           C  
ATOM  13328  O   GLU G 151     153.853   9.475 206.687  1.00 61.33           O  
ATOM  13329  CB  GLU G 151     153.383  11.529 208.901  1.00 70.20           C  
ATOM  13330  CG  GLU G 151     152.740  12.197 210.109  1.00 81.51           C  
ATOM  13331  CD  GLU G 151     152.183  13.572 209.795  1.00 89.70           C  
ATOM  13332  OE1 GLU G 151     151.741  14.264 210.737  1.00 91.82           O  
ATOM  13333  OE2 GLU G 151     152.190  13.965 208.609  1.00 93.77           O1+
ATOM  13334  N   ASP G 152     152.964  11.214 205.553  1.00 49.12           N  
ATOM  13335  CA  ASP G 152     153.670  10.953 204.299  1.00 50.30           C  
ATOM  13336  C   ASP G 152     153.463   9.533 203.779  1.00 54.56           C  
ATOM  13337  O   ASP G 152     152.375   8.970 203.897  1.00 62.94           O  
ATOM  13338  CB  ASP G 152     155.165  11.245 204.454  1.00 56.36           C  
ATOM  13339  CG  ASP G 152     155.437  12.668 204.899  1.00 67.43           C  
ATOM  13340  OD1 ASP G 152     154.689  13.577 204.480  1.00 67.55           O  
ATOM  13341  OD2 ASP G 152     156.397  12.876 205.671  1.00 77.33           O1+
ATOM  13342  N   GLY G 153     154.514   8.960 203.204  1.00 46.72           N  
ATOM  13343  CA  GLY G 153     154.448   7.614 202.668  1.00 43.49           C  
ATOM  13344  C   GLY G 153     153.660   7.542 201.375  1.00 46.83           C  
ATOM  13345  O   GLY G 153     153.330   8.566 200.777  1.00 51.09           O  
ATOM  13346  N   MET G 154     153.364   6.322 200.940  1.00 46.40           N  
ATOM  13347  CA  MET G 154     152.560   6.102 199.745  1.00 42.13           C  
ATOM  13348  C   MET G 154     151.501   5.042 200.024  1.00 33.49           C  
ATOM  13349  O   MET G 154     151.763   4.064 200.723  1.00 34.55           O  
ATOM  13350  CB  MET G 154     153.445   5.682 198.569  1.00 44.78           C  
ATOM  13351  CG  MET G 154     152.689   5.429 197.272  1.00 46.86           C  
ATOM  13352  SD  MET G 154     151.722   6.852 196.728  1.00 43.12           S  
ATOM  13353  CE  MET G 154     150.964   6.200 195.242  1.00 55.11           C  
ATOM  13354  N   ILE G 155     150.304   5.243 199.486  1.00 32.90           N  
ATOM  13355  CA  ILE G 155     149.206   4.308 199.701  1.00 36.82           C  
ATOM  13356  C   ILE G 155     149.009   3.434 198.461  1.00 38.77           C  
ATOM  13357  O   ILE G 155     149.233   3.879 197.334  1.00 43.48           O  
ATOM  13358  CB  ILE G 155     147.903   5.051 200.083  1.00 42.93           C  
ATOM  13359  CG1 ILE G 155     146.920   4.106 200.775  1.00 50.84           C  
ATOM  13360  CG2 ILE G 155     147.275   5.721 198.869  1.00 44.29           C  
ATOM  13361  CD1 ILE G 155     145.678   4.801 201.289  1.00 47.88           C  
ATOM  13362  N   ILE G 156     148.617   2.181 198.673  1.00 37.79           N  
ATOM  13363  CA  ILE G 156     148.507   1.226 197.573  1.00 39.87           C  
ATOM  13364  C   ILE G 156     147.134   0.568 197.514  1.00 47.34           C  
ATOM  13365  O   ILE G 156     146.613   0.108 198.530  1.00 50.20           O  
ATOM  13366  CB  ILE G 156     149.570   0.112 197.682  1.00 31.27           C  
ATOM  13367  CG1 ILE G 156     150.946   0.704 197.990  1.00 51.21           C  
ATOM  13368  CG2 ILE G 156     149.613  -0.711 196.405  1.00 36.45           C  
ATOM  13369  CD1 ILE G 156     152.041  -0.332 198.129  1.00 45.00           C  
ATOM  13370  N   ASP G 157     146.553   0.528 196.319  1.00 51.81           N  
ATOM  13371  CA  ASP G 157     145.298  -0.181 196.104  1.00 53.54           C  
ATOM  13372  C   ASP G 157     145.555  -1.678 195.967  1.00 51.83           C  
ATOM  13373  O   ASP G 157     146.512  -2.097 195.317  1.00 61.59           O  
ATOM  13374  CB  ASP G 157     144.571   0.356 194.871  1.00 59.82           C  
ATOM  13375  CG  ASP G 157     143.943   1.713 195.114  1.00 71.09           C  
ATOM  13376  OD1 ASP G 157     143.539   1.984 196.265  1.00 70.99           O  
ATOM  13377  OD2 ASP G 157     143.851   2.508 194.154  1.00 77.18           O1+
ATOM  13378  N   VAL G 158     144.689  -2.475 196.581  1.00 40.65           N  
ATOM  13379  CA  VAL G 158     144.891  -3.914 196.674  1.00 29.65           C  
ATOM  13380  C   VAL G 158     143.548  -4.597 196.931  1.00 44.19           C  
ATOM  13381  O   VAL G 158     142.720  -4.076 197.677  1.00 49.41           O  
ATOM  13382  CB  VAL G 158     145.913  -4.245 197.796  1.00 36.67           C  
ATOM  13383  CG1 VAL G 158     145.428  -5.379 198.686  1.00 39.66           C  
ATOM  13384  CG2 VAL G 158     147.279  -4.557 197.204  1.00 34.78           C  
ATOM  13385  N   ASN G 159     143.317  -5.743 196.296  1.00 34.53           N  
ATOM  13386  CA  ASN G 159     142.059  -6.462 196.482  1.00 39.27           C  
ATOM  13387  C   ASN G 159     141.921  -6.994 197.906  1.00 42.56           C  
ATOM  13388  O   ASN G 159     142.919  -7.319 198.549  1.00 47.44           O  
ATOM  13389  CB  ASN G 159     141.917  -7.596 195.467  1.00 30.41           C  
ATOM  13390  CG  ASN G 159     142.921  -8.705 195.688  1.00 38.03           C  
ATOM  13391  OD1 ASN G 159     142.671  -9.640 196.448  1.00 33.80           O  
ATOM  13392  ND2 ASN G 159     144.065  -8.609 195.021  1.00 45.56           N  
ATOM  13393  N   LEU G 160     140.683  -7.083 198.387  1.00 38.78           N  
ATOM  13394  CA  LEU G 160     140.407  -7.432 199.782  1.00 40.88           C  
ATOM  13395  C   LEU G 160     141.065  -8.733 200.244  1.00 45.48           C  
ATOM  13396  O   LEU G 160     141.475  -8.851 201.399  1.00 43.12           O  
ATOM  13397  CB  LEU G 160     138.899  -7.498 200.033  1.00 33.47           C  
ATOM  13398  CG  LEU G 160     138.105  -6.214 199.803  1.00 28.70           C  
ATOM  13399  CD1 LEU G 160     136.677  -6.385 200.292  1.00 48.52           C  
ATOM  13400  CD2 LEU G 160     138.774  -5.035 200.489  1.00 39.69           C  
ATOM  13401  N   ASN G 161     141.162  -9.702 199.340  1.00 48.52           N  
ATOM  13402  CA  ASN G 161     141.786 -10.981 199.657  1.00 41.85           C  
ATOM  13403  C   ASN G 161     143.272 -10.828 199.946  1.00 41.56           C  
ATOM  13404  O   ASN G 161     143.789 -11.390 200.911  1.00 45.73           O  
ATOM  13405  CB  ASN G 161     141.578 -11.979 198.518  1.00 39.81           C  
ATOM  13406  CG  ASN G 161     140.117 -12.173 198.174  1.00 46.31           C  
ATOM  13407  OD1 ASN G 161     139.586 -11.516 197.279  1.00 46.20           O  
ATOM  13408  ND2 ASN G 161     139.456 -13.078 198.888  1.00 51.84           N  
ATOM  13409  N   PHE G 162     143.952 -10.060 199.102  1.00 42.37           N  
ATOM  13410  CA  PHE G 162     145.384  -9.834 199.248  1.00 44.60           C  
ATOM  13411  C   PHE G 162     145.689  -9.077 200.534  1.00 42.44           C  
ATOM  13412  O   PHE G 162     146.710  -9.315 201.177  1.00 46.57           O  
ATOM  13413  CB  PHE G 162     145.922  -9.060 198.045  1.00 41.82           C  
ATOM  13414  CG  PHE G 162     147.417  -8.925 198.027  1.00 38.54           C  
ATOM  13415  CD1 PHE G 162     148.207  -9.925 197.486  1.00 38.36           C  
ATOM  13416  CD2 PHE G 162     148.032  -7.797 198.543  1.00 39.97           C  
ATOM  13417  CE1 PHE G 162     149.582  -9.805 197.463  1.00 42.45           C  
ATOM  13418  CE2 PHE G 162     149.406  -7.671 198.523  1.00 48.31           C  
ATOM  13419  CZ  PHE G 162     150.182  -8.677 197.982  1.00 49.96           C  
ATOM  13420  N   ALA G 163     144.796  -8.166 200.903  1.00 40.85           N  
ATOM  13421  CA  ALA G 163     144.970  -7.367 202.110  1.00 41.95           C  
ATOM  13422  C   ALA G 163     144.710  -8.197 203.362  1.00 45.56           C  
ATOM  13423  O   ALA G 163     145.399  -8.046 204.370  1.00 51.63           O  
ATOM  13424  CB  ALA G 163     144.056  -6.154 202.078  1.00 44.77           C  
ATOM  13425  N   ARG G 164     143.712  -9.072 203.291  1.00 44.87           N  
ATOM  13426  CA  ARG G 164     143.366  -9.928 204.419  1.00 48.73           C  
ATOM  13427  C   ARG G 164     144.471 -10.945 204.699  1.00 56.45           C  
ATOM  13428  O   ARG G 164     144.769 -11.253 205.853  1.00 58.97           O  
ATOM  13429  CB  ARG G 164     142.027 -10.628 204.171  1.00 48.39           C  
ATOM  13430  CG  ARG G 164     141.680 -11.696 205.194  1.00 61.73           C  
ATOM  13431  CD  ARG G 164     140.197 -12.024 205.173  1.00 72.32           C  
ATOM  13432  NE  ARG G 164     139.409 -11.023 205.886  1.00 79.30           N  
ATOM  13433  CZ  ARG G 164     139.120 -11.088 207.182  1.00 78.50           C  
ATOM  13434  NH1 ARG G 164     138.397 -10.134 207.754  1.00 74.88           N1+
ATOM  13435  NH2 ARG G 164     139.554 -12.109 207.908  1.00 80.44           N  
ATOM  13436  N   GLN G 165     145.083 -11.456 203.635  1.00 61.34           N  
ATOM  13437  CA  GLN G 165     146.197 -12.387 203.766  1.00 61.07           C  
ATOM  13438  C   GLN G 165     147.429 -11.690 204.332  1.00 60.87           C  
ATOM  13439  O   GLN G 165     148.219 -12.291 205.056  1.00 57.11           O  
ATOM  13440  CB  GLN G 165     146.529 -13.019 202.413  1.00 59.08           C  
ATOM  13441  CG  GLN G 165     145.586 -14.134 201.998  1.00 56.86           C  
ATOM  13442  CD  GLN G 165     145.815 -15.409 202.786  1.00 67.64           C  
ATOM  13443  OE1 GLN G 165     146.947 -15.737 203.140  1.00 72.57           O  
ATOM  13444  NE2 GLN G 165     144.739 -16.133 203.068  1.00 73.02           N  
ATOM  13445  N   LEU G 166     147.585 -10.414 204.003  1.00 63.06           N  
ATOM  13446  CA  LEU G 166     148.746  -9.655 204.447  1.00 61.27           C  
ATOM  13447  C   LEU G 166     148.637  -9.282 205.923  1.00 64.60           C  
ATOM  13448  O   LEU G 166     149.645  -9.033 206.586  1.00 67.77           O  
ATOM  13449  CB  LEU G 166     148.913  -8.395 203.597  1.00 51.74           C  
ATOM  13450  CG  LEU G 166     150.297  -7.746 203.638  1.00 53.72           C  
ATOM  13451  CD1 LEU G 166     151.329  -8.663 203.006  1.00 59.85           C  
ATOM  13452  CD2 LEU G 166     150.285  -6.395 202.952  1.00 53.16           C  
ATOM  13453  N   LEU G 167     147.411  -9.255 206.436  1.00 61.66           N  
ATOM  13454  CA  LEU G 167     147.163  -8.804 207.801  1.00 53.97           C  
ATOM  13455  C   LEU G 167     147.056  -9.953 208.803  1.00 59.35           C  
ATOM  13456  O   LEU G 167     147.494  -9.828 209.946  1.00 65.71           O  
ATOM  13457  CB  LEU G 167     145.890  -7.955 207.854  1.00 44.62           C  
ATOM  13458  CG  LEU G 167     145.563  -7.298 209.197  1.00 46.03           C  
ATOM  13459  CD1 LEU G 167     146.532  -6.162 209.488  1.00 50.37           C  
ATOM  13460  CD2 LEU G 167     144.126  -6.804 209.227  1.00 45.08           C  
ATOM  13461  N   PHE G 168     146.475 -11.068 208.372  1.00 53.49           N  
ATOM  13462  CA  PHE G 168     146.189 -12.174 209.283  1.00 49.97           C  
ATOM  13463  C   PHE G 168     147.072 -13.403 209.073  1.00 55.70           C  
ATOM  13464  O   PHE G 168     147.239 -14.212 209.986  1.00 65.64           O  
ATOM  13465  CB  PHE G 168     144.713 -12.570 209.190  1.00 51.12           C  
ATOM  13466  CG  PHE G 168     143.774 -11.553 209.771  1.00 55.75           C  
ATOM  13467  CD1 PHE G 168     144.152 -10.781 210.856  1.00 56.25           C  
ATOM  13468  CD2 PHE G 168     142.511 -11.370 209.233  1.00 64.41           C  
ATOM  13469  CE1 PHE G 168     143.288  -9.847 211.393  1.00 59.29           C  
ATOM  13470  CE2 PHE G 168     141.643 -10.436 209.766  1.00 66.48           C  
ATOM  13471  CZ  PHE G 168     142.032  -9.673 210.847  1.00 64.38           C  
ATOM  13472  N   ASN G 169     147.630 -13.549 207.876  1.00 54.54           N  
ATOM  13473  CA  ASN G 169     148.460 -14.709 207.565  1.00 59.70           C  
ATOM  13474  C   ASN G 169     149.944 -14.411 207.749  1.00 67.03           C  
ATOM  13475  O   ASN G 169     150.498 -13.531 207.091  1.00 71.29           O  
ATOM  13476  CB  ASN G 169     148.184 -15.201 206.141  1.00 61.74           C  
ATOM  13477  CG  ASN G 169     148.757 -16.582 205.870  1.00 64.27           C  
ATOM  13478  OD1 ASN G 169     149.687 -17.030 206.541  1.00 65.10           O  
ATOM  13479  ND2 ASN G 169     148.202 -17.262 204.874  1.00 67.02           N  
ATOM  13480  N   ASN G 170     150.583 -15.159 208.643  1.00 75.02           N  
ATOM  13481  CA  ASN G 170     151.998 -14.963 208.937  1.00 79.76           C  
ATOM  13482  C   ASN G 170     152.901 -15.704 207.953  1.00 80.98           C  
ATOM  13483  O   ASN G 170     154.103 -15.447 207.884  1.00 80.12           O  
ATOM  13484  CB  ASN G 170     152.307 -15.394 210.373  1.00 84.44           C  
ATOM  13485  CG  ASN G 170     153.649 -14.883 210.859  1.00 92.43           C  
ATOM  13486  OD1 ASN G 170     154.169 -13.891 210.350  1.00 88.95           O  
ATOM  13487  ND2 ASN G 170     154.217 -15.561 211.851  1.00100.68           N  
ATOM  13488  N   ASP G 171     152.314 -16.622 207.190  1.00 83.31           N  
ATOM  13489  CA  ASP G 171     153.066 -17.383 206.197  1.00 88.99           C  
ATOM  13490  C   ASP G 171     153.225 -16.613 204.889  1.00 89.06           C  
ATOM  13491  O   ASP G 171     153.914 -17.067 203.974  1.00 90.71           O  
ATOM  13492  CB  ASP G 171     152.402 -18.737 205.932  1.00 96.43           C  
ATOM  13493  CG  ASP G 171     152.637 -19.732 207.052  1.00105.01           C  
ATOM  13494  OD1 ASP G 171     151.822 -19.772 207.997  1.00108.37           O1+
ATOM  13495  OD2 ASP G 171     153.639 -20.475 206.986  1.00106.89           O  
ATOM  13496  N   PHE G 172     152.585 -15.451 204.804  1.00 82.11           N  
ATOM  13497  CA  PHE G 172     152.689 -14.605 203.622  1.00 76.52           C  
ATOM  13498  C   PHE G 172     154.072 -13.961 203.571  1.00 75.87           C  
ATOM  13499  O   PHE G 172     154.414 -13.147 204.430  1.00 81.67           O  
ATOM  13500  CB  PHE G 172     151.597 -13.535 203.634  1.00 79.12           C  
ATOM  13501  CG  PHE G 172     150.999 -13.262 202.284  1.00 77.35           C  
ATOM  13502  CD1 PHE G 172     149.990 -14.069 201.785  1.00 75.41           C  
ATOM  13503  CD2 PHE G 172     151.440 -12.199 201.516  1.00 80.87           C  
ATOM  13504  CE1 PHE G 172     149.436 -13.822 200.544  1.00 76.27           C  
ATOM  13505  CE2 PHE G 172     150.888 -11.946 200.274  1.00 77.94           C  
ATOM  13506  CZ  PHE G 172     149.886 -12.759 199.788  1.00 75.11           C  
ATOM  13507  N   PRO G 173     154.871 -14.326 202.558  1.00 68.40           N  
ATOM  13508  CA  PRO G 173     156.290 -13.960 202.476  1.00 73.58           C  
ATOM  13509  C   PRO G 173     156.538 -12.500 202.111  1.00 76.31           C  
ATOM  13510  O   PRO G 173     157.686 -12.059 202.172  1.00 76.91           O  
ATOM  13511  CB  PRO G 173     156.821 -14.860 201.349  1.00 72.02           C  
ATOM  13512  CG  PRO G 173     155.735 -15.860 201.077  1.00 67.90           C  
ATOM  13513  CD  PRO G 173     154.464 -15.170 201.426  1.00 60.99           C  
ATOM  13514  N   LEU G 174     155.489 -11.771 201.739  1.00 72.80           N  
ATOM  13515  CA  LEU G 174     155.644 -10.410 201.226  1.00 69.44           C  
ATOM  13516  C   LEU G 174     156.369  -9.472 202.188  1.00 70.78           C  
ATOM  13517  O   LEU G 174     157.294  -8.764 201.791  1.00 72.05           O  
ATOM  13518  CB  LEU G 174     154.290  -9.815 200.837  1.00 66.14           C  
ATOM  13519  CG  LEU G 174     154.385  -8.424 200.205  1.00 66.28           C  
ATOM  13520  CD1 LEU G 174     155.238  -8.472 198.946  1.00 71.39           C  
ATOM  13521  CD2 LEU G 174     153.008  -7.865 199.899  1.00 65.09           C  
ATOM  13522  N   LEU G 175     155.949  -9.466 203.448  1.00 69.15           N  
ATOM  13523  CA  LEU G 175     156.572  -8.600 204.443  1.00 69.87           C  
ATOM  13524  C   LEU G 175     158.011  -9.024 204.723  1.00 77.90           C  
ATOM  13525  O   LEU G 175     158.855  -8.198 205.073  1.00 75.10           O  
ATOM  13526  CB  LEU G 175     155.757  -8.586 205.738  1.00 62.91           C  
ATOM  13527  CG  LEU G 175     154.340  -8.020 205.627  1.00 55.28           C  
ATOM  13528  CD1 LEU G 175     153.704  -7.880 207.002  1.00 49.91           C  
ATOM  13529  CD2 LEU G 175     154.351  -6.686 204.896  1.00 53.07           C  
ATOM  13530  N   LYS G 176     158.285 -10.314 204.559  1.00 83.91           N  
ATOM  13531  CA  LYS G 176     159.620 -10.850 204.791  1.00 84.98           C  
ATOM  13532  C   LYS G 176     160.580 -10.490 203.659  1.00 84.58           C  
ATOM  13533  O   LYS G 176     161.713 -10.075 203.906  1.00 85.53           O  
ATOM  13534  CB  LYS G 176     159.565 -12.368 204.973  1.00 88.27           C  
ATOM  13535  CG  LYS G 176     160.924 -13.017 205.187  1.00 92.96           C  
ATOM  13536  CD  LYS G 176     160.802 -14.525 205.337  1.00 97.04           C  
ATOM  13537  CE  LYS G 176     162.167 -15.176 205.493  1.00104.55           C  
ATOM  13538  NZ  LYS G 176     162.899 -14.660 206.682  1.00107.60           N1+
ATOM  13539  N   VAL G 177     160.123 -10.646 202.418  1.00 78.48           N  
ATOM  13540  CA  VAL G 177     160.968 -10.378 201.257  1.00 72.97           C  
ATOM  13541  C   VAL G 177     161.246  -8.887 201.082  1.00 79.13           C  
ATOM  13542  O   VAL G 177     162.217  -8.503 200.431  1.00 85.95           O  
ATOM  13543  CB  VAL G 177     160.366 -10.950 199.955  1.00 63.07           C  
ATOM  13544  CG1 VAL G 177     160.143 -12.448 200.086  1.00 65.47           C  
ATOM  13545  CG2 VAL G 177     159.070 -10.243 199.605  1.00 60.72           C  
ATOM  13546  N   LEU G 178     160.390  -8.051 201.663  1.00 74.81           N  
ATOM  13547  CA  LEU G 178     160.593  -6.608 201.624  1.00 70.98           C  
ATOM  13548  C   LEU G 178     161.559  -6.173 202.718  1.00 77.36           C  
ATOM  13549  O   LEU G 178     162.289  -5.193 202.564  1.00 82.55           O  
ATOM  13550  CB  LEU G 178     159.262  -5.865 201.768  1.00 63.10           C  
ATOM  13551  CG  LEU G 178     158.368  -5.809 200.529  1.00 58.37           C  
ATOM  13552  CD1 LEU G 178     157.111  -5.000 200.811  1.00 41.17           C  
ATOM  13553  CD2 LEU G 178     159.131  -5.228 199.350  1.00 51.82           C  
ATOM  13554  N   ALA G 179     161.560  -6.910 203.824  1.00 76.07           N  
ATOM  13555  CA  ALA G 179     162.462  -6.627 204.933  1.00 72.14           C  
ATOM  13556  C   ALA G 179     163.886  -7.052 204.590  1.00 70.05           C  
ATOM  13557  O   ALA G 179     164.850  -6.576 205.189  1.00 76.51           O  
ATOM  13558  CB  ALA G 179     161.986  -7.326 206.196  1.00 72.58           C  
ATOM  13559  N   ALA G 180     164.008  -7.951 203.619  1.00 65.95           N  
ATOM  13560  CA  ALA G 180     165.310  -8.442 203.187  1.00 69.62           C  
ATOM  13561  C   ALA G 180     165.977  -7.466 202.224  1.00 72.45           C  
ATOM  13562  O   ALA G 180     167.122  -7.666 201.820  1.00 73.77           O  
ATOM  13563  CB  ALA G 180     165.171  -9.811 202.541  1.00 69.76           C  
ATOM  13564  N   HIS G 181     165.255  -6.411 201.858  1.00 73.33           N  
ATOM  13565  CA  HIS G 181     165.776  -5.417 200.926  1.00 70.77           C  
ATOM  13566  C   HIS G 181     165.948  -4.044 201.568  1.00 68.66           C  
ATOM  13567  O   HIS G 181     166.905  -3.331 201.268  1.00 70.92           O  
ATOM  13568  CB  HIS G 181     164.878  -5.310 199.692  1.00 65.02           C  
ATOM  13569  CG  HIS G 181     165.007  -6.465 198.748  1.00 67.67           C  
ATOM  13570  ND1 HIS G 181     164.436  -7.695 198.994  1.00 72.76           N  
ATOM  13571  CD2 HIS G 181     165.643  -6.576 197.558  1.00 68.22           C  
ATOM  13572  CE1 HIS G 181     164.713  -8.514 197.995  1.00 73.39           C  
ATOM  13573  NE2 HIS G 181     165.444  -7.860 197.110  1.00 72.37           N  
ATOM  13574  N   THR G 182     165.022  -3.677 202.449  1.00 64.44           N  
ATOM  13575  CA  THR G 182     165.071  -2.368 203.093  1.00 68.03           C  
ATOM  13576  C   THR G 182     164.240  -2.296 204.370  1.00 70.06           C  
ATOM  13577  O   THR G 182     163.366  -3.130 204.609  1.00 65.86           O  
ATOM  13578  CB  THR G 182     164.587  -1.256 202.141  1.00 64.66           C  
ATOM  13579  OG1 THR G 182     164.720   0.018 202.784  1.00 66.21           O  
ATOM  13580  CG2 THR G 182     163.129  -1.475 201.763  1.00 57.57           C  
ATOM  13581  N   LYS G 183     164.529  -1.289 205.188  1.00 71.41           N  
ATOM  13582  CA  LYS G 183     163.722  -0.982 206.361  1.00 65.20           C  
ATOM  13583  C   LYS G 183     162.466  -0.246 205.920  1.00 64.61           C  
ATOM  13584  O   LYS G 183     162.532   0.646 205.076  1.00 74.53           O  
ATOM  13585  CB  LYS G 183     164.512  -0.105 207.333  1.00 62.67           C  
ATOM  13586  CG  LYS G 183     165.502  -0.853 208.207  1.00 70.56           C  
ATOM  13587  CD  LYS G 183     164.811  -1.461 209.416  1.00 75.89           C  
ATOM  13588  CE  LYS G 183     165.821  -1.987 210.422  1.00 81.67           C  
ATOM  13589  NZ  LYS G 183     165.163  -2.440 211.678  1.00 86.05           N1+
ATOM  13590  N   PHE G 184     161.324  -0.617 206.490  1.00 59.45           N  
ATOM  13591  CA  PHE G 184     160.063   0.026 206.136  1.00 57.91           C  
ATOM  13592  C   PHE G 184     158.990  -0.197 207.194  1.00 60.54           C  
ATOM  13593  O   PHE G 184     158.972  -1.228 207.867  1.00 74.96           O  
ATOM  13594  CB  PHE G 184     159.563  -0.482 204.780  1.00 58.03           C  
ATOM  13595  CG  PHE G 184     158.997  -1.873 204.821  1.00 57.65           C  
ATOM  13596  CD1 PHE G 184     159.833  -2.977 204.848  1.00 63.13           C  
ATOM  13597  CD2 PHE G 184     157.626  -2.078 204.824  1.00 49.89           C  
ATOM  13598  CE1 PHE G 184     159.314  -4.256 204.886  1.00 58.99           C  
ATOM  13599  CE2 PHE G 184     157.101  -3.354 204.860  1.00 47.54           C  
ATOM  13600  CZ  PHE G 184     157.946  -4.445 204.890  1.00 55.48           C  
ATOM  13601  N   GLU G 185     158.099   0.778 207.337  1.00 52.20           N  
ATOM  13602  CA  GLU G 185     156.929   0.623 208.191  1.00 55.30           C  
ATOM  13603  C   GLU G 185     155.677   0.541 207.328  1.00 55.54           C  
ATOM  13604  O   GLU G 185     155.581   1.205 206.297  1.00 65.47           O  
ATOM  13605  CB  GLU G 185     156.827   1.770 209.199  1.00 58.01           C  
ATOM  13606  CG  GLU G 185     157.009   3.153 208.606  1.00 62.69           C  
ATOM  13607  CD  GLU G 185     156.931   4.243 209.657  1.00 70.79           C  
ATOM  13608  OE1 GLU G 185     157.535   5.317 209.449  1.00 78.24           O  
ATOM  13609  OE2 GLU G 185     156.264   4.027 210.692  1.00 67.11           O1+
ATOM  13610  N   VAL G 186     154.721  -0.281 207.746  1.00 53.32           N  
ATOM  13611  CA  VAL G 186     153.551  -0.549 206.920  1.00 50.13           C  
ATOM  13612  C   VAL G 186     152.245  -0.588 207.715  1.00 47.39           C  
ATOM  13613  O   VAL G 186     152.166  -1.207 208.777  1.00 52.76           O  
ATOM  13614  CB  VAL G 186     153.725  -1.863 206.116  1.00 67.88           C  
ATOM  13615  CG1 VAL G 186     154.098  -3.015 207.039  1.00 67.32           C  
ATOM  13616  CG2 VAL G 186     152.468  -2.186 205.318  1.00 66.74           C  
ATOM  13617  N   ALA G 187     151.229   0.095 207.197  1.00 39.82           N  
ATOM  13618  CA  ALA G 187     149.884   0.018 207.750  1.00 36.02           C  
ATOM  13619  C   ALA G 187     149.006  -0.786 206.800  1.00 40.37           C  
ATOM  13620  O   ALA G 187     149.021  -0.561 205.591  1.00 46.04           O  
ATOM  13621  CB  ALA G 187     149.313   1.409 207.958  1.00 34.28           C  
ATOM  13622  N   ILE G 188     148.244  -1.727 207.346  1.00 42.06           N  
ATOM  13623  CA  ILE G 188     147.421  -2.601 206.520  1.00 40.16           C  
ATOM  13624  C   ILE G 188     145.936  -2.448 206.829  1.00 41.88           C  
ATOM  13625  O   ILE G 188     145.504  -2.651 207.963  1.00 52.02           O  
ATOM  13626  CB  ILE G 188     147.823  -4.074 206.696  1.00 36.97           C  
ATOM  13627  CG1 ILE G 188     149.294  -4.268 206.324  1.00 37.57           C  
ATOM  13628  CG2 ILE G 188     146.931  -4.972 205.856  1.00 37.06           C  
ATOM  13629  CD1 ILE G 188     149.820  -5.654 206.615  1.00 39.53           C  
ATOM  13630  N   GLY G 189     145.160  -2.092 205.811  1.00 39.56           N  
ATOM  13631  CA  GLY G 189     143.729  -1.916 205.972  1.00 44.30           C  
ATOM  13632  C   GLY G 189     142.923  -3.021 205.316  1.00 50.09           C  
ATOM  13633  O   GLY G 189     143.224  -3.445 204.200  1.00 47.50           O  
ATOM  13634  N   LEU G 190     141.886  -3.482 206.010  1.00 47.46           N  
ATOM  13635  CA  LEU G 190     141.013  -4.526 205.482  1.00 40.83           C  
ATOM  13636  C   LEU G 190     140.124  -4.009 204.354  1.00 47.69           C  
ATOM  13637  O   LEU G 190     139.409  -4.780 203.715  1.00 54.55           O  
ATOM  13638  CB  LEU G 190     140.154  -5.128 206.595  1.00 33.78           C  
ATOM  13639  CG  LEU G 190     140.862  -6.102 207.537  1.00 40.78           C  
ATOM  13640  CD1 LEU G 190     139.904  -6.615 208.599  1.00 33.18           C  
ATOM  13641  CD2 LEU G 190     141.462  -7.258 206.751  1.00 45.11           C  
ATOM  13642  N   ASN G 191     140.169  -2.702 204.117  1.00 43.93           N  
ATOM  13643  CA  ASN G 191     139.428  -2.097 203.018  1.00 38.49           C  
ATOM  13644  C   ASN G 191     140.247  -2.068 201.733  1.00 39.21           C  
ATOM  13645  O   ASN G 191     139.921  -1.345 200.793  1.00 42.06           O  
ATOM  13646  CB  ASN G 191     138.962  -0.687 203.385  1.00 27.68           C  
ATOM  13647  CG  ASN G 191     140.103   0.210 203.823  1.00 40.48           C  
ATOM  13648  OD1 ASN G 191     140.995  -0.214 204.558  1.00 43.49           O  
ATOM  13649  ND2 ASN G 191     140.080   1.460 203.370  1.00 30.46           N  
ATOM  13650  N   GLY G 192     141.317  -2.855 201.704  1.00 28.38           N  
ATOM  13651  CA  GLY G 192     142.147  -2.972 200.520  1.00 28.41           C  
ATOM  13652  C   GLY G 192     143.097  -1.810 200.304  1.00 43.23           C  
ATOM  13653  O   GLY G 192     143.356  -1.413 199.168  1.00 45.71           O  
ATOM  13654  N   LYS G 193     143.619  -1.263 201.397  1.00 43.13           N  
ATOM  13655  CA  LYS G 193     144.595  -0.183 201.325  1.00 43.13           C  
ATOM  13656  C   LYS G 193     145.859  -0.561 202.090  1.00 45.68           C  
ATOM  13657  O   LYS G 193     145.786  -1.071 203.208  1.00 51.76           O  
ATOM  13658  CB  LYS G 193     144.009   1.110 201.898  1.00 42.51           C  
ATOM  13659  CG  LYS G 193     142.822   1.671 201.127  1.00 41.07           C  
ATOM  13660  CD  LYS G 193     143.241   2.200 199.765  1.00 50.48           C  
ATOM  13661  CE  LYS G 193     142.119   2.995 199.110  1.00 52.92           C  
ATOM  13662  NZ  LYS G 193     140.889   2.180 198.907  1.00 55.56           N1+
ATOM  13663  N   ILE G 194     147.016  -0.314 201.484  1.00 37.29           N  
ATOM  13664  CA  ILE G 194     148.293  -0.590 202.134  1.00 34.87           C  
ATOM  13665  C   ILE G 194     149.182   0.649 202.128  1.00 42.54           C  
ATOM  13666  O   ILE G 194     149.493   1.196 201.070  1.00 50.26           O  
ATOM  13667  CB  ILE G 194     149.043  -1.749 201.449  1.00 40.63           C  
ATOM  13668  CG1 ILE G 194     148.183  -3.012 201.431  1.00 47.81           C  
ATOM  13669  CG2 ILE G 194     150.362  -2.022 202.154  1.00 33.34           C  
ATOM  13670  CD1 ILE G 194     148.768  -4.127 200.597  1.00 56.03           C  
ATOM  13671  N   TRP G 195     149.585   1.087 203.315  1.00 43.59           N  
ATOM  13672  CA  TRP G 195     150.429   2.266 203.458  1.00 43.29           C  
ATOM  13673  C   TRP G 195     151.882   1.863 203.680  1.00 48.89           C  
ATOM  13674  O   TRP G 195     152.181   1.065 204.565  1.00 59.01           O  
ATOM  13675  CB  TRP G 195     149.932   3.128 204.619  1.00 44.28           C  
ATOM  13676  CG  TRP G 195     150.770   4.338 204.890  1.00 48.02           C  
ATOM  13677  CD1 TRP G 195     150.799   5.495 204.167  1.00 50.51           C  
ATOM  13678  CD2 TRP G 195     151.689   4.520 205.974  1.00 46.94           C  
ATOM  13679  NE1 TRP G 195     151.686   6.382 204.728  1.00 47.64           N  
ATOM  13680  CE2 TRP G 195     152.245   5.807 205.840  1.00 44.69           C  
ATOM  13681  CE3 TRP G 195     152.099   3.717 207.044  1.00 40.05           C  
ATOM  13682  CZ2 TRP G 195     153.187   6.310 206.733  1.00 40.83           C  
ATOM  13683  CZ3 TRP G 195     153.035   4.219 207.929  1.00 38.55           C  
ATOM  13684  CH2 TRP G 195     153.569   5.502 207.768  1.00 39.18           C  
ATOM  13685  N   VAL G 196     152.781   2.410 202.868  1.00 48.05           N  
ATOM  13686  CA  VAL G 196     154.199   2.075 202.954  1.00 50.93           C  
ATOM  13687  C   VAL G 196     155.053   3.338 203.045  1.00 54.82           C  
ATOM  13688  O   VAL G 196     154.821   4.304 202.318  1.00 59.40           O  
ATOM  13689  CB  VAL G 196     154.653   1.242 201.737  1.00 53.32           C  
ATOM  13690  CG1 VAL G 196     156.125   0.884 201.852  1.00 61.63           C  
ATOM  13691  CG2 VAL G 196     153.812  -0.016 201.610  1.00 60.73           C  
ATOM  13692  N   LYS G 197     156.037   3.329 203.940  1.00 49.73           N  
ATOM  13693  CA  LYS G 197     156.918   4.480 204.115  1.00 47.05           C  
ATOM  13694  C   LYS G 197     158.333   4.074 204.524  1.00 45.92           C  
ATOM  13695  O   LYS G 197     158.524   3.333 205.487  1.00 47.29           O  
ATOM  13696  CB  LYS G 197     156.333   5.447 205.146  1.00 50.05           C  
ATOM  13697  CG  LYS G 197     157.166   6.698 205.369  1.00 50.44           C  
ATOM  13698  CD  LYS G 197     156.536   7.597 206.421  1.00 53.77           C  
ATOM  13699  CE  LYS G 197     157.381   8.836 206.667  1.00 69.87           C  
ATOM  13700  NZ  LYS G 197     156.799   9.707 207.726  1.00 77.04           N1+
ATOM  13701  N   CYS G 198     159.320   4.566 203.782  1.00 47.46           N  
ATOM  13702  CA  CYS G 198     160.722   4.331 204.106  1.00 48.46           C  
ATOM  13703  C   CYS G 198     161.421   5.655 204.384  1.00 56.07           C  
ATOM  13704  O   CYS G 198     160.791   6.712 204.369  1.00 63.36           O  
ATOM  13705  CB  CYS G 198     161.430   3.608 202.959  1.00 44.24           C  
ATOM  13706  SG  CYS G 198     160.739   1.998 202.531  1.00 59.54           S  
ATOM  13707  N   GLU G 199     162.725   5.594 204.633  1.00 54.12           N  
ATOM  13708  CA  GLU G 199     163.512   6.799 204.866  1.00 58.36           C  
ATOM  13709  C   GLU G 199     163.754   7.541 203.555  1.00 67.64           C  
ATOM  13710  O   GLU G 199     163.749   8.770 203.516  1.00 74.21           O  
ATOM  13711  CB  GLU G 199     164.844   6.454 205.534  1.00 50.08           C  
ATOM  13712  N   GLU G 200     163.965   6.785 202.483  1.00 69.68           N  
ATOM  13713  CA  GLU G 200     164.184   7.368 201.165  1.00 69.69           C  
ATOM  13714  C   GLU G 200     163.037   7.018 200.223  1.00 65.51           C  
ATOM  13715  O   GLU G 200     162.441   5.946 200.331  1.00 67.37           O  
ATOM  13716  CB  GLU G 200     165.512   6.887 200.580  1.00 71.66           C  
ATOM  13717  CG  GLU G 200     166.728   7.301 201.390  1.00 84.54           C  
ATOM  13718  CD  GLU G 200     168.016   6.719 200.844  1.00101.52           C  
ATOM  13719  OE1 GLU G 200     169.081   6.950 201.453  1.00107.87           O  
ATOM  13720  OE2 GLU G 200     167.962   6.027 199.804  1.00105.77           O1+
ATOM  13721  N   LEU G 201     162.735   7.925 199.300  1.00 56.70           N  
ATOM  13722  CA  LEU G 201     161.621   7.735 198.378  1.00 59.00           C  
ATOM  13723  C   LEU G 201     161.843   6.555 197.436  1.00 59.07           C  
ATOM  13724  O   LEU G 201     160.897   5.846 197.091  1.00 63.35           O  
ATOM  13725  CB  LEU G 201     161.360   9.013 197.575  1.00 59.96           C  
ATOM  13726  CG  LEU G 201     160.187   8.966 196.592  1.00 55.42           C  
ATOM  13727  CD1 LEU G 201     159.341  10.219 196.717  1.00 56.57           C  
ATOM  13728  CD2 LEU G 201     160.677   8.792 195.160  1.00 55.59           C  
ATOM  13729  N   SER G 202     163.090   6.349 197.025  1.00 52.89           N  
ATOM  13730  CA  SER G 202     163.419   5.276 196.090  1.00 51.63           C  
ATOM  13731  C   SER G 202     163.069   3.905 196.661  1.00 54.31           C  
ATOM  13732  O   SER G 202     162.668   3.003 195.927  1.00 54.89           O  
ATOM  13733  CB  SER G 202     164.898   5.329 195.700  1.00 55.12           C  
ATOM  13734  OG  SER G 202     165.732   5.108 196.822  1.00 64.72           O  
ATOM  13735  N   ASN G 203     163.219   3.757 197.973  1.00 60.72           N  
ATOM  13736  CA  ASN G 203     162.879   2.507 198.644  1.00 62.26           C  
ATOM  13737  C   ASN G 203     161.372   2.321 198.775  1.00 55.10           C  
ATOM  13738  O   ASN G 203     160.857   1.218 198.591  1.00 56.44           O  
ATOM  13739  CB  ASN G 203     163.546   2.429 200.018  1.00 65.20           C  
ATOM  13740  CG  ASN G 203     165.057   2.334 199.927  1.00 65.28           C  
ATOM  13741  OD1 ASN G 203     165.598   1.764 198.979  1.00 63.42           O  
ATOM  13742  ND2 ASN G 203     165.746   2.893 200.915  1.00 64.98           N  
ATOM  13743  N   THR G 204     160.670   3.403 199.097  1.00 48.80           N  
ATOM  13744  CA  THR G 204     159.215   3.370 199.187  1.00 51.09           C  
ATOM  13745  C   THR G 204     158.623   3.062 197.819  1.00 53.52           C  
ATOM  13746  O   THR G 204     157.679   2.280 197.697  1.00 54.85           O  
ATOM  13747  CB  THR G 204     158.648   4.709 199.686  1.00 50.42           C  
ATOM  13748  OG1 THR G 204     159.258   5.055 200.935  1.00 49.36           O  
ATOM  13749  CG2 THR G 204     157.142   4.613 199.873  1.00 52.33           C  
ATOM  13750  N   LEU G 205     159.191   3.683 196.791  1.00 53.48           N  
ATOM  13751  CA  LEU G 205     158.770   3.450 195.417  1.00 49.97           C  
ATOM  13752  C   LEU G 205     159.000   1.997 195.025  1.00 57.69           C  
ATOM  13753  O   LEU G 205     158.157   1.379 194.375  1.00 61.70           O  
ATOM  13754  CB  LEU G 205     159.530   4.374 194.466  1.00 45.79           C  
ATOM  13755  CG  LEU G 205     159.294   4.161 192.972  1.00 47.43           C  
ATOM  13756  CD1 LEU G 205     157.833   4.393 192.622  1.00 51.28           C  
ATOM  13757  CD2 LEU G 205     160.198   5.074 192.163  1.00 42.40           C  
ATOM  13758  N   ALA G 206     160.146   1.457 195.427  1.00 42.15           N  
ATOM  13759  CA  ALA G 206     160.478   0.067 195.141  1.00 46.21           C  
ATOM  13760  C   ALA G 206     159.498  -0.876 195.827  1.00 48.40           C  
ATOM  13761  O   ALA G 206     159.105  -1.894 195.261  1.00 52.93           O  
ATOM  13762  CB  ALA G 206     161.904  -0.238 195.570  1.00 48.06           C  
ATOM  13763  N   CYS G 207     159.104  -0.530 197.049  1.00 47.58           N  
ATOM  13764  CA  CYS G 207     158.123  -1.316 197.788  1.00 46.48           C  
ATOM  13765  C   CYS G 207     156.763  -1.254 197.108  1.00 42.41           C  
ATOM  13766  O   CYS G 207     156.069  -2.265 196.997  1.00 42.46           O  
ATOM  13767  CB  CYS G 207     158.004  -0.820 199.230  1.00 40.05           C  
ATOM  13768  SG  CYS G 207     159.442  -1.160 200.260  1.00 56.64           S  
ATOM  13769  N   TYR G 208     156.391  -0.057 196.662  1.00 41.06           N  
ATOM  13770  CA  TYR G 208     155.133   0.156 195.957  1.00 36.40           C  
ATOM  13771  C   TYR G 208     155.047  -0.752 194.739  1.00 50.49           C  
ATOM  13772  O   TYR G 208     154.058  -1.459 194.546  1.00 50.55           O  
ATOM  13773  CB  TYR G 208     155.007   1.623 195.529  1.00 50.53           C  
ATOM  13774  CG  TYR G 208     153.765   1.935 194.720  1.00 47.08           C  
ATOM  13775  CD1 TYR G 208     153.778   1.864 193.332  1.00 42.87           C  
ATOM  13776  CD2 TYR G 208     152.582   2.309 195.344  1.00 45.74           C  
ATOM  13777  CE1 TYR G 208     152.648   2.146 192.591  1.00 40.61           C  
ATOM  13778  CE2 TYR G 208     151.447   2.595 194.610  1.00 44.60           C  
ATOM  13779  CZ  TYR G 208     151.486   2.513 193.234  1.00 39.27           C  
ATOM  13780  OH  TYR G 208     150.359   2.797 192.497  1.00 38.30           O  
ATOM  13781  N   ARG G 209     156.097  -0.731 193.926  1.00 51.51           N  
ATOM  13782  CA  ARG G 209     156.134  -1.505 192.691  1.00 48.96           C  
ATOM  13783  C   ARG G 209     156.088  -3.011 192.943  1.00 57.12           C  
ATOM  13784  O   ARG G 209     155.477  -3.752 192.175  1.00 69.35           O  
ATOM  13785  CB  ARG G 209     157.371  -1.135 191.873  1.00 46.98           C  
ATOM  13786  CG  ARG G 209     157.408   0.322 191.436  1.00 45.32           C  
ATOM  13787  CD  ARG G 209     158.714   0.662 190.737  1.00 47.44           C  
ATOM  13788  NE  ARG G 209     158.726   2.033 190.235  1.00 46.17           N  
ATOM  13789  CZ  ARG G 209     159.727   2.566 189.542  1.00 47.47           C  
ATOM  13790  NH1 ARG G 209     160.804   1.844 189.264  1.00 44.72           N1+
ATOM  13791  NH2 ARG G 209     159.651   3.822 189.123  1.00 49.88           N  
ATOM  13792  N   THR G 210     156.731  -3.460 194.017  1.00 56.95           N  
ATOM  13793  CA  THR G 210     156.720  -4.878 194.369  1.00 60.78           C  
ATOM  13794  C   THR G 210     155.332  -5.331 194.801  1.00 59.90           C  
ATOM  13795  O   THR G 210     154.814  -6.328 194.300  1.00 69.95           O  
ATOM  13796  CB  THR G 210     157.717  -5.208 195.497  1.00 60.90           C  
ATOM  13797  OG1 THR G 210     157.511  -4.316 196.599  1.00 71.85           O  
ATOM  13798  CG2 THR G 210     159.143  -5.076 195.008  1.00 55.64           C  
ATOM  13799  N   ILE G 211     154.737  -4.595 195.735  1.00 48.70           N  
ATOM  13800  CA  ILE G 211     153.413  -4.926 196.251  1.00 51.07           C  
ATOM  13801  C   ILE G 211     152.370  -4.923 195.134  1.00 60.40           C  
ATOM  13802  O   ILE G 211     151.476  -5.770 195.105  1.00 66.10           O  
ATOM  13803  CB  ILE G 211     152.992  -3.965 197.384  1.00 49.17           C  
ATOM  13804  CG1 ILE G 211     153.952  -4.094 198.568  1.00 48.39           C  
ATOM  13805  CG2 ILE G 211     151.568  -4.249 197.836  1.00 53.17           C  
ATOM  13806  CD1 ILE G 211     153.577  -3.244 199.760  1.00 44.54           C  
ATOM  13807  N   MET G 212     152.505  -3.979 194.208  1.00 58.44           N  
ATOM  13808  CA  MET G 212     151.619  -3.906 193.052  1.00 53.44           C  
ATOM  13809  C   MET G 212     151.714  -5.159 192.188  1.00 54.28           C  
ATOM  13810  O   MET G 212     150.699  -5.759 191.836  1.00 59.79           O  
ATOM  13811  CB  MET G 212     151.935  -2.668 192.208  1.00 53.30           C  
ATOM  13812  CG  MET G 212     151.367  -1.374 192.763  1.00 53.10           C  
ATOM  13813  SD  MET G 212     149.564  -1.372 192.787  1.00 64.99           S  
ATOM  13814  CE  MET G 212     149.206  -1.618 191.050  1.00 56.26           C  
ATOM  13815  N   GLU G 213     152.939  -5.551 191.853  1.00 51.53           N  
ATOM  13816  CA  GLU G 213     153.166  -6.699 190.982  1.00 54.67           C  
ATOM  13817  C   GLU G 213     152.807  -8.017 191.663  1.00 61.16           C  
ATOM  13818  O   GLU G 213     152.264  -8.924 191.032  1.00 64.19           O  
ATOM  13819  CB  GLU G 213     154.619  -6.728 190.503  1.00 57.52           C  
ATOM  13820  CG  GLU G 213     154.925  -7.840 189.515  1.00 62.83           C  
ATOM  13821  CD  GLU G 213     156.355  -7.800 189.018  1.00 75.56           C  
ATOM  13822  OE1 GLU G 213     156.796  -8.786 188.392  1.00 82.49           O  
ATOM  13823  OE2 GLU G 213     157.039  -6.781 189.251  1.00 80.88           O1+
ATOM  13824  N   CYS G 214     153.112  -8.118 192.953  1.00 65.35           N  
ATOM  13825  CA  CYS G 214     152.806  -9.322 193.718  1.00 69.11           C  
ATOM  13826  C   CYS G 214     151.302  -9.515 193.863  1.00 74.37           C  
ATOM  13827  O   CYS G 214     150.807 -10.643 193.872  1.00 78.13           O  
ATOM  13828  CB  CYS G 214     153.469  -9.266 195.095  1.00 64.92           C  
ATOM  13829  SG  CYS G 214     155.271  -9.339 195.042  1.00 55.77           S  
ATOM  13830  N   CYS G 215     150.580  -8.406 193.975  1.00 72.69           N  
ATOM  13831  CA  CYS G 215     149.127  -8.445 194.048  1.00 68.15           C  
ATOM  13832  C   CYS G 215     148.547  -8.891 192.711  1.00 72.76           C  
ATOM  13833  O   CYS G 215     147.510  -9.551 192.660  1.00 76.75           O  
ATOM  13834  CB  CYS G 215     148.576  -7.069 194.428  1.00 57.66           C  
ATOM  13835  SG  CYS G 215     146.774  -6.968 194.480  1.00 70.56           S  
ATOM  13836  N   GLN G 216     149.233  -8.531 191.631  1.00 74.35           N  
ATOM  13837  CA  GLN G 216     148.773  -8.844 190.283  1.00 80.12           C  
ATOM  13838  C   GLN G 216     148.969 -10.316 189.933  1.00 84.34           C  
ATOM  13839  O   GLN G 216     148.071 -10.955 189.386  1.00 88.67           O  
ATOM  13840  CB  GLN G 216     149.491  -7.962 189.257  1.00 90.11           C  
ATOM  13841  CG  GLN G 216     149.095  -8.237 187.815  1.00106.07           C  
ATOM  13842  CD  GLN G 216     147.644  -7.899 187.530  1.00118.32           C  
ATOM  13843  OE1 GLN G 216     147.059  -7.026 188.171  1.00121.20           O  
ATOM  13844  NE2 GLN G 216     147.054  -8.593 186.563  1.00122.40           N  
ATOM  13845  N   LYS G 217     150.145 -10.849 190.250  1.00 84.03           N  
ATOM  13846  CA  LYS G 217     150.473 -12.233 189.917  1.00 81.71           C  
ATOM  13847  C   LYS G 217     149.814 -13.236 190.859  1.00 78.10           C  
ATOM  13848  O   LYS G 217     149.350 -14.291 190.425  1.00 75.07           O  
ATOM  13849  CB  LYS G 217     151.989 -12.441 189.908  1.00 84.89           C  
ATOM  13850  CG  LYS G 217     152.700 -11.795 188.731  1.00 89.16           C  
ATOM  13851  CD  LYS G 217     154.173 -12.169 188.705  1.00 94.00           C  
ATOM  13852  CE  LYS G 217     154.853 -11.659 187.444  1.00 93.20           C  
ATOM  13853  NZ  LYS G 217     154.754 -10.180 187.316  1.00 88.96           N1+
ATOM  13854  N   ASN G 218     149.784 -12.900 192.145  1.00 87.45           N  
ATOM  13855  CA  ASN G 218     149.239 -13.779 193.179  1.00 99.11           C  
ATOM  13856  C   ASN G 218     149.926 -15.146 193.207  1.00101.72           C  
ATOM  13857  O   ASN G 218     149.312 -16.161 193.538  1.00101.26           O  
ATOM  13858  CB  ASN G 218     147.719 -13.925 193.034  1.00106.50           C  
ATOM  13859  CG  ASN G 218     147.052 -14.392 194.316  1.00112.37           C  
ATOM  13860  OD1 ASN G 218     146.729 -15.570 194.468  1.00113.55           O  
ATOM  13861  ND2 ASN G 218     146.847 -13.467 195.247  1.00113.47           N  
ATOM  13862  N   ASP G 219     151.205 -15.162 192.848  1.00101.67           N  
ATOM  13863  CA  ASP G 219     152.013 -16.371 192.933  1.00100.24           C  
ATOM  13864  C   ASP G 219     153.024 -16.223 194.063  1.00 90.95           C  
ATOM  13865  O   ASP G 219     154.050 -15.561 193.905  1.00 92.35           O  
ATOM  13866  CB  ASP G 219     152.732 -16.639 191.610  1.00106.96           C  
ATOM  13867  CG  ASP G 219     153.596 -17.886 191.659  1.00112.85           C  
ATOM  13868  OD1 ASP G 219     153.245 -18.827 192.401  1.00109.92           O  
ATOM  13869  OD2 ASP G 219     154.627 -17.924 190.955  1.00118.56           O  
ATOM  13870  N   THR G 220     152.717 -16.840 195.200  1.00 80.96           N  
ATOM  13871  CA  THR G 220     153.531 -16.730 196.409  1.00 75.69           C  
ATOM  13872  C   THR G 220     155.007 -17.042 196.169  1.00 80.91           C  
ATOM  13873  O   THR G 220     155.885 -16.280 196.576  1.00 82.99           O  
ATOM  13874  CB  THR G 220     152.982 -17.640 197.528  1.00 76.23           C  
ATOM  13875  OG1 THR G 220     151.782 -17.068 198.062  1.00 70.58           O  
ATOM  13876  CG2 THR G 220     153.995 -17.795 198.646  1.00 80.69           C  
ATOM  13877  N   ALA G 221     155.276 -18.152 195.489  1.00 86.95           N  
ATOM  13878  CA  ALA G 221     156.648 -18.555 195.199  1.00 90.32           C  
ATOM  13879  C   ALA G 221     157.242 -17.754 194.041  1.00 92.44           C  
ATOM  13880  O   ALA G 221     157.768 -18.326 193.086  1.00 99.62           O  
ATOM  13881  CB  ALA G 221     156.711 -20.046 194.903  1.00 92.29           C  
ATOM  13882  N   ALA G 222     157.156 -16.431 194.135  1.00 84.82           N  
ATOM  13883  CA  ALA G 222     157.687 -15.544 193.106  1.00 76.41           C  
ATOM  13884  C   ALA G 222     157.900 -14.140 193.662  1.00 71.88           C  
ATOM  13885  O   ALA G 222     158.356 -13.244 192.952  1.00 69.50           O  
ATOM  13886  CB  ALA G 222     156.752 -15.502 191.907  1.00 69.36           C  
ATOM  13887  N   PHE G 223     157.569 -13.958 194.936  1.00 69.45           N  
ATOM  13888  CA  PHE G 223     157.694 -12.658 195.586  1.00 68.10           C  
ATOM  13889  C   PHE G 223     159.153 -12.237 195.724  1.00 72.21           C  
ATOM  13890  O   PHE G 223     159.492 -11.070 195.529  1.00 76.47           O  
ATOM  13891  CB  PHE G 223     157.031 -12.673 196.966  1.00 65.23           C  
ATOM  13892  CG  PHE G 223     155.528 -12.727 196.925  1.00 60.74           C  
ATOM  13893  CD1 PHE G 223     154.845 -12.685 195.720  1.00 57.80           C  
ATOM  13894  CD2 PHE G 223     154.796 -12.806 198.099  1.00 62.74           C  
ATOM  13895  CE1 PHE G 223     153.464 -12.731 195.687  1.00 55.27           C  
ATOM  13896  CE2 PHE G 223     153.416 -12.851 198.071  1.00 60.76           C  
ATOM  13897  CZ  PHE G 223     152.748 -12.813 196.864  1.00 54.14           C  
ATOM  13898  N   LYS G 224     160.010 -13.195 196.064  1.00 73.54           N  
ATOM  13899  CA  LYS G 224     161.428 -12.921 196.278  1.00 79.17           C  
ATOM  13900  C   LYS G 224     162.123 -12.475 194.994  1.00 85.45           C  
ATOM  13901  O   LYS G 224     163.006 -11.618 195.024  1.00 90.00           O  
ATOM  13902  CB  LYS G 224     162.130 -14.152 196.857  1.00 79.13           C  
ATOM  13903  N   ASP G 225     161.720 -13.060 193.870  1.00 85.10           N  
ATOM  13904  CA  ASP G 225     162.314 -12.725 192.581  1.00 86.71           C  
ATOM  13905  C   ASP G 225     161.831 -11.367 192.086  1.00 85.94           C  
ATOM  13906  O   ASP G 225     162.598 -10.602 191.499  1.00 86.85           O  
ATOM  13907  CB  ASP G 225     162.004 -13.808 191.546  1.00 88.88           C  
ATOM  13908  CG  ASP G 225     162.565 -15.162 191.935  1.00 95.91           C  
ATOM  13909  OD1 ASP G 225     163.766 -15.401 191.691  1.00 99.29           O  
ATOM  13910  OD2 ASP G 225     161.804 -15.988 192.482  1.00 99.08           O1+
ATOM  13911  N   ILE G 226     160.556 -11.075 192.323  1.00 83.47           N  
ATOM  13912  CA  ILE G 226     159.981  -9.785 191.957  1.00 77.16           C  
ATOM  13913  C   ILE G 226     160.665  -8.660 192.724  1.00 75.02           C  
ATOM  13914  O   ILE G 226     161.051  -7.645 192.144  1.00 79.38           O  
ATOM  13915  CB  ILE G 226     158.462  -9.747 192.221  1.00 67.37           C  
ATOM  13916  CG1 ILE G 226     157.725 -10.622 191.205  1.00 57.46           C  
ATOM  13917  CG2 ILE G 226     157.939  -8.321 192.156  1.00 65.03           C  
ATOM  13918  CD1 ILE G 226     156.234 -10.699 191.437  1.00 50.93           C  
ATOM  13919  N   ALA G 227     160.822  -8.852 194.030  1.00 67.96           N  
ATOM  13920  CA  ALA G 227     161.511  -7.881 194.868  1.00 67.72           C  
ATOM  13921  C   ALA G 227     162.962  -7.723 194.428  1.00 72.32           C  
ATOM  13922  O   ALA G 227     163.526  -6.632 194.495  1.00 75.45           O  
ATOM  13923  CB  ALA G 227     161.439  -8.295 196.329  1.00 69.55           C  
ATOM  13924  N   LYS G 228     163.557  -8.820 193.969  1.00 74.11           N  
ATOM  13925  CA  LYS G 228     164.939  -8.808 193.506  1.00 77.34           C  
ATOM  13926  C   LYS G 228     165.113  -7.891 192.300  1.00 79.11           C  
ATOM  13927  O   LYS G 228     165.968  -7.006 192.304  1.00 79.26           O  
ATOM  13928  CB  LYS G 228     165.403 -10.226 193.159  1.00 81.89           C  
ATOM  13929  CG  LYS G 228     166.826 -10.302 192.623  1.00 86.15           C  
ATOM  13930  CD  LYS G 228     167.183 -11.714 192.179  1.00 87.64           C  
ATOM  13931  CE  LYS G 228     167.231 -12.678 193.354  1.00 86.70           C  
ATOM  13932  NZ  LYS G 228     168.332 -12.347 194.302  1.00 86.70           N1+
ATOM  13933  N   ARG G 229     164.293  -8.100 191.274  1.00 82.68           N  
ATOM  13934  CA  ARG G 229     164.400  -7.320 190.044  1.00 84.91           C  
ATOM  13935  C   ARG G 229     163.935  -5.877 190.222  1.00 79.47           C  
ATOM  13936  O   ARG G 229     164.374  -4.985 189.497  1.00 83.51           O  
ATOM  13937  CB  ARG G 229     163.629  -7.989 188.901  1.00 85.75           C  
ATOM  13938  CG  ARG G 229     162.167  -8.269 189.204  1.00 87.01           C  
ATOM  13939  CD  ARG G 229     161.420  -8.716 187.956  1.00 88.42           C  
ATOM  13940  NE  ARG G 229     161.302  -7.637 186.978  1.00 89.58           N  
ATOM  13941  CZ  ARG G 229     160.264  -6.810 186.899  1.00 88.03           C  
ATOM  13942  NH1 ARG G 229     159.246  -6.940 187.739  1.00 83.20           N1+
ATOM  13943  NH2 ARG G 229     160.242  -5.855 185.980  1.00 89.34           N  
ATOM  13944  N   GLN G 230     163.050  -5.648 191.187  1.00 70.76           N  
ATOM  13945  CA  GLN G 230     162.536  -4.304 191.429  1.00 65.92           C  
ATOM  13946  C   GLN G 230     163.563  -3.403 192.101  1.00 66.59           C  
ATOM  13947  O   GLN G 230     163.853  -2.313 191.610  1.00 72.30           O  
ATOM  13948  CB  GLN G 230     161.247  -4.344 192.253  1.00 61.53           C  
ATOM  13949  CG  GLN G 230     160.000  -4.681 191.449  1.00 60.84           C  
ATOM  13950  CD  GLN G 230     159.667  -3.631 190.403  1.00 61.42           C  
ATOM  13951  OE1 GLN G 230     159.028  -3.928 189.396  1.00 64.80           O  
ATOM  13952  NE2 GLN G 230     160.096  -2.396 190.640  1.00 59.68           N  
ATOM  13953  N   PHE G 231     164.110  -3.858 193.224  1.00 64.08           N  
ATOM  13954  CA  PHE G 231     165.126  -3.092 193.939  1.00 63.74           C  
ATOM  13955  C   PHE G 231     166.393  -2.936 193.100  1.00 70.37           C  
ATOM  13956  O   PHE G 231     167.150  -1.981 193.274  1.00 72.14           O  
ATOM  13957  CB  PHE G 231     165.447  -3.736 195.289  1.00 59.62           C  
ATOM  13958  CG  PHE G 231     164.415  -3.470 196.349  1.00 50.20           C  
ATOM  13959  CD1 PHE G 231     164.523  -2.364 197.175  1.00 49.75           C  
ATOM  13960  CD2 PHE G 231     163.337  -4.323 196.519  1.00 61.43           C  
ATOM  13961  CE1 PHE G 231     163.576  -2.114 198.151  1.00 51.11           C  
ATOM  13962  CE2 PHE G 231     162.386  -4.079 197.493  1.00 47.37           C  
ATOM  13963  CZ  PHE G 231     162.506  -2.973 198.309  1.00 50.55           C  
ATOM  13964  N   LYS G 232     166.611  -3.878 192.188  1.00 74.76           N  
ATOM  13965  CA  LYS G 232     167.729  -3.807 191.255  1.00 80.79           C  
ATOM  13966  C   LYS G 232     167.505  -2.712 190.216  1.00 86.83           C  
ATOM  13967  O   LYS G 232     168.411  -1.937 189.908  1.00 87.71           O  
ATOM  13968  CB  LYS G 232     167.917  -5.153 190.552  1.00 79.53           C  
ATOM  13969  CG  LYS G 232     168.756  -5.083 189.287  1.00 84.42           C  
ATOM  13970  CD  LYS G 232     168.604  -6.346 188.454  1.00 88.90           C  
ATOM  13971  CE  LYS G 232     169.247  -6.186 187.086  1.00 88.45           C  
ATOM  13972  NZ  LYS G 232     169.017  -7.378 186.223  1.00 86.00           N1+
ATOM  13973  N   GLU G 233     166.288  -2.657 189.683  1.00 89.97           N  
ATOM  13974  CA  GLU G 233     165.945  -1.721 188.616  1.00 88.98           C  
ATOM  13975  C   GLU G 233     166.000  -0.268 189.084  1.00 80.56           C  
ATOM  13976  O   GLU G 233     166.263   0.638 188.293  1.00 81.04           O  
ATOM  13977  CB  GLU G 233     164.560  -2.047 188.053  1.00 93.74           C  
ATOM  13978  CG  GLU G 233     164.203  -1.294 186.783  1.00103.16           C  
ATOM  13979  CD  GLU G 233     162.870  -1.729 186.209  1.00115.73           C  
ATOM  13980  OE1 GLU G 233     162.476  -1.198 185.149  1.00124.24           O  
ATOM  13981  OE2 GLU G 233     162.217  -2.602 186.817  1.00116.37           O1+
ATOM  13982  N   ILE G 234     165.751  -0.053 190.371  1.00 73.90           N  
ATOM  13983  CA  ILE G 234     165.819   1.284 190.951  1.00 71.55           C  
ATOM  13984  C   ILE G 234     167.261   1.785 190.972  1.00 80.15           C  
ATOM  13985  O   ILE G 234     167.520   2.976 190.789  1.00 82.19           O  
ATOM  13986  CB  ILE G 234     165.241   1.306 192.383  1.00 69.07           C  
ATOM  13987  CG1 ILE G 234     163.797   0.802 192.383  1.00 69.60           C  
ATOM  13988  CG2 ILE G 234     165.304   2.706 192.973  1.00 67.46           C  
ATOM  13989  CD1 ILE G 234     162.853   1.655 191.568  1.00 65.98           C  
ATOM  13990  N   LEU G 235     168.197   0.863 191.178  1.00 86.34           N  
ATOM  13991  CA  LEU G 235     169.614   1.204 191.262  1.00 91.11           C  
ATOM  13992  C   LEU G 235     170.175   1.730 189.941  1.00 98.95           C  
ATOM  13993  O   LEU G 235     171.152   2.479 189.931  1.00101.44           O  
ATOM  13994  CB  LEU G 235     170.429  -0.003 191.731  1.00 89.37           C  
ATOM  13995  CG  LEU G 235     170.082  -0.559 193.113  1.00 86.88           C  
ATOM  13996  CD1 LEU G 235     171.008  -1.711 193.479  1.00 86.83           C  
ATOM  13997  CD2 LEU G 235     170.139   0.537 194.166  1.00 84.50           C  
ATOM  13998  N   THR G 236     169.556   1.335 188.832  1.00102.67           N  
ATOM  13999  CA  THR G 236     170.002   1.771 187.512  1.00101.31           C  
ATOM  14000  C   THR G 236     169.735   3.258 187.297  1.00 93.45           C  
ATOM  14001  O   THR G 236     170.647   4.022 186.981  1.00 90.42           O  
ATOM  14002  CB  THR G 236     169.318   0.971 186.386  1.00 99.62           C  
ATOM  14003  OG1 THR G 236     167.904   1.201 186.421  1.00 94.83           O  
ATOM  14004  CG2 THR G 236     169.593  -0.518 186.544  1.00 99.17           C  
END   
