# Supplementary material for: Large-scale discovery of protein interactions at residue resolution using co-evolution calculated from genomic sequences
Source: Nat Commun. 2021 Mar 2;12:1396. doi: 10.1038/s41467-021-21636-z (PMC7925567; doi:10.1038/s41467-021-21636-z)
Supplement: Supplementary file 12 — Supplementary Data 10 [file 41467_2021_21636_MOESM12_ESM.zip › supplementary/allpdb0007_RRP45_RRP40/models/rmsdclust1_top1_haddock_56w.pdb]

REMARK FILENAME="haddock_56w.pdb0"
REMARK ===============================================================
REMARK HADDOCK run for haddock
REMARK initial structure: haddock_56.pdb
REMARK final NOE weights: unambig 50 amb: 50
REMARK ===============================================================
REMARK            total,bonds,angles,improper,dihe,vdw,elec,air,cdih,coup,rdcs,vean,dani,xpcs,rg
REMARK energies: 169.494, 0, 0, 0, 0, -48.0515, -266.746, 484.292, 0, 0, 0, 0, 0, 0, 0
REMARK ===============================================================
REMARK            bonds,angles,impropers,dihe,air,cdih,coup,rdcs,vean,dani,xpcs
REMARK rms-dev.: 0,0,0,0,18.7952,0,0, 0, 0, 0, 0
REMARK ===============================================================
REMARK               air,cdih,coup,rdcs,vean,dani,xpcs
REMARK               >0.3,>5,>1,>0,>5,>0.2,>0.2
REMARK violations.: 4, 0, 0, 0, 0, 0, 0
REMARK ===============================================================
REMARK                        CVpartition#,violations,rms
REMARK AIRs cross-validation: 1, 0, NaN
REMARK ===============================================================
REMARK NCS energy: 0
REMARK ===============================================================
REMARK Symmetry energy: 0
REMARK ===============================================================
REMARK Desolvation energy: 8.37453
REMARK Internal energy free molecules: 111941
REMARK Internal energy complex: -19748.9
REMARK Binding energy: -131996
REMARK ===============================================================
REMARK buried surface area: 1609.28
REMARK ===============================================================
REMARK water - chain1: 0 0 0
REMARK water - chain2: 0 0 0
REMARK water - chain3: 0 0 0
REMARK water - chain4: 0 0 0
REMARK water - chain5: 0 0 0
REMARK water - chain6: 0 0 0
REMARK ===============================================================
REMARK water - water: 0 0 0
REMARK ===============================================================
REMARK DATE:27-Jul-2020  07:12:41       created by user: he47
REMARK VERSION:1.3
ATOM      1  CB  ALA     2       0.861  -6.694  -7.367  1.00 10.00      A   
ATOM      2  C   ALA     2       2.324  -6.805  -9.393  1.00 10.00      A   
ATOM      3  O   ALA     2       3.520  -7.009  -9.617  1.00 10.00      A   
ATOM      4  N   ALA     2       2.526  -8.494  -7.613  1.00 10.00      A   
ATOM      5  HT1 ALA     2       3.131  -9.002  -8.288  1.00 10.00      A   
ATOM      6  HT2 ALA     2       1.997  -9.193  -7.046  1.00 10.00      A   
ATOM      7  HT3 ALA     2       3.126  -7.931  -6.979  1.00 10.00      A   
ATOM      8  CA  ALA     2       1.585  -7.615  -8.340  1.00 10.00      A   
ATOM      9  N   LYS     3       1.614  -5.892 -10.041  1.00 10.00      A   
ATOM     10  HN  LYS     3       0.668  -5.766  -9.813  1.00 10.00      A   
ATOM     11  CA  LYS     3       2.214  -5.054 -11.064  1.00 10.00      A   
ATOM     12  CB  LYS     3       1.401  -5.107 -12.362  1.00 10.00      A   
ATOM     13  CG  LYS     3       2.104  -4.479 -13.554  1.00 10.00      A   
ATOM     14  CD  LYS     3       1.217  -4.469 -14.785  1.00 10.00      A   
ATOM     15  CE  LYS     3       1.944  -3.879 -15.980  1.00 10.00      A   
ATOM     16  NZ  LYS     3       1.083  -3.844 -17.191  1.00 10.00      A   
ATOM     17  HZ1 LYS     3       0.249  -3.245 -17.021  1.00 10.00      A   
ATOM     18  HZ2 LYS     3       0.767  -4.803 -17.434  1.00 10.00      A   
ATOM     19  HZ3 LYS     3       1.614  -3.455 -17.997  1.00 10.00      A   
ATOM     20  C   LYS     3       2.326  -3.622 -10.561  1.00 10.00      A   
ATOM     21  O   LYS     3       1.392  -2.832 -10.698  1.00 10.00      A   
ATOM     22  N   ASP     4       3.468  -3.306  -9.961  1.00 10.00      A   
ATOM     23  HN  ASP     4       4.164  -3.991  -9.879  1.00 10.00      A   
ATOM     24  CA  ASP     4       3.719  -1.971  -9.420  1.00 10.00      A   
ATOM     25  CB  ASP     4       5.030  -1.939  -8.628  1.00 10.00      A   
ATOM     26  CG  ASP     4       4.829  -2.172  -7.143  1.00 10.00      A   
ATOM     27  OD1 ASP     4       5.237  -3.245  -6.644  1.00 10.00      A   
ATOM     28  OD2 ASP     4       4.265  -1.286  -6.465  1.00 10.00      A   
ATOM     29  C   ASP     4       3.760  -0.919 -10.520  1.00 10.00      A   
ATOM     30  O   ASP     4       4.185  -1.196 -11.643  1.00 10.00      A   
ATOM     31  N   ILE     5       3.325   0.285 -10.186  1.00 10.00      A   
ATOM     32  HN  ILE     5       3.015   0.441  -9.268  1.00 10.00      A   
ATOM     33  CA  ILE     5       3.303   1.388 -11.131  1.00 10.00      A   
ATOM     34  CB  ILE     5       2.015   2.231 -10.976  1.00 10.00      A   
ATOM     35  CG1 ILE     5       0.797   1.318 -10.787  1.00 10.00      A   
ATOM     36  CG2 ILE     5       1.820   3.134 -12.188  1.00 10.00      A   
ATOM     37  CD1 ILE     5      -0.462   2.046 -10.367  1.00 10.00      A   
ATOM     38  C   ILE     5       4.518   2.285 -10.909  1.00 10.00      A   
ATOM     39  O   ILE     5       5.011   2.410  -9.785  1.00 10.00      A   
ATOM     40  N   GLU     6       5.005   2.895 -11.982  1.00 10.00      A   
ATOM     41  HN  GLU     6       4.578   2.747 -12.850  1.00 10.00      A   
ATOM     42  CA  GLU     6       6.158   3.781 -11.899  1.00 10.00      A   
ATOM     43  CB  GLU     6       6.918   3.808 -13.230  1.00 10.00      A   
ATOM     44  CG  GLU     6       8.423   4.002 -13.095  1.00 10.00      A   
ATOM     45  CD  GLU     6       8.839   5.461 -13.051  1.00 10.00      A   
ATOM     46  OE1 GLU     6       9.284   5.987 -14.094  1.00 10.00      A   
ATOM     47  OE2 GLU     6       8.737   6.083 -11.973  1.00 10.00      A   
ATOM     48  C   GLU     6       5.727   5.187 -11.494  1.00 10.00      A   
ATOM     49  O   GLU     6       5.328   5.999 -12.335  1.00 10.00      A   
ATOM     50  N   ILE     7       5.782   5.459 -10.200  1.00 10.00      A   
ATOM     51  HN  ILE     7       6.084   4.765  -9.578  1.00 10.00      A   
ATOM     52  CA  ILE     7       5.414   6.764  -9.682  1.00 10.00      A   
ATOM     53  CB  ILE     7       4.926   6.685  -8.219  1.00 10.00      A   
ATOM     54  CG1 ILE     7       3.881   5.576  -8.070  1.00 10.00      A   
ATOM     55  CG2 ILE     7       4.346   8.024  -7.776  1.00 10.00      A   
ATOM     56  CD1 ILE     7       3.588   5.201  -6.636  1.00 10.00      A   
ATOM     57  C   ILE     7       6.613   7.698  -9.777  1.00 10.00      A   
ATOM     58  O   ILE     7       7.446   7.762  -8.868  1.00 10.00      A   
ATOM     59  N   SER     8       6.711   8.384 -10.903  1.00 10.00      A   
ATOM     60  HN  SER     8       6.031   8.257 -11.596  1.00 10.00      A   
ATOM     61  CA  SER     8       7.800   9.309 -11.152  1.00 10.00      A   
ATOM     62  CB  SER     8       7.690   9.862 -12.572  1.00 10.00      A   
ATOM     63  OG  SER     8       7.550   8.802 -13.511  1.00 10.00      A   
ATOM     64  HG  SER     8       7.814   7.965 -13.094  1.00 10.00      A   
ATOM     65  C   SER     8       7.827  10.433 -10.116  1.00 10.00      A   
ATOM     66  O   SER     8       6.830  11.133  -9.917  1.00 10.00      A   
ATOM     67  N   ALA     9       8.983  10.586  -9.470  1.00 10.00      A   
ATOM     68  HN  ALA     9       9.722   9.983  -9.692  1.00 10.00      A   
ATOM     69  CA  ALA     9       9.197  11.598  -8.439  1.00 10.00      A   
ATOM     70  CB  ALA     9      10.643  11.560  -7.952  1.00 10.00      A   
ATOM     71  C   ALA     9       8.815  13.000  -8.912  1.00 10.00      A   
ATOM     72  O   ALA     9       8.362  13.825  -8.117  1.00 10.00      A   
ATOM     73  N   SER    10       8.994  13.264 -10.202  1.00 10.00      A   
ATOM     74  HN  SER    10       9.378  12.565 -10.786  1.00 10.00      A   
ATOM     75  CA  SER    10       8.650  14.559 -10.776  1.00 10.00      A   
ATOM     76  CB  SER    10       8.984  14.578 -12.268  1.00 10.00      A   
ATOM     77  OG  SER    10      10.329  14.190 -12.494  1.00 10.00      A   
ATOM     78  HG  SER    10      10.416  13.231 -12.353  1.00 10.00      A   
ATOM     79  C   SER    10       7.166  14.863 -10.577  1.00 10.00      A   
ATOM     80  O   SER    10       6.787  15.993 -10.270  1.00 10.00      A   
ATOM     81  N   GLU    11       6.336  13.837 -10.726  1.00 10.00      A   
ATOM     82  HN  GLU    11       6.701  12.948 -10.927  1.00 10.00      A   
ATOM     83  CA  GLU    11       4.900  13.995 -10.574  1.00 10.00      A   
ATOM     84  CB  GLU    11       4.154  12.832 -11.225  1.00 10.00      A   
ATOM     85  CG  GLU    11       2.768  13.198 -11.726  1.00 10.00      A   
ATOM     86  CD  GLU    11       2.130  12.089 -12.531  1.00 10.00      A   
ATOM     87  OE1 GLU    11       2.566  11.851 -13.677  1.00 10.00      A   
ATOM     88  OE2 GLU    11       1.178  11.456 -12.029  1.00 10.00      A   
ATOM     89  C   GLU    11       4.525  14.125  -9.103  1.00 10.00      A   
ATOM     90  O   GLU    11       3.691  14.953  -8.739  1.00 10.00      A   
ATOM     91  N   SER    12       5.154  13.311  -8.261  1.00 10.00      A   
ATOM     92  HN  SER    12       5.801  12.658  -8.612  1.00 10.00      A   
ATOM     93  CA  SER    12       4.900  13.348  -6.827  1.00 10.00      A   
ATOM     94  CB  SER    12       5.779  12.314  -6.129  1.00 10.00      A   
ATOM     95  OG  SER    12       6.032  11.215  -6.989  1.00 10.00      A   
ATOM     96  HG  SER    12       6.173  10.422  -6.459  1.00 10.00      A   
ATOM     97  C   SER    12       5.205  14.739  -6.281  1.00 10.00      A   
ATOM     98  O   SER    12       4.471  15.274  -5.443  1.00 10.00      A   
ATOM     99  N   LYS    13       6.288  15.321  -6.785  1.00 10.00      A   
ATOM    100  HN  LYS    13       6.824  14.831  -7.448  1.00 10.00      A   
ATOM    101  CA  LYS    13       6.716  16.650  -6.384  1.00 10.00      A   
ATOM    102  CB  LYS    13       8.059  16.974  -7.044  1.00 10.00      A   
ATOM    103  CG  LYS    13       8.848  18.079  -6.360  1.00 10.00      A   
ATOM    104  CD  LYS    13      10.296  18.093  -6.825  1.00 10.00      A   
ATOM    105  CE  LYS    13      11.034  16.839  -6.378  1.00 10.00      A   
ATOM    106  NZ  LYS    13      12.469  16.862  -6.769  1.00 10.00      A   
ATOM    107  HZ1 LYS    13      12.907  17.760  -6.484  1.00 10.00      A   
ATOM    108  HZ2 LYS    13      12.564  16.755  -7.799  1.00 10.00      A   
ATOM    109  HZ3 LYS    13      12.981  16.074  -6.300  1.00 10.00      A   
ATOM    110  C   LYS    13       5.664  17.682  -6.784  1.00 10.00      A   
ATOM    111  O   LYS    13       5.331  18.580  -6.009  1.00 10.00      A   
ATOM    112  N   PHE    14       5.131  17.531  -7.991  1.00 10.00      A   
ATOM    113  HN  PHE    14       5.439  16.791  -8.557  1.00 10.00      A   
ATOM    114  CA  PHE    14       4.110  18.435  -8.506  1.00 10.00      A   
ATOM    115  CB  PHE    14       3.769  18.070  -9.960  1.00 10.00      A   
ATOM    116  CG  PHE    14       2.611  18.835 -10.545  1.00 10.00      A   
ATOM    117  CD1 PHE    14       2.783  20.128 -11.011  1.00 10.00      A   
ATOM    118  CD2 PHE    14       1.352  18.259 -10.631  1.00 10.00      A   
ATOM    119  CE1 PHE    14       1.725  20.833 -11.549  1.00 10.00      A   
ATOM    120  CE2 PHE    14       0.288  18.959 -11.168  1.00 10.00      A   
ATOM    121  CZ  PHE    14       0.475  20.248 -11.628  1.00 10.00      A   
ATOM    122  C   PHE    14       2.855  18.396  -7.633  1.00 10.00      A   
ATOM    123  O   PHE    14       2.272  19.437  -7.317  1.00 10.00      A   
ATOM    124  N   ILE    15       2.459  17.190  -7.240  1.00 10.00      A   
ATOM    125  HN  ILE    15       2.983  16.405  -7.517  1.00 10.00      A   
ATOM    126  CA  ILE    15       1.273  16.991  -6.411  1.00 10.00      A   
ATOM    127  CB  ILE    15       0.958  15.488  -6.222  1.00 10.00      A   
ATOM    128  CG1 ILE    15       0.720  14.819  -7.583  1.00 10.00      A   
ATOM    129  CG2 ILE    15      -0.255  15.299  -5.318  1.00 10.00      A   
ATOM    130  CD1 ILE    15       0.678  13.306  -7.533  1.00 10.00      A   
ATOM    131  C   ILE    15       1.426  17.668  -5.047  1.00 10.00      A   
ATOM    132  O   ILE    15       0.550  18.422  -4.616  1.00 10.00      A   
ATOM    133  N   LEU    16       2.546  17.414  -4.379  1.00 10.00      A   
ATOM    134  HN  LEU    16       3.217  16.815  -4.775  1.00 10.00      A   
ATOM    135  CA  LEU    16       2.799  18.008  -3.067  1.00 10.00      A   
ATOM    136  CB  LEU    16       4.044  17.407  -2.407  1.00 10.00      A   
ATOM    137  CG  LEU    16       3.834  16.105  -1.626  1.00 10.00      A   
ATOM    138  CD1 LEU    16       5.112  15.696  -0.913  1.00 10.00      A   
ATOM    139  CD2 LEU    16       2.690  16.249  -0.632  1.00 10.00      A   
ATOM    140  C   LEU    16       2.924  19.523  -3.158  1.00 10.00      A   
ATOM    141  O   LEU    16       2.465  20.249  -2.274  1.00 10.00      A   
ATOM    142  N   GLU    17       3.541  19.994  -4.234  1.00 10.00      A   
ATOM    143  HN  GLU    17       3.893  19.362  -4.899  1.00 10.00      A   
ATOM    144  CA  GLU    17       3.721  21.419  -4.452  1.00 10.00      A   
ATOM    145  CB  GLU    17       4.547  21.656  -5.718  1.00 10.00      A   
ATOM    146  CG  GLU    17       5.089  23.066  -5.850  1.00 10.00      A   
ATOM    147  CD  GLU    17       5.945  23.458  -4.669  1.00 10.00      A   
ATOM    148  OE1 GLU    17       7.187  23.421  -4.793  1.00 10.00      A   
ATOM    149  OE2 GLU    17       5.383  23.801  -3.608  1.00 10.00      A   
ATOM    150  C   GLU    17       2.369  22.116  -4.567  1.00 10.00      A   
ATOM    151  O   GLU    17       2.161  23.197  -4.015  1.00 10.00      A   
ATOM    152  N   ALA    18       1.447  21.476  -5.273  1.00 10.00      A   
ATOM    153  HN  ALA    18       1.671  20.611  -5.679  1.00 10.00      A   
ATOM    154  CA  ALA    18       0.110  22.022  -5.461  1.00 10.00      A   
ATOM    155  CB  ALA    18      -0.670  21.188  -6.466  1.00 10.00      A   
ATOM    156  C   ALA    18      -0.633  22.083  -4.133  1.00 10.00      A   
ATOM    157  O   ALA    18      -1.331  23.053  -3.843  1.00 10.00      A   
ATOM    158  N   LEU    19      -0.461  21.045  -3.324  1.00 10.00      A   
ATOM    159  HN  LEU    19       0.116  20.305  -3.615  1.00 10.00      A   
ATOM    160  CA  LEU    19      -1.106  20.969  -2.019  1.00 10.00      A   
ATOM    161  CB  LEU    19      -0.853  19.609  -1.365  1.00 10.00      A   
ATOM    162  CG  LEU    19      -1.680  18.439  -1.908  1.00 10.00      A   
ATOM    163  CD1 LEU    19      -1.175  17.121  -1.341  1.00 10.00      A   
ATOM    164  CD2 LEU    19      -3.156  18.633  -1.584  1.00 10.00      A   
ATOM    165  C   LEU    19      -0.646  22.099  -1.103  1.00 10.00      A   
ATOM    166  O   LEU    19      -1.425  22.613  -0.299  1.00 10.00      A   
ATOM    167  N   ARG    20       0.619  22.491  -1.240  1.00 10.00      A   
ATOM    168  HN  ARG    20       1.193  22.033  -1.893  1.00 10.00      A   
ATOM    169  CA  ARG    20       1.178  23.573  -0.437  1.00 10.00      A   
ATOM    170  CB  ARG    20       2.687  23.704  -0.668  1.00 10.00      A   
ATOM    171  CG  ARG    20       3.511  22.563  -0.097  1.00 10.00      A   
ATOM    172  CD  ARG    20       4.918  23.019   0.267  1.00 10.00      A   
ATOM    173  NE  ARG    20       5.708  23.386  -0.909  1.00 10.00      A   
ATOM    174  HE  ARG    20       5.308  23.214  -1.798  1.00 10.00      A   
ATOM    175  CZ  ARG    20       6.919  23.946  -0.853  1.00 10.00      A   
ATOM    176  NH1 ARG    20       7.483  24.209   0.320  1.00 10.00      A   
ATOM    177 HH11 ARG    20       6.985  23.982   1.207  1.00 10.00      A   
ATOM    178 HH12 ARG    20       8.429  24.647   0.360  1.00 10.00      A   
ATOM    179  NH2 ARG    20       7.566  24.242  -1.972  1.00 10.00      A   
ATOM    180 HH21 ARG    20       7.124  24.036  -2.904  1.00 10.00      A   
ATOM    181 HH22 ARG    20       8.513  24.681  -1.936  1.00 10.00      A   
ATOM    182  C   ARG    20       0.491  24.896  -0.767  1.00 10.00      A   
ATOM    183  O   ARG    20       0.434  25.808   0.064  1.00 10.00      A   
ATOM    184  N   GLN    21      -0.036  24.983  -1.981  1.00 10.00      A   
ATOM    185  HN  GLN    21       0.041  24.215  -2.588  1.00 10.00      A   
ATOM    186  CA  GLN    21      -0.724  26.179  -2.442  1.00 10.00      A   
ATOM    187  CB  GLN    21      -0.299  26.509  -3.873  1.00 10.00      A   
ATOM    188  CG  GLN    21       1.199  26.703  -4.039  1.00 10.00      A   
ATOM    189  CD  GLN    21       1.632  26.647  -5.490  1.00 10.00      A   
ATOM    190  OE1 GLN    21       0.874  27.010  -6.394  1.00 10.00      A   
ATOM    191  NE2 GLN    21       2.851  26.185  -5.724  1.00 10.00      A   
ATOM    192 HE21 GLN    21       3.397  25.907  -4.956  1.00 10.00      A   
ATOM    193 HE22 GLN    21       3.161  26.142  -6.653  1.00 10.00      A   
ATOM    194  C   GLN    21      -2.236  25.988  -2.379  1.00 10.00      A   
ATOM    195  O   GLN    21      -2.994  26.816  -2.890  1.00 10.00      A   
ATOM    196  N   ASN    22      -2.659  24.890  -1.748  1.00 10.00      A   
ATOM    197  HN  ASN    22      -1.991  24.279  -1.368  1.00 10.00      A   
ATOM    198  CA  ASN    22      -4.078  24.558  -1.599  1.00 10.00      A   
ATOM    199  CB  ASN    22      -4.833  25.624  -0.791  1.00 10.00      A   
ATOM    200  CG  ASN    22      -4.954  25.269   0.677  1.00 10.00      A   
ATOM    201  OD1 ASN    22      -4.947  24.091   1.048  1.00 10.00      A   
ATOM    202  ND2 ASN    22      -5.072  26.282   1.523  1.00 10.00      A   
ATOM    203 HD21 ASN    22      -5.076  27.195   1.158  1.00 10.00      A   
ATOM    204 HD22 ASN    22      -5.158  26.082   2.480  1.00 10.00      A   
ATOM    205  C   ASN    22      -4.755  24.322  -2.943  1.00 10.00      A   
ATOM    206  O   ASN    22      -5.928  24.649  -3.128  1.00 10.00      A   
ATOM    207  N   TYR    23      -4.012  23.745  -3.875  1.00 10.00      A   
ATOM    208  HN  TYR    23      -3.084  23.496  -3.662  1.00 10.00      A   
ATOM    209  CA  TYR    23      -4.534  23.458  -5.203  1.00 10.00      A   
ATOM    210  CB  TYR    23      -3.630  24.085  -6.275  1.00 10.00      A   
ATOM    211  CG  TYR    23      -4.063  23.809  -7.701  1.00 10.00      A   
ATOM    212  CD1 TYR    23      -5.050  24.572  -8.307  1.00 10.00      A   
ATOM    213  CD2 TYR    23      -3.484  22.783  -8.438  1.00 10.00      A   
ATOM    214  CE1 TYR    23      -5.453  24.320  -9.604  1.00 10.00      A   
ATOM    215  CE2 TYR    23      -3.877  22.525  -9.736  1.00 10.00      A   
ATOM    216  CZ  TYR    23      -4.862  23.296 -10.315  1.00 10.00      A   
ATOM    217  OH  TYR    23      -5.261  23.040 -11.606  1.00 10.00      A   
ATOM    218  HH  TYR    23      -5.179  23.842 -12.130  1.00 10.00      A   
ATOM    219  C   TYR    23      -4.641  21.952  -5.414  1.00 10.00      A   
ATOM    220  O   TYR    23      -3.781  21.193  -4.967  1.00 10.00      A   
ATOM    221  N   ARG    24      -5.706  21.525  -6.072  1.00 10.00      A   
ATOM    222  HN  ARG    24      -6.373  22.176  -6.375  1.00 10.00      A   
ATOM    223  CA  ARG    24      -5.916  20.116  -6.359  1.00 10.00      A   
ATOM    224  CB  ARG    24      -7.093  19.565  -5.554  1.00 10.00      A   
ATOM    225  CG  ARG    24      -6.755  19.296  -4.096  1.00 10.00      A   
ATOM    226  CD  ARG    24      -7.125  17.877  -3.696  1.00 10.00      A   
ATOM    227  NE  ARG    24      -8.397  17.816  -2.978  1.00 10.00      A   
ATOM    228  HE  ARG    24      -8.903  18.656  -2.885  1.00 10.00      A   
ATOM    229  CZ  ARG    24      -8.911  16.694  -2.470  1.00 10.00      A   
ATOM    230  NH1 ARG    24      -8.271  15.540  -2.608  1.00 10.00      A   
ATOM    231 HH11 ARG    24      -8.684  14.667  -2.203  1.00 10.00      A   
ATOM    232 HH12 ARG    24      -7.359  15.492  -3.122  1.00 10.00      A   
ATOM    233  NH2 ARG    24     -10.061  16.727  -1.805  1.00 10.00      A   
ATOM    234 HH21 ARG    24     -10.461  15.843  -1.407  1.00 10.00      A   
ATOM    235 HH22 ARG    24     -10.574  17.628  -1.677  1.00 10.00      A   
ATOM    236  C   ARG    24      -6.131  19.913  -7.849  1.00 10.00      A   
ATOM    237  O   ARG    24      -6.949  20.599  -8.463  1.00 10.00      A   
ATOM    238  N   LEU    25      -5.396  18.967  -8.422  1.00 10.00      A   
ATOM    239  HN  LEU    25      -4.783  18.441  -7.864  1.00 10.00      A   
ATOM    240  CA  LEU    25      -5.473  18.681  -9.850  1.00 10.00      A   
ATOM    241  CB  LEU    25      -4.411  17.652 -10.249  1.00 10.00      A   
ATOM    242  CG  LEU    25      -4.271  17.368 -11.748  1.00 10.00      A   
ATOM    243  CD1 LEU    25      -3.745  18.591 -12.490  1.00 10.00      A   
ATOM    244  CD2 LEU    25      -3.377  16.160 -11.984  1.00 10.00      A   
ATOM    245  C   LEU    25      -6.860  18.207 -10.272  1.00 10.00      A   
ATOM    246  O   LEU    25      -7.272  18.420 -11.411  1.00 10.00      A   
ATOM    247  N   ASP    26      -7.583  17.573  -9.358  1.00 10.00      A   
ATOM    248  HN  ASP    26      -7.209  17.429  -8.461  1.00 10.00      A   
ATOM    249  CA  ASP    26      -8.920  17.070  -9.669  1.00 10.00      A   
ATOM    250  CB  ASP    26      -9.267  15.845  -8.822  1.00 10.00      A   
ATOM    251  CG  ASP    26      -9.708  14.668  -9.668  1.00 10.00      A   
ATOM    252  OD1 ASP    26      -9.075  14.410 -10.714  1.00 10.00      A   
ATOM    253  OD2 ASP    26     -10.691  13.992  -9.294  1.00 10.00      A   
ATOM    254  C   ASP    26      -9.990  18.150  -9.532  1.00 10.00      A   
ATOM    255  O   ASP    26     -11.169  17.906  -9.800  1.00 10.00      A   
ATOM    256  N   GLY    27      -9.568  19.344  -9.122  1.00 10.00      A   
ATOM    257  HN  GLY    27      -8.614  19.476  -8.940  1.00 10.00      A   
ATOM    258  CA  GLY    27     -10.487  20.457  -8.964  1.00 10.00      A   
ATOM    259  C   GLY    27     -11.475  20.261  -7.834  1.00 10.00      A   
ATOM    260  O   GLY    27     -12.686  20.280  -8.052  1.00 10.00      A   
ATOM    261  N   ARG    28     -10.965  20.075  -6.627  1.00 10.00      A   
ATOM    262  HN  ARG    28      -9.991  20.078  -6.510  1.00 10.00      A   
ATOM    263  CA  ARG    28     -11.818  19.879  -5.464  1.00 10.00      A   
ATOM    264  CB  ARG    28     -12.227  18.409  -5.347  1.00 10.00      A   
ATOM    265  CG  ARG    28     -13.705  18.194  -5.065  1.00 10.00      A   
ATOM    266  CD  ARG    28     -14.105  16.739  -5.256  1.00 10.00      A   
ATOM    267  NE  ARG    28     -13.922  16.296  -6.637  1.00 10.00      A   
ATOM    268  HE  ARG    28     -14.590  16.593  -7.298  1.00 10.00      A   
ATOM    269  CZ  ARG    28     -12.918  15.519  -7.042  1.00 10.00      A   
ATOM    270  NH1 ARG    28     -12.005  15.098  -6.174  1.00 10.00      A   
ATOM    271 HH11 ARG    28     -12.073  15.370  -5.167  1.00 10.00      A   
ATOM    272 HH12 ARG    28     -11.217  14.494  -6.489  1.00 10.00      A   
ATOM    273  NH2 ARG    28     -12.825  15.168  -8.319  1.00 10.00      A   
ATOM    274 HH21 ARG    28     -12.033  14.558  -8.643  1.00 10.00      A   
ATOM    275 HH22 ARG    28     -13.536  15.498  -9.009  1.00 10.00      A   
ATOM    276  C   ARG    28     -11.085  20.324  -4.208  1.00 10.00      A   
ATOM    277  O   ARG    28      -9.916  19.994  -4.022  1.00 10.00      A   
ATOM    278  N   SER    29     -11.767  21.081  -3.358  1.00 10.00      A   
ATOM    279  HN  SER    29     -12.695  21.316  -3.562  1.00 10.00      A   
ATOM    280  CA  SER    29     -11.175  21.577  -2.127  1.00 10.00      A   
ATOM    281  CB  SER    29     -12.157  22.510  -1.418  1.00 10.00      A   
ATOM    282  OG  SER    29     -13.377  22.605  -2.143  1.00 10.00      A   
ATOM    283  HG  SER    29     -14.107  22.737  -1.520  1.00 10.00      A   
ATOM    284  C   SER    29     -10.755  20.434  -1.205  1.00 10.00      A   
ATOM    285  O   SER    29     -11.228  19.300  -1.337  1.00 10.00      A   
ATOM    286  N   PHE    30      -9.865  20.744  -0.275  1.00 10.00      A   
ATOM    287  HN  PHE    30      -9.529  21.666  -0.231  1.00 10.00      A   
ATOM    288  CA  PHE    30      -9.350  19.766   0.675  1.00 10.00      A   
ATOM    289  CB  PHE    30      -8.282  20.408   1.572  1.00 10.00      A   
ATOM    290  CG  PHE    30      -8.835  21.308   2.647  1.00 10.00      A   
ATOM    291  CD1 PHE    30      -8.807  20.917   3.977  1.00 10.00      A   
ATOM    292  CD2 PHE    30      -9.390  22.538   2.327  1.00 10.00      A   
ATOM    293  CE1 PHE    30      -9.322  21.734   4.966  1.00 10.00      A   
ATOM    294  CE2 PHE    30      -9.905  23.361   3.313  1.00 10.00      A   
ATOM    295  CZ  PHE    30      -9.871  22.957   4.633  1.00 10.00      A   
ATOM    296  C   PHE    30     -10.456  19.155   1.534  1.00 10.00      A   
ATOM    297  O   PHE    30     -10.341  18.022   1.984  1.00 10.00      A   
ATOM    298  N   ASP    31     -11.520  19.910   1.759  1.00 10.00      A   
ATOM    299  HN  ASP    31     -11.561  20.810   1.372  1.00 10.00      A   
ATOM    300  CA  ASP    31     -12.630  19.441   2.580  1.00 10.00      A   
ATOM    301  CB  ASP    31     -12.972  20.482   3.650  1.00 10.00      A   
ATOM    302  CG  ASP    31     -13.666  21.708   3.086  1.00 10.00      A   
ATOM    303  OD1 ASP    31     -13.143  22.305   2.116  1.00 10.00      A   
ATOM    304  OD2 ASP    31     -14.734  22.087   3.615  1.00 10.00      A   
ATOM    305  C   ASP    31     -13.862  19.137   1.737  1.00 10.00      A   
ATOM    306  O   ASP    31     -14.957  18.943   2.264  1.00 10.00      A   
ATOM    307  N   GLN    32     -13.680  19.076   0.429  1.00 10.00      A   
ATOM    308  HN  GLN    32     -12.779  19.198   0.061  1.00 10.00      A   
ATOM    309  CA  GLN    32     -14.789  18.806  -0.472  1.00 10.00      A   
ATOM    310  CB  GLN    32     -14.764  19.764  -1.665  1.00 10.00      A   
ATOM    311  CG  GLN    32     -15.886  19.542  -2.670  1.00 10.00      A   
ATOM    312  CD  GLN    32     -17.263  19.801  -2.089  1.00 10.00      A   
ATOM    313  OE1 GLN    32     -17.449  20.698  -1.264  1.00 10.00      A   
ATOM    314  NE2 GLN    32     -18.237  19.008  -2.507  1.00 10.00      A   
ATOM    315 HE21 GLN    32     -18.016  18.304  -3.159  1.00 10.00      A   
ATOM    316 HE22 GLN    32     -19.140  19.157  -2.156  1.00 10.00      A   
ATOM    317  C   GLN    32     -14.776  17.359  -0.950  1.00 10.00      A   
ATOM    318  O   GLN    32     -13.728  16.818  -1.306  1.00 10.00      A   
ATOM    319  N   PHE    33     -15.949  16.744  -0.951  1.00 10.00      A   
ATOM    320  HN  PHE    33     -16.746  17.238  -0.661  1.00 10.00      A   
ATOM    321  CA  PHE    33     -16.094  15.366  -1.386  1.00 10.00      A   
ATOM    322  CB  PHE    33     -16.979  14.602  -0.397  1.00 10.00      A   
ATOM    323  CG  PHE    33     -16.496  13.217  -0.075  1.00 10.00      A   
ATOM    324  CD1 PHE    33     -15.714  12.988   1.044  1.00 10.00      A   
ATOM    325  CD2 PHE    33     -16.826  12.145  -0.887  1.00 10.00      A   
ATOM    326  CE1 PHE    33     -15.270  11.716   1.348  1.00 10.00      A   
ATOM    327  CE2 PHE    33     -16.384  10.871  -0.591  1.00 10.00      A   
ATOM    328  CZ  PHE    33     -15.605  10.656   0.528  1.00 10.00      A   
ATOM    329  C   PHE    33     -16.727  15.334  -2.773  1.00 10.00      A   
ATOM    330  O   PHE    33     -17.160  16.369  -3.288  1.00 10.00      A   
ATOM    331  N   ARG    34     -16.771  14.158  -3.377  1.00 10.00      A   
ATOM    332  HN  ARG    34     -16.396  13.373  -2.923  1.00 10.00      A   
ATOM    333  CA  ARG    34     -17.365  13.999  -4.700  1.00 10.00      A   
ATOM    334  CB  ARG    34     -16.781  12.768  -5.398  1.00 10.00      A   
ATOM    335  CG  ARG    34     -15.274  12.812  -5.586  1.00 10.00      A   
ATOM    336  CD  ARG    34     -14.647  11.461  -5.288  1.00 10.00      A   
ATOM    337  NE  ARG    34     -13.763  11.019  -6.364  1.00 10.00      A   
ATOM    338  HE  ARG    34     -14.061  11.190  -7.285  1.00 10.00      A   
ATOM    339  CZ  ARG    34     -12.600  10.398  -6.167  1.00 10.00      A   
ATOM    340  NH1 ARG    34     -12.161  10.156  -4.939  1.00 10.00      A   
ATOM    341 HH11 ARG    34     -11.251   9.672  -4.794  1.00 10.00      A   
ATOM    342 HH12 ARG    34     -12.726  10.453  -4.100  1.00 10.00      A   
ATOM    343  NH2 ARG    34     -11.857  10.043  -7.206  1.00 10.00      A   
ATOM    344 HH21 ARG    34     -10.943   9.551  -7.058  1.00 10.00      A   
ATOM    345 HH22 ARG    34     -12.178  10.249  -8.175  1.00 10.00      A   
ATOM    346  C   ARG    34     -18.881  13.857  -4.581  1.00 10.00      A   
ATOM    347  O   ARG    34     -19.424  13.814  -3.475  1.00 10.00      A   
ATOM    348  N   ASP    35     -19.564  13.793  -5.713  1.00 10.00      A   
ATOM    349  HN  ASP    35     -19.086  13.839  -6.570  1.00 10.00      A   
ATOM    350  CA  ASP    35     -21.013  13.641  -5.711  1.00 10.00      A   
ATOM    351  CB  ASP    35     -21.642  14.266  -6.961  1.00 10.00      A   
ATOM    352  CG  ASP    35     -23.115  13.926  -7.104  1.00 10.00      A   
ATOM    353  OD1 ASP    35     -23.932  14.433  -6.302  1.00 10.00      A   
ATOM    354  OD2 ASP    35     -23.465  13.151  -8.024  1.00 10.00      A   
ATOM    355  C   ASP    35     -21.377  12.166  -5.618  1.00 10.00      A   
ATOM    356  O   ASP    35     -20.800  11.333  -6.319  1.00 10.00      A   
ATOM    357  N   VAL    36     -22.320  11.843  -4.750  1.00 10.00      A   
ATOM    358  HN  VAL    36     -22.753  12.549  -4.225  1.00 10.00      A   
ATOM    359  CA  VAL    36     -22.744  10.465  -4.569  1.00 10.00      A   
ATOM    360  CB  VAL    36     -23.181  10.189  -3.114  1.00 10.00      A   
ATOM    361  CG1 VAL    36     -23.359   8.697  -2.879  1.00 10.00      A   
ATOM    362  CG2 VAL    36     -22.174  10.768  -2.132  1.00 10.00      A   
ATOM    363  C   VAL    36     -23.884  10.126  -5.523  1.00 10.00      A   
ATOM    364  O   VAL    36     -25.054  10.379  -5.231  1.00 10.00      A   
ATOM    365  N   GLU    37     -23.536   9.586  -6.681  1.00 10.00      A   
ATOM    366  HN  GLU    37     -22.585   9.434  -6.877  1.00 10.00      A   
ATOM    367  CA  GLU    37     -24.532   9.205  -7.667  1.00 10.00      A   
ATOM    368  CB  GLU    37     -23.995   9.395  -9.087  1.00 10.00      A   
ATOM    369  CG  GLU    37     -25.027   9.157 -10.180  1.00 10.00      A   
ATOM    370  CD  GLU    37     -24.516   9.531 -11.554  1.00 10.00      A   
ATOM    371  OE1 GLU    37     -23.620   8.832 -12.071  1.00 10.00      A   
ATOM    372  OE2 GLU    37     -25.010  10.525 -12.128  1.00 10.00      A   
ATOM    373  C   GLU    37     -24.951   7.760  -7.433  1.00 10.00      A   
ATOM    374  O   GLU    37     -24.159   6.835  -7.627  1.00 10.00      A   
ATOM    375  N   ILE    38     -26.183   7.576  -6.984  1.00 10.00      A   
ATOM    376  HN  ILE    38     -26.759   8.354  -6.838  1.00 10.00      A   
ATOM    377  CA  ILE    38     -26.701   6.248  -6.701  1.00 10.00      A   
ATOM    378  CB  ILE    38     -27.202   6.135  -5.247  1.00 10.00      A   
ATOM    379  CG1 ILE    38     -26.128   6.631  -4.274  1.00 10.00      A   
ATOM    380  CG2 ILE    38     -27.583   4.698  -4.929  1.00 10.00      A   
ATOM    381  CD1 ILE    38     -26.600   6.735  -2.841  1.00 10.00      A   
ATOM    382  C   ILE    38     -27.827   5.869  -7.657  1.00 10.00      A   
ATOM    383  O   ILE    38     -28.945   6.377  -7.557  1.00 10.00      A   
ATOM    384  N   THR    39     -27.517   4.980  -8.585  1.00 10.00      A   
ATOM    385  HN  THR    39     -26.601   4.625  -8.619  1.00 10.00      A   
ATOM    386  CA  THR    39     -28.488   4.509  -9.554  1.00 10.00      A   
ATOM    387  CB  THR    39     -27.837   4.357 -10.941  1.00 10.00      A   
ATOM    388  OG1 THR    39     -26.967   5.473 -11.182  1.00 10.00      A   
ATOM    389  HG1 THR    39     -27.497   6.278 -11.273  1.00 10.00      A   
ATOM    390  CG2 THR    39     -28.898   4.305 -12.030  1.00 10.00      A   
ATOM    391  C   THR    39     -29.038   3.159  -9.102  1.00 10.00      A   
ATOM    392  O   THR    39     -28.298   2.179  -8.998  1.00 10.00      A   
ATOM    393  N   PHE    40     -30.327   3.112  -8.814  1.00 10.00      A   
ATOM    394  HN  PHE    40     -30.872   3.922  -8.914  1.00 10.00      A   
ATOM    395  CA  PHE    40     -30.956   1.880  -8.362  1.00 10.00      A   
ATOM    396  CB  PHE    40     -32.129   2.183  -7.432  1.00 10.00      A   
ATOM    397  CG  PHE    40     -31.734   2.886  -6.167  1.00 10.00      A   
ATOM    398  CD1 PHE    40     -32.051   4.218  -5.974  1.00 10.00      A   
ATOM    399  CD2 PHE    40     -31.046   2.213  -5.174  1.00 10.00      A   
ATOM    400  CE1 PHE    40     -31.689   4.867  -4.813  1.00 10.00      A   
ATOM    401  CE2 PHE    40     -30.680   2.856  -4.008  1.00 10.00      A   
ATOM    402  CZ  PHE    40     -31.003   4.185  -3.828  1.00 10.00      A   
ATOM    403  C   PHE    40     -31.427   1.038  -9.536  1.00 10.00      A   
ATOM    404  O   PHE    40     -31.958   1.563 -10.516  1.00 10.00      A   
ATOM    405  N   GLY    41     -31.222  -0.268  -9.434  1.00 10.00      A   
ATOM    406  HN  GLY    41     -30.783  -0.626  -8.630  1.00 10.00      A   
ATOM    407  CA  GLY    41     -31.632  -1.170 -10.487  1.00 10.00      A   
ATOM    408  C   GLY    41     -33.106  -1.505 -10.418  1.00 10.00      A   
ATOM    409  O   GLY    41     -33.791  -1.144  -9.455  1.00 10.00      A   
ATOM    410  N   LYS    42     -33.586  -2.212 -11.431  1.00 10.00      A   
ATOM    411  HN  LYS    42     -32.974  -2.495 -12.146  1.00 10.00      A   
ATOM    412  CA  LYS    42     -34.987  -2.596 -11.505  1.00 10.00      A   
ATOM    413  CB  LYS    42     -35.294  -3.241 -12.858  1.00 10.00      A   
ATOM    414  CG  LYS    42     -35.046  -2.329 -14.049  1.00 10.00      A   
ATOM    415  CD  LYS    42     -35.367  -3.037 -15.352  1.00 10.00      A   
ATOM    416  CE  LYS    42     -35.137  -2.131 -16.548  1.00 10.00      A   
ATOM    417  NZ  LYS    42     -35.401  -2.831 -17.831  1.00 10.00      A   
ATOM    418  HZ1 LYS    42     -36.377  -3.189 -17.850  1.00 10.00      A   
ATOM    419  HZ2 LYS    42     -34.748  -3.635 -17.943  1.00 10.00      A   
ATOM    420  HZ3 LYS    42     -35.269  -2.178 -18.629  1.00 10.00      A   
ATOM    421  C   LYS    42     -35.353  -3.549 -10.376  1.00 10.00      A   
ATOM    422  O   LYS    42     -36.337  -3.339  -9.670  1.00 10.00      A   
ATOM    423  N   GLU    43     -34.551  -4.589 -10.207  1.00 10.00      A   
ATOM    424  HN  GLU    43     -33.776  -4.694 -10.794  1.00 10.00      A   
ATOM    425  CA  GLU    43     -34.790  -5.574  -9.164  1.00 10.00      A   
ATOM    426  CB  GLU    43     -34.051  -6.874  -9.481  1.00 10.00      A   
ATOM    427  CG  GLU    43     -34.421  -7.503 -10.812  1.00 10.00      A   
ATOM    428  CD  GLU    43     -33.606  -8.745 -11.094  1.00 10.00      A   
ATOM    429  OE1 GLU    43     -32.381  -8.620 -11.302  1.00 10.00      A   
ATOM    430  OE2 GLU    43     -34.178  -9.854 -11.087  1.00 10.00      A   
ATOM    431  C   GLU    43     -34.328  -5.049  -7.810  1.00 10.00      A   
ATOM    432  O   GLU    43     -33.586  -4.067  -7.730  1.00 10.00      A   
ATOM    433  N   PHE    44     -34.762  -5.706  -6.750  1.00 10.00      A   
ATOM    434  HN  PHE    44     -35.350  -6.481  -6.872  1.00 10.00      A   
ATOM    435  CA  PHE    44     -34.381  -5.308  -5.408  1.00 10.00      A   
ATOM    436  CB  PHE    44     -35.429  -5.756  -4.388  1.00 10.00      A   
ATOM    437  CG  PHE    44     -36.732  -5.018  -4.511  1.00 10.00      A   
ATOM    438  CD1 PHE    44     -37.887  -5.680  -4.895  1.00 10.00      A   
ATOM    439  CD2 PHE    44     -36.800  -3.660  -4.249  1.00 10.00      A   
ATOM    440  CE1 PHE    44     -39.085  -5.001  -5.013  1.00 10.00      A   
ATOM    441  CE2 PHE    44     -37.994  -2.974  -4.365  1.00 10.00      A   
ATOM    442  CZ  PHE    44     -39.138  -3.646  -4.748  1.00 10.00      A   
ATOM    443  C   PHE    44     -33.005  -5.860  -5.060  1.00 10.00      A   
ATOM    444  O   PHE    44     -32.716  -7.034  -5.301  1.00 10.00      A   
ATOM    445  N   GLY    45     -32.161  -5.005  -4.502  1.00 10.00      A   
ATOM    446  HN  GLY    45     -32.460  -4.089  -4.316  1.00 10.00      A   
ATOM    447  CA  GLY    45     -30.818  -5.412  -4.142  1.00 10.00      A   
ATOM    448  C   GLY    45     -29.801  -5.023  -5.194  1.00 10.00      A   
ATOM    449  O   GLY    45     -28.613  -5.311  -5.053  1.00 10.00      A   
ATOM    450  N   ASP    46     -30.272  -4.385  -6.256  1.00 10.00      A   
ATOM    451  HN  ASP    46     -31.233  -4.209  -6.319  1.00 10.00      A   
ATOM    452  CA  ASP    46     -29.399  -3.942  -7.337  1.00 10.00      A   
ATOM    453  CB  ASP    46     -30.058  -4.218  -8.689  1.00 10.00      A   
ATOM    454  CG  ASP    46     -29.091  -4.130  -9.854  1.00 10.00      A   
ATOM    455  OD1 ASP    46     -29.165  -3.148 -10.622  1.00 10.00      A   
ATOM    456  OD2 ASP    46     -28.270  -5.055 -10.021  1.00 10.00      A   
ATOM    457  C   ASP    46     -29.114  -2.454  -7.185  1.00 10.00      A   
ATOM    458  O   ASP    46     -30.034  -1.631  -7.250  1.00 10.00      A   
ATOM    459  N   VAL    47     -27.853  -2.106  -6.969  1.00 10.00      A   
ATOM    460  HN  VAL    47     -27.158  -2.801  -6.927  1.00 10.00      A   
ATOM    461  CA  VAL    47     -27.477  -0.712  -6.787  1.00 10.00      A   
ATOM    462  CB  VAL    47     -27.429  -0.336  -5.286  1.00 10.00      A   
ATOM    463  CG1 VAL    47     -26.312  -1.075  -4.565  1.00 10.00      A   
ATOM    464  CG2 VAL    47     -27.302   1.167  -5.094  1.00 10.00      A   
ATOM    465  C   VAL    47     -26.141  -0.385  -7.458  1.00 10.00      A   
ATOM    466  O   VAL    47     -25.224  -1.210  -7.493  1.00 10.00      A   
ATOM    467  N   SER    48     -26.054   0.818  -8.004  1.00 10.00      A   
ATOM    468  HN  SER    48     -26.835   1.412  -7.972  1.00 10.00      A   
ATOM    469  CA  SER    48     -24.848   1.287  -8.664  1.00 10.00      A   
ATOM    470  CB  SER    48     -25.112   1.431 -10.163  1.00 10.00      A   
ATOM    471  OG  SER    48     -26.073   0.481 -10.603  1.00 10.00      A   
ATOM    472  HG  SER    48     -26.940   0.721 -10.263  1.00 10.00      A   
ATOM    473  C   SER    48     -24.444   2.637  -8.083  1.00 10.00      A   
ATOM    474  O   SER    48     -25.204   3.600  -8.159  1.00 10.00      A   
ATOM    475  N   VAL    49     -23.258   2.705  -7.494  1.00 10.00      A   
ATOM    476  HN  VAL    49     -22.684   1.909  -7.470  1.00 10.00      A   
ATOM    477  CA  VAL    49     -22.781   3.943  -6.898  1.00 10.00      A   
ATOM    478  CB  VAL    49     -22.441   3.766  -5.402  1.00 10.00      A   
ATOM    479  CG1 VAL    49     -21.909   5.064  -4.813  1.00 10.00      A   
ATOM    480  CG2 VAL    49     -23.669   3.305  -4.632  1.00 10.00      A   
ATOM    481  C   VAL    49     -21.565   4.476  -7.646  1.00 10.00      A   
ATOM    482  O   VAL    49     -20.562   3.776  -7.811  1.00 10.00      A   
ATOM    483  N   LYS    50     -21.664   5.709  -8.107  1.00 10.00      A   
ATOM    484  HN  LYS    50     -22.496   6.215  -7.950  1.00 10.00      A   
ATOM    485  CA  LYS    50     -20.578   6.338  -8.836  1.00 10.00      A   
ATOM    486  CB  LYS    50     -20.990   6.612 -10.283  1.00 10.00      A   
ATOM    487  CG  LYS    50     -19.825   6.927 -11.207  1.00 10.00      A   
ATOM    488  CD  LYS    50     -20.290   7.681 -12.439  1.00 10.00      A   
ATOM    489  CE  LYS    50     -20.451   9.164 -12.148  1.00 10.00      A   
ATOM    490  NZ  LYS    50     -21.346   9.829 -13.132  1.00 10.00      A   
ATOM    491  HZ1 LYS    50     -21.169   9.459 -14.086  1.00 10.00      A   
ATOM    492  HZ2 LYS    50     -21.175  10.856 -13.133  1.00 10.00      A   
ATOM    493  HZ3 LYS    50     -22.348   9.652 -12.882  1.00 10.00      A   
ATOM    494  C   LYS    50     -20.152   7.635  -8.163  1.00 10.00      A   
ATOM    495  O   LYS    50     -20.964   8.536  -7.954  1.00 10.00      A   
ATOM    496  N   MET    51     -18.881   7.713  -7.809  1.00 10.00      A   
ATOM    497  HN  MET    51     -18.291   6.948  -7.987  1.00 10.00      A   
ATOM    498  CA  MET    51     -18.329   8.899  -7.172  1.00 10.00      A   
ATOM    499  CB  MET    51     -17.741   8.567  -5.796  1.00 10.00      A   
ATOM    500  CG  MET    51     -18.679   7.794  -4.877  1.00 10.00      A   
ATOM    501  SD  MET    51     -18.229   7.935  -3.134  1.00 10.00      A   
ATOM    502  CE  MET    51     -16.479   7.551  -3.196  1.00 10.00      A   
ATOM    503  C   MET    51     -17.256   9.485  -8.076  1.00 10.00      A   
ATOM    504  O   MET    51     -16.062   9.248  -7.881  1.00 10.00      A   
ATOM    505  N   GLY    52     -17.694  10.217  -9.089  1.00 10.00      A   
ATOM    506  HN  GLY    52     -18.657  10.356  -9.201  1.00 10.00      A   
ATOM    507  CA  GLY    52     -16.769  10.807 -10.030  1.00 10.00      A   
ATOM    508  C   GLY    52     -16.247   9.774 -11.006  1.00 10.00      A   
ATOM    509  O   GLY    52     -16.945   9.393 -11.948  1.00 10.00      A   
ATOM    510  N   ASN    53     -15.029   9.309 -10.773  1.00 10.00      A   
ATOM    511  HN  ASN    53     -14.528   9.654 -10.002  1.00 10.00      A   
ATOM    512  CA  ASN    53     -14.415   8.304 -11.634  1.00 10.00      A   
ATOM    513  CB  ASN    53     -12.913   8.555 -11.797  1.00 10.00      A   
ATOM    514  CG  ASN    53     -12.585   9.558 -12.884  1.00 10.00      A   
ATOM    515  OD1 ASN    53     -13.368   9.775 -13.807  1.00 10.00      A   
ATOM    516  ND2 ASN    53     -11.413  10.165 -12.791  1.00 10.00      A   
ATOM    517 HD21 ASN    53     -10.829   9.934 -12.029  1.00 10.00      A   
ATOM    518 HD22 ASN    53     -11.173  10.819 -13.478  1.00 10.00      A   
ATOM    519  C   ASN    53     -14.633   6.907 -11.068  1.00 10.00      A   
ATOM    520  O   ASN    53     -14.830   5.948 -11.817  1.00 10.00      A   
ATOM    521  N   THR    54     -14.608   6.807  -9.742  1.00 10.00      A   
ATOM    522  HN  THR    54     -14.469   7.614  -9.206  1.00 10.00      A   
ATOM    523  CA  THR    54     -14.789   5.536  -9.053  1.00 10.00      A   
ATOM    524  CB  THR    54     -14.490   5.693  -7.545  1.00 10.00      A   
ATOM    525  OG1 THR    54     -13.175   6.247  -7.388  1.00 10.00      A   
ATOM    526  HG1 THR    54     -13.073   6.592  -6.487  1.00 10.00      A   
ATOM    527  CG2 THR    54     -14.557   4.352  -6.827  1.00 10.00      A   
ATOM    528  C   THR    54     -16.205   4.991  -9.257  1.00 10.00      A   
ATOM    529  O   THR    54     -17.192   5.666  -8.959  1.00 10.00      A   
ATOM    530  N   LYS    55     -16.295   3.767  -9.768  1.00 10.00      A   
ATOM    531  HN  LYS    55     -15.470   3.271  -9.962  1.00 10.00      A   
ATOM    532  CA  LYS    55     -17.582   3.127 -10.025  1.00 10.00      A   
ATOM    533  CB  LYS    55     -17.780   2.915 -11.533  1.00 10.00      A   
ATOM    534  CG  LYS    55     -17.399   4.100 -12.406  1.00 10.00      A   
ATOM    535  CD  LYS    55     -17.270   3.685 -13.863  1.00 10.00      A   
ATOM    536  CE  LYS    55     -16.762   4.824 -14.732  1.00 10.00      A   
ATOM    537  NZ  LYS    55     -15.334   5.144 -14.466  1.00 10.00      A   
ATOM    538  HZ1 LYS    55     -15.226   5.566 -13.519  1.00 10.00      A   
ATOM    539  HZ2 LYS    55     -14.982   5.817 -15.177  1.00 10.00      A   
ATOM    540  HZ3 LYS    55     -14.754   4.281 -14.517  1.00 10.00      A   
ATOM    541  C   LYS    55     -17.643   1.773  -9.324  1.00 10.00      A   
ATOM    542  O   LYS    55     -16.729   0.955  -9.469  1.00 10.00      A   
ATOM    543  N   VAL    56     -18.716   1.538  -8.569  1.00 10.00      A   
ATOM    544  HN  VAL    56     -19.416   2.226  -8.498  1.00 10.00      A   
ATOM    545  CA  VAL    56     -18.895   0.276  -7.853  1.00 10.00      A   
ATOM    546  CB  VAL    56     -18.598   0.399  -6.339  1.00 10.00      A   
ATOM    547  CG1 VAL    56     -17.117   0.628  -6.093  1.00 10.00      A   
ATOM    548  CG2 VAL    56     -19.428   1.499  -5.694  1.00 10.00      A   
ATOM    549  C   VAL    56     -20.310  -0.269  -8.050  1.00 10.00      A   
ATOM    550  O   VAL    56     -21.270   0.496  -8.176  1.00 10.00      A   
ATOM    551  N   HIS    57     -20.431  -1.590  -8.076  1.00 10.00      A   
ATOM    552  HN  HIS    57     -19.627  -2.147  -7.955  1.00 10.00      A   
ATOM    553  CA  HIS    57     -21.723  -2.242  -8.258  1.00 10.00      A   
ATOM    554  CB  HIS    57     -21.801  -2.897  -9.642  1.00 10.00      A   
ATOM    555  CG  HIS    57     -23.172  -2.885 -10.244  1.00 10.00      A   
ATOM    556  ND1 HIS    57     -23.857  -4.029 -10.597  1.00 10.00      A   
ATOM    557  HD1 HIS    57     -23.531  -4.951 -10.494  1.00 10.00      A   
ATOM    558  CD2 HIS    57     -23.986  -1.854 -10.557  1.00 10.00      A   
ATOM    559  CE1 HIS    57     -25.032  -3.697 -11.104  1.00 10.00      A   
ATOM    560  NE2 HIS    57     -25.132  -2.384 -11.088  1.00 10.00      A   
ATOM    561  HE2 HIS    57     -25.901  -1.868 -11.415  1.00 10.00      A   
ATOM    562  C   HIS    57     -21.939  -3.290  -7.172  1.00 10.00      A   
ATOM    563  O   HIS    57     -21.157  -4.233  -7.044  1.00 10.00      A   
ATOM    564  N   CYS    58     -22.998  -3.128  -6.397  1.00 10.00      A   
ATOM    565  HN  CYS    58     -23.604  -2.369  -6.558  1.00 10.00      A   
ATOM    566  CA  CYS    58     -23.298  -4.058  -5.318  1.00 10.00      A   
ATOM    567  CB  CYS    58     -23.433  -3.313  -3.985  1.00 10.00      A   
ATOM    568  SG  CYS    58     -23.316  -4.368  -2.519  1.00 10.00      A   
ATOM    569  HG  CYS    58     -22.643  -5.462  -2.862  1.00 10.00      A   
ATOM    570  C   CYS    58     -24.569  -4.839  -5.618  1.00 10.00      A   
ATOM    571  O   CYS    58     -25.482  -4.330  -6.275  1.00 10.00      A   
ATOM    572  N   ARG    59     -24.608  -6.080  -5.156  1.00 10.00      A   
ATOM    573  HN  ARG    59     -23.831  -6.430  -4.663  1.00 10.00      A   
ATOM    574  CA  ARG    59     -25.760  -6.941  -5.358  1.00 10.00      A   
ATOM    575  CB  ARG    59     -25.502  -7.925  -6.499  1.00 10.00      A   
ATOM    576  CG  ARG    59     -26.303  -7.640  -7.757  1.00 10.00      A   
ATOM    577  CD  ARG    59     -27.793  -7.804  -7.513  1.00 10.00      A   
ATOM    578  NE  ARG    59     -28.579  -7.332  -8.649  1.00 10.00      A   
ATOM    579  HE  ARG    59     -28.239  -6.534  -9.132  1.00 10.00      A   
ATOM    580  CZ  ARG    59     -29.716  -7.888  -9.060  1.00 10.00      A   
ATOM    581  NH1 ARG    59     -30.223  -8.939  -8.425  1.00 10.00      A   
ATOM    582 HH11 ARG    59     -29.732  -9.342  -7.598  1.00 10.00      A   
ATOM    583 HH12 ARG    59     -31.119  -9.366  -8.749  1.00 10.00      A   
ATOM    584  NH2 ARG    59     -30.345  -7.391 -10.117  1.00 10.00      A   
ATOM    585 HH21 ARG    59     -29.952  -6.568 -10.623  1.00 10.00      A   
ATOM    586 HH22 ARG    59     -31.239  -7.830 -10.453  1.00 10.00      A   
ATOM    587  C   ARG    59     -26.086  -7.701  -4.082  1.00 10.00      A   
ATOM    588  O   ARG    59     -25.261  -8.457  -3.566  1.00 10.00      A   
ATOM    589  N   ILE    60     -27.284  -7.492  -3.568  1.00 10.00      A   
ATOM    590  HN  ILE    60     -27.894  -6.862  -4.014  1.00 10.00      A   
ATOM    591  CA  ILE    60     -27.713  -8.167  -2.351  1.00 10.00      A   
ATOM    592  CB  ILE    60     -28.567  -7.243  -1.455  1.00 10.00      A   
ATOM    593  CG1 ILE    60     -27.950  -5.840  -1.370  1.00 10.00      A   
ATOM    594  CG2 ILE    60     -28.734  -7.845  -0.065  1.00 10.00      A   
ATOM    595  CD1 ILE    60     -26.574  -5.795  -0.735  1.00 10.00      A   
ATOM    596  C   ILE    60     -28.514  -9.419  -2.694  1.00 10.00      A   
ATOM    597  O   ILE    60     -29.464  -9.358  -3.471  1.00 10.00      A   
ATOM    598  N   SER    61     -28.112 -10.551  -2.132  1.00 10.00      A   
ATOM    599  HN  SER    61     -27.337 -10.534  -1.523  1.00 10.00      A   
ATOM    600  CA  SER    61     -28.792 -11.820  -2.372  1.00 10.00      A   
ATOM    601  CB  SER    61     -27.804 -12.836  -2.956  1.00 10.00      A   
ATOM    602  OG  SER    61     -26.734 -12.177  -3.617  1.00 10.00      A   
ATOM    603  HG  SER    61     -26.883 -11.226  -3.586  1.00 10.00      A   
ATOM    604  C   SER    61     -29.385 -12.356  -1.069  1.00 10.00      A   
ATOM    605  O   SER    61     -28.899 -12.035   0.017  1.00 10.00      A   
ATOM    606  N   CYS    62     -30.431 -13.166  -1.179  1.00 10.00      A   
ATOM    607  HN  CYS    62     -30.768 -13.396  -2.072  1.00 10.00      A   
ATOM    608  CA  CYS    62     -31.081 -13.741  -0.008  1.00 10.00      A   
ATOM    609  CB  CYS    62     -32.325 -12.933   0.365  1.00 10.00      A   
ATOM    610  SG  CYS    62     -33.595 -12.879  -0.925  1.00 10.00      A   
ATOM    611  HG  CYS    62     -33.535 -14.021  -1.598  1.00 10.00      A   
ATOM    612  C   CYS    62     -31.471 -15.191  -0.270  1.00 10.00      A   
ATOM    613  O   CYS    62     -32.016 -15.509  -1.328  1.00 10.00      A   
ATOM    614  N   GLN    63     -31.195 -16.065   0.687  1.00 10.00      A   
ATOM    615  HN  GLN    63     -30.757 -15.758   1.509  1.00 10.00      A   
ATOM    616  CA  GLN    63     -31.527 -17.476   0.544  1.00 10.00      A   
ATOM    617  CB  GLN    63     -30.349 -18.242  -0.064  1.00 10.00      A   
ATOM    618  CG  GLN    63     -29.053 -18.137   0.726  1.00 10.00      A   
ATOM    619  CD  GLN    63     -27.826 -18.396  -0.127  1.00 10.00      A   
ATOM    620  OE1 GLN    63     -27.816 -18.114  -1.325  1.00 10.00      A   
ATOM    621  NE2 GLN    63     -26.784 -18.936   0.483  1.00 10.00      A   
ATOM    622 HE21 GLN    63     -26.857 -19.141   1.439  1.00 10.00      A   
ATOM    623 HE22 GLN    63     -25.980 -19.113  -0.047  1.00 10.00      A   
ATOM    624  C   GLN    63     -31.925 -18.079   1.883  1.00 10.00      A   
ATOM    625  O   GLN    63     -31.671 -17.487   2.935  1.00 10.00      A   
ATOM    626  N   ILE    64     -32.553 -19.246   1.834  1.00 10.00      A   
ATOM    627  HN  ILE    64     -32.723 -19.660   0.959  1.00 10.00      A   
ATOM    628  CA  ILE    64     -32.989 -19.939   3.037  1.00 10.00      A   
ATOM    629  CB  ILE    64     -34.233 -20.813   2.769  1.00 10.00      A   
ATOM    630  CG1 ILE    64     -35.315 -20.002   2.050  1.00 10.00      A   
ATOM    631  CG2 ILE    64     -34.771 -21.385   4.074  1.00 10.00      A   
ATOM    632  CD1 ILE    64     -36.487 -20.829   1.567  1.00 10.00      A   
ATOM    633  C   ILE    64     -31.864 -20.823   3.562  1.00 10.00      A   
ATOM    634  O   ILE    64     -31.434 -21.765   2.892  1.00 10.00      A   
ATOM    635  N   ALA    65     -31.383 -20.513   4.753  1.00 10.00      A   
ATOM    636  HN  ALA    65     -31.768 -19.752   5.243  1.00 10.00      A   
ATOM    637  CA  ALA    65     -30.303 -21.278   5.355  1.00 10.00      A   
ATOM    638  CB  ALA    65     -28.971 -20.583   5.121  1.00 10.00      A   
ATOM    639  C   ALA    65     -30.542 -21.489   6.844  1.00 10.00      A   
ATOM    640  O   ALA    65     -31.413 -20.856   7.439  1.00 10.00      A   
ATOM    641  N   GLN    66     -29.771 -22.383   7.441  1.00 10.00      A   
ATOM    642  HN  GLN    66     -29.090 -22.856   6.917  1.00 10.00      A   
ATOM    643  CA  GLN    66     -29.898 -22.675   8.861  1.00 10.00      A   
ATOM    644  CB  GLN    66     -29.573 -24.148   9.118  1.00 10.00      A   
ATOM    645  CG  GLN    66     -29.889 -24.633  10.524  1.00 10.00      A   
ATOM    646  CD  GLN    66     -29.900 -26.145  10.623  1.00 10.00      A   
ATOM    647  OE1 GLN    66     -28.873 -26.767  10.889  1.00 10.00      A   
ATOM    648  NE2 GLN    66     -31.060 -26.746  10.405  1.00 10.00      A   
ATOM    649 HE21 GLN    66     -31.842 -26.188  10.197  1.00 10.00      A   
ATOM    650 HE22 GLN    66     -31.092 -27.726  10.457  1.00 10.00      A   
ATOM    651  C   GLN    66     -28.973 -21.762   9.667  1.00 10.00      A   
ATOM    652  O   GLN    66     -27.820 -21.552   9.286  1.00 10.00      A   
ATOM    653  N   PRO    67     -29.474 -21.190  10.773  1.00 10.00      A   
ATOM    654  CA  PRO    67     -28.687 -20.287  11.622  1.00 10.00      A   
ATOM    655  CB  PRO    67     -29.741 -19.685  12.555  1.00 10.00      A   
ATOM    656  CG  PRO    67     -30.791 -20.734  12.645  1.00 10.00      A   
ATOM    657  CD  PRO    67     -30.844 -21.377  11.289  1.00 10.00      A   
ATOM    658  C   PRO    67     -27.641 -21.033  12.441  1.00 10.00      A   
ATOM    659  O   PRO    67     -27.678 -22.265  12.545  1.00 10.00      A   
ATOM    660  N   TYR    68     -26.711 -20.282  13.018  1.00 10.00      A   
ATOM    661  HN  TYR    68     -26.736 -19.309  12.892  1.00 10.00      A   
ATOM    662  CA  TYR    68     -25.666 -20.860  13.844  1.00 10.00      A   
ATOM    663  CB  TYR    68     -24.639 -19.791  14.238  1.00 10.00      A   
ATOM    664  CG  TYR    68     -23.947 -19.116  13.072  1.00 10.00      A   
ATOM    665  CD1 TYR    68     -23.834 -17.734  13.017  1.00 10.00      A   
ATOM    666  CD2 TYR    68     -23.406 -19.859  12.029  1.00 10.00      A   
ATOM    667  CE1 TYR    68     -23.206 -17.108  11.958  1.00 10.00      A   
ATOM    668  CE2 TYR    68     -22.774 -19.243  10.965  1.00 10.00      A   
ATOM    669  CZ  TYR    68     -22.677 -17.867  10.934  1.00 10.00      A   
ATOM    670  OH  TYR    68     -22.053 -17.246   9.876  1.00 10.00      A   
ATOM    671  HH  TYR    68     -21.229 -16.844  10.186  1.00 10.00      A   
ATOM    672  C   TYR    68     -26.283 -21.465  15.099  1.00 10.00      A   
ATOM    673  O   TYR    68     -27.342 -21.029  15.551  1.00 10.00      A   
ATOM    674  N   GLU    69     -25.636 -22.474  15.652  1.00 10.00      A   
ATOM    675  HN  GLU    69     -24.807 -22.798  15.235  1.00 10.00      A   
ATOM    676  CA  GLU    69     -26.133 -23.126  16.857  1.00 10.00      A   
ATOM    677  CB  GLU    69     -25.336 -24.397  17.149  1.00 10.00      A   
ATOM    678  CG  GLU    69     -25.549 -25.496  16.121  1.00 10.00      A   
ATOM    679  CD  GLU    69     -24.823 -26.774  16.471  1.00 10.00      A   
ATOM    680  OE1 GLU    69     -24.970 -27.253  17.617  1.00 10.00      A   
ATOM    681  OE2 GLU    69     -24.107 -27.317  15.602  1.00 10.00      A   
ATOM    682  C   GLU    69     -26.092 -22.174  18.048  1.00 10.00      A   
ATOM    683  O   GLU    69     -26.964 -22.212  18.917  1.00 10.00      A   
ATOM    684  N   ASP    70     -25.082 -21.309  18.068  1.00 10.00      A   
ATOM    685  HN  ASP    70     -24.418 -21.335  17.344  1.00 10.00      A   
ATOM    686  CA  ASP    70     -24.917 -20.336  19.143  1.00 10.00      A   
ATOM    687  CB  ASP    70     -23.465 -19.856  19.223  1.00 10.00      A   
ATOM    688  CG  ASP    70     -22.687 -20.521  20.338  1.00 10.00      A   
ATOM    689  OD1 ASP    70     -23.102 -20.399  21.510  1.00 10.00      A   
ATOM    690  OD2 ASP    70     -21.651 -21.163  20.052  1.00 10.00      A   
ATOM    691  C   ASP    70     -25.857 -19.144  18.966  1.00 10.00      A   
ATOM    692  O   ASP    70     -26.143 -18.418  19.921  1.00 10.00      A   
ATOM    693  N   ARG    71     -26.337 -18.950  17.741  1.00 10.00      A   
ATOM    694  HN  ARG    71     -26.088 -19.574  17.029  1.00 10.00      A   
ATOM    695  CA  ARG    71     -27.247 -17.848  17.430  1.00 10.00      A   
ATOM    696  CB  ARG    71     -26.540 -16.774  16.591  1.00 10.00      A   
ATOM    697  CG  ARG    71     -25.103 -16.494  17.002  1.00 10.00      A   
ATOM    698  CD  ARG    71     -24.569 -15.230  16.347  1.00 10.00      A   
ATOM    699  NE  ARG    71     -25.177 -14.025  16.910  1.00 10.00      A   
ATOM    700  HE  ARG    71     -25.984 -13.670  16.458  1.00 10.00      A   
ATOM    701  CZ  ARG    71     -24.696 -13.370  17.966  1.00 10.00      A   
ATOM    702  NH1 ARG    71     -23.590 -13.791  18.569  1.00 10.00      A   
ATOM    703 HH11 ARG    71     -23.217 -13.278  19.396  1.00 10.00      A   
ATOM    704 HH12 ARG    71     -23.086 -14.638  18.215  1.00 10.00      A   
ATOM    705  NH2 ARG    71     -25.338 -12.303  18.431  1.00 10.00      A   
ATOM    706 HH21 ARG    71     -26.226 -11.978  17.969  1.00 10.00      A   
ATOM    707 HH22 ARG    71     -24.969 -11.786  19.260  1.00 10.00      A   
ATOM    708  C   ARG    71     -28.465 -18.379  16.672  1.00 10.00      A   
ATOM    709  O   ARG    71     -28.582 -18.199  15.460  1.00 10.00      A   
ATOM    710  N   PRO    72     -29.390 -19.049  17.379  1.00 10.00      A   
ATOM    711  CA  PRO    72     -30.585 -19.635  16.774  1.00 10.00      A   
ATOM    712  CB  PRO    72     -31.041 -20.679  17.808  1.00 10.00      A   
ATOM    713  CG  PRO    72     -30.055 -20.616  18.934  1.00 10.00      A   
ATOM    714  CD  PRO    72     -29.351 -19.296  18.823  1.00 10.00      A   
ATOM    715  C   PRO    72     -31.701 -18.620  16.540  1.00 10.00      A   
ATOM    716  O   PRO    72     -32.698 -18.931  15.888  1.00 10.00      A   
ATOM    717  N   PHE    73     -31.535 -17.415  17.065  1.00 10.00      A   
ATOM    718  HN  PHE    73     -30.712 -17.215  17.567  1.00 10.00      A   
ATOM    719  CA  PHE    73     -32.549 -16.377  16.911  1.00 10.00      A   
ATOM    720  CB  PHE    73     -32.935 -15.788  18.270  1.00 10.00      A   
ATOM    721  CG  PHE    73     -33.363 -16.818  19.278  1.00 10.00      A   
ATOM    722  CD1 PHE    73     -32.490 -17.242  20.269  1.00 10.00      A   
ATOM    723  CD2 PHE    73     -34.635 -17.365  19.234  1.00 10.00      A   
ATOM    724  CE1 PHE    73     -32.878 -18.192  21.194  1.00 10.00      A   
ATOM    725  CE2 PHE    73     -35.030 -18.316  20.157  1.00 10.00      A   
ATOM    726  CZ  PHE    73     -34.149 -18.729  21.138  1.00 10.00      A   
ATOM    727  C   PHE    73     -32.082 -15.278  15.965  1.00 10.00      A   
ATOM    728  O   PHE    73     -32.744 -14.251  15.813  1.00 10.00      A   
ATOM    729  N   GLU    74     -30.948 -15.509  15.321  1.00 10.00      A   
ATOM    730  HN  GLU    74     -30.479 -16.354  15.468  1.00 10.00      A   
ATOM    731  CA  GLU    74     -30.390 -14.551  14.385  1.00 10.00      A   
ATOM    732  CB  GLU    74     -29.083 -13.969  14.923  1.00 10.00      A   
ATOM    733  CG  GLU    74     -29.268 -12.976  16.058  1.00 10.00      A   
ATOM    734  CD  GLU    74     -27.966 -12.328  16.475  1.00 10.00      A   
ATOM    735  OE1 GLU    74     -26.996 -12.370  15.689  1.00 10.00      A   
ATOM    736  OE2 GLU    74     -27.901 -11.773  17.592  1.00 10.00      A   
ATOM    737  C   GLU    74     -30.150 -15.211  13.039  1.00 10.00      A   
ATOM    738  O   GLU    74     -29.904 -16.414  12.969  1.00 10.00      A   
ATOM    739  N   GLY    75     -30.229 -14.422  11.978  1.00 10.00      A   
ATOM    740  HN  GLY    75     -30.438 -13.471  12.102  1.00 10.00      A   
ATOM    741  CA  GLY    75     -30.018 -14.946  10.644  1.00 10.00      A   
ATOM    742  C   GLY    75     -28.558 -14.940  10.241  1.00 10.00      A   
ATOM    743  O   GLY    75     -27.667 -14.961  11.095  1.00 10.00      A   
ATOM    744  N   LEU    76     -28.309 -14.897   8.941  1.00 10.00      A   
ATOM    745  HN  LEU    76     -29.060 -14.855   8.310  1.00 10.00      A   
ATOM    746  CA  LEU    76     -26.949 -14.890   8.422  1.00 10.00      A   
ATOM    747  CB  LEU    76     -26.710 -16.112   7.532  1.00 10.00      A   
ATOM    748  CG  LEU    76     -26.925 -17.483   8.180  1.00 10.00      A   
ATOM    749  CD1 LEU    76     -26.712 -18.589   7.161  1.00 10.00      A   
ATOM    750  CD2 LEU    76     -26.006 -17.668   9.379  1.00 10.00      A   
ATOM    751  C   LEU    76     -26.693 -13.616   7.631  1.00 10.00      A   
ATOM    752  O   LEU    76     -27.581 -13.125   6.930  1.00 10.00      A   
ATOM    753  N   PHE    77     -25.483 -13.089   7.745  1.00 10.00      A   
ATOM    754  HN  PHE    77     -24.817 -13.537   8.310  1.00 10.00      A   
ATOM    755  CA  PHE    77     -25.109 -11.869   7.047  1.00 10.00      A   
ATOM    756  CB  PHE    77     -25.408 -10.653   7.926  1.00 10.00      A   
ATOM    757  CG  PHE    77     -25.299  -9.335   7.217  1.00 10.00      A   
ATOM    758  CD1 PHE    77     -25.970  -9.118   6.024  1.00 10.00      A   
ATOM    759  CD2 PHE    77     -24.531  -8.312   7.746  1.00 10.00      A   
ATOM    760  CE1 PHE    77     -25.878  -7.906   5.374  1.00 10.00      A   
ATOM    761  CE2 PHE    77     -24.435  -7.097   7.100  1.00 10.00      A   
ATOM    762  CZ  PHE    77     -25.110  -6.893   5.911  1.00 10.00      A   
ATOM    763  C   PHE    77     -23.632 -11.905   6.674  1.00 10.00      A   
ATOM    764  O   PHE    77     -22.762 -11.930   7.548  1.00 10.00      A   
ATOM    765  N   VAL    78     -23.354 -11.916   5.377  1.00 10.00      A   
ATOM    766  HN  VAL    78     -24.092 -11.889   4.727  1.00 10.00      A   
ATOM    767  CA  VAL    78     -21.982 -11.962   4.892  1.00 10.00      A   
ATOM    768  CB  VAL    78     -21.575 -13.374   4.411  1.00 10.00      A   
ATOM    769  CG1 VAL    78     -21.183 -14.247   5.593  1.00 10.00      A   
ATOM    770  CG2 VAL    78     -22.694 -14.023   3.607  1.00 10.00      A   
ATOM    771  C   VAL    78     -21.728 -10.951   3.779  1.00 10.00      A   
ATOM    772  O   VAL    78     -22.480 -10.869   2.802  1.00 10.00      A   
ATOM    773  N   ILE    79     -20.674 -10.169   3.950  1.00 10.00      A   
ATOM    774  HN  ILE    79     -20.141 -10.265   4.769  1.00 10.00      A   
ATOM    775  CA  ILE    79     -20.280  -9.172   2.967  1.00 10.00      A   
ATOM    776  CB  ILE    79     -20.275  -7.743   3.562  1.00 10.00      A   
ATOM    777  CG1 ILE    79     -21.652  -7.373   4.125  1.00 10.00      A   
ATOM    778  CG2 ILE    79     -19.829  -6.724   2.517  1.00 10.00      A   
ATOM    779  CD1 ILE    79     -21.681  -6.045   4.857  1.00 10.00      A   
ATOM    780  C   ILE    79     -18.875  -9.498   2.478  1.00 10.00      A   
ATOM    781  O   ILE    79     -17.954  -9.659   3.285  1.00 10.00      A   
ATOM    782  N   SER    80     -18.709  -9.617   1.171  1.00 10.00      A   
ATOM    783  HN  SER    80     -19.475  -9.489   0.570  1.00 10.00      A   
ATOM    784  CA  SER    80     -17.408  -9.933   0.607  1.00 10.00      A   
ATOM    785  CB  SER    80     -17.356 -11.394   0.157  1.00 10.00      A   
ATOM    786  OG  SER    80     -17.637 -12.267   1.240  1.00 10.00      A   
ATOM    787  HG  SER    80     -18.586 -12.441   1.270  1.00 10.00      A   
ATOM    788  C   SER    80     -17.054  -9.002  -0.546  1.00 10.00      A   
ATOM    789  O   SER    80     -17.813  -8.865  -1.508  1.00 10.00      A   
ATOM    790  N   THR    81     -15.910  -8.345  -0.423  1.00 10.00      A   
ATOM    791  HN  THR    81     -15.372  -8.465   0.388  1.00 10.00      A   
ATOM    792  CA  THR    81     -15.429  -7.438  -1.445  1.00 10.00      A   
ATOM    793  CB  THR    81     -14.744  -6.223  -0.798  1.00 10.00      A   
ATOM    794  OG1 THR    81     -14.217  -6.606   0.481  1.00 10.00      A   
ATOM    795  HG1 THR    81     -13.243  -6.597   0.443  1.00 10.00      A   
ATOM    796  CG2 THR    81     -15.739  -5.088  -0.604  1.00 10.00      A   
ATOM    797  C   THR    81     -14.431  -8.160  -2.345  1.00 10.00      A   
ATOM    798  O   THR    81     -13.296  -8.427  -1.945  1.00 10.00      A   
ATOM    799  N   GLU    82     -14.864  -8.511  -3.543  1.00 10.00      A   
ATOM    800  HN  GLU    82     -15.784  -8.294  -3.808  1.00 10.00      A   
ATOM    801  CA  GLU    82     -14.001  -9.207  -4.478  1.00 10.00      A   
ATOM    802  CB  GLU    82     -14.776 -10.307  -5.203  1.00 10.00      A   
ATOM    803  CG  GLU    82     -13.981 -11.014  -6.287  1.00 10.00      A   
ATOM    804  CD  GLU    82     -14.645 -12.284  -6.770  1.00 10.00      A   
ATOM    805  OE1 GLU    82     -15.408 -12.226  -7.760  1.00 10.00      A   
ATOM    806  OE2 GLU    82     -14.388 -13.352  -6.177  1.00 10.00      A   
ATOM    807  C   GLU    82     -13.384  -8.230  -5.470  1.00 10.00      A   
ATOM    808  O   GLU    82     -14.089  -7.629  -6.282  1.00 10.00      A   
ATOM    809  N   ILE    83     -12.071  -8.061  -5.379  1.00 10.00      A   
ATOM    810  HN  ILE    83     -11.574  -8.556  -4.697  1.00 10.00      A   
ATOM    811  CA  ILE    83     -11.351  -7.164  -6.266  1.00 10.00      A   
ATOM    812  CB  ILE    83      -9.958  -6.804  -5.708  1.00 10.00      A   
ATOM    813  CG1 ILE    83      -9.105  -8.063  -5.524  1.00 10.00      A   
ATOM    814  CG2 ILE    83     -10.094  -6.048  -4.396  1.00 10.00      A   
ATOM    815  CD1 ILE    83      -7.655  -7.776  -5.201  1.00 10.00      A   
ATOM    816  C   ILE    83     -11.198  -7.786  -7.648  1.00 10.00      A   
ATOM    817  O   ILE    83     -11.352  -9.001  -7.816  1.00 10.00      A   
ATOM    818  N   SER    84     -10.898  -6.957  -8.631  1.00 10.00      A   
ATOM    819  HN  SER    84     -10.781  -6.000  -8.438  1.00 10.00      A   
ATOM    820  CA  SER    84     -10.732  -7.430  -9.990  1.00 10.00      A   
ATOM    821  CB  SER    84     -12.077  -7.400 -10.724  1.00 10.00      A   
ATOM    822  OG  SER    84     -12.657  -6.108 -10.672  1.00 10.00      A   
ATOM    823  HG  SER    84     -13.551  -6.173 -10.312  1.00 10.00      A   
ATOM    824  C   SER    84      -9.710  -6.581 -10.731  1.00 10.00      A   
ATOM    825  O   SER    84      -9.546  -5.393 -10.436  1.00 10.00      A   
ATOM    826  N   PRO    85      -9.002  -7.180 -11.703  1.00 10.00      A   
ATOM    827  CA  PRO    85      -8.005  -6.465 -12.507  1.00 10.00      A   
ATOM    828  CB  PRO    85      -7.360  -7.571 -13.351  1.00 10.00      A   
ATOM    829  CG  PRO    85      -8.374  -8.663 -13.390  1.00 10.00      A   
ATOM    830  CD  PRO    85      -9.099  -8.602 -12.078  1.00 10.00      A   
ATOM    831  C   PRO    85      -8.669  -5.418 -13.404  1.00 10.00      A   
ATOM    832  O   PRO    85      -7.998  -4.629 -14.072  1.00 10.00      A   
ATOM    833  N   MET    86     -10.001  -5.421 -13.406  1.00 10.00      A   
ATOM    834  HN  MET    86     -10.469  -6.084 -12.856  1.00 10.00      A   
ATOM    835  CA  MET    86     -10.779  -4.475 -14.195  1.00 10.00      A   
ATOM    836  CB  MET    86     -12.239  -4.927 -14.289  1.00 10.00      A   
ATOM    837  CG  MET    86     -12.537  -5.816 -15.484  1.00 10.00      A   
ATOM    838  SD  MET    86     -12.324  -4.960 -17.057  1.00 10.00      A   
ATOM    839  CE  MET    86     -13.598  -3.708 -16.929  1.00 10.00      A   
ATOM    840  C   MET    86     -10.710  -3.085 -13.577  1.00 10.00      A   
ATOM    841  O   MET    86     -10.751  -2.076 -14.279  1.00 10.00      A   
ATOM    842  N   ALA    87     -10.601  -3.043 -12.256  1.00 10.00      A   
ATOM    843  HN  ALA    87     -10.572  -3.885 -11.751  1.00 10.00      A   
ATOM    844  CA  ALA    87     -10.521  -1.779 -11.540  1.00 10.00      A   
ATOM    845  CB  ALA    87     -11.065  -1.937 -10.130  1.00 10.00      A   
ATOM    846  C   ALA    87      -9.083  -1.278 -11.509  1.00 10.00      A   
ATOM    847  O   ALA    87      -8.826  -0.092 -11.299  1.00 10.00      A   
ATOM    848  N   GLY    88      -8.154  -2.199 -11.722  1.00 10.00      A   
ATOM    849  HN  GLY    88      -8.431  -3.127 -11.879  1.00 10.00      A   
ATOM    850  CA  GLY    88      -6.746  -1.870 -11.725  1.00 10.00      A   
ATOM    851  C   GLY    88      -5.908  -3.106 -11.966  1.00 10.00      A   
ATOM    852  O   GLY    88      -6.134  -4.137 -11.336  1.00 10.00      A   
ATOM    853  N   SER    89      -4.940  -3.008 -12.868  1.00 10.00      A   
ATOM    854  HN  SER    89      -4.801  -2.152 -13.328  1.00 10.00      A   
ATOM    855  CA  SER    89      -4.078  -4.141 -13.195  1.00 10.00      A   
ATOM    856  CB  SER    89      -3.299  -3.859 -14.479  1.00 10.00      A   
ATOM    857  OG  SER    89      -4.180  -3.458 -15.517  1.00 10.00      A   
ATOM    858  HG  SER    89      -4.953  -3.026 -15.130  1.00 10.00      A   
ATOM    859  C   SER    89      -3.128  -4.491 -12.048  1.00 10.00      A   
ATOM    860  O   SER    89      -2.552  -5.580 -12.015  1.00 10.00      A   
ATOM    861  N   GLN    90      -2.973  -3.564 -11.112  1.00 10.00      A   
ATOM    862  HN  GLN    90      -3.453  -2.717 -11.201  1.00 10.00      A   
ATOM    863  CA  GLN    90      -2.107  -3.769  -9.958  1.00 10.00      A   
ATOM    864  CB  GLN    90      -1.838  -2.424  -9.258  1.00 10.00      A   
ATOM    865  CG  GLN    90      -1.867  -2.449  -7.734  1.00 10.00      A   
ATOM    866  CD  GLN    90      -0.585  -2.973  -7.113  1.00 10.00      A   
ATOM    867  OE1 GLN    90       0.506  -2.780  -7.641  1.00 10.00      A   
ATOM    868  NE2 GLN    90      -0.713  -3.648  -5.983  1.00 10.00      A   
ATOM    869 HE21 GLN    90      -1.615  -3.769  -5.617  1.00 10.00      A   
ATOM    870 HE22 GLN    90       0.096  -4.001  -5.561  1.00 10.00      A   
ATOM    871  C   GLN    90      -2.722  -4.789  -8.997  1.00 10.00      A   
ATOM    872  O   GLN    90      -2.007  -5.522  -8.316  1.00 10.00      A   
ATOM    873  N   PHE    91      -4.048  -4.848  -8.972  1.00 10.00      A   
ATOM    874  HN  PHE    91      -4.564  -4.273  -9.572  1.00 10.00      A   
ATOM    875  CA  PHE    91      -4.757  -5.768  -8.092  1.00 10.00      A   
ATOM    876  CB  PHE    91      -6.250  -5.436  -8.056  1.00 10.00      A   
ATOM    877  CG  PHE    91      -6.567  -4.094  -7.460  1.00 10.00      A   
ATOM    878  CD1 PHE    91      -6.827  -3.003  -8.274  1.00 10.00      A   
ATOM    879  CD2 PHE    91      -6.606  -3.924  -6.086  1.00 10.00      A   
ATOM    880  CE1 PHE    91      -7.120  -1.767  -7.730  1.00 10.00      A   
ATOM    881  CE2 PHE    91      -6.898  -2.690  -5.534  1.00 10.00      A   
ATOM    882  CZ  PHE    91      -7.156  -1.610  -6.357  1.00 10.00      A   
ATOM    883  C   PHE    91      -4.565  -7.215  -8.533  1.00 10.00      A   
ATOM    884  O   PHE    91      -4.727  -7.541  -9.712  1.00 10.00      A   
ATOM    885  N   GLU    92      -4.216  -8.072  -7.583  1.00 10.00      A   
ATOM    886  HN  GLU    92      -4.102  -7.744  -6.665  1.00 10.00      A   
ATOM    887  CA  GLU    92      -4.012  -9.485  -7.860  1.00 10.00      A   
ATOM    888  CB  GLU    92      -2.959 -10.072  -6.919  1.00 10.00      A   
ATOM    889  CG  GLU    92      -1.545  -9.565  -7.161  1.00 10.00      A   
ATOM    890  CD  GLU    92      -0.529 -10.252  -6.268  1.00 10.00      A   
ATOM    891  OE1 GLU    92      -0.941 -10.986  -5.347  1.00 10.00      A   
ATOM    892  OE2 GLU    92       0.690 -10.060  -6.477  1.00 10.00      A   
ATOM    893  C   GLU    92      -5.324 -10.240  -7.701  1.00 10.00      A   
ATOM    894  O   GLU    92      -5.868 -10.338  -6.600  1.00 10.00      A   
ATOM    895  N   ASN    93      -5.824 -10.775  -8.802  1.00 10.00      A   
ATOM    896  HN  ASN    93      -5.323 -10.687  -9.641  1.00 10.00      A   
ATOM    897  CA  ASN    93      -7.079 -11.514  -8.797  1.00 10.00      A   
ATOM    898  CB  ASN    93      -7.453 -11.933 -10.221  1.00 10.00      A   
ATOM    899  CG  ASN    93      -8.857 -12.497 -10.312  1.00 10.00      A   
ATOM    900  OD1 ASN    93      -9.770 -12.033  -9.632  1.00 10.00      A   
ATOM    901  ND2 ASN    93      -9.039 -13.506 -11.147  1.00 10.00      A   
ATOM    902 HD21 ASN    93      -8.265 -13.834 -11.657  1.00 10.00      A   
ATOM    903 HD22 ASN    93      -9.940 -13.884 -11.223  1.00 10.00      A   
ATOM    904  C   ASN    93      -6.986 -12.747  -7.902  1.00 10.00      A   
ATOM    905  O   ASN    93      -6.143 -13.621  -8.121  1.00 10.00      A   
ATOM    906  N   GLY    94      -7.836 -12.800  -6.884  1.00 10.00      A   
ATOM    907  HN  GLY    94      -8.471 -12.062  -6.748  1.00 10.00      A   
ATOM    908  CA  GLY    94      -7.841 -13.928  -5.975  1.00 10.00      A   
ATOM    909  C   GLY    94      -7.081 -13.654  -4.693  1.00 10.00      A   
ATOM    910  O   GLY    94      -7.179 -14.417  -3.730  1.00 10.00      A   
ATOM    911  N   ASN    95      -6.321 -12.567  -4.670  1.00 10.00      A   
ATOM    912  HN  ASN    95      -6.290 -11.980  -5.459  1.00 10.00      A   
ATOM    913  CA  ASN    95      -5.543 -12.219  -3.489  1.00 10.00      A   
ATOM    914  CB  ASN    95      -4.141 -11.725  -3.858  1.00 10.00      A   
ATOM    915  CG  ASN    95      -3.338 -11.275  -2.646  1.00 10.00      A   
ATOM    916  OD1 ASN    95      -3.542 -11.761  -1.530  1.00 10.00      A   
ATOM    917  ND2 ASN    95      -2.417 -10.351  -2.859  1.00 10.00      A   
ATOM    918 HD21 ASN    95      -2.301 -10.016  -3.774  1.00 10.00      A   
ATOM    919 HD22 ASN    95      -1.887 -10.038  -2.095  1.00 10.00      A   
ATOM    920  C   ASN    95      -6.263 -11.195  -2.624  1.00 10.00      A   
ATOM    921  O   ASN    95      -6.251  -9.995  -2.905  1.00 10.00      A   
ATOM    922  N   ILE    96      -6.893 -11.678  -1.568  1.00 10.00      A   
ATOM    923  HN  ILE    96      -6.878 -12.648  -1.402  1.00 10.00      A   
ATOM    924  CA  ILE    96      -7.612 -10.813  -0.650  1.00 10.00      A   
ATOM    925  CB  ILE    96      -8.979 -11.406  -0.245  1.00 10.00      A   
ATOM    926  CG1 ILE    96      -8.808 -12.810   0.351  1.00 10.00      A   
ATOM    927  CG2 ILE    96      -9.922 -11.433  -1.441  1.00 10.00      A   
ATOM    928  CD1 ILE    96     -10.061 -13.360   1.000  1.00 10.00      A   
ATOM    929  C   ILE    96      -6.776 -10.557   0.598  1.00 10.00      A   
ATOM    930  O   ILE    96      -7.257  -9.989   1.574  1.00 10.00      A   
ATOM    931  N   THR    97      -5.515 -10.977   0.556  1.00 10.00      A   
ATOM    932  HN  THR    97      -5.181 -11.417  -0.255  1.00 10.00      A   
ATOM    933  CA  THR    97      -4.613 -10.799   1.684  1.00 10.00      A   
ATOM    934  CB  THR    97      -3.676 -12.007   1.860  1.00 10.00      A   
ATOM    935  OG1 THR    97      -3.925 -12.971   0.823  1.00 10.00      A   
ATOM    936  HG1 THR    97      -3.570 -12.635  -0.017  1.00 10.00      A   
ATOM    937  CG2 THR    97      -3.910 -12.655   3.215  1.00 10.00      A   
ATOM    938  C   THR    97      -3.788  -9.520   1.549  1.00 10.00      A   
ATOM    939  O   THR    97      -2.803  -9.325   2.266  1.00 10.00      A   
ATOM    940  N   GLY    98      -4.185  -8.658   0.620  1.00 10.00      A   
ATOM    941  HN  GLY    98      -4.962  -8.876   0.061  1.00 10.00      A   
ATOM    942  CA  GLY    98      -3.487  -7.400   0.432  1.00 10.00      A   
ATOM    943  C   GLY    98      -3.782  -6.457   1.580  1.00 10.00      A   
ATOM    944  O   GLY    98      -4.900  -6.455   2.095  1.00 10.00      A   
ATOM    945  N   GLU    99      -2.790  -5.663   1.981  1.00 10.00      A   
ATOM    946  HN  GLU    99      -1.926  -5.708   1.513  1.00 10.00      A   
ATOM    947  CA  GLU    99      -2.947  -4.724   3.094  1.00 10.00      A   
ATOM    948  CB  GLU    99      -1.700  -3.848   3.247  1.00 10.00      A   
ATOM    949  CG  GLU    99      -1.719  -2.969   4.486  1.00 10.00      A   
ATOM    950  CD  GLU    99      -0.481  -2.110   4.623  1.00 10.00      A   
ATOM    951  OE1 GLU    99      -0.499  -0.954   4.146  1.00 10.00      A   
ATOM    952  OE2 GLU    99       0.513  -2.581   5.216  1.00 10.00      A   
ATOM    953  C   GLU    99      -4.191  -3.853   2.930  1.00 10.00      A   
ATOM    954  O   GLU    99      -4.943  -3.644   3.884  1.00 10.00      A   
ATOM    955  N   ASP   100      -4.413  -3.375   1.711  1.00 10.00      A   
ATOM    956  HN  ASP   100      -3.786  -3.600   0.990  1.00 10.00      A   
ATOM    957  CA  ASP   100      -5.559  -2.525   1.414  1.00 10.00      A   
ATOM    958  CB  ASP   100      -5.474  -1.978  -0.015  1.00 10.00      A   
ATOM    959  CG  ASP   100      -4.267  -1.088  -0.234  1.00 10.00      A   
ATOM    960  OD1 ASP   100      -4.343   0.115   0.093  1.00 10.00      A   
ATOM    961  OD2 ASP   100      -3.234  -1.590  -0.732  1.00 10.00      A   
ATOM    962  C   ASP   100      -6.870  -3.280   1.605  1.00 10.00      A   
ATOM    963  O   ASP   100      -7.787  -2.793   2.269  1.00 10.00      A   
ATOM    964  N   GLU   101      -6.941  -4.482   1.044  1.00 10.00      A   
ATOM    965  HN  GLU   101      -6.167  -4.826   0.555  1.00 10.00      A   
ATOM    966  CA  GLU   101      -8.142  -5.304   1.139  1.00 10.00      A   
ATOM    967  CB  GLU   101      -8.041  -6.522   0.219  1.00 10.00      A   
ATOM    968  CG  GLU   101      -9.365  -7.239  -0.005  1.00 10.00      A   
ATOM    969  CD  GLU   101     -10.518  -6.283  -0.257  1.00 10.00      A   
ATOM    970  OE1 GLU   101     -10.364  -5.358  -1.088  1.00 10.00      A   
ATOM    971  OE2 GLU   101     -11.584  -6.452   0.374  1.00 10.00      A   
ATOM    972  C   GLU   101      -8.409  -5.734   2.577  1.00 10.00      A   
ATOM    973  O   GLU   101      -9.538  -5.628   3.064  1.00 10.00      A   
ATOM    974  N   VAL   102      -7.367  -6.211   3.254  1.00 10.00      A   
ATOM    975  HN  VAL   102      -6.496  -6.283   2.800  1.00 10.00      A   
ATOM    976  CA  VAL   102      -7.483  -6.647   4.645  1.00 10.00      A   
ATOM    977  CB  VAL   102      -6.126  -7.153   5.201  1.00 10.00      A   
ATOM    978  CG1 VAL   102      -6.195  -7.410   6.699  1.00 10.00      A   
ATOM    979  CG2 VAL   102      -5.695  -8.420   4.480  1.00 10.00      A   
ATOM    980  C   VAL   102      -8.029  -5.519   5.522  1.00 10.00      A   
ATOM    981  O   VAL   102      -8.794  -5.752   6.460  1.00 10.00      A   
ATOM    982  N   LEU   103      -7.651  -4.292   5.195  1.00 10.00      A   
ATOM    983  HN  LEU   103      -7.046  -4.163   4.432  1.00 10.00      A   
ATOM    984  CA  LEU   103      -8.115  -3.133   5.937  1.00 10.00      A   
ATOM    985  CB  LEU   103      -7.220  -1.922   5.662  1.00 10.00      A   
ATOM    986  CG  LEU   103      -7.460  -0.696   6.548  1.00 10.00      A   
ATOM    987  CD1 LEU   103      -7.129  -1.007   8.001  1.00 10.00      A   
ATOM    988  CD2 LEU   103      -6.655   0.494   6.052  1.00 10.00      A   
ATOM    989  C   LEU   103      -9.565  -2.817   5.576  1.00 10.00      A   
ATOM    990  O   LEU   103     -10.424  -2.736   6.451  1.00 10.00      A   
ATOM    991  N   CYS   104      -9.836  -2.686   4.278  1.00 10.00      A   
ATOM    992  HN  CYS   104      -9.110  -2.806   3.625  1.00 10.00      A   
ATOM    993  CA  CYS   104     -11.179  -2.366   3.789  1.00 10.00      A   
ATOM    994  CB  CYS   104     -11.190  -2.248   2.261  1.00 10.00      A   
ATOM    995  SG  CYS   104     -12.684  -1.493   1.574  1.00 10.00      A   
ATOM    996  HG  CYS   104     -12.919  -2.062   0.397  1.00 10.00      A   
ATOM    997  C   CYS   104     -12.223  -3.380   4.261  1.00 10.00      A   
ATOM    998  O   CYS   104     -13.310  -3.001   4.703  1.00 10.00      A   
ATOM    999  N   SER   105     -11.884  -4.664   4.181  1.00 10.00      A   
ATOM   1000  HN  SER   105     -10.999  -4.906   3.824  1.00 10.00      A   
ATOM   1001  CA  SER   105     -12.794  -5.726   4.601  1.00 10.00      A   
ATOM   1002  CB  SER   105     -12.151  -7.102   4.394  1.00 10.00      A   
ATOM   1003  OG  SER   105     -12.017  -7.414   3.017  1.00 10.00      A   
ATOM   1004  HG  SER   105     -11.704  -6.636   2.535  1.00 10.00      A   
ATOM   1005  C   SER   105     -13.213  -5.553   6.061  1.00 10.00      A   
ATOM   1006  O   SER   105     -14.376  -5.759   6.414  1.00 10.00      A   
ATOM   1007  N   ARG   106     -12.268  -5.143   6.902  1.00 10.00      A   
ATOM   1008  HN  ARG   106     -11.367  -4.960   6.559  1.00 10.00      A   
ATOM   1009  CA  ARG   106     -12.544  -4.951   8.319  1.00 10.00      A   
ATOM   1010  CB  ARG   106     -11.265  -5.028   9.156  1.00 10.00      A   
ATOM   1011  CG  ARG   106     -10.932  -6.440   9.620  1.00 10.00      A   
ATOM   1012  CD  ARG   106      -9.453  -6.754   9.472  1.00 10.00      A   
ATOM   1013  NE  ARG   106      -8.641  -6.128  10.517  1.00 10.00      A   
ATOM   1014  HE  ARG   106      -8.907  -6.291  11.450  1.00 10.00      A   
ATOM   1015  CZ  ARG   106      -7.573  -5.366  10.275  1.00 10.00      A   
ATOM   1016  NH1 ARG   106      -7.195  -5.129   9.025  1.00 10.00      A   
ATOM   1017 HH11 ARG   106      -6.356  -4.534   8.836  1.00 10.00      A   
ATOM   1018 HH12 ARG   106      -7.734  -5.535   8.228  1.00 10.00      A   
ATOM   1019  NH2 ARG   106      -6.876  -4.850  11.281  1.00 10.00      A   
ATOM   1020 HH21 ARG   106      -6.038  -4.253  11.087  1.00 10.00      A   
ATOM   1021 HH22 ARG   106      -7.157  -5.039  12.268  1.00 10.00      A   
ATOM   1022  C   ARG   106     -13.314  -3.661   8.588  1.00 10.00      A   
ATOM   1023  O   ARG   106     -14.084  -3.588   9.547  1.00 10.00      A   
ATOM   1024  N   ILE   107     -13.106  -2.649   7.746  1.00 10.00      A   
ATOM   1025  HN  ILE   107     -12.468  -2.759   7.010  1.00 10.00      A   
ATOM   1026  CA  ILE   107     -13.804  -1.375   7.900  1.00 10.00      A   
ATOM   1027  CB  ILE   107     -13.315  -0.314   6.887  1.00 10.00      A   
ATOM   1028  CG1 ILE   107     -11.816  -0.041   7.055  1.00 10.00      A   
ATOM   1029  CG2 ILE   107     -14.117   0.977   7.022  1.00 10.00      A   
ATOM   1030  CD1 ILE   107     -11.426   0.472   8.424  1.00 10.00      A   
ATOM   1031  C   ILE   107     -15.306  -1.584   7.733  1.00 10.00      A   
ATOM   1032  O   ILE   107     -16.101  -1.174   8.582  1.00 10.00      A   
ATOM   1033  N   ILE   108     -15.684  -2.246   6.642  1.00 10.00      A   
ATOM   1034  HN  ILE   108     -14.999  -2.535   5.999  1.00 10.00      A   
ATOM   1035  CA  ILE   108     -17.085  -2.535   6.361  1.00 10.00      A   
ATOM   1036  CB  ILE   108     -17.247  -3.245   4.999  1.00 10.00      A   
ATOM   1037  CG1 ILE   108     -16.674  -2.381   3.875  1.00 10.00      A   
ATOM   1038  CG2 ILE   108     -18.710  -3.564   4.732  1.00 10.00      A   
ATOM   1039  CD1 ILE   108     -16.547  -3.102   2.550  1.00 10.00      A   
ATOM   1040  C   ILE   108     -17.665  -3.428   7.456  1.00 10.00      A   
ATOM   1041  O   ILE   108     -18.786  -3.218   7.925  1.00 10.00      A   
ATOM   1042  N   GLU   109     -16.877  -4.410   7.875  1.00 10.00      A   
ATOM   1043  HN  GLU   109     -15.989  -4.510   7.472  1.00 10.00      A   
ATOM   1044  CA  GLU   109     -17.296  -5.341   8.910  1.00 10.00      A   
ATOM   1045  CB  GLU   109     -16.209  -6.390   9.166  1.00 10.00      A   
ATOM   1046  CG  GLU   109     -16.608  -7.476  10.156  1.00 10.00      A   
ATOM   1047  CD  GLU   109     -15.538  -8.535  10.341  1.00 10.00      A   
ATOM   1048  OE1 GLU   109     -14.374  -8.174  10.622  1.00 10.00      A   
ATOM   1049  OE2 GLU   109     -15.863  -9.736  10.225  1.00 10.00      A   
ATOM   1050  C   GLU   109     -17.649  -4.611  10.204  1.00 10.00      A   
ATOM   1051  O   GLU   109     -18.674  -4.895  10.823  1.00 10.00      A   
ATOM   1052  N   LYS   110     -16.819  -3.652  10.594  1.00 10.00      A   
ATOM   1053  HN  LYS   110     -16.030  -3.444  10.043  1.00 10.00      A   
ATOM   1054  CA  LYS   110     -17.049  -2.902  11.823  1.00 10.00      A   
ATOM   1055  CB  LYS   110     -15.762  -2.238  12.317  1.00 10.00      A   
ATOM   1056  CG  LYS   110     -14.898  -3.139  13.183  1.00 10.00      A   
ATOM   1057  CD  LYS   110     -13.741  -2.379  13.806  1.00 10.00      A   
ATOM   1058  CE  LYS   110     -12.900  -3.287  14.686  1.00 10.00      A   
ATOM   1059  NZ  LYS   110     -11.856  -2.534  15.426  1.00 10.00      A   
ATOM   1060  HZ1 LYS   110     -11.339  -3.174  16.064  1.00 10.00      A   
ATOM   1061  HZ2 LYS   110     -12.293  -1.779  15.990  1.00 10.00      A   
ATOM   1062  HZ3 LYS   110     -11.179  -2.108  14.758  1.00 10.00      A   
ATOM   1063  C   LYS   110     -18.155  -1.865  11.679  1.00 10.00      A   
ATOM   1064  O   LYS   110     -18.929  -1.640  12.612  1.00 10.00      A   
ATOM   1065  N   SER   111     -18.238  -1.249  10.513  1.00 10.00      A   
ATOM   1066  HN  SER   111     -17.605  -1.484   9.797  1.00 10.00      A   
ATOM   1067  CA  SER   111     -19.238  -0.222  10.270  1.00 10.00      A   
ATOM   1068  CB  SER   111     -18.840   0.647   9.075  1.00 10.00      A   
ATOM   1069  OG  SER   111     -17.539   1.183   9.257  1.00 10.00      A   
ATOM   1070  HG  SER   111     -16.884   0.524   8.993  1.00 10.00      A   
ATOM   1071  C   SER   111     -20.648  -0.787  10.094  1.00 10.00      A   
ATOM   1072  O   SER   111     -21.623  -0.156  10.505  1.00 10.00      A   
ATOM   1073  N   VAL   112     -20.761  -1.975   9.509  1.00 10.00      A   
ATOM   1074  HN  VAL   112     -19.950  -2.449   9.215  1.00 10.00      A   
ATOM   1075  CA  VAL   112     -22.072  -2.576   9.274  1.00 10.00      A   
ATOM   1076  CB  VAL   112     -22.236  -3.054   7.813  1.00 10.00      A   
ATOM   1077  CG1 VAL   112     -23.649  -3.561   7.564  1.00 10.00      A   
ATOM   1078  CG2 VAL   112     -21.894  -1.934   6.841  1.00 10.00      A   
ATOM   1079  C   VAL   112     -22.390  -3.729  10.231  1.00 10.00      A   
ATOM   1080  O   VAL   112     -23.190  -3.571  11.155  1.00 10.00      A   
ATOM   1081  N   ARG   113     -21.749  -4.876  10.013  1.00 10.00      A   
ATOM   1082  HN  ARG   113     -21.089  -4.917   9.288  1.00 10.00      A   
ATOM   1083  CA  ARG   113     -21.994  -6.078  10.818  1.00 10.00      A   
ATOM   1084  CB  ARG   113     -21.208  -7.280  10.272  1.00 10.00      A   
ATOM   1085  CG  ARG   113     -21.537  -8.603  10.952  1.00 10.00      A   
ATOM   1086  CD  ARG   113     -21.198  -9.795  10.067  1.00 10.00      A   
ATOM   1087  NE  ARG   113     -19.752  -9.991   9.923  1.00 10.00      A   
ATOM   1088  HE  ARG   113     -19.175  -9.603  10.619  1.00 10.00      A   
ATOM   1089  CZ  ARG   113     -19.189 -10.669   8.923  1.00 10.00      A   
ATOM   1090  NH1 ARG   113     -19.943 -11.220   7.983  1.00 10.00      A   
ATOM   1091 HH11 ARG   113     -20.985 -11.124   8.019  1.00 10.00      A   
ATOM   1092 HH12 ARG   113     -19.501 -11.748   7.200  1.00 10.00      A   
ATOM   1093  NH2 ARG   113     -17.868 -10.782   8.847  1.00 10.00      A   
ATOM   1094 HH21 ARG   113     -17.251 -10.340   9.574  1.00 10.00      A   
ATOM   1095 HH22 ARG   113     -17.435 -11.309   8.060  1.00 10.00      A   
ATOM   1096  C   ARG   113     -21.731  -5.887  12.314  1.00 10.00      A   
ATOM   1097  O   ARG   113     -22.568  -6.240  13.145  1.00 10.00      A   
ATOM   1098  N   ARG   114     -20.581  -5.317  12.651  1.00 10.00      A   
ATOM   1099  HN  ARG   114     -19.960  -5.037  11.939  1.00 10.00      A   
ATOM   1100  CA  ARG   114     -20.198  -5.110  14.046  1.00 10.00      A   
ATOM   1101  CB  ARG   114     -18.710  -4.774  14.151  1.00 10.00      A   
ATOM   1102  CG  ARG   114     -17.893  -5.798  14.916  1.00 10.00      A   
ATOM   1103  CD  ARG   114     -17.768  -7.098  14.145  1.00 10.00      A   
ATOM   1104  NE  ARG   114     -17.301  -8.185  14.999  1.00 10.00      A   
ATOM   1105  HE  ARG   114     -17.927  -8.523  15.682  1.00 10.00      A   
ATOM   1106  CZ  ARG   114     -16.090  -8.730  14.920  1.00 10.00      A   
ATOM   1107  NH1 ARG   114     -15.215  -8.288  14.023  1.00 10.00      A   
ATOM   1108 HH11 ARG   114     -14.267  -8.717  13.959  1.00 10.00      A   
ATOM   1109 HH12 ARG   114     -15.468  -7.505  13.382  1.00 10.00      A   
ATOM   1110  NH2 ARG   114     -15.760  -9.718  15.743  1.00 10.00      A   
ATOM   1111 HH21 ARG   114     -14.814 -10.156  15.688  1.00 10.00      A   
ATOM   1112 HH22 ARG   114     -16.447 -10.062  16.451  1.00 10.00      A   
ATOM   1113  C   ARG   114     -21.025  -4.037  14.749  1.00 10.00      A   
ATOM   1114  O   ARG   114     -21.050  -3.973  15.978  1.00 10.00      A   
ATOM   1115  N   SER   115     -21.690  -3.191  13.984  1.00 10.00      A   
ATOM   1116  HN  SER   115     -21.642  -3.274  13.010  1.00 10.00      A   
ATOM   1117  CA  SER   115     -22.493  -2.138  14.575  1.00 10.00      A   
ATOM   1118  CB  SER   115     -22.352  -0.844  13.769  1.00 10.00      A   
ATOM   1119  OG  SER   115     -23.089  -0.909  12.555  1.00 10.00      A   
ATOM   1120  HG  SER   115     -22.488  -0.779  11.805  1.00 10.00      A   
ATOM   1121  C   SER   115     -23.954  -2.550  14.653  1.00 10.00      A   
ATOM   1122  O   SER   115     -24.739  -1.959  15.395  1.00 10.00      A   
ATOM   1123  N   GLY   116     -24.312  -3.578  13.895  1.00 10.00      A   
ATOM   1124  HN  GLY   116     -23.639  -4.033  13.348  1.00 10.00      A   
ATOM   1125  CA  GLY   116     -25.683  -4.026  13.869  1.00 10.00      A   
ATOM   1126  C   GLY   116     -26.523  -3.066  13.061  1.00 10.00      A   
ATOM   1127  O   GLY   116     -27.615  -2.683  13.471  1.00 10.00      A   
ATOM   1128  N   ALA   117     -25.986  -2.653  11.914  1.00 10.00      A   
ATOM   1129  HN  ALA   117     -25.098  -2.987  11.657  1.00 10.00      A   
ATOM   1130  CA  ALA   117     -26.673  -1.717  11.029  1.00 10.00      A   
ATOM   1131  CB  ALA   117     -25.792  -1.370   9.842  1.00 10.00      A   
ATOM   1132  C   ALA   117     -28.010  -2.275  10.559  1.00 10.00      A   
ATOM   1133  O   ALA   117     -28.964  -1.528  10.342  1.00 10.00      A   
ATOM   1134  N   LEU   118     -28.071  -3.585  10.403  1.00 10.00      A   
ATOM   1135  HN  LEU   118     -27.277  -4.129  10.586  1.00 10.00      A   
ATOM   1136  CA  LEU   118     -29.290  -4.241   9.978  1.00 10.00      A   
ATOM   1137  CB  LEU   118     -29.080  -4.934   8.629  1.00 10.00      A   
ATOM   1138  CG  LEU   118     -30.223  -4.814   7.619  1.00 10.00      A   
ATOM   1139  CD1 LEU   118     -29.750  -5.218   6.233  1.00 10.00      A   
ATOM   1140  CD2 LEU   118     -31.409  -5.665   8.041  1.00 10.00      A   
ATOM   1141  C   LEU   118     -29.715  -5.244  11.038  1.00 10.00      A   
ATOM   1142  O   LEU   118     -28.876  -5.943  11.612  1.00 10.00      A   
ATOM   1143  N   ASP   119     -31.007  -5.293  11.314  1.00 10.00      A   
ATOM   1144  HN  ASP   119     -31.624  -4.696  10.832  1.00 10.00      A   
ATOM   1145  CA  ASP   119     -31.539  -6.211  12.313  1.00 10.00      A   
ATOM   1146  CB  ASP   119     -32.984  -5.859  12.657  1.00 10.00      A   
ATOM   1147  CG  ASP   119     -33.652  -6.924  13.497  1.00 10.00      A   
ATOM   1148  OD1 ASP   119     -33.107  -7.281  14.564  1.00 10.00      A   
ATOM   1149  OD2 ASP   119     -34.731  -7.406  13.093  1.00 10.00      A   
ATOM   1150  C   ASP   119     -31.438  -7.659  11.846  1.00 10.00      A   
ATOM   1151  O   ASP   119     -32.106  -8.067  10.895  1.00 10.00      A   
ATOM   1152  N   VAL   120     -30.603  -8.431  12.527  1.00 10.00      A   
ATOM   1153  HN  VAL   120     -30.109  -8.047  13.284  1.00 10.00      A   
ATOM   1154  CA  VAL   120     -30.395  -9.833  12.182  1.00 10.00      A   
ATOM   1155  CB  VAL   120     -28.976 -10.308  12.555  1.00 10.00      A   
ATOM   1156  CG1 VAL   120     -27.963  -9.841  11.522  1.00 10.00      A   
ATOM   1157  CG2 VAL   120     -28.592  -9.812  13.942  1.00 10.00      A   
ATOM   1158  C   VAL   120     -31.418 -10.746  12.853  1.00 10.00      A   
ATOM   1159  O   VAL   120     -31.564 -11.910  12.475  1.00 10.00      A   
ATOM   1160  N   GLU   121     -32.130 -10.218  13.840  1.00 10.00      A   
ATOM   1161  HN  GLU   121     -31.991  -9.277  14.086  1.00 10.00      A   
ATOM   1162  CA  GLU   121     -33.127 -11.001  14.558  1.00 10.00      A   
ATOM   1163  CB  GLU   121     -33.519 -10.322  15.867  1.00 10.00      A   
ATOM   1164  CG  GLU   121     -32.476 -10.451  16.962  1.00 10.00      A   
ATOM   1165  CD  GLU   121     -32.520  -9.297  17.937  1.00 10.00      A   
ATOM   1166  OE1 GLU   121     -33.626  -8.939  18.393  1.00 10.00      A   
ATOM   1167  OE2 GLU   121     -31.450  -8.730  18.241  1.00 10.00      A   
ATOM   1168  C   GLU   121     -34.356 -11.248  13.698  1.00 10.00      A   
ATOM   1169  O   GLU   121     -34.921 -12.342  13.711  1.00 10.00      A   
ATOM   1170  N   GLY   122     -34.747 -10.236  12.928  1.00 10.00      A   
ATOM   1171  HN  GLY   122     -34.253  -9.386  12.960  1.00 10.00      A   
ATOM   1172  CA  GLY   122     -35.909 -10.355  12.064  1.00 10.00      A   
ATOM   1173  C   GLY   122     -35.690 -11.308  10.904  1.00 10.00      A   
ATOM   1174  O   GLY   122     -36.573 -11.493  10.067  1.00 10.00      A   
ATOM   1175  N   LEU   123     -34.509 -11.910  10.849  1.00 10.00      A   
ATOM   1176  HN  LEU   123     -33.842 -11.711  11.539  1.00 10.00      A   
ATOM   1177  CA  LEU   123     -34.179 -12.857   9.795  1.00 10.00      A   
ATOM   1178  CB  LEU   123     -32.698 -12.750   9.416  1.00 10.00      A   
ATOM   1179  CG  LEU   123     -32.143 -11.339   9.216  1.00 10.00      A   
ATOM   1180  CD1 LEU   123     -30.688 -11.397   8.782  1.00 10.00      A   
ATOM   1181  CD2 LEU   123     -32.973 -10.572   8.202  1.00 10.00      A   
ATOM   1182  C   LEU   123     -34.490 -14.276  10.250  1.00 10.00      A   
ATOM   1183  O   LEU   123     -34.352 -15.230   9.487  1.00 10.00      A   
ATOM   1184  N   CYS   124     -34.908 -14.406  11.500  1.00 10.00      A   
ATOM   1185  HN  CYS   124     -35.013 -13.602  12.056  1.00 10.00      A   
ATOM   1186  CA  CYS   124     -35.230 -15.701  12.070  1.00 10.00      A   
ATOM   1187  CB  CYS   124     -35.014 -15.678  13.585  1.00 10.00      A   
ATOM   1188  SG  CYS   124     -35.449 -17.215  14.431  1.00 10.00      A   
ATOM   1189  HG  CYS   124     -36.122 -16.896  15.529  1.00 10.00      A   
ATOM   1190  C   CYS   124     -36.666 -16.105  11.750  1.00 10.00      A   
ATOM   1191  O   CYS   124     -37.617 -15.540  12.293  1.00 10.00      A   
ATOM   1192  N   ILE   125     -36.816 -17.069  10.851  1.00 10.00      A   
ATOM   1193  HN  ILE   125     -36.021 -17.461  10.434  1.00 10.00      A   
ATOM   1194  CA  ILE   125     -38.133 -17.559  10.472  1.00 10.00      A   
ATOM   1195  CB  ILE   125     -38.127 -18.142   9.042  1.00 10.00      A   
ATOM   1196  CG1 ILE   125     -37.469 -17.165   8.064  1.00 10.00      A   
ATOM   1197  CG2 ILE   125     -39.546 -18.471   8.593  1.00 10.00      A   
ATOM   1198  CD1 ILE   125     -37.259 -17.738   6.680  1.00 10.00      A   
ATOM   1199  C   ILE   125     -38.549 -18.651  11.445  1.00 10.00      A   
ATOM   1200  O   ILE   125     -39.596 -18.571  12.087  1.00 10.00      A   
ATOM   1201  N   VAL   126     -37.707 -19.669  11.552  1.00 10.00      A   
ATOM   1202  HN  VAL   126     -36.883 -19.665  11.015  1.00 10.00      A   
ATOM   1203  CA  VAL   126     -37.952 -20.784  12.453  1.00 10.00      A   
ATOM   1204  CB  VAL   126     -38.159 -22.115  11.693  1.00 10.00      A   
ATOM   1205  CG1 VAL   126     -38.866 -23.127  12.578  1.00 10.00      A   
ATOM   1206  CG2 VAL   126     -38.941 -21.901  10.405  1.00 10.00      A   
ATOM   1207  C   VAL   126     -36.755 -20.913  13.386  1.00 10.00      A   
ATOM   1208  O   VAL   126     -35.684 -21.345  12.962  1.00 10.00      A   
ATOM   1209  N   ALA   127     -36.949 -20.504  14.635  1.00 10.00      A   
ATOM   1210  HN  ALA   127     -37.837 -20.171  14.884  1.00 10.00      A   
ATOM   1211  CA  ALA   127     -35.901 -20.520  15.660  1.00 10.00      A   
ATOM   1212  CB  ALA   127     -36.499 -20.259  17.032  1.00 10.00      A   
ATOM   1213  C   ALA   127     -35.062 -21.797  15.677  1.00 10.00      A   
ATOM   1214  O   ALA   127     -35.565 -22.889  15.947  1.00 10.00      A   
ATOM   1215  N   GLY   128     -33.777 -21.640  15.372  1.00 10.00      A   
ATOM   1216  HN  GLY   128     -33.452 -20.743  15.133  1.00 10.00      A   
ATOM   1217  CA  GLY   128     -32.850 -22.759  15.378  1.00 10.00      A   
ATOM   1218  C   GLY   128     -33.113 -23.768  14.283  1.00 10.00      A   
ATOM   1219  O   GLY   128     -32.654 -24.905  14.359  1.00 10.00      A   
ATOM   1220  N   SER   129     -33.856 -23.365  13.265  1.00 10.00      A   
ATOM   1221  HN  SER   129     -34.207 -22.445  13.255  1.00 10.00      A   
ATOM   1222  CA  SER   129     -34.169 -24.261  12.165  1.00 10.00      A   
ATOM   1223  CB  SER   129     -35.628 -24.712  12.239  1.00 10.00      A   
ATOM   1224  OG  SER   129     -36.063 -24.824  13.584  1.00 10.00      A   
ATOM   1225  HG  SER   129     -35.424 -24.388  14.162  1.00 10.00      A   
ATOM   1226  C   SER   129     -33.887 -23.615  10.813  1.00 10.00      A   
ATOM   1227  O   SER   129     -33.069 -24.112  10.040  1.00 10.00      A   
ATOM   1228  N   LYS   130     -34.556 -22.499  10.534  1.00 10.00      A   
ATOM   1229  HN  LYS   130     -35.166 -22.123  11.207  1.00 10.00      A   
ATOM   1230  CA  LYS   130     -34.393 -21.805   9.261  1.00 10.00      A   
ATOM   1231  CB  LYS   130     -35.537 -22.167   8.308  1.00 10.00      A   
ATOM   1232  CG  LYS   130     -35.749 -23.660   8.108  1.00 10.00      A   
ATOM   1233  CD  LYS   130     -34.809 -24.224   7.056  1.00 10.00      A   
ATOM   1234  CE  LYS   130     -35.014 -25.721   6.891  1.00 10.00      A   
ATOM   1235  NZ  LYS   130     -34.631 -26.189   5.533  1.00 10.00      A   
ATOM   1236  HZ1 LYS   130     -35.153 -25.653   4.809  1.00 10.00      A   
ATOM   1237  HZ2 LYS   130     -34.856 -27.198   5.423  1.00 10.00      A   
ATOM   1238  HZ3 LYS   130     -33.614 -26.055   5.380  1.00 10.00      A   
ATOM   1239  C   LYS   130     -34.356 -20.293   9.458  1.00 10.00      A   
ATOM   1240  O   LYS   130     -35.123 -19.740  10.252  1.00 10.00      A   
ATOM   1241  N   CYS   131     -33.469 -19.631   8.730  1.00 10.00      A   
ATOM   1242  HN  CYS   131     -32.886 -20.129   8.112  1.00 10.00      A   
ATOM   1243  CA  CYS   131     -33.327 -18.189   8.818  1.00 10.00      A   
ATOM   1244  CB  CYS   131     -32.218 -17.833   9.810  1.00 10.00      A   
ATOM   1245  SG  CYS   131     -30.573 -18.378   9.295  1.00 10.00      A   
ATOM   1246  HG  CYS   131     -30.719 -19.500   8.600  1.00 10.00      A   
ATOM   1247  C   CYS   131     -32.995 -17.603   7.450  1.00 10.00      A   
ATOM   1248  O   CYS   131     -32.758 -18.337   6.486  1.00 10.00      A   
ATOM   1249  N   TRP   132     -32.990 -16.284   7.368  1.00 10.00      A   
ATOM   1250  HN  TRP   132     -33.216 -15.756   8.165  1.00 10.00      A   
ATOM   1251  CA  TRP   132     -32.671 -15.596   6.131  1.00 10.00      A   
ATOM   1252  CB  TRP   132     -33.426 -14.267   6.047  1.00 10.00      A   
ATOM   1253  CG  TRP   132     -34.767 -14.366   5.388  1.00 10.00      A   
ATOM   1254  CD1 TRP   132     -35.984 -14.200   5.979  1.00 10.00      A   
ATOM   1255  CD2 TRP   132     -35.026 -14.653   4.008  1.00 10.00      A   
ATOM   1256  NE1 TRP   132     -36.984 -14.356   5.053  1.00 10.00      A   
ATOM   1257  HE1 TRP   132     -37.944 -14.279   5.235  1.00 10.00      A   
ATOM   1258  CE2 TRP   132     -36.422 -14.637   3.835  1.00 10.00      A   
ATOM   1259  CE3 TRP   132     -34.211 -14.921   2.903  1.00 10.00      A   
ATOM   1260  CZ2 TRP   132     -37.021 -14.875   2.601  1.00 10.00      A   
ATOM   1261  CZ3 TRP   132     -34.809 -15.158   1.681  1.00 10.00      A   
ATOM   1262  CH2 TRP   132     -36.200 -15.135   1.540  1.00 10.00      A   
ATOM   1263  C   TRP   132     -31.173 -15.340   6.029  1.00 10.00      A   
ATOM   1264  O   TRP   132     -30.568 -14.765   6.938  1.00 10.00      A   
ATOM   1265  N   ALA   133     -30.577 -15.786   4.934  1.00 10.00      A   
ATOM   1266  HN  ALA   133     -31.107 -16.271   4.261  1.00 10.00      A   
ATOM   1267  CA  ALA   133     -29.158 -15.581   4.703  1.00 10.00      A   
ATOM   1268  CB  ALA   133     -28.521 -16.842   4.141  1.00 10.00      A   
ATOM   1269  C   ALA   133     -28.967 -14.415   3.744  1.00 10.00      A   
ATOM   1270  O   ALA   133     -29.232 -14.536   2.547  1.00 10.00      A   
ATOM   1271  N   VAL   134     -28.536 -13.282   4.278  1.00 10.00      A   
ATOM   1272  HN  VAL   134     -28.349 -13.247   5.245  1.00 10.00      A   
ATOM   1273  CA  VAL   134     -28.320 -12.091   3.472  1.00 10.00      A   
ATOM   1274  CB  VAL   134     -28.695 -10.805   4.240  1.00 10.00      A   
ATOM   1275  CG1 VAL   134     -28.654  -9.596   3.316  1.00 10.00      A   
ATOM   1276  CG2 VAL   134     -30.070 -10.949   4.873  1.00 10.00      A   
ATOM   1277  C   VAL   134     -26.868 -12.017   3.016  1.00 10.00      A   
ATOM   1278  O   VAL   134     -25.944 -11.980   3.832  1.00 10.00      A   
ATOM   1279  N   ARG   135     -26.674 -12.009   1.710  1.00 10.00      A   
ATOM   1280  HN  ARG   135     -27.454 -12.030   1.110  1.00 10.00      A   
ATOM   1281  CA  ARG   135     -25.339 -11.951   1.138  1.00 10.00      A   
ATOM   1282  CB  ARG   135     -25.105 -13.148   0.215  1.00 10.00      A   
ATOM   1283  CG  ARG   135     -23.673 -13.285  -0.275  1.00 10.00      A   
ATOM   1284  CD  ARG   135     -23.573 -14.255  -1.441  1.00 10.00      A   
ATOM   1285  NE  ARG   135     -24.239 -13.745  -2.638  1.00 10.00      A   
ATOM   1286  HE  ARG   135     -25.183 -13.487  -2.555  1.00 10.00      A   
ATOM   1287  CZ  ARG   135     -23.647 -13.617  -3.823  1.00 10.00      A   
ATOM   1288  NH1 ARG   135     -22.376 -13.964  -3.981  1.00 10.00      A   
ATOM   1289 HH11 ARG   135     -21.917 -13.863  -4.913  1.00 10.00      A   
ATOM   1290 HH12 ARG   135     -21.829 -14.341  -3.175  1.00 10.00      A   
ATOM   1291  NH2 ARG   135     -24.329 -13.141  -4.855  1.00 10.00      A   
ATOM   1292 HH21 ARG   135     -25.333 -12.862  -4.740  1.00 10.00      A   
ATOM   1293 HH22 ARG   135     -23.870 -13.037  -5.787  1.00 10.00      A   
ATOM   1294  C   ARG   135     -25.139 -10.654   0.367  1.00 10.00      A   
ATOM   1295  O   ARG   135     -25.857 -10.379  -0.594  1.00 10.00      A   
ATOM   1296  N   ALA   136     -24.172  -9.859   0.797  1.00 10.00      A   
ATOM   1297  HN  ALA   136     -23.637 -10.131   1.578  1.00 10.00      A   
ATOM   1298  CA  ALA   136     -23.870  -8.599   0.137  1.00 10.00      A   
ATOM   1299  CB  ALA   136     -23.669  -7.491   1.161  1.00 10.00      A   
ATOM   1300  C   ALA   136     -22.636  -8.761  -0.743  1.00 10.00      A   
ATOM   1301  O   ALA   136     -21.510  -8.851  -0.245  1.00 10.00      A   
ATOM   1302  N   ASP   137     -22.859  -8.831  -2.048  1.00 10.00      A   
ATOM   1303  HN  ASP   137     -23.781  -8.764  -2.380  1.00 10.00      A   
ATOM   1304  CA  ASP   137     -21.775  -8.996  -3.005  1.00 10.00      A   
ATOM   1305  CB  ASP   137     -22.230  -9.886  -4.161  1.00 10.00      A   
ATOM   1306  CG  ASP   137     -21.076 -10.451  -4.958  1.00 10.00      A   
ATOM   1307  OD1 ASP   137     -19.945 -10.496  -4.432  1.00 10.00      A   
ATOM   1308  OD2 ASP   137     -21.300 -10.869  -6.113  1.00 10.00      A   
ATOM   1309  C   ASP   137     -21.320  -7.639  -3.526  1.00 10.00      A   
ATOM   1310  O   ASP   137     -22.144  -6.804  -3.906  1.00 10.00      A   
ATOM   1311  N   VAL   138     -20.014  -7.419  -3.535  1.00 10.00      A   
ATOM   1312  HN  VAL   138     -19.408  -8.133  -3.235  1.00 10.00      A   
ATOM   1313  CA  VAL   138     -19.451  -6.151  -3.990  1.00 10.00      A   
ATOM   1314  CB  VAL   138     -18.642  -5.462  -2.869  1.00 10.00      A   
ATOM   1315  CG1 VAL   138     -18.026  -4.161  -3.365  1.00 10.00      A   
ATOM   1316  CG2 VAL   138     -19.514  -5.212  -1.647  1.00 10.00      A   
ATOM   1317  C   VAL   138     -18.551  -6.345  -5.210  1.00 10.00      A   
ATOM   1318  O   VAL   138     -17.602  -7.130  -5.174  1.00 10.00      A   
ATOM   1319  N   HIS   139     -18.854  -5.622  -6.283  1.00 10.00      A   
ATOM   1320  HN  HIS   139     -19.619  -5.005  -6.244  1.00 10.00      A   
ATOM   1321  CA  HIS   139     -18.074  -5.697  -7.515  1.00 10.00      A   
ATOM   1322  CB  HIS   139     -18.937  -6.174  -8.690  1.00 10.00      A   
ATOM   1323  CG  HIS   139     -19.355  -7.606  -8.594  1.00 10.00      A   
ATOM   1324  ND1 HIS   139     -18.887  -8.590  -9.438  1.00 10.00      A   
ATOM   1325  HD1 HIS   139     -18.246  -8.462 -10.171  1.00 10.00      A   
ATOM   1326  CD2 HIS   139     -20.197  -8.221  -7.735  1.00 10.00      A   
ATOM   1327  CE1 HIS   139     -19.422  -9.748  -9.098  1.00 10.00      A   
ATOM   1328  NE2 HIS   139     -20.216  -9.549  -8.067  1.00 10.00      A   
ATOM   1329  HE2 HIS   139     -20.719 -10.253  -7.582  1.00 10.00      A   
ATOM   1330  C   HIS   139     -17.478  -4.335  -7.834  1.00 10.00      A   
ATOM   1331  O   HIS   139     -18.173  -3.317  -7.777  1.00 10.00      A   
ATOM   1332  N   PHE   140     -16.198  -4.317  -8.161  1.00 10.00      A   
ATOM   1333  HN  PHE   140     -15.701  -5.162  -8.199  1.00 10.00      A   
ATOM   1334  CA  PHE   140     -15.510  -3.077  -8.484  1.00 10.00      A   
ATOM   1335  CB  PHE   140     -14.109  -3.070  -7.868  1.00 10.00      A   
ATOM   1336  CG  PHE   140     -14.103  -3.180  -6.369  1.00 10.00      A   
ATOM   1337  CD1 PHE   140     -13.788  -4.377  -5.749  1.00 10.00      A   
ATOM   1338  CD2 PHE   140     -14.411  -2.086  -5.579  1.00 10.00      A   
ATOM   1339  CE1 PHE   140     -13.780  -4.481  -4.370  1.00 10.00      A   
ATOM   1340  CE2 PHE   140     -14.406  -2.182  -4.200  1.00 10.00      A   
ATOM   1341  CZ  PHE   140     -14.089  -3.381  -3.594  1.00 10.00      A   
ATOM   1342  C   PHE   140     -15.426  -2.897  -9.993  1.00 10.00      A   
ATOM   1343  O   PHE   140     -15.221  -3.862 -10.730  1.00 10.00      A   
ATOM   1344  N   LEU   141     -15.612  -1.670 -10.456  1.00 10.00      A   
ATOM   1345  HN  LEU   141     -15.806  -0.940  -9.825  1.00 10.00      A   
ATOM   1346  CA  LEU   141     -15.549  -1.385 -11.882  1.00 10.00      A   
ATOM   1347  CB  LEU   141     -16.900  -0.869 -12.386  1.00 10.00      A   
ATOM   1348  CG  LEU   141     -17.030  -0.660 -13.898  1.00 10.00      A   
ATOM   1349  CD1 LEU   141     -16.866  -1.976 -14.644  1.00 10.00      A   
ATOM   1350  CD2 LEU   141     -18.363  -0.013 -14.234  1.00 10.00      A   
ATOM   1351  C   LEU   141     -14.446  -0.380 -12.193  1.00 10.00      A   
ATOM   1352  O   LEU   141     -13.795  -0.455 -13.234  1.00 10.00      A   
ATOM   1353  N   ASP   142     -14.243   0.562 -11.289  1.00 10.00      A   
ATOM   1354  HN  ASP   142     -14.798   0.579 -10.480  1.00 10.00      A   
ATOM   1355  CA  ASP   142     -13.218   1.579 -11.465  1.00 10.00      A   
ATOM   1356  CB  ASP   142     -13.766   2.742 -12.286  1.00 10.00      A   
ATOM   1357  CG  ASP   142     -12.696   3.463 -13.074  1.00 10.00      A   
ATOM   1358  OD1 ASP   142     -11.629   3.769 -12.508  1.00 10.00      A   
ATOM   1359  OD2 ASP   142     -12.934   3.736 -14.272  1.00 10.00      A   
ATOM   1360  C   ASP   142     -12.774   2.088 -10.109  1.00 10.00      A   
ATOM   1361  O   ASP   142     -13.611   2.456  -9.285  1.00 10.00      A   
ATOM   1362  N   CYS   143     -11.474   2.098  -9.871  1.00 10.00      A   
ATOM   1363  HN  CYS   143     -10.854   1.800 -10.573  1.00 10.00      A   
ATOM   1364  CA  CYS   143     -10.939   2.560  -8.600  1.00 10.00      A   
ATOM   1365  CB  CYS   143     -10.186   1.434  -7.884  1.00 10.00      A   
ATOM   1366  SG  CYS   143     -11.244   0.122  -7.225  1.00 10.00      A   
ATOM   1367  HG  CYS   143     -11.783   0.564  -6.094  1.00 10.00      A   
ATOM   1368  C   CYS   143     -10.033   3.774  -8.776  1.00 10.00      A   
ATOM   1369  O   CYS   143      -8.909   3.658  -9.266  1.00 10.00      A   
ATOM   1370  N   ASP   144     -10.542   4.939  -8.395  1.00 10.00      A   
ATOM   1371  HN  ASP   144     -11.463   4.972  -8.052  1.00 10.00      A   
ATOM   1372  CA  ASP   144      -9.777   6.178  -8.476  1.00 10.00      A   
ATOM   1373  CB  ASP   144     -10.306   7.087  -9.596  1.00 10.00      A   
ATOM   1374  CG  ASP   144      -9.379   8.255  -9.910  1.00 10.00      A   
ATOM   1375  OD1 ASP   144      -8.239   8.282  -9.390  1.00 10.00      A   
ATOM   1376  OD2 ASP   144      -9.786   9.155 -10.682  1.00 10.00      A   
ATOM   1377  C   ASP   144      -9.850   6.887  -7.130  1.00 10.00      A   
ATOM   1378  O   ASP   144      -9.978   8.109  -7.048  1.00 10.00      A   
ATOM   1379  N   GLY   145      -9.781   6.097  -6.067  1.00 10.00      A   
ATOM   1380  HN  GLY   145      -9.683   5.130  -6.192  1.00 10.00      A   
ATOM   1381  CA  GLY   145      -9.848   6.646  -4.730  1.00 10.00      A   
ATOM   1382  C   GLY   145     -11.261   6.635  -4.185  1.00 10.00      A   
ATOM   1383  O   GLY   145     -12.219   6.857  -4.925  1.00 10.00      A   
ATOM   1384  N   GLY   146     -11.394   6.364  -2.895  1.00 10.00      A   
ATOM   1385  HN  GLY   146     -10.594   6.195  -2.354  1.00 10.00      A   
ATOM   1386  CA  GLY   146     -12.703   6.330  -2.277  1.00 10.00      A   
ATOM   1387  C   GLY   146     -13.319   4.949  -2.314  1.00 10.00      A   
ATOM   1388  O   GLY   146     -14.539   4.807  -2.300  1.00 10.00      A   
ATOM   1389  N   PHE   147     -12.473   3.927  -2.349  1.00 10.00      A   
ATOM   1390  HN  PHE   147     -11.510   4.105  -2.341  1.00 10.00      A   
ATOM   1391  CA  PHE   147     -12.945   2.547  -2.393  1.00 10.00      A   
ATOM   1392  CB  PHE   147     -11.809   1.569  -2.735  1.00 10.00      A   
ATOM   1393  CG  PHE   147     -10.738   1.431  -1.687  1.00 10.00      A   
ATOM   1394  CD1 PHE   147     -10.567   0.235  -1.010  1.00 10.00      A   
ATOM   1395  CD2 PHE   147      -9.894   2.488  -1.389  1.00 10.00      A   
ATOM   1396  CE1 PHE   147      -9.577   0.096  -0.057  1.00 10.00      A   
ATOM   1397  CE2 PHE   147      -8.905   2.357  -0.435  1.00 10.00      A   
ATOM   1398  CZ  PHE   147      -8.746   1.158   0.231  1.00 10.00      A   
ATOM   1399  C   PHE   147     -13.657   2.156  -1.099  1.00 10.00      A   
ATOM   1400  O   PHE   147     -14.563   1.319  -1.102  1.00 10.00      A   
ATOM   1401  N   ILE   148     -13.244   2.772   0.001  1.00 10.00      A   
ATOM   1402  HN  ILE   148     -12.512   3.424  -0.063  1.00 10.00      A   
ATOM   1403  CA  ILE   148     -13.845   2.509   1.300  1.00 10.00      A   
ATOM   1404  CB  ILE   148     -12.908   2.962   2.446  1.00 10.00      A   
ATOM   1405  CG1 ILE   148     -11.686   2.043   2.531  1.00 10.00      A   
ATOM   1406  CG2 ILE   148     -13.642   3.009   3.783  1.00 10.00      A   
ATOM   1407  CD1 ILE   148     -10.625   2.523   3.498  1.00 10.00      A   
ATOM   1408  C   ILE   148     -15.175   3.244   1.412  1.00 10.00      A   
ATOM   1409  O   ILE   148     -16.213   2.640   1.695  1.00 10.00      A   
ATOM   1410  N   ASP   149     -15.127   4.546   1.152  1.00 10.00      A   
ATOM   1411  HN  ASP   149     -14.262   4.949   0.908  1.00 10.00      A   
ATOM   1412  CA  ASP   149     -16.301   5.411   1.221  1.00 10.00      A   
ATOM   1413  CB  ASP   149     -15.923   6.847   0.836  1.00 10.00      A   
ATOM   1414  CG  ASP   149     -14.546   7.248   1.332  1.00 10.00      A   
ATOM   1415  OD1 ASP   149     -13.541   6.767   0.763  1.00 10.00      A   
ATOM   1416  OD2 ASP   149     -14.449   8.042   2.289  1.00 10.00      A   
ATOM   1417  C   ASP   149     -17.417   4.908   0.311  1.00 10.00      A   
ATOM   1418  O   ASP   149     -18.566   4.774   0.738  1.00 10.00      A   
ATOM   1419  N   ALA   150     -17.068   4.607  -0.937  1.00 10.00      A   
ATOM   1420  HN  ALA   150     -16.132   4.725  -1.213  1.00 10.00      A   
ATOM   1421  CA  ALA   150     -18.040   4.117  -1.909  1.00 10.00      A   
ATOM   1422  CB  ALA   150     -17.377   3.881  -3.260  1.00 10.00      A   
ATOM   1423  C   ALA   150     -18.711   2.840  -1.417  1.00 10.00      A   
ATOM   1424  O   ALA   150     -19.921   2.674  -1.550  1.00 10.00      A   
ATOM   1425  N   SER   151     -17.919   1.948  -0.834  1.00 10.00      A   
ATOM   1426  HN  SER   151     -16.962   2.143  -0.748  1.00 10.00      A   
ATOM   1427  CA  SER   151     -18.437   0.686  -0.321  1.00 10.00      A   
ATOM   1428  CB  SER   151     -17.294  -0.248   0.078  1.00 10.00      A   
ATOM   1429  OG  SER   151     -16.514  -0.590  -1.056  1.00 10.00      A   
ATOM   1430  HG  SER   151     -15.724  -0.031  -1.084  1.00 10.00      A   
ATOM   1431  C   SER   151     -19.402   0.900   0.845  1.00 10.00      A   
ATOM   1432  O   SER   151     -20.393   0.179   0.983  1.00 10.00      A   
ATOM   1433  N   CYS   152     -19.116   1.900   1.673  1.00 10.00      A   
ATOM   1434  HN  CYS   152     -18.309   2.439   1.515  1.00 10.00      A   
ATOM   1435  CA  CYS   152     -19.962   2.213   2.818  1.00 10.00      A   
ATOM   1436  C   CYS   152     -21.355   2.637   2.363  1.00 10.00      A   
ATOM   1437  O   CYS   152     -22.360   2.302   2.993  1.00 10.00      A   
ATOM   1438  CB  CYS   152     -19.333   3.325   3.662  1.00 10.00      A   
ATOM   1439  SG  CYS   152     -17.817   2.844   4.552  1.00 10.00      A   
ATOM   1440  N   ILE   153     -21.408   3.359   1.255  1.00 10.00      A   
ATOM   1441  HN  ILE   153     -20.571   3.579   0.786  1.00 10.00      A   
ATOM   1442  CA  ILE   153     -22.671   3.838   0.717  1.00 10.00      A   
ATOM   1443  CB  ILE   153     -22.466   5.114  -0.128  1.00 10.00      A   
ATOM   1444  CG1 ILE   153     -21.669   6.156   0.667  1.00 10.00      A   
ATOM   1445  CG2 ILE   153     -23.809   5.684  -0.561  1.00 10.00      A   
ATOM   1446  CD1 ILE   153     -21.084   7.265  -0.182  1.00 10.00      A   
ATOM   1447  C   ILE   153     -23.357   2.770  -0.135  1.00 10.00      A   
ATOM   1448  O   ILE   153     -24.563   2.559  -0.020  1.00 10.00      A   
ATOM   1449  N   ALA   154     -22.581   2.096  -0.980  1.00 10.00      A   
ATOM   1450  HN  ALA   154     -21.620   2.308  -1.016  1.00 10.00      A   
ATOM   1451  CA  ALA   154     -23.108   1.061  -1.868  1.00 10.00      A   
ATOM   1452  CB  ALA   154     -21.996   0.454  -2.709  1.00 10.00      A   
ATOM   1453  C   ALA   154     -23.870  -0.030  -1.121  1.00 10.00      A   
ATOM   1454  O   ALA   154     -25.025  -0.311  -1.438  1.00 10.00      A   
ATOM   1455  N   VAL   155     -23.226  -0.629  -0.125  1.00 10.00      A   
ATOM   1456  HN  VAL   155     -22.313  -0.348   0.094  1.00 10.00      A   
ATOM   1457  CA  VAL   155     -23.849  -1.695   0.652  1.00 10.00      A   
ATOM   1458  CB  VAL   155     -22.872  -2.310   1.677  1.00 10.00      A   
ATOM   1459  CG1 VAL   155     -23.564  -3.373   2.520  1.00 10.00      A   
ATOM   1460  CG2 VAL   155     -21.664  -2.905   0.967  1.00 10.00      A   
ATOM   1461  C   VAL   155     -25.113  -1.202   1.353  1.00 10.00      A   
ATOM   1462  O   VAL   155     -26.144  -1.877   1.343  1.00 10.00      A   
ATOM   1463  N   MET   156     -25.035  -0.008   1.930  1.00 10.00      A   
ATOM   1464  HN  MET   156     -24.195   0.492   1.879  1.00 10.00      A   
ATOM   1465  CA  MET   156     -26.173   0.577   2.632  1.00 10.00      A   
ATOM   1466  CB  MET   156     -25.780   1.897   3.294  1.00 10.00      A   
ATOM   1467  CG  MET   156     -25.867   1.878   4.809  1.00 10.00      A   
ATOM   1468  SD  MET   156     -27.472   1.319   5.418  1.00 10.00      A   
ATOM   1469  CE  MET   156     -28.560   2.569   4.736  1.00 10.00      A   
ATOM   1470  C   MET   156     -27.348   0.801   1.684  1.00 10.00      A   
ATOM   1471  O   MET   156     -28.479   0.405   1.972  1.00 10.00      A   
ATOM   1472  N   ALA   157     -27.068   1.423   0.546  1.00 10.00      A   
ATOM   1473  HN  ALA   157     -26.142   1.698   0.366  1.00 10.00      A   
ATOM   1474  CA  ALA   157     -28.095   1.705  -0.447  1.00 10.00      A   
ATOM   1475  CB  ALA   157     -27.533   2.564  -1.569  1.00 10.00      A   
ATOM   1476  C   ALA   157     -28.684   0.413  -0.999  1.00 10.00      A   
ATOM   1477  O   ALA   157     -29.884   0.331  -1.268  1.00 10.00      A   
ATOM   1478  N   GLY   158     -27.834  -0.594  -1.160  1.00 10.00      A   
ATOM   1479  HN  GLY   158     -26.883  -0.463  -0.944  1.00 10.00      A   
ATOM   1480  CA  GLY   158     -28.284  -1.874  -1.665  1.00 10.00      A   
ATOM   1481  C   GLY   158     -29.257  -2.539  -0.718  1.00 10.00      A   
ATOM   1482  O   GLY   158     -30.297  -3.041  -1.140  1.00 10.00      A   
ATOM   1483  N   LEU   159     -28.924  -2.526   0.566  1.00 10.00      A   
ATOM   1484  HN  LEU   159     -28.077  -2.102   0.836  1.00 10.00      A   
ATOM   1485  CA  LEU   159     -29.769  -3.127   1.587  1.00 10.00      A   
ATOM   1486  CB  LEU   159     -29.035  -3.161   2.930  1.00 10.00      A   
ATOM   1487  CG  LEU   159     -27.757  -4.004   2.984  1.00 10.00      A   
ATOM   1488  CD1 LEU   159     -26.994  -3.736   4.272  1.00 10.00      A   
ATOM   1489  CD2 LEU   159     -28.079  -5.485   2.850  1.00 10.00      A   
ATOM   1490  C   LEU   159     -31.080  -2.359   1.730  1.00 10.00      A   
ATOM   1491  O   LEU   159     -32.139  -2.949   1.933  1.00 10.00      A   
ATOM   1492  N   MET   160     -31.004  -1.040   1.611  1.00 10.00      A   
ATOM   1493  HN  MET   160     -30.129  -0.622   1.449  1.00 10.00      A   
ATOM   1494  CA  MET   160     -32.184  -0.195   1.727  1.00 10.00      A   
ATOM   1495  CB  MET   160     -31.779   1.267   1.917  1.00 10.00      A   
ATOM   1496  CG  MET   160     -32.697   2.050   2.840  1.00 10.00      A   
ATOM   1497  SD  MET   160     -31.887   3.498   3.548  1.00 10.00      A   
ATOM   1498  CE  MET   160     -33.204   4.156   4.566  1.00 10.00      A   
ATOM   1499  C   MET   160     -33.091  -0.352   0.507  1.00 10.00      A   
ATOM   1500  O   MET   160     -34.288  -0.071   0.571  1.00 10.00      A   
ATOM   1501  N   HIS   161     -32.513  -0.807  -0.599  1.00 10.00      A   
ATOM   1502  HN  HIS   161     -31.550  -0.999  -0.587  1.00 10.00      A   
ATOM   1503  CA  HIS   161     -33.262  -1.026  -1.835  1.00 10.00      A   
ATOM   1504  CB  HIS   161     -32.521  -0.389  -3.027  1.00 10.00      A   
ATOM   1505  CG  HIS   161     -33.243  -0.452  -4.345  1.00 10.00      A   
ATOM   1506  ND1 HIS   161     -34.433   0.201  -4.596  1.00 10.00      A   
ATOM   1507  HD1 HIS   161     -34.929   0.761  -3.958  1.00 10.00      A   
ATOM   1508  CD2 HIS   161     -32.926  -1.098  -5.495  1.00 10.00      A   
ATOM   1509  CE1 HIS   161     -34.813  -0.041  -5.838  1.00 10.00      A   
ATOM   1510  NE2 HIS   161     -33.917  -0.826  -6.404  1.00 10.00      A   
ATOM   1511  HE2 HIS   161     -33.957  -1.161  -7.330  1.00 10.00      A   
ATOM   1512  C   HIS   161     -33.471  -2.527  -2.049  1.00 10.00      A   
ATOM   1513  O   HIS   161     -33.710  -2.992  -3.164  1.00 10.00      A   
ATOM   1514  N   PHE   162     -33.371  -3.285  -0.968  1.00 10.00      A   
ATOM   1515  HN  PHE   162     -33.174  -2.867  -0.103  1.00 10.00      A   
ATOM   1516  CA  PHE   162     -33.549  -4.725  -1.033  1.00 10.00      A   
ATOM   1517  CB  PHE   162     -32.299  -5.449  -0.527  1.00 10.00      A   
ATOM   1518  CG  PHE   162     -32.357  -6.943  -0.685  1.00 10.00      A   
ATOM   1519  CD1 PHE   162     -32.352  -7.518  -1.942  1.00 10.00      A   
ATOM   1520  CD2 PHE   162     -32.420  -7.769   0.423  1.00 10.00      A   
ATOM   1521  CE1 PHE   162     -32.407  -8.888  -2.095  1.00 10.00      A   
ATOM   1522  CE2 PHE   162     -32.475  -9.141   0.280  1.00 10.00      A   
ATOM   1523  CZ  PHE   162     -32.468  -9.700  -0.982  1.00 10.00      A   
ATOM   1524  C   PHE   162     -34.766  -5.158  -0.233  1.00 10.00      A   
ATOM   1525  O   PHE   162     -35.054  -4.603   0.830  1.00 10.00      A   
ATOM   1526  N   LYS   163     -35.485  -6.136  -0.761  1.00 10.00      A   
ATOM   1527  HN  LYS   163     -35.206  -6.525  -1.617  1.00 10.00      A   
ATOM   1528  CA  LYS   163     -36.669  -6.663  -0.106  1.00 10.00      A   
ATOM   1529  CB  LYS   163     -37.945  -6.085  -0.729  1.00 10.00      A   
ATOM   1530  CG  LYS   163     -38.127  -4.590  -0.524  1.00 10.00      A   
ATOM   1531  CD  LYS   163     -39.488  -4.127  -1.021  1.00 10.00      A   
ATOM   1532  CE  LYS   163     -39.608  -2.614  -0.974  1.00 10.00      A   
ATOM   1533  NZ  LYS   163     -40.983  -2.151  -1.306  1.00 10.00      A   
ATOM   1534  HZ1 LYS   163     -41.234  -2.426  -2.277  1.00 10.00      A   
ATOM   1535  HZ2 LYS   163     -41.043  -1.117  -1.225  1.00 10.00      A   
ATOM   1536  HZ3 LYS   163     -41.671  -2.576  -0.649  1.00 10.00      A   
ATOM   1537  C   LYS   163     -36.679  -8.184  -0.199  1.00 10.00      A   
ATOM   1538  O   LYS   163     -36.118  -8.760  -1.135  1.00 10.00      A   
ATOM   1539  N   LYS   164     -37.306  -8.827   0.771  1.00 10.00      A   
ATOM   1540  HN  LYS   164     -37.741  -8.307   1.486  1.00 10.00      A   
ATOM   1541  CA  LYS   164     -37.386 -10.280   0.806  1.00 10.00      A   
ATOM   1542  CB  LYS   164     -36.887 -10.806   2.156  1.00 10.00      A   
ATOM   1543  CG  LYS   164     -37.431 -10.047   3.356  1.00 10.00      A   
ATOM   1544  CD  LYS   164     -37.008 -10.693   4.661  1.00 10.00      A   
ATOM   1545  CE  LYS   164     -37.205  -9.743   5.829  1.00 10.00      A   
ATOM   1546  NZ  LYS   164     -37.028 -10.427   7.138  1.00 10.00      A   
ATOM   1547  HZ1 LYS   164     -37.786 -11.127   7.283  1.00 10.00      A   
ATOM   1548  HZ2 LYS   164     -37.064  -9.733   7.913  1.00 10.00      A   
ATOM   1549  HZ3 LYS   164     -36.112 -10.913   7.167  1.00 10.00      A   
ATOM   1550  C   LYS   164     -38.819 -10.741   0.560  1.00 10.00      A   
ATOM   1551  O   LYS   164     -39.766 -10.061   0.952  1.00 10.00      A   
ATOM   1552  N   PRO   165     -38.996 -11.889  -0.114  1.00 10.00      A   
ATOM   1553  CA  PRO   165     -40.325 -12.440  -0.404  1.00 10.00      A   
ATOM   1554  CB  PRO   165     -40.015 -13.772  -1.095  1.00 10.00      A   
ATOM   1555  CG  PRO   165     -38.638 -13.608  -1.636  1.00 10.00      A   
ATOM   1556  CD  PRO   165     -37.917 -12.731  -0.656  1.00 10.00      A   
ATOM   1557  C   PRO   165     -41.130 -12.686   0.870  1.00 10.00      A   
ATOM   1558  O   PRO   165     -40.571 -13.027   1.917  1.00 10.00      A   
ATOM   1559  N   ASP   166     -42.440 -12.498   0.779  1.00 10.00      A   
ATOM   1560  HN  ASP   166     -42.825 -12.230  -0.079  1.00 10.00      A   
ATOM   1561  CA  ASP   166     -43.321 -12.698   1.925  1.00 10.00      A   
ATOM   1562  CB  ASP   166     -44.710 -12.121   1.642  1.00 10.00      A   
ATOM   1563  CG  ASP   166     -45.639 -12.203   2.839  1.00 10.00      A   
ATOM   1564  OD1 ASP   166     -45.505 -11.371   3.763  1.00 10.00      A   
ATOM   1565  OD2 ASP   166     -46.519 -13.092   2.855  1.00 10.00      A   
ATOM   1566  C   ASP   166     -43.415 -14.179   2.265  1.00 10.00      A   
ATOM   1567  O   ASP   166     -43.654 -15.009   1.388  1.00 10.00      A   
ATOM   1568  N   ILE   167     -43.229 -14.511   3.532  1.00 10.00      A   
ATOM   1569  HN  ILE   167     -43.068 -13.806   4.197  1.00 10.00      A   
ATOM   1570  CA  ILE   167     -43.271 -15.899   3.967  1.00 10.00      A   
ATOM   1571  CB  ILE   167     -41.875 -16.374   4.438  1.00 10.00      A   
ATOM   1572  CG1 ILE   167     -40.927 -16.522   3.244  1.00 10.00      A   
ATOM   1573  CG2 ILE   167     -41.963 -17.677   5.224  1.00 10.00      A   
ATOM   1574  CD1 ILE   167     -39.535 -16.988   3.616  1.00 10.00      A   
ATOM   1575  C   ILE   167     -44.283 -16.107   5.090  1.00 10.00      A   
ATOM   1576  O   ILE   167     -44.343 -15.326   6.039  1.00 10.00      A   
ATOM   1577  N   THR   168     -45.082 -17.158   4.963  1.00 10.00      A   
ATOM   1578  HN  THR   168     -45.000 -17.725   4.165  1.00 10.00      A   
ATOM   1579  CA  THR   168     -46.070 -17.500   5.970  1.00 10.00      A   
ATOM   1580  CB  THR   168     -47.427 -17.837   5.322  1.00 10.00      A   
ATOM   1581  OG1 THR   168     -47.762 -16.816   4.374  1.00 10.00      A   
ATOM   1582  HG1 THR   168     -47.570 -15.949   4.760  1.00 10.00      A   
ATOM   1583  CG2 THR   168     -48.522 -17.920   6.375  1.00 10.00      A   
ATOM   1584  C   THR   168     -45.577 -18.705   6.768  1.00 10.00      A   
ATOM   1585  O   THR   168     -45.366 -19.786   6.210  1.00 10.00      A   
ATOM   1586  N   VAL   169     -45.364 -18.506   8.061  1.00 10.00      A   
ATOM   1587  HN  VAL   169     -45.529 -17.616   8.443  1.00 10.00      A   
ATOM   1588  CA  VAL   169     -44.886 -19.575   8.929  1.00 10.00      A   
ATOM   1589  CB  VAL   169     -44.150 -19.026  10.172  1.00 10.00      A   
ATOM   1590  CG1 VAL   169     -43.494 -20.159  10.949  1.00 10.00      A   
ATOM   1591  CG2 VAL   169     -43.115 -17.987   9.770  1.00 10.00      A   
ATOM   1592  C   VAL   169     -46.031 -20.485   9.371  1.00 10.00      A   
ATOM   1593  O   VAL   169     -46.826 -20.131  10.244  1.00 10.00      A   
ATOM   1594  N   HIS   170     -46.112 -21.657   8.756  1.00 10.00      A   
ATOM   1595  HN  HIS   170     -45.450 -21.883   8.064  1.00 10.00      A   
ATOM   1596  CA  HIS   170     -47.144 -22.627   9.087  1.00 10.00      A   
ATOM   1597  CB  HIS   170     -47.763 -23.206   7.810  1.00 10.00      A   
ATOM   1598  CG  HIS   170     -49.212 -23.570   7.940  1.00 10.00      A   
ATOM   1599  ND1 HIS   170     -49.650 -24.761   8.482  1.00 10.00      A   
ATOM   1600  HD1 HIS   170     -49.079 -25.479   8.829  1.00 10.00      A   
ATOM   1601  CD2 HIS   170     -50.327 -22.892   7.582  1.00 10.00      A   
ATOM   1602  CE1 HIS   170     -50.969 -24.797   8.453  1.00 10.00      A   
ATOM   1603  NE2 HIS   170     -51.402 -23.677   7.911  1.00 10.00      A   
ATOM   1604  HE2 HIS   170     -52.345 -23.452   7.751  1.00 10.00      A   
ATOM   1605  C   HIS   170     -46.532 -23.742   9.929  1.00 10.00      A   
ATOM   1606  O   HIS   170     -46.422 -24.888   9.486  1.00 10.00      A   
ATOM   1607  N   GLY   171     -46.112 -23.389  11.138  1.00 10.00      A   
ATOM   1608  HN  GLY   171     -46.220 -22.459  11.430  1.00 10.00      A   
ATOM   1609  CA  GLY   171     -45.492 -24.354  12.025  1.00 10.00      A   
ATOM   1610  C   GLY   171     -44.074 -24.647  11.589  1.00 10.00      A   
ATOM   1611  O   GLY   171     -43.175 -23.832  11.799  1.00 10.00      A   
ATOM   1612  N   GLU   172     -43.878 -25.804  10.974  1.00 10.00      A   
ATOM   1613  HN  GLU   172     -44.635 -26.417  10.856  1.00 10.00      A   
ATOM   1614  CA  GLU   172     -42.568 -26.197  10.476  1.00 10.00      A   
ATOM   1615  CB  GLU   172     -42.269 -27.656  10.830  1.00 10.00      A   
ATOM   1616  CG  GLU   172     -41.765 -27.869  12.247  1.00 10.00      A   
ATOM   1617  CD  GLU   172     -40.450 -27.162  12.513  1.00 10.00      A   
ATOM   1618  OE1 GLU   172     -39.502 -27.328  11.710  1.00 10.00      A   
ATOM   1619  OE2 GLU   172     -40.356 -26.446  13.536  1.00 10.00      A   
ATOM   1620  C   GLU   172     -42.513 -26.011   8.965  1.00 10.00      A   
ATOM   1621  O   GLU   172     -41.471 -26.206   8.338  1.00 10.00      A   
ATOM   1622  N   GLN   173     -43.645 -25.628   8.386  1.00 10.00      A   
ATOM   1623  HN  GLN   173     -44.438 -25.467   8.941  1.00 10.00      A   
ATOM   1624  CA  GLN   173     -43.733 -25.423   6.951  1.00 10.00      A   
ATOM   1625  CB  GLN   173     -45.066 -25.942   6.405  1.00 10.00      A   
ATOM   1626  CG  GLN   173     -45.093 -26.098   4.892  1.00 10.00      A   
ATOM   1627  CD  GLN   173     -43.993 -27.011   4.383  1.00 10.00      A   
ATOM   1628  OE1 GLN   173     -43.604 -27.968   5.055  1.00 10.00      A   
ATOM   1629  NE2 GLN   173     -43.477 -26.717   3.195  1.00 10.00      A   
ATOM   1630 HE21 GLN   173     -43.833 -25.936   2.712  1.00 10.00      A   
ATOM   1631 HE22 GLN   173     -42.760 -27.288   2.845  1.00 10.00      A   
ATOM   1632  C   GLN   173     -43.542 -23.956   6.595  1.00 10.00      A   
ATOM   1633  O   GLN   173     -44.238 -23.080   7.114  1.00 10.00      A   
ATOM   1634  N   ILE   174     -42.579 -23.700   5.728  1.00 10.00      A   
ATOM   1635  HN  ILE   174     -42.053 -24.445   5.366  1.00 10.00      A   
ATOM   1636  CA  ILE   174     -42.275 -22.349   5.288  1.00 10.00      A   
ATOM   1637  CB  ILE   174     -40.751 -22.150   5.153  1.00 10.00      A   
ATOM   1638  CG1 ILE   174     -40.053 -22.453   6.478  1.00 10.00      A   
ATOM   1639  CG2 ILE   174     -40.421 -20.743   4.681  1.00 10.00      A   
ATOM   1640  CD1 ILE   174     -38.546 -22.478   6.369  1.00 10.00      A   
ATOM   1641  C   ILE   174     -42.936 -22.077   3.941  1.00 10.00      A   
ATOM   1642  O   ILE   174     -42.544 -22.644   2.921  1.00 10.00      A   
ATOM   1643  N   ILE   175     -43.956 -21.230   3.942  1.00 10.00      A   
ATOM   1644  HN  ILE   175     -44.246 -20.824   4.789  1.00 10.00      A   
ATOM   1645  CA  ILE   175     -44.658 -20.894   2.711  1.00 10.00      A   
ATOM   1646  CB  ILE   175     -46.176 -20.721   2.940  1.00 10.00      A   
ATOM   1647  CG1 ILE   175     -46.736 -21.874   3.785  1.00 10.00      A   
ATOM   1648  CG2 ILE   175     -46.911 -20.623   1.609  1.00 10.00      A   
ATOM   1649  CD1 ILE   175     -46.633 -23.234   3.127  1.00 10.00      A   
ATOM   1650  C   ILE   175     -44.083 -19.615   2.108  1.00 10.00      A   
ATOM   1651  O   ILE   175     -44.420 -18.507   2.535  1.00 10.00      A   
ATOM   1652  N   VAL   176     -43.207 -19.774   1.127  1.00 10.00      A   
ATOM   1653  HN  VAL   176     -42.978 -20.683   0.833  1.00 10.00      A   
ATOM   1654  CA  VAL   176     -42.578 -18.639   0.469  1.00 10.00      A   
ATOM   1655  CB  VAL   176     -41.182 -19.002  -0.079  1.00 10.00      A   
ATOM   1656  CG1 VAL   176     -40.460 -17.761  -0.584  1.00 10.00      A   
ATOM   1657  CG2 VAL   176     -40.354 -19.719   0.979  1.00 10.00      A   
ATOM   1658  C   VAL   176     -43.445 -18.133  -0.680  1.00 10.00      A   
ATOM   1659  O   VAL   176     -43.775 -18.884  -1.601  1.00 10.00      A   
ATOM   1660  N   HIS   177     -43.818 -16.861  -0.615  1.00 10.00      A   
ATOM   1661  HN  HIS   177     -43.522 -16.312   0.148  1.00 10.00      A   
ATOM   1662  CA  HIS   177     -44.639 -16.247  -1.650  1.00 10.00      A   
ATOM   1663  CB  HIS   177     -45.776 -15.417  -1.038  1.00 10.00      A   
ATOM   1664  CG  HIS   177     -46.643 -16.148  -0.061  1.00 10.00      A   
ATOM   1665  ND1 HIS   177     -47.592 -17.075  -0.434  1.00 10.00      A   
ATOM   1666  HD1 HIS   177     -47.776 -17.375  -1.354  1.00 10.00      A   
ATOM   1667  CD2 HIS   177     -46.716 -16.063   1.287  1.00 10.00      A   
ATOM   1668  CE1 HIS   177     -48.213 -17.526   0.641  1.00 10.00      A   
ATOM   1669  NE2 HIS   177     -47.697 -16.926   1.696  1.00 10.00      A   
ATOM   1670  HE2 HIS   177     -47.977 -17.075   2.633  1.00 10.00      A   
ATOM   1671  C   HIS   177     -43.778 -15.338  -2.515  1.00 10.00      A   
ATOM   1672  O   HIS   177     -43.194 -14.374  -2.016  1.00 10.00      A   
ATOM   1673  N   PRO   178     -43.672 -15.641  -3.814  1.00 10.00      A   
ATOM   1674  CA  PRO   178     -42.882 -14.836  -4.752  1.00 10.00      A   
ATOM   1675  CB  PRO   178     -42.897 -15.669  -6.035  1.00 10.00      A   
ATOM   1676  CG  PRO   178     -44.131 -16.493  -5.930  1.00 10.00      A   
ATOM   1677  CD  PRO   178     -44.296 -16.801  -4.470  1.00 10.00      A   
ATOM   1678  C   PRO   178     -43.518 -13.470  -5.005  1.00 10.00      A   
ATOM   1679  O   PRO   178     -44.647 -13.211  -4.578  1.00 10.00      A   
ATOM   1680  N   VAL   179     -42.797 -12.610  -5.720  1.00 10.00      A   
ATOM   1681  HN  VAL   179     -41.913 -12.885  -6.043  1.00 10.00      A   
ATOM   1682  CA  VAL   179     -43.277 -11.263  -6.027  1.00 10.00      A   
ATOM   1683  CB  VAL   179     -42.198 -10.402  -6.717  1.00 10.00      A   
ATOM   1684  CG1 VAL   179     -41.116 -10.003  -5.723  1.00 10.00      A   
ATOM   1685  CG2 VAL   179     -41.593 -11.143  -7.901  1.00 10.00      A   
ATOM   1686  C   VAL   179     -44.546 -11.281  -6.880  1.00 10.00      A   
ATOM   1687  O   VAL   179     -45.315 -10.321  -6.879  1.00 10.00      A   
ATOM   1688  N   ASN   180     -44.768 -12.376  -7.600  1.00 10.00      A   
ATOM   1689  HN  ASN   180     -44.125 -13.114  -7.565  1.00 10.00      A   
ATOM   1690  CA  ASN   180     -45.949 -12.502  -8.442  1.00 10.00      A   
ATOM   1691  CB  ASN   180     -45.672 -13.383  -9.665  1.00 10.00      A   
ATOM   1692  CG  ASN   180     -44.807 -12.691 -10.707  1.00 10.00      A   
ATOM   1693  OD1 ASN   180     -44.696 -11.462 -10.732  1.00 10.00      A   
ATOM   1694  ND2 ASN   180     -44.198 -13.475 -11.585  1.00 10.00      A   
ATOM   1695 HD21 ASN   180     -44.340 -14.445 -11.520  1.00 10.00      A   
ATOM   1696 HD22 ASN   180     -43.628 -13.055 -12.264  1.00 10.00      A   
ATOM   1697  C   ASN   180     -47.135 -13.034  -7.643  1.00 10.00      A   
ATOM   1698  O   ASN   180     -48.232 -13.212  -8.173  1.00 10.00      A   
ATOM   1699  N   GLU   181     -46.905 -13.280  -6.360  1.00 10.00      A   
ATOM   1700  HN  GLU   181     -46.006 -13.118  -5.998  1.00 10.00      A   
ATOM   1701  CA  GLU   181     -47.945 -13.775  -5.470  1.00 10.00      A   
ATOM   1702  CB  GLU   181     -47.490 -15.069  -4.795  1.00 10.00      A   
ATOM   1703  CG  GLU   181     -48.332 -15.490  -3.598  1.00 10.00      A   
ATOM   1704  CD  GLU   181     -49.648 -16.134  -3.984  1.00 10.00      A   
ATOM   1705  OE1 GLU   181     -49.634 -17.288  -4.465  1.00 10.00      A   
ATOM   1706  OE2 GLU   181     -50.705 -15.501  -3.791  1.00 10.00      A   
ATOM   1707  C   GLU   181     -48.262 -12.721  -4.416  1.00 10.00      A   
ATOM   1708  O   GLU   181     -49.423 -12.387  -4.182  1.00 10.00      A   
ATOM   1709  N   ARG   182     -47.218 -12.199  -3.787  1.00 10.00      A   
ATOM   1710  HN  ARG   182     -46.313 -12.501  -4.027  1.00 10.00      A   
ATOM   1711  CA  ARG   182     -47.367 -11.180  -2.761  1.00 10.00      A   
ATOM   1712  CB  ARG   182     -47.347 -11.803  -1.363  1.00 10.00      A   
ATOM   1713  CG  ARG   182     -48.681 -12.372  -0.906  1.00 10.00      A   
ATOM   1714  CD  ARG   182     -48.609 -12.833   0.537  1.00 10.00      A   
ATOM   1715  NE  ARG   182     -49.878 -13.375   1.007  1.00 10.00      A   
ATOM   1716  HE  ARG   182     -50.622 -13.415   0.355  1.00 10.00      A   
ATOM   1717  CZ  ARG   182     -50.084 -13.810   2.251  1.00 10.00      A   
ATOM   1718  NH1 ARG   182     -49.105 -13.769   3.151  1.00 10.00      A   
ATOM   1719 HH11 ARG   182     -49.273 -14.107   4.126  1.00 10.00      A   
ATOM   1720 HH12 ARG   182     -48.158 -13.393   2.889  1.00 10.00      A   
ATOM   1721  NH2 ARG   182     -51.267 -14.284   2.595  1.00 10.00      A   
ATOM   1722 HH21 ARG   182     -51.435 -14.627   3.568  1.00 10.00      A   
ATOM   1723 HH22 ARG   182     -52.038 -14.318   1.896  1.00 10.00      A   
ATOM   1724  C   ARG   182     -46.253 -10.154  -2.880  1.00 10.00      A   
ATOM   1725  O   ARG   182     -45.286 -10.359  -3.614  1.00 10.00      A   
ATOM   1726  N   GLU   183     -46.391  -9.054  -2.161  1.00 10.00      A   
ATOM   1727  HN  GLU   183     -47.183  -8.949  -1.594  1.00 10.00      A   
ATOM   1728  CA  GLU   183     -45.391  -8.001  -2.187  1.00 10.00      A   
ATOM   1729  CB  GLU   183     -46.001  -6.670  -1.760  1.00 10.00      A   
ATOM   1730  CG  GLU   183     -47.070  -6.135  -2.691  1.00 10.00      A   
ATOM   1731  CD  GLU   183     -47.408  -4.697  -2.382  1.00 10.00      A   
ATOM   1732  OE1 GLU   183     -47.972  -4.437  -1.297  1.00 10.00      A   
ATOM   1733  OE2 GLU   183     -47.102  -3.816  -3.215  1.00 10.00      A   
ATOM   1734  C   GLU   183     -44.230  -8.336  -1.258  1.00 10.00      A   
ATOM   1735  O   GLU   183     -44.434  -8.876  -0.166  1.00 10.00      A   
ATOM   1736  N   PRO   184     -43.001  -8.018  -1.679  1.00 10.00      A   
ATOM   1737  CA  PRO   184     -41.805  -8.273  -0.877  1.00 10.00      A   
ATOM   1738  CB  PRO   184     -40.657  -7.972  -1.845  1.00 10.00      A   
ATOM   1739  CG  PRO   184     -41.235  -7.018  -2.831  1.00 10.00      A   
ATOM   1740  CD  PRO   184     -42.682  -7.391  -2.974  1.00 10.00      A   
ATOM   1741  C   PRO   184     -41.747  -7.350   0.339  1.00 10.00      A   
ATOM   1742  O   PRO   184     -42.203  -6.206   0.288  1.00 10.00      A   
ATOM   1743  N   VAL   185     -41.185  -7.856   1.423  1.00 10.00      A   
ATOM   1744  HN  VAL   185     -40.817  -8.769   1.385  1.00 10.00      A   
ATOM   1745  CA  VAL   185     -41.072  -7.104   2.664  1.00 10.00      A   
ATOM   1746  CB  VAL   185     -41.336  -8.014   3.888  1.00 10.00      A   
ATOM   1747  CG1 VAL   185     -41.797  -7.198   5.085  1.00 10.00      A   
ATOM   1748  CG2 VAL   185     -42.360  -9.091   3.555  1.00 10.00      A   
ATOM   1749  C   VAL   185     -39.675  -6.491   2.781  1.00 10.00      A   
ATOM   1750  O   VAL   185     -38.674  -7.156   2.503  1.00 10.00      A   
ATOM   1751  N   PRO   186     -39.590  -5.209   3.171  1.00 10.00      A   
ATOM   1752  CA  PRO   186     -38.308  -4.510   3.323  1.00 10.00      A   
ATOM   1753  CB  PRO   186     -38.722  -3.053   3.536  1.00 10.00      A   
ATOM   1754  CG  PRO   186     -40.089  -3.137   4.120  1.00 10.00      A   
ATOM   1755  CD  PRO   186     -40.735  -4.336   3.487  1.00 10.00      A   
ATOM   1756  C   PRO   186     -37.506  -5.016   4.526  1.00 10.00      A   
ATOM   1757  O   PRO   186     -38.032  -5.726   5.389  1.00 10.00      A   
ATOM   1758  N   LEU   187     -36.233  -4.645   4.573  1.00 10.00      A   
ATOM   1759  HN  LEU   187     -35.876  -4.077   3.859  1.00 10.00      A   
ATOM   1760  CA  LEU   187     -35.350  -5.055   5.656  1.00 10.00      A   
ATOM   1761  CB  LEU   187     -33.913  -5.205   5.143  1.00 10.00      A   
ATOM   1762  CG  LEU   187     -33.732  -5.918   3.797  1.00 10.00      A   
ATOM   1763  CD1 LEU   187     -32.258  -6.003   3.437  1.00 10.00      A   
ATOM   1764  CD2 LEU   187     -34.354  -7.304   3.829  1.00 10.00      A   
ATOM   1765  C   LEU   187     -35.394  -4.041   6.794  1.00 10.00      A   
ATOM   1766  O   LEU   187     -35.729  -2.873   6.580  1.00 10.00      A   
ATOM   1767  N   GLY   188     -35.049  -4.484   7.995  1.00 10.00      A   
ATOM   1768  HN  GLY   188     -34.771  -5.419   8.102  1.00 10.00      A   
ATOM   1769  CA  GLY   188     -35.063  -3.605   9.146  1.00 10.00      A   
ATOM   1770  C   GLY   188     -33.738  -2.897   9.355  1.00 10.00      A   
ATOM   1771  O   GLY   188     -32.824  -3.442   9.975  1.00 10.00      A   
ATOM   1772  N   ILE   189     -33.634  -1.682   8.835  1.00 10.00      A   
ATOM   1773  HN  ILE   189     -34.403  -1.297   8.361  1.00 10.00      A   
ATOM   1774  CA  ILE   189     -32.417  -0.892   8.970  1.00 10.00      A   
ATOM   1775  CB  ILE   189     -32.316   0.188   7.868  1.00 10.00      A   
ATOM   1776  CG1 ILE   189     -32.475  -0.427   6.468  1.00 10.00      A   
ATOM   1777  CG2 ILE   189     -31.000   0.949   7.977  1.00 10.00      A   
ATOM   1778  CD1 ILE   189     -31.385  -1.411   6.088  1.00 10.00      A   
ATOM   1779  C   ILE   189     -32.392  -0.215  10.340  1.00 10.00      A   
ATOM   1780  O   ILE   189     -33.266   0.596  10.654  1.00 10.00      A   
ATOM   1781  N   LEU   190     -31.402  -0.560  11.152  1.00 10.00      A   
ATOM   1782  HN  LEU   190     -30.735  -1.211  10.841  1.00 10.00      A   
ATOM   1783  CA  LEU   190     -31.273   0.005  12.488  1.00 10.00      A   
ATOM   1784  CB  LEU   190     -30.466  -0.923  13.401  1.00 10.00      A   
ATOM   1785  CG  LEU   190     -31.238  -1.577  14.551  1.00 10.00      A   
ATOM   1786  CD1 LEU   190     -32.366  -2.444  14.019  1.00 10.00      A   
ATOM   1787  CD2 LEU   190     -30.304  -2.388  15.438  1.00 10.00      A   
ATOM   1788  C   LEU   190     -30.651   1.399  12.454  1.00 10.00      A   
ATOM   1789  O   LEU   190     -31.065   2.285  13.196  1.00 10.00      A   
ATOM   1790  N   HIS   191     -29.656   1.589  11.596  1.00 10.00      A   
ATOM   1791  HN  HIS   191     -29.364   0.845  11.024  1.00 10.00      A   
ATOM   1792  CA  HIS   191     -28.988   2.884  11.476  1.00 10.00      A   
ATOM   1793  CB  HIS   191     -28.084   3.171  12.688  1.00 10.00      A   
ATOM   1794  CG  HIS   191     -27.060   2.112  12.976  1.00 10.00      A   
ATOM   1795  ND1 HIS   191     -27.143   1.260  14.057  1.00 10.00      A   
ATOM   1796  HD1 HIS   191     -27.861   1.253  14.729  1.00 10.00      A   
ATOM   1797  CD2 HIS   191     -25.922   1.773  12.323  1.00 10.00      A   
ATOM   1798  CE1 HIS   191     -26.105   0.447  14.057  1.00 10.00      A   
ATOM   1799  NE2 HIS   191     -25.351   0.738  13.015  1.00 10.00      A   
ATOM   1800  HE2 HIS   191     -24.508   0.281  12.777  1.00 10.00      A   
ATOM   1801  C   HIS   191     -28.197   2.974  10.178  1.00 10.00      A   
ATOM   1802  O   HIS   191     -27.826   1.952   9.603  1.00 10.00      A   
ATOM   1803  N   ILE   192     -27.941   4.197   9.731  1.00 10.00      A   
ATOM   1804  HN  ILE   192     -28.256   4.973  10.249  1.00 10.00      A   
ATOM   1805  CA  ILE   192     -27.195   4.427   8.500  1.00 10.00      A   
ATOM   1806  CB  ILE   192     -27.882   5.498   7.625  1.00 10.00      A   
ATOM   1807  CG1 ILE   192     -29.363   5.155   7.431  1.00 10.00      A   
ATOM   1808  CG2 ILE   192     -27.177   5.615   6.279  1.00 10.00      A   
ATOM   1809  CD1 ILE   192     -30.181   6.288   6.852  1.00 10.00      A   
ATOM   1810  C   ILE   192     -25.773   4.888   8.818  1.00 10.00      A   
ATOM   1811  O   ILE   192     -25.562   6.032   9.222  1.00 10.00      A   
ATOM   1812  N   PRO   193     -24.784   3.999   8.655  1.00 10.00      A   
ATOM   1813  CA  PRO   193     -23.389   4.311   8.926  1.00 10.00      A   
ATOM   1814  CB  PRO   193     -22.832   2.953   9.349  1.00 10.00      A   
ATOM   1815  CG  PRO   193     -23.674   1.932   8.646  1.00 10.00      A   
ATOM   1816  CD  PRO   193     -24.947   2.609   8.203  1.00 10.00      A   
ATOM   1817  C   PRO   193     -22.641   4.825   7.695  1.00 10.00      A   
ATOM   1818  O   PRO   193     -22.550   4.139   6.674  1.00 10.00      A   
ATOM   1819  N   ILE   194     -22.107   6.034   7.791  1.00 10.00      A   
ATOM   1820  HN  ILE   194     -22.220   6.548   8.621  1.00 10.00      A   
ATOM   1821  CA  ILE   194     -21.354   6.621   6.692  1.00 10.00      A   
ATOM   1822  CB  ILE   194     -21.945   7.978   6.253  1.00 10.00      A   
ATOM   1823  CG1 ILE   194     -23.431   7.834   5.899  1.00 10.00      A   
ATOM   1824  CG2 ILE   194     -21.163   8.550   5.077  1.00 10.00      A   
ATOM   1825  CD1 ILE   194     -23.700   6.935   4.709  1.00 10.00      A   
ATOM   1826  C   ILE   194     -19.900   6.805   7.110  1.00 10.00      A   
ATOM   1827  O   ILE   194     -19.609   7.500   8.083  1.00 10.00      A   
ATOM   1828  N   CYS   195     -18.997   6.159   6.394  1.00 10.00      A   
ATOM   1829  HN  CYS   195     -19.288   5.607   5.640  1.00 10.00      A   
ATOM   1830  CA  CYS   195     -17.576   6.244   6.701  1.00 10.00      A   
ATOM   1831  C   CYS   195     -16.850   7.164   5.722  1.00 10.00      A   
ATOM   1832  O   CYS   195     -16.973   7.008   4.509  1.00 10.00      A   
ATOM   1833  CB  CYS   195     -16.949   4.848   6.671  1.00 10.00      A   
ATOM   1834  SG  CYS   195     -18.146   3.486   6.452  1.00 10.00      A   
ATOM   1835  N   VAL   196     -16.114   8.131   6.258  1.00 10.00      A   
ATOM   1836  HN  VAL   196     -16.078   8.222   7.236  1.00 10.00      A   
ATOM   1837  CA  VAL   196     -15.358   9.066   5.436  1.00 10.00      A   
ATOM   1838  CB  VAL   196     -15.733  10.531   5.758  1.00 10.00      A   
ATOM   1839  CG1 VAL   196     -14.795  11.503   5.061  1.00 10.00      A   
ATOM   1840  CG2 VAL   196     -17.172  10.808   5.350  1.00 10.00      A   
ATOM   1841  C   VAL   196     -13.859   8.852   5.642  1.00 10.00      A   
ATOM   1842  O   VAL   196     -13.376   8.818   6.779  1.00 10.00      A   
ATOM   1843  N   THR   197     -13.137   8.682   4.545  1.00 10.00      A   
ATOM   1844  HN  THR   197     -13.590   8.689   3.667  1.00 10.00      A   
ATOM   1845  CA  THR   197     -11.701   8.466   4.598  1.00 10.00      A   
ATOM   1846  CB  THR   197     -11.261   7.433   3.542  1.00 10.00      A   
ATOM   1847  OG1 THR   197     -12.260   6.408   3.444  1.00 10.00      A   
ATOM   1848  HG1 THR   197     -13.057   6.777   3.032  1.00 10.00      A   
ATOM   1849  CG2 THR   197      -9.931   6.798   3.927  1.00 10.00      A   
ATOM   1850  C   THR   197     -10.928   9.772   4.394  1.00 10.00      A   
ATOM   1851  O   THR   197     -11.284  10.605   3.554  1.00 10.00      A   
ATOM   1852  N   PHE   198      -9.883   9.944   5.189  1.00 10.00      A   
ATOM   1853  HN  PHE   198      -9.678   9.251   5.857  1.00 10.00      A   
ATOM   1854  CA  PHE   198      -9.031  11.119   5.119  1.00 10.00      A   
ATOM   1855  CB  PHE   198      -8.990  11.829   6.474  1.00 10.00      A   
ATOM   1856  CG  PHE   198     -10.335  12.223   7.010  1.00 10.00      A   
ATOM   1857  CD1 PHE   198     -11.079  11.338   7.773  1.00 10.00      A   
ATOM   1858  CD2 PHE   198     -10.853  13.478   6.755  1.00 10.00      A   
ATOM   1859  CE1 PHE   198     -12.313  11.700   8.271  1.00 10.00      A   
ATOM   1860  CE2 PHE   198     -12.089  13.847   7.250  1.00 10.00      A   
ATOM   1861  CZ  PHE   198     -12.819  12.955   8.010  1.00 10.00      A   
ATOM   1862  C   PHE   198      -7.618  10.705   4.728  1.00 10.00      A   
ATOM   1863  O   PHE   198      -7.181   9.593   5.035  1.00 10.00      A   
ATOM   1864  N   SER   199      -6.910  11.596   4.057  1.00 10.00      A   
ATOM   1865  HN  SER   199      -7.309  12.471   3.850  1.00 10.00      A   
ATOM   1866  CA  SER   199      -5.551  11.320   3.627  1.00 10.00      A   
ATOM   1867  CB  SER   199      -5.500  11.159   2.106  1.00 10.00      A   
ATOM   1868  OG  SER   199      -6.258  10.028   1.693  1.00 10.00      A   
ATOM   1869  HG  SER   199      -7.201  10.230   1.767  1.00 10.00      A   
ATOM   1870  C   SER   199      -4.597  12.415   4.095  1.00 10.00      A   
ATOM   1871  O   SER   199      -4.765  13.589   3.759  1.00 10.00      A   
ATOM   1872  N   PHE   200      -3.616  12.026   4.899  1.00 10.00      A   
ATOM   1873  HN  PHE   200      -3.556  11.080   5.157  1.00 10.00      A   
ATOM   1874  CA  PHE   200      -2.632  12.964   5.416  1.00 10.00      A   
ATOM   1875  CB  PHE   200      -2.180  12.559   6.823  1.00 10.00      A   
ATOM   1876  CG  PHE   200      -3.296  12.314   7.797  1.00 10.00      A   
ATOM   1877  CD1 PHE   200      -3.183  11.322   8.757  1.00 10.00      A   
ATOM   1878  CD2 PHE   200      -4.453  13.075   7.759  1.00 10.00      A   
ATOM   1879  CE1 PHE   200      -4.199  11.093   9.662  1.00 10.00      A   
ATOM   1880  CE2 PHE   200      -5.475  12.852   8.660  1.00 10.00      A   
ATOM   1881  CZ  PHE   200      -5.346  11.860   9.613  1.00 10.00      A   
ATOM   1882  C   PHE   200      -1.423  13.017   4.497  1.00 10.00      A   
ATOM   1883  O   PHE   200      -0.953  11.984   4.018  1.00 10.00      A   
ATOM   1884  N   PHE   201      -0.929  14.214   4.254  1.00 10.00      A   
ATOM   1885  HN  PHE   201      -1.359  15.003   4.661  1.00 10.00      A   
ATOM   1886  CA  PHE   201       0.229  14.406   3.398  1.00 10.00      A   
ATOM   1887  CB  PHE   201      -0.180  15.086   2.089  1.00 10.00      A   
ATOM   1888  CG  PHE   201      -0.925  14.199   1.134  1.00 10.00      A   
ATOM   1889  CD1 PHE   201      -2.273  13.942   1.315  1.00 10.00      A   
ATOM   1890  CD2 PHE   201      -0.278  13.633   0.050  1.00 10.00      A   
ATOM   1891  CE1 PHE   201      -2.961  13.132   0.433  1.00 10.00      A   
ATOM   1892  CE2 PHE   201      -0.960  12.823  -0.835  1.00 10.00      A   
ATOM   1893  CZ  PHE   201      -2.304  12.573  -0.644  1.00 10.00      A   
ATOM   1894  C   PHE   201       1.270  15.259   4.106  1.00 10.00      A   
ATOM   1895  O   PHE   201       0.956  16.331   4.628  1.00 10.00      A   
ATOM   1896  N   ASN   202       2.500  14.780   4.142  1.00 10.00      A   
ATOM   1897  HN  ASN   202       2.691  13.910   3.725  1.00 10.00      A   
ATOM   1898  CA  ASN   202       3.581  15.517   4.778  1.00 10.00      A   
ATOM   1899  CB  ASN   202       4.442  14.599   5.650  1.00 10.00      A   
ATOM   1900  CG  ASN   202       5.506  15.356   6.425  1.00 10.00      A   
ATOM   1901  OD1 ASN   202       5.331  16.527   6.767  1.00 10.00      A   
ATOM   1902  ND2 ASN   202       6.614  14.690   6.710  1.00 10.00      A   
ATOM   1903 HD21 ASN   202       6.686  13.758   6.404  1.00 10.00      A   
ATOM   1904 HD22 ASN   202       7.319  15.153   7.217  1.00 10.00      A   
ATOM   1905  C   ASN   202       4.435  16.200   3.718  1.00 10.00      A   
ATOM   1906  O   ASN   202       5.224  15.550   3.031  1.00 10.00      A   
ATOM   1907  N   PRO   203       4.276  17.525   3.563  1.00 10.00      A   
ATOM   1908  CA  PRO   203       5.024  18.297   2.568  1.00 10.00      A   
ATOM   1909  CB  PRO   203       4.188  19.570   2.434  1.00 10.00      A   
ATOM   1910  CG  PRO   203       3.583  19.756   3.784  1.00 10.00      A   
ATOM   1911  CD  PRO   203       3.360  18.376   4.347  1.00 10.00      A   
ATOM   1912  C   PRO   203       6.429  18.640   3.048  1.00 10.00      A   
ATOM   1913  O   PRO   203       7.247  19.177   2.293  1.00 10.00      A   
ATOM   1914  N   GLN   204       6.708  18.327   4.302  1.00 10.00      A   
ATOM   1915  HN  GLN   204       6.024  17.887   4.852  1.00 10.00      A   
ATOM   1916  CA  GLN   204       8.009  18.601   4.876  1.00 10.00      A   
ATOM   1917  CB  GLN   204       7.878  19.512   6.096  1.00 10.00      A   
ATOM   1918  CG  GLN   204       8.894  20.642   6.123  1.00 10.00      A   
ATOM   1919  CD  GLN   204       8.866  21.419   7.420  1.00 10.00      A   
ATOM   1920  OE1 GLN   204       8.109  22.376   7.569  1.00 10.00      A   
ATOM   1921  NE2 GLN   204       9.696  21.019   8.367  1.00 10.00      A   
ATOM   1922 HE21 GLN   204      10.284  20.244   8.181  1.00 10.00      A   
ATOM   1923 HE22 GLN   204       9.698  21.508   9.213  1.00 10.00      A   
ATOM   1924  C   GLN   204       8.722  17.303   5.238  1.00 10.00      A   
ATOM   1925  O   GLN   204       8.419  16.243   4.689  1.00 10.00      A   
ATOM   1926  N   ASP   205       9.673  17.398   6.151  1.00 10.00      A   
ATOM   1927  HN  ASP   205       9.867  18.275   6.546  1.00 10.00      A   
ATOM   1928  CA  ASP   205      10.445  16.249   6.593  1.00 10.00      A   
ATOM   1929  CB  ASP   205      11.830  16.712   7.037  1.00 10.00      A   
ATOM   1930  CG  ASP   205      11.760  17.708   8.175  1.00 10.00      A   
ATOM   1931  OD1 ASP   205      11.999  17.306   9.329  1.00 10.00      A   
ATOM   1932  OD2 ASP   205      11.453  18.893   7.916  1.00 10.00      A   
ATOM   1933  C   ASP   205       9.750  15.532   7.747  1.00 10.00      A   
ATOM   1934  O   ASP   205       8.706  15.971   8.231  1.00 10.00      A   
ATOM   1935  N   THR   206      10.333  14.422   8.183  1.00 10.00      A   
ATOM   1936  HN  THR   206      11.163  14.113   7.748  1.00 10.00      A   
ATOM   1937  CA  THR   206       9.771  13.644   9.279  1.00 10.00      A   
ATOM   1938  CB  THR   206      10.008  12.133   9.067  1.00 10.00      A   
ATOM   1939  OG1 THR   206       9.913  11.828   7.668  1.00 10.00      A   
ATOM   1940  HG1 THR   206      10.028  12.632   7.155  1.00 10.00      A   
ATOM   1941  CG2 THR   206       8.967  11.318   9.821  1.00 10.00      A   
ATOM   1942  C   THR   206      10.357  14.073  10.629  1.00 10.00      A   
ATOM   1943  O   THR   206       9.777  13.807  11.681  1.00 10.00      A   
ATOM   1944  N   GLU   207      11.489  14.767  10.593  1.00 10.00      A   
ATOM   1945  HN  GLU   207      11.879  15.006   9.727  1.00 10.00      A   
ATOM   1946  CA  GLU   207      12.144  15.214  11.818  1.00 10.00      A   
ATOM   1947  CB  GLU   207      13.531  15.786  11.527  1.00 10.00      A   
ATOM   1948  CG  GLU   207      14.535  14.751  11.060  1.00 10.00      A   
ATOM   1949  CD  GLU   207      15.961  15.244  11.156  1.00 10.00      A   
ATOM   1950  OE1 GLU   207      16.592  15.463  10.101  1.00 10.00      A   
ATOM   1951  OE2 GLU   207      16.464  15.395  12.289  1.00 10.00      A   
ATOM   1952  C   GLU   207      11.290  16.240  12.546  1.00 10.00      A   
ATOM   1953  O   GLU   207      11.032  16.105  13.746  1.00 10.00      A   
ATOM   1954  N   GLU   208      10.845  17.256  11.814  1.00 10.00      A   
ATOM   1955  HN  GLU   208      11.104  17.309  10.858  1.00 10.00      A   
ATOM   1956  CA  GLU   208      10.005  18.305  12.385  1.00 10.00      A   
ATOM   1957  CB  GLU   208       9.892  19.498  11.433  1.00 10.00      A   
ATOM   1958  CG  GLU   208      11.209  20.208  11.152  1.00 10.00      A   
ATOM   1959  CD  GLU   208      11.751  20.953  12.352  1.00 10.00      A   
ATOM   1960  OE1 GLU   208      11.071  21.880  12.842  1.00 10.00      A   
ATOM   1961  OE2 GLU   208      12.867  20.624  12.810  1.00 10.00      A   
ATOM   1962  C   GLU   208       8.616  17.767  12.718  1.00 10.00      A   
ATOM   1963  O   GLU   208       7.876  18.366  13.498  1.00 10.00      A   
ATOM   1964  N   ASN   209       8.261  16.641  12.108  1.00 10.00      A   
ATOM   1965  HN  ASN   209       8.884  16.229  11.474  1.00 10.00      A   
ATOM   1966  CA  ASN   209       6.969  16.006  12.355  1.00 10.00      A   
ATOM   1967  CB  ASN   209       6.613  15.030  11.226  1.00 10.00      A   
ATOM   1968  CG  ASN   209       5.552  14.015  11.616  1.00 10.00      A   
ATOM   1969  OD1 ASN   209       5.866  12.888  12.000  1.00 10.00      A   
ATOM   1970  ND2 ASN   209       4.291  14.406  11.524  1.00 10.00      A   
ATOM   1971 HD21 ASN   209       4.106  15.325  11.212  1.00 10.00      A   
ATOM   1972 HD22 ASN   209       3.590  13.768  11.771  1.00 10.00      A   
ATOM   1973  C   ASN   209       6.987  15.291  13.703  1.00 10.00      A   
ATOM   1974  O   ASN   209       6.056  15.413  14.502  1.00 10.00      A   
ATOM   1975  N   ILE   210       8.061  14.550  13.951  1.00 10.00      A   
ATOM   1976  HN  ILE   210       8.761  14.482  13.268  1.00 10.00      A   
ATOM   1977  CA  ILE   210       8.221  13.827  15.203  1.00 10.00      A   
ATOM   1978  CB  ILE   210       9.321  12.747  15.102  1.00 10.00      A   
ATOM   1979  CG1 ILE   210       8.956  11.727  14.019  1.00 10.00      A   
ATOM   1980  CG2 ILE   210       9.527  12.052  16.443  1.00 10.00      A   
ATOM   1981  CD1 ILE   210      10.075  10.764  13.683  1.00 10.00      A   
ATOM   1982  C   ILE   210       8.553  14.803  16.325  1.00 10.00      A   
ATOM   1983  O   ILE   210       7.904  14.812  17.371  1.00 10.00      A   
ATOM   1984  N   LYS   211       9.556  15.636  16.092  1.00 10.00      A   
ATOM   1985  HN  LYS   211      10.027  15.589  15.229  1.00 10.00      A   
ATOM   1986  CA  LYS   211       9.973  16.630  17.069  1.00 10.00      A   
ATOM   1987  CB  LYS   211      11.357  16.300  17.632  1.00 10.00      A   
ATOM   1988  CG  LYS   211      11.476  14.930  18.277  1.00 10.00      A   
ATOM   1989  CD  LYS   211      12.842  14.745  18.916  1.00 10.00      A   
ATOM   1990  CE  LYS   211      13.031  13.325  19.421  1.00 10.00      A   
ATOM   1991  NZ  LYS   211      14.332  13.159  20.118  1.00 10.00      A   
ATOM   1992  HZ1 LYS   211      14.678  12.184  20.010  1.00 10.00      A   
ATOM   1993  HZ2 LYS   211      14.226  13.365  21.132  1.00 10.00      A   
ATOM   1994  HZ3 LYS   211      15.037  13.809  19.720  1.00 10.00      A   
ATOM   1995  C   LYS   211      10.002  18.006  16.424  1.00 10.00      A   
ATOM   1996  O   LYS   211      10.964  18.358  15.745  1.00 10.00      A   
ATOM   1997  N   GLY   212       8.944  18.772  16.619  1.00 10.00      A   
ATOM   1998  HN  GLY   212       8.192  18.439  17.159  1.00 10.00      A   
ATOM   1999  CA  GLY   212       8.885  20.094  16.040  1.00 10.00      A   
ATOM   2000  C   GLY   212       8.063  21.042  16.874  1.00 10.00      A   
ATOM   2001  O   GLY   212       7.582  20.675  17.948  1.00 10.00      A   
ATOM   2002  N   GLU   213       7.909  22.258  16.385  1.00 10.00      A   
ATOM   2003  HN  GLU   213       8.322  22.482  15.524  1.00 10.00      A   
ATOM   2004  CA  GLU   213       7.139  23.268  17.086  1.00 10.00      A   
ATOM   2005  CB  GLU   213       8.010  24.493  17.385  1.00 10.00      A   
ATOM   2006  CG  GLU   213       7.304  25.574  18.185  1.00 10.00      A   
ATOM   2007  CD  GLU   213       8.189  26.764  18.461  1.00 10.00      A   
ATOM   2008  OE1 GLU   213       9.042  26.678  19.372  1.00 10.00      A   
ATOM   2009  OE2 GLU   213       8.030  27.796  17.779  1.00 10.00      A   
ATOM   2010  C   GLU   213       5.923  23.672  16.263  1.00 10.00      A   
ATOM   2011  O   GLU   213       4.875  24.016  16.809  1.00 10.00      A   
ATOM   2012  N   THR   214       6.066  23.616  14.949  1.00 10.00      A   
ATOM   2013  HN  THR   214       6.918  23.317  14.568  1.00 10.00      A   
ATOM   2014  CA  THR   214       4.988  23.985  14.053  1.00 10.00      A   
ATOM   2015  CB  THR   214       5.416  25.153  13.143  1.00 10.00      A   
ATOM   2016  OG1 THR   214       6.441  25.918  13.797  1.00 10.00      A   
ATOM   2017  HG1 THR   214       6.061  26.380  14.554  1.00 10.00      A   
ATOM   2018  CG2 THR   214       4.231  26.059  12.846  1.00 10.00      A   
ATOM   2019  C   THR   214       4.576  22.802  13.186  1.00 10.00      A   
ATOM   2020  O   THR   214       5.403  22.215  12.487  1.00 10.00      A   
ATOM   2021  N   ASN   215       3.302  22.450  13.247  1.00 10.00      A   
ATOM   2022  HN  ASN   215       2.699  22.951  13.835  1.00 10.00      A   
ATOM   2023  CA  ASN   215       2.769  21.345  12.459  1.00 10.00      A   
ATOM   2024  CB  ASN   215       1.524  20.758  13.133  1.00 10.00      A   
ATOM   2025  CG  ASN   215       1.849  19.731  14.202  1.00 10.00      A   
ATOM   2026  OD1 ASN   215       1.987  20.060  15.381  1.00 10.00      A   
ATOM   2027  ND2 ASN   215       1.974  18.481  13.799  1.00 10.00      A   
ATOM   2028 HD21 ASN   215       1.853  18.286  12.837  1.00 10.00      A   
ATOM   2029 HD22 ASN   215       2.177  17.795  14.467  1.00 10.00      A   
ATOM   2030  C   ASN   215       2.421  21.836  11.059  1.00 10.00      A   
ATOM   2031  O   ASN   215       1.602  22.741  10.902  1.00 10.00      A   
ATOM   2032  N   SER   216       3.045  21.253  10.045  1.00 10.00      A   
ATOM   2033  HN  SER   216       3.694  20.539  10.221  1.00 10.00      A   
ATOM   2034  CA  SER   216       2.800  21.670   8.671  1.00 10.00      A   
ATOM   2035  CB  SER   216       4.099  22.171   8.035  1.00 10.00      A   
ATOM   2036  OG  SER   216       5.222  21.804   8.823  1.00 10.00      A   
ATOM   2037  HG  SER   216       5.572  20.962   8.505  1.00 10.00      A   
ATOM   2038  C   SER   216       2.163  20.571   7.817  1.00 10.00      A   
ATOM   2039  O   SER   216       2.046  20.718   6.597  1.00 10.00      A   
ATOM   2040  N   GLU   217       1.742  19.481   8.454  1.00 10.00      A   
ATOM   2041  HN  GLU   217       1.855  19.420   9.427  1.00 10.00      A   
ATOM   2042  CA  GLU   217       1.114  18.372   7.738  1.00 10.00      A   
ATOM   2043  CB  GLU   217       0.939  17.149   8.644  1.00 10.00      A   
ATOM   2044  CG  GLU   217       2.201  16.717   9.373  1.00 10.00      A   
ATOM   2045  CD  GLU   217       2.331  17.359  10.739  1.00 10.00      A   
ATOM   2046  OE1 GLU   217       1.541  18.277  11.050  1.00 10.00      A   
ATOM   2047  OE2 GLU   217       3.226  16.952  11.510  1.00 10.00      A   
ATOM   2048  C   GLU   217      -0.236  18.792   7.167  1.00 10.00      A   
ATOM   2049  O   GLU   217      -0.994  19.520   7.812  1.00 10.00      A   
ATOM   2050  N   ILE   218      -0.536  18.326   5.965  1.00 10.00      A   
ATOM   2051  HN  ILE   218       0.098  17.724   5.512  1.00 10.00      A   
ATOM   2052  CA  ILE   218      -1.789  18.664   5.301  1.00 10.00      A   
ATOM   2053  CB  ILE   218      -1.553  19.034   3.819  1.00 10.00      A   
ATOM   2054  CG1 ILE   218      -0.430  20.072   3.701  1.00 10.00      A   
ATOM   2055  CG2 ILE   218      -2.833  19.563   3.186  1.00 10.00      A   
ATOM   2056  CD1 ILE   218       0.041  20.311   2.283  1.00 10.00      A   
ATOM   2057  C   ILE   218      -2.775  17.500   5.385  1.00 10.00      A   
ATOM   2058  O   ILE   218      -2.417  16.357   5.111  1.00 10.00      A   
ATOM   2059  N   SER   219      -4.006  17.798   5.779  1.00 10.00      A   
ATOM   2060  HN  SER   219      -4.225  18.730   5.994  1.00 10.00      A   
ATOM   2061  CA  SER   219      -5.044  16.785   5.899  1.00 10.00      A   
ATOM   2062  CB  SER   219      -5.616  16.794   7.321  1.00 10.00      A   
ATOM   2063  OG  SER   219      -6.486  15.697   7.543  1.00 10.00      A   
ATOM   2064  HG  SER   219      -7.299  16.009   7.954  1.00 10.00      A   
ATOM   2065  C   SER   219      -6.154  17.060   4.891  1.00 10.00      A   
ATOM   2066  O   SER   219      -6.825  18.091   4.970  1.00 10.00      A   
ATOM   2067  N   ILE   220      -6.339  16.153   3.938  1.00 10.00      A   
ATOM   2068  HN  ILE   220      -5.778  15.345   3.921  1.00 10.00      A   
ATOM   2069  CA  ILE   220      -7.375  16.323   2.927  1.00 10.00      A   
ATOM   2070  CB  ILE   220      -6.805  16.405   1.493  1.00 10.00      A   
ATOM   2071  CG1 ILE   220      -6.098  15.104   1.102  1.00 10.00      A   
ATOM   2072  CG2 ILE   220      -5.865  17.594   1.352  1.00 10.00      A   
ATOM   2073  CD1 ILE   220      -5.762  15.013  -0.370  1.00 10.00      A   
ATOM   2074  C   ILE   220      -8.422  15.216   3.008  1.00 10.00      A   
ATOM   2075  O   ILE   220      -8.129  14.086   3.405  1.00 10.00      A   
ATOM   2076  N   ILE   221      -9.643  15.556   2.637  1.00 10.00      A   
ATOM   2077  HN  ILE   221      -9.809  16.479   2.338  1.00 10.00      A   
ATOM   2078  CA  ILE   221     -10.750  14.618   2.650  1.00 10.00      A   
ATOM   2079  CB  ILE   221     -12.030  15.286   3.197  1.00 10.00      A   
ATOM   2080  CG1 ILE   221     -11.727  16.049   4.494  1.00 10.00      A   
ATOM   2081  CG2 ILE   221     -13.121  14.249   3.422  1.00 10.00      A   
ATOM   2082  CD1 ILE   221     -12.901  16.836   5.035  1.00 10.00      A   
ATOM   2083  C   ILE   221     -11.013  14.126   1.232  1.00 10.00      A   
ATOM   2084  O   ILE   221     -11.232  14.936   0.327  1.00 10.00      A   
ATOM   2085  N   ASP   222     -10.984  12.802   1.054  1.00 10.00      A   
ATOM   2086  HN  ASP   222     -10.802  12.225   1.827  1.00 10.00      A   
ATOM   2087  CA  ASP   222     -11.202  12.173  -0.253  1.00 10.00      A   
ATOM   2088  CB  ASP   222     -12.544  12.575  -0.879  1.00 10.00      A   
ATOM   2089  CG  ASP   222     -12.732  12.022  -2.279  1.00 10.00      A   
ATOM   2090  OD1 ASP   222     -12.843  10.785  -2.430  1.00 10.00      A   
ATOM   2091  OD2 ASP   222     -12.783  12.823  -3.231  1.00 10.00      A   
ATOM   2092  C   ASP   222     -10.038  12.443  -1.201  1.00 10.00      A   
ATOM   2093  O   ASP   222      -9.619  13.584  -1.383  1.00 10.00      A   
ATOM   2094  N   ALA   223      -9.498  11.387  -1.785  1.00 10.00      A   
ATOM   2095  HN  ALA   223      -9.867  10.496  -1.607  1.00 10.00      A   
ATOM   2096  CA  ALA   223      -8.377  11.519  -2.694  1.00 10.00      A   
ATOM   2097  CB  ALA   223      -7.078  11.277  -1.942  1.00 10.00      A   
ATOM   2098  C   ALA   223      -8.499  10.545  -3.857  1.00 10.00      A   
ATOM   2099  O   ALA   223      -9.284   9.596  -3.810  1.00 10.00      A   
ATOM   2100  N   THR   224      -7.732  10.795  -4.905  1.00 10.00      A   
ATOM   2101  HN  THR   224      -7.158  11.597  -4.896  1.00 10.00      A   
ATOM   2102  CA  THR   224      -7.730   9.938  -6.079  1.00 10.00      A   
ATOM   2103  CB  THR   224      -7.362  10.736  -7.346  1.00 10.00      A   
ATOM   2104  OG1 THR   224      -6.166  11.498  -7.111  1.00 10.00      A   
ATOM   2105  HG1 THR   224      -6.353  12.200  -6.460  1.00 10.00      A   
ATOM   2106  CG2 THR   224      -8.493  11.674  -7.735  1.00 10.00      A   
ATOM   2107  C   THR   224      -6.736   8.795  -5.897  1.00 10.00      A   
ATOM   2108  O   THR   224      -6.056   8.713  -4.869  1.00 10.00      A   
ATOM   2109  N   LEU   225      -6.647   7.919  -6.894  1.00 10.00      A   
ATOM   2110  HN  LEU   225      -7.212   8.040  -7.692  1.00 10.00      A   
ATOM   2111  CA  LEU   225      -5.732   6.788  -6.833  1.00 10.00      A   
ATOM   2112  CB  LEU   225      -5.893   5.894  -8.065  1.00 10.00      A   
ATOM   2113  CG  LEU   225      -5.092   4.590  -8.054  1.00 10.00      A   
ATOM   2114  CD1 LEU   225      -5.619   3.646  -6.983  1.00 10.00      A   
ATOM   2115  CD2 LEU   225      -5.127   3.926  -9.421  1.00 10.00      A   
ATOM   2116  C   LEU   225      -4.289   7.270  -6.715  1.00 10.00      A   
ATOM   2117  O   LEU   225      -3.513   6.749  -5.913  1.00 10.00      A   
ATOM   2118  N   LYS   226      -3.943   8.287  -7.498  1.00 10.00      A   
ATOM   2119  HN  LYS   226      -4.612   8.673  -8.105  1.00 10.00      A   
ATOM   2120  CA  LYS   226      -2.596   8.842  -7.481  1.00 10.00      A   
ATOM   2121  CB  LYS   226      -2.404   9.849  -8.615  1.00 10.00      A   
ATOM   2122  CG  LYS   226      -2.267   9.213  -9.988  1.00 10.00      A   
ATOM   2123  CD  LYS   226      -1.859  10.239 -11.027  1.00 10.00      A   
ATOM   2124  CE  LYS   226      -1.518   9.577 -12.350  1.00 10.00      A   
ATOM   2125  NZ  LYS   226      -0.956  10.552 -13.320  1.00 10.00      A   
ATOM   2126  HZ1 LYS   226      -0.728  10.076 -14.216  1.00 10.00      A   
ATOM   2127  HZ2 LYS   226      -0.082  10.979 -12.935  1.00 10.00      A   
ATOM   2128  HZ3 LYS   226      -1.645  11.308 -13.508  1.00 10.00      A   
ATOM   2129  C   LYS   226      -2.279   9.486  -6.136  1.00 10.00      A   
ATOM   2130  O   LYS   226      -1.157   9.384  -5.644  1.00 10.00      A   
ATOM   2131  N   GLU   227      -3.273  10.138  -5.540  1.00 10.00      A   
ATOM   2132  HN  GLU   227      -4.149  10.182  -5.980  1.00 10.00      A   
ATOM   2133  CA  GLU   227      -3.089  10.785  -4.246  1.00 10.00      A   
ATOM   2134  CB  GLU   227      -4.284  11.680  -3.908  1.00 10.00      A   
ATOM   2135  CG  GLU   227      -4.275  13.032  -4.606  1.00 10.00      A   
ATOM   2136  CD  GLU   227      -5.627  13.717  -4.567  1.00 10.00      A   
ATOM   2137  OE1 GLU   227      -6.572  13.191  -5.186  1.00 10.00      A   
ATOM   2138  OE2 GLU   227      -5.750  14.787  -3.929  1.00 10.00      A   
ATOM   2139  C   GLU   227      -2.874   9.741  -3.152  1.00 10.00      A   
ATOM   2140  O   GLU   227      -2.066   9.937  -2.244  1.00 10.00      A   
ATOM   2141  N   GLU   228      -3.585   8.621  -3.262  1.00 10.00      A   
ATOM   2142  HN  GLU   228      -4.204   8.522  -4.019  1.00 10.00      A   
ATOM   2143  CA  GLU   228      -3.476   7.538  -2.290  1.00 10.00      A   
ATOM   2144  CB  GLU   228      -4.475   6.423  -2.611  1.00 10.00      A   
ATOM   2145  CG  GLU   228      -4.288   5.169  -1.773  1.00 10.00      A   
ATOM   2146  CD  GLU   228      -5.481   4.243  -1.818  1.00 10.00      A   
ATOM   2147  OE1 GLU   228      -5.468   3.293  -2.623  1.00 10.00      A   
ATOM   2148  OE2 GLU   228      -6.429   4.452  -1.029  1.00 10.00      A   
ATOM   2149  C   GLU   228      -2.053   6.982  -2.240  1.00 10.00      A   
ATOM   2150  O   GLU   228      -1.547   6.629  -1.171  1.00 10.00      A   
ATOM   2151  N   LEU   229      -1.404   6.942  -3.396  1.00 10.00      A   
ATOM   2152  HN  LEU   229      -1.857   7.263  -4.206  1.00 10.00      A   
ATOM   2153  CA  LEU   229      -0.043   6.426  -3.504  1.00 10.00      A   
ATOM   2154  CB  LEU   229       0.376   6.345  -4.971  1.00 10.00      A   
ATOM   2155  CG  LEU   229      -0.503   5.480  -5.874  1.00 10.00      A   
ATOM   2156  CD1 LEU   229      -0.109   5.661  -7.330  1.00 10.00      A   
ATOM   2157  CD2 LEU   229      -0.405   4.015  -5.475  1.00 10.00      A   
ATOM   2158  C   LEU   229       0.958   7.273  -2.723  1.00 10.00      A   
ATOM   2159  O   LEU   229       2.050   6.812  -2.398  1.00 10.00      A   
ATOM   2160  N   LEU   230       0.582   8.507  -2.416  1.00 10.00      A   
ATOM   2161  HN  LEU   230      -0.308   8.818  -2.687  1.00 10.00      A   
ATOM   2162  CA  LEU   230       1.455   9.412  -1.680  1.00 10.00      A   
ATOM   2163  CB  LEU   230       1.647  10.717  -2.458  1.00 10.00      A   
ATOM   2164  CG  LEU   230       2.104  10.586  -3.914  1.00 10.00      A   
ATOM   2165  CD1 LEU   230       2.231  11.959  -4.554  1.00 10.00      A   
ATOM   2166  CD2 LEU   230       3.418   9.822  -4.012  1.00 10.00      A   
ATOM   2167  C   LEU   230       0.891   9.714  -0.295  1.00 10.00      A   
ATOM   2168  O   LEU   230       1.356  10.628   0.389  1.00 10.00      A   
ATOM   2169  N   ARG   231      -0.107   8.943   0.117  1.00 10.00      A   
ATOM   2170  HN  ARG   231      -0.425   8.219  -0.466  1.00 10.00      A   
ATOM   2171  CA  ARG   231      -0.735   9.141   1.419  1.00 10.00      A   
ATOM   2172  CB  ARG   231      -2.029   8.332   1.532  1.00 10.00      A   
ATOM   2173  CG  ARG   231      -2.823   8.619   2.796  1.00 10.00      A   
ATOM   2174  CD  ARG   231      -3.865   7.547   3.061  1.00 10.00      A   
ATOM   2175  NE  ARG   231      -4.947   7.570   2.083  1.00 10.00      A   
ATOM   2176  HE  ARG   231      -5.422   8.427   1.950  1.00 10.00      A   
ATOM   2177  CZ  ARG   231      -5.325   6.509   1.377  1.00 10.00      A   
ATOM   2178  NH1 ARG   231      -4.707   5.344   1.539  1.00 10.00      A   
ATOM   2179 HH11 ARG   231      -5.006   4.511   0.983  1.00 10.00      A   
ATOM   2180 HH12 ARG   231      -3.921   5.250   2.221  1.00 10.00      A   
ATOM   2181  NH2 ARG   231      -6.321   6.606   0.507  1.00 10.00      A   
ATOM   2182 HH21 ARG   231      -6.822   7.512   0.371  1.00 10.00      A   
ATOM   2183 HH22 ARG   231      -6.607   5.764  -0.056  1.00 10.00      A   
ATOM   2184  C   ARG   231       0.217   8.777   2.556  1.00 10.00      A   
ATOM   2185  O   ARG   231       0.621   7.622   2.700  1.00 10.00      A   
ATOM   2186  N   ASP   232       0.568   9.770   3.362  1.00 10.00      A   
ATOM   2187  HN  ASP   232       0.206  10.669   3.198  1.00 10.00      A   
ATOM   2188  CA  ASP   232       1.475   9.568   4.484  1.00 10.00      A   
ATOM   2189  CB  ASP   232       2.127  10.891   4.892  1.00 10.00      A   
ATOM   2190  CG  ASP   232       3.428  11.154   4.164  1.00 10.00      A   
ATOM   2191  OD1 ASP   232       4.405  10.409   4.402  1.00 10.00      A   
ATOM   2192  OD2 ASP   232       3.484  12.114   3.363  1.00 10.00      A   
ATOM   2193  C   ASP   232       0.750   8.958   5.676  1.00 10.00      A   
ATOM   2194  O   ASP   232       1.354   8.273   6.502  1.00 10.00      A   
ATOM   2195  N   GLY   233      -0.545   9.217   5.765  1.00 10.00      A   
ATOM   2196  HN  GLY   233      -0.970   9.773   5.079  1.00 10.00      A   
ATOM   2197  CA  GLY   233      -1.339   8.689   6.857  1.00 10.00      A   
ATOM   2198  C   GLY   233      -2.795   8.551   6.475  1.00 10.00      A   
ATOM   2199  O   GLY   233      -3.344   9.417   5.793  1.00 10.00      A   
ATOM   2200  N   VAL   234      -3.418   7.463   6.895  1.00 10.00      A   
ATOM   2201  HN  VAL   234      -2.925   6.804   7.430  1.00 10.00      A   
ATOM   2202  CA  VAL   234      -4.817   7.216   6.583  1.00 10.00      A   
ATOM   2203  CB  VAL   234      -5.016   5.820   5.939  1.00 10.00      A   
ATOM   2204  CG1 VAL   234      -4.738   4.699   6.930  1.00 10.00      A   
ATOM   2205  CG2 VAL   234      -6.403   5.680   5.328  1.00 10.00      A   
ATOM   2206  C   VAL   234      -5.693   7.357   7.827  1.00 10.00      A   
ATOM   2207  O   VAL   234      -5.254   7.076   8.944  1.00 10.00      A   
ATOM   2208  N   LEU   235      -6.921   7.820   7.628  1.00 10.00      A   
ATOM   2209  HN  LEU   235      -7.198   8.064   6.717  1.00 10.00      A   
ATOM   2210  CA  LEU   235      -7.870   7.988   8.721  1.00 10.00      A   
ATOM   2211  CB  LEU   235      -7.799   9.418   9.274  1.00 10.00      A   
ATOM   2212  CG  LEU   235      -8.776   9.772  10.401  1.00 10.00      A   
ATOM   2213  CD1 LEU   235      -8.447   8.998  11.668  1.00 10.00      A   
ATOM   2214  CD2 LEU   235      -8.768  11.268  10.670  1.00 10.00      A   
ATOM   2215  C   LEU   235      -9.281   7.688   8.228  1.00 10.00      A   
ATOM   2216  O   LEU   235      -9.688   8.178   7.181  1.00 10.00      A   
ATOM   2217  N   THR   236     -10.013   6.872   8.965  1.00 10.00      A   
ATOM   2218  HN  THR   236      -9.626   6.478   9.779  1.00 10.00      A   
ATOM   2219  CA  THR   236     -11.376   6.529   8.591  1.00 10.00      A   
ATOM   2220  CB  THR   236     -11.484   5.041   8.205  1.00 10.00      A   
ATOM   2221  OG1 THR   236     -10.354   4.678   7.397  1.00 10.00      A   
ATOM   2222  HG1 THR   236     -10.254   5.319   6.687  1.00 10.00      A   
ATOM   2223  CG2 THR   236     -12.763   4.782   7.423  1.00 10.00      A   
ATOM   2224  C   THR   236     -12.330   6.830   9.744  1.00 10.00      A   
ATOM   2225  O   THR   236     -12.244   6.215  10.809  1.00 10.00      A   
ATOM   2226  N   VAL   237     -13.217   7.792   9.542  1.00 10.00      A   
ATOM   2227  HN  VAL   237     -13.235   8.259   8.674  1.00 10.00      A   
ATOM   2228  CA  VAL   237     -14.172   8.169  10.571  1.00 10.00      A   
ATOM   2229  CB  VAL   237     -14.045   9.663  10.952  1.00 10.00      A   
ATOM   2230  CG1 VAL   237     -15.022  10.023  12.065  1.00 10.00      A   
ATOM   2231  CG2 VAL   237     -12.619   9.984  11.374  1.00 10.00      A   
ATOM   2232  C   VAL   237     -15.597   7.873  10.124  1.00 10.00      A   
ATOM   2233  O   VAL   237     -16.072   8.414   9.125  1.00 10.00      A   
ATOM   2234  N   THR   238     -16.262   6.999  10.858  1.00 10.00      A   
ATOM   2235  HN  THR   238     -15.813   6.580  11.625  1.00 10.00      A   
ATOM   2236  CA  THR   238     -17.636   6.632  10.560  1.00 10.00      A   
ATOM   2237  CB  THR   238     -17.863   5.123  10.790  1.00 10.00      A   
ATOM   2238  OG1 THR   238     -16.747   4.376  10.274  1.00 10.00      A   
ATOM   2239  HG1 THR   238     -17.054   3.513   9.964  1.00 10.00      A   
ATOM   2240  CG2 THR   238     -19.137   4.662  10.096  1.00 10.00      A   
ATOM   2241  C   THR   238     -18.591   7.430  11.449  1.00 10.00      A   
ATOM   2242  O   THR   238     -18.467   7.410  12.676  1.00 10.00      A   
ATOM   2243  N   LEU   239     -19.524   8.140  10.831  1.00 10.00      A   
ATOM   2244  HN  LEU   239     -19.569   8.121   9.847  1.00 10.00      A   
ATOM   2245  CA  LEU   239     -20.494   8.942  11.568  1.00 10.00      A   
ATOM   2246  CB  LEU   239     -20.157  10.435  11.459  1.00 10.00      A   
ATOM   2247  CG  LEU   239     -19.070  10.968  12.397  1.00 10.00      A   
ATOM   2248  CD1 LEU   239     -18.185  11.966  11.668  1.00 10.00      A   
ATOM   2249  CD2 LEU   239     -19.701  11.624  13.613  1.00 10.00      A   
ATOM   2250  C   LEU   239     -21.904   8.687  11.047  1.00 10.00      A   
ATOM   2251  O   LEU   239     -22.113   7.810  10.203  1.00 10.00      A   
ATOM   2252  N   ASN   240     -22.863   9.456  11.551  1.00 10.00      A   
ATOM   2253  HN  ASN   240     -22.627  10.143  12.212  1.00 10.00      A   
ATOM   2254  CA  ASN   240     -24.257   9.324  11.145  1.00 10.00      A   
ATOM   2255  CB  ASN   240     -24.921   8.108  11.810  1.00 10.00      A   
ATOM   2256  CG  ASN   240     -24.870   8.128  13.328  1.00 10.00      A   
ATOM   2257  OD1 ASN   240     -24.987   9.177  13.960  1.00 10.00      A   
ATOM   2258  ND2 ASN   240     -24.712   6.956  13.923  1.00 10.00      A   
ATOM   2259 HD21 ASN   240     -24.638   6.159  13.361  1.00 10.00      A   
ATOM   2260 HD22 ASN   240     -24.679   6.931  14.906  1.00 10.00      A   
ATOM   2261  C   ASN   240     -25.035  10.604  11.446  1.00 10.00      A   
ATOM   2262  O   ASN   240     -24.523  11.515  12.099  1.00 10.00      A   
ATOM   2263  N   LYS   241     -26.282  10.654  10.997  1.00 10.00      A   
ATOM   2264  HN  LYS   241     -26.642   9.886  10.506  1.00 10.00      A   
ATOM   2265  CA  LYS   241     -27.130  11.827  11.197  1.00 10.00      A   
ATOM   2266  CB  LYS   241     -28.362  11.765  10.289  1.00 10.00      A   
ATOM   2267  CG  LYS   241     -29.357  10.676  10.664  1.00 10.00      A   
ATOM   2268  CD  LYS   241     -30.773  11.062  10.269  1.00 10.00      A   
ATOM   2269  CE  LYS   241     -31.790  10.149  10.931  1.00 10.00      A   
ATOM   2270  NZ  LYS   241     -33.169  10.706  10.885  1.00 10.00      A   
ATOM   2271  HZ1 LYS   241     -33.203  11.623  11.373  1.00 10.00      A   
ATOM   2272  HZ2 LYS   241     -33.832  10.054  11.350  1.00 10.00      A   
ATOM   2273  HZ3 LYS   241     -33.471  10.839   9.899  1.00 10.00      A   
ATOM   2274  C   LYS   241     -27.563  12.008  12.654  1.00 10.00      A   
ATOM   2275  O   LYS   241     -28.207  13.002  12.994  1.00 10.00      A   
ATOM   2276  N   ASN   242     -27.206  11.059  13.514  1.00 10.00      A   
ATOM   2277  HN  ASN   242     -26.675  10.301  13.198  1.00 10.00      A   
ATOM   2278  CA  ASN   242     -27.571  11.139  14.925  1.00 10.00      A   
ATOM   2279  CB  ASN   242     -27.562   9.757  15.592  1.00 10.00      A   
ATOM   2280  CG  ASN   242     -28.573   8.792  15.000  1.00 10.00      A   
ATOM   2281  OD1 ASN   242     -29.758   8.836  15.326  1.00 10.00      A   
ATOM   2282  ND2 ASN   242     -28.106   7.898  14.140  1.00 10.00      A   
ATOM   2283 HD21 ASN   242     -27.149   7.907  13.936  1.00 10.00      A   
ATOM   2284 HD22 ASN   242     -28.739   7.258  13.744  1.00 10.00      A   
ATOM   2285  C   ASN   242     -26.635  12.086  15.664  1.00 10.00      A   
ATOM   2286  O   ASN   242     -26.780  12.300  16.869  1.00 10.00      A   
ATOM   2287  N   ARG   243     -25.663  12.633  14.925  1.00 10.00      A   
ATOM   2288  HN  ARG   243     -25.601  12.379  13.976  1.00 10.00      A   
ATOM   2289  CA  ARG   243     -24.682  13.581  15.461  1.00 10.00      A   
ATOM   2290  CB  ARG   243     -25.359  14.797  16.107  1.00 10.00      A   
ATOM   2291  CG  ARG   243     -26.341  15.519  15.199  1.00 10.00      A   
ATOM   2292  CD  ARG   243     -26.962  16.715  15.899  1.00 10.00      A   
ATOM   2293  NE  ARG   243     -25.992  17.787  16.125  1.00 10.00      A   
ATOM   2294  HE  ARG   243     -25.349  17.972  15.397  1.00 10.00      A   
ATOM   2295  CZ  ARG   243     -25.933  18.519  17.240  1.00 10.00      A   
ATOM   2296  NH1 ARG   243     -26.785  18.292  18.233  1.00 10.00      A   
ATOM   2297 HH11 ARG   243     -26.740  18.868  19.105  1.00 10.00      A   
ATOM   2298 HH12 ARG   243     -27.503  17.540  18.151  1.00 10.00      A   
ATOM   2299  NH2 ARG   243     -25.025  19.482  17.360  1.00 10.00      A   
ATOM   2300 HH21 ARG   243     -24.981  20.053  18.235  1.00 10.00      A   
ATOM   2301 HH22 ARG   243     -24.355  19.674  16.585  1.00 10.00      A   
ATOM   2302  C   ARG   243     -23.716  12.919  16.437  1.00 10.00      A   
ATOM   2303  O   ARG   243     -23.071  13.593  17.242  1.00 10.00      A   
ATOM   2304  N   GLU   244     -23.604  11.602  16.344  1.00 10.00      A   
ATOM   2305  HN  GLU   244     -24.116  11.124  15.658  1.00 10.00      A   
ATOM   2306  CA  GLU   244     -22.722  10.849  17.219  1.00 10.00      A   
ATOM   2307  CB  GLU   244     -23.528   9.895  18.106  1.00 10.00      A   
ATOM   2308  CG  GLU   244     -24.521   9.031  17.346  1.00 10.00      A   
ATOM   2309  CD  GLU   244     -25.201   8.004  18.223  1.00 10.00      A   
ATOM   2310  OE1 GLU   244     -26.271   8.311  18.791  1.00 10.00      A   
ATOM   2311  OE2 GLU   244     -24.668   6.879  18.348  1.00 10.00      A   
ATOM   2312  C   GLU   244     -21.696  10.076  16.401  1.00 10.00      A   
ATOM   2313  O   GLU   244     -21.993   9.598  15.305  1.00 10.00      A   
ATOM   2314  N   VAL   245     -20.485   9.974  16.928  1.00 10.00      A   
ATOM   2315  HN  VAL   245     -20.305  10.387  17.801  1.00 10.00      A   
ATOM   2316  CA  VAL   245     -19.417   9.257  16.249  1.00 10.00      A   
ATOM   2317  CB  VAL   245     -18.028   9.635  16.813  1.00 10.00      A   
ATOM   2318  CG1 VAL   245     -16.918   8.997  15.992  1.00 10.00      A   
ATOM   2319  CG2 VAL   245     -17.856  11.146  16.856  1.00 10.00      A   
ATOM   2320  C   VAL   245     -19.625   7.755  16.391  1.00 10.00      A   
ATOM   2321  O   VAL   245     -19.952   7.264  17.473  1.00 10.00      A   
ATOM   2322  N   VAL   246     -19.458   7.031  15.297  1.00 10.00      A   
ATOM   2323  HN  VAL   246     -19.214   7.476  14.456  1.00 10.00      A   
ATOM   2324  CA  VAL   246     -19.624   5.587  15.319  1.00 10.00      A   
ATOM   2325  CB  VAL   246     -20.137   5.043  13.966  1.00 10.00      A   
ATOM   2326  CG1 VAL   246     -20.318   3.532  14.024  1.00 10.00      A   
ATOM   2327  CG2 VAL   246     -21.441   5.723  13.574  1.00 10.00      A   
ATOM   2328  C   VAL   246     -18.307   4.911  15.680  1.00 10.00      A   
ATOM   2329  O   VAL   246     -18.196   4.272  16.727  1.00 10.00      A   
ATOM   2330  N   GLN   247     -17.303   5.085  14.827  1.00 10.00      A   
ATOM   2331  HN  GLN   247     -17.439   5.641  14.029  1.00 10.00      A   
ATOM   2332  CA  GLN   247     -15.999   4.477  15.055  1.00 10.00      A   
ATOM   2333  CB  GLN   247     -16.013   3.009  14.602  1.00 10.00      A   
ATOM   2334  CG  GLN   247     -14.694   2.277  14.798  1.00 10.00      A   
ATOM   2335  CD  GLN   247     -14.451   1.877  16.240  1.00 10.00      A   
ATOM   2336  OE1 GLN   247     -15.379   1.519  16.966  1.00 10.00      A   
ATOM   2337  NE2 GLN   247     -13.201   1.947  16.669  1.00 10.00      A   
ATOM   2338 HE21 GLN   247     -12.511   2.252  16.042  1.00 10.00      A   
ATOM   2339 HE22 GLN   247     -13.013   1.690  17.597  1.00 10.00      A   
ATOM   2340  C   GLN   247     -14.901   5.232  14.314  1.00 10.00      A   
ATOM   2341  O   GLN   247     -15.083   5.653  13.168  1.00 10.00      A   
ATOM   2342  N   VAL   248     -13.775   5.423  14.987  1.00 10.00      A   
ATOM   2343  HN  VAL   248     -13.716   5.107  15.917  1.00 10.00      A   
ATOM   2344  CA  VAL   248     -12.627   6.092  14.398  1.00 10.00      A   
ATOM   2345  CB  VAL   248     -12.081   7.208  15.316  1.00 10.00      A   
ATOM   2346  CG1 VAL   248     -10.926   7.940  14.646  1.00 10.00      A   
ATOM   2347  CG2 VAL   248     -13.185   8.184  15.695  1.00 10.00      A   
ATOM   2348  C   VAL   248     -11.533   5.059  14.162  1.00 10.00      A   
ATOM   2349  O   VAL   248     -11.221   4.262  15.049  1.00 10.00      A   
ATOM   2350  N   SER   249     -10.977   5.044  12.963  1.00 10.00      A   
ATOM   2351  HN  SER   249     -11.277   5.687  12.282  1.00 10.00      A   
ATOM   2352  CA  SER   249      -9.935   4.088  12.631  1.00 10.00      A   
ATOM   2353  CB  SER   249     -10.467   3.077  11.618  1.00 10.00      A   
ATOM   2354  OG  SER   249     -11.834   2.800  11.870  1.00 10.00      A   
ATOM   2355  HG  SER   249     -12.134   3.349  12.603  1.00 10.00      A   
ATOM   2356  C   SER   249      -8.675   4.765  12.099  1.00 10.00      A   
ATOM   2357  O   SER   249      -8.726   5.537  11.138  1.00 10.00      A   
ATOM   2358  N   LYS   250      -7.557   4.479  12.753  1.00 10.00      A   
ATOM   2359  HN  LYS   250      -7.609   3.886  13.535  1.00 10.00      A   
ATOM   2360  CA  LYS   250      -6.259   5.013  12.360  1.00 10.00      A   
ATOM   2361  CB  LYS   250      -6.061   6.445  12.872  1.00 10.00      A   
ATOM   2362  CG  LYS   250      -4.795   7.115  12.355  1.00 10.00      A   
ATOM   2363  CD  LYS   250      -4.491   8.392  13.119  1.00 10.00      A   
ATOM   2364  CE  LYS   250      -3.190   9.031  12.649  1.00 10.00      A   
ATOM   2365  NZ  LYS   250      -1.997   8.200  12.973  1.00 10.00      A   
ATOM   2366  HZ1 LYS   250      -1.976   7.981  13.988  1.00 10.00      A   
ATOM   2367  HZ2 LYS   250      -1.125   8.712  12.728  1.00 10.00      A   
ATOM   2368  HZ3 LYS   250      -2.021   7.303  12.439  1.00 10.00      A   
ATOM   2369  C   LYS   250      -5.152   4.111  12.891  1.00 10.00      A   
ATOM   2370  O   LYS   250      -4.582   4.362  13.956  1.00 10.00      A   
ATOM   2371  N   ALA   251      -4.870   3.043  12.167  1.00 10.00      A   
ATOM   2372  HN  ALA   251      -5.371   2.877  11.338  1.00 10.00      A   
ATOM   2373  CA  ALA   251      -3.833   2.109  12.576  1.00 10.00      A   
ATOM   2374  CB  ALA   251      -4.152   0.699  12.105  1.00 10.00      A   
ATOM   2375  C   ALA   251      -2.465   2.558  12.075  1.00 10.00      A   
ATOM   2376  O   ALA   251      -2.044   2.193  10.974  1.00 10.00      A   
ATOM   2377  N   GLY   252      -1.788   3.368  12.884  1.00 10.00      A   
ATOM   2378  HN  GLY   252      -2.194   3.646  13.733  1.00 10.00      A   
ATOM   2379  CA  GLY   252      -0.475   3.859  12.521  1.00 10.00      A   
ATOM   2380  C   GLY   252      -0.545   5.028  11.558  1.00 10.00      A   
ATOM   2381  O   GLY   252      -1.463   5.852  11.635  1.00 10.00      A   
ATOM   2382  N   GLY   253       0.426   5.103  10.657  1.00 10.00      A   
ATOM   2383  HN  GLY   253       1.139   4.427  10.662  1.00 10.00      A   
ATOM   2384  CA  GLY   253       0.459   6.174   9.684  1.00 10.00      A   
ATOM   2385  C   GLY   253       1.195   7.390  10.204  1.00 10.00      A   
ATOM   2386  O   GLY   253       1.809   7.340  11.272  1.00 10.00      A   
ATOM   2387  N   LEU   254       1.137   8.478   9.448  1.00 10.00      A   
ATOM   2388  HN  LEU   254       0.649   8.439   8.600  1.00 10.00      A   
ATOM   2389  CA  LEU   254       1.792   9.725   9.827  1.00 10.00      A   
ATOM   2390  CB  LEU   254       1.642  10.754   8.701  1.00 10.00      A   
ATOM   2391  CG  LEU   254       2.274  12.128   8.936  1.00 10.00      A   
ATOM   2392  CD1 LEU   254       3.779  12.074   8.733  1.00 10.00      A   
ATOM   2393  CD2 LEU   254       1.645  13.170   8.027  1.00 10.00      A   
ATOM   2394  C   LEU   254       1.195  10.285  11.115  1.00 10.00      A   
ATOM   2395  O   LEU   254      -0.024  10.434  11.229  1.00 10.00      A   
ATOM   2396  N   PRO   255       2.044  10.574  12.111  1.00 10.00      A   
ATOM   2397  CA  PRO   255       1.601  11.133  13.388  1.00 10.00      A   
ATOM   2398  CB  PRO   255       2.868  11.116  14.259  1.00 10.00      A   
ATOM   2399  CG  PRO   255       3.832  10.234  13.537  1.00 10.00      A   
ATOM   2400  CD  PRO   255       3.497  10.364  12.083  1.00 10.00      A   
ATOM   2401  C   PRO   255       1.114  12.564  13.205  1.00 10.00      A   
ATOM   2402  O   PRO   255       1.885  13.449  12.832  1.00 10.00      A   
ATOM   2403  N   MET   256      -0.167  12.783  13.448  1.00 10.00      A   
ATOM   2404  HN  MET   256      -0.732  12.037  13.739  1.00 10.00      A   
ATOM   2405  CA  MET   256      -0.757  14.104  13.302  1.00 10.00      A   
ATOM   2406  CB  MET   256      -1.980  14.047  12.386  1.00 10.00      A   
ATOM   2407  CG  MET   256      -1.656  14.122  10.903  1.00 10.00      A   
ATOM   2408  SD  MET   256      -2.175  15.679  10.156  1.00 10.00      A   
ATOM   2409  CE  MET   256      -3.941  15.617  10.445  1.00 10.00      A   
ATOM   2410  C   MET   256      -1.150  14.681  14.654  1.00 10.00      A   
ATOM   2411  O   MET   256      -1.161  13.975  15.664  1.00 10.00      A   
ATOM   2412  N   ASP   257      -1.453  15.968  14.665  1.00 10.00      A   
ATOM   2413  HN  ASP   257      -1.400  16.476  13.829  1.00 10.00      A   
ATOM   2414  CA  ASP   257      -1.858  16.656  15.880  1.00 10.00      A   
ATOM   2415  CB  ASP   257      -1.699  18.172  15.711  1.00 10.00      A   
ATOM   2416  CG  ASP   257      -2.796  18.969  16.379  1.00 10.00      A   
ATOM   2417  OD1 ASP   257      -2.777  19.096  17.621  1.00 10.00      A   
ATOM   2418  OD2 ASP   257      -3.684  19.470  15.660  1.00 10.00      A   
ATOM   2419  C   ASP   257      -3.290  16.286  16.259  1.00 10.00      A   
ATOM   2420  O   ASP   257      -4.169  16.192  15.397  1.00 10.00      A   
ATOM   2421  N   ALA   258      -3.509  16.079  17.551  1.00 10.00      A   
ATOM   2422  HN  ALA   258      -2.760  16.184  18.179  1.00 10.00      A   
ATOM   2423  CA  ALA   258      -4.818  15.699  18.075  1.00 10.00      A   
ATOM   2424  CB  ALA   258      -4.743  15.498  19.578  1.00 10.00      A   
ATOM   2425  C   ALA   258      -5.916  16.701  17.717  1.00 10.00      A   
ATOM   2426  O   ALA   258      -7.041  16.307  17.400  1.00 10.00      A   
ATOM   2427  N   LEU   259      -5.589  17.990  17.752  1.00 10.00      A   
ATOM   2428  HN  LEU   259      -4.670  18.251  17.983  1.00 10.00      A   
ATOM   2429  CA  LEU   259      -6.565  19.028  17.435  1.00 10.00      A   
ATOM   2430  CB  LEU   259      -5.980  20.425  17.655  1.00 10.00      A   
ATOM   2431  CG  LEU   259      -5.720  20.826  19.108  1.00 10.00      A   
ATOM   2432  CD1 LEU   259      -4.882  22.093  19.171  1.00 10.00      A   
ATOM   2433  CD2 LEU   259      -7.032  21.017  19.852  1.00 10.00      A   
ATOM   2434  C   LEU   259      -7.080  18.880  16.007  1.00 10.00      A   
ATOM   2435  O   LEU   259      -8.288  18.929  15.766  1.00 10.00      A   
ATOM   2436  N   THR   260      -6.161  18.688  15.069  1.00 10.00      A   
ATOM   2437  HN  THR   260      -5.211  18.675  15.330  1.00 10.00      A   
ATOM   2438  CA  THR   260      -6.518  18.512  13.669  1.00 10.00      A   
ATOM   2439  CB  THR   260      -5.271  18.464  12.765  1.00 10.00      A   
ATOM   2440  OG1 THR   260      -4.348  19.487  13.164  1.00 10.00      A   
ATOM   2441  HG1 THR   260      -4.157  19.399  14.115  1.00 10.00      A   
ATOM   2442  CG2 THR   260      -5.663  18.693  11.312  1.00 10.00      A   
ATOM   2443  C   THR   260      -7.333  17.232  13.487  1.00 10.00      A   
ATOM   2444  O   THR   260      -8.279  17.193  12.699  1.00 10.00      A   
ATOM   2445  N   LEU   261      -6.976  16.195  14.245  1.00 10.00      A   
ATOM   2446  HN  LEU   261      -6.219  16.293  14.865  1.00 10.00      A   
ATOM   2447  CA  LEU   261      -7.677  14.917  14.181  1.00 10.00      A   
ATOM   2448  CB  LEU   261      -7.001  13.882  15.084  1.00 10.00      A   
ATOM   2449  CG  LEU   261      -5.623  13.387  14.634  1.00 10.00      A   
ATOM   2450  CD1 LEU   261      -5.000  12.497  15.699  1.00 10.00      A   
ATOM   2451  CD2 LEU   261      -5.723  12.649  13.310  1.00 10.00      A   
ATOM   2452  C   LEU   261      -9.138  15.091  14.579  1.00 10.00      A   
ATOM   2453  O   LEU   261     -10.030  14.454  14.015  1.00 10.00      A   
ATOM   2454  N   MET   262      -9.374  15.960  15.555  1.00 10.00      A   
ATOM   2455  HN  MET   262      -8.614  16.418  15.984  1.00 10.00      A   
ATOM   2456  CA  MET   262     -10.725  16.241  16.019  1.00 10.00      A   
ATOM   2457  CB  MET   262     -10.698  16.949  17.377  1.00 10.00      A   
ATOM   2458  CG  MET   262     -10.334  16.047  18.545  1.00 10.00      A   
ATOM   2459  SD  MET   262     -10.425  16.893  20.133  1.00 10.00      A   
ATOM   2460  CE  MET   262     -12.126  17.459  20.118  1.00 10.00      A   
ATOM   2461  C   MET   262     -11.469  17.096  14.999  1.00 10.00      A   
ATOM   2462  O   MET   262     -12.680  16.959  14.820  1.00 10.00      A   
ATOM   2463  N   LYS   263     -10.731  17.974  14.325  1.00 10.00      A   
ATOM   2464  HN  LYS   263      -9.769  18.035  14.515  1.00 10.00      A   
ATOM   2465  CA  LYS   263     -11.310  18.849  13.313  1.00 10.00      A   
ATOM   2466  CB  LYS   263     -10.282  19.860  12.799  1.00 10.00      A   
ATOM   2467  CG  LYS   263      -9.878  20.904  13.827  1.00 10.00      A   
ATOM   2468  CD  LYS   263      -8.936  21.936  13.232  1.00 10.00      A   
ATOM   2469  CE  LYS   263      -8.486  22.939  14.282  1.00 10.00      A   
ATOM   2470  NZ  LYS   263      -7.599  23.985  13.708  1.00 10.00      A   
ATOM   2471  HZ1 LYS   263      -8.164  24.698  13.208  1.00 10.00      A   
ATOM   2472  HZ2 LYS   263      -6.931  23.559  13.035  1.00 10.00      A   
ATOM   2473  HZ3 LYS   263      -7.059  24.451  14.465  1.00 10.00      A   
ATOM   2474  C   LYS   263     -11.874  18.031  12.159  1.00 10.00      A   
ATOM   2475  O   LYS   263     -12.960  18.318  11.661  1.00 10.00      A   
ATOM   2476  N   CYS   264     -11.140  16.999  11.758  1.00 10.00      A   
ATOM   2477  HN  CYS   264     -10.275  16.830  12.191  1.00 10.00      A   
ATOM   2478  CA  CYS   264     -11.571  16.126  10.671  1.00 10.00      A   
ATOM   2479  CB  CYS   264     -10.529  15.035  10.415  1.00 10.00      A   
ATOM   2480  SG  CYS   264      -8.929  15.663   9.856  1.00 10.00      A   
ATOM   2481  HG  CYS   264      -9.158  16.712   9.074  1.00 10.00      A   
ATOM   2482  C   CYS   264     -12.937  15.509  10.969  1.00 10.00      A   
ATOM   2483  O   CYS   264     -13.798  15.428  10.090  1.00 10.00      A   
ATOM   2484  N   CYS   265     -13.141  15.101  12.218  1.00 10.00      A   
ATOM   2485  HN  CYS   265     -12.420  15.202  12.877  1.00 10.00      A   
ATOM   2486  CA  CYS   265     -14.406  14.506  12.632  1.00 10.00      A   
ATOM   2487  CB  CYS   265     -14.287  13.927  14.043  1.00 10.00      A   
ATOM   2488  SG  CYS   265     -12.864  12.839  14.283  1.00 10.00      A   
ATOM   2489  HG  CYS   265     -12.911  11.901  13.348  1.00 10.00      A   
ATOM   2490  C   CYS   265     -15.527  15.542  12.587  1.00 10.00      A   
ATOM   2491  O   CYS   265     -16.688  15.213  12.341  1.00 10.00      A   
ATOM   2492  N   HIS   266     -15.163  16.798  12.807  1.00 10.00      A   
ATOM   2493  HN  HIS   266     -14.216  16.998  12.970  1.00 10.00      A   
ATOM   2494  CA  HIS   266     -16.127  17.890  12.793  1.00 10.00      A   
ATOM   2495  CB  HIS   266     -15.575  19.114  13.530  1.00 10.00      A   
ATOM   2496  CG  HIS   266     -15.660  19.037  15.027  1.00 10.00      A   
ATOM   2497  ND1 HIS   266     -16.771  18.569  15.704  1.00 10.00      A   
ATOM   2498  HD1 HIS   266     -17.600  18.234  15.292  1.00 10.00      A   
ATOM   2499  CD2 HIS   266     -14.763  19.384  15.982  1.00 10.00      A   
ATOM   2500  CE1 HIS   266     -16.551  18.636  17.005  1.00 10.00      A   
ATOM   2501  NE2 HIS   266     -15.342  19.126  17.198  1.00 10.00      A   
ATOM   2502  HE2 HIS   266     -14.927  19.290  18.076  1.00 10.00      A   
ATOM   2503  C   HIS   266     -16.496  18.268  11.364  1.00 10.00      A   
ATOM   2504  O   HIS   266     -17.632  18.651  11.085  1.00 10.00      A   
ATOM   2505  N   GLU   267     -15.531  18.160  10.463  1.00 10.00      A   
ATOM   2506  HN  GLU   267     -14.638  17.862  10.749  1.00 10.00      A   
ATOM   2507  CA  GLU   267     -15.752  18.491   9.064  1.00 10.00      A   
ATOM   2508  CB  GLU   267     -14.428  18.772   8.359  1.00 10.00      A   
ATOM   2509  CG  GLU   267     -13.666  19.943   8.952  1.00 10.00      A   
ATOM   2510  CD  GLU   267     -12.473  20.343   8.116  1.00 10.00      A   
ATOM   2511  OE1 GLU   267     -11.328  20.062   8.533  1.00 10.00      A   
ATOM   2512  OE2 GLU   267     -12.674  20.960   7.051  1.00 10.00      A   
ATOM   2513  C   GLU   267     -16.528  17.390   8.354  1.00 10.00      A   
ATOM   2514  O   GLU   267     -17.467  17.665   7.606  1.00 10.00      A   
ATOM   2515  N   ALA   268     -16.138  16.142   8.602  1.00 10.00      A   
ATOM   2516  HN  ALA   268     -15.372  15.991   9.202  1.00 10.00      A   
ATOM   2517  CA  ALA   268     -16.805  14.991   7.999  1.00 10.00      A   
ATOM   2518  CB  ALA   268     -16.123  13.701   8.422  1.00 10.00      A   
ATOM   2519  C   ALA   268     -18.274  14.965   8.402  1.00 10.00      A   
ATOM   2520  O   ALA   268     -19.131  14.520   7.643  1.00 10.00      A   
ATOM   2521  N   TYR   269     -18.540  15.465   9.601  1.00 10.00      A   
ATOM   2522  HN  TYR   269     -17.797  15.798  10.143  1.00 10.00      A   
ATOM   2523  CA  TYR   269     -19.887  15.535  10.149  1.00 10.00      A   
ATOM   2524  CB  TYR   269     -19.817  16.200  11.529  1.00 10.00      A   
ATOM   2525  CG  TYR   269     -21.126  16.704  12.092  1.00 10.00      A   
ATOM   2526  CD1 TYR   269     -21.937  15.884  12.864  1.00 10.00      A   
ATOM   2527  CD2 TYR   269     -21.537  18.014  11.873  1.00 10.00      A   
ATOM   2528  CE1 TYR   269     -23.119  16.355  13.404  1.00 10.00      A   
ATOM   2529  CE2 TYR   269     -22.718  18.489  12.404  1.00 10.00      A   
ATOM   2530  CZ  TYR   269     -23.504  17.658  13.169  1.00 10.00      A   
ATOM   2531  OH  TYR   269     -24.675  18.139  13.708  1.00 10.00      A   
ATOM   2532  HH  TYR   269     -25.322  18.275  13.000  1.00 10.00      A   
ATOM   2533  C   TYR   269     -20.825  16.301   9.213  1.00 10.00      A   
ATOM   2534  O   TYR   269     -21.939  15.854   8.934  1.00 10.00      A   
ATOM   2535  N   SER   270     -20.359  17.438   8.712  1.00 10.00      A   
ATOM   2536  HN  SER   270     -19.455  17.735   8.955  1.00 10.00      A   
ATOM   2537  CA  SER   270     -21.153  18.263   7.814  1.00 10.00      A   
ATOM   2538  CB  SER   270     -20.465  19.616   7.622  1.00 10.00      A   
ATOM   2539  OG  SER   270     -19.837  20.039   8.824  1.00 10.00      A   
ATOM   2540  HG  SER   270     -20.315  20.795   9.184  1.00 10.00      A   
ATOM   2541  C   SER   270     -21.345  17.571   6.464  1.00 10.00      A   
ATOM   2542  O   SER   270     -22.430  17.609   5.880  1.00 10.00      A   
ATOM   2543  N   ILE   271     -20.286  16.926   5.987  1.00 10.00      A   
ATOM   2544  HN  ILE   271     -19.458  16.920   6.515  1.00 10.00      A   
ATOM   2545  CA  ILE   271     -20.315  16.227   4.707  1.00 10.00      A   
ATOM   2546  CB  ILE   271     -18.907  15.753   4.290  1.00 10.00      A   
ATOM   2547  CG1 ILE   271     -17.926  16.927   4.283  1.00 10.00      A   
ATOM   2548  CG2 ILE   271     -18.947  15.084   2.923  1.00 10.00      A   
ATOM   2549  CD1 ILE   271     -16.478  16.510   4.132  1.00 10.00      A   
ATOM   2550  C   ILE   271     -21.259  15.025   4.753  1.00 10.00      A   
ATOM   2551  O   ILE   271     -22.074  14.825   3.848  1.00 10.00      A   
ATOM   2552  N   ILE   272     -21.160  14.245   5.820  1.00 10.00      A   
ATOM   2553  HN  ILE   272     -20.507  14.476   6.520  1.00 10.00      A   
ATOM   2554  CA  ILE   272     -21.987  13.056   5.994  1.00 10.00      A   
ATOM   2555  CB  ILE   272     -21.578  12.257   7.251  1.00 10.00      A   
ATOM   2556  CG1 ILE   272     -20.230  11.579   6.999  1.00 10.00      A   
ATOM   2557  CG2 ILE   272     -22.633  11.224   7.632  1.00 10.00      A   
ATOM   2558  CD1 ILE   272     -19.598  10.978   8.232  1.00 10.00      A   
ATOM   2559  C   ILE   272     -23.478  13.391   6.000  1.00 10.00      A   
ATOM   2560  O   ILE   272     -24.289  12.644   5.446  1.00 10.00      A   
ATOM   2561  N   GLU   273     -23.838  14.523   6.591  1.00 10.00      A   
ATOM   2562  HN  GLU   273     -23.154  15.088   7.012  1.00 10.00      A   
ATOM   2563  CA  GLU   273     -25.236  14.934   6.632  1.00 10.00      A   
ATOM   2564  CB  GLU   273     -25.417  16.188   7.486  1.00 10.00      A   
ATOM   2565  CG  GLU   273     -26.856  16.426   7.914  1.00 10.00      A   
ATOM   2566  CD  GLU   273     -27.012  17.630   8.817  1.00 10.00      A   
ATOM   2567  OE1 GLU   273     -26.203  17.789   9.756  1.00 10.00      A   
ATOM   2568  OE2 GLU   273     -27.955  18.420   8.603  1.00 10.00      A   
ATOM   2569  C   GLU   273     -25.753  15.166   5.213  1.00 10.00      A   
ATOM   2570  O   GLU   273     -26.875  14.783   4.875  1.00 10.00      A   
ATOM   2571  N   LYS   274     -24.910  15.775   4.383  1.00 10.00      A   
ATOM   2572  HN  LYS   274     -24.032  16.056   4.719  1.00 10.00      A   
ATOM   2573  CA  LYS   274     -25.256  16.042   2.992  1.00 10.00      A   
ATOM   2574  CB  LYS   274     -24.191  16.918   2.329  1.00 10.00      A   
ATOM   2575  CG  LYS   274     -24.141  18.345   2.846  1.00 10.00      A   
ATOM   2576  CD  LYS   274     -23.047  19.142   2.154  1.00 10.00      A   
ATOM   2577  CE  LYS   274     -23.062  20.598   2.586  1.00 10.00      A   
ATOM   2578  NZ  LYS   274     -21.950  21.369   1.972  1.00 10.00      A   
ATOM   2579  HZ1 LYS   274     -21.044  20.883   2.136  1.00 10.00      A   
ATOM   2580  HZ2 LYS   274     -21.896  22.317   2.394  1.00 10.00      A   
ATOM   2581  HZ3 LYS   274     -22.099  21.466   0.947  1.00 10.00      A   
ATOM   2582  C   LYS   274     -25.392  14.734   2.223  1.00 10.00      A   
ATOM   2583  O   LYS   274     -26.293  14.576   1.398  1.00 10.00      A   
ATOM   2584  N   ILE   275     -24.492  13.798   2.503  1.00 10.00      A   
ATOM   2585  HN  ILE   275     -23.795  13.989   3.170  1.00 10.00      A   
ATOM   2586  CA  ILE   275     -24.506  12.498   1.847  1.00 10.00      A   
ATOM   2587  CB  ILE   275     -23.254  11.667   2.204  1.00 10.00      A   
ATOM   2588  CG1 ILE   275     -21.993  12.369   1.693  1.00 10.00      A   
ATOM   2589  CG2 ILE   275     -23.352  10.257   1.631  1.00 10.00      A   
ATOM   2590  CD1 ILE   275     -20.702  11.696   2.107  1.00 10.00      A   
ATOM   2591  C   ILE   275     -25.766  11.727   2.222  1.00 10.00      A   
ATOM   2592  O   ILE   275     -26.466  11.213   1.351  1.00 10.00      A   
ATOM   2593  N   THR   276     -26.058  11.678   3.518  1.00 10.00      A   
ATOM   2594  HN  THR   276     -25.461  12.124   4.160  1.00 10.00      A   
ATOM   2595  CA  THR   276     -27.235  10.975   4.016  1.00 10.00      A   
ATOM   2596  CB  THR   276     -27.337  11.077   5.553  1.00 10.00      A   
ATOM   2597  OG1 THR   276     -26.080  10.710   6.142  1.00 10.00      A   
ATOM   2598  HG1 THR   276     -25.455  11.442   6.049  1.00 10.00      A   
ATOM   2599  CG2 THR   276     -28.424  10.153   6.081  1.00 10.00      A   
ATOM   2600  C   THR   276     -28.510  11.526   3.379  1.00 10.00      A   
ATOM   2601  O   THR   276     -29.388  10.766   2.962  1.00 10.00      A   
ATOM   2602  N   ASP   277     -28.595  12.849   3.283  1.00 10.00      A   
ATOM   2603  HN  ASP   277     -27.860  13.402   3.627  1.00 10.00      A   
ATOM   2604  CA  ASP   277     -29.756  13.501   2.693  1.00 10.00      A   
ATOM   2605  CB  ASP   277     -29.632  15.020   2.806  1.00 10.00      A   
ATOM   2606  CG  ASP   277     -30.933  15.723   2.498  1.00 10.00      A   
ATOM   2607  OD1 ASP   277     -31.757  15.877   3.424  1.00 10.00      A   
ATOM   2608  OD2 ASP   277     -31.146  16.118   1.335  1.00 10.00      A   
ATOM   2609  C   ASP   277     -29.921  13.103   1.232  1.00 10.00      A   
ATOM   2610  O   ASP   277     -31.027  12.798   0.781  1.00 10.00      A   
ATOM   2611  N   GLN   278     -28.809  13.096   0.505  1.00 10.00      A   
ATOM   2612  HN  GLN   278     -27.960  13.348   0.935  1.00 10.00      A   
ATOM   2613  CA  GLN   278     -28.807  12.732  -0.909  1.00 10.00      A   
ATOM   2614  CB  GLN   278     -27.400  12.885  -1.492  1.00 10.00      A   
ATOM   2615  CG  GLN   278     -27.312  12.674  -2.995  1.00 10.00      A   
ATOM   2616  CD  GLN   278     -26.002  13.174  -3.577  1.00 10.00      A   
ATOM   2617  OE1 GLN   278     -24.973  13.202  -2.900  1.00 10.00      A   
ATOM   2618  NE2 GLN   278     -26.033  13.586  -4.833  1.00 10.00      A   
ATOM   2619 HE21 GLN   278     -26.887  13.551  -5.312  1.00 10.00      A   
ATOM   2620 HE22 GLN   278     -25.190  13.900  -5.245  1.00 10.00      A   
ATOM   2621  C   GLN   278     -29.316  11.306  -1.103  1.00 10.00      A   
ATOM   2622  O   GLN   278     -30.080  11.029  -2.031  1.00 10.00      A   
ATOM   2623  N   ILE   279     -28.905  10.412  -0.208  1.00 10.00      A   
ATOM   2624  HN  ILE   279     -28.298  10.700   0.510  1.00 10.00      A   
ATOM   2625  CA  ILE   279     -29.321   9.016  -0.265  1.00 10.00      A   
ATOM   2626  CB  ILE   279     -28.629   8.168   0.826  1.00 10.00      A   
ATOM   2627  CG1 ILE   279     -27.109   8.222   0.659  1.00 10.00      A   
ATOM   2628  CG2 ILE   279     -29.116   6.724   0.783  1.00 10.00      A   
ATOM   2629  CD1 ILE   279     -26.343   7.585   1.798  1.00 10.00      A   
ATOM   2630  C   ILE   279     -30.836   8.901  -0.113  1.00 10.00      A   
ATOM   2631  O   ILE   279     -31.502   8.239  -0.912  1.00 10.00      A   
ATOM   2632  N   LEU   280     -31.374   9.565   0.904  1.00 10.00      A   
ATOM   2633  HN  LEU   280     -30.788  10.084   1.500  1.00 10.00      A   
ATOM   2634  CA  LEU   280     -32.809   9.539   1.161  1.00 10.00      A   
ATOM   2635  CB  LEU   280     -33.134  10.252   2.473  1.00 10.00      A   
ATOM   2636  CG  LEU   280     -32.611   9.585   3.748  1.00 10.00      A   
ATOM   2637  CD1 LEU   280     -32.945  10.427   4.969  1.00 10.00      A   
ATOM   2638  CD2 LEU   280     -33.180   8.181   3.894  1.00 10.00      A   
ATOM   2639  C   LEU   280     -33.588  10.158   0.006  1.00 10.00      A   
ATOM   2640  O   LEU   280     -34.684   9.703  -0.330  1.00 10.00      A   
ATOM   2641  N   GLN   281     -33.012  11.192  -0.600  1.00 10.00      A   
ATOM   2642  HN  GLN   281     -32.141  11.511  -0.272  1.00 10.00      A   
ATOM   2643  CA  GLN   281     -33.637  11.872  -1.727  1.00 10.00      A   
ATOM   2644  CB  GLN   281     -32.820  13.105  -2.127  1.00 10.00      A   
ATOM   2645  CG  GLN   281     -33.343  13.822  -3.361  1.00 10.00      A   
ATOM   2646  CD  GLN   281     -34.731  14.397  -3.157  1.00 10.00      A   
ATOM   2647  OE1 GLN   281     -35.064  14.884  -2.076  1.00 10.00      A   
ATOM   2648  NE2 GLN   281     -35.556  14.326  -4.190  1.00 10.00      A   
ATOM   2649 HE21 GLN   281     -35.225  13.907  -5.023  1.00 10.00      A   
ATOM   2650 HE22 GLN   281     -36.462  14.688  -4.088  1.00 10.00      A   
ATOM   2651  C   GLN   281     -33.776  10.927  -2.917  1.00 10.00      A   
ATOM   2652  O   GLN   281     -34.863  10.774  -3.480  1.00 10.00      A   
ATOM   2653  N   LEU   282     -32.671  10.283  -3.279  1.00 10.00      A   
ATOM   2654  HN  LEU   282     -31.841  10.439  -2.775  1.00 10.00      A   
ATOM   2655  CA  LEU   282     -32.655   9.352  -4.402  1.00 10.00      A   
ATOM   2656  CB  LEU   282     -31.229   8.881  -4.695  1.00 10.00      A   
ATOM   2657  CG  LEU   282     -30.280   9.942  -5.253  1.00 10.00      A   
ATOM   2658  CD1 LEU   282     -28.847   9.436  -5.249  1.00 10.00      A   
ATOM   2659  CD2 LEU   282     -30.703  10.347  -6.658  1.00 10.00      A   
ATOM   2660  C   LEU   282     -33.577   8.164  -4.150  1.00 10.00      A   
ATOM   2661  O   LEU   282     -34.260   7.693  -5.064  1.00 10.00      A   
ATOM   2662  N   LEU   283     -33.604   7.692  -2.907  1.00 10.00      A   
ATOM   2663  HN  LEU   283     -33.030   8.105  -2.226  1.00 10.00      A   
ATOM   2664  CA  LEU   283     -34.460   6.571  -2.533  1.00 10.00      A   
ATOM   2665  CB  LEU   283     -34.222   6.177  -1.075  1.00 10.00      A   
ATOM   2666  CG  LEU   283     -33.058   5.223  -0.811  1.00 10.00      A   
ATOM   2667  CD1 LEU   283     -32.668   5.260   0.656  1.00 10.00      A   
ATOM   2668  CD2 LEU   283     -33.427   3.808  -1.229  1.00 10.00      A   
ATOM   2669  C   LEU   283     -35.927   6.930  -2.734  1.00 10.00      A   
ATOM   2670  O   LEU   283     -36.713   6.129  -3.245  1.00 10.00      A   
ATOM   2671  N   LYS   284     -36.283   8.145  -2.335  1.00 10.00      A   
ATOM   2672  HN  LYS   284     -35.606   8.733  -1.935  1.00 10.00      A   
ATOM   2673  CA  LYS   284     -37.646   8.635  -2.474  1.00 10.00      A   
ATOM   2674  CB  LYS   284     -37.761  10.037  -1.863  1.00 10.00      A   
ATOM   2675  CG  LYS   284     -39.053  10.769  -2.192  1.00 10.00      A   
ATOM   2676  CD  LYS   284     -38.951  12.245  -1.842  1.00 10.00      A   
ATOM   2677  CE  LYS   284     -40.213  12.996  -2.229  1.00 10.00      A   
ATOM   2678  NZ  LYS   284     -40.118  14.439  -1.892  1.00 10.00      A   
ATOM   2679  HZ1 LYS   284     -41.002  14.927  -2.143  1.00 10.00      A   
ATOM   2680  HZ2 LYS   284     -39.334  14.879  -2.415  1.00 10.00      A   
ATOM   2681  HZ3 LYS   284     -39.946  14.556  -0.872  1.00 10.00      A   
ATOM   2682  C   LYS   284     -38.047   8.674  -3.944  1.00 10.00      A   
ATOM   2683  O   LYS   284     -39.087   8.136  -4.330  1.00 10.00      A   
ATOM   2684  N   GLU   285     -37.194   9.291  -4.759  1.00 10.00      A   
ATOM   2685  HN  GLU   285     -36.367   9.672  -4.386  1.00 10.00      A   
ATOM   2686  CA  GLU   285     -37.449   9.419  -6.186  1.00 10.00      A   
ATOM   2687  CB  GLU   285     -36.373  10.271  -6.857  1.00 10.00      A   
ATOM   2688  CG  GLU   285     -36.447  11.739  -6.482  1.00 10.00      A   
ATOM   2689  CD  GLU   285     -35.467  12.588  -7.256  1.00 10.00      A   
ATOM   2690  OE1 GLU   285     -35.431  12.477  -8.500  1.00 10.00      A   
ATOM   2691  OE2 GLU   285     -34.738  13.384  -6.626  1.00 10.00      A   
ATOM   2692  C   GLU   285     -37.587   8.064  -6.871  1.00 10.00      A   
ATOM   2693  O   GLU   285     -38.511   7.858  -7.660  1.00 10.00      A   
ATOM   2694  N   ASP   286     -36.679   7.142  -6.562  1.00 10.00      A   
ATOM   2695  HN  ASP   286     -35.958   7.367  -5.933  1.00 10.00      A   
ATOM   2696  CA  ASP   286     -36.725   5.803  -7.145  1.00 10.00      A   
ATOM   2697  CB  ASP   286     -35.556   4.950  -6.651  1.00 10.00      A   
ATOM   2698  CG  ASP   286     -35.627   3.519  -7.149  1.00 10.00      A   
ATOM   2699  OD1 ASP   286     -35.228   3.267  -8.306  1.00 10.00      A   
ATOM   2700  OD2 ASP   286     -36.078   2.643  -6.379  1.00 10.00      A   
ATOM   2701  C   ASP   286     -38.047   5.127  -6.807  1.00 10.00      A   
ATOM   2702  O   ASP   286     -38.710   4.561  -7.676  1.00 10.00      A   
ATOM   2703  N   SER   287     -38.439   5.225  -5.540  1.00 10.00      A   
ATOM   2704  HN  SER   287     -37.867   5.700  -4.899  1.00 10.00      A   
ATOM   2705  CA  SER   287     -39.688   4.640  -5.076  1.00 10.00      A   
ATOM   2706  CB  SER   287     -39.832   4.826  -3.566  1.00 10.00      A   
ATOM   2707  OG  SER   287     -38.679   4.345  -2.888  1.00 10.00      A   
ATOM   2708  HG  SER   287     -37.997   5.034  -2.887  1.00 10.00      A   
ATOM   2709  C   SER   287     -40.879   5.251  -5.813  1.00 10.00      A   
ATOM   2710  O   SER   287     -41.843   4.556  -6.144  1.00 10.00      A   
ATOM   2711  N   GLU   288     -40.802   6.556  -6.073  1.00 10.00      A   
ATOM   2712  HN  GLU   288     -40.011   7.059  -5.772  1.00 10.00      A   
ATOM   2713  CA  GLU   288     -41.855   7.255  -6.791  1.00 10.00      A   
ATOM   2714  CB  GLU   288     -41.641   8.771  -6.753  1.00 10.00      A   
ATOM   2715  CG  GLU   288     -41.813   9.391  -5.375  1.00 10.00      A   
ATOM   2716  CD  GLU   288     -41.821  10.908  -5.408  1.00 10.00      A   
ATOM   2717  OE1 GLU   288     -41.185  11.493  -6.311  1.00 10.00      A   
ATOM   2718  OE2 GLU   288     -42.472  11.524  -4.532  1.00 10.00      A   
ATOM   2719  C   GLU   288     -41.911   6.769  -8.232  1.00 10.00      A   
ATOM   2720  O   GLU   288     -42.987   6.492  -8.752  1.00 10.00      A   
ATOM   2721  N   LYS   289     -40.742   6.651  -8.863  1.00 10.00      A   
ATOM   2722  HN  LYS   289     -39.914   6.892  -8.383  1.00 10.00      A   
ATOM   2723  CA  LYS   289     -40.654   6.183 -10.247  1.00 10.00      A   
ATOM   2724  CB  LYS   289     -39.196   6.118 -10.722  1.00 10.00      A   
ATOM   2725  CG  LYS   289     -38.500   7.467 -10.812  1.00 10.00      A   
ATOM   2726  CD  LYS   289     -37.123   7.345 -11.451  1.00 10.00      A   
ATOM   2727  CE  LYS   289     -36.350   8.654 -11.365  1.00 10.00      A   
ATOM   2728  NZ  LYS   289     -35.055   8.589 -12.093  1.00 10.00      A   
ATOM   2729  HZ1 LYS   289     -34.449   9.392 -11.824  1.00 10.00      A   
ATOM   2730  HZ2 LYS   289     -35.215   8.626 -13.121  1.00 10.00      A   
ATOM   2731  HZ3 LYS   289     -34.560   7.707 -11.862  1.00 10.00      A   
ATOM   2732  C   LYS   289     -41.304   4.812 -10.390  1.00 10.00      A   
ATOM   2733  O   LYS   289     -42.104   4.585 -11.297  1.00 10.00      A   
ATOM   2734  N   ARG   290     -40.970   3.912  -9.471  1.00 10.00      A   
ATOM   2735  HN  ARG   290     -40.333   4.166  -8.766  1.00 10.00      A   
ATOM   2736  CA  ARG   290     -41.514   2.558  -9.481  1.00 10.00      A   
ATOM   2737  CB  ARG   290     -40.891   1.722  -8.361  1.00 10.00      A   
ATOM   2738  CG  ARG   290     -39.376   1.631  -8.433  1.00 10.00      A   
ATOM   2739  CD  ARG   290     -38.803   0.903  -7.229  1.00 10.00      A   
ATOM   2740  NE  ARG   290     -39.013  -0.541  -7.310  1.00 10.00      A   
ATOM   2741  HE  ARG   290     -39.824  -0.904  -6.884  1.00 10.00      A   
ATOM   2742  CZ  ARG   290     -38.177  -1.374  -7.928  1.00 10.00      A   
ATOM   2743  NH1 ARG   290     -37.084  -0.903  -8.519  1.00 10.00      A   
ATOM   2744 HH11 ARG   290     -36.429  -1.555  -9.004  1.00 10.00      A   
ATOM   2745 HH12 ARG   290     -36.878   0.122  -8.506  1.00 10.00      A   
ATOM   2746  NH2 ARG   290     -38.431  -2.676  -7.958  1.00 10.00      A   
ATOM   2747 HH21 ARG   290     -37.773  -3.331  -8.446  1.00 10.00      A   
ATOM   2748 HH22 ARG   290     -39.287  -3.056  -7.499  1.00 10.00      A   
ATOM   2749  C   ARG   290     -43.030   2.584  -9.340  1.00 10.00      A   
ATOM   2750  O   ARG   290     -43.740   1.853 -10.033  1.00 10.00      A   
ATOM   2751  N   ASN   291     -43.520   3.439  -8.449  1.00 10.00      A   
ATOM   2752  HN  ASN   291     -42.897   3.991  -7.924  1.00 10.00      A   
ATOM   2753  CA  ASN   291     -44.956   3.572  -8.224  1.00 10.00      A   
ATOM   2754  CB  ASN   291     -45.248   4.435  -6.992  1.00 10.00      A   
ATOM   2755  CG  ASN   291     -45.229   3.633  -5.705  1.00 10.00      A   
ATOM   2756  OD1 ASN   291     -45.544   2.442  -5.694  1.00 10.00      A   
ATOM   2757  ND2 ASN   291     -44.860   4.274  -4.608  1.00 10.00      A   
ATOM   2758 HD21 ASN   291     -44.621   5.222  -4.683  1.00 10.00      A   
ATOM   2759 HD22 ASN   291     -44.832   3.774  -3.765  1.00 10.00      A   
ATOM   2760  C   ASN   291     -45.646   4.142  -9.457  1.00 10.00      A   
ATOM   2761  O   ASN   291     -46.758   3.736  -9.803  1.00 10.00      A   
ATOM   2762  N   LYS   292     -44.973   5.078 -10.121  1.00 10.00      A   
ATOM   2763  HN  LYS   292     -44.099   5.369  -9.781  1.00 10.00      A   
ATOM   2764  CA  LYS   292     -45.501   5.698 -11.331  1.00 10.00      A   
ATOM   2765  CB  LYS   292     -44.560   6.807 -11.819  1.00 10.00      A   
ATOM   2766  CG  LYS   292     -44.503   8.031 -10.921  1.00 10.00      A   
ATOM   2767  CD  LYS   292     -43.340   8.935 -11.295  1.00 10.00      A   
ATOM   2768  CE  LYS   292     -43.227  10.112 -10.340  1.00 10.00      A   
ATOM   2769  NZ  LYS   292     -42.108  11.024 -10.698  1.00 10.00      A   
ATOM   2770  HZ1 LYS   292     -41.215  10.494 -10.760  1.00 10.00      A   
ATOM   2771  HZ2 LYS   292     -42.005  11.762  -9.975  1.00 10.00      A   
ATOM   2772  HZ3 LYS   292     -42.291  11.481 -11.616  1.00 10.00      A   
ATOM   2773  C   LYS   292     -45.658   4.654 -12.428  1.00 10.00      A   
ATOM   2774  O   LYS   292     -46.704   4.563 -13.077  1.00 10.00      A   
ATOM   2775  N   TYR   293     -44.611   3.860 -12.614  1.00 10.00      A   
ATOM   2776  HN  TYR   293     -43.812   3.985 -12.054  1.00 10.00      A   
ATOM   2777  CA  TYR   293     -44.608   2.816 -13.627  1.00 10.00      A   
ATOM   2778  CB  TYR   293     -43.215   2.191 -13.758  1.00 10.00      A   
ATOM   2779  CG  TYR   293     -42.150   3.181 -14.177  1.00 10.00      A   
ATOM   2780  CD1 TYR   293     -42.453   4.229 -15.037  1.00 10.00      A   
ATOM   2781  CD2 TYR   293     -40.847   3.073 -13.710  1.00 10.00      A   
ATOM   2782  CE1 TYR   293     -41.490   5.138 -15.421  1.00 10.00      A   
ATOM   2783  CE2 TYR   293     -39.876   3.980 -14.090  1.00 10.00      A   
ATOM   2784  CZ  TYR   293     -40.205   5.011 -14.944  1.00 10.00      A   
ATOM   2785  OH  TYR   293     -39.245   5.918 -15.327  1.00 10.00      A   
ATOM   2786  HH  TYR   293     -38.529   5.455 -15.782  1.00 10.00      A   
ATOM   2787  C   TYR   293     -45.650   1.753 -13.317  1.00 10.00      A   
ATOM   2788  O   TYR   293     -46.347   1.280 -14.212  1.00 10.00      A   
ATOM   2789  N   ALA   294     -45.761   1.397 -12.042  1.00 10.00      A   
ATOM   2790  HN  ALA   294     -45.177   1.822 -11.376  1.00 10.00      A   
ATOM   2791  CA  ALA   294     -46.723   0.393 -11.604  1.00 10.00      A   
ATOM   2792  CB  ALA   294     -46.590   0.155 -10.111  1.00 10.00      A   
ATOM   2793  C   ALA   294     -48.141   0.828 -11.942  1.00 10.00      A   
ATOM   2794  O   ALA   294     -48.942   0.038 -12.440  1.00 10.00      A   
ATOM   2795  N   ALA   295     -48.437   2.096 -11.683  1.00 10.00      A   
ATOM   2796  HN  ALA   295     -47.751   2.676 -11.287  1.00 10.00      A   
ATOM   2797  CA  ALA   295     -49.753   2.645 -11.963  1.00 10.00      A   
ATOM   2798  CB  ALA   295     -49.862   4.056 -11.418  1.00 10.00      A   
ATOM   2799  C   ALA   295     -50.032   2.635 -13.459  1.00 10.00      A   
ATOM   2800  O   ALA   295     -51.140   2.325 -13.893  1.00 10.00      A   
ATOM   2801  N   MET   296     -49.017   2.966 -14.244  1.00 10.00      A   
ATOM   2802  HN  MET   296     -48.155   3.209 -13.840  1.00 10.00      A   
ATOM   2803  CA  MET   296     -49.154   2.988 -15.692  1.00 10.00      A   
ATOM   2804  CB  MET   296     -47.941   3.651 -16.343  1.00 10.00      A   
ATOM   2805  CG  MET   296     -47.944   5.167 -16.246  1.00 10.00      A   
ATOM   2806  SD  MET   296     -49.424   5.906 -16.963  1.00 10.00      A   
ATOM   2807  CE  MET   296     -49.228   5.465 -18.689  1.00 10.00      A   
ATOM   2808  C   MET   296     -49.349   1.584 -16.239  1.00 10.00      A   
ATOM   2809  O   MET   296     -50.118   1.377 -17.178  1.00 10.00      A   
ATOM   2810  N   LEU   297     -48.662   0.622 -15.638  1.00 10.00      A   
ATOM   2811  HN  LEU   297     -48.067   0.856 -14.891  1.00 10.00      A   
ATOM   2812  CA  LEU   297     -48.760  -0.766 -16.058  1.00 10.00      A   
ATOM   2813  CB  LEU   297     -47.823  -1.651 -15.233  1.00 10.00      A   
ATOM   2814  CG  LEU   297     -46.332  -1.560 -15.567  1.00 10.00      A   
ATOM   2815  CD1 LEU   297     -45.511  -2.311 -14.532  1.00 10.00      A   
ATOM   2816  CD2 LEU   297     -46.062  -2.103 -16.963  1.00 10.00      A   
ATOM   2817  C   LEU   297     -50.194  -1.266 -15.948  1.00 10.00      A   
ATOM   2818  O   LEU   297     -50.709  -1.901 -16.867  1.00 10.00      A   
ATOM   2819  N   THR   298     -50.841  -0.963 -14.828  1.00 10.00      A   
ATOM   2820  HN  THR   298     -50.378  -0.459 -14.122  1.00 10.00      A   
ATOM   2821  CA  THR   298     -52.217  -1.382 -14.609  1.00 10.00      A   
ATOM   2822  CB  THR   298     -52.600  -1.311 -13.122  1.00 10.00      A   
ATOM   2823  OG1 THR   298     -51.899  -0.224 -12.503  1.00 10.00      A   
ATOM   2824  HG1 THR   298     -52.541   0.420 -12.175  1.00 10.00      A   
ATOM   2825  CG2 THR   298     -52.234  -2.609 -12.419  1.00 10.00      A   
ATOM   2826  C   THR   298     -53.194  -0.563 -15.452  1.00 10.00      A   
ATOM   2827  O   THR   298     -54.272  -1.039 -15.811  1.00 10.00      A   
ATOM   2828  N   SER   299     -52.808   0.667 -15.778  1.00 10.00      A   
ATOM   2829  HN  SER   299     -51.946   1.001 -15.451  1.00 10.00      A   
ATOM   2830  CA  SER   299     -53.644   1.536 -16.598  1.00 10.00      A   
ATOM   2831  CB  SER   299     -53.166   2.985 -16.497  1.00 10.00      A   
ATOM   2832  OG  SER   299     -53.190   3.430 -15.149  1.00 10.00      A   
ATOM   2833  HG  SER   299     -52.438   3.050 -14.672  1.00 10.00      A   
ATOM   2834  C   SER   299     -53.639   1.063 -18.051  1.00 10.00      A   
ATOM   2835  O   SER   299     -54.506   1.424 -18.846  1.00 10.00      A   
ATOM   2836  N   GLU   300     -52.650   0.248 -18.384  1.00 10.00      A   
ATOM   2837  HN  GLU   300     -51.979   0.015 -17.706  1.00 10.00      A   
ATOM   2838  CA  GLU   300     -52.519  -0.305 -19.721  1.00 10.00      A   
ATOM   2839  CB  GLU   300     -51.174   0.098 -20.330  1.00 10.00      A   
ATOM   2840  CG  GLU   300     -50.984   1.593 -20.530  1.00 10.00      A   
ATOM   2841  CD  GLU   300     -49.626   1.926 -21.112  1.00 10.00      A   
ATOM   2842  OE1 GLU   300     -48.838   0.991 -21.369  1.00 10.00      A   
ATOM   2843  OE2 GLU   300     -49.336   3.122 -21.321  1.00 10.00      A   
ATOM   2844  C   GLU   300     -52.607  -1.825 -19.650  1.00 10.00      A   
ATOM   2845  O   GLU   300     -52.077  -2.533 -20.504  1.00 10.00      A   
ATOM   2846  N   ASN   301     -53.275  -2.321 -18.621  1.00 10.00      A   
ATOM   2847  HN  ASN   301     -53.694  -1.708 -17.984  1.00 10.00      A   
ATOM   2848  CB  ASN   301     -53.125  -4.127 -16.965  1.00 10.00      A   
ATOM   2849  CG  ASN   301     -52.884  -5.611 -16.768  1.00 10.00      A   
ATOM   2850  OD1 ASN   301     -51.775  -6.105 -16.983  1.00 10.00      A   
ATOM   2851  ND2 ASN   301     -53.911  -6.328 -16.340  1.00 10.00      A   
ATOM   2852 HD21 ASN   301     -54.763  -5.867 -16.174  1.00 10.00      A   
ATOM   2853 HD22 ASN   301     -53.779  -7.291 -16.200  1.00 10.00      A   
ATOM   2854  CA  ASN   301     -53.415  -3.757 -18.423  1.00 10.00      A   
ATOM   2855  C   ASN   301     -54.803  -4.233 -18.828  1.00 10.00      A   
ATOM   2856  O   ASN   301     -54.946  -4.743 -19.959  1.00 10.00      A   
ATOM   2857  OXT ASN   301     -55.746  -4.086 -18.020  1.00 10.00      A   
ATOM   2858  CB  MET     1      28.714 -29.776  -3.490  1.00 10.00      B   
ATOM   2859  CG  MET     1      29.221 -30.315  -2.162  1.00 10.00      B   
ATOM   2860  SD  MET     1      29.992 -31.941  -2.320  1.00 10.00      B   
ATOM   2861  CE  MET     1      28.586 -32.944  -2.801  1.00 10.00      B   
ATOM   2862  C   MET     1      28.955 -27.338  -2.953  1.00 10.00      B   
ATOM   2863  O   MET     1      29.826 -26.926  -3.720  1.00 10.00      B   
ATOM   2864  N   MET     1      27.376 -28.084  -4.701  1.00 10.00      B   
ATOM   2865  HT1 MET     1      26.881 -28.908  -5.097  1.00 10.00      B   
ATOM   2866  HT2 MET     1      28.108 -27.779  -5.371  1.00 10.00      B   
ATOM   2867  HT3 MET     1      26.691 -27.311  -4.582  1.00 10.00      B   
ATOM   2868  CA  MET     1      27.987 -28.431  -3.395  1.00 10.00      B   
ATOM   2869  N   SER     2      28.793 -26.861  -1.725  1.00 10.00      B   
ATOM   2870  HN  SER     2      28.068 -27.212  -1.164  1.00 10.00      B   
ATOM   2871  CA  SER     2      29.656 -25.819  -1.189  1.00 10.00      B   
ATOM   2872  CB  SER     2      28.939 -24.468  -1.235  1.00 10.00      B   
ATOM   2873  OG  SER     2      28.498 -24.167  -2.549  1.00 10.00      B   
ATOM   2874  HG  SER     2      28.334 -23.216  -2.620  1.00 10.00      B   
ATOM   2875  C   SER     2      30.073 -26.142   0.244  1.00 10.00      B   
ATOM   2876  O   SER     2      29.366 -26.851   0.959  1.00 10.00      B   
ATOM   2877  N   THR     3      31.226 -25.626   0.647  1.00 10.00      B   
ATOM   2878  HN  THR     3      31.751 -25.086   0.022  1.00 10.00      B   
ATOM   2879  CA  THR     3      31.746 -25.846   1.989  1.00 10.00      B   
ATOM   2880  CB  THR     3      33.271 -25.625   2.010  1.00 10.00      B   
ATOM   2881  OG1 THR     3      33.819 -26.041   0.751  1.00 10.00      B   
ATOM   2882  HG1 THR     3      34.159 -26.940   0.834  1.00 10.00      B   
ATOM   2883  CG2 THR     3      33.914 -26.436   3.122  1.00 10.00      B   
ATOM   2884  C   THR     3      31.082 -24.894   2.983  1.00 10.00      B   
ATOM   2885  O   THR     3      31.453 -23.722   3.080  1.00 10.00      B   
ATOM   2886  N   PHE     4      30.093 -25.399   3.708  1.00 10.00      B   
ATOM   2887  HN  PHE     4      29.838 -26.339   3.582  1.00 10.00      B   
ATOM   2888  CA  PHE     4      29.374 -24.597   4.687  1.00 10.00      B   
ATOM   2889  CB  PHE     4      27.903 -25.010   4.765  1.00 10.00      B   
ATOM   2890  CG  PHE     4      27.058 -24.445   3.659  1.00 10.00      B   
ATOM   2891  CD1 PHE     4      26.856 -25.157   2.489  1.00 10.00      B   
ATOM   2892  CD2 PHE     4      26.466 -23.200   3.792  1.00 10.00      B   
ATOM   2893  CE1 PHE     4      26.080 -24.637   1.470  1.00 10.00      B   
ATOM   2894  CE2 PHE     4      25.688 -22.674   2.778  1.00 10.00      B   
ATOM   2895  CZ  PHE     4      25.495 -23.394   1.614  1.00 10.00      B   
ATOM   2896  C   PHE     4      30.019 -24.666   6.068  1.00 10.00      B   
ATOM   2897  O   PHE     4      30.382 -25.742   6.551  1.00 10.00      B   
ATOM   2898  N   ILE     5      30.162 -23.510   6.691  1.00 10.00      B   
ATOM   2899  HN  ILE     5      29.859 -22.687   6.243  1.00 10.00      B   
ATOM   2900  CA  ILE     5      30.745 -23.412   8.017  1.00 10.00      B   
ATOM   2901  CB  ILE     5      31.953 -22.445   8.029  1.00 10.00      B   
ATOM   2902  CG1 ILE     5      32.696 -22.496   9.366  1.00 10.00      B   
ATOM   2903  CG2 ILE     5      31.526 -21.023   7.692  1.00 10.00      B   
ATOM   2904  CD1 ILE     5      34.047 -21.815   9.340  1.00 10.00      B   
ATOM   2905  C   ILE     5      29.674 -22.949   9.006  1.00 10.00      B   
ATOM   2906  O   ILE     5      28.803 -22.143   8.659  1.00 10.00      B   
ATOM   2907  N   PHE     6      29.720 -23.477  10.221  1.00 10.00      B   
ATOM   2908  HN  PHE     6      30.440 -24.118  10.443  1.00 10.00      B   
ATOM   2909  CA  PHE     6      28.746 -23.130  11.242  1.00 10.00      B   
ATOM   2910  CB  PHE     6      28.100 -24.404  11.806  1.00 10.00      B   
ATOM   2911  CG  PHE     6      27.398 -25.252  10.780  1.00 10.00      B   
ATOM   2912  CD1 PHE     6      28.091 -26.215  10.063  1.00 10.00      B   
ATOM   2913  CD2 PHE     6      26.047 -25.086  10.532  1.00 10.00      B   
ATOM   2914  CE1 PHE     6      27.447 -26.996   9.121  1.00 10.00      B   
ATOM   2915  CE2 PHE     6      25.397 -25.864   9.592  1.00 10.00      B   
ATOM   2916  CZ  PHE     6      26.098 -26.820   8.884  1.00 10.00      B   
ATOM   2917  C   PHE     6      29.397 -22.339  12.374  1.00 10.00      B   
ATOM   2918  O   PHE     6      30.584 -22.512  12.660  1.00 10.00      B   
ATOM   2919  N   PRO     7      28.631 -21.448  13.028  1.00 10.00      B   
ATOM   2920  CA  PRO     7      29.137 -20.648  14.147  1.00 10.00      B   
ATOM   2921  CB  PRO     7      27.913 -19.838  14.596  1.00 10.00      B   
ATOM   2922  CG  PRO     7      27.011 -19.827  13.410  1.00 10.00      B   
ATOM   2923  CD  PRO     7      27.222 -21.146  12.727  1.00 10.00      B   
ATOM   2924  C   PRO     7      29.620 -21.554  15.280  1.00 10.00      B   
ATOM   2925  O   PRO     7      28.828 -22.266  15.905  1.00 10.00      B   
ATOM   2926  N   GLY     8      30.921 -21.547  15.514  1.00 10.00      B   
ATOM   2927  HN  GLY     8      31.502 -20.975  14.972  1.00 10.00      B   
ATOM   2928  CA  GLY     8      31.494 -22.373  16.555  1.00 10.00      B   
ATOM   2929  C   GLY     8      32.567 -23.289  16.011  1.00 10.00      B   
ATOM   2930  O   GLY     8      33.418 -23.775  16.760  1.00 10.00      B   
ATOM   2931  N   ASP     9      32.532 -23.512  14.701  1.00 10.00      B   
ATOM   2932  HN  ASP     9      31.831 -23.082  14.161  1.00 10.00      B   
ATOM   2933  CA  ASP     9      33.506 -24.373  14.041  1.00 10.00      B   
ATOM   2934  CB  ASP     9      33.216 -24.473  12.540  1.00 10.00      B   
ATOM   2935  CG  ASP     9      32.102 -25.444  12.205  1.00 10.00      B   
ATOM   2936  OD1 ASP     9      31.820 -26.346  13.023  1.00 10.00      B   
ATOM   2937  OD2 ASP     9      31.512 -25.320  11.111  1.00 10.00      B   
ATOM   2938  C   ASP     9      34.914 -23.838  14.242  1.00 10.00      B   
ATOM   2939  O   ASP     9      35.147 -22.632  14.141  1.00 10.00      B   
ATOM   2940  N   SER    10      35.846 -24.733  14.536  1.00 10.00      B   
ATOM   2941  HN  SER    10      35.595 -25.676  14.618  1.00 10.00      B   
ATOM   2942  CA  SER    10      37.233 -24.353  14.743  1.00 10.00      B   
ATOM   2943  CB  SER    10      38.041 -25.582  15.156  1.00 10.00      B   
ATOM   2944  OG  SER    10      37.292 -26.396  16.045  1.00 10.00      B   
ATOM   2945  HG  SER    10      37.065 -27.223  15.604  1.00 10.00      B   
ATOM   2946  C   SER    10      37.813 -23.732  13.473  1.00 10.00      B   
ATOM   2947  O   SER    10      37.395 -24.067  12.356  1.00 10.00      B   
ATOM   2948  N   PHE    11      38.751 -22.810  13.646  1.00 10.00      B   
ATOM   2949  HN  PHE    11      39.034 -22.580  14.557  1.00 10.00      B   
ATOM   2950  CA  PHE    11      39.380 -22.136  12.516  1.00 10.00      B   
ATOM   2951  CB  PHE    11      40.174 -20.914  12.990  1.00 10.00      B   
ATOM   2952  CG  PHE    11      40.173 -19.767  12.018  1.00 10.00      B   
ATOM   2953  CD1 PHE    11      39.001 -19.365  11.399  1.00 10.00      B   
ATOM   2954  CD2 PHE    11      41.345 -19.088  11.725  1.00 10.00      B   
ATOM   2955  CE1 PHE    11      38.997 -18.311  10.507  1.00 10.00      B   
ATOM   2956  CE2 PHE    11      41.349 -18.033  10.833  1.00 10.00      B   
ATOM   2957  CZ  PHE    11      40.173 -17.643  10.223  1.00 10.00      B   
ATOM   2958  C   PHE    11      40.277 -23.099  11.741  1.00 10.00      B   
ATOM   2959  O   PHE    11      41.212 -23.674  12.296  1.00 10.00      B   
ATOM   2960  N   PRO    12      39.997 -23.291  10.442  1.00 10.00      B   
ATOM   2961  CA  PRO    12      40.773 -24.195   9.591  1.00 10.00      B   
ATOM   2962  CB  PRO    12      39.786 -24.516   8.470  1.00 10.00      B   
ATOM   2963  CG  PRO    12      38.969 -23.276   8.330  1.00 10.00      B   
ATOM   2964  CD  PRO    12      38.891 -22.653   9.700  1.00 10.00      B   
ATOM   2965  C   PRO    12      42.020 -23.523   9.019  1.00 10.00      B   
ATOM   2966  O   PRO    12      42.668 -24.055   8.118  1.00 10.00      B   
ATOM   2967  N   VAL    13      42.345 -22.351   9.544  1.00 10.00      B   
ATOM   2968  HN  VAL    13      41.794 -21.983  10.264  1.00 10.00      B   
ATOM   2969  CA  VAL    13      43.510 -21.605   9.093  1.00 10.00      B   
ATOM   2970  CB  VAL    13      43.132 -20.168   8.672  1.00 10.00      B   
ATOM   2971  CG1 VAL    13      44.362 -19.401   8.212  1.00 10.00      B   
ATOM   2972  CG2 VAL    13      42.075 -20.189   7.579  1.00 10.00      B   
ATOM   2973  C   VAL    13      44.559 -21.549  10.198  1.00 10.00      B   
ATOM   2974  O   VAL    13      44.235 -21.291  11.359  1.00 10.00      B   
ATOM   2975  N   ASP    14      45.812 -21.790   9.832  1.00 10.00      B   
ATOM   2976  HN  ASP    14      46.007 -21.976   8.888  1.00 10.00      B   
ATOM   2977  CA  ASP    14      46.908 -21.775  10.792  1.00 10.00      B   
ATOM   2978  CB  ASP    14      48.184 -22.339  10.166  1.00 10.00      B   
ATOM   2979  CG  ASP    14      48.564 -23.686  10.743  1.00 10.00      B   
ATOM   2980  OD1 ASP    14      49.235 -23.722  11.799  1.00 10.00      B   
ATOM   2981  OD2 ASP    14      48.190 -24.718  10.146  1.00 10.00      B   
ATOM   2982  C   ASP    14      47.168 -20.370  11.323  1.00 10.00      B   
ATOM   2983  O   ASP    14      47.305 -19.419  10.550  1.00 10.00      B   
ATOM   2984  N   PRO    15      47.239 -20.227  12.657  1.00 10.00      B   
ATOM   2985  CA  PRO    15      47.485 -18.937  13.319  1.00 10.00      B   
ATOM   2986  CB  PRO    15      47.305 -19.249  14.812  1.00 10.00      B   
ATOM   2987  CG  PRO    15      46.613 -20.571  14.858  1.00 10.00      B   
ATOM   2988  CD  PRO    15      47.062 -21.309  13.634  1.00 10.00      B   
ATOM   2989  C   PRO    15      48.895 -18.407  13.055  1.00 10.00      B   
ATOM   2990  O   PRO    15      49.242 -17.300  13.464  1.00 10.00      B   
ATOM   2991  N   THR    16      49.702 -19.200  12.368  1.00 10.00      B   
ATOM   2992  HN  THR    16      49.375 -20.078  12.076  1.00 10.00      B   
ATOM   2993  CA  THR    16      51.065 -18.814  12.041  1.00 10.00      B   
ATOM   2994  CB  THR    16      51.967 -20.057  11.964  1.00 10.00      B   
ATOM   2995  OG1 THR    16      51.148 -21.235  12.012  1.00 10.00      B   
ATOM   2996  HG1 THR    16      51.112 -21.560  12.917  1.00 10.00      B   
ATOM   2997  CG2 THR    16      52.951 -20.077  13.123  1.00 10.00      B   
ATOM   2998  C   THR    16      51.113 -18.080  10.703  1.00 10.00      B   
ATOM   2999  O   THR    16      52.175 -17.945  10.097  1.00 10.00      B   
ATOM   3000  N   THR    17      49.961 -17.602  10.251  1.00 10.00      B   
ATOM   3001  HN  THR    17      49.147 -17.729  10.782  1.00 10.00      B   
ATOM   3002  CA  THR    17      49.872 -16.891   8.985  1.00 10.00      B   
ATOM   3003  CB  THR    17      49.174 -17.770   7.926  1.00 10.00      B   
ATOM   3004  OG1 THR    17      49.154 -19.135   8.373  1.00 10.00      B   
ATOM   3005  HG1 THR    17      48.524 -19.223   9.102  1.00 10.00      B   
ATOM   3006  CG2 THR    17      49.904 -17.690   6.593  1.00 10.00      B   
ATOM   3007  C   THR    17      49.076 -15.595   9.148  1.00 10.00      B   
ATOM   3008  O   THR    17      48.108 -15.552   9.910  1.00 10.00      B   
ATOM   3009  N   PRO    18      49.488 -14.515   8.463  1.00 10.00      B   
ATOM   3010  CA  PRO    18      48.783 -13.229   8.516  1.00 10.00      B   
ATOM   3011  CB  PRO    18      49.716 -12.267   7.759  1.00 10.00      B   
ATOM   3012  CG  PRO    18      51.018 -12.986   7.652  1.00 10.00      B   
ATOM   3013  CD  PRO    18      50.678 -14.445   7.605  1.00 10.00      B   
ATOM   3014  C   PRO    18      47.435 -13.331   7.803  1.00 10.00      B   
ATOM   3015  O   PRO    18      47.371 -13.396   6.571  1.00 10.00      B   
ATOM   3016  N   VAL    19      46.362 -13.358   8.579  1.00 10.00      B   
ATOM   3017  HN  VAL    19      46.471 -13.286   9.551  1.00 10.00      B   
ATOM   3018  CA  VAL    19      45.023 -13.485   8.024  1.00 10.00      B   
ATOM   3019  CB  VAL    19      44.320 -14.753   8.557  1.00 10.00      B   
ATOM   3020  CG1 VAL    19      42.951 -14.940   7.918  1.00 10.00      B   
ATOM   3021  CG2 VAL    19      45.185 -15.981   8.336  1.00 10.00      B   
ATOM   3022  C   VAL    19      44.167 -12.268   8.346  1.00 10.00      B   
ATOM   3023  O   VAL    19      44.075 -11.846   9.501  1.00 10.00      B   
ATOM   3024  N   LYS    20      43.553 -11.702   7.317  1.00 10.00      B   
ATOM   3025  HN  LYS    20      43.677 -12.083   6.418  1.00 10.00      B   
ATOM   3026  CA  LYS    20      42.679 -10.556   7.490  1.00 10.00      B   
ATOM   3027  CB  LYS    20      42.829  -9.562   6.336  1.00 10.00      B   
ATOM   3028  CG  LYS    20      42.082  -8.256   6.556  1.00 10.00      B   
ATOM   3029  CD  LYS    20      42.397  -7.243   5.470  1.00 10.00      B   
ATOM   3030  CE  LYS    20      41.515  -6.011   5.595  1.00 10.00      B   
ATOM   3031  NZ  LYS    20      41.707  -5.073   4.460  1.00 10.00      B   
ATOM   3032  HZ1 LYS    20      41.649  -5.586   3.555  1.00 10.00      B   
ATOM   3033  HZ2 LYS    20      42.640  -4.616   4.523  1.00 10.00      B   
ATOM   3034  HZ3 LYS    20      40.972  -4.337   4.473  1.00 10.00      B   
ATOM   3035  C   LYS    20      41.241 -11.051   7.593  1.00 10.00      B   
ATOM   3036  O   LYS    20      40.692 -11.604   6.635  1.00 10.00      B   
ATOM   3037  N   LEU    21      40.649 -10.876   8.762  1.00 10.00      B   
ATOM   3038  HN  LEU    21      41.138 -10.427   9.482  1.00 10.00      B   
ATOM   3039  CA  LEU    21      39.289 -11.329   9.012  1.00 10.00      B   
ATOM   3040  CB  LEU    21      39.048 -11.443  10.518  1.00 10.00      B   
ATOM   3041  CG  LEU    21      40.205 -12.010  11.346  1.00 10.00      B   
ATOM   3042  CD1 LEU    21      39.865 -11.982  12.826  1.00 10.00      B   
ATOM   3043  CD2 LEU    21      40.557 -13.421  10.900  1.00 10.00      B   
ATOM   3044  C   LEU    21      38.263 -10.393   8.393  1.00 10.00      B   
ATOM   3045  O   LEU    21      38.360  -9.173   8.527  1.00 10.00      B   
ATOM   3046  N   GLY    22      37.289 -10.972   7.708  1.00 10.00      B   
ATOM   3047  HN  GLY    22      37.280 -11.950   7.614  1.00 10.00      B   
ATOM   3048  CA  GLY    22      36.247 -10.185   7.086  1.00 10.00      B   
ATOM   3049  C   GLY    22      34.875 -10.538   7.632  1.00 10.00      B   
ATOM   3050  O   GLY    22      34.773 -11.110   8.719  1.00 10.00      B   
ATOM   3051  N   PRO    23      33.801 -10.211   6.894  1.00 10.00      B   
ATOM   3052  CA  PRO    23      32.423 -10.500   7.314  1.00 10.00      B   
ATOM   3053  CB  PRO    23      31.585 -10.082   6.102  1.00 10.00      B   
ATOM   3054  CG  PRO    23      32.431  -9.091   5.382  1.00 10.00      B   
ATOM   3055  CD  PRO    23      33.849  -9.528   5.588  1.00 10.00      B   
ATOM   3056  C   PRO    23      32.214 -11.984   7.611  1.00 10.00      B   
ATOM   3057  O   PRO    23      32.634 -12.845   6.838  1.00 10.00      B   
ATOM   3058  N   GLY    24      31.584 -12.276   8.741  1.00 10.00      B   
ATOM   3059  HN  GLY    24      31.282 -11.550   9.327  1.00 10.00      B   
ATOM   3060  CA  GLY    24      31.338 -13.653   9.123  1.00 10.00      B   
ATOM   3061  C   GLY    24      32.323 -14.142  10.166  1.00 10.00      B   
ATOM   3062  O   GLY    24      31.981 -14.956  11.027  1.00 10.00      B   
ATOM   3063  N   ILE    25      33.545 -13.641  10.092  1.00 10.00      B   
ATOM   3064  HN  ILE    25      33.750 -12.985   9.391  1.00 10.00      B   
ATOM   3065  CA  ILE    25      34.594 -14.025  11.026  1.00 10.00      B   
ATOM   3066  CB  ILE    25      35.938 -14.216  10.288  1.00 10.00      B   
ATOM   3067  CG1 ILE    25      35.830 -15.325   9.236  1.00 10.00      B   
ATOM   3068  CG2 ILE    25      37.062 -14.513  11.267  1.00 10.00      B   
ATOM   3069  CD1 ILE    25      35.665 -16.714   9.819  1.00 10.00      B   
ATOM   3070  C   ILE    25      34.756 -12.949  12.094  1.00 10.00      B   
ATOM   3071  O   ILE    25      34.758 -11.756  11.783  1.00 10.00      B   
ATOM   3072  N   TYR    26      34.867 -13.366  13.348  1.00 10.00      B   
ATOM   3073  HN  TYR    26      34.843 -14.329  13.543  1.00 10.00      B   
ATOM   3074  CA  TYR    26      35.027 -12.429  14.445  1.00 10.00      B   
ATOM   3075  CB  TYR    26      33.706 -12.257  15.200  1.00 10.00      B   
ATOM   3076  CG  TYR    26      33.762 -11.252  16.330  1.00 10.00      B   
ATOM   3077  CD1 TYR    26      33.825  -9.889  16.071  1.00 10.00      B   
ATOM   3078  CD2 TYR    26      33.748 -11.667  17.657  1.00 10.00      B   
ATOM   3079  CE1 TYR    26      33.873  -8.969  17.099  1.00 10.00      B   
ATOM   3080  CE2 TYR    26      33.797 -10.752  18.691  1.00 10.00      B   
ATOM   3081  CZ  TYR    26      33.859  -9.405  18.406  1.00 10.00      B   
ATOM   3082  OH  TYR    26      33.904  -8.490  19.431  1.00 10.00      B   
ATOM   3083  HH  TYR    26      33.259  -7.796  19.266  1.00 10.00      B   
ATOM   3084  C   TYR    26      36.123 -12.887  15.399  1.00 10.00      B   
ATOM   3085  O   TYR    26      36.241 -14.075  15.709  1.00 10.00      B   
ATOM   3086  N   CYS    27      36.938 -11.941  15.838  1.00 10.00      B   
ATOM   3087  HN  CYS    27      36.816 -11.021  15.520  1.00 10.00      B   
ATOM   3088  CA  CYS    27      38.009 -12.223  16.775  1.00 10.00      B   
ATOM   3089  CB  CYS    27      39.338 -11.652  16.270  1.00 10.00      B   
ATOM   3090  SG  CYS    27      40.795 -12.227  17.177  1.00 10.00      B   
ATOM   3091  HG  CYS    27      41.197 -11.242  17.969  1.00 10.00      B   
ATOM   3092  C   CYS    27      37.655 -11.619  18.127  1.00 10.00      B   
ATOM   3093  O   CYS    27      37.587 -10.395  18.271  1.00 10.00      B   
ATOM   3094  N   ASP    28      37.409 -12.477  19.103  1.00 10.00      B   
ATOM   3095  HN  ASP    28      37.492 -13.438  18.922  1.00 10.00      B   
ATOM   3096  CA  ASP    28      37.049 -12.033  20.443  1.00 10.00      B   
ATOM   3097  CB  ASP    28      36.581 -13.221  21.285  1.00 10.00      B   
ATOM   3098  CG  ASP    28      36.388 -12.866  22.743  1.00 10.00      B   
ATOM   3099  OD1 ASP    28      35.439 -12.125  23.064  1.00 10.00      B   
ATOM   3100  OD2 ASP    28      37.188 -13.328  23.576  1.00 10.00      B   
ATOM   3101  C   ASP    28      38.233 -11.339  21.109  1.00 10.00      B   
ATOM   3102  O   ASP    28      39.286 -11.943  21.297  1.00 10.00      B   
ATOM   3103  N   PRO    29      38.069 -10.061  21.482  1.00 10.00      B   
ATOM   3104  CA  PRO    29      39.136  -9.266  22.104  1.00 10.00      B   
ATOM   3105  CB  PRO    29      38.592  -7.838  22.037  1.00 10.00      B   
ATOM   3106  CG  PRO    29      37.112  -8.000  22.041  1.00 10.00      B   
ATOM   3107  CD  PRO    29      36.826  -9.287  21.318  1.00 10.00      B   
ATOM   3108  C   PRO    29      39.428  -9.655  23.552  1.00 10.00      B   
ATOM   3109  O   PRO    29      40.281  -9.048  24.200  1.00 10.00      B   
ATOM   3110  N   ASN    30      38.733 -10.665  24.056  1.00 10.00      B   
ATOM   3111  HN  ASN    30      38.070 -11.120  23.494  1.00 10.00      B   
ATOM   3112  CA  ASN    30      38.936 -11.117  25.427  1.00 10.00      B   
ATOM   3113  CB  ASN    30      37.598 -11.447  26.099  1.00 10.00      B   
ATOM   3114  CG  ASN    30      36.620 -10.289  26.051  1.00 10.00      B   
ATOM   3115  OD1 ASN    30      36.672  -9.380  26.880  1.00 10.00      B   
ATOM   3116  ND2 ASN    30      35.718 -10.313  25.081  1.00 10.00      B   
ATOM   3117 HD21 ASN    30      35.729 -11.074  24.448  1.00 10.00      B   
ATOM   3118 HD22 ASN    30      35.073  -9.577  25.028  1.00 10.00      B   
ATOM   3119  C   ASN    30      39.869 -12.323  25.466  1.00 10.00      B   
ATOM   3120  O   ASN    30      40.885 -12.309  26.157  1.00 10.00      B   
ATOM   3121  N   THR    31      39.524 -13.357  24.711  1.00 10.00      B   
ATOM   3122  HN  THR    31      38.689 -13.309  24.184  1.00 10.00      B   
ATOM   3123  CA  THR    31      40.329 -14.570  24.652  1.00 10.00      B   
ATOM   3124  CB  THR    31      39.440 -15.811  24.441  1.00 10.00      B   
ATOM   3125  OG1 THR    31      38.514 -15.562  23.372  1.00 10.00      B   
ATOM   3126  HG1 THR    31      37.965 -14.789  23.589  1.00 10.00      B   
ATOM   3127  CG2 THR    31      38.666 -16.139  25.709  1.00 10.00      B   
ATOM   3128  C   THR    31      41.346 -14.489  23.517  1.00 10.00      B   
ATOM   3129  O   THR    31      42.297 -15.273  23.461  1.00 10.00      B   
ATOM   3130  N   GLN    32      41.124 -13.534  22.612  1.00 10.00      B   
ATOM   3131  HN  GLN    32      40.334 -12.960  22.718  1.00 10.00      B   
ATOM   3132  CA  GLN    32      41.996 -13.319  21.457  1.00 10.00      B   
ATOM   3133  CB  GLN    32      43.456 -13.086  21.872  1.00 10.00      B   
ATOM   3134  CG  GLN    32      43.680 -11.827  22.697  1.00 10.00      B   
ATOM   3135  CD  GLN    32      43.298 -10.561  21.954  1.00 10.00      B   
ATOM   3136  OE1 GLN    32      43.393 -10.487  20.727  1.00 10.00      B   
ATOM   3137  NE2 GLN    32      42.867  -9.553  22.692  1.00 10.00      B   
ATOM   3138 HE21 GLN    32      42.819  -9.678  23.667  1.00 10.00      B   
ATOM   3139 HE22 GLN    32      42.618  -8.722  22.241  1.00 10.00      B   
ATOM   3140  C   GLN    32      41.882 -14.471  20.462  1.00 10.00      B   
ATOM   3141  O   GLN    32      42.805 -14.738  19.695  1.00 10.00      B   
ATOM   3142  N   GLU    33      40.736 -15.144  20.481  1.00 10.00      B   
ATOM   3143  HN  GLU    33      40.037 -14.876  21.112  1.00 10.00      B   
ATOM   3144  CA  GLU    33      40.491 -16.269  19.586  1.00 10.00      B   
ATOM   3145  CB  GLU    33      39.861 -17.439  20.338  1.00 10.00      B   
ATOM   3146  CG  GLU    33      40.802 -18.135  21.303  1.00 10.00      B   
ATOM   3147  CD  GLU    33      40.195 -19.391  21.886  1.00 10.00      B   
ATOM   3148  OE1 GLU    33      40.172 -20.428  21.185  1.00 10.00      B   
ATOM   3149  OE2 GLU    33      39.737 -19.350  23.045  1.00 10.00      B   
ATOM   3150  C   GLU    33      39.598 -15.870  18.418  1.00 10.00      B   
ATOM   3151  O   GLU    33      38.694 -15.042  18.563  1.00 10.00      B   
ATOM   3152  N   ILE    34      39.849 -16.480  17.271  1.00 10.00      B   
ATOM   3153  HN  ILE    34      40.569 -17.149  17.239  1.00 10.00      B   
ATOM   3154  CA  ILE    34      39.086 -16.209  16.061  1.00 10.00      B   
ATOM   3155  CB  ILE    34      40.013 -16.192  14.826  1.00 10.00      B   
ATOM   3156  CG1 ILE    34      41.181 -15.226  15.041  1.00 10.00      B   
ATOM   3157  CG2 ILE    34      39.235 -15.826  13.574  1.00 10.00      B   
ATOM   3158  CD1 ILE    34      42.266 -15.331  13.990  1.00 10.00      B   
ATOM   3159  C   ILE    34      38.023 -17.287  15.862  1.00 10.00      B   
ATOM   3160  O   ILE    34      38.331 -18.476  15.887  1.00 10.00      B   
ATOM   3161  N   ARG    35      36.774 -16.877  15.680  1.00 10.00      B   
ATOM   3162  HN  ARG    35      36.575 -15.912  15.679  1.00 10.00      B   
ATOM   3163  CA  ARG    35      35.686 -17.825  15.476  1.00 10.00      B   
ATOM   3164  CB  ARG    35      35.063 -18.232  16.814  1.00 10.00      B   
ATOM   3165  CG  ARG    35      35.355 -19.669  17.219  1.00 10.00      B   
ATOM   3166  CD  ARG    35      34.430 -20.132  18.332  1.00 10.00      B   
ATOM   3167  NE  ARG    35      34.769 -19.534  19.622  1.00 10.00      B   
ATOM   3168  HE  ARG    35      35.627 -19.054  19.683  1.00 10.00      B   
ATOM   3169  CZ  ARG    35      33.986 -19.593  20.702  1.00 10.00      B   
ATOM   3170  NH1 ARG    35      32.813 -20.216  20.650  1.00 10.00      B   
ATOM   3171 HH11 ARG    35      32.203 -20.258  21.499  1.00 10.00      B   
ATOM   3172 HH12 ARG    35      32.491 -20.662  19.765  1.00 10.00      B   
ATOM   3173  NH2 ARG    35      34.384 -19.044  21.840  1.00 10.00      B   
ATOM   3174 HH21 ARG    35      35.308 -18.563  21.899  1.00 10.00      B   
ATOM   3175 HH22 ARG    35      33.770 -19.088  22.688  1.00 10.00      B   
ATOM   3176  C   ARG    35      34.617 -17.251  14.549  1.00 10.00      B   
ATOM   3177  O   ARG    35      34.383 -16.043  14.530  1.00 10.00      B   
ATOM   3178  N   PRO    36      33.975 -18.109  13.740  1.00 10.00      B   
ATOM   3179  CA  PRO    36      32.913 -17.685  12.823  1.00 10.00      B   
ATOM   3180  CB  PRO    36      32.768 -18.881  11.881  1.00 10.00      B   
ATOM   3181  CG  PRO    36      33.191 -20.054  12.698  1.00 10.00      B   
ATOM   3182  CD  PRO    36      34.246 -19.555  13.645  1.00 10.00      B   
ATOM   3183  C   PRO    36      31.607 -17.445  13.578  1.00 10.00      B   
ATOM   3184  O   PRO    36      31.206 -18.253  14.417  1.00 10.00      B   
ATOM   3185  N   VAL    37      30.948 -16.335  13.287  1.00 10.00      B   
ATOM   3186  HN  VAL    37      31.312 -15.721  12.611  1.00 10.00      B   
ATOM   3187  CA  VAL    37      29.696 -16.002  13.957  1.00 10.00      B   
ATOM   3188  CB  VAL    37      29.757 -14.622  14.646  1.00 10.00      B   
ATOM   3189  CG1 VAL    37      30.696 -14.667  15.841  1.00 10.00      B   
ATOM   3190  CG2 VAL    37      30.182 -13.539  13.664  1.00 10.00      B   
ATOM   3191  C   VAL    37      28.506 -16.053  13.004  1.00 10.00      B   
ATOM   3192  O   VAL    37      27.376 -15.751  13.393  1.00 10.00      B   
ATOM   3193  N   ASN    38      28.762 -16.438  11.760  1.00 10.00      B   
ATOM   3194  HN  ASN    38      29.679 -16.677  11.510  1.00 10.00      B   
ATOM   3195  CA  ASN    38      27.705 -16.526  10.759  1.00 10.00      B   
ATOM   3196  CB  ASN    38      27.720 -15.307   9.831  1.00 10.00      B   
ATOM   3197  CG  ASN    38      26.775 -14.210  10.285  1.00 10.00      B   
ATOM   3198  OD1 ASN    38      25.567 -14.276  10.049  1.00 10.00      B   
ATOM   3199  ND2 ASN    38      27.319 -13.184  10.921  1.00 10.00      B   
ATOM   3200 HD21 ASN    38      28.290 -13.185  11.061  1.00 10.00      B   
ATOM   3201 HD22 ASN    38      26.729 -12.463  11.234  1.00 10.00      B   
ATOM   3202  C   ASN    38      27.819 -17.803   9.942  1.00 10.00      B   
ATOM   3203  O   ASN    38      28.918 -18.222   9.579  1.00 10.00      B   
ATOM   3204  N   THR    39      26.679 -18.418   9.671  1.00 10.00      B   
ATOM   3205  HN  THR    39      25.845 -18.046  10.020  1.00 10.00      B   
ATOM   3206  CA  THR    39      26.626 -19.641   8.890  1.00 10.00      B   
ATOM   3207  CB  THR    39      25.323 -20.399   9.192  1.00 10.00      B   
ATOM   3208  OG1 THR    39      24.915 -20.112  10.537  1.00 10.00      B   
ATOM   3209  HG1 THR    39      24.060 -20.521  10.705  1.00 10.00      B   
ATOM   3210  CG2 THR    39      25.526 -21.896   9.033  1.00 10.00      B   
ATOM   3211  C   THR    39      26.672 -19.323   7.398  1.00 10.00      B   
ATOM   3212  O   THR    39      25.848 -18.554   6.894  1.00 10.00      B   
ATOM   3213  N   GLY    40      27.634 -19.906   6.698  1.00 10.00      B   
ATOM   3214  HN  GLY    40      28.270 -20.506   7.152  1.00 10.00      B   
ATOM   3215  CA  GLY    40      27.757 -19.666   5.275  1.00 10.00      B   
ATOM   3216  C   GLY    40      28.948 -20.378   4.677  1.00 10.00      B   
ATOM   3217  O   GLY    40      29.354 -21.428   5.165  1.00 10.00      B   
ATOM   3218  N   VAL    41      29.512 -19.806   3.624  1.00 10.00      B   
ATOM   3219  HN  VAL    41      29.150 -18.955   3.290  1.00 10.00      B   
ATOM   3220  CA  VAL    41      30.665 -20.399   2.958  1.00 10.00      B   
ATOM   3221  CB  VAL    41      30.433 -20.531   1.435  1.00 10.00      B   
ATOM   3222  CG1 VAL    41      31.623 -21.201   0.762  1.00 10.00      B   
ATOM   3223  CG2 VAL    41      29.150 -21.298   1.145  1.00 10.00      B   
ATOM   3224  C   VAL    41      31.914 -19.559   3.206  1.00 10.00      B   
ATOM   3225  O   VAL    41      31.971 -18.392   2.820  1.00 10.00      B   
ATOM   3226  N   LEU    42      32.903 -20.146   3.864  1.00 10.00      B   
ATOM   3227  HN  LEU    42      32.799 -21.077   4.162  1.00 10.00      B   
ATOM   3228  CA  LEU    42      34.143 -19.442   4.153  1.00 10.00      B   
ATOM   3229  CB  LEU    42      34.839 -20.058   5.373  1.00 10.00      B   
ATOM   3230  CG  LEU    42      36.234 -19.516   5.712  1.00 10.00      B   
ATOM   3231  CD1 LEU    42      36.165 -18.058   6.142  1.00 10.00      B   
ATOM   3232  CD2 LEU    42      36.889 -20.366   6.791  1.00 10.00      B   
ATOM   3233  C   LEU    42      35.077 -19.456   2.947  1.00 10.00      B   
ATOM   3234  O   LEU    42      35.543 -20.513   2.518  1.00 10.00      B   
ATOM   3235  N   HIS    43      35.346 -18.279   2.403  1.00 10.00      B   
ATOM   3236  HN  HIS    43      34.946 -17.468   2.796  1.00 10.00      B   
ATOM   3237  CA  HIS    43      36.229 -18.152   1.254  1.00 10.00      B   
ATOM   3238  CB  HIS    43      35.523 -17.470   0.075  1.00 10.00      B   
ATOM   3239  CG  HIS    43      36.347 -17.414  -1.182  1.00 10.00      B   
ATOM   3240  ND1 HIS    43      36.363 -16.324  -2.028  1.00 10.00      B   
ATOM   3241  HD1 HIS    43      35.834 -15.498  -1.916  1.00 10.00      B   
ATOM   3242  CD2 HIS    43      37.190 -18.324  -1.731  1.00 10.00      B   
ATOM   3243  CE1 HIS    43      37.178 -16.568  -3.039  1.00 10.00      B   
ATOM   3244  NE2 HIS    43      37.691 -17.770  -2.884  1.00 10.00      B   
ATOM   3245  HE2 HIS    43      38.328 -18.203  -3.497  1.00 10.00      B   
ATOM   3246  C   HIS    43      37.494 -17.392   1.634  1.00 10.00      B   
ATOM   3247  O   HIS    43      37.445 -16.207   1.970  1.00 10.00      B   
ATOM   3248  N   VAL    44      38.617 -18.094   1.596  1.00 10.00      B   
ATOM   3249  HN  VAL    44      38.576 -19.041   1.343  1.00 10.00      B   
ATOM   3250  CA  VAL    44      39.909 -17.511   1.923  1.00 10.00      B   
ATOM   3251  CB  VAL    44      40.674 -18.379   2.949  1.00 10.00      B   
ATOM   3252  CG1 VAL    44      41.871 -17.627   3.506  1.00 10.00      B   
ATOM   3253  CG2 VAL    44      39.753 -18.834   4.071  1.00 10.00      B   
ATOM   3254  C   VAL    44      40.751 -17.386   0.657  1.00 10.00      B   
ATOM   3255  O   VAL    44      40.802 -18.313  -0.156  1.00 10.00      B   
ATOM   3256  N   SER    45      41.388 -16.236   0.487  1.00 10.00      B   
ATOM   3257  HN  SER    45      41.291 -15.531   1.164  1.00 10.00      B   
ATOM   3258  CA  SER    45      42.230 -15.993  -0.675  1.00 10.00      B   
ATOM   3259  CB  SER    45      42.595 -14.509  -0.766  1.00 10.00      B   
ATOM   3260  OG  SER    45      41.473 -13.730  -1.154  1.00 10.00      B   
ATOM   3261  HG  SER    45      40.661 -14.191  -0.895  1.00 10.00      B   
ATOM   3262  C   SER    45      43.496 -16.846  -0.631  1.00 10.00      B   
ATOM   3263  O   SER    45      44.022 -17.135   0.445  1.00 10.00      B   
ATOM   3264  N   ALA    46      43.970 -17.249  -1.804  1.00 10.00      B   
ATOM   3265  HN  ALA    46      43.497 -16.987  -2.624  1.00 10.00      B   
ATOM   3266  CA  ALA    46      45.172 -18.065  -1.909  1.00 10.00      B   
ATOM   3267  CB  ALA    46      45.323 -18.599  -3.323  1.00 10.00      B   
ATOM   3268  C   ALA    46      46.403 -17.257  -1.514  1.00 10.00      B   
ATOM   3269  O   ALA    46      46.391 -16.026  -1.578  1.00 10.00      B   
ATOM   3270  N   LYS    47      47.460 -17.952  -1.114  1.00 10.00      B   
ATOM   3271  HN  LYS    47      47.411 -18.931  -1.101  1.00 10.00      B   
ATOM   3272  CA  LYS    47      48.697 -17.299  -0.707  1.00 10.00      B   
ATOM   3273  CB  LYS    47      49.663 -18.311  -0.082  1.00 10.00      B   
ATOM   3274  CG  LYS    47      49.176 -18.883   1.240  1.00 10.00      B   
ATOM   3275  CD  LYS    47      50.128 -19.932   1.794  1.00 10.00      B   
ATOM   3276  CE  LYS    47      49.666 -20.418   3.159  1.00 10.00      B   
ATOM   3277  NZ  LYS    47      50.495 -21.545   3.667  1.00 10.00      B   
ATOM   3278  HZ1 LYS    47      50.296 -21.709   4.676  1.00 10.00      B   
ATOM   3279  HZ2 LYS    47      51.505 -21.328   3.558  1.00 10.00      B   
ATOM   3280  HZ3 LYS    47      50.281 -22.416   3.140  1.00 10.00      B   
ATOM   3281  C   LYS    47      49.349 -16.590  -1.887  1.00 10.00      B   
ATOM   3282  O   LYS    47      49.229 -17.032  -3.031  1.00 10.00      B   
ATOM   3283  N   GLY    48      50.024 -15.488  -1.606  1.00 10.00      B   
ATOM   3284  HN  GLY    48      50.092 -15.188  -0.673  1.00 10.00      B   
ATOM   3285  CA  GLY    48      50.672 -14.730  -2.655  1.00 10.00      B   
ATOM   3286  C   GLY    48      50.182 -13.300  -2.702  1.00 10.00      B   
ATOM   3287  O   GLY    48      50.769 -12.455  -3.375  1.00 10.00      B   
ATOM   3288  N   LYS    49      49.110 -13.018  -1.971  1.00 10.00      B   
ATOM   3289  HN  LYS    49      48.695 -13.728  -1.434  1.00 10.00      B   
ATOM   3290  CA  LYS    49      48.545 -11.675  -1.936  1.00 10.00      B   
ATOM   3291  CB  LYS    49      47.030 -11.721  -1.712  1.00 10.00      B   
ATOM   3292  CG  LYS    49      46.232 -12.167  -2.927  1.00 10.00      B   
ATOM   3293  CD  LYS    49      44.735 -12.083  -2.669  1.00 10.00      B   
ATOM   3294  CE  LYS    49      43.935 -12.586  -3.861  1.00 10.00      B   
ATOM   3295  NZ  LYS    49      42.470 -12.421  -3.655  1.00 10.00      B   
ATOM   3296  HZ1 LYS    49      42.172 -12.883  -2.769  1.00 10.00      B   
ATOM   3297  HZ2 LYS    49      41.947 -12.849  -4.446  1.00 10.00      B   
ATOM   3298  HZ3 LYS    49      42.225 -11.413  -3.603  1.00 10.00      B   
ATOM   3299  C   LYS    49      49.223 -10.827  -0.864  1.00 10.00      B   
ATOM   3300  O   LYS    49      48.639 -10.548   0.186  1.00 10.00      B   
ATOM   3301  N   SER    50      50.472 -10.446  -1.128  1.00 10.00      B   
ATOM   3302  HN  SER    50      50.880 -10.719  -1.978  1.00 10.00      B   
ATOM   3303  CA  SER    50      51.260  -9.631  -0.203  1.00 10.00      B   
ATOM   3304  CB  SER    50      50.578  -8.284   0.044  1.00 10.00      B   
ATOM   3305  OG  SER    50      50.214  -7.671  -1.184  1.00 10.00      B   
ATOM   3306  HG  SER    50      50.870  -6.996  -1.405  1.00 10.00      B   
ATOM   3307  C   SER    50      51.525 -10.362   1.114  1.00 10.00      B   
ATOM   3308  O   SER    50      51.900  -9.751   2.116  1.00 10.00      B   
ATOM   3309  N   GLY    51      51.328 -11.675   1.102  1.00 10.00      B   
ATOM   3310  HN  GLY    51      51.034 -12.107   0.273  1.00 10.00      B   
ATOM   3311  CA  GLY    51      51.548 -12.475   2.288  1.00 10.00      B   
ATOM   3312  C   GLY    51      50.369 -12.460   3.242  1.00 10.00      B   
ATOM   3313  O   GLY    51      50.396 -13.123   4.279  1.00 10.00      B   
ATOM   3314  N   VAL    52      49.328 -11.717   2.888  1.00 10.00      B   
ATOM   3315  HN  VAL    52      49.353 -11.233   2.034  1.00 10.00      B   
ATOM   3316  CA  VAL    52      48.143 -11.615   3.723  1.00 10.00      B   
ATOM   3317  CB  VAL    52      47.781 -10.141   4.012  1.00 10.00      B   
ATOM   3318  CG1 VAL    52      46.639 -10.052   5.013  1.00 10.00      B   
ATOM   3319  CG2 VAL    52      48.996  -9.374   4.513  1.00 10.00      B   
ATOM   3320  C   VAL    52      46.959 -12.300   3.054  1.00 10.00      B   
ATOM   3321  O   VAL    52      46.630 -12.019   1.900  1.00 10.00      B   
ATOM   3322  N   GLN    53      46.329 -13.204   3.776  1.00 10.00      B   
ATOM   3323  HN  GLN    53      46.644 -13.393   4.690  1.00 10.00      B   
ATOM   3324  CA  GLN    53      45.178 -13.920   3.258  1.00 10.00      B   
ATOM   3325  CB  GLN    53      45.308 -15.417   3.531  1.00 10.00      B   
ATOM   3326  CG  GLN    53      46.480 -16.086   2.838  1.00 10.00      B   
ATOM   3327  CD  GLN    53      46.493 -17.585   3.057  1.00 10.00      B   
ATOM   3328  OE1 GLN    53      47.084 -18.084   4.016  1.00 10.00      B   
ATOM   3329  NE2 GLN    53      45.829 -18.317   2.182  1.00 10.00      B   
ATOM   3330 HE21 GLN    53      45.361 -17.855   1.447  1.00 10.00      B   
ATOM   3331 HE22 GLN    53      45.834 -19.292   2.290  1.00 10.00      B   
ATOM   3332  C   GLN    53      43.899 -13.401   3.894  1.00 10.00      B   
ATOM   3333  O   GLN    53      43.776 -13.370   5.117  1.00 10.00      B   
ATOM   3334  N   THR    54      42.957 -12.980   3.069  1.00 10.00      B   
ATOM   3335  HN  THR    54      43.121 -12.997   2.103  1.00 10.00      B   
ATOM   3336  CA  THR    54      41.686 -12.483   3.567  1.00 10.00      B   
ATOM   3337  CB  THR    54      41.117 -11.376   2.657  1.00 10.00      B   
ATOM   3338  OG1 THR    54      42.184 -10.513   2.229  1.00 10.00      B   
ATOM   3339  HG1 THR    54      41.963  -9.597   2.447  1.00 10.00      B   
ATOM   3340  CG2 THR    54      40.086 -10.552   3.412  1.00 10.00      B   
ATOM   3341  C   THR    54      40.683 -13.630   3.673  1.00 10.00      B   
ATOM   3342  O   THR    54      40.541 -14.429   2.742  1.00 10.00      B   
ATOM   3343  N   ALA    55      40.006 -13.721   4.808  1.00 10.00      B   
ATOM   3344  HN  ALA    55      40.167 -13.056   5.518  1.00 10.00      B   
ATOM   3345  CA  ALA    55      39.028 -14.772   5.031  1.00 10.00      B   
ATOM   3346  CB  ALA    55      39.496 -15.699   6.142  1.00 10.00      B   
ATOM   3347  C   ALA    55      37.667 -14.182   5.374  1.00 10.00      B   
ATOM   3348  O   ALA    55      37.514 -13.496   6.385  1.00 10.00      B   
ATOM   3349  N   TYR    56      36.685 -14.440   4.525  1.00 10.00      B   
ATOM   3350  HN  TYR    56      36.866 -14.992   3.733  1.00 10.00      B   
ATOM   3351  CA  TYR    56      35.338 -13.940   4.746  1.00 10.00      B   
ATOM   3352  CB  TYR    56      35.028 -12.754   3.821  1.00 10.00      B   
ATOM   3353  CG  TYR    56      34.914 -13.109   2.353  1.00 10.00      B   
ATOM   3354  CD1 TYR    56      33.687 -13.439   1.792  1.00 10.00      B   
ATOM   3355  CD2 TYR    56      36.033 -13.119   1.531  1.00 10.00      B   
ATOM   3356  CE1 TYR    56      33.579 -13.767   0.456  1.00 10.00      B   
ATOM   3357  CE2 TYR    56      35.932 -13.444   0.192  1.00 10.00      B   
ATOM   3358  CZ  TYR    56      34.703 -13.770  -0.338  1.00 10.00      B   
ATOM   3359  OH  TYR    56      34.596 -14.101  -1.670  1.00 10.00      B   
ATOM   3360  HH  TYR    56      33.715 -13.847  -1.991  1.00 10.00      B   
ATOM   3361  C   TYR    56      34.326 -15.061   4.546  1.00 10.00      B   
ATOM   3362  O   TYR    56      34.594 -16.025   3.824  1.00 10.00      B   
ATOM   3363  N   ILE    57      33.171 -14.933   5.180  1.00 10.00      B   
ATOM   3364  HN  ILE    57      33.011 -14.136   5.737  1.00 10.00      B   
ATOM   3365  CA  ILE    57      32.126 -15.935   5.069  1.00 10.00      B   
ATOM   3366  CB  ILE    57      31.648 -16.408   6.461  1.00 10.00      B   
ATOM   3367  CG1 ILE    57      32.788 -17.090   7.218  1.00 10.00      B   
ATOM   3368  CG2 ILE    57      30.446 -17.339   6.342  1.00 10.00      B   
ATOM   3369  CD1 ILE    57      32.409 -17.555   8.605  1.00 10.00      B   
ATOM   3370  C   ILE    57      30.933 -15.387   4.299  1.00 10.00      B   
ATOM   3371  O   ILE    57      30.367 -14.355   4.663  1.00 10.00      B   
ATOM   3372  N   ASP    58      30.568 -16.074   3.227  1.00 10.00      B   
ATOM   3373  HN  ASP    58      31.085 -16.873   2.970  1.00 10.00      B   
ATOM   3374  CA  ASP    58      29.420 -15.680   2.425  1.00 10.00      B   
ATOM   3375  CB  ASP    58      29.522 -16.235   1.001  1.00 10.00      B   
ATOM   3376  CG  ASP    58      28.403 -15.741   0.101  1.00 10.00      B   
ATOM   3377  OD1 ASP    58      28.542 -14.639  -0.477  1.00 10.00      B   
ATOM   3378  OD2 ASP    58      27.385 -16.458  -0.042  1.00 10.00      B   
ATOM   3379  C   ASP    58      28.157 -16.194   3.096  1.00 10.00      B   
ATOM   3380  O   ASP    58      27.813 -17.376   2.985  1.00 10.00      B   
ATOM   3381  N   TYR    59      27.494 -15.319   3.830  1.00 10.00      B   
ATOM   3382  HN  TYR    59      27.827 -14.400   3.893  1.00 10.00      B   
ATOM   3383  CA  TYR    59      26.282 -15.684   4.537  1.00 10.00      B   
ATOM   3384  CB  TYR    59      26.446 -15.460   6.048  1.00 10.00      B   
ATOM   3385  CG  TYR    59      26.684 -14.020   6.456  1.00 10.00      B   
ATOM   3386  CD1 TYR    59      25.628 -13.199   6.827  1.00 10.00      B   
ATOM   3387  CD2 TYR    59      27.966 -13.483   6.478  1.00 10.00      B   
ATOM   3388  CE1 TYR    59      25.839 -11.887   7.204  1.00 10.00      B   
ATOM   3389  CE2 TYR    59      28.187 -12.172   6.854  1.00 10.00      B   
ATOM   3390  CZ  TYR    59      27.120 -11.378   7.216  1.00 10.00      B   
ATOM   3391  OH  TYR    59      27.333 -10.069   7.591  1.00 10.00      B   
ATOM   3392  HH  TYR    59      27.940  -9.649   6.964  1.00 10.00      B   
ATOM   3393  C   TYR    59      25.090 -14.905   4.009  1.00 10.00      B   
ATOM   3394  O   TYR    59      25.250 -13.843   3.402  1.00 10.00      B   
ATOM   3395  N   SER    60      23.900 -15.439   4.235  1.00 10.00      B   
ATOM   3396  HN  SER    60      23.840 -16.292   4.716  1.00 10.00      B   
ATOM   3397  CA  SER    60      22.679 -14.794   3.798  1.00 10.00      B   
ATOM   3398  CB  SER    60      21.521 -15.790   3.856  1.00 10.00      B   
ATOM   3399  OG  SER    60      21.999 -17.123   3.718  1.00 10.00      B   
ATOM   3400  HG  SER    60      22.140 -17.501   4.595  1.00 10.00      B   
ATOM   3401  C   SER    60      22.389 -13.589   4.688  1.00 10.00      B   
ATOM   3402  O   SER    60      22.289 -13.716   5.912  1.00 10.00      B   
ATOM   3403  N   SER    61      22.290 -12.423   4.075  1.00 10.00      B   
ATOM   3404  HN  SER    61      22.384 -12.385   3.099  1.00 10.00      B   
ATOM   3405  CA  SER    61      22.024 -11.197   4.805  1.00 10.00      B   
ATOM   3406  CB  SER    61      23.328 -10.422   5.003  1.00 10.00      B   
ATOM   3407  OG  SER    61      24.336 -10.887   4.114  1.00 10.00      B   
ATOM   3408  HG  SER    61      24.359 -11.852   4.135  1.00 10.00      B   
ATOM   3409  C   SER    61      21.005 -10.340   4.062  1.00 10.00      B   
ATOM   3410  O   SER    61      21.065 -10.213   2.839  1.00 10.00      B   
ATOM   3411  N   LYS    62      20.057  -9.776   4.795  1.00 10.00      B   
ATOM   3412  HN  LYS    62      20.035  -9.944   5.762  1.00 10.00      B   
ATOM   3413  CA  LYS    62      19.043  -8.924   4.192  1.00 10.00      B   
ATOM   3414  CB  LYS    62      17.648  -9.540   4.317  1.00 10.00      B   
ATOM   3415  CG  LYS    62      17.070  -9.521   5.719  1.00 10.00      B   
ATOM   3416  CD  LYS    62      15.585  -9.823   5.686  1.00 10.00      B   
ATOM   3417  CE  LYS    62      14.912  -9.453   6.994  1.00 10.00      B   
ATOM   3418  NZ  LYS    62      13.431  -9.509   6.884  1.00 10.00      B   
ATOM   3419  HZ1 LYS    62      13.134 -10.444   6.543  1.00 10.00      B   
ATOM   3420  HZ2 LYS    62      13.088  -8.785   6.220  1.00 10.00      B   
ATOM   3421  HZ3 LYS    62      12.998  -9.341   7.812  1.00 10.00      B   
ATOM   3422  C   LYS    62      19.088  -7.520   4.791  1.00 10.00      B   
ATOM   3423  O   LYS    62      18.610  -6.559   4.190  1.00 10.00      B   
ATOM   3424  N   ARG    63      19.668  -7.410   5.979  1.00 10.00      B   
ATOM   3425  HN  ARG    63      20.037  -8.212   6.410  1.00 10.00      B   
ATOM   3426  CA  ARG    63      19.794  -6.124   6.650  1.00 10.00      B   
ATOM   3427  CB  ARG    63      19.544  -6.267   8.152  1.00 10.00      B   
ATOM   3428  CG  ARG    63      18.131  -6.695   8.510  1.00 10.00      B   
ATOM   3429  CD  ARG    63      18.139  -7.981   9.318  1.00 10.00      B   
ATOM   3430  NE  ARG    63      18.820  -7.822  10.601  1.00 10.00      B   
ATOM   3431  HE  ARG    63      18.912  -6.906  10.952  1.00 10.00      B   
ATOM   3432  CZ  ARG    63      19.314  -8.836  11.312  1.00 10.00      B   
ATOM   3433  NH1 ARG    63      19.211 -10.083  10.865  1.00 10.00      B   
ATOM   3434 HH11 ARG    63      19.602 -10.877  11.425  1.00 10.00      B   
ATOM   3435 HH12 ARG    63      18.738 -10.280   9.956  1.00 10.00      B   
ATOM   3436  NH2 ARG    63      19.912  -8.603  12.470  1.00 10.00      B   
ATOM   3437 HH21 ARG    63      19.999  -7.627  12.832  1.00 10.00      B   
ATOM   3438 HH22 ARG    63      20.301  -9.395  13.027  1.00 10.00      B   
ATOM   3439  C   ARG    63      21.184  -5.564   6.400  1.00 10.00      B   
ATOM   3440  O   ARG    63      22.181  -6.142   6.838  1.00 10.00      B   
ATOM   3441  N   TYR    64      21.247  -4.452   5.687  1.00 10.00      B   
ATOM   3442  HN  TYR    64      20.411  -4.022   5.393  1.00 10.00      B   
ATOM   3443  CA  TYR    64      22.519  -3.833   5.357  1.00 10.00      B   
ATOM   3444  CB  TYR    64      22.348  -2.732   4.302  1.00 10.00      B   
ATOM   3445  CG  TYR    64      23.612  -1.934   4.056  1.00 10.00      B   
ATOM   3446  CD1 TYR    64      24.692  -2.499   3.391  1.00 10.00      B   
ATOM   3447  CD2 TYR    64      23.733  -0.627   4.509  1.00 10.00      B   
ATOM   3448  CE1 TYR    64      25.858  -1.786   3.187  1.00 10.00      B   
ATOM   3449  CE2 TYR    64      24.893   0.097   4.305  1.00 10.00      B   
ATOM   3450  CZ  TYR    64      25.953  -0.488   3.645  1.00 10.00      B   
ATOM   3451  OH  TYR    64      27.116   0.225   3.453  1.00 10.00      B   
ATOM   3452  HH  TYR    64      27.537  -0.064   2.634  1.00 10.00      B   
ATOM   3453  C   TYR    64      23.220  -3.277   6.589  1.00 10.00      B   
ATOM   3454  O   TYR    64      22.614  -2.580   7.404  1.00 10.00      B   
ATOM   3455  N   ILE    65      24.493  -3.606   6.720  1.00 10.00      B   
ATOM   3456  HN  ILE    65      24.904  -4.192   6.051  1.00 10.00      B   
ATOM   3457  CA  ILE    65      25.303  -3.122   7.821  1.00 10.00      B   
ATOM   3458  CB  ILE    65      26.083  -4.266   8.504  1.00 10.00      B   
ATOM   3459  CG1 ILE    65      25.113  -5.317   9.052  1.00 10.00      B   
ATOM   3460  CG2 ILE    65      26.964  -3.721   9.621  1.00 10.00      B   
ATOM   3461  CD1 ILE    65      25.794  -6.503   9.700  1.00 10.00      B   
ATOM   3462  C   ILE    65      26.280  -2.086   7.278  1.00 10.00      B   
ATOM   3463  O   ILE    65      27.021  -2.371   6.335  1.00 10.00      B   
ATOM   3464  N   PRO    66      26.256  -0.865   7.838  1.00 10.00      B   
ATOM   3465  CA  PRO    66      27.128   0.236   7.411  1.00 10.00      B   
ATOM   3466  CB  PRO    66      27.036   1.216   8.581  1.00 10.00      B   
ATOM   3467  CG  PRO    66      25.668   1.004   9.127  1.00 10.00      B   
ATOM   3468  CD  PRO    66      25.362  -0.457   8.941  1.00 10.00      B   
ATOM   3469  C   PRO    66      28.578  -0.198   7.190  1.00 10.00      B   
ATOM   3470  O   PRO    66      29.259  -0.637   8.118  1.00 10.00      B   
ATOM   3471  N   SER    67      29.028  -0.099   5.946  1.00 10.00      B   
ATOM   3472  HN  SER    67      28.423   0.227   5.242  1.00 10.00      B   
ATOM   3473  CA  SER    67      30.390  -0.462   5.586  1.00 10.00      B   
ATOM   3474  CB  SER    67      30.374  -1.704   4.693  1.00 10.00      B   
ATOM   3475  OG  SER    67      29.509  -2.703   5.219  1.00 10.00      B   
ATOM   3476  HG  SER    67      28.830  -2.284   5.765  1.00 10.00      B   
ATOM   3477  C   SER    67      31.062   0.706   4.865  1.00 10.00      B   
ATOM   3478  O   SER    67      30.402   1.460   4.151  1.00 10.00      B   
ATOM   3479  N   VAL    68      32.364   0.869   5.063  1.00 10.00      B   
ATOM   3480  HN  VAL    68      32.848   0.240   5.643  1.00 10.00      B   
ATOM   3481  CA  VAL    68      33.091   1.961   4.423  1.00 10.00      B   
ATOM   3482  CB  VAL    68      34.378   2.350   5.182  1.00 10.00      B   
ATOM   3483  CG1 VAL    68      34.042   2.863   6.573  1.00 10.00      B   
ATOM   3484  CG2 VAL    68      35.351   1.184   5.258  1.00 10.00      B   
ATOM   3485  C   VAL    68      33.413   1.643   2.968  1.00 10.00      B   
ATOM   3486  O   VAL    68      33.637   0.481   2.610  1.00 10.00      B   
ATOM   3487  N   ASN    69      33.407   2.686   2.136  1.00 10.00      B   
ATOM   3488  HN  ASN    69      33.184   3.576   2.495  1.00 10.00      B   
ATOM   3489  CA  ASN    69      33.700   2.563   0.707  1.00 10.00      B   
ATOM   3490  CB  ASN    69      35.121   2.034   0.474  1.00 10.00      B   
ATOM   3491  CG  ASN    69      35.641   2.324  -0.921  1.00 10.00      B   
ATOM   3492  OD1 ASN    69      35.251   3.310  -1.554  1.00 10.00      B   
ATOM   3493  ND2 ASN    69      36.527   1.467  -1.409  1.00 10.00      B   
ATOM   3494 HD21 ASN    69      36.790   0.704  -0.845  1.00 10.00      B   
ATOM   3495 HD22 ASN    69      36.890   1.632  -2.302  1.00 10.00      B   
ATOM   3496  C   ASN    69      32.663   1.687   0.009  1.00 10.00      B   
ATOM   3497  O   ASN    69      32.949   1.028  -0.991  1.00 10.00      B   
ATOM   3498  N   ASP    70      31.451   1.693   0.549  1.00 10.00      B   
ATOM   3499  HN  ASP    70      31.290   2.242   1.345  1.00 10.00      B   
ATOM   3500  CA  ASP    70      30.354   0.907  -0.002  1.00 10.00      B   
ATOM   3501  CB  ASP    70      29.607   0.176   1.120  1.00 10.00      B   
ATOM   3502  CG  ASP    70      29.612  -1.335   0.961  1.00 10.00      B   
ATOM   3503  OD1 ASP    70      28.519  -1.937   0.933  1.00 10.00      B   
ATOM   3504  OD2 ASP    70      30.712  -1.930   0.870  1.00 10.00      B   
ATOM   3505  C   ASP    70      29.389   1.806  -0.768  1.00 10.00      B   
ATOM   3506  O   ASP    70      29.147   2.951  -0.374  1.00 10.00      B   
ATOM   3507  N   PHE    71      28.850   1.291  -1.862  1.00 10.00      B   
ATOM   3508  HN  PHE    71      29.073   0.371  -2.115  1.00 10.00      B   
ATOM   3509  CA  PHE    71      27.911   2.044  -2.686  1.00 10.00      B   
ATOM   3510  CB  PHE    71      28.226   1.850  -4.173  1.00 10.00      B   
ATOM   3511  CG  PHE    71      29.478   2.544  -4.625  1.00 10.00      B   
ATOM   3512  CD1 PHE    71      30.723   2.026  -4.319  1.00 10.00      B   
ATOM   3513  CD2 PHE    71      29.409   3.715  -5.359  1.00 10.00      B   
ATOM   3514  CE1 PHE    71      31.877   2.659  -4.734  1.00 10.00      B   
ATOM   3515  CE2 PHE    71      30.559   4.355  -5.778  1.00 10.00      B   
ATOM   3516  CZ  PHE    71      31.795   3.827  -5.465  1.00 10.00      B   
ATOM   3517  C   PHE    71      26.488   1.597  -2.385  1.00 10.00      B   
ATOM   3518  O   PHE    71      26.157   0.419  -2.532  1.00 10.00      B   
ATOM   3519  N   VAL    72      25.652   2.530  -1.949  1.00 10.00      B   
ATOM   3520  HN  VAL    72      25.965   3.456  -1.867  1.00 10.00      B   
ATOM   3521  CA  VAL    72      24.271   2.217  -1.610  1.00 10.00      B   
ATOM   3522  CB  VAL    72      24.093   2.069  -0.083  1.00 10.00      B   
ATOM   3523  CG1 VAL    72      24.753   0.792   0.415  1.00 10.00      B   
ATOM   3524  CG2 VAL    72      24.661   3.283   0.639  1.00 10.00      B   
ATOM   3525  C   VAL    72      23.316   3.292  -2.123  1.00 10.00      B   
ATOM   3526  O   VAL    72      23.751   4.336  -2.613  1.00 10.00      B   
ATOM   3527  N   ILE    73      22.017   3.030  -2.008  1.00 10.00      B   
ATOM   3528  HN  ILE    73      21.737   2.174  -1.614  1.00 10.00      B   
ATOM   3529  CA  ILE    73      20.991   3.973  -2.447  1.00 10.00      B   
ATOM   3530  CB  ILE    73      20.158   3.404  -3.616  1.00 10.00      B   
ATOM   3531  CG1 ILE    73      21.062   3.067  -4.804  1.00 10.00      B   
ATOM   3532  CG2 ILE    73      19.075   4.395  -4.030  1.00 10.00      B   
ATOM   3533  CD1 ILE    73      20.345   2.384  -5.948  1.00 10.00      B   
ATOM   3534  C   ILE    73      20.058   4.311  -1.285  1.00 10.00      B   
ATOM   3535  O   ILE    73      19.360   3.437  -0.763  1.00 10.00      B   
ATOM   3536  N   GLY    74      20.053   5.571  -0.875  1.00 10.00      B   
ATOM   3537  HN  GLY    74      20.619   6.231  -1.331  1.00 10.00      B   
ATOM   3538  CA  GLY    74      19.210   5.987   0.230  1.00 10.00      B   
ATOM   3539  C   GLY    74      18.267   7.113  -0.139  1.00 10.00      B   
ATOM   3540  O   GLY    74      18.299   7.619  -1.264  1.00 10.00      B   
ATOM   3541  N   VAL    75      17.428   7.507   0.812  1.00 10.00      B   
ATOM   3542  HN  VAL    75      17.462   7.070   1.693  1.00 10.00      B   
ATOM   3543  CA  VAL    75      16.467   8.579   0.593  1.00 10.00      B   
ATOM   3544  CB  VAL    75      15.051   8.024   0.291  1.00 10.00      B   
ATOM   3545  CG1 VAL    75      14.513   7.200   1.455  1.00 10.00      B   
ATOM   3546  CG2 VAL    75      14.086   9.140  -0.083  1.00 10.00      B   
ATOM   3547  C   VAL    75      16.430   9.520   1.800  1.00 10.00      B   
ATOM   3548  O   VAL    75      16.541   9.080   2.946  1.00 10.00      B   
ATOM   3549  N   ILE    76      16.294  10.812   1.538  1.00 10.00      B   
ATOM   3550  HN  ILE    76      16.199  11.107   0.607  1.00 10.00      B   
ATOM   3551  CA  ILE    76      16.255  11.806   2.599  1.00 10.00      B   
ATOM   3552  CB  ILE    76      16.824  13.160   2.121  1.00 10.00      B   
ATOM   3553  CG1 ILE    76      18.181  12.963   1.436  1.00 10.00      B   
ATOM   3554  CG2 ILE    76      16.944  14.133   3.283  1.00 10.00      B   
ATOM   3555  CD1 ILE    76      18.725  14.212   0.777  1.00 10.00      B   
ATOM   3556  C   ILE    76      14.824  12.008   3.090  1.00 10.00      B   
ATOM   3557  O   ILE    76      13.948  12.406   2.325  1.00 10.00      B   
ATOM   3558  N   ILE    77      14.592  11.720   4.362  1.00 10.00      B   
ATOM   3559  HN  ILE    77      15.332  11.396   4.921  1.00 10.00      B   
ATOM   3560  CA  ILE    77      13.265  11.876   4.951  1.00 10.00      B   
ATOM   3561  CB  ILE    77      12.706  10.544   5.497  1.00 10.00      B   
ATOM   3562  CG1 ILE    77      13.627   9.968   6.578  1.00 10.00      B   
ATOM   3563  CG2 ILE    77      12.503   9.542   4.368  1.00 10.00      B   
ATOM   3564  CD1 ILE    77      12.969   8.910   7.439  1.00 10.00      B   
ATOM   3565  C   ILE    77      13.277  12.910   6.071  1.00 10.00      B   
ATOM   3566  O   ILE    77      12.232  13.289   6.597  1.00 10.00      B   
ATOM   3567  N   GLY    78      14.465  13.362   6.436  1.00 10.00      B   
ATOM   3568  HN  GLY    78      15.269  13.035   5.975  1.00 10.00      B   
ATOM   3569  CA  GLY    78      14.590  14.341   7.495  1.00 10.00      B   
ATOM   3570  C   GLY    78      15.388  15.546   7.056  1.00 10.00      B   
ATOM   3571  O   GLY    78      16.210  15.452   6.146  1.00 10.00      B   
ATOM   3572  N   THR    79      15.143  16.682   7.685  1.00 10.00      B   
ATOM   3573  HN  THR    79      14.471  16.703   8.401  1.00 10.00      B   
ATOM   3574  CA  THR    79      15.848  17.904   7.345  1.00 10.00      B   
ATOM   3575  CB  THR    79      15.035  18.762   6.353  1.00 10.00      B   
ATOM   3576  OG1 THR    79      14.628  17.943   5.245  1.00 10.00      B   
ATOM   3577  HG1 THR    79      15.095  17.100   5.285  1.00 10.00      B   
ATOM   3578  CG2 THR    79      15.872  19.923   5.832  1.00 10.00      B   
ATOM   3579  C   THR    79      16.171  18.715   8.599  1.00 10.00      B   
ATOM   3580  O   THR    79      15.291  19.334   9.204  1.00 10.00      B   
ATOM   3581  N   PHE    80      17.435  18.689   8.992  1.00 10.00      B   
ATOM   3582  HN  PHE    80      18.086  18.168   8.475  1.00 10.00      B   
ATOM   3583  CA  PHE    80      17.893  19.422  10.157  1.00 10.00      B   
ATOM   3584  CB  PHE    80      19.125  18.725  10.751  1.00 10.00      B   
ATOM   3585  CG  PHE    80      19.295  18.902  12.235  1.00 10.00      B   
ATOM   3586  CD1 PHE    80      18.471  18.233  13.124  1.00 10.00      B   
ATOM   3587  CD2 PHE    80      20.282  19.732  12.740  1.00 10.00      B   
ATOM   3588  CE1 PHE    80      18.628  18.389  14.487  1.00 10.00      B   
ATOM   3589  CE2 PHE    80      20.443  19.893  14.103  1.00 10.00      B   
ATOM   3590  CZ  PHE    80      19.615  19.220  14.978  1.00 10.00      B   
ATOM   3591  C   PHE    80      18.244  20.845   9.733  1.00 10.00      B   
ATOM   3592  O   PHE    80      17.942  21.255   8.611  1.00 10.00      B   
ATOM   3593  N   SER    81      18.866  21.597  10.623  1.00 10.00      B   
ATOM   3594  HN  SER    81      19.058  21.228  11.511  1.00 10.00      B   
ATOM   3595  CA  SER    81      19.259  22.963  10.327  1.00 10.00      B   
ATOM   3596  CB  SER    81      19.766  23.628  11.605  1.00 10.00      B   
ATOM   3597  OG  SER    81      19.100  23.098  12.743  1.00 10.00      B   
ATOM   3598  HG  SER    81      18.155  23.021  12.556  1.00 10.00      B   
ATOM   3599  C   SER    81      20.343  22.993   9.248  1.00 10.00      B   
ATOM   3600  O   SER    81      20.337  23.853   8.362  1.00 10.00      B   
ATOM   3601  N   ASP    82      21.257  22.036   9.318  1.00 10.00      B   
ATOM   3602  HN  ASP    82      21.202  21.372  10.040  1.00 10.00      B   
ATOM   3603  CA  ASP    82      22.355  21.945   8.366  1.00 10.00      B   
ATOM   3604  CB  ASP    82      23.699  22.228   9.055  1.00 10.00      B   
ATOM   3605  CG  ASP    82      24.024  21.273  10.193  1.00 10.00      B   
ATOM   3606  OD1 ASP    82      23.086  20.775  10.856  1.00 10.00      B   
ATOM   3607  OD2 ASP    82      25.226  21.022  10.436  1.00 10.00      B   
ATOM   3608  C   ASP    82      22.386  20.591   7.660  1.00 10.00      B   
ATOM   3609  O   ASP    82      22.466  20.527   6.433  1.00 10.00      B   
ATOM   3610  N   SER    83      22.312  19.518   8.433  1.00 10.00      B   
ATOM   3611  HN  SER    83      22.252  19.631   9.408  1.00 10.00      B   
ATOM   3612  CA  SER    83      22.345  18.172   7.883  1.00 10.00      B   
ATOM   3613  CB  SER    83      22.943  17.214   8.916  1.00 10.00      B   
ATOM   3614  OG  SER    83      22.607  17.617  10.235  1.00 10.00      B   
ATOM   3615  HG  SER    83      22.124  16.904  10.673  1.00 10.00      B   
ATOM   3616  C   SER    83      20.964  17.688   7.436  1.00 10.00      B   
ATOM   3617  O   SER    83      19.940  18.297   7.749  1.00 10.00      B   
ATOM   3618  N   TYR    84      20.951  16.597   6.681  1.00 10.00      B   
ATOM   3619  HN  TYR    84      21.806  16.180   6.435  1.00 10.00      B   
ATOM   3620  CA  TYR    84      19.712  16.007   6.190  1.00 10.00      B   
ATOM   3621  CB  TYR    84      19.625  16.140   4.664  1.00 10.00      B   
ATOM   3622  CG  TYR    84      19.915  17.528   4.145  1.00 10.00      B   
ATOM   3623  CD1 TYR    84      21.136  17.826   3.552  1.00 10.00      B   
ATOM   3624  CD2 TYR    84      18.976  18.544   4.254  1.00 10.00      B   
ATOM   3625  CE1 TYR    84      21.414  19.097   3.087  1.00 10.00      B   
ATOM   3626  CE2 TYR    84      19.242  19.816   3.789  1.00 10.00      B   
ATOM   3627  CZ  TYR    84      20.464  20.088   3.207  1.00 10.00      B   
ATOM   3628  OH  TYR    84      20.738  21.360   2.751  1.00 10.00      B   
ATOM   3629  HH  TYR    84      20.467  22.003   3.417  1.00 10.00      B   
ATOM   3630  C   TYR    84      19.657  14.534   6.580  1.00 10.00      B   
ATOM   3631  O   TYR    84      20.599  13.788   6.317  1.00 10.00      B   
ATOM   3632  N   LYS    85      18.566  14.118   7.212  1.00 10.00      B   
ATOM   3633  HN  LYS    85      17.842  14.754   7.387  1.00 10.00      B   
ATOM   3634  CA  LYS    85      18.412  12.732   7.638  1.00 10.00      B   
ATOM   3635  CB  LYS    85      17.313  12.606   8.699  1.00 10.00      B   
ATOM   3636  CG  LYS    85      17.165  11.210   9.286  1.00 10.00      B   
ATOM   3637  CD  LYS    85      16.338  11.224  10.562  1.00 10.00      B   
ATOM   3638  CE  LYS    85      17.074  11.930  11.690  1.00 10.00      B   
ATOM   3639  NZ  LYS    85      16.401  11.754  13.007  1.00 10.00      B   
ATOM   3640  HZ1 LYS    85      15.469  12.219  13.004  1.00 10.00      B   
ATOM   3641  HZ2 LYS    85      16.980  12.172  13.762  1.00 10.00      B   
ATOM   3642  HZ3 LYS    85      16.268  10.745  13.208  1.00 10.00      B   
ATOM   3643  C   LYS    85      18.121  11.820   6.449  1.00 10.00      B   
ATOM   3644  O   LYS    85      17.043  11.883   5.851  1.00 10.00      B   
ATOM   3645  N   VAL    86      19.090  10.980   6.116  1.00 10.00      B   
ATOM   3646  HN  VAL    86      19.919  10.973   6.650  1.00 10.00      B   
ATOM   3647  CA  VAL    86      18.967  10.053   5.001  1.00 10.00      B   
ATOM   3648  CB  VAL    86      20.191  10.154   4.065  1.00 10.00      B   
ATOM   3649  CG1 VAL    86      19.986   9.323   2.807  1.00 10.00      B   
ATOM   3650  CG2 VAL    86      20.491  11.603   3.714  1.00 10.00      B   
ATOM   3651  C   VAL    86      18.878   8.621   5.518  1.00 10.00      B   
ATOM   3652  O   VAL    86      19.712   8.190   6.314  1.00 10.00      B   
ATOM   3653  N   SER    87      17.866   7.893   5.079  1.00 10.00      B   
ATOM   3654  HN  SER    87      17.217   8.293   4.454  1.00 10.00      B   
ATOM   3655  CA  SER    87      17.688   6.514   5.497  1.00 10.00      B   
ATOM   3656  CB  SER    87      16.203   6.220   5.707  1.00 10.00      B   
ATOM   3657  OG  SER    87      15.628   7.163   6.593  1.00 10.00      B   
ATOM   3658  HG  SER    87      16.120   7.160   7.428  1.00 10.00      B   
ATOM   3659  C   SER    87      18.274   5.561   4.461  1.00 10.00      B   
ATOM   3660  O   SER    87      17.991   5.682   3.265  1.00 10.00      B   
ATOM   3661  N   LEU    88      19.103   4.632   4.915  1.00 10.00      B   
ATOM   3662  HN  LEU    88      19.308   4.599   5.876  1.00 10.00      B   
ATOM   3663  CA  LEU    88      19.712   3.657   4.023  1.00 10.00      B   
ATOM   3664  CB  LEU    88      21.116   3.268   4.504  1.00 10.00      B   
ATOM   3665  CG  LEU    88      22.111   4.418   4.717  1.00 10.00      B   
ATOM   3666  CD1 LEU    88      23.484   3.882   5.092  1.00 10.00      B   
ATOM   3667  CD2 LEU    88      22.199   5.307   3.485  1.00 10.00      B   
ATOM   3668  C   LEU    88      18.817   2.426   3.911  1.00 10.00      B   
ATOM   3669  O   LEU    88      18.755   1.779   2.865  1.00 10.00      B   
ATOM   3670  N   GLN    89      18.113   2.118   4.996  1.00 10.00      B   
ATOM   3671  HN  GLN    89      18.200   2.677   5.798  1.00 10.00      B   
ATOM   3672  CA  GLN    89      17.210   0.976   5.025  1.00 10.00      B   
ATOM   3673  CB  GLN    89      17.971  -0.332   5.279  1.00 10.00      B   
ATOM   3674  CG  GLN    89      17.185  -1.579   4.905  1.00 10.00      B   
ATOM   3675  CD  GLN    89      18.006  -2.851   4.962  1.00 10.00      B   
ATOM   3676  OE1 GLN    89      18.913  -2.988   5.784  1.00 10.00      B   
ATOM   3677  NE2 GLN    89      17.696  -3.788   4.077  1.00 10.00      B   
ATOM   3678 HE21 GLN    89      16.968  -3.604   3.444  1.00 10.00      B   
ATOM   3679 HE22 GLN    89      18.204  -4.630   4.089  1.00 10.00      B   
ATOM   3680  C   GLN    89      16.118   1.184   6.069  1.00 10.00      B   
ATOM   3681  O   GLN    89      16.303   1.922   7.037  1.00 10.00      B   
ATOM   3682  N   ASN    90      14.980   0.537   5.866  1.00 10.00      B   
ATOM   3683  HN  ASN    90      14.897  -0.047   5.083  1.00 10.00      B   
ATOM   3684  CA  ASN    90      13.852   0.664   6.782  1.00 10.00      B   
ATOM   3685  CB  ASN    90      12.584   0.050   6.179  1.00 10.00      B   
ATOM   3686  CG  ASN    90      12.048   0.851   5.009  1.00 10.00      B   
ATOM   3687  OD1 ASN    90      12.247   2.063   4.926  1.00 10.00      B   
ATOM   3688  ND2 ASN    90      11.365   0.181   4.094  1.00 10.00      B   
ATOM   3689 HD21 ASN    90      11.243  -0.786   4.219  1.00 10.00      B   
ATOM   3690 HD22 ASN    90      11.007   0.676   3.327  1.00 10.00      B   
ATOM   3691  C   ASN    90      14.154   0.035   8.138  1.00 10.00      B   
ATOM   3692  O   ASN    90      14.847  -0.983   8.221  1.00 10.00      B   
ATOM   3693  N   PHE    91      13.654   0.675   9.195  1.00 10.00      B   
ATOM   3694  HN  PHE    91      13.145   1.501   9.043  1.00 10.00      B   
ATOM   3695  CA  PHE    91      13.835   0.210  10.576  1.00 10.00      B   
ATOM   3696  CB  PHE    91      13.259  -1.196  10.780  1.00 10.00      B   
ATOM   3697  CG  PHE    91      11.796  -1.309  10.462  1.00 10.00      B   
ATOM   3698  CD1 PHE    91      11.369  -2.049   9.372  1.00 10.00      B   
ATOM   3699  CD2 PHE    91      10.849  -0.679  11.252  1.00 10.00      B   
ATOM   3700  CE1 PHE    91      10.025  -2.160   9.074  1.00 10.00      B   
ATOM   3701  CE2 PHE    91       9.503  -0.784  10.960  1.00 10.00      B   
ATOM   3702  CZ  PHE    91       9.091  -1.526   9.869  1.00 10.00      B   
ATOM   3703  C   PHE    91      15.295   0.261  11.022  1.00 10.00      B   
ATOM   3704  O   PHE    91      15.650  -0.255  12.084  1.00 10.00      B   
ATOM   3705  N   SER    92      16.129   0.906  10.226  1.00 10.00      B   
ATOM   3706  HN  SER    92      15.781   1.342   9.421  1.00 10.00      B   
ATOM   3707  CA  SER    92      17.543   1.017  10.533  1.00 10.00      B   
ATOM   3708  CB  SER    92      18.367   0.539   9.339  1.00 10.00      B   
ATOM   3709  OG  SER    92      17.752  -0.582   8.718  1.00 10.00      B   
ATOM   3710  HG  SER    92      16.793  -0.486   8.755  1.00 10.00      B   
ATOM   3711  C   SER    92      17.890   2.461  10.876  1.00 10.00      B   
ATOM   3712  O   SER    92      17.222   3.389  10.415  1.00 10.00      B   
ATOM   3713  N   SER    93      18.924   2.647  11.687  1.00 10.00      B   
ATOM   3714  HN  SER    93      19.421   1.869  12.017  1.00 10.00      B   
ATOM   3715  CA  SER    93      19.348   3.979  12.089  1.00 10.00      B   
ATOM   3716  CB  SER    93      20.476   3.885  13.116  1.00 10.00      B   
ATOM   3717  OG  SER    93      20.083   3.076  14.213  1.00 10.00      B   
ATOM   3718  HG  SER    93      19.137   3.192  14.367  1.00 10.00      B   
ATOM   3719  C   SER    93      19.793   4.796  10.883  1.00 10.00      B   
ATOM   3720  O   SER    93      20.764   4.448  10.210  1.00 10.00      B   
ATOM   3721  N   SER    94      19.072   5.874  10.614  1.00 10.00      B   
ATOM   3722  HN  SER    94      18.317   6.098  11.200  1.00 10.00      B   
ATOM   3723  CA  SER    94      19.377   6.743   9.487  1.00 10.00      B   
ATOM   3724  CB  SER    94      18.210   7.699   9.233  1.00 10.00      B   
ATOM   3725  OG  SER    94      17.002   6.982   9.020  1.00 10.00      B   
ATOM   3726  HG  SER    94      16.672   6.653   9.868  1.00 10.00      B   
ATOM   3727  C   SER    94      20.678   7.518   9.709  1.00 10.00      B   
ATOM   3728  O   SER    94      21.246   7.501  10.803  1.00 10.00      B   
ATOM   3729  N   VAL    95      21.154   8.174   8.659  1.00 10.00      B   
ATOM   3730  HN  VAL    95      20.658   8.140   7.807  1.00 10.00      B   
ATOM   3731  CA  VAL    95      22.382   8.955   8.727  1.00 10.00      B   
ATOM   3732  CB  VAL    95      23.450   8.414   7.749  1.00 10.00      B   
ATOM   3733  CG1 VAL    95      23.714   6.939   8.004  1.00 10.00      B   
ATOM   3734  CG2 VAL    95      23.035   8.644   6.301  1.00 10.00      B   
ATOM   3735  C   VAL    95      22.093  10.414   8.399  1.00 10.00      B   
ATOM   3736  O   VAL    95      20.983  10.752   7.992  1.00 10.00      B   
ATOM   3737  N   SER    96      23.082  11.276   8.570  1.00 10.00      B   
ATOM   3738  HN  SER    96      23.949  10.958   8.899  1.00 10.00      B   
ATOM   3739  CA  SER    96      22.904  12.688   8.278  1.00 10.00      B   
ATOM   3740  CB  SER    96      23.066  13.535   9.541  1.00 10.00      B   
ATOM   3741  OG  SER    96      22.272  13.027  10.602  1.00 10.00      B   
ATOM   3742  HG  SER    96      22.728  12.265  11.005  1.00 10.00      B   
ATOM   3743  C   SER    96      23.859  13.153   7.180  1.00 10.00      B   
ATOM   3744  O   SER    96      25.080  13.078   7.324  1.00 10.00      B   
ATOM   3745  N   LEU    97      23.287  13.613   6.080  1.00 10.00      B   
ATOM   3746  HN  LEU    97      22.304  13.628   6.025  1.00 10.00      B   
ATOM   3747  CA  LEU    97      24.062  14.102   4.952  1.00 10.00      B   
ATOM   3748  CB  LEU    97      23.267  13.916   3.658  1.00 10.00      B   
ATOM   3749  CG  LEU    97      23.902  14.450   2.373  1.00 10.00      B   
ATOM   3750  CD1 LEU    97      25.162  13.672   2.029  1.00 10.00      B   
ATOM   3751  CD2 LEU    97      22.905  14.391   1.228  1.00 10.00      B   
ATOM   3752  C   LEU    97      24.393  15.575   5.155  1.00 10.00      B   
ATOM   3753  O   LEU    97      23.538  16.359   5.569  1.00 10.00      B   
ATOM   3754  N   SER    98      25.632  15.939   4.874  1.00 10.00      B   
ATOM   3755  HN  SER    98      26.265  15.266   4.551  1.00 10.00      B   
ATOM   3756  CA  SER    98      26.076  17.312   5.024  1.00 10.00      B   
ATOM   3757  CB  SER    98      27.569  17.348   5.375  1.00 10.00      B   
ATOM   3758  OG  SER    98      28.068  18.677   5.385  1.00 10.00      B   
ATOM   3759  HG  SER    98      28.938  18.686   5.805  1.00 10.00      B   
ATOM   3760  C   SER    98      25.825  18.102   3.747  1.00 10.00      B   
ATOM   3761  O   SER    98      25.934  17.567   2.644  1.00 10.00      B   
ATOM   3762  N   TYR    99      25.497  19.379   3.902  1.00 10.00      B   
ATOM   3763  HN  TYR    99      25.420  19.743   4.807  1.00 10.00      B   
ATOM   3764  CA  TYR    99      25.247  20.250   2.759  1.00 10.00      B   
ATOM   3765  CB  TYR    99      24.523  21.534   3.194  1.00 10.00      B   
ATOM   3766  CG  TYR    99      25.334  22.440   4.103  1.00 10.00      B   
ATOM   3767  CD1 TYR    99      25.965  23.573   3.603  1.00 10.00      B   
ATOM   3768  CD2 TYR    99      25.468  22.163   5.458  1.00 10.00      B   
ATOM   3769  CE1 TYR    99      26.707  24.400   4.423  1.00 10.00      B   
ATOM   3770  CE2 TYR    99      26.208  22.985   6.285  1.00 10.00      B   
ATOM   3771  CZ  TYR    99      26.826  24.102   5.763  1.00 10.00      B   
ATOM   3772  OH  TYR    99      27.564  24.922   6.584  1.00 10.00      B   
ATOM   3773  HH  TYR    99      28.125  24.378   7.153  1.00 10.00      B   
ATOM   3774  C   TYR    99      26.556  20.586   2.049  1.00 10.00      B   
ATOM   3775  O   TYR    99      26.557  21.116   0.942  1.00 10.00      B   
ATOM   3776  N   MET   100      27.671  20.263   2.697  1.00 10.00      B   
ATOM   3777  HN  MET   100      27.604  19.833   3.578  1.00 10.00      B   
ATOM   3778  CA  MET   100      28.986  20.523   2.134  1.00 10.00      B   
ATOM   3779  CB  MET   100      29.952  21.014   3.215  1.00 10.00      B   
ATOM   3780  CG  MET   100      29.839  22.496   3.527  1.00 10.00      B   
ATOM   3781  SD  MET   100      30.921  23.002   4.879  1.00 10.00      B   
ATOM   3782  CE  MET   100      32.524  22.571   4.204  1.00 10.00      B   
ATOM   3783  C   MET   100      29.543  19.273   1.468  1.00 10.00      B   
ATOM   3784  O   MET   100      30.681  19.260   0.998  1.00 10.00      B   
ATOM   3785  N   ALA   101      28.730  18.226   1.419  1.00 10.00      B   
ATOM   3786  HN  ALA   101      27.827  18.304   1.795  1.00 10.00      B   
ATOM   3787  CA  ALA   101      29.138  16.967   0.813  1.00 10.00      B   
ATOM   3788  CB  ALA   101      28.548  15.797   1.584  1.00 10.00      B   
ATOM   3789  C   ALA   101      28.715  16.912  -0.651  1.00 10.00      B   
ATOM   3790  O   ALA   101      28.395  15.845  -1.183  1.00 10.00      B   
ATOM   3791  N   PHE   102      28.728  18.072  -1.296  1.00 10.00      B   
ATOM   3792  HN  PHE   102      29.015  18.878  -0.817  1.00 10.00      B   
ATOM   3793  CA  PHE   102      28.348  18.187  -2.695  1.00 10.00      B   
ATOM   3794  CB  PHE   102      27.009  18.923  -2.816  1.00 10.00      B   
ATOM   3795  CG  PHE   102      25.835  18.135  -2.311  1.00 10.00      B   
ATOM   3796  CD1 PHE   102      25.408  18.263  -0.998  1.00 10.00      B   
ATOM   3797  CD2 PHE   102      25.162  17.263  -3.148  1.00 10.00      B   
ATOM   3798  CE1 PHE   102      24.332  17.535  -0.532  1.00 10.00      B   
ATOM   3799  CE2 PHE   102      24.085  16.532  -2.690  1.00 10.00      B   
ATOM   3800  CZ  PHE   102      23.670  16.668  -1.380  1.00 10.00      B   
ATOM   3801  C   PHE   102      29.421  18.943  -3.471  1.00 10.00      B   
ATOM   3802  O   PHE   102      30.166  19.736  -2.889  1.00 10.00      B   
ATOM   3803  N   PRO   103      29.528  18.697  -4.788  1.00 10.00      B   
ATOM   3804  CA  PRO   103      30.512  19.372  -5.639  1.00 10.00      B   
ATOM   3805  CB  PRO   103      30.358  18.683  -7.005  1.00 10.00      B   
ATOM   3806  CG  PRO   103      29.580  17.440  -6.736  1.00 10.00      B   
ATOM   3807  CD  PRO   103      28.712  17.742  -5.549  1.00 10.00      B   
ATOM   3808  C   PRO   103      30.201  20.862  -5.760  1.00 10.00      B   
ATOM   3809  O   PRO   103      29.113  21.241  -6.204  1.00 10.00      B   
ATOM   3810  N   ASN   104      31.157  21.690  -5.350  1.00 10.00      B   
ATOM   3811  HN  ASN   104      31.992  21.310  -5.001  1.00 10.00      B   
ATOM   3812  CA  ASN   104      31.012  23.145  -5.391  1.00 10.00      B   
ATOM   3813  CB  ASN   104      30.855  23.655  -6.829  1.00 10.00      B   
ATOM   3814  CG  ASN   104      31.022  25.160  -6.947  1.00 10.00      B   
ATOM   3815  OD1 ASN   104      31.711  25.793  -6.140  1.00 10.00      B   
ATOM   3816  ND2 ASN   104      30.395  25.742  -7.958  1.00 10.00      B   
ATOM   3817 HD21 ASN   104      29.864  25.176  -8.562  1.00 10.00      B   
ATOM   3818 HD22 ASN   104      30.491  26.711  -8.072  1.00 10.00      B   
ATOM   3819  C   ASN   104      29.856  23.604  -4.506  1.00 10.00      B   
ATOM   3820  O   ASN   104      28.924  24.277  -4.959  1.00 10.00      B   
ATOM   3821  N   ALA   105      29.926  23.226  -3.236  1.00 10.00      B   
ATOM   3822  HN  ALA   105      30.702  22.703  -2.937  1.00 10.00      B   
ATOM   3823  CA  ALA   105      28.898  23.574  -2.269  1.00 10.00      B   
ATOM   3824  CB  ALA   105      28.952  22.629  -1.079  1.00 10.00      B   
ATOM   3825  C   ALA   105      29.047  25.018  -1.810  1.00 10.00      B   
ATOM   3826  O   ALA   105      30.103  25.633  -1.984  1.00 10.00      B   
ATOM   3827  N   SER   106      27.982  25.558  -1.243  1.00 10.00      B   
ATOM   3828  HN  SER   106      27.165  25.018  -1.147  1.00 10.00      B   
ATOM   3829  CA  SER   106      27.979  26.924  -0.757  1.00 10.00      B   
ATOM   3830  CB  SER   106      27.099  27.797  -1.660  1.00 10.00      B   
ATOM   3831  OG  SER   106      26.974  29.118  -1.152  1.00 10.00      B   
ATOM   3832  HG  SER   106      27.158  29.750  -1.859  1.00 10.00      B   
ATOM   3833  C   SER   106      27.471  26.974   0.679  1.00 10.00      B   
ATOM   3834  O   SER   106      26.675  26.131   1.099  1.00 10.00      B   
ATOM   3835  N   LYS   107      27.948  27.951   1.434  1.00 10.00      B   
ATOM   3836  HN  LYS   107      28.606  28.574   1.054  1.00 10.00      B   
ATOM   3837  CA  LYS   107      27.528  28.120   2.815  1.00 10.00      B   
ATOM   3838  CB  LYS   107      28.718  28.491   3.699  1.00 10.00      B   
ATOM   3839  CG  LYS   107      29.797  27.421   3.739  1.00 10.00      B   
ATOM   3840  CD  LYS   107      30.802  27.672   4.848  1.00 10.00      B   
ATOM   3841  CE  LYS   107      31.860  26.581   4.884  1.00 10.00      B   
ATOM   3842  NZ  LYS   107      32.698  26.660   6.107  1.00 10.00      B   
ATOM   3843  HZ1 LYS   107      32.127  26.439   6.948  1.00 10.00      B   
ATOM   3844  HZ2 LYS   107      33.087  27.617   6.214  1.00 10.00      B   
ATOM   3845  HZ3 LYS   107      33.485  25.983   6.049  1.00 10.00      B   
ATOM   3846  C   LYS   107      26.419  29.165   2.906  1.00 10.00      B   
ATOM   3847  O   LYS   107      25.848  29.401   3.973  1.00 10.00      B   
ATOM   3848  N   LYS   108      26.118  29.788   1.771  1.00 10.00      B   
ATOM   3849  HN  LYS   108      26.627  29.571   0.958  1.00 10.00      B   
ATOM   3850  CA  LYS   108      25.063  30.794   1.702  1.00 10.00      B   
ATOM   3851  CB  LYS   108      25.547  32.046   0.966  1.00 10.00      B   
ATOM   3852  CG  LYS   108      26.682  32.796   1.640  1.00 10.00      B   
ATOM   3853  CD  LYS   108      27.051  34.030   0.831  1.00 10.00      B   
ATOM   3854  CE  LYS   108      28.415  34.578   1.214  1.00 10.00      B   
ATOM   3855  NZ  LYS   108      28.867  35.639   0.274  1.00 10.00      B   
ATOM   3856  HZ1 LYS   108      29.883  35.815   0.395  1.00 10.00      B   
ATOM   3857  HZ2 LYS   108      28.351  36.524   0.451  1.00 10.00      B   
ATOM   3858  HZ3 LYS   108      28.692  35.344  -0.710  1.00 10.00      B   
ATOM   3859  C   LYS   108      23.850  30.233   0.969  1.00 10.00      B   
ATOM   3860  O   LYS   108      22.761  30.811   1.005  1.00 10.00      B   
ATOM   3861  N   ASN   109      24.048  29.104   0.306  1.00 10.00      B   
ATOM   3862  HN  ASN   109      24.931  28.684   0.338  1.00 10.00      B   
ATOM   3863  CA  ASN   109      22.990  28.460  -0.458  1.00 10.00      B   
ATOM   3864  CB  ASN   109      23.160  28.776  -1.951  1.00 10.00      B   
ATOM   3865  CG  ASN   109      22.174  28.033  -2.834  1.00 10.00      B   
ATOM   3866  OD1 ASN   109      21.040  27.774  -2.438  1.00 10.00      B   
ATOM   3867  ND2 ASN   109      22.600  27.694  -4.042  1.00 10.00      B   
ATOM   3868 HD21 ASN   109      23.515  27.941  -4.299  1.00 10.00      B   
ATOM   3869 HD22 ASN   109      21.986  27.203  -4.627  1.00 10.00      B   
ATOM   3870  C   ASN   109      23.009  26.951  -0.239  1.00 10.00      B   
ATOM   3871  O   ASN   109      24.009  26.287  -0.512  1.00 10.00      B   
ATOM   3872  N   ARG   110      21.904  26.420   0.258  1.00 10.00      B   
ATOM   3873  HN  ARG   110      21.137  27.003   0.441  1.00 10.00      B   
ATOM   3874  CA  ARG   110      21.784  24.994   0.516  1.00 10.00      B   
ATOM   3875  CB  ARG   110      20.890  24.740   1.731  1.00 10.00      B   
ATOM   3876  CG  ARG   110      21.575  24.975   3.064  1.00 10.00      B   
ATOM   3877  CD  ARG   110      20.745  25.883   3.958  1.00 10.00      B   
ATOM   3878  NE  ARG   110      19.457  25.285   4.322  1.00 10.00      B   
ATOM   3879  HE  ARG   110      19.471  24.367   4.670  1.00 10.00      B   
ATOM   3880  CZ  ARG   110      18.284  25.912   4.209  1.00 10.00      B   
ATOM   3881  NH1 ARG   110      18.231  27.149   3.738  1.00 10.00      B   
ATOM   3882 HH11 ARG   110      19.105  27.640   3.452  1.00 10.00      B   
ATOM   3883 HH12 ARG   110      17.313  27.637   3.655  1.00 10.00      B   
ATOM   3884  NH2 ARG   110      17.165  25.304   4.577  1.00 10.00      B   
ATOM   3885 HH21 ARG   110      16.247  25.795   4.484  1.00 10.00      B   
ATOM   3886 HH22 ARG   110      17.196  24.335   4.962  1.00 10.00      B   
ATOM   3887  C   ARG   110      21.226  24.277  -0.706  1.00 10.00      B   
ATOM   3888  O   ARG   110      20.392  24.831  -1.428  1.00 10.00      B   
ATOM   3889  N   PRO   111      21.688  23.039  -0.953  1.00 10.00      B   
ATOM   3890  CA  PRO   111      21.244  22.228  -2.096  1.00 10.00      B   
ATOM   3891  CB  PRO   111      21.910  20.869  -1.848  1.00 10.00      B   
ATOM   3892  CG  PRO   111      23.098  21.182  -1.009  1.00 10.00      B   
ATOM   3893  CD  PRO   111      22.687  22.330  -0.133  1.00 10.00      B   
ATOM   3894  C   PRO   111      19.727  22.063  -2.136  1.00 10.00      B   
ATOM   3895  O   PRO   111      19.085  21.831  -1.104  1.00 10.00      B   
ATOM   3896  N   THR   112      19.158  22.196  -3.327  1.00 10.00      B   
ATOM   3897  HN  THR   112      19.718  22.408  -4.106  1.00 10.00      B   
ATOM   3898  CA  THR   112      17.725  22.063  -3.519  1.00 10.00      B   
ATOM   3899  CB  THR   112      17.309  22.666  -4.870  1.00 10.00      B   
ATOM   3900  OG1 THR   112      18.488  23.095  -5.572  1.00 10.00      B   
ATOM   3901  HG1 THR   112      18.301  23.918  -6.043  1.00 10.00      B   
ATOM   3902  CG2 THR   112      16.391  23.859  -4.657  1.00 10.00      B   
ATOM   3903  C   THR   112      17.295  20.596  -3.455  1.00 10.00      B   
ATOM   3904  O   THR   112      17.065  19.949  -4.482  1.00 10.00      B   
ATOM   3905  N   LEU   113      17.208  20.072  -2.240  1.00 10.00      B   
ATOM   3906  HN  LEU   113      17.415  20.635  -1.461  1.00 10.00      B   
ATOM   3907  CA  LEU   113      16.811  18.690  -2.027  1.00 10.00      B   
ATOM   3908  CB  LEU   113      17.884  17.944  -1.230  1.00 10.00      B   
ATOM   3909  CG  LEU   113      19.283  17.904  -1.843  1.00 10.00      B   
ATOM   3910  CD1 LEU   113      20.283  17.353  -0.838  1.00 10.00      B   
ATOM   3911  CD2 LEU   113      19.289  17.069  -3.115  1.00 10.00      B   
ATOM   3912  C   LEU   113      15.486  18.624  -1.281  1.00 10.00      B   
ATOM   3913  O   LEU   113      15.263  19.368  -0.322  1.00 10.00      B   
ATOM   3914  N   GLN   114      14.606  17.747  -1.728  1.00 10.00      B   
ATOM   3915  HN  GLN   114      14.833  17.189  -2.512  1.00 10.00      B   
ATOM   3916  CA  GLN   114      13.309  17.579  -1.098  1.00 10.00      B   
ATOM   3917  CB  GLN   114      12.184  17.844  -2.102  1.00 10.00      B   
ATOM   3918  CG  GLN   114      11.935  19.317  -2.379  1.00 10.00      B   
ATOM   3919  CD  GLN   114      11.595  20.086  -1.120  1.00 10.00      B   
ATOM   3920  OE1 GLN   114      11.001  19.543  -0.184  1.00 10.00      B   
ATOM   3921  NE2 GLN   114      11.971  21.351  -1.086  1.00 10.00      B   
ATOM   3922 HE21 GLN   114      12.442  21.716  -1.867  1.00 10.00      B   
ATOM   3923 HE22 GLN   114      11.763  21.875  -0.285  1.00 10.00      B   
ATOM   3924  C   GLN   114      13.169  16.180  -0.526  1.00 10.00      B   
ATOM   3925  O   GLN   114      13.889  15.261  -0.922  1.00 10.00      B   
ATOM   3926  N   VAL   115      12.249  16.028   0.412  1.00 10.00      B   
ATOM   3927  HN  VAL   115      11.725  16.804   0.693  1.00 10.00      B   
ATOM   3928  CA  VAL   115      11.993  14.740   1.035  1.00 10.00      B   
ATOM   3929  CB  VAL   115      11.062  14.889   2.258  1.00 10.00      B   
ATOM   3930  CG1 VAL   115      10.777  13.537   2.901  1.00 10.00      B   
ATOM   3931  CG2 VAL   115      11.676  15.845   3.269  1.00 10.00      B   
ATOM   3932  C   VAL   115      11.363  13.795   0.017  1.00 10.00      B   
ATOM   3933  O   VAL   115      10.222  13.990  -0.403  1.00 10.00      B   
ATOM   3934  N   GLY   116      12.119  12.790  -0.395  1.00 10.00      B   
ATOM   3935  HN  GLY   116      13.028  12.690  -0.033  1.00 10.00      B   
ATOM   3936  CA  GLY   116      11.621  11.840  -1.369  1.00 10.00      B   
ATOM   3937  C   GLY   116      12.556  11.702  -2.551  1.00 10.00      B   
ATOM   3938  O   GLY   116      12.472  10.734  -3.312  1.00 10.00      B   
ATOM   3939  N   ASP   117      13.442  12.678  -2.709  1.00 10.00      B   
ATOM   3940  HN  ASP   117      13.442  13.427  -2.074  1.00 10.00      B   
ATOM   3941  CA  ASP   117      14.415  12.673  -3.798  1.00 10.00      B   
ATOM   3942  CB  ASP   117      15.145  14.021  -3.879  1.00 10.00      B   
ATOM   3943  CG  ASP   117      14.313  15.137  -4.484  1.00 10.00      B   
ATOM   3944  OD1 ASP   117      13.514  14.868  -5.405  1.00 10.00      B   
ATOM   3945  OD2 ASP   117      14.472  16.301  -4.050  1.00 10.00      B   
ATOM   3946  C   ASP   117      15.442  11.567  -3.583  1.00 10.00      B   
ATOM   3947  O   ASP   117      15.994  11.429  -2.490  1.00 10.00      B   
ATOM   3948  N   LEU   118      15.692  10.776  -4.616  1.00 10.00      B   
ATOM   3949  HN  LEU   118      15.219  10.925  -5.461  1.00 10.00      B   
ATOM   3950  CA  LEU   118      16.659   9.692  -4.526  1.00 10.00      B   
ATOM   3951  CB  LEU   118      16.294   8.565  -5.494  1.00 10.00      B   
ATOM   3952  CG  LEU   118      14.930   7.903  -5.276  1.00 10.00      B   
ATOM   3953  CD1 LEU   118      13.869   8.526  -6.175  1.00 10.00      B   
ATOM   3954  CD2 LEU   118      15.016   6.400  -5.497  1.00 10.00      B   
ATOM   3955  C   LEU   118      18.057  10.217  -4.824  1.00 10.00      B   
ATOM   3956  O   LEU   118      18.341  10.657  -5.937  1.00 10.00      B   
ATOM   3957  N   VAL   119      18.924  10.183  -3.827  1.00 10.00      B   
ATOM   3958  HN  VAL   119      18.647   9.807  -2.964  1.00 10.00      B   
ATOM   3959  CA  VAL   119      20.283  10.676  -3.988  1.00 10.00      B   
ATOM   3960  CB  VAL   119      20.648  11.703  -2.891  1.00 10.00      B   
ATOM   3961  CG1 VAL   119      22.000  12.338  -3.175  1.00 10.00      B   
ATOM   3962  CG2 VAL   119      19.572  12.774  -2.776  1.00 10.00      B   
ATOM   3963  C   VAL   119      21.294   9.533  -3.976  1.00 10.00      B   
ATOM   3964  O   VAL   119      21.231   8.639  -3.131  1.00 10.00      B   
ATOM   3965  N   TYR   120      22.218   9.566  -4.926  1.00 10.00      B   
ATOM   3966  HN  TYR   120      22.209  10.308  -5.576  1.00 10.00      B   
ATOM   3967  CA  TYR   120      23.257   8.551  -5.028  1.00 10.00      B   
ATOM   3968  CB  TYR   120      23.598   8.309  -6.502  1.00 10.00      B   
ATOM   3969  CG  TYR   120      24.184   6.947  -6.802  1.00 10.00      B   
ATOM   3970  CD1 TYR   120      23.441   5.788  -6.612  1.00 10.00      B   
ATOM   3971  CD2 TYR   120      25.476   6.821  -7.292  1.00 10.00      B   
ATOM   3972  CE1 TYR   120      23.969   4.545  -6.903  1.00 10.00      B   
ATOM   3973  CE2 TYR   120      26.013   5.583  -7.582  1.00 10.00      B   
ATOM   3974  CZ  TYR   120      25.257   4.449  -7.387  1.00 10.00      B   
ATOM   3975  OH  TYR   120      25.784   3.213  -7.687  1.00 10.00      B   
ATOM   3976  HH  TYR   120      26.744   3.237  -7.576  1.00 10.00      B   
ATOM   3977  C   TYR   120      24.495   9.035  -4.280  1.00 10.00      B   
ATOM   3978  O   TYR   120      25.049  10.087  -4.608  1.00 10.00      B   
ATOM   3979  N   ALA   121      24.913   8.289  -3.267  1.00 10.00      B   
ATOM   3980  HN  ALA   121      24.430   7.463  -3.045  1.00 10.00      B   
ATOM   3981  CA  ALA   121      26.077   8.663  -2.474  1.00 10.00      B   
ATOM   3982  CB  ALA   121      25.658   9.511  -1.280  1.00 10.00      B   
ATOM   3983  C   ALA   121      26.847   7.432  -2.012  1.00 10.00      B   
ATOM   3984  O   ALA   121      26.328   6.316  -2.034  1.00 10.00      B   
ATOM   3985  N   ARG   122      28.083   7.645  -1.590  1.00 10.00      B   
ATOM   3986  HN  ARG   122      28.433   8.562  -1.582  1.00 10.00      B   
ATOM   3987  CA  ARG   122      28.932   6.562  -1.119  1.00 10.00      B   
ATOM   3988  CB  ARG   122      30.224   6.506  -1.946  1.00 10.00      B   
ATOM   3989  CG  ARG   122      31.244   5.480  -1.468  1.00 10.00      B   
ATOM   3990  CD  ARG   122      32.612   5.710  -2.099  1.00 10.00      B   
ATOM   3991  NE  ARG   122      33.205   6.984  -1.684  1.00 10.00      B   
ATOM   3992  HE  ARG   122      32.594   7.750  -1.575  1.00 10.00      B   
ATOM   3993  CZ  ARG   122      34.507   7.162  -1.450  1.00 10.00      B   
ATOM   3994  NH1 ARG   122      35.357   6.149  -1.588  1.00 10.00      B   
ATOM   3995 HH11 ARG   122      35.015   5.204  -1.878  1.00 10.00      B   
ATOM   3996 HH12 ARG   122      36.374   6.293  -1.407  1.00 10.00      B   
ATOM   3997  NH2 ARG   122      34.958   8.353  -1.070  1.00 10.00      B   
ATOM   3998 HH21 ARG   122      34.298   9.154  -0.949  1.00 10.00      B   
ATOM   3999 HH22 ARG   122      35.977   8.496  -0.889  1.00 10.00      B   
ATOM   4000  C   ARG   122      29.259   6.759   0.356  1.00 10.00      B   
ATOM   4001  O   ARG   122      29.431   7.892   0.812  1.00 10.00      B   
ATOM   4002  N   VAL   123      29.323   5.660   1.100  1.00 10.00      B   
ATOM   4003  HN  VAL   123      29.162   4.786   0.680  1.00 10.00      B   
ATOM   4004  CA  VAL   123      29.635   5.721   2.524  1.00 10.00      B   
ATOM   4005  CB  VAL   123      29.182   4.443   3.268  1.00 10.00      B   
ATOM   4006  CG1 VAL   123      29.335   4.615   4.773  1.00 10.00      B   
ATOM   4007  CG2 VAL   123      27.746   4.083   2.916  1.00 10.00      B   
ATOM   4008  C   VAL   123      31.137   5.911   2.724  1.00 10.00      B   
ATOM   4009  O   VAL   123      31.929   5.018   2.417  1.00 10.00      B   
ATOM   4010  N   CYS   124      31.523   7.077   3.222  1.00 10.00      B   
ATOM   4011  HN  CYS   124      30.846   7.752   3.445  1.00 10.00      B   
ATOM   4012  CA  CYS   124      32.929   7.382   3.444  1.00 10.00      B   
ATOM   4013  CB  CYS   124      33.199   8.856   3.150  1.00 10.00      B   
ATOM   4014  SG  CYS   124      32.453   9.441   1.612  1.00 10.00      B   
ATOM   4015  HG  CYS   124      32.822  10.710   1.439  1.00 10.00      B   
ATOM   4016  C   CYS   124      33.350   7.041   4.866  1.00 10.00      B   
ATOM   4017  O   CYS   124      34.473   6.596   5.103  1.00 10.00      B   
ATOM   4018  N   THR   125      32.442   7.252   5.807  1.00 10.00      B   
ATOM   4019  HN  THR   125      31.565   7.609   5.553  1.00 10.00      B   
ATOM   4020  CA  THR   125      32.711   6.964   7.206  1.00 10.00      B   
ATOM   4021  CB  THR   125      32.911   8.263   8.016  1.00 10.00      B   
ATOM   4022  OG1 THR   125      33.622   9.233   7.226  1.00 10.00      B   
ATOM   4023  HG1 THR   125      34.215   9.739   7.796  1.00 10.00      B   
ATOM   4024  CG2 THR   125      33.695   7.980   9.288  1.00 10.00      B   
ATOM   4025  C   THR   125      31.549   6.179   7.804  1.00 10.00      B   
ATOM   4026  O   THR   125      30.391   6.544   7.620  1.00 10.00      B   
ATOM   4027  N   ALA   126      31.856   5.099   8.505  1.00 10.00      B   
ATOM   4028  HN  ALA   126      32.802   4.853   8.616  1.00 10.00      B   
ATOM   4029  CA  ALA   126      30.828   4.274   9.127  1.00 10.00      B   
ATOM   4030  CB  ALA   126      30.470   3.095   8.233  1.00 10.00      B   
ATOM   4031  C   ALA   126      31.278   3.789  10.497  1.00 10.00      B   
ATOM   4032  O   ALA   126      31.843   2.706  10.628  1.00 10.00      B   
ATOM   4033  N   GLU   127      31.037   4.607  11.514  1.00 10.00      B   
ATOM   4034  HN  GLU   127      30.588   5.460  11.343  1.00 10.00      B   
ATOM   4035  CA  GLU   127      31.419   4.267  12.878  1.00 10.00      B   
ATOM   4036  CB  GLU   127      31.388   5.516  13.759  1.00 10.00      B   
ATOM   4037  CG  GLU   127      32.011   5.335  15.135  1.00 10.00      B   
ATOM   4038  CD  GLU   127      33.523   5.350  15.106  1.00 10.00      B   
ATOM   4039  OE1 GLU   127      34.125   4.352  14.662  1.00 10.00      B   
ATOM   4040  OE2 GLU   127      34.119   6.360  15.539  1.00 10.00      B   
ATOM   4041  C   GLU   127      30.494   3.192  13.441  1.00 10.00      B   
ATOM   4042  O   GLU   127      29.308   3.148  13.112  1.00 10.00      B   
ATOM   4043  N   LYS   128      31.039   2.337  14.295  1.00 10.00      B   
ATOM   4044  HN  LYS   128      31.988   2.434  14.524  1.00 10.00      B   
ATOM   4045  CA  LYS   128      30.273   1.251  14.893  1.00 10.00      B   
ATOM   4046  CB  LYS   128      31.181   0.319  15.696  1.00 10.00      B   
ATOM   4047  CG  LYS   128      32.101  -0.537  14.843  1.00 10.00      B   
ATOM   4048  CD  LYS   128      32.654  -1.704  15.643  1.00 10.00      B   
ATOM   4049  CE  LYS   128      33.497  -2.624  14.776  1.00 10.00      B   
ATOM   4050  NZ  LYS   128      33.787  -3.911  15.462  1.00 10.00      B   
ATOM   4051  HZ1 LYS   128      34.254  -3.736  16.374  1.00 10.00      B   
ATOM   4052  HZ2 LYS   128      34.413  -4.501  14.873  1.00 10.00      B   
ATOM   4053  HZ3 LYS   128      32.903  -4.430  15.634  1.00 10.00      B   
ATOM   4054  C   LYS   128      29.116   1.746  15.761  1.00 10.00      B   
ATOM   4055  O   LYS   128      27.955   1.438  15.487  1.00 10.00      B   
ATOM   4056  N   GLU   129      29.430   2.530  16.789  1.00 10.00      B   
ATOM   4057  HN  GLU   129      30.370   2.778  16.939  1.00 10.00      B   
ATOM   4058  CA  GLU   129      28.408   3.035  17.704  1.00 10.00      B   
ATOM   4059  CB  GLU   129      28.877   2.892  19.154  1.00 10.00      B   
ATOM   4060  CG  GLU   129      29.173   1.463  19.574  1.00 10.00      B   
ATOM   4061  CD  GLU   129      27.935   0.595  19.583  1.00 10.00      B   
ATOM   4062  OE1 GLU   129      27.056   0.816  20.443  1.00 10.00      B   
ATOM   4063  OE2 GLU   129      27.836  -0.321  18.741  1.00 10.00      B   
ATOM   4064  C   GLU   129      28.030   4.486  17.410  1.00 10.00      B   
ATOM   4065  O   GLU   129      27.499   5.185  18.274  1.00 10.00      B   
ATOM   4066  N   LEU   130      28.298   4.932  16.195  1.00 10.00      B   
ATOM   4067  HN  LEU   130      28.715   4.329  15.546  1.00 10.00      B   
ATOM   4068  CA  LEU   130      27.975   6.292  15.794  1.00 10.00      B   
ATOM   4069  CB  LEU   130      29.239   7.163  15.784  1.00 10.00      B   
ATOM   4070  CG  LEU   130      29.057   8.649  15.466  1.00 10.00      B   
ATOM   4071  CD1 LEU   130      28.624   9.416  16.704  1.00 10.00      B   
ATOM   4072  CD2 LEU   130      30.332   9.236  14.883  1.00 10.00      B   
ATOM   4073  C   LEU   130      27.321   6.281  14.419  1.00 10.00      B   
ATOM   4074  O   LEU   130      27.339   5.257  13.727  1.00 10.00      B   
ATOM   4075  N   GLU   131      26.728   7.404  14.045  1.00 10.00      B   
ATOM   4076  HN  GLU   131      26.731   8.170  14.659  1.00 10.00      B   
ATOM   4077  CA  GLU   131      26.067   7.545  12.757  1.00 10.00      B   
ATOM   4078  CB  GLU   131      25.362   8.897  12.706  1.00 10.00      B   
ATOM   4079  CG  GLU   131      23.995   8.868  12.053  1.00 10.00      B   
ATOM   4080  CD  GLU   131      23.191  10.104  12.380  1.00 10.00      B   
ATOM   4081  OE1 GLU   131      23.524  11.190  11.864  1.00 10.00      B   
ATOM   4082  OE2 GLU   131      22.225  10.000  13.165  1.00 10.00      B   
ATOM   4083  C   GLU   131      27.078   7.453  11.618  1.00 10.00      B   
ATOM   4084  O   GLU   131      28.265   7.728  11.802  1.00 10.00      B   
ATOM   4085  N   ALA   132      26.607   7.060  10.445  1.00 10.00      B   
ATOM   4086  HN  ALA   132      25.652   6.857  10.356  1.00 10.00      B   
ATOM   4087  CA  ALA   132      27.474   6.942   9.283  1.00 10.00      B   
ATOM   4088  CB  ALA   132      27.053   5.769   8.411  1.00 10.00      B   
ATOM   4089  C   ALA   132      27.478   8.240   8.482  1.00 10.00      B   
ATOM   4090  O   ALA   132      26.508   8.999   8.502  1.00 10.00      B   
ATOM   4091  N   GLU   133      28.569   8.487   7.780  1.00 10.00      B   
ATOM   4092  HN  GLU   133      29.301   7.829   7.788  1.00 10.00      B   
ATOM   4093  CA  GLU   133      28.712   9.693   6.981  1.00 10.00      B   
ATOM   4094  CB  GLU   133      29.926  10.495   7.450  1.00 10.00      B   
ATOM   4095  CG  GLU   133      29.907  10.843   8.930  1.00 10.00      B   
ATOM   4096  CD  GLU   133      31.169  11.547   9.373  1.00 10.00      B   
ATOM   4097  OE1 GLU   133      31.450  12.647   8.854  1.00 10.00      B   
ATOM   4098  OE2 GLU   133      31.887  11.009  10.244  1.00 10.00      B   
ATOM   4099  C   GLU   133      28.853   9.343   5.505  1.00 10.00      B   
ATOM   4100  O   GLU   133      29.680   8.507   5.128  1.00 10.00      B   
ATOM   4101  N   ILE   134      28.042   9.978   4.674  1.00 10.00      B   
ATOM   4102  HN  ILE   134      27.415  10.642   5.032  1.00 10.00      B   
ATOM   4103  CA  ILE   134      28.067   9.729   3.238  1.00 10.00      B   
ATOM   4104  CB  ILE   134      26.731   9.129   2.748  1.00 10.00      B   
ATOM   4105  CG1 ILE   134      25.551   9.986   3.217  1.00 10.00      B   
ATOM   4106  CG2 ILE   134      26.574   7.693   3.224  1.00 10.00      B   
ATOM   4107  CD1 ILE   134      24.220   9.577   2.623  1.00 10.00      B   
ATOM   4108  C   ILE   134      28.344  11.015   2.467  1.00 10.00      B   
ATOM   4109  O   ILE   134      28.030  12.106   2.942  1.00 10.00      B   
ATOM   4110  N   GLU   135      28.943  10.884   1.289  1.00 10.00      B   
ATOM   4111  HN  GLU   135      29.185   9.984   0.971  1.00 10.00      B   
ATOM   4112  CA  GLU   135      29.248  12.040   0.453  1.00 10.00      B   
ATOM   4113  CB  GLU   135      30.733  12.392   0.522  1.00 10.00      B   
ATOM   4114  CG  GLU   135      31.182  12.920   1.875  1.00 10.00      B   
ATOM   4115  CD  GLU   135      32.682  13.077   1.971  1.00 10.00      B   
ATOM   4116  OE1 GLU   135      33.409  12.239   1.393  1.00 10.00      B   
ATOM   4117  OE2 GLU   135      33.141  14.028   2.641  1.00 10.00      B   
ATOM   4118  C   GLU   135      28.836  11.778  -0.989  1.00 10.00      B   
ATOM   4119  O   GLU   135      28.982  10.658  -1.491  1.00 10.00      B   
ATOM   4120  N   CYS   136      28.336  12.808  -1.657  1.00 10.00      B   
ATOM   4121  HN  CYS   136      28.261  13.683  -1.211  1.00 10.00      B   
ATOM   4122  CA  CYS   136      27.887  12.681  -3.035  1.00 10.00      B   
ATOM   4123  CB  CYS   136      26.524  13.354  -3.199  1.00 10.00      B   
ATOM   4124  SG  CYS   136      25.451  13.223  -1.748  1.00 10.00      B   
ATOM   4125  HG  CYS   136      24.603  12.223  -1.948  1.00 10.00      B   
ATOM   4126  C   CYS   136      28.895  13.280  -4.017  1.00 10.00      B   
ATOM   4127  O   CYS   136      28.513  13.836  -5.050  1.00 10.00      B   
ATOM   4128  N   PHE   137      30.180  13.159  -3.696  1.00 10.00      B   
ATOM   4129  HN  PHE   137      30.425  12.705  -2.861  1.00 10.00      B   
ATOM   4130  CA  PHE   137      31.241  13.681  -4.551  1.00 10.00      B   
ATOM   4131  CB  PHE   137      31.260  15.218  -4.524  1.00 10.00      B   
ATOM   4132  CG  PHE   137      31.957  15.829  -3.338  1.00 10.00      B   
ATOM   4133  CD1 PHE   137      33.018  16.699  -3.522  1.00 10.00      B   
ATOM   4134  CD2 PHE   137      31.552  15.541  -2.044  1.00 10.00      B   
ATOM   4135  CE1 PHE   137      33.665  17.268  -2.442  1.00 10.00      B   
ATOM   4136  CE2 PHE   137      32.194  16.106  -0.958  1.00 10.00      B   
ATOM   4137  CZ  PHE   137      33.252  16.972  -1.157  1.00 10.00      B   
ATOM   4138  C   PHE   137      32.593  13.126  -4.121  1.00 10.00      B   
ATOM   4139  O   PHE   137      32.723  12.578  -3.025  1.00 10.00      B   
ATOM   4140  N   ASP   138      33.591  13.264  -4.980  1.00 10.00      B   
ATOM   4141  HN  ASP   138      33.425  13.703  -5.845  1.00 10.00      B   
ATOM   4142  CA  ASP   138      34.933  12.788  -4.667  1.00 10.00      B   
ATOM   4143  CB  ASP   138      35.726  12.504  -5.943  1.00 10.00      B   
ATOM   4144  CG  ASP   138      37.094  11.913  -5.657  1.00 10.00      B   
ATOM   4145  OD1 ASP   138      37.182  10.693  -5.405  1.00 10.00      B   
ATOM   4146  OD2 ASP   138      38.091  12.666  -5.682  1.00 10.00      B   
ATOM   4147  C   ASP   138      35.653  13.824  -3.813  1.00 10.00      B   
ATOM   4148  O   ASP   138      35.815  14.967  -4.226  1.00 10.00      B   
ATOM   4149  N   SER   139      36.077  13.420  -2.626  1.00 10.00      B   
ATOM   4150  HN  SER   139      35.931  12.486  -2.359  1.00 10.00      B   
ATOM   4151  CA  SER   139      36.748  14.320  -1.695  1.00 10.00      B   
ATOM   4152  CB  SER   139      36.883  13.642  -0.331  1.00 10.00      B   
ATOM   4153  OG  SER   139      36.566  12.259  -0.422  1.00 10.00      B   
ATOM   4154  HG  SER   139      37.191  11.822  -1.012  1.00 10.00      B   
ATOM   4155  C   SER   139      38.118  14.799  -2.183  1.00 10.00      B   
ATOM   4156  O   SER   139      38.535  15.919  -1.884  1.00 10.00      B   
ATOM   4157  N   THR   140      38.812  13.961  -2.935  1.00 10.00      B   
ATOM   4158  HN  THR   140      38.427  13.089  -3.168  1.00 10.00      B   
ATOM   4159  CA  THR   140      40.139  14.304  -3.422  1.00 10.00      B   
ATOM   4160  CB  THR   140      40.922  13.038  -3.800  1.00 10.00      B   
ATOM   4161  OG1 THR   140      40.003  11.943  -3.947  1.00 10.00      B   
ATOM   4162  HG1 THR   140      39.392  12.132  -4.682  1.00 10.00      B   
ATOM   4163  CG2 THR   140      41.930  12.702  -2.714  1.00 10.00      B   
ATOM   4164  C   THR   140      40.114  15.274  -4.606  1.00 10.00      B   
ATOM   4165  O   THR   140      40.877  16.240  -4.642  1.00 10.00      B   
ATOM   4166  N   THR   141      39.239  15.018  -5.566  1.00 10.00      B   
ATOM   4167  HN  THR   141      38.643  14.237  -5.479  1.00 10.00      B   
ATOM   4168  CA  THR   141      39.144  15.857  -6.753  1.00 10.00      B   
ATOM   4169  CB  THR   141      38.745  15.017  -7.980  1.00 10.00      B   
ATOM   4170  OG1 THR   141      39.270  13.690  -7.829  1.00 10.00      B   
ATOM   4171  HG1 THR   141      38.820  13.250  -7.086  1.00 10.00      B   
ATOM   4172  CG2 THR   141      39.297  15.636  -9.255  1.00 10.00      B   
ATOM   4173  C   THR   141      38.142  16.995  -6.575  1.00 10.00      B   
ATOM   4174  O   THR   141      38.335  18.091  -7.103  1.00 10.00      B   
ATOM   4175  N   GLY   142      37.074  16.733  -5.833  1.00 10.00      B   
ATOM   4176  HN  GLY   142      36.974  15.845  -5.425  1.00 10.00      B   
ATOM   4177  CA  GLY   142      36.059  17.744  -5.610  1.00 10.00      B   
ATOM   4178  C   GLY   142      35.044  17.791  -6.736  1.00 10.00      B   
ATOM   4179  O   GLY   142      34.266  18.739  -6.846  1.00 10.00      B   
ATOM   4180  N   ARG   143      35.045  16.759  -7.570  1.00 10.00      B   
ATOM   4181  HN  ARG   143      35.666  16.020  -7.413  1.00 10.00      B   
ATOM   4182  CA  ARG   143      34.130  16.687  -8.698  1.00 10.00      B   
ATOM   4183  CB  ARG   143      34.902  16.594 -10.020  1.00 10.00      B   
ATOM   4184  CG  ARG   143      35.735  17.825 -10.339  1.00 10.00      B   
ATOM   4185  CD  ARG   143      36.147  17.864 -11.803  1.00 10.00      B   
ATOM   4186  NE  ARG   143      37.149  16.850 -12.125  1.00 10.00      B   
ATOM   4187  HE  ARG   143      37.021  15.953 -11.742  1.00 10.00      B   
ATOM   4188  CZ  ARG   143      38.211  17.070 -12.901  1.00 10.00      B   
ATOM   4189  NH1 ARG   143      38.418  18.266 -13.441  1.00 10.00      B   
ATOM   4190 HH11 ARG   143      39.252  18.429 -14.047  1.00 10.00      B   
ATOM   4191 HH12 ARG   143      37.751  19.049 -13.263  1.00 10.00      B   
ATOM   4192  NH2 ARG   143      39.069  16.086 -13.139  1.00 10.00      B   
ATOM   4193 HH21 ARG   143      38.916  15.142 -12.721  1.00 10.00      B   
ATOM   4194 HH22 ARG   143      39.904  16.254 -13.746  1.00 10.00      B   
ATOM   4195  C   ARG   143      33.183  15.504  -8.557  1.00 10.00      B   
ATOM   4196  O   ARG   143      33.327  14.686  -7.642  1.00 10.00      B   
ATOM   4197  N   ASP   144      32.215  15.428  -9.460  1.00 10.00      B   
ATOM   4198  HN  ASP   144      32.151  16.124 -10.150  1.00 10.00      B   
ATOM   4199  CA  ASP   144      31.240  14.344  -9.456  1.00 10.00      B   
ATOM   4200  CB  ASP   144      30.005  14.729 -10.275  1.00 10.00      B   
ATOM   4201  CG  ASP   144      29.028  13.581 -10.449  1.00 10.00      B   
ATOM   4202  OD1 ASP   144      28.809  12.827  -9.475  1.00 10.00      B   
ATOM   4203  OD2 ASP   144      28.464  13.432 -11.556  1.00 10.00      B   
ATOM   4204  C   ASP   144      31.853  13.058 -10.001  1.00 10.00      B   
ATOM   4205  O   ASP   144      32.613  13.085 -10.968  1.00 10.00      B   
ATOM   4206  N   ALA   145      31.520  11.938  -9.379  1.00 10.00      B   
ATOM   4207  HN  ALA   145      30.891  11.978  -8.628  1.00 10.00      B   
ATOM   4208  CA  ALA   145      32.043  10.646  -9.800  1.00 10.00      B   
ATOM   4209  CB  ALA   145      32.882  10.031  -8.692  1.00 10.00      B   
ATOM   4210  C   ALA   145      30.907   9.708 -10.194  1.00 10.00      B   
ATOM   4211  O   ALA   145      31.079   8.489 -10.240  1.00 10.00      B   
ATOM   4212  N   GLY   146      29.748  10.286 -10.475  1.00 10.00      B   
ATOM   4213  HN  GLY   146      29.669  11.265 -10.417  1.00 10.00      B   
ATOM   4214  CA  GLY   146      28.597   9.493 -10.859  1.00 10.00      B   
ATOM   4215  C   GLY   146      27.540   9.483  -9.775  1.00 10.00      B   
ATOM   4216  O   GLY   146      26.738   8.553  -9.683  1.00 10.00      B   
ATOM   4217  N   PHE   147      27.531  10.527  -8.964  1.00 10.00      B   
ATOM   4218  HN  PHE   147      28.171  11.262  -9.121  1.00 10.00      B   
ATOM   4219  CA  PHE   147      26.582  10.644  -7.873  1.00 10.00      B   
ATOM   4220  CB  PHE   147      27.317  10.994  -6.574  1.00 10.00      B   
ATOM   4221  CG  PHE   147      28.359   9.996  -6.164  1.00 10.00      B   
ATOM   4222  CD1 PHE   147      29.703  10.328  -6.197  1.00 10.00      B   
ATOM   4223  CD2 PHE   147      27.995   8.730  -5.740  1.00 10.00      B   
ATOM   4224  CE1 PHE   147      30.665   9.414  -5.814  1.00 10.00      B   
ATOM   4225  CE2 PHE   147      28.951   7.810  -5.357  1.00 10.00      B   
ATOM   4226  CZ  PHE   147      30.289   8.152  -5.393  1.00 10.00      B   
ATOM   4227  C   PHE   147      25.557  11.723  -8.188  1.00 10.00      B   
ATOM   4228  O   PHE   147      25.396  12.117  -9.345  1.00 10.00      B   
ATOM   4229  N   GLY   148      24.862  12.192  -7.166  1.00 10.00      B   
ATOM   4230  HN  GLY   148      25.002  11.812  -6.272  1.00 10.00      B   
ATOM   4231  CA  GLY   148      23.882  13.236  -7.364  1.00 10.00      B   
ATOM   4232  C   GLY   148      22.467  12.751  -7.154  1.00 10.00      B   
ATOM   4233  O   GLY   148      22.248  11.657  -6.636  1.00 10.00      B   
ATOM   4234  N   ILE   149      21.508  13.565  -7.560  1.00 10.00      B   
ATOM   4235  HN  ILE   149      21.748  14.416  -7.980  1.00 10.00      B   
ATOM   4236  CA  ILE   149      20.104  13.227  -7.410  1.00 10.00      B   
ATOM   4237  CB  ILE   149      19.260  14.482  -7.078  1.00 10.00      B   
ATOM   4238  CG1 ILE   149      17.763  14.162  -7.076  1.00 10.00      B   
ATOM   4239  CG2 ILE   149      19.573  15.631  -8.030  1.00 10.00      B   
ATOM   4240  CD1 ILE   149      16.884  15.368  -6.824  1.00 10.00      B   
ATOM   4241  C   ILE   149      19.565  12.551  -8.670  1.00 10.00      B   
ATOM   4242  O   ILE   149      19.758  13.040  -9.784  1.00 10.00      B   
ATOM   4243  N   LEU   150      18.907  11.418  -8.488  1.00 10.00      B   
ATOM   4244  HN  LEU   150      18.791  11.070  -7.574  1.00 10.00      B   
ATOM   4245  CA  LEU   150      18.324  10.685  -9.600  1.00 10.00      B   
ATOM   4246  CB  LEU   150      18.612   9.185  -9.483  1.00 10.00      B   
ATOM   4247  CG  LEU   150      20.067   8.768  -9.714  1.00 10.00      B   
ATOM   4248  CD1 LEU   150      20.231   7.264  -9.557  1.00 10.00      B   
ATOM   4249  CD2 LEU   150      20.546   9.221 -11.084  1.00 10.00      B   
ATOM   4250  C   LEU   150      16.828  10.962  -9.649  1.00 10.00      B   
ATOM   4251  O   LEU   150      16.103  10.683  -8.694  1.00 10.00      B   
ATOM   4252  N   GLU   151      16.378  11.524 -10.758  1.00 10.00      B   
ATOM   4253  HN  GLU   151      17.002  11.695 -11.495  1.00 10.00      B   
ATOM   4254  CA  GLU   151      14.978  11.885 -10.917  1.00 10.00      B   
ATOM   4255  CB  GLU   151      14.864  13.148 -11.770  1.00 10.00      B   
ATOM   4256  CG  GLU   151      13.523  13.850 -11.662  1.00 10.00      B   
ATOM   4257  CD  GLU   151      13.566  15.263 -12.197  1.00 10.00      B   
ATOM   4258  OE1 GLU   151      13.211  16.198 -11.450  1.00 10.00      B   
ATOM   4259  OE2 GLU   151      13.967  15.451 -13.368  1.00 10.00      B   
ATOM   4260  C   GLU   151      14.141  10.755 -11.511  1.00 10.00      B   
ATOM   4261  O   GLU   151      14.480  10.197 -12.561  1.00 10.00      B   
ATOM   4262  N   ASP   152      13.040  10.443 -10.822  1.00 10.00      B   
ATOM   4263  HN  ASP   152      12.853  10.934  -9.996  1.00 10.00      B   
ATOM   4264  CA  ASP   152      12.099   9.397 -11.232  1.00 10.00      B   
ATOM   4265  CB  ASP   152      11.515   9.648 -12.629  1.00 10.00      B   
ATOM   4266  CG  ASP   152      10.910  11.026 -12.817  1.00 10.00      B   
ATOM   4267  OD1 ASP   152      10.315  11.564 -11.862  1.00 10.00      B   
ATOM   4268  OD2 ASP   152      11.020  11.571 -13.934  1.00 10.00      B   
ATOM   4269  C   ASP   152      12.723   8.008 -11.160  1.00 10.00      B   
ATOM   4270  O   ASP   152      13.797   7.824 -10.584  1.00 10.00      B   
ATOM   4271  N   GLY   153      12.035   7.027 -11.732  1.00 10.00      B   
ATOM   4272  HN  GLY   153      11.169   7.227 -12.153  1.00 10.00      B   
ATOM   4273  CA  GLY   153      12.536   5.670 -11.730  1.00 10.00      B   
ATOM   4274  C   GLY   153      11.882   4.811 -10.669  1.00 10.00      B   
ATOM   4275  O   GLY   153      11.376   5.324  -9.666  1.00 10.00      B   
ATOM   4276  N   MET   154      11.896   3.504 -10.887  1.00 10.00      B   
ATOM   4277  HN  MET   154      12.331   3.157 -11.698  1.00 10.00      B   
ATOM   4278  CA  MET   154      11.302   2.564  -9.948  1.00 10.00      B   
ATOM   4279  CB  MET   154      10.371   1.586 -10.673  1.00 10.00      B   
ATOM   4280  CG  MET   154       9.718   0.552  -9.764  1.00 10.00      B   
ATOM   4281  SD  MET   154       8.811   1.305  -8.399  1.00 10.00      B   
ATOM   4282  CE  MET   154       8.287  -0.149  -7.495  1.00 10.00      B   
ATOM   4283  C   MET   154      12.388   1.807  -9.194  1.00 10.00      B   
ATOM   4284  O   MET   154      13.301   1.238  -9.803  1.00 10.00      B   
ATOM   4285  N   ILE   155      12.290   1.815  -7.872  1.00 10.00      B   
ATOM   4286  HN  ILE   155      11.537   2.284  -7.453  1.00 10.00      B   
ATOM   4287  CA  ILE   155      13.258   1.138  -7.026  1.00 10.00      B   
ATOM   4288  CB  ILE   155      13.557   1.952  -5.739  1.00 10.00      B   
ATOM   4289  CG1 ILE   155      14.732   1.351  -4.967  1.00 10.00      B   
ATOM   4290  CG2 ILE   155      12.328   2.092  -4.849  1.00 10.00      B   
ATOM   4291  CD1 ILE   155      16.080   1.724  -5.542  1.00 10.00      B   
ATOM   4292  C   ILE   155      12.791  -0.281  -6.684  1.00 10.00      B   
ATOM   4293  O   ILE   155      11.670  -0.490  -6.217  1.00 10.00      B   
ATOM   4294  N   ILE   156      13.645  -1.259  -6.953  1.00 10.00      B   
ATOM   4295  HN  ILE   156      14.516  -1.040  -7.355  1.00 10.00      B   
ATOM   4296  CA  ILE   156      13.324  -2.653  -6.679  1.00 10.00      B   
ATOM   4297  CB  ILE   156      13.804  -3.576  -7.822  1.00 10.00      B   
ATOM   4298  CG1 ILE   156      13.372  -3.017  -9.181  1.00 10.00      B   
ATOM   4299  CG2 ILE   156      13.263  -4.988  -7.633  1.00 10.00      B   
ATOM   4300  CD1 ILE   156      13.961  -3.755 -10.362  1.00 10.00      B   
ATOM   4301  C   ILE   156      13.967  -3.110  -5.374  1.00 10.00      B   
ATOM   4302  O   ILE   156      15.145  -2.844  -5.123  1.00 10.00      B   
ATOM   4303  N   ASP   157      13.179  -3.775  -4.541  1.00 10.00      B   
ATOM   4304  HN  ASP   157      12.239  -3.923  -4.788  1.00 10.00      B   
ATOM   4305  CA  ASP   157      13.662  -4.293  -3.267  1.00 10.00      B   
ATOM   4306  CB  ASP   157      12.490  -4.400  -2.284  1.00 10.00      B   
ATOM   4307  CG  ASP   157      12.889  -4.951  -0.932  1.00 10.00      B   
ATOM   4308  OD1 ASP   157      13.463  -4.188  -0.123  1.00 10.00      B   
ATOM   4309  OD2 ASP   157      12.609  -6.138  -0.663  1.00 10.00      B   
ATOM   4310  C   ASP   157      14.288  -5.668  -3.490  1.00 10.00      B   
ATOM   4311  O   ASP   157      13.621  -6.583  -3.978  1.00 10.00      B   
ATOM   4312  N   VAL   158      15.563  -5.816  -3.146  1.00 10.00      B   
ATOM   4313  HN  VAL   158      16.047  -5.064  -2.738  1.00 10.00      B   
ATOM   4314  CA  VAL   158      16.255  -7.083  -3.348  1.00 10.00      B   
ATOM   4315  CB  VAL   158      17.088  -7.049  -4.654  1.00 10.00      B   
ATOM   4316  CG1 VAL   158      18.384  -6.269  -4.474  1.00 10.00      B   
ATOM   4317  CG2 VAL   158      17.351  -8.449  -5.186  1.00 10.00      B   
ATOM   4318  C   VAL   158      17.154  -7.436  -2.160  1.00 10.00      B   
ATOM   4319  O   VAL   158      17.416  -6.598  -1.297  1.00 10.00      B   
ATOM   4320  N   ASN   159      17.608  -8.686  -2.122  1.00 10.00      B   
ATOM   4321  HN  ASN   159      17.340  -9.306  -2.829  1.00 10.00      B   
ATOM   4322  CA  ASN   159      18.486  -9.169  -1.058  1.00 10.00      B   
ATOM   4323  CB  ASN   159      18.555 -10.699  -1.091  1.00 10.00      B   
ATOM   4324  CG  ASN   159      18.203 -11.345   0.234  1.00 10.00      B   
ATOM   4325  OD1 ASN   159      18.490 -10.806   1.302  1.00 10.00      B   
ATOM   4326  ND2 ASN   159      17.582 -12.514   0.173  1.00 10.00      B   
ATOM   4327 HD21 ASN   159      17.389 -12.890  -0.711  1.00 10.00      B   
ATOM   4328 HD22 ASN   159      17.341 -12.956   1.013  1.00 10.00      B   
ATOM   4329  C   ASN   159      19.888  -8.584  -1.213  1.00 10.00      B   
ATOM   4330  O   ASN   159      20.284  -8.192  -2.314  1.00 10.00      B   
ATOM   4331  N   LEU   160      20.643  -8.553  -0.118  1.00 10.00      B   
ATOM   4332  HN  LEU   160      20.283  -8.919   0.720  1.00 10.00      B   
ATOM   4333  CA  LEU   160      21.996  -7.995  -0.128  1.00 10.00      B   
ATOM   4334  CB  LEU   160      22.592  -7.952   1.281  1.00 10.00      B   
ATOM   4335  CG  LEU   160      21.881  -7.067   2.304  1.00 10.00      B   
ATOM   4336  CD1 LEU   160      22.687  -7.004   3.590  1.00 10.00      B   
ATOM   4337  CD2 LEU   160      21.657  -5.674   1.747  1.00 10.00      B   
ATOM   4338  C   LEU   160      22.942  -8.755  -1.049  1.00 10.00      B   
ATOM   4339  O   LEU   160      23.604  -8.154  -1.893  1.00 10.00      B   
ATOM   4340  N   ASN   161      23.000 -10.073  -0.888  1.00 10.00      B   
ATOM   4341  HN  ASN   161      22.425 -10.499  -0.215  1.00 10.00      B   
ATOM   4342  CA  ASN   161      23.894 -10.907  -1.691  1.00 10.00      B   
ATOM   4343  CB  ASN   161      23.844 -12.371  -1.247  1.00 10.00      B   
ATOM   4344  CG  ASN   161      24.636 -12.618   0.022  1.00 10.00      B   
ATOM   4345  OD1 ASN   161      25.630 -11.941   0.294  1.00 10.00      B   
ATOM   4346  ND2 ASN   161      24.201 -13.581   0.815  1.00 10.00      B   
ATOM   4347 HD21 ASN   161      23.397 -14.078   0.547  1.00 10.00      B   
ATOM   4348 HD22 ASN   161      24.703 -13.763   1.641  1.00 10.00      B   
ATOM   4349  C   ASN   161      23.623 -10.782  -3.185  1.00 10.00      B   
ATOM   4350  O   ASN   161      24.551 -10.809  -3.993  1.00 10.00      B   
ATOM   4351  N   PHE   162      22.358 -10.625  -3.551  1.00 10.00      B   
ATOM   4352  HN  PHE   162      21.660 -10.594  -2.865  1.00 10.00      B   
ATOM   4353  CA  PHE   162      21.989 -10.488  -4.954  1.00 10.00      B   
ATOM   4354  CB  PHE   162      20.471 -10.536  -5.127  1.00 10.00      B   
ATOM   4355  CG  PHE   162      19.904 -11.926  -5.087  1.00 10.00      B   
ATOM   4356  CD1 PHE   162      19.539 -12.507  -3.884  1.00 10.00      B   
ATOM   4357  CD2 PHE   162      19.733 -12.651  -6.255  1.00 10.00      B   
ATOM   4358  CE1 PHE   162      19.012 -13.783  -3.844  1.00 10.00      B   
ATOM   4359  CE2 PHE   162      19.208 -13.929  -6.224  1.00 10.00      B   
ATOM   4360  CZ  PHE   162      18.847 -14.495  -5.016  1.00 10.00      B   
ATOM   4361  C   PHE   162      22.553  -9.199  -5.536  1.00 10.00      B   
ATOM   4362  O   PHE   162      23.159  -9.201  -6.606  1.00 10.00      B   
ATOM   4363  N   ALA   163      22.364  -8.102  -4.814  1.00 10.00      B   
ATOM   4364  HN  ALA   163      21.873  -8.166  -3.965  1.00 10.00      B   
ATOM   4365  CA  ALA   163      22.865  -6.807  -5.252  1.00 10.00      B   
ATOM   4366  CB  ALA   163      22.289  -5.697  -4.387  1.00 10.00      B   
ATOM   4367  C   ALA   163      24.390  -6.789  -5.201  1.00 10.00      B   
ATOM   4368  O   ALA   163      25.048  -6.198  -6.057  1.00 10.00      B   
ATOM   4369  N   ARG   164      24.936  -7.456  -4.191  1.00 10.00      B   
ATOM   4370  HN  ARG   164      24.346  -7.897  -3.539  1.00 10.00      B   
ATOM   4371  CA  ARG   164      26.378  -7.545  -4.008  1.00 10.00      B   
ATOM   4372  CB  ARG   164      26.698  -8.321  -2.727  1.00 10.00      B   
ATOM   4373  CG  ARG   164      27.784  -7.698  -1.863  1.00 10.00      B   
ATOM   4374  CD  ARG   164      27.275  -7.403  -0.458  1.00 10.00      B   
ATOM   4375  NE  ARG   164      26.774  -8.605   0.213  1.00 10.00      B   
ATOM   4376  HE  ARG   164      26.817  -9.452  -0.291  1.00 10.00      B   
ATOM   4377  CZ  ARG   164      26.275  -8.616   1.453  1.00 10.00      B   
ATOM   4378  NH1 ARG   164      26.214  -7.491   2.158  1.00 10.00      B   
ATOM   4379 HH11 ARG   164      25.828  -7.496   3.128  1.00 10.00      B   
ATOM   4380 HH12 ARG   164      26.557  -6.597   1.746  1.00 10.00      B   
ATOM   4381  NH2 ARG   164      25.826  -9.753   1.975  1.00 10.00      B   
ATOM   4382 HH21 ARG   164      25.863 -10.637   1.413  1.00 10.00      B   
ATOM   4383 HH22 ARG   164      25.430  -9.777   2.945  1.00 10.00      B   
ATOM   4384  C   ARG   164      27.028  -8.228  -5.207  1.00 10.00      B   
ATOM   4385  O   ARG   164      28.072  -7.794  -5.689  1.00 10.00      B   
ATOM   4386  N   GLN   165      26.398  -9.290  -5.692  1.00 10.00      B   
ATOM   4387  HN  GLN   165      25.563  -9.587  -5.268  1.00 10.00      B   
ATOM   4388  CA  GLN   165      26.915 -10.026  -6.835  1.00 10.00      B   
ATOM   4389  CB  GLN   165      26.265 -11.406  -6.944  1.00 10.00      B   
ATOM   4390  CG  GLN   165      27.152 -12.543  -6.462  1.00 10.00      B   
ATOM   4391  CD  GLN   165      26.571 -13.912  -6.762  1.00 10.00      B   
ATOM   4392  OE1 GLN   165      25.355 -14.096  -6.787  1.00 10.00      B   
ATOM   4393  NE2 GLN   165      27.437 -14.886  -6.990  1.00 10.00      B   
ATOM   4394 HE21 GLN   165      28.396 -14.674  -6.954  1.00 10.00      B   
ATOM   4395 HE22 GLN   165      27.087 -15.781  -7.184  1.00 10.00      B   
ATOM   4396  C   GLN   165      26.720  -9.251  -8.131  1.00 10.00      B   
ATOM   4397  O   GLN   165      27.584  -9.262  -8.998  1.00 10.00      B   
ATOM   4398  N   LEU   166      25.598  -8.563  -8.253  1.00 10.00      B   
ATOM   4399  HN  LEU   166      24.945  -8.573  -7.518  1.00 10.00      B   
ATOM   4400  CA  LEU   166      25.301  -7.797  -9.460  1.00 10.00      B   
ATOM   4401  CB  LEU   166      23.851  -7.303  -9.437  1.00 10.00      B   
ATOM   4402  CG  LEU   166      23.326  -6.672 -10.730  1.00 10.00      B   
ATOM   4403  CD1 LEU   166      23.416  -7.655 -11.887  1.00 10.00      B   
ATOM   4404  CD2 LEU   166      21.899  -6.181 -10.548  1.00 10.00      B   
ATOM   4405  C   LEU   166      26.271  -6.626  -9.657  1.00 10.00      B   
ATOM   4406  O   LEU   166      26.543  -6.218 -10.786  1.00 10.00      B   
ATOM   4407  N   LEU   167      26.805  -6.103  -8.561  1.00 10.00      B   
ATOM   4408  HN  LEU   167      26.564  -6.474  -7.686  1.00 10.00      B   
ATOM   4409  CA  LEU   167      27.725  -4.973  -8.630  1.00 10.00      B   
ATOM   4410  CB  LEU   167      27.389  -3.951  -7.537  1.00 10.00      B   
ATOM   4411  CG  LEU   167      28.031  -2.568  -7.676  1.00 10.00      B   
ATOM   4412  CD1 LEU   167      27.597  -1.901  -8.972  1.00 10.00      B   
ATOM   4413  CD2 LEU   167      27.698  -1.695  -6.476  1.00 10.00      B   
ATOM   4414  C   LEU   167      29.196  -5.398  -8.533  1.00 10.00      B   
ATOM   4415  O   LEU   167      30.094  -4.553  -8.571  1.00 10.00      B   
ATOM   4416  N   PHE   168      29.455  -6.697  -8.415  1.00 10.00      B   
ATOM   4417  HN  PHE   168      28.717  -7.340  -8.403  1.00 10.00      B   
ATOM   4418  CA  PHE   168      30.833  -7.170  -8.306  1.00 10.00      B   
ATOM   4419  CB  PHE   168      31.191  -7.522  -6.858  1.00 10.00      B   
ATOM   4420  CG  PHE   168      31.377  -6.325  -5.967  1.00 10.00      B   
ATOM   4421  CD1 PHE   168      30.660  -6.201  -4.791  1.00 10.00      B   
ATOM   4422  CD2 PHE   168      32.269  -5.322  -6.308  1.00 10.00      B   
ATOM   4423  CE1 PHE   168      30.827  -5.102  -3.970  1.00 10.00      B   
ATOM   4424  CE2 PHE   168      32.442  -4.218  -5.492  1.00 10.00      B   
ATOM   4425  CZ  PHE   168      31.720  -4.109  -4.321  1.00 10.00      B   
ATOM   4426  C   PHE   168      31.143  -8.343  -9.234  1.00 10.00      B   
ATOM   4427  O   PHE   168      32.277  -8.502  -9.686  1.00 10.00      B   
ATOM   4428  N   ASN   169      30.145  -9.162  -9.519  1.00 10.00      B   
ATOM   4429  HN  ASN   169      29.250  -8.980  -9.153  1.00 10.00      B   
ATOM   4430  CA  ASN   169      30.333 -10.321 -10.385  1.00 10.00      B   
ATOM   4431  CB  ASN   169      29.545 -11.529  -9.859  1.00 10.00      B   
ATOM   4432  CG  ASN   169      30.237 -12.263  -8.726  1.00 10.00      B   
ATOM   4433  OD1 ASN   169      30.972 -11.669  -7.936  1.00 10.00      B   
ATOM   4434  ND2 ASN   169      29.998 -13.562  -8.636  1.00 10.00      B   
ATOM   4435 HD21 ASN   169      29.396 -13.970  -9.298  1.00 10.00      B   
ATOM   4436 HD22 ASN   169      30.431 -14.063  -7.912  1.00 10.00      B   
ATOM   4437  C   ASN   169      29.885 -10.012 -11.802  1.00 10.00      B   
ATOM   4438  O   ASN   169      28.707  -9.761 -12.050  1.00 10.00      B   
ATOM   4439  N   ASN   170      30.823 -10.036 -12.737  1.00 10.00      B   
ATOM   4440  HN  ASN   170      31.751 -10.245 -12.486  1.00 10.00      B   
ATOM   4441  CA  ASN   170      30.500  -9.766 -14.133  1.00 10.00      B   
ATOM   4442  CB  ASN   170      31.685  -9.143 -14.874  1.00 10.00      B   
ATOM   4443  CG  ASN   170      31.812  -7.654 -14.614  1.00 10.00      B   
ATOM   4444  OD1 ASN   170      30.823  -6.973 -14.331  1.00 10.00      B   
ATOM   4445  ND2 ASN   170      33.027  -7.135 -14.710  1.00 10.00      B   
ATOM   4446 HD21 ASN   170      33.772  -7.732 -14.943  1.00 10.00      B   
ATOM   4447 HD22 ASN   170      33.135  -6.174 -14.540  1.00 10.00      B   
ATOM   4448  C   ASN   170      30.026 -11.038 -14.820  1.00 10.00      B   
ATOM   4449  O   ASN   170      29.724 -11.051 -16.013  1.00 10.00      B   
ATOM   4450  N   ASP   171      29.966 -12.110 -14.040  1.00 10.00      B   
ATOM   4451  HN  ASP   171      30.247 -12.028 -13.105  1.00 10.00      B   
ATOM   4452  CA  ASP   171      29.513 -13.406 -14.527  1.00 10.00      B   
ATOM   4453  CB  ASP   171      29.986 -14.520 -13.586  1.00 10.00      B   
ATOM   4454  CG  ASP   171      31.463 -14.434 -13.265  1.00 10.00      B   
ATOM   4455  OD1 ASP   171      32.264 -15.130 -13.929  1.00 10.00      B   
ATOM   4456  OD2 ASP   171      31.835 -13.665 -12.351  1.00 10.00      B   
ATOM   4457  C   ASP   171      27.993 -13.416 -14.601  1.00 10.00      B   
ATOM   4458  O   ASP   171      27.396 -14.223 -15.313  1.00 10.00      B   
ATOM   4459  N   PHE   172      27.380 -12.512 -13.845  1.00 10.00      B   
ATOM   4460  HN  PHE   172      27.924 -11.908 -13.300  1.00 10.00      B   
ATOM   4461  CA  PHE   172      25.931 -12.379 -13.810  1.00 10.00      B   
ATOM   4462  CB  PHE   172      25.531 -11.435 -12.671  1.00 10.00      B   
ATOM   4463  CG  PHE   172      24.439 -11.959 -11.784  1.00 10.00      B   
ATOM   4464  CD1 PHE   172      23.137 -11.507 -11.921  1.00 10.00      B   
ATOM   4465  CD2 PHE   172      24.716 -12.897 -10.804  1.00 10.00      B   
ATOM   4466  CE1 PHE   172      22.131 -11.980 -11.098  1.00 10.00      B   
ATOM   4467  CE2 PHE   172      23.716 -13.376  -9.979  1.00 10.00      B   
ATOM   4468  CZ  PHE   172      22.421 -12.917 -10.125  1.00 10.00      B   
ATOM   4469  C   PHE   172      25.439 -11.818 -15.141  1.00 10.00      B   
ATOM   4470  O   PHE   172      25.811 -10.712 -15.528  1.00 10.00      B   
ATOM   4471  N   PRO   173      24.608 -12.578 -15.870  1.00 10.00      B   
ATOM   4472  CA  PRO   173      24.083 -12.162 -17.168  1.00 10.00      B   
ATOM   4473  CB  PRO   173      23.929 -13.502 -17.884  1.00 10.00      B   
ATOM   4474  CG  PRO   173      23.587 -14.476 -16.800  1.00 10.00      B   
ATOM   4475  CD  PRO   173      24.128 -13.920 -15.503  1.00 10.00      B   
ATOM   4476  C   PRO   173      22.724 -11.466 -17.066  1.00 10.00      B   
ATOM   4477  O   PRO   173      21.965 -11.428 -18.038  1.00 10.00      B   
ATOM   4478  N   LEU   174      22.431 -10.903 -15.897  1.00 10.00      B   
ATOM   4479  HN  LEU   174      23.087 -10.947 -15.173  1.00 10.00      B   
ATOM   4480  CA  LEU   174      21.163 -10.215 -15.666  1.00 10.00      B   
ATOM   4481  CB  LEU   174      21.065  -9.743 -14.212  1.00 10.00      B   
ATOM   4482  CG  LEU   174      19.652  -9.526 -13.662  1.00 10.00      B   
ATOM   4483  CD1 LEU   174      18.890 -10.841 -13.593  1.00 10.00      B   
ATOM   4484  CD2 LEU   174      19.706  -8.863 -12.295  1.00 10.00      B   
ATOM   4485  C   LEU   174      20.996  -9.033 -16.618  1.00 10.00      B   
ATOM   4486  O   LEU   174      19.996  -8.930 -17.328  1.00 10.00      B   
ATOM   4487  N   LEU   175      21.989  -8.157 -16.644  1.00 10.00      B   
ATOM   4488  HN  LEU   175      22.771  -8.302 -16.070  1.00 10.00      B   
ATOM   4489  CA  LEU   175      21.955  -6.988 -17.512  1.00 10.00      B   
ATOM   4490  CB  LEU   175      23.065  -6.005 -17.132  1.00 10.00      B   
ATOM   4491  CG  LEU   175      22.727  -4.998 -16.033  1.00 10.00      B   
ATOM   4492  CD1 LEU   175      23.973  -4.244 -15.599  1.00 10.00      B   
ATOM   4493  CD2 LEU   175      21.655  -4.033 -16.517  1.00 10.00      B   
ATOM   4494  C   LEU   175      22.105  -7.400 -18.968  1.00 10.00      B   
ATOM   4495  O   LEU   175      21.548  -6.770 -19.862  1.00 10.00      B   
ATOM   4496  N   LYS   176      22.843  -8.479 -19.187  1.00 10.00      B   
ATOM   4497  HN  LYS   176      23.244  -8.939 -18.418  1.00 10.00      B   
ATOM   4498  CA  LYS   176      23.086  -9.000 -20.525  1.00 10.00      B   
ATOM   4499  CB  LYS   176      23.990 -10.234 -20.450  1.00 10.00      B   
ATOM   4500  CG  LYS   176      24.467 -10.756 -21.795  1.00 10.00      B   
ATOM   4501  CD  LYS   176      25.435 -11.913 -21.617  1.00 10.00      B   
ATOM   4502  CE  LYS   176      25.914 -12.444 -22.958  1.00 10.00      B   
ATOM   4503  NZ  LYS   176      27.015 -13.432 -22.805  1.00 10.00      B   
ATOM   4504  HZ1 LYS   176      27.770 -13.043 -22.203  1.00 10.00      B   
ATOM   4505  HZ2 LYS   176      27.419 -13.663 -23.735  1.00 10.00      B   
ATOM   4506  HZ3 LYS   176      26.658 -14.308 -22.373  1.00 10.00      B   
ATOM   4507  C   LYS   176      21.778  -9.335 -21.237  1.00 10.00      B   
ATOM   4508  O   LYS   176      21.550  -8.902 -22.367  1.00 10.00      B   
ATOM   4509  N   VAL   177      20.912 -10.087 -20.568  1.00 10.00      B   
ATOM   4510  HN  VAL   177      21.138 -10.390 -19.660  1.00 10.00      B   
ATOM   4511  CA  VAL   177      19.632 -10.466 -21.155  1.00 10.00      B   
ATOM   4512  CB  VAL   177      18.978 -11.674 -20.445  1.00 10.00      B   
ATOM   4513  CG1 VAL   177      19.832 -12.922 -20.614  1.00 10.00      B   
ATOM   4514  CG2 VAL   177      18.728 -11.388 -18.971  1.00 10.00      B   
ATOM   4515  C   VAL   177      18.667  -9.282 -21.197  1.00 10.00      B   
ATOM   4516  O   VAL   177      17.873  -9.150 -22.128  1.00 10.00      B   
ATOM   4517  N   LEU   178      18.753  -8.409 -20.201  1.00 10.00      B   
ATOM   4518  HN  LEU   178      19.413  -8.557 -19.487  1.00 10.00      B   
ATOM   4519  CA  LEU   178      17.883  -7.240 -20.136  1.00 10.00      B   
ATOM   4520  CB  LEU   178      17.959  -6.567 -18.765  1.00 10.00      B   
ATOM   4521  CG  LEU   178      17.294  -7.317 -17.609  1.00 10.00      B   
ATOM   4522  CD1 LEU   178      17.522  -6.583 -16.299  1.00 10.00      B   
ATOM   4523  CD2 LEU   178      15.806  -7.489 -17.867  1.00 10.00      B   
ATOM   4524  C   LEU   178      18.213  -6.242 -21.243  1.00 10.00      B   
ATOM   4525  O   LEU   178      17.315  -5.631 -21.827  1.00 10.00      B   
ATOM   4526  N   ALA   179      19.501  -6.091 -21.537  1.00 10.00      B   
ATOM   4527  HN  ALA   179      20.172  -6.601 -21.026  1.00 10.00      B   
ATOM   4528  CA  ALA   179      19.958  -5.172 -22.578  1.00 10.00      B   
ATOM   4529  CB  ALA   179      21.476  -5.053 -22.553  1.00 10.00      B   
ATOM   4530  C   ALA   179      19.490  -5.637 -23.949  1.00 10.00      B   
ATOM   4531  O   ALA   179      19.359  -4.842 -24.878  1.00 10.00      B   
ATOM   4532  N   ALA   180      19.228  -6.929 -24.065  1.00 10.00      B   
ATOM   4533  HN  ALA   180      19.348  -7.511 -23.284  1.00 10.00      B   
ATOM   4534  CA  ALA   180      18.769  -7.507 -25.317  1.00 10.00      B   
ATOM   4535  CB  ALA   180      19.113  -8.986 -25.374  1.00 10.00      B   
ATOM   4536  C   ALA   180      17.269  -7.292 -25.497  1.00 10.00      B   
ATOM   4537  O   ALA   180      16.705  -7.623 -26.539  1.00 10.00      B   
ATOM   4538  N   HIS   181      16.628  -6.726 -24.482  1.00 10.00      B   
ATOM   4539  HN  HIS   181      17.134  -6.467 -23.681  1.00 10.00      B   
ATOM   4540  CA  HIS   181      15.195  -6.473 -24.537  1.00 10.00      B   
ATOM   4541  CB  HIS   181      14.489  -6.996 -23.281  1.00 10.00      B   
ATOM   4542  CG  HIS   181      14.295  -8.481 -23.268  1.00 10.00      B   
ATOM   4543  ND1 HIS   181      13.415  -9.136 -24.105  1.00 10.00      B   
ATOM   4544  HD1 HIS   181      12.846  -8.715 -24.788  1.00 10.00      B   
ATOM   4545  CD2 HIS   181      14.879  -9.442 -22.515  1.00 10.00      B   
ATOM   4546  CE1 HIS   181      13.469 -10.433 -23.867  1.00 10.00      B   
ATOM   4547  NE2 HIS   181      14.349 -10.645 -22.910  1.00 10.00      B   
ATOM   4548  HE2 HIS   181      14.597 -11.525 -22.553  1.00 10.00      B   
ATOM   4549  C   HIS   181      14.898  -4.991 -24.733  1.00 10.00      B   
ATOM   4550  O   HIS   181      13.965  -4.628 -25.445  1.00 10.00      B   
ATOM   4551  N   THR   182      15.698  -4.139 -24.102  1.00 10.00      B   
ATOM   4552  HN  THR   182      16.433  -4.484 -23.550  1.00 10.00      B   
ATOM   4553  CA  THR   182      15.507  -2.698 -24.202  1.00 10.00      B   
ATOM   4554  CB  THR   182      14.171  -2.276 -23.533  1.00 10.00      B   
ATOM   4555  OG1 THR   182      13.872  -0.903 -23.818  1.00 10.00      B   
ATOM   4556  HG1 THR   182      14.597  -0.343 -23.507  1.00 10.00      B   
ATOM   4557  CG2 THR   182      14.217  -2.482 -22.025  1.00 10.00      B   
ATOM   4558  C   THR   182      16.667  -1.954 -23.541  1.00 10.00      B   
ATOM   4559  O   THR   182      17.438  -2.541 -22.775  1.00 10.00      B   
ATOM   4560  N   LYS   183      16.805  -0.673 -23.863  1.00 10.00      B   
ATOM   4561  HN  LYS   183      16.189  -0.273 -24.519  1.00 10.00      B   
ATOM   4562  CA  LYS   183      17.846   0.160 -23.278  1.00 10.00      B   
ATOM   4563  CB  LYS   183      18.327   1.202 -24.288  1.00 10.00      B   
ATOM   4564  CG  LYS   183      19.182   0.644 -25.411  1.00 10.00      B   
ATOM   4565  CD  LYS   183      19.612   1.738 -26.373  1.00 10.00      B   
ATOM   4566  CE  LYS   183      18.465   2.164 -27.276  1.00 10.00      B   
ATOM   4567  NZ  LYS   183      18.912   3.108 -28.335  1.00 10.00      B   
ATOM   4568  HZ1 LYS   183      19.183   4.017 -27.913  1.00 10.00      B   
ATOM   4569  HZ2 LYS   183      18.145   3.272 -29.018  1.00 10.00      B   
ATOM   4570  HZ3 LYS   183      19.734   2.715 -28.842  1.00 10.00      B   
ATOM   4571  C   LYS   183      17.285   0.865 -22.052  1.00 10.00      B   
ATOM   4572  O   LYS   183      16.167   1.383 -22.090  1.00 10.00      B   
ATOM   4573  N   PHE   184      18.045   0.885 -20.968  1.00 10.00      B   
ATOM   4574  HN  PHE   184      18.935   0.465 -20.990  1.00 10.00      B   
ATOM   4575  CA  PHE   184      17.588   1.525 -19.741  1.00 10.00      B   
ATOM   4576  CB  PHE   184      16.607   0.609 -18.996  1.00 10.00      B   
ATOM   4577  CG  PHE   184      17.200  -0.697 -18.543  1.00 10.00      B   
ATOM   4578  CD1 PHE   184      17.644  -0.854 -17.240  1.00 10.00      B   
ATOM   4579  CD2 PHE   184      17.314  -1.766 -19.418  1.00 10.00      B   
ATOM   4580  CE1 PHE   184      18.191  -2.048 -16.819  1.00 10.00      B   
ATOM   4581  CE2 PHE   184      17.860  -2.963 -19.004  1.00 10.00      B   
ATOM   4582  CZ  PHE   184      18.299  -3.104 -17.702  1.00 10.00      B   
ATOM   4583  C   PHE   184      18.752   1.886 -18.830  1.00 10.00      B   
ATOM   4584  O   PHE   184      19.890   1.480 -19.068  1.00 10.00      B   
ATOM   4585  N   GLU   185      18.454   2.650 -17.788  1.00 10.00      B   
ATOM   4586  HN  GLU   185      17.522   2.949 -17.663  1.00 10.00      B   
ATOM   4587  CA  GLU   185      19.456   3.055 -16.816  1.00 10.00      B   
ATOM   4588  CB  GLU   185      19.331   4.549 -16.512  1.00 10.00      B   
ATOM   4589  CG  GLU   185      19.126   5.415 -17.743  1.00 10.00      B   
ATOM   4590  CD  GLU   185      19.331   6.885 -17.460  1.00 10.00      B   
ATOM   4591  OE1 GLU   185      18.459   7.499 -16.813  1.00 10.00      B   
ATOM   4592  OE2 GLU   185      20.362   7.438 -17.898  1.00 10.00      B   
ATOM   4593  C   GLU   185      19.252   2.251 -15.542  1.00 10.00      B   
ATOM   4594  O   GLU   185      18.113   2.033 -15.121  1.00 10.00      B   
ATOM   4595  N   VAL   186      20.338   1.802 -14.933  1.00 10.00      B   
ATOM   4596  HN  VAL   186      21.224   2.010 -15.304  1.00 10.00      B   
ATOM   4597  CA  VAL   186      20.234   1.006 -13.721  1.00 10.00      B   
ATOM   4598  CB  VAL   186      20.267  -0.509 -14.035  1.00 10.00      B   
ATOM   4599  CG1 VAL   186      21.530  -0.883 -14.798  1.00 10.00      B   
ATOM   4600  CG2 VAL   186      20.132  -1.339 -12.767  1.00 10.00      B   
ATOM   4601  C   VAL   186      21.311   1.351 -12.694  1.00 10.00      B   
ATOM   4602  O   VAL   186      22.491   1.477 -13.025  1.00 10.00      B   
ATOM   4603  N   ALA   187      20.882   1.519 -11.452  1.00 10.00      B   
ATOM   4604  HN  ALA   187      19.917   1.434 -11.267  1.00 10.00      B   
ATOM   4605  CA  ALA   187      21.784   1.812 -10.349  1.00 10.00      B   
ATOM   4606  CB  ALA   187      21.433   3.148  -9.708  1.00 10.00      B   
ATOM   4607  C   ALA   187      21.681   0.684  -9.330  1.00 10.00      B   
ATOM   4608  O   ALA   187      20.593   0.399  -8.823  1.00 10.00      B   
ATOM   4609  N   ILE   188      22.799   0.033  -9.048  1.00 10.00      B   
ATOM   4610  HN  ILE   188      23.640   0.316  -9.466  1.00 10.00      B   
ATOM   4611  CA  ILE   188      22.815  -1.085  -8.118  1.00 10.00      B   
ATOM   4612  CB  ILE   188      23.670  -2.250  -8.660  1.00 10.00      B   
ATOM   4613  CG1 ILE   188      23.355  -2.496 -10.139  1.00 10.00      B   
ATOM   4614  CG2 ILE   188      23.429  -3.513  -7.845  1.00 10.00      B   
ATOM   4615  CD1 ILE   188      24.442  -3.247 -10.881  1.00 10.00      B   
ATOM   4616  C   ILE   188      23.343  -0.672  -6.752  1.00 10.00      B   
ATOM   4617  O   ILE   188      24.518  -0.344  -6.603  1.00 10.00      B   
ATOM   4618  N   GLY   189      22.463  -0.679  -5.763  1.00 10.00      B   
ATOM   4619  HN  GLY   189      21.530  -0.930  -5.949  1.00 10.00      B   
ATOM   4620  CA  GLY   189      22.855  -0.327  -4.416  1.00 10.00      B   
ATOM   4621  C   GLY   189      23.100  -1.564  -3.581  1.00 10.00      B   
ATOM   4622  O   GLY   189      22.268  -2.475  -3.561  1.00 10.00      B   
ATOM   4623  N   LEU   190      24.222  -1.592  -2.870  1.00 10.00      B   
ATOM   4624  HN  LEU   190      24.831  -0.816  -2.903  1.00 10.00      B   
ATOM   4625  CA  LEU   190      24.584  -2.742  -2.039  1.00 10.00      B   
ATOM   4626  CB  LEU   190      26.064  -2.687  -1.657  1.00 10.00      B   
ATOM   4627  CG  LEU   190      27.055  -2.736  -2.822  1.00 10.00      B   
ATOM   4628  CD1 LEU   190      28.468  -2.454  -2.341  1.00 10.00      B   
ATOM   4629  CD2 LEU   190      26.988  -4.082  -3.524  1.00 10.00      B   
ATOM   4630  C   LEU   190      23.711  -2.865  -0.792  1.00 10.00      B   
ATOM   4631  O   LEU   190      23.910  -3.760   0.027  1.00 10.00      B   
ATOM   4632  N   ASN   191      22.743  -1.969  -0.655  1.00 10.00      B   
ATOM   4633  HN  ASN   191      22.638  -1.275  -1.340  1.00 10.00      B   
ATOM   4634  CA  ASN   191      21.827  -1.988   0.484  1.00 10.00      B   
ATOM   4635  CB  ASN   191      21.503  -0.573   0.972  1.00 10.00      B   
ATOM   4636  CG  ASN   191      20.763   0.261  -0.056  1.00 10.00      B   
ATOM   4637  OD1 ASN   191      21.102   0.259  -1.242  1.00 10.00      B   
ATOM   4638  ND2 ASN   191      19.746   0.982   0.391  1.00 10.00      B   
ATOM   4639 HD21 ASN   191      19.528   0.938   1.352  1.00 10.00      B   
ATOM   4640 HD22 ASN   191      19.259   1.546  -0.249  1.00 10.00      B   
ATOM   4641  C   ASN   191      20.543  -2.734   0.132  1.00 10.00      B   
ATOM   4642  O   ASN   191      19.563  -2.701   0.879  1.00 10.00      B   
ATOM   4643  N   GLY   192      20.557  -3.396  -1.018  1.00 10.00      B   
ATOM   4644  HN  GLY   192      21.361  -3.367  -1.578  1.00 10.00      B   
ATOM   4645  CA  GLY   192      19.403  -4.156  -1.454  1.00 10.00      B   
ATOM   4646  C   GLY   192      18.406  -3.320  -2.224  1.00 10.00      B   
ATOM   4647  O   GLY   192      17.198  -3.559  -2.155  1.00 10.00      B   
ATOM   4648  N   LYS   193      18.902  -2.339  -2.962  1.00 10.00      B   
ATOM   4649  HN  LYS   193      19.873  -2.198  -2.987  1.00 10.00      B   
ATOM   4650  CA  LYS   193      18.036  -1.471  -3.747  1.00 10.00      B   
ATOM   4651  CB  LYS   193      17.945  -0.075  -3.120  1.00 10.00      B   
ATOM   4652  CG  LYS   193      17.273  -0.039  -1.757  1.00 10.00      B   
ATOM   4653  CD  LYS   193      16.662   1.326  -1.479  1.00 10.00      B   
ATOM   4654  CE  LYS   193      16.112   1.415  -0.063  1.00 10.00      B   
ATOM   4655  NZ  LYS   193      14.823   2.159  -0.007  1.00 10.00      B   
ATOM   4656  HZ1 LYS   193      14.055   1.577  -0.401  1.00 10.00      B   
ATOM   4657  HZ2 LYS   193      14.889   3.039  -0.556  1.00 10.00      B   
ATOM   4658  HZ3 LYS   193      14.590   2.394   0.978  1.00 10.00      B   
ATOM   4659  C   LYS   193      18.525  -1.368  -5.186  1.00 10.00      B   
ATOM   4660  O   LYS   193      19.682  -1.033  -5.433  1.00 10.00      B   
ATOM   4661  N   ILE   194      17.649  -1.677  -6.128  1.00 10.00      B   
ATOM   4662  HN  ILE   194      16.747  -1.970  -5.867  1.00 10.00      B   
ATOM   4663  CA  ILE   194      17.991  -1.602  -7.543  1.00 10.00      B   
ATOM   4664  CB  ILE   194      17.815  -2.962  -8.250  1.00 10.00      B   
ATOM   4665  CG1 ILE   194      18.639  -4.043  -7.543  1.00 10.00      B   
ATOM   4666  CG2 ILE   194      18.225  -2.855  -9.713  1.00 10.00      B   
ATOM   4667  CD1 ILE   194      18.443  -5.431  -8.115  1.00 10.00      B   
ATOM   4668  C   ILE   194      17.127  -0.554  -8.239  1.00 10.00      B   
ATOM   4669  O   ILE   194      15.912  -0.718  -8.362  1.00 10.00      B   
ATOM   4670  N   TRP   195      17.754   0.528  -8.672  1.00 10.00      B   
ATOM   4671  HN  TRP   195      18.728   0.602  -8.541  1.00 10.00      B   
ATOM   4672  CA  TRP   195      17.047   1.604  -9.349  1.00 10.00      B   
ATOM   4673  CB  TRP   195      17.701   2.952  -9.021  1.00 10.00      B   
ATOM   4674  CG  TRP   195      17.064   4.130  -9.696  1.00 10.00      B   
ATOM   4675  CD1 TRP   195      15.933   4.792  -9.306  1.00 10.00      B   
ATOM   4676  CD2 TRP   195      17.525   4.790 -10.882  1.00 10.00      B   
ATOM   4677  NE1 TRP   195      15.666   5.825 -10.175  1.00 10.00      B   
ATOM   4678  HE1 TRP   195      14.905   6.454 -10.110  1.00 10.00      B   
ATOM   4679  CE2 TRP   195      16.627   5.841 -11.150  1.00 10.00      B   
ATOM   4680  CE3 TRP   195      18.610   4.593 -11.743  1.00 10.00      B   
ATOM   4681  CZ2 TRP   195      16.783   6.692 -12.240  1.00 10.00      B   
ATOM   4682  CZ3 TRP   195      18.762   5.438 -12.824  1.00 10.00      B   
ATOM   4683  CH2 TRP   195      17.854   6.475 -13.063  1.00 10.00      B   
ATOM   4684  C   TRP   195      17.047   1.369 -10.852  1.00 10.00      B   
ATOM   4685  O   TRP   195      18.105   1.213 -11.461  1.00 10.00      B   
ATOM   4686  N   VAL   196      15.862   1.334 -11.443  1.00 10.00      B   
ATOM   4687  HN  VAL   196      15.053   1.468 -10.902  1.00 10.00      B   
ATOM   4688  CA  VAL   196      15.730   1.113 -12.878  1.00 10.00      B   
ATOM   4689  CB  VAL   196      15.188  -0.306 -13.183  1.00 10.00      B   
ATOM   4690  CG1 VAL   196      15.041  -0.534 -14.682  1.00 10.00      B   
ATOM   4691  CG2 VAL   196      16.076  -1.374 -12.565  1.00 10.00      B   
ATOM   4692  C   VAL   196      14.796   2.148 -13.498  1.00 10.00      B   
ATOM   4693  O   VAL   196      13.740   2.455 -12.940  1.00 10.00      B   
ATOM   4694  N   LYS   197      15.203   2.692 -14.640  1.00 10.00      B   
ATOM   4695  HN  LYS   197      16.075   2.423 -15.012  1.00 10.00      B   
ATOM   4696  CA  LYS   197      14.406   3.675 -15.363  1.00 10.00      B   
ATOM   4697  CB  LYS   197      14.691   5.096 -14.866  1.00 10.00      B   
ATOM   4698  CG  LYS   197      13.741   6.143 -15.430  1.00 10.00      B   
ATOM   4699  CD  LYS   197      14.150   7.549 -15.026  1.00 10.00      B   
ATOM   4700  CE  LYS   197      13.199   8.586 -15.608  1.00 10.00      B   
ATOM   4701  NZ  LYS   197      13.595   9.975 -15.251  1.00 10.00      B   
ATOM   4702  HZ1 LYS   197      13.962  10.005 -14.274  1.00 10.00      B   
ATOM   4703  HZ2 LYS   197      12.773  10.609 -15.320  1.00 10.00      B   
ATOM   4704  HZ3 LYS   197      14.334  10.314 -15.901  1.00 10.00      B   
ATOM   4705  C   LYS   197      14.690   3.578 -16.858  1.00 10.00      B   
ATOM   4706  O   LYS   197      15.842   3.430 -17.265  1.00 10.00      B   
ATOM   4707  N   CYS   198      13.641   3.644 -17.667  1.00 10.00      B   
ATOM   4708  HN  CYS   198      12.746   3.760 -17.282  1.00 10.00      B   
ATOM   4709  CA  CYS   198      13.784   3.559 -19.115  1.00 10.00      B   
ATOM   4710  CB  CYS   198      13.381   2.165 -19.610  1.00 10.00      B   
ATOM   4711  SG  CYS   198      13.231   0.916 -18.310  1.00 10.00      B   
ATOM   4712  HG  CYS   198      12.254   1.304 -17.494  1.00 10.00      B   
ATOM   4713  C   CYS   198      12.929   4.620 -19.800  1.00 10.00      B   
ATOM   4714  O   CYS   198      12.160   5.321 -19.140  1.00 10.00      B   
ATOM   4715  N   GLU   199      13.073   4.734 -21.121  1.00 10.00      B   
ATOM   4716  HN  GLU   199      13.724   4.160 -21.580  1.00 10.00      B   
ATOM   4717  CA  GLU   199      12.309   5.700 -21.907  1.00 10.00      B   
ATOM   4718  CB  GLU   199      12.665   5.583 -23.391  1.00 10.00      B   
ATOM   4719  CG  GLU   199      14.156   5.567 -23.681  1.00 10.00      B   
ATOM   4720  CD  GLU   199      14.460   5.116 -25.093  1.00 10.00      B   
ATOM   4721  OE1 GLU   199      14.043   3.998 -25.463  1.00 10.00      B   
ATOM   4722  OE2 GLU   199      15.114   5.873 -25.840  1.00 10.00      B   
ATOM   4723  C   GLU   199      10.811   5.481 -21.720  1.00 10.00      B   
ATOM   4724  O   GLU   199      10.047   6.434 -21.553  1.00 10.00      B   
ATOM   4725  N   GLU   200      10.393   4.221 -21.767  1.00 10.00      B   
ATOM   4726  HN  GLU   200      11.044   3.507 -21.921  1.00 10.00      B   
ATOM   4727  CA  GLU   200       8.991   3.875 -21.584  1.00 10.00      B   
ATOM   4728  CB  GLU   200       8.521   2.893 -22.656  1.00 10.00      B   
ATOM   4729  CG  GLU   200       8.387   3.497 -24.041  1.00 10.00      B   
ATOM   4730  CD  GLU   200       7.683   2.573 -25.010  1.00 10.00      B   
ATOM   4731  OE1 GLU   200       8.374   1.885 -25.791  1.00 10.00      B   
ATOM   4732  OE2 GLU   200       6.432   2.540 -25.006  1.00 10.00      B   
ATOM   4733  C   GLU   200       8.780   3.272 -20.201  1.00 10.00      B   
ATOM   4734  O   GLU   200       9.583   2.456 -19.747  1.00 10.00      B   
ATOM   4735  N   LEU   201       7.697   3.666 -19.546  1.00 10.00      B   
ATOM   4736  HN  LEU   201       7.087   4.304 -19.975  1.00 10.00      B   
ATOM   4737  CA  LEU   201       7.380   3.173 -18.209  1.00 10.00      B   
ATOM   4738  CB  LEU   201       6.175   3.920 -17.624  1.00 10.00      B   
ATOM   4739  CG  LEU   201       6.473   5.245 -16.910  1.00 10.00      B   
ATOM   4740  CD1 LEU   201       6.917   6.318 -17.894  1.00 10.00      B   
ATOM   4741  CD2 LEU   201       5.260   5.710 -16.118  1.00 10.00      B   
ATOM   4742  C   LEU   201       7.121   1.671 -18.221  1.00 10.00      B   
ATOM   4743  O   LEU   201       7.493   0.961 -17.288  1.00 10.00      B   
ATOM   4744  N   SER   202       6.492   1.194 -19.288  1.00 10.00      B   
ATOM   4745  HN  SER   202       6.208   1.813 -19.995  1.00 10.00      B   
ATOM   4746  CA  SER   202       6.186  -0.221 -19.440  1.00 10.00      B   
ATOM   4747  CB  SER   202       5.439  -0.430 -20.755  1.00 10.00      B   
ATOM   4748  OG  SER   202       5.027   0.820 -21.288  1.00 10.00      B   
ATOM   4749  HG  SER   202       4.844   0.721 -22.228  1.00 10.00      B   
ATOM   4750  C   SER   202       7.460  -1.065 -19.408  1.00 10.00      B   
ATOM   4751  O   SER   202       7.482  -2.156 -18.837  1.00 10.00      B   
ATOM   4752  N   ASN   203       8.527  -0.536 -19.999  1.00 10.00      B   
ATOM   4753  HN  ASN   203       8.444   0.346 -20.419  1.00 10.00      B   
ATOM   4754  CA  ASN   203       9.816  -1.224 -20.046  1.00 10.00      B   
ATOM   4755  CB  ASN   203      10.810  -0.457 -20.927  1.00 10.00      B   
ATOM   4756  CG  ASN   203      10.325  -0.249 -22.350  1.00 10.00      B   
ATOM   4757  OD1 ASN   203       9.126  -0.227 -22.621  1.00 10.00      B   
ATOM   4758  ND2 ASN   203      11.255  -0.093 -23.273  1.00 10.00      B   
ATOM   4759 HD21 ASN   203      12.196  -0.126 -23.000  1.00 10.00      B   
ATOM   4760 HD22 ASN   203      10.965   0.062 -24.197  1.00 10.00      B   
ATOM   4761  C   ASN   203      10.382  -1.367 -18.639  1.00 10.00      B   
ATOM   4762  O   ASN   203      11.012  -2.373 -18.304  1.00 10.00      B   
ATOM   4763  N   THR   204      10.142  -0.353 -17.818  1.00 10.00      B   
ATOM   4764  HN  THR   204       9.640   0.421 -18.150  1.00 10.00      B   
ATOM   4765  CA  THR   204      10.604  -0.353 -16.441  1.00 10.00      B   
ATOM   4766  CB  THR   204      10.419   1.037 -15.802  1.00 10.00      B   
ATOM   4767  OG1 THR   204      10.937   2.033 -16.695  1.00 10.00      B   
ATOM   4768  HG1 THR   204      10.572   2.898 -16.461  1.00 10.00      B   
ATOM   4769  CG2 THR   204      11.162   1.124 -14.478  1.00 10.00      B   
ATOM   4770  C   THR   204       9.836  -1.396 -15.635  1.00 10.00      B   
ATOM   4771  O   THR   204      10.419  -2.144 -14.848  1.00 10.00      B   
ATOM   4772  N   LEU   205       8.528  -1.455 -15.863  1.00 10.00      B   
ATOM   4773  HN  LEU   205       8.131  -0.837 -16.515  1.00 10.00      B   
ATOM   4774  CA  LEU   205       7.671  -2.409 -15.172  1.00 10.00      B   
ATOM   4775  CB  LEU   205       6.199  -2.177 -15.524  1.00 10.00      B   
ATOM   4776  CG  LEU   205       5.671  -0.751 -15.328  1.00 10.00      B   
ATOM   4777  CD1 LEU   205       4.160  -0.709 -15.495  1.00 10.00      B   
ATOM   4778  CD2 LEU   205       6.078  -0.191 -13.972  1.00 10.00      B   
ATOM   4779  C   LEU   205       8.088  -3.834 -15.513  1.00 10.00      B   
ATOM   4780  O   LEU   205       8.056  -4.724 -14.660  1.00 10.00      B   
ATOM   4781  N   ALA   206       8.494  -4.030 -16.764  1.00 10.00      B   
ATOM   4782  HN  ALA   206       8.475  -3.276 -17.394  1.00 10.00      B   
ATOM   4783  CA  ALA   206       8.949  -5.331 -17.230  1.00 10.00      B   
ATOM   4784  CB  ALA   206       9.292  -5.276 -18.712  1.00 10.00      B   
ATOM   4785  C   ALA   206      10.165  -5.776 -16.429  1.00 10.00      B   
ATOM   4786  O   ALA   206      10.180  -6.871 -15.870  1.00 10.00      B   
ATOM   4787  N   CYS   207      11.169  -4.905 -16.355  1.00 10.00      B   
ATOM   4788  HN  CYS   207      11.082  -4.040 -16.813  1.00 10.00      B   
ATOM   4789  CA  CYS   207      12.398  -5.199 -15.624  1.00 10.00      B   
ATOM   4790  CB  CYS   207      13.372  -4.024 -15.729  1.00 10.00      B   
ATOM   4791  SG  CYS   207      13.702  -3.488 -17.423  1.00 10.00      B   
ATOM   4792  HG  CYS   207      12.644  -2.807 -17.847  1.00 10.00      B   
ATOM   4793  C   CYS   207      12.113  -5.519 -14.159  1.00 10.00      B   
ATOM   4794  O   CYS   207      12.700  -6.439 -13.591  1.00 10.00      B   
ATOM   4795  N   TYR   208      11.191  -4.764 -13.569  1.00 10.00      B   
ATOM   4796  HN  TYR   208      10.754  -4.057 -14.092  1.00 10.00      B   
ATOM   4797  CA  TYR   208      10.809  -4.947 -12.172  1.00 10.00      B   
ATOM   4798  CB  TYR   208       9.691  -3.960 -11.804  1.00 10.00      B   
ATOM   4799  CG  TYR   208       9.142  -4.107 -10.399  1.00 10.00      B   
ATOM   4800  CD1 TYR   208       9.798  -3.544  -9.314  1.00 10.00      B   
ATOM   4801  CD2 TYR   208       7.959  -4.797 -10.161  1.00 10.00      B   
ATOM   4802  CE1 TYR   208       9.296  -3.665  -8.032  1.00 10.00      B   
ATOM   4803  CE2 TYR   208       7.448  -4.926  -8.883  1.00 10.00      B   
ATOM   4804  CZ  TYR   208       8.120  -4.356  -7.821  1.00 10.00      B   
ATOM   4805  OH  TYR   208       7.612  -4.474  -6.546  1.00 10.00      B   
ATOM   4806  HH  TYR   208       6.785  -3.959  -6.485  1.00 10.00      B   
ATOM   4807  C   TYR   208      10.360  -6.382 -11.901  1.00 10.00      B   
ATOM   4808  O   TYR   208      10.854  -7.034 -10.981  1.00 10.00      B   
ATOM   4809  N   ARG   209       9.440  -6.877 -12.721  1.00 10.00      B   
ATOM   4810  HN  ARG   209       9.102  -6.318 -13.457  1.00 10.00      B   
ATOM   4811  CA  ARG   209       8.923  -8.229 -12.551  1.00 10.00      B   
ATOM   4812  CB  ARG   209       7.560  -8.393 -13.228  1.00 10.00      B   
ATOM   4813  CG  ARG   209       6.521  -7.380 -12.769  1.00 10.00      B   
ATOM   4814  CD  ARG   209       5.139  -7.707 -13.309  1.00 10.00      B   
ATOM   4815  NE  ARG   209       4.395  -8.609 -12.424  1.00 10.00      B   
ATOM   4816  HE  ARG   209       4.697  -8.674 -11.489  1.00 10.00      B   
ATOM   4817  CZ  ARG   209       3.339  -9.326 -12.809  1.00 10.00      B   
ATOM   4818  NH1 ARG   209       2.899  -9.250 -14.058  1.00 10.00      B   
ATOM   4819 HH11 ARG   209       2.073  -9.814 -14.358  1.00 10.00      B   
ATOM   4820 HH12 ARG   209       3.377  -8.630 -14.746  1.00 10.00      B   
ATOM   4821  NH2 ARG   209       2.718 -10.119 -11.944  1.00 10.00      B   
ATOM   4822 HH21 ARG   209       3.051 -10.185 -10.955  1.00 10.00      B   
ATOM   4823 HH22 ARG   209       1.894 -10.683 -12.249  1.00 10.00      B   
ATOM   4824  C   ARG   209       9.917  -9.289 -13.029  1.00 10.00      B   
ATOM   4825  O   ARG   209       9.962 -10.392 -12.483  1.00 10.00      B   
ATOM   4826  N   THR   210      10.723  -8.947 -14.032  1.00 10.00      B   
ATOM   4827  HN  THR   210      10.642  -8.051 -14.426  1.00 10.00      B   
ATOM   4828  CA  THR   210      11.718  -9.873 -14.567  1.00 10.00      B   
ATOM   4829  CB  THR   210      12.405  -9.310 -15.831  1.00 10.00      B   
ATOM   4830  OG1 THR   210      11.417  -8.968 -16.815  1.00 10.00      B   
ATOM   4831  HG1 THR   210      10.893  -8.220 -16.500  1.00 10.00      B   
ATOM   4832  CG2 THR   210      13.356 -10.337 -16.425  1.00 10.00      B   
ATOM   4833  C   THR   210      12.783 -10.198 -13.516  1.00 10.00      B   
ATOM   4834  O   THR   210      13.085 -11.368 -13.256  1.00 10.00      B   
ATOM   4835  N   ILE   211      13.332  -9.157 -12.900  1.00 10.00      B   
ATOM   4836  HN  ILE   211      13.037  -8.250 -13.139  1.00 10.00      B   
ATOM   4837  CA  ILE   211      14.360  -9.319 -11.880  1.00 10.00      B   
ATOM   4838  CB  ILE   211      15.013  -7.968 -11.503  1.00 10.00      B   
ATOM   4839  CG1 ILE   211      15.648  -7.324 -12.740  1.00 10.00      B   
ATOM   4840  CG2 ILE   211      16.058  -8.152 -10.410  1.00 10.00      B   
ATOM   4841  CD1 ILE   211      16.188  -5.932 -12.498  1.00 10.00      B   
ATOM   4842  C   ILE   211      13.791 -10.002 -10.639  1.00 10.00      B   
ATOM   4843  O   ILE   211      14.478 -10.780  -9.976  1.00 10.00      B   
ATOM   4844  N   MET   212      12.521  -9.729 -10.351  1.00 10.00      B   
ATOM   4845  HN  MET   212      12.024  -9.112 -10.932  1.00 10.00      B   
ATOM   4846  CA  MET   212      11.844 -10.316  -9.196  1.00 10.00      B   
ATOM   4847  CB  MET   212      10.382  -9.863  -9.144  1.00 10.00      B   
ATOM   4848  CG  MET   212       9.622 -10.329  -7.911  1.00 10.00      B   
ATOM   4849  SD  MET   212       7.833 -10.318  -8.150  1.00 10.00      B   
ATOM   4850  CE  MET   212       7.643 -11.672  -9.308  1.00 10.00      B   
ATOM   4851  C   MET   212      11.911 -11.841  -9.236  1.00 10.00      B   
ATOM   4852  O   MET   212      12.343 -12.476  -8.274  1.00 10.00      B   
ATOM   4853  N   GLU   213      11.505 -12.421 -10.364  1.00 10.00      B   
ATOM   4854  HN  GLU   213      11.194 -11.859 -11.109  1.00 10.00      B   
ATOM   4855  CA  GLU   213      11.513 -13.875 -10.521  1.00 10.00      B   
ATOM   4856  CB  GLU   213      10.825 -14.301 -11.822  1.00 10.00      B   
ATOM   4857  CG  GLU   213       9.374 -13.863 -11.934  1.00 10.00      B   
ATOM   4858  CD  GLU   213       8.580 -14.706 -12.910  1.00 10.00      B   
ATOM   4859  OE1 GLU   213       8.806 -14.589 -14.132  1.00 10.00      B   
ATOM   4860  OE2 GLU   213       7.710 -15.481 -12.457  1.00 10.00      B   
ATOM   4861  C   GLU   213      12.932 -14.435 -10.468  1.00 10.00      B   
ATOM   4862  O   GLU   213      13.165 -15.506  -9.907  1.00 10.00      B   
ATOM   4863  N   CYS   214      13.876 -13.697 -11.036  1.00 10.00      B   
ATOM   4864  HN  CYS   214      13.628 -12.846 -11.455  1.00 10.00      B   
ATOM   4865  CA  CYS   214      15.272 -14.119 -11.056  1.00 10.00      B   
ATOM   4866  CB  CYS   214      16.102 -13.164 -11.914  1.00 10.00      B   
ATOM   4867  SG  CYS   214      15.535 -13.036 -13.626  1.00 10.00      B   
ATOM   4868  HG  CYS   214      14.446 -12.275 -13.638  1.00 10.00      B   
ATOM   4869  C   CYS   214      15.850 -14.219  -9.645  1.00 10.00      B   
ATOM   4870  O   CYS   214      16.687 -15.078  -9.362  1.00 10.00      B   
ATOM   4871  N   CYS   215      15.393 -13.342  -8.759  1.00 10.00      B   
ATOM   4872  HN  CYS   215      14.731 -12.674  -9.043  1.00 10.00      B   
ATOM   4873  CA  CYS   215      15.857 -13.338  -7.380  1.00 10.00      B   
ATOM   4874  CB  CYS   215      15.685 -11.950  -6.764  1.00 10.00      B   
ATOM   4875  SG  CYS   215      16.445 -10.625  -7.729  1.00 10.00      B   
ATOM   4876  HG  CYS   215      15.707 -10.443  -8.820  1.00 10.00      B   
ATOM   4877  C   CYS   215      15.105 -14.374  -6.555  1.00 10.00      B   
ATOM   4878  O   CYS   215      15.636 -14.914  -5.584  1.00 10.00      B   
ATOM   4879  N   GLN   216      13.867 -14.652  -6.952  1.00 10.00      B   
ATOM   4880  HN  GLN   216      13.497 -14.180  -7.732  1.00 10.00      B   
ATOM   4881  CA  GLN   216      13.039 -15.624  -6.252  1.00 10.00      B   
ATOM   4882  CB  GLN   216      11.565 -15.482  -6.653  1.00 10.00      B   
ATOM   4883  CG  GLN   216      10.883 -14.259  -6.055  1.00 10.00      B   
ATOM   4884  CD  GLN   216       9.452 -14.073  -6.530  1.00 10.00      B   
ATOM   4885  OE1 GLN   216       9.096 -14.436  -7.654  1.00 10.00      B   
ATOM   4886  NE2 GLN   216       8.618 -13.502  -5.677  1.00 10.00      B   
ATOM   4887 HE21 GLN   216       8.964 -13.235  -4.796  1.00 10.00      B   
ATOM   4888 HE22 GLN   216       7.688 -13.370  -5.955  1.00 10.00      B   
ATOM   4889  C   GLN   216      13.533 -17.052  -6.484  1.00 10.00      B   
ATOM   4890  O   GLN   216      13.584 -17.854  -5.550  1.00 10.00      B   
ATOM   4891  N   LYS   217      13.917 -17.359  -7.720  1.00 10.00      B   
ATOM   4892  HN  LYS   217      13.866 -16.676  -8.424  1.00 10.00      B   
ATOM   4893  CA  LYS   217      14.399 -18.694  -8.054  1.00 10.00      B   
ATOM   4894  CB  LYS   217      14.120 -19.033  -9.522  1.00 10.00      B   
ATOM   4895  CG  LYS   217      14.197 -20.520  -9.832  1.00 10.00      B   
ATOM   4896  CD  LYS   217      14.330 -20.784 -11.325  1.00 10.00      B   
ATOM   4897  CE  LYS   217      14.453 -22.273 -11.605  1.00 10.00      B   
ATOM   4898  NZ  LYS   217      14.919 -22.556 -12.988  1.00 10.00      B   
ATOM   4899  HZ1 LYS   217      14.308 -22.078 -13.676  1.00 10.00      B   
ATOM   4900  HZ2 LYS   217      14.889 -23.582 -13.172  1.00 10.00      B   
ATOM   4901  HZ3 LYS   217      15.903 -22.223 -13.117  1.00 10.00      B   
ATOM   4902  C   LYS   217      15.887 -18.857  -7.748  1.00 10.00      B   
ATOM   4903  O   LYS   217      16.318 -19.927  -7.314  1.00 10.00      B   
ATOM   4904  N   ASN   218      16.666 -17.796  -7.982  1.00 10.00      B   
ATOM   4905  HN  ASN   218      16.259 -16.973  -8.333  1.00 10.00      B   
ATOM   4906  CA  ASN   218      18.117 -17.821  -7.744  1.00 10.00      B   
ATOM   4907  CB  ASN   218      18.452 -18.111  -6.269  1.00 10.00      B   
ATOM   4908  CG  ASN   218      19.905 -17.822  -5.912  1.00 10.00      B   
ATOM   4909  OD1 ASN   218      20.544 -16.947  -6.500  1.00 10.00      B   
ATOM   4910  ND2 ASN   218      20.433 -18.553  -4.939  1.00 10.00      B   
ATOM   4911 HD21 ASN   218      19.867 -19.232  -4.512  1.00 10.00      B   
ATOM   4912 HD22 ASN   218      21.366 -18.387  -4.684  1.00 10.00      B   
ATOM   4913  C   ASN   218      18.804 -18.824  -8.672  1.00 10.00      B   
ATOM   4914  O   ASN   218      19.730 -19.537  -8.278  1.00 10.00      B   
ATOM   4915  N   ASP   219      18.333 -18.876  -9.909  1.00 10.00      B   
ATOM   4916  HN  ASP   219      17.593 -18.286 -10.161  1.00 10.00      B   
ATOM   4917  CA  ASP   219      18.886 -19.779 -10.907  1.00 10.00      B   
ATOM   4918  CB  ASP   219      17.895 -20.896 -11.225  1.00 10.00      B   
ATOM   4919  CG  ASP   219      18.268 -21.667 -12.472  1.00 10.00      B   
ATOM   4920  OD1 ASP   219      19.364 -22.277 -12.496  1.00 10.00      B   
ATOM   4921  OD2 ASP   219      17.468 -21.663 -13.433  1.00 10.00      B   
ATOM   4922  C   ASP   219      19.251 -19.016 -12.171  1.00 10.00      B   
ATOM   4923  O   ASP   219      18.393 -18.401 -12.805  1.00 10.00      B   
ATOM   4924  N   THR   220      20.524 -19.063 -12.533  1.00 10.00      B   
ATOM   4925  HN  THR   220      21.157 -19.583 -11.989  1.00 10.00      B   
ATOM   4926  CA  THR   220      21.023 -18.363 -13.708  1.00 10.00      B   
ATOM   4927  CB  THR   220      22.544 -18.155 -13.597  1.00 10.00      B   
ATOM   4928  OG1 THR   220      23.091 -19.150 -12.719  1.00 10.00      B   
ATOM   4929  HG1 THR   220      23.607 -19.781 -13.234  1.00 10.00      B   
ATOM   4930  CG2 THR   220      22.860 -16.774 -13.045  1.00 10.00      B   
ATOM   4931  C   THR   220      20.710 -19.099 -15.012  1.00 10.00      B   
ATOM   4932  O   THR   220      20.874 -18.541 -16.099  1.00 10.00      B   
ATOM   4933  N   ALA   221      20.245 -20.340 -14.911  1.00 10.00      B   
ATOM   4934  HN  ALA   221      20.101 -20.729 -14.022  1.00 10.00      B   
ATOM   4935  CA  ALA   221      19.937 -21.132 -16.099  1.00 10.00      B   
ATOM   4936  CB  ALA   221      19.853 -22.615 -15.771  1.00 10.00      B   
ATOM   4937  C   ALA   221      18.666 -20.656 -16.793  1.00 10.00      B   
ATOM   4938  O   ALA   221      18.641 -20.494 -18.009  1.00 10.00      B   
ATOM   4939  N   ALA   222      17.618 -20.415 -16.018  1.00 10.00      B   
ATOM   4940  HN  ALA   222      17.696 -20.556 -15.045  1.00 10.00      B   
ATOM   4941  CA  ALA   222      16.342 -19.970 -16.575  1.00 10.00      B   
ATOM   4942  CB  ALA   222      15.188 -20.478 -15.725  1.00 10.00      B   
ATOM   4943  C   ALA   222      16.268 -18.449 -16.725  1.00 10.00      B   
ATOM   4944  O   ALA   222      15.189 -17.891 -16.924  1.00 10.00      B   
ATOM   4945  N   PHE   223      17.418 -17.787 -16.648  1.00 10.00      B   
ATOM   4946  HN  PHE   223      18.247 -18.292 -16.514  1.00 10.00      B   
ATOM   4947  CA  PHE   223      17.482 -16.330 -16.768  1.00 10.00      B   
ATOM   4948  CB  PHE   223      18.924 -15.835 -16.626  1.00 10.00      B   
ATOM   4949  CG  PHE   223      19.265 -15.300 -15.265  1.00 10.00      B   
ATOM   4950  CD1 PHE   223      18.482 -15.610 -14.165  1.00 10.00      B   
ATOM   4951  CD2 PHE   223      20.372 -14.488 -15.087  1.00 10.00      B   
ATOM   4952  CE1 PHE   223      18.796 -15.121 -12.913  1.00 10.00      B   
ATOM   4953  CE2 PHE   223      20.693 -13.995 -13.837  1.00 10.00      B   
ATOM   4954  CZ  PHE   223      19.902 -14.313 -12.749  1.00 10.00      B   
ATOM   4955  C   PHE   223      16.890 -15.837 -18.088  1.00 10.00      B   
ATOM   4956  O   PHE   223      16.068 -14.915 -18.106  1.00 10.00      B   
ATOM   4957  N   LYS   224      17.300 -16.463 -19.186  1.00 10.00      B   
ATOM   4958  HN  LYS   224      17.938 -17.207 -19.101  1.00 10.00      B   
ATOM   4959  CA  LYS   224      16.826 -16.081 -20.512  1.00 10.00      B   
ATOM   4960  CB  LYS   224      17.599 -16.839 -21.593  1.00 10.00      B   
ATOM   4961  CG  LYS   224      19.103 -16.617 -21.551  1.00 10.00      B   
ATOM   4962  CD  LYS   224      19.850 -17.731 -22.269  1.00 10.00      B   
ATOM   4963  CE  LYS   224      21.355 -17.579 -22.105  1.00 10.00      B   
ATOM   4964  NZ  LYS   224      22.100 -18.741 -22.652  1.00 10.00      B   
ATOM   4965  HZ1 LYS   224      23.126 -18.587 -22.560  1.00 10.00      B   
ATOM   4966  HZ2 LYS   224      21.871 -18.870 -23.655  1.00 10.00      B   
ATOM   4967  HZ3 LYS   224      21.845 -19.610 -22.139  1.00 10.00      B   
ATOM   4968  C   LYS   224      15.327 -16.328 -20.668  1.00 10.00      B   
ATOM   4969  O   LYS   224      14.609 -15.497 -21.233  1.00 10.00      B   
ATOM   4970  N   ASP   225      14.864 -17.463 -20.156  1.00 10.00      B   
ATOM   4971  HN  ASP   225      15.490 -18.073 -19.708  1.00 10.00      B   
ATOM   4972  CA  ASP   225      13.452 -17.830 -20.244  1.00 10.00      B   
ATOM   4973  CB  ASP   225      13.213 -19.258 -19.744  1.00 10.00      B   
ATOM   4974  CG  ASP   225      13.272 -20.288 -20.853  1.00 10.00      B   
ATOM   4975  OD1 ASP   225      12.756 -20.012 -21.961  1.00 10.00      B   
ATOM   4976  OD2 ASP   225      13.829 -21.383 -20.620  1.00 10.00      B   
ATOM   4977  C   ASP   225      12.567 -16.856 -19.478  1.00 10.00      B   
ATOM   4978  O   ASP   225      11.556 -16.385 -20.001  1.00 10.00      B   
ATOM   4979  N   ILE   226      12.960 -16.549 -18.244  1.00 10.00      B   
ATOM   4980  HN  ILE   226      13.786 -16.953 -17.890  1.00 10.00      B   
ATOM   4981  CA  ILE   226      12.200 -15.635 -17.398  1.00 10.00      B   
ATOM   4982  CB  ILE   226      12.865 -15.452 -16.014  1.00 10.00      B   
ATOM   4983  CG1 ILE   226      12.811 -16.760 -15.216  1.00 10.00      B   
ATOM   4984  CG2 ILE   226      12.203 -14.324 -15.235  1.00 10.00      B   
ATOM   4985  CD1 ILE   226      13.606 -16.729 -13.928  1.00 10.00      B   
ATOM   4986  C   ILE   226      12.030 -14.275 -18.066  1.00 10.00      B   
ATOM   4987  O   ILE   226      10.914 -13.762 -18.171  1.00 10.00      B   
ATOM   4988  N   ALA   227      13.139 -13.718 -18.542  1.00 10.00      B   
ATOM   4989  HN  ALA   227      13.990 -14.199 -18.450  1.00 10.00      B   
ATOM   4990  CA  ALA   227      13.130 -12.413 -19.194  1.00 10.00      B   
ATOM   4991  CB  ALA   227      14.544 -12.005 -19.584  1.00 10.00      B   
ATOM   4992  C   ALA   227      12.212 -12.394 -20.414  1.00 10.00      B   
ATOM   4993  O   ALA   227      11.438 -11.454 -20.607  1.00 10.00      B   
ATOM   4994  N   LYS   228      12.295 -13.440 -21.225  1.00 10.00      B   
ATOM   4995  HN  LYS   228      12.918 -14.164 -21.006  1.00 10.00      B   
ATOM   4996  CA  LYS   228      11.485 -13.546 -22.431  1.00 10.00      B   
ATOM   4997  CB  LYS   228      11.830 -14.827 -23.194  1.00 10.00      B   
ATOM   4998  CG  LYS   228      11.131 -14.956 -24.538  1.00 10.00      B   
ATOM   4999  CD  LYS   228      11.518 -16.248 -25.233  1.00 10.00      B   
ATOM   5000  CE  LYS   228      10.866 -16.361 -26.601  1.00 10.00      B   
ATOM   5001  NZ  LYS   228      11.249 -17.614 -27.300  1.00 10.00      B   
ATOM   5002  HZ1 LYS   228      10.718 -17.706 -28.187  1.00 10.00      B   
ATOM   5003  HZ2 LYS   228      11.039 -18.435 -26.700  1.00 10.00      B   
ATOM   5004  HZ3 LYS   228      12.268 -17.606 -27.517  1.00 10.00      B   
ATOM   5005  C   LYS   228       9.994 -13.517 -22.110  1.00 10.00      B   
ATOM   5006  O   LYS   228       9.245 -12.717 -22.674  1.00 10.00      B   
ATOM   5007  N   ARG   229       9.577 -14.378 -21.190  1.00 10.00      B   
ATOM   5008  HN  ARG   229      10.234 -14.971 -20.758  1.00 10.00      B   
ATOM   5009  CA  ARG   229       8.171 -14.467 -20.803  1.00 10.00      B   
ATOM   5010  CB  ARG   229       7.924 -15.667 -19.888  1.00 10.00      B   
ATOM   5011  CG  ARG   229       8.470 -16.981 -20.423  1.00 10.00      B   
ATOM   5012  CD  ARG   229       7.877 -18.173 -19.690  1.00 10.00      B   
ATOM   5013  NE  ARG   229       8.044 -18.080 -18.239  1.00 10.00      B   
ATOM   5014  HE  ARG   229       8.541 -17.303 -17.890  1.00 10.00      B   
ATOM   5015  CZ  ARG   229       7.555 -18.971 -17.374  1.00 10.00      B   
ATOM   5016  NH1 ARG   229       6.876 -20.025 -17.805  1.00 10.00      B   
ATOM   5017 HH11 ARG   229       6.497 -20.722 -17.124  1.00 10.00      B   
ATOM   5018 HH12 ARG   229       6.713 -20.162 -18.827  1.00 10.00      B   
ATOM   5019  NH2 ARG   229       7.745 -18.805 -16.077  1.00 10.00      B   
ATOM   5020 HH21 ARG   229       8.273 -17.976 -15.731  1.00 10.00      B   
ATOM   5021 HH22 ARG   229       7.363 -19.497 -15.393  1.00 10.00      B   
ATOM   5022  C   ARG   229       7.678 -13.187 -20.137  1.00 10.00      B   
ATOM   5023  O   ARG   229       6.567 -12.728 -20.406  1.00 10.00      B   
ATOM   5024  N   GLN   230       8.513 -12.606 -19.285  1.00 10.00      B   
ATOM   5025  HN  GLN   230       9.399 -13.008 -19.130  1.00 10.00      B   
ATOM   5026  CA  GLN   230       8.151 -11.384 -18.573  1.00 10.00      B   
ATOM   5027  CB  GLN   230       9.196 -11.039 -17.516  1.00 10.00      B   
ATOM   5028  CG  GLN   230       9.017 -11.779 -16.202  1.00 10.00      B   
ATOM   5029  CD  GLN   230       7.648 -11.557 -15.591  1.00 10.00      B   
ATOM   5030  OE1 GLN   230       7.024 -10.512 -15.789  1.00 10.00      B   
ATOM   5031  NE2 GLN   230       7.173 -12.532 -14.836  1.00 10.00      B   
ATOM   5032 HE21 GLN   230       7.735 -13.340 -14.709  1.00 10.00      B   
ATOM   5033 HE22 GLN   230       6.286 -12.422 -14.436  1.00 10.00      B   
ATOM   5034  C   GLN   230       7.958 -10.210 -19.521  1.00 10.00      B   
ATOM   5035  O   GLN   230       6.994  -9.450 -19.395  1.00 10.00      B   
ATOM   5036  N   PHE   231       8.877 -10.065 -20.466  1.00 10.00      B   
ATOM   5037  HN  PHE   231       9.631 -10.696 -20.502  1.00 10.00      B   
ATOM   5038  CA  PHE   231       8.810  -8.979 -21.438  1.00 10.00      B   
ATOM   5039  CB  PHE   231      10.117  -8.883 -22.229  1.00 10.00      B   
ATOM   5040  CG  PHE   231      10.270  -7.604 -23.004  1.00 10.00      B   
ATOM   5041  CD1 PHE   231      10.548  -6.414 -22.353  1.00 10.00      B   
ATOM   5042  CD2 PHE   231      10.135  -7.591 -24.383  1.00 10.00      B   
ATOM   5043  CE1 PHE   231      10.691  -5.234 -23.059  1.00 10.00      B   
ATOM   5044  CE2 PHE   231      10.275  -6.416 -25.097  1.00 10.00      B   
ATOM   5045  CZ  PHE   231      10.553  -5.235 -24.434  1.00 10.00      B   
ATOM   5046  C   PHE   231       7.626  -9.158 -22.386  1.00 10.00      B   
ATOM   5047  O   PHE   231       6.983  -8.187 -22.783  1.00 10.00      B   
ATOM   5048  N   LYS   232       7.330 -10.407 -22.729  1.00 10.00      B   
ATOM   5049  HN  LYS   232       7.873 -11.144 -22.369  1.00 10.00      B   
ATOM   5050  CA  LYS   232       6.223 -10.713 -23.629  1.00 10.00      B   
ATOM   5051  CB  LYS   232       6.215 -12.201 -23.984  1.00 10.00      B   
ATOM   5052  CG  LYS   232       5.242 -12.564 -25.092  1.00 10.00      B   
ATOM   5053  CD  LYS   232       5.097 -14.069 -25.228  1.00 10.00      B   
ATOM   5054  CE  LYS   232       4.073 -14.430 -26.293  1.00 10.00      B   
ATOM   5055  NZ  LYS   232       3.774 -15.887 -26.305  1.00 10.00      B   
ATOM   5056  HZ1 LYS   232       3.239 -16.134 -27.159  1.00 10.00      B   
ATOM   5057  HZ2 LYS   232       3.206 -16.145 -25.472  1.00 10.00      B   
ATOM   5058  HZ3 LYS   232       4.659 -16.434 -26.294  1.00 10.00      B   
ATOM   5059  C   LYS   232       4.889 -10.315 -23.005  1.00 10.00      B   
ATOM   5060  O   LYS   232       3.970  -9.884 -23.699  1.00 10.00      B   
ATOM   5061  N   GLU   233       4.798 -10.441 -21.688  1.00 10.00      B   
ATOM   5062  HN  GLU   233       5.571 -10.772 -21.184  1.00 10.00      B   
ATOM   5063  CA  GLU   233       3.578 -10.094 -20.977  1.00 10.00      B   
ATOM   5064  CB  GLU   233       3.669 -10.516 -19.512  1.00 10.00      B   
ATOM   5065  CG  GLU   233       2.380 -11.095 -18.957  1.00 10.00      B   
ATOM   5066  CD  GLU   233       2.022 -12.418 -19.596  1.00 10.00      B   
ATOM   5067  OE1 GLU   233       2.477 -13.468 -19.091  1.00 10.00      B   
ATOM   5068  OE2 GLU   233       1.291 -12.418 -20.608  1.00 10.00      B   
ATOM   5069  C   GLU   233       3.302  -8.597 -21.077  1.00 10.00      B   
ATOM   5070  O   GLU   233       2.159  -8.177 -21.243  1.00 10.00      B   
ATOM   5071  N   ILE   234       4.362  -7.803 -21.005  1.00 10.00      B   
ATOM   5072  HN  ILE   234       5.251  -8.207 -20.900  1.00 10.00      B   
ATOM   5073  CA  ILE   234       4.249  -6.348 -21.086  1.00 10.00      B   
ATOM   5074  CB  ILE   234       5.598  -5.675 -20.737  1.00 10.00      B   
ATOM   5075  CG1 ILE   234       5.927  -5.880 -19.255  1.00 10.00      B   
ATOM   5076  CG2 ILE   234       5.604  -4.195 -21.089  1.00 10.00      B   
ATOM   5077  CD1 ILE   234       4.936  -5.242 -18.302  1.00 10.00      B   
ATOM   5078  C   ILE   234       3.774  -5.911 -22.477  1.00 10.00      B   
ATOM   5079  O   ILE   234       3.156  -4.856 -22.640  1.00 10.00      B   
ATOM   5080  N   LEU   235       4.039  -6.745 -23.472  1.00 10.00      B   
ATOM   5081  HN  LEU   235       4.517  -7.579 -23.280  1.00 10.00      B   
ATOM   5082  CA  LEU   235       3.637  -6.453 -24.842  1.00 10.00      B   
ATOM   5083  CB  LEU   235       4.409  -7.331 -25.832  1.00 10.00      B   
ATOM   5084  CG  LEU   235       5.934  -7.179 -25.818  1.00 10.00      B   
ATOM   5085  CD1 LEU   235       6.583  -8.191 -26.748  1.00 10.00      B   
ATOM   5086  CD2 LEU   235       6.336  -5.762 -26.198  1.00 10.00      B   
ATOM   5087  C   LEU   235       2.130  -6.639 -25.024  1.00 10.00      B   
ATOM   5088  O   LEU   235       1.569  -6.268 -26.057  1.00 10.00      B   
ATOM   5089  N   THR   236       1.486  -7.210 -24.018  1.00 10.00      B   
ATOM   5090  HN  THR   236       1.988  -7.463 -23.216  1.00 10.00      B   
ATOM   5091  CB  THR   236      -0.287  -8.947 -23.941  1.00 10.00      B   
ATOM   5092  OG1 THR   236       0.675  -9.599 -23.097  1.00 10.00      B   
ATOM   5093  HG1 THR   236       1.177  -8.931 -22.611  1.00 10.00      B   
ATOM   5094  CG2 THR   236      -0.288  -9.604 -25.312  1.00 10.00      B   
ATOM   5095  CA  THR   236       0.048  -7.445 -24.057  1.00 10.00      B   
ATOM   5096  C   THR   236      -0.650  -6.691 -22.930  1.00 10.00      B   
ATOM   5097  O   THR   236      -1.886  -6.526 -22.989  1.00 10.00      B   
ATOM   5098  OXT THR   236       0.044  -6.275 -21.977  1.00 10.00      B   
END
