# Supplementary material for: Large-scale discovery of protein interactions at residue resolution using co-evolution calculated from genomic sequences
Source: Nat Commun. 2021 Mar 2;12:1396. doi: 10.1038/s41467-021-21636-z (PMC7925567; doi:10.1038/s41467-021-21636-z)
Supplement: Supplementary file 12 — Supplementary Data 10 [file 41467_2021_21636_MOESM12_ESM.zip › supplementary/allpdb0007_RRP45_RRP40/models/rmsdclust3_top1_haddock_9w.pdb]

REMARK FILENAME="haddock_9w.pdb0"
REMARK ===============================================================
REMARK HADDOCK run for haddock
REMARK initial structure: haddock_9.pdb
REMARK final NOE weights: unambig 50 amb: 50
REMARK ===============================================================
REMARK            total,bonds,angles,improper,dihe,vdw,elec,air,cdih,coup,rdcs,vean,dani,xpcs,rg
REMARK energies: 186.382, 0, 0, 0, 0, -30.7811, -241.253, 458.416, 0, 0, 0, 0, 0, 0, 0
REMARK ===============================================================
REMARK            bonds,angles,impropers,dihe,air,cdih,coup,rdcs,vean,dani,xpcs
REMARK rms-dev.: 0,0,0,0,21.5461,0,0, 0, 0, 0, 0
REMARK ===============================================================
REMARK               air,cdih,coup,rdcs,vean,dani,xpcs
REMARK               >0.3,>5,>1,>0,>5,>0.2,>0.2
REMARK violations.: 3, 0, 0, 0, 0, 0, 0
REMARK ===============================================================
REMARK                        CVpartition#,violations,rms
REMARK AIRs cross-validation: 1, 0, NaN
REMARK ===============================================================
REMARK NCS energy: 0
REMARK ===============================================================
REMARK Symmetry energy: 0
REMARK ===============================================================
REMARK Desolvation energy: 19.4539
REMARK Internal energy free molecules: 111734
REMARK Internal energy complex: -19927.3
REMARK Binding energy: -131914
REMARK ===============================================================
REMARK buried surface area: 1352.01
REMARK ===============================================================
REMARK water - chain1: 0 0 0
REMARK water - chain2: 0 0 0
REMARK water - chain3: 0 0 0
REMARK water - chain4: 0 0 0
REMARK water - chain5: 0 0 0
REMARK water - chain6: 0 0 0
REMARK ===============================================================
REMARK water - water: 0 0 0
REMARK ===============================================================
REMARK DATE:27-Jul-2020  07:46:36       created by user: he47
REMARK VERSION:1.3
ATOM      1  CB  ALA     2       2.731  -3.852  10.611  1.00 10.00      A   
ATOM      2  C   ALA     2       5.059  -2.969  10.819  1.00 10.00      A   
ATOM      3  O   ALA     2       5.532  -1.959  11.343  1.00 10.00      A   
ATOM      4  N   ALA     2       3.597  -3.124  12.798  1.00 10.00      A   
ATOM      5  HT1 ALA     2       4.452  -2.982  13.370  1.00 10.00      A   
ATOM      6  HT2 ALA     2       2.937  -3.727  13.324  1.00 10.00      A   
ATOM      7  HT3 ALA     2       3.151  -2.200  12.631  1.00 10.00      A   
ATOM      8  CA  ALA     2       3.952  -3.754  11.508  1.00 10.00      A   
ATOM      9  N   LYS     3       5.470  -3.435   9.650  1.00 10.00      A   
ATOM     10  HN  LYS     3       5.052  -4.242   9.279  1.00 10.00      A   
ATOM     11  CA  LYS     3       6.521  -2.776   8.896  1.00 10.00      A   
ATOM     12  CB  LYS     3       7.197  -3.770   7.951  1.00 10.00      A   
ATOM     13  CG  LYS     3       8.308  -3.167   7.103  1.00 10.00      A   
ATOM     14  CD  LYS     3       8.769  -4.138   6.025  1.00 10.00      A   
ATOM     15  CE  LYS     3       7.688  -4.364   4.978  1.00 10.00      A   
ATOM     16  NZ  LYS     3       8.132  -5.294   3.905  1.00 10.00      A   
ATOM     17  HZ1 LYS     3       8.139  -6.273   4.253  1.00 10.00      A   
ATOM     18  HZ2 LYS     3       9.091  -5.044   3.592  1.00 10.00      A   
ATOM     19  HZ3 LYS     3       7.488  -5.230   3.090  1.00 10.00      A   
ATOM     20  C   LYS     3       5.962  -1.601   8.108  1.00 10.00      A   
ATOM     21  O   LYS     3       5.185  -1.785   7.173  1.00 10.00      A   
ATOM     22  N   ASP     4       6.352  -0.398   8.496  1.00 10.00      A   
ATOM     23  HN  ASP     4       6.964  -0.312   9.257  1.00 10.00      A   
ATOM     24  CA  ASP     4       5.897   0.804   7.813  1.00 10.00      A   
ATOM     25  CB  ASP     4       5.990   2.020   8.736  1.00 10.00      A   
ATOM     26  CG  ASP     4       4.671   2.349   9.398  1.00 10.00      A   
ATOM     27  OD1 ASP     4       4.072   3.391   9.062  1.00 10.00      A   
ATOM     28  OD2 ASP     4       4.225   1.567  10.266  1.00 10.00      A   
ATOM     29  C   ASP     4       6.727   1.038   6.565  1.00 10.00      A   
ATOM     30  O   ASP     4       7.956   1.045   6.629  1.00 10.00      A   
ATOM     31  N   ILE     5       6.061   1.213   5.433  1.00 10.00      A   
ATOM     32  HN  ILE     5       5.078   1.190   5.448  1.00 10.00      A   
ATOM     33  CA  ILE     5       6.755   1.443   4.171  1.00 10.00      A   
ATOM     34  CB  ILE     5       5.821   1.371   2.944  1.00 10.00      A   
ATOM     35  CG1 ILE     5       4.587   2.257   3.136  1.00 10.00      A   
ATOM     36  CG2 ILE     5       5.415  -0.072   2.670  1.00 10.00      A   
ATOM     37  CD1 ILE     5       3.703   2.344   1.911  1.00 10.00      A   
ATOM     38  C   ILE     5       7.513   2.766   4.188  1.00 10.00      A   
ATOM     39  O   ILE     5       6.987   3.793   4.622  1.00 10.00      A   
ATOM     40  N   GLU     6       8.752   2.721   3.722  1.00 10.00      A   
ATOM     41  HN  GLU     6       9.101   1.871   3.386  1.00 10.00      A   
ATOM     42  CA  GLU     6       9.612   3.892   3.692  1.00 10.00      A   
ATOM     43  CB  GLU     6      11.076   3.460   3.562  1.00 10.00      A   
ATOM     44  CG  GLU     6      11.513   2.445   4.609  1.00 10.00      A   
ATOM     45  CD  GLU     6      12.879   1.855   4.322  1.00 10.00      A   
ATOM     46  OE1 GLU     6      12.946   0.689   3.867  1.00 10.00      A   
ATOM     47  OE2 GLU     6      13.891   2.551   4.544  1.00 10.00      A   
ATOM     48  C   GLU     6       9.231   4.845   2.559  1.00 10.00      A   
ATOM     49  O   GLU     6       9.057   4.431   1.410  1.00 10.00      A   
ATOM     50  N   ILE     7       9.086   6.117   2.902  1.00 10.00      A   
ATOM     51  HN  ILE     7       9.215   6.374   3.842  1.00 10.00      A   
ATOM     52  CA  ILE     7       8.739   7.145   1.932  1.00 10.00      A   
ATOM     53  CB  ILE     7       7.452   7.900   2.338  1.00 10.00      A   
ATOM     54  CG1 ILE     7       6.303   6.913   2.582  1.00 10.00      A   
ATOM     55  CG2 ILE     7       7.066   8.920   1.272  1.00 10.00      A   
ATOM     56  CD1 ILE     7       5.079   7.534   3.220  1.00 10.00      A   
ATOM     57  C   ILE     7       9.891   8.139   1.802  1.00 10.00      A   
ATOM     58  O   ILE     7      10.369   8.681   2.803  1.00 10.00      A   
ATOM     59  N   SER     8      10.335   8.370   0.578  1.00 10.00      A   
ATOM     60  HN  SER     8       9.902   7.920  -0.188  1.00 10.00      A   
ATOM     61  CA  SER     8      11.438   9.281   0.329  1.00 10.00      A   
ATOM     62  CB  SER     8      12.370   8.679  -0.721  1.00 10.00      A   
ATOM     63  OG  SER     8      12.142   7.285  -0.855  1.00 10.00      A   
ATOM     64  HG  SER     8      11.236   7.138  -1.173  1.00 10.00      A   
ATOM     65  C   SER     8      10.931  10.641  -0.136  1.00 10.00      A   
ATOM     66  O   SER     8       9.934  10.728  -0.855  1.00 10.00      A   
ATOM     67  N   ALA     9      11.627  11.698   0.275  1.00 10.00      A   
ATOM     68  HN  ALA     9      12.410  11.557   0.858  1.00 10.00      A   
ATOM     69  CA  ALA     9      11.264  13.061  -0.097  1.00 10.00      A   
ATOM     70  CB  ALA     9      12.166  14.061   0.607  1.00 10.00      A   
ATOM     71  C   ALA     9      11.359  13.244  -1.603  1.00 10.00      A   
ATOM     72  O   ALA     9      10.614  14.020  -2.192  1.00 10.00      A   
ATOM     73  N   SER    10      12.276  12.509  -2.220  1.00 10.00      A   
ATOM     74  HN  SER    10      12.848  11.916  -1.690  1.00 10.00      A   
ATOM     75  CA  SER    10      12.480  12.565  -3.659  1.00 10.00      A   
ATOM     76  CB  SER    10      13.660  11.670  -4.022  1.00 10.00      A   
ATOM     77  OG  SER    10      14.424  11.374  -2.862  1.00 10.00      A   
ATOM     78  HG  SER    10      15.060  12.083  -2.707  1.00 10.00      A   
ATOM     79  C   SER    10      11.221  12.122  -4.407  1.00 10.00      A   
ATOM     80  O   SER    10      11.035  12.435  -5.582  1.00 10.00      A   
ATOM     81  N   GLU    11      10.356  11.396  -3.713  1.00 10.00      A   
ATOM     82  HN  GLU    11      10.556  11.180  -2.776  1.00 10.00      A   
ATOM     83  CA  GLU    11       9.116  10.918  -4.297  1.00 10.00      A   
ATOM     84  CB  GLU    11       8.737   9.562  -3.687  1.00 10.00      A   
ATOM     85  CG  GLU    11       9.845   8.516  -3.753  1.00 10.00      A   
ATOM     86  CD  GLU    11       9.499   7.230  -3.025  1.00 10.00      A   
ATOM     87  OE1 GLU    11       9.575   7.206  -1.777  1.00 10.00      A   
ATOM     88  OE2 GLU    11       9.160   6.234  -3.699  1.00 10.00      A   
ATOM     89  C   GLU    11       8.002  11.938  -4.066  1.00 10.00      A   
ATOM     90  O   GLU    11       7.231  12.253  -4.971  1.00 10.00      A   
ATOM     91  N   SER    12       7.958  12.480  -2.855  1.00 10.00      A   
ATOM     92  HN  SER    12       8.626  12.213  -2.188  1.00 10.00      A   
ATOM     93  CA  SER    12       6.945  13.457  -2.476  1.00 10.00      A   
ATOM     94  CB  SER    12       6.959  13.631  -0.958  1.00 10.00      A   
ATOM     95  OG  SER    12       7.924  12.768  -0.376  1.00 10.00      A   
ATOM     96  HG  SER    12       7.479  12.076   0.123  1.00 10.00      A   
ATOM     97  C   SER    12       7.153  14.808  -3.167  1.00 10.00      A   
ATOM     98  O   SER    12       6.192  15.443  -3.601  1.00 10.00      A   
ATOM     99  N   LYS    13       8.411  15.233  -3.281  1.00 10.00      A   
ATOM    100  HN  LYS    13       9.138  14.674  -2.926  1.00 10.00      A   
ATOM    101  CA  LYS    13       8.746  16.512  -3.908  1.00 10.00      A   
ATOM    102  CB  LYS    13      10.255  16.760  -3.860  1.00 10.00      A   
ATOM    103  CG  LYS    13      10.785  17.121  -2.482  1.00 10.00      A   
ATOM    104  CD  LYS    13      12.304  17.131  -2.460  1.00 10.00      A   
ATOM    105  CE  LYS    13      12.832  17.471  -1.077  1.00 10.00      A   
ATOM    106  NZ  LYS    13      14.316  17.566  -1.048  1.00 10.00      A   
ATOM    107  HZ1 LYS    13      14.693  17.665  -2.013  1.00 10.00      A   
ATOM    108  HZ2 LYS    13      14.725  16.706  -0.614  1.00 10.00      A   
ATOM    109  HZ3 LYS    13      14.608  18.393  -0.484  1.00 10.00      A   
ATOM    110  C   LYS    13       8.249  16.590  -5.349  1.00 10.00      A   
ATOM    111  O   LYS    13       7.899  17.667  -5.839  1.00 10.00      A   
ATOM    112  N   PHE    14       8.215  15.448  -6.023  1.00 10.00      A   
ATOM    113  HN  PHE    14       8.507  14.623  -5.583  1.00 10.00      A   
ATOM    114  CA  PHE    14       7.757  15.397  -7.402  1.00 10.00      A   
ATOM    115  CB  PHE    14       8.232  14.109  -8.077  1.00 10.00      A   
ATOM    116  CG  PHE    14       8.418  14.238  -9.561  1.00 10.00      A   
ATOM    117  CD1 PHE    14       9.481  14.963 -10.077  1.00 10.00      A   
ATOM    118  CD2 PHE    14       7.533  13.636 -10.442  1.00 10.00      A   
ATOM    119  CE1 PHE    14       9.659  15.086 -11.441  1.00 10.00      A   
ATOM    120  CE2 PHE    14       7.705  13.755 -11.808  1.00 10.00      A   
ATOM    121  CZ  PHE    14       8.769  14.481 -12.308  1.00 10.00      A   
ATOM    122  C   PHE    14       6.237  15.506  -7.464  1.00 10.00      A   
ATOM    123  O   PHE    14       5.680  16.121  -8.378  1.00 10.00      A   
ATOM    124  N   ILE    15       5.574  14.922  -6.472  1.00 10.00      A   
ATOM    125  HN  ILE    15       6.075  14.457  -5.769  1.00 10.00      A   
ATOM    126  CA  ILE    15       4.120  14.956  -6.402  1.00 10.00      A   
ATOM    127  CB  ILE    15       3.568  13.934  -5.386  1.00 10.00      A   
ATOM    128  CG1 ILE    15       4.079  12.528  -5.717  1.00 10.00      A   
ATOM    129  CG2 ILE    15       2.044  13.955  -5.381  1.00 10.00      A   
ATOM    130  CD1 ILE    15       3.766  11.492  -4.657  1.00 10.00      A   
ATOM    131  C   ILE    15       3.644  16.357  -6.037  1.00 10.00      A   
ATOM    132  O   ILE    15       2.795  16.928  -6.719  1.00 10.00      A   
ATOM    133  N   LEU    16       4.222  16.912  -4.974  1.00 10.00      A   
ATOM    134  HN  LEU    16       4.906  16.402  -4.482  1.00 10.00      A   
ATOM    135  CA  LEU    16       3.867  18.251  -4.511  1.00 10.00      A   
ATOM    136  CB  LEU    16       4.674  18.625  -3.265  1.00 10.00      A   
ATOM    137  CG  LEU    16       4.276  17.919  -1.966  1.00 10.00      A   
ATOM    138  CD1 LEU    16       5.303  18.190  -0.877  1.00 10.00      A   
ATOM    139  CD2 LEU    16       2.894  18.363  -1.514  1.00 10.00      A   
ATOM    140  C   LEU    16       4.081  19.284  -5.611  1.00 10.00      A   
ATOM    141  O   LEU    16       3.285  20.211  -5.770  1.00 10.00      A   
ATOM    142  N   GLU    17       5.153  19.108  -6.376  1.00 10.00      A   
ATOM    143  HN  GLU    17       5.751  18.355  -6.187  1.00 10.00      A   
ATOM    144  CA  GLU    17       5.472  20.005  -7.475  1.00 10.00      A   
ATOM    145  CB  GLU    17       6.788  19.577  -8.131  1.00 10.00      A   
ATOM    146  CG  GLU    17       7.347  20.577  -9.128  1.00 10.00      A   
ATOM    147  CD  GLU    17       7.682  21.907  -8.489  1.00 10.00      A   
ATOM    148  OE1 GLU    17       8.575  21.946  -7.614  1.00 10.00      A   
ATOM    149  OE2 GLU    17       7.063  22.927  -8.865  1.00 10.00      A   
ATOM    150  C   GLU    17       4.353  19.980  -8.508  1.00 10.00      A   
ATOM    151  O   GLU    17       3.878  21.024  -8.954  1.00 10.00      A   
ATOM    152  N   ALA    18       3.925  18.774  -8.865  1.00 10.00      A   
ATOM    153  HN  ALA    18       4.340  17.983  -8.459  1.00 10.00      A   
ATOM    154  CA  ALA    18       2.858  18.593  -9.840  1.00 10.00      A   
ATOM    155  CB  ALA    18       2.718  17.124 -10.204  1.00 10.00      A   
ATOM    156  C   ALA    18       1.538  19.143  -9.308  1.00 10.00      A   
ATOM    157  O   ALA    18       0.773  19.760 -10.047  1.00 10.00      A   
ATOM    158  N   LEU    19       1.287  18.930  -8.021  1.00 10.00      A   
ATOM    159  HN  LEU    19       1.941  18.427  -7.486  1.00 10.00      A   
ATOM    160  CA  LEU    19       0.065  19.406  -7.380  1.00 10.00      A   
ATOM    161  CB  LEU    19      -0.012  18.919  -5.932  1.00 10.00      A   
ATOM    162  CG  LEU    19      -0.081  17.406  -5.735  1.00 10.00      A   
ATOM    163  CD1 LEU    19      -0.142  17.063  -4.255  1.00 10.00      A   
ATOM    164  CD2 LEU    19      -1.267  16.820  -6.485  1.00 10.00      A   
ATOM    165  C   LEU    19      -0.016  20.925  -7.423  1.00 10.00      A   
ATOM    166  O   LEU    19      -1.088  21.496  -7.647  1.00 10.00      A   
ATOM    167  N   ARG    20       1.124  21.573  -7.215  1.00 10.00      A   
ATOM    168  HN  ARG    20       1.941  21.058  -7.029  1.00 10.00      A   
ATOM    169  CA  ARG    20       1.196  23.028  -7.241  1.00 10.00      A   
ATOM    170  CB  ARG    20       2.552  23.501  -6.716  1.00 10.00      A   
ATOM    171  CG  ARG    20       2.625  24.996  -6.459  1.00 10.00      A   
ATOM    172  CD  ARG    20       4.046  25.437  -6.154  1.00 10.00      A   
ATOM    173  NE  ARG    20       4.515  24.955  -4.857  1.00 10.00      A   
ATOM    174  HE  ARG    20       4.119  24.119  -4.515  1.00 10.00      A   
ATOM    175  CZ  ARG    20       5.435  25.580  -4.123  1.00 10.00      A   
ATOM    176  NH1 ARG    20       5.985  26.708  -4.560  1.00 10.00      A   
ATOM    177 HH11 ARG    20       5.700  27.108  -5.480  1.00 10.00      A   
ATOM    178 HH12 ARG    20       6.706  27.201  -3.986  1.00 10.00      A   
ATOM    179  NH2 ARG    20       5.804  25.074  -2.951  1.00 10.00      A   
ATOM    180 HH21 ARG    20       5.374  24.188  -2.604  1.00 10.00      A   
ATOM    181 HH22 ARG    20       6.526  25.559  -2.372  1.00 10.00      A   
ATOM    182  C   ARG    20       0.971  23.542  -8.661  1.00 10.00      A   
ATOM    183  O   ARG    20       0.624  24.702  -8.872  1.00 10.00      A   
ATOM    184  N   GLN    21       1.170  22.664  -9.631  1.00 10.00      A   
ATOM    185  HN  GLN    21       1.457  21.756  -9.401  1.00 10.00      A   
ATOM    186  CA  GLN    21       0.982  23.010 -11.029  1.00 10.00      A   
ATOM    187  CB  GLN    21       2.179  22.537 -11.858  1.00 10.00      A   
ATOM    188  CG  GLN    21       3.506  23.136 -11.416  1.00 10.00      A   
ATOM    189  CD  GLN    21       4.693  22.556 -12.160  1.00 10.00      A   
ATOM    190  OE1 GLN    21       4.596  22.197 -13.336  1.00 10.00      A   
ATOM    191  NE2 GLN    21       5.820  22.448 -11.479  1.00 10.00      A   
ATOM    192 HE21 GLN    21       5.829  22.743 -10.538  1.00 10.00      A   
ATOM    193 HE22 GLN    21       6.601  22.075 -11.935  1.00 10.00      A   
ATOM    194  C   GLN    21      -0.323  22.407 -11.553  1.00 10.00      A   
ATOM    195  O   GLN    21      -0.552  22.346 -12.764  1.00 10.00      A   
ATOM    196  N   ASN    22      -1.166  21.964 -10.614  1.00 10.00      A   
ATOM    197  HN  ASN    22      -0.901  22.044  -9.674  1.00 10.00      A   
ATOM    198  CA  ASN    22      -2.468  21.364 -10.920  1.00 10.00      A   
ATOM    199  CB  ASN    22      -3.439  22.376 -11.536  1.00 10.00      A   
ATOM    200  CG  ASN    22      -4.308  23.073 -10.505  1.00 10.00      A   
ATOM    201  OD1 ASN    22      -4.739  22.471  -9.521  1.00 10.00      A   
ATOM    202  ND2 ASN    22      -4.571  24.353 -10.729  1.00 10.00      A   
ATOM    203 HD21 ASN    22      -4.195  24.769 -11.536  1.00 10.00      A   
ATOM    204 HD22 ASN    22      -5.125  24.834 -10.079  1.00 10.00      A   
ATOM    205  C   ASN    22      -2.359  20.113 -11.788  1.00 10.00      A   
ATOM    206  O   ASN    22      -2.845  20.083 -12.920  1.00 10.00      A   
ATOM    207  N   TYR    23      -1.717  19.086 -11.252  1.00 10.00      A   
ATOM    208  HN  TYR    23      -1.337  19.179 -10.353  1.00 10.00      A   
ATOM    209  CA  TYR    23      -1.546  17.824 -11.962  1.00 10.00      A   
ATOM    210  CB  TYR    23      -0.333  17.882 -12.901  1.00 10.00      A   
ATOM    211  CG  TYR    23      -0.087  16.598 -13.668  1.00 10.00      A   
ATOM    212  CD1 TYR    23      -0.875  16.255 -14.761  1.00 10.00      A   
ATOM    213  CD2 TYR    23       0.925  15.724 -13.292  1.00 10.00      A   
ATOM    214  CE1 TYR    23      -0.661  15.076 -15.454  1.00 10.00      A   
ATOM    215  CE2 TYR    23       1.147  14.547 -13.980  1.00 10.00      A   
ATOM    216  CZ  TYR    23       0.352  14.227 -15.059  1.00 10.00      A   
ATOM    217  OH  TYR    23       0.566  13.051 -15.741  1.00 10.00      A   
ATOM    218  HH  TYR    23       0.862  13.249 -16.639  1.00 10.00      A   
ATOM    219  C   TYR    23      -1.389  16.669 -10.977  1.00 10.00      A   
ATOM    220  O   TYR    23      -0.665  16.783  -9.985  1.00 10.00      A   
ATOM    221  N   ARG    24      -2.070  15.563 -11.246  1.00 10.00      A   
ATOM    222  HN  ARG    24      -2.635  15.530 -12.051  1.00 10.00      A   
ATOM    223  CA  ARG    24      -1.990  14.395 -10.384  1.00 10.00      A   
ATOM    224  CB  ARG    24      -3.372  13.962  -9.907  1.00 10.00      A   
ATOM    225  CG  ARG    24      -4.027  14.951  -8.961  1.00 10.00      A   
ATOM    226  CD  ARG    24      -4.786  14.233  -7.861  1.00 10.00      A   
ATOM    227  NE  ARG    24      -6.211  14.097  -8.159  1.00 10.00      A   
ATOM    228  HE  ARG    24      -6.542  14.520  -8.982  1.00 10.00      A   
ATOM    229  CZ  ARG    24      -7.064  13.427  -7.389  1.00 10.00      A   
ATOM    230  NH1 ARG    24      -6.631  12.826  -6.286  1.00 10.00      A   
ATOM    231 HH11 ARG    24      -7.302  12.302  -5.674  1.00 10.00      A   
ATOM    232 HH12 ARG    24      -5.614  12.866  -6.021  1.00 10.00      A   
ATOM    233  NH2 ARG    24      -8.351  13.364  -7.718  1.00 10.00      A   
ATOM    234 HH21 ARG    24      -9.028  12.840  -7.110  1.00 10.00      A   
ATOM    235 HH22 ARG    24      -8.696  13.839  -8.583  1.00 10.00      A   
ATOM    236  C   ARG    24      -1.279  13.249 -11.088  1.00 10.00      A   
ATOM    237  O   ARG    24      -1.420  13.070 -12.298  1.00 10.00      A   
ATOM    238  N   LEU    25      -0.523  12.476 -10.313  1.00 10.00      A   
ATOM    239  HN  LEU    25      -0.479  12.673  -9.353  1.00 10.00      A   
ATOM    240  CA  LEU    25       0.250  11.348 -10.831  1.00 10.00      A   
ATOM    241  CB  LEU    25       0.996  10.658  -9.678  1.00 10.00      A   
ATOM    242  CG  LEU    25       2.215   9.804 -10.046  1.00 10.00      A   
ATOM    243  CD1 LEU    25       3.238   9.831  -8.920  1.00 10.00      A   
ATOM    244  CD2 LEU    25       1.805   8.370 -10.346  1.00 10.00      A   
ATOM    245  C   LEU    25      -0.628  10.343 -11.576  1.00 10.00      A   
ATOM    246  O   LEU    25      -0.241   9.830 -12.626  1.00 10.00      A   
ATOM    247  N   ASP    26      -1.813  10.077 -11.033  1.00 10.00      A   
ATOM    248  HN  ASP    26      -2.067  10.531 -10.202  1.00 10.00      A   
ATOM    249  CA  ASP    26      -2.745   9.124 -11.638  1.00 10.00      A   
ATOM    250  CB  ASP    26      -3.930   8.870 -10.700  1.00 10.00      A   
ATOM    251  CG  ASP    26      -4.723   7.620 -11.045  1.00 10.00      A   
ATOM    252  OD1 ASP    26      -4.260   6.506 -10.724  1.00 10.00      A   
ATOM    253  OD2 ASP    26      -5.830   7.747 -11.611  1.00 10.00      A   
ATOM    254  C   ASP    26      -3.240   9.619 -12.995  1.00 10.00      A   
ATOM    255  O   ASP    26      -3.629   8.827 -13.853  1.00 10.00      A   
ATOM    256  N   GLY    27      -3.208  10.934 -13.186  1.00 10.00      A   
ATOM    257  HN  GLY    27      -2.862  11.516 -12.475  1.00 10.00      A   
ATOM    258  CA  GLY    27      -3.651  11.517 -14.439  1.00 10.00      A   
ATOM    259  C   GLY    27      -5.008  12.178 -14.317  1.00 10.00      A   
ATOM    260  O   GLY    27      -5.443  12.899 -15.216  1.00 10.00      A   
ATOM    261  N   ARG    28      -5.676  11.937 -13.201  1.00 10.00      A   
ATOM    262  HN  ARG    28      -5.270  11.370 -12.515  1.00 10.00      A   
ATOM    263  CA  ARG    28      -6.992  12.507 -12.963  1.00 10.00      A   
ATOM    264  CB  ARG    28      -7.826  11.582 -12.081  1.00 10.00      A   
ATOM    265  CG  ARG    28      -8.319  10.334 -12.790  1.00 10.00      A   
ATOM    266  CD  ARG    28      -9.027   9.402 -11.826  1.00 10.00      A   
ATOM    267  NE  ARG    28      -8.110   8.830 -10.843  1.00 10.00      A   
ATOM    268  HE  ARG    28      -7.277   8.410 -11.187  1.00 10.00      A   
ATOM    269  CZ  ARG    28      -8.329   8.832  -9.534  1.00 10.00      A   
ATOM    270  NH1 ARG    28      -9.432   9.378  -9.039  1.00 10.00      A   
ATOM    271 HH11 ARG    28     -10.138   9.814  -9.673  1.00 10.00      A   
ATOM    272 HH12 ARG    28      -9.598   9.366  -7.998  1.00 10.00      A   
ATOM    273  NH2 ARG    28      -7.450   8.283  -8.710  1.00 10.00      A   
ATOM    274 HH21 ARG    28      -7.635   8.284  -7.680  1.00 10.00      A   
ATOM    275 HH22 ARG    28      -6.578   7.847  -9.082  1.00 10.00      A   
ATOM    276  C   ARG    28      -6.885  13.883 -12.323  1.00 10.00      A   
ATOM    277  O   ARG    28      -5.976  14.141 -11.536  1.00 10.00      A   
ATOM    278  N   SER    29      -7.821  14.757 -12.657  1.00 10.00      A   
ATOM    279  HN  SER    29      -8.523  14.490 -13.291  1.00 10.00      A   
ATOM    280  CA  SER    29      -7.838  16.108 -12.120  1.00 10.00      A   
ATOM    281  CB  SER    29      -8.896  16.933 -12.848  1.00 10.00      A   
ATOM    282  OG  SER    29      -9.108  16.428 -14.158  1.00 10.00      A   
ATOM    283  HG  SER    29      -8.254  16.271 -14.581  1.00 10.00      A   
ATOM    284  C   SER    29      -8.120  16.098 -10.621  1.00 10.00      A   
ATOM    285  O   SER    29      -8.516  15.073 -10.056  1.00 10.00      A   
ATOM    286  N   PHE    30      -7.918  17.239  -9.978  1.00 10.00      A   
ATOM    287  HN  PHE    30      -7.604  18.021 -10.480  1.00 10.00      A   
ATOM    288  CA  PHE    30      -8.147  17.360  -8.544  1.00 10.00      A   
ATOM    289  CB  PHE    30      -7.640  18.713  -8.027  1.00 10.00      A   
ATOM    290  CG  PHE    30      -8.457  19.901  -8.465  1.00 10.00      A   
ATOM    291  CD1 PHE    30      -9.366  20.488  -7.600  1.00 10.00      A   
ATOM    292  CD2 PHE    30      -8.313  20.431  -9.736  1.00 10.00      A   
ATOM    293  CE1 PHE    30     -10.116  21.581  -7.993  1.00 10.00      A   
ATOM    294  CE2 PHE    30      -9.059  21.522 -10.136  1.00 10.00      A   
ATOM    295  CZ  PHE    30      -9.962  22.098  -9.264  1.00 10.00      A   
ATOM    296  C   PHE    30      -9.624  17.175  -8.206  1.00 10.00      A   
ATOM    297  O   PHE    30      -9.970  16.674  -7.138  1.00 10.00      A   
ATOM    298  N   ASP    31     -10.484  17.558  -9.139  1.00 10.00      A   
ATOM    299  HN  ASP    31     -10.141  17.928  -9.983  1.00 10.00      A   
ATOM    300  CA  ASP    31     -11.926  17.459  -8.955  1.00 10.00      A   
ATOM    301  CB  ASP    31     -12.600  18.723  -9.494  1.00 10.00      A   
ATOM    302  CG  ASP    31     -12.524  18.829 -11.006  1.00 10.00      A   
ATOM    303  OD1 ASP    31     -11.406  18.745 -11.562  1.00 10.00      A   
ATOM    304  OD2 ASP    31     -13.582  19.003 -11.645  1.00 10.00      A   
ATOM    305  C   ASP    31     -12.493  16.233  -9.665  1.00 10.00      A   
ATOM    306  O   ASP    31     -13.702  16.131  -9.876  1.00 10.00      A   
ATOM    307  N   GLN    32     -11.622  15.302 -10.020  1.00 10.00      A   
ATOM    308  HN  GLN    32     -10.673  15.424  -9.806  1.00 10.00      A   
ATOM    309  CA  GLN    32     -12.047  14.094 -10.711  1.00 10.00      A   
ATOM    310  CB  GLN    32     -11.174  13.848 -11.944  1.00 10.00      A   
ATOM    311  CG  GLN    32     -11.529  12.589 -12.719  1.00 10.00      A   
ATOM    312  CD  GLN    32     -12.973  12.570 -13.182  1.00 10.00      A   
ATOM    313  OE1 GLN    32     -13.552  13.605 -13.505  1.00 10.00      A   
ATOM    314  NE2 GLN    32     -13.569  11.391 -13.195  1.00 10.00      A   
ATOM    315 HE21 GLN    32     -13.053  10.611 -12.907  1.00 10.00      A   
ATOM    316 HE22 GLN    32     -14.502  11.349 -13.494  1.00 10.00      A   
ATOM    317  C   GLN    32     -12.020  12.879  -9.788  1.00 10.00      A   
ATOM    318  O   GLN    32     -11.009  12.603  -9.140  1.00 10.00      A   
ATOM    319  N   PHE    33     -13.139  12.161  -9.739  1.00 10.00      A   
ATOM    320  HN  PHE    33     -13.911  12.447 -10.278  1.00 10.00      A   
ATOM    321  CA  PHE    33     -13.261  10.964  -8.914  1.00 10.00      A   
ATOM    322  CB  PHE    33     -14.740  10.708  -8.578  1.00 10.00      A   
ATOM    323  CG  PHE    33     -14.968   9.872  -7.347  1.00 10.00      A   
ATOM    324  CD1 PHE    33     -14.422  10.241  -6.131  1.00 10.00      A   
ATOM    325  CD2 PHE    33     -15.733   8.718  -7.408  1.00 10.00      A   
ATOM    326  CE1 PHE    33     -14.632   9.479  -4.998  1.00 10.00      A   
ATOM    327  CE2 PHE    33     -15.946   7.948  -6.280  1.00 10.00      A   
ATOM    328  CZ  PHE    33     -15.395   8.330  -5.074  1.00 10.00      A   
ATOM    329  C   PHE    33     -12.654   9.759  -9.646  1.00 10.00      A   
ATOM    330  O   PHE    33     -11.883   9.925 -10.592  1.00 10.00      A   
ATOM    331  N   ARG    34     -12.997   8.558  -9.207  1.00 10.00      A   
ATOM    332  HN  ARG    34     -13.626   8.486  -8.460  1.00 10.00      A   
ATOM    333  CA  ARG    34     -12.482   7.334  -9.812  1.00 10.00      A   
ATOM    334  CB  ARG    34     -11.930   6.422  -8.716  1.00 10.00      A   
ATOM    335  CG  ARG    34     -10.447   6.112  -8.817  1.00 10.00      A   
ATOM    336  CD  ARG    34      -9.894   5.767  -7.446  1.00 10.00      A   
ATOM    337  NE  ARG    34      -8.539   5.221  -7.492  1.00 10.00      A   
ATOM    338  HE  ARG    34      -8.229   4.850  -8.350  1.00 10.00      A   
ATOM    339  CZ  ARG    34      -7.706   5.221  -6.445  1.00 10.00      A   
ATOM    340  NH1 ARG    34      -8.085   5.752  -5.285  1.00 10.00      A   
ATOM    341 HH11 ARG    34      -7.434   5.745  -4.466  1.00 10.00      A   
ATOM    342 HH12 ARG    34      -9.033   6.194  -5.184  1.00 10.00      A   
ATOM    343  NH2 ARG    34      -6.500   4.684  -6.553  1.00 10.00      A   
ATOM    344 HH21 ARG    34      -5.849   4.681  -5.732  1.00 10.00      A   
ATOM    345 HH22 ARG    34      -6.190   4.264  -7.455  1.00 10.00      A   
ATOM    346  C   ARG    34     -13.598   6.601 -10.542  1.00 10.00      A   
ATOM    347  O   ARG    34     -14.776   6.788 -10.231  1.00 10.00      A   
ATOM    348  N   ASP    35     -13.229   5.782 -11.518  1.00 10.00      A   
ATOM    349  HN  ASP    35     -12.276   5.701 -11.738  1.00 10.00      A   
ATOM    350  CA  ASP    35     -14.203   5.003 -12.274  1.00 10.00      A   
ATOM    351  CB  ASP    35     -13.583   4.458 -13.568  1.00 10.00      A   
ATOM    352  CG  ASP    35     -14.506   3.507 -14.313  1.00 10.00      A   
ATOM    353  OD1 ASP    35     -15.596   3.941 -14.749  1.00 10.00      A   
ATOM    354  OD2 ASP    35     -14.139   2.323 -14.480  1.00 10.00      A   
ATOM    355  C   ASP    35     -14.715   3.856 -11.411  1.00 10.00      A   
ATOM    356  O   ASP    35     -13.984   2.903 -11.130  1.00 10.00      A   
ATOM    357  N   VAL    36     -15.960   3.966 -10.970  1.00 10.00      A   
ATOM    358  HN  VAL    36     -16.491   4.750 -11.227  1.00 10.00      A   
ATOM    359  CA  VAL    36     -16.564   2.950 -10.121  1.00 10.00      A   
ATOM    360  CB  VAL    36     -17.757   3.513  -9.315  1.00 10.00      A   
ATOM    361  CG1 VAL    36     -18.259   2.487  -8.306  1.00 10.00      A   
ATOM    362  CG2 VAL    36     -17.372   4.809  -8.614  1.00 10.00      A   
ATOM    363  C   VAL    36     -17.024   1.749 -10.939  1.00 10.00      A   
ATOM    364  O   VAL    36     -17.963   1.843 -11.731  1.00 10.00      A   
ATOM    365  N   GLU    37     -16.341   0.628 -10.764  1.00 10.00      A   
ATOM    366  HN  GLU    37     -15.573   0.621 -10.148  1.00 10.00      A   
ATOM    367  CA  GLU    37     -16.695  -0.593 -11.464  1.00 10.00      A   
ATOM    368  CB  GLU    37     -15.440  -1.281 -12.005  1.00 10.00      A   
ATOM    369  CG  GLU    37     -15.719  -2.389 -13.008  1.00 10.00      A   
ATOM    370  CD  GLU    37     -14.516  -2.697 -13.877  1.00 10.00      A   
ATOM    371  OE1 GLU    37     -13.979  -1.761 -14.514  1.00 10.00      A   
ATOM    372  OE2 GLU    37     -14.101  -3.873 -13.934  1.00 10.00      A   
ATOM    373  C   GLU    37     -17.447  -1.517 -10.515  1.00 10.00      A   
ATOM    374  O   GLU    37     -16.858  -2.090  -9.596  1.00 10.00      A   
ATOM    375  N   ILE    38     -18.750  -1.629 -10.717  1.00 10.00      A   
ATOM    376  HN  ILE    38     -19.164  -1.128 -11.451  1.00 10.00      A   
ATOM    377  CA  ILE    38     -19.585  -2.472  -9.876  1.00 10.00      A   
ATOM    378  CB  ILE    38     -20.878  -1.745  -9.448  1.00 10.00      A   
ATOM    379  CG1 ILE    38     -20.539  -0.401  -8.794  1.00 10.00      A   
ATOM    380  CG2 ILE    38     -21.693  -2.612  -8.498  1.00 10.00      A   
ATOM    381  CD1 ILE    38     -21.740   0.484  -8.532  1.00 10.00      A   
ATOM    382  C   ILE    38     -19.940  -3.777 -10.583  1.00 10.00      A   
ATOM    383  O   ILE    38     -20.787  -3.804 -11.476  1.00 10.00      A   
ATOM    384  N   THR    39     -19.279  -4.852 -10.186  1.00 10.00      A   
ATOM    385  HN  THR    39     -18.598  -4.764  -9.480  1.00 10.00      A   
ATOM    386  CA  THR    39     -19.530  -6.159 -10.760  1.00 10.00      A   
ATOM    387  CB  THR    39     -18.205  -6.901 -11.033  1.00 10.00      A   
ATOM    388  OG1 THR    39     -17.300  -6.013 -11.706  1.00 10.00      A   
ATOM    389  HG1 THR    39     -17.809  -5.362 -12.207  1.00 10.00      A   
ATOM    390  CG2 THR    39     -18.445  -8.119 -11.909  1.00 10.00      A   
ATOM    391  C   THR    39     -20.386  -6.986  -9.806  1.00 10.00      A   
ATOM    392  O   THR    39     -19.999  -7.217  -8.660  1.00 10.00      A   
ATOM    393  N   PHE    40     -21.556  -7.402 -10.265  1.00 10.00      A   
ATOM    394  HN  PHE    40     -21.822  -7.174 -11.184  1.00 10.00      A   
ATOM    395  CA  PHE    40     -22.453  -8.199  -9.443  1.00 10.00      A   
ATOM    396  CB  PHE    40     -23.906  -7.994  -9.876  1.00 10.00      A   
ATOM    397  CG  PHE    40     -24.402  -6.590  -9.683  1.00 10.00      A   
ATOM    398  CD1 PHE    40     -24.625  -5.764 -10.772  1.00 10.00      A   
ATOM    399  CD2 PHE    40     -24.646  -6.098  -8.412  1.00 10.00      A   
ATOM    400  CE1 PHE    40     -25.083  -4.473 -10.598  1.00 10.00      A   
ATOM    401  CE2 PHE    40     -25.104  -4.807  -8.229  1.00 10.00      A   
ATOM    402  CZ  PHE    40     -25.323  -3.993  -9.325  1.00 10.00      A   
ATOM    403  C   PHE    40     -22.083  -9.674  -9.530  1.00 10.00      A   
ATOM    404  O   PHE    40     -21.484 -10.112 -10.516  1.00 10.00      A   
ATOM    405  N   GLY    41     -22.415 -10.431  -8.493  1.00 10.00      A   
ATOM    406  HN  GLY    41     -22.863 -10.025  -7.718  1.00 10.00      A   
ATOM    407  CA  GLY    41     -22.113 -11.844  -8.487  1.00 10.00      A   
ATOM    408  C   GLY    41     -23.312 -12.685  -8.869  1.00 10.00      A   
ATOM    409  O   GLY    41     -24.315 -12.165  -9.375  1.00 10.00      A   
ATOM    410  N   LYS    42     -23.216 -13.982  -8.614  1.00 10.00      A   
ATOM    411  HN  LYS    42     -22.401 -14.325  -8.183  1.00 10.00      A   
ATOM    412  CA  LYS    42     -24.290 -14.912  -8.937  1.00 10.00      A   
ATOM    413  CB  LYS    42     -23.716 -16.294  -9.261  1.00 10.00      A   
ATOM    414  CG  LYS    42     -22.793 -16.313 -10.465  1.00 10.00      A   
ATOM    415  CD  LYS    42     -22.069 -17.639 -10.579  1.00 10.00      A   
ATOM    416  CE  LYS    42     -21.075 -17.621 -11.727  1.00 10.00      A   
ATOM    417  NZ  LYS    42     -20.291 -18.878 -11.795  1.00 10.00      A   
ATOM    418  HZ1 LYS    42     -19.636 -18.848 -12.602  1.00 10.00      A   
ATOM    419  HZ2 LYS    42     -20.925 -19.694 -11.913  1.00 10.00      A   
ATOM    420  HZ3 LYS    42     -19.740 -19.005 -10.921  1.00 10.00      A   
ATOM    421  C   LYS    42     -25.269 -15.019  -7.779  1.00 10.00      A   
ATOM    422  O   LYS    42     -26.464 -15.239  -7.975  1.00 10.00      A   
ATOM    423  N   GLU    43     -24.753 -14.854  -6.572  1.00 10.00      A   
ATOM    424  HN  GLU    43     -23.795 -14.663  -6.484  1.00 10.00      A   
ATOM    425  CA  GLU    43     -25.573 -14.932  -5.374  1.00 10.00      A   
ATOM    426  CB  GLU    43     -24.763 -15.501  -4.209  1.00 10.00      A   
ATOM    427  CG  GLU    43     -23.969 -16.752  -4.540  1.00 10.00      A   
ATOM    428  CD  GLU    43     -23.125 -17.220  -3.372  1.00 10.00      A   
ATOM    429  OE1 GLU    43     -22.434 -16.381  -2.751  1.00 10.00      A   
ATOM    430  OE2 GLU    43     -23.142 -18.431  -3.069  1.00 10.00      A   
ATOM    431  C   GLU    43     -26.087 -13.553  -4.998  1.00 10.00      A   
ATOM    432  O   GLU    43     -25.480 -12.538  -5.343  1.00 10.00      A   
ATOM    433  N   PHE    44     -27.205 -13.515  -4.293  1.00 10.00      A   
ATOM    434  HN  PHE    44     -27.650 -14.354  -4.051  1.00 10.00      A   
ATOM    435  CA  PHE    44     -27.779 -12.254  -3.861  1.00 10.00      A   
ATOM    436  CB  PHE    44     -29.255 -12.428  -3.496  1.00 10.00      A   
ATOM    437  CG  PHE    44     -30.143 -12.677  -4.681  1.00 10.00      A   
ATOM    438  CD1 PHE    44     -30.624 -13.947  -4.948  1.00 10.00      A   
ATOM    439  CD2 PHE    44     -30.493 -11.640  -5.530  1.00 10.00      A   
ATOM    440  CE1 PHE    44     -31.438 -14.179  -6.041  1.00 10.00      A   
ATOM    441  CE2 PHE    44     -31.306 -11.863  -6.623  1.00 10.00      A   
ATOM    442  CZ  PHE    44     -31.778 -13.135  -6.880  1.00 10.00      A   
ATOM    443  C   PHE    44     -26.993 -11.726  -2.672  1.00 10.00      A   
ATOM    444  O   PHE    44     -26.839 -12.419  -1.667  1.00 10.00      A   
ATOM    445  N   GLY    45     -26.481 -10.515  -2.797  1.00 10.00      A   
ATOM    446  HN  GLY    45     -26.643 -10.005  -3.620  1.00 10.00      A   
ATOM    447  CA  GLY    45     -25.703  -9.931  -1.724  1.00 10.00      A   
ATOM    448  C   GLY    45     -24.214  -9.998  -1.998  1.00 10.00      A   
ATOM    449  O   GLY    45     -23.407  -9.590  -1.166  1.00 10.00      A   
ATOM    450  N   ASP    46     -23.852 -10.534  -3.157  1.00 10.00      A   
ATOM    451  HN  ASP    46     -24.544 -10.868  -3.766  1.00 10.00      A   
ATOM    452  CA  ASP    46     -22.449 -10.644  -3.552  1.00 10.00      A   
ATOM    453  CB  ASP    46     -22.141 -12.048  -4.081  1.00 10.00      A   
ATOM    454  CG  ASP    46     -20.709 -12.201  -4.565  1.00 10.00      A   
ATOM    455  OD1 ASP    46     -19.777 -11.962  -3.769  1.00 10.00      A   
ATOM    456  OD2 ASP    46     -20.507 -12.576  -5.742  1.00 10.00      A   
ATOM    457  C   ASP    46     -22.127  -9.595  -4.610  1.00 10.00      A   
ATOM    458  O   ASP    46     -22.654  -9.642  -5.725  1.00 10.00      A   
ATOM    459  N   VAL    47     -21.281  -8.643  -4.250  1.00 10.00      A   
ATOM    460  HN  VAL    47     -20.895  -8.661  -3.349  1.00 10.00      A   
ATOM    461  CA  VAL    47     -20.904  -7.575  -5.163  1.00 10.00      A   
ATOM    462  CB  VAL    47     -21.739  -6.294  -4.908  1.00 10.00      A   
ATOM    463  CG1 VAL    47     -21.478  -5.725  -3.520  1.00 10.00      A   
ATOM    464  CG2 VAL    47     -21.490  -5.247  -5.981  1.00 10.00      A   
ATOM    465  C   VAL    47     -19.412  -7.264  -5.058  1.00 10.00      A   
ATOM    466  O   VAL    47     -18.831  -7.290  -3.967  1.00 10.00      A   
ATOM    467  N   SER    48     -18.798  -6.987  -6.198  1.00 10.00      A   
ATOM    468  HN  SER    48     -19.315  -7.004  -7.035  1.00 10.00      A   
ATOM    469  CA  SER    48     -17.382  -6.667  -6.257  1.00 10.00      A   
ATOM    470  CB  SER    48     -16.664  -7.700  -7.125  1.00 10.00      A   
ATOM    471  OG  SER    48     -17.303  -8.965  -7.030  1.00 10.00      A   
ATOM    472  HG  SER    48     -17.783  -9.138  -7.849  1.00 10.00      A   
ATOM    473  C   SER    48     -17.189  -5.273  -6.845  1.00 10.00      A   
ATOM    474  O   SER    48     -17.487  -5.041  -8.018  1.00 10.00      A   
ATOM    475  N   VAL    49     -16.717  -4.344  -6.024  1.00 10.00      A   
ATOM    476  HN  VAL    49     -16.513  -4.585  -5.092  1.00 10.00      A   
ATOM    477  CA  VAL    49     -16.492  -2.973  -6.469  1.00 10.00      A   
ATOM    478  CB  VAL    49     -17.076  -1.948  -5.467  1.00 10.00      A   
ATOM    479  CG1 VAL    49     -16.827  -0.520  -5.932  1.00 10.00      A   
ATOM    480  CG2 VAL    49     -18.565  -2.188  -5.264  1.00 10.00      A   
ATOM    481  C   VAL    49     -15.001  -2.710  -6.668  1.00 10.00      A   
ATOM    482  O   VAL    49     -14.177  -3.062  -5.820  1.00 10.00      A   
ATOM    483  N   LYS    50     -14.655  -2.109  -7.795  1.00 10.00      A   
ATOM    484  HN  LYS    50     -15.351  -1.874  -8.447  1.00 10.00      A   
ATOM    485  CA  LYS    50     -13.268  -1.800  -8.101  1.00 10.00      A   
ATOM    486  CB  LYS    50     -12.773  -2.684  -9.249  1.00 10.00      A   
ATOM    487  CG  LYS    50     -11.390  -2.324  -9.767  1.00 10.00      A   
ATOM    488  CD  LYS    50     -11.033  -3.146 -10.988  1.00 10.00      A   
ATOM    489  CE  LYS    50      -9.864  -2.542 -11.744  1.00 10.00      A   
ATOM    490  NZ  LYS    50      -9.479  -3.370 -12.913  1.00 10.00      A   
ATOM    491  HZ1 LYS    50     -10.312  -3.564 -13.507  1.00 10.00      A   
ATOM    492  HZ2 LYS    50      -9.074  -4.274 -12.595  1.00 10.00      A   
ATOM    493  HZ3 LYS    50      -8.770  -2.871 -13.487  1.00 10.00      A   
ATOM    494  C   LYS    50     -13.103  -0.329  -8.469  1.00 10.00      A   
ATOM    495  O   LYS    50     -13.931   0.236  -9.186  1.00 10.00      A   
ATOM    496  N   MET    51     -12.038   0.282  -7.963  1.00 10.00      A   
ATOM    497  HN  MET    51     -11.431  -0.227  -7.380  1.00 10.00      A   
ATOM    498  CA  MET    51     -11.734   1.679  -8.243  1.00 10.00      A   
ATOM    499  CB  MET    51     -12.301   2.607  -7.163  1.00 10.00      A   
ATOM    500  CG  MET    51     -13.764   2.976  -7.361  1.00 10.00      A   
ATOM    501  SD  MET    51     -14.205   4.540  -6.574  1.00 10.00      A   
ATOM    502  CE  MET    51     -13.903   4.163  -4.849  1.00 10.00      A   
ATOM    503  C   MET    51     -10.225   1.869  -8.370  1.00 10.00      A   
ATOM    504  O   MET    51      -9.504   1.888  -7.371  1.00 10.00      A   
ATOM    505  N   GLY    52      -9.750   1.983  -9.603  1.00 10.00      A   
ATOM    506  HN  GLY    52     -10.369   1.931 -10.363  1.00 10.00      A   
ATOM    507  CA  GLY    52      -8.328   2.157  -9.840  1.00 10.00      A   
ATOM    508  C   GLY    52      -7.568   0.888  -9.520  1.00 10.00      A   
ATOM    509  O   GLY    52      -7.589  -0.069 -10.295  1.00 10.00      A   
ATOM    510  N   ASN    53      -6.911   0.870  -8.368  1.00 10.00      A   
ATOM    511  HN  ASN    53      -6.931   1.663  -7.793  1.00 10.00      A   
ATOM    512  CA  ASN    53      -6.165  -0.307  -7.937  1.00 10.00      A   
ATOM    513  CB  ASN    53      -4.711   0.035  -7.606  1.00 10.00      A   
ATOM    514  CG  ASN    53      -3.880   0.329  -8.838  1.00 10.00      A   
ATOM    515  OD1 ASN    53      -3.396  -0.584  -9.511  1.00 10.00      A   
ATOM    516  ND2 ASN    53      -3.684   1.603  -9.126  1.00 10.00      A   
ATOM    517 HD21 ASN    53      -4.080   2.281  -8.532  1.00 10.00      A   
ATOM    518 HD22 ASN    53      -3.153   1.825  -9.922  1.00 10.00      A   
ATOM    519  C   ASN    53      -6.841  -0.939  -6.733  1.00 10.00      A   
ATOM    520  O   ASN    53      -6.596  -2.102  -6.410  1.00 10.00      A   
ATOM    521  N   THR    54      -7.706  -0.165  -6.085  1.00 10.00      A   
ATOM    522  HN  THR    54      -7.873   0.744  -6.415  1.00 10.00      A   
ATOM    523  CA  THR    54      -8.430  -0.624  -4.912  1.00 10.00      A   
ATOM    524  CB  THR    54      -9.119   0.557  -4.197  1.00 10.00      A   
ATOM    525  OG1 THR    54      -8.172   1.626  -4.039  1.00 10.00      A   
ATOM    526  HG1 THR    54      -8.614   2.398  -3.654  1.00 10.00      A   
ATOM    527  CG2 THR    54      -9.628   0.132  -2.826  1.00 10.00      A   
ATOM    528  C   THR    54      -9.463  -1.684  -5.295  1.00 10.00      A   
ATOM    529  O   THR    54     -10.356  -1.439  -6.114  1.00 10.00      A   
ATOM    530  N   LYS    55      -9.320  -2.860  -4.702  1.00 10.00      A   
ATOM    531  HN  LYS    55      -8.598  -2.971  -4.041  1.00 10.00      A   
ATOM    532  CA  LYS    55     -10.213  -3.980  -4.966  1.00 10.00      A   
ATOM    533  CB  LYS    55      -9.436  -5.144  -5.601  1.00 10.00      A   
ATOM    534  CG  LYS    55      -8.578  -4.756  -6.797  1.00 10.00      A   
ATOM    535  CD  LYS    55      -7.623  -5.877  -7.181  1.00 10.00      A   
ATOM    536  CE  LYS    55      -6.659  -5.444  -8.277  1.00 10.00      A   
ATOM    537  NZ  LYS    55      -5.715  -4.389  -7.817  1.00 10.00      A   
ATOM    538  HZ1 LYS    55      -6.243  -3.555  -7.486  1.00 10.00      A   
ATOM    539  HZ2 LYS    55      -5.090  -4.103  -8.594  1.00 10.00      A   
ATOM    540  HZ3 LYS    55      -5.127  -4.746  -7.028  1.00 10.00      A   
ATOM    541  C   LYS    55     -10.857  -4.446  -3.665  1.00 10.00      A   
ATOM    542  O   LYS    55     -10.170  -4.925  -2.758  1.00 10.00      A   
ATOM    543  N   VAL    56     -12.170  -4.294  -3.569  1.00 10.00      A   
ATOM    544  HN  VAL    56     -12.666  -3.907  -4.322  1.00 10.00      A   
ATOM    545  CA  VAL    56     -12.898  -4.699  -2.376  1.00 10.00      A   
ATOM    546  CB  VAL    56     -13.619  -3.509  -1.700  1.00 10.00      A   
ATOM    547  CG1 VAL    56     -12.615  -2.468  -1.230  1.00 10.00      A   
ATOM    548  CG2 VAL    56     -14.648  -2.884  -2.632  1.00 10.00      A   
ATOM    549  C   VAL    56     -13.907  -5.795  -2.698  1.00 10.00      A   
ATOM    550  O   VAL    56     -14.239  -6.023  -3.866  1.00 10.00      A   
ATOM    551  N   HIS    57     -14.383  -6.473  -1.665  1.00 10.00      A   
ATOM    552  HN  HIS    57     -14.078  -6.237  -0.756  1.00 10.00      A   
ATOM    553  CA  HIS    57     -15.352  -7.549  -1.825  1.00 10.00      A   
ATOM    554  CB  HIS    57     -14.642  -8.897  -1.979  1.00 10.00      A   
ATOM    555  CG  HIS    57     -14.686  -9.454  -3.367  1.00 10.00      A   
ATOM    556  ND1 HIS    57     -15.632 -10.364  -3.785  1.00 10.00      A   
ATOM    557  HD1 HIS    57     -16.364 -10.729  -3.235  1.00 10.00      A   
ATOM    558  CD2 HIS    57     -13.889  -9.227  -4.438  1.00 10.00      A   
ATOM    559  CE1 HIS    57     -15.416 -10.673  -5.050  1.00 10.00      A   
ATOM    560  NE2 HIS    57     -14.364  -9.995  -5.467  1.00 10.00      A   
ATOM    561  HE2 HIS    57     -13.988 -10.034  -6.375  1.00 10.00      A   
ATOM    562  C   HIS    57     -16.297  -7.600  -0.632  1.00 10.00      A   
ATOM    563  O   HIS    57     -15.862  -7.756   0.508  1.00 10.00      A   
ATOM    564  N   CYS    58     -17.586  -7.468  -0.896  1.00 10.00      A   
ATOM    565  HN  CYS    58     -17.879  -7.359  -1.826  1.00 10.00      A   
ATOM    566  CA  CYS    58     -18.585  -7.501   0.157  1.00 10.00      A   
ATOM    567  CB  CYS    58     -19.269  -6.142   0.308  1.00 10.00      A   
ATOM    568  SG  CYS    58     -18.339  -4.957   1.306  1.00 10.00      A   
ATOM    569  HG  CYS    58     -18.109  -5.521   2.483  1.00 10.00      A   
ATOM    570  C   CYS    58     -19.613  -8.586  -0.103  1.00 10.00      A   
ATOM    571  O   CYS    58     -20.058  -8.775  -1.238  1.00 10.00      A   
ATOM    572  N   ARG    59     -19.961  -9.305   0.949  1.00 10.00      A   
ATOM    573  HN  ARG    59     -19.546  -9.109   1.817  1.00 10.00      A   
ATOM    574  CA  ARG    59     -20.937 -10.378   0.861  1.00 10.00      A   
ATOM    575  CB  ARG    59     -20.237 -11.735   0.937  1.00 10.00      A   
ATOM    576  CG  ARG    59     -21.075 -12.900   0.435  1.00 10.00      A   
ATOM    577  CD  ARG    59     -20.365 -14.224   0.659  1.00 10.00      A   
ATOM    578  NE  ARG    59     -20.990 -15.316  -0.086  1.00 10.00      A   
ATOM    579  HE  ARG    59     -21.415 -15.090  -0.945  1.00 10.00      A   
ATOM    580  CZ  ARG    59     -21.017 -16.581   0.326  1.00 10.00      A   
ATOM    581  NH1 ARG    59     -20.465 -16.922   1.485  1.00 10.00      A   
ATOM    582 HH11 ARG    59     -20.005 -16.201   2.086  1.00 10.00      A   
ATOM    583 HH12 ARG    59     -20.489 -17.914   1.802  1.00 10.00      A   
ATOM    584  NH2 ARG    59     -21.594 -17.511  -0.426  1.00 10.00      A   
ATOM    585 HH21 ARG    59     -22.028 -17.253  -1.351  1.00 10.00      A   
ATOM    586 HH22 ARG    59     -21.619 -18.503  -0.106  1.00 10.00      A   
ATOM    587  C   ARG    59     -21.959 -10.256   1.986  1.00 10.00      A   
ATOM    588  O   ARG    59     -21.605 -10.197   3.164  1.00 10.00      A   
ATOM    589  N   ILE    60     -23.223 -10.205   1.623  1.00 10.00      A   
ATOM    590  HN  ILE    60     -23.450 -10.251   0.670  1.00 10.00      A   
ATOM    591  CA  ILE    60     -24.289 -10.088   2.606  1.00 10.00      A   
ATOM    592  CB  ILE    60     -25.414  -9.153   2.115  1.00 10.00      A   
ATOM    593  CG1 ILE    60     -24.840  -7.840   1.564  1.00 10.00      A   
ATOM    594  CG2 ILE    60     -26.408  -8.879   3.233  1.00 10.00      A   
ATOM    595  CD1 ILE    60     -24.053  -7.031   2.574  1.00 10.00      A   
ATOM    596  C   ILE    60     -24.872 -11.461   2.924  1.00 10.00      A   
ATOM    597  O   ILE    60     -25.089 -12.273   2.024  1.00 10.00      A   
ATOM    598  N   SER    61     -25.081 -11.730   4.207  1.00 10.00      A   
ATOM    599  HN  SER    61     -24.842 -11.057   4.880  1.00 10.00      A   
ATOM    600  CA  SER    61     -25.644 -12.998   4.650  1.00 10.00      A   
ATOM    601  CB  SER    61     -24.519 -13.980   4.981  1.00 10.00      A   
ATOM    602  OG  SER    61     -23.598 -14.073   3.906  1.00 10.00      A   
ATOM    603  HG  SER    61     -23.963 -13.623   3.133  1.00 10.00      A   
ATOM    604  C   SER    61     -26.532 -12.781   5.876  1.00 10.00      A   
ATOM    605  O   SER    61     -26.201 -11.985   6.762  1.00 10.00      A   
ATOM    606  N   CYS    62     -27.657 -13.475   5.922  1.00 10.00      A   
ATOM    607  HN  CYS    62     -27.872 -14.092   5.189  1.00 10.00      A   
ATOM    608  CA  CYS    62     -28.582 -13.350   7.034  1.00 10.00      A   
ATOM    609  CB  CYS    62     -29.892 -12.708   6.569  1.00 10.00      A   
ATOM    610  SG  CYS    62     -30.746 -13.606   5.253  1.00 10.00      A   
ATOM    611  HG  CYS    62     -30.134 -14.772   5.087  1.00 10.00      A   
ATOM    612  C   CYS    62     -28.858 -14.701   7.680  1.00 10.00      A   
ATOM    613  O   CYS    62     -28.700 -15.750   7.049  1.00 10.00      A   
ATOM    614  N   GLN    63     -29.248 -14.665   8.942  1.00 10.00      A   
ATOM    615  HN  GLN    63     -29.325 -13.794   9.394  1.00 10.00      A   
ATOM    616  CA  GLN    63     -29.566 -15.872   9.688  1.00 10.00      A   
ATOM    617  CB  GLN    63     -28.312 -16.459  10.346  1.00 10.00      A   
ATOM    618  CG  GLN    63     -27.608 -15.517  11.310  1.00 10.00      A   
ATOM    619  CD  GLN    63     -26.279 -16.061  11.797  1.00 10.00      A   
ATOM    620  OE1 GLN    63     -25.588 -16.790  11.081  1.00 10.00      A   
ATOM    621  NE2 GLN    63     -25.911 -15.705  13.015  1.00 10.00      A   
ATOM    622 HE21 GLN    63     -26.509 -15.115  13.529  1.00 10.00      A   
ATOM    623 HE22 GLN    63     -25.056 -16.038  13.358  1.00 10.00      A   
ATOM    624  C   GLN    63     -30.637 -15.564  10.726  1.00 10.00      A   
ATOM    625  O   GLN    63     -30.805 -14.408  11.123  1.00 10.00      A   
ATOM    626  N   ILE    64     -31.366 -16.584  11.152  1.00 10.00      A   
ATOM    627  HN  ILE    64     -31.184 -17.483  10.806  1.00 10.00      A   
ATOM    628  CA  ILE    64     -32.424 -16.401  12.139  1.00 10.00      A   
ATOM    629  CB  ILE    64     -33.434 -17.572  12.117  1.00 10.00      A   
ATOM    630  CG1 ILE    64     -33.962 -17.796  10.696  1.00 10.00      A   
ATOM    631  CG2 ILE    64     -34.588 -17.304  13.076  1.00 10.00      A   
ATOM    632  CD1 ILE    64     -34.798 -19.050  10.543  1.00 10.00      A   
ATOM    633  C   ILE    64     -31.831 -16.266  13.539  1.00 10.00      A   
ATOM    634  O   ILE    64     -31.070 -17.127  13.983  1.00 10.00      A   
ATOM    635  N   ALA    65     -32.174 -15.178  14.222  1.00 10.00      A   
ATOM    636  HN  ALA    65     -32.774 -14.524  13.802  1.00 10.00      A   
ATOM    637  CA  ALA    65     -31.682 -14.920  15.570  1.00 10.00      A   
ATOM    638  CB  ALA    65     -30.435 -14.054  15.514  1.00 10.00      A   
ATOM    639  C   ALA    65     -32.755 -14.246  16.419  1.00 10.00      A   
ATOM    640  O   ALA    65     -33.814 -13.868  15.913  1.00 10.00      A   
ATOM    641  N   GLN    66     -32.482 -14.100  17.705  1.00 10.00      A   
ATOM    642  HN  GLN    66     -31.624 -14.424  18.052  1.00 10.00      A   
ATOM    643  CA  GLN    66     -33.422 -13.473  18.619  1.00 10.00      A   
ATOM    644  CB  GLN    66     -33.363 -14.174  19.977  1.00 10.00      A   
ATOM    645  CG  GLN    66     -34.474 -13.795  20.939  1.00 10.00      A   
ATOM    646  CD  GLN    66     -34.876 -14.953  21.825  1.00 10.00      A   
ATOM    647  OE1 GLN    66     -34.304 -15.161  22.894  1.00 10.00      A   
ATOM    648  NE2 GLN    66     -35.864 -15.714  21.388  1.00 10.00      A   
ATOM    649 HE21 GLN    66     -36.275 -15.490  20.520  1.00 10.00      A   
ATOM    650 HE22 GLN    66     -36.146 -16.472  21.942  1.00 10.00      A   
ATOM    651  C   GLN    66     -33.103 -11.989  18.768  1.00 10.00      A   
ATOM    652  O   GLN    66     -31.943 -11.611  18.939  1.00 10.00      A   
ATOM    653  N   PRO    67     -34.127 -11.129  18.683  1.00 10.00      A   
ATOM    654  CA  PRO    67     -33.950  -9.681  18.807  1.00 10.00      A   
ATOM    655  CB  PRO    67     -35.305  -9.120  18.364  1.00 10.00      A   
ATOM    656  CG  PRO    67     -36.278 -10.207  18.658  1.00 10.00      A   
ATOM    657  CD  PRO    67     -35.536 -11.497  18.455  1.00 10.00      A   
ATOM    658  C   PRO    67     -33.650  -9.261  20.245  1.00 10.00      A   
ATOM    659  O   PRO    67     -33.820 -10.046  21.187  1.00 10.00      A   
ATOM    660  N   TYR    68     -33.209  -8.021  20.407  1.00 10.00      A   
ATOM    661  HN  TYR    68     -33.111  -7.444  19.616  1.00 10.00      A   
ATOM    662  CA  TYR    68     -32.887  -7.484  21.721  1.00 10.00      A   
ATOM    663  CB  TYR    68     -32.204  -6.119  21.591  1.00 10.00      A   
ATOM    664  CG  TYR    68     -30.879  -6.145  20.858  1.00 10.00      A   
ATOM    665  CD1 TYR    68     -30.628  -5.273  19.803  1.00 10.00      A   
ATOM    666  CD2 TYR    68     -29.877  -7.033  21.223  1.00 10.00      A   
ATOM    667  CE1 TYR    68     -29.416  -5.288  19.135  1.00 10.00      A   
ATOM    668  CE2 TYR    68     -28.663  -7.057  20.559  1.00 10.00      A   
ATOM    669  CZ  TYR    68     -28.438  -6.182  19.516  1.00 10.00      A   
ATOM    670  OH  TYR    68     -27.226  -6.193  18.855  1.00 10.00      A   
ATOM    671  HH  TYR    68     -26.907  -5.280  18.764  1.00 10.00      A   
ATOM    672  C   TYR    68     -34.153  -7.342  22.554  1.00 10.00      A   
ATOM    673  O   TYR    68     -35.253  -7.235  22.014  1.00 10.00      A   
ATOM    674  N   GLU    69     -34.001  -7.342  23.866  1.00 10.00      A   
ATOM    675  HN  GLU    69     -33.098  -7.415  24.246  1.00 10.00      A   
ATOM    676  CA  GLU    69     -35.142  -7.212  24.757  1.00 10.00      A   
ATOM    677  CB  GLU    69     -34.816  -7.775  26.141  1.00 10.00      A   
ATOM    678  CG  GLU    69     -34.495  -9.262  26.133  1.00 10.00      A   
ATOM    679  CD  GLU    69     -34.153  -9.804  27.505  1.00 10.00      A   
ATOM    680  OE1 GLU    69     -32.951  -9.885  27.831  1.00 10.00      A   
ATOM    681  OE2 GLU    69     -35.082 -10.160  28.260  1.00 10.00      A   
ATOM    682  C   GLU    69     -35.580  -5.753  24.843  1.00 10.00      A   
ATOM    683  O   GLU    69     -36.739  -5.450  25.129  1.00 10.00      A   
ATOM    684  N   ASP    70     -34.641  -4.851  24.584  1.00 10.00      A   
ATOM    685  HN  ASP    70     -33.729  -5.157  24.382  1.00 10.00      A   
ATOM    686  CA  ASP    70     -34.924  -3.421  24.609  1.00 10.00      A   
ATOM    687  CB  ASP    70     -33.637  -2.625  24.841  1.00 10.00      A   
ATOM    688  CG  ASP    70     -33.898  -1.229  25.370  1.00 10.00      A   
ATOM    689  OD1 ASP    70     -33.955  -1.060  26.607  1.00 10.00      A   
ATOM    690  OD2 ASP    70     -34.027  -0.288  24.559  1.00 10.00      A   
ATOM    691  C   ASP    70     -35.567  -3.002  23.291  1.00 10.00      A   
ATOM    692  O   ASP    70     -36.310  -2.024  23.224  1.00 10.00      A   
ATOM    693  N   ARG    71     -35.278  -3.767  22.245  1.00 10.00      A   
ATOM    694  HN  ARG    71     -34.699  -4.545  22.373  1.00 10.00      A   
ATOM    695  CA  ARG    71     -35.819  -3.506  20.915  1.00 10.00      A   
ATOM    696  CB  ARG    71     -34.738  -2.920  19.998  1.00 10.00      A   
ATOM    697  CG  ARG    71     -34.099  -1.646  20.529  1.00 10.00      A   
ATOM    698  CD  ARG    71     -32.847  -1.269  19.748  1.00 10.00      A   
ATOM    699  NE  ARG    71     -33.159  -0.611  18.478  1.00 10.00      A   
ATOM    700  HE  ARG    71     -33.331  -1.195  17.696  1.00 10.00      A   
ATOM    701  CZ  ARG    71     -33.202   0.711  18.306  1.00 10.00      A   
ATOM    702  NH1 ARG    71     -32.951   1.535  19.320  1.00 10.00      A   
ATOM    703 HH11 ARG    71     -32.986   2.568  19.177  1.00 10.00      A   
ATOM    704 HH12 ARG    71     -32.718   1.152  20.264  1.00 10.00      A   
ATOM    705  NH2 ARG    71     -33.526   1.209  17.120  1.00 10.00      A   
ATOM    706 HH21 ARG    71     -33.752   0.562  16.320  1.00 10.00      A   
ATOM    707 HH22 ARG    71     -33.561   2.240  16.973  1.00 10.00      A   
ATOM    708  C   ARG    71     -36.365  -4.804  20.326  1.00 10.00      A   
ATOM    709  O   ARG    71     -35.743  -5.412  19.457  1.00 10.00      A   
ATOM    710  N   PRO    72     -37.540  -5.257  20.805  1.00 10.00      A   
ATOM    711  CA  PRO    72     -38.154  -6.506  20.343  1.00 10.00      A   
ATOM    712  CB  PRO    72     -39.157  -6.825  21.453  1.00 10.00      A   
ATOM    713  CG  PRO    72     -39.554  -5.494  21.992  1.00 10.00      A   
ATOM    714  CD  PRO    72     -38.357  -4.591  21.840  1.00 10.00      A   
ATOM    715  C   PRO    72     -38.868  -6.371  18.998  1.00 10.00      A   
ATOM    716  O   PRO    72     -39.267  -7.368  18.396  1.00 10.00      A   
ATOM    717  N   PHE    73     -39.027  -5.141  18.529  1.00 10.00      A   
ATOM    718  HN  PHE    73     -38.680  -4.382  19.046  1.00 10.00      A   
ATOM    719  CA  PHE    73     -39.696  -4.891  17.257  1.00 10.00      A   
ATOM    720  CB  PHE    73     -40.788  -3.827  17.423  1.00 10.00      A   
ATOM    721  CG  PHE    73     -42.069  -4.335  18.026  1.00 10.00      A   
ATOM    722  CD1 PHE    73     -42.116  -4.752  19.346  1.00 10.00      A   
ATOM    723  CD2 PHE    73     -43.229  -4.385  17.271  1.00 10.00      A   
ATOM    724  CE1 PHE    73     -43.295  -5.211  19.902  1.00 10.00      A   
ATOM    725  CE2 PHE    73     -44.412  -4.844  17.819  1.00 10.00      A   
ATOM    726  CZ  PHE    73     -44.444  -5.256  19.136  1.00 10.00      A   
ATOM    727  C   PHE    73     -38.693  -4.447  16.201  1.00 10.00      A   
ATOM    728  O   PHE    73     -39.007  -3.627  15.336  1.00 10.00      A   
ATOM    729  N   GLU    74     -37.488  -4.992  16.276  1.00 10.00      A   
ATOM    730  HN  GLU    74     -37.302  -5.654  16.977  1.00 10.00      A   
ATOM    731  CA  GLU    74     -36.436  -4.647  15.334  1.00 10.00      A   
ATOM    732  CB  GLU    74     -35.643  -3.452  15.862  1.00 10.00      A   
ATOM    733  CG  GLU    74     -34.953  -2.637  14.786  1.00 10.00      A   
ATOM    734  CD  GLU    74     -34.232  -1.438  15.356  1.00 10.00      A   
ATOM    735  OE1 GLU    74     -33.125  -1.613  15.908  1.00 10.00      A   
ATOM    736  OE2 GLU    74     -34.770  -0.315  15.267  1.00 10.00      A   
ATOM    737  C   GLU    74     -35.509  -5.836  15.109  1.00 10.00      A   
ATOM    738  O   GLU    74     -35.241  -6.605  16.034  1.00 10.00      A   
ATOM    739  N   GLY    75     -35.023  -5.980  13.882  1.00 10.00      A   
ATOM    740  HN  GLY    75     -35.265  -5.327  13.188  1.00 10.00      A   
ATOM    741  CA  GLY    75     -34.132  -7.077  13.557  1.00 10.00      A   
ATOM    742  C   GLY    75     -32.687  -6.773  13.905  1.00 10.00      A   
ATOM    743  O   GLY    75     -32.396  -5.755  14.542  1.00 10.00      A   
ATOM    744  N   LEU    76     -31.780  -7.641  13.476  1.00 10.00      A   
ATOM    745  HN  LEU    76     -32.070  -8.420  12.949  1.00 10.00      A   
ATOM    746  CA  LEU    76     -30.362  -7.467  13.757  1.00 10.00      A   
ATOM    747  CB  LEU    76     -29.792  -8.717  14.434  1.00 10.00      A   
ATOM    748  CG  LEU    76     -30.454  -9.142  15.748  1.00 10.00      A   
ATOM    749  CD1 LEU    76     -29.829 -10.425  16.272  1.00 10.00      A   
ATOM    750  CD2 LEU    76     -30.356  -8.038  16.787  1.00 10.00      A   
ATOM    751  C   LEU    76     -29.575  -7.156  12.488  1.00 10.00      A   
ATOM    752  O   LEU    76     -29.896  -7.653  11.405  1.00 10.00      A   
ATOM    753  N   PHE    77     -28.537  -6.344  12.634  1.00 10.00      A   
ATOM    754  HN  PHE    77     -28.320  -6.003  13.531  1.00 10.00      A   
ATOM    755  CA  PHE    77     -27.696  -5.957  11.513  1.00 10.00      A   
ATOM    756  CB  PHE    77     -28.316  -4.780  10.755  1.00 10.00      A   
ATOM    757  CG  PHE    77     -27.549  -4.369   9.530  1.00 10.00      A   
ATOM    758  CD1 PHE    77     -27.299  -5.279   8.515  1.00 10.00      A   
ATOM    759  CD2 PHE    77     -27.084  -3.072   9.391  1.00 10.00      A   
ATOM    760  CE1 PHE    77     -26.596  -4.904   7.385  1.00 10.00      A   
ATOM    761  CE2 PHE    77     -26.380  -2.690   8.264  1.00 10.00      A   
ATOM    762  CZ  PHE    77     -26.136  -3.607   7.260  1.00 10.00      A   
ATOM    763  C   PHE    77     -26.294  -5.599  11.998  1.00 10.00      A   
ATOM    764  O   PHE    77     -26.116  -4.667  12.785  1.00 10.00      A   
ATOM    765  N   VAL    78     -25.307  -6.351  11.533  1.00 10.00      A   
ATOM    766  HN  VAL    78     -25.515  -7.078  10.903  1.00 10.00      A   
ATOM    767  CA  VAL    78     -23.920  -6.125  11.919  1.00 10.00      A   
ATOM    768  CB  VAL    78     -23.389  -7.241  12.850  1.00 10.00      A   
ATOM    769  CG1 VAL    78     -24.022  -7.147  14.228  1.00 10.00      A   
ATOM    770  CG2 VAL    78     -23.629  -8.617  12.247  1.00 10.00      A   
ATOM    771  C   VAL    78     -23.021  -6.027  10.691  1.00 10.00      A   
ATOM    772  O   VAL    78     -23.306  -6.625   9.651  1.00 10.00      A   
ATOM    773  N   ILE    79     -21.944  -5.266  10.812  1.00 10.00      A   
ATOM    774  HN  ILE    79     -21.771  -4.813  11.668  1.00 10.00      A   
ATOM    775  CA  ILE    79     -20.998  -5.093   9.717  1.00 10.00      A   
ATOM    776  CB  ILE    79     -20.949  -3.625   9.237  1.00 10.00      A   
ATOM    777  CG1 ILE    79     -22.347  -3.164   8.808  1.00 10.00      A   
ATOM    778  CG2 ILE    79     -19.964  -3.470   8.086  1.00 10.00      A   
ATOM    779  CD1 ILE    79     -22.448  -1.682   8.518  1.00 10.00      A   
ATOM    780  C   ILE    79     -19.609  -5.544  10.159  1.00 10.00      A   
ATOM    781  O   ILE    79     -19.091  -5.082  11.177  1.00 10.00      A   
ATOM    782  N   SER    80     -19.017  -6.456   9.403  1.00 10.00      A   
ATOM    783  HN  SER    80     -19.474  -6.782   8.594  1.00 10.00      A   
ATOM    784  CA  SER    80     -17.699  -6.979   9.728  1.00 10.00      A   
ATOM    785  CB  SER    80     -17.704  -8.507   9.646  1.00 10.00      A   
ATOM    786  OG  SER    80     -18.690  -9.058  10.506  1.00 10.00      A   
ATOM    787  HG  SER    80     -19.054  -8.361  11.065  1.00 10.00      A   
ATOM    788  C   SER    80     -16.621  -6.405   8.814  1.00 10.00      A   
ATOM    789  O   SER    80     -16.501  -6.796   7.654  1.00 10.00      A   
ATOM    790  N   THR    81     -15.846  -5.472   9.343  1.00 10.00      A   
ATOM    791  HN  THR    81     -16.002  -5.189  10.266  1.00 10.00      A   
ATOM    792  CA  THR    81     -14.772  -4.851   8.586  1.00 10.00      A   
ATOM    793  CB  THR    81     -14.877  -3.313   8.639  1.00 10.00      A   
ATOM    794  OG1 THR    81     -16.259  -2.923   8.593  1.00 10.00      A   
ATOM    795  HG1 THR    81     -16.378  -2.245   7.921  1.00 10.00      A   
ATOM    796  CG2 THR    81     -14.140  -2.682   7.466  1.00 10.00      A   
ATOM    797  C   THR    81     -13.425  -5.291   9.151  1.00 10.00      A   
ATOM    798  O   THR    81     -12.876  -4.653  10.052  1.00 10.00      A   
ATOM    799  N   GLU    82     -12.914  -6.403   8.640  1.00 10.00      A   
ATOM    800  HN  GLU    82     -13.402  -6.870   7.928  1.00 10.00      A   
ATOM    801  CA  GLU    82     -11.641  -6.940   9.097  1.00 10.00      A   
ATOM    802  CB  GLU    82     -11.793  -8.404   9.528  1.00 10.00      A   
ATOM    803  CG  GLU    82     -10.513  -9.032  10.054  1.00 10.00      A   
ATOM    804  CD  GLU    82     -10.741 -10.409  10.639  1.00 10.00      A   
ATOM    805  OE1 GLU    82     -10.651 -11.407   9.887  1.00 10.00      A   
ATOM    806  OE2 GLU    82     -11.012 -10.503  11.853  1.00 10.00      A   
ATOM    807  C   GLU    82     -10.581  -6.814   8.013  1.00 10.00      A   
ATOM    808  O   GLU    82     -10.687  -7.429   6.946  1.00 10.00      A   
ATOM    809  N   ILE    83      -9.568  -6.008   8.285  1.00 10.00      A   
ATOM    810  HN  ILE    83      -9.542  -5.550   9.153  1.00 10.00      A   
ATOM    811  CA  ILE    83      -8.485  -5.797   7.342  1.00 10.00      A   
ATOM    812  CB  ILE    83      -7.731  -4.480   7.614  1.00 10.00      A   
ATOM    813  CG1 ILE    83      -7.064  -4.503   8.993  1.00 10.00      A   
ATOM    814  CG2 ILE    83      -8.678  -3.295   7.493  1.00 10.00      A   
ATOM    815  CD1 ILE    83      -6.021  -3.423   9.180  1.00 10.00      A   
ATOM    816  C   ILE    83      -7.511  -6.972   7.378  1.00 10.00      A   
ATOM    817  O   ILE    83      -7.454  -7.722   8.360  1.00 10.00      A   
ATOM    818  N   SER    84      -6.753  -7.138   6.306  1.00 10.00      A   
ATOM    819  HN  SER    84      -6.821  -6.498   5.563  1.00 10.00      A   
ATOM    820  CA  SER    84      -5.803  -8.230   6.210  1.00 10.00      A   
ATOM    821  CB  SER    84      -6.472  -9.428   5.526  1.00 10.00      A   
ATOM    822  OG  SER    84      -7.769  -9.653   6.059  1.00 10.00      A   
ATOM    823  HG  SER    84      -7.783  -9.380   6.986  1.00 10.00      A   
ATOM    824  C   SER    84      -4.567  -7.796   5.429  1.00 10.00      A   
ATOM    825  O   SER    84      -4.645  -6.904   4.584  1.00 10.00      A   
ATOM    826  N   PRO    85      -3.410  -8.430   5.697  1.00 10.00      A   
ATOM    827  CA  PRO    85      -2.142  -8.111   5.020  1.00 10.00      A   
ATOM    828  CB  PRO    85      -1.131  -9.060   5.674  1.00 10.00      A   
ATOM    829  CG  PRO    85      -1.762  -9.463   6.962  1.00 10.00      A   
ATOM    830  CD  PRO    85      -3.237  -9.496   6.698  1.00 10.00      A   
ATOM    831  C   PRO    85      -2.202  -8.368   3.516  1.00 10.00      A   
ATOM    832  O   PRO    85      -1.283  -8.012   2.777  1.00 10.00      A   
ATOM    833  N   MET    86      -3.287  -8.994   3.070  1.00 10.00      A   
ATOM    834  HN  MET    86      -3.973  -9.260   3.713  1.00 10.00      A   
ATOM    835  CA  MET    86      -3.483  -9.292   1.658  1.00 10.00      A   
ATOM    836  CB  MET    86      -4.745 -10.133   1.446  1.00 10.00      A   
ATOM    837  CG  MET    86      -4.533 -11.630   1.586  1.00 10.00      A   
ATOM    838  SD  MET    86      -3.301 -12.272   0.437  1.00 10.00      A   
ATOM    839  CE  MET    86      -4.026 -11.817  -1.135  1.00 10.00      A   
ATOM    840  C   MET    86      -3.580  -8.010   0.841  1.00 10.00      A   
ATOM    841  O   MET    86      -3.180  -7.973  -0.322  1.00 10.00      A   
ATOM    842  N   ALA    87      -4.100  -6.959   1.464  1.00 10.00      A   
ATOM    843  HN  ALA    87      -4.387  -7.050   2.398  1.00 10.00      A   
ATOM    844  CA  ALA    87      -4.250  -5.673   0.797  1.00 10.00      A   
ATOM    845  CB  ALA    87      -5.452  -4.927   1.355  1.00 10.00      A   
ATOM    846  C   ALA    87      -2.988  -4.830   0.939  1.00 10.00      A   
ATOM    847  O   ALA    87      -2.851  -3.790   0.297  1.00 10.00      A   
ATOM    848  N   GLY    88      -2.068  -5.288   1.778  1.00 10.00      A   
ATOM    849  HN  GLY    88      -2.232  -6.126   2.258  1.00 10.00      A   
ATOM    850  CA  GLY    88      -0.829  -4.570   1.992  1.00 10.00      A   
ATOM    851  C   GLY    88      -0.148  -4.986   3.281  1.00 10.00      A   
ATOM    852  O   GLY    88      -0.814  -5.286   4.273  1.00 10.00      A   
ATOM    853  N   SER    89       1.179  -4.999   3.273  1.00 10.00      A   
ATOM    854  HN  SER    89       1.656  -4.751   2.449  1.00 10.00      A   
ATOM    855  CA  SER    89       1.955  -5.382   4.450  1.00 10.00      A   
ATOM    856  CB  SER    89       3.399  -5.676   4.048  1.00 10.00      A   
ATOM    857  OG  SER    89       3.438  -6.472   2.876  1.00 10.00      A   
ATOM    858  HG  SER    89       3.055  -7.339   3.070  1.00 10.00      A   
ATOM    859  C   SER    89       1.918  -4.294   5.525  1.00 10.00      A   
ATOM    860  O   SER    89       2.354  -4.508   6.658  1.00 10.00      A   
ATOM    861  N   GLN    90       1.394  -3.132   5.157  1.00 10.00      A   
ATOM    862  HN  GLN    90       1.066  -3.031   4.241  1.00 10.00      A   
ATOM    863  CA  GLN    90       1.290  -2.004   6.073  1.00 10.00      A   
ATOM    864  CB  GLN    90       1.127  -0.703   5.268  1.00 10.00      A   
ATOM    865  CG  GLN    90       1.049   0.578   6.090  1.00 10.00      A   
ATOM    866  CD  GLN    90       2.315   0.869   6.875  1.00 10.00      A   
ATOM    867  OE1 GLN    90       3.258   1.473   6.360  1.00 10.00      A   
ATOM    868  NE2 GLN    90       2.344   0.449   8.130  1.00 10.00      A   
ATOM    869 HE21 GLN    90       1.556  -0.019   8.481  1.00 10.00      A   
ATOM    870 HE22 GLN    90       3.149   0.634   8.662  1.00 10.00      A   
ATOM    871  C   GLN    90       0.112  -2.198   7.031  1.00 10.00      A   
ATOM    872  O   GLN    90      -0.033  -1.469   8.013  1.00 10.00      A   
ATOM    873  N   PHE    91      -0.715  -3.199   6.754  1.00 10.00      A   
ATOM    874  HN  PHE    91      -0.532  -3.777   5.982  1.00 10.00      A   
ATOM    875  CA  PHE    91      -1.879  -3.474   7.583  1.00 10.00      A   
ATOM    876  CB  PHE    91      -3.126  -3.627   6.706  1.00 10.00      A   
ATOM    877  CG  PHE    91      -3.251  -2.570   5.642  1.00 10.00      A   
ATOM    878  CD1 PHE    91      -3.266  -2.916   4.301  1.00 10.00      A   
ATOM    879  CD2 PHE    91      -3.344  -1.229   5.982  1.00 10.00      A   
ATOM    880  CE1 PHE    91      -3.374  -1.948   3.320  1.00 10.00      A   
ATOM    881  CE2 PHE    91      -3.453  -0.256   5.007  1.00 10.00      A   
ATOM    882  CZ  PHE    91      -3.467  -0.617   3.674  1.00 10.00      A   
ATOM    883  C   PHE    91      -1.670  -4.730   8.423  1.00 10.00      A   
ATOM    884  O   PHE    91      -1.053  -5.698   7.968  1.00 10.00      A   
ATOM    885  N   GLU    92      -2.168  -4.705   9.651  1.00 10.00      A   
ATOM    886  HN  GLU    92      -2.624  -3.893   9.966  1.00 10.00      A   
ATOM    887  CA  GLU    92      -2.052  -5.843  10.550  1.00 10.00      A   
ATOM    888  CB  GLU    92      -2.001  -5.384  12.008  1.00 10.00      A   
ATOM    889  CG  GLU    92      -0.774  -4.581  12.392  1.00 10.00      A   
ATOM    890  CD  GLU    92      -0.697  -4.347  13.887  1.00 10.00      A   
ATOM    891  OE1 GLU    92      -1.761  -4.308  14.544  1.00 10.00      A   
ATOM    892  OE2 GLU    92       0.427  -4.202  14.415  1.00 10.00      A   
ATOM    893  C   GLU    92      -3.242  -6.775  10.383  1.00 10.00      A   
ATOM    894  O   GLU    92      -4.348  -6.334  10.065  1.00 10.00      A   
ATOM    895  N   ASN    93      -3.013  -8.058  10.608  1.00 10.00      A   
ATOM    896  HN  ASN    93      -2.112  -8.347  10.855  1.00 10.00      A   
ATOM    897  CA  ASN    93      -4.071  -9.048  10.501  1.00 10.00      A   
ATOM    898  CB  ASN    93      -3.473 -10.454  10.420  1.00 10.00      A   
ATOM    899  CG  ASN    93      -4.451 -11.489   9.898  1.00 10.00      A   
ATOM    900  OD1 ASN    93      -5.665 -11.363  10.064  1.00 10.00      A   
ATOM    901  ND2 ASN    93      -3.924 -12.521   9.258  1.00 10.00      A   
ATOM    902 HD21 ASN    93      -2.946 -12.559   9.159  1.00 10.00      A   
ATOM    903 HD22 ASN    93      -4.530 -13.208   8.908  1.00 10.00      A   
ATOM    904  C   ASN    93      -4.995  -8.941  11.709  1.00 10.00      A   
ATOM    905  O   ASN    93      -4.635  -9.347  12.814  1.00 10.00      A   
ATOM    906  N   GLY    94      -6.169  -8.368  11.499  1.00 10.00      A   
ATOM    907  HN  GLY    94      -6.392  -8.047  10.598  1.00 10.00      A   
ATOM    908  CA  GLY    94      -7.123  -8.216  12.580  1.00 10.00      A   
ATOM    909  C   GLY    94      -6.914  -6.937  13.367  1.00 10.00      A   
ATOM    910  O   GLY    94      -7.244  -6.867  14.551  1.00 10.00      A   
ATOM    911  N   ASN    95      -6.357  -5.923  12.716  1.00 10.00      A   
ATOM    912  HN  ASN    95      -6.105  -6.038  11.776  1.00 10.00      A   
ATOM    913  CA  ASN    95      -6.115  -4.641  13.369  1.00 10.00      A   
ATOM    914  CB  ASN    95      -5.067  -3.826  12.601  1.00 10.00      A   
ATOM    915  CG  ASN    95      -4.753  -2.489  13.253  1.00 10.00      A   
ATOM    916  OD1 ASN    95      -5.463  -1.502  13.061  1.00 10.00      A   
ATOM    917  ND2 ASN    95      -3.680  -2.440  14.022  1.00 10.00      A   
ATOM    918 HD21 ASN    95      -3.143  -3.263  14.135  1.00 10.00      A   
ATOM    919 HD22 ASN    95      -3.455  -1.587  14.447  1.00 10.00      A   
ATOM    920  C   ASN    95      -7.411  -3.847  13.483  1.00 10.00      A   
ATOM    921  O   ASN    95      -7.949  -3.365  12.485  1.00 10.00      A   
ATOM    922  N   ILE    96      -7.927  -3.742  14.697  1.00 10.00      A   
ATOM    923  HN  ILE    96      -7.477  -4.189  15.447  1.00 10.00      A   
ATOM    924  CA  ILE    96      -9.160  -3.001  14.942  1.00 10.00      A   
ATOM    925  CB  ILE    96     -10.271  -3.909  15.509  1.00 10.00      A   
ATOM    926  CG1 ILE    96      -9.801  -4.623  16.782  1.00 10.00      A   
ATOM    927  CG2 ILE    96     -10.728  -4.911  14.460  1.00 10.00      A   
ATOM    928  CD1 ILE    96     -10.901  -5.369  17.507  1.00 10.00      A   
ATOM    929  C   ILE    96      -8.920  -1.841  15.903  1.00 10.00      A   
ATOM    930  O   ILE    96      -9.826  -1.059  16.192  1.00 10.00      A   
ATOM    931  N   THR    97      -7.692  -1.736  16.389  1.00 10.00      A   
ATOM    932  HN  THR    97      -7.015  -2.389  16.119  1.00 10.00      A   
ATOM    933  CA  THR    97      -7.321  -0.684  17.326  1.00 10.00      A   
ATOM    934  CB  THR    97      -6.344  -1.233  18.380  1.00 10.00      A   
ATOM    935  OG1 THR    97      -5.480  -2.199  17.761  1.00 10.00      A   
ATOM    936  HG1 THR    97      -4.560  -1.938  17.907  1.00 10.00      A   
ATOM    937  CG2 THR    97      -7.106  -1.896  19.516  1.00 10.00      A   
ATOM    938  C   THR    97      -6.676   0.498  16.610  1.00 10.00      A   
ATOM    939  O   THR    97      -6.473   1.563  17.202  1.00 10.00      A   
ATOM    940  N   GLY    98      -6.362   0.306  15.335  1.00 10.00      A   
ATOM    941  HN  GLY    98      -6.564  -0.558  14.918  1.00 10.00      A   
ATOM    942  CA  GLY    98      -5.735   1.352  14.553  1.00 10.00      A   
ATOM    943  C   GLY    98      -6.627   2.561  14.366  1.00 10.00      A   
ATOM    944  O   GLY    98      -7.829   2.422  14.157  1.00 10.00      A   
ATOM    945  N   GLU    99      -6.024   3.740  14.427  1.00 10.00      A   
ATOM    946  HN  GLU    99      -5.057   3.766  14.579  1.00 10.00      A   
ATOM    947  CA  GLU    99      -6.739   5.004  14.279  1.00 10.00      A   
ATOM    948  CB  GLU    99      -5.733   6.152  14.329  1.00 10.00      A   
ATOM    949  CG  GLU    99      -6.337   7.534  14.194  1.00 10.00      A   
ATOM    950  CD  GLU    99      -5.280   8.611  14.200  1.00 10.00      A   
ATOM    951  OE1 GLU    99      -4.982   9.151  15.287  1.00 10.00      A   
ATOM    952  OE2 GLU    99      -4.730   8.914  13.121  1.00 10.00      A   
ATOM    953  C   GLU    99      -7.529   5.065  12.975  1.00 10.00      A   
ATOM    954  O   GLU    99      -8.702   5.452  12.963  1.00 10.00      A   
ATOM    955  N   ASP   100      -6.881   4.677  11.885  1.00 10.00      A   
ATOM    956  HN  ASP   100      -5.949   4.380  11.965  1.00 10.00      A   
ATOM    957  CA  ASP   100      -7.510   4.689  10.572  1.00 10.00      A   
ATOM    958  CB  ASP   100      -6.485   4.391   9.477  1.00 10.00      A   
ATOM    959  CG  ASP   100      -5.659   5.604   9.102  1.00 10.00      A   
ATOM    960  OD1 ASP   100      -6.065   6.342   8.183  1.00 10.00      A   
ATOM    961  OD2 ASP   100      -4.593   5.825   9.724  1.00 10.00      A   
ATOM    962  C   ASP   100      -8.665   3.697  10.508  1.00 10.00      A   
ATOM    963  O   ASP   100      -9.745   4.020  10.009  1.00 10.00      A   
ATOM    964  N   GLU   101      -8.439   2.500  11.039  1.00 10.00      A   
ATOM    965  HN  GLU   101      -7.560   2.312  11.431  1.00 10.00      A   
ATOM    966  CA  GLU   101      -9.458   1.456  11.051  1.00 10.00      A   
ATOM    967  CB  GLU   101      -8.870   0.131  11.532  1.00 10.00      A   
ATOM    968  CG  GLU   101      -8.450  -0.799  10.405  1.00 10.00      A   
ATOM    969  CD  GLU   101      -7.778  -0.073   9.256  1.00 10.00      A   
ATOM    970  OE1 GLU   101      -6.608   0.344   9.407  1.00 10.00      A   
ATOM    971  OE2 GLU   101      -8.412   0.077   8.191  1.00 10.00      A   
ATOM    972  C   GLU   101     -10.659   1.862  11.902  1.00 10.00      A   
ATOM    973  O   GLU   101     -11.811   1.590  11.546  1.00 10.00      A   
ATOM    974  N   VAL   102     -10.388   2.517  13.025  1.00 10.00      A   
ATOM    975  HN  VAL   102      -9.449   2.686  13.267  1.00 10.00      A   
ATOM    976  CA  VAL   102     -11.448   2.980  13.909  1.00 10.00      A   
ATOM    977  CB  VAL   102     -10.884   3.585  15.215  1.00 10.00      A   
ATOM    978  CG1 VAL   102     -11.980   4.271  16.017  1.00 10.00      A   
ATOM    979  CG2 VAL   102     -10.220   2.505  16.057  1.00 10.00      A   
ATOM    980  C   VAL   102     -12.303   4.012  13.177  1.00 10.00      A   
ATOM    981  O   VAL   102     -13.533   3.978  13.243  1.00 10.00      A   
ATOM    982  N   LEU   103     -11.638   4.905  12.451  1.00 10.00      A   
ATOM    983  HN  LEU   103     -10.656   4.869  12.428  1.00 10.00      A   
ATOM    984  CA  LEU   103     -12.327   5.936  11.689  1.00 10.00      A   
ATOM    985  CB  LEU   103     -11.326   6.905  11.052  1.00 10.00      A   
ATOM    986  CG  LEU   103     -11.927   8.021  10.193  1.00 10.00      A   
ATOM    987  CD1 LEU   103     -12.696   9.010  11.056  1.00 10.00      A   
ATOM    988  CD2 LEU   103     -10.842   8.727   9.398  1.00 10.00      A   
ATOM    989  C   LEU   103     -13.197   5.303  10.610  1.00 10.00      A   
ATOM    990  O   LEU   103     -14.358   5.675  10.438  1.00 10.00      A   
ATOM    991  N   CYS   104     -12.627   4.339   9.897  1.00 10.00      A   
ATOM    992  HN  CYS   104     -11.689   4.103  10.077  1.00 10.00      A   
ATOM    993  CA  CYS   104     -13.341   3.637   8.839  1.00 10.00      A   
ATOM    994  CB  CYS   104     -12.442   2.567   8.212  1.00 10.00      A   
ATOM    995  SG  CYS   104     -13.129   1.772   6.741  1.00 10.00      A   
ATOM    996  HG  CYS   104     -12.313   0.784   6.392  1.00 10.00      A   
ATOM    997  C   CYS   104     -14.620   3.005   9.380  1.00 10.00      A   
ATOM    998  O   CYS   104     -15.693   3.140   8.787  1.00 10.00      A   
ATOM    999  N   SER   105     -14.505   2.339  10.525  1.00 10.00      A   
ATOM   1000  HN  SER   105     -13.624   2.278  10.955  1.00 10.00      A   
ATOM   1001  CA  SER   105     -15.649   1.693  11.152  1.00 10.00      A   
ATOM   1002  CB  SER   105     -15.200   0.899  12.380  1.00 10.00      A   
ATOM   1003  OG  SER   105     -14.157  -0.006  12.043  1.00 10.00      A   
ATOM   1004  HG  SER   105     -13.341   0.487  11.891  1.00 10.00      A   
ATOM   1005  C   SER   105     -16.717   2.720  11.530  1.00 10.00      A   
ATOM   1006  O   SER   105     -17.913   2.470  11.375  1.00 10.00      A   
ATOM   1007  N   ARG   106     -16.269   3.882  12.003  1.00 10.00      A   
ATOM   1008  HN  ARG   106     -15.301   4.018  12.084  1.00 10.00      A   
ATOM   1009  CA  ARG   106     -17.172   4.962  12.399  1.00 10.00      A   
ATOM   1010  CB  ARG   106     -16.379   6.166  12.920  1.00 10.00      A   
ATOM   1011  CG  ARG   106     -15.723   5.978  14.276  1.00 10.00      A   
ATOM   1012  CD  ARG   106     -14.823   7.159  14.601  1.00 10.00      A   
ATOM   1013  NE  ARG   106     -14.235   7.066  15.937  1.00 10.00      A   
ATOM   1014  HE  ARG   106     -14.748   6.581  16.623  1.00 10.00      A   
ATOM   1015  CZ  ARG   106     -13.054   7.591  16.269  1.00 10.00      A   
ATOM   1016  NH1 ARG   106     -12.332   8.242  15.362  1.00 10.00      A   
ATOM   1017 HH11 ARG   106     -11.406   8.653  15.619  1.00 10.00      A   
ATOM   1018 HH12 ARG   106     -12.685   8.346  14.391  1.00 10.00      A   
ATOM   1019  NH2 ARG   106     -12.593   7.459  17.508  1.00 10.00      A   
ATOM   1020 HH21 ARG   106     -11.670   7.871  17.771  1.00 10.00      A   
ATOM   1021 HH22 ARG   106     -13.152   6.942  18.225  1.00 10.00      A   
ATOM   1022  C   ARG   106     -18.023   5.412  11.218  1.00 10.00      A   
ATOM   1023  O   ARG   106     -19.244   5.531  11.326  1.00 10.00      A   
ATOM   1024  N   ILE   107     -17.364   5.647  10.089  1.00 10.00      A   
ATOM   1025  HN  ILE   107     -16.392   5.511  10.070  1.00 10.00      A   
ATOM   1026  CA  ILE   107     -18.040   6.097   8.877  1.00 10.00      A   
ATOM   1027  CB  ILE   107     -17.058   6.300   7.701  1.00 10.00      A   
ATOM   1028  CG1 ILE   107     -15.841   7.125   8.129  1.00 10.00      A   
ATOM   1029  CG2 ILE   107     -17.767   6.966   6.527  1.00 10.00      A   
ATOM   1030  CD1 ILE   107     -16.172   8.528   8.586  1.00 10.00      A   
ATOM   1031  C   ILE   107     -19.123   5.117   8.446  1.00 10.00      A   
ATOM   1032  O   ILE   107     -20.278   5.503   8.262  1.00 10.00      A   
ATOM   1033  N   ILE   108     -18.747   3.851   8.304  1.00 10.00      A   
ATOM   1034  HN  ILE   108     -17.811   3.608   8.491  1.00 10.00      A   
ATOM   1035  CA  ILE   108     -19.682   2.812   7.881  1.00 10.00      A   
ATOM   1036  CB  ILE   108     -18.976   1.449   7.692  1.00 10.00      A   
ATOM   1037  CG1 ILE   108     -17.739   1.612   6.798  1.00 10.00      A   
ATOM   1038  CG2 ILE   108     -19.931   0.429   7.087  1.00 10.00      A   
ATOM   1039  CD1 ILE   108     -16.888   0.364   6.683  1.00 10.00      A   
ATOM   1040  C   ILE   108     -20.837   2.664   8.873  1.00 10.00      A   
ATOM   1041  O   ILE   108     -22.002   2.551   8.481  1.00 10.00      A   
ATOM   1042  N   GLU   109     -20.510   2.683  10.159  1.00 10.00      A   
ATOM   1043  HN  GLU   109     -19.564   2.790  10.413  1.00 10.00      A   
ATOM   1044  CA  GLU   109     -21.516   2.545  11.205  1.00 10.00      A   
ATOM   1045  CB  GLU   109     -20.866   2.533  12.591  1.00 10.00      A   
ATOM   1046  CG  GLU   109     -21.844   2.267  13.724  1.00 10.00      A   
ATOM   1047  CD  GLU   109     -21.555   3.098  14.955  1.00 10.00      A   
ATOM   1048  OE1 GLU   109     -21.771   4.326  14.913  1.00 10.00      A   
ATOM   1049  OE2 GLU   109     -21.118   2.523  15.978  1.00 10.00      A   
ATOM   1050  C   GLU   109     -22.555   3.661  11.130  1.00 10.00      A   
ATOM   1051  O   GLU   109     -23.755   3.402  11.137  1.00 10.00      A   
ATOM   1052  N   LYS   110     -22.087   4.897  11.036  1.00 10.00      A   
ATOM   1053  HN  LYS   110     -21.113   5.041  11.015  1.00 10.00      A   
ATOM   1054  CA  LYS   110     -22.978   6.049  10.980  1.00 10.00      A   
ATOM   1055  CB  LYS   110     -22.202   7.344  11.228  1.00 10.00      A   
ATOM   1056  CG  LYS   110     -21.588   7.446  12.611  1.00 10.00      A   
ATOM   1057  CD  LYS   110     -20.906   8.787  12.802  1.00 10.00      A   
ATOM   1058  CE  LYS   110     -20.164   8.843  14.124  1.00 10.00      A   
ATOM   1059  NZ  LYS   110     -19.462  10.137  14.312  1.00 10.00      A   
ATOM   1060  HZ1 LYS   110     -19.002  10.159  15.246  1.00 10.00      A   
ATOM   1061  HZ2 LYS   110     -20.138  10.922  14.254  1.00 10.00      A   
ATOM   1062  HZ3 LYS   110     -18.735  10.258  13.579  1.00 10.00      A   
ATOM   1063  C   LYS   110     -23.739   6.147   9.661  1.00 10.00      A   
ATOM   1064  O   LYS   110     -24.961   6.301   9.651  1.00 10.00      A   
ATOM   1065  N   SER   111     -23.015   6.041   8.555  1.00 10.00      A   
ATOM   1066  HN  SER   111     -22.049   5.870   8.627  1.00 10.00      A   
ATOM   1067  CA  SER   111     -23.616   6.162   7.233  1.00 10.00      A   
ATOM   1068  CB  SER   111     -22.542   6.161   6.142  1.00 10.00      A   
ATOM   1069  OG  SER   111     -21.523   7.105   6.437  1.00 10.00      A   
ATOM   1070  HG  SER   111     -20.877   6.696   7.031  1.00 10.00      A   
ATOM   1071  C   SER   111     -24.683   5.105   6.948  1.00 10.00      A   
ATOM   1072  O   SER   111     -25.696   5.403   6.316  1.00 10.00      A   
ATOM   1073  N   VAL   112     -24.480   3.883   7.426  1.00 10.00      A   
ATOM   1074  HN  VAL   112     -23.672   3.696   7.954  1.00 10.00      A   
ATOM   1075  CA  VAL   112     -25.436   2.811   7.166  1.00 10.00      A   
ATOM   1076  CB  VAL   112     -24.738   1.521   6.677  1.00 10.00      A   
ATOM   1077  CG1 VAL   112     -25.760   0.464   6.280  1.00 10.00      A   
ATOM   1078  CG2 VAL   112     -23.801   1.822   5.514  1.00 10.00      A   
ATOM   1079  C   VAL   112     -26.336   2.490   8.365  1.00 10.00      A   
ATOM   1080  O   VAL   112     -27.555   2.667   8.302  1.00 10.00      A   
ATOM   1081  N   ARG   113     -25.729   2.039   9.456  1.00 10.00      A   
ATOM   1082  HN  ARG   113     -24.748   1.983   9.466  1.00 10.00      A   
ATOM   1083  CA  ARG   113     -26.476   1.642  10.652  1.00 10.00      A   
ATOM   1084  CB  ARG   113     -25.585   0.839  11.603  1.00 10.00      A   
ATOM   1085  CG  ARG   113     -25.223  -0.542  11.085  1.00 10.00      A   
ATOM   1086  CD  ARG   113     -24.141  -1.191  11.930  1.00 10.00      A   
ATOM   1087  NE  ARG   113     -24.570  -1.434  13.310  1.00 10.00      A   
ATOM   1088  HE  ARG   113     -25.536  -1.561  13.470  1.00 10.00      A   
ATOM   1089  CZ  ARG   113     -23.730  -1.500  14.343  1.00 10.00      A   
ATOM   1090  NH1 ARG   113     -22.429  -1.345  14.149  1.00 10.00      A   
ATOM   1091 HH11 ARG   113     -22.057  -1.168  13.192  1.00 10.00      A   
ATOM   1092 HH12 ARG   113     -21.771  -1.403  14.956  1.00 10.00      A   
ATOM   1093  NH2 ARG   113     -24.185  -1.731  15.569  1.00 10.00      A   
ATOM   1094 HH21 ARG   113     -25.208  -1.863  15.737  1.00 10.00      A   
ATOM   1095 HH22 ARG   113     -23.521  -1.785  16.376  1.00 10.00      A   
ATOM   1096  C   ARG   113     -27.133   2.802  11.401  1.00 10.00      A   
ATOM   1097  O   ARG   113     -28.348   2.813  11.587  1.00 10.00      A   
ATOM   1098  N   ARG   114     -26.333   3.775  11.820  1.00 10.00      A   
ATOM   1099  HN  ARG   114     -25.372   3.730  11.602  1.00 10.00      A   
ATOM   1100  CA  ARG   114     -26.835   4.910  12.591  1.00 10.00      A   
ATOM   1101  CB  ARG   114     -25.684   5.755  13.143  1.00 10.00      A   
ATOM   1102  CG  ARG   114     -25.678   5.870  14.661  1.00 10.00      A   
ATOM   1103  CD  ARG   114     -24.371   6.450  15.178  1.00 10.00      A   
ATOM   1104  NE  ARG   114     -24.439   6.748  16.606  1.00 10.00      A   
ATOM   1105  HE  ARG   114     -25.133   7.383  16.899  1.00 10.00      A   
ATOM   1106  CZ  ARG   114     -23.630   6.221  17.519  1.00 10.00      A   
ATOM   1107  NH1 ARG   114     -22.684   5.362  17.162  1.00 10.00      A   
ATOM   1108 HH11 ARG   114     -22.052   4.951  17.878  1.00 10.00      A   
ATOM   1109 HH12 ARG   114     -22.562   5.095  16.150  1.00 10.00      A   
ATOM   1110  NH2 ARG   114     -23.763   6.558  18.794  1.00 10.00      A   
ATOM   1111 HH21 ARG   114     -23.131   6.145  19.514  1.00 10.00      A   
ATOM   1112 HH22 ARG   114     -24.498   7.244  19.082  1.00 10.00      A   
ATOM   1113  C   ARG   114     -27.848   5.774  11.836  1.00 10.00      A   
ATOM   1114  O   ARG   114     -28.727   6.378  12.452  1.00 10.00      A   
ATOM   1115  N   SER   115     -27.730   5.844  10.516  1.00 10.00      A   
ATOM   1116  HN  SER   115     -27.001   5.367  10.066  1.00 10.00      A   
ATOM   1117  CA  SER   115     -28.660   6.643   9.727  1.00 10.00      A   
ATOM   1118  CB  SER   115     -27.998   7.162   8.443  1.00 10.00      A   
ATOM   1119  OG  SER   115     -27.979   6.168   7.427  1.00 10.00      A   
ATOM   1120  HG  SER   115     -27.062   5.984   7.171  1.00 10.00      A   
ATOM   1121  C   SER   115     -29.920   5.849   9.394  1.00 10.00      A   
ATOM   1122  O   SER   115     -30.974   6.424   9.116  1.00 10.00      A   
ATOM   1123  N   GLY   116     -29.808   4.526   9.443  1.00 10.00      A   
ATOM   1124  HN  GLY   116     -28.956   4.123   9.701  1.00 10.00      A   
ATOM   1125  CA  GLY   116     -30.936   3.679   9.128  1.00 10.00      A   
ATOM   1126  C   GLY   116     -31.135   3.562   7.631  1.00 10.00      A   
ATOM   1127  O   GLY   116     -32.216   3.832   7.113  1.00 10.00      A   
ATOM   1128  N   ALA   117     -30.077   3.182   6.928  1.00 10.00      A   
ATOM   1129  HN  ALA   117     -29.233   2.997   7.398  1.00 10.00      A   
ATOM   1130  CA  ALA   117     -30.134   3.035   5.477  1.00 10.00      A   
ATOM   1131  CB  ALA   117     -28.731   2.926   4.902  1.00 10.00      A   
ATOM   1132  C   ALA   117     -30.968   1.821   5.083  1.00 10.00      A   
ATOM   1133  O   ALA   117     -31.653   1.828   4.058  1.00 10.00      A   
ATOM   1134  N   LEU   118     -30.901   0.785   5.907  1.00 10.00      A   
ATOM   1135  HN  LEU   118     -30.346   0.853   6.709  1.00 10.00      A   
ATOM   1136  CA  LEU   118     -31.641  -0.442   5.670  1.00 10.00      A   
ATOM   1137  CB  LEU   118     -30.707  -1.648   5.824  1.00 10.00      A   
ATOM   1138  CG  LEU   118     -31.286  -3.014   5.448  1.00 10.00      A   
ATOM   1139  CD1 LEU   118     -31.366  -3.166   3.936  1.00 10.00      A   
ATOM   1140  CD2 LEU   118     -30.456  -4.133   6.060  1.00 10.00      A   
ATOM   1141  C   LEU   118     -32.786  -0.556   6.669  1.00 10.00      A   
ATOM   1142  O   LEU   118     -32.641  -0.171   7.830  1.00 10.00      A   
ATOM   1143  N   ASP   119     -33.918  -1.077   6.214  1.00 10.00      A   
ATOM   1144  HN  ASP   119     -33.975  -1.358   5.276  1.00 10.00      A   
ATOM   1145  CA  ASP   119     -35.079  -1.249   7.076  1.00 10.00      A   
ATOM   1146  CB  ASP   119     -36.346  -1.511   6.254  1.00 10.00      A   
ATOM   1147  CG  ASP   119     -37.550  -1.854   7.114  1.00 10.00      A   
ATOM   1148  OD1 ASP   119     -37.905  -1.049   8.002  1.00 10.00      A   
ATOM   1149  OD2 ASP   119     -38.153  -2.927   6.901  1.00 10.00      A   
ATOM   1150  C   ASP   119     -34.842  -2.382   8.064  1.00 10.00      A   
ATOM   1151  O   ASP   119     -34.971  -3.560   7.726  1.00 10.00      A   
ATOM   1152  N   VAL   120     -34.465  -2.019   9.275  1.00 10.00      A   
ATOM   1153  HN  VAL   120     -34.357  -1.061   9.472  1.00 10.00      A   
ATOM   1154  CA  VAL   120     -34.203  -2.996  10.319  1.00 10.00      A   
ATOM   1155  CB  VAL   120     -33.142  -2.503  11.324  1.00 10.00      A   
ATOM   1156  CG1 VAL   120     -31.754  -2.599  10.712  1.00 10.00      A   
ATOM   1157  CG2 VAL   120     -33.433  -1.072  11.755  1.00 10.00      A   
ATOM   1158  C   VAL   120     -35.486  -3.363  11.057  1.00 10.00      A   
ATOM   1159  O   VAL   120     -35.574  -4.419  11.684  1.00 10.00      A   
ATOM   1160  N   GLU   121     -36.482  -2.491  10.968  1.00 10.00      A   
ATOM   1161  HN  GLU   121     -36.349  -1.664  10.452  1.00 10.00      A   
ATOM   1162  CA  GLU   121     -37.762  -2.725  11.625  1.00 10.00      A   
ATOM   1163  CB  GLU   121     -38.643  -1.481  11.541  1.00 10.00      A   
ATOM   1164  CG  GLU   121     -38.151  -0.313  12.376  1.00 10.00      A   
ATOM   1165  CD  GLU   121     -39.019   0.915  12.211  1.00 10.00      A   
ATOM   1166  OE1 GLU   121     -40.251   0.807  12.390  1.00 10.00      A   
ATOM   1167  OE2 GLU   121     -38.478   1.995  11.904  1.00 10.00      A   
ATOM   1168  C   GLU   121     -38.485  -3.923  11.016  1.00 10.00      A   
ATOM   1169  O   GLU   121     -38.982  -4.793  11.734  1.00 10.00      A   
ATOM   1170  N   GLY   122     -38.502  -3.988   9.690  1.00 10.00      A   
ATOM   1171  HN  GLY   122     -38.054  -3.286   9.165  1.00 10.00      A   
ATOM   1172  CA  GLY   122     -39.175  -5.074   9.005  1.00 10.00      A   
ATOM   1173  C   GLY   122     -38.395  -6.376   9.036  1.00 10.00      A   
ATOM   1174  O   GLY   122     -38.832  -7.378   8.472  1.00 10.00      A   
ATOM   1175  N   LEU   123     -37.245  -6.371   9.698  1.00 10.00      A   
ATOM   1176  HN  LEU   123     -36.944  -5.544  10.131  1.00 10.00      A   
ATOM   1177  CA  LEU   123     -36.416  -7.568   9.791  1.00 10.00      A   
ATOM   1178  CB  LEU   123     -34.942  -7.201   9.979  1.00 10.00      A   
ATOM   1179  CG  LEU   123     -34.218  -6.649   8.750  1.00 10.00      A   
ATOM   1180  CD1 LEU   123     -32.809  -6.203   9.115  1.00 10.00      A   
ATOM   1181  CD2 LEU   123     -34.180  -7.689   7.640  1.00 10.00      A   
ATOM   1182  C   LEU   123     -36.879  -8.483  10.920  1.00 10.00      A   
ATOM   1183  O   LEU   123     -36.294  -9.536  11.155  1.00 10.00      A   
ATOM   1184  N   CYS   124     -37.932  -8.081  11.616  1.00 10.00      A   
ATOM   1185  HN  CYS   124     -38.366  -7.236  11.382  1.00 10.00      A   
ATOM   1186  CA  CYS   124     -38.462  -8.868  12.717  1.00 10.00      A   
ATOM   1187  CB  CYS   124     -38.929  -7.954  13.851  1.00 10.00      A   
ATOM   1188  SG  CYS   124     -39.188  -8.785  15.436  1.00 10.00      A   
ATOM   1189  HG  CYS   124     -40.031  -8.046  16.150  1.00 10.00      A   
ATOM   1190  C   CYS   124     -39.601  -9.766  12.244  1.00 10.00      A   
ATOM   1191  O   CYS   124     -40.583  -9.296  11.662  1.00 10.00      A   
ATOM   1192  N   ILE   125     -39.450 -11.062  12.482  1.00 10.00      A   
ATOM   1193  HN  ILE   125     -38.641 -11.368  12.940  1.00 10.00      A   
ATOM   1194  CA  ILE   125     -40.458 -12.040  12.098  1.00 10.00      A   
ATOM   1195  CB  ILE   125     -39.833 -13.438  11.894  1.00 10.00      A   
ATOM   1196  CG1 ILE   125     -38.545 -13.339  11.068  1.00 10.00      A   
ATOM   1197  CG2 ILE   125     -40.827 -14.373  11.220  1.00 10.00      A   
ATOM   1198  CD1 ILE   125     -37.704 -14.598  11.091  1.00 10.00      A   
ATOM   1199  C   ILE   125     -41.519 -12.126  13.188  1.00 10.00      A   
ATOM   1200  O   ILE   125     -42.711 -11.946  12.936  1.00 10.00      A   
ATOM   1201  N   VAL   126     -41.068 -12.402  14.403  1.00 10.00      A   
ATOM   1202  HN  VAL   126     -40.101 -12.531  14.534  1.00 10.00      A   
ATOM   1203  CA  VAL   126     -41.950 -12.499  15.556  1.00 10.00      A   
ATOM   1204  CB  VAL   126     -42.028 -13.940  16.113  1.00 10.00      A   
ATOM   1205  CG1 VAL   126     -43.188 -14.075  17.090  1.00 10.00      A   
ATOM   1206  CG2 VAL   126     -42.150 -14.961  14.990  1.00 10.00      A   
ATOM   1207  C   VAL   126     -41.427 -11.569  16.641  1.00 10.00      A   
ATOM   1208  O   VAL   126     -40.327 -11.777  17.161  1.00 10.00      A   
ATOM   1209  N   ALA   127     -42.215 -10.549  16.961  1.00 10.00      A   
ATOM   1210  HN  ALA   127     -43.083 -10.467  16.511  1.00 10.00      A   
ATOM   1211  CA  ALA   127     -41.848  -9.542  17.956  1.00 10.00      A   
ATOM   1212  CB  ALA   127     -43.001  -8.578  18.184  1.00 10.00      A   
ATOM   1213  C   ALA   127     -41.377 -10.140  19.281  1.00 10.00      A   
ATOM   1214  O   ALA   127     -42.156 -10.751  20.017  1.00 10.00      A   
ATOM   1215  N   GLY   128     -40.093  -9.961  19.566  1.00 10.00      A   
ATOM   1216  HN  GLY   128     -39.526  -9.480  18.924  1.00 10.00      A   
ATOM   1217  CA  GLY   128     -39.514 -10.449  20.805  1.00 10.00      A   
ATOM   1218  C   GLY   128     -39.162 -11.923  20.790  1.00 10.00      A   
ATOM   1219  O   GLY   128     -38.615 -12.441  21.765  1.00 10.00      A   
ATOM   1220  N   SER   129     -39.462 -12.611  19.697  1.00 10.00      A   
ATOM   1221  HN  SER   129     -39.889 -12.155  18.937  1.00 10.00      A   
ATOM   1222  CA  SER   129     -39.169 -14.031  19.612  1.00 10.00      A   
ATOM   1223  CB  SER   129     -40.434 -14.831  19.308  1.00 10.00      A   
ATOM   1224  OG  SER   129     -41.460 -14.541  20.246  1.00 10.00      A   
ATOM   1225  HG  SER   129     -41.213 -13.763  20.764  1.00 10.00      A   
ATOM   1226  C   SER   129     -38.061 -14.346  18.607  1.00 10.00      A   
ATOM   1227  O   SER   129     -37.005 -14.854  18.983  1.00 10.00      A   
ATOM   1228  N   LYS   130     -38.292 -14.033  17.335  1.00 10.00      A   
ATOM   1229  HN  LYS   130     -39.130 -13.582  17.093  1.00 10.00      A   
ATOM   1230  CA  LYS   130     -37.309 -14.317  16.293  1.00 10.00      A   
ATOM   1231  CB  LYS   130     -37.622 -15.654  15.611  1.00 10.00      A   
ATOM   1232  CG  LYS   130     -37.512 -16.876  16.511  1.00 10.00      A   
ATOM   1233  CD  LYS   130     -36.071 -17.340  16.661  1.00 10.00      A   
ATOM   1234  CE  LYS   130     -35.982 -18.573  17.546  1.00 10.00      A   
ATOM   1235  NZ  LYS   130     -34.617 -19.164  17.550  1.00 10.00      A   
ATOM   1236  HZ1 LYS   130     -34.532 -19.868  18.313  1.00 10.00      A   
ATOM   1237  HZ2 LYS   130     -33.906 -18.423  17.701  1.00 10.00      A   
ATOM   1238  HZ3 LYS   130     -34.424 -19.631  16.641  1.00 10.00      A   
ATOM   1239  C   LYS   130     -37.276 -13.211  15.244  1.00 10.00      A   
ATOM   1240  O   LYS   130     -38.313 -12.649  14.886  1.00 10.00      A   
ATOM   1241  N   CYS   131     -36.084 -12.914  14.751  1.00 10.00      A   
ATOM   1242  HN  CYS   131     -35.294 -13.405  15.078  1.00 10.00      A   
ATOM   1243  CA  CYS   131     -35.896 -11.890  13.737  1.00 10.00      A   
ATOM   1244  CB  CYS   131     -35.597 -10.541  14.396  1.00 10.00      A   
ATOM   1245  SG  CYS   131     -34.028 -10.487  15.292  1.00 10.00      A   
ATOM   1246  HG  CYS   131     -33.782 -11.704  15.762  1.00 10.00      A   
ATOM   1247  C   CYS   131     -34.749 -12.281  12.810  1.00 10.00      A   
ATOM   1248  O   CYS   131     -34.109 -13.322  13.001  1.00 10.00      A   
ATOM   1249  N   TRP   132     -34.493 -11.450  11.813  1.00 10.00      A   
ATOM   1250  HN  TRP   132     -35.043 -10.642  11.709  1.00 10.00      A   
ATOM   1251  CA  TRP   132     -33.423 -11.699  10.863  1.00 10.00      A   
ATOM   1252  CB  TRP   132     -33.831 -11.250   9.459  1.00 10.00      A   
ATOM   1253  CG  TRP   132     -34.668 -12.245   8.721  1.00 10.00      A   
ATOM   1254  CD1 TRP   132     -35.995 -12.140   8.426  1.00 10.00      A   
ATOM   1255  CD2 TRP   132     -34.231 -13.496   8.178  1.00 10.00      A   
ATOM   1256  NE1 TRP   132     -36.412 -13.246   7.728  1.00 10.00      A   
ATOM   1257  HE1 TRP   132     -37.327 -13.405   7.400  1.00 10.00      A   
ATOM   1258  CE2 TRP   132     -35.348 -14.097   7.565  1.00 10.00      A   
ATOM   1259  CE3 TRP   132     -33.006 -14.166   8.152  1.00 10.00      A   
ATOM   1260  CZ2 TRP   132     -35.273 -15.334   6.931  1.00 10.00      A   
ATOM   1261  CZ3 TRP   132     -32.934 -15.395   7.525  1.00 10.00      A   
ATOM   1262  CH2 TRP   132     -34.060 -15.966   6.921  1.00 10.00      A   
ATOM   1263  C   TRP   132     -32.154 -10.971  11.273  1.00 10.00      A   
ATOM   1264  O   TRP   132     -32.178  -9.777  11.578  1.00 10.00      A   
ATOM   1265  N   ALA   133     -31.057 -11.704  11.305  1.00 10.00      A   
ATOM   1266  HN  ALA   133     -31.118 -12.665  11.103  1.00 10.00      A   
ATOM   1267  CA  ALA   133     -29.766 -11.138  11.646  1.00 10.00      A   
ATOM   1268  CB  ALA   133     -29.056 -12.011  12.667  1.00 10.00      A   
ATOM   1269  C   ALA   133     -28.935 -11.014  10.378  1.00 10.00      A   
ATOM   1270  O   ALA   133     -28.397 -12.004   9.879  1.00 10.00      A   
ATOM   1271  N   VAL   134     -28.857  -9.806   9.848  1.00 10.00      A   
ATOM   1272  HN  VAL   134     -29.306  -9.055  10.302  1.00 10.00      A   
ATOM   1273  CA  VAL   134     -28.111  -9.551   8.625  1.00 10.00      A   
ATOM   1274  CB  VAL   134     -28.801  -8.473   7.756  1.00 10.00      A   
ATOM   1275  CG1 VAL   134     -28.147  -8.387   6.386  1.00 10.00      A   
ATOM   1276  CG2 VAL   134     -30.288  -8.762   7.616  1.00 10.00      A   
ATOM   1277  C   VAL   134     -26.682  -9.116   8.938  1.00 10.00      A   
ATOM   1278  O   VAL   134     -26.451  -8.304   9.833  1.00 10.00      A   
ATOM   1279  N   ARG   135     -25.729  -9.672   8.207  1.00 10.00      A   
ATOM   1280  HN  ARG   135     -25.974 -10.330   7.517  1.00 10.00      A   
ATOM   1281  CA  ARG   135     -24.329  -9.340   8.394  1.00 10.00      A   
ATOM   1282  CB  ARG   135     -23.560 -10.541   8.959  1.00 10.00      A   
ATOM   1283  CG  ARG   135     -22.051 -10.352   8.987  1.00 10.00      A   
ATOM   1284  CD  ARG   135     -21.331 -11.643   9.333  1.00 10.00      A   
ATOM   1285  NE  ARG   135     -19.969 -11.665   8.799  1.00 10.00      A   
ATOM   1286  HE  ARG   135     -19.749 -11.008   8.102  1.00 10.00      A   
ATOM   1287  CZ  ARG   135     -19.020 -12.510   9.205  1.00 10.00      A   
ATOM   1288  NH1 ARG   135     -19.279 -13.401  10.155  1.00 10.00      A   
ATOM   1289 HH11 ARG   135     -18.538 -14.064  10.471  1.00 10.00      A   
ATOM   1290 HH12 ARG   135     -20.226 -13.443  10.590  1.00 10.00      A   
ATOM   1291  NH2 ARG   135     -17.811 -12.468   8.653  1.00 10.00      A   
ATOM   1292 HH21 ARG   135     -17.599 -11.768   7.893  1.00 10.00      A   
ATOM   1293 HH22 ARG   135     -17.064 -13.130   8.965  1.00 10.00      A   
ATOM   1294  C   ARG   135     -23.696  -8.894   7.084  1.00 10.00      A   
ATOM   1295  O   ARG   135     -23.851  -9.552   6.052  1.00 10.00      A   
ATOM   1296  N   ALA   136     -23.005  -7.768   7.132  1.00 10.00      A   
ATOM   1297  HN  ALA   136     -22.958  -7.275   7.985  1.00 10.00      A   
ATOM   1298  CA  ALA   136     -22.317  -7.235   5.967  1.00 10.00      A   
ATOM   1299  CB  ALA   136     -22.508  -5.727   5.876  1.00 10.00      A   
ATOM   1300  C   ALA   136     -20.839  -7.584   6.063  1.00 10.00      A   
ATOM   1301  O   ALA   136     -20.110  -7.015   6.878  1.00 10.00      A   
ATOM   1302  N   ASP   137     -20.410  -8.540   5.255  1.00 10.00      A   
ATOM   1303  HN  ASP   137     -21.041  -8.962   4.630  1.00 10.00      A   
ATOM   1304  CA  ASP   137     -19.023  -8.986   5.262  1.00 10.00      A   
ATOM   1305  CB  ASP   137     -18.955 -10.447   4.817  1.00 10.00      A   
ATOM   1306  CG  ASP   137     -17.855 -11.228   5.500  1.00 10.00      A   
ATOM   1307  OD1 ASP   137     -17.456 -10.851   6.620  1.00 10.00      A   
ATOM   1308  OD2 ASP   137     -17.386 -12.230   4.917  1.00 10.00      A   
ATOM   1309  C   ASP   137     -18.165  -8.116   4.351  1.00 10.00      A   
ATOM   1310  O   ASP   137     -18.399  -8.053   3.142  1.00 10.00      A   
ATOM   1311  N   VAL   138     -17.175  -7.446   4.933  1.00 10.00      A   
ATOM   1312  HN  VAL   138     -17.030  -7.548   5.902  1.00 10.00      A   
ATOM   1313  CA  VAL   138     -16.288  -6.570   4.176  1.00 10.00      A   
ATOM   1314  CB  VAL   138     -16.218  -5.161   4.812  1.00 10.00      A   
ATOM   1315  CG1 VAL   138     -15.352  -4.224   3.983  1.00 10.00      A   
ATOM   1316  CG2 VAL   138     -17.615  -4.582   4.994  1.00 10.00      A   
ATOM   1317  C   VAL   138     -14.881  -7.158   4.093  1.00 10.00      A   
ATOM   1318  O   VAL   138     -14.293  -7.532   5.111  1.00 10.00      A   
ATOM   1319  N   HIS   139     -14.350  -7.256   2.878  1.00 10.00      A   
ATOM   1320  HN  HIS   139     -14.872  -6.954   2.098  1.00 10.00      A   
ATOM   1321  CA  HIS   139     -13.012  -7.798   2.666  1.00 10.00      A   
ATOM   1322  CB  HIS   139     -13.079  -9.234   2.145  1.00 10.00      A   
ATOM   1323  CG  HIS   139     -13.674 -10.202   3.114  1.00 10.00      A   
ATOM   1324  ND1 HIS   139     -12.947 -10.829   4.101  1.00 10.00      A   
ATOM   1325  HD1 HIS   139     -11.982 -10.726   4.257  1.00 10.00      A   
ATOM   1326  CD2 HIS   139     -14.946 -10.631   3.260  1.00 10.00      A   
ATOM   1327  CE1 HIS   139     -13.744 -11.604   4.807  1.00 10.00      A   
ATOM   1328  NE2 HIS   139     -14.961 -11.499   4.317  1.00 10.00      A   
ATOM   1329  HE2 HIS   139     -15.764 -11.960   4.672  1.00 10.00      A   
ATOM   1330  C   HIS   139     -12.222  -6.938   1.689  1.00 10.00      A   
ATOM   1331  O   HIS   139     -12.769  -6.450   0.698  1.00 10.00      A   
ATOM   1332  N   PHE   140     -10.939  -6.767   1.966  1.00 10.00      A   
ATOM   1333  HN  PHE   140     -10.557  -7.201   2.759  1.00 10.00      A   
ATOM   1334  CA  PHE   140     -10.071  -5.966   1.113  1.00 10.00      A   
ATOM   1335  CB  PHE   140      -9.346  -4.894   1.933  1.00 10.00      A   
ATOM   1336  CG  PHE   140     -10.258  -3.913   2.611  1.00 10.00      A   
ATOM   1337  CD1 PHE   140     -10.639  -4.101   3.931  1.00 10.00      A   
ATOM   1338  CD2 PHE   140     -10.736  -2.805   1.930  1.00 10.00      A   
ATOM   1339  CE1 PHE   140     -11.479  -3.202   4.559  1.00 10.00      A   
ATOM   1340  CE2 PHE   140     -11.577  -1.901   2.551  1.00 10.00      A   
ATOM   1341  CZ  PHE   140     -11.949  -2.102   3.868  1.00 10.00      A   
ATOM   1342  C   PHE   140      -9.050  -6.854   0.414  1.00 10.00      A   
ATOM   1343  O   PHE   140      -8.299  -7.582   1.065  1.00 10.00      A   
ATOM   1344  N   LEU   141      -9.031  -6.799  -0.909  1.00 10.00      A   
ATOM   1345  HN  LEU   141      -9.659  -6.202  -1.373  1.00 10.00      A   
ATOM   1346  CA  LEU   141      -8.095  -7.598  -1.690  1.00 10.00      A   
ATOM   1347  CB  LEU   141      -8.772  -8.168  -2.944  1.00 10.00      A   
ATOM   1348  CG  LEU   141      -9.521  -9.494  -2.774  1.00 10.00      A   
ATOM   1349  CD1 LEU   141     -10.776  -9.308  -1.937  1.00 10.00      A   
ATOM   1350  CD2 LEU   141      -9.859 -10.099  -4.127  1.00 10.00      A   
ATOM   1351  C   LEU   141      -6.883  -6.765  -2.083  1.00 10.00      A   
ATOM   1352  O   LEU   141      -5.771  -7.282  -2.211  1.00 10.00      A   
ATOM   1353  N   ASP   142      -7.105  -5.475  -2.273  1.00 10.00      A   
ATOM   1354  HN  ASP   142      -8.015  -5.124  -2.154  1.00 10.00      A   
ATOM   1355  CA  ASP   142      -6.041  -4.558  -2.655  1.00 10.00      A   
ATOM   1356  CB  ASP   142      -5.761  -4.685  -4.153  1.00 10.00      A   
ATOM   1357  CG  ASP   142      -4.349  -4.293  -4.533  1.00 10.00      A   
ATOM   1358  OD1 ASP   142      -3.582  -3.861  -3.644  1.00 10.00      A   
ATOM   1359  OD2 ASP   142      -3.998  -4.430  -5.726  1.00 10.00      A   
ATOM   1360  C   ASP   142      -6.477  -3.140  -2.332  1.00 10.00      A   
ATOM   1361  O   ASP   142      -7.643  -2.798  -2.524  1.00 10.00      A   
ATOM   1362  N   CYS   143      -5.559  -2.320  -1.846  1.00 10.00      A   
ATOM   1363  HN  CYS   143      -4.638  -2.638  -1.728  1.00 10.00      A   
ATOM   1364  CA  CYS   143      -5.891  -0.950  -1.489  1.00 10.00      A   
ATOM   1365  CB  CYS   143      -5.909  -0.780   0.031  1.00 10.00      A   
ATOM   1366  SG  CYS   143      -7.176  -1.764   0.868  1.00 10.00      A   
ATOM   1367  HG  CYS   143      -7.142  -1.464   2.160  1.00 10.00      A   
ATOM   1368  C   CYS   143      -4.954   0.065  -2.134  1.00 10.00      A   
ATOM   1369  O   CYS   143      -3.745  -0.155  -2.231  1.00 10.00      A   
ATOM   1370  N   ASP   144      -5.538   1.163  -2.593  1.00 10.00      A   
ATOM   1371  HN  ASP   144      -6.514   1.244  -2.521  1.00 10.00      A   
ATOM   1372  CA  ASP   144      -4.801   2.255  -3.216  1.00 10.00      A   
ATOM   1373  CB  ASP   144      -4.634   2.007  -4.723  1.00 10.00      A   
ATOM   1374  CG  ASP   144      -3.741   3.027  -5.416  1.00 10.00      A   
ATOM   1375  OD1 ASP   144      -2.881   3.636  -4.741  1.00 10.00      A   
ATOM   1376  OD2 ASP   144      -3.896   3.223  -6.643  1.00 10.00      A   
ATOM   1377  C   ASP   144      -5.574   3.547  -2.973  1.00 10.00      A   
ATOM   1378  O   ASP   144      -5.733   4.384  -3.866  1.00 10.00      A   
ATOM   1379  N   GLY   145      -6.069   3.687  -1.750  1.00 10.00      A   
ATOM   1380  HN  GLY   145      -5.906   2.987  -1.085  1.00 10.00      A   
ATOM   1381  CA  GLY   145      -6.839   4.856  -1.383  1.00 10.00      A   
ATOM   1382  C   GLY   145      -8.311   4.674  -1.694  1.00 10.00      A   
ATOM   1383  O   GLY   145      -8.673   3.900  -2.584  1.00 10.00      A   
ATOM   1384  N   GLY   146      -9.161   5.376  -0.961  1.00 10.00      A   
ATOM   1385  HN  GLY   146      -8.817   5.976  -0.266  1.00 10.00      A   
ATOM   1386  CA  GLY   146     -10.590   5.268  -1.182  1.00 10.00      A   
ATOM   1387  C   GLY   146     -11.170   4.014  -0.563  1.00 10.00      A   
ATOM   1388  O   GLY   146     -12.170   3.479  -1.045  1.00 10.00      A   
ATOM   1389  N   PHE   147     -10.544   3.549   0.513  1.00 10.00      A   
ATOM   1390  HN  PHE   147      -9.759   4.030   0.851  1.00 10.00      A   
ATOM   1391  CA  PHE   147     -10.995   2.347   1.202  1.00 10.00      A   
ATOM   1392  CB  PHE   147      -9.975   1.871   2.249  1.00 10.00      A   
ATOM   1393  CG  PHE   147      -9.635   2.873   3.320  1.00 10.00      A   
ATOM   1394  CD1 PHE   147     -10.092   2.701   4.617  1.00 10.00      A   
ATOM   1395  CD2 PHE   147      -8.853   3.980   3.036  1.00 10.00      A   
ATOM   1396  CE1 PHE   147      -9.775   3.613   5.606  1.00 10.00      A   
ATOM   1397  CE2 PHE   147      -8.535   4.896   4.021  1.00 10.00      A   
ATOM   1398  CZ  PHE   147      -8.996   4.713   5.308  1.00 10.00      A   
ATOM   1399  C   PHE   147     -12.385   2.534   1.807  1.00 10.00      A   
ATOM   1400  O   PHE   147     -13.190   1.603   1.828  1.00 10.00      A   
ATOM   1401  N   ILE   148     -12.671   3.744   2.272  1.00 10.00      A   
ATOM   1402  HN  ILE   148     -11.994   4.454   2.215  1.00 10.00      A   
ATOM   1403  CA  ILE   148     -13.971   4.047   2.858  1.00 10.00      A   
ATOM   1404  CB  ILE   148     -13.924   5.342   3.701  1.00 10.00      A   
ATOM   1405  CG1 ILE   148     -12.899   5.208   4.832  1.00 10.00      A   
ATOM   1406  CG2 ILE   148     -15.303   5.669   4.260  1.00 10.00      A   
ATOM   1407  CD1 ILE   148     -12.643   6.496   5.584  1.00 10.00      A   
ATOM   1408  C   ILE   148     -15.009   4.210   1.751  1.00 10.00      A   
ATOM   1409  O   ILE   148     -16.102   3.644   1.819  1.00 10.00      A   
ATOM   1410  N   ASP   149     -14.636   4.972   0.725  1.00 10.00      A   
ATOM   1411  HN  ASP   149     -13.744   5.382   0.738  1.00 10.00      A   
ATOM   1412  CA  ASP   149     -15.505   5.236  -0.419  1.00 10.00      A   
ATOM   1413  CB  ASP   149     -14.759   6.064  -1.477  1.00 10.00      A   
ATOM   1414  CG  ASP   149     -14.033   7.268  -0.905  1.00 10.00      A   
ATOM   1415  OD1 ASP   149     -13.063   7.075  -0.133  1.00 10.00      A   
ATOM   1416  OD2 ASP   149     -14.418   8.409  -1.224  1.00 10.00      A   
ATOM   1417  C   ASP   149     -15.984   3.929  -1.044  1.00 10.00      A   
ATOM   1418  O   ASP   149     -17.184   3.723  -1.245  1.00 10.00      A   
ATOM   1419  N   ALA   150     -15.037   3.040  -1.331  1.00 10.00      A   
ATOM   1420  HN  ALA   150     -14.099   3.267  -1.141  1.00 10.00      A   
ATOM   1421  CA  ALA   150     -15.345   1.745  -1.930  1.00 10.00      A   
ATOM   1422  CB  ALA   150     -14.065   0.984  -2.236  1.00 10.00      A   
ATOM   1423  C   ALA   150     -16.257   0.914  -1.030  1.00 10.00      A   
ATOM   1424  O   ALA   150     -17.200   0.279  -1.505  1.00 10.00      A   
ATOM   1425  N   SER   151     -15.979   0.934   0.268  1.00 10.00      A   
ATOM   1426  HN  SER   151     -15.221   1.467   0.586  1.00 10.00      A   
ATOM   1427  CA  SER   151     -16.770   0.183   1.232  1.00 10.00      A   
ATOM   1428  CB  SER   151     -16.136   0.244   2.622  1.00 10.00      A   
ATOM   1429  OG  SER   151     -14.847  -0.348   2.613  1.00 10.00      A   
ATOM   1430  HG  SER   151     -14.185   0.323   2.394  1.00 10.00      A   
ATOM   1431  C   SER   151     -18.217   0.670   1.268  1.00 10.00      A   
ATOM   1432  O   SER   151     -19.146  -0.138   1.287  1.00 10.00      A   
ATOM   1433  N   CYS   152     -18.402   1.988   1.260  1.00 10.00      A   
ATOM   1434  HN  CYS   152     -17.616   2.582   1.246  1.00 10.00      A   
ATOM   1435  CA  CYS   152     -19.740   2.576   1.286  1.00 10.00      A   
ATOM   1436  C   CYS   152     -20.589   2.069   0.121  1.00 10.00      A   
ATOM   1437  O   CYS   152     -21.734   1.645   0.307  1.00 10.00      A   
ATOM   1438  CB  CYS   152     -19.660   4.105   1.244  1.00 10.00      A   
ATOM   1439  SG  CYS   152     -19.015   4.876   2.765  1.00 10.00      A   
ATOM   1440  N   ILE   153     -20.008   2.096  -1.074  1.00 10.00      A   
ATOM   1441  HN  ILE   153     -19.088   2.426  -1.148  1.00 10.00      A   
ATOM   1442  CA  ILE   153     -20.698   1.646  -2.276  1.00 10.00      A   
ATOM   1443  CB  ILE   153     -19.894   1.999  -3.549  1.00 10.00      A   
ATOM   1444  CG1 ILE   153     -19.579   3.499  -3.582  1.00 10.00      A   
ATOM   1445  CG2 ILE   153     -20.661   1.589  -4.801  1.00 10.00      A   
ATOM   1446  CD1 ILE   153     -18.549   3.890  -4.619  1.00 10.00      A   
ATOM   1447  C   ILE   153     -20.940   0.138  -2.231  1.00 10.00      A   
ATOM   1448  O   ILE   153     -22.032  -0.332  -2.544  1.00 10.00      A   
ATOM   1449  N   ALA   154     -19.920  -0.608  -1.815  1.00 10.00      A   
ATOM   1450  HN  ALA   154     -19.082  -0.166  -1.549  1.00 10.00      A   
ATOM   1451  CA  ALA   154     -20.002  -2.064  -1.741  1.00 10.00      A   
ATOM   1452  CB  ALA   154     -18.655  -2.654  -1.351  1.00 10.00      A   
ATOM   1453  C   ALA   154     -21.103  -2.547  -0.797  1.00 10.00      A   
ATOM   1454  O   ALA   154     -21.919  -3.392  -1.171  1.00 10.00      A   
ATOM   1455  N   VAL   155     -21.126  -2.012   0.421  1.00 10.00      A   
ATOM   1456  HN  VAL   155     -20.455  -1.333   0.660  1.00 10.00      A   
ATOM   1457  CA  VAL   155     -22.123  -2.406   1.414  1.00 10.00      A   
ATOM   1458  CB  VAL   155     -21.897  -1.701   2.772  1.00 10.00      A   
ATOM   1459  CG1 VAL   155     -23.009  -2.043   3.754  1.00 10.00      A   
ATOM   1460  CG2 VAL   155     -20.545  -2.085   3.354  1.00 10.00      A   
ATOM   1461  C   VAL   155     -23.541  -2.138   0.918  1.00 10.00      A   
ATOM   1462  O   VAL   155     -24.405  -3.018   0.966  1.00 10.00      A   
ATOM   1463  N   MET   156     -23.768  -0.933   0.418  1.00 10.00      A   
ATOM   1464  HN  MET   156     -23.031  -0.284   0.381  1.00 10.00      A   
ATOM   1465  CA  MET   156     -25.084  -0.552  -0.081  1.00 10.00      A   
ATOM   1466  CB  MET   156     -25.145   0.943  -0.395  1.00 10.00      A   
ATOM   1467  CG  MET   156     -25.334   1.829   0.824  1.00 10.00      A   
ATOM   1468  SD  MET   156     -26.930   1.579   1.633  1.00 10.00      A   
ATOM   1469  CE  MET   156     -28.053   1.984   0.295  1.00 10.00      A   
ATOM   1470  C   MET   156     -25.485  -1.373  -1.303  1.00 10.00      A   
ATOM   1471  O   MET   156     -26.627  -1.826  -1.405  1.00 10.00      A   
ATOM   1472  N   ALA   157     -24.537  -1.581  -2.214  1.00 10.00      A   
ATOM   1473  HN  ALA   157     -23.642  -1.203  -2.066  1.00 10.00      A   
ATOM   1474  CA  ALA   157     -24.793  -2.346  -3.431  1.00 10.00      A   
ATOM   1475  CB  ALA   157     -23.583  -2.332  -4.352  1.00 10.00      A   
ATOM   1476  C   ALA   157     -25.205  -3.778  -3.112  1.00 10.00      A   
ATOM   1477  O   ALA   157     -26.085  -4.339  -3.770  1.00 10.00      A   
ATOM   1478  N   GLY   158     -24.565  -4.357  -2.103  1.00 10.00      A   
ATOM   1479  HN  GLY   158     -23.866  -3.857  -1.625  1.00 10.00      A   
ATOM   1480  CA  GLY   158     -24.878  -5.712  -1.708  1.00 10.00      A   
ATOM   1481  C   GLY   158     -26.260  -5.824  -1.101  1.00 10.00      A   
ATOM   1482  O   GLY   158     -27.007  -6.747  -1.417  1.00 10.00      A   
ATOM   1483  N   LEU   159     -26.606  -4.873  -0.242  1.00 10.00      A   
ATOM   1484  HN  LEU   159     -25.967  -4.153  -0.045  1.00 10.00      A   
ATOM   1485  CA  LEU   159     -27.906  -4.866   0.419  1.00 10.00      A   
ATOM   1486  CB  LEU   159     -27.925  -3.845   1.555  1.00 10.00      A   
ATOM   1487  CG  LEU   159     -26.999  -4.127   2.740  1.00 10.00      A   
ATOM   1488  CD1 LEU   159     -26.886  -2.900   3.630  1.00 10.00      A   
ATOM   1489  CD2 LEU   159     -27.498  -5.321   3.538  1.00 10.00      A   
ATOM   1490  C   LEU   159     -29.037  -4.586  -0.566  1.00 10.00      A   
ATOM   1491  O   LEU   159     -30.125  -5.156  -0.455  1.00 10.00      A   
ATOM   1492  N   MET   160     -28.772  -3.726  -1.544  1.00 10.00      A   
ATOM   1493  HN  MET   160     -27.883  -3.307  -1.587  1.00 10.00      A   
ATOM   1494  CA  MET   160     -29.774  -3.373  -2.551  1.00 10.00      A   
ATOM   1495  CB  MET   160     -29.402  -2.079  -3.281  1.00 10.00      A   
ATOM   1496  CG  MET   160     -29.591  -0.815  -2.459  1.00 10.00      A   
ATOM   1497  SD  MET   160     -29.568   0.685  -3.460  1.00 10.00      A   
ATOM   1498  CE  MET   160     -31.171   0.582  -4.256  1.00 10.00      A   
ATOM   1499  C   MET   160     -29.980  -4.498  -3.559  1.00 10.00      A   
ATOM   1500  O   MET   160     -30.818  -4.398  -4.451  1.00 10.00      A   
ATOM   1501  N   HIS   161     -29.206  -5.562  -3.420  1.00 10.00      A   
ATOM   1502  HN  HIS   161     -28.545  -5.582  -2.695  1.00 10.00      A   
ATOM   1503  CA  HIS   161     -29.315  -6.701  -4.319  1.00 10.00      A   
ATOM   1504  CB  HIS   161     -28.218  -6.662  -5.382  1.00 10.00      A   
ATOM   1505  CG  HIS   161     -28.706  -6.992  -6.761  1.00 10.00      A   
ATOM   1506  ND1 HIS   161     -29.832  -6.421  -7.322  1.00 10.00      A   
ATOM   1507  HD1 HIS   161     -30.429  -5.771  -6.885  1.00 10.00      A   
ATOM   1508  CD2 HIS   161     -28.206  -7.828  -7.701  1.00 10.00      A   
ATOM   1509  CE1 HIS   161     -30.003  -6.896  -8.541  1.00 10.00      A   
ATOM   1510  NE2 HIS   161     -29.031  -7.746  -8.794  1.00 10.00      A   
ATOM   1511  HE2 HIS   161     -28.905  -8.233  -9.653  1.00 10.00      A   
ATOM   1512  C   HIS   161     -29.262  -8.006  -3.539  1.00 10.00      A   
ATOM   1513  O   HIS   161     -28.790  -9.029  -4.040  1.00 10.00      A   
ATOM   1514  N   PHE   162     -29.750  -7.955  -2.309  1.00 10.00      A   
ATOM   1515  HN  PHE   162     -30.110  -7.106  -1.978  1.00 10.00      A   
ATOM   1516  CA  PHE   162     -29.778  -9.120  -1.442  1.00 10.00      A   
ATOM   1517  CB  PHE   162     -29.177  -8.784  -0.073  1.00 10.00      A   
ATOM   1518  CG  PHE   162     -29.170  -9.935   0.897  1.00 10.00      A   
ATOM   1519  CD1 PHE   162     -28.280 -10.984   0.744  1.00 10.00      A   
ATOM   1520  CD2 PHE   162     -30.051  -9.961   1.966  1.00 10.00      A   
ATOM   1521  CE1 PHE   162     -28.273 -12.038   1.632  1.00 10.00      A   
ATOM   1522  CE2 PHE   162     -30.049 -11.012   2.859  1.00 10.00      A   
ATOM   1523  CZ  PHE   162     -29.156 -12.052   2.693  1.00 10.00      A   
ATOM   1524  C   PHE   162     -31.210  -9.614  -1.279  1.00 10.00      A   
ATOM   1525  O   PHE   162     -32.155  -8.823  -1.320  1.00 10.00      A   
ATOM   1526  N   LYS   163     -31.366 -10.917  -1.100  1.00 10.00      A   
ATOM   1527  HN  LYS   163     -30.577 -11.495  -1.066  1.00 10.00      A   
ATOM   1528  CA  LYS   163     -32.679 -11.511  -0.932  1.00 10.00      A   
ATOM   1529  CB  LYS   163     -33.142 -12.189  -2.224  1.00 10.00      A   
ATOM   1530  CG  LYS   163     -33.685 -11.233  -3.273  1.00 10.00      A   
ATOM   1531  CD  LYS   163     -34.532 -11.968  -4.299  1.00 10.00      A   
ATOM   1532  CE  LYS   163     -35.277 -10.997  -5.201  1.00 10.00      A   
ATOM   1533  NZ  LYS   163     -36.377 -11.665  -5.947  1.00 10.00      A   
ATOM   1534  HZ1 LYS   163     -36.004 -12.455  -6.511  1.00 10.00      A   
ATOM   1535  HZ2 LYS   163     -36.840 -10.985  -6.587  1.00 10.00      A   
ATOM   1536  HZ3 LYS   163     -37.088 -12.030  -5.281  1.00 10.00      A   
ATOM   1537  C   LYS   163     -32.687 -12.503   0.226  1.00 10.00      A   
ATOM   1538  O   LYS   163     -31.748 -13.287   0.400  1.00 10.00      A   
ATOM   1539  N   LYS   164     -33.746 -12.453   1.018  1.00 10.00      A   
ATOM   1540  HN  LYS   164     -34.457 -11.799   0.821  1.00 10.00      A   
ATOM   1541  CA  LYS   164     -33.903 -13.338   2.162  1.00 10.00      A   
ATOM   1542  CB  LYS   164     -34.319 -12.532   3.398  1.00 10.00      A   
ATOM   1543  CG  LYS   164     -35.629 -11.776   3.223  1.00 10.00      A   
ATOM   1544  CD  LYS   164     -36.101 -11.145   4.522  1.00 10.00      A   
ATOM   1545  CE  LYS   164     -37.464 -10.491   4.344  1.00 10.00      A   
ATOM   1546  NZ  LYS   164     -38.012  -9.972   5.625  1.00 10.00      A   
ATOM   1547  HZ1 LYS   164     -38.066 -10.735   6.329  1.00 10.00      A   
ATOM   1548  HZ2 LYS   164     -38.968  -9.586   5.475  1.00 10.00      A   
ATOM   1549  HZ3 LYS   164     -37.403  -9.215   5.991  1.00 10.00      A   
ATOM   1550  C   LYS   164     -34.955 -14.401   1.855  1.00 10.00      A   
ATOM   1551  O   LYS   164     -35.876 -14.158   1.069  1.00 10.00      A   
ATOM   1552  N   PRO   165     -34.819 -15.599   2.443  1.00 10.00      A   
ATOM   1553  CA  PRO   165     -35.768 -16.702   2.233  1.00 10.00      A   
ATOM   1554  CB  PRO   165     -35.242 -17.807   3.156  1.00 10.00      A   
ATOM   1555  CG  PRO   165     -33.804 -17.481   3.354  1.00 10.00      A   
ATOM   1556  CD  PRO   165     -33.720 -15.983   3.344  1.00 10.00      A   
ATOM   1557  C   PRO   165     -37.191 -16.320   2.638  1.00 10.00      A   
ATOM   1558  O   PRO   165     -37.398 -15.551   3.581  1.00 10.00      A   
ATOM   1559  N   ASP   166     -38.167 -16.856   1.920  1.00 10.00      A   
ATOM   1560  HN  ASP   166     -37.940 -17.467   1.191  1.00 10.00      A   
ATOM   1561  CA  ASP   166     -39.572 -16.575   2.202  1.00 10.00      A   
ATOM   1562  CB  ASP   166     -40.442 -16.890   0.981  1.00 10.00      A   
ATOM   1563  CG  ASP   166     -41.925 -16.679   1.232  1.00 10.00      A   
ATOM   1564  OD1 ASP   166     -42.409 -15.536   1.074  1.00 10.00      A   
ATOM   1565  OD2 ASP   166     -42.623 -17.661   1.568  1.00 10.00      A   
ATOM   1566  C   ASP   166     -40.035 -17.384   3.408  1.00 10.00      A   
ATOM   1567  O   ASP   166     -39.826 -18.598   3.467  1.00 10.00      A   
ATOM   1568  N   ILE   167     -40.653 -16.715   4.370  1.00 10.00      A   
ATOM   1569  HN  ILE   167     -40.811 -15.753   4.263  1.00 10.00      A   
ATOM   1570  CA  ILE   167     -41.121 -17.379   5.578  1.00 10.00      A   
ATOM   1571  CB  ILE   167     -40.350 -16.884   6.827  1.00 10.00      A   
ATOM   1572  CG1 ILE   167     -38.884 -17.331   6.765  1.00 10.00      A   
ATOM   1573  CG2 ILE   167     -41.007 -17.371   8.116  1.00 10.00      A   
ATOM   1574  CD1 ILE   167     -38.070 -16.931   7.978  1.00 10.00      A   
ATOM   1575  C   ILE   167     -42.617 -17.165   5.784  1.00 10.00      A   
ATOM   1576  O   ILE   167     -43.122 -16.048   5.656  1.00 10.00      A   
ATOM   1577  N   THR   168     -43.320 -18.247   6.074  1.00 10.00      A   
ATOM   1578  HN  THR   168     -42.862 -19.115   6.116  1.00 10.00      A   
ATOM   1579  CA  THR   168     -44.746 -18.190   6.329  1.00 10.00      A   
ATOM   1580  CB  THR   168     -45.483 -19.356   5.642  1.00 10.00      A   
ATOM   1581  OG1 THR   168     -44.851 -19.637   4.385  1.00 10.00      A   
ATOM   1582  HG1 THR   168     -44.768 -18.818   3.882  1.00 10.00      A   
ATOM   1583  CG2 THR   168     -46.943 -18.997   5.400  1.00 10.00      A   
ATOM   1584  C   THR   168     -44.981 -18.253   7.836  1.00 10.00      A   
ATOM   1585  O   THR   168     -44.899 -19.322   8.445  1.00 10.00      A   
ATOM   1586  N   VAL   169     -45.232 -17.098   8.434  1.00 10.00      A   
ATOM   1587  HN  VAL   169     -45.266 -16.278   7.894  1.00 10.00      A   
ATOM   1588  CA  VAL   169     -45.459 -17.013   9.869  1.00 10.00      A   
ATOM   1589  CB  VAL   169     -45.494 -15.550  10.363  1.00 10.00      A   
ATOM   1590  CG1 VAL   169     -45.490 -15.503  11.884  1.00 10.00      A   
ATOM   1591  CG2 VAL   169     -44.322 -14.759   9.799  1.00 10.00      A   
ATOM   1592  C   VAL   169     -46.750 -17.715  10.273  1.00 10.00      A   
ATOM   1593  O   VAL   169     -47.836 -17.333   9.842  1.00 10.00      A   
ATOM   1594  N   HIS   170     -46.616 -18.756  11.082  1.00 10.00      A   
ATOM   1595  HN  HIS   170     -45.713 -19.024  11.368  1.00 10.00      A   
ATOM   1596  CA  HIS   170     -47.760 -19.518  11.570  1.00 10.00      A   
ATOM   1597  CB  HIS   170     -47.639 -20.992  11.161  1.00 10.00      A   
ATOM   1598  CG  HIS   170     -48.224 -21.322   9.821  1.00 10.00      A   
ATOM   1599  ND1 HIS   170     -49.304 -22.161   9.661  1.00 10.00      A   
ATOM   1600  HD1 HIS   170     -49.802 -22.602  10.388  1.00 10.00      A   
ATOM   1601  CD2 HIS   170     -47.860 -20.940   8.574  1.00 10.00      A   
ATOM   1602  CE1 HIS   170     -49.578 -22.282   8.375  1.00 10.00      A   
ATOM   1603  NE2 HIS   170     -48.718 -21.552   7.697  1.00 10.00      A   
ATOM   1604  HE2 HIS   170     -48.697 -21.465   6.718  1.00 10.00      A   
ATOM   1605  C   HIS   170     -47.822 -19.408  13.088  1.00 10.00      A   
ATOM   1606  O   HIS   170     -47.517 -20.365  13.802  1.00 10.00      A   
ATOM   1607  N   GLY   171     -48.183 -18.226  13.577  1.00 10.00      A   
ATOM   1608  HN  GLY   171     -48.398 -17.495  12.958  1.00 10.00      A   
ATOM   1609  CA  GLY   171     -48.251 -18.001  15.009  1.00 10.00      A   
ATOM   1610  C   GLY   171     -46.859 -17.866  15.586  1.00 10.00      A   
ATOM   1611  O   GLY   171     -46.323 -16.761  15.693  1.00 10.00      A   
ATOM   1612  N   GLU   172     -46.277 -18.993  15.958  1.00 10.00      A   
ATOM   1613  HN  GLU   172     -46.777 -19.838  15.874  1.00 10.00      A   
ATOM   1614  CA  GLU   172     -44.925 -19.023  16.490  1.00 10.00      A   
ATOM   1615  CB  GLU   172     -44.915 -19.410  17.968  1.00 10.00      A   
ATOM   1616  CG  GLU   172     -44.934 -18.225  18.916  1.00 10.00      A   
ATOM   1617  CD  GLU   172     -44.459 -18.590  20.306  1.00 10.00      A   
ATOM   1618  OE1 GLU   172     -43.228 -18.582  20.543  1.00 10.00      A   
ATOM   1619  OE2 GLU   172     -45.311 -18.882  21.170  1.00 10.00      A   
ATOM   1620  C   GLU   172     -44.083 -19.998  15.681  1.00 10.00      A   
ATOM   1621  O   GLU   172     -42.902 -20.200  15.959  1.00 10.00      A   
ATOM   1622  N   GLN   173     -44.706 -20.602  14.678  1.00 10.00      A   
ATOM   1623  HN  GLN   173     -45.653 -20.400  14.515  1.00 10.00      A   
ATOM   1624  CA  GLN   173     -44.030 -21.553  13.817  1.00 10.00      A   
ATOM   1625  CB  GLN   173     -45.011 -22.620  13.328  1.00 10.00      A   
ATOM   1626  CG  GLN   173     -44.341 -23.834  12.709  1.00 10.00      A   
ATOM   1627  CD  GLN   173     -43.450 -24.570  13.690  1.00 10.00      A   
ATOM   1628  OE1 GLN   173     -43.718 -24.602  14.891  1.00 10.00      A   
ATOM   1629  NE2 GLN   173     -42.383 -25.165  13.185  1.00 10.00      A   
ATOM   1630 HE21 GLN   173     -42.228 -25.099  12.218  1.00 10.00      A   
ATOM   1631 HE22 GLN   173     -41.790 -25.651  13.797  1.00 10.00      A   
ATOM   1632  C   GLN   173     -43.402 -20.832  12.633  1.00 10.00      A   
ATOM   1633  O   GLN   173     -44.086 -20.125  11.887  1.00 10.00      A   
ATOM   1634  N   ILE   174     -42.099 -20.997  12.477  1.00 10.00      A   
ATOM   1635  HN  ILE   174     -41.607 -21.558  13.113  1.00 10.00      A   
ATOM   1636  CA  ILE   174     -41.376 -20.362  11.391  1.00 10.00      A   
ATOM   1637  CB  ILE   174     -39.977 -19.901  11.849  1.00 10.00      A   
ATOM   1638  CG1 ILE   174     -40.087 -19.036  13.107  1.00 10.00      A   
ATOM   1639  CG2 ILE   174     -39.274 -19.135  10.740  1.00 10.00      A   
ATOM   1640  CD1 ILE   174     -38.755 -18.733  13.759  1.00 10.00      A   
ATOM   1641  C   ILE   174     -41.230 -21.321  10.218  1.00 10.00      A   
ATOM   1642  O   ILE   174     -40.425 -22.252  10.261  1.00 10.00      A   
ATOM   1643  N   ILE   175     -42.032 -21.111   9.186  1.00 10.00      A   
ATOM   1644  HN  ILE   175     -42.676 -20.371   9.221  1.00 10.00      A   
ATOM   1645  CA  ILE   175     -41.982 -21.954   8.001  1.00 10.00      A   
ATOM   1646  CB  ILE   175     -43.389 -22.193   7.404  1.00 10.00      A   
ATOM   1647  CG1 ILE   175     -44.349 -22.722   8.477  1.00 10.00      A   
ATOM   1648  CG2 ILE   175     -43.325 -23.158   6.228  1.00 10.00      A   
ATOM   1649  CD1 ILE   175     -43.910 -24.025   9.116  1.00 10.00      A   
ATOM   1650  C   ILE   175     -41.084 -21.315   6.950  1.00 10.00      A   
ATOM   1651  O   ILE   175     -41.492 -20.388   6.249  1.00 10.00      A   
ATOM   1652  N   VAL   176     -39.857 -21.799   6.864  1.00 10.00      A   
ATOM   1653  HN  VAL   176     -39.588 -22.533   7.457  1.00 10.00      A   
ATOM   1654  CA  VAL   176     -38.895 -21.274   5.911  1.00 10.00      A   
ATOM   1655  CB  VAL   176     -37.457 -21.363   6.458  1.00 10.00      A   
ATOM   1656  CG1 VAL   176     -36.492 -20.601   5.561  1.00 10.00      A   
ATOM   1657  CG2 VAL   176     -37.393 -20.838   7.885  1.00 10.00      A   
ATOM   1658  C   VAL   176     -38.975 -22.029   4.593  1.00 10.00      A   
ATOM   1659  O   VAL   176     -38.897 -23.258   4.563  1.00 10.00      A   
ATOM   1660  N   HIS   177     -39.148 -21.291   3.507  1.00 10.00      A   
ATOM   1661  HN  HIS   177     -39.216 -20.310   3.596  1.00 10.00      A   
ATOM   1662  CA  HIS   177     -39.228 -21.889   2.183  1.00 10.00      A   
ATOM   1663  CB  HIS   177     -40.437 -21.353   1.416  1.00 10.00      A   
ATOM   1664  CG  HIS   177     -41.760 -21.783   1.962  1.00 10.00      A   
ATOM   1665  ND1 HIS   177     -42.205 -23.088   1.929  1.00 10.00      A   
ATOM   1666  HD1 HIS   177     -41.706 -23.861   1.573  1.00 10.00      A   
ATOM   1667  CD2 HIS   177     -42.748 -21.064   2.540  1.00 10.00      A   
ATOM   1668  CE1 HIS   177     -43.412 -23.149   2.462  1.00 10.00      A   
ATOM   1669  NE2 HIS   177     -43.762 -21.938   2.841  1.00 10.00      A   
ATOM   1670  HE2 HIS   177     -44.617 -21.697   3.265  1.00 10.00      A   
ATOM   1671  C   HIS   177     -37.957 -21.593   1.399  1.00 10.00      A   
ATOM   1672  O   HIS   177     -37.587 -20.428   1.232  1.00 10.00      A   
ATOM   1673  N   PRO   178     -37.273 -22.644   0.913  1.00 10.00      A   
ATOM   1674  CA  PRO   178     -36.032 -22.499   0.138  1.00 10.00      A   
ATOM   1675  CB  PRO   178     -35.611 -23.947  -0.145  1.00 10.00      A   
ATOM   1676  CG  PRO   178     -36.858 -24.746   0.013  1.00 10.00      A   
ATOM   1677  CD  PRO   178     -37.650 -24.057   1.084  1.00 10.00      A   
ATOM   1678  C   PRO   178     -36.264 -21.763  -1.177  1.00 10.00      A   
ATOM   1679  O   PRO   178     -37.408 -21.570  -1.601  1.00 10.00      A   
ATOM   1680  N   VAL   179     -35.177 -21.379  -1.834  1.00 10.00      A   
ATOM   1681  HN  VAL   179     -34.293 -21.590  -1.455  1.00 10.00      A   
ATOM   1682  CA  VAL   179     -35.251 -20.659  -3.102  1.00 10.00      A   
ATOM   1683  CB  VAL   179     -33.874 -20.098  -3.526  1.00 10.00      A   
ATOM   1684  CG1 VAL   179     -33.307 -19.198  -2.439  1.00 10.00      A   
ATOM   1685  CG2 VAL   179     -32.903 -21.224  -3.850  1.00 10.00      A   
ATOM   1686  C   VAL   179     -35.804 -21.549  -4.211  1.00 10.00      A   
ATOM   1687  O   VAL   179     -36.187 -21.067  -5.277  1.00 10.00      A   
ATOM   1688  N   ASN   180     -35.852 -22.851  -3.946  1.00 10.00      A   
ATOM   1689  HN  ASN   180     -35.533 -23.169  -3.077  1.00 10.00      A   
ATOM   1690  CA  ASN   180     -36.359 -23.819  -4.911  1.00 10.00      A   
ATOM   1691  CB  ASN   180     -35.847 -25.226  -4.580  1.00 10.00      A   
ATOM   1692  CG  ASN   180     -34.367 -25.394  -4.869  1.00 10.00      A   
ATOM   1693  OD1 ASN   180     -33.828 -24.792  -5.800  1.00 10.00      A   
ATOM   1694  ND2 ASN   180     -33.697 -26.209  -4.074  1.00 10.00      A   
ATOM   1695 HD21 ASN   180     -34.185 -26.658  -3.349  1.00 10.00      A   
ATOM   1696 HD22 ASN   180     -32.736 -26.331  -4.237  1.00 10.00      A   
ATOM   1697  C   ASN   180     -37.883 -23.808  -4.949  1.00 10.00      A   
ATOM   1698  O   ASN   180     -38.494 -24.211  -5.940  1.00 10.00      A   
ATOM   1699  N   GLU   181     -38.491 -23.341  -3.869  1.00 10.00      A   
ATOM   1700  HN  GLU   181     -37.950 -23.032  -3.116  1.00 10.00      A   
ATOM   1701  CA  GLU   181     -39.939 -23.269  -3.778  1.00 10.00      A   
ATOM   1702  CB  GLU   181     -40.373 -23.220  -2.309  1.00 10.00      A   
ATOM   1703  CG  GLU   181     -41.848 -23.510  -2.079  1.00 10.00      A   
ATOM   1704  CD  GLU   181     -42.255 -24.889  -2.555  1.00 10.00      A   
ATOM   1705  OE1 GLU   181     -41.614 -25.883  -2.143  1.00 10.00      A   
ATOM   1706  OE2 GLU   181     -43.224 -24.982  -3.336  1.00 10.00      A   
ATOM   1707  C   GLU   181     -40.442 -22.034  -4.519  1.00 10.00      A   
ATOM   1708  O   GLU   181     -41.193 -22.140  -5.490  1.00 10.00      A   
ATOM   1709  N   ARG   182     -40.013 -20.869  -4.052  1.00 10.00      A   
ATOM   1710  HN  ARG   182     -39.402 -20.863  -3.283  1.00 10.00      A   
ATOM   1711  CA  ARG   182     -40.390 -19.595  -4.650  1.00 10.00      A   
ATOM   1712  CB  ARG   182     -41.621 -18.996  -3.954  1.00 10.00      A   
ATOM   1713  CG  ARG   182     -42.933 -19.697  -4.269  1.00 10.00      A   
ATOM   1714  CD  ARG   182     -43.447 -20.477  -3.069  1.00 10.00      A   
ATOM   1715  NE  ARG   182     -44.250 -19.643  -2.176  1.00 10.00      A   
ATOM   1716  HE  ARG   182     -45.192 -19.497  -2.428  1.00 10.00      A   
ATOM   1717  CZ  ARG   182     -43.793 -19.086  -1.051  1.00 10.00      A   
ATOM   1718  NH1 ARG   182     -42.530 -19.255  -0.676  1.00 10.00      A   
ATOM   1719 HH11 ARG   182     -42.187 -18.811   0.207  1.00 10.00      A   
ATOM   1720 HH12 ARG   182     -41.879 -19.827  -1.256  1.00 10.00      A   
ATOM   1721  NH2 ARG   182     -44.602 -18.348  -0.296  1.00 10.00      A   
ATOM   1722 HH21 ARG   182     -44.240 -17.908   0.584  1.00 10.00      A   
ATOM   1723 HH22 ARG   182     -45.598 -18.206  -0.575  1.00 10.00      A   
ATOM   1724  C   ARG   182     -39.222 -18.634  -4.529  1.00 10.00      A   
ATOM   1725  O   ARG   182     -38.319 -18.862  -3.717  1.00 10.00      A   
ATOM   1726  N   GLU   183     -39.236 -17.575  -5.325  1.00 10.00      A   
ATOM   1727  HN  GLU   183     -39.988 -17.455  -5.945  1.00 10.00      A   
ATOM   1728  CA  GLU   183     -38.169 -16.583  -5.300  1.00 10.00      A   
ATOM   1729  CB  GLU   183     -38.331 -15.579  -6.443  1.00 10.00      A   
ATOM   1730  CG  GLU   183     -38.005 -16.148  -7.816  1.00 10.00      A   
ATOM   1731  CD  GLU   183     -37.906 -15.078  -8.883  1.00 10.00      A   
ATOM   1732  OE1 GLU   183     -38.934 -14.776  -9.530  1.00 10.00      A   
ATOM   1733  OE2 GLU   183     -36.802 -14.521  -9.074  1.00 10.00      A   
ATOM   1734  C   GLU   183     -38.124 -15.857  -3.958  1.00 10.00      A   
ATOM   1735  O   GLU   183     -39.163 -15.532  -3.383  1.00 10.00      A   
ATOM   1736  N   PRO   184     -36.912 -15.603  -3.445  1.00 10.00      A   
ATOM   1737  CA  PRO   184     -36.712 -14.921  -2.160  1.00 10.00      A   
ATOM   1738  CB  PRO   184     -35.191 -14.955  -1.959  1.00 10.00      A   
ATOM   1739  CG  PRO   184     -34.693 -15.988  -2.908  1.00 10.00      A   
ATOM   1740  CD  PRO   184     -35.636 -15.968  -4.073  1.00 10.00      A   
ATOM   1741  C   PRO   184     -37.210 -13.475  -2.178  1.00 10.00      A   
ATOM   1742  O   PRO   184     -37.485 -12.907  -3.240  1.00 10.00      A   
ATOM   1743  N   VAL   185     -37.304 -12.884  -0.995  1.00 10.00      A   
ATOM   1744  HN  VAL   185     -37.033 -13.383  -0.191  1.00 10.00      A   
ATOM   1745  CA  VAL   185     -37.780 -11.515  -0.845  1.00 10.00      A   
ATOM   1746  CB  VAL   185     -38.746 -11.401   0.359  1.00 10.00      A   
ATOM   1747  CG1 VAL   185     -39.548 -10.109   0.298  1.00 10.00      A   
ATOM   1748  CG2 VAL   185     -39.673 -12.608   0.432  1.00 10.00      A   
ATOM   1749  C   VAL   185     -36.605 -10.561  -0.620  1.00 10.00      A   
ATOM   1750  O   VAL   185     -35.726 -10.837   0.194  1.00 10.00      A   
ATOM   1751  N   PRO   186     -36.563  -9.432  -1.347  1.00 10.00      A   
ATOM   1752  CA  PRO   186     -35.489  -8.442  -1.199  1.00 10.00      A   
ATOM   1753  CB  PRO   186     -35.705  -7.505  -2.390  1.00 10.00      A   
ATOM   1754  CG  PRO   186     -37.157  -7.619  -2.703  1.00 10.00      A   
ATOM   1755  CD  PRO   186     -37.549  -9.033  -2.371  1.00 10.00      A   
ATOM   1756  C   PRO   186     -35.602  -7.663   0.112  1.00 10.00      A   
ATOM   1757  O   PRO   186     -36.624  -7.726   0.803  1.00 10.00      A   
ATOM   1758  N   LEU   187     -34.552  -6.929   0.450  1.00 10.00      A   
ATOM   1759  HN  LEU   187     -33.772  -6.910  -0.144  1.00 10.00      A   
ATOM   1760  CA  LEU   187     -34.533  -6.139   1.676  1.00 10.00      A   
ATOM   1761  CB  LEU   187     -33.104  -5.987   2.204  1.00 10.00      A   
ATOM   1762  CG  LEU   187     -32.406  -7.266   2.668  1.00 10.00      A   
ATOM   1763  CD1 LEU   187     -31.034  -6.941   3.235  1.00 10.00      A   
ATOM   1764  CD2 LEU   187     -33.251  -7.990   3.705  1.00 10.00      A   
ATOM   1765  C   LEU   187     -35.148  -4.763   1.450  1.00 10.00      A   
ATOM   1766  O   LEU   187     -35.308  -4.324   0.311  1.00 10.00      A   
ATOM   1767  N   GLY   188     -35.480  -4.082   2.539  1.00 10.00      A   
ATOM   1768  HN  GLY   188     -35.312  -4.473   3.423  1.00 10.00      A   
ATOM   1769  CA  GLY   188     -36.071  -2.762   2.440  1.00 10.00      A   
ATOM   1770  C   GLY   188     -35.023  -1.667   2.477  1.00 10.00      A   
ATOM   1771  O   GLY   188     -34.335  -1.490   3.485  1.00 10.00      A   
ATOM   1772  N   ILE   189     -34.896  -0.939   1.378  1.00 10.00      A   
ATOM   1773  HN  ILE   189     -35.477  -1.126   0.609  1.00 10.00      A   
ATOM   1774  CA  ILE   189     -33.926   0.142   1.282  1.00 10.00      A   
ATOM   1775  CB  ILE   189     -33.281   0.208  -0.122  1.00 10.00      A   
ATOM   1776  CG1 ILE   189     -32.930  -1.196  -0.640  1.00 10.00      A   
ATOM   1777  CG2 ILE   189     -32.051   1.106  -0.111  1.00 10.00      A   
ATOM   1778  CD1 ILE   189     -32.025  -1.994   0.274  1.00 10.00      A   
ATOM   1779  C   ILE   189     -34.610   1.469   1.582  1.00 10.00      A   
ATOM   1780  O   ILE   189     -35.504   1.896   0.850  1.00 10.00      A   
ATOM   1781  N   LEU   190     -34.195   2.115   2.661  1.00 10.00      A   
ATOM   1782  HN  LEU   190     -33.472   1.727   3.205  1.00 10.00      A   
ATOM   1783  CA  LEU   190     -34.783   3.386   3.060  1.00 10.00      A   
ATOM   1784  CB  LEU   190     -34.701   3.574   4.578  1.00 10.00      A   
ATOM   1785  CG  LEU   190     -35.399   2.503   5.422  1.00 10.00      A   
ATOM   1786  CD1 LEU   190     -35.246   2.793   6.907  1.00 10.00      A   
ATOM   1787  CD2 LEU   190     -36.868   2.388   5.044  1.00 10.00      A   
ATOM   1788  C   LEU   190     -34.144   4.560   2.322  1.00 10.00      A   
ATOM   1789  O   LEU   190     -34.844   5.405   1.764  1.00 10.00      A   
ATOM   1790  N   HIS   191     -32.818   4.601   2.304  1.00 10.00      A   
ATOM   1791  HN  HIS   191     -32.307   3.882   2.738  1.00 10.00      A   
ATOM   1792  CA  HIS   191     -32.100   5.677   1.628  1.00 10.00      A   
ATOM   1793  CB  HIS   191     -32.027   6.950   2.491  1.00 10.00      A   
ATOM   1794  CG  HIS   191     -31.396   6.775   3.840  1.00 10.00      A   
ATOM   1795  ND1 HIS   191     -32.118   6.778   5.014  1.00 10.00      A   
ATOM   1796  HD1 HIS   191     -33.095   6.881   5.093  1.00 10.00      A   
ATOM   1797  CD2 HIS   191     -30.100   6.611   4.201  1.00 10.00      A   
ATOM   1798  CE1 HIS   191     -31.298   6.621   6.034  1.00 10.00      A   
ATOM   1799  NE2 HIS   191     -30.069   6.518   5.568  1.00 10.00      A   
ATOM   1800  HE2 HIS   191     -29.260   6.405   6.120  1.00 10.00      A   
ATOM   1801  C   HIS   191     -30.712   5.221   1.198  1.00 10.00      A   
ATOM   1802  O   HIS   191     -30.140   4.311   1.799  1.00 10.00      A   
ATOM   1803  N   ILE   192     -30.180   5.856   0.162  1.00 10.00      A   
ATOM   1804  HN  ILE   192     -30.684   6.581  -0.264  1.00 10.00      A   
ATOM   1805  CA  ILE   192     -28.860   5.508  -0.358  1.00 10.00      A   
ATOM   1806  CB  ILE   192     -28.891   5.323  -1.893  1.00 10.00      A   
ATOM   1807  CG1 ILE   192     -30.053   4.411  -2.304  1.00 10.00      A   
ATOM   1808  CG2 ILE   192     -27.567   4.756  -2.388  1.00 10.00      A   
ATOM   1809  CD1 ILE   192     -30.326   4.394  -3.795  1.00 10.00      A   
ATOM   1810  C   ILE   192     -27.834   6.585  -0.004  1.00 10.00      A   
ATOM   1811  O   ILE   192     -27.777   7.632  -0.646  1.00 10.00      A   
ATOM   1812  N   PRO   193     -27.027   6.350   1.040  1.00 10.00      A   
ATOM   1813  CA  PRO   193     -26.005   7.285   1.481  1.00 10.00      A   
ATOM   1814  CB  PRO   193     -25.992   7.051   2.992  1.00 10.00      A   
ATOM   1815  CG  PRO   193     -26.434   5.629   3.184  1.00 10.00      A   
ATOM   1816  CD  PRO   193     -27.051   5.157   1.890  1.00 10.00      A   
ATOM   1817  C   PRO   193     -24.634   6.964   0.882  1.00 10.00      A   
ATOM   1818  O   PRO   193     -24.099   5.870   1.074  1.00 10.00      A   
ATOM   1819  N   ILE   194     -24.072   7.917   0.152  1.00 10.00      A   
ATOM   1820  HN  ILE   194     -24.543   8.773   0.033  1.00 10.00      A   
ATOM   1821  CA  ILE   194     -22.766   7.733  -0.469  1.00 10.00      A   
ATOM   1822  CB  ILE   194     -22.798   8.047  -1.983  1.00 10.00      A   
ATOM   1823  CG1 ILE   194     -23.872   7.214  -2.692  1.00 10.00      A   
ATOM   1824  CG2 ILE   194     -21.431   7.818  -2.619  1.00 10.00      A   
ATOM   1825  CD1 ILE   194     -23.660   5.717  -2.597  1.00 10.00      A   
ATOM   1826  C   ILE   194     -21.727   8.612   0.223  1.00 10.00      A   
ATOM   1827  O   ILE   194     -21.926   9.819   0.387  1.00 10.00      A   
ATOM   1828  N   CYS   195     -20.633   7.999   0.647  1.00 10.00      A   
ATOM   1829  HN  CYS   195     -20.534   7.038   0.492  1.00 10.00      A   
ATOM   1830  CA  CYS   195     -19.566   8.714   1.333  1.00 10.00      A   
ATOM   1831  C   CYS   195     -18.392   8.963   0.397  1.00 10.00      A   
ATOM   1832  O   CYS   195     -17.893   8.036  -0.237  1.00 10.00      A   
ATOM   1833  CB  CYS   195     -19.092   7.908   2.547  1.00 10.00      A   
ATOM   1834  SG  CYS   195     -20.182   6.520   3.009  1.00 10.00      A   
ATOM   1835  N   VAL   196     -17.967  10.217   0.306  1.00 10.00      A   
ATOM   1836  HN  VAL   196     -18.419  10.911   0.830  1.00 10.00      A   
ATOM   1837  CA  VAL   196     -16.843  10.594  -0.546  1.00 10.00      A   
ATOM   1838  CB  VAL   196     -17.263  11.615  -1.628  1.00 10.00      A   
ATOM   1839  CG1 VAL   196     -16.090  11.961  -2.532  1.00 10.00      A   
ATOM   1840  CG2 VAL   196     -18.424  11.078  -2.450  1.00 10.00      A   
ATOM   1841  C   VAL   196     -15.727  11.191   0.310  1.00 10.00      A   
ATOM   1842  O   VAL   196     -15.973  12.092   1.118  1.00 10.00      A   
ATOM   1843  N   THR   197     -14.516  10.678   0.146  1.00 10.00      A   
ATOM   1844  HN  THR   197     -14.389   9.939  -0.503  1.00 10.00      A   
ATOM   1845  CA  THR   197     -13.372  11.152   0.908  1.00 10.00      A   
ATOM   1846  CB  THR   197     -12.435   9.986   1.284  1.00 10.00      A   
ATOM   1847  OG1 THR   197     -13.209   8.915   1.838  1.00 10.00      A   
ATOM   1848  HG1 THR   197     -13.472   8.313   1.123  1.00 10.00      A   
ATOM   1849  CG2 THR   197     -11.398  10.431   2.305  1.00 10.00      A   
ATOM   1850  C   THR   197     -12.576  12.227   0.165  1.00 10.00      A   
ATOM   1851  O   THR   197     -12.216  12.070  -1.004  1.00 10.00      A   
ATOM   1852  N   PHE   198     -12.318  13.326   0.859  1.00 10.00      A   
ATOM   1853  HN  PHE   198     -12.662  13.399   1.780  1.00 10.00      A   
ATOM   1854  CA  PHE   198     -11.547  14.428   0.310  1.00 10.00      A   
ATOM   1855  CB  PHE   198     -12.281  15.757   0.519  1.00 10.00      A   
ATOM   1856  CG  PHE   198     -13.306  16.067  -0.536  1.00 10.00      A   
ATOM   1857  CD1 PHE   198     -14.486  15.345  -0.612  1.00 10.00      A   
ATOM   1858  CD2 PHE   198     -13.090  17.083  -1.451  1.00 10.00      A   
ATOM   1859  CE1 PHE   198     -15.429  15.631  -1.581  1.00 10.00      A   
ATOM   1860  CE2 PHE   198     -14.028  17.374  -2.422  1.00 10.00      A   
ATOM   1861  CZ  PHE   198     -15.201  16.648  -2.487  1.00 10.00      A   
ATOM   1862  C   PHE   198     -10.179  14.476   0.981  1.00 10.00      A   
ATOM   1863  O   PHE   198     -10.051  14.167   2.169  1.00 10.00      A   
ATOM   1864  N   SER   199      -9.160  14.845   0.224  1.00 10.00      A   
ATOM   1865  HN  SER   199      -9.321  15.085  -0.718  1.00 10.00      A   
ATOM   1866  CA  SER   199      -7.811  14.921   0.758  1.00 10.00      A   
ATOM   1867  CB  SER   199      -6.884  13.993  -0.024  1.00 10.00      A   
ATOM   1868  OG  SER   199      -7.453  12.697  -0.138  1.00 10.00      A   
ATOM   1869  HG  SER   199      -8.238  12.745  -0.697  1.00 10.00      A   
ATOM   1870  C   SER   199      -7.293  16.353   0.721  1.00 10.00      A   
ATOM   1871  O   SER   199      -7.377  17.023  -0.309  1.00 10.00      A   
ATOM   1872  N   PHE   200      -6.782  16.821   1.852  1.00 10.00      A   
ATOM   1873  HN  PHE   200      -6.768  16.244   2.648  1.00 10.00      A   
ATOM   1874  CA  PHE   200      -6.255  18.174   1.950  1.00 10.00      A   
ATOM   1875  CB  PHE   200      -6.777  18.869   3.210  1.00 10.00      A   
ATOM   1876  CG  PHE   200      -8.272  18.850   3.345  1.00 10.00      A   
ATOM   1877  CD1 PHE   200      -8.862  18.625   4.577  1.00 10.00      A   
ATOM   1878  CD2 PHE   200      -9.088  19.053   2.242  1.00 10.00      A   
ATOM   1879  CE1 PHE   200     -10.236  18.602   4.709  1.00 10.00      A   
ATOM   1880  CE2 PHE   200     -10.461  19.031   2.367  1.00 10.00      A   
ATOM   1881  CZ  PHE   200     -11.036  18.807   3.602  1.00 10.00      A   
ATOM   1882  C   PHE   200      -4.736  18.167   1.956  1.00 10.00      A   
ATOM   1883  O   PHE   200      -4.113  17.343   2.631  1.00 10.00      A   
ATOM   1884  N   PHE   201      -4.150  19.080   1.199  1.00 10.00      A   
ATOM   1885  HN  PHE   201      -4.714  19.700   0.679  1.00 10.00      A   
ATOM   1886  CA  PHE   201      -2.702  19.199   1.108  1.00 10.00      A   
ATOM   1887  CB  PHE   201      -2.209  18.747  -0.271  1.00 10.00      A   
ATOM   1888  CG  PHE   201      -2.164  17.256  -0.456  1.00 10.00      A   
ATOM   1889  CD1 PHE   201      -3.322  16.539  -0.710  1.00 10.00      A   
ATOM   1890  CD2 PHE   201      -0.962  16.571  -0.382  1.00 10.00      A   
ATOM   1891  CE1 PHE   201      -3.282  15.169  -0.887  1.00 10.00      A   
ATOM   1892  CE2 PHE   201      -0.916  15.202  -0.558  1.00 10.00      A   
ATOM   1893  CZ  PHE   201      -2.077  14.500  -0.810  1.00 10.00      A   
ATOM   1894  C   PHE   201      -2.267  20.637   1.365  1.00 10.00      A   
ATOM   1895  O   PHE   201      -2.910  21.580   0.903  1.00 10.00      A   
ATOM   1896  N   ASN   202      -1.179  20.800   2.105  1.00 10.00      A   
ATOM   1897  HN  ASN   202      -0.704  20.007   2.440  1.00 10.00      A   
ATOM   1898  CA  ASN   202      -0.657  22.124   2.422  1.00 10.00      A   
ATOM   1899  CB  ASN   202      -0.408  22.248   3.929  1.00 10.00      A   
ATOM   1900  CG  ASN   202       0.330  23.513   4.327  1.00 10.00      A   
ATOM   1901  OD1 ASN   202       1.559  23.528   4.390  1.00 10.00      A   
ATOM   1902  ND2 ASN   202      -0.409  24.578   4.611  1.00 10.00      A   
ATOM   1903 HD21 ASN   202      -1.392  24.499   4.552  1.00 10.00      A   
ATOM   1904 HD22 ASN   202       0.050  25.401   4.878  1.00 10.00      A   
ATOM   1905  C   ASN   202       0.623  22.388   1.626  1.00 10.00      A   
ATOM   1906  O   ASN   202       1.677  21.822   1.917  1.00 10.00      A   
ATOM   1907  N   PRO   203       0.537  23.245   0.594  1.00 10.00      A   
ATOM   1908  CA  PRO   203       1.679  23.568  -0.266  1.00 10.00      A   
ATOM   1909  CB  PRO   203       1.000  24.073  -1.535  1.00 10.00      A   
ATOM   1910  CG  PRO   203      -0.245  24.729  -1.043  1.00 10.00      A   
ATOM   1911  CD  PRO   203      -0.683  23.958   0.175  1.00 10.00      A   
ATOM   1912  C   PRO   203       2.586  24.652   0.313  1.00 10.00      A   
ATOM   1913  O   PRO   203       3.691  24.877  -0.190  1.00 10.00      A   
ATOM   1914  N   GLN   204       2.119  25.335   1.350  1.00 10.00      A   
ATOM   1915  HN  GLN   204       1.227  25.129   1.703  1.00 10.00      A   
ATOM   1916  CA  GLN   204       2.915  26.379   1.976  1.00 10.00      A   
ATOM   1917  CB  GLN   204       2.068  27.610   2.303  1.00 10.00      A   
ATOM   1918  CG  GLN   204       1.523  28.335   1.084  1.00 10.00      A   
ATOM   1919  CD  GLN   204       0.968  29.703   1.428  1.00 10.00      A   
ATOM   1920  OE1 GLN   204      -0.204  29.843   1.780  1.00 10.00      A   
ATOM   1921  NE2 GLN   204       1.805  30.723   1.329  1.00 10.00      A   
ATOM   1922 HE21 GLN   204       2.729  30.544   1.043  1.00 10.00      A   
ATOM   1923 HE22 GLN   204       1.468  31.617   1.542  1.00 10.00      A   
ATOM   1924  C   GLN   204       3.615  25.848   3.222  1.00 10.00      A   
ATOM   1925  O   GLN   204       4.624  25.149   3.122  1.00 10.00      A   
ATOM   1926  N   ASP   205       3.068  26.165   4.388  1.00 10.00      A   
ATOM   1927  HN  ASP   205       2.257  26.716   4.401  1.00 10.00      A   
ATOM   1928  CA  ASP   205       3.631  25.716   5.657  1.00 10.00      A   
ATOM   1929  CB  ASP   205       4.929  26.473   5.996  1.00 10.00      A   
ATOM   1930  CG  ASP   205       4.750  27.566   7.034  1.00 10.00      A   
ATOM   1931  OD1 ASP   205       4.306  28.673   6.667  1.00 10.00      A   
ATOM   1932  OD2 ASP   205       5.049  27.315   8.225  1.00 10.00      A   
ATOM   1933  C   ASP   205       2.596  25.862   6.766  1.00 10.00      A   
ATOM   1934  O   ASP   205       1.525  26.435   6.546  1.00 10.00      A   
ATOM   1935  N   THR   206       2.917  25.345   7.944  1.00 10.00      A   
ATOM   1936  HN  THR   206       3.791  24.906   8.049  1.00 10.00      A   
ATOM   1937  CA  THR   206       2.021  25.404   9.091  1.00 10.00      A   
ATOM   1938  CB  THR   206       2.664  24.729  10.318  1.00 10.00      A   
ATOM   1939  OG1 THR   206       3.456  23.610   9.892  1.00 10.00      A   
ATOM   1940  HG1 THR   206       2.888  22.965   9.448  1.00 10.00      A   
ATOM   1941  CG2 THR   206       1.593  24.251  11.284  1.00 10.00      A   
ATOM   1942  C   THR   206       1.635  26.843   9.455  1.00 10.00      A   
ATOM   1943  O   THR   206       0.469  27.128   9.735  1.00 10.00      A   
ATOM   1944  N   GLU   207       2.603  27.752   9.426  1.00 10.00      A   
ATOM   1945  HN  GLU   207       3.514  27.486   9.149  1.00 10.00      A   
ATOM   1946  CA  GLU   207       2.345  29.145   9.774  1.00 10.00      A   
ATOM   1947  CB  GLU   207       3.644  29.922   9.973  1.00 10.00      A   
ATOM   1948  CG  GLU   207       4.436  29.465  11.188  1.00 10.00      A   
ATOM   1949  CD  GLU   207       5.424  30.502  11.677  1.00 10.00      A   
ATOM   1950  OE1 GLU   207       4.983  31.582  12.134  1.00 10.00      A   
ATOM   1951  OE2 GLU   207       6.644  30.239  11.625  1.00 10.00      A   
ATOM   1952  C   GLU   207       1.429  29.825   8.762  1.00 10.00      A   
ATOM   1953  O   GLU   207       0.575  30.634   9.133  1.00 10.00      A   
ATOM   1954  N   GLU   208       1.593  29.484   7.488  1.00 10.00      A   
ATOM   1955  HN  GLU   208       2.305  28.846   7.253  1.00 10.00      A   
ATOM   1956  CA  GLU   208       0.759  30.048   6.429  1.00 10.00      A   
ATOM   1957  CB  GLU   208       1.410  29.855   5.058  1.00 10.00      A   
ATOM   1958  CG  GLU   208       2.562  30.805   4.782  1.00 10.00      A   
ATOM   1959  CD  GLU   208       2.194  32.246   5.061  1.00 10.00      A   
ATOM   1960  OE1 GLU   208       1.462  32.848   4.247  1.00 10.00      A   
ATOM   1961  OE2 GLU   208       2.647  32.792   6.092  1.00 10.00      A   
ATOM   1962  C   GLU   208      -0.634  29.424   6.444  1.00 10.00      A   
ATOM   1963  O   GLU   208      -1.552  29.894   5.774  1.00 10.00      A   
ATOM   1964  N   ASN   209      -0.778  28.350   7.203  1.00 10.00      A   
ATOM   1965  HN  ASN   209      -0.002  28.004   7.693  1.00 10.00      A   
ATOM   1966  CA  ASN   209      -2.060  27.668   7.321  1.00 10.00      A   
ATOM   1967  CB  ASN   209      -1.852  26.161   7.516  1.00 10.00      A   
ATOM   1968  CG  ASN   209      -3.119  25.433   7.929  1.00 10.00      A   
ATOM   1969  OD1 ASN   209      -3.384  25.250   9.117  1.00 10.00      A   
ATOM   1970  ND2 ASN   209      -3.904  25.010   6.954  1.00 10.00      A   
ATOM   1971 HD21 ASN   209      -3.629  25.188   6.023  1.00 10.00      A   
ATOM   1972 HD22 ASN   209      -4.733  24.539   7.197  1.00 10.00      A   
ATOM   1973  C   ASN   209      -2.860  28.254   8.479  1.00 10.00      A   
ATOM   1974  O   ASN   209      -4.053  28.528   8.354  1.00 10.00      A   
ATOM   1975  N   ILE   210      -2.187  28.455   9.603  1.00 10.00      A   
ATOM   1976  HN  ILE   210      -1.236  28.218   9.636  1.00 10.00      A   
ATOM   1977  CA  ILE   210      -2.824  29.006  10.790  1.00 10.00      A   
ATOM   1978  CB  ILE   210      -1.987  28.728  12.059  1.00 10.00      A   
ATOM   1979  CG1 ILE   210      -1.775  27.220  12.236  1.00 10.00      A   
ATOM   1980  CG2 ILE   210      -2.659  29.321  13.290  1.00 10.00      A   
ATOM   1981  CD1 ILE   210      -0.833  26.859  13.365  1.00 10.00      A   
ATOM   1982  C   ILE   210      -3.058  30.512  10.646  1.00 10.00      A   
ATOM   1983  O   ILE   210      -4.153  31.009  10.914  1.00 10.00      A   
ATOM   1984  N   LYS   211      -2.035  31.233  10.211  1.00 10.00      A   
ATOM   1985  HN  LYS   211      -1.191  30.786   9.986  1.00 10.00      A   
ATOM   1986  CA  LYS   211      -2.138  32.677  10.045  1.00 10.00      A   
ATOM   1987  CB  LYS   211      -1.085  33.391  10.898  1.00 10.00      A   
ATOM   1988  CG  LYS   211      -1.153  33.062  12.380  1.00 10.00      A   
ATOM   1989  CD  LYS   211      -0.079  33.802  13.156  1.00 10.00      A   
ATOM   1990  CE  LYS   211       0.146  33.171  14.517  1.00 10.00      A   
ATOM   1991  NZ  LYS   211       1.331  33.745  15.196  1.00 10.00      A   
ATOM   1992  HZ1 LYS   211       1.094  34.667  15.614  1.00 10.00      A   
ATOM   1993  HZ2 LYS   211       2.104  33.880  14.512  1.00 10.00      A   
ATOM   1994  HZ3 LYS   211       1.658  33.109  15.949  1.00 10.00      A   
ATOM   1995  C   LYS   211      -1.980  33.068   8.580  1.00 10.00      A   
ATOM   1996  O   LYS   211      -1.185  33.941   8.241  1.00 10.00      A   
ATOM   1997  N   GLY   212      -2.740  32.416   7.714  1.00 10.00      A   
ATOM   1998  HN  GLY   212      -3.362  31.731   8.035  1.00 10.00      A   
ATOM   1999  CA  GLY   212      -2.669  32.714   6.301  1.00 10.00      A   
ATOM   2000  C   GLY   212      -3.870  33.502   5.832  1.00 10.00      A   
ATOM   2001  O   GLY   212      -5.007  33.037   5.945  1.00 10.00      A   
ATOM   2002  N   GLU   213      -3.621  34.701   5.323  1.00 10.00      A   
ATOM   2003  HN  GLU   213      -2.693  35.018   5.279  1.00 10.00      A   
ATOM   2004  CA  GLU   213      -4.686  35.558   4.830  1.00 10.00      A   
ATOM   2005  CB  GLU   213      -4.133  36.941   4.488  1.00 10.00      A   
ATOM   2006  CG  GLU   213      -5.201  37.991   4.248  1.00 10.00      A   
ATOM   2007  CD  GLU   213      -4.660  39.222   3.561  1.00 10.00      A   
ATOM   2008  OE1 GLU   213      -5.037  39.466   2.398  1.00 10.00      A   
ATOM   2009  OE2 GLU   213      -3.851  39.948   4.176  1.00 10.00      A   
ATOM   2010  C   GLU   213      -5.323  34.933   3.596  1.00 10.00      A   
ATOM   2011  O   GLU   213      -6.547  34.884   3.465  1.00 10.00      A   
ATOM   2012  N   THR   214      -4.481  34.447   2.702  1.00 10.00      A   
ATOM   2013  HN  THR   214      -3.518  34.513   2.867  1.00 10.00      A   
ATOM   2014  CA  THR   214      -4.944  33.812   1.483  1.00 10.00      A   
ATOM   2015  CB  THR   214      -4.093  34.254   0.276  1.00 10.00      A   
ATOM   2016  OG1 THR   214      -3.761  35.646   0.408  1.00 10.00      A   
ATOM   2017  HG1 THR   214      -2.907  35.808  -0.012  1.00 10.00      A   
ATOM   2018  CG2 THR   214      -4.856  34.046  -1.023  1.00 10.00      A   
ATOM   2019  C   THR   214      -4.871  32.293   1.639  1.00 10.00      A   
ATOM   2020  O   THR   214      -3.796  31.734   1.853  1.00 10.00      A   
ATOM   2021  N   ASN   215      -6.020  31.636   1.553  1.00 10.00      A   
ATOM   2022  HN  ASN   215      -6.846  32.137   1.380  1.00 10.00      A   
ATOM   2023  CA  ASN   215      -6.082  30.183   1.693  1.00 10.00      A   
ATOM   2024  CB  ASN   215      -7.531  29.721   1.885  1.00 10.00      A   
ATOM   2025  CG  ASN   215      -8.081  30.053   3.260  1.00 10.00      A   
ATOM   2026  OD1 ASN   215      -7.356  30.044   4.258  1.00 10.00      A   
ATOM   2027  ND2 ASN   215      -9.367  30.361   3.326  1.00 10.00      A   
ATOM   2028 HD21 ASN   215      -9.889  30.362   2.491  1.00 10.00      A   
ATOM   2029 HD22 ASN   215      -9.752  30.565   4.208  1.00 10.00      A   
ATOM   2030  C   ASN   215      -5.471  29.498   0.476  1.00 10.00      A   
ATOM   2031  O   ASN   215      -5.931  29.694  -0.651  1.00 10.00      A   
ATOM   2032  N   SER   216      -4.436  28.697   0.705  1.00 10.00      A   
ATOM   2033  HN  SER   216      -4.105  28.593   1.625  1.00 10.00      A   
ATOM   2034  CA  SER   216      -3.759  27.995  -0.377  1.00 10.00      A   
ATOM   2035  CB  SER   216      -2.285  28.402  -0.418  1.00 10.00      A   
ATOM   2036  OG  SER   216      -2.139  29.797  -0.199  1.00 10.00      A   
ATOM   2037  HG  SER   216      -1.660  29.939   0.631  1.00 10.00      A   
ATOM   2038  C   SER   216      -3.881  26.478  -0.234  1.00 10.00      A   
ATOM   2039  O   SER   216      -3.276  25.726  -1.001  1.00 10.00      A   
ATOM   2040  N   GLU   217      -4.657  26.037   0.749  1.00 10.00      A   
ATOM   2041  HN  GLU   217      -5.102  26.688   1.331  1.00 10.00      A   
ATOM   2042  CA  GLU   217      -4.858  24.612   0.994  1.00 10.00      A   
ATOM   2043  CB  GLU   217      -5.753  24.392   2.213  1.00 10.00      A   
ATOM   2044  CG  GLU   217      -5.018  24.349   3.543  1.00 10.00      A   
ATOM   2045  CD  GLU   217      -4.273  25.630   3.846  1.00 10.00      A   
ATOM   2046  OE1 GLU   217      -4.865  26.720   3.683  1.00 10.00      A   
ATOM   2047  OE2 GLU   217      -3.093  25.548   4.253  1.00 10.00      A   
ATOM   2048  C   GLU   217      -5.457  23.915  -0.226  1.00 10.00      A   
ATOM   2049  O   GLU   217      -6.511  24.310  -0.730  1.00 10.00      A   
ATOM   2050  N   ILE   218      -4.776  22.879  -0.691  1.00 10.00      A   
ATOM   2051  HN  ILE   218      -3.951  22.608  -0.230  1.00 10.00      A   
ATOM   2052  CA  ILE   218      -5.223  22.116  -1.848  1.00 10.00      A   
ATOM   2053  CB  ILE   218      -4.035  21.429  -2.562  1.00 10.00      A   
ATOM   2054  CG1 ILE   218      -2.932  22.447  -2.872  1.00 10.00      A   
ATOM   2055  CG2 ILE   218      -4.497  20.738  -3.840  1.00 10.00      A   
ATOM   2056  CD1 ILE   218      -1.659  21.828  -3.407  1.00 10.00      A   
ATOM   2057  C   ILE   218      -6.230  21.054  -1.416  1.00 10.00      A   
ATOM   2058  O   ILE   218      -6.062  20.419  -0.373  1.00 10.00      A   
ATOM   2059  N   SER   219      -7.272  20.876  -2.212  1.00 10.00      A   
ATOM   2060  HN  SER   219      -7.340  21.406  -3.032  1.00 10.00      A   
ATOM   2061  CA  SER   219      -8.306  19.897  -1.926  1.00 10.00      A   
ATOM   2062  CB  SER   219      -9.611  20.602  -1.533  1.00 10.00      A   
ATOM   2063  OG  SER   219     -10.532  19.698  -0.942  1.00 10.00      A   
ATOM   2064  HG  SER   219     -11.430  20.022  -1.076  1.00 10.00      A   
ATOM   2065  C   SER   219      -8.525  19.019  -3.154  1.00 10.00      A   
ATOM   2066  O   SER   219      -8.674  19.523  -4.272  1.00 10.00      A   
ATOM   2067  N   ILE   220      -8.512  17.708  -2.953  1.00 10.00      A   
ATOM   2068  HN  ILE   220      -8.373  17.366  -2.044  1.00 10.00      A   
ATOM   2069  CA  ILE   220      -8.703  16.767  -4.048  1.00 10.00      A   
ATOM   2070  CB  ILE   220      -7.384  16.064  -4.443  1.00 10.00      A   
ATOM   2071  CG1 ILE   220      -6.699  15.472  -3.209  1.00 10.00      A   
ATOM   2072  CG2 ILE   220      -6.453  17.023  -5.171  1.00 10.00      A   
ATOM   2073  CD1 ILE   220      -5.647  14.439  -3.532  1.00 10.00      A   
ATOM   2074  C   ILE   220      -9.734  15.701  -3.695  1.00 10.00      A   
ATOM   2075  O   ILE   220      -9.855  15.292  -2.534  1.00 10.00      A   
ATOM   2076  N   ILE   221     -10.471  15.262  -4.703  1.00 10.00      A   
ATOM   2077  HN  ILE   221     -10.330  15.643  -5.596  1.00 10.00      A   
ATOM   2078  CA  ILE   221     -11.480  14.231  -4.530  1.00 10.00      A   
ATOM   2079  CB  ILE   221     -12.673  14.448  -5.480  1.00 10.00      A   
ATOM   2080  CG1 ILE   221     -13.116  15.914  -5.444  1.00 10.00      A   
ATOM   2081  CG2 ILE   221     -13.824  13.535  -5.093  1.00 10.00      A   
ATOM   2082  CD1 ILE   221     -14.223  16.255  -6.417  1.00 10.00      A   
ATOM   2083  C   ILE   221     -10.851  12.870  -4.807  1.00 10.00      A   
ATOM   2084  O   ILE   221     -10.345  12.634  -5.909  1.00 10.00      A   
ATOM   2085  N   ASP   222     -10.879  11.990  -3.801  1.00 10.00      A   
ATOM   2086  HN  ASP   222     -11.320  12.245  -2.959  1.00 10.00      A   
ATOM   2087  CA  ASP   222     -10.280  10.652  -3.905  1.00 10.00      A   
ATOM   2088  CB  ASP   222     -10.850   9.851  -5.088  1.00 10.00      A   
ATOM   2089  CG  ASP   222     -10.002   8.651  -5.467  1.00 10.00      A   
ATOM   2090  OD1 ASP   222      -9.298   8.725  -6.497  1.00 10.00      A   
ATOM   2091  OD2 ASP   222     -10.030   7.635  -4.737  1.00 10.00      A   
ATOM   2092  C   ASP   222      -8.755  10.753  -3.980  1.00 10.00      A   
ATOM   2093  O   ASP   222      -8.212  11.771  -4.411  1.00 10.00      A   
ATOM   2094  N   ALA   223      -8.059   9.719  -3.545  1.00 10.00      A   
ATOM   2095  HN  ALA   223      -8.529   8.921  -3.211  1.00 10.00      A   
ATOM   2096  CA  ALA   223      -6.607   9.736  -3.573  1.00 10.00      A   
ATOM   2097  CB  ALA   223      -6.076  10.483  -2.359  1.00 10.00      A   
ATOM   2098  C   ALA   223      -6.031   8.331  -3.612  1.00 10.00      A   
ATOM   2099  O   ALA   223      -6.653   7.381  -3.141  1.00 10.00      A   
ATOM   2100  N   THR   224      -4.855   8.204  -4.204  1.00 10.00      A   
ATOM   2101  HN  THR   224      -4.437   8.995  -4.616  1.00 10.00      A   
ATOM   2102  CA  THR   224      -4.172   6.925  -4.279  1.00 10.00      A   
ATOM   2103  CB  THR   224      -3.216   6.873  -5.490  1.00 10.00      A   
ATOM   2104  OG1 THR   224      -2.348   8.018  -5.474  1.00 10.00      A   
ATOM   2105  HG1 THR   224      -2.875   8.827  -5.609  1.00 10.00      A   
ATOM   2106  CG2 THR   224      -4.000   6.856  -6.794  1.00 10.00      A   
ATOM   2107  C   THR   224      -3.378   6.708  -2.995  1.00 10.00      A   
ATOM   2108  O   THR   224      -3.343   7.588  -2.132  1.00 10.00      A   
ATOM   2109  N   LEU   225      -2.736   5.555  -2.867  1.00 10.00      A   
ATOM   2110  HN  LEU   225      -2.806   4.881  -3.587  1.00 10.00      A   
ATOM   2111  CA  LEU   225      -1.949   5.250  -1.679  1.00 10.00      A   
ATOM   2112  CB  LEU   225      -1.328   3.859  -1.789  1.00 10.00      A   
ATOM   2113  CG  LEU   225      -0.826   3.238  -0.484  1.00 10.00      A   
ATOM   2114  CD1 LEU   225      -1.969   3.061   0.505  1.00 10.00      A   
ATOM   2115  CD2 LEU   225      -0.138   1.911  -0.760  1.00 10.00      A   
ATOM   2116  C   LEU   225      -0.863   6.302  -1.455  1.00 10.00      A   
ATOM   2117  O   LEU   225      -0.627   6.733  -0.328  1.00 10.00      A   
ATOM   2118  N   LYS   226      -0.230   6.736  -2.540  1.00 10.00      A   
ATOM   2119  HN  LYS   226      -0.477   6.371  -3.416  1.00 10.00      A   
ATOM   2120  CA  LYS   226       0.827   7.739  -2.459  1.00 10.00      A   
ATOM   2121  CB  LYS   226       1.496   7.920  -3.819  1.00 10.00      A   
ATOM   2122  CG  LYS   226       2.170   6.666  -4.344  1.00 10.00      A   
ATOM   2123  CD  LYS   226       2.932   6.943  -5.626  1.00 10.00      A   
ATOM   2124  CE  LYS   226       3.820   5.767  -5.994  1.00 10.00      A   
ATOM   2125  NZ  LYS   226       4.697   6.074  -7.152  1.00 10.00      A   
ATOM   2126  HZ1 LYS   226       5.479   5.394  -7.201  1.00 10.00      A   
ATOM   2127  HZ2 LYS   226       5.098   7.033  -7.059  1.00 10.00      A   
ATOM   2128  HZ3 LYS   226       4.151   6.025  -8.036  1.00 10.00      A   
ATOM   2129  C   LYS   226       0.292   9.078  -1.951  1.00 10.00      A   
ATOM   2130  O   LYS   226       0.987   9.816  -1.252  1.00 10.00      A   
ATOM   2131  N   GLU   227      -0.947   9.383  -2.301  1.00 10.00      A   
ATOM   2132  HN  GLU   227      -1.455   8.755  -2.856  1.00 10.00      A   
ATOM   2133  CA  GLU   227      -1.573  10.627  -1.877  1.00 10.00      A   
ATOM   2134  CB  GLU   227      -2.701  11.009  -2.836  1.00 10.00      A   
ATOM   2135  CG  GLU   227      -2.247  11.273  -4.261  1.00 10.00      A   
ATOM   2136  CD  GLU   227      -3.397  11.286  -5.245  1.00 10.00      A   
ATOM   2137  OE1 GLU   227      -3.692  10.222  -5.829  1.00 10.00      A   
ATOM   2138  OE2 GLU   227      -4.002  12.356  -5.447  1.00 10.00      A   
ATOM   2139  C   GLU   227      -2.117  10.494  -0.461  1.00 10.00      A   
ATOM   2140  O   GLU   227      -2.055  11.432   0.329  1.00 10.00      A   
ATOM   2141  N   GLU   228      -2.641   9.316  -0.154  1.00 10.00      A   
ATOM   2142  HN  GLU   228      -2.661   8.613  -0.842  1.00 10.00      A   
ATOM   2143  CA  GLU   228      -3.206   9.026   1.158  1.00 10.00      A   
ATOM   2144  CB  GLU   228      -3.849   7.638   1.138  1.00 10.00      A   
ATOM   2145  CG  GLU   228      -4.680   7.303   2.362  1.00 10.00      A   
ATOM   2146  CD  GLU   228      -5.863   6.417   2.030  1.00 10.00      A   
ATOM   2147  OE1 GLU   228      -5.727   5.179   2.130  1.00 10.00      A   
ATOM   2148  OE2 GLU   228      -6.934   6.961   1.674  1.00 10.00      A   
ATOM   2149  C   GLU   228      -2.143   9.106   2.252  1.00 10.00      A   
ATOM   2150  O   GLU   228      -2.397   9.618   3.344  1.00 10.00      A   
ATOM   2151  N   LEU   229      -0.952   8.613   1.950  1.00 10.00      A   
ATOM   2152  HN  LEU   229      -0.809   8.214   1.064  1.00 10.00      A   
ATOM   2153  CA  LEU   229       0.147   8.627   2.905  1.00 10.00      A   
ATOM   2154  CB  LEU   229       1.303   7.760   2.399  1.00 10.00      A   
ATOM   2155  CG  LEU   229       1.034   6.256   2.329  1.00 10.00      A   
ATOM   2156  CD1 LEU   229       2.115   5.555   1.520  1.00 10.00      A   
ATOM   2157  CD2 LEU   229       0.935   5.660   3.726  1.00 10.00      A   
ATOM   2158  C   LEU   229       0.638  10.047   3.178  1.00 10.00      A   
ATOM   2159  O   LEU   229       1.164  10.337   4.252  1.00 10.00      A   
ATOM   2160  N   LEU   230       0.453  10.932   2.211  1.00 10.00      A   
ATOM   2161  HN  LEU   230       0.003  10.653   1.386  1.00 10.00      A   
ATOM   2162  CA  LEU   230       0.892  12.316   2.349  1.00 10.00      A   
ATOM   2163  CB  LEU   230       1.682  12.751   1.109  1.00 10.00      A   
ATOM   2164  CG  LEU   230       2.989  11.990   0.853  1.00 10.00      A   
ATOM   2165  CD1 LEU   230       3.555  12.318  -0.520  1.00 10.00      A   
ATOM   2166  CD2 LEU   230       4.009  12.284   1.943  1.00 10.00      A   
ATOM   2167  C   LEU   230      -0.288  13.248   2.595  1.00 10.00      A   
ATOM   2168  O   LEU   230      -0.166  14.467   2.481  1.00 10.00      A   
ATOM   2169  N   ARG   231      -1.427  12.668   2.944  1.00 10.00      A   
ATOM   2170  HN  ARG   231      -1.458  11.694   3.035  1.00 10.00      A   
ATOM   2171  CA  ARG   231      -2.629  13.441   3.207  1.00 10.00      A   
ATOM   2172  CB  ARG   231      -3.862  12.532   3.201  1.00 10.00      A   
ATOM   2173  CG  ARG   231      -5.185  13.279   3.220  1.00 10.00      A   
ATOM   2174  CD  ARG   231      -6.356  12.335   3.450  1.00 10.00      A   
ATOM   2175  NE  ARG   231      -6.672  11.530   2.267  1.00 10.00      A   
ATOM   2176  HE  ARG   231      -6.766  12.006   1.406  1.00 10.00      A   
ATOM   2177  CZ  ARG   231      -6.849  10.210   2.289  1.00 10.00      A   
ATOM   2178  NH1 ARG   231      -6.744   9.537   3.430  1.00 10.00      A   
ATOM   2179 HH11 ARG   231      -6.881   8.499   3.441  1.00 10.00      A   
ATOM   2180 HH12 ARG   231      -6.522  10.036   4.320  1.00 10.00      A   
ATOM   2181  NH2 ARG   231      -7.128   9.557   1.166  1.00 10.00      A   
ATOM   2182 HH21 ARG   231      -7.214  10.069   0.262  1.00 10.00      A   
ATOM   2183 HH22 ARG   231      -7.261   8.510   1.187  1.00 10.00      A   
ATOM   2184  C   ARG   231      -2.508  14.166   4.542  1.00 10.00      A   
ATOM   2185  O   ARG   231      -2.357  13.535   5.590  1.00 10.00      A   
ATOM   2186  N   ASP   232      -2.565  15.492   4.489  1.00 10.00      A   
ATOM   2187  HN  ASP   232      -2.680  15.931   3.618  1.00 10.00      A   
ATOM   2188  CA  ASP   232      -2.458  16.317   5.688  1.00 10.00      A   
ATOM   2189  CB  ASP   232      -2.078  17.750   5.305  1.00 10.00      A   
ATOM   2190  CG  ASP   232      -0.956  18.319   6.149  1.00 10.00      A   
ATOM   2191  OD1 ASP   232      -0.904  18.027   7.362  1.00 10.00      A   
ATOM   2192  OD2 ASP   232      -0.118  19.064   5.597  1.00 10.00      A   
ATOM   2193  C   ASP   232      -3.784  16.319   6.440  1.00 10.00      A   
ATOM   2194  O   ASP   232      -3.824  16.235   7.664  1.00 10.00      A   
ATOM   2195  N   GLY   233      -4.874  16.411   5.693  1.00 10.00      A   
ATOM   2196  HN  GLY   233      -4.784  16.470   4.720  1.00 10.00      A   
ATOM   2197  CA  GLY   233      -6.190  16.421   6.302  1.00 10.00      A   
ATOM   2198  C   GLY   233      -7.169  15.540   5.557  1.00 10.00      A   
ATOM   2199  O   GLY   233      -7.198  15.543   4.327  1.00 10.00      A   
ATOM   2200  N   VAL   234      -7.972  14.790   6.297  1.00 10.00      A   
ATOM   2201  HN  VAL   234      -7.909  14.838   7.275  1.00 10.00      A   
ATOM   2202  CA  VAL   234      -8.956  13.899   5.698  1.00 10.00      A   
ATOM   2203  CB  VAL   234      -8.749  12.436   6.167  1.00 10.00      A   
ATOM   2204  CG1 VAL   234      -8.862  12.314   7.681  1.00 10.00      A   
ATOM   2205  CG2 VAL   234      -9.708  11.482   5.465  1.00 10.00      A   
ATOM   2206  C   VAL   234     -10.375  14.361   6.022  1.00 10.00      A   
ATOM   2207  O   VAL   234     -10.651  14.808   7.137  1.00 10.00      A   
ATOM   2208  N   LEU   235     -11.257  14.285   5.035  1.00 10.00      A   
ATOM   2209  HN  LEU   235     -10.964  13.957   4.158  1.00 10.00      A   
ATOM   2210  CA  LEU   235     -12.647  14.681   5.211  1.00 10.00      A   
ATOM   2211  CB  LEU   235     -12.887  16.075   4.622  1.00 10.00      A   
ATOM   2212  CG  LEU   235     -14.292  16.660   4.798  1.00 10.00      A   
ATOM   2213  CD1 LEU   235     -14.537  17.052   6.246  1.00 10.00      A   
ATOM   2214  CD2 LEU   235     -14.495  17.852   3.878  1.00 10.00      A   
ATOM   2215  C   LEU   235     -13.564  13.670   4.537  1.00 10.00      A   
ATOM   2216  O   LEU   235     -13.398  13.363   3.358  1.00 10.00      A   
ATOM   2217  N   THR   236     -14.511  13.137   5.290  1.00 10.00      A   
ATOM   2218  HN  THR   236     -14.575  13.393   6.236  1.00 10.00      A   
ATOM   2219  CA  THR   236     -15.448  12.166   4.751  1.00 10.00      A   
ATOM   2220  CB  THR   236     -15.221  10.772   5.358  1.00 10.00      A   
ATOM   2221  OG1 THR   236     -13.815  10.498   5.400  1.00 10.00      A   
ATOM   2222  HG1 THR   236     -13.505  10.293   4.513  1.00 10.00      A   
ATOM   2223  CG2 THR   236     -15.913   9.710   4.515  1.00 10.00      A   
ATOM   2224  C   THR   236     -16.888  12.602   4.999  1.00 10.00      A   
ATOM   2225  O   THR   236     -17.409  12.484   6.113  1.00 10.00      A   
ATOM   2226  N   VAL   237     -17.523  13.127   3.967  1.00 10.00      A   
ATOM   2227  HN  VAL   237     -17.056  13.212   3.109  1.00 10.00      A   
ATOM   2228  CA  VAL   237     -18.900  13.578   4.074  1.00 10.00      A   
ATOM   2229  CB  VAL   237     -19.075  15.016   3.541  1.00 10.00      A   
ATOM   2230  CG1 VAL   237     -20.479  15.527   3.826  1.00 10.00      A   
ATOM   2231  CG2 VAL   237     -18.037  15.942   4.156  1.00 10.00      A   
ATOM   2232  C   VAL   237     -19.823  12.630   3.317  1.00 10.00      A   
ATOM   2233  O   VAL   237     -19.547  12.260   2.173  1.00 10.00      A   
ATOM   2234  N   THR   238     -20.897  12.220   3.970  1.00 10.00      A   
ATOM   2235  HN  THR   238     -21.043  12.529   4.891  1.00 10.00      A   
ATOM   2236  CA  THR   238     -21.867  11.322   3.370  1.00 10.00      A   
ATOM   2237  CB  THR   238     -22.218  10.178   4.346  1.00 10.00      A   
ATOM   2238  OG1 THR   238     -21.022   9.705   4.988  1.00 10.00      A   
ATOM   2239  HG1 THR   238     -21.181   8.820   5.349  1.00 10.00      A   
ATOM   2240  CG2 THR   238     -22.885   9.024   3.612  1.00 10.00      A   
ATOM   2241  C   THR   238     -23.142  12.089   3.017  1.00 10.00      A   
ATOM   2242  O   THR   238     -23.703  12.790   3.862  1.00 10.00      A   
ATOM   2243  N   LEU   239     -23.579  11.973   1.769  1.00 10.00      A   
ATOM   2244  HN  LEU   239     -23.076  11.415   1.138  1.00 10.00      A   
ATOM   2245  CA  LEU   239     -24.793  12.640   1.311  1.00 10.00      A   
ATOM   2246  CB  LEU   239     -24.476  13.861   0.440  1.00 10.00      A   
ATOM   2247  CG  LEU   239     -23.833  15.054   1.148  1.00 10.00      A   
ATOM   2248  CD1 LEU   239     -22.380  15.211   0.728  1.00 10.00      A   
ATOM   2249  CD2 LEU   239     -24.616  16.327   0.869  1.00 10.00      A   
ATOM   2250  C   LEU   239     -25.676  11.664   0.545  1.00 10.00      A   
ATOM   2251  O   LEU   239     -25.348  10.479   0.432  1.00 10.00      A   
ATOM   2252  N   ASN   240     -26.794  12.155   0.030  1.00 10.00      A   
ATOM   2253  HN  ASN   240     -27.000  13.106   0.153  1.00 10.00      A   
ATOM   2254  CA  ASN   240     -27.724  11.320  -0.719  1.00 10.00      A   
ATOM   2255  CB  ASN   240     -28.795  10.720   0.208  1.00 10.00      A   
ATOM   2256  CG  ASN   240     -29.651  11.758   0.918  1.00 10.00      A   
ATOM   2257  OD1 ASN   240     -29.787  12.897   0.470  1.00 10.00      A   
ATOM   2258  ND2 ASN   240     -30.250  11.363   2.028  1.00 10.00      A   
ATOM   2259 HD21 ASN   240     -30.108  10.439   2.331  1.00 10.00      A   
ATOM   2260 HD22 ASN   240     -30.830  12.007   2.500  1.00 10.00      A   
ATOM   2261  C   ASN   240     -28.375  12.089  -1.867  1.00 10.00      A   
ATOM   2262  O   ASN   240     -28.189  13.302  -2.003  1.00 10.00      A   
ATOM   2263  N   LYS   241     -29.152  11.376  -2.675  1.00 10.00      A   
ATOM   2264  HN  LYS   241     -29.249  10.413  -2.508  1.00 10.00      A   
ATOM   2265  CA  LYS   241     -29.848  11.964  -3.818  1.00 10.00      A   
ATOM   2266  CB  LYS   241     -30.309  10.857  -4.772  1.00 10.00      A   
ATOM   2267  CG  LYS   241     -31.365   9.929  -4.186  1.00 10.00      A   
ATOM   2268  CD  LYS   241     -31.700   8.789  -5.137  1.00 10.00      A   
ATOM   2269  CE  LYS   241     -32.862   7.956  -4.619  1.00 10.00      A   
ATOM   2270  NZ  LYS   241     -34.175   8.618  -4.849  1.00 10.00      A   
ATOM   2271  HZ1 LYS   241     -34.157   9.592  -4.488  1.00 10.00      A   
ATOM   2272  HZ2 LYS   241     -34.928   8.095  -4.360  1.00 10.00      A   
ATOM   2273  HZ3 LYS   241     -34.391   8.641  -5.865  1.00 10.00      A   
ATOM   2274  C   LYS   241     -31.051  12.796  -3.371  1.00 10.00      A   
ATOM   2275  O   LYS   241     -31.758  13.384  -4.194  1.00 10.00      A   
ATOM   2276  N   ASN   242     -31.276  12.837  -2.066  1.00 10.00      A   
ATOM   2277  HN  ASN   242     -30.671  12.353  -1.466  1.00 10.00      A   
ATOM   2278  CA  ASN   242     -32.387  13.586  -1.493  1.00 10.00      A   
ATOM   2279  CB  ASN   242     -33.011  12.802  -0.332  1.00 10.00      A   
ATOM   2280  CG  ASN   242     -34.448  13.194  -0.046  1.00 10.00      A   
ATOM   2281  OD1 ASN   242     -35.069  13.928  -0.812  1.00 10.00      A   
ATOM   2282  ND2 ASN   242     -34.996  12.686   1.047  1.00 10.00      A   
ATOM   2283 HD21 ASN   242     -34.454  12.088   1.605  1.00 10.00      A   
ATOM   2284 HD22 ASN   242     -35.921  12.930   1.256  1.00 10.00      A   
ATOM   2285  C   ASN   242     -31.910  14.963  -1.030  1.00 10.00      A   
ATOM   2286  O   ASN   242     -32.665  15.729  -0.431  1.00 10.00      A   
ATOM   2287  N   ARG   243     -30.640  15.256  -1.323  1.00 10.00      A   
ATOM   2288  HN  ARG   243     -30.100  14.583  -1.789  1.00 10.00      A   
ATOM   2289  CA  ARG   243     -30.014  16.533  -0.977  1.00 10.00      A   
ATOM   2290  CB  ARG   243     -30.750  17.711  -1.628  1.00 10.00      A   
ATOM   2291  CG  ARG   243     -30.712  17.683  -3.148  1.00 10.00      A   
ATOM   2292  CD  ARG   243     -31.292  18.950  -3.754  1.00 10.00      A   
ATOM   2293  NE  ARG   243     -30.949  19.074  -5.173  1.00 10.00      A   
ATOM   2294  HE  ARG   243     -30.044  18.788  -5.440  1.00 10.00      A   
ATOM   2295  CZ  ARG   243     -31.780  19.532  -6.111  1.00 10.00      A   
ATOM   2296  NH1 ARG   243     -33.017  19.903  -5.792  1.00 10.00      A   
ATOM   2297 HH11 ARG   243     -33.662  20.261  -6.530  1.00 10.00      A   
ATOM   2298 HH12 ARG   243     -33.351  19.834  -4.808  1.00 10.00      A   
ATOM   2299  NH2 ARG   243     -31.376  19.614  -7.376  1.00 10.00      A   
ATOM   2300 HH21 ARG   243     -32.024  19.973  -8.114  1.00 10.00      A   
ATOM   2301 HH22 ARG   243     -30.410  19.322  -7.639  1.00 10.00      A   
ATOM   2302  C   ARG   243     -29.863  16.729   0.529  1.00 10.00      A   
ATOM   2303  O   ARG   243     -29.952  17.851   1.034  1.00 10.00      A   
ATOM   2304  N   GLU   244     -29.625  15.637   1.244  1.00 10.00      A   
ATOM   2305  HN  GLU   244     -29.560  14.769   0.788  1.00 10.00      A   
ATOM   2306  CA  GLU   244     -29.453  15.690   2.689  1.00 10.00      A   
ATOM   2307  CB  GLU   244     -30.441  14.757   3.386  1.00 10.00      A   
ATOM   2308  CG  GLU   244     -31.863  14.823   2.873  1.00 10.00      A   
ATOM   2309  CD  GLU   244     -32.730  13.766   3.515  1.00 10.00      A   
ATOM   2310  OE1 GLU   244     -33.633  14.126   4.301  1.00 10.00      A   
ATOM   2311  OE2 GLU   244     -32.502  12.566   3.252  1.00 10.00      A   
ATOM   2312  C   GLU   244     -28.042  15.271   3.076  1.00 10.00      A   
ATOM   2313  O   GLU   244     -27.386  14.513   2.357  1.00 10.00      A   
ATOM   2314  N   VAL   245     -27.582  15.764   4.214  1.00 10.00      A   
ATOM   2315  HN  VAL   245     -28.152  16.370   4.738  1.00 10.00      A   
ATOM   2316  CA  VAL   245     -26.261  15.424   4.717  1.00 10.00      A   
ATOM   2317  CB  VAL   245     -25.547  16.645   5.333  1.00 10.00      A   
ATOM   2318  CG1 VAL   245     -24.155  16.262   5.809  1.00 10.00      A   
ATOM   2319  CG2 VAL   245     -25.470  17.786   4.330  1.00 10.00      A   
ATOM   2320  C   VAL   245     -26.395  14.335   5.773  1.00 10.00      A   
ATOM   2321  O   VAL   245     -26.958  14.563   6.843  1.00 10.00      A   
ATOM   2322  N   VAL   246     -25.889  13.151   5.462  1.00 10.00      A   
ATOM   2323  HN  VAL   246     -25.439  13.036   4.598  1.00 10.00      A   
ATOM   2324  CA  VAL   246     -25.967  12.022   6.380  1.00 10.00      A   
ATOM   2325  CB  VAL   246     -25.636  10.690   5.671  1.00 10.00      A   
ATOM   2326  CG1 VAL   246     -25.853   9.507   6.604  1.00 10.00      A   
ATOM   2327  CG2 VAL   246     -26.471  10.533   4.408  1.00 10.00      A   
ATOM   2328  C   VAL   246     -25.026  12.216   7.566  1.00 10.00      A   
ATOM   2329  O   VAL   246     -25.432  12.065   8.719  1.00 10.00      A   
ATOM   2330  N   GLN   247     -23.775  12.561   7.279  1.00 10.00      A   
ATOM   2331  HN  GLN   247     -23.516  12.686   6.343  1.00 10.00      A   
ATOM   2332  CA  GLN   247     -22.780  12.768   8.325  1.00 10.00      A   
ATOM   2333  CB  GLN   247     -22.417  11.431   8.990  1.00 10.00      A   
ATOM   2334  CG  GLN   247     -21.571  11.565  10.248  1.00 10.00      A   
ATOM   2335  CD  GLN   247     -22.362  12.055  11.448  1.00 10.00      A   
ATOM   2336  OE1 GLN   247     -23.553  11.773  11.583  1.00 10.00      A   
ATOM   2337  NE2 GLN   247     -21.705  12.788  12.333  1.00 10.00      A   
ATOM   2338 HE21 GLN   247     -20.756  12.975  12.171  1.00 10.00      A   
ATOM   2339 HE22 GLN   247     -22.198  13.124  13.112  1.00 10.00      A   
ATOM   2340  C   GLN   247     -21.521  13.418   7.760  1.00 10.00      A   
ATOM   2341  O   GLN   247     -21.121  13.145   6.624  1.00 10.00      A   
ATOM   2342  N   VAL   248     -20.915  14.294   8.550  1.00 10.00      A   
ATOM   2343  HN  VAL   248     -21.306  14.496   9.431  1.00 10.00      A   
ATOM   2344  CA  VAL   248     -19.686  14.968   8.156  1.00 10.00      A   
ATOM   2345  CB  VAL   248     -19.840  16.504   8.197  1.00 10.00      A   
ATOM   2346  CG1 VAL   248     -18.558  17.186   7.747  1.00 10.00      A   
ATOM   2347  CG2 VAL   248     -21.011  16.955   7.341  1.00 10.00      A   
ATOM   2348  C   VAL   248     -18.581  14.562   9.121  1.00 10.00      A   
ATOM   2349  O   VAL   248     -18.706  14.761  10.329  1.00 10.00      A   
ATOM   2350  N   SER   249     -17.511  13.981   8.604  1.00 10.00      A   
ATOM   2351  HN  SER   249     -17.459  13.831   7.634  1.00 10.00      A   
ATOM   2352  CA  SER   249     -16.416  13.550   9.454  1.00 10.00      A   
ATOM   2353  CB  SER   249     -16.229  12.037   9.379  1.00 10.00      A   
ATOM   2354  OG  SER   249     -16.486  11.435  10.637  1.00 10.00      A   
ATOM   2355  HG  SER   249     -16.409  12.100  11.332  1.00 10.00      A   
ATOM   2356  C   SER   249     -15.106  14.267   9.152  1.00 10.00      A   
ATOM   2357  O   SER   249     -14.634  14.284   8.014  1.00 10.00      A   
ATOM   2358  N   LYS   250     -14.537  14.853  10.196  1.00 10.00      A   
ATOM   2359  HN  LYS   250     -14.990  14.803  11.067  1.00 10.00      A   
ATOM   2360  CA  LYS   250     -13.273  15.565  10.117  1.00 10.00      A   
ATOM   2361  CB  LYS   250     -13.510  17.076   9.969  1.00 10.00      A   
ATOM   2362  CG  LYS   250     -12.248  17.929   9.880  1.00 10.00      A   
ATOM   2363  CD  LYS   250     -11.393  17.560   8.676  1.00 10.00      A   
ATOM   2364  CE  LYS   250     -10.373  18.643   8.349  1.00 10.00      A   
ATOM   2365  NZ  LYS   250      -9.459  18.935   9.487  1.00 10.00      A   
ATOM   2366  HZ1 LYS   250      -9.128  18.049   9.926  1.00 10.00      A   
ATOM   2367  HZ2 LYS   250      -9.955  19.497  10.207  1.00 10.00      A   
ATOM   2368  HZ3 LYS   250      -8.631  19.473   9.154  1.00 10.00      A   
ATOM   2369  C   LYS   250     -12.482  15.259  11.384  1.00 10.00      A   
ATOM   2370  O   LYS   250     -12.498  16.025  12.348  1.00 10.00      A   
ATOM   2371  N   ALA   251     -11.824  14.106  11.388  1.00 10.00      A   
ATOM   2372  HN  ALA   251     -11.861  13.533  10.595  1.00 10.00      A   
ATOM   2373  CA  ALA   251     -11.046  13.669  12.541  1.00 10.00      A   
ATOM   2374  CB  ALA   251     -10.863  12.159  12.520  1.00 10.00      A   
ATOM   2375  C   ALA   251      -9.701  14.381  12.633  1.00 10.00      A   
ATOM   2376  O   ALA   251      -8.656  13.800  12.340  1.00 10.00      A   
ATOM   2377  N   GLY   252      -9.746  15.645  13.031  1.00 10.00      A   
ATOM   2378  HN  GLY   252     -10.618  16.050  13.220  1.00 10.00      A   
ATOM   2379  CA  GLY   252      -8.538  16.435  13.181  1.00 10.00      A   
ATOM   2380  C   GLY   252      -7.761  16.605  11.890  1.00 10.00      A   
ATOM   2381  O   GLY   252      -8.342  16.889  10.837  1.00 10.00      A   
ATOM   2382  N   GLY   253      -6.449  16.432  11.977  1.00 10.00      A   
ATOM   2383  HN  GLY   253      -6.054  16.208  12.845  1.00 10.00      A   
ATOM   2384  CA  GLY   253      -5.593  16.579  10.818  1.00 10.00      A   
ATOM   2385  C   GLY   253      -5.375  18.038  10.484  1.00 10.00      A   
ATOM   2386  O   GLY   253      -5.532  18.905  11.348  1.00 10.00      A   
ATOM   2387  N   LEU   254      -5.006  18.312   9.242  1.00 10.00      A   
ATOM   2388  HN  LEU   254      -4.856  17.573   8.613  1.00 10.00      A   
ATOM   2389  CA  LEU   254      -4.781  19.678   8.797  1.00 10.00      A   
ATOM   2390  CB  LEU   254      -4.273  19.694   7.352  1.00 10.00      A   
ATOM   2391  CG  LEU   254      -3.940  21.067   6.762  1.00 10.00      A   
ATOM   2392  CD1 LEU   254      -2.604  21.569   7.286  1.00 10.00      A   
ATOM   2393  CD2 LEU   254      -3.942  21.018   5.241  1.00 10.00      A   
ATOM   2394  C   LEU   254      -6.065  20.492   8.905  1.00 10.00      A   
ATOM   2395  O   LEU   254      -7.122  20.072   8.422  1.00 10.00      A   
ATOM   2396  N   PRO   255      -5.999  21.648   9.575  1.00 10.00      A   
ATOM   2397  CA  PRO   255      -7.147  22.538   9.735  1.00 10.00      A   
ATOM   2398  CB  PRO   255      -6.670  23.571  10.769  1.00 10.00      A   
ATOM   2399  CG  PRO   255      -5.399  23.019  11.329  1.00 10.00      A   
ATOM   2400  CD  PRO   255      -4.804  22.178  10.243  1.00 10.00      A   
ATOM   2401  C   PRO   255      -7.483  23.228   8.416  1.00 10.00      A   
ATOM   2402  O   PRO   255      -6.602  23.770   7.743  1.00 10.00      A   
ATOM   2403  N   MET   256      -8.752  23.191   8.047  1.00 10.00      A   
ATOM   2404  HN  MET   256      -9.409  22.755   8.633  1.00 10.00      A   
ATOM   2405  CA  MET   256      -9.204  23.804   6.808  1.00 10.00      A   
ATOM   2406  CB  MET   256      -9.998  22.793   5.980  1.00 10.00      A   
ATOM   2407  CG  MET   256      -9.289  22.316   4.724  1.00 10.00      A   
ATOM   2408  SD  MET   256      -9.143  23.599   3.466  1.00 10.00      A   
ATOM   2409  CE  MET   256      -8.736  22.606   2.029  1.00 10.00      A   
ATOM   2410  C   MET   256     -10.066  25.021   7.099  1.00 10.00      A   
ATOM   2411  O   MET   256     -10.399  25.292   8.253  1.00 10.00      A   
ATOM   2412  N   ASP   257     -10.419  25.752   6.053  1.00 10.00      A   
ATOM   2413  HN  ASP   257     -10.117  25.486   5.160  1.00 10.00      A   
ATOM   2414  CA  ASP   257     -11.252  26.940   6.198  1.00 10.00      A   
ATOM   2415  CB  ASP   257     -10.957  27.939   5.077  1.00 10.00      A   
ATOM   2416  CG  ASP   257     -11.653  29.272   5.266  1.00 10.00      A   
ATOM   2417  OD1 ASP   257     -11.002  30.221   5.754  1.00 10.00      A   
ATOM   2418  OD2 ASP   257     -12.846  29.390   4.910  1.00 10.00      A   
ATOM   2419  C   ASP   257     -12.724  26.551   6.187  1.00 10.00      A   
ATOM   2420  O   ASP   257     -13.115  25.593   5.514  1.00 10.00      A   
ATOM   2421  N   ALA   258     -13.534  27.303   6.923  1.00 10.00      A   
ATOM   2422  HN  ALA   258     -13.157  28.063   7.414  1.00 10.00      A   
ATOM   2423  CA  ALA   258     -14.966  27.038   7.021  1.00 10.00      A   
ATOM   2424  CB  ALA   258     -15.631  28.036   7.958  1.00 10.00      A   
ATOM   2425  C   ALA   258     -15.652  27.041   5.654  1.00 10.00      A   
ATOM   2426  O   ALA   258     -16.542  26.226   5.399  1.00 10.00      A   
ATOM   2427  N   LEU   259     -15.220  27.936   4.773  1.00 10.00      A   
ATOM   2428  HN  LEU   259     -14.480  28.539   5.019  1.00 10.00      A   
ATOM   2429  CA  LEU   259     -15.807  28.037   3.440  1.00 10.00      A   
ATOM   2430  CB  LEU   259     -15.422  29.353   2.759  1.00 10.00      A   
ATOM   2431  CG  LEU   259     -16.106  30.615   3.287  1.00 10.00      A   
ATOM   2432  CD1 LEU   259     -15.649  31.834   2.503  1.00 10.00      A   
ATOM   2433  CD2 LEU   259     -17.620  30.471   3.226  1.00 10.00      A   
ATOM   2434  C   LEU   259     -15.408  26.855   2.566  1.00 10.00      A   
ATOM   2435  O   LEU   259     -16.232  26.310   1.828  1.00 10.00      A   
ATOM   2436  N   THR   260     -14.146  26.456   2.660  1.00 10.00      A   
ATOM   2437  HN  THR   260     -13.536  26.926   3.268  1.00 10.00      A   
ATOM   2438  CA  THR   260     -13.641  25.338   1.877  1.00 10.00      A   
ATOM   2439  CB  THR   260     -12.116  25.199   2.015  1.00 10.00      A   
ATOM   2440  OG1 THR   260     -11.552  26.491   2.284  1.00 10.00      A   
ATOM   2441  HG1 THR   260     -10.594  26.454   2.173  1.00 10.00      A   
ATOM   2442  CG2 THR   260     -11.515  24.657   0.725  1.00 10.00      A   
ATOM   2443  C   THR   260     -14.329  24.037   2.284  1.00 10.00      A   
ATOM   2444  O   THR   260     -14.564  23.161   1.451  1.00 10.00      A   
ATOM   2445  N   LEU   261     -14.661  23.920   3.567  1.00 10.00      A   
ATOM   2446  HN  LEU   261     -14.426  24.644   4.191  1.00 10.00      A   
ATOM   2447  CA  LEU   261     -15.347  22.735   4.072  1.00 10.00      A   
ATOM   2448  CB  LEU   261     -15.464  22.792   5.596  1.00 10.00      A   
ATOM   2449  CG  LEU   261     -14.160  22.632   6.379  1.00 10.00      A   
ATOM   2450  CD1 LEU   261     -14.392  22.884   7.861  1.00 10.00      A   
ATOM   2451  CD2 LEU   261     -13.561  21.251   6.152  1.00 10.00      A   
ATOM   2452  C   LEU   261     -16.730  22.628   3.444  1.00 10.00      A   
ATOM   2453  O   LEU   261     -17.200  21.535   3.122  1.00 10.00      A   
ATOM   2454  N   MET   262     -17.369  23.776   3.251  1.00 10.00      A   
ATOM   2455  HN  MET   262     -16.934  24.614   3.517  1.00 10.00      A   
ATOM   2456  CA  MET   262     -18.692  23.824   2.648  1.00 10.00      A   
ATOM   2457  CB  MET   262     -19.337  25.202   2.845  1.00 10.00      A   
ATOM   2458  CG  MET   262     -19.569  25.576   4.301  1.00 10.00      A   
ATOM   2459  SD  MET   262     -20.411  27.158   4.498  1.00 10.00      A   
ATOM   2460  CE  MET   262     -22.059  26.728   3.945  1.00 10.00      A   
ATOM   2461  C   MET   262     -18.602  23.484   1.165  1.00 10.00      A   
ATOM   2462  O   MET   262     -19.487  22.825   0.614  1.00 10.00      A   
ATOM   2463  N   LYS   263     -17.518  23.924   0.528  1.00 10.00      A   
ATOM   2464  HN  LYS   263     -16.853  24.452   1.026  1.00 10.00      A   
ATOM   2465  CA  LYS   263     -17.295  23.656  -0.890  1.00 10.00      A   
ATOM   2466  CB  LYS   263     -15.974  24.270  -1.364  1.00 10.00      A   
ATOM   2467  CG  LYS   263     -15.972  25.786  -1.470  1.00 10.00      A   
ATOM   2468  CD  LYS   263     -14.641  26.287  -2.010  1.00 10.00      A   
ATOM   2469  CE  LYS   263     -14.625  27.801  -2.151  1.00 10.00      A   
ATOM   2470  NZ  LYS   263     -13.302  28.297  -2.612  1.00 10.00      A   
ATOM   2471  HZ1 LYS   263     -13.140  28.025  -3.602  1.00 10.00      A   
ATOM   2472  HZ2 LYS   263     -12.541  27.892  -2.027  1.00 10.00      A   
ATOM   2473  HZ3 LYS   263     -13.263  29.335  -2.538  1.00 10.00      A   
ATOM   2474  C   LYS   263     -17.277  22.157  -1.151  1.00 10.00      A   
ATOM   2475  O   LYS   263     -17.953  21.669  -2.054  1.00 10.00      A   
ATOM   2476  N   CYS   264     -16.516  21.434  -0.337  1.00 10.00      A   
ATOM   2477  HN  CYS   264     -16.004  21.889   0.369  1.00 10.00      A   
ATOM   2478  CA  CYS   264     -16.404  19.986  -0.468  1.00 10.00      A   
ATOM   2479  CB  CYS   264     -15.454  19.430   0.592  1.00 10.00      A   
ATOM   2480  SG  CYS   264     -13.812  20.184   0.574  1.00 10.00      A   
ATOM   2481  HG  CYS   264     -13.632  20.742  -0.617  1.00 10.00      A   
ATOM   2482  C   CYS   264     -17.765  19.303  -0.369  1.00 10.00      A   
ATOM   2483  O   CYS   264     -18.045  18.351  -1.101  1.00 10.00      A   
ATOM   2484  N   CYS   265     -18.615  19.804   0.521  1.00 10.00      A   
ATOM   2485  HN  CYS   265     -18.338  20.571   1.065  1.00 10.00      A   
ATOM   2486  CA  CYS   265     -19.947  19.240   0.712  1.00 10.00      A   
ATOM   2487  CB  CYS   265     -20.584  19.807   1.986  1.00 10.00      A   
ATOM   2488  SG  CYS   265     -19.534  19.696   3.455  1.00 10.00      A   
ATOM   2489  HG  CYS   265     -18.502  20.516   3.283  1.00 10.00      A   
ATOM   2490  C   CYS   265     -20.837  19.514  -0.501  1.00 10.00      A   
ATOM   2491  O   CYS   265     -21.808  18.801  -0.754  1.00 10.00      A   
ATOM   2492  N   HIS   266     -20.493  20.548  -1.257  1.00 10.00      A   
ATOM   2493  HN  HIS   266     -19.703  21.078  -1.012  1.00 10.00      A   
ATOM   2494  CA  HIS   266     -21.255  20.911  -2.443  1.00 10.00      A   
ATOM   2495  CB  HIS   266     -21.191  22.419  -2.697  1.00 10.00      A   
ATOM   2496  CG  HIS   266     -22.193  23.209  -1.911  1.00 10.00      A   
ATOM   2497  ND1 HIS   266     -23.298  23.810  -2.480  1.00 10.00      A   
ATOM   2498  HD1 HIS   266     -23.535  23.794  -3.434  1.00 10.00      A   
ATOM   2499  CD2 HIS   266     -22.258  23.493  -0.588  1.00 10.00      A   
ATOM   2500  CE1 HIS   266     -23.994  24.426  -1.541  1.00 10.00      A   
ATOM   2501  NE2 HIS   266     -23.383  24.247  -0.386  1.00 10.00      A   
ATOM   2502  HE2 HIS   266     -23.690  24.602   0.482  1.00 10.00      A   
ATOM   2503  C   HIS   266     -20.757  20.145  -3.662  1.00 10.00      A   
ATOM   2504  O   HIS   266     -21.551  19.598  -4.426  1.00 10.00      A   
ATOM   2505  N   GLU   267     -19.439  20.094  -3.825  1.00 10.00      A   
ATOM   2506  HN  GLU   267     -18.858  20.542  -3.168  1.00 10.00      A   
ATOM   2507  CA  GLU   267     -18.825  19.399  -4.955  1.00 10.00      A   
ATOM   2508  CB  GLU   267     -17.315  19.662  -5.006  1.00 10.00      A   
ATOM   2509  CG  GLU   267     -16.946  21.137  -5.072  1.00 10.00      A   
ATOM   2510  CD  GLU   267     -15.473  21.370  -5.347  1.00 10.00      A   
ATOM   2511  OE1 GLU   267     -14.629  20.895  -4.560  1.00 10.00      A   
ATOM   2512  OE2 GLU   267     -15.152  22.042  -6.353  1.00 10.00      A   
ATOM   2513  C   GLU   267     -19.099  17.897  -4.906  1.00 10.00      A   
ATOM   2514  O   GLU   267     -19.281  17.257  -5.942  1.00 10.00      A   
ATOM   2515  N   ALA   268     -19.138  17.343  -3.697  1.00 10.00      A   
ATOM   2516  HN  ALA   268     -18.982  17.905  -2.908  1.00 10.00      A   
ATOM   2517  CA  ALA   268     -19.391  15.916  -3.513  1.00 10.00      A   
ATOM   2518  CB  ALA   268     -19.216  15.526  -2.055  1.00 10.00      A   
ATOM   2519  C   ALA   268     -20.781  15.524  -4.006  1.00 10.00      A   
ATOM   2520  O   ALA   268     -20.984  14.409  -4.488  1.00 10.00      A   
ATOM   2521  N   TYR   269     -21.729  16.453  -3.897  1.00 10.00      A   
ATOM   2522  HN  TYR   269     -21.495  17.326  -3.521  1.00 10.00      A   
ATOM   2523  CA  TYR   269     -23.103  16.209  -4.321  1.00 10.00      A   
ATOM   2524  CB  TYR   269     -23.974  17.455  -4.099  1.00 10.00      A   
ATOM   2525  CG  TYR   269     -25.386  17.310  -4.624  1.00 10.00      A   
ATOM   2526  CD1 TYR   269     -26.400  16.812  -3.818  1.00 10.00      A   
ATOM   2527  CD2 TYR   269     -25.698  17.643  -5.934  1.00 10.00      A   
ATOM   2528  CE1 TYR   269     -27.683  16.650  -4.302  1.00 10.00      A   
ATOM   2529  CE2 TYR   269     -26.976  17.491  -6.426  1.00 10.00      A   
ATOM   2530  CZ  TYR   269     -27.965  16.992  -5.607  1.00 10.00      A   
ATOM   2531  OH  TYR   269     -29.237  16.818  -6.100  1.00 10.00      A   
ATOM   2532  HH  TYR   269     -29.218  16.103  -6.764  1.00 10.00      A   
ATOM   2533  C   TYR   269     -23.176  15.768  -5.784  1.00 10.00      A   
ATOM   2534  O   TYR   269     -23.865  14.799  -6.114  1.00 10.00      A   
ATOM   2535  N   SER   270     -22.458  16.475  -6.652  1.00 10.00      A   
ATOM   2536  HN  SER   270     -21.911  17.222  -6.329  1.00 10.00      A   
ATOM   2537  CA  SER   270     -22.453  16.165  -8.077  1.00 10.00      A   
ATOM   2538  CB  SER   270     -21.560  17.162  -8.814  1.00 10.00      A   
ATOM   2539  OG  SER   270     -21.210  18.239  -7.960  1.00 10.00      A   
ATOM   2540  HG  SER   270     -20.257  18.389  -8.015  1.00 10.00      A   
ATOM   2541  C   SER   270     -21.970  14.739  -8.323  1.00 10.00      A   
ATOM   2542  O   SER   270     -22.512  14.024  -9.167  1.00 10.00      A   
ATOM   2543  N   ILE   271     -20.965  14.325  -7.563  1.00 10.00      A   
ATOM   2544  HN  ILE   271     -20.595  14.936  -6.889  1.00 10.00      A   
ATOM   2545  CA  ILE   271     -20.403  12.987  -7.694  1.00 10.00      A   
ATOM   2546  CB  ILE   271     -19.101  12.842  -6.882  1.00 10.00      A   
ATOM   2547  CG1 ILE   271     -18.227  14.085  -7.054  1.00 10.00      A   
ATOM   2548  CG2 ILE   271     -18.343  11.596  -7.315  1.00 10.00      A   
ATOM   2549  CD1 ILE   271     -17.197  14.256  -5.963  1.00 10.00      A   
ATOM   2550  C   ILE   271     -21.404  11.939  -7.217  1.00 10.00      A   
ATOM   2551  O   ILE   271     -21.680  10.967  -7.919  1.00 10.00      A   
ATOM   2552  N   ILE   272     -21.955  12.162  -6.028  1.00 10.00      A   
ATOM   2553  HN  ILE   272     -21.700  12.969  -5.527  1.00 10.00      A   
ATOM   2554  CA  ILE   272     -22.925  11.244  -5.437  1.00 10.00      A   
ATOM   2555  CB  ILE   272     -23.355  11.717  -4.028  1.00 10.00      A   
ATOM   2556  CG1 ILE   272     -22.150  11.672  -3.081  1.00 10.00      A   
ATOM   2557  CG2 ILE   272     -24.495  10.863  -3.484  1.00 10.00      A   
ATOM   2558  CD1 ILE   272     -22.330  12.459  -1.803  1.00 10.00      A   
ATOM   2559  C   ILE   272     -24.140  11.059  -6.347  1.00 10.00      A   
ATOM   2560  O   ILE   272     -24.656   9.946  -6.491  1.00 10.00      A   
ATOM   2561  N   GLU   273     -24.576  12.146  -6.976  1.00 10.00      A   
ATOM   2562  HN  GLU   273     -24.124  13.004  -6.812  1.00 10.00      A   
ATOM   2563  CA  GLU   273     -25.711  12.104  -7.888  1.00 10.00      A   
ATOM   2564  CB  GLU   273     -26.016  13.509  -8.418  1.00 10.00      A   
ATOM   2565  CG  GLU   273     -27.360  13.645  -9.119  1.00 10.00      A   
ATOM   2566  CD  GLU   273     -28.526  13.690  -8.152  1.00 10.00      A   
ATOM   2567  OE1 GLU   273     -28.922  14.803  -7.747  1.00 10.00      A   
ATOM   2568  OE2 GLU   273     -29.057  12.617  -7.797  1.00 10.00      A   
ATOM   2569  C   GLU   273     -25.408  11.159  -9.051  1.00 10.00      A   
ATOM   2570  O   GLU   273     -26.248  10.347  -9.444  1.00 10.00      A   
ATOM   2571  N   LYS   274     -24.187  11.256  -9.573  1.00 10.00      A   
ATOM   2572  HN  LYS   274     -23.559  11.910  -9.199  1.00 10.00      A   
ATOM   2573  CA  LYS   274     -23.755  10.416 -10.684  1.00 10.00      A   
ATOM   2574  CB  LYS   274     -22.415  10.907 -11.236  1.00 10.00      A   
ATOM   2575  CG  LYS   274     -22.441  12.315 -11.802  1.00 10.00      A   
ATOM   2576  CD  LYS   274     -21.039  12.790 -12.152  1.00 10.00      A   
ATOM   2577  CE  LYS   274     -21.029  14.269 -12.504  1.00 10.00      A   
ATOM   2578  NZ  LYS   274     -19.654  14.759 -12.796  1.00 10.00      A   
ATOM   2579  HZ1 LYS   274     -19.674  15.774 -13.020  1.00 10.00      A   
ATOM   2580  HZ2 LYS   274     -19.255  14.246 -13.604  1.00 10.00      A   
ATOM   2581  HZ3 LYS   274     -19.037  14.611 -11.972  1.00 10.00      A   
ATOM   2582  C   LYS   274     -23.619   8.961 -10.245  1.00 10.00      A   
ATOM   2583  O   LYS   274     -24.026   8.042 -10.960  1.00 10.00      A   
ATOM   2584  N   ILE   275     -23.042   8.759  -9.063  1.00 10.00      A   
ATOM   2585  HN  ILE   275     -22.733   9.537  -8.545  1.00 10.00      A   
ATOM   2586  CA  ILE   275     -22.847   7.421  -8.518  1.00 10.00      A   
ATOM   2587  CB  ILE   275     -22.029   7.443  -7.204  1.00 10.00      A   
ATOM   2588  CG1 ILE   275     -20.633   8.015  -7.457  1.00 10.00      A   
ATOM   2589  CG2 ILE   275     -21.920   6.046  -6.608  1.00 10.00      A   
ATOM   2590  CD1 ILE   275     -19.820   8.231  -6.198  1.00 10.00      A   
ATOM   2591  C   ILE   275     -24.186   6.726  -8.290  1.00 10.00      A   
ATOM   2592  O   ILE   275     -24.402   5.616  -8.770  1.00 10.00      A   
ATOM   2593  N   THR   276     -25.090   7.399  -7.587  1.00 10.00      A   
ATOM   2594  HN  THR   276     -24.867   8.295  -7.249  1.00 10.00      A   
ATOM   2595  CA  THR   276     -26.407   6.842  -7.301  1.00 10.00      A   
ATOM   2596  CB  THR   276     -27.268   7.830  -6.489  1.00 10.00      A   
ATOM   2597  OG1 THR   276     -26.507   8.327  -5.376  1.00 10.00      A   
ATOM   2598  HG1 THR   276     -25.883   8.998  -5.685  1.00 10.00      A   
ATOM   2599  CG2 THR   276     -28.521   7.143  -5.966  1.00 10.00      A   
ATOM   2600  C   THR   276     -27.136   6.476  -8.594  1.00 10.00      A   
ATOM   2601  O   THR   276     -27.750   5.411  -8.692  1.00 10.00      A   
ATOM   2602  N   ASP   277     -27.040   7.356  -9.588  1.00 10.00      A   
ATOM   2603  HN  ASP   277     -26.527   8.182  -9.448  1.00 10.00      A   
ATOM   2604  CA  ASP   277     -27.679   7.128 -10.879  1.00 10.00      A   
ATOM   2605  CB  ASP   277     -27.481   8.339 -11.793  1.00 10.00      A   
ATOM   2606  CG  ASP   277     -27.951   8.089 -13.212  1.00 10.00      A   
ATOM   2607  OD1 ASP   277     -29.169   7.892 -13.414  1.00 10.00      A   
ATOM   2608  OD2 ASP   277     -27.101   8.092 -14.130  1.00 10.00      A   
ATOM   2609  C   ASP   277     -27.129   5.868 -11.543  1.00 10.00      A   
ATOM   2610  O   ASP   277     -27.887   5.043 -12.059  1.00 10.00      A   
ATOM   2611  N   GLN   278     -25.807   5.725 -11.511  1.00 10.00      A   
ATOM   2612  HN  GLN   278     -25.262   6.423 -11.084  1.00 10.00      A   
ATOM   2613  CA  GLN   278     -25.142   4.566 -12.091  1.00 10.00      A   
ATOM   2614  CB  GLN   278     -23.621   4.741 -12.024  1.00 10.00      A   
ATOM   2615  CG  GLN   278     -22.831   3.462 -12.254  1.00 10.00      A   
ATOM   2616  CD  GLN   278     -21.333   3.683 -12.259  1.00 10.00      A   
ATOM   2617  OE1 GLN   278     -20.823   4.634 -11.658  1.00 10.00      A   
ATOM   2618  NE2 GLN   278     -20.617   2.799 -12.928  1.00 10.00      A   
ATOM   2619 HE21 GLN   278     -21.088   2.063 -13.374  1.00 10.00      A   
ATOM   2620 HE22 GLN   278     -19.644   2.911 -12.947  1.00 10.00      A   
ATOM   2621  C   GLN   278     -25.563   3.292 -11.369  1.00 10.00      A   
ATOM   2622  O   GLN   278     -25.851   2.278 -11.999  1.00 10.00      A   
ATOM   2623  N   ILE   279     -25.606   3.363 -10.044  1.00 10.00      A   
ATOM   2624  HN  ILE   279     -25.360   4.208  -9.604  1.00 10.00      A   
ATOM   2625  CA  ILE   279     -26.001   2.225  -9.221  1.00 10.00      A   
ATOM   2626  CB  ILE   279     -25.973   2.574  -7.717  1.00 10.00      A   
ATOM   2627  CG1 ILE   279     -24.545   2.874  -7.265  1.00 10.00      A   
ATOM   2628  CG2 ILE   279     -26.566   1.445  -6.888  1.00 10.00      A   
ATOM   2629  CD1 ILE   279     -24.456   3.500  -5.892  1.00 10.00      A   
ATOM   2630  C   ILE   279     -27.401   1.752  -9.597  1.00 10.00      A   
ATOM   2631  O   ILE   279     -27.613   0.570  -9.864  1.00 10.00      A   
ATOM   2632  N   LEU   280     -28.345   2.688  -9.632  1.00 10.00      A   
ATOM   2633  HN  LEU   280     -28.106   3.617  -9.418  1.00 10.00      A   
ATOM   2634  CA  LEU   280     -29.727   2.373  -9.979  1.00 10.00      A   
ATOM   2635  CB  LEU   280     -30.603   3.624  -9.890  1.00 10.00      A   
ATOM   2636  CG  LEU   280     -30.799   4.209  -8.489  1.00 10.00      A   
ATOM   2637  CD1 LEU   280     -31.556   5.524  -8.565  1.00 10.00      A   
ATOM   2638  CD2 LEU   280     -31.532   3.223  -7.591  1.00 10.00      A   
ATOM   2639  C   LEU   280     -29.811   1.770 -11.375  1.00 10.00      A   
ATOM   2640  O   LEU   280     -30.548   0.810 -11.603  1.00 10.00      A   
ATOM   2641  N   GLN   281     -29.031   2.322 -12.297  1.00 10.00      A   
ATOM   2642  HN  GLN   281     -28.452   3.075 -12.046  1.00 10.00      A   
ATOM   2643  CA  GLN   281     -29.008   1.837 -13.670  1.00 10.00      A   
ATOM   2644  CB  GLN   281     -28.161   2.754 -14.559  1.00 10.00      A   
ATOM   2645  CG  GLN   281     -28.228   2.420 -16.043  1.00 10.00      A   
ATOM   2646  CD  GLN   281     -29.622   2.589 -16.621  1.00 10.00      A   
ATOM   2647  OE1 GLN   281     -30.383   3.458 -16.200  1.00 10.00      A   
ATOM   2648  NE2 GLN   281     -29.969   1.753 -17.582  1.00 10.00      A   
ATOM   2649 HE21 GLN   281     -29.319   1.078 -17.870  1.00 10.00      A   
ATOM   2650 HE22 GLN   281     -30.867   1.842 -17.967  1.00 10.00      A   
ATOM   2651  C   GLN   281     -28.474   0.410 -13.723  1.00 10.00      A   
ATOM   2652  O   GLN   281     -29.086  -0.464 -14.335  1.00 10.00      A   
ATOM   2653  N   LEU   282     -27.345   0.179 -13.057  1.00 10.00      A   
ATOM   2654  HN  LEU   282     -26.918   0.919 -12.569  1.00 10.00      A   
ATOM   2655  CA  LEU   282     -26.723  -1.141 -13.026  1.00 10.00      A   
ATOM   2656  CB  LEU   282     -25.396  -1.102 -12.269  1.00 10.00      A   
ATOM   2657  CG  LEU   282     -24.236  -0.405 -12.980  1.00 10.00      A   
ATOM   2658  CD1 LEU   282     -23.009  -0.361 -12.085  1.00 10.00      A   
ATOM   2659  CD2 LEU   282     -23.916  -1.103 -14.293  1.00 10.00      A   
ATOM   2660  C   LEU   282     -27.656  -2.176 -12.413  1.00 10.00      A   
ATOM   2661  O   LEU   282     -27.718  -3.319 -12.873  1.00 10.00      A   
ATOM   2662  N   LEU   283     -28.378  -1.772 -11.372  1.00 10.00      A   
ATOM   2663  HN  LEU   283     -28.264  -0.853 -11.035  1.00 10.00      A   
ATOM   2664  CA  LEU   283     -29.327  -2.660 -10.714  1.00 10.00      A   
ATOM   2665  CB  LEU   283     -29.936  -1.986  -9.484  1.00 10.00      A   
ATOM   2666  CG  LEU   283     -29.017  -1.822  -8.275  1.00 10.00      A   
ATOM   2667  CD1 LEU   283     -29.700  -0.982  -7.209  1.00 10.00      A   
ATOM   2668  CD2 LEU   283     -28.619  -3.179  -7.715  1.00 10.00      A   
ATOM   2669  C   LEU   283     -30.432  -3.037 -11.686  1.00 10.00      A   
ATOM   2670  O   LEU   283     -30.814  -4.204 -11.792  1.00 10.00      A   
ATOM   2671  N   LYS   284     -30.928  -2.036 -12.402  1.00 10.00      A   
ATOM   2672  HN  LYS   284     -30.569  -1.130 -12.264  1.00 10.00      A   
ATOM   2673  CA  LYS   284     -31.984  -2.235 -13.384  1.00 10.00      A   
ATOM   2674  CB  LYS   284     -32.410  -0.882 -13.970  1.00 10.00      A   
ATOM   2675  CG  LYS   284     -33.652  -0.921 -14.849  1.00 10.00      A   
ATOM   2676  CD  LYS   284     -33.292  -0.873 -16.325  1.00 10.00      A   
ATOM   2677  CE  LYS   284     -34.520  -0.598 -17.179  1.00 10.00      A   
ATOM   2678  NZ  LYS   284     -34.250  -0.792 -18.629  1.00 10.00      A   
ATOM   2679  HZ1 LYS   284     -35.073  -0.493 -19.188  1.00 10.00      A   
ATOM   2680  HZ2 LYS   284     -34.061  -1.800 -18.828  1.00 10.00      A   
ATOM   2681  HZ3 LYS   284     -33.426  -0.232 -18.920  1.00 10.00      A   
ATOM   2682  C   LYS   284     -31.500  -3.165 -14.490  1.00 10.00      A   
ATOM   2683  O   LYS   284     -32.211  -4.087 -14.894  1.00 10.00      A   
ATOM   2684  N   GLU   285     -30.276  -2.924 -14.954  1.00 10.00      A   
ATOM   2685  HN  GLU   285     -29.763  -2.173 -14.578  1.00 10.00      A   
ATOM   2686  CA  GLU   285     -29.675  -3.730 -16.008  1.00 10.00      A   
ATOM   2687  CB  GLU   285     -28.300  -3.182 -16.407  1.00 10.00      A   
ATOM   2688  CG  GLU   285     -28.328  -1.770 -16.973  1.00 10.00      A   
ATOM   2689  CD  GLU   285     -27.144  -1.470 -17.865  1.00 10.00      A   
ATOM   2690  OE1 GLU   285     -26.052  -1.152 -17.341  1.00 10.00      A   
ATOM   2691  OE2 GLU   285     -27.300  -1.554 -19.098  1.00 10.00      A   
ATOM   2692  C   GLU   285     -29.554  -5.191 -15.585  1.00 10.00      A   
ATOM   2693  O   GLU   285     -29.965  -6.091 -16.317  1.00 10.00      A   
ATOM   2694  N   ASP   286     -28.998  -5.423 -14.399  1.00 10.00      A   
ATOM   2695  HN  ASP   286     -28.688  -4.666 -13.854  1.00 10.00      A   
ATOM   2696  CA  ASP   286     -28.831  -6.783 -13.892  1.00 10.00      A   
ATOM   2697  CB  ASP   286     -28.057  -6.808 -12.575  1.00 10.00      A   
ATOM   2698  CG  ASP   286     -27.868  -8.220 -12.048  1.00 10.00      A   
ATOM   2699  OD1 ASP   286     -26.938  -8.917 -12.511  1.00 10.00      A   
ATOM   2700  OD2 ASP   286     -28.641  -8.643 -11.165  1.00 10.00      A   
ATOM   2701  C   ASP   286     -30.171  -7.482 -13.722  1.00 10.00      A   
ATOM   2702  O   ASP   286     -30.314  -8.648 -14.082  1.00 10.00      A   
ATOM   2703  N   SER   287     -31.153  -6.761 -13.188  1.00 10.00      A   
ATOM   2704  HN  SER   287     -30.979  -5.833 -12.928  1.00 10.00      A   
ATOM   2705  CA  SER   287     -32.483  -7.317 -12.979  1.00 10.00      A   
ATOM   2706  CB  SER   287     -33.394  -6.292 -12.295  1.00 10.00      A   
ATOM   2707  OG  SER   287     -32.802  -5.808 -11.097  1.00 10.00      A   
ATOM   2708  HG  SER   287     -32.100  -5.179 -11.319  1.00 10.00      A   
ATOM   2709  C   SER   287     -33.087  -7.785 -14.302  1.00 10.00      A   
ATOM   2710  O   SER   287     -33.645  -8.880 -14.386  1.00 10.00      A   
ATOM   2711  N   GLU   288     -32.946  -6.964 -15.337  1.00 10.00      A   
ATOM   2712  HN  GLU   288     -32.476  -6.109 -15.214  1.00 10.00      A   
ATOM   2713  CA  GLU   288     -33.473  -7.304 -16.650  1.00 10.00      A   
ATOM   2714  CB  GLU   288     -33.477  -6.086 -17.576  1.00 10.00      A   
ATOM   2715  CG  GLU   288     -34.407  -4.974 -17.124  1.00 10.00      A   
ATOM   2716  CD  GLU   288     -34.620  -3.917 -18.186  1.00 10.00      A   
ATOM   2717  OE1 GLU   288     -33.635  -3.502 -18.837  1.00 10.00      A   
ATOM   2718  OE2 GLU   288     -35.776  -3.481 -18.370  1.00 10.00      A   
ATOM   2719  C   GLU   288     -32.684  -8.448 -17.279  1.00 10.00      A   
ATOM   2720  O   GLU   288     -33.269  -9.410 -17.774  1.00 10.00      A   
ATOM   2721  N   LYS   289     -31.358  -8.342 -17.244  1.00 10.00      A   
ATOM   2722  HN  LYS   289     -30.953  -7.549 -16.822  1.00 10.00      A   
ATOM   2723  CA  LYS   289     -30.488  -9.369 -17.813  1.00 10.00      A   
ATOM   2724  CB  LYS   289     -29.013  -8.964 -17.701  1.00 10.00      A   
ATOM   2725  CG  LYS   289     -28.575  -7.904 -18.703  1.00 10.00      A   
ATOM   2726  CD  LYS   289     -27.103  -7.546 -18.533  1.00 10.00      A   
ATOM   2727  CE  LYS   289     -26.858  -6.779 -17.242  1.00 10.00      A   
ATOM   2728  NZ  LYS   289     -25.434  -6.377 -17.084  1.00 10.00      A   
ATOM   2729  HZ1 LYS   289     -25.297  -5.891 -16.175  1.00 10.00      A   
ATOM   2730  HZ2 LYS   289     -25.158  -5.729 -17.850  1.00 10.00      A   
ATOM   2731  HZ3 LYS   289     -24.814  -7.213 -17.117  1.00 10.00      A   
ATOM   2732  C   LYS   289     -30.712 -10.725 -17.148  1.00 10.00      A   
ATOM   2733  O   LYS   289     -30.840 -11.745 -17.826  1.00 10.00      A   
ATOM   2734  N   ARG   290     -30.776 -10.726 -15.821  1.00 10.00      A   
ATOM   2735  HN  ARG   290     -30.678  -9.875 -15.335  1.00 10.00      A   
ATOM   2736  CA  ARG   290     -30.981 -11.956 -15.063  1.00 10.00      A   
ATOM   2737  CB  ARG   290     -30.812 -11.701 -13.562  1.00 10.00      A   
ATOM   2738  CG  ARG   290     -30.331 -12.909 -12.773  1.00 10.00      A   
ATOM   2739  CD  ARG   290     -29.886 -12.520 -11.371  1.00 10.00      A   
ATOM   2740  NE  ARG   290     -28.717 -11.637 -11.386  1.00 10.00      A   
ATOM   2741  HE  ARG   290     -28.816 -10.762 -11.833  1.00 10.00      A   
ATOM   2742  CZ  ARG   290     -27.545 -11.932 -10.822  1.00 10.00      A   
ATOM   2743  NH1 ARG   290     -27.376 -13.092 -10.193  1.00 10.00      A   
ATOM   2744 HH11 ARG   290     -26.461 -13.317  -9.748  1.00 10.00      A   
ATOM   2745 HH12 ARG   290     -28.158 -13.785 -10.140  1.00 10.00      A   
ATOM   2746  NH2 ARG   290     -26.537 -11.073 -10.902  1.00 10.00      A   
ATOM   2747 HH21 ARG   290     -25.614 -11.297 -10.459  1.00 10.00      A   
ATOM   2748 HH22 ARG   290     -26.662 -10.161 -11.414  1.00 10.00      A   
ATOM   2749  C   ARG   290     -32.353 -12.558 -15.358  1.00 10.00      A   
ATOM   2750  O   ARG   290     -32.509 -13.779 -15.429  1.00 10.00      A   
ATOM   2751  N   ASN   291     -33.345 -11.692 -15.539  1.00 10.00      A   
ATOM   2752  HN  ASN   291     -33.161 -10.728 -15.466  1.00 10.00      A   
ATOM   2753  CA  ASN   291     -34.701 -12.144 -15.839  1.00 10.00      A   
ATOM   2754  CB  ASN   291     -35.712 -11.006 -15.676  1.00 10.00      A   
ATOM   2755  CG  ASN   291     -37.139 -11.508 -15.536  1.00 10.00      A   
ATOM   2756  OD1 ASN   291     -37.809 -11.801 -16.527  1.00 10.00      A   
ATOM   2757  ND2 ASN   291     -37.624 -11.590 -14.304  1.00 10.00      A   
ATOM   2758 HD21 ASN   291     -37.046 -11.325 -13.558  1.00 10.00      A   
ATOM   2759 HD22 ASN   291     -38.545 -11.912 -14.188  1.00 10.00      A   
ATOM   2760  C   ASN   291     -34.764 -12.714 -17.253  1.00 10.00      A   
ATOM   2761  O   ASN   291     -35.489 -13.677 -17.514  1.00 10.00      A   
ATOM   2762  N   LYS   292     -33.990 -12.114 -18.157  1.00 10.00      A   
ATOM   2763  HN  LYS   292     -33.454 -11.335 -17.885  1.00 10.00      A   
ATOM   2764  CA  LYS   292     -33.928 -12.568 -19.541  1.00 10.00      A   
ATOM   2765  CB  LYS   292     -33.029 -11.646 -20.377  1.00 10.00      A   
ATOM   2766  CG  LYS   292     -33.672 -10.311 -20.734  1.00 10.00      A   
ATOM   2767  CD  LYS   292     -32.685  -9.367 -21.402  1.00 10.00      A   
ATOM   2768  CE  LYS   292     -33.372  -8.088 -21.858  1.00 10.00      A   
ATOM   2769  NZ  LYS   292     -32.406  -7.077 -22.369  1.00 10.00      A   
ATOM   2770  HZ1 LYS   292     -31.847  -6.686 -21.585  1.00 10.00      A   
ATOM   2771  HZ2 LYS   292     -32.918  -6.299 -22.832  1.00 10.00      A   
ATOM   2772  HZ3 LYS   292     -31.760  -7.509 -23.058  1.00 10.00      A   
ATOM   2773  C   LYS   292     -33.423 -14.007 -19.597  1.00 10.00      A   
ATOM   2774  O   LYS   292     -33.875 -14.804 -20.421  1.00 10.00      A   
ATOM   2775  N   TYR   293     -32.494 -14.333 -18.700  1.00 10.00      A   
ATOM   2776  HN  TYR   293     -32.165 -13.646 -18.084  1.00 10.00      A   
ATOM   2777  CA  TYR   293     -31.945 -15.682 -18.621  1.00 10.00      A   
ATOM   2778  CB  TYR   293     -30.832 -15.765 -17.570  1.00 10.00      A   
ATOM   2779  CG  TYR   293     -29.635 -14.879 -17.840  1.00 10.00      A   
ATOM   2780  CD1 TYR   293     -29.168 -14.674 -19.131  1.00 10.00      A   
ATOM   2781  CD2 TYR   293     -28.968 -14.252 -16.794  1.00 10.00      A   
ATOM   2782  CE1 TYR   293     -28.071 -13.870 -19.372  1.00 10.00      A   
ATOM   2783  CE2 TYR   293     -27.872 -13.444 -17.028  1.00 10.00      A   
ATOM   2784  CZ  TYR   293     -27.427 -13.255 -18.319  1.00 10.00      A   
ATOM   2785  OH  TYR   293     -26.332 -12.453 -18.555  1.00 10.00      A   
ATOM   2786  HH  TYR   293     -25.694 -12.559 -17.834  1.00 10.00      A   
ATOM   2787  C   TYR   293     -33.053 -16.661 -18.254  1.00 10.00      A   
ATOM   2788  O   TYR   293     -33.191 -17.717 -18.865  1.00 10.00      A   
ATOM   2789  N   ALA   294     -33.855 -16.281 -17.263  1.00 10.00      A   
ATOM   2790  HN  ALA   294     -33.696 -15.415 -16.830  1.00 10.00      A   
ATOM   2791  CA  ALA   294     -34.963 -17.109 -16.801  1.00 10.00      A   
ATOM   2792  CB  ALA   294     -35.638 -16.462 -15.603  1.00 10.00      A   
ATOM   2793  C   ALA   294     -35.976 -17.335 -17.921  1.00 10.00      A   
ATOM   2794  O   ALA   294     -36.514 -18.436 -18.083  1.00 10.00      A   
ATOM   2795  N   ALA   295     -36.224 -16.286 -18.696  1.00 10.00      A   
ATOM   2796  HN  ALA   295     -35.770 -15.435 -18.508  1.00 10.00      A   
ATOM   2797  CA  ALA   295     -37.153 -16.361 -19.811  1.00 10.00      A   
ATOM   2798  CB  ALA   295     -37.344 -14.990 -20.439  1.00 10.00      A   
ATOM   2799  C   ALA   295     -36.652 -17.362 -20.841  1.00 10.00      A   
ATOM   2800  O   ALA   295     -37.424 -18.140 -21.398  1.00 10.00      A   
ATOM   2801  N   MET   296     -35.348 -17.355 -21.070  1.00 10.00      A   
ATOM   2802  HN  MET   296     -34.778 -16.715 -20.586  1.00 10.00      A   
ATOM   2803  CA  MET   296     -34.740 -18.272 -22.024  1.00 10.00      A   
ATOM   2804  CB  MET   296     -33.318 -17.833 -22.378  1.00 10.00      A   
ATOM   2805  CG  MET   296     -33.234 -16.521 -23.141  1.00 10.00      A   
ATOM   2806  SD  MET   296     -34.186 -16.528 -24.672  1.00 10.00      A   
ATOM   2807  CE  MET   296     -33.406 -17.875 -25.558  1.00 10.00      A   
ATOM   2808  C   MET   296     -34.720 -19.690 -21.462  1.00 10.00      A   
ATOM   2809  O   MET   296     -35.048 -20.647 -22.159  1.00 10.00      A   
ATOM   2810  N   LEU   297     -34.357 -19.807 -20.186  1.00 10.00      A   
ATOM   2811  HN  LEU   297     -34.121 -18.993 -19.686  1.00 10.00      A   
ATOM   2812  CA  LEU   297     -34.280 -21.100 -19.506  1.00 10.00      A   
ATOM   2813  CB  LEU   297     -33.833 -20.918 -18.052  1.00 10.00      A   
ATOM   2814  CG  LEU   297     -32.341 -20.656 -17.825  1.00 10.00      A   
ATOM   2815  CD1 LEU   297     -32.090 -20.216 -16.391  1.00 10.00      A   
ATOM   2816  CD2 LEU   297     -31.528 -21.900 -18.146  1.00 10.00      A   
ATOM   2817  C   LEU   297     -35.605 -21.856 -19.557  1.00 10.00      A   
ATOM   2818  O   LEU   297     -35.626 -23.087 -19.651  1.00 10.00      A   
ATOM   2819  N   THR   298     -36.709 -21.121 -19.493  1.00 10.00      A   
ATOM   2820  HN  THR   298     -36.633 -20.146 -19.405  1.00 10.00      A   
ATOM   2821  CA  THR   298     -38.029 -21.730 -19.540  1.00 10.00      A   
ATOM   2822  CB  THR   298     -39.091 -20.829 -18.878  1.00 10.00      A   
ATOM   2823  OG1 THR   298     -38.847 -19.462 -19.231  1.00 10.00      A   
ATOM   2824  HG1 THR   298     -38.264 -19.061 -18.571  1.00 10.00      A   
ATOM   2825  CG2 THR   298     -39.048 -20.969 -17.363  1.00 10.00      A   
ATOM   2826  C   THR   298     -38.434 -22.047 -20.981  1.00 10.00      A   
ATOM   2827  O   THR   298     -39.143 -23.022 -21.242  1.00 10.00      A   
ATOM   2828  N   SER   299     -37.966 -21.228 -21.913  1.00 10.00      A   
ATOM   2829  HN  SER   299     -37.400 -20.474 -21.647  1.00 10.00      A   
ATOM   2830  CA  SER   299     -38.272 -21.421 -23.324  1.00 10.00      A   
ATOM   2831  CB  SER   299     -38.003 -20.135 -24.107  1.00 10.00      A   
ATOM   2832  OG  SER   299     -38.719 -19.044 -23.549  1.00 10.00      A   
ATOM   2833  HG  SER   299     -38.287 -18.762 -22.731  1.00 10.00      A   
ATOM   2834  C   SER   299     -37.463 -22.585 -23.901  1.00 10.00      A   
ATOM   2835  O   SER   299     -37.893 -23.246 -24.845  1.00 10.00      A   
ATOM   2836  N   GLU   300     -36.294 -22.832 -23.320  1.00 10.00      A   
ATOM   2837  HN  GLU   300     -36.001 -22.259 -22.577  1.00 10.00      A   
ATOM   2838  CA  GLU   300     -35.423 -23.917 -23.761  1.00 10.00      A   
ATOM   2839  CB  GLU   300     -33.949 -23.543 -23.571  1.00 10.00      A   
ATOM   2840  CG  GLU   300     -33.514 -22.307 -24.345  1.00 10.00      A   
ATOM   2841  CD  GLU   300     -32.011 -22.119 -24.351  1.00 10.00      A   
ATOM   2842  OE1 GLU   300     -31.427 -21.902 -23.264  1.00 10.00      A   
ATOM   2843  OE2 GLU   300     -31.406 -22.181 -25.445  1.00 10.00      A   
ATOM   2844  C   GLU   300     -35.745 -25.206 -23.008  1.00 10.00      A   
ATOM   2845  O   GLU   300     -34.919 -26.113 -22.914  1.00 10.00      A   
ATOM   2846  N   ASN   301     -36.948 -25.273 -22.466  1.00 10.00      A   
ATOM   2847  HN  ASN   301     -37.561 -24.520 -22.576  1.00 10.00      A   
ATOM   2848  CB  ASN   301     -37.901 -26.043 -20.337  1.00 10.00      A   
ATOM   2849  CG  ASN   301     -38.491 -27.210 -19.565  1.00 10.00      A   
ATOM   2850  OD1 ASN   301     -37.764 -28.039 -19.017  1.00 10.00      A   
ATOM   2851  ND2 ASN   301     -39.813 -27.277 -19.505  1.00 10.00      A   
ATOM   2852 HD21 ASN   301     -40.335 -26.579 -19.961  1.00 10.00      A   
ATOM   2853 HD22 ASN   301     -40.217 -28.014 -19.004  1.00 10.00      A   
ATOM   2854  CA  ASN   301     -37.397 -26.442 -21.728  1.00 10.00      A   
ATOM   2855  C   ASN   301     -38.493 -27.154 -22.510  1.00 10.00      A   
ATOM   2856  O   ASN   301     -38.190 -28.165 -23.178  1.00 10.00      A   
ATOM   2857  OXT ASN   301     -39.650 -26.685 -22.478  1.00 10.00      A   
ATOM   2858  CB  MET     1      23.354 -29.436  -8.217  1.00 10.00      B   
ATOM   2859  CG  MET     1      23.973 -30.444  -7.260  1.00 10.00      B   
ATOM   2860  SD  MET     1      24.525 -31.958  -8.079  1.00 10.00      B   
ATOM   2861  CE  MET     1      22.984 -32.569  -8.759  1.00 10.00      B   
ATOM   2862  C   MET     1      24.104 -27.374  -6.998  1.00 10.00      B   
ATOM   2863  O   MET     1      25.001 -26.989  -7.751  1.00 10.00      B   
ATOM   2864  N   MET     1      22.136 -27.291  -8.483  1.00 10.00      B   
ATOM   2865  HT1 MET     1      21.332 -27.823  -8.871  1.00 10.00      B   
ATOM   2866  HT2 MET     1      22.746 -26.985  -9.265  1.00 10.00      B   
ATOM   2867  HT3 MET     1      21.774 -26.446  -7.993  1.00 10.00      B   
ATOM   2868  CA  MET     1      22.902 -28.136  -7.542  1.00 10.00      B   
ATOM   2869  N   SER     2      24.110 -27.148  -5.694  1.00 10.00      B   
ATOM   2870  HN  SER     2      23.359 -27.471  -5.150  1.00 10.00      B   
ATOM   2871  CA  SER     2      25.194 -26.428  -5.045  1.00 10.00      B   
ATOM   2872  CB  SER     2      24.767 -24.982  -4.779  1.00 10.00      B   
ATOM   2873  OG  SER     2      23.693 -24.599  -5.627  1.00 10.00      B   
ATOM   2874  HG  SER     2      23.721 -23.644  -5.764  1.00 10.00      B   
ATOM   2875  C   SER     2      25.553 -27.101  -3.727  1.00 10.00      B   
ATOM   2876  O   SER     2      24.690 -27.689  -3.076  1.00 10.00      B   
ATOM   2877  N   THR     3      26.816 -27.036  -3.345  1.00 10.00      B   
ATOM   2878  HN  THR     3      27.474 -26.583  -3.917  1.00 10.00      B   
ATOM   2879  CA  THR     3      27.257 -27.633  -2.097  1.00 10.00      B   
ATOM   2880  CB  THR     3      28.775 -27.879  -2.117  1.00 10.00      B   
ATOM   2881  OG1 THR     3      29.281 -27.611  -3.433  1.00 10.00      B   
ATOM   2882  HG1 THR     3      29.798 -26.795  -3.413  1.00 10.00      B   
ATOM   2883  CG2 THR     3      29.082 -29.322  -1.747  1.00 10.00      B   
ATOM   2884  C   THR     3      26.905 -26.716  -0.928  1.00 10.00      B   
ATOM   2885  O   THR     3      27.587 -25.723  -0.678  1.00 10.00      B   
ATOM   2886  N   PHE     4      25.824 -27.035  -0.236  1.00 10.00      B   
ATOM   2887  HN  PHE     4      25.312 -27.832  -0.487  1.00 10.00      B   
ATOM   2888  CA  PHE     4      25.386 -26.235   0.896  1.00 10.00      B   
ATOM   2889  CB  PHE     4      23.872 -26.331   1.079  1.00 10.00      B   
ATOM   2890  CG  PHE     4      23.092 -25.455   0.144  1.00 10.00      B   
ATOM   2891  CD1 PHE     4      22.721 -25.912  -1.108  1.00 10.00      B   
ATOM   2892  CD2 PHE     4      22.728 -24.174   0.520  1.00 10.00      B   
ATOM   2893  CE1 PHE     4      22.001 -25.108  -1.971  1.00 10.00      B   
ATOM   2894  CE2 PHE     4      22.008 -23.362  -0.337  1.00 10.00      B   
ATOM   2895  CZ  PHE     4      21.644 -23.830  -1.585  1.00 10.00      B   
ATOM   2896  C   PHE     4      26.095 -26.659   2.173  1.00 10.00      B   
ATOM   2897  O   PHE     4      26.149 -27.845   2.499  1.00 10.00      B   
ATOM   2898  N   ILE     5      26.645 -25.686   2.880  1.00 10.00      B   
ATOM   2899  HN  ILE     5      26.571 -24.759   2.556  1.00 10.00      B   
ATOM   2900  CA  ILE     5      27.348 -25.944   4.123  1.00 10.00      B   
ATOM   2901  CB  ILE     5      28.637 -25.092   4.229  1.00 10.00      B   
ATOM   2902  CG1 ILE     5      29.557 -25.621   5.330  1.00 10.00      B   
ATOM   2903  CG2 ILE     5      28.322 -23.616   4.432  1.00 10.00      B   
ATOM   2904  CD1 ILE     5      30.089 -27.008   5.052  1.00 10.00      B   
ATOM   2905  C   ILE     5      26.428 -25.670   5.313  1.00 10.00      B   
ATOM   2906  O   ILE     5      25.556 -24.805   5.241  1.00 10.00      B   
ATOM   2907  N   PHE     6      26.623 -26.410   6.394  1.00 10.00      B   
ATOM   2908  HN  PHE     6      27.344 -27.075   6.393  1.00 10.00      B   
ATOM   2909  CA  PHE     6      25.798 -26.258   7.589  1.00 10.00      B   
ATOM   2910  CB  PHE     6      25.272 -27.625   8.039  1.00 10.00      B   
ATOM   2911  CG  PHE     6      24.636 -28.415   6.932  1.00 10.00      B   
ATOM   2912  CD1 PHE     6      25.317 -29.464   6.338  1.00 10.00      B   
ATOM   2913  CD2 PHE     6      23.364 -28.105   6.482  1.00 10.00      B   
ATOM   2914  CE1 PHE     6      24.741 -30.192   5.314  1.00 10.00      B   
ATOM   2915  CE2 PHE     6      22.780 -28.827   5.461  1.00 10.00      B   
ATOM   2916  CZ  PHE     6      23.470 -29.872   4.876  1.00 10.00      B   
ATOM   2917  C   PHE     6      26.589 -25.596   8.715  1.00 10.00      B   
ATOM   2918  O   PHE     6      27.818 -25.684   8.750  1.00 10.00      B   
ATOM   2919  N   PRO     7      25.899 -24.897   9.632  1.00 10.00      B   
ATOM   2920  CA  PRO     7      26.543 -24.219  10.763  1.00 10.00      B   
ATOM   2921  CB  PRO     7      25.389 -23.455  11.434  1.00 10.00      B   
ATOM   2922  CG  PRO     7      24.293 -23.431  10.423  1.00 10.00      B   
ATOM   2923  CD  PRO     7      24.440 -24.698   9.637  1.00 10.00      B   
ATOM   2924  C   PRO     7      27.149 -25.212  11.752  1.00 10.00      B   
ATOM   2925  O   PRO     7      26.478 -26.143  12.203  1.00 10.00      B   
ATOM   2926  N   GLY     8      28.419 -25.019  12.080  1.00 10.00      B   
ATOM   2927  HN  GLY     8      28.911 -24.266  11.677  1.00 10.00      B   
ATOM   2928  CA  GLY     8      29.088 -25.902  13.016  1.00 10.00      B   
ATOM   2929  C   GLY     8      29.717 -27.097  12.327  1.00 10.00      B   
ATOM   2930  O   GLY     8      30.175 -28.036  12.982  1.00 10.00      B   
ATOM   2931  N   ASP     9      29.741 -27.060  11.002  1.00 10.00      B   
ATOM   2932  HN  ASP     9      29.366 -26.281  10.541  1.00 10.00      B   
ATOM   2933  CA  ASP     9      30.314 -28.145  10.214  1.00 10.00      B   
ATOM   2934  CB  ASP     9      29.786 -28.100   8.779  1.00 10.00      B   
ATOM   2935  CG  ASP     9      29.894 -29.438   8.076  1.00 10.00      B   
ATOM   2936  OD1 ASP     9      29.267 -30.412   8.546  1.00 10.00      B   
ATOM   2937  OD2 ASP     9      30.599 -29.524   7.051  1.00 10.00      B   
ATOM   2938  C   ASP     9      31.836 -28.061  10.214  1.00 10.00      B   
ATOM   2939  O   ASP     9      32.401 -26.990  10.438  1.00 10.00      B   
ATOM   2940  N   SER    10      32.494 -29.189   9.972  1.00 10.00      B   
ATOM   2941  HN  SER    10      31.987 -30.011   9.800  1.00 10.00      B   
ATOM   2942  CA  SER    10      33.948 -29.234   9.948  1.00 10.00      B   
ATOM   2943  CB  SER    10      34.436 -30.686   9.962  1.00 10.00      B   
ATOM   2944  OG  SER    10      35.466 -30.870  10.920  1.00 10.00      B   
ATOM   2945  HG  SER    10      35.994 -30.062  10.982  1.00 10.00      B   
ATOM   2946  C   SER    10      34.497 -28.502   8.727  1.00 10.00      B   
ATOM   2947  O   SER    10      33.975 -28.639   7.619  1.00 10.00      B   
ATOM   2948  N   PHE    11      35.539 -27.713   8.944  1.00 10.00      B   
ATOM   2949  HN  PHE    11      35.898 -27.636   9.852  1.00 10.00      B   
ATOM   2950  CA  PHE    11      36.168 -26.956   7.873  1.00 10.00      B   
ATOM   2951  CB  PHE    11      37.160 -25.945   8.453  1.00 10.00      B   
ATOM   2952  CG  PHE    11      37.127 -24.601   7.781  1.00 10.00      B   
ATOM   2953  CD1 PHE    11      36.118 -23.696   8.065  1.00 10.00      B   
ATOM   2954  CD2 PHE    11      38.105 -24.242   6.869  1.00 10.00      B   
ATOM   2955  CE1 PHE    11      36.084 -22.459   7.453  1.00 10.00      B   
ATOM   2956  CE2 PHE    11      38.077 -23.006   6.251  1.00 10.00      B   
ATOM   2957  CZ  PHE    11      37.064 -22.113   6.544  1.00 10.00      B   
ATOM   2958  C   PHE    11      36.878 -27.899   6.907  1.00 10.00      B   
ATOM   2959  O   PHE    11      37.623 -28.785   7.329  1.00 10.00      B   
ATOM   2960  N   PRO    12      36.627 -27.739   5.600  1.00 10.00      B   
ATOM   2961  CA  PRO    12      37.236 -28.576   4.567  1.00 10.00      B   
ATOM   2962  CB  PRO    12      36.359 -28.328   3.328  1.00 10.00      B   
ATOM   2963  CG  PRO    12      35.228 -27.463   3.789  1.00 10.00      B   
ATOM   2964  CD  PRO    12      35.712 -26.752   5.018  1.00 10.00      B   
ATOM   2965  C   PRO    12      38.679 -28.176   4.273  1.00 10.00      B   
ATOM   2966  O   PRO    12      39.532 -29.031   4.033  1.00 10.00      B   
ATOM   2967  N   VAL    13      38.953 -26.877   4.306  1.00 10.00      B   
ATOM   2968  HN  VAL    13      38.243 -26.243   4.538  1.00 10.00      B   
ATOM   2969  CA  VAL    13      40.291 -26.373   4.021  1.00 10.00      B   
ATOM   2970  CB  VAL    13      40.276 -24.864   3.708  1.00 10.00      B   
ATOM   2971  CG1 VAL    13      41.575 -24.446   3.032  1.00 10.00      B   
ATOM   2972  CG2 VAL    13      39.080 -24.504   2.841  1.00 10.00      B   
ATOM   2973  C   VAL    13      41.237 -26.640   5.190  1.00 10.00      B   
ATOM   2974  O   VAL    13      40.903 -26.365   6.344  1.00 10.00      B   
ATOM   2975  N   ASP    14      42.416 -27.170   4.877  1.00 10.00      B   
ATOM   2976  HN  ASP    14      42.626 -27.336   3.932  1.00 10.00      B   
ATOM   2977  CA  ASP    14      43.419 -27.490   5.889  1.00 10.00      B   
ATOM   2978  CB  ASP    14      44.620 -28.188   5.245  1.00 10.00      B   
ATOM   2979  CG  ASP    14      45.499 -28.888   6.260  1.00 10.00      B   
ATOM   2980  OD1 ASP    14      45.490 -30.137   6.302  1.00 10.00      B   
ATOM   2981  OD2 ASP    14      46.199 -28.194   7.026  1.00 10.00      B   
ATOM   2982  C   ASP    14      43.875 -26.234   6.625  1.00 10.00      B   
ATOM   2983  O   ASP    14      44.172 -25.212   5.999  1.00 10.00      B   
ATOM   2984  N   PRO    15      43.929 -26.291   7.968  1.00 10.00      B   
ATOM   2985  CA  PRO    15      44.332 -25.156   8.813  1.00 10.00      B   
ATOM   2986  CB  PRO    15      44.258 -25.717  10.239  1.00 10.00      B   
ATOM   2987  CG  PRO    15      43.338 -26.884  10.138  1.00 10.00      B   
ATOM   2988  CD  PRO    15      43.577 -27.472   8.778  1.00 10.00      B   
ATOM   2989  C   PRO    15      45.741 -24.630   8.527  1.00 10.00      B   
ATOM   2990  O   PRO    15      46.074 -23.508   8.915  1.00 10.00      B   
ATOM   2991  N   THR    16      46.575 -25.431   7.867  1.00 10.00      B   
ATOM   2992  HN  THR    16      46.268 -26.325   7.589  1.00 10.00      B   
ATOM   2993  CA  THR    16      47.934 -25.005   7.550  1.00 10.00      B   
ATOM   2994  CB  THR    16      48.834 -26.174   7.100  1.00 10.00      B   
ATOM   2995  OG1 THR    16      48.195 -26.911   6.053  1.00 10.00      B   
ATOM   2996  HG1 THR    16      47.464 -27.433   6.428  1.00 10.00      B   
ATOM   2997  CG2 THR    16      49.130 -27.105   8.263  1.00 10.00      B   
ATOM   2998  C   THR    16      47.935 -23.911   6.484  1.00 10.00      B   
ATOM   2999  O   THR    16      48.769 -23.007   6.509  1.00 10.00      B   
ATOM   3000  N   THR    17      46.982 -23.987   5.565  1.00 10.00      B   
ATOM   3001  HN  THR    17      46.326 -24.716   5.613  1.00 10.00      B   
ATOM   3002  CA  THR    17      46.869 -23.009   4.495  1.00 10.00      B   
ATOM   3003  CB  THR    17      46.031 -23.578   3.337  1.00 10.00      B   
ATOM   3004  OG1 THR    17      46.347 -24.968   3.170  1.00 10.00      B   
ATOM   3005  HG1 THR    17      47.271 -25.117   3.419  1.00 10.00      B   
ATOM   3006  CG2 THR    17      46.329 -22.836   2.041  1.00 10.00      B   
ATOM   3007  C   THR    17      46.201 -21.737   5.012  1.00 10.00      B   
ATOM   3008  O   THR    17      45.114 -21.798   5.591  1.00 10.00      B   
ATOM   3009  N   PRO    18      46.852 -20.573   4.835  1.00 10.00      B   
ATOM   3010  CA  PRO    18      46.307 -19.288   5.282  1.00 10.00      B   
ATOM   3011  CB  PRO    18      47.430 -18.289   4.993  1.00 10.00      B   
ATOM   3012  CG  PRO    18      48.269 -18.943   3.952  1.00 10.00      B   
ATOM   3013  CD  PRO    18      48.173 -20.422   4.200  1.00 10.00      B   
ATOM   3014  C   PRO    18      45.036 -18.913   4.519  1.00 10.00      B   
ATOM   3015  O   PRO    18      45.075 -18.583   3.330  1.00 10.00      B   
ATOM   3016  N   VAL    19      43.911 -18.980   5.209  1.00 10.00      B   
ATOM   3017  HN  VAL    19      43.945 -19.249   6.151  1.00 10.00      B   
ATOM   3018  CA  VAL    19      42.626 -18.663   4.612  1.00 10.00      B   
ATOM   3019  CB  VAL    19      41.657 -19.863   4.687  1.00 10.00      B   
ATOM   3020  CG1 VAL    19      40.338 -19.532   4.011  1.00 10.00      B   
ATOM   3021  CG2 VAL    19      42.280 -21.095   4.049  1.00 10.00      B   
ATOM   3022  C   VAL    19      42.001 -17.447   5.288  1.00 10.00      B   
ATOM   3023  O   VAL    19      41.837 -17.413   6.512  1.00 10.00      B   
ATOM   3024  N   LYS    20      41.664 -16.454   4.479  1.00 10.00      B   
ATOM   3025  HN  LYS    20      41.817 -16.559   3.512  1.00 10.00      B   
ATOM   3026  CA  LYS    20      41.058 -15.227   4.963  1.00 10.00      B   
ATOM   3027  CB  LYS    20      41.141 -14.148   3.881  1.00 10.00      B   
ATOM   3028  CG  LYS    20      40.476 -12.833   4.251  1.00 10.00      B   
ATOM   3029  CD  LYS    20      40.553 -11.838   3.106  1.00 10.00      B   
ATOM   3030  CE  LYS    20      39.807 -10.559   3.442  1.00 10.00      B   
ATOM   3031  NZ  LYS    20      40.000  -9.508   2.407  1.00 10.00      B   
ATOM   3032  HZ1 LYS    20      39.685  -9.855   1.478  1.00 10.00      B   
ATOM   3033  HZ2 LYS    20      41.003  -9.245   2.345  1.00 10.00      B   
ATOM   3034  HZ3 LYS    20      39.449  -8.661   2.652  1.00 10.00      B   
ATOM   3035  C   LYS    20      39.607 -15.475   5.354  1.00 10.00      B   
ATOM   3036  O   LYS    20      38.877 -16.182   4.653  1.00 10.00      B   
ATOM   3037  N   LEU    21      39.197 -14.904   6.474  1.00 10.00      B   
ATOM   3038  HN  LEU    21      39.827 -14.351   6.987  1.00 10.00      B   
ATOM   3039  CA  LEU    21      37.837 -15.070   6.962  1.00 10.00      B   
ATOM   3040  CB  LEU    21      37.760 -14.744   8.455  1.00 10.00      B   
ATOM   3041  CG  LEU    21      38.742 -15.478   9.369  1.00 10.00      B   
ATOM   3042  CD1 LEU    21      38.546 -15.043  10.810  1.00 10.00      B   
ATOM   3043  CD2 LEU    21      38.581 -16.984   9.241  1.00 10.00      B   
ATOM   3044  C   LEU    21      36.865 -14.187   6.191  1.00 10.00      B   
ATOM   3045  O   LEU    21      37.191 -13.055   5.823  1.00 10.00      B   
ATOM   3046  N   GLY    22      35.673 -14.708   5.948  1.00 10.00      B   
ATOM   3047  HN  GLY    22      35.471 -15.617   6.256  1.00 10.00      B   
ATOM   3048  CA  GLY    22      34.666 -13.958   5.231  1.00 10.00      B   
ATOM   3049  C   GLY    22      33.293 -14.150   5.840  1.00 10.00      B   
ATOM   3050  O   GLY    22      33.162 -14.842   6.853  1.00 10.00      B   
ATOM   3051  N   PRO    23      32.251 -13.536   5.258  1.00 10.00      B   
ATOM   3052  CA  PRO    23      30.874 -13.656   5.754  1.00 10.00      B   
ATOM   3053  CB  PRO    23      30.043 -12.960   4.672  1.00 10.00      B   
ATOM   3054  CG  PRO    23      30.988 -11.998   4.043  1.00 10.00      B   
ATOM   3055  CD  PRO    23      32.334 -12.661   4.074  1.00 10.00      B   
ATOM   3056  C   PRO    23      30.438 -15.114   5.890  1.00 10.00      B   
ATOM   3057  O   PRO    23      30.577 -15.904   4.955  1.00 10.00      B   
ATOM   3058  N   GLY    24      29.932 -15.467   7.065  1.00 10.00      B   
ATOM   3059  HN  GLY    24      29.868 -14.797   7.781  1.00 10.00      B   
ATOM   3060  CA  GLY    24      29.478 -16.824   7.304  1.00 10.00      B   
ATOM   3061  C   GLY    24      30.487 -17.648   8.080  1.00 10.00      B   
ATOM   3062  O   GLY    24      30.121 -18.587   8.789  1.00 10.00      B   
ATOM   3063  N   ILE    25      31.757 -17.296   7.953  1.00 10.00      B   
ATOM   3064  HN  ILE    25      31.985 -16.525   7.392  1.00 10.00      B   
ATOM   3065  CA  ILE    25      32.823 -18.009   8.646  1.00 10.00      B   
ATOM   3066  CB  ILE    25      34.124 -18.017   7.813  1.00 10.00      B   
ATOM   3067  CG1 ILE    25      33.873 -18.576   6.409  1.00 10.00      B   
ATOM   3068  CG2 ILE    25      35.216 -18.806   8.517  1.00 10.00      B   
ATOM   3069  CD1 ILE    25      33.410 -20.015   6.388  1.00 10.00      B   
ATOM   3070  C   ILE    25      33.095 -17.347   9.992  1.00 10.00      B   
ATOM   3071  O   ILE    25      33.301 -16.137  10.064  1.00 10.00      B   
ATOM   3072  N   TYR    26      33.099 -18.136  11.056  1.00 10.00      B   
ATOM   3073  HN  TYR    26      32.960 -19.102  10.944  1.00 10.00      B   
ATOM   3074  CA  TYR    26      33.326 -17.605  12.390  1.00 10.00      B   
ATOM   3075  CB  TYR    26      32.119 -17.883  13.294  1.00 10.00      B   
ATOM   3076  CG  TYR    26      32.225 -17.272  14.676  1.00 10.00      B   
ATOM   3077  CD1 TYR    26      32.039 -15.909  14.871  1.00 10.00      B   
ATOM   3078  CD2 TYR    26      32.515 -18.058  15.784  1.00 10.00      B   
ATOM   3079  CE1 TYR    26      32.137 -15.347  16.132  1.00 10.00      B   
ATOM   3080  CE2 TYR    26      32.615 -17.505  17.047  1.00 10.00      B   
ATOM   3081  CZ  TYR    26      32.425 -16.150  17.214  1.00 10.00      B   
ATOM   3082  OH  TYR    26      32.525 -15.595  18.469  1.00 10.00      B   
ATOM   3083  HH  TYR    26      31.676 -15.210  18.714  1.00 10.00      B   
ATOM   3084  C   TYR    26      34.598 -18.161  13.022  1.00 10.00      B   
ATOM   3085  O   TYR    26      34.874 -19.359  12.958  1.00 10.00      B   
ATOM   3086  N   CYS    27      35.373 -17.273  13.620  1.00 10.00      B   
ATOM   3087  HN  CYS    27      35.110 -16.327  13.608  1.00 10.00      B   
ATOM   3088  CA  CYS    27      36.599 -17.652  14.298  1.00 10.00      B   
ATOM   3089  CB  CYS    27      37.758 -16.770  13.833  1.00 10.00      B   
ATOM   3090  SG  CYS    27      39.359 -17.178  14.573  1.00 10.00      B   
ATOM   3091  HG  CYS    27      39.636 -18.444  14.291  1.00 10.00      B   
ATOM   3092  C   CYS    27      36.389 -17.500  15.796  1.00 10.00      B   
ATOM   3093  O   CYS    27      36.244 -16.383  16.297  1.00 10.00      B   
ATOM   3094  N   ASP    28      36.347 -18.618  16.500  1.00 10.00      B   
ATOM   3095  HN  ASP    28      36.475 -19.480  16.042  1.00 10.00      B   
ATOM   3096  CA  ASP    28      36.128 -18.602  17.940  1.00 10.00      B   
ATOM   3097  CB  ASP    28      35.691 -19.978  18.433  1.00 10.00      B   
ATOM   3098  CG  ASP    28      35.255 -19.962  19.880  1.00 10.00      B   
ATOM   3099  OD1 ASP    28      34.068 -19.686  20.148  1.00 10.00      B   
ATOM   3100  OD2 ASP    28      36.096 -20.235  20.754  1.00 10.00      B   
ATOM   3101  C   ASP    28      37.376 -18.128  18.681  1.00 10.00      B   
ATOM   3102  O   ASP    28      38.448 -18.708  18.534  1.00 10.00      B   
ATOM   3103  N   PRO    29      37.242 -17.065  19.490  1.00 10.00      B   
ATOM   3104  CA  PRO    29      38.361 -16.489  20.243  1.00 10.00      B   
ATOM   3105  CB  PRO    29      37.867 -15.078  20.550  1.00 10.00      B   
ATOM   3106  CG  PRO    29      36.389 -15.222  20.668  1.00 10.00      B   
ATOM   3107  CD  PRO    29      35.986 -16.326  19.725  1.00 10.00      B   
ATOM   3108  C   PRO    29      38.677 -17.227  21.544  1.00 10.00      B   
ATOM   3109  O   PRO    29      39.527 -16.788  22.319  1.00 10.00      B   
ATOM   3110  N   ASN    30      37.999 -18.340  21.786  1.00 10.00      B   
ATOM   3111  HN  ASN    30      37.332 -18.651  21.136  1.00 10.00      B   
ATOM   3112  CA  ASN    30      38.228 -19.115  23.002  1.00 10.00      B   
ATOM   3113  CB  ASN    30      36.913 -19.363  23.743  1.00 10.00      B   
ATOM   3114  CG  ASN    30      36.317 -18.103  24.337  1.00 10.00      B   
ATOM   3115  OD1 ASN    30      37.034 -17.200  24.765  1.00 10.00      B   
ATOM   3116  ND2 ASN    30      34.998 -18.026  24.357  1.00 10.00      B   
ATOM   3117 HD21 ASN    30      34.484 -18.780  23.992  1.00 10.00      B   
ATOM   3118 HD22 ASN    30      34.584 -17.221  24.733  1.00 10.00      B   
ATOM   3119  C   ASN    30      38.894 -20.444  22.679  1.00 10.00      B   
ATOM   3120  O   ASN    30      39.905 -20.811  23.277  1.00 10.00      B   
ATOM   3121  N   THR    31      38.318 -21.161  21.730  1.00 10.00      B   
ATOM   3122  HN  THR    31      37.501 -20.812  21.300  1.00 10.00      B   
ATOM   3123  CA  THR    31      38.842 -22.452  21.314  1.00 10.00      B   
ATOM   3124  CB  THR    31      37.705 -23.376  20.834  1.00 10.00      B   
ATOM   3125  OG1 THR    31      36.867 -22.665  19.910  1.00 10.00      B   
ATOM   3126  HG1 THR    31      36.479 -21.895  20.354  1.00 10.00      B   
ATOM   3127  CG2 THR    31      36.863 -23.843  22.011  1.00 10.00      B   
ATOM   3128  C   THR    31      39.860 -22.281  20.192  1.00 10.00      B   
ATOM   3129  O   THR    31      40.656 -23.181  19.921  1.00 10.00      B   
ATOM   3130  N   GLN    32      39.818 -21.113  19.550  1.00 10.00      B   
ATOM   3131  HN  GLN    32      39.153 -20.449  19.827  1.00 10.00      B   
ATOM   3132  CA  GLN    32      40.718 -20.778  18.446  1.00 10.00      B   
ATOM   3133  CB  GLN    32      42.190 -20.842  18.863  1.00 10.00      B   
ATOM   3134  CG  GLN    32      42.567 -19.818  19.921  1.00 10.00      B   
ATOM   3135  CD  GLN    32      42.187 -18.404  19.525  1.00 10.00      B   
ATOM   3136  OE1 GLN    32      42.216 -18.041  18.347  1.00 10.00      B   
ATOM   3137  NE2 GLN    32      41.814 -17.598  20.506  1.00 10.00      B   
ATOM   3138 HE21 GLN    32      41.804 -17.955  21.422  1.00 10.00      B   
ATOM   3139 HE22 GLN    32      41.563 -16.677  20.281  1.00 10.00      B   
ATOM   3140  C   GLN    32      40.444 -21.624  17.209  1.00 10.00      B   
ATOM   3141  O   GLN    32      41.325 -21.841  16.377  1.00 10.00      B   
ATOM   3142  N   GLU    33      39.214 -22.096  17.092  1.00 10.00      B   
ATOM   3143  HN  GLU    33      38.555 -21.888  17.785  1.00 10.00      B   
ATOM   3144  CA  GLU    33      38.819 -22.905  15.957  1.00 10.00      B   
ATOM   3145  CB  GLU    33      37.997 -24.112  16.407  1.00 10.00      B   
ATOM   3146  CG  GLU    33      38.820 -25.192  17.090  1.00 10.00      B   
ATOM   3147  CD  GLU    33      38.044 -26.476  17.286  1.00 10.00      B   
ATOM   3148  OE1 GLU    33      37.737 -27.155  16.282  1.00 10.00      B   
ATOM   3149  OE2 GLU    33      37.745 -26.824  18.450  1.00 10.00      B   
ATOM   3150  C   GLU    33      38.038 -22.064  14.958  1.00 10.00      B   
ATOM   3151  O   GLU    33      37.309 -21.144  15.337  1.00 10.00      B   
ATOM   3152  N   ILE    34      38.212 -22.368  13.684  1.00 10.00      B   
ATOM   3153  HN  ILE    34      38.811 -23.110  13.446  1.00 10.00      B   
ATOM   3154  CA  ILE    34      37.529 -21.642  12.625  1.00 10.00      B   
ATOM   3155  CB  ILE    34      38.526 -21.090  11.583  1.00 10.00      B   
ATOM   3156  CG1 ILE    34      39.577 -20.206  12.265  1.00 10.00      B   
ATOM   3157  CG2 ILE    34      37.794 -20.311  10.499  1.00 10.00      B   
ATOM   3158  CD1 ILE    34      40.680 -19.742  11.340  1.00 10.00      B   
ATOM   3159  C   ILE    34      36.526 -22.554  11.935  1.00 10.00      B   
ATOM   3160  O   ILE    34      36.907 -23.513  11.266  1.00 10.00      B   
ATOM   3161  N   ARG    35      35.249 -22.253  12.108  1.00 10.00      B   
ATOM   3162  HN  ARG    35      35.011 -21.459  12.638  1.00 10.00      B   
ATOM   3163  CA  ARG    35      34.184 -23.049  11.513  1.00 10.00      B   
ATOM   3164  CB  ARG    35      33.619 -24.050  12.531  1.00 10.00      B   
ATOM   3165  CG  ARG    35      34.458 -25.308  12.705  1.00 10.00      B   
ATOM   3166  CD  ARG    35      33.766 -26.318  13.608  1.00 10.00      B   
ATOM   3167  NE  ARG    35      33.633 -25.836  14.984  1.00 10.00      B   
ATOM   3168  HE  ARG    35      33.995 -24.942  15.184  1.00 10.00      B   
ATOM   3169  CZ  ARG    35      33.050 -26.521  15.962  1.00 10.00      B   
ATOM   3170  NH1 ARG    35      32.540 -27.723  15.719  1.00 10.00      B   
ATOM   3171 HH11 ARG    35      32.081 -28.264  16.482  1.00 10.00      B   
ATOM   3172 HH12 ARG    35      32.597 -28.133  14.759  1.00 10.00      B   
ATOM   3173  NH2 ARG    35      32.995 -26.009  17.187  1.00 10.00      B   
ATOM   3174 HH21 ARG    35      33.413 -25.068  17.382  1.00 10.00      B   
ATOM   3175 HH22 ARG    35      32.535 -26.536  17.959  1.00 10.00      B   
ATOM   3176  C   ARG    35      33.068 -22.153  10.981  1.00 10.00      B   
ATOM   3177  O   ARG    35      32.878 -21.032  11.458  1.00 10.00      B   
ATOM   3178  N   PRO    36      32.332 -22.626   9.966  1.00 10.00      B   
ATOM   3179  CA  PRO    36      31.226 -21.872   9.377  1.00 10.00      B   
ATOM   3180  CB  PRO    36      30.972 -22.613   8.064  1.00 10.00      B   
ATOM   3181  CG  PRO    36      31.369 -24.018   8.348  1.00 10.00      B   
ATOM   3182  CD  PRO    36      32.522 -23.934   9.308  1.00 10.00      B   
ATOM   3183  C   PRO    36      29.986 -21.920  10.274  1.00 10.00      B   
ATOM   3184  O   PRO    36      29.686 -22.953  10.878  1.00 10.00      B   
ATOM   3185  N   VAL    37      29.275 -20.803  10.370  1.00 10.00      B   
ATOM   3186  HN  VAL    37      29.563 -20.005   9.870  1.00 10.00      B   
ATOM   3187  CA  VAL    37      28.080 -20.730  11.208  1.00 10.00      B   
ATOM   3188  CB  VAL    37      28.307 -19.844  12.456  1.00 10.00      B   
ATOM   3189  CG1 VAL    37      29.262 -20.518  13.431  1.00 10.00      B   
ATOM   3190  CG2 VAL    37      28.821 -18.466  12.063  1.00 10.00      B   
ATOM   3191  C   VAL    37      26.863 -20.215  10.437  1.00 10.00      B   
ATOM   3192  O   VAL    37      26.007 -19.529  10.994  1.00 10.00      B   
ATOM   3193  N   ASN    38      26.773 -20.564   9.162  1.00 10.00      B   
ATOM   3194  HN  ASN    38      27.463 -21.143   8.771  1.00 10.00      B   
ATOM   3195  CA  ASN    38      25.656 -20.118   8.338  1.00 10.00      B   
ATOM   3196  CB  ASN    38      25.899 -18.694   7.838  1.00 10.00      B   
ATOM   3197  CG  ASN    38      24.612 -17.924   7.629  1.00 10.00      B   
ATOM   3198  OD1 ASN    38      23.628 -18.450   7.109  1.00 10.00      B   
ATOM   3199  ND2 ASN    38      24.606 -16.673   8.049  1.00 10.00      B   
ATOM   3200 HD21 ASN    38      25.422 -16.319   8.463  1.00 10.00      B   
ATOM   3201 HD22 ASN    38      23.783 -16.151   7.938  1.00 10.00      B   
ATOM   3202  C   ASN    38      25.412 -21.054   7.161  1.00 10.00      B   
ATOM   3203  O   ASN    38      26.337 -21.386   6.418  1.00 10.00      B   
ATOM   3204  N   THR    39      24.169 -21.478   6.999  1.00 10.00      B   
ATOM   3205  HN  THR    39      23.475 -21.178   7.623  1.00 10.00      B   
ATOM   3206  CA  THR    39      23.804 -22.373   5.912  1.00 10.00      B   
ATOM   3207  CB  THR    39      22.418 -23.004   6.148  1.00 10.00      B   
ATOM   3208  OG1 THR    39      22.295 -23.378   7.529  1.00 10.00      B   
ATOM   3209  HG1 THR    39      21.819 -22.689   8.005  1.00 10.00      B   
ATOM   3210  CG2 THR    39      22.235 -24.238   5.275  1.00 10.00      B   
ATOM   3211  C   THR    39      23.806 -21.629   4.577  1.00 10.00      B   
ATOM   3212  O   THR    39      23.057 -20.668   4.387  1.00 10.00      B   
ATOM   3213  N   GLY    40      24.662 -22.068   3.664  1.00 10.00      B   
ATOM   3214  HN  GLY    40      25.244 -22.831   3.879  1.00 10.00      B   
ATOM   3215  CA  GLY    40      24.753 -21.439   2.362  1.00 10.00      B   
ATOM   3216  C   GLY    40      25.793 -22.118   1.498  1.00 10.00      B   
ATOM   3217  O   GLY    40      26.205 -23.239   1.793  1.00 10.00      B   
ATOM   3218  N   VAL    41      26.231 -21.445   0.446  1.00 10.00      B   
ATOM   3219  HN  VAL    41      25.886 -20.538   0.275  1.00 10.00      B   
ATOM   3220  CA  VAL    41      27.228 -22.011  -0.458  1.00 10.00      B   
ATOM   3221  CB  VAL    41      26.889 -21.714  -1.935  1.00 10.00      B   
ATOM   3222  CG1 VAL    41      27.905 -22.359  -2.867  1.00 10.00      B   
ATOM   3223  CG2 VAL    41      25.482 -22.187  -2.264  1.00 10.00      B   
ATOM   3224  C   VAL    41      28.616 -21.466  -0.135  1.00 10.00      B   
ATOM   3225  O   VAL    41      28.849 -20.262  -0.196  1.00 10.00      B   
ATOM   3226  N   LEU    42      29.535 -22.355   0.208  1.00 10.00      B   
ATOM   3227  HN  LEU    42      29.299 -23.309   0.225  1.00 10.00      B   
ATOM   3228  CA  LEU    42      30.895 -21.954   0.543  1.00 10.00      B   
ATOM   3229  CB  LEU    42      31.573 -23.028   1.403  1.00 10.00      B   
ATOM   3230  CG  LEU    42      33.046 -22.795   1.756  1.00 10.00      B   
ATOM   3231  CD1 LEU    42      33.188 -21.681   2.784  1.00 10.00      B   
ATOM   3232  CD2 LEU    42      33.691 -24.080   2.252  1.00 10.00      B   
ATOM   3233  C   LEU    42      31.717 -21.687  -0.715  1.00 10.00      B   
ATOM   3234  O   LEU    42      31.762 -22.514  -1.629  1.00 10.00      B   
ATOM   3235  N   HIS    43      32.353 -20.525  -0.769  1.00 10.00      B   
ATOM   3236  HN  HIS    43      32.257 -19.888  -0.023  1.00 10.00      B   
ATOM   3237  CA  HIS    43      33.180 -20.168  -1.911  1.00 10.00      B   
ATOM   3238  CB  HIS    43      32.554 -19.025  -2.711  1.00 10.00      B   
ATOM   3239  CG  HIS    43      33.134 -18.866  -4.084  1.00 10.00      B   
ATOM   3240  ND1 HIS    43      33.693 -17.687  -4.540  1.00 10.00      B   
ATOM   3241  HD1 HIS    43      33.754 -16.843  -4.035  1.00 10.00      B   
ATOM   3242  CD2 HIS    43      33.240 -19.750  -5.104  1.00 10.00      B   
ATOM   3243  CE1 HIS    43      34.111 -17.857  -5.780  1.00 10.00      B   
ATOM   3244  NE2 HIS    43      33.850 -19.095  -6.144  1.00 10.00      B   
ATOM   3245  HE2 HIS    43      34.050 -19.485  -7.025  1.00 10.00      B   
ATOM   3246  C   HIS    43      34.590 -19.794  -1.471  1.00 10.00      B   
ATOM   3247  O   HIS    43      34.799 -18.752  -0.843  1.00 10.00      B   
ATOM   3248  N   VAL    44      35.547 -20.653  -1.793  1.00 10.00      B   
ATOM   3249  HN  VAL    44      35.308 -21.469  -2.285  1.00 10.00      B   
ATOM   3250  CA  VAL    44      36.942 -20.423  -1.447  1.00 10.00      B   
ATOM   3251  CB  VAL    44      37.594 -21.691  -0.851  1.00 10.00      B   
ATOM   3252  CG1 VAL    44      38.948 -21.368  -0.236  1.00 10.00      B   
ATOM   3253  CG2 VAL    44      36.678 -22.342   0.176  1.00 10.00      B   
ATOM   3254  C   VAL    44      37.711 -20.001  -2.694  1.00 10.00      B   
ATOM   3255  O   VAL    44      37.479 -20.534  -3.779  1.00 10.00      B   
ATOM   3256  N   SER    45      38.599 -19.029  -2.543  1.00 10.00      B   
ATOM   3257  HN  SER    45      38.715 -18.620  -1.661  1.00 10.00      B   
ATOM   3258  CA  SER    45      39.395 -18.539  -3.657  1.00 10.00      B   
ATOM   3259  CB  SER    45      40.185 -17.301  -3.228  1.00 10.00      B   
ATOM   3260  OG  SER    45      39.385 -16.434  -2.441  1.00 10.00      B   
ATOM   3261  HG  SER    45      38.758 -15.970  -3.008  1.00 10.00      B   
ATOM   3262  C   SER    45      40.355 -19.608  -4.163  1.00 10.00      B   
ATOM   3263  O   SER    45      40.653 -20.577  -3.460  1.00 10.00      B   
ATOM   3264  N   ALA    46      40.820 -19.436  -5.387  1.00 10.00      B   
ATOM   3265  HN  ALA    46      40.526 -18.655  -5.906  1.00 10.00      B   
ATOM   3266  CA  ALA    46      41.759 -20.371  -5.980  1.00 10.00      B   
ATOM   3267  CB  ALA    46      41.680 -20.313  -7.499  1.00 10.00      B   
ATOM   3268  C   ALA    46      43.171 -20.054  -5.500  1.00 10.00      B   
ATOM   3269  O   ALA    46      43.465 -18.912  -5.134  1.00 10.00      B   
ATOM   3270  N   LYS    47      44.030 -21.061  -5.486  1.00 10.00      B   
ATOM   3271  HN  LYS    47      43.731 -21.948  -5.780  1.00 10.00      B   
ATOM   3272  CA  LYS    47      45.410 -20.883  -5.052  1.00 10.00      B   
ATOM   3273  CB  LYS    47      46.102 -22.236  -4.867  1.00 10.00      B   
ATOM   3274  CG  LYS    47      45.545 -23.060  -3.716  1.00 10.00      B   
ATOM   3275  CD  LYS    47      46.413 -24.274  -3.421  1.00 10.00      B   
ATOM   3276  CE  LYS    47      45.955 -24.986  -2.156  1.00 10.00      B   
ATOM   3277  NZ  LYS    47      46.897 -26.063  -1.744  1.00 10.00      B   
ATOM   3278  HZ1 LYS    47      46.570 -26.508  -0.865  1.00 10.00      B   
ATOM   3279  HZ2 LYS    47      47.847 -25.668  -1.582  1.00 10.00      B   
ATOM   3280  HZ3 LYS    47      46.961 -26.790  -2.485  1.00 10.00      B   
ATOM   3281  C   LYS    47      46.175 -20.018  -6.046  1.00 10.00      B   
ATOM   3282  O   LYS    47      46.026 -20.173  -7.259  1.00 10.00      B   
ATOM   3283  N   GLY    48      46.988 -19.112  -5.532  1.00 10.00      B   
ATOM   3284  HN  GLY    48      47.087 -19.052  -4.554  1.00 10.00      B   
ATOM   3285  CA  GLY    48      47.748 -18.225  -6.386  1.00 10.00      B   
ATOM   3286  C   GLY    48      47.441 -16.772  -6.090  1.00 10.00      B   
ATOM   3287  O   GLY    48      48.030 -15.868  -6.681  1.00 10.00      B   
ATOM   3288  N   LYS    49      46.514 -16.549  -5.167  1.00 10.00      B   
ATOM   3289  HN  LYS    49      46.083 -17.316  -4.730  1.00 10.00      B   
ATOM   3290  CA  LYS    49      46.125 -15.201  -4.777  1.00 10.00      B   
ATOM   3291  CB  LYS    49      44.651 -15.153  -4.353  1.00 10.00      B   
ATOM   3292  CG  LYS    49      43.661 -15.072  -5.505  1.00 10.00      B   
ATOM   3293  CD  LYS    49      42.251 -14.815  -4.992  1.00 10.00      B   
ATOM   3294  CE  LYS    49      41.293 -14.459  -6.119  1.00 10.00      B   
ATOM   3295  NZ  LYS    49      39.945 -14.088  -5.608  1.00 10.00      B   
ATOM   3296  HZ1 LYS    49      39.538 -14.871  -5.060  1.00 10.00      B   
ATOM   3297  HZ2 LYS    49      39.308 -13.869  -6.398  1.00 10.00      B   
ATOM   3298  HZ3 LYS    49      40.011 -13.250  -4.994  1.00 10.00      B   
ATOM   3299  C   LYS    49      47.013 -14.702  -3.643  1.00 10.00      B   
ATOM   3300  O   LYS    49      46.548 -14.498  -2.519  1.00 10.00      B   
ATOM   3301  N   SER    50      48.300 -14.549  -3.944  1.00 10.00      B   
ATOM   3302  HN  SER    50      48.601 -14.767  -4.852  1.00 10.00      B   
ATOM   3303  CA  SER    50      49.284 -14.077  -2.973  1.00 10.00      B   
ATOM   3304  CB  SER    50      48.897 -12.704  -2.410  1.00 10.00      B   
ATOM   3305  OG  SER    50      48.589 -11.792  -3.457  1.00 10.00      B   
ATOM   3306  HG  SER    50      49.040 -10.954  -3.292  1.00 10.00      B   
ATOM   3307  C   SER    50      49.511 -15.097  -1.854  1.00 10.00      B   
ATOM   3308  O   SER    50      50.107 -14.783  -0.821  1.00 10.00      B   
ATOM   3309  N   GLY    51      49.031 -16.320  -2.064  1.00 10.00      B   
ATOM   3310  HN  GLY    51      48.549 -16.511  -2.896  1.00 10.00      B   
ATOM   3311  CA  GLY    51      49.205 -17.368  -1.075  1.00 10.00      B   
ATOM   3312  C   GLY    51      48.076 -17.422  -0.066  1.00 10.00      B   
ATOM   3313  O   GLY    51      48.016 -18.338   0.756  1.00 10.00      B   
ATOM   3314  N   VAL    52      47.174 -16.452  -0.130  1.00 10.00      B   
ATOM   3315  HN  VAL    52      47.261 -15.760  -0.820  1.00 10.00      B   
ATOM   3316  CA  VAL    52      46.046 -16.396   0.790  1.00 10.00      B   
ATOM   3317  CB  VAL    52      46.030 -15.074   1.593  1.00 10.00      B   
ATOM   3318  CG1 VAL    52      44.884 -15.060   2.596  1.00 10.00      B   
ATOM   3319  CG2 VAL    52      47.357 -14.859   2.300  1.00 10.00      B   
ATOM   3320  C   VAL    52      44.734 -16.538   0.027  1.00 10.00      B   
ATOM   3321  O   VAL    52      44.508 -15.848  -0.967  1.00 10.00      B   
ATOM   3322  N   GLN    53      43.883 -17.444   0.484  1.00 10.00      B   
ATOM   3323  HN  GLN    53      44.123 -17.964   1.283  1.00 10.00      B   
ATOM   3324  CA  GLN    53      42.593 -17.676  -0.151  1.00 10.00      B   
ATOM   3325  CB  GLN    53      42.381 -19.175  -0.386  1.00 10.00      B   
ATOM   3326  CG  GLN    53      43.280 -19.777  -1.451  1.00 10.00      B   
ATOM   3327  CD  GLN    53      43.369 -21.287  -1.344  1.00 10.00      B   
ATOM   3328  OE1 GLN    53      44.243 -21.821  -0.661  1.00 10.00      B   
ATOM   3329  NE2 GLN    53      42.470 -21.986  -2.015  1.00 10.00      B   
ATOM   3330 HE21 GLN    53      41.800 -21.495  -2.547  1.00 10.00      B   
ATOM   3331 HE22 GLN    53      42.503 -22.963  -1.954  1.00 10.00      B   
ATOM   3332  C   GLN    53      41.471 -17.141   0.727  1.00 10.00      B   
ATOM   3333  O   GLN    53      41.506 -17.297   1.944  1.00 10.00      B   
ATOM   3334  N   THR    54      40.488 -16.500   0.117  1.00 10.00      B   
ATOM   3335  HN  THR    54      40.513 -16.389  -0.860  1.00 10.00      B   
ATOM   3336  CA  THR    54      39.360 -15.965   0.857  1.00 10.00      B   
ATOM   3337  CB  THR    54      38.867 -14.639   0.244  1.00 10.00      B   
ATOM   3338  OG1 THR    54      39.986 -13.770   0.011  1.00 10.00      B   
ATOM   3339  HG1 THR    54      40.739 -14.295  -0.294  1.00 10.00      B   
ATOM   3340  CG2 THR    54      37.884 -13.951   1.177  1.00 10.00      B   
ATOM   3341  C   THR    54      38.218 -16.978   0.856  1.00 10.00      B   
ATOM   3342  O   THR    54      37.804 -17.455  -0.202  1.00 10.00      B   
ATOM   3343  N   ALA    55      37.733 -17.327   2.037  1.00 10.00      B   
ATOM   3344  HN  ALA    55      38.113 -16.929   2.851  1.00 10.00      B   
ATOM   3345  CA  ALA    55      36.642 -18.279   2.156  1.00 10.00      B   
ATOM   3346  CB  ALA    55      37.078 -19.511   2.932  1.00 10.00      B   
ATOM   3347  C   ALA    55      35.439 -17.632   2.819  1.00 10.00      B   
ATOM   3348  O   ALA    55      35.508 -17.205   3.973  1.00 10.00      B   
ATOM   3349  N   TYR    56      34.346 -17.549   2.080  1.00 10.00      B   
ATOM   3350  HN  TYR    56      34.359 -17.906   1.165  1.00 10.00      B   
ATOM   3351  CA  TYR    56      33.121 -16.957   2.584  1.00 10.00      B   
ATOM   3352  CB  TYR    56      32.958 -15.520   2.076  1.00 10.00      B   
ATOM   3353  CG  TYR    56      33.126 -15.367   0.582  1.00 10.00      B   
ATOM   3354  CD1 TYR    56      32.048 -15.524  -0.278  1.00 10.00      B   
ATOM   3355  CD2 TYR    56      34.364 -15.060   0.034  1.00 10.00      B   
ATOM   3356  CE1 TYR    56      32.200 -15.391  -1.642  1.00 10.00      B   
ATOM   3357  CE2 TYR    56      34.524 -14.924  -1.329  1.00 10.00      B   
ATOM   3358  CZ  TYR    56      33.437 -15.087  -2.160  1.00 10.00      B   
ATOM   3359  OH  TYR    56      33.594 -14.964  -3.520  1.00 10.00      B   
ATOM   3360  HH  TYR    56      33.173 -14.144  -3.815  1.00 10.00      B   
ATOM   3361  C   TYR    56      31.931 -17.804   2.165  1.00 10.00      B   
ATOM   3362  O   TYR    56      32.045 -18.641   1.267  1.00 10.00      B   
ATOM   3363  N   ILE    57      30.800 -17.584   2.808  1.00 10.00      B   
ATOM   3364  HN  ILE    57      30.769 -16.894   3.509  1.00 10.00      B   
ATOM   3365  CA  ILE    57      29.595 -18.333   2.506  1.00 10.00      B   
ATOM   3366  CB  ILE    57      28.998 -18.968   3.780  1.00 10.00      B   
ATOM   3367  CG1 ILE    57      30.032 -19.858   4.472  1.00 10.00      B   
ATOM   3368  CG2 ILE    57      27.741 -19.765   3.455  1.00 10.00      B   
ATOM   3369  CD1 ILE    57      29.580 -20.378   5.818  1.00 10.00      B   
ATOM   3370  C   ILE    57      28.543 -17.444   1.854  1.00 10.00      B   
ATOM   3371  O   ILE    57      28.187 -16.390   2.384  1.00 10.00      B   
ATOM   3372  N   ASP    58      28.069 -17.861   0.693  1.00 10.00      B   
ATOM   3373  HN  ASP    58      28.419 -18.697   0.303  1.00 10.00      B   
ATOM   3374  CA  ASP    58      27.038 -17.127  -0.019  1.00 10.00      B   
ATOM   3375  CB  ASP    58      27.194 -17.308  -1.533  1.00 10.00      B   
ATOM   3376  CG  ASP    58      26.084 -16.637  -2.320  1.00 10.00      B   
ATOM   3377  OD1 ASP    58      26.018 -15.388  -2.326  1.00 10.00      B   
ATOM   3378  OD2 ASP    58      25.273 -17.354  -2.947  1.00 10.00      B   
ATOM   3379  C   ASP    58      25.680 -17.639   0.442  1.00 10.00      B   
ATOM   3380  O   ASP    58      25.213 -18.691  -0.004  1.00 10.00      B   
ATOM   3381  N   TYR    59      25.076 -16.920   1.373  1.00 10.00      B   
ATOM   3382  HN  TYR    59      25.507 -16.104   1.698  1.00 10.00      B   
ATOM   3383  CA  TYR    59      23.786 -17.305   1.921  1.00 10.00      B   
ATOM   3384  CB  TYR    59      23.905 -17.572   3.430  1.00 10.00      B   
ATOM   3385  CG  TYR    59      24.462 -16.415   4.239  1.00 10.00      B   
ATOM   3386  CD1 TYR    59      23.625 -15.434   4.755  1.00 10.00      B   
ATOM   3387  CD2 TYR    59      25.824 -16.309   4.493  1.00 10.00      B   
ATOM   3388  CE1 TYR    59      24.128 -14.385   5.500  1.00 10.00      B   
ATOM   3389  CE2 TYR    59      26.337 -15.262   5.234  1.00 10.00      B   
ATOM   3390  CZ  TYR    59      25.485 -14.302   5.735  1.00 10.00      B   
ATOM   3391  OH  TYR    59      25.985 -13.260   6.482  1.00 10.00      B   
ATOM   3392  HH  TYR    59      26.874 -13.044   6.178  1.00 10.00      B   
ATOM   3393  C   TYR    59      22.731 -16.239   1.659  1.00 10.00      B   
ATOM   3394  O   TYR    59      23.050 -15.059   1.491  1.00 10.00      B   
ATOM   3395  N   SER    60      21.480 -16.665   1.612  1.00 10.00      B   
ATOM   3396  HN  SER    60      21.295 -17.620   1.728  1.00 10.00      B   
ATOM   3397  CA  SER    60      20.370 -15.757   1.388  1.00 10.00      B   
ATOM   3398  CB  SER    60      19.114 -16.558   1.034  1.00 10.00      B   
ATOM   3399  OG  SER    60      19.453 -17.790   0.413  1.00 10.00      B   
ATOM   3400  HG  SER    60      18.670 -18.151  -0.024  1.00 10.00      B   
ATOM   3401  C   SER    60      20.129 -14.930   2.646  1.00 10.00      B   
ATOM   3402  O   SER    60      19.901 -15.481   3.724  1.00 10.00      B   
ATOM   3403  N   SER    61      20.194 -13.616   2.516  1.00 10.00      B   
ATOM   3404  HN  SER    61      20.371 -13.222   1.628  1.00 10.00      B   
ATOM   3405  CA  SER    61      19.999 -12.739   3.655  1.00 10.00      B   
ATOM   3406  CB  SER    61      21.346 -12.414   4.305  1.00 10.00      B   
ATOM   3407  OG  SER    61      22.375 -12.325   3.330  1.00 10.00      B   
ATOM   3408  HG  SER    61      22.249 -13.019   2.671  1.00 10.00      B   
ATOM   3409  C   SER    61      19.276 -11.456   3.265  1.00 10.00      B   
ATOM   3410  O   SER    61      19.533 -10.882   2.207  1.00 10.00      B   
ATOM   3411  N   LYS    62      18.356 -11.028   4.118  1.00 10.00      B   
ATOM   3412  HN  LYS    62      18.163 -11.559   4.919  1.00 10.00      B   
ATOM   3413  CA  LYS    62      17.606  -9.801   3.890  1.00 10.00      B   
ATOM   3414  CB  LYS    62      16.101 -10.089   3.809  1.00 10.00      B   
ATOM   3415  CG  LYS    62      15.483 -10.600   5.102  1.00 10.00      B   
ATOM   3416  CD  LYS    62      13.998 -10.864   4.932  1.00 10.00      B   
ATOM   3417  CE  LYS    62      13.314 -11.027   6.276  1.00 10.00      B   
ATOM   3418  NZ  LYS    62      11.853 -11.247   6.132  1.00 10.00      B   
ATOM   3419  HZ1 LYS    62      11.673 -12.167   5.682  1.00 10.00      B   
ATOM   3420  HZ2 LYS    62      11.432 -10.499   5.545  1.00 10.00      B   
ATOM   3421  HZ3 LYS    62      11.396 -11.237   7.066  1.00 10.00      B   
ATOM   3422  C   LYS    62      17.898  -8.803   5.006  1.00 10.00      B   
ATOM   3423  O   LYS    62      17.311  -7.727   5.069  1.00 10.00      B   
ATOM   3424  N   ARG    63      18.817  -9.179   5.886  1.00 10.00      B   
ATOM   3425  HN  ARG    63      19.260 -10.043   5.766  1.00 10.00      B   
ATOM   3426  CA  ARG    63      19.208  -8.338   7.009  1.00 10.00      B   
ATOM   3427  CB  ARG    63      19.253  -9.172   8.292  1.00 10.00      B   
ATOM   3428  CG  ARG    63      17.957  -9.909   8.592  1.00 10.00      B   
ATOM   3429  CD  ARG    63      18.221 -11.265   9.226  1.00 10.00      B   
ATOM   3430  NE  ARG    63      18.670 -11.155  10.611  1.00 10.00      B   
ATOM   3431  HE  ARG    63      18.743 -10.248  10.991  1.00 10.00      B   
ATOM   3432  CZ  ARG    63      18.979 -12.201  11.379  1.00 10.00      B   
ATOM   3433  NH1 ARG    63      18.893 -13.434  10.892  1.00 10.00      B   
ATOM   3434 HH11 ARG    63      19.135 -14.253  11.495  1.00 10.00      B   
ATOM   3435 HH12 ARG    63      18.582 -13.592   9.910  1.00 10.00      B   
ATOM   3436  NH2 ARG    63      19.366 -12.014  12.635  1.00 10.00      B   
ATOM   3437 HH21 ARG    63      19.428 -11.051  13.030  1.00 10.00      B   
ATOM   3438 HH22 ARG    63      19.607 -12.834  13.236  1.00 10.00      B   
ATOM   3439  C   ARG    63      20.576  -7.733   6.734  1.00 10.00      B   
ATOM   3440  O   ARG    63      21.586  -8.441   6.746  1.00 10.00      B   
ATOM   3441  N   TYR    64      20.606  -6.437   6.469  1.00 10.00      B   
ATOM   3442  HN  TYR    64      19.765  -5.919   6.484  1.00 10.00      B   
ATOM   3443  CA  TYR    64      21.857  -5.756   6.170  1.00 10.00      B   
ATOM   3444  CB  TYR    64      21.615  -4.393   5.516  1.00 10.00      B   
ATOM   3445  CG  TYR    64      22.891  -3.629   5.243  1.00 10.00      B   
ATOM   3446  CD1 TYR    64      23.801  -4.078   4.295  1.00 10.00      B   
ATOM   3447  CD2 TYR    64      23.194  -2.470   5.944  1.00 10.00      B   
ATOM   3448  CE1 TYR    64      24.976  -3.395   4.055  1.00 10.00      B   
ATOM   3449  CE2 TYR    64      24.366  -1.779   5.709  1.00 10.00      B   
ATOM   3450  CZ  TYR    64      25.255  -2.247   4.764  1.00 10.00      B   
ATOM   3451  OH  TYR    64      26.427  -1.563   4.528  1.00 10.00      B   
ATOM   3452  HH  TYR    64      26.554  -1.475   3.576  1.00 10.00      B   
ATOM   3453  C   TYR    64      22.743  -5.607   7.401  1.00 10.00      B   
ATOM   3454  O   TYR    64      22.279  -5.228   8.479  1.00 10.00      B   
ATOM   3455  N   ILE    65      24.018  -5.920   7.227  1.00 10.00      B   
ATOM   3456  HN  ILE    65      24.315  -6.233   6.346  1.00 10.00      B   
ATOM   3457  CA  ILE    65      24.995  -5.815   8.296  1.00 10.00      B   
ATOM   3458  CB  ILE    65      25.721  -7.159   8.510  1.00 10.00      B   
ATOM   3459  CG1 ILE    65      24.704  -8.297   8.636  1.00 10.00      B   
ATOM   3460  CG2 ILE    65      26.607  -7.099   9.746  1.00 10.00      B   
ATOM   3461  CD1 ILE    65      25.316  -9.675   8.538  1.00 10.00      B   
ATOM   3462  C   ILE    65      26.019  -4.747   7.925  1.00 10.00      B   
ATOM   3463  O   ILE    65      26.540  -4.755   6.810  1.00 10.00      B   
ATOM   3464  N   PRO    66      26.303  -3.806   8.846  1.00 10.00      B   
ATOM   3465  CA  PRO    66      27.265  -2.722   8.608  1.00 10.00      B   
ATOM   3466  CB  PRO    66      27.428  -2.080   9.987  1.00 10.00      B   
ATOM   3467  CG  PRO    66      26.145  -2.373  10.682  1.00 10.00      B   
ATOM   3468  CD  PRO    66      25.705  -3.723  10.192  1.00 10.00      B   
ATOM   3469  C   PRO    66      28.608  -3.239   8.099  1.00 10.00      B   
ATOM   3470  O   PRO    66      29.315  -3.971   8.800  1.00 10.00      B   
ATOM   3471  N   SER    67      28.953  -2.858   6.876  1.00 10.00      B   
ATOM   3472  HN  SER    67      28.358  -2.255   6.376  1.00 10.00      B   
ATOM   3473  CA  SER    67      30.197  -3.287   6.262  1.00 10.00      B   
ATOM   3474  CB  SER    67      29.903  -4.227   5.091  1.00 10.00      B   
ATOM   3475  OG  SER    67      28.899  -5.165   5.442  1.00 10.00      B   
ATOM   3476  HG  SER    67      28.217  -4.720   5.967  1.00 10.00      B   
ATOM   3477  C   SER    67      31.008  -2.087   5.784  1.00 10.00      B   
ATOM   3478  O   SER    67      30.450  -1.098   5.305  1.00 10.00      B   
ATOM   3479  N   VAL    68      32.325  -2.175   5.924  1.00 10.00      B   
ATOM   3480  HN  VAL    68      32.710  -2.987   6.310  1.00 10.00      B   
ATOM   3481  CA  VAL    68      33.215  -1.095   5.504  1.00 10.00      B   
ATOM   3482  CB  VAL    68      34.602  -1.185   6.181  1.00 10.00      B   
ATOM   3483  CG1 VAL    68      34.496  -0.870   7.664  1.00 10.00      B   
ATOM   3484  CG2 VAL    68      35.228  -2.558   5.969  1.00 10.00      B   
ATOM   3485  C   VAL    68      33.393  -1.089   3.990  1.00 10.00      B   
ATOM   3486  O   VAL    68      33.319  -2.139   3.348  1.00 10.00      B   
ATOM   3487  N   ASN    69      33.599   0.104   3.430  1.00 10.00      B   
ATOM   3488  HN  ASN    69      33.604   0.903   4.007  1.00 10.00      B   
ATOM   3489  CA  ASN    69      33.802   0.280   1.988  1.00 10.00      B   
ATOM   3490  CB  ASN    69      35.137  -0.331   1.543  1.00 10.00      B   
ATOM   3491  CG  ASN    69      35.626   0.216   0.214  1.00 10.00      B   
ATOM   3492  OD1 ASN    69      35.188   1.274  -0.242  1.00 10.00      B   
ATOM   3493  ND2 ASN    69      36.547  -0.497  -0.410  1.00 10.00      B   
ATOM   3494 HD21 ASN    69      36.857  -1.325   0.017  1.00 10.00      B   
ATOM   3495 HD22 ASN    69      36.886  -0.170  -1.270  1.00 10.00      B   
ATOM   3496  C   ASN    69      32.631  -0.284   1.183  1.00 10.00      B   
ATOM   3497  O   ASN    69      32.806  -0.837   0.096  1.00 10.00      B   
ATOM   3498  N   ASP    70      31.433  -0.131   1.730  1.00 10.00      B   
ATOM   3499  HN  ASP    70      31.360   0.321   2.595  1.00 10.00      B   
ATOM   3500  CA  ASP    70      30.225  -0.617   1.080  1.00 10.00      B   
ATOM   3501  CB  ASP    70      29.467  -1.570   2.010  1.00 10.00      B   
ATOM   3502  CG  ASP    70      29.022  -2.843   1.316  1.00 10.00      B   
ATOM   3503  OD1 ASP    70      29.892  -3.579   0.799  1.00 10.00      B   
ATOM   3504  OD2 ASP    70      27.805  -3.116   1.289  1.00 10.00      B   
ATOM   3505  C   ASP    70      29.329   0.549   0.688  1.00 10.00      B   
ATOM   3506  O   ASP    70      29.213   1.528   1.432  1.00 10.00      B   
ATOM   3507  N   PHE    71      28.716   0.451  -0.486  1.00 10.00      B   
ATOM   3508  HN  PHE    71      28.853  -0.354  -1.029  1.00 10.00      B   
ATOM   3509  CA  PHE    71      27.826   1.496  -0.980  1.00 10.00      B   
ATOM   3510  CB  PHE    71      27.715   1.426  -2.504  1.00 10.00      B   
ATOM   3511  CG  PHE    71      29.040   1.455  -3.213  1.00 10.00      B   
ATOM   3512  CD1 PHE    71      29.583   0.295  -3.742  1.00 10.00      B   
ATOM   3513  CD2 PHE    71      29.744   2.640  -3.347  1.00 10.00      B   
ATOM   3514  CE1 PHE    71      30.803   0.315  -4.391  1.00 10.00      B   
ATOM   3515  CE2 PHE    71      30.966   2.668  -3.995  1.00 10.00      B   
ATOM   3516  CZ  PHE    71      31.496   1.503  -4.518  1.00 10.00      B   
ATOM   3517  C   PHE    71      26.448   1.342  -0.347  1.00 10.00      B   
ATOM   3518  O   PHE    71      25.824   0.283  -0.459  1.00 10.00      B   
ATOM   3519  N   VAL    72      25.977   2.391   0.315  1.00 10.00      B   
ATOM   3520  HN  VAL    72      26.506   3.223   0.341  1.00 10.00      B   
ATOM   3521  CA  VAL    72      24.685   2.347   0.989  1.00 10.00      B   
ATOM   3522  CB  VAL    72      24.839   2.433   2.525  1.00 10.00      B   
ATOM   3523  CG1 VAL    72      25.519   1.193   3.076  1.00 10.00      B   
ATOM   3524  CG2 VAL    72      25.599   3.688   2.933  1.00 10.00      B   
ATOM   3525  C   VAL    72      23.746   3.463   0.540  1.00 10.00      B   
ATOM   3526  O   VAL    72      24.180   4.561   0.178  1.00 10.00      B   
ATOM   3527  N   ILE    73      22.456   3.156   0.554  1.00 10.00      B   
ATOM   3528  HN  ILE    73      22.187   2.248   0.807  1.00 10.00      B   
ATOM   3529  CA  ILE    73      21.425   4.117   0.203  1.00 10.00      B   
ATOM   3530  CB  ILE    73      20.579   3.663  -1.007  1.00 10.00      B   
ATOM   3531  CG1 ILE    73      21.478   3.331  -2.199  1.00 10.00      B   
ATOM   3532  CG2 ILE    73      19.564   4.739  -1.381  1.00 10.00      B   
ATOM   3533  CD1 ILE    73      20.720   2.914  -3.439  1.00 10.00      B   
ATOM   3534  C   ILE    73      20.511   4.300   1.408  1.00 10.00      B   
ATOM   3535  O   ILE    73      19.607   3.495   1.647  1.00 10.00      B   
ATOM   3536  N   GLY    74      20.778   5.333   2.186  1.00 10.00      B   
ATOM   3537  HN  GLY    74      21.521   5.931   1.957  1.00 10.00      B   
ATOM   3538  CA  GLY    74      19.986   5.591   3.365  1.00 10.00      B   
ATOM   3539  C   GLY    74      19.153   6.848   3.251  1.00 10.00      B   
ATOM   3540  O   GLY    74      19.439   7.725   2.429  1.00 10.00      B   
ATOM   3541  N   VAL    75      18.121   6.929   4.077  1.00 10.00      B   
ATOM   3542  HN  VAL    75      17.954   6.190   4.706  1.00 10.00      B   
ATOM   3543  CA  VAL    75      17.228   8.078   4.084  1.00 10.00      B   
ATOM   3544  CB  VAL    75      15.756   7.651   3.860  1.00 10.00      B   
ATOM   3545  CG1 VAL    75      15.259   6.748   4.982  1.00 10.00      B   
ATOM   3546  CG2 VAL    75      14.848   8.860   3.693  1.00 10.00      B   
ATOM   3547  C   VAL    75      17.361   8.852   5.394  1.00 10.00      B   
ATOM   3548  O   VAL    75      17.452   8.260   6.471  1.00 10.00      B   
ATOM   3549  N   ILE    76      17.397  10.171   5.299  1.00 10.00      B   
ATOM   3550  HN  ILE    76      17.346  10.590   4.412  1.00 10.00      B   
ATOM   3551  CA  ILE    76      17.515  11.015   6.479  1.00 10.00      B   
ATOM   3552  CB  ILE    76      17.903  12.457   6.098  1.00 10.00      B   
ATOM   3553  CG1 ILE    76      19.213  12.458   5.305  1.00 10.00      B   
ATOM   3554  CG2 ILE    76      18.027  13.330   7.340  1.00 10.00      B   
ATOM   3555  CD1 ILE    76      19.531  13.783   4.653  1.00 10.00      B   
ATOM   3556  C   ILE    76      16.198  11.034   7.248  1.00 10.00      B   
ATOM   3557  O   ILE    76      15.187  11.509   6.744  1.00 10.00      B   
ATOM   3558  N   ILE    77      16.213  10.505   8.462  1.00 10.00      B   
ATOM   3559  HN  ILE    77      17.056  10.130   8.810  1.00 10.00      B   
ATOM   3560  CA  ILE    77      15.015  10.465   9.295  1.00 10.00      B   
ATOM   3561  CB  ILE    77      14.656   9.030   9.735  1.00 10.00      B   
ATOM   3562  CG1 ILE    77      15.845   8.359  10.434  1.00 10.00      B   
ATOM   3563  CG2 ILE    77      14.192   8.208   8.542  1.00 10.00      B   
ATOM   3564  CD1 ILE    77      15.482   7.087  11.171  1.00 10.00      B   
ATOM   3565  C   ILE    77      15.172  11.352  10.524  1.00 10.00      B   
ATOM   3566  O   ILE    77      14.492  11.165  11.538  1.00 10.00      B   
ATOM   3567  N   GLY    78      16.081  12.312  10.435  1.00 10.00      B   
ATOM   3568  HN  GLY    78      16.616  12.394   9.619  1.00 10.00      B   
ATOM   3569  CA  GLY    78      16.308  13.223  11.535  1.00 10.00      B   
ATOM   3570  C   GLY    78      17.584  14.015  11.358  1.00 10.00      B   
ATOM   3571  O   GLY    78      18.503  13.575  10.668  1.00 10.00      B   
ATOM   3572  N   THR    79      17.644  15.180  11.979  1.00 10.00      B   
ATOM   3573  HN  THR    79      16.882  15.474  12.521  1.00 10.00      B   
ATOM   3574  CA  THR    79      18.815  16.031  11.891  1.00 10.00      B   
ATOM   3575  CB  THR    79      18.533  17.275  11.025  1.00 10.00      B   
ATOM   3576  OG1 THR    79      17.957  16.874   9.774  1.00 10.00      B   
ATOM   3577  HG1 THR    79      17.114  17.327   9.653  1.00 10.00      B   
ATOM   3578  CG2 THR    79      19.817  18.050  10.761  1.00 10.00      B   
ATOM   3579  C   THR    79      19.242  16.480  13.283  1.00 10.00      B   
ATOM   3580  O   THR    79      18.496  17.175  13.976  1.00 10.00      B   
ATOM   3581  N   PHE    80      20.435  16.076  13.697  1.00 10.00      B   
ATOM   3582  HN  PHE    80      20.988  15.517  13.109  1.00 10.00      B   
ATOM   3583  CA  PHE    80      20.947  16.450  15.002  1.00 10.00      B   
ATOM   3584  CB  PHE    80      21.697  15.280  15.649  1.00 10.00      B   
ATOM   3585  CG  PHE    80      21.578  15.240  17.145  1.00 10.00      B   
ATOM   3586  CD1 PHE    80      20.334  15.218  17.753  1.00 10.00      B   
ATOM   3587  CD2 PHE    80      22.707  15.227  17.943  1.00 10.00      B   
ATOM   3588  CE1 PHE    80      20.218  15.186  19.128  1.00 10.00      B   
ATOM   3589  CE2 PHE    80      22.599  15.194  19.319  1.00 10.00      B   
ATOM   3590  CZ  PHE    80      21.353  15.173  19.914  1.00 10.00      B   
ATOM   3591  C   PHE    80      21.837  17.690  14.890  1.00 10.00      B   
ATOM   3592  O   PHE    80      21.827  18.379  13.864  1.00 10.00      B   
ATOM   3593  N   SER    81      22.594  17.970  15.941  1.00 10.00      B   
ATOM   3594  HN  SER    81      22.558  17.382  16.724  1.00 10.00      B   
ATOM   3595  CA  SER    81      23.471  19.130  15.983  1.00 10.00      B   
ATOM   3596  CB  SER    81      24.112  19.226  17.365  1.00 10.00      B   
ATOM   3597  OG  SER    81      23.281  18.605  18.338  1.00 10.00      B   
ATOM   3598  HG  SER    81      22.416  19.035  18.337  1.00 10.00      B   
ATOM   3599  C   SER    81      24.542  19.093  14.890  1.00 10.00      B   
ATOM   3600  O   SER    81      24.660  20.028  14.099  1.00 10.00      B   
ATOM   3601  N   ASP    82      25.305  18.010  14.831  1.00 10.00      B   
ATOM   3602  HN  ASP    82      25.169  17.288  15.478  1.00 10.00      B   
ATOM   3603  CA  ASP    82      26.367  17.890  13.834  1.00 10.00      B   
ATOM   3604  CB  ASP    82      27.738  17.899  14.513  1.00 10.00      B   
ATOM   3605  CG  ASP    82      28.153  16.535  15.029  1.00 10.00      B   
ATOM   3606  OD1 ASP    82      27.327  15.861  15.685  1.00 10.00      B   
ATOM   3607  OD2 ASP    82      29.311  16.132  14.789  1.00 10.00      B   
ATOM   3608  C   ASP    82      26.228  16.634  12.983  1.00 10.00      B   
ATOM   3609  O   ASP    82      26.891  16.497  11.953  1.00 10.00      B   
ATOM   3610  N   SER    83      25.366  15.721  13.398  1.00 10.00      B   
ATOM   3611  HN  SER    83      24.838  15.884  14.203  1.00 10.00      B   
ATOM   3612  CA  SER    83      25.189  14.480  12.669  1.00 10.00      B   
ATOM   3613  CB  SER    83      25.610  13.297  13.546  1.00 10.00      B   
ATOM   3614  OG  SER    83      26.900  13.507  14.103  1.00 10.00      B   
ATOM   3615  HG  SER    83      26.915  14.358  14.569  1.00 10.00      B   
ATOM   3616  C   SER    83      23.754  14.294  12.179  1.00 10.00      B   
ATOM   3617  O   SER    83      22.794  14.573  12.898  1.00 10.00      B   
ATOM   3618  N   TYR    84      23.624  13.852  10.940  1.00 10.00      B   
ATOM   3619  HN  TYR    84      24.435  13.713  10.398  1.00 10.00      B   
ATOM   3620  CA  TYR    84      22.324  13.586  10.341  1.00 10.00      B   
ATOM   3621  CB  TYR    84      22.384  13.811   8.827  1.00 10.00      B   
ATOM   3622  CG  TYR    84      22.165  15.242   8.385  1.00 10.00      B   
ATOM   3623  CD1 TYR    84      23.101  16.231   8.661  1.00 10.00      B   
ATOM   3624  CD2 TYR    84      21.025  15.600   7.679  1.00 10.00      B   
ATOM   3625  CE1 TYR    84      22.903  17.536   8.247  1.00 10.00      B   
ATOM   3626  CE2 TYR    84      20.818  16.900   7.263  1.00 10.00      B   
ATOM   3627  CZ  TYR    84      21.760  17.864   7.548  1.00 10.00      B   
ATOM   3628  OH  TYR    84      21.560  19.161   7.126  1.00 10.00      B   
ATOM   3629  HH  TYR    84      20.624  19.299   6.935  1.00 10.00      B   
ATOM   3630  C   TYR    84      21.936  12.138  10.612  1.00 10.00      B   
ATOM   3631  O   TYR    84      22.767  11.239  10.491  1.00 10.00      B   
ATOM   3632  N   LYS    85      20.686  11.911  10.976  1.00 10.00      B   
ATOM   3633  HN  LYS    85      20.057  12.666  11.037  1.00 10.00      B   
ATOM   3634  CA  LYS    85      20.209  10.564  11.264  1.00 10.00      B   
ATOM   3635  CB  LYS    85      19.037  10.616  12.247  1.00 10.00      B   
ATOM   3636  CG  LYS    85      18.661   9.275  12.854  1.00 10.00      B   
ATOM   3637  CD  LYS    85      17.613   9.447  13.938  1.00 10.00      B   
ATOM   3638  CE  LYS    85      17.190   8.113  14.526  1.00 10.00      B   
ATOM   3639  NZ  LYS    85      16.208   8.291  15.627  1.00 10.00      B   
ATOM   3640  HZ1 LYS    85      16.697   8.591  16.495  1.00 10.00      B   
ATOM   3641  HZ2 LYS    85      15.708   7.399  15.814  1.00 10.00      B   
ATOM   3642  HZ3 LYS    85      15.509   9.016  15.370  1.00 10.00      B   
ATOM   3643  C   LYS    85      19.802   9.869   9.969  1.00 10.00      B   
ATOM   3644  O   LYS    85      18.749  10.157   9.401  1.00 10.00      B   
ATOM   3645  N   VAL    86      20.645   8.959   9.506  1.00 10.00      B   
ATOM   3646  HN  VAL    86      21.459   8.750  10.023  1.00 10.00      B   
ATOM   3647  CA  VAL    86      20.395   8.242   8.264  1.00 10.00      B   
ATOM   3648  CB  VAL    86      21.659   8.206   7.374  1.00 10.00      B   
ATOM   3649  CG1 VAL    86      21.380   7.491   6.059  1.00 10.00      B   
ATOM   3650  CG2 VAL    86      22.171   9.615   7.116  1.00 10.00      B   
ATOM   3651  C   VAL    86      19.915   6.817   8.528  1.00 10.00      B   
ATOM   3652  O   VAL    86      20.592   6.031   9.191  1.00 10.00      B   
ATOM   3653  N   SER    87      18.745   6.497   8.004  1.00 10.00      B   
ATOM   3654  HN  SER    87      18.253   7.175   7.486  1.00 10.00      B   
ATOM   3655  CA  SER    87      18.160   5.178   8.160  1.00 10.00      B   
ATOM   3656  CB  SER    87      16.634   5.291   8.236  1.00 10.00      B   
ATOM   3657  OG  SER    87      16.025   4.036   8.486  1.00 10.00      B   
ATOM   3658  HG  SER    87      16.641   3.469   8.966  1.00 10.00      B   
ATOM   3659  C   SER    87      18.559   4.296   6.985  1.00 10.00      B   
ATOM   3660  O   SER    87      18.259   4.610   5.831  1.00 10.00      B   
ATOM   3661  N   LEU    88      19.246   3.204   7.277  1.00 10.00      B   
ATOM   3662  HN  LEU    88      19.447   3.001   8.215  1.00 10.00      B   
ATOM   3663  CA  LEU    88      19.681   2.284   6.239  1.00 10.00      B   
ATOM   3664  CB  LEU    88      20.998   1.601   6.623  1.00 10.00      B   
ATOM   3665  CG  LEU    88      22.229   2.509   6.734  1.00 10.00      B   
ATOM   3666  CD1 LEU    88      23.459   1.701   7.117  1.00 10.00      B   
ATOM   3667  CD2 LEU    88      22.462   3.260   5.431  1.00 10.00      B   
ATOM   3668  C   LEU    88      18.600   1.248   5.969  1.00 10.00      B   
ATOM   3669  O   LEU    88      18.104   1.136   4.847  1.00 10.00      B   
ATOM   3670  N   GLN    89      18.227   0.503   7.001  1.00 10.00      B   
ATOM   3671  HN  GLN    89      18.655   0.643   7.874  1.00 10.00      B   
ATOM   3672  CA  GLN    89      17.195  -0.514   6.872  1.00 10.00      B   
ATOM   3673  CB  GLN    89      17.784  -1.928   6.975  1.00 10.00      B   
ATOM   3674  CG  GLN    89      16.746  -3.040   6.876  1.00 10.00      B   
ATOM   3675  CD  GLN    89      17.326  -4.385   6.487  1.00 10.00      B   
ATOM   3676  OE1 GLN    89      18.486  -4.681   6.767  1.00 10.00      B   
ATOM   3677  NE2 GLN    89      16.514  -5.213   5.847  1.00 10.00      B   
ATOM   3678 HE21 GLN    89      15.596  -4.916   5.664  1.00 10.00      B   
ATOM   3679 HE22 GLN    89      16.861  -6.094   5.582  1.00 10.00      B   
ATOM   3680  C   GLN    89      16.095  -0.312   7.907  1.00 10.00      B   
ATOM   3681  O   GLN    89      16.346   0.173   9.012  1.00 10.00      B   
ATOM   3682  N   ASN    90      14.880  -0.680   7.530  1.00 10.00      B   
ATOM   3683  HN  ASN    90      14.761  -1.055   6.631  1.00 10.00      B   
ATOM   3684  CA  ASN    90      13.714  -0.558   8.397  1.00 10.00      B   
ATOM   3685  CB  ASN    90      12.479  -1.040   7.635  1.00 10.00      B   
ATOM   3686  CG  ASN    90      11.237  -0.221   7.910  1.00 10.00      B   
ATOM   3687  OD1 ASN    90      11.032   0.274   9.016  1.00 10.00      B   
ATOM   3688  ND2 ASN    90      10.397  -0.081   6.898  1.00 10.00      B   
ATOM   3689 HD21 ASN    90      10.624  -0.510   6.046  1.00 10.00      B   
ATOM   3690 HD22 ASN    90       9.577   0.451   7.038  1.00 10.00      B   
ATOM   3691  C   ASN    90      13.887  -1.397   9.660  1.00 10.00      B   
ATOM   3692  O   ASN    90      14.392  -2.523   9.599  1.00 10.00      B   
ATOM   3693  N   PHE    91      13.491  -0.833  10.799  1.00 10.00      B   
ATOM   3694  HN  PHE    91      13.128   0.079  10.769  1.00 10.00      B   
ATOM   3695  CA  PHE    91      13.580  -1.509  12.098  1.00 10.00      B   
ATOM   3696  CB  PHE    91      12.667  -2.740  12.151  1.00 10.00      B   
ATOM   3697  CG  PHE    91      11.205  -2.408  12.253  1.00 10.00      B   
ATOM   3698  CD1 PHE    91      10.407  -2.359  11.119  1.00 10.00      B   
ATOM   3699  CD2 PHE    91      10.630  -2.140  13.482  1.00 10.00      B   
ATOM   3700  CE1 PHE    91       9.063  -2.054  11.215  1.00 10.00      B   
ATOM   3701  CE2 PHE    91       9.287  -1.834  13.585  1.00 10.00      B   
ATOM   3702  CZ  PHE    91       8.503  -1.788  12.450  1.00 10.00      B   
ATOM   3703  C   PHE    91      15.015  -1.880  12.464  1.00 10.00      B   
ATOM   3704  O   PHE    91      15.252  -2.789  13.265  1.00 10.00      B   
ATOM   3705  N   SER    92      15.970  -1.173  11.880  1.00 10.00      B   
ATOM   3706  HN  SER    92      15.724  -0.456  11.254  1.00 10.00      B   
ATOM   3707  CA  SER    92      17.372  -1.431  12.149  1.00 10.00      B   
ATOM   3708  CB  SER    92      18.058  -1.978  10.897  1.00 10.00      B   
ATOM   3709  OG  SER    92      17.263  -2.992  10.297  1.00 10.00      B   
ATOM   3710  HG  SER    92      16.381  -2.637  10.126  1.00 10.00      B   
ATOM   3711  C   SER    92      18.066  -0.169  12.645  1.00 10.00      B   
ATOM   3712  O   SER    92      17.588   0.942  12.403  1.00 10.00      B   
ATOM   3713  N   SER    93      19.169  -0.351  13.359  1.00 10.00      B   
ATOM   3714  HN  SER    93      19.475  -1.265  13.543  1.00 10.00      B   
ATOM   3715  CA  SER    93      19.941   0.757  13.899  1.00 10.00      B   
ATOM   3716  CB  SER    93      21.151   0.204  14.651  1.00 10.00      B   
ATOM   3717  OG  SER    93      21.005  -1.193  14.871  1.00 10.00      B   
ATOM   3718  HG  SER    93      21.867  -1.619  14.793  1.00 10.00      B   
ATOM   3719  C   SER    93      20.386   1.710  12.793  1.00 10.00      B   
ATOM   3720  O   SER    93      21.022   1.302  11.822  1.00 10.00      B   
ATOM   3721  N   SER    94      20.033   2.975  12.939  1.00 10.00      B   
ATOM   3722  HN  SER    94      19.523   3.240  13.732  1.00 10.00      B   
ATOM   3723  CA  SER    94      20.383   3.987  11.958  1.00 10.00      B   
ATOM   3724  CB  SER    94      19.408   5.158  12.066  1.00 10.00      B   
ATOM   3725  OG  SER    94      18.074   4.684  12.175  1.00 10.00      B   
ATOM   3726  HG  SER    94      17.846   4.585  13.108  1.00 10.00      B   
ATOM   3727  C   SER    94      21.819   4.465  12.155  1.00 10.00      B   
ATOM   3728  O   SER    94      22.426   4.215  13.197  1.00 10.00      B   
ATOM   3729  N   VAL    95      22.360   5.137  11.149  1.00 10.00      B   
ATOM   3730  HN  VAL    95      21.822   5.309  10.343  1.00 10.00      B   
ATOM   3731  CA  VAL    95      23.720   5.655  11.215  1.00 10.00      B   
ATOM   3732  CB  VAL    95      24.596   5.138  10.053  1.00 10.00      B   
ATOM   3733  CG1 VAL    95      24.794   3.633  10.158  1.00 10.00      B   
ATOM   3734  CG2 VAL    95      23.990   5.510   8.707  1.00 10.00      B   
ATOM   3735  C   VAL    95      23.696   7.177  11.200  1.00 10.00      B   
ATOM   3736  O   VAL    95      22.653   7.781  10.951  1.00 10.00      B   
ATOM   3737  N   SER    96      24.833   7.799  11.460  1.00 10.00      B   
ATOM   3738  HN  SER    96      25.644   7.276  11.639  1.00 10.00      B   
ATOM   3739  CA  SER    96      24.898   9.249  11.477  1.00 10.00      B   
ATOM   3740  CB  SER    96      25.272   9.757  12.868  1.00 10.00      B   
ATOM   3741  OG  SER    96      24.497   9.115  13.869  1.00 10.00      B   
ATOM   3742  HG  SER    96      25.062   8.479  14.346  1.00 10.00      B   
ATOM   3743  C   SER    96      25.854   9.786  10.417  1.00 10.00      B   
ATOM   3744  O   SER    96      26.967   9.289  10.250  1.00 10.00      B   
ATOM   3745  N   LEU    97      25.391  10.792   9.694  1.00 10.00      B   
ATOM   3746  HN  LEU    97      24.480  11.118   9.870  1.00 10.00      B   
ATOM   3747  CA  LEU    97      26.176  11.426   8.648  1.00 10.00      B   
ATOM   3748  CB  LEU    97      25.318  11.581   7.389  1.00 10.00      B   
ATOM   3749  CG  LEU    97      25.908  12.405   6.240  1.00 10.00      B   
ATOM   3750  CD1 LEU    97      27.043  11.655   5.559  1.00 10.00      B   
ATOM   3751  CD2 LEU    97      24.822  12.762   5.236  1.00 10.00      B   
ATOM   3752  C   LEU    97      26.658  12.790   9.124  1.00 10.00      B   
ATOM   3753  O   LEU    97      25.854  13.645   9.490  1.00 10.00      B   
ATOM   3754  N   SER    98      27.964  12.982   9.142  1.00 10.00      B   
ATOM   3755  HN  SER    98      28.562  12.254   8.861  1.00 10.00      B   
ATOM   3756  CA  SER    98      28.537  14.245   9.580  1.00 10.00      B   
ATOM   3757  CB  SER    98      30.048  14.104   9.775  1.00 10.00      B   
ATOM   3758  OG  SER    98      30.589  15.257  10.396  1.00 10.00      B   
ATOM   3759  HG  SER    98      30.532  15.155  11.355  1.00 10.00      B   
ATOM   3760  C   SER    98      28.236  15.368   8.586  1.00 10.00      B   
ATOM   3761  O   SER    98      28.068  15.128   7.387  1.00 10.00      B   
ATOM   3762  N   TYR    99      28.177  16.595   9.090  1.00 10.00      B   
ATOM   3763  HN  TYR    99      28.312  16.724  10.055  1.00 10.00      B   
ATOM   3764  CA  TYR    99      27.906  17.756   8.252  1.00 10.00      B   
ATOM   3765  CB  TYR    99      27.393  18.935   9.088  1.00 10.00      B   
ATOM   3766  CG  TYR    99      28.429  19.573   9.992  1.00 10.00      B   
ATOM   3767  CD1 TYR    99      29.070  20.749   9.625  1.00 10.00      B   
ATOM   3768  CD2 TYR    99      28.762  19.004  11.215  1.00 10.00      B   
ATOM   3769  CE1 TYR    99      30.011  21.338  10.447  1.00 10.00      B   
ATOM   3770  CE2 TYR    99      29.701  19.586  12.043  1.00 10.00      B   
ATOM   3771  CZ  TYR    99      30.322  20.751  11.656  1.00 10.00      B   
ATOM   3772  OH  TYR    99      31.252  21.336  12.481  1.00 10.00      B   
ATOM   3773  HH  TYR    99      31.619  20.669  13.072  1.00 10.00      B   
ATOM   3774  C   TYR    99      29.148  18.150   7.458  1.00 10.00      B   
ATOM   3775  O   TYR    99      29.118  19.071   6.641  1.00 10.00      B   
ATOM   3776  N   MET   100      30.243  17.445   7.715  1.00 10.00      B   
ATOM   3777  HN  MET   100      30.203  16.733   8.389  1.00 10.00      B   
ATOM   3778  CA  MET   100      31.502  17.702   7.032  1.00 10.00      B   
ATOM   3779  CB  MET   100      32.629  17.910   8.049  1.00 10.00      B   
ATOM   3780  CG  MET   100      32.520  19.208   8.833  1.00 10.00      B   
ATOM   3781  SD  MET   100      33.581  19.241  10.292  1.00 10.00      B   
ATOM   3782  CE  MET   100      35.198  19.167   9.529  1.00 10.00      B   
ATOM   3783  C   MET   100      31.846  16.550   6.096  1.00 10.00      B   
ATOM   3784  O   MET   100      32.961  16.461   5.592  1.00 10.00      B   
ATOM   3785  N   ALA   101      30.871  15.688   5.845  1.00 10.00      B   
ATOM   3786  HN  ALA   101      29.990  15.827   6.252  1.00 10.00      B   
ATOM   3787  CA  ALA   101      31.076  14.535   4.974  1.00 10.00      B   
ATOM   3788  CB  ALA   101      30.341  13.322   5.524  1.00 10.00      B   
ATOM   3789  C   ALA   101      30.627  14.828   3.545  1.00 10.00      B   
ATOM   3790  O   ALA   101      30.216  13.922   2.813  1.00 10.00      B   
ATOM   3791  N   PHE   102      30.722  16.089   3.150  1.00 10.00      B   
ATOM   3792  HN  PHE   102      31.088  16.754   3.769  1.00 10.00      B   
ATOM   3793  CA  PHE   102      30.322  16.515   1.816  1.00 10.00      B   
ATOM   3794  CB  PHE   102      28.974  17.237   1.874  1.00 10.00      B   
ATOM   3795  CG  PHE   102      27.789  16.324   1.763  1.00 10.00      B   
ATOM   3796  CD1 PHE   102      27.233  15.743   2.890  1.00 10.00      B   
ATOM   3797  CD2 PHE   102      27.235  16.041   0.529  1.00 10.00      B   
ATOM   3798  CE1 PHE   102      26.144  14.901   2.784  1.00 10.00      B   
ATOM   3799  CE2 PHE   102      26.146  15.200   0.415  1.00 10.00      B   
ATOM   3800  CZ  PHE   102      25.601  14.627   1.545  1.00 10.00      B   
ATOM   3801  C   PHE   102      31.375  17.439   1.215  1.00 10.00      B   
ATOM   3802  O   PHE   102      32.081  18.127   1.951  1.00 10.00      B   
ATOM   3803  N   PRO   103      31.505  17.450  -0.126  1.00 10.00      B   
ATOM   3804  CA  PRO   103      32.473  18.306  -0.823  1.00 10.00      B   
ATOM   3805  CB  PRO   103      32.229  18.001  -2.305  1.00 10.00      B   
ATOM   3806  CG  PRO   103      31.559  16.671  -2.316  1.00 10.00      B   
ATOM   3807  CD  PRO   103      30.734  16.617  -1.065  1.00 10.00      B   
ATOM   3808  C   PRO   103      32.223  19.789  -0.545  1.00 10.00      B   
ATOM   3809  O   PRO   103      31.076  20.255  -0.590  1.00 10.00      B   
ATOM   3810  N   ASN   104      33.302  20.510  -0.250  1.00 10.00      B   
ATOM   3811  HN  ASN   104      34.175  20.060  -0.221  1.00 10.00      B   
ATOM   3812  CA  ASN   104      33.246  21.940   0.052  1.00 10.00      B   
ATOM   3813  CB  ASN   104      32.757  22.762  -1.147  1.00 10.00      B   
ATOM   3814  CG  ASN   104      33.089  24.241  -1.022  1.00 10.00      B   
ATOM   3815  OD1 ASN   104      34.049  24.625  -0.350  1.00 10.00      B   
ATOM   3816  ND2 ASN   104      32.309  25.083  -1.683  1.00 10.00      B   
ATOM   3817 HD21 ASN   104      31.572  24.712  -2.212  1.00 10.00      B   
ATOM   3818 HD22 ASN   104      32.498  26.046  -1.616  1.00 10.00      B   
ATOM   3819  C   ASN   104      32.402  22.206   1.293  1.00 10.00      B   
ATOM   3820  O   ASN   104      31.529  23.077   1.301  1.00 10.00      B   
ATOM   3821  N   ALA   105      32.667  21.442   2.341  1.00 10.00      B   
ATOM   3822  HN  ALA   105      33.373  20.765   2.271  1.00 10.00      B   
ATOM   3823  CA  ALA   105      31.945  21.580   3.592  1.00 10.00      B   
ATOM   3824  CB  ALA   105      32.082  20.314   4.425  1.00 10.00      B   
ATOM   3825  C   ALA   105      32.444  22.788   4.374  1.00 10.00      B   
ATOM   3826  O   ALA   105      33.504  23.342   4.080  1.00 10.00      B   
ATOM   3827  N   SER   106      31.678  23.193   5.368  1.00 10.00      B   
ATOM   3828  HN  SER   106      30.842  22.713   5.554  1.00 10.00      B   
ATOM   3829  CA  SER   106      32.035  24.329   6.194  1.00 10.00      B   
ATOM   3830  CB  SER   106      31.420  25.609   5.615  1.00 10.00      B   
ATOM   3831  OG  SER   106      31.411  26.665   6.563  1.00 10.00      B   
ATOM   3832  HG  SER   106      32.193  27.216   6.434  1.00 10.00      B   
ATOM   3833  C   SER   106      31.545  24.112   7.615  1.00 10.00      B   
ATOM   3834  O   SER   106      30.556  23.410   7.837  1.00 10.00      B   
ATOM   3835  N   LYS   107      32.245  24.698   8.576  1.00 10.00      B   
ATOM   3836  HN  LYS   107      33.044  25.220   8.341  1.00 10.00      B   
ATOM   3837  CA  LYS   107      31.855  24.580   9.973  1.00 10.00      B   
ATOM   3838  CB  LYS   107      33.069  24.710  10.894  1.00 10.00      B   
ATOM   3839  CG  LYS   107      34.219  23.785  10.526  1.00 10.00      B   
ATOM   3840  CD  LYS   107      35.006  23.348  11.751  1.00 10.00      B   
ATOM   3841  CE  LYS   107      34.236  22.319  12.562  1.00 10.00      B   
ATOM   3842  NZ  LYS   107      35.055  21.752  13.665  1.00 10.00      B   
ATOM   3843  HZ1 LYS   107      35.439  22.517  14.256  1.00 10.00      B   
ATOM   3844  HZ2 LYS   107      35.844  21.200  13.280  1.00 10.00      B   
ATOM   3845  HZ3 LYS   107      34.473  21.131  14.260  1.00 10.00      B   
ATOM   3846  C   LYS   107      30.805  25.633  10.304  1.00 10.00      B   
ATOM   3847  O   LYS   107      30.270  25.674  11.414  1.00 10.00      B   
ATOM   3848  N   LYS   108      30.519  26.477   9.321  1.00 10.00      B   
ATOM   3849  HN  LYS   108      30.984  26.376   8.461  1.00 10.00      B   
ATOM   3850  CA  LYS   108      29.532  27.532   9.462  1.00 10.00      B   
ATOM   3851  CB  LYS   108      30.099  28.864   8.962  1.00 10.00      B   
ATOM   3852  CG  LYS   108      31.100  29.526   9.890  1.00 10.00      B   
ATOM   3853  CD  LYS   108      31.486  30.899   9.365  1.00 10.00      B   
ATOM   3854  CE  LYS   108      32.317  31.667  10.375  1.00 10.00      B   
ATOM   3855  NZ  LYS   108      32.659  33.028   9.889  1.00 10.00      B   
ATOM   3856  HZ1 LYS   108      33.151  33.563  10.635  1.00 10.00      B   
ATOM   3857  HZ2 LYS   108      31.798  33.543   9.621  1.00 10.00      B   
ATOM   3858  HZ3 LYS   108      33.280  32.964   9.060  1.00 10.00      B   
ATOM   3859  C   LYS   108      28.291  27.193   8.649  1.00 10.00      B   
ATOM   3860  O   LYS   108      27.179  27.149   9.177  1.00 10.00      B   
ATOM   3861  N   ASN   109      28.498  26.936   7.360  1.00 10.00      B   
ATOM   3862  HN  ASN   109      29.417  26.954   7.012  1.00 10.00      B   
ATOM   3863  CA  ASN   109      27.407  26.617   6.447  1.00 10.00      B   
ATOM   3864  CB  ASN   109      27.899  26.652   4.997  1.00 10.00      B   
ATOM   3865  CG  ASN   109      26.770  26.611   3.983  1.00 10.00      B   
ATOM   3866  OD1 ASN   109      25.646  27.029   4.265  1.00 10.00      B   
ATOM   3867  ND2 ASN   109      27.063  26.118   2.793  1.00 10.00      B   
ATOM   3868 HD21 ASN   109      27.983  25.810   2.631  1.00 10.00      B   
ATOM   3869 HD22 ASN   109      26.352  26.075   2.120  1.00 10.00      B   
ATOM   3870  C   ASN   109      26.789  25.262   6.764  1.00 10.00      B   
ATOM   3871  O   ASN   109      27.479  24.334   7.191  1.00 10.00      B   
ATOM   3872  N   ARG   110      25.490  25.157   6.546  1.00 10.00      B   
ATOM   3873  HN  ARG   110      25.007  25.927   6.174  1.00 10.00      B   
ATOM   3874  CA  ARG   110      24.759  23.927   6.805  1.00 10.00      B   
ATOM   3875  CB  ARG   110      23.534  24.219   7.672  1.00 10.00      B   
ATOM   3876  CG  ARG   110      23.794  24.177   9.168  1.00 10.00      B   
ATOM   3877  CD  ARG   110      22.531  24.510   9.943  1.00 10.00      B   
ATOM   3878  NE  ARG   110      22.546  23.953  11.294  1.00 10.00      B   
ATOM   3879  HE  ARG   110      23.427  23.805  11.711  1.00 10.00      B   
ATOM   3880  CZ  ARG   110      21.446  23.636  11.981  1.00 10.00      B   
ATOM   3881  NH1 ARG   110      20.242  23.821  11.444  1.00 10.00      B   
ATOM   3882 HH11 ARG   110      20.153  24.212  10.481  1.00 10.00      B   
ATOM   3883 HH12 ARG   110      19.380  23.577  11.983  1.00 10.00      B   
ATOM   3884  NH2 ARG   110      21.554  23.129  13.201  1.00 10.00      B   
ATOM   3885 HH21 ARG   110      20.700  22.879  13.743  1.00 10.00      B   
ATOM   3886 HH22 ARG   110      22.498  22.978  13.625  1.00 10.00      B   
ATOM   3887  C   ARG   110      24.317  23.289   5.493  1.00 10.00      B   
ATOM   3888  O   ARG   110      24.031  23.992   4.521  1.00 10.00      B   
ATOM   3889  N   PRO   111      24.264  21.948   5.449  1.00 10.00      B   
ATOM   3890  CA  PRO   111      23.848  21.204   4.255  1.00 10.00      B   
ATOM   3891  CB  PRO   111      24.005  19.732   4.670  1.00 10.00      B   
ATOM   3892  CG  PRO   111      24.915  19.761   5.849  1.00 10.00      B   
ATOM   3893  CD  PRO   111      24.614  21.046   6.558  1.00 10.00      B   
ATOM   3894  C   PRO   111      22.392  21.492   3.882  1.00 10.00      B   
ATOM   3895  O   PRO   111      21.577  21.854   4.735  1.00 10.00      B   
ATOM   3896  N   THR   112      22.069  21.322   2.611  1.00 10.00      B   
ATOM   3897  HN  THR   112      22.761  21.031   1.975  1.00 10.00      B   
ATOM   3898  CA  THR   112      20.721  21.566   2.117  1.00 10.00      B   
ATOM   3899  CB  THR   112      20.763  21.963   0.630  1.00 10.00      B   
ATOM   3900  OG1 THR   112      22.080  21.717   0.113  1.00 10.00      B   
ATOM   3901  HG1 THR   112      22.066  20.918  -0.430  1.00 10.00      B   
ATOM   3902  CG2 THR   112      20.425  23.434   0.461  1.00 10.00      B   
ATOM   3903  C   THR   112      19.832  20.333   2.287  1.00 10.00      B   
ATOM   3904  O   THR   112      18.694  20.305   1.815  1.00 10.00      B   
ATOM   3905  N   LEU   113      20.355  19.325   2.972  1.00 10.00      B   
ATOM   3906  HN  LEU   113      21.257  19.420   3.338  1.00 10.00      B   
ATOM   3907  CA  LEU   113      19.625  18.087   3.203  1.00 10.00      B   
ATOM   3908  CB  LEU   113      20.590  16.985   3.630  1.00 10.00      B   
ATOM   3909  CG  LEU   113      21.774  16.722   2.701  1.00 10.00      B   
ATOM   3910  CD1 LEU   113      22.736  15.739   3.345  1.00 10.00      B   
ATOM   3911  CD2 LEU   113      21.295  16.201   1.356  1.00 10.00      B   
ATOM   3912  C   LEU   113      18.560  18.268   4.276  1.00 10.00      B   
ATOM   3913  O   LEU   113      18.815  18.873   5.321  1.00 10.00      B   
ATOM   3914  N   GLN   114      17.373  17.741   4.016  1.00 10.00      B   
ATOM   3915  HN  GLN   114      17.231  17.267   3.162  1.00 10.00      B   
ATOM   3916  CA  GLN   114      16.267  17.830   4.956  1.00 10.00      B   
ATOM   3917  CB  GLN   114      15.134  18.673   4.364  1.00 10.00      B   
ATOM   3918  CG  GLN   114      15.546  20.080   3.944  1.00 10.00      B   
ATOM   3919  CD  GLN   114      15.884  20.976   5.123  1.00 10.00      B   
ATOM   3920  OE1 GLN   114      15.314  20.843   6.206  1.00 10.00      B   
ATOM   3921  NE2 GLN   114      16.808  21.899   4.921  1.00 10.00      B   
ATOM   3922 HE21 GLN   114      17.219  21.960   4.033  1.00 10.00      B   
ATOM   3923 HE22 GLN   114      17.046  22.484   5.670  1.00 10.00      B   
ATOM   3924  C   GLN   114      15.767  16.427   5.295  1.00 10.00      B   
ATOM   3925  O   GLN   114      16.285  15.439   4.770  1.00 10.00      B   
ATOM   3926  N   VAL   115      14.769  16.336   6.164  1.00 10.00      B   
ATOM   3927  HN  VAL   115      14.391  17.154   6.550  1.00 10.00      B   
ATOM   3928  CA  VAL   115      14.216  15.044   6.558  1.00 10.00      B   
ATOM   3929  CB  VAL   115      13.274  15.169   7.778  1.00 10.00      B   
ATOM   3930  CG1 VAL   115      12.746  13.805   8.201  1.00 10.00      B   
ATOM   3931  CG2 VAL   115      13.995  15.835   8.941  1.00 10.00      B   
ATOM   3932  C   VAL   115      13.479  14.386   5.389  1.00 10.00      B   
ATOM   3933  O   VAL   115      12.735  15.044   4.660  1.00 10.00      B   
ATOM   3934  N   GLY   116      13.724  13.097   5.199  1.00 10.00      B   
ATOM   3935  HN  GLY   116      14.352  12.634   5.800  1.00 10.00      B   
ATOM   3936  CA  GLY   116      13.084  12.357   4.131  1.00 10.00      B   
ATOM   3937  C   GLY   116      13.951  12.261   2.892  1.00 10.00      B   
ATOM   3938  O   GLY   116      13.666  11.477   1.986  1.00 10.00      B   
ATOM   3939  N   ASP   117      15.015  13.050   2.849  1.00 10.00      B   
ATOM   3940  HN  ASP   117      15.206  13.638   3.611  1.00 10.00      B   
ATOM   3941  CA  ASP   117      15.909  13.059   1.697  1.00 10.00      B   
ATOM   3942  CB  ASP   117      16.781  14.320   1.665  1.00 10.00      B   
ATOM   3943  CG  ASP   117      16.060  15.530   1.098  1.00 10.00      B   
ATOM   3944  OD1 ASP   117      15.518  15.441  -0.027  1.00 10.00      B   
ATOM   3945  OD2 ASP   117      16.036  16.584   1.772  1.00 10.00      B   
ATOM   3946  C   ASP   117      16.776  11.807   1.628  1.00 10.00      B   
ATOM   3947  O   ASP   117      17.306  11.340   2.642  1.00 10.00      B   
ATOM   3948  N   LEU   118      16.905  11.269   0.425  1.00 10.00      B   
ATOM   3949  HN  LEU   118      16.455  11.694  -0.335  1.00 10.00      B   
ATOM   3950  CA  LEU   118      17.709  10.081   0.192  1.00 10.00      B   
ATOM   3951  CB  LEU   118      17.106   9.235  -0.931  1.00 10.00      B   
ATOM   3952  CG  LEU   118      16.085   8.170  -0.521  1.00 10.00      B   
ATOM   3953  CD1 LEU   118      15.539   7.469  -1.752  1.00 10.00      B   
ATOM   3954  CD2 LEU   118      16.715   7.160   0.423  1.00 10.00      B   
ATOM   3955  C   LEU   118      19.119  10.496  -0.187  1.00 10.00      B   
ATOM   3956  O   LEU   118      19.306  11.340  -1.068  1.00 10.00      B   
ATOM   3957  N   VAL   119      20.107   9.910   0.473  1.00 10.00      B   
ATOM   3958  HN  VAL   119      19.899   9.232   1.155  1.00 10.00      B   
ATOM   3959  CA  VAL   119      21.495  10.248   0.205  1.00 10.00      B   
ATOM   3960  CB  VAL   119      22.120  11.030   1.382  1.00 10.00      B   
ATOM   3961  CG1 VAL   119      23.573  11.368   1.094  1.00 10.00      B   
ATOM   3962  CG2 VAL   119      21.327  12.294   1.678  1.00 10.00      B   
ATOM   3963  C   VAL   119      22.337   9.008  -0.074  1.00 10.00      B   
ATOM   3964  O   VAL   119      22.382   8.079   0.732  1.00 10.00      B   
ATOM   3965  N   TYR   120      22.992   9.003  -1.225  1.00 10.00      B   
ATOM   3966  HN  TYR   120      22.897   9.774  -1.831  1.00 10.00      B   
ATOM   3967  CA  TYR   120      23.862   7.901  -1.614  1.00 10.00      B   
ATOM   3968  CB  TYR   120      23.986   7.855  -3.142  1.00 10.00      B   
ATOM   3969  CG  TYR   120      24.698   6.637  -3.697  1.00 10.00      B   
ATOM   3970  CD1 TYR   120      24.586   5.393  -3.088  1.00 10.00      B   
ATOM   3971  CD2 TYR   120      25.476   6.734  -4.843  1.00 10.00      B   
ATOM   3972  CE1 TYR   120      25.231   4.283  -3.604  1.00 10.00      B   
ATOM   3973  CE2 TYR   120      26.124   5.632  -5.365  1.00 10.00      B   
ATOM   3974  CZ  TYR   120      25.999   4.410  -4.745  1.00 10.00      B   
ATOM   3975  OH  TYR   120      26.645   3.310  -5.265  1.00 10.00      B   
ATOM   3976  HH  TYR   120      27.536   3.559  -5.538  1.00 10.00      B   
ATOM   3977  C   TYR   120      25.231   8.127  -0.977  1.00 10.00      B   
ATOM   3978  O   TYR   120      25.865   9.160  -1.213  1.00 10.00      B   
ATOM   3979  N   ALA   121      25.678   7.185  -0.159  1.00 10.00      B   
ATOM   3980  HN  ALA   121      25.141   6.371  -0.014  1.00 10.00      B   
ATOM   3981  CA  ALA   121      26.959   7.325   0.520  1.00 10.00      B   
ATOM   3982  CB  ALA   121      26.754   7.921   1.906  1.00 10.00      B   
ATOM   3983  C   ALA   121      27.696   6.000   0.627  1.00 10.00      B   
ATOM   3984  O   ALA   121      27.208   4.954   0.196  1.00 10.00      B   
ATOM   3985  N   ARG   122      28.880   6.059   1.209  1.00 10.00      B   
ATOM   3986  HN  ARG   122      29.213   6.927   1.524  1.00 10.00      B   
ATOM   3987  CA  ARG   122      29.702   4.882   1.397  1.00 10.00      B   
ATOM   3988  CB  ARG   122      30.865   4.889   0.403  1.00 10.00      B   
ATOM   3989  CG  ARG   122      31.858   3.753   0.591  1.00 10.00      B   
ATOM   3990  CD  ARG   122      32.927   3.761  -0.490  1.00 10.00      B   
ATOM   3991  NE  ARG   122      33.676   5.017  -0.517  1.00 10.00      B   
ATOM   3992  HE  ARG   122      33.155   5.851  -0.441  1.00 10.00      B   
ATOM   3993  CZ  ARG   122      35.004   5.098  -0.641  1.00 10.00      B   
ATOM   3994  NH1 ARG   122      35.739   3.996  -0.752  1.00 10.00      B   
ATOM   3995 HH11 ARG   122      35.287   3.054  -0.737  1.00 10.00      B   
ATOM   3996 HH12 ARG   122      36.776   4.066  -0.854  1.00 10.00      B   
ATOM   3997  NH2 ARG   122      35.602   6.282  -0.648  1.00 10.00      B   
ATOM   3998 HH21 ARG   122      35.039   7.156  -0.549  1.00 10.00      B   
ATOM   3999 HH22 ARG   122      36.639   6.345  -0.751  1.00 10.00      B   
ATOM   4000  C   ARG   122      30.218   4.843   2.830  1.00 10.00      B   
ATOM   4001  O   ARG   122      30.590   5.876   3.391  1.00 10.00      B   
ATOM   4002  N   VAL   123      30.220   3.657   3.422  1.00 10.00      B   
ATOM   4003  HN  VAL   123      29.894   2.874   2.924  1.00 10.00      B   
ATOM   4004  CA  VAL   123      30.684   3.484   4.793  1.00 10.00      B   
ATOM   4005  CB  VAL   123      30.128   2.185   5.410  1.00 10.00      B   
ATOM   4006  CG1 VAL   123      30.374   2.150   6.911  1.00 10.00      B   
ATOM   4007  CG2 VAL   123      28.646   2.041   5.104  1.00 10.00      B   
ATOM   4008  C   VAL   123      32.209   3.459   4.856  1.00 10.00      B   
ATOM   4009  O   VAL   123      32.851   2.584   4.274  1.00 10.00      B   
ATOM   4010  N   CYS   124      32.783   4.417   5.566  1.00 10.00      B   
ATOM   4011  HN  CYS   124      32.220   5.089   6.014  1.00 10.00      B   
ATOM   4012  CA  CYS   124      34.231   4.504   5.700  1.00 10.00      B   
ATOM   4013  CB  CYS   124      34.686   5.967   5.666  1.00 10.00      B   
ATOM   4014  SG  CYS   124      34.226   6.862   4.162  1.00 10.00      B   
ATOM   4015  HG  CYS   124      34.665   8.115   4.282  1.00 10.00      B   
ATOM   4016  C   CYS   124      34.709   3.827   6.983  1.00 10.00      B   
ATOM   4017  O   CYS   124      35.887   3.489   7.119  1.00 10.00      B   
ATOM   4018  N   THR   125      33.798   3.640   7.932  1.00 10.00      B   
ATOM   4019  HN  THR   125      32.877   3.938   7.775  1.00 10.00      B   
ATOM   4020  CA  THR   125      34.128   3.003   9.200  1.00 10.00      B   
ATOM   4021  CB  THR   125      34.643   4.037  10.224  1.00 10.00      B   
ATOM   4022  OG1 THR   125      35.663   4.838   9.616  1.00 10.00      B   
ATOM   4023  HG1 THR   125      36.029   4.360   8.861  1.00 10.00      B   
ATOM   4024  CG2 THR   125      35.216   3.344  11.451  1.00 10.00      B   
ATOM   4025  C   THR   125      32.898   2.310   9.773  1.00 10.00      B   
ATOM   4026  O   THR   125      31.829   2.912   9.859  1.00 10.00      B   
ATOM   4027  N   ALA   126      33.046   1.047  10.145  1.00 10.00      B   
ATOM   4028  HN  ALA   126      33.924   0.614  10.046  1.00 10.00      B   
ATOM   4029  CA  ALA   126      31.945   0.283  10.707  1.00 10.00      B   
ATOM   4030  CB  ALA   126      31.242  -0.526   9.628  1.00 10.00      B   
ATOM   4031  C   ALA   126      32.436  -0.628  11.823  1.00 10.00      B   
ATOM   4032  O   ALA   126      32.850  -1.763  11.580  1.00 10.00      B   
ATOM   4033  N   GLU   127      32.414  -0.118  13.043  1.00 10.00      B   
ATOM   4034  HN  GLU   127      32.084   0.798  13.175  1.00 10.00      B   
ATOM   4035  CA  GLU   127      32.847  -0.889  14.197  1.00 10.00      B   
ATOM   4036  CB  GLU   127      33.469   0.029  15.255  1.00 10.00      B   
ATOM   4037  CG  GLU   127      34.393  -0.687  16.230  1.00 10.00      B   
ATOM   4038  CD  GLU   127      34.847   0.199  17.373  1.00 10.00      B   
ATOM   4039  OE1 GLU   127      35.657   1.121  17.135  1.00 10.00      B   
ATOM   4040  OE2 GLU   127      34.403  -0.030  18.517  1.00 10.00      B   
ATOM   4041  C   GLU   127      31.654  -1.636  14.777  1.00 10.00      B   
ATOM   4042  O   GLU   127      30.554  -1.091  14.839  1.00 10.00      B   
ATOM   4043  N   LYS   128      31.867  -2.879  15.187  1.00 10.00      B   
ATOM   4044  HN  LYS   128      32.769  -3.259  15.105  1.00 10.00      B   
ATOM   4045  CA  LYS   128      30.794  -3.697  15.749  1.00 10.00      B   
ATOM   4046  CB  LYS   128      31.233  -5.158  15.888  1.00 10.00      B   
ATOM   4047  CG  LYS   128      31.611  -5.828  14.579  1.00 10.00      B   
ATOM   4048  CD  LYS   128      31.793  -7.323  14.769  1.00 10.00      B   
ATOM   4049  CE  LYS   128      32.227  -7.999  13.481  1.00 10.00      B   
ATOM   4050  NZ  LYS   128      32.206  -9.482  13.602  1.00 10.00      B   
ATOM   4051  HZ1 LYS   128      32.728  -9.785  14.450  1.00 10.00      B   
ATOM   4052  HZ2 LYS   128      32.648  -9.914  12.767  1.00 10.00      B   
ATOM   4053  HZ3 LYS   128      31.227  -9.819  13.672  1.00 10.00      B   
ATOM   4054  C   LYS   128      30.336  -3.169  17.104  1.00 10.00      B   
ATOM   4055  O   LYS   128      29.201  -3.401  17.523  1.00 10.00      B   
ATOM   4056  N   GLU   129      31.224  -2.457  17.783  1.00 10.00      B   
ATOM   4057  HN  GLU   129      32.109  -2.300  17.393  1.00 10.00      B   
ATOM   4058  CA  GLU   129      30.923  -1.910  19.099  1.00 10.00      B   
ATOM   4059  CB  GLU   129      32.083  -2.194  20.054  1.00 10.00      B   
ATOM   4060  CG  GLU   129      32.449  -3.665  20.181  1.00 10.00      B   
ATOM   4061  CD  GLU   129      31.328  -4.504  20.757  1.00 10.00      B   
ATOM   4062  OE1 GLU   129      30.866  -4.202  21.877  1.00 10.00      B   
ATOM   4063  OE2 GLU   129      30.923  -5.488  20.101  1.00 10.00      B   
ATOM   4064  C   GLU   129      30.660  -0.406  19.039  1.00 10.00      B   
ATOM   4065  O   GLU   129      30.624   0.268  20.072  1.00 10.00      B   
ATOM   4066  N   LEU   130      30.467   0.115  17.837  1.00 10.00      B   
ATOM   4067  HN  LEU   130      30.473  -0.473  17.053  1.00 10.00      B   
ATOM   4068  CA  LEU   130      30.221   1.539  17.653  1.00 10.00      B   
ATOM   4069  CB  LEU   130      31.550   2.278  17.439  1.00 10.00      B   
ATOM   4070  CG  LEU   130      31.572   3.764  17.804  1.00 10.00      B   
ATOM   4071  CD1 LEU   130      31.467   3.954  19.310  1.00 10.00      B   
ATOM   4072  CD2 LEU   130      32.826   4.430  17.259  1.00 10.00      B   
ATOM   4073  C   LEU   130      29.289   1.771  16.466  1.00 10.00      B   
ATOM   4074  O   LEU   130      28.693   0.828  15.941  1.00 10.00      B   
ATOM   4075  N   GLU   131      29.159   3.024  16.059  1.00 10.00      B   
ATOM   4076  HN  GLU   131      29.649   3.730  16.528  1.00 10.00      B   
ATOM   4077  CA  GLU   131      28.312   3.384  14.935  1.00 10.00      B   
ATOM   4078  CB  GLU   131      27.742   4.791  15.140  1.00 10.00      B   
ATOM   4079  CG  GLU   131      26.413   5.037  14.450  1.00 10.00      B   
ATOM   4080  CD  GLU   131      25.634   6.164  15.093  1.00 10.00      B   
ATOM   4081  OE1 GLU   131      26.053   7.333  14.964  1.00 10.00      B   
ATOM   4082  OE2 GLU   131      24.591   5.884  15.725  1.00 10.00      B   
ATOM   4083  C   GLU   131      29.109   3.312  13.633  1.00 10.00      B   
ATOM   4084  O   GLU   131      30.319   3.074  13.647  1.00 10.00      B   
ATOM   4085  N   ALA   132      28.430   3.506  12.514  1.00 10.00      B   
ATOM   4086  HN  ALA   132      27.469   3.690  12.564  1.00 10.00      B   
ATOM   4087  CA  ALA   132      29.079   3.466  11.214  1.00 10.00      B   
ATOM   4088  CB  ALA   132      28.337   2.527  10.273  1.00 10.00      B   
ATOM   4089  C   ALA   132      29.176   4.862  10.615  1.00 10.00      B   
ATOM   4090  O   ALA   132      28.176   5.575  10.520  1.00 10.00      B   
ATOM   4091  N   GLU   133      30.382   5.241  10.218  1.00 10.00      B   
ATOM   4092  HN  GLU   133      31.131   4.613  10.310  1.00 10.00      B   
ATOM   4093  CA  GLU   133      30.621   6.550   9.632  1.00 10.00      B   
ATOM   4094  CB  GLU   133      31.994   7.083  10.040  1.00 10.00      B   
ATOM   4095  CG  GLU   133      32.164   7.283  11.535  1.00 10.00      B   
ATOM   4096  CD  GLU   133      33.376   8.125  11.876  1.00 10.00      B   
ATOM   4097  OE1 GLU   133      33.301   9.363  11.737  1.00 10.00      B   
ATOM   4098  OE2 GLU   133      34.407   7.554  12.298  1.00 10.00      B   
ATOM   4099  C   GLU   133      30.525   6.481   8.115  1.00 10.00      B   
ATOM   4100  O   GLU   133      31.216   5.683   7.475  1.00 10.00      B   
ATOM   4101  N   ILE   134      29.663   7.307   7.545  1.00 10.00      B   
ATOM   4102  HN  ILE   134      29.136   7.916   8.107  1.00 10.00      B   
ATOM   4103  CA  ILE   134      29.482   7.339   6.104  1.00 10.00      B   
ATOM   4104  CB  ILE   134      28.022   7.037   5.703  1.00 10.00      B   
ATOM   4105  CG1 ILE   134      27.053   7.963   6.445  1.00 10.00      B   
ATOM   4106  CG2 ILE   134      27.686   5.579   5.973  1.00 10.00      B   
ATOM   4107  CD1 ILE   134      25.627   7.885   5.944  1.00 10.00      B   
ATOM   4108  C   ILE   134      29.895   8.688   5.531  1.00 10.00      B   
ATOM   4109  O   ILE   134      29.713   9.725   6.171  1.00 10.00      B   
ATOM   4110  N   GLU   135      30.465   8.666   4.333  1.00 10.00      B   
ATOM   4111  HN  GLU   135      30.602   7.801   3.885  1.00 10.00      B   
ATOM   4112  CA  GLU   135      30.896   9.885   3.661  1.00 10.00      B   
ATOM   4113  CB  GLU   135      32.422  10.000   3.650  1.00 10.00      B   
ATOM   4114  CG  GLU   135      33.045  10.163   5.028  1.00 10.00      B   
ATOM   4115  CD  GLU   135      34.536  10.432   4.974  1.00 10.00      B   
ATOM   4116  OE1 GLU   135      35.249   9.722   4.228  1.00 10.00      B   
ATOM   4117  OE2 GLU   135      35.002  11.345   5.692  1.00 10.00      B   
ATOM   4118  C   GLU   135      30.356   9.920   2.237  1.00 10.00      B   
ATOM   4119  O   GLU   135      30.260   8.884   1.573  1.00 10.00      B   
ATOM   4120  N   CYS   136      30.009  11.107   1.764  1.00 10.00      B   
ATOM   4121  HN  CYS   136      30.120  11.902   2.329  1.00 10.00      B   
ATOM   4122  CA  CYS   136      29.467  11.265   0.423  1.00 10.00      B   
ATOM   4123  CB  CYS   136      28.159  12.054   0.472  1.00 10.00      B   
ATOM   4124  SG  CYS   136      26.953  11.405   1.650  1.00 10.00      B   
ATOM   4125  HG  CYS   136      26.315  10.402   1.061  1.00 10.00      B   
ATOM   4126  C   CYS   136      30.466  11.950  -0.501  1.00 10.00      B   
ATOM   4127  O   CYS   136      30.082  12.673  -1.423  1.00 10.00      B   
ATOM   4128  N   PHE   137      31.744  11.714  -0.253  1.00 10.00      B   
ATOM   4129  HN  PHE   137      31.987  11.127   0.494  1.00 10.00      B   
ATOM   4130  CA  PHE   137      32.796  12.303  -1.061  1.00 10.00      B   
ATOM   4131  CB  PHE   137      33.004  13.781  -0.691  1.00 10.00      B   
ATOM   4132  CG  PHE   137      33.836  14.018   0.542  1.00 10.00      B   
ATOM   4133  CD1 PHE   137      35.059  14.664   0.449  1.00 10.00      B   
ATOM   4134  CD2 PHE   137      33.395  13.606   1.791  1.00 10.00      B   
ATOM   4135  CE1 PHE   137      35.827  14.892   1.573  1.00 10.00      B   
ATOM   4136  CE2 PHE   137      34.159  13.831   2.920  1.00 10.00      B   
ATOM   4137  CZ  PHE   137      35.377  14.476   2.811  1.00 10.00      B   
ATOM   4138  C   PHE   137      34.094  11.527  -0.904  1.00 10.00      B   
ATOM   4139  O   PHE   137      34.243  10.729   0.024  1.00 10.00      B   
ATOM   4140  N   ASP   138      35.019  11.761  -1.818  1.00 10.00      B   
ATOM   4141  HN  ASP   138      34.827  12.405  -2.536  1.00 10.00      B   
ATOM   4142  CA  ASP   138      36.312  11.107  -1.791  1.00 10.00      B   
ATOM   4143  CB  ASP   138      36.966  11.196  -3.169  1.00 10.00      B   
ATOM   4144  CG  ASP   138      38.289  10.465  -3.243  1.00 10.00      B   
ATOM   4145  OD1 ASP   138      38.283   9.229  -3.413  1.00 10.00      B   
ATOM   4146  OD2 ASP   138      39.342  11.123  -3.146  1.00 10.00      B   
ATOM   4147  C   ASP   138      37.194  11.779  -0.747  1.00 10.00      B   
ATOM   4148  O   ASP   138      37.554  12.946  -0.887  1.00 10.00      B   
ATOM   4149  N   SER   139      37.542  11.037   0.291  1.00 10.00      B   
ATOM   4150  HN  SER   139      37.243  10.103   0.333  1.00 10.00      B   
ATOM   4151  CA  SER   139      38.352  11.561   1.382  1.00 10.00      B   
ATOM   4152  CB  SER   139      38.311  10.585   2.558  1.00 10.00      B   
ATOM   4153  OG  SER   139      37.244   9.654   2.407  1.00 10.00      B   
ATOM   4154  HG  SER   139      36.541   9.861   3.049  1.00 10.00      B   
ATOM   4155  C   SER   139      39.801  11.829   0.967  1.00 10.00      B   
ATOM   4156  O   SER   139      40.558  12.457   1.709  1.00 10.00      B   
ATOM   4157  N   THR   140      40.182  11.376  -0.216  1.00 10.00      B   
ATOM   4158  HN  THR   140      39.529  10.918  -0.787  1.00 10.00      B   
ATOM   4159  CA  THR   140      41.544  11.561  -0.696  1.00 10.00      B   
ATOM   4160  CB  THR   140      41.961  10.414  -1.640  1.00 10.00      B   
ATOM   4161  OG1 THR   140      41.551   9.154  -1.089  1.00 10.00      B   
ATOM   4162  HG1 THR   140      40.657   9.232  -0.736  1.00 10.00      B   
ATOM   4163  CG2 THR   140      43.467  10.402  -1.833  1.00 10.00      B   
ATOM   4164  C   THR   140      41.716  12.900  -1.419  1.00 10.00      B   
ATOM   4165  O   THR   140      42.484  13.764  -0.985  1.00 10.00      B   
ATOM   4166  N   THR   141      40.985  13.073  -2.509  1.00 10.00      B   
ATOM   4167  HN  THR   141      40.366  12.354  -2.791  1.00 10.00      B   
ATOM   4168  CA  THR   141      41.067  14.285  -3.309  1.00 10.00      B   
ATOM   4169  CB  THR   141      40.850  13.955  -4.799  1.00 10.00      B   
ATOM   4170  OG1 THR   141      41.473  12.696  -5.090  1.00 10.00      B   
ATOM   4171  HG1 THR   141      40.793  12.023  -5.206  1.00 10.00      B   
ATOM   4172  CG2 THR   141      41.468  15.027  -5.686  1.00 10.00      B   
ATOM   4173  C   THR   141      40.052  15.337  -2.858  1.00 10.00      B   
ATOM   4174  O   THR   141      40.178  16.516  -3.189  1.00 10.00      B   
ATOM   4175  N   GLY   142      39.049  14.909  -2.104  1.00 10.00      B   
ATOM   4176  HN  GLY   142      38.992  13.959  -1.866  1.00 10.00      B   
ATOM   4177  CA  GLY   142      38.037  15.835  -1.629  1.00 10.00      B   
ATOM   4178  C   GLY   142      37.034  16.180  -2.708  1.00 10.00      B   
ATOM   4179  O   GLY   142      36.456  17.266  -2.707  1.00 10.00      B   
ATOM   4180  N   ARG   143      36.829  15.252  -3.630  1.00 10.00      B   
ATOM   4181  HN  ARG   143      37.307  14.401  -3.562  1.00 10.00      B   
ATOM   4182  CA  ARG   143      35.898  15.453  -4.729  1.00 10.00      B   
ATOM   4183  CB  ARG   143      36.606  15.242  -6.069  1.00 10.00      B   
ATOM   4184  CG  ARG   143      37.672  16.273  -6.386  1.00 10.00      B   
ATOM   4185  CD  ARG   143      38.388  15.940  -7.682  1.00 10.00      B   
ATOM   4186  NE  ARG   143      37.471  15.864  -8.817  1.00 10.00      B   
ATOM   4187  HE  ARG   143      36.525  15.671  -8.623  1.00 10.00      B   
ATOM   4188  CZ  ARG   143      37.840  16.033 -10.082  1.00 10.00      B   
ATOM   4189  NH1 ARG   143      39.109  16.291 -10.378  1.00 10.00      B   
ATOM   4190 HH11 ARG   143      39.399  16.419 -11.372  1.00 10.00      B   
ATOM   4191 HH12 ARG   143      39.822  16.369  -9.620  1.00 10.00      B   
ATOM   4192  NH2 ARG   143      36.940  15.942 -11.054  1.00 10.00      B   
ATOM   4193 HH21 ARG   143      35.938  15.738 -10.832  1.00 10.00      B   
ATOM   4194 HH22 ARG   143      37.230  16.074 -12.047  1.00 10.00      B   
ATOM   4195  C   ARG   143      34.731  14.484  -4.617  1.00 10.00      B   
ATOM   4196  O   ARG   143      34.669  13.685  -3.683  1.00 10.00      B   
ATOM   4197  N   ASP   144      33.812  14.556  -5.566  1.00 10.00      B   
ATOM   4198  HN  ASP   144      33.916  15.213  -6.289  1.00 10.00      B   
ATOM   4199  CA  ASP   144      32.654  13.674  -5.570  1.00 10.00      B   
ATOM   4200  CB  ASP   144      31.374  14.438  -5.925  1.00 10.00      B   
ATOM   4201  CG  ASP   144      30.178  13.521  -6.104  1.00 10.00      B   
ATOM   4202  OD1 ASP   144      30.077  12.516  -5.370  1.00 10.00      B   
ATOM   4203  OD2 ASP   144      29.339  13.793  -6.988  1.00 10.00      B   
ATOM   4204  C   ASP   144      32.866  12.518  -6.538  1.00 10.00      B   
ATOM   4205  O   ASP   144      33.253  12.720  -7.692  1.00 10.00      B   
ATOM   4206  N   ALA   145      32.618  11.307  -6.063  1.00 10.00      B   
ATOM   4207  HN  ALA   145      32.308  11.214  -5.138  1.00 10.00      B   
ATOM   4208  CA  ALA   145      32.777  10.115  -6.882  1.00 10.00      B   
ATOM   4209  CB  ALA   145      33.515   9.032  -6.107  1.00 10.00      B   
ATOM   4210  C   ALA   145      31.419   9.609  -7.362  1.00 10.00      B   
ATOM   4211  O   ALA   145      31.305   8.511  -7.910  1.00 10.00      B   
ATOM   4212  N   GLY   146      30.388  10.414  -7.146  1.00 10.00      B   
ATOM   4213  HN  GLY   146      30.534  11.275  -6.687  1.00 10.00      B   
ATOM   4214  CA  GLY   146      29.052  10.042  -7.559  1.00 10.00      B   
ATOM   4215  C   GLY   146      28.168   9.743  -6.370  1.00 10.00      B   
ATOM   4216  O   GLY   146      27.413   8.771  -6.375  1.00 10.00      B   
ATOM   4217  N   PHE   147      28.284  10.566  -5.341  1.00 10.00      B   
ATOM   4218  HN  PHE   147      28.921  11.321  -5.401  1.00 10.00      B   
ATOM   4219  CA  PHE   147      27.500  10.406  -4.129  1.00 10.00      B   
ATOM   4220  CB  PHE   147      28.409  10.028  -2.954  1.00 10.00      B   
ATOM   4221  CG  PHE   147      29.146   8.731  -3.134  1.00 10.00      B   
ATOM   4222  CD1 PHE   147      30.484   8.726  -3.492  1.00 10.00      B   
ATOM   4223  CD2 PHE   147      28.505   7.519  -2.943  1.00 10.00      B   
ATOM   4224  CE1 PHE   147      31.168   7.538  -3.654  1.00 10.00      B   
ATOM   4225  CE2 PHE   147      29.183   6.326  -3.106  1.00 10.00      B   
ATOM   4226  CZ  PHE   147      30.517   6.337  -3.462  1.00 10.00      B   
ATOM   4227  C   PHE   147      26.764  11.701  -3.813  1.00 10.00      B   
ATOM   4228  O   PHE   147      26.965  12.719  -4.481  1.00 10.00      B   
ATOM   4229  N   GLY   148      25.912  11.663  -2.802  1.00 10.00      B   
ATOM   4230  HN  GLY   148      25.776  10.820  -2.315  1.00 10.00      B   
ATOM   4231  CA  GLY   148      25.170  12.845  -2.420  1.00 10.00      B   
ATOM   4232  C   GLY   148      23.674  12.620  -2.443  1.00 10.00      B   
ATOM   4233  O   GLY   148      23.212  11.477  -2.424  1.00 10.00      B   
ATOM   4234  N   ILE   149      22.920  13.708  -2.483  1.00 10.00      B   
ATOM   4235  HN  ILE   149      23.355  14.586  -2.505  1.00 10.00      B   
ATOM   4236  CA  ILE   149      21.466  13.639  -2.504  1.00 10.00      B   
ATOM   4237  CB  ILE   149      20.833  15.029  -2.231  1.00 10.00      B   
ATOM   4238  CG1 ILE   149      19.321  14.914  -2.010  1.00 10.00      B   
ATOM   4239  CG2 ILE   149      21.149  16.009  -3.355  1.00 10.00      B   
ATOM   4240  CD1 ILE   149      18.653  16.217  -1.621  1.00 10.00      B   
ATOM   4241  C   ILE   149      20.957  13.080  -3.836  1.00 10.00      B   
ATOM   4242  O   ILE   149      21.561  13.294  -4.890  1.00 10.00      B   
ATOM   4243  N   LEU   150      19.863  12.335  -3.774  1.00 10.00      B   
ATOM   4244  HN  LEU   150      19.449  12.164  -2.899  1.00 10.00      B   
ATOM   4245  CA  LEU   150      19.265  11.759  -4.967  1.00 10.00      B   
ATOM   4246  CB  LEU   150      18.593  10.426  -4.644  1.00 10.00      B   
ATOM   4247  CG  LEU   150      19.526   9.312  -4.171  1.00 10.00      B   
ATOM   4248  CD1 LEU   150      18.739   8.050  -3.860  1.00 10.00      B   
ATOM   4249  CD2 LEU   150      20.598   9.035  -5.214  1.00 10.00      B   
ATOM   4250  C   LEU   150      18.260  12.729  -5.572  1.00 10.00      B   
ATOM   4251  O   LEU   150      17.803  13.660  -4.906  1.00 10.00      B   
ATOM   4252  N   GLU   151      17.915  12.511  -6.827  1.00 10.00      B   
ATOM   4253  HN  GLU   151      18.293  11.742  -7.301  1.00 10.00      B   
ATOM   4254  CA  GLU   151      16.980  13.381  -7.517  1.00 10.00      B   
ATOM   4255  CB  GLU   151      17.671  14.061  -8.698  1.00 10.00      B   
ATOM   4256  CG  GLU   151      16.810  15.083  -9.418  1.00 10.00      B   
ATOM   4257  CD  GLU   151      17.455  15.583 -10.687  1.00 10.00      B   
ATOM   4258  OE1 GLU   151      17.393  14.866 -11.712  1.00 10.00      B   
ATOM   4259  OE2 GLU   151      18.030  16.690 -10.666  1.00 10.00      B   
ATOM   4260  C   GLU   151      15.759  12.610  -7.995  1.00 10.00      B   
ATOM   4261  O   GLU   151      15.846  11.828  -8.941  1.00 10.00      B   
ATOM   4262  N   ASP   152      14.630  12.843  -7.331  1.00 10.00      B   
ATOM   4263  HN  ASP   152      14.648  13.479  -6.586  1.00 10.00      B   
ATOM   4264  CA  ASP   152      13.359  12.194  -7.670  1.00 10.00      B   
ATOM   4265  CB  ASP   152      12.794  12.711  -9.001  1.00 10.00      B   
ATOM   4266  CG  ASP   152      12.990  14.198  -9.206  1.00 10.00      B   
ATOM   4267  OD1 ASP   152      12.711  14.977  -8.272  1.00 10.00      B   
ATOM   4268  OD2 ASP   152      13.430  14.591 -10.310  1.00 10.00      B   
ATOM   4269  C   ASP   152      13.491  10.674  -7.711  1.00 10.00      B   
ATOM   4270  O   ASP   152      14.256  10.085  -6.946  1.00 10.00      B   
ATOM   4271  N   GLY   153      12.737  10.044  -8.602  1.00 10.00      B   
ATOM   4272  HN  GLY   153      12.134  10.562  -9.169  1.00 10.00      B   
ATOM   4273  CA  GLY   153      12.787   8.603  -8.735  1.00 10.00      B   
ATOM   4274  C   GLY   153      11.989   7.896  -7.664  1.00 10.00      B   
ATOM   4275  O   GLY   153      11.348   8.537  -6.829  1.00 10.00      B   
ATOM   4276  N   MET   154      12.023   6.575  -7.688  1.00 10.00      B   
ATOM   4277  HN  MET   154      12.560   6.121  -8.377  1.00 10.00      B   
ATOM   4278  CA  MET   154      11.299   5.777  -6.712  1.00 10.00      B   
ATOM   4279  CB  MET   154      10.168   4.997  -7.386  1.00 10.00      B   
ATOM   4280  CG  MET   154       8.910   5.817  -7.631  1.00 10.00      B   
ATOM   4281  SD  MET   154       7.589   4.860  -8.404  1.00 10.00      B   
ATOM   4282  CE  MET   154       7.406   3.518  -7.227  1.00 10.00      B   
ATOM   4283  C   MET   154      12.240   4.819  -5.999  1.00 10.00      B   
ATOM   4284  O   MET   154      13.296   4.462  -6.529  1.00 10.00      B   
ATOM   4285  N   ILE   155      11.864   4.416  -4.793  1.00 10.00      B   
ATOM   4286  HN  ILE   155      11.020   4.751  -4.416  1.00 10.00      B   
ATOM   4287  CA  ILE   155      12.670   3.490  -4.014  1.00 10.00      B   
ATOM   4288  CB  ILE   155      12.767   3.915  -2.528  1.00 10.00      B   
ATOM   4289  CG1 ILE   155      13.599   2.910  -1.722  1.00 10.00      B   
ATOM   4290  CG2 ILE   155      11.383   4.100  -1.915  1.00 10.00      B   
ATOM   4291  CD1 ILE   155      13.890   3.351  -0.302  1.00 10.00      B   
ATOM   4292  C   ILE   155      12.122   2.068  -4.130  1.00 10.00      B   
ATOM   4293  O   ILE   155      10.924   1.833  -3.945  1.00 10.00      B   
ATOM   4294  N   ILE   156      12.995   1.127  -4.468  1.00 10.00      B   
ATOM   4295  HN  ILE   156      13.933   1.376  -4.626  1.00 10.00      B   
ATOM   4296  CA  ILE   156      12.596  -0.266  -4.608  1.00 10.00      B   
ATOM   4297  CB  ILE   156      12.957  -0.832  -6.000  1.00 10.00      B   
ATOM   4298  CG1 ILE   156      12.692   0.205  -7.096  1.00 10.00      B   
ATOM   4299  CG2 ILE   156      12.172  -2.108  -6.278  1.00 10.00      B   
ATOM   4300  CD1 ILE   156      13.150  -0.233  -8.470  1.00 10.00      B   
ATOM   4301  C   ILE   156      13.267  -1.122  -3.538  1.00 10.00      B   
ATOM   4302  O   ILE   156      14.470  -0.991  -3.292  1.00 10.00      B   
ATOM   4303  N   ASP   157      12.484  -1.981  -2.899  1.00 10.00      B   
ATOM   4304  HN  ASP   157      11.536  -2.028  -3.137  1.00 10.00      B   
ATOM   4305  CA  ASP   157      12.998  -2.868  -1.863  1.00 10.00      B   
ATOM   4306  CB  ASP   157      11.928  -3.137  -0.802  1.00 10.00      B   
ATOM   4307  CG  ASP   157      12.482  -3.854   0.413  1.00 10.00      B   
ATOM   4308  OD1 ASP   157      12.990  -3.169   1.327  1.00 10.00      B   
ATOM   4309  OD2 ASP   157      12.400  -5.103   0.469  1.00 10.00      B   
ATOM   4310  C   ASP   157      13.439  -4.181  -2.491  1.00 10.00      B   
ATOM   4311  O   ASP   157      12.618  -4.927  -3.026  1.00 10.00      B   
ATOM   4312  N   VAL   158      14.731  -4.455  -2.440  1.00 10.00      B   
ATOM   4313  HN  VAL   158      15.338  -3.829  -1.990  1.00 10.00      B   
ATOM   4314  CA  VAL   158      15.271  -5.673  -3.023  1.00 10.00      B   
ATOM   4315  CB  VAL   158      16.081  -5.368  -4.307  1.00 10.00      B   
ATOM   4316  CG1 VAL   158      17.361  -4.610  -3.988  1.00 10.00      B   
ATOM   4317  CG2 VAL   158      16.370  -6.634  -5.100  1.00 10.00      B   
ATOM   4318  C   VAL   158      16.137  -6.422  -2.014  1.00 10.00      B   
ATOM   4319  O   VAL   158      16.701  -5.821  -1.098  1.00 10.00      B   
ATOM   4320  N   ASN   159      16.213  -7.735  -2.174  1.00 10.00      B   
ATOM   4321  HN  ASN   159      15.714  -8.156  -2.908  1.00 10.00      B   
ATOM   4322  CA  ASN   159      17.011  -8.571  -1.288  1.00 10.00      B   
ATOM   4323  CB  ASN   159      16.719 -10.049  -1.548  1.00 10.00      B   
ATOM   4324  CG  ASN   159      17.385 -10.962  -0.539  1.00 10.00      B   
ATOM   4325  OD1 ASN   159      18.503 -11.432  -0.751  1.00 10.00      B   
ATOM   4326  ND2 ASN   159      16.703 -11.214   0.570  1.00 10.00      B   
ATOM   4327 HD21 ASN   159      15.820 -10.797   0.672  1.00 10.00      B   
ATOM   4328 HD22 ASN   159      17.103 -11.809   1.237  1.00 10.00      B   
ATOM   4329  C   ASN   159      18.503  -8.286  -1.470  1.00 10.00      B   
ATOM   4330  O   ASN   159      18.958  -8.012  -2.586  1.00 10.00      B   
ATOM   4331  N   LEU   160      19.251  -8.349  -0.368  1.00 10.00      B   
ATOM   4332  HN  LEU   160      18.817  -8.568   0.484  1.00 10.00      B   
ATOM   4333  CA  LEU   160      20.691  -8.094  -0.372  1.00 10.00      B   
ATOM   4334  CB  LEU   160      21.298  -8.443   0.986  1.00 10.00      B   
ATOM   4335  CG  LEU   160      20.835  -7.614   2.180  1.00 10.00      B   
ATOM   4336  CD1 LEU   160      21.389  -8.209   3.464  1.00 10.00      B   
ATOM   4337  CD2 LEU   160      21.289  -6.173   2.026  1.00 10.00      B   
ATOM   4338  C   LEU   160      21.419  -8.887  -1.447  1.00 10.00      B   
ATOM   4339  O   LEU   160      22.236  -8.336  -2.182  1.00 10.00      B   
ATOM   4340  N   ASN   161      21.120 -10.181  -1.526  1.00 10.00      B   
ATOM   4341  HN  ASN   161      20.449 -10.554  -0.911  1.00 10.00      B   
ATOM   4342  CA  ASN   161      21.759 -11.063  -2.501  1.00 10.00      B   
ATOM   4343  CB  ASN   161      21.230 -12.496  -2.378  1.00 10.00      B   
ATOM   4344  CG  ASN   161      21.626 -13.154  -1.072  1.00 10.00      B   
ATOM   4345  OD1 ASN   161      20.941 -13.016  -0.058  1.00 10.00      B   
ATOM   4346  ND2 ASN   161      22.732 -13.877  -1.085  1.00 10.00      B   
ATOM   4347 HD21 ASN   161      23.228 -13.950  -1.930  1.00 10.00      B   
ATOM   4348 HD22 ASN   161      23.019 -14.303  -0.245  1.00 10.00      B   
ATOM   4349  C   ASN   161      21.580 -10.549  -3.923  1.00 10.00      B   
ATOM   4350  O   ASN   161      22.547 -10.429  -4.671  1.00 10.00      B   
ATOM   4351  N   PHE   162      20.344 -10.218  -4.278  1.00 10.00      B   
ATOM   4352  HN  PHE   162      19.619 -10.312  -3.625  1.00 10.00      B   
ATOM   4353  CA  PHE   162      20.039  -9.713  -5.612  1.00 10.00      B   
ATOM   4354  CB  PHE   162      18.526  -9.592  -5.815  1.00 10.00      B   
ATOM   4355  CG  PHE   162      17.801 -10.908  -5.825  1.00 10.00      B   
ATOM   4356  CD1 PHE   162      16.914 -11.233  -4.812  1.00 10.00      B   
ATOM   4357  CD2 PHE   162      18.007 -11.820  -6.845  1.00 10.00      B   
ATOM   4358  CE1 PHE   162      16.245 -12.443  -4.818  1.00 10.00      B   
ATOM   4359  CE2 PHE   162      17.344 -13.031  -6.858  1.00 10.00      B   
ATOM   4360  CZ  PHE   162      16.461 -13.344  -5.843  1.00 10.00      B   
ATOM   4361  C   PHE   162      20.713  -8.364  -5.856  1.00 10.00      B   
ATOM   4362  O   PHE   162      21.268  -8.120  -6.928  1.00 10.00      B   
ATOM   4363  N   ALA   163      20.670  -7.499  -4.848  1.00 10.00      B   
ATOM   4364  HN  ALA   163      20.217  -7.761  -4.014  1.00 10.00      B   
ATOM   4365  CA  ALA   163      21.272  -6.175  -4.944  1.00 10.00      B   
ATOM   4366  CB  ALA   163      20.969  -5.367  -3.693  1.00 10.00      B   
ATOM   4367  C   ALA   163      22.779  -6.275  -5.162  1.00 10.00      B   
ATOM   4368  O   ALA   163      23.337  -5.625  -6.048  1.00 10.00      B   
ATOM   4369  N   ARG   164      23.433  -7.104  -4.361  1.00 10.00      B   
ATOM   4370  HN  ARG   164      22.932  -7.609  -3.680  1.00 10.00      B   
ATOM   4371  CA  ARG   164      24.873  -7.285  -4.469  1.00 10.00      B   
ATOM   4372  CB  ARG   164      25.428  -8.080  -3.285  1.00 10.00      B   
ATOM   4373  CG  ARG   164      25.471  -7.294  -1.985  1.00 10.00      B   
ATOM   4374  CD  ARG   164      26.472  -7.886  -1.008  1.00 10.00      B   
ATOM   4375  NE  ARG   164      26.066  -9.208  -0.535  1.00 10.00      B   
ATOM   4376  HE  ARG   164      26.045  -9.935  -1.201  1.00 10.00      B   
ATOM   4377  CZ  ARG   164      25.719  -9.478   0.726  1.00 10.00      B   
ATOM   4378  NH1 ARG   164      25.728  -8.517   1.648  1.00 10.00      B   
ATOM   4379 HH11 ARG   164      25.456  -8.735   2.633  1.00 10.00      B   
ATOM   4380 HH12 ARG   164      26.008  -7.541   1.395  1.00 10.00      B   
ATOM   4381  NH2 ARG   164      25.366 -10.715   1.066  1.00 10.00      B   
ATOM   4382 HH21 ARG   164      25.362 -11.479   0.351  1.00 10.00      B   
ATOM   4383 HH22 ARG   164      25.091 -10.931   2.051  1.00 10.00      B   
ATOM   4384  C   ARG   164      25.249  -7.944  -5.791  1.00 10.00      B   
ATOM   4385  O   ARG   164      26.215  -7.547  -6.436  1.00 10.00      B   
ATOM   4386  N   GLN   165      24.470  -8.939  -6.199  1.00 10.00      B   
ATOM   4387  HN  GLN   165      23.707  -9.211  -5.639  1.00 10.00      B   
ATOM   4388  CA  GLN   165      24.722  -9.647  -7.451  1.00 10.00      B   
ATOM   4389  CB  GLN   165      23.727 -10.792  -7.639  1.00 10.00      B   
ATOM   4390  CG  GLN   165      24.199 -12.119  -7.073  1.00 10.00      B   
ATOM   4391  CD  GLN   165      23.237 -13.255  -7.356  1.00 10.00      B   
ATOM   4392  OE1 GLN   165      22.019 -13.074  -7.377  1.00 10.00      B   
ATOM   4393  NE2 GLN   165      23.780 -14.438  -7.589  1.00 10.00      B   
ATOM   4394 HE21 GLN   165      24.762 -14.511  -7.565  1.00 10.00      B   
ATOM   4395 HE22 GLN   165      23.186 -15.192  -7.779  1.00 10.00      B   
ATOM   4396  C   GLN   165      24.663  -8.705  -8.649  1.00 10.00      B   
ATOM   4397  O   GLN   165      25.458  -8.817  -9.576  1.00 10.00      B   
ATOM   4398  N   LEU   166      23.731  -7.764  -8.610  1.00 10.00      B   
ATOM   4399  HN  LEU   166      23.136  -7.717  -7.831  1.00 10.00      B   
ATOM   4400  CA  LEU   166      23.556  -6.805  -9.696  1.00 10.00      B   
ATOM   4401  CB  LEU   166      22.241  -6.035  -9.522  1.00 10.00      B   
ATOM   4402  CG  LEU   166      21.830  -5.113 -10.677  1.00 10.00      B   
ATOM   4403  CD1 LEU   166      21.617  -5.908 -11.957  1.00 10.00      B   
ATOM   4404  CD2 LEU   166      20.579  -4.321 -10.317  1.00 10.00      B   
ATOM   4405  C   LEU   166      24.731  -5.832  -9.802  1.00 10.00      B   
ATOM   4406  O   LEU   166      25.067  -5.373 -10.895  1.00 10.00      B   
ATOM   4407  N   LEU   167      25.358  -5.527  -8.673  1.00 10.00      B   
ATOM   4408  HN  LEU   167      25.059  -5.933  -7.831  1.00 10.00      B   
ATOM   4409  CA  LEU   167      26.477  -4.590  -8.661  1.00 10.00      B   
ATOM   4410  CB  LEU   167      26.418  -3.685  -7.425  1.00 10.00      B   
ATOM   4411  CG  LEU   167      27.358  -2.473  -7.420  1.00 10.00      B   
ATOM   4412  CD1 LEU   167      27.095  -1.591  -8.629  1.00 10.00      B   
ATOM   4413  CD2 LEU   167      27.198  -1.672  -6.138  1.00 10.00      B   
ATOM   4414  C   LEU   167      27.834  -5.292  -8.757  1.00 10.00      B   
ATOM   4415  O   LEU   167      28.838  -4.669  -9.107  1.00 10.00      B   
ATOM   4416  N   PHE   168      27.873  -6.578  -8.445  1.00 10.00      B   
ATOM   4417  HN  PHE   168      27.049  -7.033  -8.159  1.00 10.00      B   
ATOM   4418  CA  PHE   168      29.128  -7.324  -8.507  1.00 10.00      B   
ATOM   4419  CB  PHE   168      29.290  -8.245  -7.295  1.00 10.00      B   
ATOM   4420  CG  PHE   168      29.571  -7.523  -6.007  1.00 10.00      B   
ATOM   4421  CD1 PHE   168      29.015  -7.965  -4.819  1.00 10.00      B   
ATOM   4422  CD2 PHE   168      30.384  -6.401  -5.984  1.00 10.00      B   
ATOM   4423  CE1 PHE   168      29.266  -7.306  -3.629  1.00 10.00      B   
ATOM   4424  CE2 PHE   168      30.641  -5.737  -4.799  1.00 10.00      B   
ATOM   4425  CZ  PHE   168      30.078  -6.189  -3.620  1.00 10.00      B   
ATOM   4426  C   PHE   168      29.246  -8.125  -9.796  1.00 10.00      B   
ATOM   4427  O   PHE   168      30.337  -8.281 -10.346  1.00 10.00      B   
ATOM   4428  N   ASN   169      28.119  -8.627 -10.276  1.00 10.00      B   
ATOM   4429  HN  ASN   169      27.274  -8.448  -9.807  1.00 10.00      B   
ATOM   4430  CA  ASN   169      28.095  -9.426 -11.494  1.00 10.00      B   
ATOM   4431  CB  ASN   169      27.201 -10.655 -11.309  1.00 10.00      B   
ATOM   4432  CG  ASN   169      27.960 -11.963 -11.387  1.00 10.00      B   
ATOM   4433  OD1 ASN   169      28.902 -12.107 -12.165  1.00 10.00      B   
ATOM   4434  ND2 ASN   169      27.559 -12.930 -10.578  1.00 10.00      B   
ATOM   4435 HD21 ASN   169      26.800 -12.755  -9.978  1.00 10.00      B   
ATOM   4436 HD22 ASN   169      28.041 -13.784 -10.603  1.00 10.00      B   
ATOM   4437  C   ASN   169      27.603  -8.598 -12.673  1.00 10.00      B   
ATOM   4438  O   ASN   169      26.483  -8.087 -12.667  1.00 10.00      B   
ATOM   4439  N   ASN   170      28.447  -8.472 -13.685  1.00 10.00      B   
ATOM   4440  HN  ASN   170      29.325  -8.911 -13.631  1.00 10.00      B   
ATOM   4441  CA  ASN   170      28.111  -7.710 -14.880  1.00 10.00      B   
ATOM   4442  CB  ASN   170      29.361  -7.028 -15.449  1.00 10.00      B   
ATOM   4443  CG  ASN   170      29.596  -5.650 -14.871  1.00 10.00      B   
ATOM   4444  OD1 ASN   170      28.652  -4.945 -14.514  1.00 10.00      B   
ATOM   4445  ND2 ASN   170      30.855  -5.249 -14.786  1.00 10.00      B   
ATOM   4446 HD21 ASN   170      31.559  -5.857 -15.100  1.00 10.00      B   
ATOM   4447 HD22 ASN   170      31.033  -4.363 -14.408  1.00 10.00      B   
ATOM   4448  C   ASN   170      27.504  -8.620 -15.935  1.00 10.00      B   
ATOM   4449  O   ASN   170      27.175  -8.186 -17.036  1.00 10.00      B   
ATOM   4450  N   ASP   171      27.348  -9.888 -15.584  1.00 10.00      B   
ATOM   4451  HN  ASP   171      27.617 -10.171 -14.686  1.00 10.00      B   
ATOM   4452  CA  ASP   171      26.795 -10.874 -16.501  1.00 10.00      B   
ATOM   4453  CB  ASP   171      27.332 -12.272 -16.191  1.00 10.00      B   
ATOM   4454  CG  ASP   171      28.715 -12.510 -16.768  1.00 10.00      B   
ATOM   4455  OD1 ASP   171      28.870 -12.443 -18.008  1.00 10.00      B   
ATOM   4456  OD2 ASP   171      29.659 -12.768 -15.988  1.00 10.00      B   
ATOM   4457  C   ASP   171      25.270 -10.876 -16.492  1.00 10.00      B   
ATOM   4458  O   ASP   171      24.644 -11.598 -17.266  1.00 10.00      B   
ATOM   4459  N   PHE   172      24.675 -10.065 -15.627  1.00 10.00      B   
ATOM   4460  HN  PHE   172      25.223  -9.497 -15.050  1.00 10.00      B   
ATOM   4461  CA  PHE   172      23.222  -9.989 -15.535  1.00 10.00      B   
ATOM   4462  CB  PHE   172      22.783  -9.550 -14.134  1.00 10.00      B   
ATOM   4463  CG  PHE   172      22.705 -10.683 -13.150  1.00 10.00      B   
ATOM   4464  CD1 PHE   172      23.696 -10.863 -12.196  1.00 10.00      B   
ATOM   4465  CD2 PHE   172      21.642 -11.571 -13.181  1.00 10.00      B   
ATOM   4466  CE1 PHE   172      23.624 -11.906 -11.293  1.00 10.00      B   
ATOM   4467  CE2 PHE   172      21.566 -12.615 -12.283  1.00 10.00      B   
ATOM   4468  CZ  PHE   172      22.558 -12.785 -11.337  1.00 10.00      B   
ATOM   4469  C   PHE   172      22.651  -9.050 -16.593  1.00 10.00      B   
ATOM   4470  O   PHE   172      23.064  -7.896 -16.698  1.00 10.00      B   
ATOM   4471  N   PRO   173      21.685  -9.534 -17.391  1.00 10.00      B   
ATOM   4472  CA  PRO   173      21.059  -8.744 -18.454  1.00 10.00      B   
ATOM   4473  CB  PRO   173      20.539  -9.828 -19.396  1.00 10.00      B   
ATOM   4474  CG  PRO   173      20.177 -10.959 -18.491  1.00 10.00      B   
ATOM   4475  CD  PRO   173      21.140 -10.906 -17.332  1.00 10.00      B   
ATOM   4476  C   PRO   173      19.896  -7.886 -17.958  1.00 10.00      B   
ATOM   4477  O   PRO   173      19.158  -7.313 -18.760  1.00 10.00      B   
ATOM   4478  N   LEU   174      19.742  -7.788 -16.638  1.00 10.00      B   
ATOM   4479  HN  LEU   174      20.372  -8.254 -16.053  1.00 10.00      B   
ATOM   4480  CA  LEU   174      18.661  -7.006 -16.043  1.00 10.00      B   
ATOM   4481  CB  LEU   174      18.686  -7.118 -14.513  1.00 10.00      B   
ATOM   4482  CG  LEU   174      17.565  -6.393 -13.758  1.00 10.00      B   
ATOM   4483  CD1 LEU   174      16.207  -7.006 -14.073  1.00 10.00      B   
ATOM   4484  CD2 LEU   174      17.828  -6.406 -12.260  1.00 10.00      B   
ATOM   4485  C   LEU   174      18.735  -5.545 -16.471  1.00 10.00      B   
ATOM   4486  O   LEU   174      17.774  -4.993 -17.002  1.00 10.00      B   
ATOM   4487  N   LEU   175      19.887  -4.932 -16.262  1.00 10.00      B   
ATOM   4488  HN  LEU   175      20.625  -5.426 -15.853  1.00 10.00      B   
ATOM   4489  CA  LEU   175      20.078  -3.534 -16.625  1.00 10.00      B   
ATOM   4490  CB  LEU   175      21.397  -3.010 -16.054  1.00 10.00      B   
ATOM   4491  CG  LEU   175      21.513  -2.988 -14.526  1.00 10.00      B   
ATOM   4492  CD1 LEU   175      22.925  -2.614 -14.100  1.00 10.00      B   
ATOM   4493  CD2 LEU   175      20.499  -2.028 -13.923  1.00 10.00      B   
ATOM   4494  C   LEU   175      20.063  -3.357 -18.138  1.00 10.00      B   
ATOM   4495  O   LEU   175      19.658  -2.312 -18.649  1.00 10.00      B   
ATOM   4496  N   LYS   176      20.489  -4.395 -18.846  1.00 10.00      B   
ATOM   4497  HN  LYS   176      20.770  -5.204 -18.375  1.00 10.00      B   
ATOM   4498  CA  LYS   176      20.552  -4.368 -20.300  1.00 10.00      B   
ATOM   4499  CB  LYS   176      21.302  -5.594 -20.821  1.00 10.00      B   
ATOM   4500  CG  LYS   176      21.769  -5.474 -22.262  1.00 10.00      B   
ATOM   4501  CD  LYS   176      22.597  -6.679 -22.672  1.00 10.00      B   
ATOM   4502  CE  LYS   176      23.267  -6.453 -24.014  1.00 10.00      B   
ATOM   4503  NZ  LYS   176      24.130  -7.599 -24.399  1.00 10.00      B   
ATOM   4504  HZ1 LYS   176      24.873  -7.745 -23.684  1.00 10.00      B   
ATOM   4505  HZ2 LYS   176      24.583  -7.415 -25.316  1.00 10.00      B   
ATOM   4506  HZ3 LYS   176      23.562  -8.467 -24.474  1.00 10.00      B   
ATOM   4507  C   LYS   176      19.165  -4.272 -20.933  1.00 10.00      B   
ATOM   4508  O   LYS   176      18.931  -3.428 -21.798  1.00 10.00      B   
ATOM   4509  N   VAL   177      18.244  -5.124 -20.496  1.00 10.00      B   
ATOM   4510  HN  VAL   177      18.478  -5.771 -19.793  1.00 10.00      B   
ATOM   4511  CA  VAL   177      16.890  -5.113 -21.042  1.00 10.00      B   
ATOM   4512  CB  VAL   177      16.060  -6.354 -20.634  1.00 10.00      B   
ATOM   4513  CG1 VAL   177      16.690  -7.621 -21.195  1.00 10.00      B   
ATOM   4514  CG2 VAL   177      15.911  -6.456 -19.123  1.00 10.00      B   
ATOM   4515  C   VAL   177      16.150  -3.825 -20.685  1.00 10.00      B   
ATOM   4516  O   VAL   177      15.401  -3.284 -21.499  1.00 10.00      B   
ATOM   4517  N   LEU   178      16.386  -3.323 -19.479  1.00 10.00      B   
ATOM   4518  HN  LEU   178      17.003  -3.793 -18.877  1.00 10.00      B   
ATOM   4519  CA  LEU   178      15.746  -2.096 -19.024  1.00 10.00      B   
ATOM   4520  CB  LEU   178      16.005  -1.874 -17.533  1.00 10.00      B   
ATOM   4521  CG  LEU   178      15.356  -2.882 -16.584  1.00 10.00      B   
ATOM   4522  CD1 LEU   178      15.953  -2.763 -15.191  1.00 10.00      B   
ATOM   4523  CD2 LEU   178      13.849  -2.686 -16.540  1.00 10.00      B   
ATOM   4524  C   LEU   178      16.232  -0.897 -19.831  1.00 10.00      B   
ATOM   4525  O   LEU   178      15.430  -0.079 -20.290  1.00 10.00      B   
ATOM   4526  N   ALA   179      17.547  -0.814 -20.021  1.00 10.00      B   
ATOM   4527  HN  ALA   179      18.128  -1.507 -19.638  1.00 10.00      B   
ATOM   4528  CA  ALA   179      18.156   0.279 -20.771  1.00 10.00      B   
ATOM   4529  CB  ALA   179      19.673   0.170 -20.729  1.00 10.00      B   
ATOM   4530  C   ALA   179      17.665   0.297 -22.215  1.00 10.00      B   
ATOM   4531  O   ALA   179      17.542   1.356 -22.829  1.00 10.00      B   
ATOM   4532  N   ALA   180      17.375  -0.884 -22.749  1.00 10.00      B   
ATOM   4533  HN  ALA   180      17.492  -1.696 -22.210  1.00 10.00      B   
ATOM   4534  CA  ALA   180      16.900  -1.006 -24.119  1.00 10.00      B   
ATOM   4535  CB  ALA   180      17.132  -2.420 -24.632  1.00 10.00      B   
ATOM   4536  C   ALA   180      15.426  -0.625 -24.235  1.00 10.00      B   
ATOM   4537  O   ALA   180      14.893  -0.509 -25.337  1.00 10.00      B   
ATOM   4538  N   HIS   181      14.771  -0.433 -23.094  1.00 10.00      B   
ATOM   4539  HN  HIS   181      15.249  -0.539 -22.244  1.00 10.00      B   
ATOM   4540  CA  HIS   181      13.361  -0.065 -23.077  1.00 10.00      B   
ATOM   4541  CB  HIS   181      12.599  -0.830 -21.990  1.00 10.00      B   
ATOM   4542  CG  HIS   181      12.195  -2.216 -22.394  1.00 10.00      B   
ATOM   4543  ND1 HIS   181      11.517  -2.490 -23.562  1.00 10.00      B   
ATOM   4544  HD1 HIS   181      11.246  -1.828 -24.237  1.00 10.00      B   
ATOM   4545  CD2 HIS   181      12.384  -3.410 -21.783  1.00 10.00      B   
ATOM   4546  CE1 HIS   181      11.306  -3.792 -23.651  1.00 10.00      B   
ATOM   4547  NE2 HIS   181      11.824  -4.370 -22.588  1.00 10.00      B   
ATOM   4548  HE2 HIS   181      11.824  -5.337 -22.412  1.00 10.00      B   
ATOM   4549  C   HIS   181      13.173   1.436 -22.894  1.00 10.00      B   
ATOM   4550  O   HIS   181      12.271   2.033 -23.485  1.00 10.00      B   
ATOM   4551  N   THR   182      14.020   2.043 -22.073  1.00 10.00      B   
ATOM   4552  HN  THR   182      14.719   1.516 -21.626  1.00 10.00      B   
ATOM   4553  CA  THR   182      13.942   3.471 -21.813  1.00 10.00      B   
ATOM   4554  CB  THR   182      12.655   3.823 -21.021  1.00 10.00      B   
ATOM   4555  OG1 THR   182      12.637   5.221 -20.683  1.00 10.00      B   
ATOM   4556  HG1 THR   182      13.414   5.433 -20.150  1.00 10.00      B   
ATOM   4557  CG2 THR   182      12.544   2.991 -19.749  1.00 10.00      B   
ATOM   4558  C   THR   182      15.159   3.932 -21.023  1.00 10.00      B   
ATOM   4559  O   THR   182      15.769   3.141 -20.304  1.00 10.00      B   
ATOM   4560  N   LYS   183      15.523   5.201 -21.178  1.00 10.00      B   
ATOM   4561  HN  LYS   183      15.022   5.771 -21.801  1.00 10.00      B   
ATOM   4562  CA  LYS   183      16.652   5.764 -20.451  1.00 10.00      B   
ATOM   4563  CB  LYS   183      17.019   7.142 -21.001  1.00 10.00      B   
ATOM   4564  CG  LYS   183      17.554   7.147 -22.421  1.00 10.00      B   
ATOM   4565  CD  LYS   183      17.949   8.555 -22.829  1.00 10.00      B   
ATOM   4566  CE  LYS   183      18.172   8.670 -24.324  1.00 10.00      B   
ATOM   4567  NZ  LYS   183      18.478  10.068 -24.723  1.00 10.00      B   
ATOM   4568  HZ1 LYS   183      19.390  10.365 -24.319  1.00 10.00      B   
ATOM   4569  HZ2 LYS   183      17.735  10.711 -24.378  1.00 10.00      B   
ATOM   4570  HZ3 LYS   183      18.531  10.142 -25.759  1.00 10.00      B   
ATOM   4571  C   LYS   183      16.280   5.903 -18.985  1.00 10.00      B   
ATOM   4572  O   LYS   183      15.115   6.167 -18.661  1.00 10.00      B   
ATOM   4573  N   PHE   184      17.256   5.738 -18.103  1.00 10.00      B   
ATOM   4574  HN  PHE   184      18.168   5.545 -18.415  1.00 10.00      B   
ATOM   4575  CA  PHE   184      17.001   5.838 -16.678  1.00 10.00      B   
ATOM   4576  CB  PHE   184      16.219   4.610 -16.186  1.00 10.00      B   
ATOM   4577  CG  PHE   184      16.987   3.315 -16.240  1.00 10.00      B   
ATOM   4578  CD1 PHE   184      17.595   2.806 -15.104  1.00 10.00      B   
ATOM   4579  CD2 PHE   184      17.108   2.610 -17.427  1.00 10.00      B   
ATOM   4580  CE1 PHE   184      18.306   1.621 -15.150  1.00 10.00      B   
ATOM   4581  CE2 PHE   184      17.816   1.425 -17.479  1.00 10.00      B   
ATOM   4582  CZ  PHE   184      18.418   0.930 -16.339  1.00 10.00      B   
ATOM   4583  C   PHE   184      18.284   5.971 -15.871  1.00 10.00      B   
ATOM   4584  O   PHE   184      19.336   5.442 -16.243  1.00 10.00      B   
ATOM   4585  N   GLU   185      18.188   6.698 -14.774  1.00 10.00      B   
ATOM   4586  HN  GLU   185      17.327   7.127 -14.561  1.00 10.00      B   
ATOM   4587  CA  GLU   185      19.300   6.870 -13.861  1.00 10.00      B   
ATOM   4588  CB  GLU   185      19.241   8.250 -13.206  1.00 10.00      B   
ATOM   4589  CG  GLU   185      19.930   9.347 -13.997  1.00 10.00      B   
ATOM   4590  CD  GLU   185      21.438   9.217 -13.964  1.00 10.00      B   
ATOM   4591  OE1 GLU   185      22.076   9.851 -13.096  1.00 10.00      B   
ATOM   4592  OE2 GLU   185      21.994   8.462 -14.792  1.00 10.00      B   
ATOM   4593  C   GLU   185      19.160   5.786 -12.806  1.00 10.00      B   
ATOM   4594  O   GLU   185      18.048   5.535 -12.328  1.00 10.00      B   
ATOM   4595  N   VAL   186      20.249   5.129 -12.453  1.00 10.00      B   
ATOM   4596  HN  VAL   186      21.119   5.377 -12.835  1.00 10.00      B   
ATOM   4597  CA  VAL   186      20.166   4.051 -11.483  1.00 10.00      B   
ATOM   4598  CB  VAL   186      20.045   2.671 -12.179  1.00 10.00      B   
ATOM   4599  CG1 VAL   186      21.245   2.396 -13.074  1.00 10.00      B   
ATOM   4600  CG2 VAL   186      19.850   1.549 -11.166  1.00 10.00      B   
ATOM   4601  C   VAL   186      21.326   4.044 -10.495  1.00 10.00      B   
ATOM   4602  O   VAL   186      22.483   4.252 -10.863  1.00 10.00      B   
ATOM   4603  N   ALA   187      20.989   3.823  -9.234  1.00 10.00      B   
ATOM   4604  HN  ALA   187      20.037   3.709  -9.013  1.00 10.00      B   
ATOM   4605  CA  ALA   187      21.968   3.741  -8.165  1.00 10.00      B   
ATOM   4606  CB  ALA   187      21.849   4.935  -7.230  1.00 10.00      B   
ATOM   4607  C   ALA   187      21.738   2.442  -7.411  1.00 10.00      B   
ATOM   4608  O   ALA   187      20.691   2.258  -6.787  1.00 10.00      B   
ATOM   4609  N   ILE   188      22.696   1.533  -7.497  1.00 10.00      B   
ATOM   4610  HN  ILE   188      23.513   1.740  -8.006  1.00 10.00      B   
ATOM   4611  CA  ILE   188      22.575   0.237  -6.840  1.00 10.00      B   
ATOM   4612  CB  ILE   188      23.210  -0.890  -7.684  1.00 10.00      B   
ATOM   4613  CG1 ILE   188      22.755  -0.785  -9.145  1.00 10.00      B   
ATOM   4614  CG2 ILE   188      22.847  -2.255  -7.110  1.00 10.00      B   
ATOM   4615  CD1 ILE   188      23.521  -1.684 -10.094  1.00 10.00      B   
ATOM   4616  C   ILE   188      23.210   0.249  -5.455  1.00 10.00      B   
ATOM   4617  O   ILE   188      24.421   0.415  -5.316  1.00 10.00      B   
ATOM   4618  N   GLY   189      22.381   0.080  -4.435  1.00 10.00      B   
ATOM   4619  HN  GLY   189      21.421  -0.039  -4.604  1.00 10.00      B   
ATOM   4620  CA  GLY   189      22.874   0.057  -3.077  1.00 10.00      B   
ATOM   4621  C   GLY   189      23.001  -1.363  -2.577  1.00 10.00      B   
ATOM   4622  O   GLY   189      22.084  -2.169  -2.740  1.00 10.00      B   
ATOM   4623  N   LEU   190      24.129  -1.675  -1.958  1.00 10.00      B   
ATOM   4624  HN  LEU   190      24.813  -0.982  -1.832  1.00 10.00      B   
ATOM   4625  CA  LEU   190      24.380  -3.018  -1.449  1.00 10.00      B   
ATOM   4626  CB  LEU   190      25.885  -3.258  -1.306  1.00 10.00      B   
ATOM   4627  CG  LEU   190      26.713  -3.093  -2.584  1.00 10.00      B   
ATOM   4628  CD1 LEU   190      28.200  -3.177  -2.278  1.00 10.00      B   
ATOM   4629  CD2 LEU   190      26.323  -4.139  -3.615  1.00 10.00      B   
ATOM   4630  C   LEU   190      23.668  -3.259  -0.121  1.00 10.00      B   
ATOM   4631  O   LEU   190      23.886  -4.277   0.539  1.00 10.00      B   
ATOM   4632  N   ASN   191      22.814  -2.318   0.259  1.00 10.00      B   
ATOM   4633  HN  ASN   191      22.690  -1.532  -0.312  1.00 10.00      B   
ATOM   4634  CA  ASN   191      22.059  -2.419   1.499  1.00 10.00      B   
ATOM   4635  CB  ASN   191      22.062  -1.092   2.273  1.00 10.00      B   
ATOM   4636  CG  ASN   191      21.301   0.027   1.581  1.00 10.00      B   
ATOM   4637  OD1 ASN   191      21.432   0.242   0.375  1.00 10.00      B   
ATOM   4638  ND2 ASN   191      20.492   0.744   2.339  1.00 10.00      B   
ATOM   4639 HD21 ASN   191      20.426   0.513   3.293  1.00 10.00      B   
ATOM   4640 HD22 ASN   191      19.991   1.474   1.919  1.00 10.00      B   
ATOM   4641  C   ASN   191      20.633  -2.898   1.235  1.00 10.00      B   
ATOM   4642  O   ASN   191      19.779  -2.866   2.121  1.00 10.00      B   
ATOM   4643  N   GLY   192      20.381  -3.334   0.007  1.00 10.00      B   
ATOM   4644  HN  GLY   192      21.093  -3.307  -0.666  1.00 10.00      B   
ATOM   4645  CA  GLY   192      19.069  -3.840  -0.348  1.00 10.00      B   
ATOM   4646  C   GLY   192      18.123  -2.764  -0.835  1.00 10.00      B   
ATOM   4647  O   GLY   192      16.922  -2.812  -0.557  1.00 10.00      B   
ATOM   4648  N   LYS   193      18.658  -1.792  -1.563  1.00 10.00      B   
ATOM   4649  HN  LYS   193      19.619  -1.811  -1.757  1.00 10.00      B   
ATOM   4650  CA  LYS   193      17.855  -0.701  -2.095  1.00 10.00      B   
ATOM   4651  CB  LYS   193      17.827   0.478  -1.120  1.00 10.00      B   
ATOM   4652  CG  LYS   193      16.779   0.342  -0.032  1.00 10.00      B   
ATOM   4653  CD  LYS   193      16.992   1.353   1.078  1.00 10.00      B   
ATOM   4654  CE  LYS   193      15.932   1.205   2.155  1.00 10.00      B   
ATOM   4655  NZ  LYS   193      16.164   2.128   3.292  1.00 10.00      B   
ATOM   4656  HZ1 LYS   193      16.378   3.082   2.942  1.00 10.00      B   
ATOM   4657  HZ2 LYS   193      16.962   1.793   3.871  1.00 10.00      B   
ATOM   4658  HZ3 LYS   193      15.305   2.176   3.892  1.00 10.00      B   
ATOM   4659  C   LYS   193      18.394  -0.248  -3.440  1.00 10.00      B   
ATOM   4660  O   LYS   193      19.607  -0.189  -3.640  1.00 10.00      B   
ATOM   4661  N   ILE   194      17.492   0.048  -4.365  1.00 10.00      B   
ATOM   4662  HN  ILE   194      16.538  -0.036  -4.148  1.00 10.00      B   
ATOM   4663  CA  ILE   194      17.882   0.500  -5.694  1.00 10.00      B   
ATOM   4664  CB  ILE   194      17.673  -0.596  -6.769  1.00 10.00      B   
ATOM   4665  CG1 ILE   194      18.497  -1.843  -6.427  1.00 10.00      B   
ATOM   4666  CG2 ILE   194      18.051  -0.074  -8.151  1.00 10.00      B   
ATOM   4667  CD1 ILE   194      18.344  -2.980  -7.415  1.00 10.00      B   
ATOM   4668  C   ILE   194      17.109   1.757  -6.083  1.00 10.00      B   
ATOM   4669  O   ILE   194      15.882   1.804  -5.975  1.00 10.00      B   
ATOM   4670  N   TRP   195      17.838   2.780  -6.505  1.00 10.00      B   
ATOM   4671  HN  TRP   195      18.817   2.684  -6.548  1.00 10.00      B   
ATOM   4672  CA  TRP   195      17.232   4.037  -6.924  1.00 10.00      B   
ATOM   4673  CB  TRP   195      18.082   5.224  -6.454  1.00 10.00      B   
ATOM   4674  CG  TRP   195      17.633   6.552  -6.996  1.00 10.00      B   
ATOM   4675  CD1 TRP   195      16.513   7.247  -6.645  1.00 10.00      B   
ATOM   4676  CD2 TRP   195      18.299   7.343  -7.988  1.00 10.00      B   
ATOM   4677  NE1 TRP   195      16.440   8.418  -7.354  1.00 10.00      B   
ATOM   4678  HE1 TRP   195      15.723   9.088  -7.275  1.00 10.00      B   
ATOM   4679  CE2 TRP   195      17.525   8.502  -8.187  1.00 10.00      B   
ATOM   4680  CE3 TRP   195      19.475   7.183  -8.727  1.00 10.00      B   
ATOM   4681  CZ2 TRP   195      17.890   9.494  -9.093  1.00 10.00      B   
ATOM   4682  CZ3 TRP   195      19.833   8.168  -9.625  1.00 10.00      B   
ATOM   4683  CH2 TRP   195      19.045   9.309  -9.800  1.00 10.00      B   
ATOM   4684  C   TRP   195      17.095   4.052  -8.439  1.00 10.00      B   
ATOM   4685  O   TRP   195      18.083   3.873  -9.154  1.00 10.00      B   
ATOM   4686  N   VAL   196      15.872   4.241  -8.926  1.00 10.00      B   
ATOM   4687  HN  VAL   196      15.122   4.369  -8.306  1.00 10.00      B   
ATOM   4688  CA  VAL   196      15.621   4.268 -10.360  1.00 10.00      B   
ATOM   4689  CB  VAL   196      14.906   2.980 -10.839  1.00 10.00      B   
ATOM   4690  CG1 VAL   196      14.615   3.042 -12.332  1.00 10.00      B   
ATOM   4691  CG2 VAL   196      15.728   1.744 -10.511  1.00 10.00      B   
ATOM   4692  C   VAL   196      14.764   5.472 -10.743  1.00 10.00      B   
ATOM   4693  O   VAL   196      13.726   5.728 -10.128  1.00 10.00      B   
ATOM   4694  N   LYS   197      15.213   6.215 -11.747  1.00 10.00      B   
ATOM   4695  HN  LYS   197      16.070   5.980 -12.170  1.00 10.00      B   
ATOM   4696  CA  LYS   197      14.478   7.372 -12.237  1.00 10.00      B   
ATOM   4697  CB  LYS   197      15.031   8.677 -11.658  1.00 10.00      B   
ATOM   4698  CG  LYS   197      14.286   9.913 -12.146  1.00 10.00      B   
ATOM   4699  CD  LYS   197      15.069  11.192 -11.904  1.00 10.00      B   
ATOM   4700  CE  LYS   197      14.439  12.354 -12.657  1.00 10.00      B   
ATOM   4701  NZ  LYS   197      14.988  13.674 -12.245  1.00 10.00      B   
ATOM   4702  HZ1 LYS   197      14.797  14.384 -12.979  1.00 10.00      B   
ATOM   4703  HZ2 LYS   197      16.020  13.616 -12.096  1.00 10.00      B   
ATOM   4704  HZ3 LYS   197      14.537  13.989 -11.354  1.00 10.00      B   
ATOM   4705  C   LYS   197      14.538   7.424 -13.757  1.00 10.00      B   
ATOM   4706  O   LYS   197      15.616   7.529 -14.337  1.00 10.00      B   
ATOM   4707  N   CYS   198      13.387   7.339 -14.400  1.00 10.00      B   
ATOM   4708  HN  CYS   198      12.552   7.248 -13.890  1.00 10.00      B   
ATOM   4709  CA  CYS   198      13.329   7.381 -15.852  1.00 10.00      B   
ATOM   4710  CB  CYS   198      12.401   6.286 -16.377  1.00 10.00      B   
ATOM   4711  SG  CYS   198      12.823   4.621 -15.820  1.00 10.00      B   
ATOM   4712  HG  CYS   198      14.106   4.420 -16.086  1.00 10.00      B   
ATOM   4713  C   CYS   198      12.858   8.749 -16.336  1.00 10.00      B   
ATOM   4714  O   CYS   198      12.658   9.662 -15.534  1.00 10.00      B   
ATOM   4715  N   GLU   199      12.687   8.878 -17.649  1.00 10.00      B   
ATOM   4716  HN  GLU   199      12.883   8.114 -18.227  1.00 10.00      B   
ATOM   4717  CA  GLU   199      12.236  10.125 -18.261  1.00 10.00      B   
ATOM   4718  CB  GLU   199      12.114   9.951 -19.779  1.00 10.00      B   
ATOM   4719  CG  GLU   199      13.434   9.705 -20.487  1.00 10.00      B   
ATOM   4720  CD  GLU   199      14.097  10.986 -20.943  1.00 10.00      B   
ATOM   4721  OE1 GLU   199      14.280  11.159 -22.166  1.00 10.00      B   
ATOM   4722  OE2 GLU   199      14.432  11.828 -20.088  1.00 10.00      B   
ATOM   4723  C   GLU   199      10.890  10.569 -17.693  1.00 10.00      B   
ATOM   4724  O   GLU   199      10.760  11.673 -17.155  1.00 10.00      B   
ATOM   4725  N   GLU   200       9.895   9.702 -17.810  1.00 10.00      B   
ATOM   4726  HN  GLU   200      10.063   8.837 -18.231  1.00 10.00      B   
ATOM   4727  CA  GLU   200       8.559  10.001 -17.322  1.00 10.00      B   
ATOM   4728  CB  GLU   200       7.564   9.972 -18.484  1.00 10.00      B   
ATOM   4729  CG  GLU   200       7.844  11.022 -19.548  1.00 10.00      B   
ATOM   4730  CD  GLU   200       7.030  10.822 -20.807  1.00 10.00      B   
ATOM   4731  OE1 GLU   200       7.621  10.478 -21.855  1.00 10.00      B   
ATOM   4732  OE2 GLU   200       5.799  11.011 -20.758  1.00 10.00      B   
ATOM   4733  C   GLU   200       8.150   9.019 -16.228  1.00 10.00      B   
ATOM   4734  O   GLU   200       8.821   8.004 -16.008  1.00 10.00      B   
ATOM   4735  N   LEU   201       7.052   9.326 -15.546  1.00 10.00      B   
ATOM   4736  HN  LEU   201       6.562  10.146 -15.776  1.00 10.00      B   
ATOM   4737  CA  LEU   201       6.548   8.488 -14.463  1.00 10.00      B   
ATOM   4738  CB  LEU   201       5.305   9.117 -13.833  1.00 10.00      B   
ATOM   4739  CG  LEU   201       5.519  10.450 -13.112  1.00 10.00      B   
ATOM   4740  CD1 LEU   201       4.185  11.117 -12.815  1.00 10.00      B   
ATOM   4741  CD2 LEU   201       6.314  10.243 -11.831  1.00 10.00      B   
ATOM   4742  C   LEU   201       6.238   7.074 -14.938  1.00 10.00      B   
ATOM   4743  O   LEU   201       6.622   6.097 -14.294  1.00 10.00      B   
ATOM   4744  N   SER   202       5.561   6.972 -16.073  1.00 10.00      B   
ATOM   4745  HN  SER   202       5.295   7.792 -16.549  1.00 10.00      B   
ATOM   4746  CA  SER   202       5.188   5.683 -16.640  1.00 10.00      B   
ATOM   4747  CB  SER   202       4.420   5.902 -17.939  1.00 10.00      B   
ATOM   4748  OG  SER   202       4.935   7.023 -18.639  1.00 10.00      B   
ATOM   4749  HG  SER   202       5.114   6.772 -19.552  1.00 10.00      B   
ATOM   4750  C   SER   202       6.409   4.796 -16.888  1.00 10.00      B   
ATOM   4751  O   SER   202       6.402   3.606 -16.563  1.00 10.00      B   
ATOM   4752  N   ASN   203       7.457   5.388 -17.452  1.00 10.00      B   
ATOM   4753  HN  ASN   203       7.395   6.340 -17.688  1.00 10.00      B   
ATOM   4754  CA  ASN   203       8.687   4.664 -17.751  1.00 10.00      B   
ATOM   4755  CB  ASN   203       9.708   5.571 -18.458  1.00 10.00      B   
ATOM   4756  CG  ASN   203       9.170   6.281 -19.693  1.00 10.00      B   
ATOM   4757  OD1 ASN   203       8.042   6.774 -19.707  1.00 10.00      B   
ATOM   4758  ND2 ASN   203       9.981   6.343 -20.743  1.00 10.00      B   
ATOM   4759 HD21 ASN   203      10.875   5.929 -20.670  1.00 10.00      B   
ATOM   4760 HD22 ASN   203       9.661   6.803 -21.550  1.00 10.00      B   
ATOM   4761  C   ASN   203       9.304   4.101 -16.475  1.00 10.00      B   
ATOM   4762  O   ASN   203       9.844   2.992 -16.465  1.00 10.00      B   
ATOM   4763  N   THR   204       9.214   4.871 -15.400  1.00 10.00      B   
ATOM   4764  HN  THR   204       8.771   5.744 -15.473  1.00 10.00      B   
ATOM   4765  CA  THR   204       9.754   4.460 -14.114  1.00 10.00      B   
ATOM   4766  CB  THR   204       9.829   5.650 -13.136  1.00 10.00      B   
ATOM   4767  OG1 THR   204      10.413   6.780 -13.806  1.00 10.00      B   
ATOM   4768  HG1 THR   204       9.716   7.311 -14.207  1.00 10.00      B   
ATOM   4769  CG2 THR   204      10.683   5.296 -11.926  1.00 10.00      B   
ATOM   4770  C   THR   204       8.908   3.344 -13.505  1.00 10.00      B   
ATOM   4771  O   THR   204       9.441   2.371 -12.967  1.00 10.00      B   
ATOM   4772  N   LEU   205       7.588   3.481 -13.616  1.00 10.00      B   
ATOM   4773  HN  LEU   205       7.225   4.276 -14.066  1.00 10.00      B   
ATOM   4774  CA  LEU   205       6.665   2.486 -13.082  1.00 10.00      B   
ATOM   4775  CB  LEU   205       5.215   2.934 -13.285  1.00 10.00      B   
ATOM   4776  CG  LEU   205       4.785   4.190 -12.522  1.00 10.00      B   
ATOM   4777  CD1 LEU   205       3.365   4.585 -12.892  1.00 10.00      B   
ATOM   4778  CD2 LEU   205       4.922   3.988 -11.020  1.00 10.00      B   
ATOM   4779  C   LEU   205       6.896   1.126 -13.730  1.00 10.00      B   
ATOM   4780  O   LEU   205       6.884   0.094 -13.055  1.00 10.00      B   
ATOM   4781  N   ALA   206       7.117   1.138 -15.040  1.00 10.00      B   
ATOM   4782  HN  ALA   206       7.097   1.997 -15.518  1.00 10.00      B   
ATOM   4783  CA  ALA   206       7.371  -0.087 -15.789  1.00 10.00      B   
ATOM   4784  CB  ALA   206       7.541   0.220 -17.268  1.00 10.00      B   
ATOM   4785  C   ALA   206       8.606  -0.798 -15.244  1.00 10.00      B   
ATOM   4786  O   ALA   206       8.600  -2.013 -15.044  1.00 10.00      B   
ATOM   4787  N   CYS   207       9.654  -0.024 -14.981  1.00 10.00      B   
ATOM   4788  HN  CYS   207       9.589   0.939 -15.148  1.00 10.00      B   
ATOM   4789  CA  CYS   207      10.896  -0.567 -14.450  1.00 10.00      B   
ATOM   4790  CB  CYS   207      11.972   0.518 -14.390  1.00 10.00      B   
ATOM   4791  SG  CYS   207      12.347   1.281 -15.986  1.00 10.00      B   
ATOM   4792  HG  CYS   207      11.470   2.261 -16.186  1.00 10.00      B   
ATOM   4793  C   CYS   207      10.675  -1.169 -13.066  1.00 10.00      B   
ATOM   4794  O   CYS   207      11.165  -2.261 -12.772  1.00 10.00      B   
ATOM   4795  N   TYR   208       9.918  -0.456 -12.233  1.00 10.00      B   
ATOM   4796  HN  TYR   208       9.556   0.408 -12.539  1.00 10.00      B   
ATOM   4797  CA  TYR   208       9.614  -0.910 -10.878  1.00 10.00      B   
ATOM   4798  CB  TYR   208       8.700   0.101 -10.165  1.00 10.00      B   
ATOM   4799  CG  TYR   208       8.336  -0.265  -8.738  1.00 10.00      B   
ATOM   4800  CD1 TYR   208       9.180   0.048  -7.679  1.00 10.00      B   
ATOM   4801  CD2 TYR   208       7.146  -0.926  -8.449  1.00 10.00      B   
ATOM   4802  CE1 TYR   208       8.852  -0.286  -6.376  1.00 10.00      B   
ATOM   4803  CE2 TYR   208       6.810  -1.262  -7.150  1.00 10.00      B   
ATOM   4804  CZ  TYR   208       7.666  -0.940  -6.118  1.00 10.00      B   
ATOM   4805  OH  TYR   208       7.336  -1.281  -4.821  1.00 10.00      B   
ATOM   4806  HH  TYR   208       7.334  -0.489  -4.263  1.00 10.00      B   
ATOM   4807  C   TYR   208       8.956  -2.287 -10.901  1.00 10.00      B   
ATOM   4808  O   TYR   208       9.381  -3.200 -10.190  1.00 10.00      B   
ATOM   4809  N   ARG   209       7.934  -2.436 -11.736  1.00 10.00      B   
ATOM   4810  HN  ARG   209       7.656  -1.674 -12.292  1.00 10.00      B   
ATOM   4811  CA  ARG   209       7.217  -3.700 -11.849  1.00 10.00      B   
ATOM   4812  CB  ARG   209       5.924  -3.535 -12.655  1.00 10.00      B   
ATOM   4813  CG  ARG   209       4.802  -2.846 -11.894  1.00 10.00      B   
ATOM   4814  CD  ARG   209       3.462  -3.048 -12.582  1.00 10.00      B   
ATOM   4815  NE  ARG   209       2.355  -2.442 -11.837  1.00 10.00      B   
ATOM   4816  HE  ARG   209       2.372  -1.462 -11.722  1.00 10.00      B   
ATOM   4817  CZ  ARG   209       1.335  -3.130 -11.317  1.00 10.00      B   
ATOM   4818  NH1 ARG   209       1.273  -4.450 -11.453  1.00 10.00      B   
ATOM   4819 HH11 ARG   209       0.472  -4.980 -11.047  1.00 10.00      B   
ATOM   4820 HH12 ARG   209       2.026  -4.964 -11.965  1.00 10.00      B   
ATOM   4821  NH2 ARG   209       0.377  -2.497 -10.656  1.00 10.00      B   
ATOM   4822 HH21 ARG   209       0.415  -1.459 -10.537  1.00 10.00      B   
ATOM   4823 HH22 ARG   209      -0.422  -3.033 -10.249  1.00 10.00      B   
ATOM   4824  C   ARG   209       8.093  -4.790 -12.455  1.00 10.00      B   
ATOM   4825  O   ARG   209       8.077  -5.931 -11.993  1.00 10.00      B   
ATOM   4826  N   THR   210       8.874  -4.428 -13.471  1.00 10.00      B   
ATOM   4827  HN  THR   210       8.853  -3.496 -13.782  1.00 10.00      B   
ATOM   4828  CA  THR   210       9.757  -5.378 -14.138  1.00 10.00      B   
ATOM   4829  CB  THR   210      10.538  -4.711 -15.291  1.00 10.00      B   
ATOM   4830  OG1 THR   210       9.622  -4.131 -16.234  1.00 10.00      B   
ATOM   4831  HG1 THR   210       9.131  -3.413 -15.810  1.00 10.00      B   
ATOM   4832  CG2 THR   210      11.416  -5.726 -16.008  1.00 10.00      B   
ATOM   4833  C   THR   210      10.742  -6.016 -13.154  1.00 10.00      B   
ATOM   4834  O   THR   210      10.794  -7.242 -13.022  1.00 10.00      B   
ATOM   4835  N   ILE   211      11.497  -5.179 -12.447  1.00 10.00      B   
ATOM   4836  HN  ILE   211      11.380  -4.212 -12.571  1.00 10.00      B   
ATOM   4837  CA  ILE   211      12.487  -5.658 -11.489  1.00 10.00      B   
ATOM   4838  CB  ILE   211      13.334  -4.503 -10.914  1.00 10.00      B   
ATOM   4839  CG1 ILE   211      13.976  -3.700 -12.048  1.00 10.00      B   
ATOM   4840  CG2 ILE   211      14.405  -5.040  -9.975  1.00 10.00      B   
ATOM   4841  CD1 ILE   211      14.645  -2.419 -11.593  1.00 10.00      B   
ATOM   4842  C   ILE   211      11.832  -6.431 -10.345  1.00 10.00      B   
ATOM   4843  O   ILE   211      12.323  -7.489  -9.944  1.00 10.00      B   
ATOM   4844  N   MET   212      10.714  -5.911  -9.849  1.00 10.00      B   
ATOM   4845  HN  MET   212      10.361  -5.082 -10.240  1.00 10.00      B   
ATOM   4846  CA  MET   212       9.991  -6.532  -8.745  1.00 10.00      B   
ATOM   4847  CB  MET   212       8.732  -5.728  -8.410  1.00 10.00      B   
ATOM   4848  CG  MET   212       7.848  -6.348  -7.338  1.00 10.00      B   
ATOM   4849  SD  MET   212       6.421  -5.317  -6.931  1.00 10.00      B   
ATOM   4850  CE  MET   212       5.641  -5.151  -8.537  1.00 10.00      B   
ATOM   4851  C   MET   212       9.633  -7.990  -9.030  1.00 10.00      B   
ATOM   4852  O   MET   212       9.994  -8.884  -8.265  1.00 10.00      B   
ATOM   4853  N   GLU   213       8.943  -8.226 -10.140  1.00 10.00      B   
ATOM   4854  HN  GLU   213       8.708  -7.475 -10.731  1.00 10.00      B   
ATOM   4855  CA  GLU   213       8.526  -9.575 -10.506  1.00 10.00      B   
ATOM   4856  CB  GLU   213       7.588  -9.549 -11.709  1.00 10.00      B   
ATOM   4857  CG  GLU   213       6.314  -8.755 -11.475  1.00 10.00      B   
ATOM   4858  CD  GLU   213       5.159  -9.239 -12.324  1.00 10.00      B   
ATOM   4859  OE1 GLU   213       5.401  -9.696 -13.460  1.00 10.00      B   
ATOM   4860  OE2 GLU   213       3.999  -9.164 -11.860  1.00 10.00      B   
ATOM   4861  C   GLU   213       9.716 -10.499 -10.760  1.00 10.00      B   
ATOM   4862  O   GLU   213       9.681 -11.677 -10.399  1.00 10.00      B   
ATOM   4863  N   CYS   214      10.773  -9.961 -11.364  1.00 10.00      B   
ATOM   4864  HN  CYS   214      10.748  -9.016 -11.624  1.00 10.00      B   
ATOM   4865  CA  CYS   214      11.969 -10.749 -11.652  1.00 10.00      B   
ATOM   4866  CB  CYS   214      12.966  -9.943 -12.489  1.00 10.00      B   
ATOM   4867  SG  CYS   214      12.347  -9.472 -14.119  1.00 10.00      B   
ATOM   4868  HG  CYS   214      11.422  -8.533 -13.944  1.00 10.00      B   
ATOM   4869  C   CYS   214      12.624 -11.245 -10.363  1.00 10.00      B   
ATOM   4870  O   CYS   214      13.066 -12.392 -10.280  1.00 10.00      B   
ATOM   4871  N   CYS   215      12.658 -10.383  -9.353  1.00 10.00      B   
ATOM   4872  HN  CYS   215      12.275  -9.486  -9.475  1.00 10.00      B   
ATOM   4873  CA  CYS   215      13.251 -10.735  -8.066  1.00 10.00      B   
ATOM   4874  CB  CYS   215      13.496  -9.480  -7.224  1.00 10.00      B   
ATOM   4875  SG  CYS   215      14.516  -8.226  -8.037  1.00 10.00      B   
ATOM   4876  HG  CYS   215      13.829  -7.765  -9.076  1.00 10.00      B   
ATOM   4877  C   CYS   215      12.360 -11.720  -7.310  1.00 10.00      B   
ATOM   4878  O   CYS   215      12.835 -12.490  -6.475  1.00 10.00      B   
ATOM   4879  N   GLN   216      11.068 -11.692  -7.615  1.00 10.00      B   
ATOM   4880  HN  GLN   216      10.749 -11.049  -8.283  1.00 10.00      B   
ATOM   4881  CA  GLN   216      10.108 -12.581  -6.979  1.00 10.00      B   
ATOM   4882  CB  GLN   216       8.688 -12.043  -7.146  1.00 10.00      B   
ATOM   4883  CG  GLN   216       8.373 -10.818  -6.304  1.00 10.00      B   
ATOM   4884  CD  GLN   216       7.045 -10.194  -6.678  1.00 10.00      B   
ATOM   4885  OE1 GLN   216       6.612 -10.268  -7.827  1.00 10.00      B   
ATOM   4886  NE2 GLN   216       6.385  -9.577  -5.711  1.00 10.00      B   
ATOM   4887 HE21 GLN   216       6.783  -9.556  -4.814  1.00 10.00      B   
ATOM   4888 HE22 GLN   216       5.523  -9.166  -5.931  1.00 10.00      B   
ATOM   4889  C   GLN   216      10.197 -13.984  -7.568  1.00 10.00      B   
ATOM   4890  O   GLN   216      10.296 -14.969  -6.834  1.00 10.00      B   
ATOM   4891  N   LYS   217      10.174 -14.065  -8.893  1.00 10.00      B   
ATOM   4892  HN  LYS   217      10.098 -13.236  -9.423  1.00 10.00      B   
ATOM   4893  CA  LYS   217      10.241 -15.347  -9.585  1.00 10.00      B   
ATOM   4894  CB  LYS   217       9.804 -15.193 -11.048  1.00 10.00      B   
ATOM   4895  CG  LYS   217       9.495 -16.507 -11.755  1.00 10.00      B   
ATOM   4896  CD  LYS   217       9.392 -16.321 -13.262  1.00 10.00      B   
ATOM   4897  CE  LYS   217       9.011 -17.624 -13.952  1.00 10.00      B   
ATOM   4898  NZ  LYS   217       9.231 -17.565 -15.422  1.00 10.00      B   
ATOM   4899  HZ1 LYS   217      10.256 -17.545 -15.631  1.00 10.00      B   
ATOM   4900  HZ2 LYS   217       8.792 -16.711 -15.817  1.00 10.00      B   
ATOM   4901  HZ3 LYS   217       8.812 -18.399 -15.884  1.00 10.00      B   
ATOM   4902  C   LYS   217      11.642 -15.954  -9.517  1.00 10.00      B   
ATOM   4903  O   LYS   217      11.792 -17.173  -9.409  1.00 10.00      B   
ATOM   4904  N   ASN   218      12.659 -15.094  -9.578  1.00 10.00      B   
ATOM   4905  HN  ASN   218      12.464 -14.134  -9.655  1.00 10.00      B   
ATOM   4906  CA  ASN   218      14.056 -15.528  -9.541  1.00 10.00      B   
ATOM   4907  CB  ASN   218      14.400 -16.219  -8.214  1.00 10.00      B   
ATOM   4908  CG  ASN   218      15.894 -16.398  -8.022  1.00 10.00      B   
ATOM   4909  OD1 ASN   218      16.698 -15.680  -8.615  1.00 10.00      B   
ATOM   4910  ND2 ASN   218      16.278 -17.351  -7.186  1.00 10.00      B   
ATOM   4911 HD21 ASN   218      15.587 -17.886  -6.740  1.00 10.00      B   
ATOM   4912 HD22 ASN   218      17.240 -17.475  -7.039  1.00 10.00      B   
ATOM   4913  C   ASN   218      14.367 -16.426 -10.738  1.00 10.00      B   
ATOM   4914  O   ASN   218      15.025 -17.463 -10.619  1.00 10.00      B   
ATOM   4915  N   ASP   219      13.881 -16.013 -11.900  1.00 10.00      B   
ATOM   4916  HN  ASP   219      13.378 -15.171 -11.935  1.00 10.00      B   
ATOM   4917  CA  ASP   219      14.084 -16.763 -13.128  1.00 10.00      B   
ATOM   4918  CB  ASP   219      12.749 -17.307 -13.645  1.00 10.00      B   
ATOM   4919  CG  ASP   219      12.855 -17.933 -15.019  1.00 10.00      B   
ATOM   4920  OD1 ASP   219      13.911 -18.519 -15.332  1.00 10.00      B   
ATOM   4921  OD2 ASP   219      11.874 -17.845 -15.790  1.00 10.00      B   
ATOM   4922  C   ASP   219      14.752 -15.886 -14.181  1.00 10.00      B   
ATOM   4923  O   ASP   219      14.168 -14.913 -14.652  1.00 10.00      B   
ATOM   4924  N   THR   220      15.973 -16.245 -14.546  1.00 10.00      B   
ATOM   4925  HN  THR   220      16.372 -17.044 -14.141  1.00 10.00      B   
ATOM   4926  CA  THR   220      16.742 -15.494 -15.528  1.00 10.00      B   
ATOM   4927  CB  THR   220      18.258 -15.676 -15.286  1.00 10.00      B   
ATOM   4928  OG1 THR   220      18.512 -15.790 -13.875  1.00 10.00      B   
ATOM   4929  HG1 THR   220      17.887 -16.410 -13.481  1.00 10.00      B   
ATOM   4930  CG2 THR   220      19.038 -14.486 -15.829  1.00 10.00      B   
ATOM   4931  C   THR   220      16.389 -15.915 -16.960  1.00 10.00      B   
ATOM   4932  O   THR   220      16.985 -15.438 -17.928  1.00 10.00      B   
ATOM   4933  N   ALA   221      15.411 -16.804 -17.097  1.00 10.00      B   
ATOM   4934  HN  ALA   221      14.964 -17.165 -16.296  1.00 10.00      B   
ATOM   4935  CA  ALA   221      14.995 -17.267 -18.415  1.00 10.00      B   
ATOM   4936  CB  ALA   221      14.590 -18.730 -18.368  1.00 10.00      B   
ATOM   4937  C   ALA   221      13.860 -16.413 -18.972  1.00 10.00      B   
ATOM   4938  O   ALA   221      13.681 -16.316 -20.187  1.00 10.00      B   
ATOM   4939  N   ALA   222      13.105 -15.783 -18.083  1.00 10.00      B   
ATOM   4940  HN  ALA   222      13.305 -15.879 -17.126  1.00 10.00      B   
ATOM   4941  CA  ALA   222      11.986 -14.947 -18.495  1.00 10.00      B   
ATOM   4942  CB  ALA   222      10.706 -15.392 -17.802  1.00 10.00      B   
ATOM   4943  C   ALA   222      12.262 -13.473 -18.222  1.00 10.00      B   
ATOM   4944  O   ALA   222      11.337 -12.665 -18.151  1.00 10.00      B   
ATOM   4945  N   PHE   223      13.539 -13.130 -18.099  1.00 10.00      B   
ATOM   4946  HN  PHE   223      14.227 -13.820 -18.204  1.00 10.00      B   
ATOM   4947  CA  PHE   223      13.951 -11.753 -17.831  1.00 10.00      B   
ATOM   4948  CB  PHE   223      15.479 -11.661 -17.753  1.00 10.00      B   
ATOM   4949  CG  PHE   223      16.029 -11.506 -16.362  1.00 10.00      B   
ATOM   4950  CD1 PHE   223      15.387 -12.080 -15.277  1.00 10.00      B   
ATOM   4951  CD2 PHE   223      17.196 -10.793 -16.142  1.00 10.00      B   
ATOM   4952  CE1 PHE   223      15.897 -11.945 -13.999  1.00 10.00      B   
ATOM   4953  CE2 PHE   223      17.710 -10.653 -14.867  1.00 10.00      B   
ATOM   4954  CZ  PHE   223      17.061 -11.231 -13.793  1.00 10.00      B   
ATOM   4955  C   PHE   223      13.446 -10.806 -18.912  1.00 10.00      B   
ATOM   4956  O   PHE   223      12.920  -9.730 -18.618  1.00 10.00      B   
ATOM   4957  N   LYS   224      13.599 -11.220 -20.160  1.00 10.00      B   
ATOM   4958  HN  LYS   224      14.007 -12.101 -20.325  1.00 10.00      B   
ATOM   4959  CA  LYS   224      13.178 -10.406 -21.292  1.00 10.00      B   
ATOM   4960  CB  LYS   224      13.929 -10.823 -22.554  1.00 10.00      B   
ATOM   4961  CG  LYS   224      15.439 -10.812 -22.394  1.00 10.00      B   
ATOM   4962  CD  LYS   224      16.138 -11.294 -23.650  1.00 10.00      B   
ATOM   4963  CE  LYS   224      17.644 -11.299 -23.459  1.00 10.00      B   
ATOM   4964  NZ  LYS   224      18.361 -11.779 -24.668  1.00 10.00      B   
ATOM   4965  HZ1 LYS   224      18.006 -11.290 -25.515  1.00 10.00      B   
ATOM   4966  HZ2 LYS   224      18.220 -12.804 -24.789  1.00 10.00      B   
ATOM   4967  HZ3 LYS   224      19.378 -11.589 -24.575  1.00 10.00      B   
ATOM   4968  C   LYS   224      11.676 -10.497 -21.519  1.00 10.00      B   
ATOM   4969  O   LYS   224      11.051  -9.535 -21.970  1.00 10.00      B   
ATOM   4970  N   ASP   225      11.107 -11.653 -21.197  1.00 10.00      B   
ATOM   4971  HN  ASP   225      11.666 -12.374 -20.838  1.00 10.00      B   
ATOM   4972  CA  ASP   225       9.677 -11.885 -21.364  1.00 10.00      B   
ATOM   4973  CB  ASP   225       9.325 -13.348 -21.072  1.00 10.00      B   
ATOM   4974  CG  ASP   225       8.081 -13.810 -21.806  1.00 10.00      B   
ATOM   4975  OD1 ASP   225       6.967 -13.674 -21.256  1.00 10.00      B   
ATOM   4976  OD2 ASP   225       8.215 -14.315 -22.944  1.00 10.00      B   
ATOM   4977  C   ASP   225       8.877 -10.969 -20.451  1.00 10.00      B   
ATOM   4978  O   ASP   225       8.005 -10.229 -20.910  1.00 10.00      B   
ATOM   4979  N   ILE   226       9.197 -11.005 -19.159  1.00 10.00      B   
ATOM   4980  HN  ILE   226       9.919 -11.607 -18.862  1.00 10.00      B   
ATOM   4981  CA  ILE   226       8.510 -10.180 -18.167  1.00 10.00      B   
ATOM   4982  CB  ILE   226       9.048 -10.440 -16.741  1.00 10.00      B   
ATOM   4983  CG1 ILE   226       8.834 -11.905 -16.359  1.00 10.00      B   
ATOM   4984  CG2 ILE   226       8.373  -9.525 -15.726  1.00 10.00      B   
ATOM   4985  CD1 ILE   226       9.570 -12.326 -15.105  1.00 10.00      B   
ATOM   4986  C   ILE   226       8.637  -8.697 -18.505  1.00 10.00      B   
ATOM   4987  O   ILE   226       7.652  -7.960 -18.463  1.00 10.00      B   
ATOM   4988  N   ALA   227       9.847  -8.276 -18.862  1.00 10.00      B   
ATOM   4989  HN  ALA   227      10.588  -8.919 -18.884  1.00 10.00      B   
ATOM   4990  CA  ALA   227      10.107  -6.881 -19.214  1.00 10.00      B   
ATOM   4991  CB  ALA   227      11.571  -6.692 -19.576  1.00 10.00      B   
ATOM   4992  C   ALA   227       9.215  -6.434 -20.368  1.00 10.00      B   
ATOM   4993  O   ALA   227       8.607  -5.365 -20.324  1.00 10.00      B   
ATOM   4994  N   LYS   228       9.126  -7.271 -21.393  1.00 10.00      B   
ATOM   4995  HN  LYS   228       9.623  -8.118 -21.364  1.00 10.00      B   
ATOM   4996  CA  LYS   228       8.310  -6.971 -22.559  1.00 10.00      B   
ATOM   4997  CB  LYS   228       8.519  -8.040 -23.636  1.00 10.00      B   
ATOM   4998  CG  LYS   228       7.623  -7.898 -24.853  1.00 10.00      B   
ATOM   4999  CD  LYS   228       8.049  -8.850 -25.959  1.00 10.00      B   
ATOM   5000  CE  LYS   228       7.091  -8.801 -27.138  1.00 10.00      B   
ATOM   5001  NZ  LYS   228       7.711  -9.318 -28.386  1.00 10.00      B   
ATOM   5002  HZ1 LYS   228       8.401  -8.629 -28.753  1.00 10.00      B   
ATOM   5003  HZ2 LYS   228       6.984  -9.476 -29.111  1.00 10.00      B   
ATOM   5004  HZ3 LYS   228       8.200 -10.218 -28.203  1.00 10.00      B   
ATOM   5005  C   LYS   228       6.835  -6.867 -22.182  1.00 10.00      B   
ATOM   5006  O   LYS   228       6.116  -6.003 -22.684  1.00 10.00      B   
ATOM   5007  N   ARG   229       6.402  -7.738 -21.279  1.00 10.00      B   
ATOM   5008  HN  ARG   229       7.037  -8.386 -20.901  1.00 10.00      B   
ATOM   5009  CA  ARG   229       5.014  -7.761 -20.827  1.00 10.00      B   
ATOM   5010  CB  ARG   229       4.735  -9.031 -20.024  1.00 10.00      B   
ATOM   5011  CG  ARG   229       4.925 -10.313 -20.814  1.00 10.00      B   
ATOM   5012  CD  ARG   229       5.121 -11.506 -19.896  1.00 10.00      B   
ATOM   5013  NE  ARG   229       3.856 -12.122 -19.518  1.00 10.00      B   
ATOM   5014  HE  ARG   229       3.175 -11.540 -19.112  1.00 10.00      B   
ATOM   5015  CZ  ARG   229       3.587 -13.413 -19.691  1.00 10.00      B   
ATOM   5016  NH1 ARG   229       4.493 -14.219 -20.235  1.00 10.00      B   
ATOM   5017 HH11 ARG   229       4.280 -15.231 -20.367  1.00 10.00      B   
ATOM   5018 HH12 ARG   229       5.428 -13.842 -20.535  1.00 10.00      B   
ATOM   5019  NH2 ARG   229       2.408 -13.898 -19.325  1.00 10.00      B   
ATOM   5020 HH21 ARG   229       1.693 -13.269 -18.900  1.00 10.00      B   
ATOM   5021 HH22 ARG   229       2.191 -14.910 -19.462  1.00 10.00      B   
ATOM   5022  C   ARG   229       4.676  -6.530 -19.992  1.00 10.00      B   
ATOM   5023  O   ARG   229       3.619  -5.920 -20.171  1.00 10.00      B   
ATOM   5024  N   GLN   230       5.579  -6.170 -19.087  1.00 10.00      B   
ATOM   5025  HN  GLN   230       6.401  -6.702 -18.992  1.00 10.00      B   
ATOM   5026  CA  GLN   230       5.382  -5.011 -18.225  1.00 10.00      B   
ATOM   5027  CB  GLN   230       6.485  -4.934 -17.163  1.00 10.00      B   
ATOM   5028  CG  GLN   230       6.394  -6.008 -16.083  1.00 10.00      B   
ATOM   5029  CD  GLN   230       5.069  -5.987 -15.346  1.00 10.00      B   
ATOM   5030  OE1 GLN   230       4.411  -4.952 -15.259  1.00 10.00      B   
ATOM   5031  NE2 GLN   230       4.674  -7.123 -14.794  1.00 10.00      B   
ATOM   5032 HE21 GLN   230       5.251  -7.915 -14.884  1.00 10.00      B   
ATOM   5033 HE22 GLN   230       3.818  -7.130 -14.318  1.00 10.00      B   
ATOM   5034  C   GLN   230       5.339  -3.724 -19.046  1.00 10.00      B   
ATOM   5035  O   GLN   230       4.496  -2.854 -18.816  1.00 10.00      B   
ATOM   5036  N   PHE   231       6.244  -3.625 -20.013  1.00 10.00      B   
ATOM   5037  HN  PHE   231       6.892  -4.354 -20.133  1.00 10.00      B   
ATOM   5038  CA  PHE   231       6.319  -2.462 -20.891  1.00 10.00      B   
ATOM   5039  CB  PHE   231       7.548  -2.586 -21.801  1.00 10.00      B   
ATOM   5040  CG  PHE   231       7.799  -1.397 -22.685  1.00 10.00      B   
ATOM   5041  CD1 PHE   231       8.079  -0.157 -22.137  1.00 10.00      B   
ATOM   5042  CD2 PHE   231       7.758  -1.523 -24.065  1.00 10.00      B   
ATOM   5043  CE1 PHE   231       8.313   0.937 -22.947  1.00 10.00      B   
ATOM   5044  CE2 PHE   231       7.990  -0.432 -24.882  1.00 10.00      B   
ATOM   5045  CZ  PHE   231       8.267   0.801 -24.322  1.00 10.00      B   
ATOM   5046  C   PHE   231       5.044  -2.345 -21.727  1.00 10.00      B   
ATOM   5047  O   PHE   231       4.517  -1.252 -21.934  1.00 10.00      B   
ATOM   5048  N   LYS   232       4.545  -3.489 -22.178  1.00 10.00      B   
ATOM   5049  HN  LYS   232       5.008  -4.327 -21.959  1.00 10.00      B   
ATOM   5050  CA  LYS   232       3.330  -3.543 -22.986  1.00 10.00      B   
ATOM   5051  CB  LYS   232       3.136  -4.961 -23.537  1.00 10.00      B   
ATOM   5052  CG  LYS   232       1.777  -5.221 -24.166  1.00 10.00      B   
ATOM   5053  CD  LYS   232       1.706  -6.623 -24.749  1.00 10.00      B   
ATOM   5054  CE  LYS   232       0.355  -6.890 -25.386  1.00 10.00      B   
ATOM   5055  NZ  LYS   232       0.333  -8.183 -26.116  1.00 10.00      B   
ATOM   5056  HZ1 LYS   232      -0.644  -8.445 -26.352  1.00 10.00      B   
ATOM   5057  HZ2 LYS   232       0.744  -8.933 -25.527  1.00 10.00      B   
ATOM   5058  HZ3 LYS   232       0.882  -8.110 -26.997  1.00 10.00      B   
ATOM   5059  C   LYS   232       2.111  -3.131 -22.166  1.00 10.00      B   
ATOM   5060  O   LYS   232       1.175  -2.524 -22.687  1.00 10.00      B   
ATOM   5061  N   GLU   233       2.138  -3.454 -20.880  1.00 10.00      B   
ATOM   5062  HN  GLU   233       2.927  -3.923 -20.524  1.00 10.00      B   
ATOM   5063  CA  GLU   233       1.036  -3.135 -19.980  1.00 10.00      B   
ATOM   5064  CB  GLU   233       1.234  -3.833 -18.632  1.00 10.00      B   
ATOM   5065  CG  GLU   233      -0.049  -4.046 -17.846  1.00 10.00      B   
ATOM   5066  CD  GLU   233      -1.173  -4.585 -18.709  1.00 10.00      B   
ATOM   5067  OE1 GLU   233      -0.963  -5.602 -19.407  1.00 10.00      B   
ATOM   5068  OE2 GLU   233      -2.267  -3.990 -18.701  1.00 10.00      B   
ATOM   5069  C   GLU   233       0.890  -1.627 -19.786  1.00 10.00      B   
ATOM   5070  O   GLU   233      -0.216  -1.087 -19.837  1.00 10.00      B   
ATOM   5071  N   ILE   234       2.016  -0.954 -19.592  1.00 10.00      B   
ATOM   5072  HN  ILE   234       2.865  -1.444 -19.586  1.00 10.00      B   
ATOM   5073  CA  ILE   234       2.030   0.492 -19.382  1.00 10.00      B   
ATOM   5074  CB  ILE   234       3.434   0.980 -18.950  1.00 10.00      B   
ATOM   5075  CG1 ILE   234       3.899   0.227 -17.699  1.00 10.00      B   
ATOM   5076  CG2 ILE   234       3.450   2.483 -18.697  1.00 10.00      B   
ATOM   5077  CD1 ILE   234       3.010   0.428 -16.488  1.00 10.00      B   
ATOM   5078  C   ILE   234       1.578   1.242 -20.637  1.00 10.00      B   
ATOM   5079  O   ILE   234       1.052   2.358 -20.557  1.00 10.00      B   
ATOM   5080  N   LEU   235       1.760   0.617 -21.794  1.00 10.00      B   
ATOM   5081  HN  LEU   235       2.159  -0.279 -21.791  1.00 10.00      B   
ATOM   5082  CA  LEU   235       1.380   1.220 -23.069  1.00 10.00      B   
ATOM   5083  CB  LEU   235       2.216   0.639 -24.212  1.00 10.00      B   
ATOM   5084  CG  LEU   235       3.712   0.953 -24.189  1.00 10.00      B   
ATOM   5085  CD1 LEU   235       4.416   0.246 -25.334  1.00 10.00      B   
ATOM   5086  CD2 LEU   235       3.948   2.454 -24.261  1.00 10.00      B   
ATOM   5087  C   LEU   235      -0.110   1.035 -23.367  1.00 10.00      B   
ATOM   5088  O   LEU   235      -0.490   0.634 -24.473  1.00 10.00      B   
ATOM   5089  N   THR   236      -0.945   1.332 -22.384  1.00 10.00      B   
ATOM   5090  HN  THR   236      -0.584   1.661 -21.535  1.00 10.00      B   
ATOM   5091  CB  THR   236      -2.930  -0.079 -21.895  1.00 10.00      B   
ATOM   5092  OG1 THR   236      -1.953  -1.128 -21.992  1.00 10.00      B   
ATOM   5093  HG1 THR   236      -1.250  -0.972 -21.342  1.00 10.00      B   
ATOM   5094  CG2 THR   236      -4.203  -0.520 -22.601  1.00 10.00      B   
ATOM   5095  CA  THR   236      -2.385   1.214 -22.535  1.00 10.00      B   
ATOM   5096  C   THR   236      -3.070   2.419 -21.897  1.00 10.00      B   
ATOM   5097  O   THR   236      -4.169   2.794 -22.348  1.00 10.00      B   
ATOM   5098  OXT THR   236      -2.487   3.003 -20.956  1.00 10.00      B   
END
