# Supplementary material for: Large-scale discovery of protein interactions at residue resolution using co-evolution calculated from genomic sequences
Source: Nat Commun. 2021 Mar 2;12:1396. doi: 10.1038/s41467-021-21636-z (PMC7925567; doi:10.1038/s41467-021-21636-z)
Supplement: Supplementary file 12 — Supplementary Data 10 [file 41467_2021_21636_MOESM12_ESM.zip › supplementary/allpdb0007_RRP45_RRP40/models/cluster.out]

Cluster 1 -> 1 2 3 5 7 8 9 11 12 14 15 17 18 19 20 21 22 23 26 29 30 31 32 33 34 35 36 37 38 39 41 44 45 46 47 48 49 51 56 57 58 60 61 62 63 65 66 67 68 69 71 72 73 74 75 76 77 78 79 80 81 82 83 86 88 89 90 91 92 93 94 95 96 97 98 99
Cluster 2 -> 4 6 10 13 16 24 25 27 40 42 43 52 53 59 64 85
Cluster 3 -> 50 54 55 70 84
