# Supplementary material for: Large-scale discovery of protein interactions at residue resolution using co-evolution calculated from genomic sequences
Source: Nat Commun. 2021 Mar 2;12:1396. doi: 10.1038/s41467-021-21636-z (PMC7925567; doi:10.1038/s41467-021-21636-z)
Supplement: Supplementary file 12 — Supplementary Data 10 [file 41467_2021_21636_MOESM12_ESM.zip › supplementary/allpdb0007_RRP45_RRP40/models/structures_haddock-sorted.stat]

#struc haddock-score rmsd_all Einter Enb Evdw+0.1Eelec Evdw Eelec Eair Ecdih Ecoup Esani Evean Edani #NOEviol #Dihedviol #Jviol #Saniviol #veanviol #Daniviol bsa dH Edesolv
haddock_56w.pdb -44.59697 0.000 169.494 -314.797 -74.7261 -48.0515 -266.746 484.292 0 0 0 0 0 4 0 0 0 0 0 1609.28 -131996 8.37453
haddock_99w.pdb -37.39241 0.932 146.367 -335.404 -63.2783 -33.0421 -302.362 481.772 0 0 0 0 0 4 0 0 0 0 0 1474 -132222 7.94489
haddock_12w.pdb -35.9825 0.828 114.163 -367.388 -66.8525 -33.4597 -333.928 481.551 0 0 0 0 0 4 0 0 0 0 0 1482.55 -132336 16.1077
haddock_76w.pdb -33.740588 21.560 220.884 -234.905 -60.3425 -40.9467 -193.958 455.789 0 0 0 0 0 3 0 0 0 0 0 1431.31 -132289 0.418812
haddock_83w.pdb -33.5576 0.866 139.475 -345.561 -69.8395 -39.2038 -306.357 485.036 0 0 0 0 0 4 0 0 0 0 0 1518.15 -132026 18.414
haddock_97w.pdb -31.38652 21.254 186.283 -262.56 -62.3668 -40.1231 -222.437 448.843 0 0 0 0 0 3 0 0 0 0 0 1519.67 -132310 8.33968
haddock_82w.pdb -30.7274 0.685 182.238 -297.436 -66.6832 -41.044 -256.392 479.674 0 0 0 0 0 4 0 0 0 0 0 1453.61 -132143 13.6276
haddock_37w.pdb -29.1379 0.658 152.991 -321.135 -71.4822 -43.743 -277.392 474.127 0 0 0 0 0 4 0 0 0 0 0 1550.1 -132092 22.6708
haddock_25w.pdb -28.8254 0.651 126.28 -346.676 -66.7076 -35.6 -311.076 472.956 0 0 0 0 0 4 0 0 0 0 0 1435.02 -132159 21.6942
haddock_92w.pdb -27.7093 21.543 224.002 -224.292 -65.8371 -48.231 -176.061 448.294 0 0 0 0 0 3 0 0 0 0 0 1438.47 -132537 10.9045
haddock_3w.pdb -27.3029 1.011 152.965 -322.428 -67.0796 -38.7075 -283.721 475.393 0 0 0 0 0 4 0 0 0 0 0 1539.31 -132431 20.6095
haddock_80w.pdb -26.729 0.807 101.604 -375.634 -72.1755 -38.4579 -337.176 477.237 0 0 0 0 0 4 0 0 0 0 0 1625.37 -132390 31.4404
haddock_35w.pdb -26.46819 21.513 265.045 -184.7 -66.2096 -53.044 -131.656 449.746 0 0 0 0 0 3 0 0 0 0 0 1562.53 -132248 7.93241
haddock_5w.pdb -26.0503 0.731 174.491 -313.356 -61.4447 -33.4545 -279.902 487.848 0 0 0 0 0 4 0 0 0 0 0 1447.41 -132387 14.5998
haddock_13w.pdb -25.2613 1.181 160.09 -324.062 -65.6049 -36.8874 -287.175 484.152 0 0 0 0 0 4 0 0 0 0 0 1368.06 -132318 20.6459
haddock_46w.pdb -24.997457 21.250 261.965 -201.197 -54.6956 -38.4177 -162.779 463.161 0 0 0 0 0 3 0 0 0 0 0 1468.56 -132013 -0.340057
haddock_39w.pdb -23.9119 0.975 142.452 -339.95 -67.8102 -37.5724 -302.378 482.402 0 0 0 0 0 4 0 0 0 0 0 1562.76 -132232 25.8959
haddock_72w.pdb -23.8256 0.688 121.787 -361.826 -74.9065 -43.0266 -318.799 483.612 0 0 0 0 0 4 0 0 0 0 0 1568.83 -132010 34.5996
haddock_36w.pdb -22.90331 0.988 206.353 -276.082 -52.3747 -27.5183 -248.564 482.435 0 0 0 0 0 4 0 0 0 0 0 1332.06 -132615 6.08429
haddock_7w.pdb -22.852 0.676 132.167 -354.45 -62.1482 -29.6702 -324.78 486.617 0 0 0 0 0 4 0 0 0 0 0 1472.06 -132340 23.1125
haddock_40w.pdb -21.7086 0.915 154.243 -319.922 -57.2572 -28.0722 -291.85 474.165 0 0 0 0 0 4 0 0 0 0 0 1455.34 -132434 17.3171
haddock_6w.pdb -21.6262 0.742 134.26 -341.919 -69.8802 -39.6537 -302.265 476.178 0 0 0 0 0 4 0 0 0 0 0 1660.45 -132163 30.8627
haddock_18w.pdb -21.616 0.621 155.563 -335.826 -70.7653 -41.3141 -294.512 491.389 0 0 0 0 0 4 0 0 0 0 0 1503.19 -132161 29.4616
haddock_22w.pdb -21.0209 21.050 210.122 -252.801 -58.9073 -37.3635 -215.438 462.924 0 0 0 0 0 3 0 0 0 0 0 1470.76 -132407 13.1378
haddock_96w.pdb -20.9924 21.549 210.452 -234.135 -64.7308 -45.9081 -188.227 444.587 0 0 0 0 0 3 0 0 0 0 0 1773.23 -132208 18.1024
haddock_77w.pdb -20.8219 0.685 85.6453 -395.519 -75.8538 -40.3354 -355.184 481.164 0 0 0 0 0 4 0 0 0 0 0 1547.81 -132367 42.4339
haddock_51w.pdb -20.46726 21.138 328.301 -127.92 -55.5588 -47.5187 -80.4011 456.221 0 0 0 0 0 3 0 0 0 0 0 1423.66 -127019 -2.49044
haddock_24w.pdb -20.4302 11.530 217.072 -210.243 -74.7867 -59.736 -150.507 427.315 0 0 0 0 0 3 0 0 0 0 0 1963.19 -122163 26.6757
haddock_67w.pdb -20.2584 1.148 144.257 -331.748 -59.247 -28.9691 -302.779 476.006 0 0 0 0 0 4 0 0 0 0 0 1527.18 -132078 21.6659
haddock_91w.pdb -20.2295 0.903 114.107 -368.473 -69.4043 -36.1744 -332.299 482.58 0 0 0 0 0 4 0 0 0 0 0 1508.79 -132353 34.1467
haddock_45w.pdb -19.7128 0.772 144.776 -347.745 -67.702 -36.5861 -311.159 492.522 0 0 0 0 0 4 0 0 0 0 0 1483.52 -132189 29.8529
haddock_23w.pdb -19.5839 0.741 131.675 -354.941 -67.0347 -35.0451 -319.896 486.616 0 0 0 0 0 4 0 0 0 0 0 1490.18 -132178 30.7788
haddock_84w.pdb -19.4269 0.768 143.331 -341.848 -60.3929 -29.1201 -312.728 485.178 0 0 0 0 0 4 0 0 0 0 0 1473.61 -132232 23.721
haddock_26w.pdb -19.1531 0.740 145.45 -341.884 -60.3224 -29.0378 -312.846 487.334 0 0 0 0 0 4 0 0 0 0 0 1413.76 -132247 23.7205
haddock_19w.pdb -18.7572 0.741 170.079 -312.039 -73.5112 -47.0081 -265.031 482.118 0 0 0 0 0 4 0 0 0 0 0 1602.99 -132222 33.0453
haddock_57w.pdb -18.5204 0.699 137.639 -339.494 -70.0861 -40.1519 -299.342 477.133 0 0 0 0 0 4 0 0 0 0 0 1608.6 -132418 33.7866
haddock_53w.pdb -18.1268 0.669 184.363 -289.438 -61.9624 -36.6873 -252.751 473.801 0 0 0 0 0 4 0 0 0 0 0 1441.32 -132161 21.7306
haddock_28w.pdb -17.7393 0.974 130.006 -358.884 -73.7892 -42.112 -316.772 488.889 0 0 0 0 0 4 0 0 0 0 0 1463.55 -132330 38.8382
haddock_81w.pdb -17.5391 1.077 170.478 -308.785 -62.7633 -35.4276 -273.357 479.263 0 0 0 0 0 4 0 0 0 0 0 1422.97 -132370 24.6336
haddock_88w.pdb -17.39623 21.228 312.294 -135.872 -42.9635 -32.6403 -103.232 448.166 0 0 0 0 0 3 0 0 0 0 0 1123.6 -131965 -8.92613
haddock_68w.pdb -17.1836 0.810 148.294 -340.987 -70.9539 -40.9502 -300.037 489.281 0 0 0 0 0 4 0 0 0 0 0 1455.53 -132395 34.8459
haddock_60w.pdb -16.9531 21.378 202.785 -247.936 -69.3052 -49.4573 -198.479 450.721 0 0 0 0 0 3 0 0 0 0 0 1601.13 -132489 27.1279
haddock_50w.pdb -16.29935 21.634 247.771 -199.276 -52.5555 -36.2532 -163.023 447.047 0 0 0 0 0 3 0 0 0 0 0 1175.42 -132488 7.85375
haddock_48w.pdb -15.9637 0.772 114.717 -359.422 -64.0311 -31.2099 -328.212 474.139 0 0 0 0 0 4 0 0 0 0 0 1589.21 -132252 33.4747
haddock_32w.pdb -15.7406 0.868 166.792 -321.962 -61.1877 -32.2128 -289.749 488.754 0 0 0 0 0 4 0 0 0 0 0 1479.21 -132259 25.5466
haddock_86w.pdb -15.5063 0.541 125.307 -349.327 -70.2595 -39.252 -310.075 474.634 0 0 0 0 0 4 0 0 0 0 0 1438.61 -132421 38.2973
haddock_85w.pdb -15.2451 0.699 155.111 -329.467 -57.335 -27.0981 -302.369 484.578 0 0 0 0 0 4 0 0 0 0 0 1351.2 -132349 23.869
haddock_31w.pdb -13.9962 0.996 241.926 -245.832 -55.1036 -33.9115 -211.921 487.759 0 0 0 0 0 4 0 0 0 0 0 1397.31 -132370 13.5236
haddock_94w.pdb -13.9926 1.088 188.986 -296.981 -55.1806 -28.3139 -268.667 485.967 0 0 0 0 0 4 0 0 0 0 0 1312.36 -132309 19.458
haddock_9w.pdb -13.7362 9.645 186.382 -272.034 -54.9064 -30.7811 -241.253 458.416 0 0 0 0 0 3 0 0 0 0 0 1352.01 -131914 19.4539
haddock_79w.pdb -13.6203 0.671 233.047 -257.636 -51.8443 -28.9786 -228.657 490.682 0 0 0 0 0 4 0 0 0 0 0 1317.3 -131851 12.0215
haddock_34w.pdb -13.4393 21.272 194.657 -251.055 -59.6073 -38.3353 -212.72 445.713 0 0 0 0 0 3 0 0 0 0 0 1445.89 -131939 22.8687
haddock_54w.pdb -13.3795 21.156 244.127 -217.179 -58.0849 -40.4078 -176.771 461.306 0 0 0 0 0 3 0 0 0 0 0 1418.05 -132274 16.2519
haddock_1w.pdb -12.9191 10.109 213.35 -255.084 -53.6875 -31.3101 -223.774 468.434 0 0 0 0 0 3 0 0 0 0 0 1298.4 -132042 16.3024
haddock_10w.pdb -12.197 9.867 193.844 -271.672 -51.3325 -26.8503 -244.822 465.516 0 0 0 0 0 3 0 0 0 0 0 1341.75 -132298 17.0661
haddock_11w.pdb -11.5388 0.584 181.095 -307.824 -67.1419 -40.3994 -267.425 488.919 0 0 0 0 0 4 0 0 0 0 0 1338.95 -132203 33.4537
haddock_58w.pdb -10.8526 1.158 95.5662 -387.716 -64.3414 -28.4109 -359.305 483.282 0 0 0 0 0 4 0 0 0 0 0 1479.23 -132173 41.0911
haddock_52w.pdb -10.1231 0.972 175.178 -319.085 -61.3768 -32.7426 -286.342 494.262 0 0 0 0 0 4 0 0 0 0 0 1483.37 -132111 30.4617
haddock_74w.pdb -9.5053 21.525 247.39 -205.463 -53.4497 -36.5593 -168.904 452.853 0 0 0 0 0 3 0 0 0 0 0 1355.57 -132368 15.5495
haddock_61w.pdb -9.3494 0.999 177.6 -290.336 -70.1581 -45.6939 -244.642 467.936 0 0 0 0 0 4 0 0 0 0 0 1553.83 -132495 38.4793
haddock_75w.pdb -9.2396 1.183 148.411 -329.42 -61.9602 -32.2424 -297.178 477.831 0 0 0 0 0 4 0 0 0 0 0 1497.56 -132099 34.6553
haddock_44w.pdb -8.865 1.165 229.857 -258.171 -48.8119 -25.5498 -232.621 488.028 0 0 0 0 0 4 0 0 0 0 0 1086.26 -132024 14.4062
haddock_41w.pdb -8.819 1.048 181.614 -302.922 -53.0641 -25.3021 -277.62 484.536 0 0 0 0 0 4 0 0 0 0 0 1411.9 -132412 23.5535
haddock_47w.pdb -8.4878 21.582 265.283 -184.453 -56.5566 -42.3459 -142.107 449.736 0 0 0 0 0 3 0 0 0 0 0 1541.01 -132298 17.3059
haddock_42w.pdb -8.1165 1.125 179.394 -299.257 -67.0975 -41.302 -257.955 478.651 0 0 0 0 0 4 0 0 0 0 0 1525.13 -132069 36.9114
haddock_20w.pdb -8.0071 0.868 220.261 -264.609 -62.8475 -40.4296 -224.179 484.869 0 0 0 0 0 4 0 0 0 0 0 1328.36 -131993 28.7714
haddock_65w.pdb -7.7926 0.711 188.807 -288.777 -53.0715 -26.882 -261.895 477.584 0 0 0 0 0 4 0 0 0 0 0 1406.55 -132407 23.71
haddock_87w.pdb -7.5611 1.443 159.976 -324.587 -54.3636 -24.3388 -300.248 484.563 0 0 0 0 0 4 0 0 0 0 0 1176.56 -132403 28.371
haddock_30w.pdb -7.129 1.125 182.236 -301.254 -63.5809 -37.1728 -264.081 483.49 0 0 0 0 0 4 0 0 0 0 0 1509.67 -132600 34.511
haddock_4w.pdb -6.922 10.086 214.734 -248.589 -48.4591 -26.2224 -222.367 463.323 0 0 0 0 0 3 0 0 0 0 0 1254.79 -131928 17.4415
haddock_78w.pdb -6.7592 1.331 162.127 -324.172 -57.9048 -28.3196 -295.852 486.299 0 0 0 0 0 4 0 0 0 0 0 1474.84 -132206 32.1009
haddock_63w.pdb -6.6546 1.194 208.229 -261.469 -56.6987 -33.9465 -227.522 469.698 0 0 0 0 0 4 0 0 0 0 0 1447.34 -132312 25.8265
haddock_100w.pdb -5.6481 0.963 177.654 -313.088 -56.3109 -27.7801 -285.308 490.742 0 0 0 0 0 4 0 0 0 0 0 1204.65 -132754 30.1194
haddock_38w.pdb -5.1576 0.870 168.041 -314.568 -64.2987 -36.491 -278.077 482.609 0 0 0 0 0 4 0 0 0 0 0 1447.33 -132181 38.6879
haddock_55w.pdb -4.3381 0.963 184.926 -301.086 -55.9005 -28.6577 -272.428 486.011 0 0 0 0 0 4 0 0 0 0 0 1303.89 -132328 30.2041
haddock_64w.pdb -1.4716 1.090 168.699 -311.644 -56.6699 -28.3394 -283.305 480.344 0 0 0 0 0 4 0 0 0 0 0 1334.26 -132321 35.4944
haddock_93w.pdb -1.3599 0.835 182.35 -301.491 -58.8341 -31.8722 -269.619 483.841 0 0 0 0 0 4 0 0 0 0 0 1310.04 -132247 36.052
haddock_8w.pdb -1.2823 0.903 290.182 -191.982 -57.8689 -42.9675 -149.014 482.164 0 0 0 0 0 4 0 0 0 0 0 1477.34 -132241 23.2716
haddock_70w.pdb -0.8439 1.157 153.173 -328.634 -51.5145 -20.7235 -307.91 481.806 0 0 0 0 0 4 0 0 0 0 0 1248.45 -132426 33.281
haddock_21w.pdb 0.3172 1.126 132.738 -341.864 -55.7404 -23.9489 -317.915 474.602 0 0 0 0 0 4 0 0 0 0 0 1375.13 -132467 40.3889
haddock_14w.pdb 0.3663 1.135 175.988 -313.518 -54.0974 -25.2729 -288.245 489.506 0 0 0 0 0 4 0 0 0 0 0 1466.98 -132347 34.3376
haddock_66w.pdb 0.6313 1.392 243.409 -251.892 -46.2684 -23.4213 -228.471 495.301 0 0 0 0 0 4 0 0 0 0 0 1086.41 -132075 20.2167
haddock_90w.pdb 1.2387 0.941 196.736 -295.17 -57.84 -31.47 -263.7 491.906 0 0 0 0 0 4 0 0 0 0 0 1467.11 -132146 36.2581
haddock_16w.pdb 1.4725 9.806 143.76 -317.458 -50.5044 -20.8429 -296.615 461.218 0 0 0 0 0 3 0 0 0 0 0 1398.99 -132218 35.5166
haddock_49w.pdb 1.9063 21.280 246.761 -211.761 -52.1035 -34.3638 -177.397 458.521 0 0 0 0 0 3 0 0 0 0 0 1327.88 -132331 25.8974
haddock_15w.pdb 2.0871 0.730 214.823 -264.585 -57.6229 -34.6271 -229.958 479.408 0 0 0 0 0 4 0 0 0 0 0 1292.62 -131907 34.765
haddock_89w.pdb 2.4893 11.409 296.666 -178.457 -60.2169 -47.0791 -131.378 475.123 0 0 0 0 0 4 0 0 0 0 0 1893.59 -127116 28.3317
haddock_71w.pdb 2.6325 0.948 116.845 -358.069 -61.4814 -28.5272 -329.542 474.914 0 0 0 0 0 4 0 0 0 0 0 1512.61 -132124 49.5767
haddock_33w.pdb 2.8117 1.165 174.254 -300.575 -61.0575 -34.4444 -266.131 474.829 0 0 0 0 0 4 0 0 0 0 0 1420.1 -132360 42.9994
haddock_17w.pdb 3.4902 0.772 193.46 -299.445 -66.7343 -40.8775 -258.568 492.905 0 0 0 0 0 4 0 0 0 0 0 1433.24 -132249 46.7908
haddock_29w.pdb 4.2425 1.000 217.49 -278.039 -57.0184 -32.4606 -245.578 495.529 0 0 0 0 0 4 0 0 0 0 0 1300.66 -132102 36.2658
haddock_95w.pdb 6.5777 1.033 163.233 -313.016 -57.6181 -29.2406 -283.775 476.249 0 0 0 0 0 4 0 0 0 0 0 1431.61 -132399 44.9484
haddock_73w.pdb 7.5749 1.397 218.23 -265.123 -50.2664 -26.3935 -238.729 483.353 0 0 0 0 0 4 0 0 0 0 0 1285.48 -132126 33.3789
haddock_69w.pdb 7.9544 1.082 224.713 -261.237 -55.1309 -32.2302 -229.007 485.95 0 0 0 0 0 4 0 0 0 0 0 1453.32 -132385 37.391
haddock_59w.pdb 9.1531 0.909 194.984 -286.893 -60.4992 -35.3443 -251.549 481.877 0 0 0 0 0 4 0 0 0 0 0 1454.28 -132210 46.6195
haddock_62w.pdb 10.3315 1.061 172.854 -319.199 -61.3869 -32.7411 -286.458 492.053 0 0 0 0 0 4 0 0 0 0 0 1466.58 -132424 51.1589
haddock_43w.pdb 14.2957 1.020 237.385 -234.661 -47.6877 -26.9129 -207.748 472.046 0 0 0 0 0 4 0 0 0 0 0 1339.44 -132050 35.5536
haddock_27w.pdb 16.8724 1.044 253.317 -229.83 -51.7498 -31.9631 -197.867 483.147 0 0 0 0 0 4 0 0 0 0 0 1381.32 -132239 40.0942
haddock_98w.pdb 17.0614 0.994 210.334 -274.947 -52.5556 -27.8455 -247.101 485.281 0 0 0 0 0 4 0 0 0 0 0 1305.69 -132317 45.799
haddock_2w.pdb 21.578806 11.974 523.655 -43.7098 -42.6756 -42.5607 -1.14907 567.365 0 0 0 0 0 5 0 0 0 0 0 1350.35 -122293 7.63282
                      
