# Supplementary material for: Large-scale discovery of protein interactions at residue resolution using co-evolution calculated from genomic sequences
Source: Nat Commun. 2021 Mar 2;12:1396. doi: 10.1038/s41467-021-21636-z (PMC7925567; doi:10.1038/s41467-021-21636-z)
Supplement: Supplementary file 12 — Supplementary Data 10 [file 41467_2021_21636_MOESM12_ESM.zip › supplementary/allpdb0007_RRP45_RRP40/models/haddock_top2_haddock_99w.pdb]

REMARK FILENAME="haddock_99w.pdb0"
REMARK ===============================================================
REMARK HADDOCK run for haddock
REMARK initial structure: haddock_99.pdb
REMARK final NOE weights: unambig 50 amb: 50
REMARK ===============================================================
REMARK            total,bonds,angles,improper,dihe,vdw,elec,air,cdih,coup,rdcs,vean,dani,xpcs,rg
REMARK energies: 146.367, 0, 0, 0, 0, -33.0421, -302.362, 481.772, 0, 0, 0, 0, 0, 0, 0
REMARK ===============================================================
REMARK            bonds,angles,impropers,dihe,air,cdih,coup,rdcs,vean,dani,xpcs
REMARK rms-dev.: 0,0,0,0,18.7332,0,0, 0, 0, 0, 0
REMARK ===============================================================
REMARK               air,cdih,coup,rdcs,vean,dani,xpcs
REMARK               >0.3,>5,>1,>0,>5,>0.2,>0.2
REMARK violations.: 4, 0, 0, 0, 0, 0, 0
REMARK ===============================================================
REMARK                        CVpartition#,violations,rms
REMARK AIRs cross-validation: 2, 0, NaN
REMARK ===============================================================
REMARK NCS energy: 0
REMARK ===============================================================
REMARK Symmetry energy: 0
REMARK ===============================================================
REMARK Desolvation energy: 7.94489
REMARK Internal energy free molecules: 111864
REMARK Internal energy complex: -20031
REMARK Binding energy: -132222
REMARK ===============================================================
REMARK buried surface area: 1474
REMARK ===============================================================
REMARK water - chain1: 0 0 0
REMARK water - chain2: 0 0 0
REMARK water - chain3: 0 0 0
REMARK water - chain4: 0 0 0
REMARK water - chain5: 0 0 0
REMARK water - chain6: 0 0 0
REMARK ===============================================================
REMARK water - water: 0 0 0
REMARK ===============================================================
REMARK DATE:27-Jul-2020  07:53:17       created by user: he47
REMARK VERSION:1.3
ATOM      1  CB  ALA A   2       1.250   7.555   6.889  1.00 10.00      A   
ATOM      2  C   ALA A   2       3.061   7.018   8.521  1.00 10.00      A   
ATOM      3  O   ALA A   2       4.179   6.510   8.425  1.00 10.00      A   
ATOM      4  N   ALA A   2       3.592   8.179   6.420  1.00 10.00      A   
ATOM      5  HT1 ALA A   2       4.479   8.536   6.828  1.00 10.00      A   
ATOM      6  HT2 ALA A   2       3.261   8.849   5.700  1.00 10.00      A   
ATOM      7  HT3 ALA A   2       3.781   7.264   5.964  1.00 10.00      A   
ATOM      8  CA  ALA A   2       2.574   8.017   7.483  1.00 10.00      A   
ATOM      9  N   LYS A   3       2.224   6.738   9.514  1.00 10.00      A   
ATOM     10  HN  LYS A   3       1.348   7.179   9.547  1.00 10.00      A   
ATOM     11  CA  LYS A   3       2.579   5.788  10.553  1.00 10.00      A   
ATOM     12  CB  LYS A   3       1.735   6.016  11.810  1.00 10.00      A   
ATOM     13  CG  LYS A   3       2.222   5.255  13.033  1.00 10.00      A   
ATOM     14  CD  LYS A   3       1.477   5.684  14.286  1.00 10.00      A   
ATOM     15  CE  LYS A   3       1.975   4.928  15.506  1.00 10.00      A   
ATOM     16  NZ  LYS A   3       1.353   5.424  16.760  1.00 10.00      A   
ATOM     17  HZ1 LYS A   3       0.317   5.445  16.664  1.00 10.00      A   
ATOM     18  HZ2 LYS A   3       1.692   6.383  16.974  1.00 10.00      A   
ATOM     19  HZ3 LYS A   3       1.601   4.796  17.552  1.00 10.00      A   
ATOM     20  C   LYS A   3       2.413   4.362  10.036  1.00 10.00      A   
ATOM     21  O   LYS A   3       1.333   3.774  10.126  1.00 10.00      A   
ATOM     22  N   ASP A   4       3.491   3.828   9.474  1.00 10.00      A   
ATOM     23  HN  ASP A   4       4.311   4.362   9.427  1.00 10.00      A   
ATOM     24  CA  ASP A   4       3.494   2.478   8.924  1.00 10.00      A   
ATOM     25  CB  ASP A   4       4.759   2.226   8.093  1.00 10.00      A   
ATOM     26  CG  ASP A   4       4.666   2.793   6.688  1.00 10.00      A   
ATOM     27  OD1 ASP A   4       3.705   2.450   5.966  1.00 10.00      A   
ATOM     28  OD2 ASP A   4       5.555   3.586   6.296  1.00 10.00      A   
ATOM     29  C   ASP A   4       3.377   1.438  10.029  1.00 10.00      A   
ATOM     30  O   ASP A   4       3.722   1.704  11.184  1.00 10.00      A   
ATOM     31  N   ILE A   5       2.872   0.265   9.678  1.00 10.00      A   
ATOM     32  HN  ILE A   5       2.603   0.124   8.747  1.00 10.00      A   
ATOM     33  CA  ILE A   5       2.703  -0.823  10.633  1.00 10.00      A   
ATOM     34  CB  ILE A   5       1.551  -1.762  10.210  1.00 10.00      A   
ATOM     35  CG1 ILE A   5       0.279  -0.948   9.950  1.00 10.00      A   
ATOM     36  CG2 ILE A   5       1.293  -2.819  11.277  1.00 10.00      A   
ATOM     37  CD1 ILE A   5      -0.854  -1.743   9.338  1.00 10.00      A   
ATOM     38  C   ILE A   5       3.996  -1.626  10.765  1.00 10.00      A   
ATOM     39  O   ILE A   5       4.696  -1.855   9.775  1.00 10.00      A   
ATOM     40  N   GLU A   6       4.309  -2.045  11.987  1.00 10.00      A   
ATOM     41  HN  GLU A   6       3.705  -1.835  12.730  1.00 10.00      A   
ATOM     42  CA  GLU A   6       5.515  -2.820  12.257  1.00 10.00      A   
ATOM     43  CB  GLU A   6       5.918  -2.679  13.727  1.00 10.00      A   
ATOM     44  CG  GLU A   6       7.300  -2.085  13.948  1.00 10.00      A   
ATOM     45  CD  GLU A   6       8.309  -3.111  14.421  1.00 10.00      A   
ATOM     46  OE1 GLU A   6       8.608  -3.146  15.635  1.00 10.00      A   
ATOM     47  OE2 GLU A   6       8.812  -3.888  13.583  1.00 10.00      A   
ATOM     48  C   GLU A   6       5.306  -4.292  11.907  1.00 10.00      A   
ATOM     49  O   GLU A   6       4.975  -5.112  12.769  1.00 10.00      A   
ATOM     50  N   ILE A   7       5.469  -4.616  10.633  1.00 10.00      A   
ATOM     51  HN  ILE A   7       5.700  -3.913   9.987  1.00 10.00      A   
ATOM     52  CA  ILE A   7       5.311  -5.986  10.167  1.00 10.00      A   
ATOM     53  CB  ILE A   7       4.794  -6.029   8.711  1.00 10.00      A   
ATOM     54  CG1 ILE A   7       3.544  -5.155   8.564  1.00 10.00      A   
ATOM     55  CG2 ILE A   7       4.495  -7.462   8.285  1.00 10.00      A   
ATOM     56  CD1 ILE A   7       3.117  -4.931   7.129  1.00 10.00      A   
ATOM     57  C   ILE A   7       6.652  -6.705  10.242  1.00 10.00      A   
ATOM     58  O   ILE A   7       7.670  -6.180   9.786  1.00 10.00      A   
ATOM     59  N   SER A   8       6.660  -7.887  10.836  1.00 10.00      A   
ATOM     60  HN  SER A   8       5.819  -8.253  11.200  1.00 10.00      A   
ATOM     61  CA  SER A   8       7.886  -8.658  10.964  1.00 10.00      A   
ATOM     62  CB  SER A   8       7.977  -9.286  12.357  1.00 10.00      A   
ATOM     63  OG  SER A   8       6.859 -10.115  12.624  1.00 10.00      A   
ATOM     64  HG  SER A   8       6.040  -9.597  12.529  1.00 10.00      A   
ATOM     65  C   SER A   8       7.976  -9.728   9.881  1.00 10.00      A   
ATOM     66  O   SER A   8       6.954 -10.184   9.363  1.00 10.00      A   
ATOM     67  N   ALA A   9       9.201 -10.130   9.549  1.00 10.00      A   
ATOM     68  HN  ALA A   9       9.970  -9.741  10.012  1.00 10.00      A   
ATOM     69  CA  ALA A   9       9.433 -11.148   8.529  1.00 10.00      A   
ATOM     70  CB  ALA A   9      10.922 -11.270   8.226  1.00 10.00      A   
ATOM     71  C   ALA A   9       8.865 -12.486   8.981  1.00 10.00      A   
ATOM     72  O   ALA A   9       8.386 -13.280   8.169  1.00 10.00      A   
ATOM     73  N   SER A  10       8.905 -12.715  10.285  1.00 10.00      A   
ATOM     74  HN  SER A  10       9.307 -12.034  10.880  1.00 10.00      A   
ATOM     75  CA  SER A  10       8.394 -13.946  10.868  1.00 10.00      A   
ATOM     76  CB  SER A  10       8.777 -14.015  12.346  1.00 10.00      A   
ATOM     77  OG  SER A  10      10.167 -13.776  12.518  1.00 10.00      A   
ATOM     78  HG  SER A  10      10.345 -12.821  12.435  1.00 10.00      A   
ATOM     79  C   SER A  10       6.878 -14.060  10.695  1.00 10.00      A   
ATOM     80  O   SER A  10       6.333 -15.165  10.658  1.00 10.00      A   
ATOM     81  N   GLU A  11       6.205 -12.917  10.579  1.00 10.00      A   
ATOM     82  HN  GLU A  11       6.696 -12.069  10.602  1.00 10.00      A   
ATOM     83  CA  GLU A  11       4.757 -12.896  10.400  1.00 10.00      A   
ATOM     84  CB  GLU A  11       4.198 -11.491  10.634  1.00 10.00      A   
ATOM     85  CG  GLU A  11       3.904 -11.154  12.086  1.00 10.00      A   
ATOM     86  CD  GLU A  11       3.592  -9.684  12.281  1.00 10.00      A   
ATOM     87  OE1 GLU A  11       4.537  -8.863  12.249  1.00 10.00      A   
ATOM     88  OE2 GLU A  11       2.406  -9.338  12.465  1.00 10.00      A   
ATOM     89  C   GLU A  11       4.385 -13.360   8.999  1.00 10.00      A   
ATOM     90  O   GLU A  11       3.612 -14.303   8.832  1.00 10.00      A   
ATOM     91  N   SER A  12       4.953 -12.700   7.997  1.00 10.00      A   
ATOM     92  HN  SER A  12       5.581 -11.971   8.196  1.00 10.00      A   
ATOM     93  CA  SER A  12       4.680 -13.024   6.606  1.00 10.00      A   
ATOM     94  CB  SER A  12       5.467 -12.086   5.694  1.00 10.00      A   
ATOM     95  OG  SER A  12       6.399 -11.324   6.447  1.00 10.00      A   
ATOM     96  HG  SER A  12       7.273 -11.414   6.049  1.00 10.00      A   
ATOM     97  C   SER A  12       5.006 -14.481   6.295  1.00 10.00      A   
ATOM     98  O   SER A  12       4.218 -15.177   5.656  1.00 10.00      A   
ATOM     99  N   LYS A  13       6.151 -14.942   6.777  1.00 10.00      A   
ATOM    100  HN  LYS A  13       6.725 -14.342   7.304  1.00 10.00      A   
ATOM    101  CA  LYS A  13       6.587 -16.315   6.544  1.00 10.00      A   
ATOM    102  CB  LYS A  13       7.997 -16.537   7.092  1.00 10.00      A   
ATOM    103  CG  LYS A  13       9.074 -15.900   6.235  1.00 10.00      A   
ATOM    104  CD  LYS A  13      10.445 -16.019   6.873  1.00 10.00      A   
ATOM    105  CE  LYS A  13      11.486 -15.295   6.040  1.00 10.00      A   
ATOM    106  NZ  LYS A  13      12.797 -15.212   6.728  1.00 10.00      A   
ATOM    107  HZ1 LYS A  13      13.483 -14.701   6.128  1.00 10.00      A   
ATOM    108  HZ2 LYS A  13      13.164 -16.165   6.912  1.00 10.00      A   
ATOM    109  HZ3 LYS A  13      12.698 -14.708   7.631  1.00 10.00      A   
ATOM    110  C   LYS A  13       5.607 -17.332   7.118  1.00 10.00      A   
ATOM    111  O   LYS A  13       5.356 -18.371   6.508  1.00 10.00      A   
ATOM    112  N   PHE A  14       5.042 -17.019   8.276  1.00 10.00      A   
ATOM    113  HN  PHE A  14       5.275 -16.167   8.706  1.00 10.00      A   
ATOM    114  CA  PHE A  14       4.087 -17.905   8.927  1.00 10.00      A   
ATOM    115  CB  PHE A  14       3.833 -17.440  10.365  1.00 10.00      A   
ATOM    116  CG  PHE A  14       2.970 -18.369  11.173  1.00 10.00      A   
ATOM    117  CD1 PHE A  14       3.526 -19.442  11.850  1.00 10.00      A   
ATOM    118  CD2 PHE A  14       1.601 -18.169  11.254  1.00 10.00      A   
ATOM    119  CE1 PHE A  14       2.734 -20.299  12.593  1.00 10.00      A   
ATOM    120  CE2 PHE A  14       0.804 -19.020  11.993  1.00 10.00      A   
ATOM    121  CZ  PHE A  14       1.370 -20.087  12.664  1.00 10.00      A   
ATOM    122  C   PHE A  14       2.771 -17.956   8.147  1.00 10.00      A   
ATOM    123  O   PHE A  14       2.249 -19.037   7.862  1.00 10.00      A   
ATOM    124  N   ILE A  15       2.253 -16.784   7.792  1.00 10.00      A   
ATOM    125  HN  ILE A  15       2.728 -15.956   8.032  1.00 10.00      A   
ATOM    126  CA  ILE A  15       0.995 -16.693   7.057  1.00 10.00      A   
ATOM    127  CB  ILE A  15       0.481 -15.238   6.980  1.00 10.00      A   
ATOM    128  CG1 ILE A  15       0.422 -14.623   8.382  1.00 10.00      A   
ATOM    129  CG2 ILE A  15      -0.895 -15.195   6.330  1.00 10.00      A   
ATOM    130  CD1 ILE A  15       0.144 -13.133   8.395  1.00 10.00      A   
ATOM    131  C   ILE A  15       1.118 -17.281   5.650  1.00 10.00      A   
ATOM    132  O   ILE A  15       0.259 -18.050   5.210  1.00 10.00      A   
ATOM    133  N   LEU A  16       2.198 -16.937   4.955  1.00 10.00      A   
ATOM    134  HN  LEU A  16       2.857 -16.328   5.363  1.00 10.00      A   
ATOM    135  CA  LEU A  16       2.426 -17.437   3.601  1.00 10.00      A   
ATOM    136  CB  LEU A  16       3.656 -16.779   2.970  1.00 10.00      A   
ATOM    137  CG  LEU A  16       3.509 -15.303   2.585  1.00 10.00      A   
ATOM    138  CD1 LEU A  16       4.853 -14.719   2.180  1.00 10.00      A   
ATOM    139  CD2 LEU A  16       2.495 -15.140   1.464  1.00 10.00      A   
ATOM    140  C   LEU A  16       2.575 -18.956   3.595  1.00 10.00      A   
ATOM    141  O   LEU A  16       2.197 -19.626   2.632  1.00 10.00      A   
ATOM    142  N   GLU A  17       3.125 -19.492   4.679  1.00 10.00      A   
ATOM    143  HN  GLU A  17       3.416 -18.902   5.408  1.00 10.00      A   
ATOM    144  CA  GLU A  17       3.313 -20.929   4.815  1.00 10.00      A   
ATOM    145  CB  GLU A  17       4.243 -21.222   5.996  1.00 10.00      A   
ATOM    146  CG  GLU A  17       4.497 -22.696   6.262  1.00 10.00      A   
ATOM    147  CD  GLU A  17       5.022 -23.440   5.052  1.00 10.00      A   
ATOM    148  OE1 GLU A  17       5.723 -22.822   4.218  1.00 10.00      A   
ATOM    149  OE2 GLU A  17       4.740 -24.651   4.940  1.00 10.00      A   
ATOM    150  C   GLU A  17       1.966 -21.614   5.014  1.00 10.00      A   
ATOM    151  O   GLU A  17       1.721 -22.701   4.489  1.00 10.00      A   
ATOM    152  N   ALA A  18       1.086 -20.957   5.762  1.00 10.00      A   
ATOM    153  HN  ALA A  18       1.340 -20.087   6.145  1.00 10.00      A   
ATOM    154  CA  ALA A  18      -0.242 -21.489   6.030  1.00 10.00      A   
ATOM    155  CB  ALA A  18      -0.990 -20.591   7.001  1.00 10.00      A   
ATOM    156  C   ALA A  18      -1.028 -21.652   4.735  1.00 10.00      A   
ATOM    157  O   ALA A  18      -1.731 -22.645   4.545  1.00 10.00      A   
ATOM    158  N   LEU A  19      -0.887 -20.679   3.839  1.00 10.00      A   
ATOM    159  HN  LEU A  19      -0.311 -19.910   4.054  1.00 10.00      A   
ATOM    160  CA  LEU A  19      -1.574 -20.709   2.553  1.00 10.00      A   
ATOM    161  CB  LEU A  19      -1.359 -19.397   1.799  1.00 10.00      A   
ATOM    162  CG  LEU A  19      -2.087 -18.173   2.356  1.00 10.00      A   
ATOM    163  CD1 LEU A  19      -1.707 -16.929   1.570  1.00 10.00      A   
ATOM    164  CD2 LEU A  19      -3.596 -18.389   2.332  1.00 10.00      A   
ATOM    165  C   LEU A  19      -1.112 -21.889   1.703  1.00 10.00      A   
ATOM    166  O   LEU A  19      -1.895 -22.461   0.941  1.00 10.00      A   
ATOM    167  N   ARG A  20       0.157 -22.258   1.852  1.00 10.00      A   
ATOM    168  HN  ARG A  20       0.723 -21.768   2.483  1.00 10.00      A   
ATOM    169  CA  ARG A  20       0.730 -23.377   1.110  1.00 10.00      A   
ATOM    170  CB  ARG A  20       2.250 -23.413   1.285  1.00 10.00      A   
ATOM    171  CG  ARG A  20       2.973 -22.199   0.731  1.00 10.00      A   
ATOM    172  CD  ARG A  20       4.427 -22.177   1.173  1.00 10.00      A   
ATOM    173  NE  ARG A  20       5.134 -20.990   0.694  1.00 10.00      A   
ATOM    174  HE  ARG A  20       4.831 -20.601  -0.156  1.00 10.00      A   
ATOM    175  CZ  ARG A  20       6.141 -20.412   1.347  1.00 10.00      A   
ATOM    176  NH1 ARG A  20       6.556 -20.902   2.510  1.00 10.00      A   
ATOM    177 HH11 ARG A  20       6.096 -21.751   2.929  1.00 10.00      A   
ATOM    178 HH12 ARG A  20       7.342 -20.445   3.016  1.00 10.00      A   
ATOM    179  NH2 ARG A  20       6.743 -19.346   0.832  1.00 10.00      A   
ATOM    180 HH21 ARG A  20       6.432 -18.954  -0.084  1.00 10.00      A   
ATOM    181 HH22 ARG A  20       7.533 -18.893   1.343  1.00 10.00      A   
ATOM    182  C   ARG A  20       0.132 -24.691   1.600  1.00 10.00      A   
ATOM    183  O   ARG A  20       0.100 -25.686   0.876  1.00 10.00      A   
ATOM    184  N   GLN A  21      -0.345 -24.682   2.838  1.00 10.00      A   
ATOM    185  HN  GLN A  21      -0.289 -23.855   3.363  1.00 10.00      A   
ATOM    186  CA  GLN A  21      -0.946 -25.859   3.442  1.00 10.00      A   
ATOM    187  CB  GLN A  21      -0.474 -26.002   4.890  1.00 10.00      A   
ATOM    188  CG  GLN A  21       1.029 -26.173   5.040  1.00 10.00      A   
ATOM    189  CD  GLN A  21       1.479 -26.180   6.487  1.00 10.00      A   
ATOM    190  OE1 GLN A  21       0.729 -26.573   7.385  1.00 10.00      A   
ATOM    191  NE2 GLN A  21       2.706 -25.744   6.729  1.00 10.00      A   
ATOM    192 HE21 GLN A  21       3.251 -25.444   5.964  1.00 10.00      A   
ATOM    193 HE22 GLN A  21       3.023 -25.739   7.656  1.00 10.00      A   
ATOM    194  C   GLN A  21      -2.468 -25.765   3.401  1.00 10.00      A   
ATOM    195  O   GLN A  21      -3.162 -26.572   4.017  1.00 10.00      A   
ATOM    196  N   ASN A  22      -2.971 -24.774   2.666  1.00 10.00      A   
ATOM    197  HN  ASN A  22      -2.353 -24.175   2.195  1.00 10.00      A   
ATOM    198  CA  ASN A  22      -4.412 -24.546   2.532  1.00 10.00      A   
ATOM    199  CB  ASN A  22      -5.114 -25.728   1.843  1.00 10.00      A   
ATOM    200  CG  ASN A  22      -4.772 -25.845   0.368  1.00 10.00      A   
ATOM    201  OD1 ASN A  22      -4.370 -24.873  -0.270  1.00 10.00      A   
ATOM    202  ND2 ASN A  22      -4.952 -27.030  -0.194  1.00 10.00      A   
ATOM    203 HD21 ASN A  22      -5.295 -27.765   0.362  1.00 10.00      A   
ATOM    204 HD22 ASN A  22      -4.732 -27.128  -1.143  1.00 10.00      A   
ATOM    205  C   ASN A  22      -5.058 -24.243   3.883  1.00 10.00      A   
ATOM    206  O   ASN A  22      -6.167 -24.694   4.174  1.00 10.00      A   
ATOM    207  N   TYR A  23      -4.357 -23.472   4.702  1.00 10.00      A   
ATOM    208  HN  TYR A  23      -3.479 -23.135   4.410  1.00 10.00      A   
ATOM    209  CA  TYR A  23      -4.849 -23.098   6.019  1.00 10.00      A   
ATOM    210  CB  TYR A  23      -3.909 -23.641   7.107  1.00 10.00      A   
ATOM    211  CG  TYR A  23      -4.255 -23.203   8.515  1.00 10.00      A   
ATOM    212  CD1 TYR A  23      -5.339 -23.749   9.185  1.00 10.00      A   
ATOM    213  CD2 TYR A  23      -3.497 -22.239   9.171  1.00 10.00      A   
ATOM    214  CE1 TYR A  23      -5.662 -23.348  10.465  1.00 10.00      A   
ATOM    215  CE2 TYR A  23      -3.813 -21.833  10.453  1.00 10.00      A   
ATOM    216  CZ  TYR A  23      -4.897 -22.391  11.095  1.00 10.00      A   
ATOM    217  OH  TYR A  23      -5.218 -21.988  12.371  1.00 10.00      A   
ATOM    218  HH  TYR A  23      -5.927 -22.547  12.713  1.00 10.00      A   
ATOM    219  C   TYR A  23      -4.962 -21.579   6.122  1.00 10.00      A   
ATOM    220  O   TYR A  23      -4.168 -20.850   5.527  1.00 10.00      A   
ATOM    221  N   ARG A  24      -5.963 -21.109   6.855  1.00 10.00      A   
ATOM    222  HN  ARG A  24      -6.584 -21.741   7.277  1.00 10.00      A   
ATOM    223  CA  ARG A  24      -6.167 -19.677   7.051  1.00 10.00      A   
ATOM    224  CB  ARG A  24      -7.434 -19.195   6.345  1.00 10.00      A   
ATOM    225  CG  ARG A  24      -7.256 -19.000   4.851  1.00 10.00      A   
ATOM    226  CD  ARG A  24      -7.570 -17.572   4.437  1.00 10.00      A   
ATOM    227  NE  ARG A  24      -8.854 -17.482   3.747  1.00 10.00      A   
ATOM    228  HE  ARG A  24      -9.378 -18.310   3.666  1.00 10.00      A   
ATOM    229  CZ  ARG A  24      -9.351 -16.356   3.235  1.00 10.00      A   
ATOM    230  NH1 ARG A  24      -8.681 -15.215   3.335  1.00 10.00      A   
ATOM    231 HH11 ARG A  24      -9.082 -14.335   2.934  1.00 10.00      A   
ATOM    232 HH12 ARG A  24      -7.748 -15.183   3.821  1.00 10.00      A   
ATOM    233  NH2 ARG A  24     -10.520 -16.376   2.610  1.00 10.00      A   
ATOM    234 HH21 ARG A  24     -10.913 -15.493   2.203  1.00 10.00      A   
ATOM    235 HH22 ARG A  24     -11.053 -17.268   2.520  1.00 10.00      A   
ATOM    236  C   ARG A  24      -6.217 -19.338   8.534  1.00 10.00      A   
ATOM    237  O   ARG A  24      -6.764 -20.097   9.335  1.00 10.00      A   
ATOM    238  N   LEU A  25      -5.651 -18.194   8.895  1.00 10.00      A   
ATOM    239  HN  LEU A  25      -5.249 -17.618   8.207  1.00 10.00      A   
ATOM    240  CA  LEU A  25      -5.614 -17.766  10.285  1.00 10.00      A   
ATOM    241  CB  LEU A  25      -4.603 -16.633  10.464  1.00 10.00      A   
ATOM    242  CG  LEU A  25      -4.235 -16.282  11.907  1.00 10.00      A   
ATOM    243  CD1 LEU A  25      -3.529 -17.450  12.582  1.00 10.00      A   
ATOM    244  CD2 LEU A  25      -3.373 -15.031  11.948  1.00 10.00      A   
ATOM    245  C   LEU A  25      -6.993 -17.334  10.770  1.00 10.00      A   
ATOM    246  O   LEU A  25      -7.282 -17.369  11.967  1.00 10.00      A   
ATOM    247  N   ASP A  26      -7.842 -16.930   9.838  1.00 10.00      A   
ATOM    248  HN  ASP A  26      -7.548 -16.907   8.902  1.00 10.00      A   
ATOM    249  CA  ASP A  26      -9.194 -16.500  10.173  1.00 10.00      A   
ATOM    250  CB  ASP A  26      -9.839 -15.757   9.004  1.00 10.00      A   
ATOM    251  CG  ASP A  26     -11.168 -15.131   9.377  1.00 10.00      A   
ATOM    252  OD1 ASP A  26     -11.294 -14.620  10.510  1.00 10.00      A   
ATOM    253  OD2 ASP A  26     -12.086 -15.138   8.536  1.00 10.00      A   
ATOM    254  C   ASP A  26     -10.062 -17.686  10.591  1.00 10.00      A   
ATOM    255  O   ASP A  26     -10.826 -17.603  11.555  1.00 10.00      A   
ATOM    256  N   GLY A  27      -9.943 -18.789   9.864  1.00 10.00      A   
ATOM    257  HN  GLY A  27      -9.318 -18.803   9.112  1.00 10.00      A   
ATOM    258  CA  GLY A  27     -10.717 -19.974  10.187  1.00 10.00      A   
ATOM    259  C   GLY A  27     -11.461 -20.543   8.997  1.00 10.00      A   
ATOM    260  O   GLY A  27     -11.587 -21.759   8.855  1.00 10.00      A   
ATOM    261  N   ARG A  28     -11.960 -19.668   8.138  1.00 10.00      A   
ATOM    262  HN  ARG A  28     -11.819 -18.711   8.295  1.00 10.00      A   
ATOM    263  CA  ARG A  28     -12.703 -20.103   6.964  1.00 10.00      A   
ATOM    264  CB  ARG A  28     -13.866 -19.151   6.656  1.00 10.00      A   
ATOM    265  CG  ARG A  28     -13.572 -17.681   6.905  1.00 10.00      A   
ATOM    266  CD  ARG A  28     -12.888 -17.038   5.713  1.00 10.00      A   
ATOM    267  NE  ARG A  28     -12.424 -15.692   6.019  1.00 10.00      A   
ATOM    268  HE  ARG A  28     -12.154 -15.509   6.957  1.00 10.00      A   
ATOM    269  CZ  ARG A  28     -12.382 -14.698   5.134  1.00 10.00      A   
ATOM    270  NH1 ARG A  28     -12.785 -14.894   3.890  1.00 10.00      A   
ATOM    271 HH11 ARG A  28     -13.152 -15.826   3.593  1.00 10.00      A   
ATOM    272 HH12 ARG A  28     -12.745 -14.112   3.202  1.00 10.00      A   
ATOM    273  NH2 ARG A  28     -11.926 -13.505   5.489  1.00 10.00      A   
ATOM    274 HH21 ARG A  28     -11.900 -12.722   4.785  1.00 10.00      A   
ATOM    275 HH22 ARG A  28     -11.600 -13.337   6.462  1.00 10.00      A   
ATOM    276  C   ARG A  28     -11.788 -20.290   5.758  1.00 10.00      A   
ATOM    277  O   ARG A  28     -10.648 -19.821   5.754  1.00 10.00      A   
ATOM    278  N   SER A  29     -12.290 -20.978   4.741  1.00 10.00      A   
ATOM    279  HN  SER A  29     -13.208 -21.319   4.801  1.00 10.00      A   
ATOM    280  CA  SER A  29     -11.522 -21.246   3.533  1.00 10.00      A   
ATOM    281  CB  SER A  29     -12.183 -22.370   2.737  1.00 10.00      A   
ATOM    282  OG  SER A  29     -13.595 -22.238   2.757  1.00 10.00      A   
ATOM    283  HG  SER A  29     -13.932 -22.281   1.848  1.00 10.00      A   
ATOM    284  C   SER A  29     -11.373 -20.002   2.662  1.00 10.00      A   
ATOM    285  O   SER A  29     -11.897 -18.929   2.980  1.00 10.00      A   
ATOM    286  N   PHE A  30     -10.649 -20.149   1.561  1.00 10.00      A   
ATOM    287  HN  PHE A  30     -10.235 -21.024   1.372  1.00 10.00      A   
ATOM    288  CA  PHE A  30     -10.426 -19.050   0.636  1.00 10.00      A   
ATOM    289  CB  PHE A  30      -9.237 -19.346  -0.290  1.00 10.00      A   
ATOM    290  CG  PHE A  30      -9.590 -20.184  -1.486  1.00 10.00      A   
ATOM    291  CD1 PHE A  30      -9.815 -19.593  -2.717  1.00 10.00      A   
ATOM    292  CD2 PHE A  30      -9.715 -21.556  -1.376  1.00 10.00      A   
ATOM    293  CE1 PHE A  30     -10.158 -20.354  -3.816  1.00 10.00      A   
ATOM    294  CE2 PHE A  30     -10.054 -22.323  -2.471  1.00 10.00      A   
ATOM    295  CZ  PHE A  30     -10.278 -21.723  -3.693  1.00 10.00      A   
ATOM    296  C   PHE A  30     -11.680 -18.761  -0.185  1.00 10.00      A   
ATOM    297  O   PHE A  30     -11.857 -17.659  -0.680  1.00 10.00      A   
ATOM    298  N   ASP A  31     -12.545 -19.756  -0.318  1.00 10.00      A   
ATOM    299  HN  ASP A  31     -12.359 -20.616   0.111  1.00 10.00      A   
ATOM    300  CA  ASP A  31     -13.774 -19.604  -1.089  1.00 10.00      A   
ATOM    301  CB  ASP A  31     -14.121 -20.915  -1.806  1.00 10.00      A   
ATOM    302  CG  ASP A  31     -14.739 -21.952  -0.891  1.00 10.00      A   
ATOM    303  OD1 ASP A  31     -14.108 -22.307   0.133  1.00 10.00      A   
ATOM    304  OD2 ASP A  31     -15.851 -22.436  -1.194  1.00 10.00      A   
ATOM    305  C   ASP A  31     -14.925 -19.164  -0.191  1.00 10.00      A   
ATOM    306  O   ASP A  31     -16.044 -18.926  -0.654  1.00 10.00      A   
ATOM    307  N   GLN A  32     -14.639 -19.050   1.098  1.00 10.00      A   
ATOM    308  HN  GLN A  32     -13.726 -19.233   1.400  1.00 10.00      A   
ATOM    309  CA  GLN A  32     -15.640 -18.643   2.067  1.00 10.00      A   
ATOM    310  CB  GLN A  32     -15.462 -19.417   3.374  1.00 10.00      A   
ATOM    311  CG  GLN A  32     -16.539 -19.155   4.417  1.00 10.00      A   
ATOM    312  CD  GLN A  32     -17.936 -19.433   3.900  1.00 10.00      A   
ATOM    313  OE1 GLN A  32     -18.377 -20.581   3.864  1.00 10.00      A   
ATOM    314  NE2 GLN A  32     -18.652 -18.383   3.528  1.00 10.00      A   
ATOM    315 HE21 GLN A  32     -18.249 -17.488   3.611  1.00 10.00      A   
ATOM    316 HE22 GLN A  32     -19.561 -18.539   3.185  1.00 10.00      A   
ATOM    317  C   GLN A  32     -15.567 -17.146   2.326  1.00 10.00      A   
ATOM    318  O   GLN A  32     -14.591 -16.652   2.893  1.00 10.00      A   
ATOM    319  N   PHE A  33     -16.595 -16.438   1.888  1.00 10.00      A   
ATOM    320  HN  PHE A  33     -17.324 -16.902   1.426  1.00 10.00      A   
ATOM    321  CA  PHE A  33     -16.685 -14.997   2.077  1.00 10.00      A   
ATOM    322  CB  PHE A  33     -17.557 -14.399   0.964  1.00 10.00      A   
ATOM    323  CG  PHE A  33     -17.520 -12.899   0.853  1.00 10.00      A   
ATOM    324  CD1 PHE A  33     -16.507 -12.268   0.156  1.00 10.00      A   
ATOM    325  CD2 PHE A  33     -18.507 -12.121   1.434  1.00 10.00      A   
ATOM    326  CE1 PHE A  33     -16.477 -10.892   0.043  1.00 10.00      A   
ATOM    327  CE2 PHE A  33     -18.482 -10.745   1.326  1.00 10.00      A   
ATOM    328  CZ  PHE A  33     -17.464 -10.128   0.629  1.00 10.00      A   
ATOM    329  C   PHE A  33     -17.319 -14.727   3.436  1.00 10.00      A   
ATOM    330  O   PHE A  33     -18.093 -15.554   3.929  1.00 10.00      A   
ATOM    331  N   ARG A  34     -16.984 -13.596   4.046  1.00 10.00      A   
ATOM    332  HN  ARG A  34     -16.347 -12.978   3.607  1.00 10.00      A   
ATOM    333  CA  ARG A  34     -17.540 -13.243   5.350  1.00 10.00      A   
ATOM    334  CB  ARG A  34     -16.854 -12.000   5.921  1.00 10.00      A   
ATOM    335  CG  ARG A  34     -15.595 -12.293   6.717  1.00 10.00      A   
ATOM    336  CD  ARG A  34     -14.401 -11.546   6.154  1.00 10.00      A   
ATOM    337  NE  ARG A  34     -14.374 -10.140   6.556  1.00 10.00      A   
ATOM    338  HE  ARG A  34     -14.843  -9.900   7.385  1.00 10.00      A   
ATOM    339  CZ  ARG A  34     -13.746  -9.182   5.874  1.00 10.00      A   
ATOM    340  NH1 ARG A  34     -13.091  -9.471   4.755  1.00 10.00      A   
ATOM    341 HH11 ARG A  34     -12.595  -8.721   4.229  1.00 10.00      A   
ATOM    342 HH12 ARG A  34     -13.074 -10.460   4.387  1.00 10.00      A   
ATOM    343  NH2 ARG A  34     -13.774  -7.933   6.314  1.00 10.00      A   
ATOM    344 HH21 ARG A  34     -13.276  -7.175   5.786  1.00 10.00      A   
ATOM    345 HH22 ARG A  34     -14.291  -7.696   7.189  1.00 10.00      A   
ATOM    346  C   ARG A  34     -19.041 -13.002   5.262  1.00 10.00      A   
ATOM    347  O   ARG A  34     -19.540 -12.505   4.253  1.00 10.00      A   
ATOM    348  N   ASP A  35     -19.759 -13.368   6.317  1.00 10.00      A   
ATOM    349  HN  ASP A  35     -19.307 -13.781   7.083  1.00 10.00      A   
ATOM    350  CA  ASP A  35     -21.203 -13.170   6.358  1.00 10.00      A   
ATOM    351  CB  ASP A  35     -21.824 -13.846   7.583  1.00 10.00      A   
ATOM    352  CG  ASP A  35     -23.293 -13.500   7.759  1.00 10.00      A   
ATOM    353  OD1 ASP A  35     -24.127 -14.016   6.989  1.00 10.00      A   
ATOM    354  OD2 ASP A  35     -23.617 -12.712   8.674  1.00 10.00      A   
ATOM    355  C   ASP A  35     -21.533 -11.684   6.348  1.00 10.00      A   
ATOM    356  O   ASP A  35     -20.932 -10.896   7.087  1.00 10.00      A   
ATOM    357  N   VAL A  36     -22.480 -11.304   5.509  1.00 10.00      A   
ATOM    358  HN  VAL A  36     -22.932 -11.978   4.960  1.00 10.00      A   
ATOM    359  CA  VAL A  36     -22.876  -9.912   5.386  1.00 10.00      A   
ATOM    360  CB  VAL A  36     -23.319  -9.569   3.947  1.00 10.00      A   
ATOM    361  CG1 VAL A  36     -23.561  -8.073   3.802  1.00 10.00      A   
ATOM    362  CG2 VAL A  36     -22.286 -10.045   2.937  1.00 10.00      A   
ATOM    363  C   VAL A  36     -23.990  -9.555   6.364  1.00 10.00      A   
ATOM    364  O   VAL A  36     -25.163  -9.869   6.135  1.00 10.00      A   
ATOM    365  N   GLU A  37     -23.617  -8.924   7.468  1.00 10.00      A   
ATOM    366  HN  GLU A  37     -22.665  -8.740   7.618  1.00 10.00      A   
ATOM    367  CA  GLU A  37     -24.585  -8.496   8.461  1.00 10.00      A   
ATOM    368  CB  GLU A  37     -23.976  -8.524   9.862  1.00 10.00      A   
ATOM    369  CG  GLU A  37     -24.956  -8.161  10.965  1.00 10.00      A   
ATOM    370  CD  GLU A  37     -24.260  -7.655  12.208  1.00 10.00      A   
ATOM    371  OE1 GLU A  37     -24.027  -8.457  13.136  1.00 10.00      A   
ATOM    372  OE2 GLU A  37     -23.939  -6.451  12.265  1.00 10.00      A   
ATOM    373  C   GLU A  37     -25.044  -7.085   8.122  1.00 10.00      A   
ATOM    374  O   GLU A  37     -24.234  -6.156   8.076  1.00 10.00      A   
ATOM    375  N   ILE A  38     -26.330  -6.932   7.858  1.00 10.00      A   
ATOM    376  HN  ILE A  38     -26.925  -7.710   7.901  1.00 10.00      A   
ATOM    377  CA  ILE A  38     -26.883  -5.634   7.505  1.00 10.00      A   
ATOM    378  CB  ILE A  38     -27.556  -5.662   6.115  1.00 10.00      A   
ATOM    379  CG1 ILE A  38     -26.515  -5.952   5.028  1.00 10.00      A   
ATOM    380  CG2 ILE A  38     -28.269  -4.349   5.832  1.00 10.00      A   
ATOM    381  CD1 ILE A  38     -27.097  -6.115   3.643  1.00 10.00      A   
ATOM    382  C   ILE A  38     -27.869  -5.137   8.560  1.00 10.00      A   
ATOM    383  O   ILE A  38     -28.907  -5.754   8.804  1.00 10.00      A   
ATOM    384  N   THR A  39     -27.524  -4.026   9.186  1.00 10.00      A   
ATOM    385  HN  THR A  39     -26.671  -3.592   8.947  1.00 10.00      A   
ATOM    386  CA  THR A  39     -28.357  -3.415  10.204  1.00 10.00      A   
ATOM    387  CB  THR A  39     -27.505  -3.012  11.427  1.00 10.00      A   
ATOM    388  OG1 THR A  39     -26.772  -4.156  11.892  1.00 10.00      A   
ATOM    389  HG1 THR A  39     -27.370  -4.912  11.954  1.00 10.00      A   
ATOM    390  CG2 THR A  39     -28.378  -2.481  12.553  1.00 10.00      A   
ATOM    391  C   THR A  39     -29.039  -2.175   9.627  1.00 10.00      A   
ATOM    392  O   THR A  39     -28.383  -1.318   9.033  1.00 10.00      A   
ATOM    393  N   PHE A  40     -30.352  -2.092   9.780  1.00 10.00      A   
ATOM    394  HN  PHE A  40     -30.826  -2.807  10.256  1.00 10.00      A   
ATOM    395  CA  PHE A  40     -31.107  -0.959   9.268  1.00 10.00      A   
ATOM    396  CB  PHE A  40     -32.434  -1.425   8.664  1.00 10.00      A   
ATOM    397  CG  PHE A  40     -32.276  -2.347   7.487  1.00 10.00      A   
ATOM    398  CD1 PHE A  40     -32.306  -3.721   7.657  1.00 10.00      A   
ATOM    399  CD2 PHE A  40     -32.097  -1.838   6.212  1.00 10.00      A   
ATOM    400  CE1 PHE A  40     -32.159  -4.570   6.578  1.00 10.00      A   
ATOM    401  CE2 PHE A  40     -31.950  -2.681   5.129  1.00 10.00      A   
ATOM    402  CZ  PHE A  40     -31.981  -4.050   5.311  1.00 10.00      A   
ATOM    403  C   PHE A  40     -31.363   0.061  10.366  1.00 10.00      A   
ATOM    404  O   PHE A  40     -31.606  -0.303  11.520  1.00 10.00      A   
ATOM    405  N   GLY A  41     -31.290   1.334  10.005  1.00 10.00      A   
ATOM    406  HN  GLY A  41     -31.060   1.561   9.077  1.00 10.00      A   
ATOM    407  CA  GLY A  41     -31.526   2.394  10.965  1.00 10.00      A   
ATOM    408  C   GLY A  41     -33.002   2.703  11.131  1.00 10.00      A   
ATOM    409  O   GLY A  41     -33.860   1.978  10.621  1.00 10.00      A   
ATOM    410  N   LYS A  42     -33.302   3.776  11.848  1.00 10.00      A   
ATOM    411  HN  LYS A  42     -32.572   4.315  12.231  1.00 10.00      A   
ATOM    412  CA  LYS A  42     -34.680   4.183  12.078  1.00 10.00      A   
ATOM    413  CB  LYS A  42     -34.820   4.885  13.429  1.00 10.00      A   
ATOM    414  CG  LYS A  42     -34.540   3.981  14.618  1.00 10.00      A   
ATOM    415  CD  LYS A  42     -34.735   4.713  15.935  1.00 10.00      A   
ATOM    416  CE  LYS A  42     -34.440   3.800  17.116  1.00 10.00      A   
ATOM    417  NZ  LYS A  42     -34.679   4.480  18.417  1.00 10.00      A   
ATOM    418  HZ1 LYS A  42     -35.653   4.838  18.456  1.00 10.00      A   
ATOM    419  HZ2 LYS A  42     -34.027   5.283  18.534  1.00 10.00      A   
ATOM    420  HZ3 LYS A  42     -34.535   3.816  19.205  1.00 10.00      A   
ATOM    421  C   LYS A  42     -35.175   5.081  10.950  1.00 10.00      A   
ATOM    422  O   LYS A  42     -36.378   5.307  10.798  1.00 10.00      A   
ATOM    423  N   GLU A  43     -34.237   5.579  10.158  1.00 10.00      A   
ATOM    424  HN  GLU A  43     -33.298   5.354  10.334  1.00 10.00      A   
ATOM    425  CA  GLU A  43     -34.554   6.449   9.036  1.00 10.00      A   
ATOM    426  CB  GLU A  43     -33.664   7.692   9.072  1.00 10.00      A   
ATOM    427  CG  GLU A  43     -33.701   8.447  10.389  1.00 10.00      A   
ATOM    428  CD  GLU A  43     -32.394   9.150  10.681  1.00 10.00      A   
ATOM    429  OE1 GLU A  43     -31.548   8.570  11.396  1.00 10.00      A   
ATOM    430  OE2 GLU A  43     -32.195  10.283  10.187  1.00 10.00      A   
ATOM    431  C   GLU A  43     -34.352   5.716   7.711  1.00 10.00      A   
ATOM    432  O   GLU A  43     -34.002   4.530   7.685  1.00 10.00      A   
ATOM    433  N   PHE A  44     -34.574   6.423   6.613  1.00 10.00      A   
ATOM    434  HN  PHE A  44     -34.848   7.364   6.692  1.00 10.00      A   
ATOM    435  CA  PHE A  44     -34.404   5.844   5.291  1.00 10.00      A   
ATOM    436  CB  PHE A  44     -35.550   6.259   4.362  1.00 10.00      A   
ATOM    437  CG  PHE A  44     -36.890   5.713   4.768  1.00 10.00      A   
ATOM    438  CD1 PHE A  44     -37.850   6.542   5.326  1.00 10.00      A   
ATOM    439  CD2 PHE A  44     -37.190   4.373   4.593  1.00 10.00      A   
ATOM    440  CE1 PHE A  44     -39.083   6.044   5.701  1.00 10.00      A   
ATOM    441  CE2 PHE A  44     -38.421   3.868   4.966  1.00 10.00      A   
ATOM    442  CZ  PHE A  44     -39.369   4.704   5.522  1.00 10.00      A   
ATOM    443  C   PHE A  44     -33.067   6.271   4.704  1.00 10.00      A   
ATOM    444  O   PHE A  44     -32.738   7.455   4.698  1.00 10.00      A   
ATOM    445  N   GLY A  45     -32.296   5.305   4.226  1.00 10.00      A   
ATOM    446  HN  GLY A  45     -32.611   4.378   4.257  1.00 10.00      A   
ATOM    447  CA  GLY A  45     -31.000   5.607   3.648  1.00 10.00      A   
ATOM    448  C   GLY A  45     -29.863   5.324   4.606  1.00 10.00      A   
ATOM    449  O   GLY A  45     -28.698   5.323   4.212  1.00 10.00      A   
ATOM    450  N   ASP A  46     -30.202   5.096   5.864  1.00 10.00      A   
ATOM    451  HN  ASP A  46     -31.146   5.122   6.115  1.00 10.00      A   
ATOM    452  CA  ASP A  46     -29.207   4.801   6.887  1.00 10.00      A   
ATOM    453  CB  ASP A  46     -29.587   5.462   8.214  1.00 10.00      A   
ATOM    454  CG  ASP A  46     -28.641   5.107   9.344  1.00 10.00      A   
ATOM    455  OD1 ASP A  46     -27.447   5.469   9.267  1.00 10.00      A   
ATOM    456  OD2 ASP A  46     -29.089   4.483  10.327  1.00 10.00      A   
ATOM    457  C   ASP A  46     -29.073   3.294   7.058  1.00 10.00      A   
ATOM    458  O   ASP A  46     -30.037   2.609   7.417  1.00 10.00      A   
ATOM    459  N   VAL A  47     -27.885   2.778   6.784  1.00 10.00      A   
ATOM    460  HN  VAL A  47     -27.152   3.375   6.508  1.00 10.00      A   
ATOM    461  CA  VAL A  47     -27.633   1.350   6.889  1.00 10.00      A   
ATOM    462  CB  VAL A  47     -27.834   0.654   5.520  1.00 10.00      A   
ATOM    463  CG1 VAL A  47     -26.808   1.127   4.500  1.00 10.00      A   
ATOM    464  CG2 VAL A  47     -27.826  -0.862   5.654  1.00 10.00      A   
ATOM    465  C   VAL A  47     -26.226   1.065   7.423  1.00 10.00      A   
ATOM    466  O   VAL A  47     -25.285   1.827   7.174  1.00 10.00      A   
ATOM    467  N   SER A  48     -26.100  -0.019   8.178  1.00 10.00      A   
ATOM    468  HN  SER A  48     -26.899  -0.566   8.365  1.00 10.00      A   
ATOM    469  CA  SER A  48     -24.826  -0.432   8.745  1.00 10.00      A   
ATOM    470  CB  SER A  48     -24.920  -0.418  10.270  1.00 10.00      A   
ATOM    471  OG  SER A  48     -25.765   0.632  10.705  1.00 10.00      A   
ATOM    472  HG  SER A  48     -26.121   1.091   9.935  1.00 10.00      A   
ATOM    473  C   SER A  48     -24.485  -1.840   8.265  1.00 10.00      A   
ATOM    474  O   SER A  48     -25.335  -2.726   8.294  1.00 10.00      A   
ATOM    475  N   VAL A  49     -23.259  -2.037   7.805  1.00 10.00      A   
ATOM    476  HN  VAL A  49     -22.624  -1.289   7.792  1.00 10.00      A   
ATOM    477  CA  VAL A  49     -22.826  -3.345   7.326  1.00 10.00      A   
ATOM    478  CB  VAL A  49     -22.515  -3.334   5.809  1.00 10.00      A   
ATOM    479  CG1 VAL A  49     -22.064  -4.709   5.336  1.00 10.00      A   
ATOM    480  CG2 VAL A  49     -23.726  -2.870   5.010  1.00 10.00      A   
ATOM    481  C   VAL A  49     -21.593  -3.803   8.102  1.00 10.00      A   
ATOM    482  O   VAL A  49     -20.636  -3.042   8.267  1.00 10.00      A   
ATOM    483  N   LYS A  50     -21.622  -5.033   8.592  1.00 10.00      A   
ATOM    484  HN  LYS A  50     -22.421  -5.592   8.444  1.00 10.00      A   
ATOM    485  CA  LYS A  50     -20.502  -5.573   9.347  1.00 10.00      A   
ATOM    486  CB  LYS A  50     -20.863  -5.683  10.831  1.00 10.00      A   
ATOM    487  CG  LYS A  50     -19.685  -5.977  11.748  1.00 10.00      A   
ATOM    488  CD  LYS A  50     -20.154  -6.330  13.149  1.00 10.00      A   
ATOM    489  CE  LYS A  50     -20.824  -7.696  13.177  1.00 10.00      A   
ATOM    490  NZ  LYS A  50     -21.738  -7.842  14.338  1.00 10.00      A   
ATOM    491  HZ1 LYS A  50     -21.746  -6.967  14.899  1.00 10.00      A   
ATOM    492  HZ2 LYS A  50     -21.429  -8.627  14.945  1.00 10.00      A   
ATOM    493  HZ3 LYS A  50     -22.709  -8.036  14.005  1.00 10.00      A   
ATOM    494  C   LYS A  50     -20.074  -6.933   8.802  1.00 10.00      A   
ATOM    495  O   LYS A  50     -20.896  -7.834   8.631  1.00 10.00      A   
ATOM    496  N   MET A  51     -18.787  -7.063   8.511  1.00 10.00      A   
ATOM    497  HN  MET A  51     -18.188  -6.296   8.648  1.00 10.00      A   
ATOM    498  CA  MET A  51     -18.232  -8.311   7.996  1.00 10.00      A   
ATOM    499  CB  MET A  51     -17.941  -8.219   6.493  1.00 10.00      A   
ATOM    500  CG  MET A  51     -19.164  -7.933   5.634  1.00 10.00      A   
ATOM    501  SD  MET A  51     -18.906  -8.281   3.883  1.00 10.00      A   
ATOM    502  CE  MET A  51     -17.370  -7.413   3.567  1.00 10.00      A   
ATOM    503  C   MET A  51     -16.958  -8.649   8.755  1.00 10.00      A   
ATOM    504  O   MET A  51     -15.894  -8.080   8.489  1.00 10.00      A   
ATOM    505  N   GLY A  52     -17.068  -9.564   9.705  1.00 10.00      A   
ATOM    506  HN  GLY A  52     -17.939  -9.978   9.877  1.00 10.00      A   
ATOM    507  CA  GLY A  52     -15.919  -9.940  10.503  1.00 10.00      A   
ATOM    508  C   GLY A  52     -15.614  -8.858  11.514  1.00 10.00      A   
ATOM    509  O   GLY A  52     -16.426  -8.581  12.396  1.00 10.00      A   
ATOM    510  N   ASN A  53     -14.457  -8.232  11.381  1.00 10.00      A   
ATOM    511  HN  ASN A  53     -13.839  -8.508  10.669  1.00 10.00      A   
ATOM    512  CA  ASN A  53     -14.075  -7.154  12.280  1.00 10.00      A   
ATOM    513  CB  ASN A  53     -12.615  -7.280  12.719  1.00 10.00      A   
ATOM    514  CG  ASN A  53     -12.312  -8.605  13.392  1.00 10.00      A   
ATOM    515  OD1 ASN A  53     -12.752  -8.863  14.514  1.00 10.00      A   
ATOM    516  ND2 ASN A  53     -11.549  -9.448  12.715  1.00 10.00      A   
ATOM    517 HD21 ASN A  53     -11.221  -9.168  11.825  1.00 10.00      A   
ATOM    518 HD22 ASN A  53     -11.341 -10.316  13.121  1.00 10.00      A   
ATOM    519  C   ASN A  53     -14.304  -5.814  11.593  1.00 10.00      A   
ATOM    520  O   ASN A  53     -14.271  -4.759  12.226  1.00 10.00      A   
ATOM    521  N   THR A  54     -14.556  -5.872  10.291  1.00 10.00      A   
ATOM    522  HN  THR A  54     -14.606  -6.751   9.856  1.00 10.00      A   
ATOM    523  CA  THR A  54     -14.792  -4.677   9.495  1.00 10.00      A   
ATOM    524  CB  THR A  54     -14.628  -4.983   7.993  1.00 10.00      A   
ATOM    525  OG1 THR A  54     -13.347  -5.588   7.784  1.00 10.00      A   
ATOM    526  HG1 THR A  54     -12.963  -5.827   8.636  1.00 10.00      A   
ATOM    527  CG2 THR A  54     -14.719  -3.714   7.156  1.00 10.00      A   
ATOM    528  C   THR A  54     -16.186  -4.116   9.762  1.00 10.00      A   
ATOM    529  O   THR A  54     -17.183  -4.835   9.689  1.00 10.00      A   
ATOM    530  N   LYS A  55     -16.241  -2.832  10.086  1.00 10.00      A   
ATOM    531  HN  LYS A  55     -15.406  -2.314  10.123  1.00 10.00      A   
ATOM    532  CA  LYS A  55     -17.499  -2.161  10.373  1.00 10.00      A   
ATOM    533  CB  LYS A  55     -17.561  -1.772  11.853  1.00 10.00      A   
ATOM    534  CG  LYS A  55     -17.183  -2.894  12.808  1.00 10.00      A   
ATOM    535  CD  LYS A  55     -16.901  -2.360  14.202  1.00 10.00      A   
ATOM    536  CE  LYS A  55     -16.331  -3.437  15.114  1.00 10.00      A   
ATOM    537  NZ  LYS A  55     -14.959  -3.856  14.713  1.00 10.00      A   
ATOM    538  HZ1 LYS A  55     -14.963  -4.217  13.737  1.00 10.00      A   
ATOM    539  HZ2 LYS A  55     -14.614  -4.606  15.345  1.00 10.00      A   
ATOM    540  HZ3 LYS A  55     -14.300  -3.046  14.766  1.00 10.00      A   
ATOM    541  C   LYS A  55     -17.624  -0.907   9.519  1.00 10.00      A   
ATOM    542  O   LYS A  55     -16.776  -0.014   9.592  1.00 10.00      A   
ATOM    543  N   VAL A  56     -18.663  -0.847   8.697  1.00 10.00      A   
ATOM    544  HN  VAL A  56     -19.302  -1.596   8.665  1.00 10.00      A   
ATOM    545  CA  VAL A  56     -18.884   0.312   7.844  1.00 10.00      A   
ATOM    546  CB  VAL A  56     -18.720  -0.013   6.338  1.00 10.00      A   
ATOM    547  CG1 VAL A  56     -17.290  -0.421   6.014  1.00 10.00      A   
ATOM    548  CG2 VAL A  56     -19.700  -1.087   5.892  1.00 10.00      A   
ATOM    549  C   VAL A  56     -20.265   0.911   8.088  1.00 10.00      A   
ATOM    550  O   VAL A  56     -21.177   0.226   8.557  1.00 10.00      A   
ATOM    551  N   HIS A  57     -20.404   2.193   7.793  1.00 10.00      A   
ATOM    552  HN  HIS A  57     -19.632   2.690   7.442  1.00 10.00      A   
ATOM    553  CA  HIS A  57     -21.671   2.891   7.960  1.00 10.00      A   
ATOM    554  CB  HIS A  57     -21.650   3.775   9.210  1.00 10.00      A   
ATOM    555  CG  HIS A  57     -22.062   3.073  10.468  1.00 10.00      A   
ATOM    556  ND1 HIS A  57     -23.336   3.149  10.998  1.00 10.00      A   
ATOM    557  HD1 HIS A  57     -24.095   3.648  10.613  1.00 10.00      A   
ATOM    558  CD2 HIS A  57     -21.356   2.282  11.308  1.00 10.00      A   
ATOM    559  CE1 HIS A  57     -23.389   2.437  12.109  1.00 10.00      A   
ATOM    560  NE2 HIS A  57     -22.202   1.901  12.317  1.00 10.00      A   
ATOM    561  HE2 HIS A  57     -21.965   1.320  13.074  1.00 10.00      A   
ATOM    562  C   HIS A  57     -21.933   3.747   6.734  1.00 10.00      A   
ATOM    563  O   HIS A  57     -21.007   4.330   6.177  1.00 10.00      A   
ATOM    564  N   CYS A  58     -23.183   3.818   6.315  1.00 10.00      A   
ATOM    565  HN  CYS A  58     -23.888   3.338   6.807  1.00 10.00      A   
ATOM    566  CA  CYS A  58     -23.540   4.601   5.148  1.00 10.00      A   
ATOM    567  CB  CYS A  58     -23.594   3.710   3.902  1.00 10.00      A   
ATOM    568  SG  CYS A  58     -23.617   4.615   2.339  1.00 10.00      A   
ATOM    569  HG  CYS A  58     -23.000   5.774   2.537  1.00 10.00      A   
ATOM    570  C   CYS A  58     -24.877   5.296   5.359  1.00 10.00      A   
ATOM    571  O   CYS A  58     -25.796   4.725   5.952  1.00 10.00      A   
ATOM    572  N   ARG A  59     -24.968   6.535   4.905  1.00 10.00      A   
ATOM    573  HN  ARG A  59     -24.185   6.946   4.475  1.00 10.00      A   
ATOM    574  CA  ARG A  59     -26.195   7.305   5.021  1.00 10.00      A   
ATOM    575  CB  ARG A  59     -26.149   8.285   6.199  1.00 10.00      A   
ATOM    576  CG  ARG A  59     -27.375   9.190   6.288  1.00 10.00      A   
ATOM    577  CD  ARG A  59     -27.360  10.055   7.540  1.00 10.00      A   
ATOM    578  NE  ARG A  59     -27.696   9.289   8.740  1.00 10.00      A   
ATOM    579  HE  ARG A  59     -27.006   8.680   9.090  1.00 10.00      A   
ATOM    580  CZ  ARG A  59     -28.868   9.365   9.374  1.00 10.00      A   
ATOM    581  NH1 ARG A  59     -29.823  10.172   8.926  1.00 10.00      A   
ATOM    582 HH11 ARG A  59     -29.665  10.750   8.075  1.00 10.00      A   
ATOM    583 HH12 ARG A  59     -30.747  10.230   9.429  1.00 10.00      A   
ATOM    584  NH2 ARG A  59     -29.080   8.640  10.466  1.00 10.00      A   
ATOM    585 HH21 ARG A  59     -28.332   8.013  10.837  1.00 10.00      A   
ATOM    586 HH22 ARG A  59     -30.010   8.690  10.962  1.00 10.00      A   
ATOM    587  C   ARG A  59     -26.481   8.046   3.722  1.00 10.00      A   
ATOM    588  O   ARG A  59     -25.733   8.941   3.323  1.00 10.00      A   
ATOM    589  N   ILE A  60     -27.551   7.648   3.057  1.00 10.00      A   
ATOM    590  HN  ILE A  60     -28.087   6.905   3.418  1.00 10.00      A   
ATOM    591  CA  ILE A  60     -27.952   8.271   1.804  1.00 10.00      A   
ATOM    592  CB  ILE A  60     -28.728   7.279   0.909  1.00 10.00      A   
ATOM    593  CG1 ILE A  60     -27.986   5.939   0.810  1.00 10.00      A   
ATOM    594  CG2 ILE A  60     -28.965   7.866  -0.474  1.00 10.00      A   
ATOM    595  CD1 ILE A  60     -26.618   6.028   0.165  1.00 10.00      A   
ATOM    596  C   ILE A  60     -28.829   9.485   2.089  1.00 10.00      A   
ATOM    597  O   ILE A  60     -29.679   9.450   2.982  1.00 10.00      A   
ATOM    598  N   SER A  61     -28.606  10.560   1.352  1.00 10.00      A   
ATOM    599  HN  SER A  61     -27.902  10.534   0.666  1.00 10.00      A   
ATOM    600  CA  SER A  61     -29.380  11.780   1.523  1.00 10.00      A   
ATOM    601  CB  SER A  61     -28.662  12.737   2.476  1.00 10.00      A   
ATOM    602  OG  SER A  61     -28.428  12.113   3.727  1.00 10.00      A   
ATOM    603  HG  SER A  61     -28.891  11.264   3.750  1.00 10.00      A   
ATOM    604  C   SER A  61     -29.615  12.447   0.173  1.00 10.00      A   
ATOM    605  O   SER A  61     -28.880  12.192  -0.783  1.00 10.00      A   
ATOM    606  N   CYS A  62     -30.638  13.288   0.093  1.00 10.00      A   
ATOM    607  HN  CYS A  62     -31.187  13.460   0.888  1.00 10.00      A   
ATOM    608  CA  CYS A  62     -30.957  13.973  -1.149  1.00 10.00      A   
ATOM    609  CB  CYS A  62     -31.741  13.044  -2.083  1.00 10.00      A   
ATOM    610  SG  CYS A  62     -33.372  12.565  -1.466  1.00 10.00      A   
ATOM    611  HG  CYS A  62     -34.022  11.963  -2.455  1.00 10.00      A   
ATOM    612  C   CYS A  62     -31.766  15.236  -0.887  1.00 10.00      A   
ATOM    613  O   CYS A  62     -32.396  15.374   0.166  1.00 10.00      A   
ATOM    614  N   GLN A  63     -31.735  16.151  -1.847  1.00 10.00      A   
ATOM    615  HN  GLN A  63     -31.194  15.979  -2.647  1.00 10.00      A   
ATOM    616  CA  GLN A  63     -32.477  17.402  -1.756  1.00 10.00      A   
ATOM    617  CB  GLN A  63     -31.818  18.386  -0.784  1.00 10.00      A   
ATOM    618  CG  GLN A  63     -30.379  18.750  -1.108  1.00 10.00      A   
ATOM    619  CD  GLN A  63     -29.764  19.640  -0.044  1.00 10.00      A   
ATOM    620  OE1 GLN A  63     -30.108  19.550   1.134  1.00 10.00      A   
ATOM    621  NE2 GLN A  63     -28.855  20.508  -0.449  1.00 10.00      A   
ATOM    622 HE21 GLN A  63     -28.627  20.530  -1.403  1.00 10.00      A   
ATOM    623 HE22 GLN A  63     -28.448  21.097   0.221  1.00 10.00      A   
ATOM    624  C   GLN A  63     -32.645  18.016  -3.142  1.00 10.00      A   
ATOM    625  O   GLN A  63     -32.147  17.466  -4.130  1.00 10.00      A   
ATOM    626  N   ILE A  64     -33.348  19.137  -3.213  1.00 10.00      A   
ATOM    627  HN  ILE A  64     -33.715  19.525  -2.386  1.00 10.00      A   
ATOM    628  CA  ILE A  64     -33.589  19.817  -4.482  1.00 10.00      A   
ATOM    629  CB  ILE A  64     -34.776  20.800  -4.371  1.00 10.00      A   
ATOM    630  CG1 ILE A  64     -35.999  20.096  -3.772  1.00 10.00      A   
ATOM    631  CG2 ILE A  64     -35.117  21.386  -5.735  1.00 10.00      A   
ATOM    632  CD1 ILE A  64     -37.130  21.034  -3.409  1.00 10.00      A   
ATOM    633  C   ILE A  64     -32.346  20.578  -4.938  1.00 10.00      A   
ATOM    634  O   ILE A  64     -31.843  21.445  -4.225  1.00 10.00      A   
ATOM    635  N   ALA A  65     -31.850  20.242  -6.122  1.00 10.00      A   
ATOM    636  HN  ALA A  65     -32.288  19.530  -6.640  1.00 10.00      A   
ATOM    637  CA  ALA A  65     -30.672  20.898  -6.675  1.00 10.00      A   
ATOM    638  CB  ALA A  65     -29.439  20.031  -6.482  1.00 10.00      A   
ATOM    639  C   ALA A  65     -30.873  21.206  -8.152  1.00 10.00      A   
ATOM    640  O   ALA A  65     -31.779  20.660  -8.788  1.00 10.00      A   
ATOM    641  N   GLN A  66     -30.027  22.072  -8.693  1.00 10.00      A   
ATOM    642  HN  GLN A  66     -29.318  22.461  -8.135  1.00 10.00      A   
ATOM    643  CA  GLN A  66     -30.112  22.453 -10.096  1.00 10.00      A   
ATOM    644  CB  GLN A  66     -29.566  23.870 -10.293  1.00 10.00      A   
ATOM    645  CG  GLN A  66     -30.170  24.615 -11.472  1.00 10.00      A   
ATOM    646  CD  GLN A  66     -29.614  26.017 -11.626  1.00 10.00      A   
ATOM    647  OE1 GLN A  66     -29.196  26.647 -10.652  1.00 10.00      A   
ATOM    648  NE2 GLN A  66     -29.621  26.522 -12.848  1.00 10.00      A   
ATOM    649 HE21 GLN A  66     -29.982  25.969 -13.576  1.00 10.00      A   
ATOM    650 HE22 GLN A  66     -29.266  27.427 -12.979  1.00 10.00      A   
ATOM    651  C   GLN A  66     -29.336  21.460 -10.957  1.00 10.00      A   
ATOM    652  O   GLN A  66     -28.154  21.210 -10.714  1.00 10.00      A   
ATOM    653  N   PRO A  67     -29.996  20.871 -11.965  1.00 10.00      A   
ATOM    654  CA  PRO A  67     -29.368  19.890 -12.857  1.00 10.00      A   
ATOM    655  CB  PRO A  67     -30.546  19.350 -13.674  1.00 10.00      A   
ATOM    656  CG  PRO A  67     -31.548  20.451 -13.658  1.00 10.00      A   
ATOM    657  CD  PRO A  67     -31.406  21.112 -12.316  1.00 10.00      A   
ATOM    658  C   PRO A  67     -28.340  20.528 -13.785  1.00 10.00      A   
ATOM    659  O   PRO A  67     -28.352  21.742 -14.006  1.00 10.00      A   
ATOM    660  N   TYR A  68     -27.457  19.702 -14.326  1.00 10.00      A   
ATOM    661  HN  TYR A  68     -27.504  18.747 -14.108  1.00 10.00      A   
ATOM    662  CA  TYR A  68     -26.424  20.169 -15.236  1.00 10.00      A   
ATOM    663  CB  TYR A  68     -25.370  19.081 -15.457  1.00 10.00      A   
ATOM    664  CG  TYR A  68     -24.417  18.881 -14.303  1.00 10.00      A   
ATOM    665  CD1 TYR A  68     -23.831  17.644 -14.073  1.00 10.00      A   
ATOM    666  CD2 TYR A  68     -24.091  19.927 -13.448  1.00 10.00      A   
ATOM    667  CE1 TYR A  68     -22.952  17.452 -13.026  1.00 10.00      A   
ATOM    668  CE2 TYR A  68     -23.215  19.746 -12.397  1.00 10.00      A   
ATOM    669  CZ  TYR A  68     -22.648  18.507 -12.192  1.00 10.00      A   
ATOM    670  OH  TYR A  68     -21.770  18.321 -11.148  1.00 10.00      A   
ATOM    671  HH  TYR A  68     -20.962  17.911 -11.482  1.00 10.00      A   
ATOM    672  C   TYR A  68     -27.032  20.560 -16.576  1.00 10.00      A   
ATOM    673  O   TYR A  68     -28.120  20.104 -16.932  1.00 10.00      A   
ATOM    674  N   GLU A  69     -26.318  21.394 -17.314  1.00 10.00      A   
ATOM    675  HN  GLU A  69     -25.455  21.715 -16.975  1.00 10.00      A   
ATOM    676  CA  GLU A  69     -26.774  21.843 -18.619  1.00 10.00      A   
ATOM    677  CB  GLU A  69     -26.011  23.100 -19.036  1.00 10.00      A   
ATOM    678  CG  GLU A  69     -25.965  24.173 -17.959  1.00 10.00      A   
ATOM    679  CD  GLU A  69     -25.143  25.376 -18.366  1.00 10.00      A   
ATOM    680  OE1 GLU A  69     -23.908  25.237 -18.519  1.00 10.00      A   
ATOM    681  OE2 GLU A  69     -25.722  26.472 -18.521  1.00 10.00      A   
ATOM    682  C   GLU A  69     -26.556  20.736 -19.640  1.00 10.00      A   
ATOM    683  O   GLU A  69     -27.269  20.637 -20.638  1.00 10.00      A   
ATOM    684  N   ASP A  70     -25.562  19.898 -19.369  1.00 10.00      A   
ATOM    685  HN  ASP A  70     -25.028  20.045 -18.561  1.00 10.00      A   
ATOM    686  CA  ASP A  70     -25.236  18.780 -20.244  1.00 10.00      A   
ATOM    687  CB  ASP A  70     -23.866  18.195 -19.895  1.00 10.00      A   
ATOM    688  CG  ASP A  70     -22.715  19.116 -20.231  1.00 10.00      A   
ATOM    689  OD1 ASP A  70     -22.445  19.327 -21.434  1.00 10.00      A   
ATOM    690  OD2 ASP A  70     -22.065  19.622 -19.292  1.00 10.00      A   
ATOM    691  C   ASP A  70     -26.284  17.688 -20.118  1.00 10.00      A   
ATOM    692  O   ASP A  70     -26.622  17.018 -21.095  1.00 10.00      A   
ATOM    693  N   ARG A  71     -26.795  17.513 -18.907  1.00 10.00      A   
ATOM    694  HN  ARG A  71     -26.499  18.096 -18.176  1.00 10.00      A   
ATOM    695  CA  ARG A  71     -27.802  16.495 -18.637  1.00 10.00      A   
ATOM    696  CB  ARG A  71     -27.173  15.314 -17.886  1.00 10.00      A   
ATOM    697  CG  ARG A  71     -25.921  14.752 -18.546  1.00 10.00      A   
ATOM    698  CD  ARG A  71     -25.088  13.941 -17.569  1.00 10.00      A   
ATOM    699  NE  ARG A  71     -25.613  12.592 -17.383  1.00 10.00      A   
ATOM    700  HE  ARG A  71     -26.525  12.407 -17.736  1.00 10.00      A   
ATOM    701  CZ  ARG A  71     -24.948  11.606 -16.784  1.00 10.00      A   
ATOM    702  NH1 ARG A  71     -23.722  11.818 -16.314  1.00 10.00      A   
ATOM    703 HH11 ARG A  71     -23.198  11.048 -15.844  1.00 10.00      A   
ATOM    704 HH12 ARG A  71     -23.277  12.757 -16.412  1.00 10.00      A   
ATOM    705  NH2 ARG A  71     -25.517  10.411 -16.637  1.00 10.00      A   
ATOM    706 HH21 ARG A  71     -26.496  10.245 -16.991  1.00 10.00      A   
ATOM    707 HH22 ARG A  71     -24.999   9.633 -16.172  1.00 10.00      A   
ATOM    708  C   ARG A  71     -28.941  17.087 -17.812  1.00 10.00      A   
ATOM    709  O   ARG A  71     -29.016  16.875 -16.603  1.00 10.00      A   
ATOM    710  N   PRO A  72     -29.839  17.850 -18.456  1.00 10.00      A   
ATOM    711  CA  PRO A  72     -30.970  18.483 -17.771  1.00 10.00      A   
ATOM    712  CB  PRO A  72     -31.408  19.562 -18.763  1.00 10.00      A   
ATOM    713  CG  PRO A  72     -31.052  19.007 -20.098  1.00 10.00      A   
ATOM    714  CD  PRO A  72     -29.818  18.166 -19.898  1.00 10.00      A   
ATOM    715  C   PRO A  72     -32.117  17.508 -17.510  1.00 10.00      A   
ATOM    716  O   PRO A  72     -33.057  17.821 -16.776  1.00 10.00      A   
ATOM    717  N   PHE A  73     -32.037  16.328 -18.110  1.00 10.00      A   
ATOM    718  HN  PHE A  73     -31.265  16.134 -18.681  1.00 10.00      A   
ATOM    719  CA  PHE A  73     -33.073  15.317 -17.947  1.00 10.00      A   
ATOM    720  CB  PHE A  73     -33.399  14.669 -19.297  1.00 10.00      A   
ATOM    721  CG  PHE A  73     -33.813  15.655 -20.356  1.00 10.00      A   
ATOM    722  CD1 PHE A  73     -32.991  15.911 -21.440  1.00 10.00      A   
ATOM    723  CD2 PHE A  73     -35.020  16.328 -20.265  1.00 10.00      A   
ATOM    724  CE1 PHE A  73     -33.364  16.816 -22.413  1.00 10.00      A   
ATOM    725  CE2 PHE A  73     -35.400  17.234 -21.235  1.00 10.00      A   
ATOM    726  CZ  PHE A  73     -34.570  17.479 -22.310  1.00 10.00      A   
ATOM    727  C   PHE A  73     -32.658  14.256 -16.930  1.00 10.00      A   
ATOM    728  O   PHE A  73     -33.350  13.252 -16.746  1.00 10.00      A   
ATOM    729  N   GLU A  74     -31.534  14.494 -16.262  1.00 10.00      A   
ATOM    730  HN  GLU A  74     -31.042  15.324 -16.436  1.00 10.00      A   
ATOM    731  CA  GLU A  74     -31.015  13.566 -15.264  1.00 10.00      A   
ATOM    732  CB  GLU A  74     -29.739  12.889 -15.777  1.00 10.00      A   
ATOM    733  CG  GLU A  74     -29.967  11.857 -16.871  1.00 10.00      A   
ATOM    734  CD  GLU A  74     -28.669  11.301 -17.418  1.00 10.00      A   
ATOM    735  OE1 GLU A  74     -28.257  10.196 -16.996  1.00 10.00      A   
ATOM    736  OE2 GLU A  74     -28.047  11.969 -18.267  1.00 10.00      A   
ATOM    737  C   GLU A  74     -30.715  14.297 -13.958  1.00 10.00      A   
ATOM    738  O   GLU A  74     -30.402  15.488 -13.965  1.00 10.00      A   
ATOM    739  N   GLY A  75     -30.826  13.584 -12.844  1.00 10.00      A   
ATOM    740  HN  GLY A  75     -31.110  12.647 -12.900  1.00 10.00      A   
ATOM    741  CA  GLY A  75     -30.548  14.174 -11.546  1.00 10.00      A   
ATOM    742  C   GLY A  75     -29.072  14.121 -11.196  1.00 10.00      A   
ATOM    743  O   GLY A  75     -28.234  13.892 -12.070  1.00 10.00      A   
ATOM    744  N   LEU A  76     -28.751  14.320  -9.923  1.00 10.00      A   
ATOM    745  HN  LEU A  76     -29.465  14.478  -9.265  1.00 10.00      A   
ATOM    746  CA  LEU A  76     -27.365  14.296  -9.472  1.00 10.00      A   
ATOM    747  CB  LEU A  76     -27.001  15.611  -8.776  1.00 10.00      A   
ATOM    748  CG  LEU A  76     -27.112  16.880  -9.626  1.00 10.00      A   
ATOM    749  CD1 LEU A  76     -26.808  18.111  -8.787  1.00 10.00      A   
ATOM    750  CD2 LEU A  76     -26.186  16.810 -10.829  1.00 10.00      A   
ATOM    751  C   LEU A  76     -27.125  13.117  -8.536  1.00 10.00      A   
ATOM    752  O   LEU A  76     -28.003  12.749  -7.755  1.00 10.00      A   
ATOM    753  N   PHE A  77     -25.938  12.530  -8.621  1.00 10.00      A   
ATOM    754  HN  PHE A  77     -25.275  12.876  -9.264  1.00 10.00      A   
ATOM    755  CA  PHE A  77     -25.587  11.386  -7.789  1.00 10.00      A   
ATOM    756  CB  PHE A  77     -25.992  10.085  -8.498  1.00 10.00      A   
ATOM    757  CG  PHE A  77     -25.741   8.834  -7.700  1.00 10.00      A   
ATOM    758  CD1 PHE A  77     -26.613   8.455  -6.694  1.00 10.00      A   
ATOM    759  CD2 PHE A  77     -24.638   8.035  -7.961  1.00 10.00      A   
ATOM    760  CE1 PHE A  77     -26.390   7.305  -5.962  1.00 10.00      A   
ATOM    761  CE2 PHE A  77     -24.408   6.885  -7.230  1.00 10.00      A   
ATOM    762  CZ  PHE A  77     -25.286   6.518  -6.229  1.00 10.00      A   
ATOM    763  C   PHE A  77     -24.091  11.377  -7.489  1.00 10.00      A   
ATOM    764  O   PHE A  77     -23.272  11.210  -8.396  1.00 10.00      A   
ATOM    765  N   VAL A  78     -23.736  11.551  -6.222  1.00 10.00      A   
ATOM    766  HN  VAL A  78     -24.435  11.660  -5.537  1.00 10.00      A   
ATOM    767  CA  VAL A  78     -22.333  11.567  -5.815  1.00 10.00      A   
ATOM    768  CB  VAL A  78     -21.891  12.946  -5.280  1.00 10.00      A   
ATOM    769  CG1 VAL A  78     -21.800  13.959  -6.411  1.00 10.00      A   
ATOM    770  CG2 VAL A  78     -22.839  13.437  -4.197  1.00 10.00      A   
ATOM    771  C   VAL A  78     -22.045  10.496  -4.766  1.00 10.00      A   
ATOM    772  O   VAL A  78     -22.949  10.030  -4.071  1.00 10.00      A   
ATOM    773  N   ILE A  79     -20.781  10.111  -4.664  1.00 10.00      A   
ATOM    774  HN  ILE A  79     -20.108  10.534  -5.238  1.00 10.00      A   
ATOM    775  CA  ILE A  79     -20.350   9.094  -3.711  1.00 10.00      A   
ATOM    776  CB  ILE A  79     -19.980   7.771  -4.425  1.00 10.00      A   
ATOM    777  CG1 ILE A  79     -21.113   7.319  -5.358  1.00 10.00      A   
ATOM    778  CG2 ILE A  79     -19.658   6.683  -3.407  1.00 10.00      A   
ATOM    779  CD1 ILE A  79     -20.737   6.184  -6.290  1.00 10.00      A   
ATOM    780  C   ILE A  79     -19.131   9.598  -2.938  1.00 10.00      A   
ATOM    781  O   ILE A  79     -18.164  10.074  -3.537  1.00 10.00      A   
ATOM    782  N   SER A  80     -19.181   9.503  -1.618  1.00 10.00      A   
ATOM    783  HN  SER A  80     -19.979   9.114  -1.190  1.00 10.00      A   
ATOM    784  CA  SER A  80     -18.079   9.959  -0.783  1.00 10.00      A   
ATOM    785  CB  SER A  80     -18.505  11.187   0.028  1.00 10.00      A   
ATOM    786  OG  SER A  80     -19.088  12.172  -0.813  1.00 10.00      A   
ATOM    787  HG  SER A  80     -19.766  12.654  -0.323  1.00 10.00      A   
ATOM    788  C   SER A  80     -17.590   8.847   0.145  1.00 10.00      A   
ATOM    789  O   SER A  80     -18.290   8.452   1.079  1.00 10.00      A   
ATOM    790  N   THR A  81     -16.393   8.340  -0.130  1.00 10.00      A   
ATOM    791  HN  THR A  81     -15.899   8.678  -0.905  1.00 10.00      A   
ATOM    792  CA  THR A  81     -15.789   7.283   0.671  1.00 10.00      A   
ATOM    793  CB  THR A  81     -15.341   6.111  -0.226  1.00 10.00      A   
ATOM    794  OG1 THR A  81     -14.854   6.620  -1.480  1.00 10.00      A   
ATOM    795  HG1 THR A  81     -13.882   6.604  -1.481  1.00 10.00      A   
ATOM    796  CG2 THR A  81     -16.504   5.168  -0.483  1.00 10.00      A   
ATOM    797  C   THR A  81     -14.580   7.825   1.434  1.00 10.00      A   
ATOM    798  O   THR A  81     -13.481   7.272   1.364  1.00 10.00      A   
ATOM    799  N   GLU A  82     -14.797   8.913   2.162  1.00 10.00      A   
ATOM    800  HN  GLU A  82     -15.701   9.285   2.201  1.00 10.00      A   
ATOM    801  CA  GLU A  82     -13.734   9.553   2.924  1.00 10.00      A   
ATOM    802  CB  GLU A  82     -14.199  10.913   3.448  1.00 10.00      A   
ATOM    803  CG  GLU A  82     -13.071  11.886   3.745  1.00 10.00      A   
ATOM    804  CD  GLU A  82     -13.568  13.304   3.931  1.00 10.00      A   
ATOM    805  OE1 GLU A  82     -13.834  13.700   5.084  1.00 10.00      A   
ATOM    806  OE2 GLU A  82     -13.701  14.029   2.919  1.00 10.00      A   
ATOM    807  C   GLU A  82     -13.254   8.665   4.069  1.00 10.00      A   
ATOM    808  O   GLU A  82     -14.012   8.350   4.989  1.00 10.00      A   
ATOM    809  N   ILE A  83     -11.996   8.253   3.988  1.00 10.00      A   
ATOM    810  HN  ILE A  83     -11.462   8.519   3.213  1.00 10.00      A   
ATOM    811  CA  ILE A  83     -11.386   7.409   5.006  1.00 10.00      A   
ATOM    812  CB  ILE A  83     -10.043   6.818   4.523  1.00 10.00      A   
ATOM    813  CG1 ILE A  83      -9.074   7.930   4.100  1.00 10.00      A   
ATOM    814  CG2 ILE A  83     -10.269   5.833   3.383  1.00 10.00      A   
ATOM    815  CD1 ILE A  83      -7.658   7.450   3.854  1.00 10.00      A   
ATOM    816  C   ILE A  83     -11.161   8.194   6.297  1.00 10.00      A   
ATOM    817  O   ILE A  83     -11.184   9.425   6.299  1.00 10.00      A   
ATOM    818  N   SER A  84     -10.952   7.484   7.394  1.00 10.00      A   
ATOM    819  HN  SER A  84     -10.945   6.501   7.337  1.00 10.00      A   
ATOM    820  CA  SER A  84     -10.729   8.121   8.684  1.00 10.00      A   
ATOM    821  CB  SER A  84     -12.058   8.267   9.428  1.00 10.00      A   
ATOM    822  OG  SER A  84     -12.975   9.025   8.659  1.00 10.00      A   
ATOM    823  HG  SER A  84     -12.571   9.242   7.807  1.00 10.00      A   
ATOM    824  C   SER A  84      -9.727   7.334   9.529  1.00 10.00      A   
ATOM    825  O   SER A  84      -9.664   6.107   9.448  1.00 10.00      A   
ATOM    826  N   PRO A  85      -8.945   8.033  10.375  1.00 10.00      A   
ATOM    827  CA  PRO A  85      -7.927   7.412  11.239  1.00 10.00      A   
ATOM    828  CB  PRO A  85      -7.209   8.608  11.879  1.00 10.00      A   
ATOM    829  CG  PRO A  85      -7.593   9.779  11.043  1.00 10.00      A   
ATOM    830  CD  PRO A  85      -8.980   9.489  10.559  1.00 10.00      A   
ATOM    831  C   PRO A  85      -8.543   6.538  12.324  1.00 10.00      A   
ATOM    832  O   PRO A  85      -7.837   5.841  13.055  1.00 10.00      A   
ATOM    833  N   MET A  86      -9.861   6.583  12.432  1.00 10.00      A   
ATOM    834  HN  MET A  86     -10.367   7.173  11.836  1.00 10.00      A   
ATOM    835  CA  MET A  86     -10.573   5.783  13.416  1.00 10.00      A   
ATOM    836  CB  MET A  86     -12.028   6.239  13.528  1.00 10.00      A   
ATOM    837  CG  MET A  86     -12.222   7.460  14.408  1.00 10.00      A   
ATOM    838  SD  MET A  86     -11.850   7.125  16.139  1.00 10.00      A   
ATOM    839  CE  MET A  86     -13.166   5.976  16.544  1.00 10.00      A   
ATOM    840  C   MET A  86     -10.514   4.308  13.043  1.00 10.00      A   
ATOM    841  O   MET A  86     -10.580   3.432  13.906  1.00 10.00      A   
ATOM    842  N   ALA A  87     -10.366   4.043  11.754  1.00 10.00      A   
ATOM    843  HN  ALA A  87     -10.296   4.786  11.116  1.00 10.00      A   
ATOM    844  CA  ALA A  87     -10.303   2.679  11.259  1.00 10.00      A   
ATOM    845  CB  ALA A  87     -10.814   2.623   9.833  1.00 10.00      A   
ATOM    846  C   ALA A  87      -8.883   2.129  11.341  1.00 10.00      A   
ATOM    847  O   ALA A  87      -8.668   0.924  11.207  1.00 10.00      A   
ATOM    848  N   GLY A  88      -7.919   3.016  11.562  1.00 10.00      A   
ATOM    849  HN  GLY A  88      -8.149   3.962  11.664  1.00 10.00      A   
ATOM    850  CA  GLY A  88      -6.536   2.605  11.655  1.00 10.00      A   
ATOM    851  C   GLY A  88      -5.593   3.786  11.620  1.00 10.00      A   
ATOM    852  O   GLY A  88      -5.926   4.832  11.067  1.00 10.00      A   
ATOM    853  N   SER A  89      -4.408   3.611  12.187  1.00 10.00      A   
ATOM    854  HN  SER A  89      -4.194   2.740  12.582  1.00 10.00      A   
ATOM    855  CA  SER A  89      -3.409   4.672  12.243  1.00 10.00      A   
ATOM    856  CB  SER A  89      -2.363   4.340  13.310  1.00 10.00      A   
ATOM    857  OG  SER A  89      -2.898   3.457  14.288  1.00 10.00      A   
ATOM    858  HG  SER A  89      -2.742   2.542  14.012  1.00 10.00      A   
ATOM    859  C   SER A  89      -2.729   4.890  10.891  1.00 10.00      A   
ATOM    860  O   SER A  89      -2.091   5.921  10.665  1.00 10.00      A   
ATOM    861  N   GLN A  90      -2.868   3.917   9.998  1.00 10.00      A   
ATOM    862  HN  GLN A  90      -3.389   3.123  10.237  1.00 10.00      A   
ATOM    863  CA  GLN A  90      -2.269   4.001   8.673  1.00 10.00      A   
ATOM    864  CB  GLN A  90      -2.071   2.596   8.092  1.00 10.00      A   
ATOM    865  CG  GLN A  90      -1.313   2.558   6.772  1.00 10.00      A   
ATOM    866  CD  GLN A  90       0.173   2.327   6.950  1.00 10.00      A   
ATOM    867  OE1 GLN A  90       0.601   1.615   7.855  1.00 10.00      A   
ATOM    868  NE2 GLN A  90       0.971   2.930   6.086  1.00 10.00      A   
ATOM    869 HE21 GLN A  90       0.563   3.488   5.390  1.00 10.00      A   
ATOM    870 HE22 GLN A  90       1.946   2.787   6.172  1.00 10.00      A   
ATOM    871  C   GLN A  90      -3.136   4.849   7.742  1.00 10.00      A   
ATOM    872  O   GLN A  90      -2.718   5.218   6.643  1.00 10.00      A   
ATOM    873  N   PHE A  91      -4.342   5.165   8.196  1.00 10.00      A   
ATOM    874  HN  PHE A  91      -4.610   4.869   9.092  1.00 10.00      A   
ATOM    875  CA  PHE A  91      -5.271   5.963   7.411  1.00 10.00      A   
ATOM    876  CB  PHE A  91      -6.702   5.440   7.569  1.00 10.00      A   
ATOM    877  CG  PHE A  91      -6.935   4.090   6.956  1.00 10.00      A   
ATOM    878  CD1 PHE A  91      -6.909   2.946   7.736  1.00 10.00      A   
ATOM    879  CD2 PHE A  91      -7.184   3.965   5.600  1.00 10.00      A   
ATOM    880  CE1 PHE A  91      -7.127   1.701   7.175  1.00 10.00      A   
ATOM    881  CE2 PHE A  91      -7.403   2.725   5.032  1.00 10.00      A   
ATOM    882  CZ  PHE A  91      -7.374   1.592   5.820  1.00 10.00      A   
ATOM    883  C   PHE A  91      -5.214   7.427   7.822  1.00 10.00      A   
ATOM    884  O   PHE A  91      -5.504   7.772   8.969  1.00 10.00      A   
ATOM    885  N   GLU A  92      -4.835   8.280   6.886  1.00 10.00      A   
ATOM    886  HN  GLU A  92      -4.606   7.943   5.993  1.00 10.00      A   
ATOM    887  CA  GLU A  92      -4.750   9.707   7.147  1.00 10.00      A   
ATOM    888  CB  GLU A  92      -3.586  10.334   6.377  1.00 10.00      A   
ATOM    889  CG  GLU A  92      -2.236   9.712   6.696  1.00 10.00      A   
ATOM    890  CD  GLU A  92      -1.070  10.542   6.203  1.00 10.00      A   
ATOM    891  OE1 GLU A  92      -0.647  10.356   5.038  1.00 10.00      A   
ATOM    892  OE2 GLU A  92      -0.557  11.372   6.986  1.00 10.00      A   
ATOM    893  C   GLU A  92      -6.066  10.388   6.790  1.00 10.00      A   
ATOM    894  O   GLU A  92      -6.581  10.232   5.681  1.00 10.00      A   
ATOM    895  N   ASN A  93      -6.609  11.144   7.736  1.00 10.00      A   
ATOM    896  HN  ASN A  93      -6.140  11.245   8.592  1.00 10.00      A   
ATOM    897  CA  ASN A  93      -7.873  11.839   7.532  1.00 10.00      A   
ATOM    898  CB  ASN A  93      -8.366  12.471   8.837  1.00 10.00      A   
ATOM    899  CG  ASN A  93      -9.698  13.191   8.698  1.00 10.00      A   
ATOM    900  OD1 ASN A  93     -10.450  12.962   7.751  1.00 10.00      A   
ATOM    901  ND2 ASN A  93      -9.999  14.065   9.651  1.00 10.00      A   
ATOM    902 HD21 ASN A  93      -9.352  14.196  10.381  1.00 10.00      A   
ATOM    903 HD22 ASN A  93     -10.854  14.540   9.594  1.00 10.00      A   
ATOM    904  C   ASN A  93      -7.753  12.894   6.441  1.00 10.00      A   
ATOM    905  O   ASN A  93      -7.056  13.897   6.602  1.00 10.00      A   
ATOM    906  N   GLY A  94      -8.428  12.650   5.328  1.00 10.00      A   
ATOM    907  HN  GLY A  94      -8.956  11.827   5.262  1.00 10.00      A   
ATOM    908  CA  GLY A  94      -8.402  13.581   4.223  1.00 10.00      A   
ATOM    909  C   GLY A  94      -7.505  13.128   3.090  1.00 10.00      A   
ATOM    910  O   GLY A  94      -7.498  13.737   2.020  1.00 10.00      A   
ATOM    911  N   ASN A  95      -6.748  12.059   3.306  1.00 10.00      A   
ATOM    912  HN  ASN A  95      -6.792  11.600   4.173  1.00 10.00      A   
ATOM    913  CA  ASN A  95      -5.853  11.556   2.271  1.00 10.00      A   
ATOM    914  CB  ASN A  95      -4.706  10.726   2.853  1.00 10.00      A   
ATOM    915  CG  ASN A  95      -3.563  10.548   1.869  1.00 10.00      A   
ATOM    916  OD1 ASN A  95      -3.750  10.619   0.651  1.00 10.00      A   
ATOM    917  ND2 ASN A  95      -2.365  10.324   2.382  1.00 10.00      A   
ATOM    918 HD21 ASN A  95      -2.274  10.284   3.360  1.00 10.00      A   
ATOM    919 HD22 ASN A  95      -1.616  10.209   1.762  1.00 10.00      A   
ATOM    920  C   ASN A  95      -6.616  10.760   1.218  1.00 10.00      A   
ATOM    921  O   ASN A  95      -6.655   9.528   1.251  1.00 10.00      A   
ATOM    922  N   ILE A  96      -7.230  11.478   0.291  1.00 10.00      A   
ATOM    923  HN  ILE A  96      -7.187  12.457   0.342  1.00 10.00      A   
ATOM    924  CA  ILE A  96      -7.986  10.862  -0.787  1.00 10.00      A   
ATOM    925  CB  ILE A  96      -9.284  11.645  -1.077  1.00 10.00      A   
ATOM    926  CG1 ILE A  96      -8.971  13.107  -1.412  1.00 10.00      A   
ATOM    927  CG2 ILE A  96     -10.235  11.554   0.111  1.00 10.00      A   
ATOM    928  CD1 ILE A  96     -10.187  13.930  -1.776  1.00 10.00      A   
ATOM    929  C   ILE A  96      -7.132  10.792  -2.050  1.00 10.00      A   
ATOM    930  O   ILE A  96      -7.613  10.457  -3.132  1.00 10.00      A   
ATOM    931  N   THR A  97      -5.858  11.115  -1.894  1.00 10.00      A   
ATOM    932  HN  THR A  97      -5.540  11.379  -1.006  1.00 10.00      A   
ATOM    933  CA  THR A  97      -4.915  11.103  -3.001  1.00 10.00      A   
ATOM    934  CB  THR A  97      -3.927  12.268  -2.859  1.00 10.00      A   
ATOM    935  OG1 THR A  97      -4.042  12.816  -1.536  1.00 10.00      A   
ATOM    936  HG1 THR A  97      -3.498  12.298  -0.929  1.00 10.00      A   
ATOM    937  CG2 THR A  97      -4.229  13.350  -3.884  1.00 10.00      A   
ATOM    938  C   THR A  97      -4.136   9.794  -3.051  1.00 10.00      A   
ATOM    939  O   THR A  97      -3.407   9.531  -4.007  1.00 10.00      A   
ATOM    940  N   GLY A  98      -4.277   8.981  -2.011  1.00 10.00      A   
ATOM    941  HN  GLY A  98      -4.863   9.245  -1.270  1.00 10.00      A   
ATOM    942  CA  GLY A  98      -3.583   7.708  -1.967  1.00 10.00      A   
ATOM    943  C   GLY A  98      -4.210   6.699  -2.908  1.00 10.00      A   
ATOM    944  O   GLY A  98      -5.418   6.760  -3.162  1.00 10.00      A   
ATOM    945  N   GLU A  99      -3.399   5.766  -3.414  1.00 10.00      A   
ATOM    946  HN  GLU A  99      -2.448   5.774  -3.165  1.00 10.00      A   
ATOM    947  CA  GLU A  99      -3.877   4.741  -4.342  1.00 10.00      A   
ATOM    948  CB  GLU A  99      -2.766   3.749  -4.695  1.00 10.00      A   
ATOM    949  CG  GLU A  99      -1.890   4.184  -5.858  1.00 10.00      A   
ATOM    950  CD  GLU A  99      -0.910   3.110  -6.282  1.00 10.00      A   
ATOM    951  OE1 GLU A  99       0.280   3.205  -5.907  1.00 10.00      A   
ATOM    952  OE2 GLU A  99      -1.324   2.163  -6.988  1.00 10.00      A   
ATOM    953  C   GLU A  99      -5.088   3.992  -3.799  1.00 10.00      A   
ATOM    954  O   GLU A  99      -5.948   3.564  -4.565  1.00 10.00      A   
ATOM    955  N   ASP A 100      -5.159   3.851  -2.479  1.00 10.00      A   
ATOM    956  HN  ASP A 100      -4.451   4.229  -1.920  1.00 10.00      A   
ATOM    957  CA  ASP A 100      -6.269   3.151  -1.843  1.00 10.00      A   
ATOM    958  CB  ASP A 100      -6.057   3.028  -0.333  1.00 10.00      A   
ATOM    959  CG  ASP A 100      -5.204   1.828   0.036  1.00 10.00      A   
ATOM    960  OD1 ASP A 100      -5.770   0.742   0.275  1.00 10.00      A   
ATOM    961  OD2 ASP A 100      -3.960   1.966   0.098  1.00 10.00      A   
ATOM    962  C   ASP A 100      -7.610   3.809  -2.164  1.00 10.00      A   
ATOM    963  O   ASP A 100      -8.494   3.169  -2.731  1.00 10.00      A   
ATOM    964  N   GLU A 101      -7.754   5.088  -1.824  1.00 10.00      A   
ATOM    965  HN  GLU A 101      -7.014   5.555  -1.380  1.00 10.00      A   
ATOM    966  CA  GLU A 101      -8.996   5.812  -2.100  1.00 10.00      A   
ATOM    967  CB  GLU A 101      -9.007   7.188  -1.415  1.00 10.00      A   
ATOM    968  CG  GLU A 101      -9.999   8.195  -2.001  1.00 10.00      A   
ATOM    969  CD  GLU A 101     -11.446   7.966  -1.585  1.00 10.00      A   
ATOM    970  OE1 GLU A 101     -11.980   6.861  -1.830  1.00 10.00      A   
ATOM    971  OE2 GLU A 101     -12.066   8.906  -1.036  1.00 10.00      A   
ATOM    972  C   GLU A 101      -9.221   5.946  -3.605  1.00 10.00      A   
ATOM    973  O   GLU A 101     -10.342   5.779  -4.087  1.00 10.00      A   
ATOM    974  N   VAL A 102      -8.147   6.227  -4.344  1.00 10.00      A   
ATOM    975  HN  VAL A 102      -7.275   6.340  -3.903  1.00 10.00      A   
ATOM    976  CA  VAL A 102      -8.238   6.375  -5.797  1.00 10.00      A   
ATOM    977  CB  VAL A 102      -6.859   6.662  -6.438  1.00 10.00      A   
ATOM    978  CG1 VAL A 102      -6.967   6.716  -7.957  1.00 10.00      A   
ATOM    979  CG2 VAL A 102      -6.283   7.965  -5.905  1.00 10.00      A   
ATOM    980  C   VAL A 102      -8.847   5.123  -6.424  1.00 10.00      A   
ATOM    981  O   VAL A 102      -9.794   5.206  -7.210  1.00 10.00      A   
ATOM    982  N   LEU A 103      -8.313   3.964  -6.061  1.00 10.00      A   
ATOM    983  HN  LEU A 103      -7.560   3.959  -5.427  1.00 10.00      A   
ATOM    984  CA  LEU A 103      -8.810   2.700  -6.583  1.00 10.00      A   
ATOM    985  CB  LEU A 103      -7.859   1.553  -6.222  1.00 10.00      A   
ATOM    986  CG  LEU A 103      -8.216   0.173  -6.778  1.00 10.00      A   
ATOM    987  CD1 LEU A 103      -8.165   0.173  -8.299  1.00 10.00      A   
ATOM    988  CD2 LEU A 103      -7.288  -0.888  -6.206  1.00 10.00      A   
ATOM    989  C   LEU A 103     -10.212   2.415  -6.053  1.00 10.00      A   
ATOM    990  O   LEU A 103     -11.090   1.991  -6.803  1.00 10.00      A   
ATOM    991  N   CYS A 104     -10.413   2.675  -4.765  1.00 10.00      A   
ATOM    992  HN  CYS A 104      -9.671   3.031  -4.228  1.00 10.00      A   
ATOM    993  CA  CYS A 104     -11.702   2.448  -4.119  1.00 10.00      A   
ATOM    994  CB  CYS A 104     -11.623   2.848  -2.643  1.00 10.00      A   
ATOM    995  SG  CYS A 104     -13.047   2.364  -1.645  1.00 10.00      A   
ATOM    996  HG  CYS A 104     -13.144   3.225  -0.639  1.00 10.00      A   
ATOM    997  C   CYS A 104     -12.806   3.232  -4.820  1.00 10.00      A   
ATOM    998  O   CYS A 104     -13.810   2.658  -5.250  1.00 10.00      A   
ATOM    999  N   SER A 105     -12.606   4.539  -4.957  1.00 10.00      A   
ATOM   1000  HN  SER A 105     -11.778   4.938  -4.603  1.00 10.00      A   
ATOM   1001  CA  SER A 105     -13.579   5.397  -5.614  1.00 10.00      A   
ATOM   1002  CB  SER A 105     -13.123   6.857  -5.569  1.00 10.00      A   
ATOM   1003  OG  SER A 105     -13.179   7.369  -4.247  1.00 10.00      A   
ATOM   1004  HG  SER A 105     -12.605   6.844  -3.664  1.00 10.00      A   
ATOM   1005  C   SER A 105     -13.824   4.957  -7.057  1.00 10.00      A   
ATOM   1006  O   SER A 105     -14.963   4.946  -7.520  1.00 10.00      A   
ATOM   1007  N   ARG A 106     -12.754   4.576  -7.751  1.00 10.00      A   
ATOM   1008  HN  ARG A 106     -11.872   4.594  -7.318  1.00 10.00      A   
ATOM   1009  CA  ARG A 106     -12.855   4.132  -9.137  1.00 10.00      A   
ATOM   1010  CB  ARG A 106     -11.464   3.864  -9.719  1.00 10.00      A   
ATOM   1011  CG  ARG A 106     -10.793   5.083 -10.336  1.00 10.00      A   
ATOM   1012  CD  ARG A 106      -9.283   4.905 -10.422  1.00 10.00      A   
ATOM   1013  NE  ARG A 106      -8.906   3.702 -11.164  1.00 10.00      A   
ATOM   1014  HE  ARG A 106      -9.521   3.400 -11.875  1.00 10.00      A   
ATOM   1015  CZ  ARG A 106      -7.795   2.998 -10.931  1.00 10.00      A   
ATOM   1016  NH1 ARG A 106      -6.950   3.378  -9.979  1.00 10.00      A   
ATOM   1017 HH11 ARG A 106      -6.079   2.828  -9.795  1.00 10.00      A   
ATOM   1018 HH12 ARG A 106      -7.151   4.225  -9.412  1.00 10.00      A   
ATOM   1019  NH2 ARG A 106      -7.532   1.916 -11.652  1.00 10.00      A   
ATOM   1020 HH21 ARG A 106      -6.663   1.364 -11.477  1.00 10.00      A   
ATOM   1021 HH22 ARG A 106      -8.196   1.608 -12.398  1.00 10.00      A   
ATOM   1022  C   ARG A 106     -13.722   2.882  -9.256  1.00 10.00      A   
ATOM   1023  O   ARG A 106     -14.615   2.814 -10.104  1.00 10.00      A   
ATOM   1024  N   ILE A 107     -13.466   1.904  -8.395  1.00 10.00      A   
ATOM   1025  HN  ILE A 107     -12.748   2.023  -7.730  1.00 10.00      A   
ATOM   1026  CA  ILE A 107     -14.224   0.659  -8.407  1.00 10.00      A   
ATOM   1027  CB  ILE A 107     -13.662  -0.365  -7.392  1.00 10.00      A   
ATOM   1028  CG1 ILE A 107     -12.212  -0.737  -7.728  1.00 10.00      A   
ATOM   1029  CG2 ILE A 107     -14.535  -1.613  -7.331  1.00 10.00      A   
ATOM   1030  CD1 ILE A 107     -12.038  -1.416  -9.070  1.00 10.00      A   
ATOM   1031  C   ILE A 107     -15.694   0.922  -8.092  1.00 10.00      A   
ATOM   1032  O   ILE A 107     -16.581   0.491  -8.828  1.00 10.00      A   
ATOM   1033  N   ILE A 108     -15.940   1.652  -7.011  1.00 10.00      A   
ATOM   1034  HN  ILE A 108     -15.183   1.992  -6.484  1.00 10.00      A   
ATOM   1035  CA  ILE A 108     -17.300   1.965  -6.585  1.00 10.00      A   
ATOM   1036  CB  ILE A 108     -17.319   2.710  -5.232  1.00 10.00      A   
ATOM   1037  CG1 ILE A 108     -16.697   1.828  -4.145  1.00 10.00      A   
ATOM   1038  CG2 ILE A 108     -18.740   3.103  -4.845  1.00 10.00      A   
ATOM   1039  CD1 ILE A 108     -16.469   2.540  -2.830  1.00 10.00      A   
ATOM   1040  C   ILE A 108     -18.067   2.758  -7.646  1.00 10.00      A   
ATOM   1041  O   ILE A 108     -19.204   2.421  -7.980  1.00 10.00      A   
ATOM   1042  N   GLU A 109     -17.441   3.794  -8.191  1.00 10.00      A   
ATOM   1043  HN  GLU A 109     -16.528   4.018  -7.894  1.00 10.00      A   
ATOM   1044  CA  GLU A 109     -18.081   4.614  -9.213  1.00 10.00      A   
ATOM   1045  CB  GLU A 109     -17.179   5.773  -9.641  1.00 10.00      A   
ATOM   1046  CG  GLU A 109     -17.690   6.519 -10.864  1.00 10.00      A   
ATOM   1047  CD  GLU A 109     -16.719   7.560 -11.369  1.00 10.00      A   
ATOM   1048  OE1 GLU A 109     -15.566   7.203 -11.687  1.00 10.00      A   
ATOM   1049  OE2 GLU A 109     -17.109   8.740 -11.454  1.00 10.00      A   
ATOM   1050  C   GLU A 109     -18.476   3.781 -10.431  1.00 10.00      A   
ATOM   1051  O   GLU A 109     -19.610   3.861 -10.906  1.00 10.00      A   
ATOM   1052  N   LYS A 110     -17.549   2.966 -10.912  1.00 10.00      A   
ATOM   1053  HN  LYS A 110     -16.671   2.921 -10.467  1.00 10.00      A   
ATOM   1054  CA  LYS A 110     -17.794   2.136 -12.085  1.00 10.00      A   
ATOM   1055  CB  LYS A 110     -16.491   1.557 -12.636  1.00 10.00      A   
ATOM   1056  CG  LYS A 110     -15.551   2.608 -13.204  1.00 10.00      A   
ATOM   1057  CD  LYS A 110     -14.392   1.975 -13.952  1.00 10.00      A   
ATOM   1058  CE  LYS A 110     -13.478   3.033 -14.550  1.00 10.00      A   
ATOM   1059  NZ  LYS A 110     -12.521   2.450 -15.526  1.00 10.00      A   
ATOM   1060  HZ1 LYS A 110     -11.947   3.201 -15.964  1.00 10.00      A   
ATOM   1061  HZ2 LYS A 110     -13.035   1.944 -16.276  1.00 10.00      A   
ATOM   1062  HZ3 LYS A 110     -11.884   1.779 -15.052  1.00 10.00      A   
ATOM   1063  C   LYS A 110     -18.823   1.035 -11.831  1.00 10.00      A   
ATOM   1064  O   LYS A 110     -19.501   0.587 -12.758  1.00 10.00      A   
ATOM   1065  N   SER A 111     -18.960   0.615 -10.583  1.00 10.00      A   
ATOM   1066  HN  SER A 111     -18.410   1.014  -9.875  1.00 10.00      A   
ATOM   1067  CA  SER A 111     -19.907  -0.434 -10.242  1.00 10.00      A   
ATOM   1068  CB  SER A 111     -19.422  -1.237  -9.031  1.00 10.00      A   
ATOM   1069  OG  SER A 111     -18.073  -1.647  -9.196  1.00 10.00      A   
ATOM   1070  HG  SER A 111     -17.488  -0.886  -9.054  1.00 10.00      A   
ATOM   1071  C   SER A 111     -21.313   0.117  -9.997  1.00 10.00      A   
ATOM   1072  O   SER A 111     -22.303  -0.584 -10.209  1.00 10.00      A   
ATOM   1073  N   VAL A 112     -21.409   1.374  -9.573  1.00 10.00      A   
ATOM   1074  HN  VAL A 112     -20.591   1.903  -9.433  1.00 10.00      A   
ATOM   1075  CA  VAL A 112     -22.710   1.968  -9.291  1.00 10.00      A   
ATOM   1076  CB  VAL A 112     -22.780   2.547  -7.858  1.00 10.00      A   
ATOM   1077  CG1 VAL A 112     -24.186   3.036  -7.540  1.00 10.00      A   
ATOM   1078  CG2 VAL A 112     -22.332   1.513  -6.833  1.00 10.00      A   
ATOM   1079  C   VAL A 112     -23.115   3.047 -10.304  1.00 10.00      A   
ATOM   1080  O   VAL A 112     -23.973   2.820 -11.159  1.00 10.00      A   
ATOM   1081  N   ARG A 113     -22.476   4.209 -10.219  1.00 10.00      A   
ATOM   1082  HN  ARG A 113     -21.759   4.308  -9.560  1.00 10.00      A   
ATOM   1083  CA  ARG A 113     -22.801   5.341 -11.087  1.00 10.00      A   
ATOM   1084  CB  ARG A 113     -22.085   6.615 -10.619  1.00 10.00      A   
ATOM   1085  CG  ARG A 113     -22.427   7.856 -11.434  1.00 10.00      A   
ATOM   1086  CD  ARG A 113     -21.983   9.132 -10.732  1.00 10.00      A   
ATOM   1087  NE  ARG A 113     -20.526   9.223 -10.606  1.00 10.00      A   
ATOM   1088  HE  ARG A 113     -19.983   8.735 -11.270  1.00 10.00      A   
ATOM   1089  CZ  ARG A 113     -19.900   9.934  -9.669  1.00 10.00      A   
ATOM   1090  NH1 ARG A 113     -20.597  10.626  -8.770  1.00 10.00      A   
ATOM   1091 HH11 ARG A 113     -21.643  10.621  -8.797  1.00 10.00      A   
ATOM   1092 HH12 ARG A 113     -20.103  11.182  -8.036  1.00 10.00      A   
ATOM   1093  NH2 ARG A 113     -18.574   9.968  -9.640  1.00 10.00      A   
ATOM   1094 HH21 ARG A 113     -18.013   9.440 -10.362  1.00 10.00      A   
ATOM   1095 HH22 ARG A 113     -18.078  10.515  -8.906  1.00 10.00      A   
ATOM   1096  C   ARG A 113     -22.535   5.083 -12.573  1.00 10.00      A   
ATOM   1097  O   ARG A 113     -23.401   5.336 -13.410  1.00 10.00      A   
ATOM   1098  N   ARG A 114     -21.356   4.561 -12.889  1.00 10.00      A   
ATOM   1099  HN  ARG A 114     -20.725   4.330 -12.167  1.00 10.00      A   
ATOM   1100  CA  ARG A 114     -20.965   4.316 -14.277  1.00 10.00      A   
ATOM   1101  CB  ARG A 114     -19.506   3.869 -14.348  1.00 10.00      A   
ATOM   1102  CG  ARG A 114     -18.730   4.435 -15.524  1.00 10.00      A   
ATOM   1103  CD  ARG A 114     -18.520   5.931 -15.375  1.00 10.00      A   
ATOM   1104  NE  ARG A 114     -17.657   6.466 -16.424  1.00 10.00      A   
ATOM   1105  HE  ARG A 114     -17.578   5.937 -17.256  1.00 10.00      A   
ATOM   1106  CZ  ARG A 114     -16.974   7.607 -16.319  1.00 10.00      A   
ATOM   1107  NH1 ARG A 114     -17.053   8.341 -15.209  1.00 10.00      A   
ATOM   1108 HH11 ARG A 114     -16.514   9.233 -15.132  1.00 10.00      A   
ATOM   1109 HH12 ARG A 114     -17.654   8.032 -14.413  1.00 10.00      A   
ATOM   1110  NH2 ARG A 114     -16.210   8.017 -17.323  1.00 10.00      A   
ATOM   1111 HH21 ARG A 114     -15.671   8.909 -17.242  1.00 10.00      A   
ATOM   1112 HH22 ARG A 114     -16.138   7.450 -18.197  1.00 10.00      A   
ATOM   1113  C   ARG A 114     -21.855   3.299 -14.993  1.00 10.00      A   
ATOM   1114  O   ARG A 114     -22.315   3.549 -16.109  1.00 10.00      A   
ATOM   1115  N   SER A 115     -22.102   2.162 -14.360  1.00 10.00      A   
ATOM   1116  HN  SER A 115     -21.736   2.018 -13.464  1.00 10.00      A   
ATOM   1117  CA  SER A 115     -22.916   1.119 -14.977  1.00 10.00      A   
ATOM   1118  CB  SER A 115     -22.559  -0.252 -14.404  1.00 10.00      A   
ATOM   1119  OG  SER A 115     -22.151  -0.140 -13.052  1.00 10.00      A   
ATOM   1120  HG  SER A 115     -21.185  -0.113 -13.007  1.00 10.00      A   
ATOM   1121  C   SER A 115     -24.417   1.389 -14.863  1.00 10.00      A   
ATOM   1122  O   SER A 115     -25.229   0.645 -15.412  1.00 10.00      A   
ATOM   1123  N   GLY A 116     -24.780   2.450 -14.154  1.00 10.00      A   
ATOM   1124  HN  GLY A 116     -24.091   3.005 -13.737  1.00 10.00      A   
ATOM   1125  CA  GLY A 116     -26.179   2.793 -13.991  1.00 10.00      A   
ATOM   1126  C   GLY A 116     -26.913   1.813 -13.098  1.00 10.00      A   
ATOM   1127  O   GLY A 116     -27.683   0.981 -13.574  1.00 10.00      A   
ATOM   1128  N   ALA A 117     -26.653   1.887 -11.803  1.00 10.00      A   
ATOM   1129  HN  ALA A 117     -26.002   2.552 -11.480  1.00 10.00      A   
ATOM   1130  CA  ALA A 117     -27.304   1.003 -10.848  1.00 10.00      A   
ATOM   1131  CB  ALA A 117     -26.350   0.641  -9.719  1.00 10.00      A   
ATOM   1132  C   ALA A 117     -28.567   1.653 -10.298  1.00 10.00      A   
ATOM   1133  O   ALA A 117     -29.477   0.968  -9.825  1.00 10.00      A   
ATOM   1134  N   LEU A 118     -28.622   2.973 -10.384  1.00 10.00      A   
ATOM   1135  HN  LEU A 118     -27.873   3.457 -10.795  1.00 10.00      A   
ATOM   1136  CA  LEU A 118     -29.764   3.729  -9.895  1.00 10.00      A   
ATOM   1137  CB  LEU A 118     -29.343   4.612  -8.718  1.00 10.00      A   
ATOM   1138  CG  LEU A 118     -30.467   5.352  -7.989  1.00 10.00      A   
ATOM   1139  CD1 LEU A 118     -31.230   4.406  -7.075  1.00 10.00      A   
ATOM   1140  CD2 LEU A 118     -29.914   6.530  -7.205  1.00 10.00      A   
ATOM   1141  C   LEU A 118     -30.344   4.600 -11.003  1.00 10.00      A   
ATOM   1142  O   LEU A 118     -29.605   5.153 -11.820  1.00 10.00      A   
ATOM   1143  N   ASP A 119     -31.665   4.706 -11.033  1.00 10.00      A   
ATOM   1144  HN  ASP A 119     -32.199   4.224 -10.361  1.00 10.00      A   
ATOM   1145  CA  ASP A 119     -32.349   5.521 -12.028  1.00 10.00      A   
ATOM   1146  CB  ASP A 119     -33.834   5.145 -12.106  1.00 10.00      A   
ATOM   1147  CG  ASP A 119     -34.699   6.241 -12.705  1.00 10.00      A   
ATOM   1148  OD1 ASP A 119     -35.638   6.702 -12.021  1.00 10.00      A   
ATOM   1149  OD2 ASP A 119     -34.446   6.645 -13.859  1.00 10.00      A   
ATOM   1150  C   ASP A 119     -32.194   6.997 -11.686  1.00 10.00      A   
ATOM   1151  O   ASP A 119     -32.660   7.456 -10.643  1.00 10.00      A   
ATOM   1152  N   VAL A 120     -31.519   7.731 -12.556  1.00 10.00      A   
ATOM   1153  HN  VAL A 120     -31.152   7.303 -13.361  1.00 10.00      A   
ATOM   1154  CA  VAL A 120     -31.299   9.154 -12.338  1.00 10.00      A   
ATOM   1155  CB  VAL A 120     -29.855   9.579 -12.669  1.00 10.00      A   
ATOM   1156  CG1 VAL A 120     -28.883   8.992 -11.657  1.00 10.00      A   
ATOM   1157  CG2 VAL A 120     -29.479   9.161 -14.080  1.00 10.00      A   
ATOM   1158  C   VAL A 120     -32.279  10.005 -13.134  1.00 10.00      A   
ATOM   1159  O   VAL A 120     -32.367  11.218 -12.932  1.00 10.00      A   
ATOM   1160  N   GLU A 121     -33.022   9.369 -14.029  1.00 10.00      A   
ATOM   1161  HN  GLU A 121     -32.926   8.397 -14.129  1.00 10.00      A   
ATOM   1162  CA  GLU A 121     -33.993  10.077 -14.853  1.00 10.00      A   
ATOM   1163  CB  GLU A 121     -34.425   9.213 -16.037  1.00 10.00      A   
ATOM   1164  CG  GLU A 121     -33.274   8.625 -16.836  1.00 10.00      A   
ATOM   1165  CD  GLU A 121     -33.744   7.600 -17.844  1.00 10.00      A   
ATOM   1166  OE1 GLU A 121     -34.587   6.751 -17.484  1.00 10.00      A   
ATOM   1167  OE2 GLU A 121     -33.277   7.637 -19.000  1.00 10.00      A   
ATOM   1168  C   GLU A 121     -35.209  10.449 -14.016  1.00 10.00      A   
ATOM   1169  O   GLU A 121     -35.715  11.573 -14.090  1.00 10.00      A   
ATOM   1170  N   GLY A 122     -35.659   9.502 -13.200  1.00 10.00      A   
ATOM   1171  HN  GLY A 122     -35.208   8.626 -13.181  1.00 10.00      A   
ATOM   1172  CA  GLY A 122     -36.807   9.733 -12.343  1.00 10.00      A   
ATOM   1173  C   GLY A 122     -36.492  10.693 -11.213  1.00 10.00      A   
ATOM   1174  O   GLY A 122     -37.375  11.073 -10.444  1.00 10.00      A   
ATOM   1175  N   LEU A 123     -35.229  11.087 -11.116  1.00 10.00      A   
ATOM   1176  HN  LEU A 123     -34.573  10.741 -11.759  1.00 10.00      A   
ATOM   1177  CA  LEU A 123     -34.790  12.012 -10.081  1.00 10.00      A   
ATOM   1178  CB  LEU A 123     -33.322  11.771  -9.721  1.00 10.00      A   
ATOM   1179  CG  LEU A 123     -32.984  10.413  -9.104  1.00 10.00      A   
ATOM   1180  CD1 LEU A 123     -31.487  10.292  -8.873  1.00 10.00      A   
ATOM   1181  CD2 LEU A 123     -33.742  10.206  -7.803  1.00 10.00      A   
ATOM   1182  C   LEU A 123     -34.987  13.459 -10.522  1.00 10.00      A   
ATOM   1183  O   LEU A 123     -34.877  14.382  -9.719  1.00 10.00      A   
ATOM   1184  N   CYS A 124     -35.272  13.655 -11.798  1.00 10.00      A   
ATOM   1185  HN  CYS A 124     -35.357  12.883 -12.398  1.00 10.00      A   
ATOM   1186  CA  CYS A 124     -35.482  14.994 -12.324  1.00 10.00      A   
ATOM   1187  CB  CYS A 124     -34.949  15.109 -13.756  1.00 10.00      A   
ATOM   1188  SG  CYS A 124     -34.846  16.806 -14.373  1.00 10.00      A   
ATOM   1189  HG  CYS A 124     -34.018  16.820 -15.410  1.00 10.00      A   
ATOM   1190  C   CYS A 124     -36.963  15.348 -12.275  1.00 10.00      A   
ATOM   1191  O   CYS A 124     -37.760  14.826 -13.056  1.00 10.00      A   
ATOM   1192  N   ILE A 125     -37.333  16.211 -11.337  1.00 10.00      A   
ATOM   1193  HN  ILE A 125     -36.659  16.575 -10.725  1.00 10.00      A   
ATOM   1194  CA  ILE A 125     -38.725  16.623 -11.192  1.00 10.00      A   
ATOM   1195  CB  ILE A 125     -39.043  17.158  -9.778  1.00 10.00      A   
ATOM   1196  CG1 ILE A 125     -38.022  18.213  -9.341  1.00 10.00      A   
ATOM   1197  CG2 ILE A 125     -39.098  16.013  -8.776  1.00 10.00      A   
ATOM   1198  CD1 ILE A 125     -38.428  18.983  -8.101  1.00 10.00      A   
ATOM   1199  C   ILE A 125     -39.113  17.653 -12.247  1.00 10.00      A   
ATOM   1200  O   ILE A 125     -40.224  17.621 -12.775  1.00 10.00      A   
ATOM   1201  N   VAL A 126     -38.191  18.562 -12.554  1.00 10.00      A   
ATOM   1202  HN  VAL A 126     -37.315  18.529 -12.103  1.00 10.00      A   
ATOM   1203  CA  VAL A 126     -38.430  19.598 -13.554  1.00 10.00      A   
ATOM   1204  CB  VAL A 126     -38.653  20.993 -12.927  1.00 10.00      A   
ATOM   1205  CG1 VAL A 126     -39.282  21.936 -13.941  1.00 10.00      A   
ATOM   1206  CG2 VAL A 126     -39.511  20.910 -11.673  1.00 10.00      A   
ATOM   1207  C   VAL A 126     -37.242  19.663 -14.503  1.00 10.00      A   
ATOM   1208  O   VAL A 126     -36.179  20.178 -14.143  1.00 10.00      A   
ATOM   1209  N   ALA A 127     -37.435  19.130 -15.701  1.00 10.00      A   
ATOM   1210  HN  ALA A 127     -38.315  18.746 -15.906  1.00 10.00      A   
ATOM   1211  CA  ALA A 127     -36.396  19.084 -16.723  1.00 10.00      A   
ATOM   1212  CB  ALA A 127     -36.951  18.520 -18.021  1.00 10.00      A   
ATOM   1213  C   ALA A 127     -35.734  20.435 -16.967  1.00 10.00      A   
ATOM   1214  O   ALA A 127     -36.380  21.393 -17.394  1.00 10.00      A   
ATOM   1215  N   GLY A 128     -34.439  20.499 -16.679  1.00 10.00      A   
ATOM   1216  HN  GLY A 128     -33.992  19.700 -16.325  1.00 10.00      A   
ATOM   1217  CA  GLY A 128     -33.677  21.713 -16.888  1.00 10.00      A   
ATOM   1218  C   GLY A 128     -33.863  22.755 -15.803  1.00 10.00      A   
ATOM   1219  O   GLY A 128     -33.286  23.837 -15.879  1.00 10.00      A   
ATOM   1220  N   SER A 129     -34.649  22.444 -14.785  1.00 10.00      A   
ATOM   1221  HN  SER A 129     -35.078  21.561 -14.753  1.00 10.00      A   
ATOM   1222  CA  SER A 129     -34.886  23.400 -13.714  1.00 10.00      A   
ATOM   1223  CB  SER A 129     -36.338  23.877 -13.726  1.00 10.00      A   
ATOM   1224  OG  SER A 129     -36.716  24.325 -15.019  1.00 10.00      A   
ATOM   1225  HG  SER A 129     -36.059  24.029 -15.663  1.00 10.00      A   
ATOM   1226  C   SER A 129     -34.500  22.863 -12.336  1.00 10.00      A   
ATOM   1227  O   SER A 129     -33.661  23.450 -11.653  1.00 10.00      A   
ATOM   1228  N   LYS A 130     -35.099  21.748 -11.929  1.00 10.00      A   
ATOM   1229  HN  LYS A 130     -35.729  21.290 -12.528  1.00 10.00      A   
ATOM   1230  CA  LYS A 130     -34.819  21.171 -10.617  1.00 10.00      A   
ATOM   1231  CB  LYS A 130     -35.898  21.582  -9.608  1.00 10.00      A   
ATOM   1232  CG  LYS A 130     -36.002  23.079  -9.362  1.00 10.00      A   
ATOM   1233  CD  LYS A 130     -34.771  23.613  -8.646  1.00 10.00      A   
ATOM   1234  CE  LYS A 130     -34.837  25.122  -8.513  1.00 10.00      A   
ATOM   1235  NZ  LYS A 130     -33.713  25.661  -7.707  1.00 10.00      A   
ATOM   1236  HZ1 LYS A 130     -33.887  26.660  -7.474  1.00 10.00      A   
ATOM   1237  HZ2 LYS A 130     -32.822  25.593  -8.239  1.00 10.00      A   
ATOM   1238  HZ3 LYS A 130     -33.613  25.124  -6.821  1.00 10.00      A   
ATOM   1239  C   LYS A 130     -34.728  19.651 -10.678  1.00 10.00      A   
ATOM   1240  O   LYS A 130     -35.461  19.005 -11.428  1.00 10.00      A   
ATOM   1241  N   CYS A 131     -33.828  19.090  -9.883  1.00 10.00      A   
ATOM   1242  HN  CYS A 131     -33.268  19.663  -9.310  1.00 10.00      A   
ATOM   1243  CA  CYS A 131     -33.638  17.648  -9.832  1.00 10.00      A   
ATOM   1244  CB  CYS A 131     -32.557  17.226 -10.827  1.00 10.00      A   
ATOM   1245  SG  CYS A 131     -30.913  17.881 -10.454  1.00 10.00      A   
ATOM   1246  HG  CYS A 131     -31.066  19.059  -9.860  1.00 10.00      A   
ATOM   1247  C   CYS A 131     -33.232  17.220  -8.425  1.00 10.00      A   
ATOM   1248  O   CYS A 131     -32.931  18.060  -7.573  1.00 10.00      A   
ATOM   1249  N   TRP A 132     -33.248  15.920  -8.179  1.00 10.00      A   
ATOM   1250  HN  TRP A 132     -33.540  15.302  -8.883  1.00 10.00      A   
ATOM   1251  CA  TRP A 132     -32.863  15.382  -6.886  1.00 10.00      A   
ATOM   1252  CB  TRP A 132     -33.634  14.093  -6.590  1.00 10.00      A   
ATOM   1253  CG  TRP A 132     -35.025  14.307  -6.081  1.00 10.00      A   
ATOM   1254  CD1 TRP A 132     -36.188  14.165  -6.781  1.00 10.00      A   
ATOM   1255  CD2 TRP A 132     -35.400  14.693  -4.754  1.00 10.00      A   
ATOM   1256  NE1 TRP A 132     -37.264  14.430  -5.968  1.00 10.00      A   
ATOM   1257  HE1 TRP A 132     -38.211  14.389  -6.236  1.00 10.00      A   
ATOM   1258  CE2 TRP A 132     -36.805  14.761  -4.721  1.00 10.00      A   
ATOM   1259  CE3 TRP A 132     -34.684  14.987  -3.589  1.00 10.00      A   
ATOM   1260  CZ2 TRP A 132     -37.507  15.109  -3.570  1.00 10.00      A   
ATOM   1261  CZ3 TRP A 132     -35.383  15.333  -2.449  1.00 10.00      A   
ATOM   1262  CH2 TRP A 132     -36.780  15.391  -2.448  1.00 10.00      A   
ATOM   1263  C   TRP A 132     -31.369  15.090  -6.854  1.00 10.00      A   
ATOM   1264  O   TRP A 132     -30.846  14.388  -7.723  1.00 10.00      A   
ATOM   1265  N   ALA A 133     -30.685  15.651  -5.870  1.00 10.00      A   
ATOM   1266  HN  ALA A 133     -31.155  16.239  -5.235  1.00 10.00      A   
ATOM   1267  CA  ALA A 133     -29.256  15.430  -5.709  1.00 10.00      A   
ATOM   1268  CB  ALA A 133     -28.552  16.727  -5.346  1.00 10.00      A   
ATOM   1269  C   ALA A 133     -29.017  14.375  -4.638  1.00 10.00      A   
ATOM   1270  O   ALA A 133     -29.127  14.654  -3.444  1.00 10.00      A   
ATOM   1271  N   VAL A 134     -28.703  13.164  -5.067  1.00 10.00      A   
ATOM   1272  HN  VAL A 134     -28.618  13.005  -6.036  1.00 10.00      A   
ATOM   1273  CA  VAL A 134     -28.467  12.061  -4.145  1.00 10.00      A   
ATOM   1274  CB  VAL A 134     -28.982  10.723  -4.721  1.00 10.00      A   
ATOM   1275  CG1 VAL A 134     -29.122   9.681  -3.624  1.00 10.00      A   
ATOM   1276  CG2 VAL A 134     -30.310  10.923  -5.438  1.00 10.00      A   
ATOM   1277  C   VAL A 134     -26.985  11.936  -3.792  1.00 10.00      A   
ATOM   1278  O   VAL A 134     -26.110  12.020  -4.662  1.00 10.00      A   
ATOM   1279  N   ARG A 135     -26.709  11.749  -2.510  1.00 10.00      A   
ATOM   1280  HN  ARG A 135     -27.450  11.702  -1.863  1.00 10.00      A   
ATOM   1281  CA  ARG A 135     -25.342  11.612  -2.033  1.00 10.00      A   
ATOM   1282  CB  ARG A 135     -24.956  12.808  -1.158  1.00 10.00      A   
ATOM   1283  CG  ARG A 135     -23.616  12.644  -0.453  1.00 10.00      A   
ATOM   1284  CD  ARG A 135     -23.603  13.345   0.895  1.00 10.00      A   
ATOM   1285  NE  ARG A 135     -22.421  12.986   1.681  1.00 10.00      A   
ATOM   1286  HE  ARG A 135     -22.231  12.030   1.796  1.00 10.00      A   
ATOM   1287  CZ  ARG A 135     -21.604  13.877   2.244  1.00 10.00      A   
ATOM   1288  NH1 ARG A 135     -21.844  15.175   2.111  1.00 10.00      A   
ATOM   1289 HH11 ARG A 135     -21.207  15.874   2.548  1.00 10.00      A   
ATOM   1290 HH12 ARG A 135     -22.673  15.505   1.567  1.00 10.00      A   
ATOM   1291  NH2 ARG A 135     -20.554  13.470   2.953  1.00 10.00      A   
ATOM   1292 HH21 ARG A 135     -20.360  12.442   3.081  1.00 10.00      A   
ATOM   1293 HH22 ARG A 135     -19.917  14.170   3.388  1.00 10.00      A   
ATOM   1294  C   ARG A 135     -25.155  10.325  -1.237  1.00 10.00      A   
ATOM   1295  O   ARG A 135     -25.892  10.062  -0.282  1.00 10.00      A   
ATOM   1296  N   ALA A 136     -24.165   9.535  -1.632  1.00 10.00      A   
ATOM   1297  HN  ALA A 136     -23.632   9.794  -2.416  1.00 10.00      A   
ATOM   1298  CA  ALA A 136     -23.846   8.292  -0.948  1.00 10.00      A   
ATOM   1299  CB  ALA A 136     -23.484   7.209  -1.956  1.00 10.00      A   
ATOM   1300  C   ALA A 136     -22.687   8.533   0.010  1.00 10.00      A   
ATOM   1301  O   ALA A 136     -21.526   8.568  -0.400  1.00 10.00      A   
ATOM   1302  N   ASP A 137     -23.006   8.736   1.277  1.00 10.00      A   
ATOM   1303  HN  ASP A 137     -23.949   8.710   1.542  1.00 10.00      A   
ATOM   1304  CA  ASP A 137     -21.987   8.989   2.289  1.00 10.00      A   
ATOM   1305  CB  ASP A 137     -22.513   9.966   3.340  1.00 10.00      A   
ATOM   1306  CG  ASP A 137     -21.404  10.620   4.137  1.00 10.00      A   
ATOM   1307  OD1 ASP A 137     -20.314  10.842   3.569  1.00 10.00      A   
ATOM   1308  OD2 ASP A 137     -21.624  10.937   5.325  1.00 10.00      A   
ATOM   1309  C   ASP A 137     -21.553   7.694   2.959  1.00 10.00      A   
ATOM   1310  O   ASP A 137     -22.341   7.056   3.659  1.00 10.00      A   
ATOM   1311  N   VAL A 138     -20.304   7.310   2.745  1.00 10.00      A   
ATOM   1312  HN  VAL A 138     -19.718   7.872   2.188  1.00 10.00      A   
ATOM   1313  CA  VAL A 138     -19.765   6.086   3.322  1.00 10.00      A   
ATOM   1314  CB  VAL A 138     -19.142   5.173   2.241  1.00 10.00      A   
ATOM   1315  CG1 VAL A 138     -18.804   3.809   2.820  1.00 10.00      A   
ATOM   1316  CG2 VAL A 138     -20.069   5.033   1.043  1.00 10.00      A   
ATOM   1317  C   VAL A 138     -18.709   6.412   4.376  1.00 10.00      A   
ATOM   1318  O   VAL A 138     -17.822   7.233   4.145  1.00 10.00      A   
ATOM   1319  N   HIS A 139     -18.822   5.780   5.538  1.00 10.00      A   
ATOM   1320  HN  HIS A 139     -19.560   5.140   5.667  1.00 10.00      A   
ATOM   1321  CA  HIS A 139     -17.880   6.001   6.629  1.00 10.00      A   
ATOM   1322  CB  HIS A 139     -18.577   6.640   7.835  1.00 10.00      A   
ATOM   1323  CG  HIS A 139     -19.001   8.057   7.623  1.00 10.00      A   
ATOM   1324  ND1 HIS A 139     -18.415   9.128   8.264  1.00 10.00      A   
ATOM   1325  HD1 HIS A 139     -17.678   9.077   8.913  1.00 10.00      A   
ATOM   1326  CD2 HIS A 139     -19.964   8.579   6.832  1.00 10.00      A   
ATOM   1327  CE1 HIS A 139     -18.999  10.244   7.874  1.00 10.00      A   
ATOM   1328  NE2 HIS A 139     -19.939   9.935   7.005  1.00 10.00      A   
ATOM   1329  HE2 HIS A 139     -20.526  10.583   6.537  1.00 10.00      A   
ATOM   1330  C   HIS A 139     -17.235   4.694   7.060  1.00 10.00      A   
ATOM   1331  O   HIS A 139     -17.924   3.703   7.320  1.00 10.00      A   
ATOM   1332  N   PHE A 140     -15.914   4.699   7.139  1.00 10.00      A   
ATOM   1333  HN  PHE A 140     -15.424   5.518   6.919  1.00 10.00      A   
ATOM   1334  CA  PHE A 140     -15.166   3.520   7.546  1.00 10.00      A   
ATOM   1335  CB  PHE A 140     -13.851   3.423   6.767  1.00 10.00      A   
ATOM   1336  CG  PHE A 140     -14.024   3.368   5.275  1.00 10.00      A   
ATOM   1337  CD1 PHE A 140     -13.898   4.513   4.505  1.00 10.00      A   
ATOM   1338  CD2 PHE A 140     -14.314   2.170   4.644  1.00 10.00      A   
ATOM   1339  CE1 PHE A 140     -14.059   4.463   3.134  1.00 10.00      A   
ATOM   1340  CE2 PHE A 140     -14.474   2.113   3.274  1.00 10.00      A   
ATOM   1341  CZ  PHE A 140     -14.348   3.261   2.516  1.00 10.00      A   
ATOM   1342  C   PHE A 140     -14.884   3.576   9.041  1.00 10.00      A   
ATOM   1343  O   PHE A 140     -13.970   4.272   9.485  1.00 10.00      A   
ATOM   1344  N   LEU A 141     -15.684   2.858   9.817  1.00 10.00      A   
ATOM   1345  HN  LEU A 141     -16.396   2.322   9.407  1.00 10.00      A   
ATOM   1346  CA  LEU A 141     -15.521   2.841  11.266  1.00 10.00      A   
ATOM   1347  CB  LEU A 141     -16.824   2.411  11.949  1.00 10.00      A   
ATOM   1348  CG  LEU A 141     -16.834   2.451  13.480  1.00 10.00      A   
ATOM   1349  CD1 LEU A 141     -16.717   3.882  13.983  1.00 10.00      A   
ATOM   1350  CD2 LEU A 141     -18.091   1.793  14.024  1.00 10.00      A   
ATOM   1351  C   LEU A 141     -14.383   1.914  11.676  1.00 10.00      A   
ATOM   1352  O   LEU A 141     -13.604   2.224  12.578  1.00 10.00      A   
ATOM   1353  N   ASP A 142     -14.293   0.776  11.007  1.00 10.00      A   
ATOM   1354  HN  ASP A 142     -14.940   0.590  10.292  1.00 10.00      A   
ATOM   1355  CA  ASP A 142     -13.255  -0.206  11.301  1.00 10.00      A   
ATOM   1356  CB  ASP A 142     -13.746  -1.183  12.375  1.00 10.00      A   
ATOM   1357  CG  ASP A 142     -12.620  -1.810  13.172  1.00 10.00      A   
ATOM   1358  OD1 ASP A 142     -11.478  -1.845  12.676  1.00 10.00      A   
ATOM   1359  OD2 ASP A 142     -12.878  -2.272  14.308  1.00 10.00      A   
ATOM   1360  C   ASP A 142     -12.881  -0.973  10.038  1.00 10.00      A   
ATOM   1361  O   ASP A 142     -13.743  -1.583   9.402  1.00 10.00      A   
ATOM   1362  N   CYS A 143     -11.606  -0.934   9.673  1.00 10.00      A   
ATOM   1363  HN  CYS A 143     -10.967  -0.434  10.222  1.00 10.00      A   
ATOM   1364  CA  CYS A 143     -11.129  -1.625   8.480  1.00 10.00      A   
ATOM   1365  CB  CYS A 143     -10.268  -0.690   7.623  1.00 10.00      A   
ATOM   1366  SG  CYS A 143     -11.126   0.774   6.994  1.00 10.00      A   
ATOM   1367  HG  CYS A 143     -12.376   0.429   6.720  1.00 10.00      A   
ATOM   1368  C   CYS A 143     -10.322  -2.867   8.846  1.00 10.00      A   
ATOM   1369  O   CYS A 143      -9.362  -2.789   9.615  1.00 10.00      A   
ATOM   1370  N   ASP A 144     -10.720  -4.006   8.295  1.00 10.00      A   
ATOM   1371  HN  ASP A 144     -11.501  -4.001   7.699  1.00 10.00      A   
ATOM   1372  CA  ASP A 144     -10.032  -5.269   8.548  1.00 10.00      A   
ATOM   1373  CB  ASP A 144     -10.718  -6.047   9.680  1.00 10.00      A   
ATOM   1374  CG  ASP A 144      -9.898  -7.225  10.181  1.00 10.00      A   
ATOM   1375  OD1 ASP A 144      -8.684  -7.055  10.417  1.00 10.00      A   
ATOM   1376  OD2 ASP A 144     -10.472  -8.324  10.360  1.00 10.00      A   
ATOM   1377  C   ASP A 144      -9.986  -6.102   7.271  1.00 10.00      A   
ATOM   1378  O   ASP A 144     -10.134  -7.323   7.299  1.00 10.00      A   
ATOM   1379  N   GLY A 145      -9.782  -5.427   6.145  1.00 10.00      A   
ATOM   1380  HN  GLY A 145      -9.669  -4.454   6.178  1.00 10.00      A   
ATOM   1381  CA  GLY A 145      -9.717  -6.115   4.870  1.00 10.00      A   
ATOM   1382  C   GLY A 145     -11.061  -6.187   4.176  1.00 10.00      A   
ATOM   1383  O   GLY A 145     -12.101  -6.326   4.827  1.00 10.00      A   
ATOM   1384  N   GLY A 146     -11.045  -6.079   2.854  1.00 10.00      A   
ATOM   1385  HN  GLY A 146     -10.185  -5.954   2.392  1.00 10.00      A   
ATOM   1386  CA  GLY A 146     -12.275  -6.142   2.086  1.00 10.00      A   
ATOM   1387  C   GLY A 146     -13.147  -4.919   2.291  1.00 10.00      A   
ATOM   1388  O   GLY A 146     -14.373  -5.022   2.368  1.00 10.00      A   
ATOM   1389  N   PHE A 147     -12.516  -3.754   2.372  1.00 10.00      A   
ATOM   1390  HN  PHE A 147     -11.538  -3.732   2.292  1.00 10.00      A   
ATOM   1391  CA  PHE A 147     -13.241  -2.506   2.577  1.00 10.00      A   
ATOM   1392  CB  PHE A 147     -12.299  -1.372   3.003  1.00 10.00      A   
ATOM   1393  CG  PHE A 147     -11.249  -1.000   1.989  1.00 10.00      A   
ATOM   1394  CD1 PHE A 147     -11.370   0.159   1.243  1.00 10.00      A   
ATOM   1395  CD2 PHE A 147     -10.138  -1.804   1.791  1.00 10.00      A   
ATOM   1396  CE1 PHE A 147     -10.404   0.511   0.320  1.00 10.00      A   
ATOM   1397  CE2 PHE A 147      -9.171  -1.460   0.869  1.00 10.00      A   
ATOM   1398  CZ  PHE A 147      -9.302  -0.300   0.133  1.00 10.00      A   
ATOM   1399  C   PHE A 147     -14.054  -2.115   1.343  1.00 10.00      A   
ATOM   1400  O   PHE A 147     -15.108  -1.487   1.457  1.00 10.00      A   
ATOM   1401  N   ILE A 148     -13.573  -2.505   0.167  1.00 10.00      A   
ATOM   1402  HN  ILE A 148     -12.736  -3.019   0.137  1.00 10.00      A   
ATOM   1403  CA  ILE A 148     -14.265  -2.191  -1.081  1.00 10.00      A   
ATOM   1404  CB  ILE A 148     -13.389  -2.490  -2.319  1.00 10.00      A   
ATOM   1405  CG1 ILE A 148     -12.035  -1.785  -2.210  1.00 10.00      A   
ATOM   1406  CG2 ILE A 148     -14.103  -2.076  -3.598  1.00 10.00      A   
ATOM   1407  CD1 ILE A 148     -11.038  -2.206  -3.268  1.00 10.00      A   
ATOM   1408  C   ILE A 148     -15.558  -2.996  -1.178  1.00 10.00      A   
ATOM   1409  O   ILE A 148     -16.621  -2.457  -1.493  1.00 10.00      A   
ATOM   1410  N   ASP A 149     -15.451  -4.286  -0.877  1.00 10.00      A   
ATOM   1411  HN  ASP A 149     -14.571  -4.642  -0.616  1.00 10.00      A   
ATOM   1412  CA  ASP A 149     -16.590  -5.200  -0.923  1.00 10.00      A   
ATOM   1413  CB  ASP A 149     -16.165  -6.605  -0.470  1.00 10.00      A   
ATOM   1414  CG  ASP A 149     -14.844  -7.056  -1.064  1.00 10.00      A   
ATOM   1415  OD1 ASP A 149     -14.844  -7.970  -1.915  1.00 10.00      A   
ATOM   1416  OD2 ASP A 149     -13.795  -6.492  -0.684  1.00 10.00      A   
ATOM   1417  C   ASP A 149     -17.712  -4.697  -0.026  1.00 10.00      A   
ATOM   1418  O   ASP A 149     -18.868  -4.612  -0.444  1.00 10.00      A   
ATOM   1419  N   ALA A 150     -17.354  -4.336   1.201  1.00 10.00      A   
ATOM   1420  HN  ALA A 150     -16.411  -4.415   1.465  1.00 10.00      A   
ATOM   1421  CA  ALA A 150     -18.320  -3.837   2.171  1.00 10.00      A   
ATOM   1422  CB  ALA A 150     -17.648  -3.616   3.516  1.00 10.00      A   
ATOM   1423  C   ALA A 150     -18.980  -2.550   1.688  1.00 10.00      A   
ATOM   1424  O   ALA A 150     -20.182  -2.354   1.870  1.00 10.00      A   
ATOM   1425  N   SER A 151     -18.192  -1.686   1.059  1.00 10.00      A   
ATOM   1426  HN  SER A 151     -17.246  -1.908   0.931  1.00 10.00      A   
ATOM   1427  CA  SER A 151     -18.693  -0.416   0.556  1.00 10.00      A   
ATOM   1428  CB  SER A 151     -17.540   0.453   0.061  1.00 10.00      A   
ATOM   1429  OG  SER A 151     -16.631   0.715   1.116  1.00 10.00      A   
ATOM   1430  HG  SER A 151     -16.007  -0.018   1.192  1.00 10.00      A   
ATOM   1431  C   SER A 151     -19.742  -0.611  -0.536  1.00 10.00      A   
ATOM   1432  O   SER A 151     -20.752   0.094  -0.562  1.00 10.00      A   
ATOM   1433  N   CYS A 152     -19.512  -1.577  -1.420  1.00 10.00      A   
ATOM   1434  HN  CYS A 152     -18.688  -2.111  -1.346  1.00 10.00      A   
ATOM   1435  CA  CYS A 152     -20.449  -1.860  -2.502  1.00 10.00      A   
ATOM   1436  C   CYS A 152     -21.829  -2.203  -1.945  1.00 10.00      A   
ATOM   1437  O   CYS A 152     -22.851  -1.720  -2.437  1.00 10.00      A   
ATOM   1438  CB  CYS A 152     -19.938  -3.014  -3.369  1.00 10.00      A   
ATOM   1439  SG  CYS A 152     -18.389  -2.670  -4.266  1.00 10.00      A   
ATOM   1440  N   ILE A 153     -21.842  -3.025  -0.903  1.00 10.00      A   
ATOM   1441  HN  ILE A 153     -20.990  -3.361  -0.550  1.00 10.00      A   
ATOM   1442  CA  ILE A 153     -23.084  -3.441  -0.268  1.00 10.00      A   
ATOM   1443  CB  ILE A 153     -22.844  -4.617   0.701  1.00 10.00      A   
ATOM   1444  CG1 ILE A 153     -22.068  -5.731  -0.009  1.00 10.00      A   
ATOM   1445  CG2 ILE A 153     -24.165  -5.149   1.241  1.00 10.00      A   
ATOM   1446  CD1 ILE A 153     -21.473  -6.762   0.926  1.00 10.00      A   
ATOM   1447  C   ILE A 153     -23.719  -2.277   0.490  1.00 10.00      A   
ATOM   1448  O   ILE A 153     -24.932  -2.081   0.438  1.00 10.00      A   
ATOM   1449  N   ALA A 154     -22.885  -1.497   1.174  1.00 10.00      A   
ATOM   1450  HN  ALA A 154     -21.924  -1.698   1.155  1.00 10.00      A   
ATOM   1451  CA  ALA A 154     -23.351  -0.353   1.952  1.00 10.00      A   
ATOM   1452  CB  ALA A 154     -22.183   0.328   2.648  1.00 10.00      A   
ATOM   1453  C   ALA A 154     -24.118   0.647   1.092  1.00 10.00      A   
ATOM   1454  O   ALA A 154     -25.194   1.102   1.471  1.00 10.00      A   
ATOM   1455  N   VAL A 155     -23.562   0.975  -0.069  1.00 10.00      A   
ATOM   1456  HN  VAL A 155     -22.702   0.570  -0.320  1.00 10.00      A   
ATOM   1457  CA  VAL A 155     -24.196   1.925  -0.978  1.00 10.00      A   
ATOM   1458  CB  VAL A 155     -23.275   2.282  -2.168  1.00 10.00      A   
ATOM   1459  CG1 VAL A 155     -23.972   3.244  -3.120  1.00 10.00      A   
ATOM   1460  CG2 VAL A 155     -21.969   2.882  -1.671  1.00 10.00      A   
ATOM   1461  C   VAL A 155     -25.529   1.388  -1.500  1.00 10.00      A   
ATOM   1462  O   VAL A 155     -26.545   2.088  -1.481  1.00 10.00      A   
ATOM   1463  N   MET A 156     -25.525   0.134  -1.937  1.00 10.00      A   
ATOM   1464  HN  MET A 156     -24.692  -0.385  -1.890  1.00 10.00      A   
ATOM   1465  CA  MET A 156     -26.729  -0.492  -2.477  1.00 10.00      A   
ATOM   1466  CB  MET A 156     -26.409  -1.826  -3.153  1.00 10.00      A   
ATOM   1467  CG  MET A 156     -25.842  -1.683  -4.555  1.00 10.00      A   
ATOM   1468  SD  MET A 156     -26.930  -0.758  -5.660  1.00 10.00      A   
ATOM   1469  CE  MET A 156     -28.403  -1.776  -5.623  1.00 10.00      A   
ATOM   1470  C   MET A 156     -27.818  -0.652  -1.418  1.00 10.00      A   
ATOM   1471  O   MET A 156     -28.982  -0.330  -1.666  1.00 10.00      A   
ATOM   1472  N   ALA A 157     -27.433  -1.128  -0.236  1.00 10.00      A   
ATOM   1473  HN  ALA A 157     -26.489  -1.368  -0.101  1.00 10.00      A   
ATOM   1474  CA  ALA A 157     -28.377  -1.315   0.864  1.00 10.00      A   
ATOM   1475  CB  ALA A 157     -27.709  -2.025   2.031  1.00 10.00      A   
ATOM   1476  C   ALA A 157     -28.961   0.024   1.304  1.00 10.00      A   
ATOM   1477  O   ALA A 157     -30.063   0.093   1.854  1.00 10.00      A   
ATOM   1478  N   GLY A 158     -28.210   1.089   1.062  1.00 10.00      A   
ATOM   1479  HN  GLY A 158     -27.331   0.971   0.642  1.00 10.00      A   
ATOM   1480  CA  GLY A 158     -28.670   2.410   1.408  1.00 10.00      A   
ATOM   1481  C   GLY A 158     -29.686   2.908   0.402  1.00 10.00      A   
ATOM   1482  O   GLY A 158     -30.730   3.436   0.775  1.00 10.00      A   
ATOM   1483  N   LEU A 159     -29.385   2.709  -0.878  1.00 10.00      A   
ATOM   1484  HN  LEU A 159     -28.540   2.257  -1.103  1.00 10.00      A   
ATOM   1485  CA  LEU A 159     -30.265   3.142  -1.958  1.00 10.00      A   
ATOM   1486  CB  LEU A 159     -29.559   3.010  -3.310  1.00 10.00      A   
ATOM   1487  CG  LEU A 159     -28.356   3.929  -3.533  1.00 10.00      A   
ATOM   1488  CD1 LEU A 159     -27.652   3.580  -4.834  1.00 10.00      A   
ATOM   1489  CD2 LEU A 159     -28.790   5.386  -3.530  1.00 10.00      A   
ATOM   1490  C   LEU A 159     -31.573   2.361  -1.975  1.00 10.00      A   
ATOM   1491  O   LEU A 159     -32.646   2.939  -2.149  1.00 10.00      A   
ATOM   1492  N   MET A 160     -31.487   1.050  -1.776  1.00 10.00      A   
ATOM   1493  HN  MET A 160     -30.602   0.643  -1.628  1.00 10.00      A   
ATOM   1494  CA  MET A 160     -32.674   0.195  -1.785  1.00 10.00      A   
ATOM   1495  CB  MET A 160     -32.299  -1.281  -1.917  1.00 10.00      A   
ATOM   1496  CG  MET A 160     -31.701  -1.641  -3.268  1.00 10.00      A   
ATOM   1497  SD  MET A 160     -31.806  -3.401  -3.640  1.00 10.00      A   
ATOM   1498  CE  MET A 160     -33.562  -3.587  -3.947  1.00 10.00      A   
ATOM   1499  C   MET A 160     -33.564   0.420  -0.569  1.00 10.00      A   
ATOM   1500  O   MET A 160     -34.704  -0.041  -0.536  1.00 10.00      A   
ATOM   1501  N   HIS A 161     -33.039   1.125   0.425  1.00 10.00      A   
ATOM   1502  HN  HIS A 161     -32.120   1.461   0.335  1.00 10.00      A   
ATOM   1503  CA  HIS A 161     -33.788   1.425   1.640  1.00 10.00      A   
ATOM   1504  CB  HIS A 161     -33.076   0.830   2.871  1.00 10.00      A   
ATOM   1505  CG  HIS A 161     -33.767   1.042   4.193  1.00 10.00      A   
ATOM   1506  ND1 HIS A 161     -34.963   0.444   4.532  1.00 10.00      A   
ATOM   1507  HD1 HIS A 161     -35.474  -0.181   3.971  1.00 10.00      A   
ATOM   1508  CD2 HIS A 161     -33.421   1.808   5.260  1.00 10.00      A   
ATOM   1509  CE1 HIS A 161     -35.318   0.830   5.747  1.00 10.00      A   
ATOM   1510  NE2 HIS A 161     -34.403   1.658   6.208  1.00 10.00      A   
ATOM   1511  HE2 HIS A 161     -34.423   2.101   7.085  1.00 10.00      A   
ATOM   1512  C   HIS A 161     -33.969   2.941   1.770  1.00 10.00      A   
ATOM   1513  O   HIS A 161     -34.299   3.462   2.835  1.00 10.00      A   
ATOM   1514  N   PHE A 162     -33.768   3.644   0.664  1.00 10.00      A   
ATOM   1515  HN  PHE A 162     -33.527   3.177  -0.168  1.00 10.00      A   
ATOM   1516  CA  PHE A 162     -33.904   5.092   0.649  1.00 10.00      A   
ATOM   1517  CB  PHE A 162     -32.699   5.743  -0.030  1.00 10.00      A   
ATOM   1518  CG  PHE A 162     -32.640   7.231   0.147  1.00 10.00      A   
ATOM   1519  CD1 PHE A 162     -32.667   7.788   1.412  1.00 10.00      A   
ATOM   1520  CD2 PHE A 162     -32.562   8.071  -0.949  1.00 10.00      A   
ATOM   1521  CE1 PHE A 162     -32.615   9.155   1.586  1.00 10.00      A   
ATOM   1522  CE2 PHE A 162     -32.510   9.440  -0.785  1.00 10.00      A   
ATOM   1523  CZ  PHE A 162     -32.538   9.982   0.486  1.00 10.00      A   
ATOM   1524  C   PHE A 162     -35.191   5.515  -0.044  1.00 10.00      A   
ATOM   1525  O   PHE A 162     -35.591   4.928  -1.050  1.00 10.00      A   
ATOM   1526  N   LYS A 163     -35.832   6.538   0.499  1.00 10.00      A   
ATOM   1527  HN  LYS A 163     -35.450   6.977   1.285  1.00 10.00      A   
ATOM   1528  CA  LYS A 163     -37.075   7.048  -0.052  1.00 10.00      A   
ATOM   1529  CB  LYS A 163     -38.268   6.539   0.763  1.00 10.00      A   
ATOM   1530  CG  LYS A 163     -38.466   5.034   0.700  1.00 10.00      A   
ATOM   1531  CD  LYS A 163     -39.734   4.600   1.413  1.00 10.00      A   
ATOM   1532  CE  LYS A 163     -40.006   3.122   1.184  1.00 10.00      A   
ATOM   1533  NZ  LYS A 163     -41.307   2.692   1.761  1.00 10.00      A   
ATOM   1534  HZ1 LYS A 163     -41.213   2.536   2.786  1.00 10.00      A   
ATOM   1535  HZ2 LYS A 163     -41.622   1.806   1.316  1.00 10.00      A   
ATOM   1536  HZ3 LYS A 163     -42.030   3.421   1.600  1.00 10.00      A   
ATOM   1537  C   LYS A 163     -37.056   8.572  -0.078  1.00 10.00      A   
ATOM   1538  O   LYS A 163     -36.569   9.212   0.858  1.00 10.00      A   
ATOM   1539  N   LYS A 164     -37.579   9.144  -1.153  1.00 10.00      A   
ATOM   1540  HN  LYS A 164     -37.963   8.576  -1.859  1.00 10.00      A   
ATOM   1541  CA  LYS A 164     -37.621  10.591  -1.312  1.00 10.00      A   
ATOM   1542  CB  LYS A 164     -37.066  11.000  -2.684  1.00 10.00      A   
ATOM   1543  CG  LYS A 164     -37.816  10.418  -3.876  1.00 10.00      A   
ATOM   1544  CD  LYS A 164     -37.204  10.869  -5.193  1.00 10.00      A   
ATOM   1545  CE  LYS A 164     -37.887  10.208  -6.380  1.00 10.00      A   
ATOM   1546  NZ  LYS A 164     -39.254  10.748  -6.622  1.00 10.00      A   
ATOM   1547  HZ1 LYS A 164     -39.207  11.597  -7.224  1.00 10.00      A   
ATOM   1548  HZ2 LYS A 164     -39.702  11.011  -5.722  1.00 10.00      A   
ATOM   1549  HZ3 LYS A 164     -39.845  10.036  -7.095  1.00 10.00      A   
ATOM   1550  C   LYS A 164     -39.044  11.110  -1.133  1.00 10.00      A   
ATOM   1551  O   LYS A 164     -40.003  10.450  -1.541  1.00 10.00      A   
ATOM   1552  N   PRO A 165     -39.196  12.284  -0.500  1.00 10.00      A   
ATOM   1553  CA  PRO A 165     -40.510  12.899  -0.265  1.00 10.00      A   
ATOM   1554  CB  PRO A 165     -40.162  14.260   0.341  1.00 10.00      A   
ATOM   1555  CG  PRO A 165     -38.815  14.073   0.945  1.00 10.00      A   
ATOM   1556  CD  PRO A 165     -38.100  13.097   0.058  1.00 10.00      A   
ATOM   1557  C   PRO A 165     -41.297  13.099  -1.557  1.00 10.00      A   
ATOM   1558  O   PRO A 165     -40.730  13.440  -2.601  1.00 10.00      A   
ATOM   1559  N   ASP A 166     -42.601  12.884  -1.479  1.00 10.00      A   
ATOM   1560  HN  ASP A 166     -42.989  12.623  -0.615  1.00 10.00      A   
ATOM   1561  CA  ASP A 166     -43.481  13.040  -2.631  1.00 10.00      A   
ATOM   1562  CB  ASP A 166     -44.861  12.450  -2.331  1.00 10.00      A   
ATOM   1563  CG  ASP A 166     -45.859  12.687  -3.446  1.00 10.00      A   
ATOM   1564  OD1 ASP A 166     -45.685  12.108  -4.538  1.00 10.00      A   
ATOM   1565  OD2 ASP A 166     -46.832  13.441  -3.230  1.00 10.00      A   
ATOM   1566  C   ASP A 166     -43.602  14.513  -3.005  1.00 10.00      A   
ATOM   1567  O   ASP A 166     -43.830  15.366  -2.144  1.00 10.00      A   
ATOM   1568  N   ILE A 167     -43.432  14.816  -4.282  1.00 10.00      A   
ATOM   1569  HN  ILE A 167     -43.250  14.101  -4.928  1.00 10.00      A   
ATOM   1570  CA  ILE A 167     -43.508  16.189  -4.747  1.00 10.00      A   
ATOM   1571  CB  ILE A 167     -42.140  16.690  -5.264  1.00 10.00      A   
ATOM   1572  CG1 ILE A 167     -41.166  16.884  -4.100  1.00 10.00      A   
ATOM   1573  CG2 ILE A 167     -42.291  17.981  -6.059  1.00 10.00      A   
ATOM   1574  CD1 ILE A 167     -39.806  17.397  -4.517  1.00 10.00      A   
ATOM   1575  C   ILE A 167     -44.560  16.372  -5.834  1.00 10.00      A   
ATOM   1576  O   ILE A 167     -44.537  15.699  -6.867  1.00 10.00      A   
ATOM   1577  N   THR A 168     -45.486  17.283  -5.586  1.00 10.00      A   
ATOM   1578  HN  THR A 168     -45.469  17.761  -4.725  1.00 10.00      A   
ATOM   1579  CA  THR A 168     -46.523  17.598  -6.547  1.00 10.00      A   
ATOM   1580  CB  THR A 168     -47.854  17.907  -5.841  1.00 10.00      A   
ATOM   1581  OG1 THR A 168     -48.104  16.913  -4.837  1.00 10.00      A   
ATOM   1582  HG1 THR A 168     -47.868  16.040  -5.188  1.00 10.00      A   
ATOM   1583  CG2 THR A 168     -48.995  17.906  -6.844  1.00 10.00      A   
ATOM   1584  C   THR A 168     -46.082  18.818  -7.350  1.00 10.00      A   
ATOM   1585  O   THR A 168     -46.131  19.947  -6.861  1.00 10.00      A   
ATOM   1586  N   VAL A 169     -45.619  18.586  -8.565  1.00 10.00      A   
ATOM   1587  HN  VAL A 169     -45.601  17.666  -8.906  1.00 10.00      A   
ATOM   1588  CA  VAL A 169     -45.150  19.670  -9.415  1.00 10.00      A   
ATOM   1589  CB  VAL A 169     -44.185  19.170 -10.514  1.00 10.00      A   
ATOM   1590  CG1 VAL A 169     -43.648  20.339 -11.332  1.00 10.00      A   
ATOM   1591  CG2 VAL A 169     -43.036  18.383  -9.898  1.00 10.00      A   
ATOM   1592  C   VAL A 169     -46.315  20.422 -10.048  1.00 10.00      A   
ATOM   1593  O   VAL A 169     -46.952  19.934 -10.979  1.00 10.00      A   
ATOM   1594  N   HIS A 170     -46.602  21.604  -9.520  1.00 10.00      A   
ATOM   1595  HN  HIS A 170     -46.068  21.933  -8.762  1.00 10.00      A   
ATOM   1596  CA  HIS A 170     -47.678  22.431 -10.044  1.00 10.00      A   
ATOM   1597  CB  HIS A 170     -48.487  23.065  -8.908  1.00 10.00      A   
ATOM   1598  CG  HIS A 170     -49.691  22.271  -8.502  1.00 10.00      A   
ATOM   1599  ND1 HIS A 170     -50.960  22.521  -8.987  1.00 10.00      A   
ATOM   1600  HD1 HIS A 170     -51.200  23.220  -9.636  1.00 10.00      A   
ATOM   1601  CD2 HIS A 170     -49.818  21.230  -7.645  1.00 10.00      A   
ATOM   1602  CE1 HIS A 170     -51.811  21.669  -8.447  1.00 10.00      A   
ATOM   1603  NE2 HIS A 170     -51.147  20.875  -7.632  1.00 10.00      A   
ATOM   1604  HE2 HIS A 170     -51.539  20.139  -7.110  1.00 10.00      A   
ATOM   1605  C   HIS A 170     -47.104  23.510 -10.948  1.00 10.00      A   
ATOM   1606  O   HIS A 170     -46.941  24.660 -10.531  1.00 10.00      A   
ATOM   1607  N   GLY A 171     -46.773  23.127 -12.177  1.00 10.00      A   
ATOM   1608  HN  GLY A 171     -46.912  22.193 -12.444  1.00 10.00      A   
ATOM   1609  CA  GLY A 171     -46.200  24.065 -13.121  1.00 10.00      A   
ATOM   1610  C   GLY A 171     -44.741  24.316 -12.813  1.00 10.00      A   
ATOM   1611  O   GLY A 171     -43.861  23.640 -13.347  1.00 10.00      A   
ATOM   1612  N   GLU A 172     -44.487  25.287 -11.946  1.00 10.00      A   
ATOM   1613  HN  GLU A 172     -45.235  25.802 -11.578  1.00 10.00      A   
ATOM   1614  CA  GLU A 172     -43.130  25.621 -11.538  1.00 10.00      A   
ATOM   1615  CB  GLU A 172     -42.749  27.021 -12.019  1.00 10.00      A   
ATOM   1616  CG  GLU A 172     -43.052  27.302 -13.479  1.00 10.00      A   
ATOM   1617  CD  GLU A 172     -42.762  28.741 -13.846  1.00 10.00      A   
ATOM   1618  OE1 GLU A 172     -43.301  29.649 -13.173  1.00 10.00      A   
ATOM   1619  OE2 GLU A 172     -41.979  28.974 -14.790  1.00 10.00      A   
ATOM   1620  C   GLU A 172     -43.026  25.572 -10.017  1.00 10.00      A   
ATOM   1621  O   GLU A 172     -41.948  25.749  -9.447  1.00 10.00      A   
ATOM   1622  N   GLN A 173     -44.157  25.331  -9.364  1.00 10.00      A   
ATOM   1623  HN  GLN A 173     -44.980  25.177  -9.873  1.00 10.00      A   
ATOM   1624  CA  GLN A 173     -44.198  25.269  -7.912  1.00 10.00      A   
ATOM   1625  CB  GLN A 173     -45.532  25.802  -7.383  1.00 10.00      A   
ATOM   1626  CG  GLN A 173     -45.560  26.038  -5.878  1.00 10.00      A   
ATOM   1627  CD  GLN A 173     -44.459  26.968  -5.401  1.00 10.00      A   
ATOM   1628  OE1 GLN A 173     -43.994  27.839  -6.140  1.00 10.00      A   
ATOM   1629  NE2 GLN A 173     -44.033  26.790  -4.160  1.00 10.00      A   
ATOM   1630 HE21 GLN A 173     -44.445  26.076  -3.625  1.00 10.00      A   
ATOM   1631 HE22 GLN A 173     -43.326  27.379  -3.822  1.00 10.00      A   
ATOM   1632  C   GLN A 173     -43.945  23.851  -7.414  1.00 10.00      A   
ATOM   1633  O   GLN A 173     -44.698  22.923  -7.722  1.00 10.00      A   
ATOM   1634  N   ILE A 174     -42.872  23.696  -6.655  1.00 10.00      A   
ATOM   1635  HN  ILE A 174     -42.310  24.479  -6.462  1.00 10.00      A   
ATOM   1636  CA  ILE A 174     -42.491  22.407  -6.099  1.00 10.00      A   
ATOM   1637  CB  ILE A 174     -40.961  22.334  -5.905  1.00 10.00      A   
ATOM   1638  CG1 ILE A 174     -40.243  22.677  -7.212  1.00 10.00      A   
ATOM   1639  CG2 ILE A 174     -40.541  20.959  -5.411  1.00 10.00      A   
ATOM   1640  CD1 ILE A 174     -38.763  22.939  -7.045  1.00 10.00      A   
ATOM   1641  C   ILE A 174     -43.170  22.189  -4.751  1.00 10.00      A   
ATOM   1642  O   ILE A 174     -42.788  22.795  -3.749  1.00 10.00      A   
ATOM   1643  N   ILE A 175     -44.187  21.340  -4.732  1.00 10.00      A   
ATOM   1644  HN  ILE A 175     -44.466  20.903  -5.568  1.00 10.00      A   
ATOM   1645  CA  ILE A 175     -44.907  21.046  -3.500  1.00 10.00      A   
ATOM   1646  CB  ILE A 175     -46.420  20.858  -3.746  1.00 10.00      A   
ATOM   1647  CG1 ILE A 175     -47.005  22.092  -4.440  1.00 10.00      A   
ATOM   1648  CG2 ILE A 175     -47.153  20.590  -2.437  1.00 10.00      A   
ATOM   1649  CD1 ILE A 175     -46.797  23.384  -3.678  1.00 10.00      A   
ATOM   1650  C   ILE A 175     -44.332  19.797  -2.843  1.00 10.00      A   
ATOM   1651  O   ILE A 175     -44.626  18.674  -3.255  1.00 10.00      A   
ATOM   1652  N   VAL A 176     -43.497  20.004  -1.835  1.00 10.00      A   
ATOM   1653  HN  VAL A 176     -43.306  20.925  -1.555  1.00 10.00      A   
ATOM   1654  CA  VAL A 176     -42.867  18.903  -1.122  1.00 10.00      A   
ATOM   1655  CB  VAL A 176     -41.480  19.304  -0.569  1.00 10.00      A   
ATOM   1656  CG1 VAL A 176     -40.757  18.098   0.014  1.00 10.00      A   
ATOM   1657  CG2 VAL A 176     -40.638  19.964  -1.651  1.00 10.00      A   
ATOM   1658  C   VAL A 176     -43.749  18.436   0.030  1.00 10.00      A   
ATOM   1659  O   VAL A 176     -44.160  19.233   0.875  1.00 10.00      A   
ATOM   1660  N   HIS A 177     -44.048  17.146   0.052  1.00 10.00      A   
ATOM   1661  HN  HIS A 177     -43.700  16.558  -0.658  1.00 10.00      A   
ATOM   1662  CA  HIS A 177     -44.878  16.574   1.103  1.00 10.00      A   
ATOM   1663  CB  HIS A 177     -45.901  15.589   0.526  1.00 10.00      A   
ATOM   1664  CG  HIS A 177     -46.887  16.212  -0.409  1.00 10.00      A   
ATOM   1665  ND1 HIS A 177     -47.926  17.010   0.013  1.00 10.00      A   
ATOM   1666  HD1 HIS A 177     -48.119  17.258   0.947  1.00 10.00      A   
ATOM   1667  CD2 HIS A 177     -46.986  16.154  -1.756  1.00 10.00      A   
ATOM   1668  CE1 HIS A 177     -48.627  17.409  -1.031  1.00 10.00      A   
ATOM   1669  NE2 HIS A 177     -48.074  16.903  -2.115  1.00 10.00      A   
ATOM   1670  HE2 HIS A 177     -48.397  17.042  -3.039  1.00 10.00      A   
ATOM   1671  C   HIS A 177     -44.019  15.879   2.149  1.00 10.00      A   
ATOM   1672  O   HIS A 177     -43.225  14.995   1.824  1.00 10.00      A   
ATOM   1673  N   PRO A 178     -44.150  16.290   3.416  1.00 10.00      A   
ATOM   1674  CA  PRO A 178     -43.403  15.697   4.524  1.00 10.00      A   
ATOM   1675  CB  PRO A 178     -43.628  16.677   5.689  1.00 10.00      A   
ATOM   1676  CG  PRO A 178     -44.289  17.873   5.085  1.00 10.00      A   
ATOM   1677  CD  PRO A 178     -45.017  17.379   3.871  1.00 10.00      A   
ATOM   1678  C   PRO A 178     -43.954  14.320   4.887  1.00 10.00      A   
ATOM   1679  O   PRO A 178     -45.072  13.965   4.498  1.00 10.00      A   
ATOM   1680  N   VAL A 179     -43.175  13.565   5.653  1.00 10.00      A   
ATOM   1681  HN  VAL A 179     -42.305  13.917   5.932  1.00 10.00      A   
ATOM   1682  CA  VAL A 179     -43.559  12.217   6.077  1.00 10.00      A   
ATOM   1683  CB  VAL A 179     -42.401  11.496   6.805  1.00 10.00      A   
ATOM   1684  CG1 VAL A 179     -41.349  11.028   5.814  1.00 10.00      A   
ATOM   1685  CG2 VAL A 179     -41.774  12.397   7.861  1.00 10.00      A   
ATOM   1686  C   VAL A 179     -44.795  12.211   6.976  1.00 10.00      A   
ATOM   1687  O   VAL A 179     -45.364  11.156   7.261  1.00 10.00      A   
ATOM   1688  N   ASN A 180     -45.203  13.385   7.429  1.00 10.00      A   
ATOM   1689  HN  ASN A 180     -44.708  14.191   7.178  1.00 10.00      A   
ATOM   1690  CA  ASN A 180     -46.370  13.502   8.293  1.00 10.00      A   
ATOM   1691  CB  ASN A 180     -46.251  14.738   9.190  1.00 10.00      A   
ATOM   1692  CG  ASN A 180     -45.357  14.514  10.396  1.00 10.00      A   
ATOM   1693  OD1 ASN A 180     -44.469  13.661  10.377  1.00 10.00      A   
ATOM   1694  ND2 ASN A 180     -45.578  15.285  11.450  1.00 10.00      A   
ATOM   1695 HD21 ASN A 180     -46.299  15.949  11.397  1.00 10.00      A   
ATOM   1696 HD22 ASN A 180     -45.013  15.163  12.245  1.00 10.00      A   
ATOM   1697  C   ASN A 180     -47.653  13.572   7.473  1.00 10.00      A   
ATOM   1698  O   ASN A 180     -48.747  13.340   7.992  1.00 10.00      A   
ATOM   1699  N   GLU A 181     -47.513  13.874   6.190  1.00 10.00      A   
ATOM   1700  HN  GLU A 181     -46.611  14.006   5.825  1.00 10.00      A   
ATOM   1701  CA  GLU A 181     -48.663  13.988   5.303  1.00 10.00      A   
ATOM   1702  CB  GLU A 181     -48.598  15.294   4.506  1.00 10.00      A   
ATOM   1703  CG  GLU A 181     -49.930  15.735   3.920  1.00 10.00      A   
ATOM   1704  CD  GLU A 181     -50.951  16.075   4.988  1.00 10.00      A   
ATOM   1705  OE1 GLU A 181     -50.775  17.101   5.679  1.00 10.00      A   
ATOM   1706  OE2 GLU A 181     -51.937  15.327   5.138  1.00 10.00      A   
ATOM   1707  C   GLU A 181     -48.739  12.792   4.360  1.00 10.00      A   
ATOM   1708  O   GLU A 181     -49.773  12.131   4.266  1.00 10.00      A   
ATOM   1709  N   ARG A 182     -47.640  12.514   3.669  1.00 10.00      A   
ATOM   1710  HN  ARG A 182     -46.835  13.062   3.804  1.00 10.00      A   
ATOM   1711  CA  ARG A 182     -47.584  11.400   2.733  1.00 10.00      A   
ATOM   1712  CB  ARG A 182     -47.585  11.905   1.286  1.00 10.00      A   
ATOM   1713  CG  ARG A 182     -48.957  12.276   0.747  1.00 10.00      A   
ATOM   1714  CD  ARG A 182     -48.904  12.574  -0.745  1.00 10.00      A   
ATOM   1715  NE  ARG A 182     -50.223  12.903  -1.281  1.00 10.00      A   
ATOM   1716  HE  ARG A 182     -51.002  12.691  -0.714  1.00 10.00      A   
ATOM   1717  CZ  ARG A 182     -50.437  13.448  -2.479  1.00 10.00      A   
ATOM   1718  NH1 ARG A 182     -49.423  13.728  -3.286  1.00 10.00      A   
ATOM   1719 HH11 ARG A 182     -49.604  14.157  -4.221  1.00 10.00      A   
ATOM   1720 HH12 ARG A 182     -48.434  13.523  -2.994  1.00 10.00      A   
ATOM   1721  NH2 ARG A 182     -51.673  13.712  -2.868  1.00 10.00      A   
ATOM   1722 HH21 ARG A 182     -51.850  14.139  -3.804  1.00 10.00      A   
ATOM   1723 HH22 ARG A 182     -52.477  13.491  -2.239  1.00 10.00      A   
ATOM   1724  C   ARG A 182     -46.336  10.570   2.983  1.00 10.00      A   
ATOM   1725  O   ARG A 182     -45.403  11.029   3.640  1.00 10.00      A   
ATOM   1726  N   GLU A 183     -46.323   9.349   2.463  1.00 10.00      A   
ATOM   1727  HN  GLU A 183     -47.098   9.037   1.953  1.00 10.00      A   
ATOM   1728  CA  GLU A 183     -45.182   8.464   2.627  1.00 10.00      A   
ATOM   1729  CB  GLU A 183     -45.625   7.000   2.580  1.00 10.00      A   
ATOM   1730  CG  GLU A 183     -46.661   6.615   3.622  1.00 10.00      A   
ATOM   1731  CD  GLU A 183     -47.165   5.201   3.428  1.00 10.00      A   
ATOM   1732  OE1 GLU A 183     -48.039   4.991   2.556  1.00 10.00      A   
ATOM   1733  OE2 GLU A 183     -46.681   4.290   4.135  1.00 10.00      A   
ATOM   1734  C   GLU A 183     -44.175   8.714   1.515  1.00 10.00      A   
ATOM   1735  O   GLU A 183     -44.559   8.951   0.368  1.00 10.00      A   
ATOM   1736  N   PRO A 184     -42.878   8.690   1.839  1.00 10.00      A   
ATOM   1737  CA  PRO A 184     -41.817   8.900   0.852  1.00 10.00      A   
ATOM   1738  CB  PRO A 184     -40.539   8.917   1.696  1.00 10.00      A   
ATOM   1739  CG  PRO A 184     -40.894   8.183   2.942  1.00 10.00      A   
ATOM   1740  CD  PRO A 184     -42.343   8.471   3.194  1.00 10.00      A   
ATOM   1741  C   PRO A 184     -41.774   7.766  -0.174  1.00 10.00      A   
ATOM   1742  O   PRO A 184     -42.045   6.607   0.152  1.00 10.00      A   
ATOM   1743  N   VAL A 185     -41.431   8.107  -1.408  1.00 10.00      A   
ATOM   1744  HN  VAL A 185     -41.195   9.043  -1.593  1.00 10.00      A   
ATOM   1745  CA  VAL A 185     -41.369   7.133  -2.491  1.00 10.00      A   
ATOM   1746  CB  VAL A 185     -41.873   7.744  -3.818  1.00 10.00      A   
ATOM   1747  CG1 VAL A 185     -42.105   6.663  -4.861  1.00 10.00      A   
ATOM   1748  CG2 VAL A 185     -43.138   8.560  -3.597  1.00 10.00      A   
ATOM   1749  C   VAL A 185     -39.940   6.631  -2.686  1.00 10.00      A   
ATOM   1750  O   VAL A 185     -39.007   7.428  -2.782  1.00 10.00      A   
ATOM   1751  N   PRO A 186     -39.753   5.301  -2.730  1.00 10.00      A   
ATOM   1752  CA  PRO A 186     -38.432   4.686  -2.920  1.00 10.00      A   
ATOM   1753  CB  PRO A 186     -38.715   3.180  -2.834  1.00 10.00      A   
ATOM   1754  CG  PRO A 186     -40.170   3.046  -3.126  1.00 10.00      A   
ATOM   1755  CD  PRO A 186     -40.815   4.290  -2.589  1.00 10.00      A   
ATOM   1756  C   PRO A 186     -37.821   5.035  -4.278  1.00 10.00      A   
ATOM   1757  O   PRO A 186     -38.531   5.412  -5.216  1.00 10.00      A   
ATOM   1758  N   LEU A 187     -36.505   4.904  -4.376  1.00 10.00      A   
ATOM   1759  HN  LEU A 187     -36.000   4.582  -3.599  1.00 10.00      A   
ATOM   1760  CA  LEU A 187     -35.787   5.210  -5.608  1.00 10.00      A   
ATOM   1761  CB  LEU A 187     -34.306   5.458  -5.311  1.00 10.00      A   
ATOM   1762  CG  LEU A 187     -33.984   6.543  -4.279  1.00 10.00      A   
ATOM   1763  CD1 LEU A 187     -32.480   6.697  -4.127  1.00 10.00      A   
ATOM   1764  CD2 LEU A 187     -34.618   7.869  -4.667  1.00 10.00      A   
ATOM   1765  C   LEU A 187     -35.926   4.076  -6.621  1.00 10.00      A   
ATOM   1766  O   LEU A 187     -36.413   2.993  -6.291  1.00 10.00      A   
ATOM   1767  N   GLY A 188     -35.506   4.333  -7.851  1.00 10.00      A   
ATOM   1768  HN  GLY A 188     -35.136   5.219  -8.060  1.00 10.00      A   
ATOM   1769  CA  GLY A 188     -35.585   3.326  -8.889  1.00 10.00      A   
ATOM   1770  C   GLY A 188     -34.290   2.551  -9.023  1.00 10.00      A   
ATOM   1771  O   GLY A 188     -33.272   3.097  -9.446  1.00 10.00      A   
ATOM   1772  N   ILE A 189     -34.324   1.280  -8.653  1.00 10.00      A   
ATOM   1773  HN  ILE A 189     -35.170   0.901  -8.333  1.00 10.00      A   
ATOM   1774  CA  ILE A 189     -33.145   0.424  -8.724  1.00 10.00      A   
ATOM   1775  CB  ILE A 189     -33.161  -0.653  -7.611  1.00 10.00      A   
ATOM   1776  CG1 ILE A 189     -33.497  -0.033  -6.248  1.00 10.00      A   
ATOM   1777  CG2 ILE A 189     -31.833  -1.398  -7.553  1.00 10.00      A   
ATOM   1778  CD1 ILE A 189     -32.528   1.038  -5.791  1.00 10.00      A   
ATOM   1779  C   ILE A 189     -33.071  -0.265 -10.085  1.00 10.00      A   
ATOM   1780  O   ILE A 189     -34.016  -0.937 -10.501  1.00 10.00      A   
ATOM   1781  N   LEU A 190     -31.953  -0.088 -10.776  1.00 10.00      A   
ATOM   1782  HN  LEU A 190     -31.235   0.462 -10.394  1.00 10.00      A   
ATOM   1783  CA  LEU A 190     -31.765  -0.694 -12.089  1.00 10.00      A   
ATOM   1784  CB  LEU A 190     -30.908   0.206 -12.984  1.00 10.00      A   
ATOM   1785  CG  LEU A 190     -31.486   1.588 -13.306  1.00 10.00      A   
ATOM   1786  CD1 LEU A 190     -30.562   2.359 -14.238  1.00 10.00      A   
ATOM   1787  CD2 LEU A 190     -32.877   1.461 -13.911  1.00 10.00      A   
ATOM   1788  C   LEU A 190     -31.148  -2.085 -11.967  1.00 10.00      A   
ATOM   1789  O   LEU A 190     -31.730  -3.073 -12.415  1.00 10.00      A   
ATOM   1790  N   HIS A 191     -29.976  -2.163 -11.349  1.00 10.00      A   
ATOM   1791  HN  HIS A 191     -29.565  -1.348 -10.994  1.00 10.00      A   
ATOM   1792  CA  HIS A 191     -29.293  -3.439 -11.164  1.00 10.00      A   
ATOM   1793  CB  HIS A 191     -28.393  -3.794 -12.367  1.00 10.00      A   
ATOM   1794  CG  HIS A 191     -27.083  -3.061 -12.442  1.00 10.00      A   
ATOM   1795  ND1 HIS A 191     -26.889  -1.946 -13.228  1.00 10.00      A   
ATOM   1796  HD1 HIS A 191     -27.565  -1.526 -13.808  1.00 10.00      A   
ATOM   1797  CD2 HIS A 191     -25.889  -3.303 -11.840  1.00 10.00      A   
ATOM   1798  CE1 HIS A 191     -25.642  -1.536 -13.108  1.00 10.00      A   
ATOM   1799  NE2 HIS A 191     -25.015  -2.339 -12.272  1.00 10.00      A   
ATOM   1800  HE2 HIS A 191     -24.073  -2.256 -12.006  1.00 10.00      A   
ATOM   1801  C   HIS A 191     -28.506  -3.446  -9.858  1.00 10.00      A   
ATOM   1802  O   HIS A 191     -28.077  -2.395  -9.380  1.00 10.00      A   
ATOM   1803  N   ILE A 192     -28.324  -4.627  -9.286  1.00 10.00      A   
ATOM   1804  HN  ILE A 192     -28.706  -5.427  -9.711  1.00 10.00      A   
ATOM   1805  CA  ILE A 192     -27.588  -4.772  -8.037  1.00 10.00      A   
ATOM   1806  CB  ILE A 192     -28.314  -5.724  -7.061  1.00 10.00      A   
ATOM   1807  CG1 ILE A 192     -29.788  -5.323  -6.922  1.00 10.00      A   
ATOM   1808  CG2 ILE A 192     -27.629  -5.719  -5.698  1.00 10.00      A   
ATOM   1809  CD1 ILE A 192     -30.643  -6.348  -6.209  1.00 10.00      A   
ATOM   1810  C   ILE A 192     -26.177  -5.294  -8.303  1.00 10.00      A   
ATOM   1811  O   ILE A 192     -25.992  -6.469  -8.627  1.00 10.00      A   
ATOM   1812  N   PRO A 193     -25.166  -4.419  -8.194  1.00 10.00      A   
ATOM   1813  CA  PRO A 193     -23.773  -4.785  -8.422  1.00 10.00      A   
ATOM   1814  CB  PRO A 193     -23.152  -3.462  -8.861  1.00 10.00      A   
ATOM   1815  CG  PRO A 193     -23.941  -2.412  -8.148  1.00 10.00      A   
ATOM   1816  CD  PRO A 193     -25.303  -2.994  -7.852  1.00 10.00      A   
ATOM   1817  C   PRO A 193     -23.078  -5.303  -7.162  1.00 10.00      A   
ATOM   1818  O   PRO A 193     -23.058  -4.638  -6.125  1.00 10.00      A   
ATOM   1819  N   ILE A 194     -22.515  -6.499  -7.261  1.00 10.00      A   
ATOM   1820  HN  ILE A 194     -22.577  -6.988  -8.109  1.00 10.00      A   
ATOM   1821  CA  ILE A 194     -21.802  -7.107  -6.146  1.00 10.00      A   
ATOM   1822  CB  ILE A 194     -22.345  -8.518  -5.826  1.00 10.00      A   
ATOM   1823  CG1 ILE A 194     -23.852  -8.470  -5.541  1.00 10.00      A   
ATOM   1824  CG2 ILE A 194     -21.597  -9.138  -4.654  1.00 10.00      A   
ATOM   1825  CD1 ILE A 194     -24.234  -7.635  -4.335  1.00 10.00      A   
ATOM   1826  C   ILE A 194     -20.318  -7.200  -6.486  1.00 10.00      A   
ATOM   1827  O   ILE A 194     -19.946  -7.792  -7.498  1.00 10.00      A   
ATOM   1828  N   CYS A 195     -19.479  -6.598  -5.656  1.00 10.00      A   
ATOM   1829  HN  CYS A 195     -19.832  -6.138  -4.868  1.00 10.00      A   
ATOM   1830  CA  CYS A 195     -18.041  -6.608  -5.885  1.00 10.00      A   
ATOM   1831  C   CYS A 195     -17.352  -7.660  -5.025  1.00 10.00      A   
ATOM   1832  O   CYS A 195     -17.621  -7.770  -3.828  1.00 10.00      A   
ATOM   1833  CB  CYS A 195     -17.440  -5.233  -5.578  1.00 10.00      A   
ATOM   1834  SG  CYS A 195     -18.534  -3.817  -5.937  1.00 10.00      A   
ATOM   1835  N   VAL A 196     -16.475  -8.437  -5.643  1.00 10.00      A   
ATOM   1836  HN  VAL A 196     -16.322  -8.314  -6.607  1.00 10.00      A   
ATOM   1837  CA  VAL A 196     -15.729  -9.469  -4.939  1.00 10.00      A   
ATOM   1838  CB  VAL A 196     -16.138 -10.887  -5.399  1.00 10.00      A   
ATOM   1839  CG1 VAL A 196     -15.383 -11.944  -4.611  1.00 10.00      A   
ATOM   1840  CG2 VAL A 196     -17.640 -11.090  -5.248  1.00 10.00      A   
ATOM   1841  C   VAL A 196     -14.230  -9.264  -5.166  1.00 10.00      A   
ATOM   1842  O   VAL A 196     -13.763  -9.249  -6.308  1.00 10.00      A   
ATOM   1843  N   THR A 197     -13.493  -9.072  -4.082  1.00 10.00      A   
ATOM   1844  HN  THR A 197     -13.931  -9.055  -3.201  1.00 10.00      A   
ATOM   1845  CA  THR A 197     -12.057  -8.856  -4.155  1.00 10.00      A   
ATOM   1846  CB  THR A 197     -11.596  -7.824  -3.107  1.00 10.00      A   
ATOM   1847  OG1 THR A 197     -12.464  -6.684  -3.148  1.00 10.00      A   
ATOM   1848  HG1 THR A 197     -13.254  -6.867  -2.614  1.00 10.00      A   
ATOM   1849  CG2 THR A 197     -10.171  -7.372  -3.383  1.00 10.00      A   
ATOM   1850  C   THR A 197     -11.265 -10.155  -3.974  1.00 10.00      A   
ATOM   1851  O   THR A 197     -11.526 -10.950  -3.066  1.00 10.00      A   
ATOM   1852  N   PHE A 198     -10.299 -10.361  -4.858  1.00 10.00      A   
ATOM   1853  HN  PHE A 198     -10.158  -9.694  -5.571  1.00 10.00      A   
ATOM   1854  CA  PHE A 198      -9.443 -11.533  -4.818  1.00 10.00      A   
ATOM   1855  CB  PHE A 198      -9.483 -12.270  -6.160  1.00 10.00      A   
ATOM   1856  CG  PHE A 198     -10.861 -12.679  -6.594  1.00 10.00      A   
ATOM   1857  CD1 PHE A 198     -11.633 -11.838  -7.379  1.00 10.00      A   
ATOM   1858  CD2 PHE A 198     -11.386 -13.903  -6.213  1.00 10.00      A   
ATOM   1859  CE1 PHE A 198     -12.901 -12.208  -7.777  1.00 10.00      A   
ATOM   1860  CE2 PHE A 198     -12.654 -14.280  -6.608  1.00 10.00      A   
ATOM   1861  CZ  PHE A 198     -13.411 -13.431  -7.390  1.00 10.00      A   
ATOM   1862  C   PHE A 198      -8.013 -11.104  -4.519  1.00 10.00      A   
ATOM   1863  O   PHE A 198      -7.574 -10.034  -4.949  1.00 10.00      A   
ATOM   1864  N   SER A 199      -7.296 -11.927  -3.780  1.00 10.00      A   
ATOM   1865  HN  SER A 199      -7.703 -12.770  -3.466  1.00 10.00      A   
ATOM   1866  CA  SER A 199      -5.920 -11.628  -3.424  1.00 10.00      A   
ATOM   1867  CB  SER A 199      -5.795 -11.449  -1.910  1.00 10.00      A   
ATOM   1868  OG  SER A 199      -6.667 -10.426  -1.457  1.00 10.00      A   
ATOM   1869  HG  SER A 199      -7.504 -10.491  -1.932  1.00 10.00      A   
ATOM   1870  C   SER A 199      -4.976 -12.719  -3.916  1.00 10.00      A   
ATOM   1871  O   SER A 199      -5.154 -13.898  -3.600  1.00 10.00      A   
ATOM   1872  N   PHE A 200      -3.985 -12.319  -4.702  1.00 10.00      A   
ATOM   1873  HN  PHE A 200      -3.909 -11.365  -4.929  1.00 10.00      A   
ATOM   1874  CA  PHE A 200      -3.011 -13.255  -5.244  1.00 10.00      A   
ATOM   1875  CB  PHE A 200      -2.649 -12.878  -6.682  1.00 10.00      A   
ATOM   1876  CG  PHE A 200      -3.828 -12.693  -7.595  1.00 10.00      A   
ATOM   1877  CD1 PHE A 200      -3.859 -11.640  -8.493  1.00 10.00      A   
ATOM   1878  CD2 PHE A 200      -4.902 -13.569  -7.559  1.00 10.00      A   
ATOM   1879  CE1 PHE A 200      -4.935 -11.465  -9.338  1.00 10.00      A   
ATOM   1880  CE2 PHE A 200      -5.984 -13.399  -8.401  1.00 10.00      A   
ATOM   1881  CZ  PHE A 200      -5.999 -12.345  -9.292  1.00 10.00      A   
ATOM   1882  C   PHE A 200      -1.751 -13.274  -4.390  1.00 10.00      A   
ATOM   1883  O   PHE A 200      -1.286 -12.226  -3.928  1.00 10.00      A   
ATOM   1884  N   PHE A 201      -1.209 -14.464  -4.178  1.00 10.00      A   
ATOM   1885  HN  PHE A 201      -1.639 -15.263  -4.562  1.00 10.00      A   
ATOM   1886  CA  PHE A 201       0.001 -14.629  -3.390  1.00 10.00      A   
ATOM   1887  CB  PHE A 201      -0.326 -15.216  -2.014  1.00 10.00      A   
ATOM   1888  CG  PHE A 201      -1.126 -14.299  -1.135  1.00 10.00      A   
ATOM   1889  CD1 PHE A 201      -2.508 -14.389  -1.094  1.00 10.00      A   
ATOM   1890  CD2 PHE A 201      -0.498 -13.345  -0.354  1.00 10.00      A   
ATOM   1891  CE1 PHE A 201      -3.247 -13.543  -0.291  1.00 10.00      A   
ATOM   1892  CE2 PHE A 201      -1.232 -12.496   0.452  1.00 10.00      A   
ATOM   1893  CZ  PHE A 201      -2.609 -12.595   0.484  1.00 10.00      A   
ATOM   1894  C   PHE A 201       0.983 -15.533  -4.119  1.00 10.00      A   
ATOM   1895  O   PHE A 201       0.593 -16.543  -4.711  1.00 10.00      A   
ATOM   1896  N   ASN A 202       2.251 -15.170  -4.079  1.00 10.00      A   
ATOM   1897  HN  ASN A 202       2.502 -14.355  -3.589  1.00 10.00      A   
ATOM   1898  CA  ASN A 202       3.286 -15.949  -4.739  1.00 10.00      A   
ATOM   1899  CB  ASN A 202       4.190 -15.041  -5.579  1.00 10.00      A   
ATOM   1900  CG  ASN A 202       5.256 -15.805  -6.346  1.00 10.00      A   
ATOM   1901  OD1 ASN A 202       5.149 -17.017  -6.550  1.00 10.00      A   
ATOM   1902  ND2 ASN A 202       6.285 -15.095  -6.782  1.00 10.00      A   
ATOM   1903 HD21 ASN A 202       6.300 -14.131  -6.588  1.00 10.00      A   
ATOM   1904 HD22 ASN A 202       6.990 -15.561  -7.285  1.00 10.00      A   
ATOM   1905  C   ASN A 202       4.103 -16.739  -3.722  1.00 10.00      A   
ATOM   1906  O   ASN A 202       4.830 -16.162  -2.914  1.00 10.00      A   
ATOM   1907  N   PRO A 203       3.971 -18.075  -3.734  1.00 10.00      A   
ATOM   1908  CA  PRO A 203       4.702 -18.948  -2.813  1.00 10.00      A   
ATOM   1909  CB  PRO A 203       4.011 -20.303  -2.983  1.00 10.00      A   
ATOM   1910  CG  PRO A 203       3.458 -20.270  -4.365  1.00 10.00      A   
ATOM   1911  CD  PRO A 203       3.085 -18.837  -4.633  1.00 10.00      A   
ATOM   1912  C   PRO A 203       6.181 -19.062  -3.177  1.00 10.00      A   
ATOM   1913  O   PRO A 203       7.020 -19.353  -2.320  1.00 10.00      A   
ATOM   1914  N   GLN A 204       6.493 -18.824  -4.444  1.00 10.00      A   
ATOM   1915  HN  GLN A 204       5.783 -18.562  -5.068  1.00 10.00      A   
ATOM   1916  CA  GLN A 204       7.862 -18.905  -4.923  1.00 10.00      A   
ATOM   1917  CB  GLN A 204       7.938 -19.762  -6.192  1.00 10.00      A   
ATOM   1918  CG  GLN A 204       8.138 -21.250  -5.939  1.00 10.00      A   
ATOM   1919  CD  GLN A 204       6.863 -21.968  -5.543  1.00 10.00      A   
ATOM   1920  OE1 GLN A 204       6.546 -22.096  -4.359  1.00 10.00      A   
ATOM   1921  NE2 GLN A 204       6.124 -22.443  -6.531  1.00 10.00      A   
ATOM   1922 HE21 GLN A 204       6.433 -22.304  -7.453  1.00 10.00      A   
ATOM   1923 HE22 GLN A 204       5.302 -22.924  -6.305  1.00 10.00      A   
ATOM   1924  C   GLN A 204       8.411 -17.509  -5.194  1.00 10.00      A   
ATOM   1925  O   GLN A 204       8.019 -16.540  -4.538  1.00 10.00      A   
ATOM   1926  N   ASP A 205       9.320 -17.413  -6.152  1.00 10.00      A   
ATOM   1927  HN  ASP A 205       9.591 -18.223  -6.639  1.00 10.00      A   
ATOM   1928  CA  ASP A 205       9.920 -16.134  -6.514  1.00 10.00      A   
ATOM   1929  CB  ASP A 205      11.443 -16.250  -6.590  1.00 10.00      A   
ATOM   1930  CG  ASP A 205      11.925 -16.793  -7.915  1.00 10.00      A   
ATOM   1931  OD1 ASP A 205      12.649 -16.062  -8.622  1.00 10.00      A   
ATOM   1932  OD2 ASP A 205      11.575 -17.942  -8.254  1.00 10.00      A   
ATOM   1933  C   ASP A 205       9.347 -15.634  -7.838  1.00 10.00      A   
ATOM   1934  O   ASP A 205       8.444 -16.254  -8.400  1.00 10.00      A   
ATOM   1935  N   THR A 206       9.861 -14.514  -8.326  1.00 10.00      A   
ATOM   1936  HN  THR A 206      10.572 -14.051  -7.830  1.00 10.00      A   
ATOM   1937  CA  THR A 206       9.385 -13.938  -9.573  1.00 10.00      A   
ATOM   1938  CB  THR A 206       9.840 -12.473  -9.707  1.00 10.00      A   
ATOM   1939  OG1 THR A 206       9.883 -11.877  -8.400  1.00 10.00      A   
ATOM   1940  HG1 THR A 206       9.142 -11.266  -8.303  1.00 10.00      A   
ATOM   1941  CG2 THR A 206       8.872 -11.688 -10.580  1.00 10.00      A   
ATOM   1942  C   THR A 206       9.835 -14.745 -10.799  1.00 10.00      A   
ATOM   1943  O   THR A 206       9.104 -14.844 -11.785  1.00 10.00      A   
ATOM   1944  N   GLU A 207      11.015 -15.354 -10.727  1.00 10.00      A   
ATOM   1945  HN  GLU A 207      11.542 -15.300  -9.898  1.00 10.00      A   
ATOM   1946  CA  GLU A 207      11.534 -16.127 -11.850  1.00 10.00      A   
ATOM   1947  CB  GLU A 207      13.011 -16.474 -11.658  1.00 10.00      A   
ATOM   1948  CG  GLU A 207      13.920 -15.263 -11.532  1.00 10.00      A   
ATOM   1949  CD  GLU A 207      13.975 -14.434 -12.798  1.00 10.00      A   
ATOM   1950  OE1 GLU A 207      13.046 -13.634 -13.041  1.00 10.00      A   
ATOM   1951  OE2 GLU A 207      14.964 -14.560 -13.549  1.00 10.00      A   
ATOM   1952  C   GLU A 207      10.710 -17.386 -12.092  1.00 10.00      A   
ATOM   1953  O   GLU A 207      10.429 -17.739 -13.239  1.00 10.00      A   
ATOM   1954  N   GLU A 208      10.313 -18.058 -11.016  1.00 10.00      A   
ATOM   1955  HN  GLU A 208      10.589 -17.743 -10.121  1.00 10.00      A   
ATOM   1956  CA  GLU A 208       9.503 -19.268 -11.131  1.00 10.00      A   
ATOM   1957  CB  GLU A 208       9.537 -20.089  -9.841  1.00 10.00      A   
ATOM   1958  CG  GLU A 208      10.788 -20.941  -9.680  1.00 10.00      A   
ATOM   1959  CD  GLU A 208      11.064 -21.807 -10.893  1.00 10.00      A   
ATOM   1960  OE1 GLU A 208      10.246 -22.707 -11.188  1.00 10.00      A   
ATOM   1961  OE2 GLU A 208      12.100 -21.588 -11.559  1.00 10.00      A   
ATOM   1962  C   GLU A 208       8.062 -18.940 -11.525  1.00 10.00      A   
ATOM   1963  O   GLU A 208       7.236 -19.835 -11.712  1.00 10.00      A   
ATOM   1964  N   ASN A 209       7.769 -17.652 -11.646  1.00 10.00      A   
ATOM   1965  HN  ASN A 209       8.468 -16.987 -11.469  1.00 10.00      A   
ATOM   1966  CA  ASN A 209       6.441 -17.198 -12.033  1.00 10.00      A   
ATOM   1967  CB  ASN A 209       5.950 -16.090 -11.090  1.00 10.00      A   
ATOM   1968  CG  ASN A 209       4.725 -15.360 -11.614  1.00 10.00      A   
ATOM   1969  OD1 ASN A 209       4.840 -14.310 -12.246  1.00 10.00      A   
ATOM   1970  ND2 ASN A 209       3.547 -15.912 -11.363  1.00 10.00      A   
ATOM   1971 HD21 ASN A 209       3.528 -16.762 -10.857  1.00 10.00      A   
ATOM   1972 HD22 ASN A 209       2.741 -15.456 -11.690  1.00 10.00      A   
ATOM   1973  C   ASN A 209       6.456 -16.710 -13.480  1.00 10.00      A   
ATOM   1974  O   ASN A 209       5.609 -17.093 -14.288  1.00 10.00      A   
ATOM   1975  N   ILE A 210       7.434 -15.867 -13.807  1.00 10.00      A   
ATOM   1976  HN  ILE A 210       8.078 -15.588 -13.116  1.00 10.00      A   
ATOM   1977  CA  ILE A 210       7.563 -15.332 -15.161  1.00 10.00      A   
ATOM   1978  CB  ILE A 210       8.609 -14.198 -15.238  1.00 10.00      A   
ATOM   1979  CG1 ILE A 210       8.214 -13.042 -14.318  1.00 10.00      A   
ATOM   1980  CG2 ILE A 210       8.761 -13.703 -16.672  1.00 10.00      A   
ATOM   1981  CD1 ILE A 210       9.260 -11.952 -14.229  1.00 10.00      A   
ATOM   1982  C   ILE A 210       7.945 -16.434 -16.142  1.00 10.00      A   
ATOM   1983  O   ILE A 210       7.294 -16.621 -17.169  1.00 10.00      A   
ATOM   1984  N   LYS A 211       9.001 -17.165 -15.817  1.00 10.00      A   
ATOM   1985  HN  LYS A 211       9.476 -16.977 -14.978  1.00 10.00      A   
ATOM   1986  CA  LYS A 211       9.471 -18.249 -16.666  1.00 10.00      A   
ATOM   1987  CB  LYS A 211      10.939 -18.026 -17.046  1.00 10.00      A   
ATOM   1988  CG  LYS A 211      11.205 -16.721 -17.781  1.00 10.00      A   
ATOM   1989  CD  LYS A 211      12.690 -16.522 -18.054  1.00 10.00      A   
ATOM   1990  CE  LYS A 211      12.973 -15.111 -18.549  1.00 10.00      A   
ATOM   1991  NZ  LYS A 211      14.430 -14.836 -18.669  1.00 10.00      A   
ATOM   1992  HZ1 LYS A 211      14.592 -13.824 -18.839  1.00 10.00      A   
ATOM   1993  HZ2 LYS A 211      14.832 -15.373 -19.465  1.00 10.00      A   
ATOM   1994  HZ3 LYS A 211      14.920 -15.113 -17.794  1.00 10.00      A   
ATOM   1995  C   LYS A 211       9.315 -19.579 -15.940  1.00 10.00      A   
ATOM   1996  O   LYS A 211      10.213 -20.422 -15.959  1.00 10.00      A   
ATOM   1997  N   GLY A 212       8.165 -19.760 -15.305  1.00 10.00      A   
ATOM   1998  HN  GLY A 212       7.476 -19.064 -15.350  1.00 10.00      A   
ATOM   1999  CA  GLY A 212       7.912 -20.976 -14.564  1.00 10.00      A   
ATOM   2000  C   GLY A 212       7.356 -22.096 -15.419  1.00 10.00      A   
ATOM   2001  O   GLY A 212       7.199 -21.954 -16.634  1.00 10.00      A   
ATOM   2002  N   GLU A 213       7.058 -23.211 -14.774  1.00 10.00      A   
ATOM   2003  HN  GLU A 213       7.204 -23.248 -13.804  1.00 10.00      A   
ATOM   2004  CA  GLU A 213       6.517 -24.379 -15.448  1.00 10.00      A   
ATOM   2005  CB  GLU A 213       7.541 -25.517 -15.411  1.00 10.00      A   
ATOM   2006  CG  GLU A 213       7.035 -26.837 -15.966  1.00 10.00      A   
ATOM   2007  CD  GLU A 213       7.921 -28.001 -15.583  1.00 10.00      A   
ATOM   2008  OE1 GLU A 213       8.580 -27.932 -14.522  1.00 10.00      A   
ATOM   2009  OE2 GLU A 213       7.959 -28.996 -16.336  1.00 10.00      A   
ATOM   2010  C   GLU A 213       5.216 -24.816 -14.777  1.00 10.00      A   
ATOM   2011  O   GLU A 213       4.187 -24.982 -15.436  1.00 10.00      A   
ATOM   2012  N   THR A 214       5.269 -24.992 -13.466  1.00 10.00      A   
ATOM   2013  HN  THR A 214       6.117 -24.843 -12.998  1.00 10.00      A   
ATOM   2014  CA  THR A 214       4.104 -25.408 -12.705  1.00 10.00      A   
ATOM   2015  CB  THR A 214       4.462 -26.532 -11.718  1.00 10.00      A   
ATOM   2016  OG1 THR A 214       5.470 -27.368 -12.304  1.00 10.00      A   
ATOM   2017  HG1 THR A 214       5.098 -28.241 -12.476  1.00 10.00      A   
ATOM   2018  CG2 THR A 214       3.234 -27.372 -11.406  1.00 10.00      A   
ATOM   2019  C   THR A 214       3.511 -24.226 -11.943  1.00 10.00      A   
ATOM   2020  O   THR A 214       4.087 -23.756 -10.959  1.00 10.00      A   
ATOM   2021  N   ASN A 215       2.365 -23.745 -12.415  1.00 10.00      A   
ATOM   2022  HN  ASN A 215       1.964 -24.165 -13.206  1.00 10.00      A   
ATOM   2023  CA  ASN A 215       1.684 -22.614 -11.790  1.00 10.00      A   
ATOM   2024  CB  ASN A 215       0.449 -22.206 -12.600  1.00 10.00      A   
ATOM   2025  CG  ASN A 215       0.774 -21.756 -14.012  1.00 10.00      A   
ATOM   2026  OD1 ASN A 215       1.854 -21.227 -14.282  1.00 10.00      A   
ATOM   2027  ND2 ASN A 215      -0.164 -21.958 -14.924  1.00 10.00      A   
ATOM   2028 HD21 ASN A 215      -1.005 -22.379 -14.637  1.00 10.00      A   
ATOM   2029 HD22 ASN A 215       0.018 -21.681 -15.845  1.00 10.00      A   
ATOM   2030  C   ASN A 215       1.271 -22.962 -10.368  1.00 10.00      A   
ATOM   2031  O   ASN A 215       0.417 -23.824 -10.152  1.00 10.00      A   
ATOM   2032  N   SER A 216       1.887 -22.300  -9.401  1.00 10.00      A   
ATOM   2033  HN  SER A 216       2.560 -21.623  -9.634  1.00 10.00      A   
ATOM   2034  CA  SER A 216       1.589 -22.549  -8.002  1.00 10.00      A   
ATOM   2035  CB  SER A 216       2.843 -23.056  -7.288  1.00 10.00      A   
ATOM   2036  OG  SER A 216       3.564 -23.960  -8.114  1.00 10.00      A   
ATOM   2037  HG  SER A 216       3.498 -23.671  -9.035  1.00 10.00      A   
ATOM   2038  C   SER A 216       1.060 -21.294  -7.314  1.00 10.00      A   
ATOM   2039  O   SER A 216       0.915 -21.264  -6.092  1.00 10.00      A   
ATOM   2040  N   GLU A 217       0.767 -20.268  -8.105  1.00 10.00      A   
ATOM   2041  HN  GLU A 217       0.897 -20.361  -9.079  1.00 10.00      A   
ATOM   2042  CA  GLU A 217       0.258 -19.006  -7.581  1.00 10.00      A   
ATOM   2043  CB  GLU A 217      -0.008 -18.015  -8.717  1.00 10.00      A   
ATOM   2044  CG  GLU A 217       1.240 -17.496  -9.417  1.00 10.00      A   
ATOM   2045  CD  GLU A 217       1.938 -18.552 -10.247  1.00 10.00      A   
ATOM   2046  OE1 GLU A 217       1.257 -19.481 -10.735  1.00 10.00      A   
ATOM   2047  OE2 GLU A 217       3.171 -18.458 -10.416  1.00 10.00      A   
ATOM   2048  C   GLU A 217      -1.019 -19.224  -6.776  1.00 10.00      A   
ATOM   2049  O   GLU A 217      -1.954 -19.879  -7.241  1.00 10.00      A   
ATOM   2050  N   ILE A 218      -1.053 -18.663  -5.576  1.00 10.00      A   
ATOM   2051  HN  ILE A 218      -0.290 -18.120  -5.280  1.00 10.00      A   
ATOM   2052  CA  ILE A 218      -2.200 -18.805  -4.694  1.00 10.00      A   
ATOM   2053  CB  ILE A 218      -1.763 -18.808  -3.210  1.00 10.00      A   
ATOM   2054  CG1 ILE A 218      -0.618 -19.803  -3.000  1.00 10.00      A   
ATOM   2055  CG2 ILE A 218      -2.935 -19.148  -2.299  1.00 10.00      A   
ATOM   2056  CD1 ILE A 218       0.059 -19.692  -1.651  1.00 10.00      A   
ATOM   2057  C   ILE A 218      -3.208 -17.686  -4.932  1.00 10.00      A   
ATOM   2058  O   ILE A 218      -2.836 -16.522  -5.091  1.00 10.00      A   
ATOM   2059  N   SER A 219      -4.480 -18.048  -4.974  1.00 10.00      A   
ATOM   2060  HN  SER A 219      -4.709 -18.995  -4.862  1.00 10.00      A   
ATOM   2061  CA  SER A 219      -5.550 -17.087  -5.186  1.00 10.00      A   
ATOM   2062  CB  SER A 219      -6.142 -17.269  -6.589  1.00 10.00      A   
ATOM   2063  OG  SER A 219      -6.992 -16.190  -6.939  1.00 10.00      A   
ATOM   2064  HG  SER A 219      -7.764 -16.528  -7.409  1.00 10.00      A   
ATOM   2065  C   SER A 219      -6.630 -17.284  -4.126  1.00 10.00      A   
ATOM   2066  O   SER A 219      -7.273 -18.334  -4.077  1.00 10.00      A   
ATOM   2067  N   ILE A 220      -6.816 -16.292  -3.268  1.00 10.00      A   
ATOM   2068  HN  ILE A 220      -6.278 -15.473  -3.352  1.00 10.00      A   
ATOM   2069  CA  ILE A 220      -7.818 -16.384  -2.213  1.00 10.00      A   
ATOM   2070  CB  ILE A 220      -7.197 -16.336  -0.797  1.00 10.00      A   
ATOM   2071  CG1 ILE A 220      -6.569 -14.968  -0.511  1.00 10.00      A   
ATOM   2072  CG2 ILE A 220      -6.171 -17.447  -0.618  1.00 10.00      A   
ATOM   2073  CD1 ILE A 220      -6.262 -14.732   0.952  1.00 10.00      A   
ATOM   2074  C   ILE A 220      -8.875 -15.294  -2.350  1.00 10.00      A   
ATOM   2075  O   ILE A 220      -8.590 -14.189  -2.815  1.00 10.00      A   
ATOM   2076  N   ILE A 221     -10.096 -15.621  -1.955  1.00 10.00      A   
ATOM   2077  HN  ILE A 221     -10.258 -16.524  -1.606  1.00 10.00      A   
ATOM   2078  CA  ILE A 221     -11.208 -14.681  -2.015  1.00 10.00      A   
ATOM   2079  CB  ILE A 221     -12.490 -15.371  -2.535  1.00 10.00      A   
ATOM   2080  CG1 ILE A 221     -12.174 -16.277  -3.731  1.00 10.00      A   
ATOM   2081  CG2 ILE A 221     -13.539 -14.338  -2.911  1.00 10.00      A   
ATOM   2082  CD1 ILE A 221     -13.319 -17.180  -4.141  1.00 10.00      A   
ATOM   2083  C   ILE A 221     -11.479 -14.146  -0.614  1.00 10.00      A   
ATOM   2084  O   ILE A 221     -11.413 -14.905   0.357  1.00 10.00      A   
ATOM   2085  N   ASP A 222     -11.773 -12.848  -0.514  1.00 10.00      A   
ATOM   2086  HN  ASP A 222     -11.806 -12.301  -1.331  1.00 10.00      A   
ATOM   2087  CA  ASP A 222     -12.049 -12.209   0.776  1.00 10.00      A   
ATOM   2088  CB  ASP A 222     -13.270 -12.852   1.458  1.00 10.00      A   
ATOM   2089  CG  ASP A 222     -13.704 -12.163   2.741  1.00 10.00      A   
ATOM   2090  OD1 ASP A 222     -12.832 -11.824   3.572  1.00 10.00      A   
ATOM   2091  OD2 ASP A 222     -14.923 -11.994   2.938  1.00 10.00      A   
ATOM   2092  C   ASP A 222     -10.818 -12.275   1.675  1.00 10.00      A   
ATOM   2093  O   ASP A 222     -10.549 -13.297   2.314  1.00 10.00      A   
ATOM   2094  N   ALA A 223     -10.066 -11.189   1.717  1.00 10.00      A   
ATOM   2095  HN  ALA A 223     -10.335 -10.395   1.202  1.00 10.00      A   
ATOM   2096  CA  ALA A 223      -8.861 -11.136   2.528  1.00 10.00      A   
ATOM   2097  CB  ALA A 223      -7.660 -10.801   1.661  1.00 10.00      A   
ATOM   2098  C   ALA A 223      -8.993 -10.131   3.664  1.00 10.00      A   
ATOM   2099  O   ALA A 223      -9.672  -9.115   3.534  1.00 10.00      A   
ATOM   2100  N   THR A 224      -8.346 -10.432   4.779  1.00 10.00      A   
ATOM   2101  HN  THR A 224      -7.837 -11.276   4.822  1.00 10.00      A   
ATOM   2102  CA  THR A 224      -8.370  -9.561   5.942  1.00 10.00      A   
ATOM   2103  CB  THR A 224      -8.263 -10.371   7.249  1.00 10.00      A   
ATOM   2104  OG1 THR A 224      -7.257 -11.387   7.112  1.00 10.00      A   
ATOM   2105  HG1 THR A 224      -7.432 -11.916   6.313  1.00 10.00      A   
ATOM   2106  CG2 THR A 224      -9.598 -11.021   7.584  1.00 10.00      A   
ATOM   2107  C   THR A 224      -7.239  -8.534   5.868  1.00 10.00      A   
ATOM   2108  O   THR A 224      -6.461  -8.534   4.914  1.00 10.00      A   
ATOM   2109  N   LEU A 225      -7.144  -7.677   6.877  1.00 10.00      A   
ATOM   2110  HN  LEU A 225      -7.784  -7.746   7.618  1.00 10.00      A   
ATOM   2111  CA  LEU A 225      -6.123  -6.633   6.919  1.00 10.00      A   
ATOM   2112  CB  LEU A 225      -6.252  -5.808   8.201  1.00 10.00      A   
ATOM   2113  CG  LEU A 225      -5.350  -4.576   8.310  1.00 10.00      A   
ATOM   2114  CD1 LEU A 225      -5.752  -3.520   7.291  1.00 10.00      A   
ATOM   2115  CD2 LEU A 225      -5.387  -4.010   9.719  1.00 10.00      A   
ATOM   2116  C   LEU A 225      -4.711  -7.205   6.797  1.00 10.00      A   
ATOM   2117  O   LEU A 225      -3.887  -6.684   6.045  1.00 10.00      A   
ATOM   2118  N   LYS A 226      -4.443  -8.276   7.530  1.00 10.00      A   
ATOM   2119  HN  LYS A 226      -5.146  -8.647   8.109  1.00 10.00      A   
ATOM   2120  CA  LYS A 226      -3.129  -8.912   7.504  1.00 10.00      A   
ATOM   2121  CB  LYS A 226      -3.074 -10.043   8.527  1.00 10.00      A   
ATOM   2122  CG  LYS A 226      -3.377  -9.601   9.947  1.00 10.00      A   
ATOM   2123  CD  LYS A 226      -3.555 -10.795  10.866  1.00 10.00      A   
ATOM   2124  CE  LYS A 226      -4.019 -10.358  12.242  1.00 10.00      A   
ATOM   2125  NZ  LYS A 226      -4.230 -11.516  13.147  1.00 10.00      A   
ATOM   2126  HZ1 LYS A 226      -4.433 -11.182  14.111  1.00 10.00      A   
ATOM   2127  HZ2 LYS A 226      -3.377 -12.108  13.173  1.00 10.00      A   
ATOM   2128  HZ3 LYS A 226      -5.031 -12.089  12.816  1.00 10.00      A   
ATOM   2129  C   LYS A 226      -2.799  -9.447   6.112  1.00 10.00      A   
ATOM   2130  O   LYS A 226      -1.695  -9.249   5.601  1.00 10.00      A   
ATOM   2131  N   GLU A 227      -3.774 -10.103   5.496  1.00 10.00      A   
ATOM   2132  HN  GLU A 227      -4.638 -10.204   5.949  1.00 10.00      A   
ATOM   2133  CA  GLU A 227      -3.602 -10.675   4.164  1.00 10.00      A   
ATOM   2134  CB  GLU A 227      -4.732 -11.666   3.874  1.00 10.00      A   
ATOM   2135  CG  GLU A 227      -4.928 -12.707   4.967  1.00 10.00      A   
ATOM   2136  CD  GLU A 227      -6.223 -13.479   4.826  1.00 10.00      A   
ATOM   2137  OE1 GLU A 227      -7.299 -12.862   4.943  1.00 10.00      A   
ATOM   2138  OE2 GLU A 227      -6.171 -14.711   4.614  1.00 10.00      A   
ATOM   2139  C   GLU A 227      -3.568  -9.579   3.099  1.00 10.00      A   
ATOM   2140  O   GLU A 227      -3.001  -9.754   2.021  1.00 10.00      A   
ATOM   2141  N   GLU A 228      -4.176  -8.445   3.416  1.00 10.00      A   
ATOM   2142  HN  GLU A 228      -4.619  -8.372   4.291  1.00 10.00      A   
ATOM   2143  CA  GLU A 228      -4.230  -7.308   2.506  1.00 10.00      A   
ATOM   2144  CB  GLU A 228      -5.288  -6.311   2.996  1.00 10.00      A   
ATOM   2145  CG  GLU A 228      -5.798  -5.346   1.939  1.00 10.00      A   
ATOM   2146  CD  GLU A 228      -7.279  -5.049   2.087  1.00 10.00      A   
ATOM   2147  OE1 GLU A 228      -8.081  -5.606   1.302  1.00 10.00      A   
ATOM   2148  OE2 GLU A 228      -7.647  -4.258   2.981  1.00 10.00      A   
ATOM   2149  C   GLU A 228      -2.862  -6.630   2.389  1.00 10.00      A   
ATOM   2150  O   GLU A 228      -2.530  -6.049   1.354  1.00 10.00      A   
ATOM   2151  N   LEU A 229      -2.066  -6.726   3.449  1.00 10.00      A   
ATOM   2152  HN  LEU A 229      -2.381  -7.214   4.239  1.00 10.00      A   
ATOM   2153  CA  LEU A 229      -0.741  -6.117   3.476  1.00 10.00      A   
ATOM   2154  CB  LEU A 229      -0.290  -5.907   4.924  1.00 10.00      A   
ATOM   2155  CG  LEU A 229      -1.169  -4.996   5.785  1.00 10.00      A   
ATOM   2156  CD1 LEU A 229      -0.806  -5.138   7.254  1.00 10.00      A   
ATOM   2157  CD2 LEU A 229      -1.039  -3.546   5.340  1.00 10.00      A   
ATOM   2158  C   LEU A 229       0.291  -6.960   2.729  1.00 10.00      A   
ATOM   2159  O   LEU A 229       1.203  -6.428   2.099  1.00 10.00      A   
ATOM   2160  N   LEU A 230       0.142  -8.275   2.799  1.00 10.00      A   
ATOM   2161  HN  LEU A 230      -0.609  -8.647   3.308  1.00 10.00      A   
ATOM   2162  CA  LEU A 230       1.076  -9.184   2.144  1.00 10.00      A   
ATOM   2163  CB  LEU A 230       1.248 -10.455   2.981  1.00 10.00      A   
ATOM   2164  CG  LEU A 230       1.565 -10.260   4.469  1.00 10.00      A   
ATOM   2165  CD1 LEU A 230       1.588 -11.601   5.184  1.00 10.00      A   
ATOM   2166  CD2 LEU A 230       2.888  -9.530   4.653  1.00 10.00      A   
ATOM   2167  C   LEU A 230       0.615  -9.545   0.736  1.00 10.00      A   
ATOM   2168  O   LEU A 230       1.215 -10.394   0.074  1.00 10.00      A   
ATOM   2169  N   ARG A 231      -0.446  -8.896   0.281  1.00 10.00      A   
ATOM   2170  HN  ARG A 231      -0.866  -8.217   0.849  1.00 10.00      A   
ATOM   2171  CA  ARG A 231      -1.000  -9.154  -1.043  1.00 10.00      A   
ATOM   2172  CB  ARG A 231      -2.303  -8.374  -1.221  1.00 10.00      A   
ATOM   2173  CG  ARG A 231      -3.037  -8.672  -2.516  1.00 10.00      A   
ATOM   2174  CD  ARG A 231      -4.228  -7.747  -2.705  1.00 10.00      A   
ATOM   2175  NE  ARG A 231      -5.307  -8.031  -1.761  1.00 10.00      A   
ATOM   2176  HE  ARG A 231      -5.478  -8.976  -1.541  1.00 10.00      A   
ATOM   2177  CZ  ARG A 231      -6.066  -7.098  -1.193  1.00 10.00      A   
ATOM   2178  NH1 ARG A 231      -5.872  -5.814  -1.472  1.00 10.00      A   
ATOM   2179 HH11 ARG A 231      -6.471  -5.085  -1.025  1.00 10.00      A   
ATOM   2180 HH12 ARG A 231      -5.120  -5.527  -2.140  1.00 10.00      A   
ATOM   2181  NH2 ARG A 231      -7.017  -7.453  -0.335  1.00 10.00      A   
ATOM   2182 HH21 ARG A 231      -7.173  -8.459  -0.110  1.00 10.00      A   
ATOM   2183 HH22 ARG A 231      -7.613  -6.719   0.130  1.00 10.00      A   
ATOM   2184  C   ARG A 231      -0.015  -8.792  -2.154  1.00 10.00      A   
ATOM   2185  O   ARG A 231       0.590  -7.717  -2.139  1.00 10.00      A   
ATOM   2186  N   ASP A 232       0.151  -9.700  -3.111  1.00 10.00      A   
ATOM   2187  HN  ASP A 232      -0.333 -10.552  -3.051  1.00 10.00      A   
ATOM   2188  CA  ASP A 232       1.049  -9.472  -4.240  1.00 10.00      A   
ATOM   2189  CB  ASP A 232       1.712 -10.786  -4.673  1.00 10.00      A   
ATOM   2190  CG  ASP A 232       3.101 -10.591  -5.260  1.00 10.00      A   
ATOM   2191  OD1 ASP A 232       3.231  -9.908  -6.295  1.00 10.00      A   
ATOM   2192  OD2 ASP A 232       4.072 -11.133  -4.685  1.00 10.00      A   
ATOM   2193  C   ASP A 232       0.268  -8.874  -5.408  1.00 10.00      A   
ATOM   2194  O   ASP A 232       0.764  -8.018  -6.135  1.00 10.00      A   
ATOM   2195  N   GLY A 233      -0.967  -9.328  -5.573  1.00 10.00      A   
ATOM   2196  HN  GLY A 233      -1.313 -10.010  -4.961  1.00 10.00      A   
ATOM   2197  CA  GLY A 233      -1.812  -8.829  -6.641  1.00 10.00      A   
ATOM   2198  C   GLY A 233      -3.263  -8.768  -6.215  1.00 10.00      A   
ATOM   2199  O   GLY A 233      -3.740  -9.661  -5.511  1.00 10.00      A   
ATOM   2200  N   VAL A 234      -3.962  -7.719  -6.624  1.00 10.00      A   
ATOM   2201  HN  VAL A 234      -3.521  -7.035  -7.175  1.00 10.00      A   
ATOM   2202  CA  VAL A 234      -5.366  -7.549  -6.273  1.00 10.00      A   
ATOM   2203  CB  VAL A 234      -5.607  -6.219  -5.513  1.00 10.00      A   
ATOM   2204  CG1 VAL A 234      -5.293  -5.010  -6.382  1.00 10.00      A   
ATOM   2205  CG2 VAL A 234      -7.024  -6.142  -4.965  1.00 10.00      A   
ATOM   2206  C   VAL A 234      -6.273  -7.624  -7.505  1.00 10.00      A   
ATOM   2207  O   VAL A 234      -5.929  -7.129  -8.580  1.00 10.00      A   
ATOM   2208  N   LEU A 235      -7.421  -8.265  -7.342  1.00 10.00      A   
ATOM   2209  HN  LEU A 235      -7.625  -8.660  -6.466  1.00 10.00      A   
ATOM   2210  CA  LEU A 235      -8.392  -8.403  -8.418  1.00 10.00      A   
ATOM   2211  CB  LEU A 235      -8.346  -9.821  -8.997  1.00 10.00      A   
ATOM   2212  CG  LEU A 235      -9.411 -10.170 -10.043  1.00 10.00      A   
ATOM   2213  CD1 LEU A 235      -9.223  -9.348 -11.307  1.00 10.00      A   
ATOM   2214  CD2 LEU A 235      -9.381 -11.655 -10.363  1.00 10.00      A   
ATOM   2215  C   LEU A 235      -9.791  -8.097  -7.892  1.00 10.00      A   
ATOM   2216  O   LEU A 235     -10.194  -8.619  -6.858  1.00 10.00      A   
ATOM   2217  N   THR A 236     -10.515  -7.235  -8.582  1.00 10.00      A   
ATOM   2218  HN  THR A 236     -10.134  -6.817  -9.388  1.00 10.00      A   
ATOM   2219  CA  THR A 236     -11.863  -6.881  -8.174  1.00 10.00      A   
ATOM   2220  CB  THR A 236     -11.951  -5.387  -7.806  1.00 10.00      A   
ATOM   2221  OG1 THR A 236     -10.744  -4.998  -7.135  1.00 10.00      A   
ATOM   2222  HG1 THR A 236     -10.633  -5.536  -6.343  1.00 10.00      A   
ATOM   2223  CG2 THR A 236     -13.130  -5.139  -6.878  1.00 10.00      A   
ATOM   2224  C   THR A 236     -12.851  -7.196  -9.292  1.00 10.00      A   
ATOM   2225  O   THR A 236     -12.816  -6.575 -10.355  1.00 10.00      A   
ATOM   2226  N   VAL A 237     -13.711  -8.177  -9.056  1.00 10.00      A   
ATOM   2227  HN  VAL A 237     -13.686  -8.640  -8.188  1.00 10.00      A   
ATOM   2228  CA  VAL A 237     -14.700  -8.580 -10.046  1.00 10.00      A   
ATOM   2229  CB  VAL A 237     -14.599 -10.088 -10.371  1.00 10.00      A   
ATOM   2230  CG1 VAL A 237     -15.611 -10.485 -11.433  1.00 10.00      A   
ATOM   2231  CG2 VAL A 237     -13.191 -10.442 -10.826  1.00 10.00      A   
ATOM   2232  C   VAL A 237     -16.113  -8.249  -9.572  1.00 10.00      A   
ATOM   2233  O   VAL A 237     -16.470  -8.500  -8.419  1.00 10.00      A   
ATOM   2234  N   THR A 238     -16.896  -7.659 -10.459  1.00 10.00      A   
ATOM   2235  HN  THR A 238     -16.532  -7.445 -11.348  1.00 10.00      A   
ATOM   2236  CA  THR A 238     -18.268  -7.297 -10.162  1.00 10.00      A   
ATOM   2237  CB  THR A 238     -18.477  -5.775 -10.321  1.00 10.00      A   
ATOM   2238  OG1 THR A 238     -17.452  -5.077  -9.601  1.00 10.00      A   
ATOM   2239  HG1 THR A 238     -17.841  -4.646  -8.835  1.00 10.00      A   
ATOM   2240  CG2 THR A 238     -19.838  -5.354  -9.783  1.00 10.00      A   
ATOM   2241  C   THR A 238     -19.219  -8.045 -11.095  1.00 10.00      A   
ATOM   2242  O   THR A 238     -19.150  -7.891 -12.318  1.00 10.00      A   
ATOM   2243  N   LEU A 239     -20.084  -8.867 -10.516  1.00 10.00      A   
ATOM   2244  HN  LEU A 239     -20.067  -8.963  -9.537  1.00 10.00      A   
ATOM   2245  CA  LEU A 239     -21.056  -9.637 -11.285  1.00 10.00      A   
ATOM   2246  CB  LEU A 239     -20.703 -11.128 -11.254  1.00 10.00      A   
ATOM   2247  CG  LEU A 239     -19.418 -11.548 -11.969  1.00 10.00      A   
ATOM   2248  CD1 LEU A 239     -18.663 -12.578 -11.144  1.00 10.00      A   
ATOM   2249  CD2 LEU A 239     -19.737 -12.107 -13.346  1.00 10.00      A   
ATOM   2250  C   LEU A 239     -22.459  -9.429 -10.719  1.00 10.00      A   
ATOM   2251  O   LEU A 239     -22.697  -8.479  -9.964  1.00 10.00      A   
ATOM   2252  N   ASN A 240     -23.383 -10.312 -11.090  1.00 10.00      A   
ATOM   2253  HN  ASN A 240     -23.128 -11.038 -11.698  1.00 10.00      A   
ATOM   2254  CA  ASN A 240     -24.765 -10.243 -10.619  1.00 10.00      A   
ATOM   2255  CB  ASN A 240     -25.558  -9.144 -11.339  1.00 10.00      A   
ATOM   2256  CG  ASN A 240     -25.529  -9.262 -12.851  1.00 10.00      A   
ATOM   2257  OD1 ASN A 240     -25.485 -10.363 -13.406  1.00 10.00      A   
ATOM   2258  ND2 ASN A 240     -25.551  -8.124 -13.526  1.00 10.00      A   
ATOM   2259 HD21 ASN A 240     -25.583  -7.283 -13.020  1.00 10.00      A   
ATOM   2260 HD22 ASN A 240     -25.532  -8.163 -14.508  1.00 10.00      A   
ATOM   2261  C   ASN A 240     -25.459 -11.594 -10.765  1.00 10.00      A   
ATOM   2262  O   ASN A 240     -24.836 -12.582 -11.159  1.00 10.00      A   
ATOM   2263  N   LYS A 241     -26.756 -11.630 -10.473  1.00 10.00      A   
ATOM   2264  HN  LYS A 241     -27.207 -10.805 -10.190  1.00 10.00      A   
ATOM   2265  CA  LYS A 241     -27.524 -12.869 -10.561  1.00 10.00      A   
ATOM   2266  CB  LYS A 241     -28.760 -12.824  -9.655  1.00 10.00      A   
ATOM   2267  CG  LYS A 241     -29.891 -11.938 -10.154  1.00 10.00      A   
ATOM   2268  CD  LYS A 241     -31.116 -12.064  -9.262  1.00 10.00      A   
ATOM   2269  CE  LYS A 241     -32.363 -11.518  -9.940  1.00 10.00      A   
ATOM   2270  NZ  LYS A 241     -33.587 -11.779  -9.141  1.00 10.00      A   
ATOM   2271  HZ1 LYS A 241     -33.718 -12.804  -9.005  1.00 10.00      A   
ATOM   2272  HZ2 LYS A 241     -34.422 -11.395  -9.625  1.00 10.00      A   
ATOM   2273  HZ3 LYS A 241     -33.504 -11.328  -8.210  1.00 10.00      A   
ATOM   2274  C   LYS A 241     -27.907 -13.217 -12.000  1.00 10.00      A   
ATOM   2275  O   LYS A 241     -28.480 -14.274 -12.260  1.00 10.00      A   
ATOM   2276  N   ASN A 242     -27.580 -12.331 -12.934  1.00 10.00      A   
ATOM   2277  HN  ASN A 242     -27.121 -11.503 -12.672  1.00 10.00      A   
ATOM   2278  CA  ASN A 242     -27.886 -12.561 -14.346  1.00 10.00      A   
ATOM   2279  CB  ASN A 242     -28.104 -11.231 -15.077  1.00 10.00      A   
ATOM   2280  CG  ASN A 242     -29.150 -11.312 -16.176  1.00 10.00      A   
ATOM   2281  OD1 ASN A 242     -29.354 -12.361 -16.792  1.00 10.00      A   
ATOM   2282  ND2 ASN A 242     -29.829 -10.203 -16.425  1.00 10.00      A   
ATOM   2283 HD21 ASN A 242     -29.626  -9.403 -15.892  1.00 10.00      A   
ATOM   2284 HD22 ASN A 242     -30.501 -10.223 -17.139  1.00 10.00      A   
ATOM   2285  C   ASN A 242     -26.751 -13.339 -15.008  1.00 10.00      A   
ATOM   2286  O   ASN A 242     -26.805 -13.654 -16.198  1.00 10.00      A   
ATOM   2287  N   ARG A 243     -25.716 -13.626 -14.213  1.00 10.00      A   
ATOM   2288  HN  ARG A 243     -25.742 -13.312 -13.284  1.00 10.00      A   
ATOM   2289  CA  ARG A 243     -24.540 -14.377 -14.666  1.00 10.00      A   
ATOM   2290  CB  ARG A 243     -24.916 -15.761 -15.218  1.00 10.00      A   
ATOM   2291  CG  ARG A 243     -25.341 -16.769 -14.162  1.00 10.00      A   
ATOM   2292  CD  ARG A 243     -26.854 -16.851 -14.040  1.00 10.00      A   
ATOM   2293  NE  ARG A 243     -27.389 -18.068 -14.653  1.00 10.00      A   
ATOM   2294  HE  ARG A 243     -27.493 -18.071 -15.628  1.00 10.00      A   
ATOM   2295  CZ  ARG A 243     -27.728 -19.161 -13.967  1.00 10.00      A   
ATOM   2296  NH1 ARG A 243     -27.587 -19.194 -12.651  1.00 10.00      A   
ATOM   2297 HH11 ARG A 243     -27.851 -20.051 -12.117  1.00 10.00      A   
ATOM   2298 HH12 ARG A 243     -27.208 -18.363 -12.139  1.00 10.00      A   
ATOM   2299  NH2 ARG A 243     -28.221 -20.217 -14.599  1.00 10.00      A   
ATOM   2300 HH21 ARG A 243     -28.486 -21.072 -14.061  1.00 10.00      A   
ATOM   2301 HH22 ARG A 243     -28.349 -20.199 -15.634  1.00 10.00      A   
ATOM   2302  C   ARG A 243     -23.703 -13.599 -15.679  1.00 10.00      A   
ATOM   2303  O   ARG A 243     -22.902 -14.184 -16.411  1.00 10.00      A   
ATOM   2304  N   GLU A 244     -23.873 -12.284 -15.705  1.00 10.00      A   
ATOM   2305  HN  GLU A 244     -24.497 -11.866 -15.075  1.00 10.00      A   
ATOM   2306  CA  GLU A 244     -23.131 -11.443 -16.632  1.00 10.00      A   
ATOM   2307  CB  GLU A 244     -24.059 -10.463 -17.352  1.00 10.00      A   
ATOM   2308  CG  GLU A 244     -24.882  -9.581 -16.427  1.00 10.00      A   
ATOM   2309  CD  GLU A 244     -25.481  -8.387 -17.138  1.00 10.00      A   
ATOM   2310  OE1 GLU A 244     -25.598  -8.431 -18.382  1.00 10.00      A   
ATOM   2311  OE2 GLU A 244     -25.836  -7.398 -16.459  1.00 10.00      A   
ATOM   2312  C   GLU A 244     -22.027 -10.687 -15.909  1.00 10.00      A   
ATOM   2313  O   GLU A 244     -22.158 -10.356 -14.729  1.00 10.00      A   
ATOM   2314  N   VAL A 245     -20.940 -10.430 -16.617  1.00 10.00      A   
ATOM   2315  HN  VAL A 245     -20.896 -10.730 -17.550  1.00 10.00      A   
ATOM   2316  CA  VAL A 245     -19.810  -9.713 -16.055  1.00 10.00      A   
ATOM   2317  CB  VAL A 245     -18.498 -10.074 -16.787  1.00 10.00      A   
ATOM   2318  CG1 VAL A 245     -17.313  -9.371 -16.146  1.00 10.00      A   
ATOM   2319  CG2 VAL A 245     -18.282 -11.580 -16.803  1.00 10.00      A   
ATOM   2320  C   VAL A 245     -20.035  -8.212 -16.161  1.00 10.00      A   
ATOM   2321  O   VAL A 245     -20.277  -7.689 -17.248  1.00 10.00      A   
ATOM   2322  N   VAL A 246     -19.975  -7.525 -15.031  1.00 10.00      A   
ATOM   2323  HN  VAL A 246     -19.810  -7.999 -14.186  1.00 10.00      A   
ATOM   2324  CA  VAL A 246     -20.158  -6.082 -15.012  1.00 10.00      A   
ATOM   2325  CB  VAL A 246     -20.850  -5.606 -13.717  1.00 10.00      A   
ATOM   2326  CG1 VAL A 246     -21.123  -4.108 -13.768  1.00 10.00      A   
ATOM   2327  CG2 VAL A 246     -22.144  -6.377 -13.494  1.00 10.00      A   
ATOM   2328  C   VAL A 246     -18.810  -5.383 -15.167  1.00 10.00      A   
ATOM   2329  O   VAL A 246     -18.657  -4.482 -15.997  1.00 10.00      A   
ATOM   2330  N   GLN A 247     -17.827  -5.822 -14.387  1.00 10.00      A   
ATOM   2331  HN  GLN A 247     -18.004  -6.553 -13.758  1.00 10.00      A   
ATOM   2332  CA  GLN A 247     -16.494  -5.237 -14.441  1.00 10.00      A   
ATOM   2333  CB  GLN A 247     -16.504  -3.822 -13.848  1.00 10.00      A   
ATOM   2334  CG  GLN A 247     -15.152  -3.122 -13.853  1.00 10.00      A   
ATOM   2335  CD  GLN A 247     -14.476  -3.129 -15.212  1.00 10.00      A   
ATOM   2336  OE1 GLN A 247     -15.137  -3.126 -16.249  1.00 10.00      A   
ATOM   2337  NE2 GLN A 247     -13.154  -3.148 -15.214  1.00 10.00      A   
ATOM   2338 HE21 GLN A 247     -12.686  -3.154 -14.345  1.00 10.00      A   
ATOM   2339 HE22 GLN A 247     -12.689  -3.152 -16.079  1.00 10.00      A   
ATOM   2340  C   GLN A 247     -15.462  -6.103 -13.724  1.00 10.00      A   
ATOM   2341  O   GLN A 247     -15.708  -6.602 -12.629  1.00 10.00      A   
ATOM   2342  N   VAL A 248     -14.327  -6.296 -14.377  1.00 10.00      A   
ATOM   2343  HN  VAL A 248     -14.228  -5.906 -15.273  1.00 10.00      A   
ATOM   2344  CA  VAL A 248     -13.215  -7.059 -13.824  1.00 10.00      A   
ATOM   2345  CB  VAL A 248     -12.929  -8.346 -14.635  1.00 10.00      A   
ATOM   2346  CG1 VAL A 248     -11.728  -9.086 -14.058  1.00 10.00      A   
ATOM   2347  CG2 VAL A 248     -14.148  -9.253 -14.665  1.00 10.00      A   
ATOM   2348  C   VAL A 248     -11.979  -6.168 -13.856  1.00 10.00      A   
ATOM   2349  O   VAL A 248     -11.409  -5.931 -14.919  1.00 10.00      A   
ATOM   2350  N   SER A 249     -11.578  -5.665 -12.701  1.00 10.00      A   
ATOM   2351  HN  SER A 249     -12.058  -5.903 -11.875  1.00 10.00      A   
ATOM   2352  CA  SER A 249     -10.437  -4.769 -12.628  1.00 10.00      A   
ATOM   2353  CB  SER A 249     -10.862  -3.443 -11.996  1.00 10.00      A   
ATOM   2354  OG  SER A 249     -12.059  -2.962 -12.584  1.00 10.00      A   
ATOM   2355  HG  SER A 249     -12.690  -2.743 -11.889  1.00 10.00      A   
ATOM   2356  C   SER A 249      -9.258  -5.364 -11.860  1.00 10.00      A   
ATOM   2357  O   SER A 249      -9.396  -5.785 -10.710  1.00 10.00      A   
ATOM   2358  N   LYS A 250      -8.106  -5.401 -12.515  1.00 10.00      A   
ATOM   2359  HN  LYS A 250      -8.077  -5.077 -13.445  1.00 10.00      A   
ATOM   2360  CA  LYS A 250      -6.881  -5.901 -11.906  1.00 10.00      A   
ATOM   2361  CB  LYS A 250      -6.529  -7.296 -12.427  1.00 10.00      A   
ATOM   2362  CG  LYS A 250      -5.399  -7.970 -11.658  1.00 10.00      A   
ATOM   2363  CD  LYS A 250      -5.075  -9.345 -12.220  1.00 10.00      A   
ATOM   2364  CE  LYS A 250      -4.041  -9.267 -13.331  1.00 10.00      A   
ATOM   2365  NZ  LYS A 250      -2.659  -9.090 -12.807  1.00 10.00      A   
ATOM   2366  HZ1 LYS A 250      -2.600  -8.227 -12.227  1.00 10.00      A   
ATOM   2367  HZ2 LYS A 250      -1.983  -9.008 -13.594  1.00 10.00      A   
ATOM   2368  HZ3 LYS A 250      -2.387  -9.907 -12.222  1.00 10.00      A   
ATOM   2369  C   LYS A 250      -5.750  -4.930 -12.211  1.00 10.00      A   
ATOM   2370  O   LYS A 250      -5.200  -4.941 -13.313  1.00 10.00      A   
ATOM   2371  N   ALA A 251      -5.421  -4.083 -11.242  1.00 10.00      A   
ATOM   2372  HN  ALA A 251      -5.893  -4.136 -10.382  1.00 10.00      A   
ATOM   2373  CA  ALA A 251      -4.371  -3.083 -11.409  1.00 10.00      A   
ATOM   2374  CB  ALA A 251      -4.513  -1.980 -10.369  1.00 10.00      A   
ATOM   2375  C   ALA A 251      -2.981  -3.704 -11.352  1.00 10.00      A   
ATOM   2376  O   ALA A 251      -2.255  -3.533 -10.374  1.00 10.00      A   
ATOM   2377  N   GLY A 252      -2.619  -4.421 -12.408  1.00 10.00      A   
ATOM   2378  HN  GLY A 252      -3.248  -4.520 -13.157  1.00 10.00      A   
ATOM   2379  CA  GLY A 252      -1.322  -5.060 -12.466  1.00 10.00      A   
ATOM   2380  C   GLY A 252      -1.159  -6.101 -11.380  1.00 10.00      A   
ATOM   2381  O   GLY A 252      -2.006  -6.989 -11.227  1.00 10.00      A   
ATOM   2382  N   GLY A 253      -0.082  -5.986 -10.622  1.00 10.00      A   
ATOM   2383  HN  GLY A 253       0.551  -5.257 -10.797  1.00 10.00      A   
ATOM   2384  CA  GLY A 253       0.174  -6.917  -9.546  1.00 10.00      A   
ATOM   2385  C   GLY A 253       0.776  -8.212 -10.038  1.00 10.00      A   
ATOM   2386  O   GLY A 253       1.358  -8.259 -11.124  1.00 10.00      A   
ATOM   2387  N   LEU A 254       0.630  -9.258  -9.240  1.00 10.00      A   
ATOM   2388  HN  LEU A 254       0.162  -9.141  -8.391  1.00 10.00      A   
ATOM   2389  CA  LEU A 254       1.151 -10.574  -9.579  1.00 10.00      A   
ATOM   2390  CB  LEU A 254       0.911 -11.552  -8.423  1.00 10.00      A   
ATOM   2391  CG  LEU A 254       1.497 -12.956  -8.591  1.00 10.00      A   
ATOM   2392  CD1 LEU A 254       3.012 -12.935  -8.451  1.00 10.00      A   
ATOM   2393  CD2 LEU A 254       0.872 -13.924  -7.599  1.00 10.00      A   
ATOM   2394  C   LEU A 254       0.495 -11.108 -10.850  1.00 10.00      A   
ATOM   2395  O   LEU A 254      -0.737 -11.118 -10.965  1.00 10.00      A   
ATOM   2396  N   PRO A 255       1.313 -11.533 -11.826  1.00 10.00      A   
ATOM   2397  CA  PRO A 255       0.824 -12.088 -13.090  1.00 10.00      A   
ATOM   2398  CB  PRO A 255       2.107 -12.342 -13.896  1.00 10.00      A   
ATOM   2399  CG  PRO A 255       3.149 -11.510 -13.235  1.00 10.00      A   
ATOM   2400  CD  PRO A 255       2.781 -11.488 -11.784  1.00 10.00      A   
ATOM   2401  C   PRO A 255       0.078 -13.400 -12.866  1.00 10.00      A   
ATOM   2402  O   PRO A 255       0.619 -14.344 -12.288  1.00 10.00      A   
ATOM   2403  N   MET A 256      -1.165 -13.449 -13.318  1.00 10.00      A   
ATOM   2404  HN  MET A 256      -1.535 -12.669 -13.783  1.00 10.00      A   
ATOM   2405  CA  MET A 256      -1.986 -14.637 -13.160  1.00 10.00      A   
ATOM   2406  CB  MET A 256      -3.259 -14.311 -12.378  1.00 10.00      A   
ATOM   2407  CG  MET A 256      -3.193 -14.670 -10.905  1.00 10.00      A   
ATOM   2408  SD  MET A 256      -2.933 -16.434 -10.634  1.00 10.00      A   
ATOM   2409  CE  MET A 256      -3.250 -16.551  -8.875  1.00 10.00      A   
ATOM   2410  C   MET A 256      -2.348 -15.225 -14.514  1.00 10.00      A   
ATOM   2411  O   MET A 256      -2.453 -14.500 -15.506  1.00 10.00      A   
ATOM   2412  N   ASP A 257      -2.528 -16.537 -14.546  1.00 10.00      A   
ATOM   2413  HN  ASP A 257      -2.425 -17.051 -13.716  1.00 10.00      A   
ATOM   2414  CA  ASP A 257      -2.881 -17.240 -15.773  1.00 10.00      A   
ATOM   2415  CB  ASP A 257      -2.534 -18.733 -15.657  1.00 10.00      A   
ATOM   2416  CG  ASP A 257      -3.624 -19.657 -16.163  1.00 10.00      A   
ATOM   2417  OD1 ASP A 257      -3.740 -19.838 -17.392  1.00 10.00      A   
ATOM   2418  OD2 ASP A 257      -4.371 -20.209 -15.328  1.00 10.00      A   
ATOM   2419  C   ASP A 257      -4.353 -17.027 -16.125  1.00 10.00      A   
ATOM   2420  O   ASP A 257      -5.207 -16.915 -15.239  1.00 10.00      A   
ATOM   2421  N   ALA A 258      -4.635 -16.967 -17.422  1.00 10.00      A   
ATOM   2422  HN  ALA A 258      -3.901 -17.068 -18.066  1.00 10.00      A   
ATOM   2423  CA  ALA A 258      -5.987 -16.747 -17.928  1.00 10.00      A   
ATOM   2424  CB  ALA A 258      -5.992 -16.767 -19.448  1.00 10.00      A   
ATOM   2425  C   ALA A 258      -7.004 -17.748 -17.379  1.00 10.00      A   
ATOM   2426  O   ALA A 258      -8.130 -17.371 -17.044  1.00 10.00      A   
ATOM   2427  N   LEU A 259      -6.609 -19.013 -17.280  1.00 10.00      A   
ATOM   2428  HN  LEU A 259      -5.688 -19.253 -17.539  1.00 10.00      A   
ATOM   2429  CA  LEU A 259      -7.503 -20.054 -16.779  1.00 10.00      A   
ATOM   2430  CB  LEU A 259      -6.889 -21.444 -16.968  1.00 10.00      A   
ATOM   2431  CG  LEU A 259      -6.626 -21.879 -18.412  1.00 10.00      A   
ATOM   2432  CD1 LEU A 259      -5.902 -23.216 -18.441  1.00 10.00      A   
ATOM   2433  CD2 LEU A 259      -7.927 -21.960 -19.196  1.00 10.00      A   
ATOM   2434  C   LEU A 259      -7.851 -19.816 -15.313  1.00 10.00      A   
ATOM   2435  O   LEU A 259      -9.011 -19.928 -14.913  1.00 10.00      A   
ATOM   2436  N   THR A 260      -6.842 -19.473 -14.526  1.00 10.00      A   
ATOM   2437  HN  THR A 260      -5.939 -19.407 -14.914  1.00 10.00      A   
ATOM   2438  CA  THR A 260      -7.021 -19.206 -13.105  1.00 10.00      A   
ATOM   2439  CB  THR A 260      -5.661 -18.972 -12.417  1.00 10.00      A   
ATOM   2440  OG1 THR A 260      -4.769 -20.038 -12.774  1.00 10.00      A   
ATOM   2441  HG1 THR A 260      -4.619 -20.022 -13.738  1.00 10.00      A   
ATOM   2442  CG2 THR A 260      -5.817 -18.944 -10.905  1.00 10.00      A   
ATOM   2443  C   THR A 260      -7.943 -18.005 -12.891  1.00 10.00      A   
ATOM   2444  O   THR A 260      -8.784 -18.005 -11.987  1.00 10.00      A   
ATOM   2445  N   LEU A 261      -7.801 -16.999 -13.750  1.00 10.00      A   
ATOM   2446  HN  LEU A 261      -7.110 -17.061 -14.449  1.00 10.00      A   
ATOM   2447  CA  LEU A 261      -8.629 -15.799 -13.674  1.00 10.00      A   
ATOM   2448  CB  LEU A 261      -8.175 -14.767 -14.710  1.00 10.00      A   
ATOM   2449  CG  LEU A 261      -6.822 -14.094 -14.461  1.00 10.00      A   
ATOM   2450  CD1 LEU A 261      -6.355 -13.365 -15.710  1.00 10.00      A   
ATOM   2451  CD2 LEU A 261      -6.907 -13.137 -13.284  1.00 10.00      A   
ATOM   2452  C   LEU A 261     -10.095 -16.153 -13.902  1.00 10.00      A   
ATOM   2453  O   LEU A 261     -10.991 -15.579 -13.278  1.00 10.00      A   
ATOM   2454  N   MET A 262     -10.330 -17.113 -14.792  1.00 10.00      A   
ATOM   2455  HN  MET A 262      -9.570 -17.535 -15.250  1.00 10.00      A   
ATOM   2456  CA  MET A 262     -11.683 -17.558 -15.099  1.00 10.00      A   
ATOM   2457  CB  MET A 262     -11.686 -18.486 -16.315  1.00 10.00      A   
ATOM   2458  CG  MET A 262     -11.297 -17.818 -17.621  1.00 10.00      A   
ATOM   2459  SD  MET A 262     -11.364 -18.953 -19.020  1.00 10.00      A   
ATOM   2460  CE  MET A 262     -13.134 -19.060 -19.277  1.00 10.00      A   
ATOM   2461  C   MET A 262     -12.281 -18.284 -13.903  1.00 10.00      A   
ATOM   2462  O   MET A 262     -13.462 -18.126 -13.594  1.00 10.00      A   
ATOM   2463  N   LYS A 263     -11.453 -19.079 -13.234  1.00 10.00      A   
ATOM   2464  HN  LYS A 263     -10.523 -19.157 -13.536  1.00 10.00      A   
ATOM   2465  CA  LYS A 263     -11.882 -19.839 -12.064  1.00 10.00      A   
ATOM   2466  CB  LYS A 263     -10.730 -20.678 -11.518  1.00 10.00      A   
ATOM   2467  CG  LYS A 263     -10.275 -21.784 -12.449  1.00 10.00      A   
ATOM   2468  CD  LYS A 263      -9.109 -22.549 -11.850  1.00 10.00      A   
ATOM   2469  CE  LYS A 263      -8.703 -23.712 -12.735  1.00 10.00      A   
ATOM   2470  NZ  LYS A 263      -7.649 -24.550 -12.109  1.00 10.00      A   
ATOM   2471  HZ1 LYS A 263      -7.996 -24.949 -11.214  1.00 10.00      A   
ATOM   2472  HZ2 LYS A 263      -6.802 -23.981 -11.916  1.00 10.00      A   
ATOM   2473  HZ3 LYS A 263      -7.392 -25.330 -12.745  1.00 10.00      A   
ATOM   2474  C   LYS A 263     -12.397 -18.914 -10.973  1.00 10.00      A   
ATOM   2475  O   LYS A 263     -13.494 -19.107 -10.452  1.00 10.00      A   
ATOM   2476  N   CYS A 264     -11.610 -17.893 -10.656  1.00 10.00      A   
ATOM   2477  HN  CYS A 264     -10.752 -17.788 -11.124  1.00 10.00      A   
ATOM   2478  CA  CYS A 264     -11.980 -16.929  -9.626  1.00 10.00      A   
ATOM   2479  CB  CYS A 264     -10.897 -15.859  -9.487  1.00 10.00      A   
ATOM   2480  SG  CYS A 264      -9.251 -16.524  -9.135  1.00 10.00      A   
ATOM   2481  HG  CYS A 264      -9.296 -17.842  -9.296  1.00 10.00      A   
ATOM   2482  C   CYS A 264     -13.338 -16.289  -9.915  1.00 10.00      A   
ATOM   2483  O   CYS A 264     -14.179 -16.175  -9.024  1.00 10.00      A   
ATOM   2484  N   CYS A 265     -13.557 -15.901 -11.165  1.00 10.00      A   
ATOM   2485  HN  CYS A 265     -12.857 -16.037 -11.839  1.00 10.00      A   
ATOM   2486  CA  CYS A 265     -14.815 -15.277 -11.558  1.00 10.00      A   
ATOM   2487  CB  CYS A 265     -14.699 -14.687 -12.964  1.00 10.00      A   
ATOM   2488  SG  CYS A 265     -13.268 -13.607 -13.203  1.00 10.00      A   
ATOM   2489  HG  CYS A 265     -12.184 -14.373 -13.292  1.00 10.00      A   
ATOM   2490  C   CYS A 265     -15.969 -16.278 -11.499  1.00 10.00      A   
ATOM   2491  O   CYS A 265     -17.109 -15.914 -11.210  1.00 10.00      A   
ATOM   2492  N   HIS A 266     -15.661 -17.543 -11.757  1.00 10.00      A   
ATOM   2493  HN  HIS A 266     -14.728 -17.774 -11.963  1.00 10.00      A   
ATOM   2494  CA  HIS A 266     -16.668 -18.597 -11.740  1.00 10.00      A   
ATOM   2495  CB  HIS A 266     -16.165 -19.837 -12.479  1.00 10.00      A   
ATOM   2496  CG  HIS A 266     -16.515 -19.849 -13.933  1.00 10.00      A   
ATOM   2497  ND1 HIS A 266     -17.217 -20.875 -14.529  1.00 10.00      A   
ATOM   2498  HD1 HIS A 266     -17.556 -21.680 -14.074  1.00 10.00      A   
ATOM   2499  CD2 HIS A 266     -16.253 -18.956 -14.916  1.00 10.00      A   
ATOM   2500  CE1 HIS A 266     -17.371 -20.611 -15.813  1.00 10.00      A   
ATOM   2501  NE2 HIS A 266     -16.797 -19.454 -16.072  1.00 10.00      A   
ATOM   2502  HE2 HIS A 266     -16.769 -19.018 -16.954  1.00 10.00      A   
ATOM   2503  C   HIS A 266     -17.079 -18.957 -10.319  1.00 10.00      A   
ATOM   2504  O   HIS A 266     -18.259 -19.172 -10.040  1.00 10.00      A   
ATOM   2505  N   GLU A 267     -16.100 -19.023  -9.427  1.00 10.00      A   
ATOM   2506  HN  GLU A 267     -15.172 -18.859  -9.718  1.00 10.00      A   
ATOM   2507  CA  GLU A 267     -16.355 -19.353  -8.031  1.00 10.00      A   
ATOM   2508  CB  GLU A 267     -15.078 -19.855  -7.350  1.00 10.00      A   
ATOM   2509  CG  GLU A 267     -14.574 -21.182  -7.904  1.00 10.00      A   
ATOM   2510  CD  GLU A 267     -13.236 -21.605  -7.328  1.00 10.00      A   
ATOM   2511  OE1 GLU A 267     -12.218 -20.959  -7.645  1.00 10.00      A   
ATOM   2512  OE2 GLU A 267     -13.195 -22.607  -6.571  1.00 10.00      A   
ATOM   2513  C   GLU A 267     -16.953 -18.165  -7.281  1.00 10.00      A   
ATOM   2514  O   GLU A 267     -17.612 -18.332  -6.253  1.00 10.00      A   
ATOM   2515  N   ALA A 268     -16.731 -16.965  -7.808  1.00 10.00      A   
ATOM   2516  HN  ALA A 268     -16.178 -16.895  -8.615  1.00 10.00      A   
ATOM   2517  CA  ALA A 268     -17.258 -15.748  -7.201  1.00 10.00      A   
ATOM   2518  CB  ALA A 268     -16.642 -14.516  -7.849  1.00 10.00      A   
ATOM   2519  C   ALA A 268     -18.777 -15.688  -7.316  1.00 10.00      A   
ATOM   2520  O   ALA A 268     -19.454 -15.197  -6.411  1.00 10.00      A   
ATOM   2521  N   TYR A 269     -19.307 -16.203  -8.425  1.00 10.00      A   
ATOM   2522  HN  TYR A 269     -18.714 -16.590  -9.104  1.00 10.00      A   
ATOM   2523  CA  TYR A 269     -20.747 -16.199  -8.658  1.00 10.00      A   
ATOM   2524  CB  TYR A 269     -21.092 -16.803 -10.023  1.00 10.00      A   
ATOM   2525  CG  TYR A 269     -22.581 -16.953 -10.249  1.00 10.00      A   
ATOM   2526  CD1 TYR A 269     -23.391 -15.839 -10.437  1.00 10.00      A   
ATOM   2527  CD2 TYR A 269     -23.182 -18.205 -10.252  1.00 10.00      A   
ATOM   2528  CE1 TYR A 269     -24.753 -15.967 -10.618  1.00 10.00      A   
ATOM   2529  CE2 TYR A 269     -24.544 -18.344 -10.437  1.00 10.00      A   
ATOM   2530  CZ  TYR A 269     -25.323 -17.221 -10.618  1.00 10.00      A   
ATOM   2531  OH  TYR A 269     -26.685 -17.354 -10.791  1.00 10.00      A   
ATOM   2532  HH  TYR A 269     -27.074 -17.726  -9.976  1.00 10.00      A   
ATOM   2533  C   TYR A 269     -21.497 -16.931  -7.548  1.00 10.00      A   
ATOM   2534  O   TYR A 269     -22.570 -16.495  -7.123  1.00 10.00      A   
ATOM   2535  N   SER A 270     -20.922 -18.034  -7.078  1.00 10.00      A   
ATOM   2536  HN  SER A 270     -20.073 -18.333  -7.465  1.00 10.00      A   
ATOM   2537  CA  SER A 270     -21.527 -18.822  -6.015  1.00 10.00      A   
ATOM   2538  CB  SER A 270     -20.631 -20.015  -5.675  1.00 10.00      A   
ATOM   2539  OG  SER A 270     -19.560 -20.123  -6.602  1.00 10.00      A   
ATOM   2540  HG  SER A 270     -18.826 -19.562  -6.313  1.00 10.00      A   
ATOM   2541  C   SER A 270     -21.763 -17.971  -4.770  1.00 10.00      A   
ATOM   2542  O   SER A 270     -22.757 -18.141  -4.068  1.00 10.00      A   
ATOM   2543  N   ILE A 271     -20.852 -17.043  -4.520  1.00 10.00      A   
ATOM   2544  HN  ILE A 271     -20.090 -16.942  -5.133  1.00 10.00      A   
ATOM   2545  CA  ILE A 271     -20.954 -16.159  -3.369  1.00 10.00      A   
ATOM   2546  CB  ILE A 271     -19.609 -15.462  -3.087  1.00 10.00      A   
ATOM   2547  CG1 ILE A 271     -18.478 -16.495  -3.023  1.00 10.00      A   
ATOM   2548  CG2 ILE A 271     -19.685 -14.670  -1.792  1.00 10.00      A   
ATOM   2549  CD1 ILE A 271     -17.094 -15.887  -2.978  1.00 10.00      A   
ATOM   2550  C   ILE A 271     -22.027 -15.100  -3.605  1.00 10.00      A   
ATOM   2551  O   ILE A 271     -22.850 -14.832  -2.732  1.00 10.00      A   
ATOM   2552  N   ILE A 272     -22.020 -14.519  -4.800  1.00 10.00      A   
ATOM   2553  HN  ILE A 272     -21.343 -14.796  -5.458  1.00 10.00      A   
ATOM   2554  CA  ILE A 272     -22.983 -13.486  -5.171  1.00 10.00      A   
ATOM   2555  CB  ILE A 272     -22.732 -13.000  -6.610  1.00 10.00      A   
ATOM   2556  CG1 ILE A 272     -21.297 -12.493  -6.746  1.00 10.00      A   
ATOM   2557  CG2 ILE A 272     -23.720 -11.908  -7.000  1.00 10.00      A   
ATOM   2558  CD1 ILE A 272     -20.781 -12.519  -8.164  1.00 10.00      A   
ATOM   2559  C   ILE A 272     -24.414 -14.005  -5.063  1.00 10.00      A   
ATOM   2560  O   ILE A 272     -25.299 -13.309  -4.560  1.00 10.00      A   
ATOM   2561  N   GLU A 273     -24.627 -15.229  -5.533  1.00 10.00      A   
ATOM   2562  HN  GLU A 273     -23.872 -15.725  -5.927  1.00 10.00      A   
ATOM   2563  CA  GLU A 273     -25.944 -15.861  -5.494  1.00 10.00      A   
ATOM   2564  CB  GLU A 273     -25.841 -17.298  -6.022  1.00 10.00      A   
ATOM   2565  CG  GLU A 273     -27.173 -18.007  -6.213  1.00 10.00      A   
ATOM   2566  CD  GLU A 273     -27.879 -17.608  -7.494  1.00 10.00      A   
ATOM   2567  OE1 GLU A 273     -27.641 -18.258  -8.536  1.00 10.00      A   
ATOM   2568  OE2 GLU A 273     -28.687 -16.655  -7.463  1.00 10.00      A   
ATOM   2569  C   GLU A 273     -26.497 -15.869  -4.067  1.00 10.00      A   
ATOM   2570  O   GLU A 273     -27.674 -15.573  -3.838  1.00 10.00      A   
ATOM   2571  N   LYS A 274     -25.626 -16.177  -3.113  1.00 10.00      A   
ATOM   2572  HN  LYS A 274     -24.697 -16.363  -3.362  1.00 10.00      A   
ATOM   2573  CA  LYS A 274     -26.006 -16.236  -1.708  1.00 10.00      A   
ATOM   2574  CB  LYS A 274     -24.937 -16.982  -0.903  1.00 10.00      A   
ATOM   2575  CG  LYS A 274     -24.646 -18.383  -1.415  1.00 10.00      A   
ATOM   2576  CD  LYS A 274     -23.393 -18.960  -0.777  1.00 10.00      A   
ATOM   2577  CE  LYS A 274     -22.958 -20.234  -1.482  1.00 10.00      A   
ATOM   2578  NZ  LYS A 274     -21.759 -20.842  -0.849  1.00 10.00      A   
ATOM   2579  HZ1 LYS A 274     -20.957 -20.180  -0.884  1.00 10.00      A   
ATOM   2580  HZ2 LYS A 274     -21.495 -21.714  -1.350  1.00 10.00      A   
ATOM   2581  HZ3 LYS A 274     -21.958 -21.075   0.146  1.00 10.00      A   
ATOM   2582  C   LYS A 274     -26.213 -14.838  -1.133  1.00 10.00      A   
ATOM   2583  O   LYS A 274     -27.240 -14.559  -0.514  1.00 10.00      A   
ATOM   2584  N   ILE A 275     -25.241 -13.959  -1.360  1.00 10.00      A   
ATOM   2585  HN  ILE A 275     -24.453 -14.242  -1.879  1.00 10.00      A   
ATOM   2586  CA  ILE A 275     -25.304 -12.589  -0.855  1.00 10.00      A   
ATOM   2587  CB  ILE A 275     -24.043 -11.779  -1.234  1.00 10.00      A   
ATOM   2588  CG1 ILE A 275     -22.800 -12.395  -0.586  1.00 10.00      A   
ATOM   2589  CG2 ILE A 275     -24.190 -10.324  -0.815  1.00 10.00      A   
ATOM   2590  CD1 ILE A 275     -21.511 -11.696  -0.950  1.00 10.00      A   
ATOM   2591  C   ILE A 275     -26.557 -11.859  -1.345  1.00 10.00      A   
ATOM   2592  O   ILE A 275     -27.253 -11.214  -0.559  1.00 10.00      A   
ATOM   2593  N   THR A 276     -26.848 -11.980  -2.636  1.00 10.00      A   
ATOM   2594  HN  THR A 276     -26.266 -12.528  -3.205  1.00 10.00      A   
ATOM   2595  CA  THR A 276     -28.013 -11.325  -3.224  1.00 10.00      A   
ATOM   2596  CB  THR A 276     -28.126 -11.612  -4.739  1.00 10.00      A   
ATOM   2597  OG1 THR A 276     -26.879 -11.311  -5.379  1.00 10.00      A   
ATOM   2598  HG1 THR A 276     -26.227 -11.985  -5.138  1.00 10.00      A   
ATOM   2599  CG2 THR A 276     -29.221 -10.763  -5.369  1.00 10.00      A   
ATOM   2600  C   THR A 276     -29.303 -11.742  -2.515  1.00 10.00      A   
ATOM   2601  O   THR A 276     -30.118 -10.893  -2.140  1.00 10.00      A   
ATOM   2602  N   ASP A 277     -29.464 -13.043  -2.302  1.00 10.00      A   
ATOM   2603  HN  ASP A 277     -28.763 -13.668  -2.589  1.00 10.00      A   
ATOM   2604  CA  ASP A 277     -30.654 -13.566  -1.642  1.00 10.00      A   
ATOM   2605  CB  ASP A 277     -30.701 -15.090  -1.748  1.00 10.00      A   
ATOM   2606  CG  ASP A 277     -31.960 -15.679  -1.144  1.00 10.00      A   
ATOM   2607  OD1 ASP A 277     -33.067 -15.366  -1.637  1.00 10.00      A   
ATOM   2608  OD2 ASP A 277     -31.850 -16.472  -0.188  1.00 10.00      A   
ATOM   2609  C   ASP A 277     -30.703 -13.132  -0.181  1.00 10.00      A   
ATOM   2610  O   ASP A 277     -31.771 -12.827   0.353  1.00 10.00      A   
ATOM   2611  N   GLN A 278     -29.538 -13.091   0.453  1.00 10.00      A   
ATOM   2612  HN  GLN A 278     -28.722 -13.352  -0.030  1.00 10.00      A   
ATOM   2613  CA  GLN A 278     -29.435 -12.687   1.848  1.00 10.00      A   
ATOM   2614  CB  GLN A 278     -28.002 -12.851   2.353  1.00 10.00      A   
ATOM   2615  CG  GLN A 278     -27.857 -12.700   3.858  1.00 10.00      A   
ATOM   2616  CD  GLN A 278     -26.428 -12.866   4.328  1.00 10.00      A   
ATOM   2617  OE1 GLN A 278     -25.482 -12.490   3.639  1.00 10.00      A   
ATOM   2618  NE2 GLN A 278     -26.264 -13.451   5.496  1.00 10.00      A   
ATOM   2619 HE21 GLN A 278     -27.063 -13.742   5.982  1.00 10.00      A   
ATOM   2620 HE22 GLN A 278     -25.343 -13.563   5.842  1.00 10.00      A   
ATOM   2621  C   GLN A 278     -29.897 -11.244   2.033  1.00 10.00      A   
ATOM   2622  O   GLN A 278     -30.713 -10.952   2.910  1.00 10.00      A   
ATOM   2623  N   ILE A 279     -29.381 -10.349   1.196  1.00 10.00      A   
ATOM   2624  HN  ILE A 279     -28.731 -10.643   0.519  1.00 10.00      A   
ATOM   2625  CA  ILE A 279     -29.749  -8.939   1.267  1.00 10.00      A   
ATOM   2626  CB  ILE A 279     -28.977  -8.085   0.241  1.00 10.00      A   
ATOM   2627  CG1 ILE A 279     -27.466  -8.247   0.430  1.00 10.00      A   
ATOM   2628  CG2 ILE A 279     -29.372  -6.621   0.370  1.00 10.00      A   
ATOM   2629  CD1 ILE A 279     -26.638  -7.594  -0.657  1.00 10.00      A   
ATOM   2630  C   ILE A 279     -31.248  -8.771   1.038  1.00 10.00      A   
ATOM   2631  O   ILE A 279     -31.918  -8.025   1.757  1.00 10.00      A   
ATOM   2632  N   LEU A 280     -31.771  -9.486   0.045  1.00 10.00      A   
ATOM   2633  HN  LEU A 280     -31.184 -10.067  -0.485  1.00 10.00      A   
ATOM   2634  CA  LEU A 280     -33.194  -9.431  -0.273  1.00 10.00      A   
ATOM   2635  CB  LEU A 280     -33.511 -10.294  -1.495  1.00 10.00      A   
ATOM   2636  CG  LEU A 280     -32.994  -9.776  -2.838  1.00 10.00      A   
ATOM   2637  CD1 LEU A 280     -33.206 -10.816  -3.928  1.00 10.00      A   
ATOM   2638  CD2 LEU A 280     -33.677  -8.468  -3.206  1.00 10.00      A   
ATOM   2639  C   LEU A 280     -34.021  -9.888   0.921  1.00 10.00      A   
ATOM   2640  O   LEU A 280     -35.062  -9.305   1.230  1.00 10.00      A   
ATOM   2641  N   GLN A 281     -33.540 -10.925   1.594  1.00 10.00      A   
ATOM   2642  HN  GLN A 281     -32.706 -11.347   1.291  1.00 10.00      A   
ATOM   2643  CA  GLN A 281     -34.214 -11.458   2.766  1.00 10.00      A   
ATOM   2644  CB  GLN A 281     -33.501 -12.723   3.249  1.00 10.00      A   
ATOM   2645  CG  GLN A 281     -34.060 -13.294   4.539  1.00 10.00      A   
ATOM   2646  CD  GLN A 281     -35.488 -13.780   4.399  1.00 10.00      A   
ATOM   2647  OE1 GLN A 281     -35.896 -14.267   3.342  1.00 10.00      A   
ATOM   2648  NE2 GLN A 281     -36.257 -13.652   5.466  1.00 10.00      A   
ATOM   2649 HE21 GLN A 281     -35.862 -13.253   6.280  1.00 10.00      A   
ATOM   2650 HE22 GLN A 281     -37.186 -13.962   5.411  1.00 10.00      A   
ATOM   2651  C   GLN A 281     -34.242 -10.411   3.876  1.00 10.00      A   
ATOM   2652  O   GLN A 281     -35.281 -10.172   4.494  1.00 10.00      A   
ATOM   2653  N   LEU A 282     -33.099  -9.771   4.102  1.00 10.00      A   
ATOM   2654  HN  LEU A 282     -32.309 -10.001   3.560  1.00 10.00      A   
ATOM   2655  CA  LEU A 282     -32.980  -8.742   5.129  1.00 10.00      A   
ATOM   2656  CB  LEU A 282     -31.535  -8.252   5.238  1.00 10.00      A   
ATOM   2657  CG  LEU A 282     -30.536  -9.253   5.822  1.00 10.00      A   
ATOM   2658  CD1 LEU A 282     -29.109  -8.839   5.495  1.00 10.00      A   
ATOM   2659  CD2 LEU A 282     -30.726  -9.386   7.325  1.00 10.00      A   
ATOM   2660  C   LEU A 282     -33.930  -7.579   4.850  1.00 10.00      A   
ATOM   2661  O   LEU A 282     -34.577  -7.064   5.765  1.00 10.00      A   
ATOM   2662  N   LEU A 283     -34.019  -7.184   3.579  1.00 10.00      A   
ATOM   2663  HN  LEU A 283     -33.471  -7.637   2.900  1.00 10.00      A   
ATOM   2664  CA  LEU A 283     -34.905  -6.098   3.169  1.00 10.00      A   
ATOM   2665  CB  LEU A 283     -34.738  -5.803   1.676  1.00 10.00      A   
ATOM   2666  CG  LEU A 283     -33.435  -5.127   1.251  1.00 10.00      A   
ATOM   2667  CD1 LEU A 283     -33.293  -5.158  -0.264  1.00 10.00      A   
ATOM   2668  CD2 LEU A 283     -33.383  -3.695   1.763  1.00 10.00      A   
ATOM   2669  C   LEU A 283     -36.352  -6.477   3.457  1.00 10.00      A   
ATOM   2670  O   LEU A 283     -37.131  -5.669   3.966  1.00 10.00      A   
ATOM   2671  N   LYS A 284     -36.695  -7.720   3.134  1.00 10.00      A   
ATOM   2672  HN  LYS A 284     -36.021  -8.308   2.726  1.00 10.00      A   
ATOM   2673  CA  LYS A 284     -38.039  -8.234   3.358  1.00 10.00      A   
ATOM   2674  CB  LYS A 284     -38.161  -9.651   2.795  1.00 10.00      A   
ATOM   2675  CG  LYS A 284     -39.534 -10.277   2.971  1.00 10.00      A   
ATOM   2676  CD  LYS A 284     -39.489 -11.774   2.717  1.00 10.00      A   
ATOM   2677  CE  LYS A 284     -40.853 -12.414   2.912  1.00 10.00      A   
ATOM   2678  NZ  LYS A 284     -41.836 -11.947   1.901  1.00 10.00      A   
ATOM   2679  HZ1 LYS A 284     -42.736 -12.458   2.016  1.00 10.00      A   
ATOM   2680  HZ2 LYS A 284     -41.472 -12.119   0.941  1.00 10.00      A   
ATOM   2681  HZ3 LYS A 284     -42.011 -10.930   2.012  1.00 10.00      A   
ATOM   2682  C   LYS A 284     -38.370  -8.238   4.846  1.00 10.00      A   
ATOM   2683  O   LYS A 284     -39.462  -7.841   5.248  1.00 10.00      A   
ATOM   2684  N   GLU A 285     -37.419  -8.693   5.655  1.00 10.00      A   
ATOM   2685  HN  GLU A 285     -36.575  -9.015   5.268  1.00 10.00      A   
ATOM   2686  CA  GLU A 285     -37.597  -8.741   7.099  1.00 10.00      A   
ATOM   2687  CB  GLU A 285     -36.415  -9.438   7.768  1.00 10.00      A   
ATOM   2688  CG  GLU A 285     -36.329 -10.921   7.457  1.00 10.00      A   
ATOM   2689  CD  GLU A 285     -35.251 -11.628   8.247  1.00 10.00      A   
ATOM   2690  OE1 GLU A 285     -34.769 -11.060   9.248  1.00 10.00      A   
ATOM   2691  OE2 GLU A 285     -34.896 -12.772   7.884  1.00 10.00      A   
ATOM   2692  C   GLU A 285     -37.789  -7.346   7.675  1.00 10.00      A   
ATOM   2693  O   GLU A 285     -38.683  -7.127   8.489  1.00 10.00      A   
ATOM   2694  N   ASP A 286     -36.962  -6.405   7.232  1.00 10.00      A   
ATOM   2695  HN  ASP A 286     -36.274  -6.643   6.571  1.00 10.00      A   
ATOM   2696  CA  ASP A 286     -37.051  -5.025   7.704  1.00 10.00      A   
ATOM   2697  CB  ASP A 286     -35.943  -4.166   7.099  1.00 10.00      A   
ATOM   2698  CG  ASP A 286     -36.143  -2.689   7.377  1.00 10.00      A   
ATOM   2699  OD1 ASP A 286     -36.037  -2.284   8.555  1.00 10.00      A   
ATOM   2700  OD2 ASP A 286     -36.407  -1.931   6.420  1.00 10.00      A   
ATOM   2701  C   ASP A 286     -38.408  -4.425   7.369  1.00 10.00      A   
ATOM   2702  O   ASP A 286     -39.082  -3.866   8.234  1.00 10.00      A   
ATOM   2703  N   SER A 287     -38.808  -4.568   6.113  1.00 10.00      A   
ATOM   2704  HN  SER A 287     -38.228  -5.041   5.480  1.00 10.00      A   
ATOM   2705  CA  SER A 287     -40.085  -4.045   5.651  1.00 10.00      A   
ATOM   2706  CB  SER A 287     -40.229  -4.253   4.143  1.00 10.00      A   
ATOM   2707  OG  SER A 287     -39.058  -3.823   3.460  1.00 10.00      A   
ATOM   2708  HG  SER A 287     -38.315  -4.388   3.711  1.00 10.00      A   
ATOM   2709  C   SER A 287     -41.236  -4.703   6.406  1.00 10.00      A   
ATOM   2710  O   SER A 287     -42.216  -4.047   6.760  1.00 10.00      A   
ATOM   2711  N   GLU A 288     -41.098  -6.000   6.672  1.00 10.00      A   
ATOM   2712  HN  GLU A 288     -40.290  -6.468   6.364  1.00 10.00      A   
ATOM   2713  CA  GLU A 288     -42.119  -6.744   7.403  1.00 10.00      A   
ATOM   2714  CB  GLU A 288     -41.802  -8.243   7.415  1.00 10.00      A   
ATOM   2715  CG  GLU A 288     -43.017  -9.138   7.617  1.00 10.00      A   
ATOM   2716  CD  GLU A 288     -42.672 -10.613   7.594  1.00 10.00      A   
ATOM   2717  OE1 GLU A 288     -42.859 -11.289   8.627  1.00 10.00      A   
ATOM   2718  OE2 GLU A 288     -42.218 -11.108   6.540  1.00 10.00      A   
ATOM   2719  C   GLU A 288     -42.226  -6.213   8.828  1.00 10.00      A   
ATOM   2720  O   GLU A 288     -43.324  -5.975   9.332  1.00 10.00      A   
ATOM   2721  N   LYS A 289     -41.076  -6.018   9.468  1.00 10.00      A   
ATOM   2722  HN  LYS A 289     -40.232  -6.233   9.013  1.00 10.00      A   
ATOM   2723  CA  LYS A 289     -41.033  -5.494  10.826  1.00 10.00      A   
ATOM   2724  CB  LYS A 289     -39.592  -5.455  11.343  1.00 10.00      A   
ATOM   2725  CG  LYS A 289     -39.004  -6.813  11.689  1.00 10.00      A   
ATOM   2726  CD  LYS A 289     -37.558  -6.674  12.139  1.00 10.00      A   
ATOM   2727  CE  LYS A 289     -36.991  -7.998  12.624  1.00 10.00      A   
ATOM   2728  NZ  LYS A 289     -35.611  -7.852  13.156  1.00 10.00      A   
ATOM   2729  HZ1 LYS A 289     -35.569  -7.069  13.839  1.00 10.00      A   
ATOM   2730  HZ2 LYS A 289     -34.947  -7.658  12.382  1.00 10.00      A   
ATOM   2731  HZ3 LYS A 289     -35.318  -8.726  13.635  1.00 10.00      A   
ATOM   2732  C   LYS A 289     -41.628  -4.093  10.856  1.00 10.00      A   
ATOM   2733  O   LYS A 289     -42.422  -3.762  11.734  1.00 10.00      A   
ATOM   2734  N   ARG A 290     -41.244  -3.284   9.875  1.00 10.00      A   
ATOM   2735  HN  ARG A 290     -40.605  -3.619   9.204  1.00 10.00      A   
ATOM   2736  CA  ARG A 290     -41.730  -1.917   9.758  1.00 10.00      A   
ATOM   2737  CB  ARG A 290     -41.119  -1.244   8.527  1.00 10.00      A   
ATOM   2738  CG  ARG A 290     -40.236  -0.050   8.848  1.00 10.00      A   
ATOM   2739  CD  ARG A 290     -38.916  -0.475   9.476  1.00 10.00      A   
ATOM   2740  NE  ARG A 290     -38.327   0.610  10.258  1.00 10.00      A   
ATOM   2741  HE  ARG A 290     -38.946   1.262  10.655  1.00 10.00      A   
ATOM   2742  CZ  ARG A 290     -37.022   0.781  10.451  1.00 10.00      A   
ATOM   2743  NH1 ARG A 290     -36.139  -0.054   9.917  1.00 10.00      A   
ATOM   2744 HH11 ARG A 290     -35.122   0.095  10.078  1.00 10.00      A   
ATOM   2745 HH12 ARG A 290     -36.455  -0.873   9.329  1.00 10.00      A   
ATOM   2746  NH2 ARG A 290     -36.598   1.795  11.190  1.00 10.00      A   
ATOM   2747 HH21 ARG A 290     -35.573   1.935  11.345  1.00 10.00      A   
ATOM   2748 HH22 ARG A 290     -37.282   2.459  11.618  1.00 10.00      A   
ATOM   2749  C   ARG A 290     -43.253  -1.885   9.672  1.00 10.00      A   
ATOM   2750  O   ARG A 290     -43.903  -1.054  10.307  1.00 10.00      A   
ATOM   2751  N   ASN A 291     -43.811  -2.798   8.886  1.00 10.00      A   
ATOM   2752  HN  ASN A 291     -43.234  -3.424   8.394  1.00 10.00      A   
ATOM   2753  CA  ASN A 291     -45.257  -2.890   8.722  1.00 10.00      A   
ATOM   2754  CB  ASN A 291     -45.622  -3.820   7.561  1.00 10.00      A   
ATOM   2755  CG  ASN A 291     -45.796  -3.081   6.246  1.00 10.00      A   
ATOM   2756  OD1 ASN A 291     -44.822  -2.730   5.582  1.00 10.00      A   
ATOM   2757  ND2 ASN A 291     -47.036  -2.850   5.849  1.00 10.00      A   
ATOM   2758 HD21 ASN A 291     -47.775  -3.161   6.415  1.00 10.00      A   
ATOM   2759 HD22 ASN A 291     -47.165  -2.381   4.997  1.00 10.00      A   
ATOM   2760  C   ASN A 291     -45.919  -3.364  10.011  1.00 10.00      A   
ATOM   2761  O   ASN A 291     -46.969  -2.855  10.400  1.00 10.00      A   
ATOM   2762  N   LYS A 292     -45.292  -4.333  10.674  1.00 10.00      A   
ATOM   2763  HN  LYS A 292     -44.458  -4.703  10.307  1.00 10.00      A   
ATOM   2764  CA  LYS A 292     -45.812  -4.867  11.927  1.00 10.00      A   
ATOM   2765  CB  LYS A 292     -44.979  -6.058  12.400  1.00 10.00      A   
ATOM   2766  CG  LYS A 292     -45.203  -7.327  11.598  1.00 10.00      A   
ATOM   2767  CD  LYS A 292     -44.169  -8.384  11.940  1.00 10.00      A   
ATOM   2768  CE  LYS A 292     -44.302  -9.588  11.024  1.00 10.00      A   
ATOM   2769  NZ  LYS A 292     -43.172 -10.536  11.184  1.00 10.00      A   
ATOM   2770  HZ1 LYS A 292     -42.325 -10.036  11.525  1.00 10.00      A   
ATOM   2771  HZ2 LYS A 292     -42.947 -10.985  10.267  1.00 10.00      A   
ATOM   2772  HZ3 LYS A 292     -43.419 -11.276  11.868  1.00 10.00      A   
ATOM   2773  C   LYS A 292     -45.838  -3.788  13.001  1.00 10.00      A   
ATOM   2774  O   LYS A 292     -46.814  -3.663  13.744  1.00 10.00      A   
ATOM   2775  N   TYR A 293     -44.760  -3.012  13.077  1.00 10.00      A   
ATOM   2776  HN  TYR A 293     -44.006  -3.176  12.464  1.00 10.00      A   
ATOM   2777  CA  TYR A 293     -44.663  -1.932  14.050  1.00 10.00      A   
ATOM   2778  CB  TYR A 293     -43.282  -1.272  14.005  1.00 10.00      A   
ATOM   2779  CG  TYR A 293     -42.146  -2.167  14.450  1.00 10.00      A   
ATOM   2780  CD1 TYR A 293     -42.342  -3.156  15.407  1.00 10.00      A   
ATOM   2781  CD2 TYR A 293     -40.875  -2.020  13.913  1.00 10.00      A   
ATOM   2782  CE1 TYR A 293     -41.303  -3.971  15.814  1.00 10.00      A   
ATOM   2783  CE2 TYR A 293     -39.829  -2.830  14.313  1.00 10.00      A   
ATOM   2784  CZ  TYR A 293     -40.048  -3.803  15.264  1.00 10.00      A   
ATOM   2785  OH  TYR A 293     -39.011  -4.619  15.667  1.00 10.00      A   
ATOM   2786  HH  TYR A 293     -38.175  -4.151  15.564  1.00 10.00      A   
ATOM   2787  C   TYR A 293     -45.748  -0.894  13.796  1.00 10.00      A   
ATOM   2788  O   TYR A 293     -46.415  -0.442  14.724  1.00 10.00      A   
ATOM   2789  N   ALA A 294     -45.933  -0.544  12.526  1.00 10.00      A   
ATOM   2790  HN  ALA A 294     -45.373  -0.957  11.833  1.00 10.00      A   
ATOM   2791  CA  ALA A 294     -46.941   0.436  12.134  1.00 10.00      A   
ATOM   2792  CB  ALA A 294     -46.841   0.732  10.644  1.00 10.00      A   
ATOM   2793  C   ALA A 294     -48.338  -0.068  12.484  1.00 10.00      A   
ATOM   2794  O   ALA A 294     -49.205   0.702  12.902  1.00 10.00      A   
ATOM   2795  N   ALA A 295     -48.540  -1.370  12.321  1.00 10.00      A   
ATOM   2796  HN  ALA A 295     -47.807  -1.924  11.976  1.00 10.00      A   
ATOM   2797  CA  ALA A 295     -49.818  -1.997  12.620  1.00 10.00      A   
ATOM   2798  CB  ALA A 295     -49.824  -3.440  12.143  1.00 10.00      A   
ATOM   2799  C   ALA A 295     -50.124  -1.922  14.112  1.00 10.00      A   
ATOM   2800  O   ALA A 295     -51.282  -1.843  14.516  1.00 10.00      A   
ATOM   2801  N   MET A 296     -49.079  -1.948  14.927  1.00 10.00      A   
ATOM   2802  HN  MET A 296     -48.177  -2.027  14.549  1.00 10.00      A   
ATOM   2803  CA  MET A 296     -49.241  -1.866  16.370  1.00 10.00      A   
ATOM   2804  CB  MET A 296     -48.025  -2.456  17.089  1.00 10.00      A   
ATOM   2805  CG  MET A 296     -47.833  -3.948  16.872  1.00 10.00      A   
ATOM   2806  SD  MET A 296     -49.291  -4.911  17.324  1.00 10.00      A   
ATOM   2807  CE  MET A 296     -49.341  -4.646  19.095  1.00 10.00      A   
ATOM   2808  C   MET A 296     -49.436  -0.415  16.781  1.00 10.00      A   
ATOM   2809  O   MET A 296     -50.234  -0.107  17.667  1.00 10.00      A   
ATOM   2810  N   LEU A 297     -48.714   0.473  16.106  1.00 10.00      A   
ATOM   2811  HN  LEU A 297     -48.104   0.152  15.405  1.00 10.00      A   
ATOM   2812  CA  LEU A 297     -48.786   1.902  16.379  1.00 10.00      A   
ATOM   2813  CB  LEU A 297     -47.713   2.665  15.595  1.00 10.00      A   
ATOM   2814  CG  LEU A 297     -46.266   2.462  16.055  1.00 10.00      A   
ATOM   2815  CD1 LEU A 297     -45.297   3.096  15.068  1.00 10.00      A   
ATOM   2816  CD2 LEU A 297     -46.059   3.032  17.449  1.00 10.00      A   
ATOM   2817  C   LEU A 297     -50.167   2.469  16.073  1.00 10.00      A   
ATOM   2818  O   LEU A 297     -50.653   3.348  16.787  1.00 10.00      A   
ATOM   2819  N   THR A 298     -50.802   1.967  15.019  1.00 10.00      A   
ATOM   2820  HN  THR A 298     -50.368   1.269  14.477  1.00 10.00      A   
ATOM   2821  CA  THR A 298     -52.131   2.440  14.648  1.00 10.00      A   
ATOM   2822  CB  THR A 298     -52.570   1.914  13.269  1.00 10.00      A   
ATOM   2823  OG1 THR A 298     -52.053   0.592  13.074  1.00 10.00      A   
ATOM   2824  HG1 THR A 298     -51.420   0.597  12.344  1.00 10.00      A   
ATOM   2825  CG2 THR A 298     -52.054   2.825  12.164  1.00 10.00      A   
ATOM   2826  C   THR A 298     -53.155   2.051  15.708  1.00 10.00      A   
ATOM   2827  O   THR A 298     -54.103   2.792  15.972  1.00 10.00      A   
ATOM   2828  N   SER A 299     -52.945   0.890  16.323  1.00 10.00      A   
ATOM   2829  HN  SER A 299     -52.178   0.339  16.053  1.00 10.00      A   
ATOM   2830  CA  SER A 299     -53.829   0.403  17.373  1.00 10.00      A   
ATOM   2831  CB  SER A 299     -53.663  -1.109  17.538  1.00 10.00      A   
ATOM   2832  OG  SER A 299     -53.573  -1.749  16.276  1.00 10.00      A   
ATOM   2833  HG  SER A 299     -54.226  -1.370  15.676  1.00 10.00      A   
ATOM   2834  C   SER A 299     -53.528   1.113  18.694  1.00 10.00      A   
ATOM   2835  O   SER A 299     -54.270   0.990  19.668  1.00 10.00      A   
ATOM   2836  N   GLU A 300     -52.424   1.851  18.718  1.00 10.00      A   
ATOM   2837  HN  GLU A 300     -51.865   1.896  17.912  1.00 10.00      A   
ATOM   2838  CA  GLU A 300     -52.015   2.594  19.902  1.00 10.00      A   
ATOM   2839  CB  GLU A 300     -50.497   2.532  20.079  1.00 10.00      A   
ATOM   2840  CG  GLU A 300     -49.995   1.249  20.718  1.00 10.00      A   
ATOM   2841  CD  GLU A 300     -48.530   1.322  21.088  1.00 10.00      A   
ATOM   2842  OE1 GLU A 300     -48.141   2.258  21.822  1.00 10.00      A   
ATOM   2843  OE2 GLU A 300     -47.760   0.436  20.661  1.00 10.00      A   
ATOM   2844  C   GLU A 300     -52.464   4.045  19.799  1.00 10.00      A   
ATOM   2845  O   GLU A 300     -52.226   4.847  20.700  1.00 10.00      A   
ATOM   2846  N   ASN A 301     -53.106   4.378  18.689  1.00 10.00      A   
ATOM   2847  HN  ASN A 301     -53.274   3.693  18.009  1.00 10.00      A   
ATOM   2848  CB  ASN A 301     -53.595   6.063  16.968  1.00 10.00      A   
ATOM   2849  CG  ASN A 301     -53.986   7.504  16.691  1.00 10.00      A   
ATOM   2850  OD1 ASN A 301     -53.583   8.423  17.407  1.00 10.00      A   
ATOM   2851  ND2 ASN A 301     -54.787   7.712  15.658  1.00 10.00      A   
ATOM   2852 HD21 ASN A 301     -55.082   6.937  15.136  1.00 10.00      A   
ATOM   2853 HD22 ASN A 301     -55.054   8.634  15.454  1.00 10.00      A   
ATOM   2854  CA  ASN A 301     -53.585   5.732  18.463  1.00 10.00      A   
ATOM   2855  C   ASN A 301     -54.980   5.901  19.045  1.00 10.00      A   
ATOM   2856  O   ASN A 301     -55.094   6.401  20.185  1.00 10.00      A   
ATOM   2857  OXT ASN A 301     -55.956   5.512  18.369  1.00 10.00      A   
ATOM   2858  CB  MET B   1      30.800  29.912   2.594  1.00 10.00      B   
ATOM   2859  CG  MET B   1      31.913  30.392   1.672  1.00 10.00      B   
ATOM   2860  SD  MET B   1      32.773  31.847   2.301  1.00 10.00      B   
ATOM   2861  CE  MET B   1      31.458  33.064   2.242  1.00 10.00      B   
ATOM   2862  C   MET B   1      30.958  27.531   1.806  1.00 10.00      B   
ATOM   2863  O   MET B   1      31.785  27.190   2.652  1.00 10.00      B   
ATOM   2864  N   MET B   1      28.943  28.324   3.008  1.00 10.00      B   
ATOM   2865  HT1 MET B   1      28.317  29.132   3.186  1.00 10.00      B   
ATOM   2866  HT2 MET B   1      29.354  28.009   3.908  1.00 10.00      B   
ATOM   2867  HT3 MET B   1      28.379  27.544   2.614  1.00 10.00      B   
ATOM   2868  CA  MET B   1      30.018  28.706   2.061  1.00 10.00      B   
ATOM   2869  N   SER B   2      30.828  26.916   0.636  1.00 10.00      B   
ATOM   2870  HN  SER B   2      30.158  27.241  -0.005  1.00 10.00      B   
ATOM   2871  CA  SER B   2      31.659  25.776   0.271  1.00 10.00      B   
ATOM   2872  CB  SER B   2      30.874  24.478   0.465  1.00 10.00      B   
ATOM   2873  OG  SER B   2      30.230  24.461   1.729  1.00 10.00      B   
ATOM   2874  HG  SER B   2      29.379  24.914   1.662  1.00 10.00      B   
ATOM   2875  C   SER B   2      32.119  25.896  -1.178  1.00 10.00      B   
ATOM   2876  O   SER B   2      31.517  26.626  -1.964  1.00 10.00      B   
ATOM   2877  N   THR B   3      33.183  25.191  -1.524  1.00 10.00      B   
ATOM   2878  HN  THR B   3      33.627  24.627  -0.853  1.00 10.00      B   
ATOM   2879  CA  THR B   3      33.709  25.227  -2.878  1.00 10.00      B   
ATOM   2880  CB  THR B   3      35.200  24.836  -2.902  1.00 10.00      B   
ATOM   2881  OG1 THR B   3      35.884  25.531  -1.848  1.00 10.00      B   
ATOM   2882  HG1 THR B   3      35.973  24.946  -1.088  1.00 10.00      B   
ATOM   2883  CG2 THR B   3      35.828  25.206  -4.237  1.00 10.00      B   
ATOM   2884  C   THR B   3      32.916  24.295  -3.786  1.00 10.00      B   
ATOM   2885  O   THR B   3      33.175  23.090  -3.838  1.00 10.00      B   
ATOM   2886  N   PHE B   4      31.936  24.855  -4.479  1.00 10.00      B   
ATOM   2887  HN  PHE B   4      31.773  25.821  -4.385  1.00 10.00      B   
ATOM   2888  CA  PHE B   4      31.104  24.080  -5.381  1.00 10.00      B   
ATOM   2889  CB  PHE B   4      29.690  24.657  -5.454  1.00 10.00      B   
ATOM   2890  CG  PHE B   4      28.867  24.390  -4.226  1.00 10.00      B   
ATOM   2891  CD1 PHE B   4      28.651  25.389  -3.291  1.00 10.00      B   
ATOM   2892  CD2 PHE B   4      28.309  23.141  -4.007  1.00 10.00      B   
ATOM   2893  CE1 PHE B   4      27.897  25.147  -2.160  1.00 10.00      B   
ATOM   2894  CE2 PHE B   4      27.552  22.892  -2.877  1.00 10.00      B   
ATOM   2895  CZ  PHE B   4      27.346  23.898  -1.952  1.00 10.00      B   
ATOM   2896  C   PHE B   4      31.720  24.016  -6.771  1.00 10.00      B   
ATOM   2897  O   PHE B   4      31.902  25.038  -7.433  1.00 10.00      B   
ATOM   2898  N   ILE B   5      32.049  22.811  -7.200  1.00 10.00      B   
ATOM   2899  HN  ILE B   5      31.878  22.033  -6.621  1.00 10.00      B   
ATOM   2900  CA  ILE B   5      32.638  22.599  -8.509  1.00 10.00      B   
ATOM   2901  CB  ILE B   5      33.715  21.485  -8.472  1.00 10.00      B   
ATOM   2902  CG1 ILE B   5      34.710  21.644  -9.621  1.00 10.00      B   
ATOM   2903  CG2 ILE B   5      33.095  20.094  -8.472  1.00 10.00      B   
ATOM   2904  CD1 ILE B   5      35.702  22.768  -9.411  1.00 10.00      B   
ATOM   2905  C   ILE B   5      31.537  22.262  -9.512  1.00 10.00      B   
ATOM   2906  O   ILE B   5      30.513  21.678  -9.145  1.00 10.00      B   
ATOM   2907  N   PHE B   6      31.735  22.647 -10.763  1.00 10.00      B   
ATOM   2908  HN  PHE B   6      32.569  23.109 -10.998  1.00 10.00      B   
ATOM   2909  CA  PHE B   6      30.746  22.395 -11.800  1.00 10.00      B   
ATOM   2910  CB  PHE B   6      30.300  23.717 -12.438  1.00 10.00      B   
ATOM   2911  CG  PHE B   6      29.467  24.583 -11.533  1.00 10.00      B   
ATOM   2912  CD1 PHE B   6      30.065  25.422 -10.607  1.00 10.00      B   
ATOM   2913  CD2 PHE B   6      28.085  24.557 -11.612  1.00 10.00      B   
ATOM   2914  CE1 PHE B   6      29.300  26.215  -9.775  1.00 10.00      B   
ATOM   2915  CE2 PHE B   6      27.315  25.348 -10.784  1.00 10.00      B   
ATOM   2916  CZ  PHE B   6      27.923  26.179  -9.864  1.00 10.00      B   
ATOM   2917  C   PHE B   6      31.294  21.457 -12.868  1.00 10.00      B   
ATOM   2918  O   PHE B   6      32.504  21.396 -13.083  1.00 10.00      B   
ATOM   2919  N   PRO B   7      30.412  20.691 -13.534  1.00 10.00      B   
ATOM   2920  CA  PRO B   7      30.817  19.773 -14.600  1.00 10.00      B   
ATOM   2921  CB  PRO B   7      29.496  19.147 -15.061  1.00 10.00      B   
ATOM   2922  CG  PRO B   7      28.576  19.332 -13.907  1.00 10.00      B   
ATOM   2923  CD  PRO B   7      28.962  20.643 -13.293  1.00 10.00      B   
ATOM   2924  C   PRO B   7      31.467  20.538 -15.748  1.00 10.00      B   
ATOM   2925  O   PRO B   7      30.816  21.335 -16.429  1.00 10.00      B   
ATOM   2926  N   GLY B   8      32.755  20.308 -15.944  1.00 10.00      B   
ATOM   2927  HN  GLY B   8      33.218  19.654 -15.374  1.00 10.00      B   
ATOM   2928  CA  GLY B   8      33.476  20.991 -16.995  1.00 10.00      B   
ATOM   2929  C   GLY B   8      34.342  22.111 -16.453  1.00 10.00      B   
ATOM   2930  O   GLY B   8      34.963  22.851 -17.217  1.00 10.00      B   
ATOM   2931  N   ASP B   9      34.375  22.242 -15.130  1.00 10.00      B   
ATOM   2932  HN  ASP B   9      33.839  21.633 -14.577  1.00 10.00      B   
ATOM   2933  CA  ASP B   9      35.182  23.274 -14.480  1.00 10.00      B   
ATOM   2934  CB  ASP B   9      34.843  23.365 -12.989  1.00 10.00      B   
ATOM   2935  CG  ASP B   9      34.960  24.771 -12.427  1.00 10.00      B   
ATOM   2936  OD1 ASP B   9      35.932  25.482 -12.768  1.00 10.00      B   
ATOM   2937  OD2 ASP B   9      34.075  25.169 -11.634  1.00 10.00      B   
ATOM   2938  C   ASP B   9      36.662  22.957 -14.652  1.00 10.00      B   
ATOM   2939  O   ASP B   9      37.027  21.822 -14.965  1.00 10.00      B   
ATOM   2940  N   SER B  10      37.507  23.951 -14.452  1.00 10.00      B   
ATOM   2941  HN  SER B  10      37.158  24.830 -14.181  1.00 10.00      B   
ATOM   2942  CA  SER B  10      38.942  23.776 -14.594  1.00 10.00      B   
ATOM   2943  CB  SER B  10      39.610  25.142 -14.731  1.00 10.00      B   
ATOM   2944  OG  SER B  10      38.748  26.049 -15.400  1.00 10.00      B   
ATOM   2945  HG  SER B  10      38.786  26.905 -14.963  1.00 10.00      B   
ATOM   2946  C   SER B  10      39.513  23.032 -13.392  1.00 10.00      B   
ATOM   2947  O   SER B  10      39.210  23.366 -12.245  1.00 10.00      B   
ATOM   2948  N   PHE B  11      40.317  22.011 -13.657  1.00 10.00      B   
ATOM   2949  HN  PHE B  11      40.495  21.771 -14.591  1.00 10.00      B   
ATOM   2950  CA  PHE B  11      40.937  21.230 -12.595  1.00 10.00      B   
ATOM   2951  CB  PHE B  11      41.356  19.858 -13.128  1.00 10.00      B   
ATOM   2952  CG  PHE B  11      41.349  18.773 -12.091  1.00 10.00      B   
ATOM   2953  CD1 PHE B  11      40.193  18.479 -11.383  1.00 10.00      B   
ATOM   2954  CD2 PHE B  11      42.496  18.043 -11.826  1.00 10.00      B   
ATOM   2955  CE1 PHE B  11      40.182  17.478 -10.430  1.00 10.00      B   
ATOM   2956  CE2 PHE B  11      42.492  17.041 -10.875  1.00 10.00      B   
ATOM   2957  CZ  PHE B  11      41.334  16.758 -10.175  1.00 10.00      B   
ATOM   2958  C   PHE B  11      42.148  21.976 -12.040  1.00 10.00      B   
ATOM   2959  O   PHE B  11      43.136  22.178 -12.749  1.00 10.00      B   
ATOM   2960  N   PRO B  12      42.084  22.395 -10.764  1.00 10.00      B   
ATOM   2961  CA  PRO B  12      43.167  23.148 -10.117  1.00 10.00      B   
ATOM   2962  CB  PRO B  12      42.506  23.679  -8.841  1.00 10.00      B   
ATOM   2963  CG  PRO B  12      41.444  22.684  -8.530  1.00 10.00      B   
ATOM   2964  CD  PRO B  12      40.945  22.173  -9.852  1.00 10.00      B   
ATOM   2965  C   PRO B  12      44.371  22.277  -9.764  1.00 10.00      B   
ATOM   2966  O   PRO B  12      45.472  22.783  -9.549  1.00 10.00      B   
ATOM   2967  N   VAL B  13      44.155  20.970  -9.701  1.00 10.00      B   
ATOM   2968  HN  VAL B  13      43.260  20.627  -9.889  1.00 10.00      B   
ATOM   2969  CA  VAL B  13      45.222  20.037  -9.371  1.00 10.00      B   
ATOM   2970  CB  VAL B  13      44.672  18.653  -8.969  1.00 10.00      B   
ATOM   2971  CG1 VAL B  13      45.811  17.691  -8.675  1.00 10.00      B   
ATOM   2972  CG2 VAL B  13      43.752  18.773  -7.764  1.00 10.00      B   
ATOM   2973  C   VAL B  13      46.190  19.890 -10.541  1.00 10.00      B   
ATOM   2974  O   VAL B  13      45.787  19.540 -11.655  1.00 10.00      B   
ATOM   2975  N   ASP B  14      47.462  20.161 -10.281  1.00 10.00      B   
ATOM   2976  HN  ASP B  14      47.719  20.417  -9.367  1.00 10.00      B   
ATOM   2977  CA  ASP B  14      48.488  20.072 -11.311  1.00 10.00      B   
ATOM   2978  CB  ASP B  14      49.755  20.825 -10.898  1.00 10.00      B   
ATOM   2979  CG  ASP B  14      49.740  22.273 -11.344  1.00 10.00      B   
ATOM   2980  OD1 ASP B  14      49.882  22.531 -12.560  1.00 10.00      B   
ATOM   2981  OD2 ASP B  14      49.592  23.162 -10.482  1.00 10.00      B   
ATOM   2982  C   ASP B  14      48.814  18.624 -11.646  1.00 10.00      B   
ATOM   2983  O   ASP B  14      48.877  17.773 -10.758  1.00 10.00      B   
ATOM   2984  N   PRO B  15      49.037  18.330 -12.938  1.00 10.00      B   
ATOM   2985  CA  PRO B  15      49.352  16.973 -13.410  1.00 10.00      B   
ATOM   2986  CB  PRO B  15      49.378  17.114 -14.940  1.00 10.00      B   
ATOM   2987  CG  PRO B  15      48.699  18.410 -15.228  1.00 10.00      B   
ATOM   2988  CD  PRO B  15      48.984  19.292 -14.050  1.00 10.00      B   
ATOM   2989  C   PRO B  15      50.710  16.480 -12.917  1.00 10.00      B   
ATOM   2990  O   PRO B  15      51.067  15.320 -13.109  1.00 10.00      B   
ATOM   2991  N   THR B  16      51.464  17.364 -12.285  1.00 10.00      B   
ATOM   2992  HN  THR B  16      51.136  18.279 -12.172  1.00 10.00      B   
ATOM   2993  CA  THR B  16      52.774  17.019 -11.767  1.00 10.00      B   
ATOM   2994  CB  THR B  16      53.669  18.266 -11.698  1.00 10.00      B   
ATOM   2995  OG1 THR B  16      52.847  19.443 -11.759  1.00 10.00      B   
ATOM   2996  HG1 THR B  16      52.723  19.789 -10.864  1.00 10.00      B   
ATOM   2997  CG2 THR B  16      54.656  18.274 -12.851  1.00 10.00      B   
ATOM   2998  C   THR B  16      52.678  16.391 -10.379  1.00 10.00      B   
ATOM   2999  O   THR B  16      53.697  16.106  -9.747  1.00 10.00      B   
ATOM   3000  N   THR B  17      51.454  16.178  -9.912  1.00 10.00      B   
ATOM   3001  HN  THR B  17      50.680  16.423 -10.463  1.00 10.00      B   
ATOM   3002  CA  THR B  17      51.224  15.591  -8.603  1.00 10.00      B   
ATOM   3003  CB  THR B  17      50.484  16.588  -7.688  1.00 10.00      B   
ATOM   3004  OG1 THR B  17      51.134  17.867  -7.749  1.00 10.00      B   
ATOM   3005  HG1 THR B  17      50.522  18.516  -8.116  1.00 10.00      B   
ATOM   3006  CG2 THR B  17      50.473  16.099  -6.247  1.00 10.00      B   
ATOM   3007  C   THR B  17      50.397  14.310  -8.726  1.00 10.00      B   
ATOM   3008  O   THR B  17      49.325  14.316  -9.330  1.00 10.00      B   
ATOM   3009  N   PRO B  18      50.901  13.189  -8.177  1.00 10.00      B   
ATOM   3010  CA  PRO B  18      50.197  11.901  -8.211  1.00 10.00      B   
ATOM   3011  CB  PRO B  18      51.206  10.915  -7.606  1.00 10.00      B   
ATOM   3012  CG  PRO B  18      52.131  11.759  -6.798  1.00 10.00      B   
ATOM   3013  CD  PRO B  18      52.202  13.088  -7.493  1.00 10.00      B   
ATOM   3014  C   PRO B  18      48.919  11.951  -7.372  1.00 10.00      B   
ATOM   3015  O   PRO B  18      48.953  11.860  -6.141  1.00 10.00      B   
ATOM   3016  N   VAL B  19      47.794  12.119  -8.044  1.00 10.00      B   
ATOM   3017  HN  VAL B  19      47.826  12.189  -9.025  1.00 10.00      B   
ATOM   3018  CA  VAL B  19      46.510  12.211  -7.372  1.00 10.00      B   
ATOM   3019  CB  VAL B  19      45.825  13.563  -7.694  1.00 10.00      B   
ATOM   3020  CG1 VAL B  19      44.390  13.605  -7.189  1.00 10.00      B   
ATOM   3021  CG2 VAL B  19      46.629  14.712  -7.104  1.00 10.00      B   
ATOM   3022  C   VAL B  19      45.595  11.051  -7.754  1.00 10.00      B   
ATOM   3023  O   VAL B  19      45.522  10.655  -8.919  1.00 10.00      B   
ATOM   3024  N   LYS B  20      44.919  10.500  -6.757  1.00 10.00      B   
ATOM   3025  HN  LYS B  20      45.038  10.857  -5.848  1.00 10.00      B   
ATOM   3026  CA  LYS B  20      43.992   9.403  -6.963  1.00 10.00      B   
ATOM   3027  CB  LYS B  20      44.012   8.459  -5.759  1.00 10.00      B   
ATOM   3028  CG  LYS B  20      43.215   7.180  -5.955  1.00 10.00      B   
ATOM   3029  CD  LYS B  20      43.459   6.199  -4.823  1.00 10.00      B   
ATOM   3030  CE  LYS B  20      42.549   4.988  -4.941  1.00 10.00      B   
ATOM   3031  NZ  LYS B  20      42.726   4.049  -3.805  1.00 10.00      B   
ATOM   3032  HZ1 LYS B  20      41.848   3.518  -3.638  1.00 10.00      B   
ATOM   3033  HZ2 LYS B  20      42.971   4.573  -2.942  1.00 10.00      B   
ATOM   3034  HZ3 LYS B  20      43.489   3.376  -4.013  1.00 10.00      B   
ATOM   3035  C   LYS B  20      42.596   9.972  -7.164  1.00 10.00      B   
ATOM   3036  O   LYS B  20      42.111  10.758  -6.348  1.00 10.00      B   
ATOM   3037  N   LEU B  21      41.959   9.579  -8.249  1.00 10.00      B   
ATOM   3038  HN  LEU B  21      42.390   8.934  -8.847  1.00 10.00      B   
ATOM   3039  CA  LEU B  21      40.633  10.074  -8.575  1.00 10.00      B   
ATOM   3040  CB  LEU B  21      40.456  10.138 -10.092  1.00 10.00      B   
ATOM   3041  CG  LEU B  21      41.626  10.738 -10.878  1.00 10.00      B   
ATOM   3042  CD1 LEU B  21      41.349  10.697 -12.372  1.00 10.00      B   
ATOM   3043  CD2 LEU B  21      41.926  12.158 -10.419  1.00 10.00      B   
ATOM   3044  C   LEU B  21      39.535   9.226  -7.944  1.00 10.00      B   
ATOM   3045  O   LEU B  21      39.594   7.991  -7.961  1.00 10.00      B   
ATOM   3046  N   GLY B  22      38.545   9.901  -7.373  1.00 10.00      B   
ATOM   3047  HN  GLY B  22      38.574  10.884  -7.369  1.00 10.00      B   
ATOM   3048  CA  GLY B  22      37.432   9.221  -6.750  1.00 10.00      B   
ATOM   3049  C   GLY B  22      36.111   9.592  -7.397  1.00 10.00      B   
ATOM   3050  O   GLY B  22      36.091  10.093  -8.524  1.00 10.00      B   
ATOM   3051  N   PRO B  23      34.988   9.360  -6.698  1.00 10.00      B   
ATOM   3052  CA  PRO B  23      33.646   9.668  -7.210  1.00 10.00      B   
ATOM   3053  CB  PRO B  23      32.720   9.292  -6.049  1.00 10.00      B   
ATOM   3054  CG  PRO B  23      33.509   8.331  -5.231  1.00 10.00      B   
ATOM   3055  CD  PRO B  23      34.939   8.769  -5.351  1.00 10.00      B   
ATOM   3056  C   PRO B  23      33.472  11.146  -7.556  1.00 10.00      B   
ATOM   3057  O   PRO B  23      33.795  12.029  -6.756  1.00 10.00      B   
ATOM   3058  N   GLY B  24      32.972  11.406  -8.757  1.00 10.00      B   
ATOM   3059  HN  GLY B  24      32.765  10.660  -9.362  1.00 10.00      B   
ATOM   3060  CA  GLY B  24      32.746  12.769  -9.196  1.00 10.00      B   
ATOM   3061  C   GLY B  24      33.782  13.228 -10.199  1.00 10.00      B   
ATOM   3062  O   GLY B  24      33.515  14.097 -11.034  1.00 10.00      B   
ATOM   3063  N   ILE B  25      34.959  12.630 -10.126  1.00 10.00      B   
ATOM   3064  HN  ILE B  25      35.093  11.920  -9.460  1.00 10.00      B   
ATOM   3065  CA  ILE B  25      36.053  12.979 -11.017  1.00 10.00      B   
ATOM   3066  CB  ILE B  25      37.409  12.885 -10.290  1.00 10.00      B   
ATOM   3067  CG1 ILE B  25      37.412  13.760  -9.031  1.00 10.00      B   
ATOM   3068  CG2 ILE B  25      38.550  13.271 -11.216  1.00 10.00      B   
ATOM   3069  CD1 ILE B  25      37.276  15.243  -9.303  1.00 10.00      B   
ATOM   3070  C   ILE B  25      36.064  12.056 -12.228  1.00 10.00      B   
ATOM   3071  O   ILE B  25      36.018  10.835 -12.086  1.00 10.00      B   
ATOM   3072  N   TYR B  26      36.118  12.640 -13.416  1.00 10.00      B   
ATOM   3073  HN  TYR B  26      36.153  13.622 -13.474  1.00 10.00      B   
ATOM   3074  CA  TYR B  26      36.128  11.859 -14.639  1.00 10.00      B   
ATOM   3075  CB  TYR B  26      34.963  12.267 -15.548  1.00 10.00      B   
ATOM   3076  CG  TYR B  26      35.042  11.728 -16.962  1.00 10.00      B   
ATOM   3077  CD1 TYR B  26      35.043  10.360 -17.212  1.00 10.00      B   
ATOM   3078  CD2 TYR B  26      35.111  12.590 -18.049  1.00 10.00      B   
ATOM   3079  CE1 TYR B  26      35.111   9.870 -18.504  1.00 10.00      B   
ATOM   3080  CE2 TYR B  26      35.180  12.108 -19.342  1.00 10.00      B   
ATOM   3081  CZ  TYR B  26      35.180  10.748 -19.565  1.00 10.00      B   
ATOM   3082  OH  TYR B  26      35.241  10.261 -20.854  1.00 10.00      B   
ATOM   3083  HH  TYR B  26      35.777  10.861 -21.405  1.00 10.00      B   
ATOM   3084  C   TYR B  26      37.453  11.997 -15.373  1.00 10.00      B   
ATOM   3085  O   TYR B  26      37.914  13.108 -15.647  1.00 10.00      B   
ATOM   3086  N   CYS B  27      38.070  10.864 -15.661  1.00 10.00      B   
ATOM   3087  HN  CYS B  27      37.669  10.015 -15.371  1.00 10.00      B   
ATOM   3088  CA  CYS B  27      39.323  10.839 -16.392  1.00 10.00      B   
ATOM   3089  CB  CYS B  27      40.336   9.916 -15.707  1.00 10.00      B   
ATOM   3090  SG  CYS B  27      42.057  10.186 -16.203  1.00 10.00      B   
ATOM   3091  HG  CYS B  27      42.152  11.413 -16.697  1.00 10.00      B   
ATOM   3092  C   CYS B  27      39.046  10.358 -17.808  1.00 10.00      B   
ATOM   3093  O   CYS B  27      38.852   9.163 -18.038  1.00 10.00      B   
ATOM   3094  N   ASP B  28      38.995  11.295 -18.745  1.00 10.00      B   
ATOM   3095  HN  ASP B  28      39.154  12.230 -18.495  1.00 10.00      B   
ATOM   3096  CA  ASP B  28      38.718  10.976 -20.139  1.00 10.00      B   
ATOM   3097  CB  ASP B  28      38.570  12.256 -20.960  1.00 10.00      B   
ATOM   3098  CG  ASP B  28      38.006  11.995 -22.337  1.00 10.00      B   
ATOM   3099  OD1 ASP B  28      36.790  11.744 -22.446  1.00 10.00      B   
ATOM   3100  OD2 ASP B  28      38.777  12.047 -23.317  1.00 10.00      B   
ATOM   3101  C   ASP B  28      39.801  10.084 -20.734  1.00 10.00      B   
ATOM   3102  O   ASP B  28      40.983  10.424 -20.707  1.00 10.00      B   
ATOM   3103  N   PRO B  29      39.408   8.927 -21.284  1.00 10.00      B   
ATOM   3104  CA  PRO B  29      40.346   7.970 -21.876  1.00 10.00      B   
ATOM   3105  CB  PRO B  29      39.506   6.699 -22.018  1.00 10.00      B   
ATOM   3106  CG  PRO B  29      38.111   7.190 -22.177  1.00 10.00      B   
ATOM   3107  CD  PRO B  29      38.012   8.447 -21.355  1.00 10.00      B   
ATOM   3108  C   PRO B  29      40.879   8.407 -23.239  1.00 10.00      B   
ATOM   3109  O   PRO B  29      41.875   7.869 -23.719  1.00 10.00      B   
ATOM   3110  N   ASN B  30      40.230   9.390 -23.848  1.00 10.00      B   
ATOM   3111  HN  ASN B  30      39.462   9.806 -23.402  1.00 10.00      B   
ATOM   3112  CA  ASN B  30      40.642   9.876 -25.161  1.00 10.00      B   
ATOM   3113  CB  ASN B  30      39.425  10.300 -25.994  1.00 10.00      B   
ATOM   3114  CG  ASN B  30      38.461   9.161 -26.278  1.00 10.00      B   
ATOM   3115  OD1 ASN B  30      38.858   7.999 -26.381  1.00 10.00      B   
ATOM   3116  ND2 ASN B  30      37.180   9.487 -26.406  1.00 10.00      B   
ATOM   3117 HD21 ASN B  30      36.930  10.435 -26.311  1.00 10.00      B   
ATOM   3118 HD22 ASN B  30      36.535   8.773 -26.586  1.00 10.00      B   
ATOM   3119  C   ASN B  30      41.628  11.036 -25.047  1.00 10.00      B   
ATOM   3120  O   ASN B  30      42.740  10.974 -25.571  1.00 10.00      B   
ATOM   3121  N   THR B  31      41.221  12.091 -24.355  1.00 10.00      B   
ATOM   3122  HN  THR B  31      40.321  12.085 -23.951  1.00 10.00      B   
ATOM   3123  CA  THR B  31      42.068  13.265 -24.182  1.00 10.00      B   
ATOM   3124  CB  THR B  31      41.233  14.529 -23.898  1.00 10.00      B   
ATOM   3125  OG1 THR B  31      40.269  14.248 -22.873  1.00 10.00      B   
ATOM   3126  HG1 THR B  31      39.631  13.594 -23.202  1.00 10.00      B   
ATOM   3127  CG2 THR B  31      40.512  14.986 -25.158  1.00 10.00      B   
ATOM   3128  C   THR B  31      43.083  13.058 -23.062  1.00 10.00      B   
ATOM   3129  O   THR B  31      44.124  13.717 -23.026  1.00 10.00      B   
ATOM   3130  N   GLN B  32      42.775  12.126 -22.159  1.00 10.00      B   
ATOM   3131  HN  GLN B  32      41.933  11.636 -22.257  1.00 10.00      B   
ATOM   3132  CA  GLN B  32      43.644  11.807 -21.027  1.00 10.00      B   
ATOM   3133  CB  GLN B  32      45.029  11.359 -21.493  1.00 10.00      B   
ATOM   3134  CG  GLN B  32      45.042   9.979 -22.125  1.00 10.00      B   
ATOM   3135  CD  GLN B  32      44.972   8.875 -21.092  1.00 10.00      B   
ATOM   3136  OE1 GLN B  32      46.000   8.386 -20.621  1.00 10.00      B   
ATOM   3137  NE2 GLN B  32      43.762   8.488 -20.717  1.00 10.00      B   
ATOM   3138 HE21 GLN B  32      42.987   8.934 -21.121  1.00 10.00      B   
ATOM   3139 HE22 GLN B  32      43.690   7.770 -20.051  1.00 10.00      B   
ATOM   3140  C   GLN B  32      43.737  12.963 -20.041  1.00 10.00      B   
ATOM   3141  O   GLN B  32      44.753  13.145 -19.368  1.00 10.00      B   
ATOM   3142  N   GLU B  33      42.668  13.735 -19.951  1.00 10.00      B   
ATOM   3143  HN  GLU B  33      41.885  13.538 -20.506  1.00 10.00      B   
ATOM   3144  CA  GLU B  33      42.626  14.865 -19.042  1.00 10.00      B   
ATOM   3145  CB  GLU B  33      42.266  16.149 -19.788  1.00 10.00      B   
ATOM   3146  CG  GLU B  33      43.365  16.665 -20.702  1.00 10.00      B   
ATOM   3147  CD  GLU B  33      42.954  17.907 -21.461  1.00 10.00      B   
ATOM   3148  OE1 GLU B  33      42.849  18.986 -20.838  1.00 10.00      B   
ATOM   3149  OE2 GLU B  33      42.728  17.812 -22.687  1.00 10.00      B   
ATOM   3150  C   GLU B  33      41.633  14.608 -17.918  1.00 10.00      B   
ATOM   3151  O   GLU B  33      40.724  13.783 -18.054  1.00 10.00      B   
ATOM   3152  N   ILE B  34      41.820  15.305 -16.809  1.00 10.00      B   
ATOM   3153  HN  ILE B  34      42.558  15.949 -16.766  1.00 10.00      B   
ATOM   3154  CA  ILE B  34      40.955  15.157 -15.653  1.00 10.00      B   
ATOM   3155  CB  ILE B  34      41.774  15.108 -14.350  1.00 10.00      B   
ATOM   3156  CG1 ILE B  34      42.910  14.090 -14.474  1.00 10.00      B   
ATOM   3157  CG2 ILE B  34      40.874  14.758 -13.178  1.00 10.00      B   
ATOM   3158  CD1 ILE B  34      43.869  14.094 -13.303  1.00 10.00      B   
ATOM   3159  C   ILE B  34      39.970  16.315 -15.584  1.00 10.00      B   
ATOM   3160  O   ILE B  34      40.365  17.480 -15.586  1.00 10.00      B   
ATOM   3161  N   ARG B  35      38.689  15.992 -15.524  1.00 10.00      B   
ATOM   3162  HN  ARG B  35      38.431  15.043 -15.511  1.00 10.00      B   
ATOM   3163  CA  ARG B  35      37.652  17.010 -15.468  1.00 10.00      B   
ATOM   3164  CB  ARG B  35      37.146  17.311 -16.882  1.00 10.00      B   
ATOM   3165  CG  ARG B  35      36.832  18.776 -17.131  1.00 10.00      B   
ATOM   3166  CD  ARG B  35      36.462  19.030 -18.584  1.00 10.00      B   
ATOM   3167  NE  ARG B  35      37.507  18.591 -19.512  1.00 10.00      B   
ATOM   3168  HE  ARG B  35      37.617  17.621 -19.636  1.00 10.00      B   
ATOM   3169  CZ  ARG B  35      38.305  19.419 -20.191  1.00 10.00      B   
ATOM   3170  NH1 ARG B  35      38.187  20.736 -20.047  1.00 10.00      B   
ATOM   3171 HH11 ARG B  35      38.809  21.383 -20.583  1.00 10.00      B   
ATOM   3172 HH12 ARG B  35      37.476  21.131 -19.397  1.00 10.00      B   
ATOM   3173  NH2 ARG B  35      39.217  18.926 -21.017  1.00 10.00      B   
ATOM   3174 HH21 ARG B  35      39.316  17.894 -21.134  1.00 10.00      B   
ATOM   3175 HH22 ARG B  35      39.843  19.567 -21.554  1.00 10.00      B   
ATOM   3176  C   ARG B  35      36.495  16.550 -14.585  1.00 10.00      B   
ATOM   3177  O   ARG B  35      36.094  15.389 -14.638  1.00 10.00      B   
ATOM   3178  N   PRO B  36      35.973  17.444 -13.733  1.00 10.00      B   
ATOM   3179  CA  PRO B  36      34.845  17.128 -12.850  1.00 10.00      B   
ATOM   3180  CB  PRO B  36      34.814  18.313 -11.883  1.00 10.00      B   
ATOM   3181  CG  PRO B  36      35.423  19.440 -12.644  1.00 10.00      B   
ATOM   3182  CD  PRO B  36      36.455  18.826 -13.546  1.00 10.00      B   
ATOM   3183  C   PRO B  36      33.537  17.059 -13.634  1.00 10.00      B   
ATOM   3184  O   PRO B  36      33.250  17.938 -14.448  1.00 10.00      B   
ATOM   3185  N   VAL B  37      32.751  16.014 -13.395  1.00 10.00      B   
ATOM   3186  HN  VAL B  37      33.036  15.336 -12.745  1.00 10.00      B   
ATOM   3187  CA  VAL B  37      31.475  15.846 -14.090  1.00 10.00      B   
ATOM   3188  CB  VAL B  37      31.454  14.574 -14.964  1.00 10.00      B   
ATOM   3189  CG1 VAL B  37      32.404  14.714 -16.143  1.00 10.00      B   
ATOM   3190  CG2 VAL B  37      31.800  13.344 -14.137  1.00 10.00      B   
ATOM   3191  C   VAL B  37      30.309  15.797 -13.108  1.00 10.00      B   
ATOM   3192  O   VAL B  37      29.185  15.457 -13.476  1.00 10.00      B   
ATOM   3193  N   ASN B  38      30.581  16.141 -11.858  1.00 10.00      B   
ATOM   3194  HN  ASN B  38      31.489  16.423 -11.624  1.00 10.00      B   
ATOM   3195  CA  ASN B  38      29.555  16.128 -10.828  1.00 10.00      B   
ATOM   3196  CB  ASN B  38      29.744  14.941  -9.880  1.00 10.00      B   
ATOM   3197  CG  ASN B  38      28.898  13.739 -10.264  1.00 10.00      B   
ATOM   3198  OD1 ASN B  38      27.714  13.668  -9.933  1.00 10.00      B   
ATOM   3199  ND2 ASN B  38      29.498  12.781 -10.956  1.00 10.00      B   
ATOM   3200 HD21 ASN B  38      30.444  12.892 -11.185  1.00 10.00      B   
ATOM   3201 HD22 ASN B  38      28.970  11.991 -11.210  1.00 10.00      B   
ATOM   3202  C   ASN B  38      29.547  17.432 -10.045  1.00 10.00      B   
ATOM   3203  O   ASN B  38      30.583  17.874  -9.547  1.00 10.00      B   
ATOM   3204  N   THR B  39      28.378  18.048  -9.952  1.00 10.00      B   
ATOM   3205  HN  THR B  39      27.593  17.653 -10.387  1.00 10.00      B   
ATOM   3206  CA  THR B  39      28.219  19.301  -9.232  1.00 10.00      B   
ATOM   3207  CB  THR B  39      26.902  19.984  -9.646  1.00 10.00      B   
ATOM   3208  OG1 THR B  39      26.293  19.240 -10.718  1.00 10.00      B   
ATOM   3209  HG1 THR B  39      25.520  18.768 -10.377  1.00 10.00      B   
ATOM   3210  CG2 THR B  39      27.157  21.411 -10.103  1.00 10.00      B   
ATOM   3211  C   THR B  39      28.200  19.063  -7.723  1.00 10.00      B   
ATOM   3212  O   THR B  39      27.267  18.454  -7.193  1.00 10.00      B   
ATOM   3213  N   GLY B  40      29.229  19.536  -7.036  1.00 10.00      B   
ATOM   3214  HN  GLY B  40      29.947  20.012  -7.509  1.00 10.00      B   
ATOM   3215  CA  GLY B  40      29.303  19.360  -5.598  1.00 10.00      B   
ATOM   3216  C   GLY B  40      30.552  19.981  -5.011  1.00 10.00      B   
ATOM   3217  O   GLY B  40      31.219  20.778  -5.671  1.00 10.00      B   
ATOM   3218  N   VAL B  41      30.875  19.616  -3.778  1.00 10.00      B   
ATOM   3219  HN  VAL B  41      30.313  18.959  -3.310  1.00 10.00      B   
ATOM   3220  CA  VAL B  41      32.055  20.152  -3.107  1.00 10.00      B   
ATOM   3221  CB  VAL B  41      31.843  20.277  -1.583  1.00 10.00      B   
ATOM   3222  CG1 VAL B  41      33.006  21.014  -0.937  1.00 10.00      B   
ATOM   3223  CG2 VAL B  41      30.530  20.983  -1.278  1.00 10.00      B   
ATOM   3224  C   VAL B  41      33.265  19.265  -3.378  1.00 10.00      B   
ATOM   3225  O   VAL B  41      33.191  18.047  -3.236  1.00 10.00      B   
ATOM   3226  N   LEU B  42      34.370  19.877  -3.779  1.00 10.00      B   
ATOM   3227  HN  LEU B  42      34.368  20.854  -3.870  1.00 10.00      B   
ATOM   3228  CA  LEU B  42      35.588  19.135  -4.078  1.00 10.00      B   
ATOM   3229  CB  LEU B  42      36.317  19.759  -5.273  1.00 10.00      B   
ATOM   3230  CG  LEU B  42      37.693  19.175  -5.608  1.00 10.00      B   
ATOM   3231  CD1 LEU B  42      37.564  17.770  -6.175  1.00 10.00      B   
ATOM   3232  CD2 LEU B  42      38.445  20.082  -6.569  1.00 10.00      B   
ATOM   3233  C   LEU B  42      36.517  19.083  -2.869  1.00 10.00      B   
ATOM   3234  O   LEU B  42      37.003  20.115  -2.401  1.00 10.00      B   
ATOM   3235  N   HIS B  43      36.763  17.881  -2.368  1.00 10.00      B   
ATOM   3236  HN  HIS B  43      36.350  17.090  -2.785  1.00 10.00      B   
ATOM   3237  CA  HIS B  43      37.646  17.702  -1.223  1.00 10.00      B   
ATOM   3238  CB  HIS B  43      36.915  17.029  -0.054  1.00 10.00      B   
ATOM   3239  CG  HIS B  43      37.744  16.922   1.195  1.00 10.00      B   
ATOM   3240  ND1 HIS B  43      37.892  15.746   1.904  1.00 10.00      B   
ATOM   3241  HD1 HIS B  43      37.465  14.881   1.688  1.00 10.00      B   
ATOM   3242  CD2 HIS B  43      38.479  17.852   1.855  1.00 10.00      B   
ATOM   3243  CE1 HIS B  43      38.689  15.956   2.936  1.00 10.00      B   
ATOM   3244  NE2 HIS B  43      39.057  17.223   2.929  1.00 10.00      B   
ATOM   3245  HE2 HIS B  43      39.656  17.644   3.587  1.00 10.00      B   
ATOM   3246  C   HIS B  43      38.866  16.889  -1.628  1.00 10.00      B   
ATOM   3247  O   HIS B  43      38.745  15.740  -2.055  1.00 10.00      B   
ATOM   3248  N   VAL B  44      40.036  17.494  -1.511  1.00 10.00      B   
ATOM   3249  HN  VAL B  44      40.070  18.416  -1.171  1.00 10.00      B   
ATOM   3250  CA  VAL B  44      41.278  16.825  -1.862  1.00 10.00      B   
ATOM   3251  CB  VAL B  44      42.101  17.651  -2.875  1.00 10.00      B   
ATOM   3252  CG1 VAL B  44      43.293  16.852  -3.383  1.00 10.00      B   
ATOM   3253  CG2 VAL B  44      41.229  18.115  -4.031  1.00 10.00      B   
ATOM   3254  C   VAL B  44      42.116  16.594  -0.613  1.00 10.00      B   
ATOM   3255  O   VAL B  44      42.297  17.506   0.195  1.00 10.00      B   
ATOM   3256  N   SER B  45      42.608  15.374  -0.453  1.00 10.00      B   
ATOM   3257  HN  SER B  45      42.410  14.686  -1.130  1.00 10.00      B   
ATOM   3258  CA  SER B  45      43.431  15.018   0.696  1.00 10.00      B   
ATOM   3259  CB  SER B  45      43.767  13.528   0.653  1.00 10.00      B   
ATOM   3260  OG  SER B  45      42.664  12.777   0.177  1.00 10.00      B   
ATOM   3261  HG  SER B  45      41.886  12.981   0.712  1.00 10.00      B   
ATOM   3262  C   SER B  45      44.721  15.830   0.711  1.00 10.00      B   
ATOM   3263  O   SER B  45      45.246  16.198  -0.342  1.00 10.00      B   
ATOM   3264  N   ALA B  46      45.224  16.105   1.904  1.00 10.00      B   
ATOM   3265  HN  ALA B  46      44.760  15.780   2.703  1.00 10.00      B   
ATOM   3266  CA  ALA B  46      46.453  16.866   2.058  1.00 10.00      B   
ATOM   3267  CB  ALA B  46      46.522  17.476   3.452  1.00 10.00      B   
ATOM   3268  C   ALA B  46      47.662  15.971   1.812  1.00 10.00      B   
ATOM   3269  O   ALA B  46      47.573  14.751   1.956  1.00 10.00      B   
ATOM   3270  N   LYS B  47      48.784  16.576   1.447  1.00 10.00      B   
ATOM   3271  HN  LYS B  47      48.794  17.554   1.358  1.00 10.00      B   
ATOM   3272  CA  LYS B  47      50.009  15.828   1.190  1.00 10.00      B   
ATOM   3273  CB  LYS B  47      51.107  16.747   0.649  1.00 10.00      B   
ATOM   3274  CG  LYS B  47      50.864  17.229  -0.772  1.00 10.00      B   
ATOM   3275  CD  LYS B  47      52.031  18.049  -1.302  1.00 10.00      B   
ATOM   3276  CE  LYS B  47      51.805  18.446  -2.755  1.00 10.00      B   
ATOM   3277  NZ  LYS B  47      52.815  19.430  -3.234  1.00 10.00      B   
ATOM   3278  HZ1 LYS B  47      52.589  19.730  -4.205  1.00 10.00      B   
ATOM   3279  HZ2 LYS B  47      53.763  19.006  -3.225  1.00 10.00      B   
ATOM   3280  HZ3 LYS B  47      52.817  20.269  -2.619  1.00 10.00      B   
ATOM   3281  C   LYS B  47      50.475  15.111   2.454  1.00 10.00      B   
ATOM   3282  O   LYS B  47      50.334  15.633   3.565  1.00 10.00      B   
ATOM   3283  N   GLY B  48      51.006  13.914   2.284  1.00 10.00      B   
ATOM   3284  HN  GLY B  48      51.095  13.552   1.374  1.00 10.00      B   
ATOM   3285  CA  GLY B  48      51.461  13.133   3.416  1.00 10.00      B   
ATOM   3286  C   GLY B  48      50.709  11.822   3.514  1.00 10.00      B   
ATOM   3287  O   GLY B  48      50.905  11.041   4.447  1.00 10.00      B   
ATOM   3288  N   LYS B  49      49.842  11.583   2.542  1.00 10.00      B   
ATOM   3289  HN  LYS B  49      49.734  12.244   1.827  1.00 10.00      B   
ATOM   3290  CA  LYS B  49      49.050  10.365   2.500  1.00 10.00      B   
ATOM   3291  CB  LYS B  49      47.631  10.668   2.007  1.00 10.00      B   
ATOM   3292  CG  LYS B  49      46.782  11.472   2.977  1.00 10.00      B   
ATOM   3293  CD  LYS B  49      46.108  10.578   4.002  1.00 10.00      B   
ATOM   3294  CE  LYS B  49      45.123  11.368   4.846  1.00 10.00      B   
ATOM   3295  NZ  LYS B  49      44.279  10.487   5.692  1.00 10.00      B   
ATOM   3296  HZ1 LYS B  49      43.571  11.054   6.202  1.00 10.00      B   
ATOM   3297  HZ2 LYS B  49      44.867   9.984   6.386  1.00 10.00      B   
ATOM   3298  HZ3 LYS B  49      43.783   9.787   5.101  1.00 10.00      B   
ATOM   3299  C   LYS B  49      49.717   9.333   1.595  1.00 10.00      B   
ATOM   3300  O   LYS B  49      49.217   9.023   0.512  1.00 10.00      B   
ATOM   3301  N   SER B  50      50.870   8.833   2.033  1.00 10.00      B   
ATOM   3302  HN  SER B  50      51.229   9.154   2.889  1.00 10.00      B   
ATOM   3303  CA  SER B  50      51.634   7.834   1.282  1.00 10.00      B   
ATOM   3304  CB  SER B  50      50.821   6.552   1.077  1.00 10.00      B   
ATOM   3305  OG  SER B  50      50.238   6.121   2.296  1.00 10.00      B   
ATOM   3306  HG  SER B  50      50.036   6.890   2.845  1.00 10.00      B   
ATOM   3307  C   SER B  50      52.138   8.379  -0.058  1.00 10.00      B   
ATOM   3308  O   SER B  50      52.506   7.617  -0.953  1.00 10.00      B   
ATOM   3309  N   GLY B  51      52.156   9.701  -0.181  1.00 10.00      B   
ATOM   3310  HN  GLY B  51      51.865  10.255   0.573  1.00 10.00      B   
ATOM   3311  CA  GLY B  51      52.616  10.334  -1.402  1.00 10.00      B   
ATOM   3312  C   GLY B  51      51.515  10.486  -2.434  1.00 10.00      B   
ATOM   3313  O   GLY B  51      51.753  10.986  -3.532  1.00 10.00      B   
ATOM   3314  N   VAL B  52      50.308  10.064  -2.082  1.00 10.00      B   
ATOM   3315  HN  VAL B  52      50.175   9.688  -1.186  1.00 10.00      B   
ATOM   3316  CA  VAL B  52      49.172  10.153  -2.991  1.00 10.00      B   
ATOM   3317  CB  VAL B  52      48.629   8.751  -3.362  1.00 10.00      B   
ATOM   3318  CG1 VAL B  52      47.579   8.841  -4.460  1.00 10.00      B   
ATOM   3319  CG2 VAL B  52      49.760   7.821  -3.778  1.00 10.00      B   
ATOM   3320  C   VAL B  52      48.050  10.978  -2.368  1.00 10.00      B   
ATOM   3321  O   VAL B  52      47.751  10.840  -1.184  1.00 10.00      B   
ATOM   3322  N   GLN B  53      47.453  11.854  -3.157  1.00 10.00      B   
ATOM   3323  HN  GLN B  53      47.754  11.941  -4.087  1.00 10.00      B   
ATOM   3324  CA  GLN B  53      46.353  12.684  -2.686  1.00 10.00      B   
ATOM   3325  CB  GLN B  53      46.607  14.156  -3.016  1.00 10.00      B   
ATOM   3326  CG  GLN B  53      47.638  14.830  -2.128  1.00 10.00      B   
ATOM   3327  CD  GLN B  53      47.913  16.261  -2.544  1.00 10.00      B   
ATOM   3328  OE1 GLN B  53      48.831  16.532  -3.318  1.00 10.00      B   
ATOM   3329  NE2 GLN B  53      47.116  17.186  -2.037  1.00 10.00      B   
ATOM   3330 HE21 GLN B  53      46.399  16.895  -1.425  1.00 10.00      B   
ATOM   3331 HE22 GLN B  53      47.267  18.123  -2.291  1.00 10.00      B   
ATOM   3332  C   GLN B  53      45.062  12.225  -3.344  1.00 10.00      B   
ATOM   3333  O   GLN B  53      45.039  11.963  -4.542  1.00 10.00      B   
ATOM   3334  N   THR B  54      43.999  12.109  -2.569  1.00 10.00      B   
ATOM   3335  HN  THR B  54      44.071  12.312  -1.614  1.00 10.00      B   
ATOM   3336  CA  THR B  54      42.720  11.676  -3.105  1.00 10.00      B   
ATOM   3337  CB  THR B  54      41.976  10.769  -2.110  1.00 10.00      B   
ATOM   3338  OG1 THR B  54      42.927  10.038  -1.323  1.00 10.00      B   
ATOM   3339  HG1 THR B  54      42.777  10.233  -0.389  1.00 10.00      B   
ATOM   3340  CG2 THR B  54      41.076   9.795  -2.851  1.00 10.00      B   
ATOM   3341  C   THR B  54      41.838  12.875  -3.440  1.00 10.00      B   
ATOM   3342  O   THR B  54      41.695  13.795  -2.635  1.00 10.00      B   
ATOM   3343  N   ALA B  55      41.263  12.863  -4.631  1.00 10.00      B   
ATOM   3344  HN  ALA B  55      41.431  12.107  -5.237  1.00 10.00      B   
ATOM   3345  CA  ALA B  55      40.385  13.934  -5.068  1.00 10.00      B   
ATOM   3346  CB  ALA B  55      40.976  14.648  -6.273  1.00 10.00      B   
ATOM   3347  C   ALA B  55      39.007  13.381  -5.404  1.00 10.00      B   
ATOM   3348  O   ALA B  55      38.853  12.597  -6.343  1.00 10.00      B   
ATOM   3349  N   TYR B  56      38.010  13.775  -4.625  1.00 10.00      B   
ATOM   3350  HN  TYR B  56      38.192  14.394  -3.886  1.00 10.00      B   
ATOM   3351  CA  TYR B  56      36.645  13.319  -4.845  1.00 10.00      B   
ATOM   3352  CB  TYR B  56      36.290  12.154  -3.911  1.00 10.00      B   
ATOM   3353  CG  TYR B  56      36.360  12.482  -2.434  1.00 10.00      B   
ATOM   3354  CD1 TYR B  56      35.228  12.884  -1.737  1.00 10.00      B   
ATOM   3355  CD2 TYR B  56      37.559  12.386  -1.738  1.00 10.00      B   
ATOM   3356  CE1 TYR B  56      35.287  13.183  -0.391  1.00 10.00      B   
ATOM   3357  CE2 TYR B  56      37.626  12.682  -0.391  1.00 10.00      B   
ATOM   3358  CZ  TYR B  56      36.487  13.080   0.276  1.00 10.00      B   
ATOM   3359  OH  TYR B  56      36.550  13.381   1.616  1.00 10.00      B   
ATOM   3360  HH  TYR B  56      35.874  12.879   2.088  1.00 10.00      B   
ATOM   3361  C   TYR B  56      35.662  14.468  -4.669  1.00 10.00      B   
ATOM   3362  O   TYR B  56      35.968  15.463  -4.004  1.00 10.00      B   
ATOM   3363  N   ILE B  57      34.489  14.326  -5.263  1.00 10.00      B   
ATOM   3364  HN  ILE B  57      34.303  13.502  -5.769  1.00 10.00      B   
ATOM   3365  CA  ILE B  57      33.460  15.352  -5.182  1.00 10.00      B   
ATOM   3366  CB  ILE B  57      32.968  15.764  -6.586  1.00 10.00      B   
ATOM   3367  CG1 ILE B  57      34.136  16.280  -7.431  1.00 10.00      B   
ATOM   3368  CG2 ILE B  57      31.868  16.813  -6.495  1.00 10.00      B   
ATOM   3369  CD1 ILE B  57      33.764  16.591  -8.865  1.00 10.00      B   
ATOM   3370  C   ILE B  57      32.277  14.867  -4.354  1.00 10.00      B   
ATOM   3371  O   ILE B  57      31.765  13.764  -4.562  1.00 10.00      B   
ATOM   3372  N   ASP B  58      31.866  15.683  -3.400  1.00 10.00      B   
ATOM   3373  HN  ASP B  58      32.337  16.539  -3.266  1.00 10.00      B   
ATOM   3374  CA  ASP B  58      30.735  15.356  -2.550  1.00 10.00      B   
ATOM   3375  CB  ASP B  58      30.971  15.843  -1.121  1.00 10.00      B   
ATOM   3376  CG  ASP B  58      29.845  15.459  -0.184  1.00 10.00      B   
ATOM   3377  OD1 ASP B  58      29.084  16.356   0.240  1.00 10.00      B   
ATOM   3378  OD2 ASP B  58      29.718  14.258   0.137  1.00 10.00      B   
ATOM   3379  C   ASP B  58      29.474  15.987  -3.123  1.00 10.00      B   
ATOM   3380  O   ASP B  58      29.321  17.212  -3.127  1.00 10.00      B   
ATOM   3381  N   TYR B  59      28.581  15.150  -3.622  1.00 10.00      B   
ATOM   3382  HN  TYR B  59      28.750  14.186  -3.575  1.00 10.00      B   
ATOM   3383  CA  TYR B  59      27.344  15.622  -4.223  1.00 10.00      B   
ATOM   3384  CB  TYR B  59      27.418  15.504  -5.753  1.00 10.00      B   
ATOM   3385  CG  TYR B  59      27.699  14.103  -6.257  1.00 10.00      B   
ATOM   3386  CD1 TYR B  59      26.661  13.252  -6.605  1.00 10.00      B   
ATOM   3387  CD2 TYR B  59      29.002  13.627  -6.381  1.00 10.00      B   
ATOM   3388  CE1 TYR B  59      26.905  11.971  -7.058  1.00 10.00      B   
ATOM   3389  CE2 TYR B  59      29.256  12.345  -6.837  1.00 10.00      B   
ATOM   3390  CZ  TYR B  59      28.202  11.521  -7.173  1.00 10.00      B   
ATOM   3391  OH  TYR B  59      28.440  10.241  -7.625  1.00 10.00      B   
ATOM   3392  HH  TYR B  59      29.327   9.967  -7.367  1.00 10.00      B   
ATOM   3393  C   TYR B  59      26.154  14.838  -3.689  1.00 10.00      B   
ATOM   3394  O   TYR B  59      26.268  13.645  -3.395  1.00 10.00      B   
ATOM   3395  N   SER B  60      25.025  15.512  -3.548  1.00 10.00      B   
ATOM   3396  HN  SER B  60      25.001  16.465  -3.777  1.00 10.00      B   
ATOM   3397  CA  SER B  60      23.817  14.874  -3.058  1.00 10.00      B   
ATOM   3398  CB  SER B  60      22.833  15.930  -2.555  1.00 10.00      B   
ATOM   3399  OG  SER B  60      23.489  16.855  -1.702  1.00 10.00      B   
ATOM   3400  HG  SER B  60      23.624  17.687  -2.177  1.00 10.00      B   
ATOM   3401  C   SER B  60      23.182  14.020  -4.152  1.00 10.00      B   
ATOM   3402  O   SER B  60      22.877  14.512  -5.241  1.00 10.00      B   
ATOM   3403  N   SER B  61      22.998  12.739  -3.862  1.00 10.00      B   
ATOM   3404  HN  SER B  61      23.256  12.402  -2.974  1.00 10.00      B   
ATOM   3405  CA  SER B  61      22.416  11.819  -4.824  1.00 10.00      B   
ATOM   3406  CB  SER B  61      23.527  11.208  -5.683  1.00 10.00      B   
ATOM   3407  OG  SER B  61      24.691  10.964  -4.904  1.00 10.00      B   
ATOM   3408  HG  SER B  61      24.904  11.756  -4.396  1.00 10.00      B   
ATOM   3409  C   SER B  61      21.626  10.715  -4.125  1.00 10.00      B   
ATOM   3410  O   SER B  61      21.814  10.462  -2.932  1.00 10.00      B   
ATOM   3411  N   LYS B  62      20.734  10.069  -4.870  1.00 10.00      B   
ATOM   3412  HN  LYS B  62      20.610  10.337  -5.805  1.00 10.00      B   
ATOM   3413  CA  LYS B  62      19.927   8.982  -4.333  1.00 10.00      B   
ATOM   3414  CB  LYS B  62      18.446   9.368  -4.247  1.00 10.00      B   
ATOM   3415  CG  LYS B  62      17.838   9.871  -5.547  1.00 10.00      B   
ATOM   3416  CD  LYS B  62      16.348  10.127  -5.388  1.00 10.00      B   
ATOM   3417  CE  LYS B  62      15.734  10.675  -6.664  1.00 10.00      B   
ATOM   3418  NZ  LYS B  62      14.250  10.603  -6.642  1.00 10.00      B   
ATOM   3419  HZ1 LYS B  62      13.879  11.138  -5.834  1.00 10.00      B   
ATOM   3420  HZ2 LYS B  62      13.939   9.612  -6.557  1.00 10.00      B   
ATOM   3421  HZ3 LYS B  62      13.858  11.001  -7.517  1.00 10.00      B   
ATOM   3422  C   LYS B  62      20.117   7.707  -5.153  1.00 10.00      B   
ATOM   3423  O   LYS B  62      19.762   6.613  -4.713  1.00 10.00      B   
ATOM   3424  N   ARG B  63      20.679   7.858  -6.349  1.00 10.00      B   
ATOM   3425  HN  ARG B  63      20.941   8.756  -6.645  1.00 10.00      B   
ATOM   3426  CA  ARG B  63      20.930   6.722  -7.226  1.00 10.00      B   
ATOM   3427  CB  ARG B  63      20.941   7.158  -8.692  1.00 10.00      B   
ATOM   3428  CG  ARG B  63      19.561   7.388  -9.285  1.00 10.00      B   
ATOM   3429  CD  ARG B  63      19.650   7.853 -10.731  1.00 10.00      B   
ATOM   3430  NE  ARG B  63      20.473   6.961 -11.548  1.00 10.00      B   
ATOM   3431  HE  ARG B  63      20.523   6.015 -11.269  1.00 10.00      B   
ATOM   3432  CZ  ARG B  63      21.151   7.351 -12.627  1.00 10.00      B   
ATOM   3433  NH1 ARG B  63      21.105   8.617 -13.022  1.00 10.00      B   
ATOM   3434 HH11 ARG B  63      21.638   8.924 -13.866  1.00 10.00      B   
ATOM   3435 HH12 ARG B  63      20.536   9.311 -12.492  1.00 10.00      B   
ATOM   3436  NH2 ARG B  63      21.870   6.472 -13.313  1.00 10.00      B   
ATOM   3437 HH21 ARG B  63      21.904   5.475 -13.008  1.00 10.00      B   
ATOM   3438 HH22 ARG B  63      22.405   6.771 -14.157  1.00 10.00      B   
ATOM   3439  C   ARG B  63      22.260   6.076  -6.863  1.00 10.00      B   
ATOM   3440  O   ARG B  63      23.327   6.643  -7.113  1.00 10.00      B   
ATOM   3441  N   TYR B  64      22.194   4.896  -6.267  1.00 10.00      B   
ATOM   3442  HN  TYR B  64      21.317   4.485  -6.115  1.00 10.00      B   
ATOM   3443  CA  TYR B  64      23.395   4.189  -5.847  1.00 10.00      B   
ATOM   3444  CB  TYR B  64      23.095   3.211  -4.710  1.00 10.00      B   
ATOM   3445  CG  TYR B  64      24.303   2.410  -4.282  1.00 10.00      B   
ATOM   3446  CD1 TYR B  64      25.354   3.018  -3.612  1.00 10.00      B   
ATOM   3447  CD2 TYR B  64      24.400   1.054  -4.564  1.00 10.00      B   
ATOM   3448  CE1 TYR B  64      26.470   2.300  -3.233  1.00 10.00      B   
ATOM   3449  CE2 TYR B  64      25.513   0.324  -4.185  1.00 10.00      B   
ATOM   3450  CZ  TYR B  64      26.545   0.955  -3.521  1.00 10.00      B   
ATOM   3451  OH  TYR B  64      27.656   0.240  -3.145  1.00 10.00      B   
ATOM   3452  HH  TYR B  64      27.970   0.572  -2.286  1.00 10.00      B   
ATOM   3453  C   TYR B  64      24.067   3.460  -7.003  1.00 10.00      B   
ATOM   3454  O   TYR B  64      23.421   2.722  -7.748  1.00 10.00      B   
ATOM   3455  N   ILE B  65      25.369   3.676  -7.130  1.00 10.00      B   
ATOM   3456  HN  ILE B  65      25.811   4.284  -6.499  1.00 10.00      B   
ATOM   3457  CA  ILE B  65      26.171   3.044  -8.163  1.00 10.00      B   
ATOM   3458  CB  ILE B  65      27.111   4.068  -8.842  1.00 10.00      B   
ATOM   3459  CG1 ILE B  65      26.310   5.266  -9.360  1.00 10.00      B   
ATOM   3460  CG2 ILE B  65      27.896   3.421  -9.976  1.00 10.00      B   
ATOM   3461  CD1 ILE B  65      27.163   6.450  -9.756  1.00 10.00      B   
ATOM   3462  C   ILE B  65      27.016   1.949  -7.518  1.00 10.00      B   
ATOM   3463  O   ILE B  65      27.747   2.216  -6.562  1.00 10.00      B   
ATOM   3464  N   PRO B  66      26.904   0.706  -8.013  1.00 10.00      B   
ATOM   3465  CA  PRO B  66      27.652  -0.443  -7.479  1.00 10.00      B   
ATOM   3466  CB  PRO B  66      27.454  -1.515  -8.554  1.00 10.00      B   
ATOM   3467  CG  PRO B  66      26.143  -1.179  -9.175  1.00 10.00      B   
ATOM   3468  CD  PRO B  66      26.029   0.320  -9.136  1.00 10.00      B   
ATOM   3469  C   PRO B  66      29.143  -0.149  -7.292  1.00 10.00      B   
ATOM   3470  O   PRO B  66      29.868   0.111  -8.258  1.00 10.00      B   
ATOM   3471  N   SER B  67      29.596  -0.183  -6.045  1.00 10.00      B   
ATOM   3472  HN  SER B  67      28.975  -0.396  -5.312  1.00 10.00      B   
ATOM   3473  CA  SER B  67      30.994   0.077  -5.730  1.00 10.00      B   
ATOM   3474  CB  SER B  67      31.115   1.406  -4.989  1.00 10.00      B   
ATOM   3475  OG  SER B  67      30.292   2.393  -5.587  1.00 10.00      B   
ATOM   3476  HG  SER B  67      29.462   1.985  -5.882  1.00 10.00      B   
ATOM   3477  C   SER B  67      31.575  -1.058  -4.888  1.00 10.00      B   
ATOM   3478  O   SER B  67      30.865  -1.674  -4.096  1.00 10.00      B   
ATOM   3479  N   VAL B  68      32.862  -1.332  -5.066  1.00 10.00      B   
ATOM   3480  HN  VAL B  68      33.379  -0.807  -5.713  1.00 10.00      B   
ATOM   3481  CA  VAL B  68      33.531  -2.396  -4.324  1.00 10.00      B   
ATOM   3482  CB  VAL B  68      34.863  -2.814  -4.980  1.00 10.00      B   
ATOM   3483  CG1 VAL B  68      34.603  -3.435  -6.341  1.00 10.00      B   
ATOM   3484  CG2 VAL B  68      35.811  -1.627  -5.100  1.00 10.00      B   
ATOM   3485  C   VAL B  68      33.777  -2.010  -2.867  1.00 10.00      B   
ATOM   3486  O   VAL B  68      33.952  -0.828  -2.545  1.00 10.00      B   
ATOM   3487  N   ASN B  69      33.779  -3.023  -2.001  1.00 10.00      B   
ATOM   3488  HN  ASN B  69      33.616  -3.931  -2.339  1.00 10.00      B   
ATOM   3489  CA  ASN B  69      33.997  -2.846  -0.567  1.00 10.00      B   
ATOM   3490  CB  ASN B  69      35.438  -2.422  -0.258  1.00 10.00      B   
ATOM   3491  CG  ASN B  69      35.850  -2.754   1.167  1.00 10.00      B   
ATOM   3492  OD1 ASN B  69      35.341  -3.705   1.766  1.00 10.00      B   
ATOM   3493  ND2 ASN B  69      36.777  -1.981   1.713  1.00 10.00      B   
ATOM   3494 HD21 ASN B  69      37.144  -1.247   1.175  1.00 10.00      B   
ATOM   3495 HD22 ASN B  69      37.067  -2.175   2.633  1.00 10.00      B   
ATOM   3496  C   ASN B  69      32.990  -1.869   0.026  1.00 10.00      B   
ATOM   3497  O   ASN B  69      33.344  -0.968   0.788  1.00 10.00      B   
ATOM   3498  N   ASP B  70      31.730  -2.055  -0.337  1.00 10.00      B   
ATOM   3499  HN  ASP B  70      31.511  -2.791  -0.948  1.00 10.00      B   
ATOM   3500  CA  ASP B  70      30.659  -1.199   0.143  1.00 10.00      B   
ATOM   3501  CB  ASP B  70      30.002  -0.476  -1.035  1.00 10.00      B   
ATOM   3502  CG  ASP B  70      29.781   1.000  -0.778  1.00 10.00      B   
ATOM   3503  OD1 ASP B  70      30.770   1.711  -0.489  1.00 10.00      B   
ATOM   3504  OD2 ASP B  70      28.624   1.456  -0.882  1.00 10.00      B   
ATOM   3505  C   ASP B  70      29.623  -2.027   0.892  1.00 10.00      B   
ATOM   3506  O   ASP B  70      29.410  -3.201   0.575  1.00 10.00      B   
ATOM   3507  N   PHE B  71      28.998  -1.422   1.890  1.00 10.00      B   
ATOM   3508  HN  PHE B  71      29.211  -0.488   2.088  1.00 10.00      B   
ATOM   3509  CA  PHE B  71      27.985  -2.099   2.690  1.00 10.00      B   
ATOM   3510  CB  PHE B  71      28.095  -1.667   4.155  1.00 10.00      B   
ATOM   3511  CG  PHE B  71      29.469  -1.848   4.741  1.00 10.00      B   
ATOM   3512  CD1 PHE B  71      30.321  -0.766   4.892  1.00 10.00      B   
ATOM   3513  CD2 PHE B  71      29.909  -3.100   5.140  1.00 10.00      B   
ATOM   3514  CE1 PHE B  71      31.585  -0.928   5.428  1.00 10.00      B   
ATOM   3515  CE2 PHE B  71      31.172  -3.270   5.678  1.00 10.00      B   
ATOM   3516  CZ  PHE B  71      32.010  -2.182   5.822  1.00 10.00      B   
ATOM   3517  C   PHE B  71      26.601  -1.768   2.146  1.00 10.00      B   
ATOM   3518  O   PHE B  71      26.184  -0.612   2.159  1.00 10.00      B   
ATOM   3519  N   VAL B  72      25.888  -2.776   1.665  1.00 10.00      B   
ATOM   3520  HN  VAL B  72      26.253  -3.684   1.698  1.00 10.00      B   
ATOM   3521  CA  VAL B  72      24.566  -2.558   1.087  1.00 10.00      B   
ATOM   3522  CB  VAL B  72      24.580  -2.787  -0.438  1.00 10.00      B   
ATOM   3523  CG1 VAL B  72      25.467  -1.758  -1.124  1.00 10.00      B   
ATOM   3524  CG2 VAL B  72      25.048  -4.198  -0.764  1.00 10.00      B   
ATOM   3525  C   VAL B  72      23.490  -3.441   1.715  1.00 10.00      B   
ATOM   3526  O   VAL B  72      23.784  -4.480   2.309  1.00 10.00      B   
ATOM   3527  N   ILE B  73      22.242  -3.006   1.572  1.00 10.00      B   
ATOM   3528  HN  ILE B  73      22.088  -2.158   1.101  1.00 10.00      B   
ATOM   3529  CA  ILE B  73      21.090  -3.735   2.090  1.00 10.00      B   
ATOM   3530  CB  ILE B  73      20.379  -2.944   3.217  1.00 10.00      B   
ATOM   3531  CG1 ILE B  73      21.293  -2.812   4.440  1.00 10.00      B   
ATOM   3532  CG2 ILE B  73      19.056  -3.597   3.606  1.00 10.00      B   
ATOM   3533  CD1 ILE B  73      20.671  -2.050   5.594  1.00 10.00      B   
ATOM   3534  C   ILE B  73      20.104  -4.001   0.952  1.00 10.00      B   
ATOM   3535  O   ILE B  73      19.441  -3.081   0.461  1.00 10.00      B   
ATOM   3536  N   GLY B  74      20.042  -5.248   0.508  1.00 10.00      B   
ATOM   3537  HN  GLY B  74      20.619  -5.931   0.912  1.00 10.00      B   
ATOM   3538  CA  GLY B  74      19.142  -5.613  -0.569  1.00 10.00      B   
ATOM   3539  C   GLY B  74      18.131  -6.657  -0.145  1.00 10.00      B   
ATOM   3540  O   GLY B  74      18.209  -7.193   0.964  1.00 10.00      B   
ATOM   3541  N   VAL B  75      17.187  -6.952  -1.027  1.00 10.00      B   
ATOM   3542  HN  VAL B  75      17.188  -6.497  -1.899  1.00 10.00      B   
ATOM   3543  CA  VAL B  75      16.152  -7.935  -0.742  1.00 10.00      B   
ATOM   3544  CB  VAL B  75      14.763  -7.265  -0.599  1.00 10.00      B   
ATOM   3545  CG1 VAL B  75      14.360  -6.541  -1.877  1.00 10.00      B   
ATOM   3546  CG2 VAL B  75      13.699  -8.269  -0.182  1.00 10.00      B   
ATOM   3547  C   VAL B  75      16.112  -9.016  -1.825  1.00 10.00      B   
ATOM   3548  O   VAL B  75      16.329  -8.734  -3.007  1.00 10.00      B   
ATOM   3549  N   ILE B  76      15.858 -10.252  -1.412  1.00 10.00      B   
ATOM   3550  HN  ILE B  76      15.718 -10.415  -0.451  1.00 10.00      B   
ATOM   3551  CA  ILE B  76      15.783 -11.373  -2.343  1.00 10.00      B   
ATOM   3552  CB  ILE B  76      15.935 -12.727  -1.619  1.00 10.00      B   
ATOM   3553  CG1 ILE B  76      17.251 -12.789  -0.841  1.00 10.00      B   
ATOM   3554  CG2 ILE B  76      15.843 -13.874  -2.614  1.00 10.00      B   
ATOM   3555  CD1 ILE B  76      17.409 -14.047  -0.016  1.00 10.00      B   
ATOM   3556  C   ILE B  76      14.447 -11.365  -3.075  1.00 10.00      B   
ATOM   3557  O   ILE B  76      13.394 -11.530  -2.461  1.00 10.00      B   
ATOM   3558  N   ILE B  77      14.492 -11.178  -4.383  1.00 10.00      B   
ATOM   3559  HN  ILE B  77      15.363 -11.055  -4.823  1.00 10.00      B   
ATOM   3560  CA  ILE B  77      13.278 -11.154  -5.189  1.00 10.00      B   
ATOM   3561  CB  ILE B  77      13.163  -9.862  -6.027  1.00 10.00      B   
ATOM   3562  CG1 ILE B  77      14.332  -9.748  -7.009  1.00 10.00      B   
ATOM   3563  CG2 ILE B  77      13.096  -8.637  -5.126  1.00 10.00      B   
ATOM   3564  CD1 ILE B  77      13.984  -9.028  -8.294  1.00 10.00      B   
ATOM   3565  C   ILE B  77      13.224 -12.359  -6.124  1.00 10.00      B   
ATOM   3566  O   ILE B  77      12.182 -12.665  -6.704  1.00 10.00      B   
ATOM   3567  N   GLY B  78      14.350 -13.043  -6.269  1.00 10.00      B   
ATOM   3568  HN  GLY B  78      15.151 -12.767  -5.775  1.00 10.00      B   
ATOM   3569  CA  GLY B  78      14.398 -14.192  -7.147  1.00 10.00      B   
ATOM   3570  C   GLY B  78      15.310 -15.285  -6.642  1.00 10.00      B   
ATOM   3571  O   GLY B  78      16.158 -15.047  -5.784  1.00 10.00      B   
ATOM   3572  N   THR B  79      15.135 -16.486  -7.168  1.00 10.00      B   
ATOM   3573  HN  THR B  79      14.429 -16.615  -7.847  1.00 10.00      B   
ATOM   3574  CA  THR B  79      15.947 -17.628  -6.769  1.00 10.00      B   
ATOM   3575  CB  THR B  79      15.297 -18.383  -5.588  1.00 10.00      B   
ATOM   3576  OG1 THR B  79      15.015 -17.459  -4.530  1.00 10.00      B   
ATOM   3577  HG1 THR B  79      15.367 -16.595  -4.766  1.00 10.00      B   
ATOM   3578  CG2 THR B  79      16.222 -19.471  -5.063  1.00 10.00      B   
ATOM   3579  C   THR B  79      16.144 -18.591  -7.941  1.00 10.00      B   
ATOM   3580  O   THR B  79      15.191 -19.215  -8.414  1.00 10.00      B   
ATOM   3581  N   PHE B  80      17.379 -18.700  -8.417  1.00 10.00      B   
ATOM   3582  HN  PHE B  80      18.103 -18.170  -8.012  1.00 10.00      B   
ATOM   3583  CA  PHE B  80      17.690 -19.593  -9.521  1.00 10.00      B   
ATOM   3584  CB  PHE B  80      18.668 -18.931 -10.494  1.00 10.00      B   
ATOM   3585  CG  PHE B  80      18.120 -18.759 -11.880  1.00 10.00      B   
ATOM   3586  CD1 PHE B  80      18.246 -19.770 -12.817  1.00 10.00      B   
ATOM   3587  CD2 PHE B  80      17.479 -17.587 -12.247  1.00 10.00      B   
ATOM   3588  CE1 PHE B  80      17.743 -19.619 -14.096  1.00 10.00      B   
ATOM   3589  CE2 PHE B  80      16.973 -17.427 -13.524  1.00 10.00      B   
ATOM   3590  CZ  PHE B  80      17.106 -18.445 -14.449  1.00 10.00      B   
ATOM   3591  C   PHE B  80      18.266 -20.905  -8.998  1.00 10.00      B   
ATOM   3592  O   PHE B  80      18.125 -21.227  -7.817  1.00 10.00      B   
ATOM   3593  N   SER B  81      18.923 -21.649  -9.874  1.00 10.00      B   
ATOM   3594  HN  SER B  81      19.018 -21.332 -10.799  1.00 10.00      B   
ATOM   3595  CA  SER B  81      19.508 -22.931  -9.517  1.00 10.00      B   
ATOM   3596  CB  SER B  81      19.982 -23.625 -10.790  1.00 10.00      B   
ATOM   3597  OG  SER B  81      19.804 -22.771 -11.909  1.00 10.00      B   
ATOM   3598  HG  SER B  81      19.194 -23.187 -12.531  1.00 10.00      B   
ATOM   3599  C   SER B  81      20.670 -22.793  -8.534  1.00 10.00      B   
ATOM   3600  O   SER B  81      20.756 -23.537  -7.554  1.00 10.00      B   
ATOM   3601  N   ASP B  82      21.563 -21.849  -8.800  1.00 10.00      B   
ATOM   3602  HN  ASP B  82      21.446 -21.287  -9.594  1.00 10.00      B   
ATOM   3603  CA  ASP B  82      22.727 -21.642  -7.949  1.00 10.00      B   
ATOM   3604  CB  ASP B  82      23.991 -22.128  -8.670  1.00 10.00      B   
ATOM   3605  CG  ASP B  82      24.435 -21.200  -9.788  1.00 10.00      B   
ATOM   3606  OD1 ASP B  82      23.570 -20.544 -10.408  1.00 10.00      B   
ATOM   3607  OD2 ASP B  82      25.654 -21.131 -10.058  1.00 10.00      B   
ATOM   3608  C   ASP B  82      22.898 -20.178  -7.551  1.00 10.00      B   
ATOM   3609  O   ASP B  82      23.772 -19.846  -6.748  1.00 10.00      B   
ATOM   3610  N   SER B  83      22.068 -19.305  -8.097  1.00 10.00      B   
ATOM   3611  HN  SER B  83      21.370 -19.614  -8.709  1.00 10.00      B   
ATOM   3612  CA  SER B  83      22.181 -17.889  -7.796  1.00 10.00      B   
ATOM   3613  CB  SER B  83      22.782 -17.152  -8.994  1.00 10.00      B   
ATOM   3614  OG  SER B  83      22.677 -17.934 -10.177  1.00 10.00      B   
ATOM   3615  HG  SER B  83      23.100 -18.798 -10.035  1.00 10.00      B   
ATOM   3616  C   SER B  83      20.853 -17.258  -7.377  1.00 10.00      B   
ATOM   3617  O   SER B  83      19.813 -17.497  -7.987  1.00 10.00      B   
ATOM   3618  N   TYR B  84      20.901 -16.467  -6.318  1.00 10.00      B   
ATOM   3619  HN  TYR B  84      21.762 -16.347  -5.853  1.00 10.00      B   
ATOM   3620  CA  TYR B  84      19.727 -15.769  -5.814  1.00 10.00      B   
ATOM   3621  CB  TYR B  84      19.837 -15.612  -4.293  1.00 10.00      B   
ATOM   3622  CG  TYR B  84      19.281 -16.761  -3.474  1.00 10.00      B   
ATOM   3623  CD1 TYR B  84      19.889 -18.012  -3.470  1.00 10.00      B   
ATOM   3624  CD2 TYR B  84      18.157 -16.580  -2.677  1.00 10.00      B   
ATOM   3625  CE1 TYR B  84      19.387 -19.044  -2.696  1.00 10.00      B   
ATOM   3626  CE2 TYR B  84      17.648 -17.606  -1.905  1.00 10.00      B   
ATOM   3627  CZ  TYR B  84      18.267 -18.835  -1.916  1.00 10.00      B   
ATOM   3628  OH  TYR B  84      17.771 -19.859  -1.137  1.00 10.00      B   
ATOM   3629  HH  TYR B  84      16.941 -19.577  -0.724  1.00 10.00      B   
ATOM   3630  C   TYR B  84      19.668 -14.382  -6.443  1.00 10.00      B   
ATOM   3631  O   TYR B  84      20.700 -13.749  -6.637  1.00 10.00      B   
ATOM   3632  N   LYS B  85      18.477 -13.907  -6.764  1.00 10.00      B   
ATOM   3633  HN  LYS B  85      17.675 -14.441  -6.575  1.00 10.00      B   
ATOM   3634  CA  LYS B  85      18.334 -12.585  -7.356  1.00 10.00      B   
ATOM   3635  CB  LYS B  85      17.264 -12.566  -8.446  1.00 10.00      B   
ATOM   3636  CG  LYS B  85      17.804 -12.854  -9.836  1.00 10.00      B   
ATOM   3637  CD  LYS B  85      16.749 -12.610 -10.900  1.00 10.00      B   
ATOM   3638  CE  LYS B  85      17.368 -12.554 -12.287  1.00 10.00      B   
ATOM   3639  NZ  LYS B  85      16.348 -12.319 -13.343  1.00 10.00      B   
ATOM   3640  HZ1 LYS B  85      15.723 -13.154 -13.431  1.00 10.00      B   
ATOM   3641  HZ2 LYS B  85      16.810 -12.151 -14.256  1.00 10.00      B   
ATOM   3642  HZ3 LYS B  85      15.766 -11.489 -13.105  1.00 10.00      B   
ATOM   3643  C   LYS B  85      18.029 -11.562  -6.275  1.00 10.00      B   
ATOM   3644  O   LYS B  85      16.927 -11.538  -5.722  1.00 10.00      B   
ATOM   3645  N   VAL B  86      19.015 -10.733  -5.968  1.00 10.00      B   
ATOM   3646  HN  VAL B  86      19.867 -10.799  -6.458  1.00 10.00      B   
ATOM   3647  CA  VAL B  86      18.872  -9.719  -4.936  1.00 10.00      B   
ATOM   3648  CB  VAL B  86      19.993  -9.843  -3.874  1.00 10.00      B   
ATOM   3649  CG1 VAL B  86      19.836  -8.793  -2.785  1.00 10.00      B   
ATOM   3650  CG2 VAL B  86      20.016 -11.240  -3.269  1.00 10.00      B   
ATOM   3651  C   VAL B  86      18.900  -8.318  -5.536  1.00 10.00      B   
ATOM   3652  O   VAL B  86      19.814  -7.967  -6.282  1.00 10.00      B   
ATOM   3653  N   SER B  87      17.888  -7.528  -5.221  1.00 10.00      B   
ATOM   3654  HN  SER B  87      17.169  -7.872  -4.646  1.00 10.00      B   
ATOM   3655  CA  SER B  87      17.813  -6.162  -5.710  1.00 10.00      B   
ATOM   3656  CB  SER B  87      16.460  -5.897  -6.372  1.00 10.00      B   
ATOM   3657  OG  SER B  87      16.249  -6.778  -7.462  1.00 10.00      B   
ATOM   3658  HG  SER B  87      15.416  -6.558  -7.897  1.00 10.00      B   
ATOM   3659  C   SER B  87      18.054  -5.182  -4.566  1.00 10.00      B   
ATOM   3660  O   SER B  87      17.402  -5.260  -3.522  1.00 10.00      B   
ATOM   3661  N   LEU B  88      19.005  -4.277  -4.754  1.00 10.00      B   
ATOM   3662  HN  LEU B  88      19.502  -4.269  -5.600  1.00 10.00      B   
ATOM   3663  CA  LEU B  88      19.328  -3.292  -3.733  1.00 10.00      B   
ATOM   3664  CB  LEU B  88      20.761  -2.778  -3.914  1.00 10.00      B   
ATOM   3665  CG  LEU B  88      21.875  -3.831  -3.920  1.00 10.00      B   
ATOM   3666  CD1 LEU B  88      23.236  -3.171  -4.068  1.00 10.00      B   
ATOM   3667  CD2 LEU B  88      21.829  -4.680  -2.661  1.00 10.00      B   
ATOM   3668  C   LEU B  88      18.349  -2.130  -3.786  1.00 10.00      B   
ATOM   3669  O   LEU B  88      17.775  -1.738  -2.767  1.00 10.00      B   
ATOM   3670  N   GLN B  89      18.146  -1.600  -4.984  1.00 10.00      B   
ATOM   3671  HN  GLN B  89      18.613  -1.979  -5.761  1.00 10.00      B   
ATOM   3672  CA  GLN B  89      17.245  -0.477  -5.182  1.00 10.00      B   
ATOM   3673  CB  GLN B  89      18.046   0.776  -5.544  1.00 10.00      B   
ATOM   3674  CG  GLN B  89      17.468   2.071  -4.998  1.00 10.00      B   
ATOM   3675  CD  GLN B  89      18.384   3.261  -5.222  1.00 10.00      B   
ATOM   3676  OE1 GLN B  89      19.164   3.295  -6.181  1.00 10.00      B   
ATOM   3677  NE2 GLN B  89      18.295   4.245  -4.340  1.00 10.00      B   
ATOM   3678 HE21 GLN B  89      17.654   4.149  -3.604  1.00 10.00      B   
ATOM   3679 HE22 GLN B  89      18.868   5.038  -4.462  1.00 10.00      B   
ATOM   3680  C   GLN B  89      16.240  -0.788  -6.282  1.00 10.00      B   
ATOM   3681  O   GLN B  89      16.470  -1.666  -7.119  1.00 10.00      B   
ATOM   3682  N   ASN B  90      15.128  -0.071  -6.275  1.00 10.00      B   
ATOM   3683  HN  ASN B  90      15.006   0.615  -5.584  1.00 10.00      B   
ATOM   3684  CA  ASN B  90      14.090  -0.267  -7.272  1.00 10.00      B   
ATOM   3685  CB  ASN B  90      12.760   0.311  -6.788  1.00 10.00      B   
ATOM   3686  CG  ASN B  90      12.153  -0.504  -5.666  1.00 10.00      B   
ATOM   3687  OD1 ASN B  90      12.286  -1.727  -5.628  1.00 10.00      B   
ATOM   3688  ND2 ASN B  90      11.493   0.164  -4.739  1.00 10.00      B   
ATOM   3689 HD21 ASN B  90      11.431   1.137  -4.825  1.00 10.00      B   
ATOM   3690 HD22 ASN B  90      11.092  -0.341  -3.998  1.00 10.00      B   
ATOM   3691  C   ASN B  90      14.496   0.371  -8.587  1.00 10.00      B   
ATOM   3692  O   ASN B  90      15.161   1.412  -8.597  1.00 10.00      B   
ATOM   3693  N   PHE B  91      14.107  -0.276  -9.685  1.00 10.00      B   
ATOM   3694  HN  PHE B  91      13.584  -1.100  -9.580  1.00 10.00      B   
ATOM   3695  CA  PHE B  91      14.415   0.185 -11.042  1.00 10.00      B   
ATOM   3696  CB  PHE B  91      13.954   1.627 -11.282  1.00 10.00      B   
ATOM   3697  CG  PHE B  91      12.496   1.850 -10.994  1.00 10.00      B   
ATOM   3698  CD1 PHE B  91      12.100   2.766 -10.035  1.00 10.00      B   
ATOM   3699  CD2 PHE B  91      11.523   1.142 -11.679  1.00 10.00      B   
ATOM   3700  CE1 PHE B  91      10.761   2.974  -9.764  1.00 10.00      B   
ATOM   3701  CE2 PHE B  91      10.183   1.345 -11.414  1.00 10.00      B   
ATOM   3702  CZ  PHE B  91       9.801   2.262 -10.455  1.00 10.00      B   
ATOM   3703  C   PHE B  91      15.894   0.012 -11.373  1.00 10.00      B   
ATOM   3704  O   PHE B  91      16.370   0.465 -12.415  1.00 10.00      B   
ATOM   3705  N   SER B  92      16.615  -0.645 -10.478  1.00 10.00      B   
ATOM   3706  HN  SER B  92      16.178  -0.971  -9.667  1.00 10.00      B   
ATOM   3707  CA  SER B  92      18.033  -0.896 -10.665  1.00 10.00      B   
ATOM   3708  CB  SER B  92      18.803  -0.538  -9.393  1.00 10.00      B   
ATOM   3709  OG  SER B  92      18.475   0.771  -8.962  1.00 10.00      B   
ATOM   3710  HG  SER B  92      18.835   1.412  -9.586  1.00 10.00      B   
ATOM   3711  C   SER B  92      18.251  -2.360 -11.017  1.00 10.00      B   
ATOM   3712  O   SER B  92      17.385  -3.197 -10.751  1.00 10.00      B   
ATOM   3713  N   SER B  93      19.395  -2.664 -11.613  1.00 10.00      B   
ATOM   3714  HN  SER B  93      20.049  -1.954 -11.794  1.00 10.00      B   
ATOM   3715  CA  SER B  93      19.714  -4.029 -12.007  1.00 10.00      B   
ATOM   3716  CB  SER B  93      20.975  -4.044 -12.871  1.00 10.00      B   
ATOM   3717  OG  SER B  93      20.903  -3.048 -13.876  1.00 10.00      B   
ATOM   3718  HG  SER B  93      21.653  -2.447 -13.781  1.00 10.00      B   
ATOM   3719  C   SER B  93      19.891  -4.935 -10.790  1.00 10.00      B   
ATOM   3720  O   SER B  93      20.582  -4.580  -9.833  1.00 10.00      B   
ATOM   3721  N   SER B  94      19.250  -6.094 -10.828  1.00 10.00      B   
ATOM   3722  HN  SER B  94      18.703  -6.314 -11.612  1.00 10.00      B   
ATOM   3723  CA  SER B  94      19.334  -7.057  -9.744  1.00 10.00      B   
ATOM   3724  CB  SER B  94      18.128  -7.993  -9.816  1.00 10.00      B   
ATOM   3725  OG  SER B  94      17.528  -7.937 -11.105  1.00 10.00      B   
ATOM   3726  HG  SER B  94      17.642  -8.787 -11.544  1.00 10.00      B   
ATOM   3727  C   SER B  94      20.628  -7.854  -9.855  1.00 10.00      B   
ATOM   3728  O   SER B  94      21.051  -8.207 -10.958  1.00 10.00      B   
ATOM   3729  N   VAL B  95      21.255  -8.139  -8.725  1.00 10.00      B   
ATOM   3730  HN  VAL B  95      20.859  -7.858  -7.868  1.00 10.00      B   
ATOM   3731  CA  VAL B  95      22.504  -8.888  -8.721  1.00 10.00      B   
ATOM   3732  CB  VAL B  95      23.585  -8.237  -7.824  1.00 10.00      B   
ATOM   3733  CG1 VAL B  95      24.005  -6.885  -8.382  1.00 10.00      B   
ATOM   3734  CG2 VAL B  95      23.108  -8.101  -6.385  1.00 10.00      B   
ATOM   3735  C   VAL B  95      22.280 -10.337  -8.299  1.00 10.00      B   
ATOM   3736  O   VAL B  95      21.494 -10.618  -7.390  1.00 10.00      B   
ATOM   3737  N   SER B  96      22.949 -11.253  -8.983  1.00 10.00      B   
ATOM   3738  HN  SER B  96      23.526 -10.973  -9.724  1.00 10.00      B   
ATOM   3739  CA  SER B  96      22.831 -12.667  -8.675  1.00 10.00      B   
ATOM   3740  CB  SER B  96      22.995 -13.504  -9.944  1.00 10.00      B   
ATOM   3741  OG  SER B  96      22.211 -12.974 -11.003  1.00 10.00      B   
ATOM   3742  HG  SER B  96      22.621 -12.147 -11.325  1.00 10.00      B   
ATOM   3743  C   SER B  96      23.851 -13.077  -7.614  1.00 10.00      B   
ATOM   3744  O   SER B  96      25.063 -12.997  -7.828  1.00 10.00      B   
ATOM   3745  N   LEU B  97      23.346 -13.490  -6.465  1.00 10.00      B   
ATOM   3746  HN  LEU B  97      22.366 -13.511  -6.360  1.00 10.00      B   
ATOM   3747  CA  LEU B  97      24.180 -13.913  -5.354  1.00 10.00      B   
ATOM   3748  CB  LEU B  97      23.559 -13.432  -4.036  1.00 10.00      B   
ATOM   3749  CG  LEU B  97      24.200 -13.938  -2.741  1.00 10.00      B   
ATOM   3750  CD1 LEU B  97      25.695 -13.672  -2.739  1.00 10.00      B   
ATOM   3751  CD2 LEU B  97      23.545 -13.285  -1.534  1.00 10.00      B   
ATOM   3752  C   LEU B  97      24.324 -15.429  -5.347  1.00 10.00      B   
ATOM   3753  O   LEU B  97      23.337 -16.151  -5.228  1.00 10.00      B   
ATOM   3754  N   SER B  98      25.551 -15.901  -5.500  1.00 10.00      B   
ATOM   3755  HN  SER B  98      26.294 -15.272  -5.622  1.00 10.00      B   
ATOM   3756  CA  SER B  98      25.835 -17.331  -5.508  1.00 10.00      B   
ATOM   3757  CB  SER B  98      27.304 -17.545  -5.864  1.00 10.00      B   
ATOM   3758  OG  SER B  98      27.761 -16.508  -6.717  1.00 10.00      B   
ATOM   3759  HG  SER B  98      28.700 -16.357  -6.561  1.00 10.00      B   
ATOM   3760  C   SER B  98      25.527 -17.959  -4.149  1.00 10.00      B   
ATOM   3761  O   SER B  98      25.902 -17.420  -3.109  1.00 10.00      B   
ATOM   3762  N   TYR B  99      24.870 -19.116  -4.163  1.00 10.00      B   
ATOM   3763  HN  TYR B  99      24.616 -19.511  -5.029  1.00 10.00      B   
ATOM   3764  CA  TYR B  99      24.501 -19.810  -2.925  1.00 10.00      B   
ATOM   3765  CB  TYR B  99      23.348 -20.798  -3.156  1.00 10.00      B   
ATOM   3766  CG  TYR B  99      23.709 -22.095  -3.859  1.00 10.00      B   
ATOM   3767  CD1 TYR B  99      23.109 -23.289  -3.485  1.00 10.00      B   
ATOM   3768  CD2 TYR B  99      24.632 -22.128  -4.898  1.00 10.00      B   
ATOM   3769  CE1 TYR B  99      23.413 -24.474  -4.125  1.00 10.00      B   
ATOM   3770  CE2 TYR B  99      24.944 -23.310  -5.542  1.00 10.00      B   
ATOM   3771  CZ  TYR B  99      24.330 -24.480  -5.150  1.00 10.00      B   
ATOM   3772  OH  TYR B  99      24.623 -25.659  -5.793  1.00 10.00      B   
ATOM   3773  HH  TYR B  99      25.576 -25.743  -5.885  1.00 10.00      B   
ATOM   3774  C   TYR B  99      25.692 -20.485  -2.233  1.00 10.00      B   
ATOM   3775  O   TYR B  99      25.520 -21.395  -1.419  1.00 10.00      B   
ATOM   3776  N   MET B 100      26.893 -20.023  -2.553  1.00 10.00      B   
ATOM   3777  HN  MET B 100      26.963 -19.289  -3.197  1.00 10.00      B   
ATOM   3778  CA  MET B 100      28.107 -20.564  -1.963  1.00 10.00      B   
ATOM   3779  CB  MET B 100      28.998 -21.194  -3.033  1.00 10.00      B   
ATOM   3780  CG  MET B 100      28.535 -22.565  -3.490  1.00 10.00      B   
ATOM   3781  SD  MET B 100      29.531 -23.220  -4.841  1.00 10.00      B   
ATOM   3782  CE  MET B 100      31.141 -23.325  -4.058  1.00 10.00      B   
ATOM   3783  C   MET B 100      28.872 -19.482  -1.211  1.00 10.00      B   
ATOM   3784  O   MET B 100      29.890 -19.753  -0.574  1.00 10.00      B   
ATOM   3785  N   ALA B 101      28.358 -18.257  -1.265  1.00 10.00      B   
ATOM   3786  HN  ALA B 101      27.528 -18.106  -1.766  1.00 10.00      B   
ATOM   3787  CA  ALA B 101      28.992 -17.128  -0.593  1.00 10.00      B   
ATOM   3788  CB  ALA B 101      28.797 -15.856  -1.403  1.00 10.00      B   
ATOM   3789  C   ALA B 101      28.439 -16.961   0.822  1.00 10.00      B   
ATOM   3790  O   ALA B 101      28.293 -15.843   1.328  1.00 10.00      B   
ATOM   3791  N   PHE B 102      28.141 -18.086   1.454  1.00 10.00      B   
ATOM   3792  HN  PHE B 102      28.304 -18.940   1.002  1.00 10.00      B   
ATOM   3793  CA  PHE B 102      27.605 -18.100   2.804  1.00 10.00      B   
ATOM   3794  CB  PHE B 102      26.212 -18.738   2.802  1.00 10.00      B   
ATOM   3795  CG  PHE B 102      25.183 -17.984   2.007  1.00 10.00      B   
ATOM   3796  CD1 PHE B 102      24.903 -18.338   0.697  1.00 10.00      B   
ATOM   3797  CD2 PHE B 102      24.490 -16.925   2.571  1.00 10.00      B   
ATOM   3798  CE1 PHE B 102      23.954 -17.651  -0.036  1.00 10.00      B   
ATOM   3799  CE2 PHE B 102      23.540 -16.232   1.843  1.00 10.00      B   
ATOM   3800  CZ  PHE B 102      23.272 -16.597   0.538  1.00 10.00      B   
ATOM   3801  C   PHE B 102      28.528 -18.907   3.709  1.00 10.00      B   
ATOM   3802  O   PHE B 102      29.266 -19.770   3.226  1.00 10.00      B   
ATOM   3803  N   PRO B 103      28.527 -18.623   5.024  1.00 10.00      B   
ATOM   3804  CA  PRO B 103      29.360 -19.351   5.985  1.00 10.00      B   
ATOM   3805  CB  PRO B 103      28.998 -18.715   7.335  1.00 10.00      B   
ATOM   3806  CG  PRO B 103      28.420 -17.388   6.990  1.00 10.00      B   
ATOM   3807  CD  PRO B 103      27.724 -17.574   5.674  1.00 10.00      B   
ATOM   3808  C   PRO B 103      28.999 -20.832   5.991  1.00 10.00      B   
ATOM   3809  O   PRO B 103      27.852 -21.195   6.269  1.00 10.00      B   
ATOM   3810  N   ASN B 104      29.980 -21.671   5.662  1.00 10.00      B   
ATOM   3811  HN  ASN B 104      30.861 -21.298   5.443  1.00 10.00      B   
ATOM   3812  CA  ASN B 104      29.794 -23.121   5.603  1.00 10.00      B   
ATOM   3813  CB  ASN B 104      29.355 -23.698   6.956  1.00 10.00      B   
ATOM   3814  CG  ASN B 104      29.336 -25.216   6.977  1.00 10.00      B   
ATOM   3815  OD1 ASN B 104      30.181 -25.870   6.367  1.00 10.00      B   
ATOM   3816  ND2 ASN B 104      28.362 -25.785   7.669  1.00 10.00      B   
ATOM   3817 HD21 ASN B 104      27.716 -25.203   8.122  1.00 10.00      B   
ATOM   3818 HD22 ASN B 104      28.326 -26.764   7.706  1.00 10.00      B   
ATOM   3819  C   ASN B 104      28.791 -23.484   4.514  1.00 10.00      B   
ATOM   3820  O   ASN B 104      27.713 -24.006   4.790  1.00 10.00      B   
ATOM   3821  N   ALA B 105      29.147 -23.189   3.275  1.00 10.00      B   
ATOM   3822  HN  ALA B 105      30.015 -22.767   3.113  1.00 10.00      B   
ATOM   3823  CA  ALA B 105      28.277 -23.478   2.147  1.00 10.00      B   
ATOM   3824  CB  ALA B 105      28.339 -22.356   1.126  1.00 10.00      B   
ATOM   3825  C   ALA B 105      28.632 -24.810   1.500  1.00 10.00      B   
ATOM   3826  O   ALA B 105      29.801 -25.190   1.428  1.00 10.00      B   
ATOM   3827  N   SER B 106      27.615 -25.511   1.031  1.00 10.00      B   
ATOM   3828  HN  SER B 106      26.706 -25.150   1.115  1.00 10.00      B   
ATOM   3829  CA  SER B 106      27.799 -26.796   0.383  1.00 10.00      B   
ATOM   3830  CB  SER B 106      27.293 -27.925   1.289  1.00 10.00      B   
ATOM   3831  OG  SER B 106      27.592 -29.200   0.743  1.00 10.00      B   
ATOM   3832  HG  SER B 106      28.395 -29.544   1.157  1.00 10.00      B   
ATOM   3833  C   SER B 106      27.046 -26.807  -0.941  1.00 10.00      B   
ATOM   3834  O   SER B 106      26.126 -26.015  -1.142  1.00 10.00      B   
ATOM   3835  N   LYS B 107      27.442 -27.695  -1.841  1.00 10.00      B   
ATOM   3836  HN  LYS B 107      28.188 -28.297  -1.624  1.00 10.00      B   
ATOM   3837  CA  LYS B 107      26.797 -27.800  -3.143  1.00 10.00      B   
ATOM   3838  CB  LYS B 107      27.788 -28.308  -4.194  1.00 10.00      B   
ATOM   3839  CG  LYS B 107      29.004 -27.413  -4.367  1.00 10.00      B   
ATOM   3840  CD  LYS B 107      29.987 -27.990  -5.369  1.00 10.00      B   
ATOM   3841  CE  LYS B 107      31.240 -27.135  -5.456  1.00 10.00      B   
ATOM   3842  NZ  LYS B 107      32.196 -27.649  -6.469  1.00 10.00      B   
ATOM   3843  HZ1 LYS B 107      32.524 -28.600  -6.205  1.00 10.00      B   
ATOM   3844  HZ2 LYS B 107      33.017 -27.016  -6.539  1.00 10.00      B   
ATOM   3845  HZ3 LYS B 107      31.735 -27.701  -7.400  1.00 10.00      B   
ATOM   3846  C   LYS B 107      25.570 -28.703  -3.066  1.00 10.00      B   
ATOM   3847  O   LYS B 107      24.732 -28.718  -3.967  1.00 10.00      B   
ATOM   3848  N   LYS B 108      25.472 -29.458  -1.979  1.00 10.00      B   
ATOM   3849  HN  LYS B 108      26.182 -29.417  -1.304  1.00 10.00      B   
ATOM   3850  CA  LYS B 108      24.343 -30.355  -1.772  1.00 10.00      B   
ATOM   3851  CB  LYS B 108      24.805 -31.695  -1.195  1.00 10.00      B   
ATOM   3852  CG  LYS B 108      25.611 -32.549  -2.156  1.00 10.00      B   
ATOM   3853  CD  LYS B 108      25.904 -33.913  -1.557  1.00 10.00      B   
ATOM   3854  CE  LYS B 108      26.899 -34.688  -2.403  1.00 10.00      B   
ATOM   3855  NZ  LYS B 108      27.243 -35.996  -1.789  1.00 10.00      B   
ATOM   3856  HZ1 LYS B 108      27.944 -36.494  -2.373  1.00 10.00      B   
ATOM   3857  HZ2 LYS B 108      26.395 -36.594  -1.708  1.00 10.00      B   
ATOM   3858  HZ3 LYS B 108      27.640 -35.852  -0.840  1.00 10.00      B   
ATOM   3859  C   LYS B 108      23.313 -29.723  -0.843  1.00 10.00      B   
ATOM   3860  O   LYS B 108      22.174 -30.184  -0.754  1.00 10.00      B   
ATOM   3861  N   ASN B 109      23.712 -28.658  -0.163  1.00 10.00      B   
ATOM   3862  HN  ASN B 109      24.619 -28.312  -0.299  1.00 10.00      B   
ATOM   3863  CA  ASN B 109      22.822 -27.983   0.770  1.00 10.00      B   
ATOM   3864  CB  ASN B 109      23.364 -28.058   2.200  1.00 10.00      B   
ATOM   3865  CG  ASN B 109      22.352 -27.563   3.215  1.00 10.00      B   
ATOM   3866  OD1 ASN B 109      21.145 -27.724   3.032  1.00 10.00      B   
ATOM   3867  ND2 ASN B 109      22.831 -26.953   4.287  1.00 10.00      B   
ATOM   3868 HD21 ASN B 109      23.804 -26.856   4.371  1.00 10.00      B   
ATOM   3869 HD22 ASN B 109      22.193 -26.619   4.953  1.00 10.00      B   
ATOM   3870  C   ASN B 109      22.588 -26.532   0.377  1.00 10.00      B   
ATOM   3871  O   ASN B 109      23.523 -25.731   0.333  1.00 10.00      B   
ATOM   3872  N   ARG B 110      21.339 -26.206   0.090  1.00 10.00      B   
ATOM   3873  HN  ARG B 110      20.645 -26.896   0.142  1.00 10.00      B   
ATOM   3874  CA  ARG B 110      20.962 -24.855  -0.288  1.00 10.00      B   
ATOM   3875  CB  ARG B 110      19.794 -24.889  -1.278  1.00 10.00      B   
ATOM   3876  CG  ARG B 110      20.214 -25.088  -2.724  1.00 10.00      B   
ATOM   3877  CD  ARG B 110      19.111 -25.739  -3.543  1.00 10.00      B   
ATOM   3878  NE  ARG B 110      17.836 -25.028  -3.440  1.00 10.00      B   
ATOM   3879  HE  ARG B 110      17.863 -24.093  -3.127  1.00 10.00      B   
ATOM   3880  CZ  ARG B 110      16.660 -25.574  -3.746  1.00 10.00      B   
ATOM   3881  NH1 ARG B 110      16.601 -26.834  -4.170  1.00 10.00      B   
ATOM   3882 HH11 ARG B 110      17.476 -27.397  -4.266  1.00 10.00      B   
ATOM   3883 HH12 ARG B 110      15.683 -27.264  -4.407  1.00 10.00      B   
ATOM   3884  NH2 ARG B 110      15.543 -24.867  -3.626  1.00 10.00      B   
ATOM   3885 HH21 ARG B 110      14.622 -25.294  -3.869  1.00 10.00      B   
ATOM   3886 HH22 ARG B 110      15.580 -23.881  -3.288  1.00 10.00      B   
ATOM   3887  C   ARG B 110      20.588 -24.046   0.953  1.00 10.00      B   
ATOM   3888  O   ARG B 110      20.188 -24.616   1.972  1.00 10.00      B   
ATOM   3889  N   PRO B 111      20.730 -22.711   0.890  1.00 10.00      B   
ATOM   3890  CA  PRO B 111      20.408 -21.817   2.013  1.00 10.00      B   
ATOM   3891  CB  PRO B 111      20.687 -20.416   1.452  1.00 10.00      B   
ATOM   3892  CG  PRO B 111      21.619 -20.643   0.312  1.00 10.00      B   
ATOM   3893  CD  PRO B 111      21.227 -21.964  -0.278  1.00 10.00      B   
ATOM   3894  C   PRO B 111      18.945 -21.924   2.444  1.00 10.00      B   
ATOM   3895  O   PRO B 111      18.089 -22.395   1.687  1.00 10.00      B   
ATOM   3896  N   THR B 112      18.661 -21.479   3.660  1.00 10.00      B   
ATOM   3897  HN  THR B 112      19.381 -21.112   4.220  1.00 10.00      B   
ATOM   3898  CA  THR B 112      17.310 -21.520   4.196  1.00 10.00      B   
ATOM   3899  CB  THR B 112      17.340 -21.802   5.708  1.00 10.00      B   
ATOM   3900  OG1 THR B 112      18.557 -21.280   6.267  1.00 10.00      B   
ATOM   3901  HG1 THR B 112      18.372 -20.439   6.708  1.00 10.00      B   
ATOM   3902  CG2 THR B 112      17.268 -23.299   5.970  1.00 10.00      B   
ATOM   3903  C   THR B 112      16.589 -20.200   3.942  1.00 10.00      B   
ATOM   3904  O   THR B 112      15.489 -19.971   4.447  1.00 10.00      B   
ATOM   3905  N   LEU B 113      17.217 -19.339   3.151  1.00 10.00      B   
ATOM   3906  HN  LEU B 113      18.083 -19.588   2.772  1.00 10.00      B   
ATOM   3907  CA  LEU B 113      16.651 -18.038   2.823  1.00 10.00      B   
ATOM   3908  CB  LEU B 113      17.758 -17.078   2.386  1.00 10.00      B   
ATOM   3909  CG  LEU B 113      18.947 -16.949   3.335  1.00 10.00      B   
ATOM   3910  CD1 LEU B 113      20.069 -16.166   2.675  1.00 10.00      B   
ATOM   3911  CD2 LEU B 113      18.524 -16.290   4.638  1.00 10.00      B   
ATOM   3912  C   LEU B 113      15.613 -18.166   1.718  1.00 10.00      B   
ATOM   3913  O   LEU B 113      15.714 -19.045   0.855  1.00 10.00      B   
ATOM   3914  N   GLN B 114      14.622 -17.287   1.743  1.00 10.00      B   
ATOM   3915  HN  GLN B 114      14.606 -16.602   2.447  1.00 10.00      B   
ATOM   3916  CA  GLN B 114      13.562 -17.306   0.745  1.00 10.00      B   
ATOM   3917  CB  GLN B 114      12.269 -17.873   1.338  1.00 10.00      B   
ATOM   3918  CG  GLN B 114      12.034 -19.342   1.018  1.00 10.00      B   
ATOM   3919  CD  GLN B 114      11.825 -19.594  -0.464  1.00 10.00      B   
ATOM   3920  OE1 GLN B 114      11.298 -18.746  -1.186  1.00 10.00      B   
ATOM   3921  NE2 GLN B 114      12.233 -20.766  -0.931  1.00 10.00      B   
ATOM   3922 HE21 GLN B 114      12.641 -21.398  -0.302  1.00 10.00      B   
ATOM   3923 HE22 GLN B 114      12.117 -20.950  -1.887  1.00 10.00      B   
ATOM   3924  C   GLN B 114      13.313 -15.922   0.157  1.00 10.00      B   
ATOM   3925  O   GLN B 114      14.052 -14.974   0.425  1.00 10.00      B   
ATOM   3926  N   VAL B 115      12.261 -15.819  -0.643  1.00 10.00      B   
ATOM   3927  HN  VAL B 115      11.708 -16.613  -0.803  1.00 10.00      B   
ATOM   3928  CA  VAL B 115      11.897 -14.564  -1.287  1.00 10.00      B   
ATOM   3929  CB  VAL B 115      10.856 -14.796  -2.401  1.00 10.00      B   
ATOM   3930  CG1 VAL B 115      10.823 -13.625  -3.367  1.00 10.00      B   
ATOM   3931  CG2 VAL B 115      11.147 -16.090  -3.140  1.00 10.00      B   
ATOM   3932  C   VAL B 115      11.330 -13.578  -0.268  1.00 10.00      B   
ATOM   3933  O   VAL B 115      10.626 -13.970   0.663  1.00 10.00      B   
ATOM   3934  N   GLY B 116      11.654 -12.301  -0.442  1.00 10.00      B   
ATOM   3935  HN  GLY B 116      12.227 -12.049  -1.201  1.00 10.00      B   
ATOM   3936  CA  GLY B 116      11.171 -11.275   0.462  1.00 10.00      B   
ATOM   3937  C   GLY B 116      12.015 -11.173   1.714  1.00 10.00      B   
ATOM   3938  O   GLY B 116      11.622 -10.532   2.691  1.00 10.00      B   
ATOM   3939  N   ASP B 117      13.177 -11.811   1.687  1.00 10.00      B   
ATOM   3940  HN  ASP B 117      13.432 -12.303   0.879  1.00 10.00      B   
ATOM   3941  CA  ASP B 117      14.082 -11.803   2.827  1.00 10.00      B   
ATOM   3942  CB  ASP B 117      14.722 -13.177   3.029  1.00 10.00      B   
ATOM   3943  CG  ASP B 117      14.305 -13.831   4.330  1.00 10.00      B   
ATOM   3944  OD1 ASP B 117      13.957 -13.103   5.290  1.00 10.00      B   
ATOM   3945  OD2 ASP B 117      14.313 -15.076   4.402  1.00 10.00      B   
ATOM   3946  C   ASP B 117      15.168 -10.752   2.668  1.00 10.00      B   
ATOM   3947  O   ASP B 117      15.695 -10.542   1.571  1.00 10.00      B   
ATOM   3948  N   LEU B 118      15.493 -10.095   3.769  1.00 10.00      B   
ATOM   3949  HN  LEU B 118      15.032 -10.316   4.606  1.00 10.00      B   
ATOM   3950  CA  LEU B 118      16.521  -9.069   3.781  1.00 10.00      B   
ATOM   3951  CB  LEU B 118      16.151  -7.948   4.759  1.00 10.00      B   
ATOM   3952  CG  LEU B 118      14.895  -7.140   4.424  1.00 10.00      B   
ATOM   3953  CD1 LEU B 118      14.523  -6.221   5.578  1.00 10.00      B   
ATOM   3954  CD2 LEU B 118      15.094  -6.342   3.145  1.00 10.00      B   
ATOM   3955  C   LEU B 118      17.854  -9.684   4.177  1.00 10.00      B   
ATOM   3956  O   LEU B 118      18.059 -10.055   5.334  1.00 10.00      B   
ATOM   3957  N   VAL B 119      18.749  -9.812   3.213  1.00 10.00      B   
ATOM   3958  HN  VAL B 119      18.524  -9.503   2.310  1.00 10.00      B   
ATOM   3959  CA  VAL B 119      20.062 -10.396   3.462  1.00 10.00      B   
ATOM   3960  CB  VAL B 119      20.360 -11.556   2.491  1.00 10.00      B   
ATOM   3961  CG1 VAL B 119      21.694 -12.206   2.817  1.00 10.00      B   
ATOM   3962  CG2 VAL B 119      19.247 -12.586   2.555  1.00 10.00      B   
ATOM   3963  C   VAL B 119      21.155  -9.340   3.364  1.00 10.00      B   
ATOM   3964  O   VAL B 119      21.283  -8.657   2.348  1.00 10.00      B   
ATOM   3965  N   TYR B 120      21.919  -9.196   4.434  1.00 10.00      B   
ATOM   3966  HN  TYR B 120      21.759  -9.774   5.215  1.00 10.00      B   
ATOM   3967  CA  TYR B 120      23.003  -8.228   4.486  1.00 10.00      B   
ATOM   3968  CB  TYR B 120      23.268  -7.841   5.946  1.00 10.00      B   
ATOM   3969  CG  TYR B 120      24.122  -6.608   6.129  1.00 10.00      B   
ATOM   3970  CD1 TYR B 120      23.613  -5.338   5.887  1.00 10.00      B   
ATOM   3971  CD2 TYR B 120      25.437  -6.714   6.553  1.00 10.00      B   
ATOM   3972  CE1 TYR B 120      24.393  -4.211   6.064  1.00 10.00      B   
ATOM   3973  CE2 TYR B 120      26.224  -5.595   6.732  1.00 10.00      B   
ATOM   3974  CZ  TYR B 120      25.698  -4.346   6.487  1.00 10.00      B   
ATOM   3975  OH  TYR B 120      26.482  -3.228   6.663  1.00 10.00      B   
ATOM   3976  HH  TYR B 120      27.304  -3.337   6.173  1.00 10.00      B   
ATOM   3977  C   TYR B 120      24.256  -8.831   3.858  1.00 10.00      B   
ATOM   3978  O   TYR B 120      24.652  -9.950   4.201  1.00 10.00      B   
ATOM   3979  N   ALA B 121      24.866  -8.105   2.929  1.00 10.00      B   
ATOM   3980  HN  ALA B 121      24.506  -7.222   2.693  1.00 10.00      B   
ATOM   3981  CA  ALA B 121      26.062  -8.587   2.252  1.00 10.00      B   
ATOM   3982  CB  ALA B 121      25.677  -9.371   1.006  1.00 10.00      B   
ATOM   3983  C   ALA B 121      26.984  -7.433   1.881  1.00 10.00      B   
ATOM   3984  O   ALA B 121      26.566  -6.274   1.856  1.00 10.00      B   
ATOM   3985  N   ARG B 122      28.238  -7.755   1.605  1.00 10.00      B   
ATOM   3986  HN  ARG B 122      28.505  -8.700   1.644  1.00 10.00      B   
ATOM   3987  CA  ARG B 122      29.229  -6.754   1.224  1.00 10.00      B   
ATOM   3988  CB  ARG B 122      30.488  -6.892   2.088  1.00 10.00      B   
ATOM   3989  CG  ARG B 122      31.551  -5.830   1.825  1.00 10.00      B   
ATOM   3990  CD  ARG B 122      32.944  -6.321   2.204  1.00 10.00      B   
ATOM   3991  NE  ARG B 122      33.405  -7.397   1.323  1.00 10.00      B   
ATOM   3992  HE  ARG B 122      32.927  -8.255   1.376  1.00 10.00      B   
ATOM   3993  CZ  ARG B 122      34.425  -7.285   0.467  1.00 10.00      B   
ATOM   3994  NH1 ARG B 122      35.103  -6.145   0.369  1.00 10.00      B   
ATOM   3995 HH11 ARG B 122      34.844  -5.328   0.966  1.00 10.00      B   
ATOM   3996 HH12 ARG B 122      35.898  -6.059  -0.306  1.00 10.00      B   
ATOM   3997  NH2 ARG B 122      34.769  -8.324  -0.281  1.00 10.00      B   
ATOM   3998 HH21 ARG B 122      34.244  -9.224  -0.199  1.00 10.00      B   
ATOM   3999 HH22 ARG B 122      35.562  -8.249  -0.954  1.00 10.00      B   
ATOM   4000  C   ARG B 122      29.601  -6.933  -0.243  1.00 10.00      B   
ATOM   4001  O   ARG B 122      29.747  -8.061  -0.716  1.00 10.00      B   
ATOM   4002  N   VAL B 123      29.739  -5.827  -0.963  1.00 10.00      B   
ATOM   4003  HN  VAL B 123      29.588  -4.953  -0.537  1.00 10.00      B   
ATOM   4004  CA  VAL B 123      30.102  -5.880  -2.375  1.00 10.00      B   
ATOM   4005  CB  VAL B 123      29.751  -4.570  -3.105  1.00 10.00      B   
ATOM   4006  CG1 VAL B 123      29.810  -4.766  -4.613  1.00 10.00      B   
ATOM   4007  CG2 VAL B 123      28.381  -4.065  -2.679  1.00 10.00      B   
ATOM   4008  C   VAL B 123      31.595  -6.150  -2.527  1.00 10.00      B   
ATOM   4009  O   VAL B 123      32.427  -5.414  -1.994  1.00 10.00      B   
ATOM   4010  N   CYS B 124      31.925  -7.207  -3.247  1.00 10.00      B   
ATOM   4011  HN  CYS B 124      31.211  -7.759  -3.639  1.00 10.00      B   
ATOM   4012  CA  CYS B 124      33.313  -7.585  -3.468  1.00 10.00      B   
ATOM   4013  CB  CYS B 124      33.466  -9.095  -3.300  1.00 10.00      B   
ATOM   4014  SG  CYS B 124      32.447  -9.779  -1.975  1.00 10.00      B   
ATOM   4015  HG  CYS B 124      33.033 -10.889  -1.533  1.00 10.00      B   
ATOM   4016  C   CYS B 124      33.776  -7.159  -4.855  1.00 10.00      B   
ATOM   4017  O   CYS B 124      34.864  -6.607  -5.017  1.00 10.00      B   
ATOM   4018  N   THR B 125      32.945  -7.422  -5.851  1.00 10.00      B   
ATOM   4019  HN  THR B 125      32.096  -7.871  -5.658  1.00 10.00      B   
ATOM   4020  CA  THR B 125      33.253  -7.061  -7.225  1.00 10.00      B   
ATOM   4021  CB  THR B 125      33.429  -8.319  -8.101  1.00 10.00      B   
ATOM   4022  OG1 THR B 125      34.080  -9.349  -7.340  1.00 10.00      B   
ATOM   4023  HG1 THR B 125      33.644 -10.200  -7.521  1.00 10.00      B   
ATOM   4024  CG2 THR B 125      34.270  -8.004  -9.329  1.00 10.00      B   
ATOM   4025  C   THR B 125      32.114  -6.215  -7.780  1.00 10.00      B   
ATOM   4026  O   THR B 125      30.946  -6.539  -7.573  1.00 10.00      B   
ATOM   4027  N   ALA B 126      32.450  -5.131  -8.464  1.00 10.00      B   
ATOM   4028  HN  ALA B 126      33.400  -4.921  -8.604  1.00 10.00      B   
ATOM   4029  CA  ALA B 126      31.440  -4.249  -9.026  1.00 10.00      B   
ATOM   4030  CB  ALA B 126      31.156  -3.092  -8.083  1.00 10.00      B   
ATOM   4031  C   ALA B 126      31.856  -3.738 -10.401  1.00 10.00      B   
ATOM   4032  O   ALA B 126      32.460  -2.670 -10.525  1.00 10.00      B   
ATOM   4033  N   GLU B 127      31.544  -4.512 -11.428  1.00 10.00      B   
ATOM   4034  HN  GLU B 127      31.073  -5.357 -11.263  1.00 10.00      B   
ATOM   4035  CA  GLU B 127      31.871  -4.139 -12.798  1.00 10.00      B   
ATOM   4036  CB  GLU B 127      31.997  -5.396 -13.665  1.00 10.00      B   
ATOM   4037  CG  GLU B 127      32.394  -5.127 -15.108  1.00 10.00      B   
ATOM   4038  CD  GLU B 127      33.795  -5.597 -15.429  1.00 10.00      B   
ATOM   4039  OE1 GLU B 127      34.627  -5.680 -14.503  1.00 10.00      B   
ATOM   4040  OE2 GLU B 127      34.067  -5.888 -16.611  1.00 10.00      B   
ATOM   4041  C   GLU B 127      30.786  -3.222 -13.355  1.00 10.00      B   
ATOM   4042  O   GLU B 127      29.613  -3.370 -13.017  1.00 10.00      B   
ATOM   4043  N   LYS B 128      31.173  -2.283 -14.208  1.00 10.00      B   
ATOM   4044  HN  LYS B 128      32.121  -2.214 -14.450  1.00 10.00      B   
ATOM   4045  CA  LYS B 128      30.220  -1.347 -14.790  1.00 10.00      B   
ATOM   4046  CB  LYS B 128      30.939  -0.134 -15.388  1.00 10.00      B   
ATOM   4047  CG  LYS B 128      31.678   0.715 -14.364  1.00 10.00      B   
ATOM   4048  CD  LYS B 128      32.464   1.836 -15.030  1.00 10.00      B   
ATOM   4049  CE  LYS B 128      33.275   2.623 -14.009  1.00 10.00      B   
ATOM   4050  NZ  LYS B 128      34.061   3.721 -14.636  1.00 10.00      B   
ATOM   4051  HZ1 LYS B 128      34.688   3.338 -15.369  1.00 10.00      B   
ATOM   4052  HZ2 LYS B 128      34.639   4.204 -13.919  1.00 10.00      B   
ATOM   4053  HZ3 LYS B 128      33.422   4.416 -15.071  1.00 10.00      B   
ATOM   4054  C   LYS B 128      29.323  -2.013 -15.833  1.00 10.00      B   
ATOM   4055  O   LYS B 128      28.162  -1.636 -15.988  1.00 10.00      B   
ATOM   4056  N   GLU B 129      29.854  -3.006 -16.538  1.00 10.00      B   
ATOM   4057  HN  GLU B 129      30.783  -3.271 -16.371  1.00 10.00      B   
ATOM   4058  CA  GLU B 129      29.085  -3.707 -17.565  1.00 10.00      B   
ATOM   4059  CB  GLU B 129      29.801  -3.636 -18.918  1.00 10.00      B   
ATOM   4060  CG  GLU B 129      29.773  -2.263 -19.573  1.00 10.00      B   
ATOM   4061  CD  GLU B 129      28.382  -1.848 -20.011  1.00 10.00      B   
ATOM   4062  OE1 GLU B 129      27.530  -2.736 -20.228  1.00 10.00      B   
ATOM   4063  OE2 GLU B 129      28.135  -0.631 -20.155  1.00 10.00      B   
ATOM   4064  C   GLU B 129      28.821  -5.163 -17.179  1.00 10.00      B   
ATOM   4065  O   GLU B 129      28.767  -6.048 -18.040  1.00 10.00      B   
ATOM   4066  N   LEU B 130      28.645  -5.407 -15.888  1.00 10.00      B   
ATOM   4067  HN  LEU B 130      28.685  -4.660 -15.251  1.00 10.00      B   
ATOM   4068  CA  LEU B 130      28.382  -6.751 -15.386  1.00 10.00      B   
ATOM   4069  CB  LEU B 130      29.686  -7.556 -15.328  1.00 10.00      B   
ATOM   4070  CG  LEU B 130      29.560  -9.052 -15.037  1.00 10.00      B   
ATOM   4071  CD1 LEU B 130      28.885  -9.771 -16.194  1.00 10.00      B   
ATOM   4072  CD2 LEU B 130      30.926  -9.656 -14.746  1.00 10.00      B   
ATOM   4073  C   LEU B 130      27.746  -6.674 -14.001  1.00 10.00      B   
ATOM   4074  O   LEU B 130      27.858  -5.654 -13.321  1.00 10.00      B   
ATOM   4075  N   GLU B 131      27.065  -7.739 -13.594  1.00 10.00      B   
ATOM   4076  HN  GLU B 131      26.993  -8.518 -14.184  1.00 10.00      B   
ATOM   4077  CA  GLU B 131      26.421  -7.779 -12.287  1.00 10.00      B   
ATOM   4078  CB  GLU B 131      25.510  -8.998 -12.166  1.00 10.00      B   
ATOM   4079  CG  GLU B 131      24.142  -8.815 -12.798  1.00 10.00      B   
ATOM   4080  CD  GLU B 131      23.387 -10.118 -12.906  1.00 10.00      B   
ATOM   4081  OE1 GLU B 131      23.123 -10.747 -11.863  1.00 10.00      B   
ATOM   4082  OE2 GLU B 131      23.062 -10.525 -14.041  1.00 10.00      B   
ATOM   4083  C   GLU B 131      27.455  -7.794 -11.167  1.00 10.00      B   
ATOM   4084  O   GLU B 131      28.494  -8.452 -11.271  1.00 10.00      B   
ATOM   4085  N   ALA B 132      27.167  -7.060 -10.104  1.00 10.00      B   
ATOM   4086  HN  ALA B 132      26.324  -6.561 -10.082  1.00 10.00      B   
ATOM   4087  CA  ALA B 132      28.066  -6.982  -8.963  1.00 10.00      B   
ATOM   4088  CB  ALA B 132      27.730  -5.768  -8.112  1.00 10.00      B   
ATOM   4089  C   ALA B 132      28.011  -8.259  -8.131  1.00 10.00      B   
ATOM   4090  O   ALA B 132      26.987  -8.948  -8.095  1.00 10.00      B   
ATOM   4091  N   GLU B 133      29.113  -8.570  -7.465  1.00 10.00      B   
ATOM   4092  HN  GLU B 133      29.889  -7.968  -7.517  1.00 10.00      B   
ATOM   4093  CA  GLU B 133      29.196  -9.762  -6.633  1.00 10.00      B   
ATOM   4094  CB  GLU B 133      30.453 -10.564  -6.960  1.00 10.00      B   
ATOM   4095  CG  GLU B 133      30.559 -11.031  -8.400  1.00 10.00      B   
ATOM   4096  CD  GLU B 133      31.800 -11.863  -8.633  1.00 10.00      B   
ATOM   4097  OE1 GLU B 133      32.830 -11.599  -7.974  1.00 10.00      B   
ATOM   4098  OE2 GLU B 133      31.755 -12.790  -9.471  1.00 10.00      B   
ATOM   4099  C   GLU B 133      29.231  -9.377  -5.164  1.00 10.00      B   
ATOM   4100  O   GLU B 133      30.066  -8.569  -4.752  1.00 10.00      B   
ATOM   4101  N   ILE B 134      28.326  -9.944  -4.385  1.00 10.00      B   
ATOM   4102  HN  ILE B 134      27.680 -10.573  -4.776  1.00 10.00      B   
ATOM   4103  CA  ILE B 134      28.264  -9.667  -2.958  1.00 10.00      B   
ATOM   4104  CB  ILE B 134      26.908  -9.046  -2.550  1.00 10.00      B   
ATOM   4105  CG1 ILE B 134      25.738  -9.863  -3.108  1.00 10.00      B   
ATOM   4106  CG2 ILE B 134      26.825  -7.599  -3.009  1.00 10.00      B   
ATOM   4107  CD1 ILE B 134      24.377  -9.366  -2.667  1.00 10.00      B   
ATOM   4108  C   ILE B 134      28.500 -10.944  -2.159  1.00 10.00      B   
ATOM   4109  O   ILE B 134      28.278 -12.043  -2.660  1.00 10.00      B   
ATOM   4110  N   GLU B 135      28.976 -10.797  -0.934  1.00 10.00      B   
ATOM   4111  HN  GLU B 135      29.172  -9.894  -0.603  1.00 10.00      B   
ATOM   4112  CA  GLU B 135      29.227 -11.943  -0.069  1.00 10.00      B   
ATOM   4113  CB  GLU B 135      30.719 -12.266  -0.003  1.00 10.00      B   
ATOM   4114  CG  GLU B 135      31.268 -12.958  -1.239  1.00 10.00      B   
ATOM   4115  CD  GLU B 135      32.778 -13.075  -1.223  1.00 10.00      B   
ATOM   4116  OE1 GLU B 135      33.443 -12.216  -0.602  1.00 10.00      B   
ATOM   4117  OE2 GLU B 135      33.307 -14.019  -1.845  1.00 10.00      B   
ATOM   4118  C   GLU B 135      28.701 -11.683   1.333  1.00 10.00      B   
ATOM   4119  O   GLU B 135      28.736 -10.550   1.817  1.00 10.00      B   
ATOM   4120  N   CYS B 136      28.219 -12.732   1.981  1.00 10.00      B   
ATOM   4121  HN  CYS B 136      28.222 -13.610   1.541  1.00 10.00      B   
ATOM   4122  CA  CYS B 136      27.693 -12.617   3.332  1.00 10.00      B   
ATOM   4123  CB  CYS B 136      26.339 -13.318   3.446  1.00 10.00      B   
ATOM   4124  SG  CYS B 136      25.049 -12.591   2.414  1.00 10.00      B   
ATOM   4125  HG  CYS B 136      24.645 -11.473   3.005  1.00 10.00      B   
ATOM   4126  C   CYS B 136      28.674 -13.199   4.340  1.00 10.00      B   
ATOM   4127  O   CYS B 136      28.291 -13.599   5.438  1.00 10.00      B   
ATOM   4128  N   PHE B 137      29.942 -13.239   3.962  1.00 10.00      B   
ATOM   4129  HN  PHE B 137      30.190 -12.895   3.078  1.00 10.00      B   
ATOM   4130  CA  PHE B 137      30.978 -13.771   4.830  1.00 10.00      B   
ATOM   4131  CB  PHE B 137      30.977 -15.312   4.803  1.00 10.00      B   
ATOM   4132  CG  PHE B 137      31.723 -15.937   3.650  1.00 10.00      B   
ATOM   4133  CD1 PHE B 137      32.778 -16.803   3.883  1.00 10.00      B   
ATOM   4134  CD2 PHE B 137      31.370 -15.661   2.338  1.00 10.00      B   
ATOM   4135  CE1 PHE B 137      33.467 -17.381   2.833  1.00 10.00      B   
ATOM   4136  CE2 PHE B 137      32.054 -16.235   1.284  1.00 10.00      B   
ATOM   4137  CZ  PHE B 137      33.103 -17.095   1.532  1.00 10.00      B   
ATOM   4138  C   PHE B 137      32.338 -13.228   4.421  1.00 10.00      B   
ATOM   4139  O   PHE B 137      32.482 -12.642   3.343  1.00 10.00      B   
ATOM   4140  N   ASP B 138      33.323 -13.407   5.287  1.00 10.00      B   
ATOM   4141  HN  ASP B 138      33.137 -13.865   6.139  1.00 10.00      B   
ATOM   4142  CA  ASP B 138      34.674 -12.955   5.002  1.00 10.00      B   
ATOM   4143  CB  ASP B 138      35.448 -12.731   6.304  1.00 10.00      B   
ATOM   4144  CG  ASP B 138      36.791 -12.062   6.088  1.00 10.00      B   
ATOM   4145  OD1 ASP B 138      37.674 -12.681   5.465  1.00 10.00      B   
ATOM   4146  OD2 ASP B 138      36.976 -10.916   6.553  1.00 10.00      B   
ATOM   4147  C   ASP B 138      35.367 -14.008   4.148  1.00 10.00      B   
ATOM   4148  O   ASP B 138      35.638 -15.110   4.618  1.00 10.00      B   
ATOM   4149  N   SER B 139      35.641 -13.668   2.895  1.00 10.00      B   
ATOM   4150  HN  SER B 139      35.403 -12.768   2.583  1.00 10.00      B   
ATOM   4151  CA  SER B 139      36.273 -14.587   1.954  1.00 10.00      B   
ATOM   4152  CB  SER B 139      36.251 -13.976   0.554  1.00 10.00      B   
ATOM   4153  OG  SER B 139      35.744 -12.648   0.600  1.00 10.00      B   
ATOM   4154  HG  SER B 139      34.899 -12.605   0.113  1.00 10.00      B   
ATOM   4155  C   SER B 139      37.703 -14.978   2.346  1.00 10.00      B   
ATOM   4156  O   SER B 139      38.271 -15.909   1.777  1.00 10.00      B   
ATOM   4157  N   THR B 140      38.276 -14.283   3.317  1.00 10.00      B   
ATOM   4158  HN  THR B 140      37.776 -13.563   3.757  1.00 10.00      B   
ATOM   4159  CA  THR B 140      39.633 -14.571   3.752  1.00 10.00      B   
ATOM   4160  CB  THR B 140      40.396 -13.271   4.078  1.00 10.00      B   
ATOM   4161  OG1 THR B 140      39.565 -12.136   3.778  1.00 10.00      B   
ATOM   4162  HG1 THR B 140      38.812 -12.127   4.396  1.00 10.00      B   
ATOM   4163  CG2 THR B 140      41.677 -13.183   3.266  1.00 10.00      B   
ATOM   4164  C   THR B 140      39.647 -15.493   4.971  1.00 10.00      B   
ATOM   4165  O   THR B 140      40.432 -16.440   5.035  1.00 10.00      B   
ATOM   4166  N   THR B 141      38.773 -15.217   5.933  1.00 10.00      B   
ATOM   4167  HN  THR B 141      38.169 -14.446   5.826  1.00 10.00      B   
ATOM   4168  CA  THR B 141      38.703 -16.022   7.149  1.00 10.00      B   
ATOM   4169  CB  THR B 141      38.276 -15.165   8.354  1.00 10.00      B   
ATOM   4170  OG1 THR B 141      38.630 -13.798   8.112  1.00 10.00      B   
ATOM   4171  HG1 THR B 141      39.274 -13.758   7.392  1.00 10.00      B   
ATOM   4172  CG2 THR B 141      38.967 -15.643   9.622  1.00 10.00      B   
ATOM   4173  C   THR B 141      37.732 -17.194   7.002  1.00 10.00      B   
ATOM   4174  O   THR B 141      37.904 -18.237   7.632  1.00 10.00      B   
ATOM   4175  N   GLY B 142      36.716 -17.023   6.169  1.00 10.00      B   
ATOM   4176  HN  GLY B 142      36.630 -16.178   5.674  1.00 10.00      B   
ATOM   4177  CA  GLY B 142      35.735 -18.070   5.977  1.00 10.00      B   
ATOM   4178  C   GLY B 142      34.719 -18.090   7.100  1.00 10.00      B   
ATOM   4179  O   GLY B 142      34.134 -19.129   7.408  1.00 10.00      B   
ATOM   4180  N   ARG B 143      34.513 -16.930   7.714  1.00 10.00      B   
ATOM   4181  HN  ARG B 143      34.999 -16.136   7.403  1.00 10.00      B   
ATOM   4182  CA  ARG B 143      33.571 -16.794   8.820  1.00 10.00      B   
ATOM   4183  CB  ARG B 143      34.331 -16.654  10.142  1.00 10.00      B   
ATOM   4184  CG  ARG B 143      34.788 -17.965  10.766  1.00 10.00      B   
ATOM   4185  CD  ARG B 143      35.572 -17.708  12.045  1.00 10.00      B   
ATOM   4186  NE  ARG B 143      34.922 -16.701  12.889  1.00 10.00      B   
ATOM   4187  HE  ARG B 143      33.957 -16.555  12.753  1.00 10.00      B   
ATOM   4188  CZ  ARG B 143      35.548 -15.978  13.820  1.00 10.00      B   
ATOM   4189  NH1 ARG B 143      36.846 -16.146  14.040  1.00 10.00      B   
ATOM   4190 HH11 ARG B 143      37.331 -15.580  14.770  1.00 10.00      B   
ATOM   4191 HH12 ARG B 143      37.389 -16.845  13.485  1.00 10.00      B   
ATOM   4192  NH2 ARG B 143      34.872 -15.072  14.521  1.00 10.00      B   
ATOM   4193 HH21 ARG B 143      33.855 -14.922  14.343  1.00 10.00      B   
ATOM   4194 HH22 ARG B 143      35.356 -14.507  15.254  1.00 10.00      B   
ATOM   4195  C   ARG B 143      32.687 -15.567   8.619  1.00 10.00      B   
ATOM   4196  O   ARG B 143      32.812 -14.858   7.618  1.00 10.00      B   
ATOM   4197  N   ASP B 144      31.805 -15.315   9.579  1.00 10.00      B   
ATOM   4198  HN  ASP B 144      31.757 -15.915  10.354  1.00 10.00      B   
ATOM   4199  CA  ASP B 144      30.911 -14.161   9.519  1.00 10.00      B   
ATOM   4200  CB  ASP B 144      29.643 -14.425  10.346  1.00 10.00      B   
ATOM   4201  CG  ASP B 144      28.708 -13.228  10.442  1.00 10.00      B   
ATOM   4202  OD1 ASP B 144      28.787 -12.324   9.585  1.00 10.00      B   
ATOM   4203  OD2 ASP B 144      27.880 -13.192  11.380  1.00 10.00      B   
ATOM   4204  C   ASP B 144      31.635 -12.920  10.028  1.00 10.00      B   
ATOM   4205  O   ASP B 144      32.323 -12.974  11.046  1.00 10.00      B   
ATOM   4206  N   ALA B 145      31.484 -11.813   9.316  1.00 10.00      B   
ATOM   4207  HN  ALA B 145      30.905 -11.831   8.524  1.00 10.00      B   
ATOM   4208  CA  ALA B 145      32.135 -10.566   9.694  1.00 10.00      B   
ATOM   4209  CB  ALA B 145      33.124 -10.138   8.622  1.00 10.00      B   
ATOM   4210  C   ALA B 145      31.111  -9.467   9.958  1.00 10.00      B   
ATOM   4211  O   ALA B 145      31.432  -8.277   9.915  1.00 10.00      B   
ATOM   4212  N   GLY B 146      29.878  -9.870  10.222  1.00 10.00      B   
ATOM   4213  HN  GLY B 146      29.672 -10.835  10.208  1.00 10.00      B   
ATOM   4214  CA  GLY B 146      28.826  -8.912  10.502  1.00 10.00      B   
ATOM   4215  C   GLY B 146      27.780  -8.886   9.410  1.00 10.00      B   
ATOM   4216  O   GLY B 146      27.276  -7.823   9.046  1.00 10.00      B   
ATOM   4217  N   PHE B 147      27.467 -10.055   8.871  1.00 10.00      B   
ATOM   4218  HN  PHE B 147      27.914 -10.873   9.198  1.00 10.00      B   
ATOM   4219  CA  PHE B 147      26.476 -10.171   7.813  1.00 10.00      B   
ATOM   4220  CB  PHE B 147      27.144 -10.617   6.508  1.00 10.00      B   
ATOM   4221  CG  PHE B 147      28.363  -9.820   6.138  1.00 10.00      B   
ATOM   4222  CD1 PHE B 147      29.628 -10.373   6.253  1.00 10.00      B   
ATOM   4223  CD2 PHE B 147      28.244  -8.522   5.675  1.00 10.00      B   
ATOM   4224  CE1 PHE B 147      30.751  -9.644   5.912  1.00 10.00      B   
ATOM   4225  CE2 PHE B 147      29.361  -7.788   5.334  1.00 10.00      B   
ATOM   4226  CZ  PHE B 147      30.617  -8.349   5.451  1.00 10.00      B   
ATOM   4227  C   PHE B 147      25.401 -11.174   8.212  1.00 10.00      B   
ATOM   4228  O   PHE B 147      25.244 -11.491   9.395  1.00 10.00      B   
ATOM   4229  N   GLY B 148      24.650 -11.656   7.235  1.00 10.00      B   
ATOM   4230  HN  GLY B 148      24.788 -11.338   6.318  1.00 10.00      B   
ATOM   4231  CA  GLY B 148      23.616 -12.628   7.515  1.00 10.00      B   
ATOM   4232  C   GLY B 148      22.242 -12.153   7.103  1.00 10.00      B   
ATOM   4233  O   GLY B 148      22.110 -11.315   6.212  1.00 10.00      B   
ATOM   4234  N   ILE B 149      21.219 -12.684   7.751  1.00 10.00      B   
ATOM   4235  HN  ILE B 149      21.390 -13.333   8.465  1.00 10.00      B   
ATOM   4236  CA  ILE B 149      19.848 -12.317   7.444  1.00 10.00      B   
ATOM   4237  CB  ILE B 149      18.936 -13.564   7.350  1.00 10.00      B   
ATOM   4238  CG1 ILE B 149      17.477 -13.160   7.103  1.00 10.00      B   
ATOM   4239  CG2 ILE B 149      19.062 -14.426   8.601  1.00 10.00      B   
ATOM   4240  CD1 ILE B 149      16.506 -14.322   7.110  1.00 10.00      B   
ATOM   4241  C   ILE B 149      19.291 -11.350   8.484  1.00 10.00      B   
ATOM   4242  O   ILE B 149      19.485 -11.527   9.687  1.00 10.00      B   
ATOM   4243  N   LEU B 150      18.619 -10.317   8.012  1.00 10.00      B   
ATOM   4244  HN  LEU B 150      18.517 -10.212   7.037  1.00 10.00      B   
ATOM   4245  CA  LEU B 150      18.013  -9.342   8.896  1.00 10.00      B   
ATOM   4246  CB  LEU B 150      17.984  -7.965   8.231  1.00 10.00      B   
ATOM   4247  CG  LEU B 150      19.333  -7.439   7.729  1.00 10.00      B   
ATOM   4248  CD1 LEU B 150      19.145  -6.175   6.907  1.00 10.00      B   
ATOM   4249  CD2 LEU B 150      20.281  -7.187   8.891  1.00 10.00      B   
ATOM   4250  C   LEU B 150      16.606  -9.810   9.242  1.00 10.00      B   
ATOM   4251  O   LEU B 150      15.629  -9.411   8.610  1.00 10.00      B   
ATOM   4252  N   GLU B 151      16.519 -10.703  10.219  1.00 10.00      B   
ATOM   4253  HN  GLU B 151      17.340 -11.001  10.670  1.00 10.00      B   
ATOM   4254  CA  GLU B 151      15.243 -11.256  10.641  1.00 10.00      B   
ATOM   4255  CB  GLU B 151      15.460 -12.456  11.562  1.00 10.00      B   
ATOM   4256  CG  GLU B 151      14.407 -13.542  11.425  1.00 10.00      B   
ATOM   4257  CD  GLU B 151      14.778 -14.806  12.173  1.00 10.00      B   
ATOM   4258  OE1 GLU B 151      14.977 -14.731  13.403  1.00 10.00      B   
ATOM   4259  OE2 GLU B 151      14.872 -15.879  11.535  1.00 10.00      B   
ATOM   4260  C   GLU B 151      14.371 -10.205  11.318  1.00 10.00      B   
ATOM   4261  O   GLU B 151      14.717  -9.690  12.387  1.00 10.00      B   
ATOM   4262  N   ASP B 152      13.245  -9.894  10.673  1.00 10.00      B   
ATOM   4263  HN  ASP B 152      13.060 -10.335   9.818  1.00 10.00      B   
ATOM   4264  CA  ASP B 152      12.279  -8.912  11.169  1.00 10.00      B   
ATOM   4265  CB  ASP B 152      11.771  -9.251  12.581  1.00 10.00      B   
ATOM   4266  CG  ASP B 152      11.347 -10.699  12.746  1.00 10.00      B   
ATOM   4267  OD1 ASP B 152      10.497 -11.173  11.961  1.00 10.00      B   
ATOM   4268  OD2 ASP B 152      11.862 -11.367  13.668  1.00 10.00      B   
ATOM   4269  C   ASP B 152      12.842  -7.491  11.114  1.00 10.00      B   
ATOM   4270  O   ASP B 152      13.921  -7.265  10.570  1.00 10.00      B   
ATOM   4271  N   GLY B 153      12.095  -6.537  11.655  1.00 10.00      B   
ATOM   4272  HN  GLY B 153      11.226  -6.769  12.042  1.00 10.00      B   
ATOM   4273  CA  GLY B 153      12.538  -5.155  11.662  1.00 10.00      B   
ATOM   4274  C   GLY B 153      11.902  -4.334  10.555  1.00 10.00      B   
ATOM   4275  O   GLY B 153      11.202  -4.875   9.695  1.00 10.00      B   
ATOM   4276  N   MET B 154      12.146  -3.030  10.573  1.00 10.00      B   
ATOM   4277  HN  MET B 154      12.727  -2.660  11.276  1.00 10.00      B   
ATOM   4278  CA  MET B 154      11.596  -2.130   9.568  1.00 10.00      B   
ATOM   4279  CB  MET B 154      10.865  -0.957  10.230  1.00 10.00      B   
ATOM   4280  CG  MET B 154       9.592  -1.333  10.967  1.00 10.00      B   
ATOM   4281  SD  MET B 154       8.587   0.107  11.380  1.00 10.00      B   
ATOM   4282  CE  MET B 154       7.989   0.576   9.758  1.00 10.00      B   
ATOM   4283  C   MET B 154      12.700  -1.587   8.673  1.00 10.00      B   
ATOM   4284  O   MET B 154      13.838  -1.410   9.115  1.00 10.00      B   
ATOM   4285  N   ILE B 155      12.360  -1.315   7.422  1.00 10.00      B   
ATOM   4286  HN  ILE B 155      11.435  -1.464   7.131  1.00 10.00      B   
ATOM   4287  CA  ILE B 155      13.322  -0.780   6.473  1.00 10.00      B   
ATOM   4288  CB  ILE B 155      13.414  -1.630   5.179  1.00 10.00      B   
ATOM   4289  CG1 ILE B 155      14.508  -1.103   4.247  1.00 10.00      B   
ATOM   4290  CG2 ILE B 155      12.075  -1.720   4.459  1.00 10.00      B   
ATOM   4291  CD1 ILE B 155      15.912  -1.374   4.745  1.00 10.00      B   
ATOM   4292  C   ILE B 155      12.995   0.680   6.153  1.00 10.00      B   
ATOM   4293  O   ILE B 155      11.870   1.017   5.777  1.00 10.00      B   
ATOM   4294  N   ILE B 156      13.972   1.547   6.349  1.00 10.00      B   
ATOM   4295  HN  ILE B 156      14.841   1.225   6.681  1.00 10.00      B   
ATOM   4296  CA  ILE B 156      13.798   2.967   6.094  1.00 10.00      B   
ATOM   4297  CB  ILE B 156      14.257   3.805   7.309  1.00 10.00      B   
ATOM   4298  CG1 ILE B 156      13.490   3.380   8.565  1.00 10.00      B   
ATOM   4299  CG2 ILE B 156      14.069   5.292   7.046  1.00 10.00      B   
ATOM   4300  CD1 ILE B 156      13.928   4.092   9.826  1.00 10.00      B   
ATOM   4301  C   ILE B 156      14.582   3.392   4.857  1.00 10.00      B   
ATOM   4302  O   ILE B 156      15.750   3.030   4.701  1.00 10.00      B   
ATOM   4303  N   ASP B 157      13.929   4.143   3.978  1.00 10.00      B   
ATOM   4304  HN  ASP B 157      12.999   4.393   4.161  1.00 10.00      B   
ATOM   4305  CA  ASP B 157      14.567   4.631   2.761  1.00 10.00      B   
ATOM   4306  CB  ASP B 157      13.536   4.806   1.642  1.00 10.00      B   
ATOM   4307  CG  ASP B 157      13.454   3.614   0.715  1.00 10.00      B   
ATOM   4308  OD1 ASP B 157      12.598   2.730   0.947  1.00 10.00      B   
ATOM   4309  OD2 ASP B 157      14.228   3.564  -0.267  1.00 10.00      B   
ATOM   4310  C   ASP B 157      15.231   5.966   3.055  1.00 10.00      B   
ATOM   4311  O   ASP B 157      14.674   6.791   3.780  1.00 10.00      B   
ATOM   4312  N   VAL B 158      16.416   6.181   2.508  1.00 10.00      B   
ATOM   4313  HN  VAL B 158      16.817   5.492   1.936  1.00 10.00      B   
ATOM   4314  CA  VAL B 158      17.138   7.421   2.746  1.00 10.00      B   
ATOM   4315  CB  VAL B 158      17.867   7.376   4.111  1.00 10.00      B   
ATOM   4316  CG1 VAL B 158      19.168   6.591   4.029  1.00 10.00      B   
ATOM   4317  CG2 VAL B 158      18.086   8.770   4.680  1.00 10.00      B   
ATOM   4318  C   VAL B 158      18.133   7.693   1.618  1.00 10.00      B   
ATOM   4319  O   VAL B 158      18.426   6.808   0.815  1.00 10.00      B   
ATOM   4320  N   ASN B 159      18.638   8.919   1.554  1.00 10.00      B   
ATOM   4321  HN  ASN B 159      18.362   9.584   2.219  1.00 10.00      B   
ATOM   4322  CA  ASN B 159      19.598   9.297   0.525  1.00 10.00      B   
ATOM   4323  CB  ASN B 159      19.746  10.817   0.454  1.00 10.00      B   
ATOM   4324  CG  ASN B 159      18.516  11.517  -0.080  1.00 10.00      B   
ATOM   4325  OD1 ASN B 159      17.767  10.964  -0.886  1.00 10.00      B   
ATOM   4326  ND2 ASN B 159      18.303  12.745   0.361  1.00 10.00      B   
ATOM   4327 HD21 ASN B 159      18.943  13.127   0.998  1.00 10.00      B   
ATOM   4328 HD22 ASN B 159      17.512  13.227   0.033  1.00 10.00      B   
ATOM   4329  C   ASN B 159      20.958   8.676   0.809  1.00 10.00      B   
ATOM   4330  O   ASN B 159      21.265   8.334   1.954  1.00 10.00      B   
ATOM   4331  N   LEU B 160      21.777   8.558  -0.230  1.00 10.00      B   
ATOM   4332  HN  LEU B 160      21.482   8.875  -1.110  1.00 10.00      B   
ATOM   4333  CA  LEU B 160      23.107   7.975  -0.100  1.00 10.00      B   
ATOM   4334  CB  LEU B 160      23.797   7.922  -1.462  1.00 10.00      B   
ATOM   4335  CG  LEU B 160      22.996   7.291  -2.597  1.00 10.00      B   
ATOM   4336  CD1 LEU B 160      23.738   7.449  -3.913  1.00 10.00      B   
ATOM   4337  CD2 LEU B 160      22.711   5.824  -2.307  1.00 10.00      B   
ATOM   4338  C   LEU B 160      23.957   8.788   0.863  1.00 10.00      B   
ATOM   4339  O   LEU B 160      24.642   8.236   1.724  1.00 10.00      B   
ATOM   4340  N   ASN B 161      23.893  10.107   0.712  1.00 10.00      B   
ATOM   4341  HN  ASN B 161      23.319  10.476   0.006  1.00 10.00      B   
ATOM   4342  CA  ASN B 161      24.655  11.024   1.555  1.00 10.00      B   
ATOM   4343  CB  ASN B 161      24.424  12.477   1.120  1.00 10.00      B   
ATOM   4344  CG  ASN B 161      24.751  12.711  -0.342  1.00 10.00      B   
ATOM   4345  OD1 ASN B 161      23.963  12.369  -1.226  1.00 10.00      B   
ATOM   4346  ND2 ASN B 161      25.904  13.309  -0.612  1.00 10.00      B   
ATOM   4347 HD21 ASN B 161      26.479  13.574   0.140  1.00 10.00      B   
ATOM   4348 HD22 ASN B 161      26.139  13.461  -1.555  1.00 10.00      B   
ATOM   4349  C   ASN B 161      24.290  10.847   3.022  1.00 10.00      B   
ATOM   4350  O   ASN B 161      25.167  10.711   3.873  1.00 10.00      B   
ATOM   4351  N   PHE B 162      22.990  10.826   3.306  1.00 10.00      B   
ATOM   4352  HN  PHE B 162      22.342  10.932   2.579  1.00 10.00      B   
ATOM   4353  CA  PHE B 162      22.507  10.655   4.671  1.00 10.00      B   
ATOM   4354  CB  PHE B 162      20.981  10.703   4.728  1.00 10.00      B   
ATOM   4355  CG  PHE B 162      20.404  12.087   4.660  1.00 10.00      B   
ATOM   4356  CD1 PHE B 162      19.297  12.349   3.873  1.00 10.00      B   
ATOM   4357  CD2 PHE B 162      20.968  13.126   5.385  1.00 10.00      B   
ATOM   4358  CE1 PHE B 162      18.761  13.620   3.809  1.00 10.00      B   
ATOM   4359  CE2 PHE B 162      20.438  14.399   5.326  1.00 10.00      B   
ATOM   4360  CZ  PHE B 162      19.333  14.647   4.536  1.00 10.00      B   
ATOM   4361  C   PHE B 162      23.012   9.350   5.280  1.00 10.00      B   
ATOM   4362  O   PHE B 162      23.493   9.334   6.414  1.00 10.00      B   
ATOM   4363  N   ALA B 163      22.915   8.265   4.515  1.00 10.00      B   
ATOM   4364  HN  ALA B 163      22.530   8.348   3.614  1.00 10.00      B   
ATOM   4365  CA  ALA B 163      23.362   6.955   4.979  1.00 10.00      B   
ATOM   4366  CB  ALA B 163      22.952   5.874   3.992  1.00 10.00      B   
ATOM   4367  C   ALA B 163      24.873   6.940   5.198  1.00 10.00      B   
ATOM   4368  O   ALA B 163      25.360   6.427   6.208  1.00 10.00      B   
ATOM   4369  N   ARG B 164      25.609   7.516   4.248  1.00 10.00      B   
ATOM   4370  HN  ARG B 164      25.157   7.904   3.462  1.00 10.00      B   
ATOM   4371  CA  ARG B 164      27.062   7.580   4.330  1.00 10.00      B   
ATOM   4372  CB  ARG B 164      27.643   8.201   3.057  1.00 10.00      B   
ATOM   4373  CG  ARG B 164      27.873   7.200   1.935  1.00 10.00      B   
ATOM   4374  CD  ARG B 164      27.809   7.864   0.567  1.00 10.00      B   
ATOM   4375  NE  ARG B 164      28.695   9.026   0.466  1.00 10.00      B   
ATOM   4376  HE  ARG B 164      29.144   9.325   1.290  1.00 10.00      B   
ATOM   4377  CZ  ARG B 164      28.937   9.685  -0.667  1.00 10.00      B   
ATOM   4378  NH1 ARG B 164      28.369   9.293  -1.802  1.00 10.00      B   
ATOM   4379 HH11 ARG B 164      28.557   9.808  -2.686  1.00 10.00      B   
ATOM   4380 HH12 ARG B 164      27.734   8.463  -1.812  1.00 10.00      B   
ATOM   4381  NH2 ARG B 164      29.744  10.740  -0.661  1.00 10.00      B   
ATOM   4382 HH21 ARG B 164      30.191  11.053   0.230  1.00 10.00      B   
ATOM   4383 HH22 ARG B 164      29.935  11.264  -1.543  1.00 10.00      B   
ATOM   4384  C   ARG B 164      27.495   8.372   5.554  1.00 10.00      B   
ATOM   4385  O   ARG B 164      28.433   7.987   6.253  1.00 10.00      B   
ATOM   4386  N   GLN B 165      26.790   9.465   5.815  1.00 10.00      B   
ATOM   4387  HN  GLN B 165      26.050   9.710   5.213  1.00 10.00      B   
ATOM   4388  CA  GLN B 165      27.083  10.317   6.958  1.00 10.00      B   
ATOM   4389  CB  GLN B 165      26.195  11.564   6.943  1.00 10.00      B   
ATOM   4390  CG  GLN B 165      26.590  12.618   5.923  1.00 10.00      B   
ATOM   4391  CD  GLN B 165      25.540  13.705   5.792  1.00 10.00      B   
ATOM   4392  OE1 GLN B 165      24.343  13.452   5.950  1.00 10.00      B   
ATOM   4393  NE2 GLN B 165      25.975  14.922   5.505  1.00 10.00      B   
ATOM   4394 HE21 GLN B 165      26.941  15.057   5.390  1.00 10.00      B   
ATOM   4395 HE22 GLN B 165      25.315  15.643   5.424  1.00 10.00      B   
ATOM   4396  C   GLN B 165      26.871   9.570   8.270  1.00 10.00      B   
ATOM   4397  O   GLN B 165      27.632   9.740   9.215  1.00 10.00      B   
ATOM   4398  N   LEU B 166      25.846   8.735   8.314  1.00 10.00      B   
ATOM   4399  HN  LEU B 166      25.288   8.618   7.516  1.00 10.00      B   
ATOM   4400  CA  LEU B 166      25.525   7.983   9.516  1.00 10.00      B   
ATOM   4401  CB  LEU B 166      24.122   7.383   9.399  1.00 10.00      B   
ATOM   4402  CG  LEU B 166      23.527   6.801  10.680  1.00 10.00      B   
ATOM   4403  CD1 LEU B 166      23.423   7.873  11.752  1.00 10.00      B   
ATOM   4404  CD2 LEU B 166      22.166   6.183  10.401  1.00 10.00      B   
ATOM   4405  C   LEU B 166      26.552   6.890   9.811  1.00 10.00      B   
ATOM   4406  O   LEU B 166      26.812   6.570  10.970  1.00 10.00      B   
ATOM   4407  N   LEU B 167      27.144   6.325   8.769  1.00 10.00      B   
ATOM   4408  HN  LEU B 167      26.912   6.623   7.862  1.00 10.00      B   
ATOM   4409  CA  LEU B 167      28.120   5.259   8.951  1.00 10.00      B   
ATOM   4410  CB  LEU B 167      27.999   4.208   7.843  1.00 10.00      B   
ATOM   4411  CG  LEU B 167      28.852   2.948   8.012  1.00 10.00      B   
ATOM   4412  CD1 LEU B 167      28.424   2.168   9.246  1.00 10.00      B   
ATOM   4413  CD2 LEU B 167      28.773   2.075   6.770  1.00 10.00      B   
ATOM   4414  C   LEU B 167      29.557   5.768   9.047  1.00 10.00      B   
ATOM   4415  O   LEU B 167      30.318   5.327   9.910  1.00 10.00      B   
ATOM   4416  N   PHE B 168      29.926   6.699   8.175  1.00 10.00      B   
ATOM   4417  HN  PHE B 168      29.266   7.049   7.533  1.00 10.00      B   
ATOM   4418  CA  PHE B 168      31.289   7.226   8.158  1.00 10.00      B   
ATOM   4419  CB  PHE B 168      31.680   7.695   6.755  1.00 10.00      B   
ATOM   4420  CG  PHE B 168      31.761   6.582   5.745  1.00 10.00      B   
ATOM   4421  CD1 PHE B 168      30.973   6.599   4.605  1.00 10.00      B   
ATOM   4422  CD2 PHE B 168      32.622   5.516   5.939  1.00 10.00      B   
ATOM   4423  CE1 PHE B 168      31.043   5.574   3.680  1.00 10.00      B   
ATOM   4424  CE2 PHE B 168      32.699   4.488   5.017  1.00 10.00      B   
ATOM   4425  CZ  PHE B 168      31.907   4.517   3.886  1.00 10.00      B   
ATOM   4426  C   PHE B 168      31.511   8.339   9.178  1.00 10.00      B   
ATOM   4427  O   PHE B 168      32.574   8.418   9.798  1.00 10.00      B   
ATOM   4428  N   ASN B 169      30.524   9.202   9.355  1.00 10.00      B   
ATOM   4429  HN  ASN B 169      29.687   9.091   8.855  1.00 10.00      B   
ATOM   4430  CA  ASN B 169      30.655  10.301  10.301  1.00 10.00      B   
ATOM   4431  CB  ASN B 169      29.971  11.573   9.791  1.00 10.00      B   
ATOM   4432  CG  ASN B 169      30.247  12.768  10.683  1.00 10.00      B   
ATOM   4433  OD1 ASN B 169      31.304  12.855  11.309  1.00 10.00      B   
ATOM   4434  ND2 ASN B 169      29.302  13.694  10.752  1.00 10.00      B   
ATOM   4435 HD21 ASN B 169      28.483  13.561  10.229  1.00 10.00      B   
ATOM   4436 HD22 ASN B 169      29.460  14.481  11.320  1.00 10.00      B   
ATOM   4437  C   ASN B 169      30.122   9.918  11.674  1.00 10.00      B   
ATOM   4438  O   ASN B 169      28.913   9.825  11.885  1.00 10.00      B   
ATOM   4439  N   ASN B 170      31.033   9.707  12.610  1.00 10.00      B   
ATOM   4440  HN  ASN B 170      31.983   9.802  12.384  1.00 10.00      B   
ATOM   4441  CA  ASN B 170      30.663   9.333  13.971  1.00 10.00      B   
ATOM   4442  CB  ASN B 170      31.811   8.590  14.657  1.00 10.00      B   
ATOM   4443  CG  ASN B 170      31.990   7.175  14.144  1.00 10.00      B   
ATOM   4444  OD1 ASN B 170      31.018   6.465  13.890  1.00 10.00      B   
ATOM   4445  ND2 ASN B 170      33.235   6.756  13.975  1.00 10.00      B   
ATOM   4446 HD21 ASN B 170      33.969   7.375  14.187  1.00 10.00      B   
ATOM   4447 HD22 ASN B 170      33.376   5.844  13.641  1.00 10.00      B   
ATOM   4448  C   ASN B 170      30.272  10.562  14.784  1.00 10.00      B   
ATOM   4449  O   ASN B 170      29.877  10.460  15.947  1.00 10.00      B   
ATOM   4450  N   ASP B 171      30.383  11.726  14.161  1.00 10.00      B   
ATOM   4451  HN  ASP B 171      30.713  11.740  13.239  1.00 10.00      B   
ATOM   4452  CA  ASP B 171      30.037  12.982  14.814  1.00 10.00      B   
ATOM   4453  CB  ASP B 171      30.734  14.159  14.133  1.00 10.00      B   
ATOM   4454  CG  ASP B 171      32.024  14.554  14.814  1.00 10.00      B   
ATOM   4455  OD1 ASP B 171      32.047  15.609  15.482  1.00 10.00      B   
ATOM   4456  OD2 ASP B 171      33.027  13.817  14.681  1.00 10.00      B   
ATOM   4457  C   ASP B 171      28.532  13.200  14.808  1.00 10.00      B   
ATOM   4458  O   ASP B 171      28.014  14.028  15.555  1.00 10.00      B   
ATOM   4459  N   PHE B 172      27.836  12.453  13.957  1.00 10.00      B   
ATOM   4460  HN  PHE B 172      28.309  11.810  13.390  1.00 10.00      B   
ATOM   4461  CA  PHE B 172      26.386  12.560  13.852  1.00 10.00      B   
ATOM   4462  CB  PHE B 172      25.880  11.798  12.624  1.00 10.00      B   
ATOM   4463  CG  PHE B 172      25.295  12.684  11.560  1.00 10.00      B   
ATOM   4464  CD1 PHE B 172      26.102  13.251  10.587  1.00 10.00      B   
ATOM   4465  CD2 PHE B 172      23.937  12.950  11.535  1.00 10.00      B   
ATOM   4466  CE1 PHE B 172      25.565  14.067   9.609  1.00 10.00      B   
ATOM   4467  CE2 PHE B 172      23.394  13.764  10.561  1.00 10.00      B   
ATOM   4468  CZ  PHE B 172      24.209  14.324   9.596  1.00 10.00      B   
ATOM   4469  C   PHE B 172      25.713  12.026  15.115  1.00 10.00      B   
ATOM   4470  O   PHE B 172      25.841  10.850  15.443  1.00 10.00      B   
ATOM   4471  N   PRO B 173      24.971  12.884  15.834  1.00 10.00      B   
ATOM   4472  CA  PRO B 173      24.286  12.501  17.071  1.00 10.00      B   
ATOM   4473  CB  PRO B 173      24.111  13.846  17.774  1.00 10.00      B   
ATOM   4474  CG  PRO B 173      23.937  14.823  16.660  1.00 10.00      B   
ATOM   4475  CD  PRO B 173      24.751  14.306  15.502  1.00 10.00      B   
ATOM   4476  C   PRO B 173      22.919  11.864  16.816  1.00 10.00      B   
ATOM   4477  O   PRO B 173      22.097  11.763  17.725  1.00 10.00      B   
ATOM   4478  N   LEU B 174      22.689  11.423  15.583  1.00 10.00      B   
ATOM   4479  HN  LEU B 174      23.392  11.516  14.909  1.00 10.00      B   
ATOM   4480  CA  LEU B 174      21.420  10.803  15.209  1.00 10.00      B   
ATOM   4481  CB  LEU B 174      21.364  10.524  13.704  1.00 10.00      B   
ATOM   4482  CG  LEU B 174      20.027  10.003  13.162  1.00 10.00      B   
ATOM   4483  CD1 LEU B 174      18.909  10.994  13.440  1.00 10.00      B   
ATOM   4484  CD2 LEU B 174      20.125   9.715  11.673  1.00 10.00      B   
ATOM   4485  C   LEU B 174      21.168   9.524  16.007  1.00 10.00      B   
ATOM   4486  O   LEU B 174      20.181   9.422  16.734  1.00 10.00      B   
ATOM   4487  N   LEU B 175      22.072   8.555  15.887  1.00 10.00      B   
ATOM   4488  HN  LEU B 175      22.847   8.688  15.302  1.00 10.00      B   
ATOM   4489  CA  LEU B 175      21.933   7.296  16.610  1.00 10.00      B   
ATOM   4490  CB  LEU B 175      22.956   6.268  16.117  1.00 10.00      B   
ATOM   4491  CG  LEU B 175      22.812   5.805  14.664  1.00 10.00      B   
ATOM   4492  CD1 LEU B 175      23.903   4.803  14.313  1.00 10.00      B   
ATOM   4493  CD2 LEU B 175      21.434   5.208  14.421  1.00 10.00      B   
ATOM   4494  C   LEU B 175      22.103   7.522  18.107  1.00 10.00      B   
ATOM   4495  O   LEU B 175      21.511   6.819  18.926  1.00 10.00      B   
ATOM   4496  N   LYS B 176      22.907   8.523  18.445  1.00 10.00      B   
ATOM   4497  HN  LYS B 176      23.336   9.040  17.734  1.00 10.00      B   
ATOM   4498  CA  LYS B 176      23.182   8.874  19.830  1.00 10.00      B   
ATOM   4499  CB  LYS B 176      24.172  10.043  19.879  1.00 10.00      B   
ATOM   4500  CG  LYS B 176      24.514  10.525  21.278  1.00 10.00      B   
ATOM   4501  CD  LYS B 176      25.326  11.809  21.228  1.00 10.00      B   
ATOM   4502  CE  LYS B 176      25.607  12.339  22.622  1.00 10.00      B   
ATOM   4503  NZ  LYS B 176      26.228  13.686  22.575  1.00 10.00      B   
ATOM   4504  HZ1 LYS B 176      27.167  13.633  22.134  1.00 10.00      B   
ATOM   4505  HZ2 LYS B 176      26.332  14.068  23.535  1.00 10.00      B   
ATOM   4506  HZ3 LYS B 176      25.633  14.337  22.022  1.00 10.00      B   
ATOM   4507  C   LYS B 176      21.901   9.227  20.587  1.00 10.00      B   
ATOM   4508  O   LYS B 176      21.618   8.654  21.641  1.00 10.00      B   
ATOM   4509  N   VAL B 177      21.115  10.154  20.037  1.00 10.00      B   
ATOM   4510  HN  VAL B 177      21.377  10.560  19.182  1.00 10.00      B   
ATOM   4511  CA  VAL B 177      19.871  10.578  20.682  1.00 10.00      B   
ATOM   4512  CB  VAL B 177      19.278  11.874  20.076  1.00 10.00      B   
ATOM   4513  CG1 VAL B 177      20.247  13.034  20.245  1.00 10.00      B   
ATOM   4514  CG2 VAL B 177      18.906  11.692  18.611  1.00 10.00      B   
ATOM   4515  C   VAL B 177      18.831   9.462  20.695  1.00 10.00      B   
ATOM   4516  O   VAL B 177      18.010   9.374  21.611  1.00 10.00      B   
ATOM   4517  N   LEU B 178      18.875   8.607  19.683  1.00 10.00      B   
ATOM   4518  HN  LEU B 178      19.547   8.733  18.979  1.00 10.00      B   
ATOM   4519  CA  LEU B 178      17.944   7.490  19.588  1.00 10.00      B   
ATOM   4520  CB  LEU B 178      18.012   6.855  18.196  1.00 10.00      B   
ATOM   4521  CG  LEU B 178      17.498   7.717  17.038  1.00 10.00      B   
ATOM   4522  CD1 LEU B 178      17.855   7.087  15.700  1.00 10.00      B   
ATOM   4523  CD2 LEU B 178      15.995   7.926  17.148  1.00 10.00      B   
ATOM   4524  C   LEU B 178      18.251   6.452  20.663  1.00 10.00      B   
ATOM   4525  O   LEU B 178      17.360   6.006  21.391  1.00 10.00      B   
ATOM   4526  N   ALA B 179      19.527   6.098  20.783  1.00 10.00      B   
ATOM   4527  HN  ALA B 179      20.198   6.508  20.189  1.00 10.00      B   
ATOM   4528  CA  ALA B 179      19.965   5.120  21.772  1.00 10.00      B   
ATOM   4529  CB  ALA B 179      21.417   4.739  21.533  1.00 10.00      B   
ATOM   4530  C   ALA B 179      19.780   5.657  23.189  1.00 10.00      B   
ATOM   4531  O   ALA B 179      19.713   4.890  24.151  1.00 10.00      B   
ATOM   4532  N   ALA B 180      19.700   6.979  23.308  1.00 10.00      B   
ATOM   4533  HN  ALA B 180      19.786   7.534  22.504  1.00 10.00      B   
ATOM   4534  CA  ALA B 180      19.513   7.628  24.598  1.00 10.00      B   
ATOM   4535  CB  ALA B 180      19.903   9.096  24.509  1.00 10.00      B   
ATOM   4536  C   ALA B 180      18.070   7.488  25.074  1.00 10.00      B   
ATOM   4537  O   ALA B 180      17.754   7.765  26.232  1.00 10.00      B   
ATOM   4538  N   HIS B 181      17.192   7.068  24.174  1.00 10.00      B   
ATOM   4539  HN  HIS B 181      17.498   6.867  23.263  1.00 10.00      B   
ATOM   4540  CA  HIS B 181      15.787   6.894  24.510  1.00 10.00      B   
ATOM   4541  CB  HIS B 181      14.877   7.578  23.484  1.00 10.00      B   
ATOM   4542  CG  HIS B 181      14.705   9.053  23.711  1.00 10.00      B   
ATOM   4543  ND1 HIS B 181      13.850   9.574  24.663  1.00 10.00      B   
ATOM   4544  HD1 HIS B 181      13.288   9.053  25.275  1.00 10.00      B   
ATOM   4545  CD2 HIS B 181      15.279  10.119  23.102  1.00 10.00      B   
ATOM   4546  CE1 HIS B 181      13.912  10.893  24.631  1.00 10.00      B   
ATOM   4547  NE2 HIS B 181      14.768  11.250  23.696  1.00 10.00      B   
ATOM   4548  HE2 HIS B 181      15.009  12.176  23.461  1.00 10.00      B   
ATOM   4549  C   HIS B 181      15.427   5.418  24.652  1.00 10.00      B   
ATOM   4550  O   HIS B 181      14.790   5.022  25.627  1.00 10.00      B   
ATOM   4551  N   THR B 182      15.839   4.610  23.683  1.00 10.00      B   
ATOM   4552  HN  THR B 182      16.352   4.981  22.934  1.00 10.00      B   
ATOM   4553  CA  THR B 182      15.552   3.183  23.703  1.00 10.00      B   
ATOM   4554  CB  THR B 182      14.134   2.880  23.147  1.00 10.00      B   
ATOM   4555  OG1 THR B 182      13.956   1.469  22.941  1.00 10.00      B   
ATOM   4556  HG1 THR B 182      14.544   1.171  22.233  1.00 10.00      B   
ATOM   4557  CG2 THR B 182      13.883   3.617  21.838  1.00 10.00      B   
ATOM   4558  C   THR B 182      16.598   2.406  22.908  1.00 10.00      B   
ATOM   4559  O   THR B 182      17.152   2.915  21.927  1.00 10.00      B   
ATOM   4560  N   LYS B 183      16.874   1.180  23.346  1.00 10.00      B   
ATOM   4561  HN  LYS B 183      16.410   0.843  24.142  1.00 10.00      B   
ATOM   4562  CA  LYS B 183      17.840   0.321  22.673  1.00 10.00      B   
ATOM   4563  CB  LYS B 183      18.130  -0.923  23.519  1.00 10.00      B   
ATOM   4564  CG  LYS B 183      18.392  -0.648  24.991  1.00 10.00      B   
ATOM   4565  CD  LYS B 183      18.583  -1.951  25.750  1.00 10.00      B   
ATOM   4566  CE  LYS B 183      18.424  -1.758  27.248  1.00 10.00      B   
ATOM   4567  NZ  LYS B 183      18.435  -3.057  27.971  1.00 10.00      B   
ATOM   4568  HZ1 LYS B 183      17.807  -3.739  27.499  1.00 10.00      B   
ATOM   4569  HZ2 LYS B 183      18.108  -2.929  28.950  1.00 10.00      B   
ATOM   4570  HZ3 LYS B 183      19.397  -3.450  27.992  1.00 10.00      B   
ATOM   4571  C   LYS B 183      17.285  -0.108  21.321  1.00 10.00      B   
ATOM   4572  O   LYS B 183      16.066  -0.117  21.123  1.00 10.00      B   
ATOM   4573  N   PHE B 184      18.170  -0.467  20.399  1.00 10.00      B   
ATOM   4574  HN  PHE B 184      19.126  -0.457  20.618  1.00 10.00      B   
ATOM   4575  CA  PHE B 184      17.748  -0.885  19.070  1.00 10.00      B   
ATOM   4576  CB  PHE B 184      17.147   0.303  18.305  1.00 10.00      B   
ATOM   4577  CG  PHE B 184      18.142   1.383  17.972  1.00 10.00      B   
ATOM   4578  CD1 PHE B 184      18.687   1.473  16.704  1.00 10.00      B   
ATOM   4579  CD2 PHE B 184      18.540   2.301  18.931  1.00 10.00      B   
ATOM   4580  CE1 PHE B 184      19.606   2.459  16.395  1.00 10.00      B   
ATOM   4581  CE2 PHE B 184      19.456   3.289  18.629  1.00 10.00      B   
ATOM   4582  CZ  PHE B 184      19.992   3.368  17.361  1.00 10.00      B   
ATOM   4583  C   PHE B 184      18.909  -1.457  18.268  1.00 10.00      B   
ATOM   4584  O   PHE B 184      20.079  -1.159  18.535  1.00 10.00      B   
ATOM   4585  N   GLU B 185      18.575  -2.286  17.295  1.00 10.00      B   
ATOM   4586  HN  GLU B 185      17.623  -2.507  17.163  1.00 10.00      B   
ATOM   4587  CA  GLU B 185      19.560  -2.880  16.407  1.00 10.00      B   
ATOM   4588  CB  GLU B 185      19.331  -4.387  16.268  1.00 10.00      B   
ATOM   4589  CG  GLU B 185      19.230  -5.125  17.592  1.00 10.00      B   
ATOM   4590  CD  GLU B 185      19.763  -6.539  17.514  1.00 10.00      B   
ATOM   4591  OE1 GLU B 185      20.967  -6.740  17.790  1.00 10.00      B   
ATOM   4592  OE2 GLU B 185      18.985  -7.462  17.187  1.00 10.00      B   
ATOM   4593  C   GLU B 185      19.422  -2.198  15.053  1.00 10.00      B   
ATOM   4594  O   GLU B 185      18.335  -2.186  14.470  1.00 10.00      B   
ATOM   4595  N   VAL B 186      20.501  -1.608  14.563  1.00 10.00      B   
ATOM   4596  HN  VAL B 186      21.346  -1.651  15.060  1.00 10.00      B   
ATOM   4597  CA  VAL B 186      20.452  -0.899  13.296  1.00 10.00      B   
ATOM   4598  CB  VAL B 186      20.548   0.632  13.510  1.00 10.00      B   
ATOM   4599  CG1 VAL B 186      21.948   1.049  13.948  1.00 10.00      B   
ATOM   4600  CG2 VAL B 186      20.111   1.397  12.270  1.00 10.00      B   
ATOM   4601  C   VAL B 186      21.527  -1.357  12.315  1.00 10.00      B   
ATOM   4602  O   VAL B 186      22.650  -1.691  12.700  1.00 10.00      B   
ATOM   4603  N   ALA B 187      21.151  -1.395  11.048  1.00 10.00      B   
ATOM   4604  HN  ALA B 187      20.219  -1.166  10.826  1.00 10.00      B   
ATOM   4605  CA  ALA B 187      22.053  -1.764   9.971  1.00 10.00      B   
ATOM   4606  CB  ALA B 187      21.619  -3.072   9.330  1.00 10.00      B   
ATOM   4607  C   ALA B 187      22.053  -0.636   8.950  1.00 10.00      B   
ATOM   4608  O   ALA B 187      21.021  -0.330   8.350  1.00 10.00      B   
ATOM   4609  N   ILE B 188      23.199  -0.002   8.776  1.00 10.00      B   
ATOM   4610  HN  ILE B 188      23.991  -0.300   9.268  1.00 10.00      B   
ATOM   4611  CA  ILE B 188      23.314   1.115   7.853  1.00 10.00      B   
ATOM   4612  CB  ILE B 188      24.270   2.196   8.398  1.00 10.00      B   
ATOM   4613  CG1 ILE B 188      23.910   2.541   9.848  1.00 10.00      B   
ATOM   4614  CG2 ILE B 188      24.215   3.440   7.524  1.00 10.00      B   
ATOM   4615  CD1 ILE B 188      24.980   3.318  10.583  1.00 10.00      B   
ATOM   4616  C   ILE B 188      23.793   0.666   6.479  1.00 10.00      B   
ATOM   4617  O   ILE B 188      24.934   0.229   6.323  1.00 10.00      B   
ATOM   4618  N   GLY B 189      22.909   0.768   5.494  1.00 10.00      B   
ATOM   4619  HN  GLY B 189      22.008   1.104   5.689  1.00 10.00      B   
ATOM   4620  CA  GLY B 189      23.247   0.397   4.138  1.00 10.00      B   
ATOM   4621  C   GLY B 189      23.569   1.623   3.313  1.00 10.00      B   
ATOM   4622  O   GLY B 189      22.744   2.532   3.190  1.00 10.00      B   
ATOM   4623  N   LEU B 190      24.757   1.641   2.732  1.00 10.00      B   
ATOM   4624  HN  LEU B 190      25.348   0.860   2.829  1.00 10.00      B   
ATOM   4625  CA  LEU B 190      25.213   2.769   1.934  1.00 10.00      B   
ATOM   4626  CB  LEU B 190      26.725   2.685   1.725  1.00 10.00      B   
ATOM   4627  CG  LEU B 190      27.573   2.624   2.998  1.00 10.00      B   
ATOM   4628  CD1 LEU B 190      29.021   2.312   2.661  1.00 10.00      B   
ATOM   4629  CD2 LEU B 190      27.470   3.926   3.780  1.00 10.00      B   
ATOM   4630  C   LEU B 190      24.495   2.840   0.591  1.00 10.00      B   
ATOM   4631  O   LEU B 190      24.727   3.752  -0.201  1.00 10.00      B   
ATOM   4632  N   ASN B 191      23.613   1.882   0.343  1.00 10.00      B   
ATOM   4633  HN  ASN B 191      23.465   1.181   1.013  1.00 10.00      B   
ATOM   4634  CA  ASN B 191      22.859   1.846  -0.903  1.00 10.00      B   
ATOM   4635  CB  ASN B 191      22.551   0.410  -1.330  1.00 10.00      B   
ATOM   4636  CG  ASN B 191      21.575  -0.295  -0.408  1.00 10.00      B   
ATOM   4637  OD1 ASN B 191      21.743  -0.300   0.811  1.00 10.00      B   
ATOM   4638  ND2 ASN B 191      20.550  -0.899  -0.982  1.00 10.00      B   
ATOM   4639 HD21 ASN B 191      20.474  -0.854  -1.961  1.00 10.00      B   
ATOM   4640 HD22 ASN B 191      19.911  -1.379  -0.408  1.00 10.00      B   
ATOM   4641  C   ASN B 191      21.575   2.663  -0.799  1.00 10.00      B   
ATOM   4642  O   ASN B 191      20.770   2.690  -1.731  1.00 10.00      B   
ATOM   4643  N   GLY B 192      21.392   3.320   0.341  1.00 10.00      B   
ATOM   4644  HN  GLY B 192      22.062   3.244   1.051  1.00 10.00      B   
ATOM   4645  CA  GLY B 192      20.219   4.147   0.543  1.00 10.00      B   
ATOM   4646  C   GLY B 192      19.116   3.449   1.312  1.00 10.00      B   
ATOM   4647  O   GLY B 192      17.933   3.740   1.114  1.00 10.00      B   
ATOM   4648  N   LYS B 193      19.493   2.533   2.194  1.00 10.00      B   
ATOM   4649  HN  LYS B 193      20.449   2.352   2.321  1.00 10.00      B   
ATOM   4650  CA  LYS B 193      18.522   1.797   2.991  1.00 10.00      B   
ATOM   4651  CB  LYS B 193      18.184   0.455   2.336  1.00 10.00      B   
ATOM   4652  CG  LYS B 193      17.173   0.559   1.208  1.00 10.00      B   
ATOM   4653  CD  LYS B 193      16.816  -0.806   0.652  1.00 10.00      B   
ATOM   4654  CE  LYS B 193      15.753  -0.689  -0.422  1.00 10.00      B   
ATOM   4655  NZ  LYS B 193      15.412  -2.004  -1.016  1.00 10.00      B   
ATOM   4656  HZ1 LYS B 193      14.990  -2.624  -0.296  1.00 10.00      B   
ATOM   4657  HZ2 LYS B 193      16.267  -2.458  -1.392  1.00 10.00      B   
ATOM   4658  HZ3 LYS B 193      14.730  -1.878  -1.791  1.00 10.00      B   
ATOM   4659  C   LYS B 193      19.035   1.579   4.409  1.00 10.00      B   
ATOM   4660  O   LYS B 193      20.197   1.228   4.607  1.00 10.00      B   
ATOM   4661  N   ILE B 194      18.176   1.811   5.391  1.00 10.00      B   
ATOM   4662  HN  ILE B 194      17.267   2.119   5.172  1.00 10.00      B   
ATOM   4663  CA  ILE B 194      18.545   1.629   6.791  1.00 10.00      B   
ATOM   4664  CB  ILE B 194      18.534   2.966   7.567  1.00 10.00      B   
ATOM   4665  CG1 ILE B 194      19.444   3.994   6.889  1.00 10.00      B   
ATOM   4666  CG2 ILE B 194      18.963   2.754   9.012  1.00 10.00      B   
ATOM   4667  CD1 ILE B 194      19.384   5.375   7.511  1.00 10.00      B   
ATOM   4668  C   ILE B 194      17.595   0.646   7.469  1.00 10.00      B   
ATOM   4669  O   ILE B 194      16.379   0.829   7.446  1.00 10.00      B   
ATOM   4670  N   TRP B 195      18.155  -0.401   8.054  1.00 10.00      B   
ATOM   4671  HN  TRP B 195      19.135  -0.496   8.030  1.00 10.00      B   
ATOM   4672  CA  TRP B 195      17.363  -1.409   8.745  1.00 10.00      B   
ATOM   4673  CB  TRP B 195      17.962  -2.795   8.505  1.00 10.00      B   
ATOM   4674  CG  TRP B 195      17.300  -3.900   9.269  1.00 10.00      B   
ATOM   4675  CD1 TRP B 195      16.111  -4.500   8.979  1.00 10.00      B   
ATOM   4676  CD2 TRP B 195      17.800  -4.547  10.446  1.00 10.00      B   
ATOM   4677  NE1 TRP B 195      15.841  -5.482   9.902  1.00 10.00      B   
ATOM   4678  HE1 TRP B 195      15.041  -6.061   9.910  1.00 10.00      B   
ATOM   4679  CE2 TRP B 195      16.862  -5.530  10.812  1.00 10.00      B   
ATOM   4680  CE3 TRP B 195      18.949  -4.390  11.224  1.00 10.00      B   
ATOM   4681  CZ2 TRP B 195      17.038  -6.353  11.921  1.00 10.00      B   
ATOM   4682  CZ3 TRP B 195      19.123  -5.206  12.324  1.00 10.00      B   
ATOM   4683  CH2 TRP B 195      18.173  -6.177  12.662  1.00 10.00      B   
ATOM   4684  C   TRP B 195      17.329  -1.097  10.235  1.00 10.00      B   
ATOM   4685  O   TRP B 195      18.376  -0.993  10.874  1.00 10.00      B   
ATOM   4686  N   VAL B 196      16.133  -0.924  10.779  1.00 10.00      B   
ATOM   4687  HN  VAL B 196      15.330  -1.011  10.215  1.00 10.00      B   
ATOM   4688  CA  VAL B 196      15.981  -0.610  12.194  1.00 10.00      B   
ATOM   4689  CB  VAL B 196      15.425   0.819  12.401  1.00 10.00      B   
ATOM   4690  CG1 VAL B 196      15.332   1.151  13.884  1.00 10.00      B   
ATOM   4691  CG2 VAL B 196      16.291   1.841  11.679  1.00 10.00      B   
ATOM   4692  C   VAL B 196      15.055  -1.606  12.877  1.00 10.00      B   
ATOM   4693  O   VAL B 196      13.933  -1.838  12.421  1.00 10.00      B   
ATOM   4694  N   LYS B 197      15.533  -2.200  13.961  1.00 10.00      B   
ATOM   4695  HN  LYS B 197      16.450  -1.998  14.254  1.00 10.00      B   
ATOM   4696  CA  LYS B 197      14.746  -3.160  14.718  1.00 10.00      B   
ATOM   4697  CB  LYS B 197      15.256  -4.579  14.461  1.00 10.00      B   
ATOM   4698  CG  LYS B 197      14.366  -5.679  15.017  1.00 10.00      B   
ATOM   4699  CD  LYS B 197      14.966  -7.052  14.768  1.00 10.00      B   
ATOM   4700  CE  LYS B 197      14.070  -8.154  15.305  1.00 10.00      B   
ATOM   4701  NZ  LYS B 197      14.716  -9.491  15.208  1.00 10.00      B   
ATOM   4702  HZ1 LYS B 197      15.587  -9.509  15.778  1.00 10.00      B   
ATOM   4703  HZ2 LYS B 197      14.962  -9.702  14.217  1.00 10.00      B   
ATOM   4704  HZ3 LYS B 197      14.072 -10.227  15.557  1.00 10.00      B   
ATOM   4705  C   LYS B 197      14.821  -2.837  16.206  1.00 10.00      B   
ATOM   4706  O   LYS B 197      15.910  -2.690  16.761  1.00 10.00      B   
ATOM   4707  N   CYS B 198      13.668  -2.712  16.846  1.00 10.00      B   
ATOM   4708  HN  CYS B 198      12.828  -2.843  16.351  1.00 10.00      B   
ATOM   4709  CA  CYS B 198      13.617  -2.407  18.271  1.00 10.00      B   
ATOM   4710  CB  CYS B 198      12.849  -1.108  18.517  1.00 10.00      B   
ATOM   4711  SG  CYS B 198      13.584   0.345  17.728  1.00 10.00      B   
ATOM   4712  HG  CYS B 198      14.368  -0.080  16.747  1.00 10.00      B   
ATOM   4713  C   CYS B 198      12.978  -3.557  19.040  1.00 10.00      B   
ATOM   4714  O   CYS B 198      12.590  -4.565  18.448  1.00 10.00      B   
ATOM   4715  N   GLU B 199      12.883  -3.412  20.356  1.00 10.00      B   
ATOM   4716  HN  GLU B 199      13.223  -2.594  20.774  1.00 10.00      B   
ATOM   4717  CA  GLU B 199      12.288  -4.444  21.199  1.00 10.00      B   
ATOM   4718  CB  GLU B 199      12.748  -4.288  22.650  1.00 10.00      B   
ATOM   4719  CG  GLU B 199      14.239  -4.039  22.812  1.00 10.00      B   
ATOM   4720  CD  GLU B 199      14.638  -3.851  24.262  1.00 10.00      B   
ATOM   4721  OE1 GLU B 199      14.645  -2.697  24.739  1.00 10.00      B   
ATOM   4722  OE2 GLU B 199      14.943  -4.861  24.934  1.00 10.00      B   
ATOM   4723  C   GLU B 199      10.767  -4.383  21.132  1.00 10.00      B   
ATOM   4724  O   GLU B 199      10.097  -5.409  20.999  1.00 10.00      B   
ATOM   4725  N   GLU B 200      10.233  -3.175  21.231  1.00 10.00      B   
ATOM   4726  HN  GLU B 200      10.823  -2.399  21.341  1.00 10.00      B   
ATOM   4727  CA  GLU B 200       8.793  -2.965  21.183  1.00 10.00      B   
ATOM   4728  CB  GLU B 200       8.348  -2.104  22.362  1.00 10.00      B   
ATOM   4729  CG  GLU B 200       8.682  -2.705  23.717  1.00 10.00      B   
ATOM   4730  CD  GLU B 200       8.621  -1.689  24.832  1.00 10.00      B   
ATOM   4731  OE1 GLU B 200       9.586  -0.910  24.974  1.00 10.00      B   
ATOM   4732  OE2 GLU B 200       7.613  -1.677  25.576  1.00 10.00      B   
ATOM   4733  C   GLU B 200       8.387  -2.313  19.865  1.00 10.00      B   
ATOM   4734  O   GLU B 200       9.149  -1.534  19.293  1.00 10.00      B   
ATOM   4735  N   LEU B 201       7.181  -2.632  19.400  1.00 10.00      B   
ATOM   4736  HN  LEU B 201       6.627  -3.251  19.915  1.00 10.00      B   
ATOM   4737  CA  LEU B 201       6.654  -2.103  18.140  1.00 10.00      B   
ATOM   4738  CB  LEU B 201       5.244  -2.649  17.888  1.00 10.00      B   
ATOM   4739  CG  LEU B 201       5.079  -4.169  17.928  1.00 10.00      B   
ATOM   4740  CD1 LEU B 201       3.604  -4.545  17.897  1.00 10.00      B   
ATOM   4741  CD2 LEU B 201       5.817  -4.821  16.769  1.00 10.00      B   
ATOM   4742  C   LEU B 201       6.619  -0.576  18.122  1.00 10.00      B   
ATOM   4743  O   LEU B 201       7.145   0.056  17.203  1.00 10.00      B   
ATOM   4744  N   SER B 202       5.999   0.006  19.142  1.00 10.00      B   
ATOM   4745  HN  SER B 202       5.607  -0.554  19.844  1.00 10.00      B   
ATOM   4746  CA  SER B 202       5.869   1.453  19.257  1.00 10.00      B   
ATOM   4747  CB  SER B 202       5.149   1.788  20.563  1.00 10.00      B   
ATOM   4748  OG  SER B 202       4.528   0.627  21.098  1.00 10.00      B   
ATOM   4749  HG  SER B 202       4.039   0.866  21.894  1.00 10.00      B   
ATOM   4750  C   SER B 202       7.223   2.159  19.205  1.00 10.00      B   
ATOM   4751  O   SER B 202       7.347   3.249  18.643  1.00 10.00      B   
ATOM   4752  N   ASN B 203       8.236   1.523  19.773  1.00 10.00      B   
ATOM   4753  HN  ASN B 203       8.079   0.651  20.189  1.00 10.00      B   
ATOM   4754  CA  ASN B 203       9.576   2.091  19.801  1.00 10.00      B   
ATOM   4755  CB  ASN B 203      10.492   1.304  20.748  1.00 10.00      B   
ATOM   4756  CG  ASN B 203      10.025   1.362  22.195  1.00 10.00      B   
ATOM   4757  OD1 ASN B 203       8.827   1.437  22.473  1.00 10.00      B   
ATOM   4758  ND2 ASN B 203      10.965   1.328  23.130  1.00 10.00      B   
ATOM   4759 HD21 ASN B 203      11.907   1.271  22.847  1.00 10.00      B   
ATOM   4760 HD22 ASN B 203      10.683   1.351  24.069  1.00 10.00      B   
ATOM   4761  C   ASN B 203      10.167   2.176  18.396  1.00 10.00      B   
ATOM   4762  O   ASN B 203      10.826   3.157  18.049  1.00 10.00      B   
ATOM   4763  N   THR B 204       9.923   1.156  17.584  1.00 10.00      B   
ATOM   4764  HN  THR B 204       9.409   0.385  17.910  1.00 10.00      B   
ATOM   4765  CA  THR B 204      10.419   1.146  16.216  1.00 10.00      B   
ATOM   4766  CB  THR B 204      10.222  -0.235  15.562  1.00 10.00      B   
ATOM   4767  OG1 THR B 204      10.224  -1.249  16.577  1.00 10.00      B   
ATOM   4768  HG1 THR B 204       9.604  -1.955  16.325  1.00 10.00      B   
ATOM   4769  CG2 THR B 204      11.339  -0.518  14.566  1.00 10.00      B   
ATOM   4770  C   THR B 204       9.688   2.204  15.391  1.00 10.00      B   
ATOM   4771  O   THR B 204      10.283   2.877  14.543  1.00 10.00      B   
ATOM   4772  N   LEU B 205       8.398   2.364  15.670  1.00 10.00      B   
ATOM   4773  HN  LEU B 205       7.992   1.809  16.372  1.00 10.00      B   
ATOM   4774  CA  LEU B 205       7.569   3.336  14.966  1.00 10.00      B   
ATOM   4775  CB  LEU B 205       6.089   3.150  15.327  1.00 10.00      B   
ATOM   4776  CG  LEU B 205       5.515   1.743  15.139  1.00 10.00      B   
ATOM   4777  CD1 LEU B 205       4.036   1.715  15.489  1.00 10.00      B   
ATOM   4778  CD2 LEU B 205       5.738   1.252  13.718  1.00 10.00      B   
ATOM   4779  C   LEU B 205       8.015   4.758  15.291  1.00 10.00      B   
ATOM   4780  O   LEU B 205       8.022   5.635  14.423  1.00 10.00      B   
ATOM   4781  N   ALA B 206       8.393   4.975  16.549  1.00 10.00      B   
ATOM   4782  HN  ALA B 206       8.345   4.235  17.194  1.00 10.00      B   
ATOM   4783  CA  ALA B 206       8.857   6.279  17.002  1.00 10.00      B   
ATOM   4784  CB  ALA B 206       9.106   6.259  18.503  1.00 10.00      B   
ATOM   4785  C   ALA B 206      10.130   6.672  16.263  1.00 10.00      B   
ATOM   4786  O   ALA B 206      10.234   7.776  15.725  1.00 10.00      B   
ATOM   4787  N   CYS B 207      11.088   5.752  16.225  1.00 10.00      B   
ATOM   4788  HN  CYS B 207      10.935   4.884  16.663  1.00 10.00      B   
ATOM   4789  CA  CYS B 207      12.358   5.995  15.551  1.00 10.00      B   
ATOM   4790  CB  CYS B 207      13.301   4.806  15.755  1.00 10.00      B   
ATOM   4791  SG  CYS B 207      13.516   4.324  17.484  1.00 10.00      B   
ATOM   4792  HG  CYS B 207      12.430   3.656  17.858  1.00 10.00      B   
ATOM   4793  C   CYS B 207      12.140   6.255  14.062  1.00 10.00      B   
ATOM   4794  O   CYS B 207      12.786   7.123  13.475  1.00 10.00      B   
ATOM   4795  N   TYR B 208      11.203   5.514  13.473  1.00 10.00      B   
ATOM   4796  HN  TYR B 208      10.715   4.851  14.012  1.00 10.00      B   
ATOM   4797  CA  TYR B 208      10.873   5.644  12.056  1.00 10.00      B   
ATOM   4798  CB  TYR B 208       9.716   4.697  11.716  1.00 10.00      B   
ATOM   4799  CG  TYR B 208       9.275   4.719  10.269  1.00 10.00      B   
ATOM   4800  CD1 TYR B 208       9.955   3.989   9.305  1.00 10.00      B   
ATOM   4801  CD2 TYR B 208       8.170   5.462   9.872  1.00 10.00      B   
ATOM   4802  CE1 TYR B 208       9.548   4.001   7.983  1.00 10.00      B   
ATOM   4803  CE2 TYR B 208       7.757   5.480   8.555  1.00 10.00      B   
ATOM   4804  CZ  TYR B 208       8.448   4.748   7.616  1.00 10.00      B   
ATOM   4805  OH  TYR B 208       8.037   4.766   6.301  1.00 10.00      B   
ATOM   4806  HH  TYR B 208       7.169   4.328   6.233  1.00 10.00      B   
ATOM   4807  C   TYR B 208      10.498   7.084  11.714  1.00 10.00      B   
ATOM   4808  O   TYR B 208      11.028   7.668  10.765  1.00 10.00      B   
ATOM   4809  N   ARG B 209       9.601   7.656  12.509  1.00 10.00      B   
ATOM   4810  HN  ARG B 209       9.230   7.141  13.261  1.00 10.00      B   
ATOM   4811  CA  ARG B 209       9.150   9.025  12.294  1.00 10.00      B   
ATOM   4812  CB  ARG B 209       7.895   9.309  13.119  1.00 10.00      B   
ATOM   4813  CG  ARG B 209       6.674   9.672  12.293  1.00 10.00      B   
ATOM   4814  CD  ARG B 209       5.479   9.974  13.184  1.00 10.00      B   
ATOM   4815  NE  ARG B 209       4.277  10.285  12.412  1.00 10.00      B   
ATOM   4816  HE  ARG B 209       4.332  10.191  11.434  1.00 10.00      B   
ATOM   4817  CZ  ARG B 209       3.131  10.694  12.952  1.00 10.00      B   
ATOM   4818  NH1 ARG B 209       3.028  10.851  14.267  1.00 10.00      B   
ATOM   4819 HH11 ARG B 209       2.129  11.175  14.687  1.00 10.00      B   
ATOM   4820 HH12 ARG B 209       3.844  10.656  14.886  1.00 10.00      B   
ATOM   4821  NH2 ARG B 209       2.085  10.945  12.174  1.00 10.00      B   
ATOM   4822 HH21 ARG B 209       2.158  10.824  11.139  1.00 10.00      B   
ATOM   4823 HH22 ARG B 209       1.182  11.263  12.592  1.00 10.00      B   
ATOM   4824  C   ARG B 209      10.244  10.031  12.641  1.00 10.00      B   
ATOM   4825  O   ARG B 209      10.408  11.039  11.956  1.00 10.00      B   
ATOM   4826  N   THR B 210      10.995   9.743  13.699  1.00 10.00      B   
ATOM   4827  HN  THR B 210      10.817   8.917  14.199  1.00 10.00      B   
ATOM   4828  CA  THR B 210      12.072  10.624  14.144  1.00 10.00      B   
ATOM   4829  CB  THR B 210      12.745  10.087  15.426  1.00 10.00      B   
ATOM   4830  OG1 THR B 210      11.748   9.870  16.432  1.00 10.00      B   
ATOM   4831  HG1 THR B 210      11.193   9.124  16.178  1.00 10.00      B   
ATOM   4832  CG2 THR B 210      13.783  11.070  15.948  1.00 10.00      B   
ATOM   4833  C   THR B 210      13.125  10.819  13.051  1.00 10.00      B   
ATOM   4834  O   THR B 210      13.473  11.951  12.708  1.00 10.00      B   
ATOM   4835  N   ILE B 211      13.614   9.714  12.500  1.00 10.00      B   
ATOM   4836  HN  ILE B 211      13.290   8.838  12.811  1.00 10.00      B   
ATOM   4837  CA  ILE B 211      14.626   9.765  11.448  1.00 10.00      B   
ATOM   4838  CB  ILE B 211      15.113   8.350  11.060  1.00 10.00      B   
ATOM   4839  CG1 ILE B 211      15.728   7.660  12.282  1.00 10.00      B   
ATOM   4840  CG2 ILE B 211      16.124   8.412   9.921  1.00 10.00      B   
ATOM   4841  CD1 ILE B 211      16.065   6.203  12.061  1.00 10.00      B   
ATOM   4842  C   ILE B 211      14.092  10.498  10.221  1.00 10.00      B   
ATOM   4843  O   ILE B 211      14.802  11.287   9.599  1.00 10.00      B   
ATOM   4844  N   MET B 212      12.823  10.257   9.911  1.00 10.00      B   
ATOM   4845  HN  MET B 212      12.312   9.634  10.469  1.00 10.00      B   
ATOM   4846  CA  MET B 212      12.171  10.887   8.769  1.00 10.00      B   
ATOM   4847  CB  MET B 212      10.698  10.476   8.703  1.00 10.00      B   
ATOM   4848  CG  MET B 212       9.926  11.115   7.561  1.00 10.00      B   
ATOM   4849  SD  MET B 212       8.143  11.049   7.807  1.00 10.00      B   
ATOM   4850  CE  MET B 212       7.952  12.183   9.179  1.00 10.00      B   
ATOM   4851  C   MET B 212      12.282  12.409   8.835  1.00 10.00      B   
ATOM   4852  O   MET B 212      12.767  13.046   7.901  1.00 10.00      B   
ATOM   4853  N   GLU B 213      11.852  12.980   9.954  1.00 10.00      B   
ATOM   4854  HN  GLU B 213      11.496  12.415  10.675  1.00 10.00      B   
ATOM   4855  CA  GLU B 213      11.893  14.429  10.139  1.00 10.00      B   
ATOM   4856  CB  GLU B 213      11.275  14.813  11.480  1.00 10.00      B   
ATOM   4857  CG  GLU B 213       9.886  14.243  11.709  1.00 10.00      B   
ATOM   4858  CD  GLU B 213       8.926  15.263  12.281  1.00 10.00      B   
ATOM   4859  OE1 GLU B 213       8.798  15.344  13.524  1.00 10.00      B   
ATOM   4860  OE2 GLU B 213       8.289  15.988  11.487  1.00 10.00      B   
ATOM   4861  C   GLU B 213      13.317  14.971  10.044  1.00 10.00      B   
ATOM   4862  O   GLU B 213      13.555  16.028   9.453  1.00 10.00      B   
ATOM   4863  N   CYS B 214      14.260  14.231  10.612  1.00 10.00      B   
ATOM   4864  HN  CYS B 214      14.002  13.395  11.058  1.00 10.00      B   
ATOM   4865  CA  CYS B 214      15.664  14.622  10.600  1.00 10.00      B   
ATOM   4866  CB  CYS B 214      16.494  13.643  11.432  1.00 10.00      B   
ATOM   4867  SG  CYS B 214      15.966  13.513  13.155  1.00 10.00      B   
ATOM   4868  HG  CYS B 214      14.793  12.889  13.172  1.00 10.00      B   
ATOM   4869  C   CYS B 214      16.211  14.705   9.174  1.00 10.00      B   
ATOM   4870  O   CYS B 214      16.930  15.642   8.830  1.00 10.00      B   
ATOM   4871  N   CYS B 215      15.863  13.729   8.345  1.00 10.00      B   
ATOM   4872  HN  CYS B 215      15.286  13.002   8.671  1.00 10.00      B   
ATOM   4873  CA  CYS B 215      16.325  13.703   6.962  1.00 10.00      B   
ATOM   4874  CB  CYS B 215      16.179  12.297   6.378  1.00 10.00      B   
ATOM   4875  SG  CYS B 215      17.098  11.030   7.282  1.00 10.00      B   
ATOM   4876  HG  CYS B 215      18.127  11.621   7.876  1.00 10.00      B   
ATOM   4877  C   CYS B 215      15.588  14.733   6.106  1.00 10.00      B   
ATOM   4878  O   CYS B 215      16.144  15.272   5.148  1.00 10.00      B   
ATOM   4879  N   GLN B 216      14.342  15.013   6.467  1.00 10.00      B   
ATOM   4880  HN  GLN B 216      13.954  14.550   7.242  1.00 10.00      B   
ATOM   4881  CA  GLN B 216      13.528  15.980   5.737  1.00 10.00      B   
ATOM   4882  CB  GLN B 216      12.074  15.920   6.206  1.00 10.00      B   
ATOM   4883  CG  GLN B 216      11.281  14.735   5.685  1.00 10.00      B   
ATOM   4884  CD  GLN B 216       9.880  14.690   6.261  1.00 10.00      B   
ATOM   4885  OE1 GLN B 216       9.642  15.144   7.383  1.00 10.00      B   
ATOM   4886  NE2 GLN B 216       8.943  14.144   5.501  1.00 10.00      B   
ATOM   4887 HE21 GLN B 216       9.205  13.803   4.619  1.00 10.00      B   
ATOM   4888 HE22 GLN B 216       8.028  14.100   5.849  1.00 10.00      B   
ATOM   4889  C   GLN B 216      14.049  17.401   5.925  1.00 10.00      B   
ATOM   4890  O   GLN B 216      14.256  18.132   4.958  1.00 10.00      B   
ATOM   4891  N   LYS B 217      14.272  17.782   7.173  1.00 10.00      B   
ATOM   4892  HN  LYS B 217      14.119  17.146   7.906  1.00 10.00      B   
ATOM   4893  CA  LYS B 217      14.736  19.127   7.478  1.00 10.00      B   
ATOM   4894  CB  LYS B 217      14.250  19.569   8.858  1.00 10.00      B   
ATOM   4895  CG  LYS B 217      14.234  21.077   9.039  1.00 10.00      B   
ATOM   4896  CD  LYS B 217      14.126  21.461  10.504  1.00 10.00      B   
ATOM   4897  CE  LYS B 217      14.093  22.971  10.672  1.00 10.00      B   
ATOM   4898  NZ  LYS B 217      14.452  23.386  12.054  1.00 10.00      B   
ATOM   4899  HZ1 LYS B 217      15.466  23.200  12.238  1.00 10.00      B   
ATOM   4900  HZ2 LYS B 217      13.886  22.856  12.744  1.00 10.00      B   
ATOM   4901  HZ3 LYS B 217      14.269  24.400  12.183  1.00 10.00      B   
ATOM   4902  C   LYS B 217      16.252  19.271   7.380  1.00 10.00      B   
ATOM   4903  O   LYS B 217      16.751  20.346   7.055  1.00 10.00      B   
ATOM   4904  N   ASN B 218      16.978  18.189   7.656  1.00 10.00      B   
ATOM   4905  HN  ASN B 218      16.520  17.355   7.893  1.00 10.00      B   
ATOM   4906  CA  ASN B 218      18.445  18.208   7.622  1.00 10.00      B   
ATOM   4907  CB  ASN B 218      18.974  18.459   6.199  1.00 10.00      B   
ATOM   4908  CG  ASN B 218      20.478  18.264   6.078  1.00 10.00      B   
ATOM   4909  OD1 ASN B 218      21.071  17.441   6.778  1.00 10.00      B   
ATOM   4910  ND2 ASN B 218      21.108  19.024   5.191  1.00 10.00      B   
ATOM   4911 HD21 ASN B 218      20.578  19.663   4.668  1.00 10.00      B   
ATOM   4912 HD22 ASN B 218      22.078  18.920   5.095  1.00 10.00      B   
ATOM   4913  C   ASN B 218      18.975  19.254   8.604  1.00 10.00      B   
ATOM   4914  O   ASN B 218      19.848  20.063   8.280  1.00 10.00      B   
ATOM   4915  N   ASP B 219      18.412  19.238   9.805  1.00 10.00      B   
ATOM   4916  HN  ASP B 219      17.720  18.571   9.996  1.00 10.00      B   
ATOM   4917  CA  ASP B 219      18.801  20.170  10.851  1.00 10.00      B   
ATOM   4918  CB  ASP B 219      17.575  20.922  11.377  1.00 10.00      B   
ATOM   4919  CG  ASP B 219      17.929  22.140  12.211  1.00 10.00      B   
ATOM   4920  OD1 ASP B 219      19.018  22.164  12.821  1.00 10.00      B   
ATOM   4921  OD2 ASP B 219      17.106  23.084  12.259  1.00 10.00      B   
ATOM   4922  C   ASP B 219      19.471  19.410  11.983  1.00 10.00      B   
ATOM   4923  O   ASP B 219      18.805  18.860  12.860  1.00 10.00      B   
ATOM   4924  N   THR B 220      20.795  19.391  11.959  1.00 10.00      B   
ATOM   4925  HN  THR B 220      21.265  19.858  11.234  1.00 10.00      B   
ATOM   4926  CA  THR B 220      21.579  18.690  12.962  1.00 10.00      B   
ATOM   4927  CB  THR B 220      23.047  18.588  12.508  1.00 10.00      B   
ATOM   4928  OG1 THR B 220      23.098  18.713  11.077  1.00 10.00      B   
ATOM   4929  HG1 THR B 220      22.570  18.008  10.678  1.00 10.00      B   
ATOM   4930  CG2 THR B 220      23.638  17.244  12.910  1.00 10.00      B   
ATOM   4931  C   THR B 220      21.511  19.366  14.334  1.00 10.00      B   
ATOM   4932  O   THR B 220      22.059  18.855  15.312  1.00 10.00      B   
ATOM   4933  N   ALA B 221      20.833  20.505  14.416  1.00 10.00      B   
ATOM   4934  HN  ALA B 221      20.399  20.873  13.611  1.00 10.00      B   
ATOM   4935  CA  ALA B 221      20.718  21.224  15.677  1.00 10.00      B   
ATOM   4936  CB  ALA B 221      21.087  22.688  15.498  1.00 10.00      B   
ATOM   4937  C   ALA B 221      19.324  21.093  16.281  1.00 10.00      B   
ATOM   4938  O   ALA B 221      19.054  21.627  17.358  1.00 10.00      B   
ATOM   4939  N   ALA B 222      18.436  20.395  15.588  1.00 10.00      B   
ATOM   4940  HN  ALA B 222      18.694  20.013  14.720  1.00 10.00      B   
ATOM   4941  CA  ALA B 222      17.076  20.206  16.074  1.00 10.00      B   
ATOM   4942  CB  ALA B 222      16.075  20.796  15.090  1.00 10.00      B   
ATOM   4943  C   ALA B 222      16.777  18.732  16.313  1.00 10.00      B   
ATOM   4944  O   ALA B 222      15.633  18.355  16.568  1.00 10.00      B   
ATOM   4945  N   PHE B 223      17.820  17.909  16.245  1.00 10.00      B   
ATOM   4946  HN  PHE B 223      18.707  18.285  16.066  1.00 10.00      B   
ATOM   4947  CA  PHE B 223      17.687  16.464  16.432  1.00 10.00      B   
ATOM   4948  CB  PHE B 223      19.052  15.776  16.325  1.00 10.00      B   
ATOM   4949  CG  PHE B 223      19.497  15.475  14.921  1.00 10.00      B   
ATOM   4950  CD1 PHE B 223      18.740  15.874  13.830  1.00 10.00      B   
ATOM   4951  CD2 PHE B 223      20.679  14.788  14.693  1.00 10.00      B   
ATOM   4952  CE1 PHE B 223      19.153  15.594  12.543  1.00 10.00      B   
ATOM   4953  CE2 PHE B 223      21.098  14.505  13.408  1.00 10.00      B   
ATOM   4954  CZ  PHE B 223      20.333  14.910  12.332  1.00 10.00      B   
ATOM   4955  C   PHE B 223      17.049  16.116  17.773  1.00 10.00      B   
ATOM   4956  O   PHE B 223      16.092  15.343  17.835  1.00 10.00      B   
ATOM   4957  N   LYS B 224      17.574  16.703  18.841  1.00 10.00      B   
ATOM   4958  HN  LYS B 224      18.312  17.339  18.721  1.00 10.00      B   
ATOM   4959  CA  LYS B 224      17.071  16.439  20.186  1.00 10.00      B   
ATOM   4960  CB  LYS B 224      17.947  17.123  21.237  1.00 10.00      B   
ATOM   4961  CG  LYS B 224      19.333  16.517  21.375  1.00 10.00      B   
ATOM   4962  CD  LYS B 224      20.163  17.264  22.403  1.00 10.00      B   
ATOM   4963  CE  LYS B 224      21.518  16.605  22.593  1.00 10.00      B   
ATOM   4964  NZ  LYS B 224      22.369  17.342  23.564  1.00 10.00      B   
ATOM   4965  HZ1 LYS B 224      21.861  17.475  24.463  1.00 10.00      B   
ATOM   4966  HZ2 LYS B 224      22.624  18.274  23.182  1.00 10.00      B   
ATOM   4967  HZ3 LYS B 224      23.239  16.809  23.748  1.00 10.00      B   
ATOM   4968  C   LYS B 224      15.615  16.868  20.344  1.00 10.00      B   
ATOM   4969  O   LYS B 224      14.829  16.191  21.010  1.00 10.00      B   
ATOM   4970  N   ASP B 225      15.263  17.987  19.721  1.00 10.00      B   
ATOM   4971  HN  ASP B 225      15.933  18.471  19.196  1.00 10.00      B   
ATOM   4972  CA  ASP B 225      13.903  18.506  19.791  1.00 10.00      B   
ATOM   4973  CB  ASP B 225      13.818  19.919  19.214  1.00 10.00      B   
ATOM   4974  CG  ASP B 225      14.020  20.989  20.267  1.00 10.00      B   
ATOM   4975  OD1 ASP B 225      13.106  21.193  21.097  1.00 10.00      B   
ATOM   4976  OD2 ASP B 225      15.095  21.633  20.272  1.00 10.00      B   
ATOM   4977  C   ASP B 225      12.933  17.585  19.070  1.00 10.00      B   
ATOM   4978  O   ASP B 225      11.863  17.277  19.588  1.00 10.00      B   
ATOM   4979  N   ILE B 226      13.320  17.147  17.878  1.00 10.00      B   
ATOM   4980  HN  ILE B 226      14.196  17.431  17.525  1.00 10.00      B   
ATOM   4981  CA  ILE B 226      12.487  16.253  17.080  1.00 10.00      B   
ATOM   4982  CB  ILE B 226      13.095  16.003  15.682  1.00 10.00      B   
ATOM   4983  CG1 ILE B 226      13.110  17.301  14.867  1.00 10.00      B   
ATOM   4984  CG2 ILE B 226      12.329  14.915  14.941  1.00 10.00      B   
ATOM   4985  CD1 ILE B 226      13.858  17.195  13.554  1.00 10.00      B   
ATOM   4986  C   ILE B 226      12.284  14.920  17.795  1.00 10.00      B   
ATOM   4987  O   ILE B 226      11.154  14.455  17.949  1.00 10.00      B   
ATOM   4988  N   ALA B 227      13.385  14.334  18.258  1.00 10.00      B   
ATOM   4989  HN  ALA B 227      14.254  14.776  18.122  1.00 10.00      B   
ATOM   4990  CA  ALA B 227      13.345  13.050  18.954  1.00 10.00      B   
ATOM   4991  CB  ALA B 227      14.750  12.606  19.337  1.00 10.00      B   
ATOM   4992  C   ALA B 227      12.445  13.094  20.185  1.00 10.00      B   
ATOM   4993  O   ALA B 227      11.641  12.188  20.411  1.00 10.00      B   
ATOM   4994  N   LYS B 228      12.574  14.155  20.969  1.00 10.00      B   
ATOM   4995  HN  LYS B 228      13.221  14.854  20.725  1.00 10.00      B   
ATOM   4996  CA  LYS B 228      11.779  14.311  22.179  1.00 10.00      B   
ATOM   4997  CB  LYS B 228      12.271  15.510  22.990  1.00 10.00      B   
ATOM   4998  CG  LYS B 228      11.693  15.598  24.396  1.00 10.00      B   
ATOM   4999  CD  LYS B 228      11.879  16.988  24.981  1.00 10.00      B   
ATOM   5000  CE  LYS B 228      11.006  18.009  24.265  1.00 10.00      B   
ATOM   5001  NZ  LYS B 228      11.272  19.395  24.732  1.00 10.00      B   
ATOM   5002  HZ1 LYS B 228      10.641  20.063  24.248  1.00 10.00      B   
ATOM   5003  HZ2 LYS B 228      12.258  19.659  24.528  1.00 10.00      B   
ATOM   5004  HZ3 LYS B 228      11.114  19.465  25.758  1.00 10.00      B   
ATOM   5005  C   LYS B 228      10.303  14.489  21.841  1.00 10.00      B   
ATOM   5006  O   LYS B 228       9.438  13.869  22.460  1.00 10.00      B   
ATOM   5007  N   ARG B 229      10.028  15.335  20.852  1.00 10.00      B   
ATOM   5008  HN  ARG B 229      10.770  15.785  20.388  1.00 10.00      B   
ATOM   5009  CA  ARG B 229       8.662  15.606  20.424  1.00 10.00      B   
ATOM   5010  CB  ARG B 229       8.643  16.692  19.349  1.00 10.00      B   
ATOM   5011  CG  ARG B 229       8.732  18.111  19.887  1.00 10.00      B   
ATOM   5012  CD  ARG B 229       8.903  19.117  18.760  1.00 10.00      B   
ATOM   5013  NE  ARG B 229       7.899  18.940  17.713  1.00 10.00      B   
ATOM   5014  HE  ARG B 229       7.406  18.086  17.703  1.00 10.00      B   
ATOM   5015  CZ  ARG B 229       7.613  19.853  16.788  1.00 10.00      B   
ATOM   5016  NH1 ARG B 229       8.255  21.016  16.773  1.00 10.00      B   
ATOM   5017 HH11 ARG B 229       8.029  21.728  16.048  1.00 10.00      B   
ATOM   5018 HH12 ARG B 229       8.987  21.225  17.489  1.00 10.00      B   
ATOM   5019  NH2 ARG B 229       6.694  19.594  15.863  1.00 10.00      B   
ATOM   5020 HH21 ARG B 229       6.196  18.676  15.862  1.00 10.00      B   
ATOM   5021 HH22 ARG B 229       6.463  20.305  15.136  1.00 10.00      B   
ATOM   5022  C   ARG B 229       7.984  14.343  19.907  1.00 10.00      B   
ATOM   5023  O   ARG B 229       6.848  14.045  20.283  1.00 10.00      B   
ATOM   5024  N   GLN B 230       8.686  13.607  19.051  1.00 10.00      B   
ATOM   5025  HN  GLN B 230       9.588  13.904  18.792  1.00 10.00      B   
ATOM   5026  CA  GLN B 230       8.157  12.375  18.482  1.00 10.00      B   
ATOM   5027  CB  GLN B 230       9.146  11.780  17.476  1.00 10.00      B   
ATOM   5028  CG  GLN B 230       9.094  12.413  16.095  1.00 10.00      B   
ATOM   5029  CD  GLN B 230       7.740  12.257  15.433  1.00 10.00      B   
ATOM   5030  OE1 GLN B 230       6.988  11.326  15.732  1.00 10.00      B   
ATOM   5031  NE2 GLN B 230       7.423  13.154  14.517  1.00 10.00      B   
ATOM   5032 HE21 GLN B 230       8.077  13.867  14.313  1.00 10.00      B   
ATOM   5033 HE22 GLN B 230       6.551  13.077  14.076  1.00 10.00      B   
ATOM   5034  C   GLN B 230       7.851  11.358  19.572  1.00 10.00      B   
ATOM   5035  O   GLN B 230       6.752  10.804  19.627  1.00 10.00      B   
ATOM   5036  N   PHE B 231       8.826  11.129  20.443  1.00 10.00      B   
ATOM   5037  HN  PHE B 231       9.677  11.614  20.346  1.00 10.00      B   
ATOM   5038  CA  PHE B 231       8.674  10.173  21.534  1.00 10.00      B   
ATOM   5039  CB  PHE B 231       9.970  10.065  22.340  1.00 10.00      B   
ATOM   5040  CG  PHE B 231      10.229   8.690  22.890  1.00 10.00      B   
ATOM   5041  CD1 PHE B 231      10.904   7.747  22.132  1.00 10.00      B   
ATOM   5042  CD2 PHE B 231       9.800   8.341  24.162  1.00 10.00      B   
ATOM   5043  CE1 PHE B 231      11.148   6.482  22.630  1.00 10.00      B   
ATOM   5044  CE2 PHE B 231      10.041   7.076  24.667  1.00 10.00      B   
ATOM   5045  CZ  PHE B 231      10.716   6.146  23.899  1.00 10.00      B   
ATOM   5046  C   PHE B 231       7.511  10.548  22.447  1.00 10.00      B   
ATOM   5047  O   PHE B 231       6.733   9.685  22.860  1.00 10.00      B   
ATOM   5048  N   LYS B 232       7.388  11.837  22.743  1.00 10.00      B   
ATOM   5049  HN  LYS B 232       8.035  12.477  22.373  1.00 10.00      B   
ATOM   5050  CA  LYS B 232       6.318  12.330  23.605  1.00 10.00      B   
ATOM   5051  CB  LYS B 232       6.453  13.841  23.818  1.00 10.00      B   
ATOM   5052  CG  LYS B 232       5.448  14.421  24.803  1.00 10.00      B   
ATOM   5053  CD  LYS B 232       5.433  15.940  24.749  1.00 10.00      B   
ATOM   5054  CE  LYS B 232       4.347  16.514  25.645  1.00 10.00      B   
ATOM   5055  NZ  LYS B 232       4.158  17.972  25.427  1.00 10.00      B   
ATOM   5056  HZ1 LYS B 232       3.805  18.147  24.465  1.00 10.00      B   
ATOM   5057  HZ2 LYS B 232       5.060  18.474  25.550  1.00 10.00      B   
ATOM   5058  HZ3 LYS B 232       3.472  18.352  26.109  1.00 10.00      B   
ATOM   5059  C   LYS B 232       4.947  12.003  23.017  1.00 10.00      B   
ATOM   5060  O   LYS B 232       4.035  11.586  23.735  1.00 10.00      B   
ATOM   5061  N   GLU B 233       4.815  12.169  21.705  1.00 10.00      B   
ATOM   5062  HN  GLU B 233       5.586  12.486  21.183  1.00 10.00      B   
ATOM   5063  CA  GLU B 233       3.556  11.892  21.020  1.00 10.00      B   
ATOM   5064  CB  GLU B 233       3.560  12.476  19.605  1.00 10.00      B   
ATOM   5065  CG  GLU B 233       3.393  13.985  19.572  1.00 10.00      B   
ATOM   5066  CD  GLU B 233       3.394  14.553  18.168  1.00 10.00      B   
ATOM   5067  OE1 GLU B 233       2.515  14.169  17.366  1.00 10.00      B   
ATOM   5068  OE2 GLU B 233       4.261  15.401  17.865  1.00 10.00      B   
ATOM   5069  C   GLU B 233       3.255  10.397  20.998  1.00 10.00      B   
ATOM   5070  O   GLU B 233       2.097   9.988  20.926  1.00 10.00      B   
ATOM   5071  N   ILE B 234       4.303   9.586  21.056  1.00 10.00      B   
ATOM   5072  HN  ILE B 234       5.205   9.974  21.091  1.00 10.00      B   
ATOM   5073  CA  ILE B 234       4.152   8.135  21.065  1.00 10.00      B   
ATOM   5074  CB  ILE B 234       5.498   7.431  20.763  1.00 10.00      B   
ATOM   5075  CG1 ILE B 234       5.941   7.695  19.320  1.00 10.00      B   
ATOM   5076  CG2 ILE B 234       5.426   5.934  21.042  1.00 10.00      B   
ATOM   5077  CD1 ILE B 234       5.057   7.054  18.269  1.00 10.00      B   
ATOM   5078  C   ILE B 234       3.628   7.674  22.426  1.00 10.00      B   
ATOM   5079  O   ILE B 234       2.824   6.740  22.522  1.00 10.00      B   
ATOM   5080  N   LEU B 235       4.069   8.363  23.471  1.00 10.00      B   
ATOM   5081  HN  LEU B 235       4.692   9.107  23.322  1.00 10.00      B   
ATOM   5082  CA  LEU B 235       3.672   8.044  24.836  1.00 10.00      B   
ATOM   5083  CB  LEU B 235       4.618   8.714  25.832  1.00 10.00      B   
ATOM   5084  CG  LEU B 235       6.075   8.258  25.775  1.00 10.00      B   
ATOM   5085  CD1 LEU B 235       6.952   9.156  26.629  1.00 10.00      B   
ATOM   5086  CD2 LEU B 235       6.199   6.808  26.213  1.00 10.00      B   
ATOM   5087  C   LEU B 235       2.227   8.444  25.126  1.00 10.00      B   
ATOM   5088  O   LEU B 235       1.696   8.145  26.197  1.00 10.00      B   
ATOM   5089  N   THR B 236       1.597   9.130  24.183  1.00 10.00      B   
ATOM   5090  HN  THR B 236       2.069   9.350  23.352  1.00 10.00      B   
ATOM   5091  CB  THR B 236      -0.034  10.945  23.751  1.00 10.00      B   
ATOM   5092  OG1 THR B 236       1.047  11.821  24.109  1.00 10.00      B   
ATOM   5093  HG1 THR B 236       1.801  11.296  24.402  1.00 10.00      B   
ATOM   5094  CG2 THR B 236      -1.339  11.523  24.278  1.00 10.00      B   
ATOM   5095  CA  THR B 236       0.215   9.547  24.351  1.00 10.00      B   
ATOM   5096  C   THR B 236      -0.718   8.535  23.693  1.00 10.00      B   
ATOM   5097  O   THR B 236      -1.060   7.527  24.347  1.00 10.00      B   
ATOM   5098  OXT THR B 236      -1.083   8.731  22.514  1.00 10.00      B   
END
