# Supplementary material for: Large-scale discovery of protein interactions at residue resolution using co-evolution calculated from genomic sequences
Source: Nat Commun. 2021 Mar 2;12:1396. doi: 10.1038/s41467-021-21636-z (PMC7925567; doi:10.1038/s41467-021-21636-z)
Supplement: Supplementary file 12 — Supplementary Data 10 [file 41467_2021_21636_MOESM12_ESM.zip › supplementary/allpdb0007_RRP45_RRP40/models/haddock_top3_haddock_12w.pdb]

REMARK FILENAME="haddock_12w.pdb0"
REMARK ===============================================================
REMARK HADDOCK run for haddock
REMARK initial structure: haddock_12.pdb
REMARK final NOE weights: unambig 50 amb: 50
REMARK ===============================================================
REMARK            total,bonds,angles,improper,dihe,vdw,elec,air,cdih,coup,rdcs,vean,dani,xpcs,rg
REMARK energies: 114.163, 0, 0, 0, 0, -33.4597, -333.928, 481.551, 0, 0, 0, 0, 0, 0, 0
REMARK ===============================================================
REMARK            bonds,angles,impropers,dihe,air,cdih,coup,rdcs,vean,dani,xpcs
REMARK rms-dev.: 0,0,0,0,18.9089,0,0, 0, 0, 0, 0
REMARK ===============================================================
REMARK               air,cdih,coup,rdcs,vean,dani,xpcs
REMARK               >0.3,>5,>1,>0,>5,>0.2,>0.2
REMARK violations.: 4, 0, 0, 0, 0, 0, 0
REMARK ===============================================================
REMARK                        CVpartition#,violations,rms
REMARK AIRs cross-validation: 1, 0, NaN
REMARK ===============================================================
REMARK NCS energy: 0
REMARK ===============================================================
REMARK Symmetry energy: 0
REMARK ===============================================================
REMARK Desolvation energy: 16.1077
REMARK Internal energy free molecules: 112041
REMARK Internal energy complex: -19943.7
REMARK Binding energy: -132336
REMARK ===============================================================
REMARK buried surface area: 1482.55
REMARK ===============================================================
REMARK water - chain1: 0 0 0
REMARK water - chain2: 0 0 0
REMARK water - chain3: 0 0 0
REMARK water - chain4: 0 0 0
REMARK water - chain5: 0 0 0
REMARK water - chain6: 0 0 0
REMARK ===============================================================
REMARK water - water: 0 0 0
REMARK ===============================================================
REMARK DATE:27-Jul-2020  07:52:05       created by user: he47
REMARK VERSION:1.3
ATOM      1  CB  ALA A   2       2.741   7.750   7.445  1.00 10.00      A   
ATOM      2  C   ALA A   2       3.602   7.626   9.793  1.00 10.00      A   
ATOM      3  O   ALA A   2       4.620   7.730  10.476  1.00 10.00      A   
ATOM      4  N   ALA A   2       4.691   9.086   8.144  1.00 10.00      A   
ATOM      5  HT1 ALA A   2       5.052   9.742   8.864  1.00 10.00      A   
ATOM      6  HT2 ALA A   2       4.581   9.600   7.248  1.00 10.00      A   
ATOM      7  HT3 ALA A   2       5.384   8.323   8.010  1.00 10.00      A   
ATOM      8  CA  ALA A   2       3.395   8.521   8.581  1.00 10.00      A   
ATOM      9  N   LYS A   3       2.635   6.761  10.064  1.00 10.00      A   
ATOM     10  HN  LYS A   3       1.832   6.738   9.495  1.00 10.00      A   
ATOM     11  CA  LYS A   3       2.727   5.843  11.185  1.00 10.00      A   
ATOM     12  CB  LYS A   3       1.788   6.262  12.319  1.00 10.00      A   
ATOM     13  CG  LYS A   3       2.053   5.544  13.632  1.00 10.00      A   
ATOM     14  CD  LYS A   3       1.154   6.058  14.743  1.00 10.00      A   
ATOM     15  CE  LYS A   3       1.535   5.448  16.081  1.00 10.00      A   
ATOM     16  NZ  LYS A   3       0.671   5.941  17.184  1.00 10.00      A   
ATOM     17  HZ1 LYS A   3      -0.307   5.604  17.051  1.00 10.00      A   
ATOM     18  HZ2 LYS A   3       0.668   6.978  17.205  1.00 10.00      A   
ATOM     19  HZ3 LYS A   3       1.027   5.588  18.096  1.00 10.00      A   
ATOM     20  C   LYS A   3       2.427   4.422  10.732  1.00 10.00      A   
ATOM     21  O   LYS A   3       1.275   3.986  10.731  1.00 10.00      A   
ATOM     22  N   ASP A   4       3.471   3.721  10.317  1.00 10.00      A   
ATOM     23  HN  ASP A   4       4.357   4.140  10.318  1.00 10.00      A   
ATOM     24  CA  ASP A   4       3.340   2.344   9.858  1.00 10.00      A   
ATOM     25  CB  ASP A   4       4.474   1.990   8.891  1.00 10.00      A   
ATOM     26  CG  ASP A   4       4.261   2.546   7.500  1.00 10.00      A   
ATOM     27  OD1 ASP A   4       3.446   1.969   6.743  1.00 10.00      A   
ATOM     28  OD2 ASP A   4       4.906   3.561   7.156  1.00 10.00      A   
ATOM     29  C   ASP A   4       3.357   1.386  11.041  1.00 10.00      A   
ATOM     30  O   ASP A   4       3.599   1.798  12.179  1.00 10.00      A   
ATOM     31  N   ILE A   5       3.110   0.110  10.775  1.00 10.00      A   
ATOM     32  HN  ILE A   5       2.942  -0.165   9.844  1.00 10.00      A   
ATOM     33  CA  ILE A   5       3.099  -0.897  11.827  1.00 10.00      A   
ATOM     34  CB  ILE A   5       1.777  -1.698  11.865  1.00 10.00      A   
ATOM     35  CG1 ILE A   5       1.443  -2.264  10.479  1.00 10.00      A   
ATOM     36  CG2 ILE A   5       0.639  -0.831  12.389  1.00 10.00      A   
ATOM     37  CD1 ILE A   5       0.315  -3.273  10.486  1.00 10.00      A   
ATOM     38  C   ILE A   5       4.275  -1.855  11.683  1.00 10.00      A   
ATOM     39  O   ILE A   5       4.856  -1.983  10.606  1.00 10.00      A   
ATOM     40  N   GLU A   6       4.622  -2.514  12.779  1.00 10.00      A   
ATOM     41  HN  GLU A   6       4.117  -2.363  13.601  1.00 10.00      A   
ATOM     42  CA  GLU A   6       5.726  -3.461  12.793  1.00 10.00      A   
ATOM     43  CB  GLU A   6       6.214  -3.679  14.230  1.00 10.00      A   
ATOM     44  CG  GLU A   6       7.191  -4.833  14.406  1.00 10.00      A   
ATOM     45  CD  GLU A   6       8.543  -4.574  13.774  1.00 10.00      A   
ATOM     46  OE1 GLU A   6       9.516  -4.346  14.525  1.00 10.00      A   
ATOM     47  OE2 GLU A   6       8.641  -4.626  12.529  1.00 10.00      A   
ATOM     48  C   GLU A   6       5.302  -4.786  12.166  1.00 10.00      A   
ATOM     49  O   GLU A   6       4.320  -5.403  12.589  1.00 10.00      A   
ATOM     50  N   ILE A   7       6.041  -5.209  11.154  1.00 10.00      A   
ATOM     51  HN  ILE A   7       6.817  -4.675  10.877  1.00 10.00      A   
ATOM     52  CA  ILE A   7       5.764  -6.457  10.463  1.00 10.00      A   
ATOM     53  CB  ILE A   7       5.220  -6.227   9.032  1.00 10.00      A   
ATOM     54  CG1 ILE A   7       4.000  -5.298   9.056  1.00 10.00      A   
ATOM     55  CG2 ILE A   7       4.865  -7.557   8.380  1.00 10.00      A   
ATOM     56  CD1 ILE A   7       3.529  -4.867   7.682  1.00 10.00      A   
ATOM     57  C   ILE A   7       7.040  -7.284  10.390  1.00 10.00      A   
ATOM     58  O   ILE A   7       7.906  -7.040   9.544  1.00 10.00      A   
ATOM     59  N   SER A   8       7.158  -8.247  11.288  1.00 10.00      A   
ATOM     60  HN  SER A   8       6.432  -8.385  11.937  1.00 10.00      A   
ATOM     61  CA  SER A   8       8.323  -9.110  11.343  1.00 10.00      A   
ATOM     62  CB  SER A   8       8.302  -9.920  12.644  1.00 10.00      A   
ATOM     63  OG  SER A   8       7.686  -9.187  13.694  1.00 10.00      A   
ATOM     64  HG  SER A   8       6.734  -9.107  13.513  1.00 10.00      A   
ATOM     65  C   SER A   8       8.355 -10.052  10.142  1.00 10.00      A   
ATOM     66  O   SER A   8       7.317 -10.345   9.545  1.00 10.00      A   
ATOM     67  N   ALA A   9       9.545 -10.524   9.790  1.00 10.00      A   
ATOM     68  HN  ALA A   9      10.335 -10.262  10.306  1.00 10.00      A   
ATOM     69  CA  ALA A   9       9.706 -11.438   8.666  1.00 10.00      A   
ATOM     70  CB  ALA A   9      11.179 -11.631   8.337  1.00 10.00      A   
ATOM     71  C   ALA A   9       9.049 -12.773   8.989  1.00 10.00      A   
ATOM     72  O   ALA A   9       8.479 -13.423   8.115  1.00 10.00      A   
ATOM     73  N   SER A  10       9.118 -13.161  10.258  1.00 10.00      A   
ATOM     74  HN  SER A  10       9.595 -12.592  10.910  1.00 10.00      A   
ATOM     75  CA  SER A  10       8.527 -14.409  10.712  1.00 10.00      A   
ATOM     76  CB  SER A  10       8.920 -14.680  12.164  1.00 10.00      A   
ATOM     77  OG  SER A  10      10.318 -14.509  12.348  1.00 10.00      A   
ATOM     78  HG  SER A  10      10.538 -13.564  12.278  1.00 10.00      A   
ATOM     79  C   SER A  10       7.007 -14.375  10.569  1.00 10.00      A   
ATOM     80  O   SER A  10       6.373 -15.411  10.361  1.00 10.00      A   
ATOM     81  N   GLU A  11       6.433 -13.175  10.664  1.00 10.00      A   
ATOM     82  HN  GLU A  11       6.997 -12.390  10.809  1.00 10.00      A   
ATOM     83  CA  GLU A  11       4.991 -12.999  10.542  1.00 10.00      A   
ATOM     84  CB  GLU A  11       4.579 -11.572  10.920  1.00 10.00      A   
ATOM     85  CG  GLU A  11       4.765 -11.237  12.389  1.00 10.00      A   
ATOM     86  CD  GLU A  11       4.303  -9.835  12.731  1.00 10.00      A   
ATOM     87  OE1 GLU A  11       5.164  -8.953  12.929  1.00 10.00      A   
ATOM     88  OE2 GLU A  11       3.076  -9.612  12.813  1.00 10.00      A   
ATOM     89  C   GLU A  11       4.534 -13.312   9.126  1.00 10.00      A   
ATOM     90  O   GLU A  11       3.703 -14.193   8.913  1.00 10.00      A   
ATOM     91  N   SER A  12       5.103 -12.602   8.158  1.00 10.00      A   
ATOM     92  HN  SER A  12       5.784 -11.932   8.389  1.00 10.00      A   
ATOM     93  CA  SER A  12       4.758 -12.801   6.763  1.00 10.00      A   
ATOM     94  CB  SER A  12       5.492 -11.776   5.902  1.00 10.00      A   
ATOM     95  OG  SER A  12       6.640 -11.286   6.576  1.00 10.00      A   
ATOM     96  HG  SER A  12       7.334 -11.110   5.930  1.00 10.00      A   
ATOM     97  C   SER A  12       5.106 -14.218   6.323  1.00 10.00      A   
ATOM     98  O   SER A  12       4.331 -14.872   5.624  1.00 10.00      A   
ATOM     99  N   LYS A  13       6.264 -14.693   6.770  1.00 10.00      A   
ATOM    100  HN  LYS A  13       6.825 -14.118   7.338  1.00 10.00      A   
ATOM    101  CA  LYS A  13       6.734 -16.032   6.440  1.00 10.00      A   
ATOM    102  CB  LYS A  13       8.119 -16.263   7.050  1.00 10.00      A   
ATOM    103  CG  LYS A  13       8.960 -17.304   6.328  1.00 10.00      A   
ATOM    104  CD  LYS A  13      10.429 -17.189   6.710  1.00 10.00      A   
ATOM    105  CE  LYS A  13      11.056 -15.925   6.143  1.00 10.00      A   
ATOM    106  NZ  LYS A  13      12.441 -15.713   6.644  1.00 10.00      A   
ATOM    107  HZ1 LYS A  13      12.929 -16.622   6.753  1.00 10.00      A   
ATOM    108  HZ2 LYS A  13      12.423 -15.235   7.567  1.00 10.00      A   
ATOM    109  HZ3 LYS A  13      12.980 -15.124   5.962  1.00 10.00      A   
ATOM    110  C   LYS A  13       5.747 -17.091   6.932  1.00 10.00      A   
ATOM    111  O   LYS A  13       5.481 -18.074   6.239  1.00 10.00      A   
ATOM    112  N   PHE A  14       5.193 -16.875   8.123  1.00 10.00      A   
ATOM    113  HN  PHE A  14       5.437 -16.066   8.625  1.00 10.00      A   
ATOM    114  CA  PHE A  14       4.233 -17.805   8.706  1.00 10.00      A   
ATOM    115  CB  PHE A  14       3.930 -17.418  10.157  1.00 10.00      A   
ATOM    116  CG  PHE A  14       3.456 -18.559  11.014  1.00 10.00      A   
ATOM    117  CD1 PHE A  14       4.365 -19.419  11.608  1.00 10.00      A   
ATOM    118  CD2 PHE A  14       2.103 -18.769  11.234  1.00 10.00      A   
ATOM    119  CE1 PHE A  14       3.936 -20.465  12.399  1.00 10.00      A   
ATOM    120  CE2 PHE A  14       1.667 -19.814  12.024  1.00 10.00      A   
ATOM    121  CZ  PHE A  14       2.585 -20.664  12.609  1.00 10.00      A   
ATOM    122  C   PHE A  14       2.943 -17.826   7.889  1.00 10.00      A   
ATOM    123  O   PHE A  14       2.390 -18.892   7.609  1.00 10.00      A   
ATOM    124  N   ILE A  15       2.480 -16.641   7.501  1.00 10.00      A   
ATOM    125  HN  ILE A  15       2.975 -15.827   7.751  1.00 10.00      A   
ATOM    126  CA  ILE A  15       1.256 -16.513   6.716  1.00 10.00      A   
ATOM    127  CB  ILE A  15       0.811 -15.041   6.578  1.00 10.00      A   
ATOM    128  CG1 ILE A  15       0.687 -14.390   7.957  1.00 10.00      A   
ATOM    129  CG2 ILE A  15      -0.515 -14.955   5.832  1.00 10.00      A   
ATOM    130  CD1 ILE A  15       0.444 -12.897   7.914  1.00 10.00      A   
ATOM    131  C   ILE A  15       1.435 -17.116   5.326  1.00 10.00      A   
ATOM    132  O   ILE A  15       0.608 -17.908   4.873  1.00 10.00      A   
ATOM    133  N   LEU A  16       2.527 -16.745   4.664  1.00 10.00      A   
ATOM    134  HN  LEU A  16       3.149 -16.110   5.086  1.00 10.00      A   
ATOM    135  CA  LEU A  16       2.824 -17.243   3.325  1.00 10.00      A   
ATOM    136  CB  LEU A  16       4.121 -16.628   2.794  1.00 10.00      A   
ATOM    137  CG  LEU A  16       4.097 -15.119   2.535  1.00 10.00      A   
ATOM    138  CD1 LEU A  16       5.491 -14.610   2.204  1.00 10.00      A   
ATOM    139  CD2 LEU A  16       3.115 -14.773   1.424  1.00 10.00      A   
ATOM    140  C   LEU A  16       2.909 -18.764   3.304  1.00 10.00      A   
ATOM    141  O   LEU A  16       2.365 -19.409   2.407  1.00 10.00      A   
ATOM    142  N   GLU A  17       3.590 -19.326   4.296  1.00 10.00      A   
ATOM    143  HN  GLU A  17       4.017 -18.748   4.969  1.00 10.00      A   
ATOM    144  CA  GLU A  17       3.738 -20.773   4.406  1.00 10.00      A   
ATOM    145  CB  GLU A  17       4.680 -21.114   5.568  1.00 10.00      A   
ATOM    146  CG  GLU A  17       4.877 -22.601   5.820  1.00 10.00      A   
ATOM    147  CD  GLU A  17       5.339 -23.359   4.592  1.00 10.00      A   
ATOM    148  OE1 GLU A  17       6.353 -22.956   3.980  1.00 10.00      A   
ATOM    149  OE2 GLU A  17       4.701 -24.374   4.241  1.00 10.00      A   
ATOM    150  C   GLU A  17       2.375 -21.439   4.603  1.00 10.00      A   
ATOM    151  O   GLU A  17       2.095 -22.494   4.030  1.00 10.00      A   
ATOM    152  N   ALA A  18       1.523 -20.796   5.394  1.00 10.00      A   
ATOM    153  HN  ALA A  18       1.801 -19.947   5.802  1.00 10.00      A   
ATOM    154  CA  ALA A  18       0.187 -21.310   5.671  1.00 10.00      A   
ATOM    155  CB  ALA A  18      -0.493 -20.472   6.745  1.00 10.00      A   
ATOM    156  C   ALA A  18      -0.659 -21.341   4.402  1.00 10.00      A   
ATOM    157  O   ALA A  18      -1.367 -22.314   4.137  1.00 10.00      A   
ATOM    158  N   LEU A  19      -0.564 -20.278   3.607  1.00 10.00      A   
ATOM    159  HN  LEU A  19       0.024 -19.534   3.871  1.00 10.00      A   
ATOM    160  CA  LEU A  19      -1.315 -20.183   2.360  1.00 10.00      A   
ATOM    161  CB  LEU A  19      -1.128 -18.807   1.713  1.00 10.00      A   
ATOM    162  CG  LEU A  19      -1.707 -17.616   2.483  1.00 10.00      A   
ATOM    163  CD1 LEU A  19      -1.406 -16.312   1.759  1.00 10.00      A   
ATOM    164  CD2 LEU A  19      -3.206 -17.782   2.688  1.00 10.00      A   
ATOM    165  C   LEU A  19      -0.904 -21.283   1.388  1.00 10.00      A   
ATOM    166  O   LEU A  19      -1.721 -21.758   0.596  1.00 10.00      A   
ATOM    167  N   ARG A  20       0.359 -21.696   1.468  1.00 10.00      A   
ATOM    168  HN  ARG A  20       0.953 -21.278   2.127  1.00 10.00      A   
ATOM    169  CA  ARG A  20       0.885 -22.751   0.602  1.00 10.00      A   
ATOM    170  CB  ARG A  20       2.406 -22.845   0.725  1.00 10.00      A   
ATOM    171  CG  ARG A  20       3.148 -21.618   0.238  1.00 10.00      A   
ATOM    172  CD  ARG A  20       4.581 -21.601   0.737  1.00 10.00      A   
ATOM    173  NE  ARG A  20       5.221 -20.311   0.487  1.00 10.00      A   
ATOM    174  HE  ARG A  20       4.746 -19.691  -0.113  1.00 10.00      A   
ATOM    175  CZ  ARG A  20       6.377 -19.924   1.027  1.00 10.00      A   
ATOM    176  NH1 ARG A  20       7.039 -20.728   1.853  1.00 10.00      A   
ATOM    177 HH11 ARG A  20       6.656 -21.670   2.088  1.00 10.00      A   
ATOM    178 HH12 ARG A  20       7.946 -20.419   2.272  1.00 10.00      A   
ATOM    179  NH2 ARG A  20       6.878 -18.731   0.736  1.00 10.00      A   
ATOM    180 HH21 ARG A  20       6.369 -18.092   0.087  1.00 10.00      A   
ATOM    181 HH22 ARG A  20       7.782 -18.421   1.156  1.00 10.00      A   
ATOM    182  C   ARG A  20       0.263 -24.092   0.965  1.00 10.00      A   
ATOM    183  O   ARG A  20       0.227 -25.020   0.158  1.00 10.00      A   
ATOM    184  N   GLN A  21      -0.227 -24.183   2.190  1.00 10.00      A   
ATOM    185  HN  GLN A  21      -0.166 -23.408   2.787  1.00 10.00      A   
ATOM    186  CA  GLN A  21      -0.859 -25.397   2.674  1.00 10.00      A   
ATOM    187  CB  GLN A  21      -0.430 -25.675   4.117  1.00 10.00      A   
ATOM    188  CG  GLN A  21       1.075 -25.742   4.313  1.00 10.00      A   
ATOM    189  CD  GLN A  21       1.474 -25.644   5.770  1.00 10.00      A   
ATOM    190  OE1 GLN A  21       0.724 -26.043   6.661  1.00 10.00      A   
ATOM    191  NE2 GLN A  21       2.658 -25.114   6.023  1.00 10.00      A   
ATOM    192 HE21 GLN A  21       3.209 -24.813   5.258  1.00 10.00      A   
ATOM    193 HE22 GLN A  21       2.946 -25.043   6.956  1.00 10.00      A   
ATOM    194  C   GLN A  21      -2.371 -25.253   2.609  1.00 10.00      A   
ATOM    195  O   GLN A  21      -3.106 -26.097   3.120  1.00 10.00      A   
ATOM    196  N   ASN A  22      -2.821 -24.173   1.969  1.00 10.00      A   
ATOM    197  HN  ASN A  22      -2.171 -23.550   1.579  1.00 10.00      A   
ATOM    198  CA  ASN A  22      -4.246 -23.877   1.831  1.00 10.00      A   
ATOM    199  CB  ASN A  22      -4.979 -24.961   1.028  1.00 10.00      A   
ATOM    200  CG  ASN A  22      -4.651 -24.912  -0.453  1.00 10.00      A   
ATOM    201  OD1 ASN A  22      -5.236 -24.132  -1.207  1.00 10.00      A   
ATOM    202  ND2 ASN A  22      -3.718 -25.745  -0.886  1.00 10.00      A   
ATOM    203 HD21 ASN A  22      -3.292 -26.344  -0.235  1.00 10.00      A   
ATOM    204 HD22 ASN A  22      -3.489 -25.731  -1.839  1.00 10.00      A   
ATOM    205  C   ASN A  22      -4.882 -23.677   3.200  1.00 10.00      A   
ATOM    206  O   ASN A  22      -6.051 -24.000   3.420  1.00 10.00      A   
ATOM    207  N   TYR A  23      -4.098 -23.128   4.117  1.00 10.00      A   
ATOM    208  HN  TYR A  23      -3.183 -22.865   3.870  1.00 10.00      A   
ATOM    209  CA  TYR A  23      -4.550 -22.883   5.474  1.00 10.00      A   
ATOM    210  CB  TYR A  23      -3.637 -23.620   6.464  1.00 10.00      A   
ATOM    211  CG  TYR A  23      -3.834 -23.248   7.917  1.00 10.00      A   
ATOM    212  CD1 TYR A  23      -4.950 -23.676   8.623  1.00 10.00      A   
ATOM    213  CD2 TYR A  23      -2.892 -22.478   8.586  1.00 10.00      A   
ATOM    214  CE1 TYR A  23      -5.122 -23.344   9.951  1.00 10.00      A   
ATOM    215  CE2 TYR A  23      -3.057 -22.141   9.914  1.00 10.00      A   
ATOM    216  CZ  TYR A  23      -4.173 -22.577  10.593  1.00 10.00      A   
ATOM    217  OH  TYR A  23      -4.341 -22.251  11.920  1.00 10.00      A   
ATOM    218  HH  TYR A  23      -4.337 -23.061  12.450  1.00 10.00      A   
ATOM    219  C   TYR A  23      -4.563 -21.387   5.767  1.00 10.00      A   
ATOM    220  O   TYR A  23      -3.567 -20.695   5.563  1.00 10.00      A   
ATOM    221  N   ARG A  24      -5.699 -20.890   6.232  1.00 10.00      A   
ATOM    222  HN  ARG A  24      -6.463 -21.488   6.367  1.00 10.00      A   
ATOM    223  CA  ARG A  24      -5.833 -19.478   6.557  1.00 10.00      A   
ATOM    224  CB  ARG A  24      -6.968 -18.837   5.755  1.00 10.00      A   
ATOM    225  CG  ARG A  24      -6.714 -18.809   4.258  1.00 10.00      A   
ATOM    226  CD  ARG A  24      -7.066 -17.461   3.657  1.00 10.00      A   
ATOM    227  NE  ARG A  24      -8.410 -17.446   3.080  1.00 10.00      A   
ATOM    228  HE  ARG A  24      -8.865 -18.309   2.968  1.00 10.00      A   
ATOM    229  CZ  ARG A  24      -9.042 -16.330   2.707  1.00 10.00      A   
ATOM    230  NH1 ARG A  24      -8.455 -15.150   2.854  1.00 10.00      A   
ATOM    231 HH11 ARG A  24      -8.954 -14.277   2.556  1.00 10.00      A   
ATOM    232 HH12 ARG A  24      -7.492 -15.081   3.270  1.00 10.00      A   
ATOM    233  NH2 ARG A  24     -10.251 -16.402   2.163  1.00 10.00      A   
ATOM    234 HH21 ARG A  24     -10.743 -15.527   1.864  1.00 10.00      A   
ATOM    235 HH22 ARG A  24     -10.718 -17.327   2.030  1.00 10.00      A   
ATOM    236  C   ARG A  24      -6.063 -19.302   8.049  1.00 10.00      A   
ATOM    237  O   ARG A  24      -6.768 -20.099   8.671  1.00 10.00      A   
ATOM    238  N   LEU A  25      -5.469 -18.259   8.621  1.00 10.00      A   
ATOM    239  HN  LEU A  25      -4.926 -17.655   8.068  1.00 10.00      A   
ATOM    240  CA  LEU A  25      -5.597 -17.992  10.050  1.00 10.00      A   
ATOM    241  CB  LEU A  25      -4.602 -16.918  10.503  1.00 10.00      A   
ATOM    242  CG  LEU A  25      -4.313 -16.870  12.007  1.00 10.00      A   
ATOM    243  CD1 LEU A  25      -3.535 -18.102  12.442  1.00 10.00      A   
ATOM    244  CD2 LEU A  25      -3.567 -15.599  12.382  1.00 10.00      A   
ATOM    245  C   LEU A  25      -7.019 -17.588  10.422  1.00 10.00      A   
ATOM    246  O   LEU A  25      -7.427 -17.714  11.576  1.00 10.00      A   
ATOM    247  N   ASP A  26      -7.775 -17.112   9.442  1.00 10.00      A   
ATOM    248  HN  ASP A  26      -7.395 -17.023   8.541  1.00 10.00      A   
ATOM    249  CA  ASP A  26      -9.153 -16.699   9.684  1.00 10.00      A   
ATOM    250  CB  ASP A  26      -9.626 -15.713   8.615  1.00 10.00      A   
ATOM    251  CG  ASP A  26     -10.648 -14.726   9.146  1.00 10.00      A   
ATOM    252  OD1 ASP A  26     -10.465 -14.224  10.275  1.00 10.00      A   
ATOM    253  OD2 ASP A  26     -11.629 -14.431   8.428  1.00 10.00      A   
ATOM    254  C   ASP A  26     -10.084 -17.906   9.747  1.00 10.00      A   
ATOM    255  O   ASP A  26     -11.269 -17.772  10.044  1.00 10.00      A   
ATOM    256  N   GLY A  27      -9.533 -19.084   9.468  1.00 10.00      A   
ATOM    257  HN  GLY A  27      -8.579 -19.125   9.245  1.00 10.00      A   
ATOM    258  CA  GLY A  27     -10.315 -20.304   9.505  1.00 10.00      A   
ATOM    259  C   GLY A  27     -11.315 -20.391   8.370  1.00 10.00      A   
ATOM    260  O   GLY A  27     -12.420 -20.902   8.548  1.00 10.00      A   
ATOM    261  N   ARG A  28     -10.926 -19.894   7.202  1.00 10.00      A   
ATOM    262  HN  ARG A  28     -10.024 -19.525   7.117  1.00 10.00      A   
ATOM    263  CA  ARG A  28     -11.802 -19.911   6.036  1.00 10.00      A   
ATOM    264  CB  ARG A  28     -12.436 -18.536   5.810  1.00 10.00      A   
ATOM    265  CG  ARG A  28     -13.472 -18.151   6.856  1.00 10.00      A   
ATOM    266  CD  ARG A  28     -14.147 -16.835   6.516  1.00 10.00      A   
ATOM    267  NE  ARG A  28     -13.224 -15.706   6.611  1.00 10.00      A   
ATOM    268  HE  ARG A  28     -12.724 -15.597   7.458  1.00 10.00      A   
ATOM    269  CZ  ARG A  28     -13.038 -14.815   5.644  1.00 10.00      A   
ATOM    270  NH1 ARG A  28     -13.699 -14.922   4.502  1.00 10.00      A   
ATOM    271 HH11 ARG A  28     -14.373 -15.699   4.360  1.00 10.00      A   
ATOM    272 HH12 ARG A  28     -13.557 -14.211   3.736  1.00 10.00      A   
ATOM    273  NH2 ARG A  28     -12.181 -13.823   5.824  1.00 10.00      A   
ATOM    274 HH21 ARG A  28     -12.018 -13.114   5.070  1.00 10.00      A   
ATOM    275 HH22 ARG A  28     -11.665 -13.744   6.731  1.00 10.00      A   
ATOM    276  C   ARG A  28     -11.051 -20.363   4.788  1.00 10.00      A   
ATOM    277  O   ARG A  28      -9.837 -20.176   4.682  1.00 10.00      A   
ATOM    278  N   SER A  29     -11.775 -20.958   3.854  1.00 10.00      A   
ATOM    279  HN  SER A  29     -12.733 -21.090   4.007  1.00 10.00      A   
ATOM    280  CA  SER A  29     -11.189 -21.443   2.612  1.00 10.00      A   
ATOM    281  CB  SER A  29     -12.185 -22.354   1.901  1.00 10.00      A   
ATOM    282  OG  SER A  29     -12.778 -23.247   2.826  1.00 10.00      A   
ATOM    283  HG  SER A  29     -12.086 -23.786   3.233  1.00 10.00      A   
ATOM    284  C   SER A  29     -10.763 -20.291   1.699  1.00 10.00      A   
ATOM    285  O   SER A  29     -11.090 -19.128   1.954  1.00 10.00      A   
ATOM    286  N   PHE A  30     -10.029 -20.621   0.640  1.00 10.00      A   
ATOM    287  HN  PHE A  30      -9.795 -21.564   0.500  1.00 10.00      A   
ATOM    288  CA  PHE A  30      -9.548 -19.624  -0.311  1.00 10.00      A   
ATOM    289  CB  PHE A  30      -8.459 -20.217  -1.221  1.00 10.00      A   
ATOM    290  CG  PHE A  30      -8.973 -21.100  -2.328  1.00 10.00      A   
ATOM    291  CD1 PHE A  30      -9.056 -20.624  -3.626  1.00 10.00      A   
ATOM    292  CD2 PHE A  30      -9.378 -22.400  -2.071  1.00 10.00      A   
ATOM    293  CE1 PHE A  30      -9.534 -21.425  -4.646  1.00 10.00      A   
ATOM    294  CE2 PHE A  30      -9.856 -23.208  -3.086  1.00 10.00      A   
ATOM    295  CZ  PHE A  30      -9.935 -22.719  -4.376  1.00 10.00      A   
ATOM    296  C   PHE A  30     -10.686 -19.048  -1.145  1.00 10.00      A   
ATOM    297  O   PHE A  30     -10.572 -17.958  -1.695  1.00 10.00      A   
ATOM    298  N   ASP A  31     -11.780 -19.788  -1.232  1.00 10.00      A   
ATOM    299  HN  ASP A  31     -11.810 -20.655  -0.776  1.00 10.00      A   
ATOM    300  CA  ASP A  31     -12.939 -19.359  -2.000  1.00 10.00      A   
ATOM    301  CB  ASP A  31     -13.384 -20.473  -2.960  1.00 10.00      A   
ATOM    302  CG  ASP A  31     -13.941 -21.702  -2.260  1.00 10.00      A   
ATOM    303  OD1 ASP A  31     -13.510 -22.006  -1.124  1.00 10.00      A   
ATOM    304  OD2 ASP A  31     -14.806 -22.387  -2.852  1.00 10.00      A   
ATOM    305  C   ASP A  31     -14.086 -18.957  -1.080  1.00 10.00      A   
ATOM    306  O   ASP A  31     -15.220 -18.773  -1.525  1.00 10.00      A   
ATOM    307  N   GLN A  32     -13.783 -18.803   0.202  1.00 10.00      A   
ATOM    308  HN  GLN A  32     -12.857 -18.928   0.494  1.00 10.00      A   
ATOM    309  CA  GLN A  32     -14.793 -18.428   1.181  1.00 10.00      A   
ATOM    310  CB  GLN A  32     -14.600 -19.206   2.483  1.00 10.00      A   
ATOM    311  CG  GLN A  32     -15.613 -18.862   3.568  1.00 10.00      A   
ATOM    312  CD  GLN A  32     -17.036 -19.214   3.179  1.00 10.00      A   
ATOM    313  OE1 GLN A  32     -17.275 -20.189   2.468  1.00 10.00      A   
ATOM    314  NE2 GLN A  32     -17.992 -18.415   3.623  1.00 10.00      A   
ATOM    315 HE21 GLN A  32     -17.737 -17.640   4.170  1.00 10.00      A   
ATOM    316 HE22 GLN A  32     -18.922 -18.638   3.398  1.00 10.00      A   
ATOM    317  C   GLN A  32     -14.763 -16.929   1.453  1.00 10.00      A   
ATOM    318  O   GLN A  32     -13.711 -16.365   1.752  1.00 10.00      A   
ATOM    319  N   PHE A  33     -15.927 -16.302   1.362  1.00 10.00      A   
ATOM    320  HN  PHE A  33     -16.727 -16.819   1.132  1.00 10.00      A   
ATOM    321  CA  PHE A  33     -16.059 -14.871   1.593  1.00 10.00      A   
ATOM    322  CB  PHE A  33     -16.945 -14.266   0.503  1.00 10.00      A   
ATOM    323  CG  PHE A  33     -16.446 -12.969  -0.062  1.00 10.00      A   
ATOM    324  CD1 PHE A  33     -15.774 -12.942  -1.272  1.00 10.00      A   
ATOM    325  CD2 PHE A  33     -16.657 -11.775   0.608  1.00 10.00      A   
ATOM    326  CE1 PHE A  33     -15.321 -11.752  -1.804  1.00 10.00      A   
ATOM    327  CE2 PHE A  33     -16.204 -10.581   0.083  1.00 10.00      A   
ATOM    328  CZ  PHE A  33     -15.536 -10.569  -1.126  1.00 10.00      A   
ATOM    329  C   PHE A  33     -16.698 -14.619   2.954  1.00 10.00      A   
ATOM    330  O   PHE A  33     -17.380 -15.495   3.496  1.00 10.00      A   
ATOM    331  N   ARG A  34     -16.454 -13.437   3.512  1.00 10.00      A   
ATOM    332  HN  ARG A  34     -15.849 -12.809   3.055  1.00 10.00      A   
ATOM    333  CA  ARG A  34     -17.028 -13.056   4.798  1.00 10.00      A   
ATOM    334  CB  ARG A  34     -16.467 -11.701   5.258  1.00 10.00      A   
ATOM    335  CG  ARG A  34     -15.149 -11.781   6.013  1.00 10.00      A   
ATOM    336  CD  ARG A  34     -14.089 -10.900   5.368  1.00 10.00      A   
ATOM    337  NE  ARG A  34     -14.300  -9.473   5.626  1.00 10.00      A   
ATOM    338  HE  ARG A  34     -14.535  -9.214   6.545  1.00 10.00      A   
ATOM    339  CZ  ARG A  34     -14.191  -8.521   4.697  1.00 10.00      A   
ATOM    340  NH1 ARG A  34     -13.876  -8.825   3.444  1.00 10.00      A   
ATOM    341 HH11 ARG A  34     -13.794  -8.075   2.727  1.00 10.00      A   
ATOM    342 HH12 ARG A  34     -13.695  -9.827   3.168  1.00 10.00      A   
ATOM    343  NH2 ARG A  34     -14.350  -7.248   5.032  1.00 10.00      A   
ATOM    344 HH21 ARG A  34     -14.267  -6.499   4.308  1.00 10.00      A   
ATOM    345 HH22 ARG A  34     -14.546  -6.984   6.029  1.00 10.00      A   
ATOM    346  C   ARG A  34     -18.549 -12.966   4.700  1.00 10.00      A   
ATOM    347  O   ARG A  34     -19.094 -12.638   3.642  1.00 10.00      A   
ATOM    348  N   ASP A  35     -19.229 -13.269   5.797  1.00 10.00      A   
ATOM    349  HN  ASP A  35     -18.739 -13.550   6.601  1.00 10.00      A   
ATOM    350  CA  ASP A  35     -20.686 -13.204   5.837  1.00 10.00      A   
ATOM    351  CB  ASP A  35     -21.234 -13.958   7.049  1.00 10.00      A   
ATOM    352  CG  ASP A  35     -22.747 -13.914   7.123  1.00 10.00      A   
ATOM    353  OD1 ASP A  35     -23.406 -14.209   6.104  1.00 10.00      A   
ATOM    354  OD2 ASP A  35     -23.288 -13.602   8.206  1.00 10.00      A   
ATOM    355  C   ASP A  35     -21.140 -11.752   5.876  1.00 10.00      A   
ATOM    356  O   ASP A  35     -20.606 -10.952   6.645  1.00 10.00      A   
ATOM    357  N   VAL A  36     -22.118 -11.417   5.049  1.00 10.00      A   
ATOM    358  HN  VAL A  36     -22.516 -12.103   4.475  1.00 10.00      A   
ATOM    359  CA  VAL A  36     -22.622 -10.057   4.979  1.00 10.00      A   
ATOM    360  CB  VAL A  36     -23.106  -9.705   3.555  1.00 10.00      A   
ATOM    361  CG1 VAL A  36     -23.358  -8.209   3.425  1.00 10.00      A   
ATOM    362  CG2 VAL A  36     -22.102 -10.173   2.511  1.00 10.00      A   
ATOM    363  C   VAL A  36     -23.760  -9.829   5.969  1.00 10.00      A   
ATOM    364  O   VAL A  36     -24.877 -10.303   5.772  1.00 10.00      A   
ATOM    365  N   GLU A  37     -23.462  -9.119   7.045  1.00 10.00      A   
ATOM    366  HN  GLU A  37     -22.542  -8.799   7.167  1.00 10.00      A   
ATOM    367  CA  GLU A  37     -24.464  -8.808   8.050  1.00 10.00      A   
ATOM    368  CB  GLU A  37     -23.914  -9.018   9.462  1.00 10.00      A   
ATOM    369  CG  GLU A  37     -24.973  -8.940  10.549  1.00 10.00      A   
ATOM    370  CD  GLU A  37     -24.394  -9.081  11.939  1.00 10.00      A   
ATOM    371  OE1 GLU A  37     -24.402  -8.090  12.695  1.00 10.00      A   
ATOM    372  OE2 GLU A  37     -23.933 -10.190  12.284  1.00 10.00      A   
ATOM    373  C   GLU A  37     -24.938  -7.371   7.868  1.00 10.00      A   
ATOM    374  O   GLU A  37     -24.243  -6.424   8.244  1.00 10.00      A   
ATOM    375  N   ILE A  38     -26.108  -7.217   7.268  1.00 10.00      A   
ATOM    376  HN  ILE A  38     -26.608  -8.011   6.988  1.00 10.00      A   
ATOM    377  CA  ILE A  38     -26.671  -5.900   7.021  1.00 10.00      A   
ATOM    378  CB  ILE A  38     -27.373  -5.831   5.646  1.00 10.00      A   
ATOM    379  CG1 ILE A  38     -26.388  -6.186   4.527  1.00 10.00      A   
ATOM    380  CG2 ILE A  38     -27.962  -4.448   5.411  1.00 10.00      A   
ATOM    381  CD1 ILE A  38     -27.028  -6.306   3.161  1.00 10.00      A   
ATOM    382  C   ILE A  38     -27.656  -5.506   8.120  1.00 10.00      A   
ATOM    383  O   ILE A  38     -28.615  -6.224   8.400  1.00 10.00      A   
ATOM    384  N   THR A  39     -27.392  -4.378   8.753  1.00 10.00      A   
ATOM    385  HN  THR A  39     -26.581  -3.872   8.512  1.00 10.00      A   
ATOM    386  CA  THR A  39     -28.250  -3.869   9.810  1.00 10.00      A   
ATOM    387  CB  THR A  39     -27.442  -3.661  11.106  1.00 10.00      A   
ATOM    388  OG1 THR A  39     -26.714  -4.860  11.406  1.00 10.00      A   
ATOM    389  HG1 THR A  39     -27.295  -5.626  11.286  1.00 10.00      A   
ATOM    390  CG2 THR A  39     -28.360  -3.332  12.271  1.00 10.00      A   
ATOM    391  C   THR A  39     -28.882  -2.544   9.382  1.00 10.00      A   
ATOM    392  O   THR A  39     -28.179  -1.574   9.091  1.00 10.00      A   
ATOM    393  N   PHE A  40     -30.204  -2.515   9.317  1.00 10.00      A   
ATOM    394  HN  PHE A  40     -30.715  -3.326   9.538  1.00 10.00      A   
ATOM    395  CA  PHE A  40     -30.922  -1.311   8.928  1.00 10.00      A   
ATOM    396  CB  PHE A  40     -32.145  -1.661   8.078  1.00 10.00      A   
ATOM    397  CG  PHE A  40     -31.807  -2.212   6.721  1.00 10.00      A   
ATOM    398  CD1 PHE A  40     -31.997  -3.554   6.434  1.00 10.00      A   
ATOM    399  CD2 PHE A  40     -31.302  -1.386   5.731  1.00 10.00      A   
ATOM    400  CE1 PHE A  40     -31.688  -4.060   5.186  1.00 10.00      A   
ATOM    401  CE2 PHE A  40     -30.989  -1.886   4.483  1.00 10.00      A   
ATOM    402  CZ  PHE A  40     -31.185  -3.224   4.209  1.00 10.00      A   
ATOM    403  C   PHE A  40     -31.343  -0.516  10.155  1.00 10.00      A   
ATOM    404  O   PHE A  40     -31.785  -1.089  11.157  1.00 10.00      A   
ATOM    405  N   GLY A  41     -31.204   0.799  10.073  1.00 10.00      A   
ATOM    406  HN  GLY A  41     -30.854   1.197   9.245  1.00 10.00      A   
ATOM    407  CA  GLY A  41     -31.569   1.653  11.182  1.00 10.00      A   
ATOM    408  C   GLY A  41     -32.987   2.165  11.071  1.00 10.00      A   
ATOM    409  O   GLY A  41     -33.677   1.878  10.092  1.00 10.00      A   
ATOM    410  N   LYS A  42     -33.418   2.921  12.073  1.00 10.00      A   
ATOM    411  HN  LYS A  42     -32.811   3.109  12.822  1.00 10.00      A   
ATOM    412  CA  LYS A  42     -34.765   3.481  12.098  1.00 10.00      A   
ATOM    413  CB  LYS A  42     -35.009   4.252  13.399  1.00 10.00      A   
ATOM    414  CG  LYS A  42     -35.276   3.375  14.613  1.00 10.00      A   
ATOM    415  CD  LYS A  42     -35.581   4.223  15.837  1.00 10.00      A   
ATOM    416  CE  LYS A  42     -36.183   3.388  16.956  1.00 10.00      A   
ATOM    417  NZ  LYS A  42     -36.625   4.227  18.097  1.00 10.00      A   
ATOM    418  HZ1 LYS A  42     -37.224   3.671  18.741  1.00 10.00      A   
ATOM    419  HZ2 LYS A  42     -37.170   5.041  17.749  1.00 10.00      A   
ATOM    420  HZ3 LYS A  42     -35.801   4.579  18.624  1.00 10.00      A   
ATOM    421  C   LYS A  42     -35.000   4.393  10.905  1.00 10.00      A   
ATOM    422  O   LYS A  42     -35.995   4.249  10.196  1.00 10.00      A   
ATOM    423  N   GLU A  43     -34.073   5.317  10.682  1.00 10.00      A   
ATOM    424  HN  GLU A  43     -33.291   5.360  11.275  1.00 10.00      A   
ATOM    425  CA  GLU A  43     -34.175   6.255   9.571  1.00 10.00      A   
ATOM    426  CB  GLU A  43     -33.218   7.436   9.763  1.00 10.00      A   
ATOM    427  CG  GLU A  43     -33.573   8.340  10.929  1.00 10.00      A   
ATOM    428  CD  GLU A  43     -32.607   9.495  11.082  1.00 10.00      A   
ATOM    429  OE1 GLU A  43     -31.646   9.371  11.870  1.00 10.00      A   
ATOM    430  OE2 GLU A  43     -32.803  10.536  10.416  1.00 10.00      A   
ATOM    431  C   GLU A  43     -33.871   5.563   8.254  1.00 10.00      A   
ATOM    432  O   GLU A  43     -32.944   4.753   8.166  1.00 10.00      A   
ATOM    433  N   PHE A  44     -34.656   5.876   7.237  1.00 10.00      A   
ATOM    434  HN  PHE A  44     -35.382   6.524   7.373  1.00 10.00      A   
ATOM    435  CA  PHE A  44     -34.456   5.293   5.919  1.00 10.00      A   
ATOM    436  CB  PHE A  44     -35.691   5.484   5.039  1.00 10.00      A   
ATOM    437  CG  PHE A  44     -36.819   4.552   5.368  1.00 10.00      A   
ATOM    438  CD1 PHE A  44     -38.053   5.050   5.752  1.00 10.00      A   
ATOM    439  CD2 PHE A  44     -36.649   3.179   5.290  1.00 10.00      A   
ATOM    440  CE1 PHE A  44     -39.096   4.195   6.051  1.00 10.00      A   
ATOM    441  CE2 PHE A  44     -37.687   2.318   5.588  1.00 10.00      A   
ATOM    442  CZ  PHE A  44     -38.914   2.828   5.969  1.00 10.00      A   
ATOM    443  C   PHE A  44     -33.233   5.912   5.261  1.00 10.00      A   
ATOM    444  O   PHE A  44     -33.208   7.114   4.983  1.00 10.00      A   
ATOM    445  N   GLY A  45     -32.224   5.090   5.027  1.00 10.00      A   
ATOM    446  HN  GLY A  45     -32.314   4.140   5.263  1.00 10.00      A   
ATOM    447  CA  GLY A  45     -31.002   5.569   4.425  1.00 10.00      A   
ATOM    448  C   GLY A  45     -29.808   5.256   5.297  1.00 10.00      A   
ATOM    449  O   GLY A  45     -28.663   5.412   4.875  1.00 10.00      A   
ATOM    450  N   ASP A  46     -30.084   4.822   6.522  1.00 10.00      A   
ATOM    451  HN  ASP A  46     -31.023   4.737   6.795  1.00 10.00      A   
ATOM    452  CA  ASP A  46     -29.035   4.465   7.472  1.00 10.00      A   
ATOM    453  CB  ASP A  46     -29.402   4.935   8.882  1.00 10.00      A   
ATOM    454  CG  ASP A  46     -28.316   4.641   9.900  1.00 10.00      A   
ATOM    455  OD1 ASP A  46     -27.419   5.492  10.088  1.00 10.00      A   
ATOM    456  OD2 ASP A  46     -28.358   3.565  10.535  1.00 10.00      A   
ATOM    457  C   ASP A  46     -28.836   2.957   7.470  1.00 10.00      A   
ATOM    458  O   ASP A  46     -29.730   2.202   7.868  1.00 10.00      A   
ATOM    459  N   VAL A  47     -27.678   2.521   7.014  1.00 10.00      A   
ATOM    460  HN  VAL A  47     -27.003   3.170   6.712  1.00 10.00      A   
ATOM    461  CA  VAL A  47     -27.378   1.101   6.946  1.00 10.00      A   
ATOM    462  CB  VAL A  47     -27.576   0.550   5.511  1.00 10.00      A   
ATOM    463  CG1 VAL A  47     -26.717   1.303   4.508  1.00 10.00      A   
ATOM    464  CG2 VAL A  47     -27.311  -0.946   5.445  1.00 10.00      A   
ATOM    465  C   VAL A  47     -25.964   0.796   7.444  1.00 10.00      A   
ATOM    466  O   VAL A  47     -25.015   1.528   7.160  1.00 10.00      A   
ATOM    467  N   SER A  48     -25.845  -0.272   8.216  1.00 10.00      A   
ATOM    468  HN  SER A  48     -26.648  -0.796   8.433  1.00 10.00      A   
ATOM    469  CA  SER A  48     -24.565  -0.704   8.749  1.00 10.00      A   
ATOM    470  CB  SER A  48     -24.615  -0.720  10.277  1.00 10.00      A   
ATOM    471  OG  SER A  48     -25.203   0.469  10.777  1.00 10.00      A   
ATOM    472  HG  SER A  48     -25.997   0.674  10.270  1.00 10.00      A   
ATOM    473  C   SER A  48     -24.257  -2.102   8.232  1.00 10.00      A   
ATOM    474  O   SER A  48     -25.130  -2.971   8.223  1.00 10.00      A   
ATOM    475  N   VAL A  49     -23.030  -2.318   7.782  1.00 10.00      A   
ATOM    476  HN  VAL A  49     -22.369  -1.588   7.803  1.00 10.00      A   
ATOM    477  CA  VAL A  49     -22.637  -3.621   7.260  1.00 10.00      A   
ATOM    478  CB  VAL A  49     -22.304  -3.561   5.751  1.00 10.00      A   
ATOM    479  CG1 VAL A  49     -21.909  -4.933   5.225  1.00 10.00      A   
ATOM    480  CG2 VAL A  49     -23.484  -3.010   4.964  1.00 10.00      A   
ATOM    481  C   VAL A  49     -21.446  -4.187   8.021  1.00 10.00      A   
ATOM    482  O   VAL A  49     -20.382  -3.562   8.091  1.00 10.00      A   
ATOM    483  N   LYS A  50     -21.638  -5.357   8.609  1.00 10.00      A   
ATOM    484  HN  LYS A  50     -22.519  -5.789   8.538  1.00 10.00      A   
ATOM    485  CA  LYS A  50     -20.583  -6.024   9.352  1.00 10.00      A   
ATOM    486  CB  LYS A  50     -21.095  -6.526  10.705  1.00 10.00      A   
ATOM    487  CG  LYS A  50     -20.006  -7.113  11.591  1.00 10.00      A   
ATOM    488  CD  LYS A  50     -20.589  -7.966  12.705  1.00 10.00      A   
ATOM    489  CE  LYS A  50     -19.504  -8.771  13.405  1.00 10.00      A   
ATOM    490  NZ  LYS A  50     -20.070  -9.811  14.302  1.00 10.00      A   
ATOM    491  HZ1 LYS A  50     -20.612  -9.366  15.072  1.00 10.00      A   
ATOM    492  HZ2 LYS A  50     -19.306 -10.383  14.714  1.00 10.00      A   
ATOM    493  HZ3 LYS A  50     -20.705 -10.436  13.767  1.00 10.00      A   
ATOM    494  C   LYS A  50     -20.037  -7.187   8.531  1.00 10.00      A   
ATOM    495  O   LYS A  50     -20.767  -8.124   8.198  1.00 10.00      A   
ATOM    496  N   MET A  51     -18.757  -7.118   8.201  1.00 10.00      A   
ATOM    497  HN  MET A  51     -18.228  -6.342   8.501  1.00 10.00      A   
ATOM    498  CA  MET A  51     -18.108  -8.158   7.419  1.00 10.00      A   
ATOM    499  CB  MET A  51     -17.537  -7.578   6.123  1.00 10.00      A   
ATOM    500  CG  MET A  51     -18.586  -7.197   5.095  1.00 10.00      A   
ATOM    501  SD  MET A  51     -19.209  -8.614   4.173  1.00 10.00      A   
ATOM    502  CE  MET A  51     -17.805  -8.987   3.125  1.00 10.00      A   
ATOM    503  C   MET A  51     -17.005  -8.817   8.228  1.00 10.00      A   
ATOM    504  O   MET A  51     -15.823  -8.526   8.042  1.00 10.00      A   
ATOM    505  N   GLY A  52     -17.395  -9.694   9.138  1.00 10.00      A   
ATOM    506  HN  GLY A  52     -18.353  -9.879   9.248  1.00 10.00      A   
ATOM    507  CA  GLY A  52     -16.425 -10.372   9.972  1.00 10.00      A   
ATOM    508  C   GLY A  52     -15.902  -9.456  11.057  1.00 10.00      A   
ATOM    509  O   GLY A  52     -16.523  -9.316  12.109  1.00 10.00      A   
ATOM    510  N   ASN A  53     -14.765  -8.826  10.799  1.00 10.00      A   
ATOM    511  HN  ASN A  53     -14.313  -8.985   9.940  1.00 10.00      A   
ATOM    512  CA  ASN A  53     -14.164  -7.909  11.762  1.00 10.00      A   
ATOM    513  CB  ASN A  53     -12.688  -8.252  11.999  1.00 10.00      A   
ATOM    514  CG  ASN A  53     -12.450  -9.708  12.358  1.00 10.00      A   
ATOM    515  OD1 ASN A  53     -13.289 -10.360  12.983  1.00 10.00      A   
ATOM    516  ND2 ASN A  53     -11.302 -10.234  11.956  1.00 10.00      A   
ATOM    517 HD21 ASN A  53     -10.678  -9.658  11.449  1.00 10.00      A   
ATOM    518 HD22 ASN A  53     -11.116 -11.170  12.178  1.00 10.00      A   
ATOM    519  C   ASN A  53     -14.284  -6.474  11.262  1.00 10.00      A   
ATOM    520  O   ASN A  53     -14.054  -5.522  12.006  1.00 10.00      A   
ATOM    521  N   THR A  54     -14.649  -6.329   9.994  1.00 10.00      A   
ATOM    522  HN  THR A  54     -14.837  -7.128   9.456  1.00 10.00      A   
ATOM    523  CA  THR A  54     -14.796  -5.018   9.381  1.00 10.00      A   
ATOM    524  CB  THR A  54     -14.567  -5.111   7.863  1.00 10.00      A   
ATOM    525  OG1 THR A  54     -13.948  -6.368   7.553  1.00 10.00      A   
ATOM    526  HG1 THR A  54     -13.197  -6.514   8.140  1.00 10.00      A   
ATOM    527  CG2 THR A  54     -13.675  -3.978   7.379  1.00 10.00      A   
ATOM    528  C   THR A  54     -16.195  -4.460   9.633  1.00 10.00      A   
ATOM    529  O   THR A  54     -17.184  -5.193   9.562  1.00 10.00      A   
ATOM    530  N   LYS A  55     -16.275  -3.168   9.928  1.00 10.00      A   
ATOM    531  HN  LYS A  55     -15.451  -2.632   9.964  1.00 10.00      A   
ATOM    532  CA  LYS A  55     -17.557  -2.521  10.190  1.00 10.00      A   
ATOM    533  CB  LYS A  55     -17.735  -2.247  11.690  1.00 10.00      A   
ATOM    534  CG  LYS A  55     -17.445  -3.433  12.599  1.00 10.00      A   
ATOM    535  CD  LYS A  55     -16.350  -3.095  13.598  1.00 10.00      A   
ATOM    536  CE  LYS A  55     -15.851  -4.328  14.329  1.00 10.00      A   
ATOM    537  NZ  LYS A  55     -14.610  -4.045  15.095  1.00 10.00      A   
ATOM    538  HZ1 LYS A  55     -13.839  -3.760  14.443  1.00 10.00      A   
ATOM    539  HZ2 LYS A  55     -14.310  -4.894  15.613  1.00 10.00      A   
ATOM    540  HZ3 LYS A  55     -14.775  -3.276  15.773  1.00 10.00      A   
ATOM    541  C   LYS A  55     -17.656  -1.208   9.423  1.00 10.00      A   
ATOM    542  O   LYS A  55     -16.843  -0.304   9.626  1.00 10.00      A   
ATOM    543  N   VAL A  56     -18.641  -1.105   8.541  1.00 10.00      A   
ATOM    544  HN  VAL A  56     -19.256  -1.864   8.411  1.00 10.00      A   
ATOM    545  CA  VAL A  56     -18.834   0.108   7.755  1.00 10.00      A   
ATOM    546  CB  VAL A  56     -18.518  -0.109   6.256  1.00 10.00      A   
ATOM    547  CG1 VAL A  56     -17.025  -0.313   6.041  1.00 10.00      A   
ATOM    548  CG2 VAL A  56     -19.305  -1.284   5.695  1.00 10.00      A   
ATOM    549  C   VAL A  56     -20.258   0.640   7.901  1.00 10.00      A   
ATOM    550  O   VAL A  56     -21.197  -0.123   8.131  1.00 10.00      A   
ATOM    551  N   HIS A  57     -20.405   1.955   7.795  1.00 10.00      A   
ATOM    552  HN  HIS A  57     -19.608   2.514   7.637  1.00 10.00      A   
ATOM    553  CA  HIS A  57     -21.709   2.604   7.902  1.00 10.00      A   
ATOM    554  CB  HIS A  57     -21.773   3.493   9.149  1.00 10.00      A   
ATOM    555  CG  HIS A  57     -22.029   2.760  10.431  1.00 10.00      A   
ATOM    556  ND1 HIS A  57     -23.150   2.966  11.205  1.00 10.00      A   
ATOM    557  HD1 HIS A  57     -23.892   3.580  10.994  1.00 10.00      A   
ATOM    558  CD2 HIS A  57     -21.291   1.831  11.084  1.00 10.00      A   
ATOM    559  CE1 HIS A  57     -23.090   2.201  12.278  1.00 10.00      A   
ATOM    560  NE2 HIS A  57     -21.974   1.501  12.228  1.00 10.00      A   
ATOM    561  HE2 HIS A  57     -21.686   0.842  12.901  1.00 10.00      A   
ATOM    562  C   HIS A  57     -21.957   3.462   6.668  1.00 10.00      A   
ATOM    563  O   HIS A  57     -21.019   4.024   6.102  1.00 10.00      A   
ATOM    564  N   CYS A  58     -23.205   3.555   6.247  1.00 10.00      A   
ATOM    565  HN  CYS A  58     -23.915   3.068   6.722  1.00 10.00      A   
ATOM    566  CA  CYS A  58     -23.552   4.360   5.091  1.00 10.00      A   
ATOM    567  CB  CYS A  58     -23.762   3.477   3.857  1.00 10.00      A   
ATOM    568  SG  CYS A  58     -23.683   4.361   2.281  1.00 10.00      A   
ATOM    569  HG  CYS A  58     -22.454   4.838   2.143  1.00 10.00      A   
ATOM    570  C   CYS A  58     -24.801   5.181   5.381  1.00 10.00      A   
ATOM    571  O   CYS A  58     -25.802   4.654   5.872  1.00 10.00      A   
ATOM    572  N   ARG A  59     -24.728   6.470   5.098  1.00 10.00      A   
ATOM    573  HN  ARG A  59     -23.891   6.828   4.723  1.00 10.00      A   
ATOM    574  CA  ARG A  59     -25.852   7.369   5.323  1.00 10.00      A   
ATOM    575  CB  ARG A  59     -25.497   8.443   6.356  1.00 10.00      A   
ATOM    576  CG  ARG A  59     -25.993   8.144   7.761  1.00 10.00      A   
ATOM    577  CD  ARG A  59     -27.491   8.376   7.881  1.00 10.00      A   
ATOM    578  NE  ARG A  59     -28.012   7.964   9.186  1.00 10.00      A   
ATOM    579  HE  ARG A  59     -27.577   7.187   9.619  1.00 10.00      A   
ATOM    580  CZ  ARG A  59     -29.037   8.551   9.800  1.00 10.00      A   
ATOM    581  NH1 ARG A  59     -29.664   9.578   9.238  1.00 10.00      A   
ATOM    582 HH11 ARG A  59     -29.360   9.937   8.306  1.00 10.00      A   
ATOM    583 HH12 ARG A  59     -30.465  10.032   9.729  1.00 10.00      A   
ATOM    584  NH2 ARG A  59     -29.440   8.112  10.988  1.00 10.00      A   
ATOM    585 HH21 ARG A  59     -28.955   7.308  11.442  1.00 10.00      A   
ATOM    586 HH22 ARG A  59     -30.251   8.571  11.472  1.00 10.00      A   
ATOM    587  C   ARG A  59     -26.291   8.018   4.019  1.00 10.00      A   
ATOM    588  O   ARG A  59     -25.632   8.925   3.513  1.00 10.00      A   
ATOM    589  N   ILE A  60     -27.395   7.535   3.469  1.00 10.00      A   
ATOM    590  HN  ILE A  60     -27.868   6.795   3.914  1.00 10.00      A   
ATOM    591  CA  ILE A  60     -27.926   8.072   2.225  1.00 10.00      A   
ATOM    592  CB  ILE A  60     -28.822   7.047   1.495  1.00 10.00      A   
ATOM    593  CG1 ILE A  60     -28.119   5.688   1.378  1.00 10.00      A   
ATOM    594  CG2 ILE A  60     -29.229   7.563   0.120  1.00 10.00      A   
ATOM    595  CD1 ILE A  60     -26.828   5.716   0.586  1.00 10.00      A   
ATOM    596  C   ILE A  60     -28.734   9.333   2.513  1.00 10.00      A   
ATOM    597  O   ILE A  60     -29.697   9.305   3.282  1.00 10.00      A   
ATOM    598  N   SER A  61     -28.329  10.435   1.905  1.00 10.00      A   
ATOM    599  HN  SER A  61     -27.558  10.390   1.292  1.00 10.00      A   
ATOM    600  CA  SER A  61     -29.003  11.711   2.101  1.00 10.00      A   
ATOM    601  CB  SER A  61     -28.073  12.662   2.851  1.00 10.00      A   
ATOM    602  OG  SER A  61     -27.197  11.931   3.695  1.00 10.00      A   
ATOM    603  HG  SER A  61     -27.098  11.034   3.350  1.00 10.00      A   
ATOM    604  C   SER A  61     -29.396  12.317   0.761  1.00 10.00      A   
ATOM    605  O   SER A  61     -28.855  11.937  -0.276  1.00 10.00      A   
ATOM    606  N   CYS A  62     -30.338  13.253   0.782  1.00 10.00      A   
ATOM    607  HN  CYS A  62     -30.750  13.505   1.639  1.00 10.00      A   
ATOM    608  CA  CYS A  62     -30.784  13.906  -0.435  1.00 10.00      A   
ATOM    609  CB  CYS A  62     -31.866  13.071  -1.123  1.00 10.00      A   
ATOM    610  SG  CYS A  62     -33.359  12.811  -0.133  1.00 10.00      A   
ATOM    611  HG  CYS A  62     -33.048  13.025   1.139  1.00 10.00      A   
ATOM    612  C   CYS A  62     -31.311  15.300  -0.133  1.00 10.00      A   
ATOM    613  O   CYS A  62     -31.936  15.524   0.903  1.00 10.00      A   
ATOM    614  N   GLN A  63     -31.039  16.233  -1.032  1.00 10.00      A   
ATOM    615  HN  GLN A  63     -30.517  15.990  -1.827  1.00 10.00      A   
ATOM    616  CA  GLN A  63     -31.490  17.610  -0.881  1.00 10.00      A   
ATOM    617  CB  GLN A  63     -30.392  18.481  -0.260  1.00 10.00      A   
ATOM    618  CG  GLN A  63     -29.030  18.337  -0.925  1.00 10.00      A   
ATOM    619  CD  GLN A  63     -28.012  17.665  -0.026  1.00 10.00      A   
ATOM    620  OE1 GLN A  63     -28.365  16.871   0.849  1.00 10.00      A   
ATOM    621  NE2 GLN A  63     -26.742  17.967  -0.244  1.00 10.00      A   
ATOM    622 HE21 GLN A  63     -26.534  18.599  -0.966  1.00 10.00      A   
ATOM    623 HE22 GLN A  63     -26.061  17.555   0.331  1.00 10.00      A   
ATOM    624  C   GLN A  63     -31.903  18.169  -2.234  1.00 10.00      A   
ATOM    625  O   GLN A  63     -31.541  17.618  -3.274  1.00 10.00      A   
ATOM    626  N   ILE A  64     -32.670  19.243  -2.224  1.00 10.00      A   
ATOM    627  HN  ILE A  64     -32.944  19.634  -1.366  1.00 10.00      A   
ATOM    628  CA  ILE A  64     -33.113  19.863  -3.461  1.00 10.00      A   
ATOM    629  CB  ILE A  64     -34.418  20.656  -3.266  1.00 10.00      A   
ATOM    630  CG1 ILE A  64     -35.486  19.760  -2.626  1.00 10.00      A   
ATOM    631  CG2 ILE A  64     -34.910  21.200  -4.601  1.00 10.00      A   
ATOM    632  CD1 ILE A  64     -36.696  20.512  -2.114  1.00 10.00      A   
ATOM    633  C   ILE A  64     -32.020  20.780  -3.995  1.00 10.00      A   
ATOM    634  O   ILE A  64     -31.638  21.757  -3.344  1.00 10.00      A   
ATOM    635  N   ALA A  65     -31.509  20.456  -5.173  1.00 10.00      A   
ATOM    636  HN  ALA A  65     -31.866  19.674  -5.655  1.00 10.00      A   
ATOM    637  CA  ALA A  65     -30.444  21.237  -5.781  1.00 10.00      A   
ATOM    638  CB  ALA A  65     -29.123  20.496  -5.668  1.00 10.00      A   
ATOM    639  C   ALA A  65     -30.751  21.539  -7.240  1.00 10.00      A   
ATOM    640  O   ALA A  65     -31.732  21.039  -7.795  1.00 10.00      A   
ATOM    641  N   GLN A  66     -29.905  22.346  -7.856  1.00 10.00      A   
ATOM    642  HN  GLN A  66     -29.135  22.699  -7.361  1.00 10.00      A   
ATOM    643  CA  GLN A  66     -30.080  22.717  -9.249  1.00 10.00      A   
ATOM    644  CB  GLN A  66     -29.743  24.194  -9.443  1.00 10.00      A   
ATOM    645  CG  GLN A  66     -30.149  24.756 -10.792  1.00 10.00      A   
ATOM    646  CD  GLN A  66     -30.514  26.219 -10.714  1.00 10.00      A   
ATOM    647  OE1 GLN A  66     -29.658  27.093 -10.854  1.00 10.00      A   
ATOM    648  NE2 GLN A  66     -31.786  26.495 -10.483  1.00 10.00      A   
ATOM    649 HE21 GLN A  66     -32.412  25.745 -10.375  1.00 10.00      A   
ATOM    650 HE22 GLN A  66     -32.054  27.438 -10.432  1.00 10.00      A   
ATOM    651  C   GLN A  66     -29.211  21.837 -10.148  1.00 10.00      A   
ATOM    652  O   GLN A  66     -28.044  21.586  -9.839  1.00 10.00      A   
ATOM    653  N   PRO A  67     -29.774  21.355 -11.266  1.00 10.00      A   
ATOM    654  CA  PRO A  67     -29.053  20.487 -12.210  1.00 10.00      A   
ATOM    655  CB  PRO A  67     -30.147  20.071 -13.198  1.00 10.00      A   
ATOM    656  CG  PRO A  67     -31.136  21.180 -13.139  1.00 10.00      A   
ATOM    657  CD  PRO A  67     -31.156  21.615 -11.705  1.00 10.00      A   
ATOM    658  C   PRO A  67     -27.932  21.218 -12.950  1.00 10.00      A   
ATOM    659  O   PRO A  67     -27.909  22.450 -13.015  1.00 10.00      A   
ATOM    660  N   TYR A  68     -27.002  20.447 -13.504  1.00 10.00      A   
ATOM    661  HN  TYR A  68     -27.081  19.476 -13.422  1.00 10.00      A   
ATOM    662  CA  TYR A  68     -25.881  21.006 -14.244  1.00 10.00      A   
ATOM    663  CB  TYR A  68     -24.762  19.969 -14.394  1.00 10.00      A   
ATOM    664  CG  TYR A  68     -24.037  19.616 -13.113  1.00 10.00      A   
ATOM    665  CD1 TYR A  68     -23.573  18.324 -12.897  1.00 10.00      A   
ATOM    666  CD2 TYR A  68     -23.804  20.568 -12.129  1.00 10.00      A   
ATOM    667  CE1 TYR A  68     -22.895  17.990 -11.738  1.00 10.00      A   
ATOM    668  CE2 TYR A  68     -23.129  20.242 -10.968  1.00 10.00      A   
ATOM    669  CZ  TYR A  68     -22.679  18.952 -10.777  1.00 10.00      A   
ATOM    670  OH  TYR A  68     -22.002  18.627  -9.624  1.00 10.00      A   
ATOM    671  HH  TYR A  68     -21.135  18.266  -9.852  1.00 10.00      A   
ATOM    672  C   TYR A  68     -26.338  21.453 -15.624  1.00 10.00      A   
ATOM    673  O   TYR A  68     -27.388  21.028 -16.104  1.00 10.00      A   
ATOM    674  N   GLU A  69     -25.538  22.292 -16.263  1.00 10.00      A   
ATOM    675  HN  GLU A  69     -24.706  22.585 -15.830  1.00 10.00      A   
ATOM    676  CA  GLU A  69     -25.861  22.795 -17.592  1.00 10.00      A   
ATOM    677  CB  GLU A  69     -24.836  23.839 -18.034  1.00 10.00      A   
ATOM    678  CG  GLU A  69     -25.125  25.242 -17.527  1.00 10.00      A   
ATOM    679  CD  GLU A  69     -26.070  26.007 -18.430  1.00 10.00      A   
ATOM    680  OE1 GLU A  69     -25.607  26.932 -19.129  1.00 10.00      A   
ATOM    681  OE2 GLU A  69     -27.280  25.691 -18.453  1.00 10.00      A   
ATOM    682  C   GLU A  69     -25.932  21.660 -18.606  1.00 10.00      A   
ATOM    683  O   GLU A  69     -26.800  21.652 -19.483  1.00 10.00      A   
ATOM    684  N   ASP A  70     -25.038  20.686 -18.462  1.00 10.00      A   
ATOM    685  HN  ASP A  70     -24.388  20.737 -17.729  1.00 10.00      A   
ATOM    686  CA  ASP A  70     -24.998  19.544 -19.371  1.00 10.00      A   
ATOM    687  CB  ASP A  70     -23.567  19.038 -19.573  1.00 10.00      A   
ATOM    688  CG  ASP A  70     -22.642  20.071 -20.175  1.00 10.00      A   
ATOM    689  OD1 ASP A  70     -22.648  20.232 -21.413  1.00 10.00      A   
ATOM    690  OD2 ASP A  70     -21.898  20.724 -19.411  1.00 10.00      A   
ATOM    691  C   ASP A  70     -25.870  18.404 -18.868  1.00 10.00      A   
ATOM    692  O   ASP A  70     -25.935  17.342 -19.488  1.00 10.00      A   
ATOM    693  N   ARG A  71     -26.546  18.626 -17.751  1.00 10.00      A   
ATOM    694  HN  ARG A  71     -26.475  19.501 -17.311  1.00 10.00      A   
ATOM    695  CA  ARG A  71     -27.412  17.608 -17.169  1.00 10.00      A   
ATOM    696  CB  ARG A  71     -26.656  16.821 -16.092  1.00 10.00      A   
ATOM    697  CG  ARG A  71     -26.689  15.314 -16.285  1.00 10.00      A   
ATOM    698  CD  ARG A  71     -25.775  14.880 -17.420  1.00 10.00      A   
ATOM    699  NE  ARG A  71     -25.921  13.459 -17.716  1.00 10.00      A   
ATOM    700  HE  ARG A  71     -26.846  13.122 -17.859  1.00 10.00      A   
ATOM    701  CZ  ARG A  71     -24.902  12.604 -17.811  1.00 10.00      A   
ATOM    702  NH1 ARG A  71     -23.655  13.018 -17.632  1.00 10.00      A   
ATOM    703 HH11 ARG A  71     -22.861  12.341 -17.705  1.00 10.00      A   
ATOM    704 HH12 ARG A  71     -23.456  14.021 -17.418  1.00 10.00      A   
ATOM    705  NH2 ARG A  71     -25.134  11.327 -18.070  1.00 10.00      A   
ATOM    706 HH21 ARG A  71     -26.110  10.985 -18.202  1.00 10.00      A   
ATOM    707 HH22 ARG A  71     -24.334  10.656 -18.144  1.00 10.00      A   
ATOM    708  C   ARG A  71     -28.661  18.248 -16.567  1.00 10.00      A   
ATOM    709  O   ARG A  71     -28.832  18.258 -15.350  1.00 10.00      A   
ATOM    710  N   PRO A  72     -29.551  18.798 -17.412  1.00 10.00      A   
ATOM    711  CA  PRO A  72     -30.770  19.452 -16.954  1.00 10.00      A   
ATOM    712  CB  PRO A  72     -31.054  20.480 -18.061  1.00 10.00      A   
ATOM    713  CG  PRO A  72     -30.126  20.155 -19.198  1.00 10.00      A   
ATOM    714  CD  PRO A  72     -29.443  18.855 -18.872  1.00 10.00      A   
ATOM    715  C   PRO A  72     -31.950  18.490 -16.815  1.00 10.00      A   
ATOM    716  O   PRO A  72     -32.982  18.847 -16.252  1.00 10.00      A   
ATOM    717  N   PHE A  73     -31.792  17.272 -17.318  1.00 10.00      A   
ATOM    718  HN  PHE A  73     -30.939  17.034 -17.740  1.00 10.00      A   
ATOM    719  CA  PHE A  73     -32.855  16.277 -17.254  1.00 10.00      A   
ATOM    720  CB  PHE A  73     -33.121  15.689 -18.643  1.00 10.00      A   
ATOM    721  CG  PHE A  73     -33.575  16.697 -19.663  1.00 10.00      A   
ATOM    722  CD1 PHE A  73     -32.684  17.214 -20.591  1.00 10.00      A   
ATOM    723  CD2 PHE A  73     -34.893  17.122 -19.696  1.00 10.00      A   
ATOM    724  CE1 PHE A  73     -33.100  18.136 -21.534  1.00 10.00      A   
ATOM    725  CE2 PHE A  73     -35.316  18.044 -20.636  1.00 10.00      A   
ATOM    726  CZ  PHE A  73     -34.418  18.552 -21.557  1.00 10.00      A   
ATOM    727  C   PHE A  73     -32.510  15.163 -16.273  1.00 10.00      A   
ATOM    728  O   PHE A  73     -33.225  14.165 -16.176  1.00 10.00      A   
ATOM    729  N   GLU A  74     -31.419  15.341 -15.543  1.00 10.00      A   
ATOM    730  HN  GLU A  74     -30.903  16.169 -15.642  1.00 10.00      A   
ATOM    731  CA  GLU A  74     -30.977  14.346 -14.576  1.00 10.00      A   
ATOM    732  CB  GLU A  74     -29.772  13.574 -15.116  1.00 10.00      A   
ATOM    733  CG  GLU A  74     -30.093  12.675 -16.298  1.00 10.00      A   
ATOM    734  CD  GLU A  74     -28.861  12.255 -17.062  1.00 10.00      A   
ATOM    735  OE1 GLU A  74     -28.215  11.261 -16.667  1.00 10.00      A   
ATOM    736  OE2 GLU A  74     -28.523  12.920 -18.064  1.00 10.00      A   
ATOM    737  C   GLU A  74     -30.631  15.004 -13.249  1.00 10.00      A   
ATOM    738  O   GLU A  74     -30.370  16.205 -13.195  1.00 10.00      A   
ATOM    739  N   GLY A  75     -30.660  14.216 -12.181  1.00 10.00      A   
ATOM    740  HN  GLY A  75     -30.915  13.274 -12.289  1.00 10.00      A   
ATOM    741  CA  GLY A  75     -30.336  14.727 -10.864  1.00 10.00      A   
ATOM    742  C   GLY A  75     -28.865  14.581 -10.536  1.00 10.00      A   
ATOM    743  O   GLY A  75     -28.063  14.207 -11.394  1.00 10.00      A   
ATOM    744  N   LEU A  76     -28.515  14.851  -9.287  1.00 10.00      A   
ATOM    745  HN  LEU A  76     -29.210  15.091  -8.636  1.00 10.00      A   
ATOM    746  CA  LEU A  76     -27.133  14.764  -8.844  1.00 10.00      A   
ATOM    747  CB  LEU A  76     -26.728  16.037  -8.090  1.00 10.00      A   
ATOM    748  CG  LEU A  76     -26.962  17.367  -8.821  1.00 10.00      A   
ATOM    749  CD1 LEU A  76     -26.550  18.537  -7.944  1.00 10.00      A   
ATOM    750  CD2 LEU A  76     -26.215  17.401 -10.147  1.00 10.00      A   
ATOM    751  C   LEU A  76     -26.931  13.540  -7.960  1.00 10.00      A   
ATOM    752  O   LEU A  76     -27.848  13.120  -7.250  1.00 10.00      A   
ATOM    753  N   PHE A  77     -25.737  12.969  -8.015  1.00 10.00      A   
ATOM    754  HN  PHE A  77     -25.054  13.351  -8.605  1.00 10.00      A   
ATOM    755  CA  PHE A  77     -25.409  11.793  -7.223  1.00 10.00      A   
ATOM    756  CB  PHE A  77     -25.777  10.515  -7.984  1.00 10.00      A   
ATOM    757  CG  PHE A  77     -25.455   9.245  -7.251  1.00 10.00      A   
ATOM    758  CD1 PHE A  77     -25.962   9.014  -5.983  1.00 10.00      A   
ATOM    759  CD2 PHE A  77     -24.645   8.284  -7.829  1.00 10.00      A   
ATOM    760  CE1 PHE A  77     -25.667   7.848  -5.304  1.00 10.00      A   
ATOM    761  CE2 PHE A  77     -24.346   7.115  -7.159  1.00 10.00      A   
ATOM    762  CZ  PHE A  77     -24.859   6.896  -5.893  1.00 10.00      A   
ATOM    763  C   PHE A  77     -23.931  11.789  -6.852  1.00 10.00      A   
ATOM    764  O   PHE A  77     -23.061  11.664  -7.716  1.00 10.00      A   
ATOM    765  N   VAL A  78     -23.650  11.924  -5.564  1.00 10.00      A   
ATOM    766  HN  VAL A  78     -24.391  12.011  -4.916  1.00 10.00      A   
ATOM    767  CA  VAL A  78     -22.276  11.945  -5.079  1.00 10.00      A   
ATOM    768  CB  VAL A  78     -21.877  13.339  -4.546  1.00 10.00      A   
ATOM    769  CG1 VAL A  78     -21.677  14.317  -5.695  1.00 10.00      A   
ATOM    770  CG2 VAL A  78     -22.924  13.867  -3.575  1.00 10.00      A   
ATOM    771  C   VAL A  78     -22.048  10.904  -3.988  1.00 10.00      A   
ATOM    772  O   VAL A  78     -22.968  10.547  -3.251  1.00 10.00      A   
ATOM    773  N   ILE A  79     -20.820  10.413  -3.904  1.00 10.00      A   
ATOM    774  HN  ILE A  79     -20.136  10.737  -4.530  1.00 10.00      A   
ATOM    775  CA  ILE A  79     -20.441   9.418  -2.907  1.00 10.00      A   
ATOM    776  CB  ILE A  79     -20.164   8.043  -3.562  1.00 10.00      A   
ATOM    777  CG1 ILE A  79     -21.367   7.592  -4.396  1.00 10.00      A   
ATOM    778  CG2 ILE A  79     -19.821   6.996  -2.509  1.00 10.00      A   
ATOM    779  CD1 ILE A  79     -21.080   6.417  -5.304  1.00 10.00      A   
ATOM    780  C   ILE A  79     -19.179   9.888  -2.196  1.00 10.00      A   
ATOM    781  O   ILE A  79     -18.199  10.253  -2.847  1.00 10.00      A   
ATOM    782  N   SER A  80     -19.201   9.890  -0.874  1.00 10.00      A   
ATOM    783  HN  SER A  80     -20.010   9.588  -0.404  1.00 10.00      A   
ATOM    784  CA  SER A  80     -18.051  10.332  -0.100  1.00 10.00      A   
ATOM    785  CB  SER A  80     -18.397  11.598   0.690  1.00 10.00      A   
ATOM    786  OG  SER A  80     -19.729  12.016   0.428  1.00 10.00      A   
ATOM    787  HG  SER A  80     -20.255  11.929   1.241  1.00 10.00      A   
ATOM    788  C   SER A  80     -17.557   9.241   0.843  1.00 10.00      A   
ATOM    789  O   SER A  80     -18.349   8.618   1.551  1.00 10.00      A   
ATOM    790  N   THR A  81     -16.251   9.001   0.826  1.00 10.00      A   
ATOM    791  HN  THR A  81     -15.679   9.508   0.212  1.00 10.00      A   
ATOM    792  CA  THR A  81     -15.641   8.002   1.690  1.00 10.00      A   
ATOM    793  CB  THR A  81     -14.765   7.024   0.884  1.00 10.00      A   
ATOM    794  OG1 THR A  81     -14.123   7.728  -0.189  1.00 10.00      A   
ATOM    795  HG1 THR A  81     -13.159   7.585  -0.138  1.00 10.00      A   
ATOM    796  CG2 THR A  81     -15.610   5.895   0.313  1.00 10.00      A   
ATOM    797  C   THR A  81     -14.800   8.686   2.765  1.00 10.00      A   
ATOM    798  O   THR A  81     -15.266   8.890   3.887  1.00 10.00      A   
ATOM    799  N   GLU A  82     -13.571   9.050   2.401  1.00 10.00      A   
ATOM    800  HN  GLU A  82     -13.268   8.836   1.492  1.00 10.00      A   
ATOM    801  CA  GLU A  82     -12.646   9.736   3.303  1.00 10.00      A   
ATOM    802  CB  GLU A  82     -13.229  11.066   3.794  1.00 10.00      A   
ATOM    803  CG  GLU A  82     -12.199  12.037   4.346  1.00 10.00      A   
ATOM    804  CD  GLU A  82     -12.762  13.432   4.515  1.00 10.00      A   
ATOM    805  OE1 GLU A  82     -12.806  14.186   3.522  1.00 10.00      A   
ATOM    806  OE2 GLU A  82     -13.162  13.785   5.644  1.00 10.00      A   
ATOM    807  C   GLU A  82     -12.207   8.855   4.472  1.00 10.00      A   
ATOM    808  O   GLU A  82     -12.907   8.742   5.488  1.00 10.00      A   
ATOM    809  N   ILE A  83     -11.053   8.216   4.309  1.00 10.00      A   
ATOM    810  HN  ILE A  83     -10.565   8.318   3.453  1.00 10.00      A   
ATOM    811  CA  ILE A  83     -10.497   7.350   5.343  1.00 10.00      A   
ATOM    812  CB  ILE A  83      -9.184   6.667   4.902  1.00 10.00      A   
ATOM    813  CG1 ILE A  83      -8.178   7.696   4.371  1.00 10.00      A   
ATOM    814  CG2 ILE A  83      -9.463   5.583   3.867  1.00 10.00      A   
ATOM    815  CD1 ILE A  83      -6.794   7.134   4.126  1.00 10.00      A   
ATOM    816  C   ILE A  83     -10.265   8.113   6.647  1.00 10.00      A   
ATOM    817  O   ILE A  83      -9.750   9.236   6.650  1.00 10.00      A   
ATOM    818  N   SER A  84     -10.657   7.499   7.754  1.00 10.00      A   
ATOM    819  HN  SER A  84     -11.061   6.609   7.688  1.00 10.00      A   
ATOM    820  CA  SER A  84     -10.506   8.109   9.066  1.00 10.00      A   
ATOM    821  CB  SER A  84     -11.893   8.346   9.671  1.00 10.00      A   
ATOM    822  OG  SER A  84     -12.808   8.765   8.671  1.00 10.00      A   
ATOM    823  HG  SER A  84     -12.354   8.807   7.819  1.00 10.00      A   
ATOM    824  C   SER A  84      -9.669   7.218   9.985  1.00 10.00      A   
ATOM    825  O   SER A  84      -9.699   5.990   9.857  1.00 10.00      A   
ATOM    826  N   PRO A  85      -8.932   7.818  10.943  1.00 10.00      A   
ATOM    827  CA  PRO A  85      -8.076   7.083  11.888  1.00 10.00      A   
ATOM    828  CB  PRO A  85      -7.348   8.186  12.667  1.00 10.00      A   
ATOM    829  CG  PRO A  85      -7.537   9.422  11.858  1.00 10.00      A   
ATOM    830  CD  PRO A  85      -8.866   9.267  11.181  1.00 10.00      A   
ATOM    831  C   PRO A  85      -8.884   6.215  12.849  1.00 10.00      A   
ATOM    832  O   PRO A  85      -8.322   5.448  13.634  1.00 10.00      A   
ATOM    833  N   MET A  86     -10.205   6.342  12.784  1.00 10.00      A   
ATOM    834  HN  MET A  86     -10.585   6.982  12.145  1.00 10.00      A   
ATOM    835  CA  MET A  86     -11.096   5.560  13.631  1.00 10.00      A   
ATOM    836  CB  MET A  86     -12.538   6.057  13.495  1.00 10.00      A   
ATOM    837  CG  MET A  86     -13.024   6.891  14.670  1.00 10.00      A   
ATOM    838  SD  MET A  86     -12.895   6.024  16.247  1.00 10.00      A   
ATOM    839  CE  MET A  86     -13.916   4.584  15.932  1.00 10.00      A   
ATOM    840  C   MET A  86     -11.023   4.085  13.258  1.00 10.00      A   
ATOM    841  O   MET A  86     -11.273   3.209  14.082  1.00 10.00      A   
ATOM    842  N   ALA A  87     -10.656   3.827  12.007  1.00 10.00      A   
ATOM    843  HN  ALA A  87     -10.451   4.576  11.407  1.00 10.00      A   
ATOM    844  CA  ALA A  87     -10.540   2.467  11.502  1.00 10.00      A   
ATOM    845  CB  ALA A  87     -11.009   2.410  10.056  1.00 10.00      A   
ATOM    846  C   ALA A  87      -9.099   1.975  11.610  1.00 10.00      A   
ATOM    847  O   ALA A  87      -8.773   0.866  11.181  1.00 10.00      A   
ATOM    848  N   GLY A  88      -8.243   2.805  12.190  1.00 10.00      A   
ATOM    849  HN  GLY A  88      -8.564   3.672  12.517  1.00 10.00      A   
ATOM    850  CA  GLY A  88      -6.849   2.456  12.350  1.00 10.00      A   
ATOM    851  C   GLY A  88      -5.947   3.661  12.195  1.00 10.00      A   
ATOM    852  O   GLY A  88      -6.244   4.558  11.405  1.00 10.00      A   
ATOM    853  N   SER A  89      -4.847   3.682  12.939  1.00 10.00      A   
ATOM    854  HN  SER A  89      -4.667   2.935  13.548  1.00 10.00      A   
ATOM    855  CA  SER A  89      -3.901   4.789  12.884  1.00 10.00      A   
ATOM    856  CB  SER A  89      -2.894   4.669  14.028  1.00 10.00      A   
ATOM    857  OG  SER A  89      -2.667   3.308  14.361  1.00 10.00      A   
ATOM    858  HG  SER A  89      -2.062   2.917  13.716  1.00 10.00      A   
ATOM    859  C   SER A  89      -3.178   4.848  11.541  1.00 10.00      A   
ATOM    860  O   SER A  89      -2.543   5.849  11.210  1.00 10.00      A   
ATOM    861  N   GLN A  90      -3.268   3.766  10.780  1.00 10.00      A   
ATOM    862  HN  GLN A  90      -3.768   2.989  11.116  1.00 10.00      A   
ATOM    863  CA  GLN A  90      -2.637   3.695   9.470  1.00 10.00      A   
ATOM    864  CB  GLN A  90      -2.672   2.258   8.947  1.00 10.00      A   
ATOM    865  CG  GLN A  90      -1.714   1.987   7.800  1.00 10.00      A   
ATOM    866  CD  GLN A  90      -0.279   1.838   8.264  1.00 10.00      A   
ATOM    867  OE1 GLN A  90      -0.017   1.373   9.374  1.00 10.00      A   
ATOM    868  NE2 GLN A  90       0.656   2.230   7.415  1.00 10.00      A   
ATOM    869 HE21 GLN A  90       0.375   2.591   6.550  1.00 10.00      A   
ATOM    870 HE22 GLN A  90       1.597   2.138   7.682  1.00 10.00      A   
ATOM    871  C   GLN A  90      -3.356   4.612   8.484  1.00 10.00      A   
ATOM    872  O   GLN A  90      -2.741   5.176   7.578  1.00 10.00      A   
ATOM    873  N   PHE A  91      -4.656   4.771   8.688  1.00 10.00      A   
ATOM    874  HN  PHE A  91      -5.076   4.336   9.460  1.00 10.00      A   
ATOM    875  CA  PHE A  91      -5.471   5.600   7.816  1.00 10.00      A   
ATOM    876  CB  PHE A  91      -6.913   5.083   7.778  1.00 10.00      A   
ATOM    877  CG  PHE A  91      -7.042   3.669   7.278  1.00 10.00      A   
ATOM    878  CD1 PHE A  91      -7.082   2.607   8.167  1.00 10.00      A   
ATOM    879  CD2 PHE A  91      -7.125   3.405   5.921  1.00 10.00      A   
ATOM    880  CE1 PHE A  91      -7.198   1.306   7.711  1.00 10.00      A   
ATOM    881  CE2 PHE A  91      -7.242   2.107   5.459  1.00 10.00      A   
ATOM    882  CZ  PHE A  91      -7.281   1.056   6.355  1.00 10.00      A   
ATOM    883  C   PHE A  91      -5.448   7.059   8.258  1.00 10.00      A   
ATOM    884  O   PHE A  91      -6.108   7.440   9.225  1.00 10.00      A   
ATOM    885  N   GLU A  92      -4.667   7.866   7.554  1.00 10.00      A   
ATOM    886  HN  GLU A  92      -4.144   7.495   6.811  1.00 10.00      A   
ATOM    887  CA  GLU A  92      -4.561   9.286   7.856  1.00 10.00      A   
ATOM    888  CB  GLU A  92      -3.371   9.905   7.121  1.00 10.00      A   
ATOM    889  CG  GLU A  92      -2.027   9.295   7.490  1.00 10.00      A   
ATOM    890  CD  GLU A  92      -0.888   9.896   6.698  1.00 10.00      A   
ATOM    891  OE1 GLU A  92      -0.629   9.426   5.573  1.00 10.00      A   
ATOM    892  OE2 GLU A  92      -0.256  10.854   7.192  1.00 10.00      A   
ATOM    893  C   GLU A  92      -5.849   9.999   7.465  1.00 10.00      A   
ATOM    894  O   GLU A  92      -6.314   9.880   6.330  1.00 10.00      A   
ATOM    895  N   ASN A  93      -6.416  10.738   8.406  1.00 10.00      A   
ATOM    896  HN  ASN A  93      -5.984  10.805   9.285  1.00 10.00      A   
ATOM    897  CA  ASN A  93      -7.662  11.460   8.171  1.00 10.00      A   
ATOM    898  CB  ASN A  93      -8.167  12.103   9.467  1.00 10.00      A   
ATOM    899  CG  ASN A  93      -9.647  12.445   9.429  1.00 10.00      A   
ATOM    900  OD1 ASN A  93     -10.225  12.665   8.364  1.00 10.00      A   
ATOM    901  ND2 ASN A  93     -10.273  12.496  10.597  1.00 10.00      A   
ATOM    902 HD21 ASN A  93      -9.757  12.310  11.414  1.00 10.00      A   
ATOM    903 HD22 ASN A  93     -11.223  12.732  10.601  1.00 10.00      A   
ATOM    904  C   ASN A  93      -7.496  12.532   7.101  1.00 10.00      A   
ATOM    905  O   ASN A  93      -6.688  13.451   7.243  1.00 10.00      A   
ATOM    906  N   GLY A  94      -8.253  12.400   6.023  1.00 10.00      A   
ATOM    907  HN  GLY A  94      -8.855  11.626   5.950  1.00 10.00      A   
ATOM    908  CA  GLY A  94      -8.202  13.378   4.958  1.00 10.00      A   
ATOM    909  C   GLY A  94      -7.223  13.033   3.858  1.00 10.00      A   
ATOM    910  O   GLY A  94      -7.062  13.803   2.909  1.00 10.00      A   
ATOM    911  N   ASN A  95      -6.555  11.891   3.969  1.00 10.00      A   
ATOM    912  HN  ASN A  95      -6.706  11.313   4.751  1.00 10.00      A   
ATOM    913  CA  ASN A  95      -5.601  11.483   2.942  1.00 10.00      A   
ATOM    914  CB  ASN A  95      -4.521  10.547   3.496  1.00 10.00      A   
ATOM    915  CG  ASN A  95      -3.270  10.519   2.629  1.00 10.00      A   
ATOM    916  OD1 ASN A  95      -3.307  10.859   1.445  1.00 10.00      A   
ATOM    917  ND2 ASN A  95      -2.151  10.117   3.212  1.00 10.00      A   
ATOM    918 HD21 ASN A  95      -2.184   9.863   4.160  1.00 10.00      A   
ATOM    919 HD22 ASN A  95      -1.334  10.079   2.671  1.00 10.00      A   
ATOM    920  C   ASN A  95      -6.331  10.838   1.767  1.00 10.00      A   
ATOM    921  O   ASN A  95      -6.168   9.651   1.483  1.00 10.00      A   
ATOM    922  N   ILE A  96      -7.138  11.642   1.087  1.00 10.00      A   
ATOM    923  HN  ILE A  96      -7.219  12.579   1.369  1.00 10.00      A   
ATOM    924  CA  ILE A  96      -7.914  11.178  -0.057  1.00 10.00      A   
ATOM    925  CB  ILE A  96      -9.131  12.089  -0.328  1.00 10.00      A   
ATOM    926  CG1 ILE A  96      -8.705  13.561  -0.394  1.00 10.00      A   
ATOM    927  CG2 ILE A  96     -10.198  11.877   0.738  1.00 10.00      A   
ATOM    928  CD1 ILE A  96      -9.822  14.511  -0.767  1.00 10.00      A   
ATOM    929  C   ILE A  96      -7.054  11.084  -1.314  1.00 10.00      A   
ATOM    930  O   ILE A  96      -7.540  10.761  -2.395  1.00 10.00      A   
ATOM    931  N   THR A  97      -5.777  11.379  -1.163  1.00 10.00      A   
ATOM    932  HN  THR A  97      -5.454  11.659  -0.284  1.00 10.00      A   
ATOM    933  CA  THR A  97      -4.839  11.315  -2.269  1.00 10.00      A   
ATOM    934  CB  THR A  97      -3.918  12.544  -2.270  1.00 10.00      A   
ATOM    935  OG1 THR A  97      -4.212  13.346  -1.115  1.00 10.00      A   
ATOM    936  HG1 THR A  97      -3.395  13.721  -0.768  1.00 10.00      A   
ATOM    937  CG2 THR A  97      -4.138  13.368  -3.532  1.00 10.00      A   
ATOM    938  C   THR A  97      -3.999  10.044  -2.170  1.00 10.00      A   
ATOM    939  O   THR A  97      -3.063   9.832  -2.943  1.00 10.00      A   
ATOM    940  N   GLY A  98      -4.348   9.200  -1.205  1.00 10.00      A   
ATOM    941  HN  GLY A  98      -5.100   9.426  -0.620  1.00 10.00      A   
ATOM    942  CA  GLY A  98      -3.633   7.957  -1.007  1.00 10.00      A   
ATOM    943  C   GLY A  98      -3.993   6.920  -2.049  1.00 10.00      A   
ATOM    944  O   GLY A  98      -5.102   6.933  -2.582  1.00 10.00      A   
ATOM    945  N   GLU A  99      -3.056   6.021  -2.327  1.00 10.00      A   
ATOM    946  HN  GLU A  99      -2.202   6.064  -1.843  1.00 10.00      A   
ATOM    947  CA  GLU A  99      -3.252   4.965  -3.318  1.00 10.00      A   
ATOM    948  CB  GLU A  99      -2.031   4.038  -3.329  1.00 10.00      A   
ATOM    949  CG  GLU A  99      -2.112   2.886  -4.322  1.00 10.00      A   
ATOM    950  CD  GLU A  99      -1.499   3.228  -5.662  1.00 10.00      A   
ATOM    951  OE1 GLU A  99      -0.444   3.900  -5.687  1.00 10.00      A   
ATOM    952  OE2 GLU A  99      -2.057   2.822  -6.703  1.00 10.00      A   
ATOM    953  C   GLU A  99      -4.512   4.155  -3.020  1.00 10.00      A   
ATOM    954  O   GLU A  99      -5.357   3.957  -3.892  1.00 10.00      A   
ATOM    955  N   ASP A 100      -4.633   3.715  -1.774  1.00 10.00      A   
ATOM    956  HN  ASP A 100      -3.933   3.934  -1.125  1.00 10.00      A   
ATOM    957  CA  ASP A 100      -5.774   2.912  -1.342  1.00 10.00      A   
ATOM    958  CB  ASP A 100      -5.576   2.400   0.089  1.00 10.00      A   
ATOM    959  CG  ASP A 100      -4.396   1.457   0.221  1.00 10.00      A   
ATOM    960  OD1 ASP A 100      -4.432   0.358  -0.372  1.00 10.00      A   
ATOM    961  OD2 ASP A 100      -3.419   1.810   0.925  1.00 10.00      A   
ATOM    962  C   ASP A 100      -7.091   3.677  -1.464  1.00 10.00      A   
ATOM    963  O   ASP A 100      -8.064   3.163  -2.016  1.00 10.00      A   
ATOM    964  N   GLU A 101      -7.112   4.906  -0.958  1.00 10.00      A   
ATOM    965  HN  GLU A 101      -6.302   5.263  -0.537  1.00 10.00      A   
ATOM    966  CA  GLU A 101      -8.311   5.742  -1.009  1.00 10.00      A   
ATOM    967  CB  GLU A 101      -8.081   7.056  -0.247  1.00 10.00      A   
ATOM    968  CG  GLU A 101      -9.176   8.102  -0.417  1.00 10.00      A   
ATOM    969  CD  GLU A 101     -10.312   7.957   0.577  1.00 10.00      A   
ATOM    970  OE1 GLU A 101     -11.454   7.680   0.142  1.00 10.00      A   
ATOM    971  OE2 GLU A 101     -10.078   8.147   1.786  1.00 10.00      A   
ATOM    972  C   GLU A 101      -8.735   6.021  -2.453  1.00 10.00      A   
ATOM    973  O   GLU A 101      -9.894   5.808  -2.821  1.00 10.00      A   
ATOM    974  N   VAL A 102      -7.790   6.473  -3.275  1.00 10.00      A   
ATOM    975  HN  VAL A 102      -6.873   6.594  -2.934  1.00 10.00      A   
ATOM    976  CA  VAL A 102      -8.079   6.785  -4.674  1.00 10.00      A   
ATOM    977  CB  VAL A 102      -6.848   7.362  -5.411  1.00 10.00      A   
ATOM    978  CG1 VAL A 102      -7.124   7.515  -6.899  1.00 10.00      A   
ATOM    979  CG2 VAL A 102      -6.444   8.701  -4.812  1.00 10.00      A   
ATOM    980  C   VAL A 102      -8.605   5.555  -5.411  1.00 10.00      A   
ATOM    981  O   VAL A 102      -9.619   5.625  -6.110  1.00 10.00      A   
ATOM    982  N   LEU A 103      -7.927   4.429  -5.225  1.00 10.00      A   
ATOM    983  HN  LEU A 103      -7.134   4.439  -4.642  1.00 10.00      A   
ATOM    984  CA  LEU A 103      -8.320   3.180  -5.864  1.00 10.00      A   
ATOM    985  CB  LEU A 103      -7.314   2.070  -5.539  1.00 10.00      A   
ATOM    986  CG  LEU A 103      -7.149   0.974  -6.597  1.00 10.00      A   
ATOM    987  CD1 LEU A 103      -6.709   1.569  -7.929  1.00 10.00      A   
ATOM    988  CD2 LEU A 103      -6.157  -0.077  -6.123  1.00 10.00      A   
ATOM    989  C   LEU A 103      -9.726   2.773  -5.432  1.00 10.00      A   
ATOM    990  O   LEU A 103     -10.578   2.481  -6.271  1.00 10.00      A   
ATOM    991  N   CYS A 104      -9.966   2.787  -4.123  1.00 10.00      A   
ATOM    992  HN  CYS A 104      -9.238   3.045  -3.508  1.00 10.00      A   
ATOM    993  CA  CYS A 104     -11.267   2.427  -3.570  1.00 10.00      A   
ATOM    994  CB  CYS A 104     -11.237   2.501  -2.039  1.00 10.00      A   
ATOM    995  SG  CYS A 104     -12.656   1.740  -1.214  1.00 10.00      A   
ATOM    996  HG  CYS A 104     -13.500   1.314  -2.149  1.00 10.00      A   
ATOM    997  C   CYS A 104     -12.363   3.337  -4.122  1.00 10.00      A   
ATOM    998  O   CYS A 104     -13.435   2.869  -4.506  1.00 10.00      A   
ATOM    999  N   SER A 105     -12.077   4.636  -4.174  1.00 10.00      A   
ATOM   1000  HN  SER A 105     -11.201   4.945  -3.852  1.00 10.00      A   
ATOM   1001  CA  SER A 105     -13.031   5.614  -4.684  1.00 10.00      A   
ATOM   1002  CB  SER A 105     -12.459   7.032  -4.576  1.00 10.00      A   
ATOM   1003  OG  SER A 105     -12.086   7.343  -3.242  1.00 10.00      A   
ATOM   1004  HG  SER A 105     -11.414   6.715  -2.936  1.00 10.00      A   
ATOM   1005  C   SER A 105     -13.398   5.315  -6.137  1.00 10.00      A   
ATOM   1006  O   SER A 105     -14.558   5.433  -6.535  1.00 10.00      A   
ATOM   1007  N   ARG A 106     -12.402   4.917  -6.920  1.00 10.00      A   
ATOM   1008  HN  ARG A 106     -11.501   4.834  -6.537  1.00 10.00      A   
ATOM   1009  CA  ARG A 106     -12.606   4.597  -8.327  1.00 10.00      A   
ATOM   1010  CB  ARG A 106     -11.268   4.371  -9.028  1.00 10.00      A   
ATOM   1011  CG  ARG A 106     -10.638   5.643  -9.571  1.00 10.00      A   
ATOM   1012  CD  ARG A 106      -9.123   5.609  -9.462  1.00 10.00      A   
ATOM   1013  NE  ARG A 106      -8.546   4.445 -10.131  1.00 10.00      A   
ATOM   1014  HE  ARG A 106      -9.109   3.639 -10.196  1.00 10.00      A   
ATOM   1015  CZ  ARG A 106      -7.314   4.408 -10.633  1.00 10.00      A   
ATOM   1016  NH1 ARG A 106      -6.526   5.475 -10.573  1.00 10.00      A   
ATOM   1017 HH11 ARG A 106      -5.562   5.435 -10.975  1.00 10.00      A   
ATOM   1018 HH12 ARG A 106      -6.857   6.349 -10.116  1.00 10.00      A   
ATOM   1019  NH2 ARG A 106      -6.874   3.306 -11.221  1.00 10.00      A   
ATOM   1020 HH21 ARG A 106      -5.911   3.273 -11.620  1.00 10.00      A   
ATOM   1021 HH22 ARG A 106      -7.486   2.462 -11.282  1.00 10.00      A   
ATOM   1022  C   ARG A 106     -13.512   3.382  -8.497  1.00 10.00      A   
ATOM   1023  O   ARG A 106     -14.371   3.359  -9.379  1.00 10.00      A   
ATOM   1024  N   ILE A 107     -13.324   2.383  -7.644  1.00 10.00      A   
ATOM   1025  HN  ILE A 107     -12.624   2.458  -6.965  1.00 10.00      A   
ATOM   1026  CA  ILE A 107     -14.134   1.172  -7.701  1.00 10.00      A   
ATOM   1027  CB  ILE A 107     -13.705   0.140  -6.629  1.00 10.00      A   
ATOM   1028  CG1 ILE A 107     -12.209  -0.177  -6.734  1.00 10.00      A   
ATOM   1029  CG2 ILE A 107     -14.533  -1.135  -6.738  1.00 10.00      A   
ATOM   1030  CD1 ILE A 107     -11.793  -0.794  -8.052  1.00 10.00      A   
ATOM   1031  C   ILE A 107     -15.610   1.515  -7.505  1.00 10.00      A   
ATOM   1032  O   ILE A 107     -16.468   1.072  -8.270  1.00 10.00      A   
ATOM   1033  N   ILE A 108     -15.890   2.333  -6.499  1.00 10.00      A   
ATOM   1034  HN  ILE A 108     -15.150   2.681  -5.952  1.00 10.00      A   
ATOM   1035  CA  ILE A 108     -17.258   2.731  -6.185  1.00 10.00      A   
ATOM   1036  CB  ILE A 108     -17.340   3.500  -4.851  1.00 10.00      A   
ATOM   1037  CG1 ILE A 108     -16.598   2.739  -3.748  1.00 10.00      A   
ATOM   1038  CG2 ILE A 108     -18.794   3.719  -4.451  1.00 10.00      A   
ATOM   1039  CD1 ILE A 108     -16.443   3.525  -2.464  1.00 10.00      A   
ATOM   1040  C   ILE A 108     -17.884   3.580  -7.294  1.00 10.00      A   
ATOM   1041  O   ILE A 108     -18.972   3.271  -7.782  1.00 10.00      A   
ATOM   1042  N   GLU A 109     -17.192   4.642  -7.696  1.00 10.00      A   
ATOM   1043  HN  GLU A 109     -16.319   4.829  -7.283  1.00 10.00      A   
ATOM   1044  CA  GLU A 109     -17.700   5.540  -8.733  1.00 10.00      A   
ATOM   1045  CB  GLU A 109     -16.749   6.718  -8.973  1.00 10.00      A   
ATOM   1046  CG  GLU A 109     -15.400   6.326  -9.546  1.00 10.00      A   
ATOM   1047  CD  GLU A 109     -15.021   7.138 -10.766  1.00 10.00      A   
ATOM   1048  OE1 GLU A 109     -13.991   7.844 -10.714  1.00 10.00      A   
ATOM   1049  OE2 GLU A 109     -15.750   7.079 -11.778  1.00 10.00      A   
ATOM   1050  C   GLU A 109     -18.009   4.810 -10.041  1.00 10.00      A   
ATOM   1051  O   GLU A 109     -19.015   5.090 -10.693  1.00 10.00      A   
ATOM   1052  N   LYS A 110     -17.164   3.856 -10.411  1.00 10.00      A   
ATOM   1053  HN  LYS A 110     -16.386   3.651  -9.846  1.00 10.00      A   
ATOM   1054  CA  LYS A 110     -17.361   3.114 -11.647  1.00 10.00      A   
ATOM   1055  CB  LYS A 110     -16.061   2.462 -12.116  1.00 10.00      A   
ATOM   1056  CG  LYS A 110     -15.030   3.463 -12.608  1.00 10.00      A   
ATOM   1057  CD  LYS A 110     -13.968   2.797 -13.466  1.00 10.00      A   
ATOM   1058  CE  LYS A 110     -13.035   3.829 -14.076  1.00 10.00      A   
ATOM   1059  NZ  LYS A 110     -12.210   3.254 -15.170  1.00 10.00      A   
ATOM   1060  HZ1 LYS A 110     -11.661   4.005 -15.639  1.00 10.00      A   
ATOM   1061  HZ2 LYS A 110     -12.822   2.796 -15.874  1.00 10.00      A   
ATOM   1062  HZ3 LYS A 110     -11.551   2.544 -14.785  1.00 10.00      A   
ATOM   1063  C   LYS A 110     -18.480   2.086 -11.533  1.00 10.00      A   
ATOM   1064  O   LYS A 110     -19.294   1.940 -12.445  1.00 10.00      A   
ATOM   1065  N   SER A 111     -18.539   1.398 -10.403  1.00 10.00      A   
ATOM   1066  HN  SER A 111     -17.884   1.581  -9.693  1.00 10.00      A   
ATOM   1067  CA  SER A 111     -19.551   0.370 -10.191  1.00 10.00      A   
ATOM   1068  CB  SER A 111     -19.170  -0.539  -9.018  1.00 10.00      A   
ATOM   1069  OG  SER A 111     -17.840  -1.014  -9.160  1.00 10.00      A   
ATOM   1070  HG  SER A 111     -17.229  -0.355  -8.798  1.00 10.00      A   
ATOM   1071  C   SER A 111     -20.956   0.946  -9.996  1.00 10.00      A   
ATOM   1072  O   SER A 111     -21.944   0.326 -10.395  1.00 10.00      A   
ATOM   1073  N   VAL A 112     -21.049   2.131  -9.401  1.00 10.00      A   
ATOM   1074  HN  VAL A 112     -20.231   2.591  -9.106  1.00 10.00      A   
ATOM   1075  CA  VAL A 112     -22.353   2.744  -9.151  1.00 10.00      A   
ATOM   1076  CB  VAL A 112     -22.480   3.282  -7.710  1.00 10.00      A   
ATOM   1077  CG1 VAL A 112     -23.932   3.591  -7.382  1.00 10.00      A   
ATOM   1078  CG2 VAL A 112     -21.910   2.290  -6.710  1.00 10.00      A   
ATOM   1079  C   VAL A 112     -22.704   3.856 -10.144  1.00 10.00      A   
ATOM   1080  O   VAL A 112     -23.656   3.727 -10.917  1.00 10.00      A   
ATOM   1081  N   ARG A 113     -21.927   4.936 -10.127  1.00 10.00      A   
ATOM   1082  HN  ARG A 113     -21.154   4.956  -9.526  1.00 10.00      A   
ATOM   1083  CA  ARG A 113     -22.183   6.086 -10.993  1.00 10.00      A   
ATOM   1084  CB  ARG A 113     -21.344   7.292 -10.558  1.00 10.00      A   
ATOM   1085  CG  ARG A 113     -21.774   8.612 -11.180  1.00 10.00      A   
ATOM   1086  CD  ARG A 113     -21.145   9.794 -10.457  1.00 10.00      A   
ATOM   1087  NE  ARG A 113     -19.794  10.091 -10.933  1.00 10.00      A   
ATOM   1088  HE  ARG A 113     -19.691  10.300 -11.888  1.00 10.00      A   
ATOM   1089  CZ  ARG A 113     -18.715  10.112 -10.152  1.00 10.00      A   
ATOM   1090  NH1 ARG A 113     -18.827   9.850  -8.852  1.00 10.00      A   
ATOM   1091 HH11 ARG A 113     -19.761   9.628  -8.440  1.00 10.00      A   
ATOM   1092 HH12 ARG A 113     -17.985   9.864  -8.234  1.00 10.00      A   
ATOM   1093  NH2 ARG A 113     -17.529  10.415 -10.670  1.00 10.00      A   
ATOM   1094 HH21 ARG A 113     -17.438  10.639 -11.686  1.00 10.00      A   
ATOM   1095 HH22 ARG A 113     -16.682  10.432 -10.065  1.00 10.00      A   
ATOM   1096  C   ARG A 113     -21.962   5.782 -12.474  1.00 10.00      A   
ATOM   1097  O   ARG A 113     -22.846   6.019 -13.294  1.00 10.00      A   
ATOM   1098  N   ARG A 114     -20.790   5.251 -12.810  1.00 10.00      A   
ATOM   1099  HN  ARG A 114     -20.126   5.064 -12.104  1.00 10.00      A   
ATOM   1100  CA  ARG A 114     -20.460   4.944 -14.202  1.00 10.00      A   
ATOM   1101  CB  ARG A 114     -18.989   4.550 -14.347  1.00 10.00      A   
ATOM   1102  CG  ARG A 114     -18.108   5.653 -14.904  1.00 10.00      A   
ATOM   1103  CD  ARG A 114     -18.101   6.869 -13.994  1.00 10.00      A   
ATOM   1104  NE  ARG A 114     -18.057   8.115 -14.753  1.00 10.00      A   
ATOM   1105  HE  ARG A 114     -18.680   8.203 -15.514  1.00 10.00      A   
ATOM   1106  CZ  ARG A 114     -17.237   9.123 -14.479  1.00 10.00      A   
ATOM   1107  NH1 ARG A 114     -16.385   9.040 -13.463  1.00 10.00      A   
ATOM   1108 HH11 ARG A 114     -15.745   9.836 -13.251  1.00 10.00      A   
ATOM   1109 HH12 ARG A 114     -16.343   8.170 -12.869  1.00 10.00      A   
ATOM   1110  NH2 ARG A 114     -17.260  10.210 -15.229  1.00 10.00      A   
ATOM   1111 HH21 ARG A 114     -16.622  11.007 -15.021  1.00 10.00      A   
ATOM   1112 HH22 ARG A 114     -17.916  10.272 -16.039  1.00 10.00      A   
ATOM   1113  C   ARG A 114     -21.365   3.871 -14.799  1.00 10.00      A   
ATOM   1114  O   ARG A 114     -21.786   3.972 -15.952  1.00 10.00      A   
ATOM   1115  N   SER A 115     -21.674   2.852 -14.011  1.00 10.00      A   
ATOM   1116  HN  SER A 115     -21.316   2.826 -13.100  1.00 10.00      A   
ATOM   1117  CA  SER A 115     -22.525   1.762 -14.477  1.00 10.00      A   
ATOM   1118  CB  SER A 115     -22.314   0.515 -13.622  1.00 10.00      A   
ATOM   1119  OG  SER A 115     -20.942   0.162 -13.564  1.00 10.00      A   
ATOM   1120  HG  SER A 115     -20.430   0.920 -13.248  1.00 10.00      A   
ATOM   1121  C   SER A 115     -24.002   2.152 -14.481  1.00 10.00      A   
ATOM   1122  O   SER A 115     -24.835   1.436 -15.037  1.00 10.00      A   
ATOM   1123  N   GLY A 116     -24.321   3.287 -13.862  1.00 10.00      A   
ATOM   1124  HN  GLY A 116     -23.614   3.822 -13.445  1.00 10.00      A   
ATOM   1125  CA  GLY A 116     -25.697   3.744 -13.806  1.00 10.00      A   
ATOM   1126  C   GLY A 116     -26.579   2.798 -13.017  1.00 10.00      A   
ATOM   1127  O   GLY A 116     -27.610   2.340 -13.512  1.00 10.00      A   
ATOM   1128  N   ALA A 117     -26.166   2.491 -11.794  1.00 10.00      A   
ATOM   1129  HN  ALA A 117     -25.330   2.888 -11.457  1.00 10.00      A   
ATOM   1130  CA  ALA A 117     -26.925   1.588 -10.938  1.00 10.00      A   
ATOM   1131  CB  ALA A 117     -26.084   1.150  -9.749  1.00 10.00      A   
ATOM   1132  C   ALA A 117     -28.217   2.248 -10.470  1.00 10.00      A   
ATOM   1133  O   ALA A 117     -29.251   1.592 -10.326  1.00 10.00      A   
ATOM   1134  N   LEU A 118     -28.147   3.554 -10.253  1.00 10.00      A   
ATOM   1135  HN  LEU A 118     -27.300   4.017 -10.417  1.00 10.00      A   
ATOM   1136  CA  LEU A 118     -29.292   4.329  -9.803  1.00 10.00      A   
ATOM   1137  CB  LEU A 118     -28.891   5.189  -8.598  1.00 10.00      A   
ATOM   1138  CG  LEU A 118     -29.914   6.222  -8.115  1.00 10.00      A   
ATOM   1139  CD1 LEU A 118     -31.046   5.555  -7.349  1.00 10.00      A   
ATOM   1140  CD2 LEU A 118     -29.239   7.289  -7.265  1.00 10.00      A   
ATOM   1141  C   LEU A 118     -29.777   5.222 -10.935  1.00 10.00      A   
ATOM   1142  O   LEU A 118     -28.969   5.837 -11.632  1.00 10.00      A   
ATOM   1143  N   ASP A 119     -31.087   5.281 -11.126  1.00 10.00      A   
ATOM   1144  HN  ASP A 119     -31.686   4.757 -10.545  1.00 10.00      A   
ATOM   1145  CA  ASP A 119     -31.659   6.112 -12.180  1.00 10.00      A   
ATOM   1146  CB  ASP A 119     -33.085   5.677 -12.527  1.00 10.00      A   
ATOM   1147  CG  ASP A 119     -33.733   6.619 -13.522  1.00 10.00      A   
ATOM   1148  OD1 ASP A 119     -33.052   7.018 -14.496  1.00 10.00      A   
ATOM   1149  OD2 ASP A 119     -34.920   6.965 -13.335  1.00 10.00      A   
ATOM   1150  C   ASP A 119     -31.646   7.578 -11.772  1.00 10.00      A   
ATOM   1151  O   ASP A 119     -32.330   7.975 -10.829  1.00 10.00      A   
ATOM   1152  N   VAL A 120     -30.868   8.379 -12.488  1.00 10.00      A   
ATOM   1153  HN  VAL A 120     -30.353   8.004 -13.235  1.00 10.00      A   
ATOM   1154  CA  VAL A 120     -30.757   9.799 -12.192  1.00 10.00      A   
ATOM   1155  CB  VAL A 120     -29.348  10.349 -12.506  1.00 10.00      A   
ATOM   1156  CG1 VAL A 120     -28.370   9.968 -11.404  1.00 10.00      A   
ATOM   1157  CG2 VAL A 120     -28.856   9.836 -13.851  1.00 10.00      A   
ATOM   1158  C   VAL A 120     -31.814  10.620 -12.928  1.00 10.00      A   
ATOM   1159  O   VAL A 120     -31.991  11.807 -12.650  1.00 10.00      A   
ATOM   1160  N   GLU A 121     -32.526   9.985 -13.855  1.00 10.00      A   
ATOM   1161  HN  GLU A 121     -32.356   9.031 -14.023  1.00 10.00      A   
ATOM   1162  CA  GLU A 121     -33.563  10.668 -14.621  1.00 10.00      A   
ATOM   1163  CB  GLU A 121     -33.960   9.858 -15.858  1.00 10.00      A   
ATOM   1164  CG  GLU A 121     -32.915   9.857 -16.966  1.00 10.00      A   
ATOM   1165  CD  GLU A 121     -33.382   9.127 -18.210  1.00 10.00      A   
ATOM   1166  OE1 GLU A 121     -34.206   9.687 -18.964  1.00 10.00      A   
ATOM   1167  OE2 GLU A 121     -32.934   7.982 -18.441  1.00 10.00      A   
ATOM   1168  C   GLU A 121     -34.781  10.943 -13.749  1.00 10.00      A   
ATOM   1169  O   GLU A 121     -35.367  12.025 -13.804  1.00 10.00      A   
ATOM   1170  N   GLY A 122     -35.141   9.964 -12.926  1.00 10.00      A   
ATOM   1171  HN  GLY A 122     -34.636   9.120 -12.929  1.00 10.00      A   
ATOM   1172  CA  GLY A 122     -36.280  10.114 -12.041  1.00 10.00      A   
ATOM   1173  C   GLY A 122     -35.995  11.045 -10.876  1.00 10.00      A   
ATOM   1174  O   GLY A 122     -36.853  11.266 -10.022  1.00 10.00      A   
ATOM   1175  N   LEU A 123     -34.790  11.596 -10.844  1.00 10.00      A   
ATOM   1176  HN  LEU A 123     -34.150  11.378 -11.555  1.00 10.00      A   
ATOM   1177  CA  LEU A 123     -34.393  12.515  -9.785  1.00 10.00      A   
ATOM   1178  CB  LEU A 123     -32.927  12.295  -9.401  1.00 10.00      A   
ATOM   1179  CG  LEU A 123     -32.558  10.892  -8.917  1.00 10.00      A   
ATOM   1180  CD1 LEU A 123     -31.053  10.766  -8.740  1.00 10.00      A   
ATOM   1181  CD2 LEU A 123     -33.286  10.559  -7.622  1.00 10.00      A   
ATOM   1182  C   LEU A 123     -34.614  13.960 -10.218  1.00 10.00      A   
ATOM   1183  O   LEU A 123     -34.349  14.896  -9.466  1.00 10.00      A   
ATOM   1184  N   CYS A 124     -35.096  14.132 -11.439  1.00 10.00      A   
ATOM   1185  HN  CYS A 124     -35.289  13.346 -11.992  1.00 10.00      A   
ATOM   1186  CA  CYS A 124     -35.355  15.456 -11.977  1.00 10.00      A   
ATOM   1187  CB  CYS A 124     -35.063  15.485 -13.480  1.00 10.00      A   
ATOM   1188  SG  CYS A 124     -35.472  17.043 -14.306  1.00 10.00      A   
ATOM   1189  HG  CYS A 124     -36.209  16.754 -15.371  1.00 10.00      A   
ATOM   1190  C   CYS A 124     -36.798  15.864 -11.714  1.00 10.00      A   
ATOM   1191  O   CYS A 124     -37.731  15.294 -12.282  1.00 10.00      A   
ATOM   1192  N   ILE A 125     -36.978  16.840 -10.840  1.00 10.00      A   
ATOM   1193  HN  ILE A 125     -36.199  17.251 -10.412  1.00 10.00      A   
ATOM   1194  CA  ILE A 125     -38.308  17.324 -10.510  1.00 10.00      A   
ATOM   1195  CB  ILE A 125     -38.329  18.048  -9.150  1.00 10.00      A   
ATOM   1196  CG1 ILE A 125     -37.474  17.291  -8.128  1.00 10.00      A   
ATOM   1197  CG2 ILE A 125     -39.757  18.177  -8.649  1.00 10.00      A   
ATOM   1198  CD1 ILE A 125     -37.211  18.066  -6.853  1.00 10.00      A   
ATOM   1199  C   ILE A 125     -38.778  18.280 -11.598  1.00 10.00      A   
ATOM   1200  O   ILE A 125     -39.826  18.082 -12.212  1.00 10.00      A   
ATOM   1201  N   VAL A 126     -37.981  19.311 -11.836  1.00 10.00      A   
ATOM   1202  HN  VAL A 126     -37.152  19.402 -11.316  1.00 10.00      A   
ATOM   1203  CA  VAL A 126     -38.282  20.301 -12.859  1.00 10.00      A   
ATOM   1204  CB  VAL A 126     -38.641  21.679 -12.256  1.00 10.00      A   
ATOM   1205  CG1 VAL A 126     -39.169  22.614 -13.334  1.00 10.00      A   
ATOM   1206  CG2 VAL A 126     -39.649  21.544 -11.122  1.00 10.00      A   
ATOM   1207  C   VAL A 126     -37.058  20.450 -13.749  1.00 10.00      A   
ATOM   1208  O   VAL A 126     -36.007  20.902 -13.289  1.00 10.00      A   
ATOM   1209  N   ALA A 127     -37.200  20.051 -15.006  1.00 10.00      A   
ATOM   1210  HN  ALA A 127     -38.075  19.714 -15.298  1.00 10.00      A   
ATOM   1211  CA  ALA A 127     -36.108  20.100 -15.973  1.00 10.00      A   
ATOM   1212  CB  ALA A 127     -36.599  19.687 -17.351  1.00 10.00      A   
ATOM   1213  C   ALA A 127     -35.428  21.463 -16.034  1.00 10.00      A   
ATOM   1214  O   ALA A 127     -36.025  22.454 -16.456  1.00 10.00      A   
ATOM   1215  N   GLY A 128     -34.172  21.498 -15.609  1.00 10.00      A   
ATOM   1216  HN  GLY A 128     -33.755  20.668 -15.282  1.00 10.00      A   
ATOM   1217  CA  GLY A 128     -33.407  22.729 -15.630  1.00 10.00      A   
ATOM   1218  C   GLY A 128     -33.759  23.685 -14.506  1.00 10.00      A   
ATOM   1219  O   GLY A 128     -33.565  24.892 -14.637  1.00 10.00      A   
ATOM   1220  N   SER A 129     -34.268  23.163 -13.398  1.00 10.00      A   
ATOM   1221  HN  SER A 129     -34.409  22.193 -13.341  1.00 10.00      A   
ATOM   1222  CA  SER A 129     -34.628  24.007 -12.268  1.00 10.00      A   
ATOM   1223  CB  SER A 129     -36.088  24.461 -12.359  1.00 10.00      A   
ATOM   1224  OG  SER A 129     -36.268  25.394 -13.409  1.00 10.00      A   
ATOM   1225  HG  SER A 129     -35.402  25.710 -13.710  1.00 10.00      A   
ATOM   1226  C   SER A 129     -34.363  23.330 -10.926  1.00 10.00      A   
ATOM   1227  O   SER A 129     -33.470  23.738 -10.185  1.00 10.00      A   
ATOM   1228  N   LYS A 130     -35.121  22.285 -10.622  1.00 10.00      A   
ATOM   1229  HN  LYS A 130     -35.778  21.961 -11.272  1.00 10.00      A   
ATOM   1230  CA  LYS A 130     -34.975  21.589  -9.351  1.00 10.00      A   
ATOM   1231  CB  LYS A 130     -36.211  21.827  -8.473  1.00 10.00      A   
ATOM   1232  CG  LYS A 130     -36.677  23.273  -8.402  1.00 10.00      A   
ATOM   1233  CD  LYS A 130     -35.891  24.071  -7.376  1.00 10.00      A   
ATOM   1234  CE  LYS A 130     -36.442  25.484  -7.250  1.00 10.00      A   
ATOM   1235  NZ  LYS A 130     -35.876  26.209  -6.083  1.00 10.00      A   
ATOM   1236  HZ1 LYS A 130     -34.868  26.414  -6.243  1.00 10.00      A   
ATOM   1237  HZ2 LYS A 130     -35.970  25.635  -5.221  1.00 10.00      A   
ATOM   1238  HZ3 LYS A 130     -36.382  27.109  -5.940  1.00 10.00      A   
ATOM   1239  C   LYS A 130     -34.785  20.093  -9.559  1.00 10.00      A   
ATOM   1240  O   LYS A 130     -35.545  19.453 -10.293  1.00 10.00      A   
ATOM   1241  N   CYS A 131     -33.774  19.545  -8.908  1.00 10.00      A   
ATOM   1242  HN  CYS A 131     -33.198  20.117  -8.347  1.00 10.00      A   
ATOM   1243  CA  CYS A 131     -33.479  18.126  -8.992  1.00 10.00      A   
ATOM   1244  CB  CYS A 131     -32.374  17.867 -10.019  1.00 10.00      A   
ATOM   1245  SG  CYS A 131     -30.791  18.635  -9.613  1.00 10.00      A   
ATOM   1246  HG  CYS A 131     -31.041  19.734  -8.909  1.00 10.00      A   
ATOM   1247  C   CYS A 131     -33.051  17.611  -7.623  1.00 10.00      A   
ATOM   1248  O   CYS A 131     -32.732  18.397  -6.728  1.00 10.00      A   
ATOM   1249  N   TRP A 132     -33.057  16.301  -7.459  1.00 10.00      A   
ATOM   1250  HN  TRP A 132     -33.334  15.724  -8.205  1.00 10.00      A   
ATOM   1251  CA  TRP A 132     -32.666  15.692  -6.201  1.00 10.00      A   
ATOM   1252  CB  TRP A 132     -33.465  14.410  -5.942  1.00 10.00      A   
ATOM   1253  CG  TRP A 132     -34.785  14.644  -5.265  1.00 10.00      A   
ATOM   1254  CD1 TRP A 132     -36.028  14.489  -5.811  1.00 10.00      A   
ATOM   1255  CD2 TRP A 132     -34.994  15.082  -3.917  1.00 10.00      A   
ATOM   1256  NE1 TRP A 132     -36.995  14.788  -4.881  1.00 10.00      A   
ATOM   1257  HE1 TRP A 132     -37.964  14.749  -5.034  1.00 10.00      A   
ATOM   1258  CE2 TRP A 132     -36.386  15.156  -3.712  1.00 10.00      A   
ATOM   1259  CE3 TRP A 132     -34.139  15.402  -2.858  1.00 10.00      A   
ATOM   1260  CZ2 TRP A 132     -36.939  15.556  -2.500  1.00 10.00      A   
ATOM   1261  CZ3 TRP A 132     -34.693  15.800  -1.656  1.00 10.00      A   
ATOM   1262  CH2 TRP A 132     -36.079  15.866  -1.484  1.00 10.00      A   
ATOM   1263  C   TRP A 132     -31.175  15.389  -6.181  1.00 10.00      A   
ATOM   1264  O   TRP A 132     -30.653  14.724  -7.079  1.00 10.00      A   
ATOM   1265  N   ALA A 133     -30.490  15.907  -5.173  1.00 10.00      A   
ATOM   1266  HN  ALA A 133     -30.957  16.469  -4.513  1.00 10.00      A   
ATOM   1267  CA  ALA A 133     -29.065  15.670  -5.014  1.00 10.00      A   
ATOM   1268  CB  ALA A 133     -28.368  16.929  -4.521  1.00 10.00      A   
ATOM   1269  C   ALA A 133     -28.855  14.518  -4.039  1.00 10.00      A   
ATOM   1270  O   ALA A 133     -28.956  14.695  -2.824  1.00 10.00      A   
ATOM   1271  N   VAL A 134     -28.599  13.339  -4.581  1.00 10.00      A   
ATOM   1272  HN  VAL A 134     -28.545  13.265  -5.562  1.00 10.00      A   
ATOM   1273  CA  VAL A 134     -28.390  12.148  -3.773  1.00 10.00      A   
ATOM   1274  CB  VAL A 134     -28.749  10.871  -4.558  1.00 10.00      A   
ATOM   1275  CG1 VAL A 134     -28.913   9.686  -3.621  1.00 10.00      A   
ATOM   1276  CG2 VAL A 134     -30.007  11.082  -5.381  1.00 10.00      A   
ATOM   1277  C   VAL A 134     -26.941  12.064  -3.306  1.00 10.00      A   
ATOM   1278  O   VAL A 134     -26.011  12.226  -4.100  1.00 10.00      A   
ATOM   1279  N   ARG A 135     -26.755  11.812  -2.020  1.00 10.00      A   
ATOM   1280  HN  ARG A 135     -27.540  11.687  -1.439  1.00 10.00      A   
ATOM   1281  CA  ARG A 135     -25.427  11.714  -1.444  1.00 10.00      A   
ATOM   1282  CB  ARG A 135     -25.145  12.933  -0.565  1.00 10.00      A   
ATOM   1283  CG  ARG A 135     -23.790  12.893   0.119  1.00 10.00      A   
ATOM   1284  CD  ARG A 135     -23.616  14.056   1.078  1.00 10.00      A   
ATOM   1285  NE  ARG A 135     -22.359  13.949   1.809  1.00 10.00      A   
ATOM   1286  HE  ARG A 135     -22.119  13.056   2.170  1.00 10.00      A   
ATOM   1287  CZ  ARG A 135     -21.521  14.957   2.016  1.00 10.00      A   
ATOM   1288  NH1 ARG A 135     -21.800  16.166   1.555  1.00 10.00      A   
ATOM   1289 HH11 ARG A 135     -21.136  16.955   1.716  1.00 10.00      A   
ATOM   1290 HH12 ARG A 135     -22.686  16.333   1.027  1.00 10.00      A   
ATOM   1291  NH2 ARG A 135     -20.395  14.745   2.679  1.00 10.00      A   
ATOM   1292 HH21 ARG A 135     -20.172  13.784   3.033  1.00 10.00      A   
ATOM   1293 HH22 ARG A 135     -19.727  15.528   2.849  1.00 10.00      A   
ATOM   1294  C   ARG A 135     -25.267  10.440  -0.622  1.00 10.00      A   
ATOM   1295  O   ARG A 135     -26.050  10.179   0.296  1.00 10.00      A   
ATOM   1296  N   ALA A 136     -24.249   9.658  -0.956  1.00 10.00      A   
ATOM   1297  HN  ALA A 136     -23.674   9.921  -1.709  1.00 10.00      A   
ATOM   1298  CA  ALA A 136     -23.961   8.422  -0.247  1.00 10.00      A   
ATOM   1299  CB  ALA A 136     -23.777   7.273  -1.228  1.00 10.00      A   
ATOM   1300  C   ALA A 136     -22.705   8.598   0.592  1.00 10.00      A   
ATOM   1301  O   ALA A 136     -21.590   8.534   0.073  1.00 10.00      A   
ATOM   1302  N   ASP A 137     -22.886   8.857   1.878  1.00 10.00      A   
ATOM   1303  HN  ASP A 137     -23.800   8.916   2.234  1.00 10.00      A   
ATOM   1304  CA  ASP A 137     -21.756   9.050   2.776  1.00 10.00      A   
ATOM   1305  CB  ASP A 137     -22.087  10.089   3.849  1.00 10.00      A   
ATOM   1306  CG  ASP A 137     -21.100  11.237   3.862  1.00 10.00      A   
ATOM   1307  OD1 ASP A 137     -20.957  11.916   2.823  1.00 10.00      A   
ATOM   1308  OD2 ASP A 137     -20.466  11.473   4.913  1.00 10.00      A   
ATOM   1309  C   ASP A 137     -21.354   7.733   3.423  1.00 10.00      A   
ATOM   1310  O   ASP A 137     -22.086   7.189   4.252  1.00 10.00      A   
ATOM   1311  N   VAL A 138     -20.203   7.215   3.024  1.00 10.00      A   
ATOM   1312  HN  VAL A 138     -19.670   7.697   2.350  1.00 10.00      A   
ATOM   1313  CA  VAL A 138     -19.692   5.959   3.561  1.00 10.00      A   
ATOM   1314  CB  VAL A 138     -19.031   5.104   2.460  1.00 10.00      A   
ATOM   1315  CG1 VAL A 138     -18.722   3.707   2.976  1.00 10.00      A   
ATOM   1316  CG2 VAL A 138     -19.917   5.034   1.225  1.00 10.00      A   
ATOM   1317  C   VAL A 138     -18.671   6.239   4.655  1.00 10.00      A   
ATOM   1318  O   VAL A 138     -17.644   6.876   4.413  1.00 10.00      A   
ATOM   1319  N   HIS A 139     -18.957   5.769   5.857  1.00 10.00      A   
ATOM   1320  HN  HIS A 139     -19.785   5.249   5.986  1.00 10.00      A   
ATOM   1321  CA  HIS A 139     -18.072   5.984   6.987  1.00 10.00      A   
ATOM   1322  CB  HIS A 139     -18.804   6.707   8.122  1.00 10.00      A   
ATOM   1323  CG  HIS A 139     -19.060   8.155   7.839  1.00 10.00      A   
ATOM   1324  ND1 HIS A 139     -18.676   9.171   8.689  1.00 10.00      A   
ATOM   1325  HD1 HIS A 139     -18.218   9.057   9.552  1.00 10.00      A   
ATOM   1326  CD2 HIS A 139     -19.653   8.756   6.781  1.00 10.00      A   
ATOM   1327  CE1 HIS A 139     -19.020  10.333   8.163  1.00 10.00      A   
ATOM   1328  NE2 HIS A 139     -19.614  10.105   7.008  1.00 10.00      A   
ATOM   1329  HE2 HIS A 139     -19.957  10.800   6.392  1.00 10.00      A   
ATOM   1330  C   HIS A 139     -17.489   4.673   7.481  1.00 10.00      A   
ATOM   1331  O   HIS A 139     -18.223   3.722   7.763  1.00 10.00      A   
ATOM   1332  N   PHE A 140     -16.172   4.621   7.562  1.00 10.00      A   
ATOM   1333  HN  PHE A 140     -15.645   5.404   7.293  1.00 10.00      A   
ATOM   1334  CA  PHE A 140     -15.487   3.432   8.032  1.00 10.00      A   
ATOM   1335  CB  PHE A 140     -14.095   3.332   7.401  1.00 10.00      A   
ATOM   1336  CG  PHE A 140     -14.076   3.554   5.914  1.00 10.00      A   
ATOM   1337  CD1 PHE A 140     -13.371   4.616   5.370  1.00 10.00      A   
ATOM   1338  CD2 PHE A 140     -14.761   2.703   5.061  1.00 10.00      A   
ATOM   1339  CE1 PHE A 140     -13.350   4.825   4.002  1.00 10.00      A   
ATOM   1340  CE2 PHE A 140     -14.745   2.906   3.693  1.00 10.00      A   
ATOM   1341  CZ  PHE A 140     -14.040   3.968   3.164  1.00 10.00      A   
ATOM   1342  C   PHE A 140     -15.371   3.470   9.548  1.00 10.00      A   
ATOM   1343  O   PHE A 140     -14.763   4.385  10.108  1.00 10.00      A   
ATOM   1344  N   LEU A 141     -15.983   2.498  10.210  1.00 10.00      A   
ATOM   1345  HN  LEU A 141     -16.472   1.811   9.708  1.00 10.00      A   
ATOM   1346  CA  LEU A 141     -15.943   2.425  11.663  1.00 10.00      A   
ATOM   1347  CB  LEU A 141     -17.187   1.706  12.195  1.00 10.00      A   
ATOM   1348  CG  LEU A 141     -17.353   1.663  13.715  1.00 10.00      A   
ATOM   1349  CD1 LEU A 141     -17.477   3.068  14.284  1.00 10.00      A   
ATOM   1350  CD2 LEU A 141     -18.559   0.818  14.096  1.00 10.00      A   
ATOM   1351  C   LEU A 141     -14.683   1.696  12.111  1.00 10.00      A   
ATOM   1352  O   LEU A 141     -13.963   2.158  12.996  1.00 10.00      A   
ATOM   1353  N   ASP A 142     -14.425   0.560  11.483  1.00 10.00      A   
ATOM   1354  HN  ASP A 142     -15.038   0.259  10.776  1.00 10.00      A   
ATOM   1355  CA  ASP A 142     -13.252  -0.248  11.789  1.00 10.00      A   
ATOM   1356  CB  ASP A 142     -13.523  -1.184  12.967  1.00 10.00      A   
ATOM   1357  CG  ASP A 142     -12.320  -2.025  13.344  1.00 10.00      A   
ATOM   1358  OD1 ASP A 142     -11.188  -1.507  13.303  1.00 10.00      A   
ATOM   1359  OD2 ASP A 142     -12.504  -3.212  13.691  1.00 10.00      A   
ATOM   1360  C   ASP A 142     -12.858  -1.047  10.559  1.00 10.00      A   
ATOM   1361  O   ASP A 142     -13.722  -1.603   9.875  1.00 10.00      A   
ATOM   1362  N   CYS A 143     -11.566  -1.110  10.280  1.00 10.00      A   
ATOM   1363  HN  CYS A 143     -10.920  -0.685  10.886  1.00 10.00      A   
ATOM   1364  CA  CYS A 143     -11.080  -1.820   9.110  1.00 10.00      A   
ATOM   1365  CB  CYS A 143     -10.316  -0.870   8.182  1.00 10.00      A   
ATOM   1366  SG  CYS A 143     -10.002  -1.536   6.530  1.00 10.00      A   
ATOM   1367  HG  CYS A 143     -10.767  -0.870   5.673  1.00 10.00      A   
ATOM   1368  C   CYS A 143     -10.203  -3.008   9.480  1.00 10.00      A   
ATOM   1369  O   CYS A 143      -9.361  -2.933  10.379  1.00 10.00      A   
ATOM   1370  N   ASP A 144     -10.416  -4.108   8.779  1.00 10.00      A   
ATOM   1371  HN  ASP A 144     -11.114  -4.105   8.092  1.00 10.00      A   
ATOM   1372  CA  ASP A 144      -9.649  -5.327   8.989  1.00 10.00      A   
ATOM   1373  CB  ASP A 144     -10.367  -6.268   9.963  1.00 10.00      A   
ATOM   1374  CG  ASP A 144      -9.489  -7.418  10.429  1.00 10.00      A   
ATOM   1375  OD1 ASP A 144      -8.394  -7.159  10.983  1.00 10.00      A   
ATOM   1376  OD2 ASP A 144      -9.895  -8.586  10.257  1.00 10.00      A   
ATOM   1377  C   ASP A 144      -9.433  -6.007   7.647  1.00 10.00      A   
ATOM   1378  O   ASP A 144      -9.217  -7.213   7.564  1.00 10.00      A   
ATOM   1379  N   GLY A 145      -9.476  -5.206   6.591  1.00 10.00      A   
ATOM   1380  HN  GLY A 145      -9.622  -4.247   6.722  1.00 10.00      A   
ATOM   1381  CA  GLY A 145      -9.303  -5.731   5.254  1.00 10.00      A   
ATOM   1382  C   GLY A 145     -10.636  -5.954   4.575  1.00 10.00      A   
ATOM   1383  O   GLY A 145     -11.664  -6.049   5.246  1.00 10.00      A   
ATOM   1384  N   GLY A 146     -10.624  -6.019   3.250  1.00 10.00      A   
ATOM   1385  HN  GLY A 146      -9.765  -5.908   2.770  1.00 10.00      A   
ATOM   1386  CA  GLY A 146     -11.849  -6.229   2.504  1.00 10.00      A   
ATOM   1387  C   GLY A 146     -12.823  -5.089   2.712  1.00 10.00      A   
ATOM   1388  O   GLY A 146     -14.002  -5.305   3.008  1.00 10.00      A   
ATOM   1389  N   PHE A 147     -12.319  -3.874   2.576  1.00 10.00      A   
ATOM   1390  HN  PHE A 147     -11.372  -3.778   2.340  1.00 10.00      A   
ATOM   1391  CA  PHE A 147     -13.127  -2.681   2.765  1.00 10.00      A   
ATOM   1392  CB  PHE A 147     -12.255  -1.485   3.173  1.00 10.00      A   
ATOM   1393  CG  PHE A 147     -10.945  -1.386   2.433  1.00 10.00      A   
ATOM   1394  CD1 PHE A 147     -10.853  -0.680   1.245  1.00 10.00      A   
ATOM   1395  CD2 PHE A 147      -9.805  -1.994   2.933  1.00 10.00      A   
ATOM   1396  CE1 PHE A 147      -9.651  -0.590   0.566  1.00 10.00      A   
ATOM   1397  CE2 PHE A 147      -8.602  -1.907   2.261  1.00 10.00      A   
ATOM   1398  CZ  PHE A 147      -8.523  -1.202   1.077  1.00 10.00      A   
ATOM   1399  C   PHE A 147     -13.955  -2.348   1.529  1.00 10.00      A   
ATOM   1400  O   PHE A 147     -15.041  -1.774   1.636  1.00 10.00      A   
ATOM   1401  N   ILE A 148     -13.457  -2.732   0.360  1.00 10.00      A   
ATOM   1402  HN  ILE A 148     -12.608  -3.225   0.336  1.00 10.00      A   
ATOM   1403  CA  ILE A 148     -14.149  -2.459  -0.892  1.00 10.00      A   
ATOM   1404  CB  ILE A 148     -13.253  -2.783  -2.109  1.00 10.00      A   
ATOM   1405  CG1 ILE A 148     -12.044  -1.845  -2.140  1.00 10.00      A   
ATOM   1406  CG2 ILE A 148     -14.041  -2.691  -3.409  1.00 10.00      A   
ATOM   1407  CD1 ILE A 148     -11.029  -2.180  -3.212  1.00 10.00      A   
ATOM   1408  C   ILE A 148     -15.440  -3.263  -0.978  1.00 10.00      A   
ATOM   1409  O   ILE A 148     -16.514  -2.716  -1.242  1.00 10.00      A   
ATOM   1410  N   ASP A 149     -15.329  -4.559  -0.710  1.00 10.00      A   
ATOM   1411  HN  ASP A 149     -14.445  -4.919  -0.467  1.00 10.00      A   
ATOM   1412  CA  ASP A 149     -16.469  -5.470  -0.765  1.00 10.00      A   
ATOM   1413  CB  ASP A 149     -16.031  -6.906  -0.452  1.00 10.00      A   
ATOM   1414  CG  ASP A 149     -14.590  -7.181  -0.831  1.00 10.00      A   
ATOM   1415  OD1 ASP A 149     -13.694  -6.881  -0.015  1.00 10.00      A   
ATOM   1416  OD2 ASP A 149     -14.347  -7.680  -1.949  1.00 10.00      A   
ATOM   1417  C   ASP A 149     -17.563  -5.045   0.207  1.00 10.00      A   
ATOM   1418  O   ASP A 149     -18.749  -5.260  -0.047  1.00 10.00      A   
ATOM   1419  N   ALA A 150     -17.158  -4.433   1.310  1.00 10.00      A   
ATOM   1420  HN  ALA A 150     -16.200  -4.281   1.445  1.00 10.00      A   
ATOM   1421  CA  ALA A 150     -18.099  -3.980   2.323  1.00 10.00      A   
ATOM   1422  CB  ALA A 150     -17.398  -3.845   3.667  1.00 10.00      A   
ATOM   1423  C   ALA A 150     -18.755  -2.658   1.929  1.00 10.00      A   
ATOM   1424  O   ALA A 150     -19.977  -2.519   1.983  1.00 10.00      A   
ATOM   1425  N   SER A 151     -17.937  -1.696   1.512  1.00 10.00      A   
ATOM   1426  HN  SER A 151     -16.972  -1.876   1.465  1.00 10.00      A   
ATOM   1427  CA  SER A 151     -18.429  -0.379   1.125  1.00 10.00      A   
ATOM   1428  CB  SER A 151     -17.262   0.552   0.793  1.00 10.00      A   
ATOM   1429  OG  SER A 151     -16.335   0.596   1.865  1.00 10.00      A   
ATOM   1430  HG  SER A 151     -15.751  -0.170   1.817  1.00 10.00      A   
ATOM   1431  C   SER A 151     -19.420  -0.440  -0.038  1.00 10.00      A   
ATOM   1432  O   SER A 151     -20.416   0.284  -0.048  1.00 10.00      A   
ATOM   1433  N   CYS A 152     -19.154  -1.311  -1.003  1.00 10.00      A   
ATOM   1434  HN  CYS A 152     -18.347  -1.868  -0.940  1.00 10.00      A   
ATOM   1435  CA  CYS A 152     -20.032  -1.451  -2.163  1.00 10.00      A   
ATOM   1436  C   CYS A 152     -21.440  -1.890  -1.759  1.00 10.00      A   
ATOM   1437  O   CYS A 152     -22.434  -1.306  -2.201  1.00 10.00      A   
ATOM   1438  CB  CYS A 152     -19.437  -2.429  -3.175  1.00 10.00      A   
ATOM   1439  SG  CYS A 152     -17.853  -1.886  -3.885  1.00 10.00      A   
ATOM   1440  N   ILE A 153     -21.520  -2.902  -0.903  1.00 10.00      A   
ATOM   1441  HN  ILE A 153     -20.694  -3.310  -0.570  1.00 10.00      A   
ATOM   1442  CA  ILE A 153     -22.807  -3.418  -0.445  1.00 10.00      A   
ATOM   1443  CB  ILE A 153     -22.662  -4.757   0.314  1.00 10.00      A   
ATOM   1444  CG1 ILE A 153     -22.164  -5.840  -0.648  1.00 10.00      A   
ATOM   1445  CG2 ILE A 153     -23.983  -5.175   0.953  1.00 10.00      A   
ATOM   1446  CD1 ILE A 153     -21.945  -7.190  -0.004  1.00 10.00      A   
ATOM   1447  C   ILE A 153     -23.539  -2.387   0.410  1.00 10.00      A   
ATOM   1448  O   ILE A 153     -24.757  -2.235   0.302  1.00 10.00      A   
ATOM   1449  N   ALA A 154     -22.783  -1.662   1.233  1.00 10.00      A   
ATOM   1450  HN  ALA A 154     -21.817  -1.829   1.263  1.00 10.00      A   
ATOM   1451  CA  ALA A 154     -23.353  -0.636   2.103  1.00 10.00      A   
ATOM   1452  CB  ALA A 154     -22.262   0.029   2.933  1.00 10.00      A   
ATOM   1453  C   ALA A 154     -24.120   0.406   1.296  1.00 10.00      A   
ATOM   1454  O   ALA A 154     -25.246   0.765   1.639  1.00 10.00      A   
ATOM   1455  N   VAL A 155     -23.510   0.870   0.209  1.00 10.00      A   
ATOM   1456  HN  VAL A 155     -22.617   0.529  -0.018  1.00 10.00      A   
ATOM   1457  CA  VAL A 155     -24.129   1.872  -0.651  1.00 10.00      A   
ATOM   1458  CB  VAL A 155     -23.155   2.356  -1.750  1.00 10.00      A   
ATOM   1459  CG1 VAL A 155     -23.819   3.380  -2.661  1.00 10.00      A   
ATOM   1460  CG2 VAL A 155     -21.897   2.940  -1.128  1.00 10.00      A   
ATOM   1461  C   VAL A 155     -25.404   1.337  -1.304  1.00 10.00      A   
ATOM   1462  O   VAL A 155     -26.445   1.999  -1.296  1.00 10.00      A   
ATOM   1463  N   MET A 156     -25.324   0.128  -1.845  1.00 10.00      A   
ATOM   1464  HN  MET A 156     -24.479  -0.372  -1.786  1.00 10.00      A   
ATOM   1465  CA  MET A 156     -26.470  -0.479  -2.518  1.00 10.00      A   
ATOM   1466  CB  MET A 156     -26.073  -1.742  -3.286  1.00 10.00      A   
ATOM   1467  CG  MET A 156     -25.126  -1.499  -4.449  1.00 10.00      A   
ATOM   1468  SD  MET A 156     -25.570  -0.045  -5.424  1.00 10.00      A   
ATOM   1469  CE  MET A 156     -27.206  -0.501  -6.000  1.00 10.00      A   
ATOM   1470  C   MET A 156     -27.613  -0.775  -1.557  1.00 10.00      A   
ATOM   1471  O   MET A 156     -28.777  -0.540  -1.881  1.00 10.00      A   
ATOM   1472  N   ALA A 157     -27.279  -1.291  -0.382  1.00 10.00      A   
ATOM   1473  HN  ALA A 157     -26.328  -1.460  -0.184  1.00 10.00      A   
ATOM   1474  CA  ALA A 157     -28.282  -1.616   0.624  1.00 10.00      A   
ATOM   1475  CB  ALA A 157     -27.634  -2.274   1.832  1.00 10.00      A   
ATOM   1476  C   ALA A 157     -29.036  -0.362   1.041  1.00 10.00      A   
ATOM   1477  O   ALA A 157     -30.248  -0.396   1.260  1.00 10.00      A   
ATOM   1478  N   GLY A 158     -28.309   0.743   1.137  1.00 10.00      A   
ATOM   1479  HN  GLY A 158     -27.345   0.699   0.960  1.00 10.00      A   
ATOM   1480  CA  GLY A 158     -28.915   2.004   1.509  1.00 10.00      A   
ATOM   1481  C   GLY A 158     -29.785   2.562   0.399  1.00 10.00      A   
ATOM   1482  O   GLY A 158     -30.912   2.985   0.643  1.00 10.00      A   
ATOM   1483  N   LEU A 159     -29.265   2.541  -0.826  1.00 10.00      A   
ATOM   1484  HN  LEU A 159     -28.359   2.176  -0.954  1.00 10.00      A   
ATOM   1485  CA  LEU A 159     -29.995   3.052  -1.986  1.00 10.00      A   
ATOM   1486  CB  LEU A 159     -29.107   3.022  -3.235  1.00 10.00      A   
ATOM   1487  CG  LEU A 159     -28.008   4.081  -3.312  1.00 10.00      A   
ATOM   1488  CD1 LEU A 159     -27.112   3.834  -4.517  1.00 10.00      A   
ATOM   1489  CD2 LEU A 159     -28.620   5.470  -3.378  1.00 10.00      A   
ATOM   1490  C   LEU A 159     -31.278   2.269  -2.250  1.00 10.00      A   
ATOM   1491  O   LEU A 159     -32.309   2.847  -2.590  1.00 10.00      A   
ATOM   1492  N   MET A 160     -31.211   0.954  -2.086  1.00 10.00      A   
ATOM   1493  HN  MET A 160     -30.359   0.550  -1.802  1.00 10.00      A   
ATOM   1494  CA  MET A 160     -32.366   0.090  -2.324  1.00 10.00      A   
ATOM   1495  CB  MET A 160     -31.929  -1.354  -2.560  1.00 10.00      A   
ATOM   1496  CG  MET A 160     -31.254  -1.588  -3.900  1.00 10.00      A   
ATOM   1497  SD  MET A 160     -31.043  -3.339  -4.274  1.00 10.00      A   
ATOM   1498  CE  MET A 160     -32.750  -3.860  -4.439  1.00 10.00      A   
ATOM   1499  C   MET A 160     -33.377   0.150  -1.187  1.00 10.00      A   
ATOM   1500  O   MET A 160     -34.460  -0.429  -1.282  1.00 10.00      A   
ATOM   1501  N   HIS A 161     -33.027   0.842  -0.112  1.00 10.00      A   
ATOM   1502  HN  HIS A 161     -32.149   1.286  -0.087  1.00 10.00      A   
ATOM   1503  CA  HIS A 161     -33.918   0.960   1.032  1.00 10.00      A   
ATOM   1504  CB  HIS A 161     -33.341   0.213   2.235  1.00 10.00      A   
ATOM   1505  CG  HIS A 161     -34.376  -0.400   3.125  1.00 10.00      A   
ATOM   1506  ND1 HIS A 161     -35.377  -1.228   2.660  1.00 10.00      A   
ATOM   1507  HD1 HIS A 161     -35.523  -1.486   1.722  1.00 10.00      A   
ATOM   1508  CD2 HIS A 161     -34.556  -0.313   4.464  1.00 10.00      A   
ATOM   1509  CE1 HIS A 161     -36.124  -1.622   3.672  1.00 10.00      A   
ATOM   1510  NE2 HIS A 161     -35.645  -1.084   4.773  1.00 10.00      A   
ATOM   1511  HE2 HIS A 161     -36.004  -1.240   5.688  1.00 10.00      A   
ATOM   1512  C   HIS A 161     -34.155   2.422   1.380  1.00 10.00      A   
ATOM   1513  O   HIS A 161     -34.612   2.747   2.477  1.00 10.00      A   
ATOM   1514  N   PHE A 162     -33.855   3.300   0.436  1.00 10.00      A   
ATOM   1515  HN  PHE A 162     -33.513   2.980  -0.426  1.00 10.00      A   
ATOM   1516  CA  PHE A 162     -34.030   4.726   0.645  1.00 10.00      A   
ATOM   1517  CB  PHE A 162     -32.834   5.508   0.094  1.00 10.00      A   
ATOM   1518  CG  PHE A 162     -32.863   6.971   0.435  1.00 10.00      A   
ATOM   1519  CD1 PHE A 162     -32.552   7.402   1.713  1.00 10.00      A   
ATOM   1520  CD2 PHE A 162     -33.202   7.915  -0.519  1.00 10.00      A   
ATOM   1521  CE1 PHE A 162     -32.579   8.745   2.033  1.00 10.00      A   
ATOM   1522  CE2 PHE A 162     -33.231   9.257  -0.207  1.00 10.00      A   
ATOM   1523  CZ  PHE A 162     -32.920   9.675   1.071  1.00 10.00      A   
ATOM   1524  C   PHE A 162     -35.317   5.210  -0.003  1.00 10.00      A   
ATOM   1525  O   PHE A 162     -35.688   4.759  -1.089  1.00 10.00      A   
ATOM   1526  N   LYS A 163     -35.994   6.127   0.670  1.00 10.00      A   
ATOM   1527  HN  LYS A 163     -35.638   6.452   1.522  1.00 10.00      A   
ATOM   1528  CA  LYS A 163     -37.239   6.685   0.174  1.00 10.00      A   
ATOM   1529  CB  LYS A 163     -38.423   6.154   0.987  1.00 10.00      A   
ATOM   1530  CG  LYS A 163     -38.606   4.646   0.913  1.00 10.00      A   
ATOM   1531  CD  LYS A 163     -39.860   4.203   1.649  1.00 10.00      A   
ATOM   1532  CE  LYS A 163     -40.009   2.691   1.630  1.00 10.00      A   
ATOM   1533  NZ  LYS A 163     -41.261   2.247   2.297  1.00 10.00      A   
ATOM   1534  HZ1 LYS A 163     -41.270   2.557   3.287  1.00 10.00      A   
ATOM   1535  HZ2 LYS A 163     -41.336   1.209   2.269  1.00 10.00      A   
ATOM   1536  HZ3 LYS A 163     -42.087   2.653   1.812  1.00 10.00      A   
ATOM   1537  C   LYS A 163     -37.187   8.209   0.240  1.00 10.00      A   
ATOM   1538  O   LYS A 163     -36.820   8.780   1.268  1.00 10.00      A   
ATOM   1539  N   LYS A 164     -37.551   8.855  -0.856  1.00 10.00      A   
ATOM   1540  HN  LYS A 164     -37.853   8.335  -1.636  1.00 10.00      A   
ATOM   1541  CA  LYS A 164     -37.541  10.310  -0.939  1.00 10.00      A   
ATOM   1542  CB  LYS A 164     -36.952  10.762  -2.279  1.00 10.00      A   
ATOM   1543  CG  LYS A 164     -37.438   9.951  -3.467  1.00 10.00      A   
ATOM   1544  CD  LYS A 164     -37.368  10.740  -4.762  1.00 10.00      A   
ATOM   1545  CE  LYS A 164     -37.922   9.922  -5.917  1.00 10.00      A   
ATOM   1546  NZ  LYS A 164     -38.499  10.780  -6.983  1.00 10.00      A   
ATOM   1547  HZ1 LYS A 164     -39.240  11.392  -6.585  1.00 10.00      A   
ATOM   1548  HZ2 LYS A 164     -38.922  10.189  -7.728  1.00 10.00      A   
ATOM   1549  HZ3 LYS A 164     -37.761  11.377  -7.407  1.00 10.00      A   
ATOM   1550  C   LYS A 164     -38.949  10.876  -0.767  1.00 10.00      A   
ATOM   1551  O   LYS A 164     -39.930  10.239  -1.159  1.00 10.00      A   
ATOM   1552  N   PRO A 165     -39.062  12.076  -0.172  1.00 10.00      A   
ATOM   1553  CA  PRO A 165     -40.352  12.742   0.061  1.00 10.00      A   
ATOM   1554  CB  PRO A 165     -39.952  14.102   0.641  1.00 10.00      A   
ATOM   1555  CG  PRO A 165     -38.601  13.881   1.225  1.00 10.00      A   
ATOM   1556  CD  PRO A 165     -37.932  12.880   0.330  1.00 10.00      A   
ATOM   1557  C   PRO A 165     -41.146  12.946  -1.227  1.00 10.00      A   
ATOM   1558  O   PRO A 165     -40.576  13.216  -2.288  1.00 10.00      A   
ATOM   1559  N   ASP A 166     -42.460  12.802  -1.129  1.00 10.00      A   
ATOM   1560  HN  ASP A 166     -42.851  12.571  -0.258  1.00 10.00      A   
ATOM   1561  CA  ASP A 166     -43.339  12.983  -2.276  1.00 10.00      A   
ATOM   1562  CB  ASP A 166     -44.710  12.356  -2.003  1.00 10.00      A   
ATOM   1563  CG  ASP A 166     -45.642  12.438  -3.196  1.00 10.00      A   
ATOM   1564  OD1 ASP A 166     -45.472  11.641  -4.146  1.00 10.00      A   
ATOM   1565  OD2 ASP A 166     -46.558  13.286  -3.184  1.00 10.00      A   
ATOM   1566  C   ASP A 166     -43.487  14.468  -2.585  1.00 10.00      A   
ATOM   1567  O   ASP A 166     -43.777  15.270  -1.693  1.00 10.00      A   
ATOM   1568  N   ILE A 167     -43.282  14.838  -3.842  1.00 10.00      A   
ATOM   1569  HN  ILE A 167     -43.076  14.156  -4.517  1.00 10.00      A   
ATOM   1570  CA  ILE A 167     -43.373  16.234  -4.247  1.00 10.00      A   
ATOM   1571  CB  ILE A 167     -41.980  16.818  -4.581  1.00 10.00      A   
ATOM   1572  CG1 ILE A 167     -41.069  16.793  -3.352  1.00 10.00      A   
ATOM   1573  CG2 ILE A 167     -42.095  18.233  -5.132  1.00 10.00      A   
ATOM   1574  CD1 ILE A 167     -39.674  17.315  -3.614  1.00 10.00      A   
ATOM   1575  C   ILE A 167     -44.288  16.414  -5.456  1.00 10.00      A   
ATOM   1576  O   ILE A 167     -44.136  15.732  -6.470  1.00 10.00      A   
ATOM   1577  N   THR A 168     -45.238  17.331  -5.329  1.00 10.00      A   
ATOM   1578  HN  THR A 168     -45.324  17.817  -4.479  1.00 10.00      A   
ATOM   1579  CA  THR A 168     -46.159  17.640  -6.412  1.00 10.00      A   
ATOM   1580  CB  THR A 168     -47.542  18.037  -5.864  1.00 10.00      A   
ATOM   1581  OG1 THR A 168     -47.920  17.105  -4.844  1.00 10.00      A   
ATOM   1582  HG1 THR A 168     -47.939  16.216  -5.223  1.00 10.00      A   
ATOM   1583  CG2 THR A 168     -48.582  18.008  -6.974  1.00 10.00      A   
ATOM   1584  C   THR A 168     -45.582  18.794  -7.228  1.00 10.00      A   
ATOM   1585  O   THR A 168     -45.238  19.843  -6.675  1.00 10.00      A   
ATOM   1586  N   VAL A 169     -45.457  18.596  -8.530  1.00 10.00      A   
ATOM   1587  HN  VAL A 169     -45.764  17.747  -8.919  1.00 10.00      A   
ATOM   1588  CA  VAL A 169     -44.890  19.616  -9.400  1.00 10.00      A   
ATOM   1589  CB  VAL A 169     -44.144  18.996 -10.600  1.00 10.00      A   
ATOM   1590  CG1 VAL A 169     -43.374  20.063 -11.366  1.00 10.00      A   
ATOM   1591  CG2 VAL A 169     -43.213  17.883 -10.143  1.00 10.00      A   
ATOM   1592  C   VAL A 169     -45.953  20.578  -9.914  1.00 10.00      A   
ATOM   1593  O   VAL A 169     -46.790  20.215 -10.739  1.00 10.00      A   
ATOM   1594  N   HIS A 170     -45.920  21.804  -9.416  1.00 10.00      A   
ATOM   1595  HN  HIS A 170     -45.239  22.029  -8.741  1.00 10.00      A   
ATOM   1596  CA  HIS A 170     -46.859  22.833  -9.839  1.00 10.00      A   
ATOM   1597  CB  HIS A 170     -47.558  23.464  -8.630  1.00 10.00      A   
ATOM   1598  CG  HIS A 170     -49.006  23.117  -8.514  1.00 10.00      A   
ATOM   1599  ND1 HIS A 170     -50.022  23.997  -8.822  1.00 10.00      A   
ATOM   1600  HD1 HIS A 170     -49.907  24.921  -9.139  1.00 10.00      A   
ATOM   1601  CD2 HIS A 170     -49.610  21.975  -8.117  1.00 10.00      A   
ATOM   1602  CE1 HIS A 170     -51.185  23.410  -8.615  1.00 10.00      A   
ATOM   1603  NE2 HIS A 170     -50.961  22.186  -8.189  1.00 10.00      A   
ATOM   1604  HE2 HIS A 170     -51.657  21.531  -7.947  1.00 10.00      A   
ATOM   1605  C   HIS A 170     -46.104  23.899 -10.617  1.00 10.00      A   
ATOM   1606  O   HIS A 170     -45.947  25.029 -10.153  1.00 10.00      A   
ATOM   1607  N   GLY A 171     -45.620  23.529 -11.795  1.00 10.00      A   
ATOM   1608  HN  GLY A 171     -45.787  22.619 -12.118  1.00 10.00      A   
ATOM   1609  CA  GLY A 171     -44.854  24.448 -12.606  1.00 10.00      A   
ATOM   1610  C   GLY A 171     -43.460  24.610 -12.042  1.00 10.00      A   
ATOM   1611  O   GLY A 171     -42.630  23.707 -12.153  1.00 10.00      A   
ATOM   1612  N   GLU A 172     -43.207  25.754 -11.429  1.00 10.00      A   
ATOM   1613  HN  GLU A 172     -43.906  26.442 -11.397  1.00 10.00      A   
ATOM   1614  CA  GLU A 172     -41.918  26.026 -10.816  1.00 10.00      A   
ATOM   1615  CB  GLU A 172     -41.435  27.428 -11.181  1.00 10.00      A   
ATOM   1616  CG  GLU A 172     -40.437  27.458 -12.324  1.00 10.00      A   
ATOM   1617  CD  GLU A 172     -39.959  28.854 -12.638  1.00 10.00      A   
ATOM   1618  OE1 GLU A 172     -40.463  29.451 -13.609  1.00 10.00      A   
ATOM   1619  OE2 GLU A 172     -39.085  29.369 -11.908  1.00 10.00      A   
ATOM   1620  C   GLU A 172     -42.024  25.883  -9.306  1.00 10.00      A   
ATOM   1621  O   GLU A 172     -41.039  26.033  -8.580  1.00 10.00      A   
ATOM   1622  N   GLN A 173     -43.229  25.579  -8.840  1.00 10.00      A   
ATOM   1623  HN  GLN A 173     -43.967  25.451  -9.471  1.00 10.00      A   
ATOM   1624  CA  GLN A 173     -43.478  25.415  -7.421  1.00 10.00      A   
ATOM   1625  CB  GLN A 173     -44.799  26.080  -7.022  1.00 10.00      A   
ATOM   1626  CG  GLN A 173     -45.039  26.118  -5.521  1.00 10.00      A   
ATOM   1627  CD  GLN A 173     -43.894  26.760  -4.762  1.00 10.00      A   
ATOM   1628  OE1 GLN A 173     -43.227  27.662  -5.270  1.00 10.00      A   
ATOM   1629  NE2 GLN A 173     -43.651  26.290  -3.545  1.00 10.00      A   
ATOM   1630 HE21 GLN A 173     -44.220  25.566  -3.204  1.00 10.00      A   
ATOM   1631 HE22 GLN A 173     -42.914  26.686  -3.031  1.00 10.00      A   
ATOM   1632  C   GLN A 173     -43.485  23.942  -7.041  1.00 10.00      A   
ATOM   1633  O   GLN A 173     -44.319  23.166  -7.517  1.00 10.00      A   
ATOM   1634  N   ILE A 174     -42.548  23.562  -6.190  1.00 10.00      A   
ATOM   1635  HN  ILE A 174     -41.916  24.228  -5.849  1.00 10.00      A   
ATOM   1636  CA  ILE A 174     -42.436  22.187  -5.738  1.00 10.00      A   
ATOM   1637  CB  ILE A 174     -40.961  21.742  -5.634  1.00 10.00      A   
ATOM   1638  CG1 ILE A 174     -40.112  22.831  -4.963  1.00 10.00      A   
ATOM   1639  CG2 ILE A 174     -40.412  21.410  -7.014  1.00 10.00      A   
ATOM   1640  CD1 ILE A 174     -38.672  22.433  -4.717  1.00 10.00      A   
ATOM   1641  C   ILE A 174     -43.136  22.009  -4.397  1.00 10.00      A   
ATOM   1642  O   ILE A 174     -42.742  22.604  -3.394  1.00 10.00      A   
ATOM   1643  N   ILE A 175     -44.188  21.208  -4.389  1.00 10.00      A   
ATOM   1644  HN  ILE A 175     -44.465  20.772  -5.226  1.00 10.00      A   
ATOM   1645  CA  ILE A 175     -44.947  20.958  -3.173  1.00 10.00      A   
ATOM   1646  CB  ILE A 175     -46.449  20.732  -3.471  1.00 10.00      A   
ATOM   1647  CG1 ILE A 175     -46.989  21.806  -4.425  1.00 10.00      A   
ATOM   1648  CG2 ILE A 175     -47.256  20.707  -2.180  1.00 10.00      A   
ATOM   1649  CD1 ILE A 175     -46.942  23.216  -3.871  1.00 10.00      A   
ATOM   1650  C   ILE A 175     -44.388  19.745  -2.441  1.00 10.00      A   
ATOM   1651  O   ILE A 175     -44.766  18.609  -2.725  1.00 10.00      A   
ATOM   1652  N   VAL A 176     -43.470  19.993  -1.516  1.00 10.00      A   
ATOM   1653  HN  VAL A 176     -43.199  20.921  -1.351  1.00 10.00      A   
ATOM   1654  CA  VAL A 176     -42.852  18.924  -0.740  1.00 10.00      A   
ATOM   1655  CB  VAL A 176     -41.504  19.375  -0.138  1.00 10.00      A   
ATOM   1656  CG1 VAL A 176     -40.748  18.185   0.437  1.00 10.00      A   
ATOM   1657  CG2 VAL A 176     -40.661  20.103  -1.177  1.00 10.00      A   
ATOM   1658  C   VAL A 176     -43.778  18.472   0.386  1.00 10.00      A   
ATOM   1659  O   VAL A 176     -44.174  19.274   1.238  1.00 10.00      A   
ATOM   1660  N   HIS A 177     -44.127  17.192   0.385  1.00 10.00      A   
ATOM   1661  HN  HIS A 177     -43.770  16.594  -0.315  1.00 10.00      A   
ATOM   1662  CA  HIS A 177     -45.011  16.641   1.405  1.00 10.00      A   
ATOM   1663  CB  HIS A 177     -46.044  15.689   0.782  1.00 10.00      A   
ATOM   1664  CG  HIS A 177     -46.880  16.300  -0.303  1.00 10.00      A   
ATOM   1665  ND1 HIS A 177     -47.927  17.163  -0.055  1.00 10.00      A   
ATOM   1666  HD1 HIS A 177     -48.212  17.480   0.829  1.00 10.00      A   
ATOM   1667  CD2 HIS A 177     -46.826  16.160  -1.649  1.00 10.00      A   
ATOM   1668  CE1 HIS A 177     -48.477  17.525  -1.199  1.00 10.00      A   
ATOM   1669  NE2 HIS A 177     -47.828  16.933  -2.178  1.00 10.00      A   
ATOM   1670  HE2 HIS A 177     -48.024  17.035  -3.144  1.00 10.00      A   
ATOM   1671  C   HIS A 177     -44.205  15.897   2.464  1.00 10.00      A   
ATOM   1672  O   HIS A 177     -43.295  15.136   2.133  1.00 10.00      A   
ATOM   1673  N   PRO A 178     -44.509  16.131   3.749  1.00 10.00      A   
ATOM   1674  CA  PRO A 178     -43.814  15.468   4.860  1.00 10.00      A   
ATOM   1675  CB  PRO A 178     -44.251  16.285   6.076  1.00 10.00      A   
ATOM   1676  CG  PRO A 178     -45.590  16.824   5.707  1.00 10.00      A   
ATOM   1677  CD  PRO A 178     -45.551  17.063   4.222  1.00 10.00      A   
ATOM   1678  C   PRO A 178     -44.260  14.011   5.012  1.00 10.00      A   
ATOM   1679  O   PRO A 178     -45.313  13.621   4.497  1.00 10.00      A   
ATOM   1680  N   VAL A 179     -43.472  13.220   5.739  1.00 10.00      A   
ATOM   1681  HN  VAL A 179     -42.659  13.597   6.144  1.00 10.00      A   
ATOM   1682  CA  VAL A 179     -43.782  11.802   5.949  1.00 10.00      A   
ATOM   1683  CB  VAL A 179     -42.603  11.017   6.567  1.00 10.00      A   
ATOM   1684  CG1 VAL A 179     -41.470  10.867   5.565  1.00 10.00      A   
ATOM   1685  CG2 VAL A 179     -42.110  11.683   7.843  1.00 10.00      A   
ATOM   1686  C   VAL A 179     -45.023  11.615   6.816  1.00 10.00      A   
ATOM   1687  O   VAL A 179     -45.577  10.519   6.900  1.00 10.00      A   
ATOM   1688  N   ASN A 180     -45.449  12.688   7.467  1.00 10.00      A   
ATOM   1689  HN  ASN A 180     -44.948  13.526   7.383  1.00 10.00      A   
ATOM   1690  CA  ASN A 180     -46.633  12.644   8.316  1.00 10.00      A   
ATOM   1691  CB  ASN A 180     -46.538  13.683   9.437  1.00 10.00      A   
ATOM   1692  CG  ASN A 180     -45.593  13.267  10.552  1.00 10.00      A   
ATOM   1693  OD1 ASN A 180     -44.621  12.551  10.328  1.00 10.00      A   
ATOM   1694  ND2 ASN A 180     -45.875  13.717  11.765  1.00 10.00      A   
ATOM   1695 HD21 ASN A 180     -46.668  14.289  11.874  1.00 10.00      A   
ATOM   1696 HD22 ASN A 180     -45.282  13.465  12.506  1.00 10.00      A   
ATOM   1697  C   ASN A 180     -47.891  12.871   7.484  1.00 10.00      A   
ATOM   1698  O   ASN A 180     -49.011  12.715   7.972  1.00 10.00      A   
ATOM   1699  N   GLU A 181     -47.693  13.228   6.220  1.00 10.00      A   
ATOM   1700  HN  GLU A 181     -46.773  13.311   5.890  1.00 10.00      A   
ATOM   1701  CA  GLU A 181     -48.797  13.481   5.304  1.00 10.00      A   
ATOM   1702  CB  GLU A 181     -48.642  14.864   4.662  1.00 10.00      A   
ATOM   1703  CG  GLU A 181     -49.774  15.261   3.724  1.00 10.00      A   
ATOM   1704  CD  GLU A 181     -51.135  15.214   4.388  1.00 10.00      A   
ATOM   1705  OE1 GLU A 181     -51.288  15.805   5.478  1.00 10.00      A   
ATOM   1706  OE2 GLU A 181     -52.058  14.588   3.821  1.00 10.00      A   
ATOM   1707  C   GLU A 181     -48.854  12.401   4.225  1.00 10.00      A   
ATOM   1708  O   GLU A 181     -49.882  11.752   4.030  1.00 10.00      A   
ATOM   1709  N   ARG A 182     -47.743  12.206   3.535  1.00 10.00      A   
ATOM   1710  HN  ARG A 182     -46.944  12.737   3.750  1.00 10.00      A   
ATOM   1711  CA  ARG A 182     -47.665  11.207   2.478  1.00 10.00      A   
ATOM   1712  CB  ARG A 182     -47.563  11.874   1.101  1.00 10.00      A   
ATOM   1713  CG  ARG A 182     -48.897  12.277   0.494  1.00 10.00      A   
ATOM   1714  CD  ARG A 182     -48.745  12.662  -0.969  1.00 10.00      A   
ATOM   1715  NE  ARG A 182     -50.040  12.864  -1.616  1.00 10.00      A   
ATOM   1716  HE  ARG A 182     -50.845  12.647  -1.085  1.00 10.00      A   
ATOM   1717  CZ  ARG A 182     -50.196  13.311  -2.867  1.00 10.00      A   
ATOM   1718  NH1 ARG A 182     -49.143  13.611  -3.618  1.00 10.00      A   
ATOM   1719 HH11 ARG A 182     -49.274  13.964  -4.595  1.00 10.00      A   
ATOM   1720 HH12 ARG A 182     -48.166  13.489  -3.240  1.00 10.00      A   
ATOM   1721  NH2 ARG A 182     -51.414  13.453  -3.365  1.00 10.00      A   
ATOM   1722 HH21 ARG A 182     -51.548  13.800  -4.340  1.00 10.00      A   
ATOM   1723 HH22 ARG A 182     -52.246  13.214  -2.786  1.00 10.00      A   
ATOM   1724  C   ARG A 182     -46.477  10.279   2.697  1.00 10.00      A   
ATOM   1725  O   ARG A 182     -45.535  10.620   3.413  1.00 10.00      A   
ATOM   1726  N   GLU A 183     -46.533   9.107   2.080  1.00 10.00      A   
ATOM   1727  HN  GLU A 183     -47.312   8.898   1.526  1.00 10.00      A   
ATOM   1728  CA  GLU A 183     -45.462   8.128   2.195  1.00 10.00      A   
ATOM   1729  CB  GLU A 183     -46.002   6.716   1.968  1.00 10.00      A   
ATOM   1730  CG  GLU A 183     -46.671   6.097   3.182  1.00 10.00      A   
ATOM   1731  CD  GLU A 183     -47.217   4.718   2.891  1.00 10.00      A   
ATOM   1732  OE1 GLU A 183     -46.449   3.734   2.989  1.00 10.00      A   
ATOM   1733  OE2 GLU A 183     -48.415   4.609   2.551  1.00 10.00      A   
ATOM   1734  C   GLU A 183     -44.360   8.426   1.187  1.00 10.00      A   
ATOM   1735  O   GLU A 183     -44.641   8.731   0.026  1.00 10.00      A   
ATOM   1736  N   PRO A 184     -43.097   8.352   1.621  1.00 10.00      A   
ATOM   1737  CA  PRO A 184     -41.950   8.603   0.746  1.00 10.00      A   
ATOM   1738  CB  PRO A 184     -40.755   8.577   1.704  1.00 10.00      A   
ATOM   1739  CG  PRO A 184     -41.215   7.765   2.865  1.00 10.00      A   
ATOM   1740  CD  PRO A 184     -42.687   8.031   2.998  1.00 10.00      A   
ATOM   1741  C   PRO A 184     -41.817   7.521  -0.329  1.00 10.00      A   
ATOM   1742  O   PRO A 184     -42.153   6.356  -0.101  1.00 10.00      A   
ATOM   1743  N   VAL A 185     -41.335   7.916  -1.496  1.00 10.00      A   
ATOM   1744  HN  VAL A 185     -41.061   8.855  -1.605  1.00 10.00      A   
ATOM   1745  CA  VAL A 185     -41.175   7.003  -2.621  1.00 10.00      A   
ATOM   1746  CB  VAL A 185     -41.559   7.697  -3.949  1.00 10.00      A   
ATOM   1747  CG1 VAL A 185     -41.491   6.724  -5.116  1.00 10.00      A   
ATOM   1748  CG2 VAL A 185     -42.944   8.318  -3.847  1.00 10.00      A   
ATOM   1749  C   VAL A 185     -39.733   6.508  -2.709  1.00 10.00      A   
ATOM   1750  O   VAL A 185     -38.802   7.308  -2.707  1.00 10.00      A   
ATOM   1751  N   PRO A 186     -39.533   5.182  -2.770  1.00 10.00      A   
ATOM   1752  CA  PRO A 186     -38.195   4.584  -2.867  1.00 10.00      A   
ATOM   1753  CB  PRO A 186     -38.467   3.074  -2.843  1.00 10.00      A   
ATOM   1754  CG  PRO A 186     -39.893   2.932  -3.246  1.00 10.00      A   
ATOM   1755  CD  PRO A 186     -40.591   4.159  -2.738  1.00 10.00      A   
ATOM   1756  C   PRO A 186     -37.471   4.979  -4.154  1.00 10.00      A   
ATOM   1757  O   PRO A 186     -38.100   5.354  -5.148  1.00 10.00      A   
ATOM   1758  N   LEU A 187     -36.148   4.886  -4.130  1.00 10.00      A   
ATOM   1759  HN  LEU A 187     -35.710   4.567  -3.312  1.00 10.00      A   
ATOM   1760  CA  LEU A 187     -35.328   5.242  -5.281  1.00 10.00      A   
ATOM   1761  CB  LEU A 187     -33.869   5.419  -4.865  1.00 10.00      A   
ATOM   1762  CG  LEU A 187     -33.567   6.611  -3.958  1.00 10.00      A   
ATOM   1763  CD1 LEU A 187     -32.078   6.689  -3.667  1.00 10.00      A   
ATOM   1764  CD2 LEU A 187     -34.058   7.903  -4.590  1.00 10.00      A   
ATOM   1765  C   LEU A 187     -35.432   4.211  -6.399  1.00 10.00      A   
ATOM   1766  O   LEU A 187     -35.895   3.086  -6.187  1.00 10.00      A   
ATOM   1767  N   GLY A 188     -34.992   4.603  -7.590  1.00 10.00      A   
ATOM   1768  HN  GLY A 188     -34.624   5.505  -7.691  1.00 10.00      A   
ATOM   1769  CA  GLY A 188     -35.035   3.717  -8.735  1.00 10.00      A   
ATOM   1770  C   GLY A 188     -33.699   3.051  -8.993  1.00 10.00      A   
ATOM   1771  O   GLY A 188     -32.745   3.698  -9.429  1.00 10.00      A   
ATOM   1772  N   ILE A 189     -33.630   1.758  -8.727  1.00 10.00      A   
ATOM   1773  HN  ILE A 189     -34.430   1.297  -8.402  1.00 10.00      A   
ATOM   1774  CA  ILE A 189     -32.408   0.996  -8.925  1.00 10.00      A   
ATOM   1775  CB  ILE A 189     -32.109   0.098  -7.704  1.00 10.00      A   
ATOM   1776  CG1 ILE A 189     -32.045   0.932  -6.420  1.00 10.00      A   
ATOM   1777  CG2 ILE A 189     -30.814  -0.682  -7.901  1.00 10.00      A   
ATOM   1778  CD1 ILE A 189     -30.929   1.956  -6.402  1.00 10.00      A   
ATOM   1779  C   ILE A 189     -32.534   0.123 -10.166  1.00 10.00      A   
ATOM   1780  O   ILE A 189     -33.460  -0.681 -10.275  1.00 10.00      A   
ATOM   1781  N   LEU A 190     -31.605   0.279 -11.093  1.00 10.00      A   
ATOM   1782  HN  LEU A 190     -30.883   0.932 -10.944  1.00 10.00      A   
ATOM   1783  CA  LEU A 190     -31.625  -0.496 -12.328  1.00 10.00      A   
ATOM   1784  CB  LEU A 190     -30.923   0.264 -13.456  1.00 10.00      A   
ATOM   1785  CG  LEU A 190     -31.496   1.645 -13.795  1.00 10.00      A   
ATOM   1786  CD1 LEU A 190     -30.717   2.289 -14.929  1.00 10.00      A   
ATOM   1787  CD2 LEU A 190     -32.973   1.549 -14.147  1.00 10.00      A   
ATOM   1788  C   LEU A 190     -31.006  -1.879 -12.126  1.00 10.00      A   
ATOM   1789  O   LEU A 190     -31.652  -2.900 -12.371  1.00 10.00      A   
ATOM   1790  N   HIS A 191     -29.761  -1.915 -11.663  1.00 10.00      A   
ATOM   1791  HN  HIS A 191     -29.300  -1.073 -11.463  1.00 10.00      A   
ATOM   1792  CA  HIS A 191     -29.076  -3.181 -11.420  1.00 10.00      A   
ATOM   1793  CB  HIS A 191     -28.289  -3.674 -12.650  1.00 10.00      A   
ATOM   1794  CG  HIS A 191     -26.925  -3.074 -12.850  1.00 10.00      A   
ATOM   1795  ND1 HIS A 191     -26.691  -1.985 -13.662  1.00 10.00      A   
ATOM   1796  HD1 HIS A 191     -27.371  -1.495 -14.178  1.00 10.00      A   
ATOM   1797  CD2 HIS A 191     -25.715  -3.441 -12.362  1.00 10.00      A   
ATOM   1798  CE1 HIS A 191     -25.400  -1.710 -13.666  1.00 10.00      A   
ATOM   1799  NE2 HIS A 191     -24.787  -2.577 -12.886  1.00 10.00      A   
ATOM   1800  HE2 HIS A 191     -23.816  -2.608 -12.720  1.00 10.00      A   
ATOM   1801  C   HIS A 191     -28.206  -3.099 -10.169  1.00 10.00      A   
ATOM   1802  O   HIS A 191     -27.785  -2.012  -9.772  1.00 10.00      A   
ATOM   1803  N   ILE A 192     -27.936  -4.250  -9.564  1.00 10.00      A   
ATOM   1804  HN  ILE A 192     -28.277  -5.087  -9.950  1.00 10.00      A   
ATOM   1805  CA  ILE A 192     -27.143  -4.311  -8.340  1.00 10.00      A   
ATOM   1806  CB  ILE A 192     -27.787  -5.265  -7.312  1.00 10.00      A   
ATOM   1807  CG1 ILE A 192     -29.288  -4.989  -7.199  1.00 10.00      A   
ATOM   1808  CG2 ILE A 192     -27.116  -5.115  -5.956  1.00 10.00      A   
ATOM   1809  CD1 ILE A 192     -30.071  -6.117  -6.565  1.00 10.00      A   
ATOM   1810  C   ILE A 192     -25.708  -4.767  -8.606  1.00 10.00      A   
ATOM   1811  O   ILE A 192     -25.471  -5.918  -8.984  1.00 10.00      A   
ATOM   1812  N   PRO A 193     -24.738  -3.857  -8.431  1.00 10.00      A   
ATOM   1813  CA  PRO A 193     -23.322  -4.159  -8.625  1.00 10.00      A   
ATOM   1814  CB  PRO A 193     -22.739  -2.794  -8.982  1.00 10.00      A   
ATOM   1815  CG  PRO A 193     -23.601  -1.803  -8.270  1.00 10.00      A   
ATOM   1816  CD  PRO A 193     -24.947  -2.451  -8.050  1.00 10.00      A   
ATOM   1817  C   PRO A 193     -22.671  -4.703  -7.349  1.00 10.00      A   
ATOM   1818  O   PRO A 193     -22.746  -4.081  -6.284  1.00 10.00      A   
ATOM   1819  N   ILE A 194     -22.033  -5.864  -7.462  1.00 10.00      A   
ATOM   1820  HN  ILE A 194     -21.996  -6.307  -8.336  1.00 10.00      A   
ATOM   1821  CA  ILE A 194     -21.372  -6.492  -6.321  1.00 10.00      A   
ATOM   1822  CB  ILE A 194     -21.792  -7.974  -6.176  1.00 10.00      A   
ATOM   1823  CG1 ILE A 194     -23.323  -8.105  -6.120  1.00 10.00      A   
ATOM   1824  CG2 ILE A 194     -21.147  -8.613  -4.951  1.00 10.00      A   
ATOM   1825  CD1 ILE A 194     -23.967  -7.436  -4.920  1.00 10.00      A   
ATOM   1826  C   ILE A 194     -19.854  -6.401  -6.472  1.00 10.00      A   
ATOM   1827  O   ILE A 194     -19.324  -6.576  -7.568  1.00 10.00      A   
ATOM   1828  N   CYS A 195     -19.164  -6.116  -5.376  1.00 10.00      A   
ATOM   1829  HN  CYS A 195     -19.642  -5.984  -4.531  1.00 10.00      A   
ATOM   1830  CA  CYS A 195     -17.710  -6.002  -5.391  1.00 10.00      A   
ATOM   1831  C   CYS A 195     -17.049  -7.255  -4.833  1.00 10.00      A   
ATOM   1832  O   CYS A 195     -17.414  -7.731  -3.751  1.00 10.00      A   
ATOM   1833  CB  CYS A 195     -17.257  -4.782  -4.584  1.00 10.00      A   
ATOM   1834  SG  CYS A 195     -17.546  -3.184  -5.411  1.00 10.00      A   
ATOM   1835  N   VAL A 196     -16.091  -7.790  -5.582  1.00 10.00      A   
ATOM   1836  HN  VAL A 196     -15.866  -7.367  -6.443  1.00 10.00      A   
ATOM   1837  CA  VAL A 196     -15.357  -8.983  -5.166  1.00 10.00      A   
ATOM   1838  CB  VAL A 196     -15.797 -10.241  -5.949  1.00 10.00      A   
ATOM   1839  CG1 VAL A 196     -14.982 -11.450  -5.518  1.00 10.00      A   
ATOM   1840  CG2 VAL A 196     -17.279 -10.510  -5.749  1.00 10.00      A   
ATOM   1841  C   VAL A 196     -13.857  -8.765  -5.362  1.00 10.00      A   
ATOM   1842  O   VAL A 196     -13.374  -8.685  -6.497  1.00 10.00      A   
ATOM   1843  N   THR A 197     -13.130  -8.646  -4.257  1.00 10.00      A   
ATOM   1844  HN  THR A 197     -13.578  -8.690  -3.379  1.00 10.00      A   
ATOM   1845  CA  THR A 197     -11.691  -8.423  -4.305  1.00 10.00      A   
ATOM   1846  CB  THR A 197     -11.233  -7.512  -3.150  1.00 10.00      A   
ATOM   1847  OG1 THR A 197     -12.213  -6.489  -2.936  1.00 10.00      A   
ATOM   1848  HG1 THR A 197     -13.034  -6.897  -2.603  1.00 10.00      A   
ATOM   1849  CG2 THR A 197      -9.901  -6.857  -3.485  1.00 10.00      A   
ATOM   1850  C   THR A 197     -10.897  -9.732  -4.263  1.00 10.00      A   
ATOM   1851  O   THR A 197     -11.101 -10.574  -3.385  1.00 10.00      A   
ATOM   1852  N   PHE A 198      -9.990  -9.894  -5.219  1.00 10.00      A   
ATOM   1853  HN  PHE A 198      -9.876  -9.188  -5.893  1.00 10.00      A   
ATOM   1854  CA  PHE A 198      -9.151 -11.084  -5.293  1.00 10.00      A   
ATOM   1855  CB  PHE A 198      -9.106 -11.629  -6.723  1.00 10.00      A   
ATOM   1856  CG  PHE A 198     -10.440 -12.064  -7.254  1.00 10.00      A   
ATOM   1857  CD1 PHE A 198     -11.225 -11.193  -7.988  1.00 10.00      A   
ATOM   1858  CD2 PHE A 198     -10.910 -13.343  -7.015  1.00 10.00      A   
ATOM   1859  CE1 PHE A 198     -12.453 -11.587  -8.477  1.00 10.00      A   
ATOM   1860  CE2 PHE A 198     -12.141 -13.746  -7.500  1.00 10.00      A   
ATOM   1861  CZ  PHE A 198     -12.912 -12.864  -8.232  1.00 10.00      A   
ATOM   1862  C   PHE A 198      -7.741 -10.759  -4.817  1.00 10.00      A   
ATOM   1863  O   PHE A 198      -7.256  -9.642  -5.008  1.00 10.00      A   
ATOM   1864  N   SER A 199      -7.087 -11.730  -4.199  1.00 10.00      A   
ATOM   1865  HN  SER A 199      -7.520 -12.606  -4.079  1.00 10.00      A   
ATOM   1866  CA  SER A 199      -5.740 -11.535  -3.691  1.00 10.00      A   
ATOM   1867  CB  SER A 199      -5.763 -11.596  -2.164  1.00 10.00      A   
ATOM   1868  OG  SER A 199      -6.944 -10.987  -1.665  1.00 10.00      A   
ATOM   1869  HG  SER A 199      -7.651 -11.643  -1.638  1.00 10.00      A   
ATOM   1870  C   SER A 199      -4.785 -12.584  -4.247  1.00 10.00      A   
ATOM   1871  O   SER A 199      -4.974 -13.783  -4.038  1.00 10.00      A   
ATOM   1872  N   PHE A 200      -3.771 -12.131  -4.968  1.00 10.00      A   
ATOM   1873  HN  PHE A 200      -3.682 -11.163  -5.119  1.00 10.00      A   
ATOM   1874  CA  PHE A 200      -2.790 -13.033  -5.550  1.00 10.00      A   
ATOM   1875  CB  PHE A 200      -2.521 -12.669  -7.012  1.00 10.00      A   
ATOM   1876  CG  PHE A 200      -3.765 -12.593  -7.850  1.00 10.00      A   
ATOM   1877  CD1 PHE A 200      -4.017 -11.487  -8.639  1.00 10.00      A   
ATOM   1878  CD2 PHE A 200      -4.685 -13.629  -7.844  1.00 10.00      A   
ATOM   1879  CE1 PHE A 200      -5.162 -11.410  -9.406  1.00 10.00      A   
ATOM   1880  CE2 PHE A 200      -5.833 -13.560  -8.610  1.00 10.00      A   
ATOM   1881  CZ  PHE A 200      -6.071 -12.449  -9.392  1.00 10.00      A   
ATOM   1882  C   PHE A 200      -1.492 -13.017  -4.753  1.00 10.00      A   
ATOM   1883  O   PHE A 200      -0.928 -11.951  -4.478  1.00 10.00      A   
ATOM   1884  N   PHE A 201      -1.039 -14.200  -4.368  1.00 10.00      A   
ATOM   1885  HN  PHE A 201      -1.551 -15.009  -4.605  1.00 10.00      A   
ATOM   1886  CA  PHE A 201       0.190 -14.349  -3.606  1.00 10.00      A   
ATOM   1887  CB  PHE A 201      -0.108 -14.911  -2.216  1.00 10.00      A   
ATOM   1888  CG  PHE A 201      -0.962 -14.016  -1.372  1.00 10.00      A   
ATOM   1889  CD1 PHE A 201      -2.341 -14.139  -1.387  1.00 10.00      A   
ATOM   1890  CD2 PHE A 201      -0.388 -13.049  -0.567  1.00 10.00      A   
ATOM   1891  CE1 PHE A 201      -3.130 -13.314  -0.611  1.00 10.00      A   
ATOM   1892  CE2 PHE A 201      -1.172 -12.222   0.211  1.00 10.00      A   
ATOM   1893  CZ  PHE A 201      -2.546 -12.353   0.190  1.00 10.00      A   
ATOM   1894  C   PHE A 201       1.131 -15.287  -4.336  1.00 10.00      A   
ATOM   1895  O   PHE A 201       0.695 -16.271  -4.934  1.00 10.00      A   
ATOM   1896  N   ASN A 202       2.413 -14.989  -4.288  1.00 10.00      A   
ATOM   1897  HN  ASN A 202       2.707 -14.199  -3.785  1.00 10.00      A   
ATOM   1898  CA  ASN A 202       3.401 -15.817  -4.954  1.00 10.00      A   
ATOM   1899  CB  ASN A 202       4.254 -14.974  -5.906  1.00 10.00      A   
ATOM   1900  CG  ASN A 202       5.209 -15.804  -6.741  1.00 10.00      A   
ATOM   1901  OD1 ASN A 202       5.082 -17.027  -6.836  1.00 10.00      A   
ATOM   1902  ND2 ASN A 202       6.159 -15.141  -7.372  1.00 10.00      A   
ATOM   1903 HD21 ASN A 202       6.202 -14.166  -7.258  1.00 10.00      A   
ATOM   1904 HD22 ASN A 202       6.792 -15.650  -7.927  1.00 10.00      A   
ATOM   1905  C   ASN A 202       4.273 -16.535  -3.938  1.00 10.00      A   
ATOM   1906  O   ASN A 202       5.041 -15.907  -3.212  1.00 10.00      A   
ATOM   1907  N   PRO A 203       4.150 -17.869  -3.861  1.00 10.00      A   
ATOM   1908  CA  PRO A 203       4.936 -18.687  -2.932  1.00 10.00      A   
ATOM   1909  CB  PRO A 203       4.266 -20.059  -3.018  1.00 10.00      A   
ATOM   1910  CG  PRO A 203       3.663 -20.094  -4.378  1.00 10.00      A   
ATOM   1911  CD  PRO A 203       3.227 -18.686  -4.672  1.00 10.00      A   
ATOM   1912  C   PRO A 203       6.389 -18.789  -3.372  1.00 10.00      A   
ATOM   1913  O   PRO A 203       7.267 -19.154  -2.590  1.00 10.00      A   
ATOM   1914  N   GLN A 204       6.630 -18.472  -4.633  1.00 10.00      A   
ATOM   1915  HN  GLN A 204       5.883 -18.183  -5.202  1.00 10.00      A   
ATOM   1916  CA  GLN A 204       7.963 -18.516  -5.192  1.00 10.00      A   
ATOM   1917  CB  GLN A 204       7.974 -19.356  -6.470  1.00 10.00      A   
ATOM   1918  CG  GLN A 204       7.989 -20.856  -6.238  1.00 10.00      A   
ATOM   1919  CD  GLN A 204       8.207 -21.627  -7.521  1.00 10.00      A   
ATOM   1920  OE1 GLN A 204       7.254 -22.002  -8.203  1.00 10.00      A   
ATOM   1921  NE2 GLN A 204       9.465 -21.852  -7.866  1.00 10.00      A   
ATOM   1922 HE21 GLN A 204      10.171 -21.524  -7.274  1.00 10.00      A   
ATOM   1923 HE22 GLN A 204       9.644 -22.330  -8.712  1.00 10.00      A   
ATOM   1924  C   GLN A 204       8.443 -17.100  -5.482  1.00 10.00      A   
ATOM   1925  O   GLN A 204       8.179 -16.175  -4.708  1.00 10.00      A   
ATOM   1926  N   ASP A 205       9.137 -16.937  -6.596  1.00 10.00      A   
ATOM   1927  HN  ASP A 205       9.305 -17.711  -7.175  1.00 10.00      A   
ATOM   1928  CA  ASP A 205       9.657 -15.640  -6.989  1.00 10.00      A   
ATOM   1929  CB  ASP A 205      11.175 -15.681  -7.071  1.00 10.00      A   
ATOM   1930  CG  ASP A 205      11.675 -16.721  -8.042  1.00 10.00      A   
ATOM   1931  OD1 ASP A 205      11.745 -16.424  -9.246  1.00 10.00      A   
ATOM   1932  OD2 ASP A 205      12.018 -17.831  -7.594  1.00 10.00      A   
ATOM   1933  C   ASP A 205       9.081 -15.203  -8.324  1.00 10.00      A   
ATOM   1934  O   ASP A 205       8.332 -15.946  -8.965  1.00 10.00      A   
ATOM   1935  N   THR A 206       9.439 -13.998  -8.739  1.00 10.00      A   
ATOM   1936  HN  THR A 206      10.053 -13.466  -8.186  1.00 10.00      A   
ATOM   1937  CA  THR A 206       8.946 -13.431  -9.986  1.00 10.00      A   
ATOM   1938  CB  THR A 206       9.209 -11.915 -10.026  1.00 10.00      A   
ATOM   1939  OG1 THR A 206       9.283 -11.427  -8.676  1.00 10.00      A   
ATOM   1940  HG1 THR A 206       9.672 -10.547  -8.674  1.00 10.00      A   
ATOM   1941  CG2 THR A 206       8.079 -11.199 -10.749  1.00 10.00      A   
ATOM   1942  C   THR A 206       9.557 -14.100 -11.220  1.00 10.00      A   
ATOM   1943  O   THR A 206       8.909 -14.196 -12.262  1.00 10.00      A   
ATOM   1944  N   GLU A 207      10.788 -14.582 -11.101  1.00 10.00      A   
ATOM   1945  HN  GLU A 207      11.246 -14.526 -10.236  1.00 10.00      A   
ATOM   1946  CA  GLU A 207      11.462 -15.231 -12.223  1.00 10.00      A   
ATOM   1947  CB  GLU A 207      12.951 -15.432 -11.936  1.00 10.00      A   
ATOM   1948  CG  GLU A 207      13.740 -14.141 -11.815  1.00 10.00      A   
ATOM   1949  CD  GLU A 207      13.600 -13.258 -13.037  1.00 10.00      A   
ATOM   1950  OE1 GLU A 207      14.068 -13.656 -14.126  1.00 10.00      A   
ATOM   1951  OE2 GLU A 207      13.039 -12.147 -12.908  1.00 10.00      A   
ATOM   1952  C   GLU A 207      10.797 -16.562 -12.540  1.00 10.00      A   
ATOM   1953  O   GLU A 207      10.479 -16.850 -13.694  1.00 10.00      A   
ATOM   1954  N   GLU A 208      10.564 -17.353 -11.497  1.00 10.00      A   
ATOM   1955  HN  GLU A 208      10.857 -17.054 -10.599  1.00 10.00      A   
ATOM   1956  CA  GLU A 208       9.916 -18.654 -11.633  1.00 10.00      A   
ATOM   1957  CB  GLU A 208      10.056 -19.457 -10.337  1.00 10.00      A   
ATOM   1958  CG  GLU A 208      11.419 -20.108 -10.141  1.00 10.00      A   
ATOM   1959  CD  GLU A 208      11.483 -21.508 -10.712  1.00 10.00      A   
ATOM   1960  OE1 GLU A 208      10.657 -22.357 -10.311  1.00 10.00      A   
ATOM   1961  OE2 GLU A 208      12.371 -21.773 -11.550  1.00 10.00      A   
ATOM   1962  C   GLU A 208       8.439 -18.498 -11.999  1.00 10.00      A   
ATOM   1963  O   GLU A 208       7.756 -19.472 -12.310  1.00 10.00      A   
ATOM   1964  N   ASN A 209       7.951 -17.269 -11.950  1.00 10.00      A   
ATOM   1965  HN  ASN A 209       8.539 -16.536 -11.676  1.00 10.00      A   
ATOM   1966  CA  ASN A 209       6.564 -16.980 -12.289  1.00 10.00      A   
ATOM   1967  CB  ASN A 209       5.966 -15.953 -11.316  1.00 10.00      A   
ATOM   1968  CG  ASN A 209       4.871 -15.090 -11.923  1.00 10.00      A   
ATOM   1969  OD1 ASN A 209       5.127 -13.968 -12.369  1.00 10.00      A   
ATOM   1970  ND2 ASN A 209       3.649 -15.603 -11.953  1.00 10.00      A   
ATOM   1971 HD21 ASN A 209       3.514 -16.514 -11.592  1.00 10.00      A   
ATOM   1972 HD22 ASN A 209       2.923 -15.054 -12.320  1.00 10.00      A   
ATOM   1973  C   ASN A 209       6.452 -16.501 -13.734  1.00 10.00      A   
ATOM   1974  O   ASN A 209       5.660 -17.029 -14.511  1.00 10.00      A   
ATOM   1975  N   ILE A 210       7.271 -15.518 -14.097  1.00 10.00      A   
ATOM   1976  HN  ILE A 210       7.896 -15.145 -13.435  1.00 10.00      A   
ATOM   1977  CA  ILE A 210       7.253 -14.966 -15.447  1.00 10.00      A   
ATOM   1978  CB  ILE A 210       7.943 -13.582 -15.507  1.00 10.00      A   
ATOM   1979  CG1 ILE A 210       7.243 -12.596 -14.567  1.00 10.00      A   
ATOM   1980  CG2 ILE A 210       7.958 -13.043 -16.933  1.00 10.00      A   
ATOM   1981  CD1 ILE A 210       7.917 -11.244 -14.481  1.00 10.00      A   
ATOM   1982  C   ILE A 210       7.916 -15.910 -16.446  1.00 10.00      A   
ATOM   1983  O   ILE A 210       7.362 -16.198 -17.510  1.00 10.00      A   
ATOM   1984  N   LYS A 211       9.095 -16.406 -16.091  1.00 10.00      A   
ATOM   1985  HN  LYS A 211       9.471 -16.171 -15.214  1.00 10.00      A   
ATOM   1986  CA  LYS A 211       9.842 -17.303 -16.964  1.00 10.00      A   
ATOM   1987  CB  LYS A 211      11.323 -16.923 -16.981  1.00 10.00      A   
ATOM   1988  CG  LYS A 211      11.601 -15.521 -17.499  1.00 10.00      A   
ATOM   1989  CD  LYS A 211      13.094 -15.274 -17.638  1.00 10.00      A   
ATOM   1990  CE  LYS A 211      13.380 -13.840 -18.048  1.00 10.00      A   
ATOM   1991  NZ  LYS A 211      14.827 -13.618 -18.305  1.00 10.00      A   
ATOM   1992  HZ1 LYS A 211      14.999 -12.620 -18.543  1.00 10.00      A   
ATOM   1993  HZ2 LYS A 211      15.148 -14.212 -19.097  1.00 10.00      A   
ATOM   1994  HZ3 LYS A 211      15.380 -13.862 -17.460  1.00 10.00      A   
ATOM   1995  C   LYS A 211       9.682 -18.754 -16.535  1.00 10.00      A   
ATOM   1996  O   LYS A 211      10.421 -19.633 -16.985  1.00 10.00      A   
ATOM   1997  N   GLY A 212       8.713 -19.003 -15.668  1.00 10.00      A   
ATOM   1998  HN  GLY A 212       8.152 -18.267 -15.351  1.00 10.00      A   
ATOM   1999  CA  GLY A 212       8.475 -20.349 -15.195  1.00 10.00      A   
ATOM   2000  C   GLY A 212       7.507 -21.102 -16.079  1.00 10.00      A   
ATOM   2001  O   GLY A 212       6.925 -20.532 -17.005  1.00 10.00      A   
ATOM   2002  N   GLU A 213       7.333 -22.383 -15.799  1.00 10.00      A   
ATOM   2003  HN  GLU A 213       7.822 -22.779 -15.046  1.00 10.00      A   
ATOM   2004  CA  GLU A 213       6.431 -23.217 -16.576  1.00 10.00      A   
ATOM   2005  CB  GLU A 213       7.126 -24.506 -17.017  1.00 10.00      A   
ATOM   2006  CG  GLU A 213       8.289 -24.297 -17.969  1.00 10.00      A   
ATOM   2007  CD  GLU A 213       8.480 -25.464 -18.911  1.00 10.00      A   
ATOM   2008  OE1 GLU A 213       9.032 -26.503 -18.482  1.00 10.00      A   
ATOM   2009  OE2 GLU A 213       8.073 -25.353 -20.087  1.00 10.00      A   
ATOM   2010  C   GLU A 213       5.177 -23.555 -15.783  1.00 10.00      A   
ATOM   2011  O   GLU A 213       4.071 -23.520 -16.316  1.00 10.00      A   
ATOM   2012  N   THR A 214       5.356 -23.871 -14.509  1.00 10.00      A   
ATOM   2013  HN  THR A 214       6.259 -23.842 -14.129  1.00 10.00      A   
ATOM   2014  CA  THR A 214       4.243 -24.241 -13.651  1.00 10.00      A   
ATOM   2015  CB  THR A 214       4.699 -25.274 -12.603  1.00 10.00      A   
ATOM   2016  OG1 THR A 214       5.633 -26.182 -13.216  1.00 10.00      A   
ATOM   2017  HG1 THR A 214       5.356 -26.356 -14.127  1.00 10.00      A   
ATOM   2018  CG2 THR A 214       3.507 -26.062 -12.072  1.00 10.00      A   
ATOM   2019  C   THR A 214       3.649 -23.025 -12.948  1.00 10.00      A   
ATOM   2020  O   THR A 214       4.376 -22.132 -12.513  1.00 10.00      A   
ATOM   2021  N   ASN A 215       2.325 -22.994 -12.849  1.00 10.00      A   
ATOM   2022  HN  ASN A 215       1.799 -23.736 -13.218  1.00 10.00      A   
ATOM   2023  CA  ASN A 215       1.630 -21.894 -12.194  1.00 10.00      A   
ATOM   2024  CB  ASN A 215       0.336 -21.545 -12.931  1.00 10.00      A   
ATOM   2025  CG  ASN A 215       0.584 -20.685 -14.155  1.00 10.00      A   
ATOM   2026  OD1 ASN A 215       0.583 -21.175 -15.287  1.00 10.00      A   
ATOM   2027  ND2 ASN A 215       0.819 -19.400 -13.933  1.00 10.00      A   
ATOM   2028 HD21 ASN A 215       0.815 -19.081 -12.996  1.00 10.00      A   
ATOM   2029 HD22 ASN A 215       0.998 -18.817 -14.704  1.00 10.00      A   
ATOM   2030  C   ASN A 215       1.340 -22.233 -10.741  1.00 10.00      A   
ATOM   2031  O   ASN A 215       0.353 -22.899 -10.432  1.00 10.00      A   
ATOM   2032  N   SER A 216       2.209 -21.775  -9.853  1.00 10.00      A   
ATOM   2033  HN  SER A 216       2.981 -21.252 -10.166  1.00 10.00      A   
ATOM   2034  CA  SER A 216       2.065 -22.040  -8.428  1.00 10.00      A   
ATOM   2035  CB  SER A 216       3.422 -22.443  -7.849  1.00 10.00      A   
ATOM   2036  OG  SER A 216       4.270 -22.966  -8.862  1.00 10.00      A   
ATOM   2037  HG  SER A 216       4.692 -22.237  -9.327  1.00 10.00      A   
ATOM   2038  C   SER A 216       1.516 -20.826  -7.678  1.00 10.00      A   
ATOM   2039  O   SER A 216       1.440 -20.834  -6.450  1.00 10.00      A   
ATOM   2040  N   GLU A 217       1.126 -19.794  -8.418  1.00 10.00      A   
ATOM   2041  HN  GLU A 217       1.190 -19.854  -9.398  1.00 10.00      A   
ATOM   2042  CA  GLU A 217       0.593 -18.573  -7.815  1.00 10.00      A   
ATOM   2043  CB  GLU A 217       0.361 -17.488  -8.873  1.00 10.00      A   
ATOM   2044  CG  GLU A 217       1.569 -17.189  -9.750  1.00 10.00      A   
ATOM   2045  CD  GLU A 217       1.691 -18.148 -10.917  1.00 10.00      A   
ATOM   2046  OE1 GLU A 217       0.696 -18.849 -11.221  1.00 10.00      A   
ATOM   2047  OE2 GLU A 217       2.777 -18.208 -11.530  1.00 10.00      A   
ATOM   2048  C   GLU A 217      -0.700 -18.848  -7.052  1.00 10.00      A   
ATOM   2049  O   GLU A 217      -1.683 -19.328  -7.620  1.00 10.00      A   
ATOM   2050  N   ILE A 218      -0.692 -18.526  -5.769  1.00 10.00      A   
ATOM   2051  HN  ILE A 218       0.116 -18.120  -5.387  1.00 10.00      A   
ATOM   2052  CA  ILE A 218      -1.846 -18.736  -4.910  1.00 10.00      A   
ATOM   2053  CB  ILE A 218      -1.422 -18.819  -3.430  1.00 10.00      A   
ATOM   2054  CG1 ILE A 218      -0.320 -19.867  -3.251  1.00 10.00      A   
ATOM   2055  CG2 ILE A 218      -2.617 -19.143  -2.547  1.00 10.00      A   
ATOM   2056  CD1 ILE A 218       0.358 -19.818  -1.900  1.00 10.00      A   
ATOM   2057  C   ILE A 218      -2.850 -17.603  -5.081  1.00 10.00      A   
ATOM   2058  O   ILE A 218      -2.527 -16.436  -4.867  1.00 10.00      A   
ATOM   2059  N   SER A 219      -4.060 -17.953  -5.478  1.00 10.00      A   
ATOM   2060  HN  SER A 219      -4.258 -18.903  -5.636  1.00 10.00      A   
ATOM   2061  CA  SER A 219      -5.109 -16.970  -5.681  1.00 10.00      A   
ATOM   2062  CB  SER A 219      -5.637 -17.077  -7.112  1.00 10.00      A   
ATOM   2063  OG  SER A 219      -4.575 -17.346  -8.012  1.00 10.00      A   
ATOM   2064  HG  SER A 219      -3.775 -17.532  -7.509  1.00 10.00      A   
ATOM   2065  C   SER A 219      -6.245 -17.189  -4.688  1.00 10.00      A   
ATOM   2066  O   SER A 219      -6.989 -18.167  -4.792  1.00 10.00      A   
ATOM   2067  N   ILE A 220      -6.368 -16.291  -3.719  1.00 10.00      A   
ATOM   2068  HN  ILE A 220      -5.742 -15.533  -3.681  1.00 10.00      A   
ATOM   2069  CA  ILE A 220      -7.422 -16.396  -2.721  1.00 10.00      A   
ATOM   2070  CB  ILE A 220      -6.876 -16.457  -1.276  1.00 10.00      A   
ATOM   2071  CG1 ILE A 220      -6.161 -15.156  -0.898  1.00 10.00      A   
ATOM   2072  CG2 ILE A 220      -5.946 -17.652  -1.105  1.00 10.00      A   
ATOM   2073  CD1 ILE A 220      -5.861 -15.033   0.581  1.00 10.00      A   
ATOM   2074  C   ILE A 220      -8.419 -15.246  -2.851  1.00 10.00      A   
ATOM   2075  O   ILE A 220      -8.054 -14.127  -3.220  1.00 10.00      A   
ATOM   2076  N   ILE A 221      -9.674 -15.533  -2.557  1.00 10.00      A   
ATOM   2077  HN  ILE A 221      -9.903 -16.446  -2.265  1.00 10.00      A   
ATOM   2078  CA  ILE A 221     -10.727 -14.535  -2.635  1.00 10.00      A   
ATOM   2079  CB  ILE A 221     -12.011 -15.125  -3.267  1.00 10.00      A   
ATOM   2080  CG1 ILE A 221     -11.665 -15.980  -4.493  1.00 10.00      A   
ATOM   2081  CG2 ILE A 221     -12.977 -14.012  -3.646  1.00 10.00      A   
ATOM   2082  CD1 ILE A 221     -12.834 -16.769  -5.047  1.00 10.00      A   
ATOM   2083  C   ILE A 221     -11.052 -14.037  -1.234  1.00 10.00      A   
ATOM   2084  O   ILE A 221     -11.151 -14.840  -0.304  1.00 10.00      A   
ATOM   2085  N   ASP A 222     -11.193 -12.719  -1.092  1.00 10.00      A   
ATOM   2086  HN  ASP A 222     -11.089 -12.143  -1.880  1.00 10.00      A   
ATOM   2087  CA  ASP A 222     -11.508 -12.102   0.196  1.00 10.00      A   
ATOM   2088  CB  ASP A 222     -12.836 -12.638   0.740  1.00 10.00      A   
ATOM   2089  CG  ASP A 222     -13.161 -12.138   2.129  1.00 10.00      A   
ATOM   2090  OD1 ASP A 222     -12.819 -10.984   2.451  1.00 10.00      A   
ATOM   2091  OD2 ASP A 222     -13.774 -12.895   2.904  1.00 10.00      A   
ATOM   2092  C   ASP A 222     -10.376 -12.284   1.210  1.00 10.00      A   
ATOM   2093  O   ASP A 222     -10.226 -13.343   1.823  1.00 10.00      A   
ATOM   2094  N   ALA A 223      -9.574 -11.245   1.381  1.00 10.00      A   
ATOM   2095  HN  ALA A 223      -9.750 -10.414   0.888  1.00 10.00      A   
ATOM   2096  CA  ALA A 223      -8.450 -11.297   2.304  1.00 10.00      A   
ATOM   2097  CB  ALA A 223      -7.141 -11.212   1.538  1.00 10.00      A   
ATOM   2098  C   ALA A 223      -8.538 -10.183   3.339  1.00 10.00      A   
ATOM   2099  O   ALA A 223      -9.133  -9.135   3.087  1.00 10.00      A   
ATOM   2100  N   THR A 224      -7.954 -10.426   4.504  1.00 10.00      A   
ATOM   2101  HN  THR A 224      -7.504 -11.294   4.643  1.00 10.00      A   
ATOM   2102  CA  THR A 224      -7.953  -9.453   5.585  1.00 10.00      A   
ATOM   2103  CB  THR A 224      -7.785 -10.133   6.958  1.00 10.00      A   
ATOM   2104  OG1 THR A 224      -6.627 -10.987   6.948  1.00 10.00      A   
ATOM   2105  HG1 THR A 224      -6.732 -11.670   6.259  1.00 10.00      A   
ATOM   2106  CG2 THR A 224      -9.019 -10.954   7.302  1.00 10.00      A   
ATOM   2107  C   THR A 224      -6.836  -8.431   5.382  1.00 10.00      A   
ATOM   2108  O   THR A 224      -6.049  -8.549   4.443  1.00 10.00      A   
ATOM   2109  N   LEU A 225      -6.762  -7.449   6.272  1.00 10.00      A   
ATOM   2110  HN  LEU A 225      -7.407  -7.432   7.015  1.00 10.00      A   
ATOM   2111  CA  LEU A 225      -5.756  -6.393   6.187  1.00 10.00      A   
ATOM   2112  CB  LEU A 225      -5.896  -5.418   7.359  1.00 10.00      A   
ATOM   2113  CG  LEU A 225      -5.151  -4.087   7.228  1.00 10.00      A   
ATOM   2114  CD1 LEU A 225      -5.690  -3.278   6.057  1.00 10.00      A   
ATOM   2115  CD2 LEU A 225      -5.244  -3.292   8.520  1.00 10.00      A   
ATOM   2116  C   LEU A 225      -4.344  -6.968   6.146  1.00 10.00      A   
ATOM   2117  O   LEU A 225      -3.514  -6.534   5.353  1.00 10.00      A   
ATOM   2118  N   LYS A 226      -4.088  -7.959   6.990  1.00 10.00      A   
ATOM   2119  HN  LYS A 226      -4.799  -8.271   7.592  1.00 10.00      A   
ATOM   2120  CA  LYS A 226      -2.778  -8.593   7.043  1.00 10.00      A   
ATOM   2121  CB  LYS A 226      -2.744  -9.658   8.137  1.00 10.00      A   
ATOM   2122  CG  LYS A 226      -2.891  -9.110   9.544  1.00 10.00      A   
ATOM   2123  CD  LYS A 226      -2.898 -10.228  10.572  1.00 10.00      A   
ATOM   2124  CE  LYS A 226      -3.161  -9.688  11.964  1.00 10.00      A   
ATOM   2125  NZ  LYS A 226      -3.369 -10.778  12.951  1.00 10.00      A   
ATOM   2126  HZ1 LYS A 226      -3.509 -10.378  13.900  1.00 10.00      A   
ATOM   2127  HZ2 LYS A 226      -2.542 -11.408  12.974  1.00 10.00      A   
ATOM   2128  HZ3 LYS A 226      -4.212 -11.334  12.699  1.00 10.00      A   
ATOM   2129  C   LYS A 226      -2.425  -9.218   5.696  1.00 10.00      A   
ATOM   2130  O   LYS A 226      -1.302  -9.088   5.210  1.00 10.00      A   
ATOM   2131  N   GLU A 227      -3.405  -9.875   5.092  1.00 10.00      A   
ATOM   2132  HN  GLU A 227      -4.286  -9.918   5.520  1.00 10.00      A   
ATOM   2133  CA  GLU A 227      -3.211 -10.519   3.804  1.00 10.00      A   
ATOM   2134  CB  GLU A 227      -4.362 -11.488   3.510  1.00 10.00      A   
ATOM   2135  CG  GLU A 227      -4.415 -12.703   4.429  1.00 10.00      A   
ATOM   2136  CD  GLU A 227      -5.790 -13.345   4.485  1.00 10.00      A   
ATOM   2137  OE1 GLU A 227      -6.725 -12.702   5.000  1.00 10.00      A   
ATOM   2138  OE2 GLU A 227      -5.941 -14.500   4.035  1.00 10.00      A   
ATOM   2139  C   GLU A 227      -3.076  -9.477   2.692  1.00 10.00      A   
ATOM   2140  O   GLU A 227      -2.253  -9.626   1.793  1.00 10.00      A   
ATOM   2141  N   GLU A 228      -3.869  -8.412   2.777  1.00 10.00      A   
ATOM   2142  HN  GLU A 228      -4.500  -8.342   3.532  1.00 10.00      A   
ATOM   2143  CA  GLU A 228      -3.840  -7.346   1.774  1.00 10.00      A   
ATOM   2144  CB  GLU A 228      -4.972  -6.338   2.003  1.00 10.00      A   
ATOM   2145  CG  GLU A 228      -6.368  -6.909   1.796  1.00 10.00      A   
ATOM   2146  CD  GLU A 228      -7.399  -5.840   1.491  1.00 10.00      A   
ATOM   2147  OE1 GLU A 228      -7.448  -5.376   0.331  1.00 10.00      A   
ATOM   2148  OE2 GLU A 228      -8.167  -5.470   2.399  1.00 10.00      A   
ATOM   2149  C   GLU A 228      -2.486  -6.631   1.743  1.00 10.00      A   
ATOM   2150  O   GLU A 228      -2.029  -6.195   0.685  1.00 10.00      A   
ATOM   2151  N   LEU A 229      -1.845  -6.528   2.898  1.00 10.00      A   
ATOM   2152  HN  LEU A 229      -2.259  -6.891   3.711  1.00 10.00      A   
ATOM   2153  CA  LEU A 229      -0.544  -5.868   2.996  1.00 10.00      A   
ATOM   2154  CB  LEU A 229      -0.177  -5.629   4.463  1.00 10.00      A   
ATOM   2155  CG  LEU A 229      -1.032  -4.605   5.215  1.00 10.00      A   
ATOM   2156  CD1 LEU A 229      -0.668  -4.586   6.692  1.00 10.00      A   
ATOM   2157  CD2 LEU A 229      -0.868  -3.222   4.605  1.00 10.00      A   
ATOM   2158  C   LEU A 229       0.551  -6.684   2.312  1.00 10.00      A   
ATOM   2159  O   LEU A 229       1.581  -6.143   1.899  1.00 10.00      A   
ATOM   2160  N   LEU A 230       0.320  -7.984   2.195  1.00 10.00      A   
ATOM   2161  HN  LEU A 230      -0.524  -8.351   2.537  1.00 10.00      A   
ATOM   2162  CA  LEU A 230       1.279  -8.883   1.568  1.00 10.00      A   
ATOM   2163  CB  LEU A 230       1.496 -10.113   2.452  1.00 10.00      A   
ATOM   2164  CG  LEU A 230       1.942  -9.838   3.891  1.00 10.00      A   
ATOM   2165  CD1 LEU A 230       1.961 -11.123   4.701  1.00 10.00      A   
ATOM   2166  CD2 LEU A 230       3.310  -9.173   3.917  1.00 10.00      A   
ATOM   2167  C   LEU A 230       0.795  -9.308   0.186  1.00 10.00      A   
ATOM   2168  O   LEU A 230       1.361 -10.208  -0.435  1.00 10.00      A   
ATOM   2169  N   ARG A 231      -0.252  -8.649  -0.288  1.00 10.00      A   
ATOM   2170  HN  ARG A 231      -0.652  -7.938   0.253  1.00 10.00      A   
ATOM   2171  CA  ARG A 231      -0.822  -8.951  -1.593  1.00 10.00      A   
ATOM   2172  CB  ARG A 231      -2.200  -8.297  -1.733  1.00 10.00      A   
ATOM   2173  CG  ARG A 231      -2.832  -8.454  -3.105  1.00 10.00      A   
ATOM   2174  CD  ARG A 231      -4.091  -7.614  -3.240  1.00 10.00      A   
ATOM   2175  NE  ARG A 231      -5.248  -8.250  -2.612  1.00 10.00      A   
ATOM   2176  HE  ARG A 231      -5.385  -9.205  -2.788  1.00 10.00      A   
ATOM   2177  CZ  ARG A 231      -6.118  -7.609  -1.832  1.00 10.00      A   
ATOM   2178  NH1 ARG A 231      -5.969  -6.319  -1.585  1.00 10.00      A   
ATOM   2179 HH11 ARG A 231      -6.659  -5.815  -0.962  1.00 10.00      A   
ATOM   2180 HH12 ARG A 231      -5.168  -5.794  -1.996  1.00 10.00      A   
ATOM   2181  NH2 ARG A 231      -7.134  -8.267  -1.290  1.00 10.00      A   
ATOM   2182 HH21 ARG A 231      -7.255  -9.290  -1.470  1.00 10.00      A   
ATOM   2183 HH22 ARG A 231      -7.819  -7.764  -0.680  1.00 10.00      A   
ATOM   2184  C   ARG A 231       0.105  -8.497  -2.719  1.00 10.00      A   
ATOM   2185  O   ARG A 231       0.508  -7.335  -2.772  1.00 10.00      A   
ATOM   2186  N   ASP A 232       0.441  -9.423  -3.611  1.00 10.00      A   
ATOM   2187  HN  ASP A 232       0.090 -10.334  -3.513  1.00 10.00      A   
ATOM   2188  CA  ASP A 232       1.319  -9.117  -4.736  1.00 10.00      A   
ATOM   2189  CB  ASP A 232       2.134 -10.349  -5.134  1.00 10.00      A   
ATOM   2190  CG  ASP A 232       3.625 -10.076  -5.175  1.00 10.00      A   
ATOM   2191  OD1 ASP A 232       4.096  -9.423  -6.134  1.00 10.00      A   
ATOM   2192  OD2 ASP A 232       4.336 -10.509  -4.245  1.00 10.00      A   
ATOM   2193  C   ASP A 232       0.499  -8.627  -5.923  1.00 10.00      A   
ATOM   2194  O   ASP A 232       0.893  -7.702  -6.633  1.00 10.00      A   
ATOM   2195  N   GLY A 233      -0.649  -9.255  -6.127  1.00 10.00      A   
ATOM   2196  HN  GLY A 233      -0.910  -9.985  -5.527  1.00 10.00      A   
ATOM   2197  CA  GLY A 233      -1.518  -8.876  -7.221  1.00 10.00      A   
ATOM   2198  C   GLY A 233      -2.947  -8.689  -6.766  1.00 10.00      A   
ATOM   2199  O   GLY A 233      -3.471  -9.500  -5.997  1.00 10.00      A   
ATOM   2200  N   VAL A 234      -3.577  -7.620  -7.232  1.00 10.00      A   
ATOM   2201  HN  VAL A 234      -3.107  -7.013  -7.842  1.00 10.00      A   
ATOM   2202  CA  VAL A 234      -4.953  -7.324  -6.865  1.00 10.00      A   
ATOM   2203  CB  VAL A 234      -5.069  -5.959  -6.139  1.00 10.00      A   
ATOM   2204  CG1 VAL A 234      -4.615  -4.810  -7.030  1.00 10.00      A   
ATOM   2205  CG2 VAL A 234      -6.482  -5.726  -5.623  1.00 10.00      A   
ATOM   2206  C   VAL A 234      -5.865  -7.352  -8.093  1.00 10.00      A   
ATOM   2207  O   VAL A 234      -5.489  -6.890  -9.174  1.00 10.00      A   
ATOM   2208  N   LEU A 235      -7.050  -7.920  -7.920  1.00 10.00      A   
ATOM   2209  HN  LEU A 235      -7.275  -8.296  -7.041  1.00 10.00      A   
ATOM   2210  CA  LEU A 235      -8.025  -8.012  -8.996  1.00 10.00      A   
ATOM   2211  CB  LEU A 235      -8.007  -9.416  -9.610  1.00 10.00      A   
ATOM   2212  CG  LEU A 235      -8.949  -9.663 -10.795  1.00 10.00      A   
ATOM   2213  CD1 LEU A 235      -8.455  -8.942 -12.040  1.00 10.00      A   
ATOM   2214  CD2 LEU A 235      -9.108 -11.154 -11.060  1.00 10.00      A   
ATOM   2215  C   LEU A 235      -9.418  -7.695  -8.468  1.00 10.00      A   
ATOM   2216  O   LEU A 235      -9.787  -8.122  -7.375  1.00 10.00      A   
ATOM   2217  N   THR A 236     -10.173  -6.927  -9.235  1.00 10.00      A   
ATOM   2218  HN  THR A 236      -9.808  -6.596 -10.086  1.00 10.00      A   
ATOM   2219  CA  THR A 236     -11.528  -6.557  -8.858  1.00 10.00      A   
ATOM   2220  CB  THR A 236     -11.607  -5.062  -8.491  1.00 10.00      A   
ATOM   2221  OG1 THR A 236     -10.329  -4.635  -7.996  1.00 10.00      A   
ATOM   2222  HG1 THR A 236      -9.765  -5.404  -7.875  1.00 10.00      A   
ATOM   2223  CG2 THR A 236     -12.655  -4.835  -7.412  1.00 10.00      A   
ATOM   2224  C   THR A 236     -12.482  -6.858 -10.013  1.00 10.00      A   
ATOM   2225  O   THR A 236     -12.398  -6.238 -11.080  1.00 10.00      A   
ATOM   2226  N   VAL A 237     -13.373  -7.821  -9.807  1.00 10.00      A   
ATOM   2227  HN  VAL A 237     -13.405  -8.267  -8.931  1.00 10.00      A   
ATOM   2228  CA  VAL A 237     -14.323  -8.219 -10.841  1.00 10.00      A   
ATOM   2229  CB  VAL A 237     -14.132  -9.698 -11.248  1.00 10.00      A   
ATOM   2230  CG1 VAL A 237     -15.073 -10.077 -12.382  1.00 10.00      A   
ATOM   2231  CG2 VAL A 237     -12.687  -9.961 -11.649  1.00 10.00      A   
ATOM   2232  C   VAL A 237     -15.761  -7.998 -10.384  1.00 10.00      A   
ATOM   2233  O   VAL A 237     -16.142  -8.396  -9.284  1.00 10.00      A   
ATOM   2234  N   THR A 238     -16.549  -7.359 -11.235  1.00 10.00      A   
ATOM   2235  HN  THR A 238     -16.177  -7.057 -12.093  1.00 10.00      A   
ATOM   2236  CA  THR A 238     -17.942  -7.079 -10.936  1.00 10.00      A   
ATOM   2237  CB  THR A 238     -18.264  -5.603 -11.232  1.00 10.00      A   
ATOM   2238  OG1 THR A 238     -17.212  -4.778 -10.725  1.00 10.00      A   
ATOM   2239  HG1 THR A 238     -17.263  -4.763  -9.761  1.00 10.00      A   
ATOM   2240  CG2 THR A 238     -19.582  -5.195 -10.590  1.00 10.00      A   
ATOM   2241  C   THR A 238     -18.867  -7.947 -11.782  1.00 10.00      A   
ATOM   2242  O   THR A 238     -18.740  -7.984 -13.005  1.00 10.00      A   
ATOM   2243  N   LEU A 239     -19.783  -8.644 -11.130  1.00 10.00      A   
ATOM   2244  HN  LEU A 239     -19.811  -8.598 -10.147  1.00 10.00      A   
ATOM   2245  CA  LEU A 239     -20.751  -9.480 -11.821  1.00 10.00      A   
ATOM   2246  CB  LEU A 239     -20.450 -10.969 -11.627  1.00 10.00      A   
ATOM   2247  CG  LEU A 239     -19.384 -11.574 -12.542  1.00 10.00      A   
ATOM   2248  CD1 LEU A 239     -18.137 -11.924 -11.747  1.00 10.00      A   
ATOM   2249  CD2 LEU A 239     -19.930 -12.799 -13.260  1.00 10.00      A   
ATOM   2250  C   LEU A 239     -22.152  -9.158 -11.315  1.00 10.00      A   
ATOM   2251  O   LEU A 239     -22.340  -8.204 -10.555  1.00 10.00      A   
ATOM   2252  N   ASN A 240     -23.129  -9.945 -11.736  1.00 10.00      A   
ATOM   2253  HN  ASN A 240     -22.919 -10.685 -12.343  1.00 10.00      A   
ATOM   2254  CA  ASN A 240     -24.508  -9.743 -11.320  1.00 10.00      A   
ATOM   2255  CB  ASN A 240     -25.199  -8.671 -12.176  1.00 10.00      A   
ATOM   2256  CG  ASN A 240     -25.169  -8.962 -13.667  1.00 10.00      A   
ATOM   2257  OD1 ASN A 240     -25.184 -10.116 -14.094  1.00 10.00      A   
ATOM   2258  ND2 ASN A 240     -25.136  -7.911 -14.468  1.00 10.00      A   
ATOM   2259 HD21 ASN A 240     -25.131  -7.019 -14.062  1.00 10.00      A   
ATOM   2260 HD22 ASN A 240     -25.120  -8.065 -15.439  1.00 10.00      A   
ATOM   2261  C   ASN A 240     -25.291 -11.050 -11.356  1.00 10.00      A   
ATOM   2262  O   ASN A 240     -24.751 -12.096 -11.721  1.00 10.00      A   
ATOM   2263  N   LYS A 241     -26.566 -10.975 -11.001  1.00 10.00      A   
ATOM   2264  HN  LYS A 241     -26.937 -10.105 -10.738  1.00 10.00      A   
ATOM   2265  CA  LYS A 241     -27.434 -12.147 -10.982  1.00 10.00      A   
ATOM   2266  CB  LYS A 241     -28.660 -11.902 -10.095  1.00 10.00      A   
ATOM   2267  CG  LYS A 241     -29.380 -10.591 -10.367  1.00 10.00      A   
ATOM   2268  CD  LYS A 241     -30.707 -10.515  -9.629  1.00 10.00      A   
ATOM   2269  CE  LYS A 241     -31.339  -9.142  -9.783  1.00 10.00      A   
ATOM   2270  NZ  LYS A 241     -32.743  -9.120  -9.303  1.00 10.00      A   
ATOM   2271  HZ1 LYS A 241     -32.818  -9.625  -8.397  1.00 10.00      A   
ATOM   2272  HZ2 LYS A 241     -33.368  -9.576  -9.999  1.00 10.00      A   
ATOM   2273  HZ3 LYS A 241     -33.058  -8.141  -9.167  1.00 10.00      A   
ATOM   2274  C   LYS A 241     -27.872 -12.555 -12.389  1.00 10.00      A   
ATOM   2275  O   LYS A 241     -28.609 -13.525 -12.562  1.00 10.00      A   
ATOM   2276  N   ASN A 242     -27.420 -11.817 -13.393  1.00 10.00      A   
ATOM   2277  HN  ASN A 242     -26.831 -11.053 -13.204  1.00 10.00      A   
ATOM   2278  CA  ASN A 242     -27.776 -12.117 -14.775  1.00 10.00      A   
ATOM   2279  CB  ASN A 242     -28.008 -10.830 -15.572  1.00 10.00      A   
ATOM   2280  CG  ASN A 242     -29.181 -10.941 -16.526  1.00 10.00      A   
ATOM   2281  OD1 ASN A 242     -29.540 -12.032 -16.968  1.00 10.00      A   
ATOM   2282  ND2 ASN A 242     -29.790  -9.813 -16.852  1.00 10.00      A   
ATOM   2283 HD21 ASN A 242     -29.454  -8.973 -16.468  1.00 10.00      A   
ATOM   2284 HD22 ASN A 242     -30.553  -9.861 -17.465  1.00 10.00      A   
ATOM   2285  C   ASN A 242     -26.696 -12.969 -15.432  1.00 10.00      A   
ATOM   2286  O   ASN A 242     -26.743 -13.240 -16.634  1.00 10.00      A   
ATOM   2287  N   ARG A 243     -25.711 -13.371 -14.626  1.00 10.00      A   
ATOM   2288  HN  ARG A 243     -25.730 -13.087 -13.687  1.00 10.00      A   
ATOM   2289  CA  ARG A 243     -24.599 -14.211 -15.080  1.00 10.00      A   
ATOM   2290  CB  ARG A 243     -25.092 -15.536 -15.677  1.00 10.00      A   
ATOM   2291  CG  ARG A 243     -25.988 -16.344 -14.749  1.00 10.00      A   
ATOM   2292  CD  ARG A 243     -26.593 -17.542 -15.463  1.00 10.00      A   
ATOM   2293  NE  ARG A 243     -25.653 -18.657 -15.577  1.00 10.00      A   
ATOM   2294  HE  ARG A 243     -24.841 -18.506 -16.112  1.00 10.00      A   
ATOM   2295  CZ  ARG A 243     -25.845 -19.850 -15.010  1.00 10.00      A   
ATOM   2296  NH1 ARG A 243     -26.940 -20.080 -14.293  1.00 10.00      A   
ATOM   2297 HH11 ARG A 243     -27.095 -21.012 -13.851  1.00 10.00      A   
ATOM   2298 HH12 ARG A 243     -27.654 -19.324 -14.167  1.00 10.00      A   
ATOM   2299  NH2 ARG A 243     -24.938 -20.811 -15.155  1.00 10.00      A   
ATOM   2300 HH21 ARG A 243     -25.089 -21.745 -14.710  1.00 10.00      A   
ATOM   2301 HH22 ARG A 243     -24.071 -20.639 -15.710  1.00 10.00      A   
ATOM   2302  C   ARG A 243     -23.663 -13.487 -16.049  1.00 10.00      A   
ATOM   2303  O   ARG A 243     -22.889 -14.121 -16.769  1.00 10.00      A   
ATOM   2304  N   GLU A 244     -23.725 -12.165 -16.058  1.00 10.00      A   
ATOM   2305  HN  GLU A 244     -24.349 -11.707 -15.453  1.00 10.00      A   
ATOM   2306  CA  GLU A 244     -22.874 -11.373 -16.934  1.00 10.00      A   
ATOM   2307  CB  GLU A 244     -23.697 -10.443 -17.830  1.00 10.00      A   
ATOM   2308  CG  GLU A 244     -24.934  -9.866 -17.168  1.00 10.00      A   
ATOM   2309  CD  GLU A 244     -25.757  -9.016 -18.108  1.00 10.00      A   
ATOM   2310  OE1 GLU A 244     -26.332  -9.572 -19.071  1.00 10.00      A   
ATOM   2311  OE2 GLU A 244     -25.841  -7.791 -17.886  1.00 10.00      A   
ATOM   2312  C   GLU A 244     -21.850 -10.590 -16.129  1.00 10.00      A   
ATOM   2313  O   GLU A 244     -22.062 -10.301 -14.951  1.00 10.00      A   
ATOM   2314  N   VAL A 245     -20.737 -10.266 -16.765  1.00 10.00      A   
ATOM   2315  HN  VAL A 245     -20.632 -10.529 -17.705  1.00 10.00      A   
ATOM   2316  CA  VAL A 245     -19.671  -9.524 -16.110  1.00 10.00      A   
ATOM   2317  CB  VAL A 245     -18.276 -10.033 -16.533  1.00 10.00      A   
ATOM   2318  CG1 VAL A 245     -17.195  -9.403 -15.670  1.00 10.00      A   
ATOM   2319  CG2 VAL A 245     -18.204 -11.551 -16.456  1.00 10.00      A   
ATOM   2320  C   VAL A 245     -19.783  -8.036 -16.425  1.00 10.00      A   
ATOM   2321  O   VAL A 245     -19.994  -7.650 -17.574  1.00 10.00      A   
ATOM   2322  N   VAL A 246     -19.637  -7.211 -15.402  1.00 10.00      A   
ATOM   2323  HN  VAL A 246     -19.454  -7.586 -14.510  1.00 10.00      A   
ATOM   2324  CA  VAL A 246     -19.732  -5.768 -15.560  1.00 10.00      A   
ATOM   2325  CB  VAL A 246     -20.370  -5.104 -14.321  1.00 10.00      A   
ATOM   2326  CG1 VAL A 246     -20.428  -3.589 -14.478  1.00 10.00      A   
ATOM   2327  CG2 VAL A 246     -21.757  -5.675 -14.063  1.00 10.00      A   
ATOM   2328  C   VAL A 246     -18.363  -5.143 -15.826  1.00 10.00      A   
ATOM   2329  O   VAL A 246     -18.183  -4.420 -16.807  1.00 10.00      A   
ATOM   2330  N   GLN A 247     -17.396  -5.433 -14.964  1.00 10.00      A   
ATOM   2331  HN  GLN A 247     -17.584  -6.036 -14.215  1.00 10.00      A   
ATOM   2332  CA  GLN A 247     -16.061  -4.870 -15.111  1.00 10.00      A   
ATOM   2333  CB  GLN A 247     -16.013  -3.484 -14.451  1.00 10.00      A   
ATOM   2334  CG  GLN A 247     -14.678  -2.761 -14.576  1.00 10.00      A   
ATOM   2335  CD  GLN A 247     -14.305  -2.466 -16.017  1.00 10.00      A   
ATOM   2336  OE1 GLN A 247     -15.168  -2.221 -16.858  1.00 10.00      A   
ATOM   2337  NE2 GLN A 247     -13.018  -2.494 -16.312  1.00 10.00      A   
ATOM   2338 HE21 GLN A 247     -12.379  -2.697 -15.590  1.00 10.00      A   
ATOM   2339 HE22 GLN A 247     -12.754  -2.329 -17.243  1.00 10.00      A   
ATOM   2340  C   GLN A 247     -14.998  -5.775 -14.496  1.00 10.00      A   
ATOM   2341  O   GLN A 247     -15.211  -6.360 -13.435  1.00 10.00      A   
ATOM   2342  N   VAL A 248     -13.872  -5.897 -15.187  1.00 10.00      A   
ATOM   2343  HN  VAL A 248     -13.798  -5.438 -16.051  1.00 10.00      A   
ATOM   2344  CA  VAL A 248     -12.740  -6.694 -14.724  1.00 10.00      A   
ATOM   2345  CB  VAL A 248     -12.528  -7.957 -15.591  1.00 10.00      A   
ATOM   2346  CG1 VAL A 248     -11.355  -8.781 -15.077  1.00 10.00      A   
ATOM   2347  CG2 VAL A 248     -13.788  -8.802 -15.655  1.00 10.00      A   
ATOM   2348  C   VAL A 248     -11.479  -5.836 -14.812  1.00 10.00      A   
ATOM   2349  O   VAL A 248     -10.968  -5.586 -15.904  1.00 10.00      A   
ATOM   2350  N   SER A 249     -10.987  -5.374 -13.676  1.00 10.00      A   
ATOM   2351  HN  SER A 249     -11.426  -5.607 -12.830  1.00 10.00      A   
ATOM   2352  CA  SER A 249      -9.802  -4.529 -13.660  1.00 10.00      A   
ATOM   2353  CB  SER A 249     -10.171  -3.111 -13.222  1.00 10.00      A   
ATOM   2354  OG  SER A 249     -11.103  -2.527 -14.120  1.00 10.00      A   
ATOM   2355  HG  SER A 249     -10.632  -2.225 -14.906  1.00 10.00      A   
ATOM   2356  C   SER A 249      -8.693  -5.087 -12.773  1.00 10.00      A   
ATOM   2357  O   SER A 249      -8.953  -5.642 -11.700  1.00 10.00      A   
ATOM   2358  N   LYS A 250      -7.462  -4.945 -13.247  1.00 10.00      A   
ATOM   2359  HN  LYS A 250      -7.339  -4.516 -14.124  1.00 10.00      A   
ATOM   2360  CA  LYS A 250      -6.283  -5.397 -12.521  1.00 10.00      A   
ATOM   2361  CB  LYS A 250      -5.731  -6.689 -13.135  1.00 10.00      A   
ATOM   2362  CG  LYS A 250      -4.586  -7.313 -12.351  1.00 10.00      A   
ATOM   2363  CD  LYS A 250      -4.075  -8.583 -13.018  1.00 10.00      A   
ATOM   2364  CE  LYS A 250      -3.112  -8.275 -14.158  1.00 10.00      A   
ATOM   2365  NZ  LYS A 250      -1.693  -8.223 -13.706  1.00 10.00      A   
ATOM   2366  HZ1 LYS A 250      -1.066  -8.017 -14.515  1.00 10.00      A   
ATOM   2367  HZ2 LYS A 250      -1.411  -9.133 -13.290  1.00 10.00      A   
ATOM   2368  HZ3 LYS A 250      -1.570  -7.477 -12.990  1.00 10.00      A   
ATOM   2369  C   LYS A 250      -5.226  -4.301 -12.577  1.00 10.00      A   
ATOM   2370  O   LYS A 250      -4.701  -3.995 -13.648  1.00 10.00      A   
ATOM   2371  N   ALA A 251      -4.929  -3.707 -11.430  1.00 10.00      A   
ATOM   2372  HN  ALA A 251      -5.379  -4.000 -10.613  1.00 10.00      A   
ATOM   2373  CA  ALA A 251      -3.951  -2.625 -11.355  1.00 10.00      A   
ATOM   2374  CB  ALA A 251      -4.208  -1.762 -10.127  1.00 10.00      A   
ATOM   2375  C   ALA A 251      -2.519  -3.152 -11.357  1.00 10.00      A   
ATOM   2376  O   ALA A 251      -1.801  -3.028 -10.363  1.00 10.00      A   
ATOM   2377  N   GLY A 252      -2.111  -3.732 -12.480  1.00 10.00      A   
ATOM   2378  HN  GLY A 252      -2.729  -3.794 -13.242  1.00 10.00      A   
ATOM   2379  CA  GLY A 252      -0.772  -4.272 -12.594  1.00 10.00      A   
ATOM   2380  C   GLY A 252      -0.534  -5.408 -11.621  1.00 10.00      A   
ATOM   2381  O   GLY A 252      -1.223  -6.434 -11.671  1.00 10.00      A   
ATOM   2382  N   GLY A 253       0.436  -5.227 -10.734  1.00 10.00      A   
ATOM   2383  HN  GLY A 253       0.951  -4.388 -10.754  1.00 10.00      A   
ATOM   2384  CA  GLY A 253       0.746  -6.238  -9.744  1.00 10.00      A   
ATOM   2385  C   GLY A 253       1.416  -7.461 -10.338  1.00 10.00      A   
ATOM   2386  O   GLY A 253       2.121  -7.371 -11.346  1.00 10.00      A   
ATOM   2387  N   LEU A 254       1.190  -8.603  -9.710  1.00 10.00      A   
ATOM   2388  HN  LEU A 254       0.621  -8.601  -8.913  1.00 10.00      A   
ATOM   2389  CA  LEU A 254       1.766  -9.864 -10.155  1.00 10.00      A   
ATOM   2390  CB  LEU A 254       1.664 -10.897  -9.026  1.00 10.00      A   
ATOM   2391  CG  LEU A 254       2.393 -12.225  -9.242  1.00 10.00      A   
ATOM   2392  CD1 LEU A 254       3.889 -12.066  -9.010  1.00 10.00      A   
ATOM   2393  CD2 LEU A 254       1.817 -13.305  -8.340  1.00 10.00      A   
ATOM   2394  C   LEU A 254       1.051 -10.386 -11.402  1.00 10.00      A   
ATOM   2395  O   LEU A 254      -0.178 -10.328 -11.489  1.00 10.00      A   
ATOM   2396  N   PRO A 255       1.813 -10.873 -12.396  1.00 10.00      A   
ATOM   2397  CA  PRO A 255       1.251 -11.427 -13.630  1.00 10.00      A   
ATOM   2398  CB  PRO A 255       2.470 -11.594 -14.553  1.00 10.00      A   
ATOM   2399  CG  PRO A 255       3.588 -10.873 -13.876  1.00 10.00      A   
ATOM   2400  CD  PRO A 255       3.282 -10.908 -12.409  1.00 10.00      A   
ATOM   2401  C   PRO A 255       0.602 -12.784 -13.370  1.00 10.00      A   
ATOM   2402  O   PRO A 255       1.251 -13.705 -12.869  1.00 10.00      A   
ATOM   2403  N   MET A 256      -0.673 -12.904 -13.713  1.00 10.00      A   
ATOM   2404  HN  MET A 256      -1.125 -12.149 -14.143  1.00 10.00      A   
ATOM   2405  CA  MET A 256      -1.409 -14.142 -13.493  1.00 10.00      A   
ATOM   2406  CB  MET A 256      -2.631 -13.879 -12.608  1.00 10.00      A   
ATOM   2407  CG  MET A 256      -2.301 -13.317 -11.235  1.00 10.00      A   
ATOM   2408  SD  MET A 256      -1.431 -14.495 -10.184  1.00 10.00      A   
ATOM   2409  CE  MET A 256      -2.622 -15.830 -10.123  1.00 10.00      A   
ATOM   2410  C   MET A 256      -1.854 -14.756 -14.812  1.00 10.00      A   
ATOM   2411  O   MET A 256      -2.028 -14.051 -15.807  1.00 10.00      A   
ATOM   2412  N   ASP A 257      -2.040 -16.071 -14.814  1.00 10.00      A   
ATOM   2413  HN  ASP A 257      -1.886 -16.573 -13.986  1.00 10.00      A   
ATOM   2414  CA  ASP A 257      -2.472 -16.789 -16.006  1.00 10.00      A   
ATOM   2415  CB  ASP A 257      -2.274 -18.297 -15.825  1.00 10.00      A   
ATOM   2416  CG  ASP A 257      -3.184 -19.127 -16.707  1.00 10.00      A   
ATOM   2417  OD1 ASP A 257      -2.898 -19.267 -17.919  1.00 10.00      A   
ATOM   2418  OD2 ASP A 257      -4.188 -19.650 -16.189  1.00 10.00      A   
ATOM   2419  C   ASP A 257      -3.927 -16.458 -16.339  1.00 10.00      A   
ATOM   2420  O   ASP A 257      -4.786 -16.416 -15.456  1.00 10.00      A   
ATOM   2421  N   ALA A 258      -4.187 -16.218 -17.619  1.00 10.00      A   
ATOM   2422  HN  ALA A 258      -3.453 -16.279 -18.267  1.00 10.00      A   
ATOM   2423  CA  ALA A 258      -5.520 -15.861 -18.098  1.00 10.00      A   
ATOM   2424  CB  ALA A 258      -5.506 -15.617 -19.598  1.00 10.00      A   
ATOM   2425  C   ALA A 258      -6.596 -16.883 -17.722  1.00 10.00      A   
ATOM   2426  O   ALA A 258      -7.692 -16.504 -17.306  1.00 10.00      A   
ATOM   2427  N   LEU A 259      -6.286 -18.168 -17.863  1.00 10.00      A   
ATOM   2428  HN  LEU A 259      -5.392 -18.414 -18.183  1.00 10.00      A   
ATOM   2429  CA  LEU A 259      -7.245 -19.222 -17.535  1.00 10.00      A   
ATOM   2430  CB  LEU A 259      -6.704 -20.603 -17.915  1.00 10.00      A   
ATOM   2431  CG  LEU A 259      -6.521 -20.870 -19.410  1.00 10.00      A   
ATOM   2432  CD1 LEU A 259      -5.895 -22.239 -19.633  1.00 10.00      A   
ATOM   2433  CD2 LEU A 259      -7.850 -20.759 -20.144  1.00 10.00      A   
ATOM   2434  C   LEU A 259      -7.605 -19.178 -16.053  1.00 10.00      A   
ATOM   2435  O   LEU A 259      -8.774 -19.309 -15.681  1.00 10.00      A   
ATOM   2436  N   THR A 260      -6.593 -18.982 -15.215  1.00 10.00      A   
ATOM   2437  HN  THR A 260      -5.679 -18.908 -15.581  1.00 10.00      A   
ATOM   2438  CA  THR A 260      -6.792 -18.896 -13.776  1.00 10.00      A   
ATOM   2439  CB  THR A 260      -5.444 -18.813 -13.030  1.00 10.00      A   
ATOM   2440  OG1 THR A 260      -4.555 -19.803 -13.568  1.00 10.00      A   
ATOM   2441  HG1 THR A 260      -4.393 -19.620 -14.508  1.00 10.00      A   
ATOM   2442  CG2 THR A 260      -5.634 -19.076 -11.542  1.00 10.00      A   
ATOM   2443  C   THR A 260      -7.652 -17.677 -13.442  1.00 10.00      A   
ATOM   2444  O   THR A 260      -8.532 -17.743 -12.584  1.00 10.00      A   
ATOM   2445  N   LEU A 261      -7.406 -16.575 -14.149  1.00 10.00      A   
ATOM   2446  HN  LEU A 261      -6.681 -16.582 -14.815  1.00 10.00      A   
ATOM   2447  CA  LEU A 261      -8.173 -15.350 -13.949  1.00 10.00      A   
ATOM   2448  CB  LEU A 261      -7.613 -14.214 -14.810  1.00 10.00      A   
ATOM   2449  CG  LEU A 261      -6.231 -13.687 -14.419  1.00 10.00      A   
ATOM   2450  CD1 LEU A 261      -5.682 -12.771 -15.501  1.00 10.00      A   
ATOM   2451  CD2 LEU A 261      -6.292 -12.959 -13.087  1.00 10.00      A   
ATOM   2452  C   LEU A 261      -9.634 -15.594 -14.304  1.00 10.00      A   
ATOM   2453  O   LEU A 261     -10.542 -15.098 -13.634  1.00 10.00      A   
ATOM   2454  N   MET A 262      -9.846 -16.371 -15.361  1.00 10.00      A   
ATOM   2455  HN  MET A 262      -9.072 -16.727 -15.853  1.00 10.00      A   
ATOM   2456  CA  MET A 262     -11.190 -16.709 -15.813  1.00 10.00      A   
ATOM   2457  CB  MET A 262     -11.140 -17.460 -17.147  1.00 10.00      A   
ATOM   2458  CG  MET A 262     -10.893 -16.564 -18.352  1.00 10.00      A   
ATOM   2459  SD  MET A 262     -10.417 -17.483 -19.834  1.00 10.00      A   
ATOM   2460  CE  MET A 262     -11.822 -18.577 -20.028  1.00 10.00      A   
ATOM   2461  C   MET A 262     -11.902 -17.548 -14.758  1.00 10.00      A   
ATOM   2462  O   MET A 262     -13.102 -17.384 -14.521  1.00 10.00      A   
ATOM   2463  N   LYS A 263     -11.147 -18.442 -14.124  1.00 10.00      A   
ATOM   2464  HN  LYS A 263     -10.203 -18.532 -14.379  1.00 10.00      A   
ATOM   2465  CA  LYS A 263     -11.682 -19.296 -13.071  1.00 10.00      A   
ATOM   2466  CB  LYS A 263     -10.605 -20.246 -12.547  1.00 10.00      A   
ATOM   2467  CG  LYS A 263     -10.173 -21.334 -13.513  1.00 10.00      A   
ATOM   2468  CD  LYS A 263      -8.970 -22.074 -12.958  1.00 10.00      A   
ATOM   2469  CE  LYS A 263      -8.674 -23.344 -13.731  1.00 10.00      A   
ATOM   2470  NZ  LYS A 263      -7.517 -24.065 -13.144  1.00 10.00      A   
ATOM   2471  HZ1 LYS A 263      -7.692 -24.262 -12.136  1.00 10.00      A   
ATOM   2472  HZ2 LYS A 263      -6.656 -23.489 -13.228  1.00 10.00      A   
ATOM   2473  HZ3 LYS A 263      -7.366 -24.966 -13.638  1.00 10.00      A   
ATOM   2474  C   LYS A 263     -12.177 -18.439 -11.917  1.00 10.00      A   
ATOM   2475  O   LYS A 263     -13.282 -18.634 -11.413  1.00 10.00      A   
ATOM   2476  N   CYS A 264     -11.345 -17.485 -11.511  1.00 10.00      A   
ATOM   2477  HN  CYS A 264     -10.470 -17.398 -11.953  1.00 10.00      A   
ATOM   2478  CA  CYS A 264     -11.679 -16.580 -10.417  1.00 10.00      A   
ATOM   2479  CB  CYS A 264     -10.554 -15.565 -10.201  1.00 10.00      A   
ATOM   2480  SG  CYS A 264      -8.944 -16.301  -9.834  1.00 10.00      A   
ATOM   2481  HG  CYS A 264      -9.082 -17.621  -9.874  1.00 10.00      A   
ATOM   2482  C   CYS A 264     -13.000 -15.862 -10.686  1.00 10.00      A   
ATOM   2483  O   CYS A 264     -13.849 -15.748  -9.801  1.00 10.00      A   
ATOM   2484  N   CYS A 265     -13.177 -15.401 -11.921  1.00 10.00      A   
ATOM   2485  HN  CYS A 265     -12.468 -15.534 -12.587  1.00 10.00      A   
ATOM   2486  CA  CYS A 265     -14.399 -14.704 -12.308  1.00 10.00      A   
ATOM   2487  CB  CYS A 265     -14.269 -14.145 -13.728  1.00 10.00      A   
ATOM   2488  SG  CYS A 265     -12.777 -13.162 -14.015  1.00 10.00      A   
ATOM   2489  HG  CYS A 265     -11.720 -13.930 -13.767  1.00 10.00      A   
ATOM   2490  C   CYS A 265     -15.603 -15.643 -12.222  1.00 10.00      A   
ATOM   2491  O   CYS A 265     -16.717 -15.223 -11.909  1.00 10.00      A   
ATOM   2492  N   HIS A 266     -15.364 -16.922 -12.479  1.00 10.00      A   
ATOM   2493  HN  HIS A 266     -14.448 -17.203 -12.697  1.00 10.00      A   
ATOM   2494  CA  HIS A 266     -16.421 -17.922 -12.433  1.00 10.00      A   
ATOM   2495  CB  HIS A 266     -16.027 -19.167 -13.233  1.00 10.00      A   
ATOM   2496  CG  HIS A 266     -16.454 -19.108 -14.666  1.00 10.00      A   
ATOM   2497  ND1 HIS A 266     -17.398 -19.954 -15.207  1.00 10.00      A   
ATOM   2498  HD1 HIS A 266     -17.861 -20.679 -14.729  1.00 10.00      A   
ATOM   2499  CD2 HIS A 266     -16.074 -18.283 -15.669  1.00 10.00      A   
ATOM   2500  CE1 HIS A 266     -17.580 -19.652 -16.478  1.00 10.00      A   
ATOM   2501  NE2 HIS A 266     -16.790 -18.644 -16.782  1.00 10.00      A   
ATOM   2502  HE2 HIS A 266     -16.726 -18.218 -17.667  1.00 10.00      A   
ATOM   2503  C   HIS A 266     -16.768 -18.293 -10.999  1.00 10.00      A   
ATOM   2504  O   HIS A 266     -17.938 -18.311 -10.620  1.00 10.00      A   
ATOM   2505  N   GLU A 267     -15.742 -18.570 -10.203  1.00 10.00      A   
ATOM   2506  HN  GLU A 267     -14.828 -18.529 -10.568  1.00 10.00      A   
ATOM   2507  CA  GLU A 267     -15.931 -18.941  -8.806  1.00 10.00      A   
ATOM   2508  CB  GLU A 267     -14.614 -19.408  -8.181  1.00 10.00      A   
ATOM   2509  CG  GLU A 267     -14.230 -20.825  -8.579  1.00 10.00      A   
ATOM   2510  CD  GLU A 267     -12.804 -21.184  -8.221  1.00 10.00      A   
ATOM   2511  OE1 GLU A 267     -11.922 -21.057  -9.097  1.00 10.00      A   
ATOM   2512  OE2 GLU A 267     -12.559 -21.616  -7.075  1.00 10.00      A   
ATOM   2513  C   GLU A 267     -16.545 -17.798  -8.005  1.00 10.00      A   
ATOM   2514  O   GLU A 267     -17.314 -18.028  -7.073  1.00 10.00      A   
ATOM   2515  N   ALA A 268     -16.219 -16.567  -8.384  1.00 10.00      A   
ATOM   2516  HN  ALA A 268     -15.594 -16.444  -9.136  1.00 10.00      A   
ATOM   2517  CA  ALA A 268     -16.755 -15.391  -7.705  1.00 10.00      A   
ATOM   2518  CB  ALA A 268     -16.161 -14.117  -8.288  1.00 10.00      A   
ATOM   2519  C   ALA A 268     -18.276 -15.352  -7.806  1.00 10.00      A   
ATOM   2520  O   ALA A 268     -18.960 -14.929  -6.871  1.00 10.00      A   
ATOM   2521  N   TYR A 269     -18.801 -15.818  -8.937  1.00 10.00      A   
ATOM   2522  HN  TYR A 269     -18.204 -16.169  -9.634  1.00 10.00      A   
ATOM   2523  CA  TYR A 269     -20.242 -15.827  -9.162  1.00 10.00      A   
ATOM   2524  CB  TYR A 269     -20.600 -16.334 -10.564  1.00 10.00      A   
ATOM   2525  CG  TYR A 269     -22.095 -16.399 -10.802  1.00 10.00      A   
ATOM   2526  CD1 TYR A 269     -22.816 -15.257 -11.124  1.00 10.00      A   
ATOM   2527  CD2 TYR A 269     -22.789 -17.598 -10.675  1.00 10.00      A   
ATOM   2528  CE1 TYR A 269     -24.184 -15.307 -11.307  1.00 10.00      A   
ATOM   2529  CE2 TYR A 269     -24.155 -17.657 -10.864  1.00 10.00      A   
ATOM   2530  CZ  TYR A 269     -24.848 -16.508 -11.176  1.00 10.00      A   
ATOM   2531  OH  TYR A 269     -26.212 -16.556 -11.341  1.00 10.00      A   
ATOM   2532  HH  TYR A 269     -26.635 -16.604 -10.464  1.00 10.00      A   
ATOM   2533  C   TYR A 269     -20.976 -16.645  -8.101  1.00 10.00      A   
ATOM   2534  O   TYR A 269     -22.065 -16.268  -7.668  1.00 10.00      A   
ATOM   2535  N   SER A 270     -20.379 -17.756  -7.678  1.00 10.00      A   
ATOM   2536  HN  SER A 270     -19.507 -18.004  -8.052  1.00 10.00      A   
ATOM   2537  CA  SER A 270     -20.997 -18.615  -6.672  1.00 10.00      A   
ATOM   2538  CB  SER A 270     -20.155 -19.873  -6.421  1.00 10.00      A   
ATOM   2539  OG  SER A 270     -18.942 -19.572  -5.749  1.00 10.00      A   
ATOM   2540  HG  SER A 270     -18.352 -19.082  -6.346  1.00 10.00      A   
ATOM   2541  C   SER A 270     -21.241 -17.848  -5.374  1.00 10.00      A   
ATOM   2542  O   SER A 270     -22.233 -18.073  -4.682  1.00 10.00      A   
ATOM   2543  N   ILE A 271     -20.340 -16.924  -5.067  1.00 10.00      A   
ATOM   2544  HN  ILE A 271     -19.577 -16.785  -5.668  1.00 10.00      A   
ATOM   2545  CA  ILE A 271     -20.451 -16.111  -3.865  1.00 10.00      A   
ATOM   2546  CB  ILE A 271     -19.098 -15.466  -3.504  1.00 10.00      A   
ATOM   2547  CG1 ILE A 271     -17.991 -16.524  -3.496  1.00 10.00      A   
ATOM   2548  CG2 ILE A 271     -19.182 -14.768  -2.155  1.00 10.00      A   
ATOM   2549  CD1 ILE A 271     -16.592 -15.950  -3.460  1.00 10.00      A   
ATOM   2550  C   ILE A 271     -21.493 -15.018  -4.078  1.00 10.00      A   
ATOM   2551  O   ILE A 271     -22.321 -14.756  -3.207  1.00 10.00      A   
ATOM   2552  N   ILE A 272     -21.454 -14.403  -5.256  1.00 10.00      A   
ATOM   2553  HN  ILE A 272     -20.774 -14.674  -5.910  1.00 10.00      A   
ATOM   2554  CA  ILE A 272     -22.389 -13.340  -5.608  1.00 10.00      A   
ATOM   2555  CB  ILE A 272     -22.066 -12.764  -7.001  1.00 10.00      A   
ATOM   2556  CG1 ILE A 272     -20.660 -12.165  -7.002  1.00 10.00      A   
ATOM   2557  CG2 ILE A 272     -23.092 -11.718  -7.414  1.00 10.00      A   
ATOM   2558  CD1 ILE A 272     -20.055 -12.026  -8.379  1.00 10.00      A   
ATOM   2559  C   ILE A 272     -23.824 -13.859  -5.579  1.00 10.00      A   
ATOM   2560  O   ILE A 272     -24.734 -13.171  -5.111  1.00 10.00      A   
ATOM   2561  N   GLU A 273     -24.009 -15.083  -6.066  1.00 10.00      A   
ATOM   2562  HN  GLU A 273     -23.238 -15.572  -6.430  1.00 10.00      A   
ATOM   2563  CA  GLU A 273     -25.322 -15.720  -6.091  1.00 10.00      A   
ATOM   2564  CB  GLU A 273     -25.208 -17.121  -6.704  1.00 10.00      A   
ATOM   2565  CG  GLU A 273     -26.528 -17.862  -6.865  1.00 10.00      A   
ATOM   2566  CD  GLU A 273     -27.421 -17.269  -7.940  1.00 10.00      A   
ATOM   2567  OE1 GLU A 273     -26.932 -16.462  -8.757  1.00 10.00      A   
ATOM   2568  OE2 GLU A 273     -28.619 -17.622  -7.979  1.00 10.00      A   
ATOM   2569  C   GLU A 273     -25.898 -15.810  -4.679  1.00 10.00      A   
ATOM   2570  O   GLU A 273     -27.099 -15.643  -4.468  1.00 10.00      A   
ATOM   2571  N   LYS A 274     -25.022 -16.061  -3.716  1.00 10.00      A   
ATOM   2572  HN  LYS A 274     -24.076 -16.176  -3.947  1.00 10.00      A   
ATOM   2573  CA  LYS A 274     -25.424 -16.166  -2.322  1.00 10.00      A   
ATOM   2574  CB  LYS A 274     -24.326 -16.848  -1.508  1.00 10.00      A   
ATOM   2575  CG  LYS A 274     -24.012 -18.263  -1.957  1.00 10.00      A   
ATOM   2576  CD  LYS A 274     -22.827 -18.827  -1.192  1.00 10.00      A   
ATOM   2577  CE  LYS A 274     -22.546 -20.265  -1.595  1.00 10.00      A   
ATOM   2578  NZ  LYS A 274     -21.353 -20.818  -0.900  1.00 10.00      A   
ATOM   2579  HZ1 LYS A 274     -21.174 -21.792  -1.212  1.00 10.00      A   
ATOM   2580  HZ2 LYS A 274     -21.505 -20.822   0.129  1.00 10.00      A   
ATOM   2581  HZ3 LYS A 274     -20.516 -20.240  -1.112  1.00 10.00      A   
ATOM   2582  C   LYS A 274     -25.711 -14.788  -1.740  1.00 10.00      A   
ATOM   2583  O   LYS A 274     -26.754 -14.569  -1.122  1.00 10.00      A   
ATOM   2584  N   ILE A 275     -24.781 -13.861  -1.958  1.00 10.00      A   
ATOM   2585  HN  ILE A 275     -23.980 -14.106  -2.473  1.00 10.00      A   
ATOM   2586  CA  ILE A 275     -24.907 -12.496  -1.451  1.00 10.00      A   
ATOM   2587  CB  ILE A 275     -23.667 -11.642  -1.805  1.00 10.00      A   
ATOM   2588  CG1 ILE A 275     -22.398 -12.267  -1.212  1.00 10.00      A   
ATOM   2589  CG2 ILE A 275     -23.833 -10.209  -1.313  1.00 10.00      A   
ATOM   2590  CD1 ILE A 275     -21.112 -11.581  -1.632  1.00 10.00      A   
ATOM   2591  C   ILE A 275     -26.174 -11.815  -1.974  1.00 10.00      A   
ATOM   2592  O   ILE A 275     -26.910 -11.189  -1.210  1.00 10.00      A   
ATOM   2593  N   THR A 276     -26.435 -11.959  -3.269  1.00 10.00      A   
ATOM   2594  HN  THR A 276     -25.823 -12.489  -3.827  1.00 10.00      A   
ATOM   2595  CA  THR A 276     -27.609 -11.353  -3.886  1.00 10.00      A   
ATOM   2596  CB  THR A 276     -27.679 -11.668  -5.394  1.00 10.00      A   
ATOM   2597  OG1 THR A 276     -26.433 -11.311  -6.008  1.00 10.00      A   
ATOM   2598  HG1 THR A 276     -25.821 -12.059  -5.948  1.00 10.00      A   
ATOM   2599  CG2 THR A 276     -28.804 -10.886  -6.059  1.00 10.00      A   
ATOM   2600  C   THR A 276     -28.898 -11.798  -3.190  1.00 10.00      A   
ATOM   2601  O   THR A 276     -29.767 -10.975  -2.885  1.00 10.00      A   
ATOM   2602  N   ASP A 277     -29.002 -13.092  -2.914  1.00 10.00      A   
ATOM   2603  HN  ASP A 277     -28.268 -13.695  -3.159  1.00 10.00      A   
ATOM   2604  CA  ASP A 277     -30.180 -13.638  -2.248  1.00 10.00      A   
ATOM   2605  CB  ASP A 277     -30.227 -15.161  -2.379  1.00 10.00      A   
ATOM   2606  CG  ASP A 277     -31.453 -15.767  -1.722  1.00 10.00      A   
ATOM   2607  OD1 ASP A 277     -32.578 -15.537  -2.217  1.00 10.00      A   
ATOM   2608  OD2 ASP A 277     -31.297 -16.477  -0.706  1.00 10.00      A   
ATOM   2609  C   ASP A 277     -30.206 -13.232  -0.777  1.00 10.00      A   
ATOM   2610  O   ASP A 277     -31.265 -12.923  -0.226  1.00 10.00      A   
ATOM   2611  N   GLN A 278     -29.034 -13.228  -0.149  1.00 10.00      A   
ATOM   2612  HN  GLN A 278     -28.226 -13.503  -0.641  1.00 10.00      A   
ATOM   2613  CA  GLN A 278     -28.913 -12.847   1.254  1.00 10.00      A   
ATOM   2614  CB  GLN A 278     -27.464 -12.980   1.725  1.00 10.00      A   
ATOM   2615  CG  GLN A 278     -27.270 -12.751   3.215  1.00 10.00      A   
ATOM   2616  CD  GLN A 278     -25.843 -12.998   3.659  1.00 10.00      A   
ATOM   2617  OE1 GLN A 278     -24.895 -12.800   2.897  1.00 10.00      A   
ATOM   2618  NE2 GLN A 278     -25.677 -13.433   4.899  1.00 10.00      A   
ATOM   2619 HE21 GLN A 278     -26.473 -13.568   5.453  1.00 10.00      A   
ATOM   2620 HE22 GLN A 278     -24.756 -13.610   5.215  1.00 10.00      A   
ATOM   2621  C   GLN A 278     -29.405 -11.418   1.463  1.00 10.00      A   
ATOM   2622  O   GLN A 278     -30.122 -11.132   2.421  1.00 10.00      A   
ATOM   2623  N   ILE A 279     -29.022 -10.531   0.552  1.00 10.00      A   
ATOM   2624  HN  ILE A 279     -28.438 -10.824  -0.184  1.00 10.00      A   
ATOM   2625  CA  ILE A 279     -29.435  -9.135   0.623  1.00 10.00      A   
ATOM   2626  CB  ILE A 279     -28.735  -8.272  -0.451  1.00 10.00      A   
ATOM   2627  CG1 ILE A 279     -27.220  -8.272  -0.225  1.00 10.00      A   
ATOM   2628  CG2 ILE A 279     -29.266  -6.844  -0.425  1.00 10.00      A   
ATOM   2629  CD1 ILE A 279     -26.436  -7.638  -1.352  1.00 10.00      A   
ATOM   2630  C   ILE A 279     -30.951  -9.029   0.474  1.00 10.00      A   
ATOM   2631  O   ILE A 279     -31.602  -8.274   1.195  1.00 10.00      A   
ATOM   2632  N   LEU A 280     -31.508  -9.809  -0.452  1.00 10.00      A   
ATOM   2633  HN  LEU A 280     -30.932 -10.394  -0.992  1.00 10.00      A   
ATOM   2634  CA  LEU A 280     -32.949  -9.821  -0.687  1.00 10.00      A   
ATOM   2635  CB  LEU A 280     -33.297 -10.751  -1.851  1.00 10.00      A   
ATOM   2636  CG  LEU A 280     -33.175 -10.157  -3.254  1.00 10.00      A   
ATOM   2637  CD1 LEU A 280     -33.312 -11.244  -4.305  1.00 10.00      A   
ATOM   2638  CD2 LEU A 280     -34.220  -9.074  -3.465  1.00 10.00      A   
ATOM   2639  C   LEU A 280     -33.681 -10.272   0.568  1.00 10.00      A   
ATOM   2640  O   LEU A 280     -34.782  -9.808   0.861  1.00 10.00      A   
ATOM   2641  N   GLN A 281     -33.059 -11.185   1.298  1.00 10.00      A   
ATOM   2642  HN  GLN A 281     -32.192 -11.525   0.993  1.00 10.00      A   
ATOM   2643  CA  GLN A 281     -33.623 -11.699   2.532  1.00 10.00      A   
ATOM   2644  CB  GLN A 281     -32.792 -12.889   3.020  1.00 10.00      A   
ATOM   2645  CG  GLN A 281     -33.152 -13.395   4.407  1.00 10.00      A   
ATOM   2646  CD  GLN A 281     -34.509 -14.070   4.466  1.00 10.00      A   
ATOM   2647  OE1 GLN A 281     -34.972 -14.655   3.485  1.00 10.00      A   
ATOM   2648  NE2 GLN A 281     -35.153 -14.000   5.618  1.00 10.00      A   
ATOM   2649 HE21 GLN A 281     -34.721 -13.517   6.365  1.00 10.00      A   
ATOM   2650 HE22 GLN A 281     -36.028 -14.438   5.687  1.00 10.00      A   
ATOM   2651  C   GLN A 281     -33.655 -10.596   3.589  1.00 10.00      A   
ATOM   2652  O   GLN A 281     -34.696 -10.325   4.188  1.00 10.00      A   
ATOM   2653  N   LEU A 282     -32.515  -9.942   3.781  1.00 10.00      A   
ATOM   2654  HN  LEU A 282     -31.729 -10.192   3.247  1.00 10.00      A   
ATOM   2655  CA  LEU A 282     -32.393  -8.864   4.761  1.00 10.00      A   
ATOM   2656  CB  LEU A 282     -30.938  -8.399   4.870  1.00 10.00      A   
ATOM   2657  CG  LEU A 282     -29.996  -9.330   5.640  1.00 10.00      A   
ATOM   2658  CD1 LEU A 282     -28.570  -9.203   5.128  1.00 10.00      A   
ATOM   2659  CD2 LEU A 282     -30.061  -9.037   7.130  1.00 10.00      A   
ATOM   2660  C   LEU A 282     -33.314  -7.688   4.430  1.00 10.00      A   
ATOM   2661  O   LEU A 282     -33.967  -7.131   5.317  1.00 10.00      A   
ATOM   2662  N   LEU A 283     -33.374  -7.325   3.150  1.00 10.00      A   
ATOM   2663  HN  LEU A 283     -32.828  -7.808   2.487  1.00 10.00      A   
ATOM   2664  CA  LEU A 283     -34.225  -6.227   2.704  1.00 10.00      A   
ATOM   2665  CB  LEU A 283     -34.077  -6.017   1.195  1.00 10.00      A   
ATOM   2666  CG  LEU A 283     -32.802  -5.328   0.720  1.00 10.00      A   
ATOM   2667  CD1 LEU A 283     -32.671  -5.449  -0.790  1.00 10.00      A   
ATOM   2668  CD2 LEU A 283     -32.801  -3.867   1.140  1.00 10.00      A   
ATOM   2669  C   LEU A 283     -35.685  -6.518   3.033  1.00 10.00      A   
ATOM   2670  O   LEU A 283     -36.409  -5.654   3.535  1.00 10.00      A   
ATOM   2671  N   LYS A 284     -36.100  -7.750   2.763  1.00 10.00      A   
ATOM   2672  HN  LYS A 284     -35.463  -8.394   2.382  1.00 10.00      A   
ATOM   2673  CA  LYS A 284     -37.469  -8.177   3.016  1.00 10.00      A   
ATOM   2674  CB  LYS A 284     -37.726  -9.547   2.389  1.00 10.00      A   
ATOM   2675  CG  LYS A 284     -39.196  -9.874   2.194  1.00 10.00      A   
ATOM   2676  CD  LYS A 284     -39.384 -11.306   1.732  1.00 10.00      A   
ATOM   2677  CE  LYS A 284     -40.830 -11.573   1.355  1.00 10.00      A   
ATOM   2678  NZ  LYS A 284     -41.092 -13.019   1.163  1.00 10.00      A   
ATOM   2679  HZ1 LYS A 284     -42.034 -13.159   0.746  1.00 10.00      A   
ATOM   2680  HZ2 LYS A 284     -41.052 -13.517   2.075  1.00 10.00      A   
ATOM   2681  HZ3 LYS A 284     -40.381 -13.428   0.525  1.00 10.00      A   
ATOM   2682  C   LYS A 284     -37.760  -8.223   4.511  1.00 10.00      A   
ATOM   2683  O   LYS A 284     -38.805  -7.751   4.956  1.00 10.00      A   
ATOM   2684  N   GLU A 285     -36.825  -8.782   5.278  1.00 10.00      A   
ATOM   2685  HN  GLU A 285     -36.010  -9.136   4.857  1.00 10.00      A   
ATOM   2686  CA  GLU A 285     -36.975  -8.892   6.725  1.00 10.00      A   
ATOM   2687  CB  GLU A 285     -35.722  -9.502   7.361  1.00 10.00      A   
ATOM   2688  CG  GLU A 285     -35.589 -11.008   7.170  1.00 10.00      A   
ATOM   2689  CD  GLU A 285     -34.432 -11.594   7.956  1.00 10.00      A   
ATOM   2690  OE1 GLU A 285     -34.238 -11.189   9.120  1.00 10.00      A   
ATOM   2691  OE2 GLU A 285     -33.717 -12.471   7.420  1.00 10.00      A   
ATOM   2692  C   GLU A 285     -37.287  -7.540   7.359  1.00 10.00      A   
ATOM   2693  O   GLU A 285     -38.269  -7.402   8.090  1.00 10.00      A   
ATOM   2694  N   ASP A 286     -36.467  -6.539   7.055  1.00 10.00      A   
ATOM   2695  HN  ASP A 286     -35.712  -6.702   6.448  1.00 10.00      A   
ATOM   2696  CA  ASP A 286     -36.666  -5.199   7.603  1.00 10.00      A   
ATOM   2697  CB  ASP A 286     -35.508  -4.267   7.236  1.00 10.00      A   
ATOM   2698  CG  ASP A 286     -35.692  -2.862   7.787  1.00 10.00      A   
ATOM   2699  OD1 ASP A 286     -35.272  -2.602   8.933  1.00 10.00      A   
ATOM   2700  OD2 ASP A 286     -36.256  -2.009   7.074  1.00 10.00      A   
ATOM   2701  C   ASP A 286     -37.991  -4.612   7.132  1.00 10.00      A   
ATOM   2702  O   ASP A 286     -38.720  -4.001   7.912  1.00 10.00      A   
ATOM   2703  N   SER A 287     -38.310  -4.825   5.858  1.00 10.00      A   
ATOM   2704  HN  SER A 287     -37.696  -5.342   5.292  1.00 10.00      A   
ATOM   2705  CA  SER A 287     -39.554  -4.322   5.285  1.00 10.00      A   
ATOM   2706  CB  SER A 287     -39.664  -4.696   3.805  1.00 10.00      A   
ATOM   2707  OG  SER A 287     -38.584  -4.154   3.063  1.00 10.00      A   
ATOM   2708  HG  SER A 287     -37.773  -4.633   3.285  1.00 10.00      A   
ATOM   2709  C   SER A 287     -40.759  -4.860   6.053  1.00 10.00      A   
ATOM   2710  O   SER A 287     -41.672  -4.105   6.407  1.00 10.00      A   
ATOM   2711  N   GLU A 288     -40.743  -6.163   6.325  1.00 10.00      A   
ATOM   2712  HN  GLU A 288     -39.982  -6.710   6.018  1.00 10.00      A   
ATOM   2713  CA  GLU A 288     -41.825  -6.802   7.060  1.00 10.00      A   
ATOM   2714  CB  GLU A 288     -41.663  -8.325   7.077  1.00 10.00      A   
ATOM   2715  CG  GLU A 288     -41.637  -8.967   5.699  1.00 10.00      A   
ATOM   2716  CD  GLU A 288     -41.973 -10.442   5.743  1.00 10.00      A   
ATOM   2717  OE1 GLU A 288     -41.166 -11.230   6.286  1.00 10.00      A   
ATOM   2718  OE2 GLU A 288     -43.047 -10.821   5.231  1.00 10.00      A   
ATOM   2719  C   GLU A 288     -41.898  -6.259   8.483  1.00 10.00      A   
ATOM   2720  O   GLU A 288     -42.989  -6.040   9.013  1.00 10.00      A   
ATOM   2721  N   LYS A 289     -40.732  -6.028   9.088  1.00 10.00      A   
ATOM   2722  HN  LYS A 289     -39.898  -6.226   8.608  1.00 10.00      A   
ATOM   2723  CA  LYS A 289     -40.658  -5.495  10.445  1.00 10.00      A   
ATOM   2724  CB  LYS A 289     -39.203  -5.300  10.880  1.00 10.00      A   
ATOM   2725  CG  LYS A 289     -38.440  -6.589  11.126  1.00 10.00      A   
ATOM   2726  CD  LYS A 289     -36.941  -6.342  11.117  1.00 10.00      A   
ATOM   2727  CE  LYS A 289     -36.163  -7.640  11.246  1.00 10.00      A   
ATOM   2728  NZ  LYS A 289     -35.794  -7.924  12.657  1.00 10.00      A   
ATOM   2729  HZ1 LYS A 289     -36.645  -8.128  13.218  1.00 10.00      A   
ATOM   2730  HZ2 LYS A 289     -35.312  -7.101  13.071  1.00 10.00      A   
ATOM   2731  HZ3 LYS A 289     -35.155  -8.743  12.704  1.00 10.00      A   
ATOM   2732  C   LYS A 289     -41.390  -4.166  10.534  1.00 10.00      A   
ATOM   2733  O   LYS A 289     -42.174  -3.946  11.454  1.00 10.00      A   
ATOM   2734  N   ARG A 290     -41.138  -3.288   9.565  1.00 10.00      A   
ATOM   2735  HN  ARG A 290     -40.502  -3.532   8.855  1.00 10.00      A   
ATOM   2736  CA  ARG A 290     -41.772  -1.974   9.530  1.00 10.00      A   
ATOM   2737  CB  ARG A 290     -41.360  -1.199   8.276  1.00 10.00      A   
ATOM   2738  CG  ARG A 290     -39.863  -1.131   8.038  1.00 10.00      A   
ATOM   2739  CD  ARG A 290     -39.150  -0.392   9.156  1.00 10.00      A   
ATOM   2740  NE  ARG A 290     -37.701  -0.552   9.069  1.00 10.00      A   
ATOM   2741  HE  ARG A 290     -37.362  -1.431   8.764  1.00 10.00      A   
ATOM   2742  CZ  ARG A 290     -36.815   0.397   9.359  1.00 10.00      A   
ATOM   2743  NH1 ARG A 290     -37.220   1.606   9.751  1.00 10.00      A   
ATOM   2744 HH11 ARG A 290     -36.522   2.353   9.969  1.00 10.00      A   
ATOM   2745 HH12 ARG A 290     -38.240   1.811   9.847  1.00 10.00      A   
ATOM   2746  NH2 ARG A 290     -35.523   0.125   9.259  1.00 10.00      A   
ATOM   2747 HH21 ARG A 290     -34.804   0.855   9.480  1.00 10.00      A   
ATOM   2748 HH22 ARG A 290     -35.214  -0.836   8.960  1.00 10.00      A   
ATOM   2749  C   ARG A 290     -43.289  -2.098   9.562  1.00 10.00      A   
ATOM   2750  O   ARG A 290     -43.957  -1.450  10.365  1.00 10.00      A   
ATOM   2751  N   ASN A 291     -43.820  -2.945   8.689  1.00 10.00      A   
ATOM   2752  HN  ASN A 291     -43.227  -3.445   8.089  1.00 10.00      A   
ATOM   2753  CA  ASN A 291     -45.258  -3.157   8.600  1.00 10.00      A   
ATOM   2754  CB  ASN A 291     -45.618  -3.980   7.361  1.00 10.00      A   
ATOM   2755  CG  ASN A 291     -45.667  -3.138   6.100  1.00 10.00      A   
ATOM   2756  OD1 ASN A 291     -46.031  -1.958   6.139  1.00 10.00      A   
ATOM   2757  ND2 ASN A 291     -45.295  -3.733   4.973  1.00 10.00      A   
ATOM   2758 HD21 ASN A 291     -45.012  -4.674   5.017  1.00 10.00      A   
ATOM   2759 HD22 ASN A 291     -45.311  -3.209   4.143  1.00 10.00      A   
ATOM   2760  C   ASN A 291     -45.807  -3.806   9.864  1.00 10.00      A   
ATOM   2761  O   ASN A 291     -46.906  -3.472  10.308  1.00 10.00      A   
ATOM   2762  N   LYS A 292     -45.042  -4.729  10.440  1.00 10.00      A   
ATOM   2763  HN  LYS A 292     -44.182  -4.965  10.027  1.00 10.00      A   
ATOM   2764  CA  LYS A 292     -45.451  -5.408  11.663  1.00 10.00      A   
ATOM   2765  CB  LYS A 292     -44.485  -6.544  12.003  1.00 10.00      A   
ATOM   2766  CG  LYS A 292     -44.606  -7.747  11.083  1.00 10.00      A   
ATOM   2767  CD  LYS A 292     -43.475  -8.735  11.309  1.00 10.00      A   
ATOM   2768  CE  LYS A 292     -43.495  -9.837  10.265  1.00 10.00      A   
ATOM   2769  NZ  LYS A 292     -42.453 -10.867  10.514  1.00 10.00      A   
ATOM   2770  HZ1 LYS A 292     -41.507 -10.467  10.348  1.00 10.00      A   
ATOM   2771  HZ2 LYS A 292     -42.588 -11.674   9.875  1.00 10.00      A   
ATOM   2772  HZ3 LYS A 292     -42.503 -11.205  11.497  1.00 10.00      A   
ATOM   2773  C   LYS A 292     -45.535  -4.421  12.818  1.00 10.00      A   
ATOM   2774  O   LYS A 292     -46.499  -4.427  13.586  1.00 10.00      A   
ATOM   2775  N   TYR A 293     -44.524  -3.564  12.926  1.00 10.00      A   
ATOM   2776  HN  TYR A 293     -43.779  -3.617  12.283  1.00 10.00      A   
ATOM   2777  CA  TYR A 293     -44.489  -2.555  13.977  1.00 10.00      A   
ATOM   2778  CB  TYR A 293     -43.136  -1.832  14.010  1.00 10.00      A   
ATOM   2779  CG  TYR A 293     -41.989  -2.682  14.505  1.00 10.00      A   
ATOM   2780  CD1 TYR A 293     -42.134  -3.500  15.616  1.00 10.00      A   
ATOM   2781  CD2 TYR A 293     -40.760  -2.672  13.858  1.00 10.00      A   
ATOM   2782  CE1 TYR A 293     -41.088  -4.277  16.073  1.00 10.00      A   
ATOM   2783  CE2 TYR A 293     -39.708  -3.443  14.306  1.00 10.00      A   
ATOM   2784  CZ  TYR A 293     -39.877  -4.248  15.412  1.00 10.00      A   
ATOM   2785  OH  TYR A 293     -38.831  -5.028  15.860  1.00 10.00      A   
ATOM   2786  HH  TYR A 293     -39.177  -5.722  16.435  1.00 10.00      A   
ATOM   2787  C   TYR A 293     -45.619  -1.553  13.779  1.00 10.00      A   
ATOM   2788  O   TYR A 293     -46.338  -1.223  14.721  1.00 10.00      A   
ATOM   2789  N   ALA A 294     -45.777  -1.088  12.543  1.00 10.00      A   
ATOM   2790  HN  ALA A 294     -45.163  -1.391  11.836  1.00 10.00      A   
ATOM   2791  CA  ALA A 294     -46.826  -0.130  12.207  1.00 10.00      A   
ATOM   2792  CB  ALA A 294     -46.742   0.261  10.736  1.00 10.00      A   
ATOM   2793  C   ALA A 294     -48.205  -0.692  12.532  1.00 10.00      A   
ATOM   2794  O   ALA A 294     -49.064   0.013  13.063  1.00 10.00      A   
ATOM   2795  N   ALA A 295     -48.399  -1.971  12.226  1.00 10.00      A   
ATOM   2796  HN  ALA A 295     -47.665  -2.478  11.811  1.00 10.00      A   
ATOM   2797  CA  ALA A 295     -49.663  -2.647  12.483  1.00 10.00      A   
ATOM   2798  CB  ALA A 295     -49.602  -4.086  11.997  1.00 10.00      A   
ATOM   2799  C   ALA A 295     -50.009  -2.606  13.965  1.00 10.00      A   
ATOM   2800  O   ALA A 295     -51.175  -2.470  14.339  1.00 10.00      A   
ATOM   2801  N   MET A 296     -48.993  -2.725  14.807  1.00 10.00      A   
ATOM   2802  HN  MET A 296     -48.087  -2.846  14.454  1.00 10.00      A   
ATOM   2803  CA  MET A 296     -49.201  -2.687  16.247  1.00 10.00      A   
ATOM   2804  CB  MET A 296     -48.022  -3.312  16.996  1.00 10.00      A   
ATOM   2805  CG  MET A 296     -47.702  -4.743  16.591  1.00 10.00      A   
ATOM   2806  SD  MET A 296     -49.134  -5.843  16.643  1.00 10.00      A   
ATOM   2807  CE  MET A 296     -49.583  -5.750  18.375  1.00 10.00      A   
ATOM   2808  C   MET A 296     -49.418  -1.253  16.706  1.00 10.00      A   
ATOM   2809  O   MET A 296     -50.283  -0.984  17.534  1.00 10.00      A   
ATOM   2810  N   LEU A 297     -48.640  -0.337  16.136  1.00 10.00      A   
ATOM   2811  HN  LEU A 297     -47.978  -0.627  15.470  1.00 10.00      A   
ATOM   2812  CA  LEU A 297     -48.732   1.082  16.470  1.00 10.00      A   
ATOM   2813  CB  LEU A 297     -47.703   1.890  15.674  1.00 10.00      A   
ATOM   2814  CG  LEU A 297     -46.231   1.609  15.980  1.00 10.00      A   
ATOM   2815  CD1 LEU A 297     -45.330   2.329  14.988  1.00 10.00      A   
ATOM   2816  CD2 LEU A 297     -45.891   2.015  17.405  1.00 10.00      A   
ATOM   2817  C   LEU A 297     -50.133   1.622  16.200  1.00 10.00      A   
ATOM   2818  O   LEU A 297     -50.688   2.363  17.009  1.00 10.00      A   
ATOM   2819  N   THR A 298     -50.708   1.229  15.068  1.00 10.00      A   
ATOM   2820  HN  THR A 298     -50.220   0.628  14.460  1.00 10.00      A   
ATOM   2821  CA  THR A 298     -52.043   1.675  14.700  1.00 10.00      A   
ATOM   2822  CB  THR A 298     -52.387   1.305  13.243  1.00 10.00      A   
ATOM   2823  OG1 THR A 298     -52.050  -0.066  12.995  1.00 10.00      A   
ATOM   2824  HG1 THR A 298     -52.716  -0.635  13.400  1.00 10.00      A   
ATOM   2825  CG2 THR A 298     -51.620   2.194  12.276  1.00 10.00      A   
ATOM   2826  C   THR A 298     -53.097   1.105  15.648  1.00 10.00      A   
ATOM   2827  O   THR A 298     -54.119   1.734  15.903  1.00 10.00      A   
ATOM   2828  N   SER A 299     -52.834  -0.078  16.183  1.00 10.00      A   
ATOM   2829  HN  SER A 299     -51.995  -0.532  15.952  1.00 10.00      A   
ATOM   2830  CA  SER A 299     -53.760  -0.721  17.102  1.00 10.00      A   
ATOM   2831  CB  SER A 299     -53.587  -2.240  17.058  1.00 10.00      A   
ATOM   2832  OG  SER A 299     -53.810  -2.730  15.743  1.00 10.00      A   
ATOM   2833  HG  SER A 299     -54.234  -2.043  15.214  1.00 10.00      A   
ATOM   2834  C   SER A 299     -53.594  -0.195  18.528  1.00 10.00      A   
ATOM   2835  O   SER A 299     -54.515  -0.272  19.338  1.00 10.00      A   
ATOM   2836  N   GLU A 300     -52.416   0.338  18.830  1.00 10.00      A   
ATOM   2837  HN  GLU A 300     -51.711   0.360  18.148  1.00 10.00      A   
ATOM   2838  CA  GLU A 300     -52.139   0.880  20.158  1.00 10.00      A   
ATOM   2839  CB  GLU A 300     -50.661   0.710  20.517  1.00 10.00      A   
ATOM   2840  CG  GLU A 300     -50.216  -0.736  20.666  1.00 10.00      A   
ATOM   2841  CD  GLU A 300     -48.765  -0.861  21.083  1.00 10.00      A   
ATOM   2842  OE1 GLU A 300     -47.927  -0.078  20.591  1.00 10.00      A   
ATOM   2843  OE2 GLU A 300     -48.452  -1.746  21.910  1.00 10.00      A   
ATOM   2844  C   GLU A 300     -52.526   2.353  20.233  1.00 10.00      A   
ATOM   2845  O   GLU A 300     -52.417   2.980  21.287  1.00 10.00      A   
ATOM   2846  N   ASN A 301     -52.972   2.901  19.111  1.00 10.00      A   
ATOM   2847  HN  ASN A 301     -53.038   2.349  18.304  1.00 10.00      A   
ATOM   2848  CB  ASN A 301     -52.638   5.013  17.905  1.00 10.00      A   
ATOM   2849  CG  ASN A 301     -52.988   6.487  17.806  1.00 10.00      A   
ATOM   2850  OD1 ASN A 301     -52.370   7.332  18.453  1.00 10.00      A   
ATOM   2851  ND2 ASN A 301     -53.975   6.809  16.989  1.00 10.00      A   
ATOM   2852 HD21 ASN A 301     -54.427   6.088  16.497  1.00 10.00      A   
ATOM   2853 HD22 ASN A 301     -54.213   7.753  16.906  1.00 10.00      A   
ATOM   2854  CA  ASN A 301     -53.373   4.298  19.044  1.00 10.00      A   
ATOM   2855  C   ASN A 301     -54.882   4.409  18.852  1.00 10.00      A   
ATOM   2856  O   ASN A 301     -55.583   4.757  19.825  1.00 10.00      A   
ATOM   2857  OXT ASN A 301     -55.361   4.132  17.733  1.00 10.00      A   
ATOM   2858  CB  MET B   1      29.654  29.212   3.897  1.00 10.00      B   
ATOM   2859  CG  MET B   1      30.321  29.764   2.641  1.00 10.00      B   
ATOM   2860  SD  MET B   1      31.346  31.212   2.966  1.00 10.00      B   
ATOM   2861  CE  MET B   1      30.094  32.452   3.301  1.00 10.00      B   
ATOM   2862  C   MET B   1      30.105  26.832   3.274  1.00 10.00      B   
ATOM   2863  O   MET B   1      31.003  26.492   4.046  1.00 10.00      B   
ATOM   2864  N   MET B   1      28.384  27.362   4.968  1.00 10.00      B   
ATOM   2865  HT1 MET B   1      27.657  28.042   5.266  1.00 10.00      B   
ATOM   2866  HT2 MET B   1      29.090  27.274   5.725  1.00 10.00      B   
ATOM   2867  HT3 MET B   1      27.938  26.432   4.822  1.00 10.00      B   
ATOM   2868  CA  MET B   1      29.033  27.822   3.715  1.00 10.00      B   
ATOM   2869  N   SER B   2      30.003  26.371   2.037  1.00 10.00      B   
ATOM   2870  HN  SER B   2      29.257  26.675   1.471  1.00 10.00      B   
ATOM   2871  CA  SER B   2      30.959  25.425   1.488  1.00 10.00      B   
ATOM   2872  CB  SER B   2      30.379  24.012   1.557  1.00 10.00      B   
ATOM   2873  OG  SER B   2      29.828  23.752   2.837  1.00 10.00      B   
ATOM   2874  HG  SER B   2      30.533  23.771   3.491  1.00 10.00      B   
ATOM   2875  C   SER B   2      31.275  25.794   0.041  1.00 10.00      B   
ATOM   2876  O   SER B   2      30.507  26.512  -0.600  1.00 10.00      B   
ATOM   2877  N   THR B   3      32.406  25.323  -0.463  1.00 10.00      B   
ATOM   2878  HN  THR B   3      32.994  24.776   0.100  1.00 10.00      B   
ATOM   2879  CA  THR B   3      32.803  25.606  -1.834  1.00 10.00      B   
ATOM   2880  CB  THR B   3      34.322  25.453  -2.014  1.00 10.00      B   
ATOM   2881  OG1 THR B   3      34.973  25.702  -0.757  1.00 10.00      B   
ATOM   2882  HG1 THR B   3      34.843  26.624  -0.506  1.00 10.00      B   
ATOM   2883  CG2 THR B   3      34.837  26.438  -3.049  1.00 10.00      B   
ATOM   2884  C   THR B   3      32.079  24.679  -2.806  1.00 10.00      B   
ATOM   2885  O   THR B   3      32.438  23.508  -2.955  1.00 10.00      B   
ATOM   2886  N   PHE B   4      31.057  25.207  -3.457  1.00 10.00      B   
ATOM   2887  HN  PHE B   4      30.825  26.149  -3.301  1.00 10.00      B   
ATOM   2888  CA  PHE B   4      30.274  24.436  -4.405  1.00 10.00      B   
ATOM   2889  CB  PHE B   4      28.817  24.910  -4.416  1.00 10.00      B   
ATOM   2890  CG  PHE B   4      28.045  24.524  -3.186  1.00 10.00      B   
ATOM   2891  CD1 PHE B   4      27.885  25.417  -2.138  1.00 10.00      B   
ATOM   2892  CD2 PHE B   4      27.482  23.266  -3.075  1.00 10.00      B   
ATOM   2893  CE1 PHE B   4      27.178  25.060  -1.006  1.00 10.00      B   
ATOM   2894  CE2 PHE B   4      26.773  22.902  -1.946  1.00 10.00      B   
ATOM   2895  CZ  PHE B   4      26.621  23.801  -0.909  1.00 10.00      B   
ATOM   2896  C   PHE B   4      30.862  24.516  -5.806  1.00 10.00      B   
ATOM   2897  O   PHE B   4      31.339  25.568  -6.239  1.00 10.00      B   
ATOM   2898  N   ILE B   5      30.839  23.390  -6.497  1.00 10.00      B   
ATOM   2899  HN  ILE B   5      30.464  22.584  -6.079  1.00 10.00      B   
ATOM   2900  CA  ILE B   5      31.345  23.304  -7.854  1.00 10.00      B   
ATOM   2901  CB  ILE B   5      32.578  22.375  -7.942  1.00 10.00      B   
ATOM   2902  CG1 ILE B   5      33.310  22.549  -9.276  1.00 10.00      B   
ATOM   2903  CG2 ILE B   5      32.198  20.919  -7.704  1.00 10.00      B   
ATOM   2904  CD1 ILE B   5      34.761  22.117  -9.239  1.00 10.00      B   
ATOM   2905  C   ILE B   5      30.227  22.828  -8.783  1.00 10.00      B   
ATOM   2906  O   ILE B   5      29.359  22.049  -8.373  1.00 10.00      B   
ATOM   2907  N   PHE B   6      30.233  23.319 -10.011  1.00 10.00      B   
ATOM   2908  HN  PHE B   6      30.950  23.937 -10.277  1.00 10.00      B   
ATOM   2909  CA  PHE B   6      29.215  22.965 -10.985  1.00 10.00      B   
ATOM   2910  CB  PHE B   6      28.523  24.237 -11.502  1.00 10.00      B   
ATOM   2911  CG  PHE B   6      27.540  24.836 -10.532  1.00 10.00      B   
ATOM   2912  CD1 PHE B   6      27.979  25.551  -9.430  1.00 10.00      B   
ATOM   2913  CD2 PHE B   6      26.175  24.682 -10.726  1.00 10.00      B   
ATOM   2914  CE1 PHE B   6      27.078  26.100  -8.537  1.00 10.00      B   
ATOM   2915  CE2 PHE B   6      25.269  25.229  -9.837  1.00 10.00      B   
ATOM   2916  CZ  PHE B   6      25.721  25.939  -8.740  1.00 10.00      B   
ATOM   2917  C   PHE B   6      29.809  22.173 -12.147  1.00 10.00      B   
ATOM   2918  O   PHE B   6      31.018  22.221 -12.390  1.00 10.00      B   
ATOM   2919  N   PRO B   7      28.969  21.417 -12.873  1.00 10.00      B   
ATOM   2920  CA  PRO B   7      29.412  20.620 -14.020  1.00 10.00      B   
ATOM   2921  CB  PRO B   7      28.135  19.908 -14.492  1.00 10.00      B   
ATOM   2922  CG  PRO B   7      27.197  19.992 -13.338  1.00 10.00      B   
ATOM   2923  CD  PRO B   7      27.525  21.273 -12.632  1.00 10.00      B   
ATOM   2924  C   PRO B   7      29.970  21.499 -15.134  1.00 10.00      B   
ATOM   2925  O   PRO B   7      29.340  22.480 -15.542  1.00 10.00      B   
ATOM   2926  N   GLY B   8      31.158  21.158 -15.609  1.00 10.00      B   
ATOM   2927  HN  GLY B   8      31.615  20.368 -15.240  1.00 10.00      B   
ATOM   2928  CA  GLY B   8      31.780  21.926 -16.671  1.00 10.00      B   
ATOM   2929  C   GLY B   8      32.702  23.005 -16.144  1.00 10.00      B   
ATOM   2930  O   GLY B   8      33.227  23.818 -16.909  1.00 10.00      B   
ATOM   2931  N   ASP B   9      32.884  23.031 -14.835  1.00 10.00      B   
ATOM   2932  HN  ASP B   9      32.410  22.381 -14.272  1.00 10.00      B   
ATOM   2933  CA  ASP B   9      33.758  24.011 -14.210  1.00 10.00      B   
ATOM   2934  CB  ASP B   9      33.462  24.130 -12.714  1.00 10.00      B   
ATOM   2935  CG  ASP B   9      32.423  25.186 -12.398  1.00 10.00      B   
ATOM   2936  OD1 ASP B   9      32.121  26.018 -13.284  1.00 10.00      B   
ATOM   2937  OD2 ASP B   9      31.915  25.205 -11.254  1.00 10.00      B   
ATOM   2938  C   ASP B   9      35.214  23.631 -14.419  1.00 10.00      B   
ATOM   2939  O   ASP B   9      35.519  22.505 -14.812  1.00 10.00      B   
ATOM   2940  N   SER B  10      36.109  24.568 -14.168  1.00 10.00      B   
ATOM   2941  HN  SER B  10      35.807  25.452 -13.871  1.00 10.00      B   
ATOM   2942  CA  SER B  10      37.533  24.321 -14.324  1.00 10.00      B   
ATOM   2943  CB  SER B  10      38.264  25.636 -14.593  1.00 10.00      B   
ATOM   2944  OG  SER B  10      37.555  26.433 -15.532  1.00 10.00      B   
ATOM   2945  HG  SER B  10      38.168  27.061 -15.938  1.00 10.00      B   
ATOM   2946  C   SER B  10      38.098  23.658 -13.073  1.00 10.00      B   
ATOM   2947  O   SER B  10      37.693  23.984 -11.955  1.00 10.00      B   
ATOM   2948  N   PHE B  11      39.012  22.717 -13.265  1.00 10.00      B   
ATOM   2949  HN  PHE B  11      39.276  22.481 -14.180  1.00 10.00      B   
ATOM   2950  CA  PHE B  11      39.631  22.019 -12.150  1.00 10.00      B   
ATOM   2951  CB  PHE B  11      40.225  20.687 -12.617  1.00 10.00      B   
ATOM   2952  CG  PHE B  11      40.206  19.603 -11.575  1.00 10.00      B   
ATOM   2953  CD1 PHE B  11      39.053  19.343 -10.849  1.00 10.00      B   
ATOM   2954  CD2 PHE B  11      41.335  18.842 -11.325  1.00 10.00      B   
ATOM   2955  CE1 PHE B  11      39.027  18.344  -9.894  1.00 10.00      B   
ATOM   2956  CE2 PHE B  11      41.317  17.840 -10.371  1.00 10.00      B   
ATOM   2957  CZ  PHE B  11      40.160  17.592  -9.654  1.00 10.00      B   
ATOM   2958  C   PHE B  11      40.711  22.900 -11.525  1.00 10.00      B   
ATOM   2959  O   PHE B  11      41.623  23.353 -12.213  1.00 10.00      B   
ATOM   2960  N   PRO B  12      40.600  23.173 -10.215  1.00 10.00      B   
ATOM   2961  CA  PRO B  12      41.560  24.017  -9.490  1.00 10.00      B   
ATOM   2962  CB  PRO B  12      40.868  24.283  -8.143  1.00 10.00      B   
ATOM   2963  CG  PRO B  12      39.466  23.797  -8.312  1.00 10.00      B   
ATOM   2964  CD  PRO B  12      39.525  22.706  -9.337  1.00 10.00      B   
ATOM   2965  C   PRO B  12      42.901  23.324  -9.260  1.00 10.00      B   
ATOM   2966  O   PRO B  12      43.883  23.963  -8.879  1.00 10.00      B   
ATOM   2967  N   VAL B  13      42.937  22.017  -9.491  1.00 10.00      B   
ATOM   2968  HN  VAL B  13      42.125  21.565  -9.801  1.00 10.00      B   
ATOM   2969  CA  VAL B  13      44.159  21.243  -9.312  1.00 10.00      B   
ATOM   2970  CB  VAL B  13      43.865  19.825  -8.778  1.00 10.00      B   
ATOM   2971  CG1 VAL B  13      45.157  19.088  -8.465  1.00 10.00      B   
ATOM   2972  CG2 VAL B  13      42.971  19.883  -7.548  1.00 10.00      B   
ATOM   2973  C   VAL B  13      44.917  21.142 -10.631  1.00 10.00      B   
ATOM   2974  O   VAL B  13      44.308  21.005 -11.696  1.00 10.00      B   
ATOM   2975  N   ASP B  14      46.238  21.222 -10.554  1.00 10.00      B   
ATOM   2976  HN  ASP B  14      46.659  21.329  -9.674  1.00 10.00      B   
ATOM   2977  CA  ASP B  14      47.089  21.137 -11.732  1.00 10.00      B   
ATOM   2978  CB  ASP B  14      48.465  21.751 -11.448  1.00 10.00      B   
ATOM   2979  CG  ASP B  14      48.435  23.266 -11.389  1.00 10.00      B   
ATOM   2980  OD1 ASP B  14      48.610  23.906 -12.446  1.00 10.00      B   
ATOM   2981  OD2 ASP B  14      48.235  23.827 -10.289  1.00 10.00      B   
ATOM   2982  C   ASP B  14      47.241  19.685 -12.172  1.00 10.00      B   
ATOM   2983  O   ASP B  14      47.403  18.793 -11.338  1.00 10.00      B   
ATOM   2984  N   PRO B  15      47.186  19.427 -13.490  1.00 10.00      B   
ATOM   2985  CA  PRO B  15      47.312  18.071 -14.054  1.00 10.00      B   
ATOM   2986  CB  PRO B  15      47.199  18.291 -15.566  1.00 10.00      B   
ATOM   2987  CG  PRO B  15      46.527  19.613 -15.710  1.00 10.00      B   
ATOM   2988  CD  PRO B  15      46.976  20.435 -14.538  1.00 10.00      B   
ATOM   2989  C   PRO B  15      48.650  17.411 -13.715  1.00 10.00      B   
ATOM   2990  O   PRO B  15      48.781  16.188 -13.761  1.00 10.00      B   
ATOM   2991  N   THR B  16      49.639  18.225 -13.370  1.00 10.00      B   
ATOM   2992  HN  THR B  16      49.479  19.190 -13.353  1.00 10.00      B   
ATOM   2993  CA  THR B  16      50.960  17.727 -13.021  1.00 10.00      B   
ATOM   2994  CB  THR B  16      51.969  18.885 -12.934  1.00 10.00      B   
ATOM   2995  OG1 THR B  16      51.374  20.076 -13.481  1.00 10.00      B   
ATOM   2996  HG1 THR B  16      51.628  20.835 -12.936  1.00 10.00      B   
ATOM   2997  CG2 THR B  16      53.233  18.546 -13.709  1.00 10.00      B   
ATOM   2998  C   THR B  16      50.936  16.981 -11.685  1.00 10.00      B   
ATOM   2999  O   THR B  16      51.782  16.127 -11.422  1.00 10.00      B   
ATOM   3000  N   THR B  17      49.958  17.307 -10.853  1.00 10.00      B   
ATOM   3001  HN  THR B  17      49.303  17.985 -11.129  1.00 10.00      B   
ATOM   3002  CA  THR B  17      49.816  16.683  -9.546  1.00 10.00      B   
ATOM   3003  CB  THR B  17      49.084  17.636  -8.572  1.00 10.00      B   
ATOM   3004  OG1 THR B  17      49.728  18.918  -8.597  1.00 10.00      B   
ATOM   3005  HG1 THR B  17      50.639  18.821  -8.295  1.00 10.00      B   
ATOM   3006  CG2 THR B  17      49.105  17.093  -7.151  1.00 10.00      B   
ATOM   3007  C   THR B  17      49.031  15.372  -9.653  1.00 10.00      B   
ATOM   3008  O   THR B  17      47.972  15.331 -10.285  1.00 10.00      B   
ATOM   3009  N   PRO B  18      49.561  14.279  -9.070  1.00 10.00      B   
ATOM   3010  CA  PRO B  18      48.896  12.969  -9.080  1.00 10.00      B   
ATOM   3011  CB  PRO B  18      49.933  12.026  -8.452  1.00 10.00      B   
ATOM   3012  CG  PRO B  18      51.219  12.781  -8.490  1.00 10.00      B   
ATOM   3013  CD  PRO B  18      50.848  14.228  -8.368  1.00 10.00      B   
ATOM   3014  C   PRO B  18      47.635  13.003  -8.222  1.00 10.00      B   
ATOM   3015  O   PRO B  18      47.707  13.019  -6.989  1.00 10.00      B   
ATOM   3016  N   VAL B  19      46.484  13.023  -8.876  1.00 10.00      B   
ATOM   3017  HN  VAL B  19      46.489  12.997  -9.857  1.00 10.00      B   
ATOM   3018  CA  VAL B  19      45.212  13.082  -8.179  1.00 10.00      B   
ATOM   3019  CB  VAL B  19      44.412  14.333  -8.605  1.00 10.00      B   
ATOM   3020  CG1 VAL B  19      43.063  14.395  -7.902  1.00 10.00      B   
ATOM   3021  CG2 VAL B  19      45.214  15.594  -8.327  1.00 10.00      B   
ATOM   3022  C   VAL B  19      44.375  11.840  -8.446  1.00 10.00      B   
ATOM   3023  O   VAL B  19      44.265  11.384  -9.587  1.00 10.00      B   
ATOM   3024  N   LYS B  20      43.794  11.301  -7.383  1.00 10.00      B   
ATOM   3025  HN  LYS B  20      43.933  11.716  -6.501  1.00 10.00      B   
ATOM   3026  CA  LYS B  20      42.946  10.128  -7.486  1.00 10.00      B   
ATOM   3027  CB  LYS B  20      43.040   9.262  -6.225  1.00 10.00      B   
ATOM   3028  CG  LYS B  20      42.093   8.068  -6.233  1.00 10.00      B   
ATOM   3029  CD  LYS B  20      42.245   7.218  -4.983  1.00 10.00      B   
ATOM   3030  CE  LYS B  20      41.148   6.168  -4.895  1.00 10.00      B   
ATOM   3031  NZ  LYS B  20      41.390   5.198  -3.793  1.00 10.00      B   
ATOM   3032  HZ1 LYS B  20      41.600   5.706  -2.911  1.00 10.00      B   
ATOM   3033  HZ2 LYS B  20      42.197   4.586  -4.027  1.00 10.00      B   
ATOM   3034  HZ3 LYS B  20      40.548   4.603  -3.645  1.00 10.00      B   
ATOM   3035  C   LYS B  20      41.507  10.567  -7.718  1.00 10.00      B   
ATOM   3036  O   LYS B  20      40.881  11.172  -6.839  1.00 10.00      B   
ATOM   3037  N   LEU B  21      40.998  10.276  -8.905  1.00 10.00      B   
ATOM   3038  HN  LEU B  21      41.551   9.796  -9.553  1.00 10.00      B   
ATOM   3039  CA  LEU B  21      39.640  10.647  -9.276  1.00 10.00      B   
ATOM   3040  CB  LEU B  21      39.413  10.424 -10.773  1.00 10.00      B   
ATOM   3041  CG  LEU B  21      40.499  10.963 -11.712  1.00 10.00      B   
ATOM   3042  CD1 LEU B  21      40.160  10.652 -13.158  1.00 10.00      B   
ATOM   3043  CD2 LEU B  21      40.697  12.459 -11.519  1.00 10.00      B   
ATOM   3044  C   LEU B  21      38.621   9.862  -8.461  1.00 10.00      B   
ATOM   3045  O   LEU B  21      38.944   8.821  -7.885  1.00 10.00      B   
ATOM   3046  N   GLY B  22      37.399  10.368  -8.403  1.00 10.00      B   
ATOM   3047  HN  GLY B  22      37.198  11.199  -8.882  1.00 10.00      B   
ATOM   3048  CA  GLY B  22      36.360   9.703  -7.648  1.00 10.00      B   
ATOM   3049  C   GLY B  22      34.977  10.185  -8.030  1.00 10.00      B   
ATOM   3050  O   GLY B  22      34.788  10.726  -9.124  1.00 10.00      B   
ATOM   3051  N   PRO B  23      33.986  10.002  -7.145  1.00 10.00      B   
ATOM   3052  CA  PRO B  23      32.601  10.422  -7.391  1.00 10.00      B   
ATOM   3053  CB  PRO B  23      31.880  10.079  -6.083  1.00 10.00      B   
ATOM   3054  CG  PRO B  23      32.721   9.025  -5.453  1.00 10.00      B   
ATOM   3055  CD  PRO B  23      34.136   9.354  -5.829  1.00 10.00      B   
ATOM   3056  C   PRO B  23      32.487  11.919  -7.672  1.00 10.00      B   
ATOM   3057  O   PRO B  23      33.017  12.747  -6.925  1.00 10.00      B   
ATOM   3058  N   GLY B  24      31.809  12.258  -8.762  1.00 10.00      B   
ATOM   3059  HN  GLY B  24      31.427  11.552  -9.332  1.00 10.00      B   
ATOM   3060  CA  GLY B  24      31.626  13.650  -9.127  1.00 10.00      B   
ATOM   3061  C   GLY B  24      32.626  14.115 -10.167  1.00 10.00      B   
ATOM   3062  O   GLY B  24      32.380  15.083 -10.891  1.00 10.00      B   
ATOM   3063  N   ILE B  25      33.754  13.423 -10.247  1.00 10.00      B   
ATOM   3064  HN  ILE B  25      33.881  12.649  -9.655  1.00 10.00      B   
ATOM   3065  CA  ILE B  25      34.804  13.771 -11.192  1.00 10.00      B   
ATOM   3066  CB  ILE B  25      36.197  13.722 -10.529  1.00 10.00      B   
ATOM   3067  CG1 ILE B  25      36.253  14.672  -9.324  1.00 10.00      B   
ATOM   3068  CG2 ILE B  25      37.290  14.063 -11.532  1.00 10.00      B   
ATOM   3069  CD1 ILE B  25      36.069  16.134  -9.680  1.00 10.00      B   
ATOM   3070  C   ILE B  25      34.773  12.839 -12.397  1.00 10.00      B   
ATOM   3071  O   ILE B  25      34.725  11.615 -12.253  1.00 10.00      B   
ATOM   3072  N   TYR B  26      34.791  13.422 -13.586  1.00 10.00      B   
ATOM   3073  HN  TYR B  26      34.836  14.403 -13.643  1.00 10.00      B   
ATOM   3074  CA  TYR B  26      34.762  12.650 -14.812  1.00 10.00      B   
ATOM   3075  CB  TYR B  26      33.463  12.913 -15.582  1.00 10.00      B   
ATOM   3076  CG  TYR B  26      33.478  12.461 -17.026  1.00 10.00      B   
ATOM   3077  CD1 TYR B  26      33.505  11.113 -17.358  1.00 10.00      B   
ATOM   3078  CD2 TYR B  26      33.458  13.389 -18.059  1.00 10.00      B   
ATOM   3079  CE1 TYR B  26      33.514  10.704 -18.679  1.00 10.00      B   
ATOM   3080  CE2 TYR B  26      33.465  12.991 -19.382  1.00 10.00      B   
ATOM   3081  CZ  TYR B  26      33.496  11.648 -19.687  1.00 10.00      B   
ATOM   3082  OH  TYR B  26      33.499  11.241 -21.005  1.00 10.00      B   
ATOM   3083  HH  TYR B  26      34.058  11.836 -21.527  1.00 10.00      B   
ATOM   3084  C   TYR B  26      35.972  12.961 -15.677  1.00 10.00      B   
ATOM   3085  O   TYR B  26      36.269  14.124 -15.963  1.00 10.00      B   
ATOM   3086  N   CYS B  27      36.687  11.917 -16.057  1.00 10.00      B   
ATOM   3087  HN  CYS B  27      36.427  11.021 -15.752  1.00 10.00      B   
ATOM   3088  CA  CYS B  27      37.848  12.056 -16.914  1.00 10.00      B   
ATOM   3089  CB  CYS B  27      39.019  11.241 -16.361  1.00 10.00      B   
ATOM   3090  SG  CYS B  27      40.614  11.568 -17.152  1.00 10.00      B   
ATOM   3091  HG  CYS B  27      41.398  10.521 -16.931  1.00 10.00      B   
ATOM   3092  C   CYS B  27      37.480  11.560 -18.302  1.00 10.00      B   
ATOM   3093  O   CYS B  27      37.211  10.370 -18.489  1.00 10.00      B   
ATOM   3094  N   ASP B  28      37.432  12.472 -19.262  1.00 10.00      B   
ATOM   3095  HN  ASP B  28      37.654  13.406 -19.052  1.00 10.00      B   
ATOM   3096  CA  ASP B  28      37.076  12.114 -20.626  1.00 10.00      B   
ATOM   3097  CB  ASP B  28      36.843  13.364 -21.470  1.00 10.00      B   
ATOM   3098  CG  ASP B  28      36.265  13.028 -22.821  1.00 10.00      B   
ATOM   3099  OD1 ASP B  28      35.047  12.758 -22.900  1.00 10.00      B   
ATOM   3100  OD2 ASP B  28      37.026  13.018 -23.807  1.00 10.00      B   
ATOM   3101  C   ASP B  28      38.148  11.233 -21.256  1.00 10.00      B   
ATOM   3102  O   ASP B  28      39.294  11.650 -21.400  1.00 10.00      B   
ATOM   3103  N   PRO B  29      37.783  10.005 -21.655  1.00 10.00      B   
ATOM   3104  CA  PRO B  29      38.723   9.046 -22.244  1.00 10.00      B   
ATOM   3105  CB  PRO B  29      37.966   7.721 -22.140  1.00 10.00      B   
ATOM   3106  CG  PRO B  29      36.528   8.108 -22.224  1.00 10.00      B   
ATOM   3107  CD  PRO B  29      36.415   9.453 -21.559  1.00 10.00      B   
ATOM   3108  C   PRO B  29      39.069   9.346 -23.702  1.00 10.00      B   
ATOM   3109  O   PRO B  29      39.785   8.578 -24.344  1.00 10.00      B   
ATOM   3110  N   ASN B  30      38.563  10.451 -24.228  1.00 10.00      B   
ATOM   3111  HN  ASN B  30      37.989  11.029 -23.680  1.00 10.00      B   
ATOM   3112  CA  ASN B  30      38.843  10.819 -25.608  1.00 10.00      B   
ATOM   3113  CB  ASN B  30      37.554  11.063 -26.398  1.00 10.00      B   
ATOM   3114  CG  ASN B  30      37.042   9.805 -27.072  1.00 10.00      B   
ATOM   3115  OD1 ASN B  30      37.483   9.449 -28.164  1.00 10.00      B   
ATOM   3116  ND2 ASN B  30      36.098   9.131 -26.435  1.00 10.00      B   
ATOM   3117 HD21 ASN B  30      35.782   9.478 -25.571  1.00 10.00      B   
ATOM   3118 HD22 ASN B  30      35.747   8.319 -26.854  1.00 10.00      B   
ATOM   3119  C   ASN B  30      39.760  12.031 -25.686  1.00 10.00      B   
ATOM   3120  O   ASN B  30      40.733  12.032 -26.441  1.00 10.00      B   
ATOM   3121  N   THR B  31      39.455  13.056 -24.904  1.00 10.00      B   
ATOM   3122  HN  THR B  31      38.656  13.002 -24.329  1.00 10.00      B   
ATOM   3123  CA  THR B  31      40.256  14.271 -24.892  1.00 10.00      B   
ATOM   3124  CB  THR B  31      39.368  15.530 -24.825  1.00 10.00      B   
ATOM   3125  OG1 THR B  31      38.322  15.335 -23.861  1.00 10.00      B   
ATOM   3126  HG1 THR B  31      37.807  14.549 -24.093  1.00 10.00      B   
ATOM   3127  CG2 THR B  31      38.750  15.823 -26.183  1.00 10.00      B   
ATOM   3128  C   THR B  31      41.245  14.279 -23.728  1.00 10.00      B   
ATOM   3129  O   THR B  31      42.135  15.128 -23.672  1.00 10.00      B   
ATOM   3130  N   GLN B  32      41.088  13.320 -22.812  1.00 10.00      B   
ATOM   3131  HN  GLN B  32      40.361  12.672 -22.924  1.00 10.00      B   
ATOM   3132  CA  GLN B  32      41.955  13.202 -21.638  1.00 10.00      B   
ATOM   3133  CB  GLN B  32      43.413  12.917 -22.030  1.00 10.00      B   
ATOM   3134  CG  GLN B  32      43.602  11.772 -23.013  1.00 10.00      B   
ATOM   3135  CD  GLN B  32      42.961  10.472 -22.561  1.00 10.00      B   
ATOM   3136  OE1 GLN B  32      42.826  10.206 -21.366  1.00 10.00      B   
ATOM   3137  NE2 GLN B  32      42.567   9.650 -23.520  1.00 10.00      B   
ATOM   3138 HE21 GLN B  32      42.709   9.923 -24.454  1.00 10.00      B   
ATOM   3139 HE22 GLN B  32      42.157   8.797 -23.263  1.00 10.00      B   
ATOM   3140  C   GLN B  32      41.870  14.455 -20.772  1.00 10.00      B   
ATOM   3141  O   GLN B  32      42.887  15.076 -20.453  1.00 10.00      B   
ATOM   3142  N   GLU B  33      40.653  14.825 -20.399  1.00 10.00      B   
ATOM   3143  HN  GLU B  33      39.886  14.283 -20.673  1.00 10.00      B   
ATOM   3144  CA  GLU B  33      40.429  16.009 -19.582  1.00 10.00      B   
ATOM   3145  CB  GLU B  33      39.666  17.071 -20.372  1.00 10.00      B   
ATOM   3146  CG  GLU B  33      40.444  17.650 -21.537  1.00 10.00      B   
ATOM   3147  CD  GLU B  33      39.688  18.745 -22.253  1.00 10.00      B   
ATOM   3148  OE1 GLU B  33      38.886  19.447 -21.600  1.00 10.00      B   
ATOM   3149  OE2 GLU B  33      39.907  18.922 -23.469  1.00 10.00      B   
ATOM   3150  C   GLU B  33      39.662  15.677 -18.312  1.00 10.00      B   
ATOM   3151  O   GLU B  33      38.696  14.912 -18.338  1.00 10.00      B   
ATOM   3152  N   ILE B  34      40.102  16.262 -17.207  1.00 10.00      B   
ATOM   3153  HN  ILE B  34      40.881  16.853 -17.262  1.00 10.00      B   
ATOM   3154  CA  ILE B  34      39.463  16.061 -15.916  1.00 10.00      B   
ATOM   3155  CB  ILE B  34      40.506  16.035 -14.776  1.00 10.00      B   
ATOM   3156  CG1 ILE B  34      41.614  15.021 -15.081  1.00 10.00      B   
ATOM   3157  CG2 ILE B  34      39.840  15.718 -13.445  1.00 10.00      B   
ATOM   3158  CD1 ILE B  34      42.858  15.200 -14.236  1.00 10.00      B   
ATOM   3159  C   ILE B  34      38.483  17.204 -15.662  1.00 10.00      B   
ATOM   3160  O   ILE B  34      38.889  18.365 -15.540  1.00 10.00      B   
ATOM   3161  N   ARG B  35      37.198  16.888 -15.600  1.00 10.00      B   
ATOM   3162  HN  ARG B  35      36.924  15.948 -15.705  1.00 10.00      B   
ATOM   3163  CA  ARG B  35      36.180  17.904 -15.375  1.00 10.00      B   
ATOM   3164  CB  ARG B  35      35.446  18.227 -16.683  1.00 10.00      B   
ATOM   3165  CG  ARG B  35      36.329  18.711 -17.819  1.00 10.00      B   
ATOM   3166  CD  ARG B  35      35.477  19.188 -18.982  1.00 10.00      B   
ATOM   3167  NE  ARG B  35      36.223  19.245 -20.237  1.00 10.00      B   
ATOM   3168  HE  ARG B  35      37.199  19.374 -20.182  1.00 10.00      B   
ATOM   3169  CZ  ARG B  35      35.656  19.132 -21.440  1.00 10.00      B   
ATOM   3170  NH1 ARG B  35      34.347  18.948 -21.555  1.00 10.00      B   
ATOM   3171 HH11 ARG B  35      33.906  18.862 -22.499  1.00 10.00      B   
ATOM   3172 HH12 ARG B  35      33.750  18.888 -20.702  1.00 10.00      B   
ATOM   3173  NH2 ARG B  35      36.408  19.199 -22.522  1.00 10.00      B   
ATOM   3174 HH21 ARG B  35      37.444  19.339 -22.430  1.00 10.00      B   
ATOM   3175 HH22 ARG B  35      35.980  19.113 -23.466  1.00 10.00      B   
ATOM   3176  C   ARG B  35      35.149  17.448 -14.348  1.00 10.00      B   
ATOM   3177  O   ARG B  35      34.788  16.270 -14.298  1.00 10.00      B   
ATOM   3178  N   PRO B  36      34.687  18.372 -13.493  1.00 10.00      B   
ATOM   3179  CA  PRO B  36      33.655  18.073 -12.503  1.00 10.00      B   
ATOM   3180  CB  PRO B  36      33.694  19.292 -11.578  1.00 10.00      B   
ATOM   3181  CG  PRO B  36      34.204  20.398 -12.435  1.00 10.00      B   
ATOM   3182  CD  PRO B  36      35.152  19.767 -13.412  1.00 10.00      B   
ATOM   3183  C   PRO B  36      32.300  17.984 -13.201  1.00 10.00      B   
ATOM   3184  O   PRO B  36      31.908  18.896 -13.928  1.00 10.00      B   
ATOM   3185  N   VAL B  37      31.594  16.886 -13.002  1.00 10.00      B   
ATOM   3186  HN  VAL B  37      31.944  16.184 -12.407  1.00 10.00      B   
ATOM   3187  CA  VAL B  37      30.303  16.698 -13.656  1.00 10.00      B   
ATOM   3188  CB  VAL B  37      30.288  15.435 -14.537  1.00 10.00      B   
ATOM   3189  CG1 VAL B  37      31.159  15.638 -15.768  1.00 10.00      B   
ATOM   3190  CG2 VAL B  37      30.756  14.223 -13.741  1.00 10.00      B   
ATOM   3191  C   VAL B  37      29.154  16.630 -12.662  1.00 10.00      B   
ATOM   3192  O   VAL B  37      28.027  16.304 -13.029  1.00 10.00      B   
ATOM   3193  N   ASN B  38      29.431  16.943 -11.411  1.00 10.00      B   
ATOM   3194  HN  ASN B  38      30.338  17.218 -11.172  1.00 10.00      B   
ATOM   3195  CA  ASN B  38      28.402  16.910 -10.387  1.00 10.00      B   
ATOM   3196  CB  ASN B  38      28.571  15.700  -9.466  1.00 10.00      B   
ATOM   3197  CG  ASN B  38      27.646  14.553  -9.834  1.00 10.00      B   
ATOM   3198  OD1 ASN B  38      26.475  14.537  -9.456  1.00 10.00      B   
ATOM   3199  ND2 ASN B  38      28.168  13.578 -10.565  1.00 10.00      B   
ATOM   3200 HD21 ASN B  38      29.112  13.644 -10.827  1.00 10.00      B   
ATOM   3201 HD22 ASN B  38      27.588  12.827 -10.815  1.00 10.00      B   
ATOM   3202  C   ASN B  38      28.392  18.198  -9.584  1.00 10.00      B   
ATOM   3203  O   ASN B  38      29.441  18.789  -9.325  1.00 10.00      B   
ATOM   3204  N   THR B  39      27.202  18.632  -9.206  1.00 10.00      B   
ATOM   3205  HN  THR B  39      26.405  18.114  -9.449  1.00 10.00      B   
ATOM   3206  CA  THR B  39      27.037  19.846  -8.428  1.00 10.00      B   
ATOM   3207  CB  THR B  39      25.693  20.520  -8.758  1.00 10.00      B   
ATOM   3208  OG1 THR B  39      25.469  20.460 -10.172  1.00 10.00      B   
ATOM   3209  HG1 THR B  39      26.046  19.790 -10.554  1.00 10.00      B   
ATOM   3210  CG2 THR B  39      25.693  21.971  -8.309  1.00 10.00      B   
ATOM   3211  C   THR B  39      27.079  19.528  -6.940  1.00 10.00      B   
ATOM   3212  O   THR B  39      26.174  18.884  -6.409  1.00 10.00      B   
ATOM   3213  N   GLY B  40      28.128  19.969  -6.269  1.00 10.00      B   
ATOM   3214  HN  GLY B  40      28.831  20.471  -6.742  1.00 10.00      B   
ATOM   3215  CA  GLY B  40      28.250  19.711  -4.852  1.00 10.00      B   
ATOM   3216  C   GLY B  40      29.488  20.336  -4.257  1.00 10.00      B   
ATOM   3217  O   GLY B  40      30.087  21.230  -4.854  1.00 10.00      B   
ATOM   3218  N   VAL B  41      29.874  19.862  -3.084  1.00 10.00      B   
ATOM   3219  HN  VAL B  41      29.356  19.138  -2.667  1.00 10.00      B   
ATOM   3220  CA  VAL B  41      31.050  20.378  -2.400  1.00 10.00      B   
ATOM   3221  CB  VAL B  41      30.885  20.325  -0.866  1.00 10.00      B   
ATOM   3222  CG1 VAL B  41      32.060  20.999  -0.168  1.00 10.00      B   
ATOM   3223  CG2 VAL B  41      29.569  20.961  -0.442  1.00 10.00      B   
ATOM   3224  C   VAL B  41      32.286  19.579  -2.796  1.00 10.00      B   
ATOM   3225  O   VAL B  41      32.335  18.361  -2.616  1.00 10.00      B   
ATOM   3226  N   LEU B  42      33.273  20.259  -3.349  1.00 10.00      B   
ATOM   3227  HN  LEU B  42      33.179  21.229  -3.476  1.00 10.00      B   
ATOM   3228  CA  LEU B  42      34.504  19.601  -3.760  1.00 10.00      B   
ATOM   3229  CB  LEU B  42      35.168  20.363  -4.911  1.00 10.00      B   
ATOM   3230  CG  LEU B  42      36.499  19.800  -5.426  1.00 10.00      B   
ATOM   3231  CD1 LEU B  42      36.312  18.409  -6.017  1.00 10.00      B   
ATOM   3232  CD2 LEU B  42      37.113  20.738  -6.453  1.00 10.00      B   
ATOM   3233  C   LEU B  42      35.463  19.478  -2.579  1.00 10.00      B   
ATOM   3234  O   LEU B  42      35.826  20.479  -1.956  1.00 10.00      B   
ATOM   3235  N   HIS B  43      35.846  18.251  -2.254  1.00 10.00      B   
ATOM   3236  HN  HIS B  43      35.509  17.485  -2.773  1.00 10.00      B   
ATOM   3237  CA  HIS B  43      36.767  18.011  -1.155  1.00 10.00      B   
ATOM   3238  CB  HIS B  43      36.105  17.206  -0.033  1.00 10.00      B   
ATOM   3239  CG  HIS B  43      36.895  17.179   1.240  1.00 10.00      B   
ATOM   3240  ND1 HIS B  43      37.317  16.016   1.849  1.00 10.00      B   
ATOM   3241  HD1 HIS B  43      37.149  15.099   1.528  1.00 10.00      B   
ATOM   3242  CD2 HIS B  43      37.339  18.189   2.024  1.00 10.00      B   
ATOM   3243  CE1 HIS B  43      37.983  16.315   2.947  1.00 10.00      B   
ATOM   3244  NE2 HIS B  43      38.007  17.624   3.076  1.00 10.00      B   
ATOM   3245  HE2 HIS B  43      38.442  18.115   3.808  1.00 10.00      B   
ATOM   3246  C   HIS B  43      38.005  17.291  -1.660  1.00 10.00      B   
ATOM   3247  O   HIS B  43      37.924  16.161  -2.147  1.00 10.00      B   
ATOM   3248  N   VAL B  44      39.141  17.958  -1.558  1.00 10.00      B   
ATOM   3249  HN  VAL B  44      39.132  18.860  -1.172  1.00 10.00      B   
ATOM   3250  CA  VAL B  44      40.403  17.390  -1.996  1.00 10.00      B   
ATOM   3251  CB  VAL B  44      41.141  18.327  -2.980  1.00 10.00      B   
ATOM   3252  CG1 VAL B  44      42.365  17.636  -3.570  1.00 10.00      B   
ATOM   3253  CG2 VAL B  44      40.204  18.789  -4.087  1.00 10.00      B   
ATOM   3254  C   VAL B  44      41.293  17.119  -0.789  1.00 10.00      B   
ATOM   3255  O   VAL B  44      41.422  17.967   0.097  1.00 10.00      B   
ATOM   3256  N   SER B  45      41.872  15.932  -0.749  1.00 10.00      B   
ATOM   3257  HN  SER B  45      41.705  15.292  -1.478  1.00 10.00      B   
ATOM   3258  CA  SER B  45      42.749  15.542   0.338  1.00 10.00      B   
ATOM   3259  CB  SER B  45      43.095  14.059   0.213  1.00 10.00      B   
ATOM   3260  OG  SER B  45      41.920  13.268   0.164  1.00 10.00      B   
ATOM   3261  HG  SER B  45      41.221  13.706   0.668  1.00 10.00      B   
ATOM   3262  C   SER B  45      44.024  16.371   0.327  1.00 10.00      B   
ATOM   3263  O   SER B  45      44.452  16.856  -0.722  1.00 10.00      B   
ATOM   3264  N   ALA B  46      44.623  16.528   1.496  1.00 10.00      B   
ATOM   3265  HN  ALA B  46      44.231  16.109   2.292  1.00 10.00      B   
ATOM   3266  CA  ALA B  46      45.847  17.291   1.630  1.00 10.00      B   
ATOM   3267  CB  ALA B  46      46.018  17.753   3.066  1.00 10.00      B   
ATOM   3268  C   ALA B  46      47.047  16.461   1.190  1.00 10.00      B   
ATOM   3269  O   ALA B  46      46.945  15.242   1.021  1.00 10.00      B   
ATOM   3270  N   LYS B  47      48.178  17.124   1.006  1.00 10.00      B   
ATOM   3271  HN  LYS B  47      48.198  18.092   1.172  1.00 10.00      B   
ATOM   3272  CA  LYS B  47      49.394  16.452   0.582  1.00 10.00      B   
ATOM   3273  CB  LYS B  47      50.430  17.471   0.104  1.00 10.00      B   
ATOM   3274  CG  LYS B  47      50.003  18.237  -1.137  1.00 10.00      B   
ATOM   3275  CD  LYS B  47      50.958  19.377  -1.451  1.00 10.00      B   
ATOM   3276  CE  LYS B  47      50.444  20.217  -2.612  1.00 10.00      B   
ATOM   3277  NZ  LYS B  47      51.219  21.473  -2.784  1.00 10.00      B   
ATOM   3278  HZ1 LYS B  47      50.786  22.061  -3.523  1.00 10.00      B   
ATOM   3279  HZ2 LYS B  47      52.197  21.259  -3.065  1.00 10.00      B   
ATOM   3280  HZ3 LYS B  47      51.234  22.009  -1.894  1.00 10.00      B   
ATOM   3281  C   LYS B  47      49.957  15.598   1.713  1.00 10.00      B   
ATOM   3282  O   LYS B  47      50.045  16.045   2.861  1.00 10.00      B   
ATOM   3283  N   GLY B  48      50.331  14.371   1.385  1.00 10.00      B   
ATOM   3284  HN  GLY B  48      50.251  14.077   0.452  1.00 10.00      B   
ATOM   3285  CA  GLY B  48      50.868  13.469   2.380  1.00 10.00      B   
ATOM   3286  C   GLY B  48      50.245  12.092   2.297  1.00 10.00      B   
ATOM   3287  O   GLY B  48      50.535  11.218   3.116  1.00 10.00      B   
ATOM   3288  N   LYS B  49      49.386  11.893   1.304  1.00 10.00      B   
ATOM   3289  HN  LYS B  49      49.188  12.631   0.689  1.00 10.00      B   
ATOM   3290  CA  LYS B  49      48.725  10.608   1.107  1.00 10.00      B   
ATOM   3291  CB  LYS B  49      47.305  10.802   0.579  1.00 10.00      B   
ATOM   3292  CG  LYS B  49      46.263  11.072   1.648  1.00 10.00      B   
ATOM   3293  CD  LYS B  49      44.871  11.085   1.041  1.00 10.00      B   
ATOM   3294  CE  LYS B  49      43.785  11.039   2.102  1.00 10.00      B   
ATOM   3295  NZ  LYS B  49      42.436  10.880   1.491  1.00 10.00      B   
ATOM   3296  HZ1 LYS B  49      41.720  10.738   2.232  1.00 10.00      B   
ATOM   3297  HZ2 LYS B  49      42.427  10.060   0.851  1.00 10.00      B   
ATOM   3298  HZ3 LYS B  49      42.188  11.732   0.943  1.00 10.00      B   
ATOM   3299  C   LYS B  49      49.525   9.733   0.151  1.00 10.00      B   
ATOM   3300  O   LYS B  49      49.054   9.378  -0.932  1.00 10.00      B   
ATOM   3301  N   SER B  50      50.752   9.422   0.550  1.00 10.00      B   
ATOM   3302  HN  SER B  50      51.066   9.768   1.412  1.00 10.00      B   
ATOM   3303  CA  SER B  50      51.656   8.586  -0.240  1.00 10.00      B   
ATOM   3304  CB  SER B  50      51.072   7.180  -0.429  1.00 10.00      B   
ATOM   3305  OG  SER B  50      50.588   6.671   0.807  1.00 10.00      B   
ATOM   3306  HG  SER B  50      50.559   7.385   1.452  1.00 10.00      B   
ATOM   3307  C   SER B  50      52.031   9.235  -1.578  1.00 10.00      B   
ATOM   3308  O   SER B  50      52.566   8.580  -2.472  1.00 10.00      B   
ATOM   3309  N   GLY B  51      51.766  10.535  -1.702  1.00 10.00      B   
ATOM   3310  HN  GLY B  51      51.352  11.010  -0.953  1.00 10.00      B   
ATOM   3311  CA  GLY B  51      52.089  11.253  -2.923  1.00 10.00      B   
ATOM   3312  C   GLY B  51      50.918  11.370  -3.886  1.00 10.00      B   
ATOM   3313  O   GLY B  51      51.084  11.851  -5.007  1.00 10.00      B   
ATOM   3314  N   VAL B  52      49.740  10.926  -3.458  1.00 10.00      B   
ATOM   3315  HN  VAL B  52      49.670  10.551  -2.553  1.00 10.00      B   
ATOM   3316  CA  VAL B  52      48.543  10.991  -4.296  1.00 10.00      B   
ATOM   3317  CB  VAL B  52      48.071   9.585  -4.742  1.00 10.00      B   
ATOM   3318  CG1 VAL B  52      46.902   9.692  -5.714  1.00 10.00      B   
ATOM   3319  CG2 VAL B  52      49.214   8.802  -5.370  1.00 10.00      B   
ATOM   3320  C   VAL B  52      47.407  11.681  -3.543  1.00 10.00      B   
ATOM   3321  O   VAL B  52      47.031  11.258  -2.453  1.00 10.00      B   
ATOM   3322  N   GLN B  53      46.868  12.742  -4.121  1.00 10.00      B   
ATOM   3323  HN  GLN B  53      47.203  13.034  -5.000  1.00 10.00      B   
ATOM   3324  CA  GLN B  53      45.778  13.473  -3.490  1.00 10.00      B   
ATOM   3325  CB  GLN B  53      45.904  14.976  -3.748  1.00 10.00      B   
ATOM   3326  CG  GLN B  53      46.964  15.669  -2.908  1.00 10.00      B   
ATOM   3327  CD  GLN B  53      47.040  17.159  -3.179  1.00 10.00      B   
ATOM   3328  OE1 GLN B  53      47.789  17.607  -4.048  1.00 10.00      B   
ATOM   3329  NE2 GLN B  53      46.256  17.937  -2.450  1.00 10.00      B   
ATOM   3330 HE21 GLN B  53      45.671  17.511  -1.779  1.00 10.00      B   
ATOM   3331 HE22 GLN B  53      46.292  18.903  -2.600  1.00 10.00      B   
ATOM   3332  C   GLN B  53      44.429  12.969  -3.983  1.00 10.00      B   
ATOM   3333  O   GLN B  53      44.201  12.855  -5.186  1.00 10.00      B   
ATOM   3334  N   THR B  54      43.545  12.652  -3.055  1.00 10.00      B   
ATOM   3335  HN  THR B  54      43.788  12.739  -2.112  1.00 10.00      B   
ATOM   3336  CA  THR B  54      42.221  12.168  -3.399  1.00 10.00      B   
ATOM   3337  CB  THR B  54      41.695  11.226  -2.301  1.00 10.00      B   
ATOM   3338  OG1 THR B  54      42.805  10.701  -1.555  1.00 10.00      B   
ATOM   3339  HG1 THR B  54      43.366  10.176  -2.141  1.00 10.00      B   
ATOM   3340  CG2 THR B  54      40.913  10.074  -2.910  1.00 10.00      B   
ATOM   3341  C   THR B  54      41.254  13.343  -3.556  1.00 10.00      B   
ATOM   3342  O   THR B  54      41.135  14.180  -2.661  1.00 10.00      B   
ATOM   3343  N   ALA B  55      40.582  13.418  -4.697  1.00 10.00      B   
ATOM   3344  HN  ALA B  55      40.720  12.728  -5.385  1.00 10.00      B   
ATOM   3345  CA  ALA B  55      39.631  14.494  -4.945  1.00 10.00      B   
ATOM   3346  CB  ALA B  55      40.135  15.423  -6.039  1.00 10.00      B   
ATOM   3347  C   ALA B  55      38.270  13.926  -5.309  1.00 10.00      B   
ATOM   3348  O   ALA B  55      38.155  13.106  -6.222  1.00 10.00      B   
ATOM   3349  N   TYR B  56      37.245  14.354  -4.587  1.00 10.00      B   
ATOM   3350  HN  TYR B  56      37.404  15.010  -3.871  1.00 10.00      B   
ATOM   3351  CA  TYR B  56      35.890  13.877  -4.824  1.00 10.00      B   
ATOM   3352  CB  TYR B  56      35.598  12.655  -3.947  1.00 10.00      B   
ATOM   3353  CG  TYR B  56      36.037  12.812  -2.505  1.00 10.00      B   
ATOM   3354  CD1 TYR B  56      35.186  13.360  -1.556  1.00 10.00      B   
ATOM   3355  CD2 TYR B  56      37.307  12.418  -2.096  1.00 10.00      B   
ATOM   3356  CE1 TYR B  56      35.584  13.515  -0.243  1.00 10.00      B   
ATOM   3357  CE2 TYR B  56      37.711  12.566  -0.785  1.00 10.00      B   
ATOM   3358  CZ  TYR B  56      36.847  13.117   0.137  1.00 10.00      B   
ATOM   3359  OH  TYR B  56      37.247  13.271   1.446  1.00 10.00      B   
ATOM   3360  HH  TYR B  56      36.527  13.000   2.036  1.00 10.00      B   
ATOM   3361  C   TYR B  56      34.863  14.974  -4.554  1.00 10.00      B   
ATOM   3362  O   TYR B  56      35.112  15.892  -3.770  1.00 10.00      B   
ATOM   3363  N   ILE B  57      33.711  14.871  -5.202  1.00 10.00      B   
ATOM   3364  HN  ILE B  57      33.565  14.105  -5.804  1.00 10.00      B   
ATOM   3365  CA  ILE B  57      32.647  15.850  -5.033  1.00 10.00      B   
ATOM   3366  CB  ILE B  57      32.084  16.322  -6.394  1.00 10.00      B   
ATOM   3367  CG1 ILE B  57      33.195  16.944  -7.246  1.00 10.00      B   
ATOM   3368  CG2 ILE B  57      30.940  17.312  -6.199  1.00 10.00      B   
ATOM   3369  CD1 ILE B  57      32.731  17.410  -8.609  1.00 10.00      B   
ATOM   3370  C   ILE B  57      31.515  15.263  -4.199  1.00 10.00      B   
ATOM   3371  O   ILE B  57      31.100  14.122  -4.411  1.00 10.00      B   
ATOM   3372  N   ASP B  58      31.035  16.036  -3.239  1.00 10.00      B   
ATOM   3373  HN  ASP B  58      31.419  16.931  -3.108  1.00 10.00      B   
ATOM   3374  CA  ASP B  58      29.946  15.604  -2.381  1.00 10.00      B   
ATOM   3375  CB  ASP B  58      30.197  16.018  -0.931  1.00 10.00      B   
ATOM   3376  CG  ASP B  58      29.044  15.647  -0.024  1.00 10.00      B   
ATOM   3377  OD1 ASP B  58      28.554  14.502  -0.123  1.00 10.00      B   
ATOM   3378  OD2 ASP B  58      28.630  16.495   0.798  1.00 10.00      B   
ATOM   3379  C   ASP B  58      28.636  16.199  -2.871  1.00 10.00      B   
ATOM   3380  O   ASP B  58      28.343  17.374  -2.631  1.00 10.00      B   
ATOM   3381  N   TYR B  59      27.866  15.390  -3.576  1.00 10.00      B   
ATOM   3382  HN  TYR B  59      28.160  14.469  -3.726  1.00 10.00      B   
ATOM   3383  CA  TYR B  59      26.589  15.818  -4.123  1.00 10.00      B   
ATOM   3384  CB  TYR B  59      26.555  15.600  -5.642  1.00 10.00      B   
ATOM   3385  CG  TYR B  59      27.011  14.224  -6.087  1.00 10.00      B   
ATOM   3386  CD1 TYR B  59      26.092  13.213  -6.340  1.00 10.00      B   
ATOM   3387  CD2 TYR B  59      28.360  13.936  -6.251  1.00 10.00      B   
ATOM   3388  CE1 TYR B  59      26.507  11.956  -6.739  1.00 10.00      B   
ATOM   3389  CE2 TYR B  59      28.784  12.686  -6.651  1.00 10.00      B   
ATOM   3390  CZ  TYR B  59      27.854  11.700  -6.896  1.00 10.00      B   
ATOM   3391  OH  TYR B  59      28.277  10.449  -7.285  1.00 10.00      B   
ATOM   3392  HH  TYR B  59      28.666   9.999  -6.525  1.00 10.00      B   
ATOM   3393  C   TYR B  59      25.440  15.074  -3.455  1.00 10.00      B   
ATOM   3394  O   TYR B  59      25.643  14.030  -2.827  1.00 10.00      B   
ATOM   3395  N   SER B  60      24.242  15.620  -3.579  1.00 10.00      B   
ATOM   3396  HN  SER B  60      24.144  16.455  -4.083  1.00 10.00      B   
ATOM   3397  CA  SER B  60      23.065  15.006  -2.997  1.00 10.00      B   
ATOM   3398  CB  SER B  60      22.131  16.086  -2.443  1.00 10.00      B   
ATOM   3399  OG  SER B  60      22.847  17.020  -1.646  1.00 10.00      B   
ATOM   3400  HG  SER B  60      23.788  16.806  -1.671  1.00 10.00      B   
ATOM   3401  C   SER B  60      22.344  14.159  -4.041  1.00 10.00      B   
ATOM   3402  O   SER B  60      22.111  14.611  -5.167  1.00 10.00      B   
ATOM   3403  N   SER B  61      22.018  12.925  -3.676  1.00 10.00      B   
ATOM   3404  HN  SER B  61      22.251  12.616  -2.774  1.00 10.00      B   
ATOM   3405  CA  SER B  61      21.321  12.012  -4.574  1.00 10.00      B   
ATOM   3406  CB  SER B  61      22.263  11.541  -5.688  1.00 10.00      B   
ATOM   3407  OG  SER B  61      23.510  11.122  -5.159  1.00 10.00      B   
ATOM   3408  HG  SER B  61      23.659  11.558  -4.309  1.00 10.00      B   
ATOM   3409  C   SER B  61      20.791  10.816  -3.793  1.00 10.00      B   
ATOM   3410  O   SER B  61      21.393  10.409  -2.797  1.00 10.00      B   
ATOM   3411  N   LYS B  62      19.667  10.265  -4.227  1.00 10.00      B   
ATOM   3412  HN  LYS B  62      19.216  10.643  -5.013  1.00 10.00      B   
ATOM   3413  CA  LYS B  62      19.082   9.118  -3.552  1.00 10.00      B   
ATOM   3414  CB  LYS B  62      17.597   9.341  -3.257  1.00 10.00      B   
ATOM   3415  CG  LYS B  62      16.713   9.414  -4.488  1.00 10.00      B   
ATOM   3416  CD  LYS B  62      15.247   9.464  -4.099  1.00 10.00      B   
ATOM   3417  CE  LYS B  62      14.350   9.364  -5.319  1.00 10.00      B   
ATOM   3418  NZ  LYS B  62      12.915   9.362  -4.948  1.00 10.00      B   
ATOM   3419  HZ1 LYS B  62      12.680  10.224  -4.414  1.00 10.00      B   
ATOM   3420  HZ2 LYS B  62      12.699   8.533  -4.360  1.00 10.00      B   
ATOM   3421  HZ3 LYS B  62      12.327   9.327  -5.803  1.00 10.00      B   
ATOM   3422  C   LYS B  62      19.296   7.842  -4.357  1.00 10.00      B   
ATOM   3423  O   LYS B  62      19.164   6.739  -3.832  1.00 10.00      B   
ATOM   3424  N   ARG B  63      19.620   7.996  -5.636  1.00 10.00      B   
ATOM   3425  HN  ARG B  63      19.698   8.901  -6.009  1.00 10.00      B   
ATOM   3426  CA  ARG B  63      19.862   6.849  -6.498  1.00 10.00      B   
ATOM   3427  CB  ARG B  63      19.726   7.235  -7.973  1.00 10.00      B   
ATOM   3428  CG  ARG B  63      19.837   6.061  -8.935  1.00 10.00      B   
ATOM   3429  CD  ARG B  63      18.923   6.239 -10.136  1.00 10.00      B   
ATOM   3430  NE  ARG B  63      19.321   7.363 -10.984  1.00 10.00      B   
ATOM   3431  HE  ARG B  63      20.205   7.315 -11.407  1.00 10.00      B   
ATOM   3432  CZ  ARG B  63      18.559   8.433 -11.206  1.00 10.00      B   
ATOM   3433  NH1 ARG B  63      17.358   8.528 -10.643  1.00 10.00      B   
ATOM   3434 HH11 ARG B  63      16.761   9.368 -10.817  1.00 10.00      B   
ATOM   3435 HH12 ARG B  63      17.005   7.769 -10.023  1.00 10.00      B   
ATOM   3436  NH2 ARG B  63      18.991   9.398 -12.006  1.00 10.00      B   
ATOM   3437 HH21 ARG B  63      19.928   9.327 -12.461  1.00 10.00      B   
ATOM   3438 HH22 ARG B  63      18.395  10.238 -12.186  1.00 10.00      B   
ATOM   3439  C   ARG B  63      21.244   6.274  -6.212  1.00 10.00      B   
ATOM   3440  O   ARG B  63      22.263   6.939  -6.427  1.00 10.00      B   
ATOM   3441  N   TYR B  64      21.278   5.045  -5.719  1.00 10.00      B   
ATOM   3442  HN  TYR B  64      20.433   4.550  -5.597  1.00 10.00      B   
ATOM   3443  CA  TYR B  64      22.533   4.404  -5.377  1.00 10.00      B   
ATOM   3444  CB  TYR B  64      22.351   3.373  -4.256  1.00 10.00      B   
ATOM   3445  CG  TYR B  64      23.615   2.597  -3.957  1.00 10.00      B   
ATOM   3446  CD1 TYR B  64      24.704   3.211  -3.349  1.00 10.00      B   
ATOM   3447  CD2 TYR B  64      23.730   1.259  -4.309  1.00 10.00      B   
ATOM   3448  CE1 TYR B  64      25.871   2.515  -3.105  1.00 10.00      B   
ATOM   3449  CE2 TYR B  64      24.891   0.553  -4.061  1.00 10.00      B   
ATOM   3450  CZ  TYR B  64      25.958   1.186  -3.463  1.00 10.00      B   
ATOM   3451  OH  TYR B  64      27.119   0.490  -3.228  1.00 10.00      B   
ATOM   3452  HH  TYR B  64      27.520   0.806  -2.400  1.00 10.00      B   
ATOM   3453  C   TYR B  64      23.202   3.760  -6.583  1.00 10.00      B   
ATOM   3454  O   TYR B  64      22.574   3.023  -7.346  1.00 10.00      B   
ATOM   3455  N   ILE B  65      24.482   4.054  -6.740  1.00 10.00      B   
ATOM   3456  HN  ILE B  65      24.910   4.664  -6.105  1.00 10.00      B   
ATOM   3457  CA  ILE B  65      25.275   3.498  -7.819  1.00 10.00      B   
ATOM   3458  CB  ILE B  65      26.168   4.578  -8.466  1.00 10.00      B   
ATOM   3459  CG1 ILE B  65      25.328   5.793  -8.869  1.00 10.00      B   
ATOM   3460  CG2 ILE B  65      26.906   4.014  -9.673  1.00 10.00      B   
ATOM   3461  CD1 ILE B  65      26.143   7.036  -9.155  1.00 10.00      B   
ATOM   3462  C   ILE B  65      26.160   2.397  -7.246  1.00 10.00      B   
ATOM   3463  O   ILE B  65      26.982   2.663  -6.365  1.00 10.00      B   
ATOM   3464  N   PRO B  66      25.979   1.148  -7.712  1.00 10.00      B   
ATOM   3465  CA  PRO B  66      26.754  -0.007  -7.240  1.00 10.00      B   
ATOM   3466  CB  PRO B  66      26.461  -1.075  -8.292  1.00 10.00      B   
ATOM   3467  CG  PRO B  66      25.098  -0.736  -8.790  1.00 10.00      B   
ATOM   3468  CD  PRO B  66      24.996   0.764  -8.746  1.00 10.00      B   
ATOM   3469  C   PRO B  66      28.252   0.280  -7.172  1.00 10.00      B   
ATOM   3470  O   PRO B  66      28.884   0.596  -8.185  1.00 10.00      B   
ATOM   3471  N   SER B  67      28.810   0.180  -5.972  1.00 10.00      B   
ATOM   3472  HN  SER B  67      28.252  -0.072  -5.201  1.00 10.00      B   
ATOM   3473  CA  SER B  67      30.223   0.431  -5.760  1.00 10.00      B   
ATOM   3474  CB  SER B  67      30.407   1.716  -4.954  1.00 10.00      B   
ATOM   3475  OG  SER B  67      29.811   2.818  -5.626  1.00 10.00      B   
ATOM   3476  HG  SER B  67      28.854   2.679  -5.673  1.00 10.00      B   
ATOM   3477  C   SER B  67      30.891  -0.756  -5.065  1.00 10.00      B   
ATOM   3478  O   SER B  67      30.231  -1.540  -4.384  1.00 10.00      B   
ATOM   3479  N   VAL B  68      32.197  -0.883  -5.246  1.00 10.00      B   
ATOM   3480  HN  VAL B  68      32.669  -0.220  -5.791  1.00 10.00      B   
ATOM   3481  CA  VAL B  68      32.954  -1.983  -4.657  1.00 10.00      B   
ATOM   3482  CB  VAL B  68      34.258  -2.258  -5.434  1.00 10.00      B   
ATOM   3483  CG1 VAL B  68      33.944  -2.789  -6.826  1.00 10.00      B   
ATOM   3484  CG2 VAL B  68      35.108  -0.999  -5.526  1.00 10.00      B   
ATOM   3485  C   VAL B  68      33.272  -1.740  -3.182  1.00 10.00      B   
ATOM   3486  O   VAL B  68      33.464  -0.598  -2.759  1.00 10.00      B   
ATOM   3487  N   ASN B  69      33.305  -2.831  -2.411  1.00 10.00      B   
ATOM   3488  HN  ASN B  69      33.115  -3.704  -2.826  1.00 10.00      B   
ATOM   3489  CA  ASN B  69      33.594  -2.791  -0.969  1.00 10.00      B   
ATOM   3490  CB  ASN B  69      35.012  -2.279  -0.680  1.00 10.00      B   
ATOM   3491  CG  ASN B  69      35.482  -2.595   0.735  1.00 10.00      B   
ATOM   3492  OD1 ASN B  69      35.051  -3.575   1.350  1.00 10.00      B   
ATOM   3493  ND2 ASN B  69      36.377  -1.775   1.259  1.00 10.00      B   
ATOM   3494 HD21 ASN B  69      36.689  -1.016   0.716  1.00 10.00      B   
ATOM   3495 HD22 ASN B  69      36.690  -1.952   2.171  1.00 10.00      B   
ATOM   3496  C   ASN B  69      32.543  -1.974  -0.216  1.00 10.00      B   
ATOM   3497  O   ASN B  69      32.808  -1.405   0.847  1.00 10.00      B   
ATOM   3498  N   ASP B  70      31.344  -1.945  -0.771  1.00 10.00      B   
ATOM   3499  HN  ASP B  70      31.195  -2.434  -1.607  1.00 10.00      B   
ATOM   3500  CA  ASP B  70      30.239  -1.207  -0.180  1.00 10.00      B   
ATOM   3501  CB  ASP B  70      29.464  -0.478  -1.278  1.00 10.00      B   
ATOM   3502  CG  ASP B  70      29.474   1.030  -1.119  1.00 10.00      B   
ATOM   3503  OD1 ASP B  70      30.572   1.628  -1.108  1.00 10.00      B   
ATOM   3504  OD2 ASP B  70      28.382   1.626  -1.023  1.00 10.00      B   
ATOM   3505  C   ASP B  70      29.306  -2.152   0.567  1.00 10.00      B   
ATOM   3506  O   ASP B  70      29.106  -3.297   0.153  1.00 10.00      B   
ATOM   3507  N   PHE B  71      28.755  -1.679   1.674  1.00 10.00      B   
ATOM   3508  HN  PHE B  71      28.959  -0.765   1.954  1.00 10.00      B   
ATOM   3509  CA  PHE B  71      27.833  -2.471   2.474  1.00 10.00      B   
ATOM   3510  CB  PHE B  71      28.070  -2.230   3.967  1.00 10.00      B   
ATOM   3511  CG  PHE B  71      29.386  -2.745   4.472  1.00 10.00      B   
ATOM   3512  CD1 PHE B  71      30.362  -1.871   4.920  1.00 10.00      B   
ATOM   3513  CD2 PHE B  71      29.649  -4.103   4.502  1.00 10.00      B   
ATOM   3514  CE1 PHE B  71      31.573  -2.342   5.388  1.00 10.00      B   
ATOM   3515  CE2 PHE B  71      30.858  -4.582   4.968  1.00 10.00      B   
ATOM   3516  CZ  PHE B  71      31.823  -3.700   5.411  1.00 10.00      B   
ATOM   3517  C   PHE B  71      26.407  -2.097   2.109  1.00 10.00      B   
ATOM   3518  O   PHE B  71      25.983  -0.963   2.329  1.00 10.00      B   
ATOM   3519  N   VAL B  72      25.667  -3.040   1.548  1.00 10.00      B   
ATOM   3520  HN  VAL B  72      26.047  -3.938   1.414  1.00 10.00      B   
ATOM   3521  CA  VAL B  72      24.298  -2.774   1.137  1.00 10.00      B   
ATOM   3522  CB  VAL B  72      24.166  -2.707  -0.402  1.00 10.00      B   
ATOM   3523  CG1 VAL B  72      24.893  -1.485  -0.948  1.00 10.00      B   
ATOM   3524  CG2 VAL B  72      24.693  -3.980  -1.046  1.00 10.00      B   
ATOM   3525  C   VAL B  72      23.318  -3.808   1.678  1.00 10.00      B   
ATOM   3526  O   VAL B  72      23.686  -4.950   1.970  1.00 10.00      B   
ATOM   3527  N   ILE B  73      22.068  -3.389   1.806  1.00 10.00      B   
ATOM   3528  HN  ILE B  73      21.852  -2.460   1.565  1.00 10.00      B   
ATOM   3529  CA  ILE B  73      21.002  -4.255   2.281  1.00 10.00      B   
ATOM   3530  CB  ILE B  73      20.275  -3.655   3.503  1.00 10.00      B   
ATOM   3531  CG1 ILE B  73      21.265  -3.354   4.630  1.00 10.00      B   
ATOM   3532  CG2 ILE B  73      19.178  -4.597   3.984  1.00 10.00      B   
ATOM   3533  CD1 ILE B  73      20.657  -2.613   5.799  1.00 10.00      B   
ATOM   3534  C   ILE B  73      19.994  -4.447   1.158  1.00 10.00      B   
ATOM   3535  O   ILE B  73      19.277  -3.513   0.787  1.00 10.00      B   
ATOM   3536  N   GLY B  74      19.958  -5.643   0.603  1.00 10.00      B   
ATOM   3537  HN  GLY B  74      20.551  -6.349   0.936  1.00 10.00      B   
ATOM   3538  CA  GLY B  74      19.042  -5.922  -0.480  1.00 10.00      B   
ATOM   3539  C   GLY B  74      18.011  -6.961  -0.109  1.00 10.00      B   
ATOM   3540  O   GLY B  74      18.118  -7.609   0.936  1.00 10.00      B   
ATOM   3541  N   VAL B  75      17.014  -7.121  -0.960  1.00 10.00      B   
ATOM   3542  HN  VAL B  75      16.984  -6.569  -1.773  1.00 10.00      B   
ATOM   3543  CA  VAL B  75      15.959  -8.093  -0.728  1.00 10.00      B   
ATOM   3544  CB  VAL B  75      14.583  -7.414  -0.515  1.00 10.00      B   
ATOM   3545  CG1 VAL B  75      14.215  -6.523  -1.694  1.00 10.00      B   
ATOM   3546  CG2 VAL B  75      13.496  -8.445  -0.247  1.00 10.00      B   
ATOM   3547  C   VAL B  75      15.887  -9.099  -1.878  1.00 10.00      B   
ATOM   3548  O   VAL B  75      15.907  -8.716  -3.052  1.00 10.00      B   
ATOM   3549  N   ILE B  76      15.834 -10.382  -1.537  1.00 10.00      B   
ATOM   3550  HN  ILE B  76      15.853 -10.628  -0.585  1.00 10.00      B   
ATOM   3551  CA  ILE B  76      15.757 -11.436  -2.539  1.00 10.00      B   
ATOM   3552  CB  ILE B  76      16.150 -12.811  -1.947  1.00 10.00      B   
ATOM   3553  CG1 ILE B  76      17.550 -12.751  -1.331  1.00 10.00      B   
ATOM   3554  CG2 ILE B  76      16.086 -13.895  -3.016  1.00 10.00      B   
ATOM   3555  CD1 ILE B  76      17.957 -14.015  -0.602  1.00 10.00      B   
ATOM   3556  C   ILE B  76      14.345 -11.526  -3.103  1.00 10.00      B   
ATOM   3557  O   ILE B  76      13.382 -11.695  -2.355  1.00 10.00      B   
ATOM   3558  N   ILE B  77      14.224 -11.388  -4.417  1.00 10.00      B   
ATOM   3559  HN  ILE B  77      15.032 -11.216  -4.957  1.00 10.00      B   
ATOM   3560  CA  ILE B  77      12.926 -11.472  -5.080  1.00 10.00      B   
ATOM   3561  CB  ILE B  77      12.461 -10.108  -5.644  1.00 10.00      B   
ATOM   3562  CG1 ILE B  77      13.433  -9.596  -6.713  1.00 10.00      B   
ATOM   3563  CG2 ILE B  77      12.292  -9.086  -4.529  1.00 10.00      B   
ATOM   3564  CD1 ILE B  77      12.801  -8.636  -7.699  1.00 10.00      B   
ATOM   3565  C   ILE B  77      12.961 -12.499  -6.213  1.00 10.00      B   
ATOM   3566  O   ILE B  77      12.049 -12.564  -7.038  1.00 10.00      B   
ATOM   3567  N   GLY B  78      14.022 -13.294  -6.246  1.00 10.00      B   
ATOM   3568  HN  GLY B  78      14.716 -13.202  -5.560  1.00 10.00      B   
ATOM   3569  CA  GLY B  78      14.158 -14.301  -7.279  1.00 10.00      B   
ATOM   3570  C   GLY B  78      15.064 -15.446  -6.870  1.00 10.00      B   
ATOM   3571  O   GLY B  78      16.158 -15.226  -6.351  1.00 10.00      B   
ATOM   3572  N   THR B  79      14.606 -16.664  -7.106  1.00 10.00      B   
ATOM   3573  HN  THR B  79      13.721 -16.771  -7.522  1.00 10.00      B   
ATOM   3574  CA  THR B  79      15.366 -17.857  -6.777  1.00 10.00      B   
ATOM   3575  CB  THR B  79      14.578 -18.759  -5.805  1.00 10.00      B   
ATOM   3576  OG1 THR B  79      13.386 -18.084  -5.380  1.00 10.00      B   
ATOM   3577  HG1 THR B  79      12.764 -18.041  -6.128  1.00 10.00      B   
ATOM   3578  CG2 THR B  79      15.421 -19.107  -4.589  1.00 10.00      B   
ATOM   3579  C   THR B  79      15.662 -18.637  -8.054  1.00 10.00      B   
ATOM   3580  O   THR B  79      15.120 -19.720  -8.281  1.00 10.00      B   
ATOM   3581  N   PHE B  80      16.513 -18.072  -8.896  1.00 10.00      B   
ATOM   3582  HN  PHE B  80      16.929 -17.218  -8.659  1.00 10.00      B   
ATOM   3583  CA  PHE B  80      16.858 -18.706 -10.157  1.00 10.00      B   
ATOM   3584  CB  PHE B  80      17.397 -17.682 -11.160  1.00 10.00      B   
ATOM   3585  CG  PHE B  80      16.908 -17.899 -12.565  1.00 10.00      B   
ATOM   3586  CD1 PHE B  80      15.585 -17.655 -12.895  1.00 10.00      B   
ATOM   3587  CD2 PHE B  80      17.766 -18.352 -13.553  1.00 10.00      B   
ATOM   3588  CE1 PHE B  80      15.126 -17.858 -14.182  1.00 10.00      B   
ATOM   3589  CE2 PHE B  80      17.315 -18.556 -14.843  1.00 10.00      B   
ATOM   3590  CZ  PHE B  80      15.993 -18.310 -15.159  1.00 10.00      B   
ATOM   3591  C   PHE B  80      17.855 -19.841  -9.954  1.00 10.00      B   
ATOM   3592  O   PHE B  80      18.530 -19.920  -8.924  1.00 10.00      B   
ATOM   3593  N   SER B  81      17.937 -20.716 -10.945  1.00 10.00      B   
ATOM   3594  HN  SER B  81      17.362 -20.597 -11.734  1.00 10.00      B   
ATOM   3595  CA  SER B  81      18.832 -21.860 -10.904  1.00 10.00      B   
ATOM   3596  CB  SER B  81      18.494 -22.783 -12.073  1.00 10.00      B   
ATOM   3597  OG  SER B  81      17.211 -22.460 -12.598  1.00 10.00      B   
ATOM   3598  HG  SER B  81      16.550 -22.536 -11.896  1.00 10.00      B   
ATOM   3599  C   SER B  81      20.300 -21.434 -10.972  1.00 10.00      B   
ATOM   3600  O   SER B  81      21.184 -22.128 -10.467  1.00 10.00      B   
ATOM   3601  N   ASP B  82      20.553 -20.280 -11.578  1.00 10.00      B   
ATOM   3602  HN  ASP B  82      19.810 -19.751 -11.935  1.00 10.00      B   
ATOM   3603  CA  ASP B  82      21.915 -19.782 -11.721  1.00 10.00      B   
ATOM   3604  CB  ASP B  82      22.087 -19.010 -13.038  1.00 10.00      B   
ATOM   3605  CG  ASP B  82      21.686 -17.549 -12.957  1.00 10.00      B   
ATOM   3606  OD1 ASP B  82      20.576 -17.252 -12.466  1.00 10.00      B   
ATOM   3607  OD2 ASP B  82      22.480 -16.689 -13.390  1.00 10.00      B   
ATOM   3608  C   ASP B  82      22.350 -18.940 -10.525  1.00 10.00      B   
ATOM   3609  O   ASP B  82      23.504 -19.012 -10.100  1.00 10.00      B   
ATOM   3610  N   SER B  83      21.428 -18.153  -9.980  1.00 10.00      B   
ATOM   3611  HN  SER B  83      20.528 -18.132 -10.366  1.00 10.00      B   
ATOM   3612  CA  SER B  83      21.727 -17.303  -8.838  1.00 10.00      B   
ATOM   3613  CB  SER B  83      22.671 -16.180  -9.276  1.00 10.00      B   
ATOM   3614  OG  SER B  83      22.235 -15.605 -10.496  1.00 10.00      B   
ATOM   3615  HG  SER B  83      21.729 -16.263 -10.997  1.00 10.00      B   
ATOM   3616  C   SER B  83      20.451 -16.705  -8.252  1.00 10.00      B   
ATOM   3617  O   SER B  83      19.354 -16.951  -8.752  1.00 10.00      B   
ATOM   3618  N   TYR B  84      20.605 -15.922  -7.192  1.00 10.00      B   
ATOM   3619  HN  TYR B  84      21.511 -15.772  -6.838  1.00 10.00      B   
ATOM   3620  CA  TYR B  84      19.479 -15.269  -6.542  1.00 10.00      B   
ATOM   3621  CB  TYR B  84      19.712 -15.161  -5.031  1.00 10.00      B   
ATOM   3622  CG  TYR B  84      19.751 -16.479  -4.298  1.00 10.00      B   
ATOM   3623  CD1 TYR B  84      20.960 -17.088  -3.984  1.00 10.00      B   
ATOM   3624  CD2 TYR B  84      18.579 -17.114  -3.915  1.00 10.00      B   
ATOM   3625  CE1 TYR B  84      20.996 -18.289  -3.304  1.00 10.00      B   
ATOM   3626  CE2 TYR B  84      18.607 -18.315  -3.235  1.00 10.00      B   
ATOM   3627  CZ  TYR B  84      19.816 -18.899  -2.936  1.00 10.00      B   
ATOM   3628  OH  TYR B  84      19.846 -20.098  -2.266  1.00 10.00      B   
ATOM   3629  HH  TYR B  84      19.333 -20.749  -2.755  1.00 10.00      B   
ATOM   3630  C   TYR B  84      19.299 -13.871  -7.115  1.00 10.00      B   
ATOM   3631  O   TYR B  84      20.275 -13.189  -7.417  1.00 10.00      B   
ATOM   3632  N   LYS B  85      18.057 -13.451  -7.264  1.00 10.00      B   
ATOM   3633  HN  LYS B  85      17.316 -14.042  -7.000  1.00 10.00      B   
ATOM   3634  CA  LYS B  85      17.758 -12.128  -7.789  1.00 10.00      B   
ATOM   3635  CB  LYS B  85      16.556 -12.175  -8.740  1.00 10.00      B   
ATOM   3636  CG  LYS B  85      16.228 -10.847  -9.405  1.00 10.00      B   
ATOM   3637  CD  LYS B  85      15.312 -11.042 -10.603  1.00 10.00      B   
ATOM   3638  CE  LYS B  85      14.894  -9.712 -11.208  1.00 10.00      B   
ATOM   3639  NZ  LYS B  85      14.332  -9.864 -12.576  1.00 10.00      B   
ATOM   3640  HZ1 LYS B  85      13.777 -10.749 -12.646  1.00 10.00      B   
ATOM   3641  HZ2 LYS B  85      15.096  -9.892 -13.278  1.00 10.00      B   
ATOM   3642  HZ3 LYS B  85      13.708  -9.062 -12.796  1.00 10.00      B   
ATOM   3643  C   LYS B  85      17.506 -11.168  -6.632  1.00 10.00      B   
ATOM   3644  O   LYS B  85      16.417 -11.147  -6.054  1.00 10.00      B   
ATOM   3645  N   VAL B  86      18.524 -10.399  -6.279  1.00 10.00      B   
ATOM   3646  HN  VAL B  86      19.373 -10.468  -6.775  1.00 10.00      B   
ATOM   3647  CA  VAL B  86      18.425  -9.451  -5.179  1.00 10.00      B   
ATOM   3648  CB  VAL B  86      19.651  -9.553  -4.245  1.00 10.00      B   
ATOM   3649  CG1 VAL B  86      19.588  -8.510  -3.139  1.00 10.00      B   
ATOM   3650  CG2 VAL B  86      19.761 -10.951  -3.656  1.00 10.00      B   
ATOM   3651  C   VAL B  86      18.303  -8.023  -5.696  1.00 10.00      B   
ATOM   3652  O   VAL B  86      19.051  -7.610  -6.581  1.00 10.00      B   
ATOM   3653  N   SER B  87      17.353  -7.283  -5.151  1.00 10.00      B   
ATOM   3654  HN  SER B  87      16.774  -7.677  -4.463  1.00 10.00      B   
ATOM   3655  CA  SER B  87      17.147  -5.903  -5.543  1.00 10.00      B   
ATOM   3656  CB  SER B  87      15.662  -5.640  -5.790  1.00 10.00      B   
ATOM   3657  OG  SER B  87      15.141  -6.568  -6.723  1.00 10.00      B   
ATOM   3658  HG  SER B  87      14.181  -6.570  -6.668  1.00 10.00      B   
ATOM   3659  C   SER B  87      17.674  -4.967  -4.466  1.00 10.00      B   
ATOM   3660  O   SER B  87      17.324  -5.102  -3.292  1.00 10.00      B   
ATOM   3661  N   LEU B  88      18.532  -4.038  -4.863  1.00 10.00      B   
ATOM   3662  HN  LEU B  88      18.781  -3.987  -5.810  1.00 10.00      B   
ATOM   3663  CA  LEU B  88      19.101  -3.082  -3.927  1.00 10.00      B   
ATOM   3664  CB  LEU B  88      20.508  -2.661  -4.364  1.00 10.00      B   
ATOM   3665  CG  LEU B  88      21.535  -3.784  -4.521  1.00 10.00      B   
ATOM   3666  CD1 LEU B  88      22.857  -3.229  -5.028  1.00 10.00      B   
ATOM   3667  CD2 LEU B  88      21.725  -4.526  -3.206  1.00 10.00      B   
ATOM   3668  C   LEU B  88      18.200  -1.865  -3.824  1.00 10.00      B   
ATOM   3669  O   LEU B  88      17.902  -1.387  -2.728  1.00 10.00      B   
ATOM   3670  N   GLN B  89      17.759  -1.378  -4.977  1.00 10.00      B   
ATOM   3671  HN  GLN B  89      18.031  -1.813  -5.815  1.00 10.00      B   
ATOM   3672  CA  GLN B  89      16.884  -0.218  -5.038  1.00 10.00      B   
ATOM   3673  CB  GLN B  89      17.679   1.029  -5.440  1.00 10.00      B   
ATOM   3674  CG  GLN B  89      16.928   2.339  -5.247  1.00 10.00      B   
ATOM   3675  CD  GLN B  89      17.849   3.543  -5.181  1.00 10.00      B   
ATOM   3676  OE1 GLN B  89      18.911   3.568  -5.805  1.00 10.00      B   
ATOM   3677  NE2 GLN B  89      17.450   4.548  -4.418  1.00 10.00      B   
ATOM   3678 HE21 GLN B  89      16.597   4.459  -3.944  1.00 10.00      B   
ATOM   3679 HE22 GLN B  89      18.024   5.344  -4.360  1.00 10.00      B   
ATOM   3680  C   GLN B  89      15.739  -0.469  -6.017  1.00 10.00      B   
ATOM   3681  O   GLN B  89      15.912  -1.153  -7.030  1.00 10.00      B   
ATOM   3682  N   ASN B  90      14.572   0.075  -5.704  1.00 10.00      B   
ATOM   3683  HN  ASN B  90      14.499   0.605  -4.884  1.00 10.00      B   
ATOM   3684  CA  ASN B  90      13.396  -0.092  -6.547  1.00 10.00      B   
ATOM   3685  CB  ASN B  90      12.129   0.319  -5.788  1.00 10.00      B   
ATOM   3686  CG  ASN B  90      10.879  -0.380  -6.297  1.00 10.00      B   
ATOM   3687  OD1 ASN B  90      10.812  -0.813  -7.447  1.00 10.00      B   
ATOM   3688  ND2 ASN B  90       9.875  -0.488  -5.442  1.00 10.00      B   
ATOM   3689 HD21 ASN B  90       9.989  -0.114  -4.542  1.00 10.00      B   
ATOM   3690 HD22 ASN B  90       9.059  -0.943  -5.739  1.00 10.00      B   
ATOM   3691  C   ASN B  90      13.535   0.727  -7.827  1.00 10.00      B   
ATOM   3692  O   ASN B  90      14.240   1.739  -7.847  1.00 10.00      B   
ATOM   3693  N   PHE B  91      12.865   0.272  -8.889  1.00 10.00      B   
ATOM   3694  HN  PHE B  91      12.318  -0.538  -8.787  1.00 10.00      B   
ATOM   3695  CA  PHE B  91      12.899   0.935 -10.193  1.00 10.00      B   
ATOM   3696  CB  PHE B  91      12.300   2.340 -10.119  1.00 10.00      B   
ATOM   3697  CG  PHE B  91      10.828   2.357  -9.811  1.00 10.00      B   
ATOM   3698  CD1 PHE B  91      10.355   2.939  -8.646  1.00 10.00      B   
ATOM   3699  CD2 PHE B  91       9.920   1.789 -10.687  1.00 10.00      B   
ATOM   3700  CE1 PHE B  91       9.002   2.958  -8.363  1.00 10.00      B   
ATOM   3701  CE2 PHE B  91       8.566   1.803 -10.412  1.00 10.00      B   
ATOM   3702  CZ  PHE B  91       8.106   2.386  -9.247  1.00 10.00      B   
ATOM   3703  C   PHE B  91      14.313   0.957 -10.768  1.00 10.00      B   
ATOM   3704  O   PHE B  91      14.651   1.796 -11.604  1.00 10.00      B   
ATOM   3705  N   SER B  92      15.122   0.014 -10.313  1.00 10.00      B   
ATOM   3706  HN  SER B  92      14.775  -0.631  -9.661  1.00 10.00      B   
ATOM   3707  CA  SER B  92      16.497  -0.117 -10.757  1.00 10.00      B   
ATOM   3708  CB  SER B  92      17.449   0.387  -9.666  1.00 10.00      B   
ATOM   3709  OG  SER B  92      16.924   1.545  -9.032  1.00 10.00      B   
ATOM   3710  HG  SER B  92      16.022   1.367  -8.733  1.00 10.00      B   
ATOM   3711  C   SER B  92      16.784  -1.580 -11.084  1.00 10.00      B   
ATOM   3712  O   SER B  92      15.993  -2.460 -10.741  1.00 10.00      B   
ATOM   3713  N   SER B  93      17.899  -1.838 -11.745  1.00 10.00      B   
ATOM   3714  HN  SER B  93      18.502  -1.098 -11.979  1.00 10.00      B   
ATOM   3715  CA  SER B  93      18.268  -3.196 -12.115  1.00 10.00      B   
ATOM   3716  CB  SER B  93      19.340  -3.172 -13.205  1.00 10.00      B   
ATOM   3717  OG  SER B  93      18.968  -2.293 -14.253  1.00 10.00      B   
ATOM   3718  HG  SER B  93      18.113  -1.905 -14.051  1.00 10.00      B   
ATOM   3719  C   SER B  93      18.752  -3.989 -10.904  1.00 10.00      B   
ATOM   3720  O   SER B  93      19.541  -3.492 -10.095  1.00 10.00      B   
ATOM   3721  N   SER B  94      18.257  -5.214 -10.777  1.00 10.00      B   
ATOM   3722  HN  SER B  94      17.611  -5.536 -11.441  1.00 10.00      B   
ATOM   3723  CA  SER B  94      18.630  -6.095  -9.682  1.00 10.00      B   
ATOM   3724  CB  SER B  94      17.606  -7.229  -9.584  1.00 10.00      B   
ATOM   3725  OG  SER B  94      17.198  -7.648 -10.879  1.00 10.00      B   
ATOM   3726  HG  SER B  94      17.954  -8.013 -11.349  1.00 10.00      B   
ATOM   3727  C   SER B  94      20.024  -6.673  -9.907  1.00 10.00      B   
ATOM   3728  O   SER B  94      20.622  -6.471 -10.966  1.00 10.00      B   
ATOM   3729  N   VAL B  95      20.533  -7.389  -8.912  1.00 10.00      B   
ATOM   3730  HN  VAL B  95      20.006  -7.511  -8.089  1.00 10.00      B   
ATOM   3731  CA  VAL B  95      21.848  -8.006  -9.000  1.00 10.00      B   
ATOM   3732  CB  VAL B  95      22.882  -7.297  -8.095  1.00 10.00      B   
ATOM   3733  CG1 VAL B  95      23.311  -5.978  -8.716  1.00 10.00      B   
ATOM   3734  CG2 VAL B  95      22.321  -7.070  -6.696  1.00 10.00      B   
ATOM   3735  C   VAL B  95      21.768  -9.493  -8.652  1.00 10.00      B   
ATOM   3736  O   VAL B  95      21.022  -9.889  -7.755  1.00 10.00      B   
ATOM   3737  N   SER B  96      22.521 -10.311  -9.376  1.00 10.00      B   
ATOM   3738  HN  SER B  96      23.087  -9.937 -10.085  1.00 10.00      B   
ATOM   3739  CA  SER B  96      22.522 -11.754  -9.151  1.00 10.00      B   
ATOM   3740  CB  SER B  96      22.885 -12.496 -10.440  1.00 10.00      B   
ATOM   3741  OG  SER B  96      22.017 -12.140 -11.505  1.00 10.00      B   
ATOM   3742  HG  SER B  96      22.141 -11.199 -11.722  1.00 10.00      B   
ATOM   3743  C   SER B  96      23.464 -12.161  -8.014  1.00 10.00      B   
ATOM   3744  O   SER B  96      24.666 -11.889  -8.057  1.00 10.00      B   
ATOM   3745  N   LEU B  97      22.900 -12.793  -6.996  1.00 10.00      B   
ATOM   3746  HN  LEU B  97      21.928 -12.953  -7.018  1.00 10.00      B   
ATOM   3747  CA  LEU B  97      23.665 -13.254  -5.842  1.00 10.00      B   
ATOM   3748  CB  LEU B  97      22.843 -13.059  -4.562  1.00 10.00      B   
ATOM   3749  CG  LEU B  97      23.385 -13.704  -3.284  1.00 10.00      B   
ATOM   3750  CD1 LEU B  97      24.709 -13.077  -2.878  1.00 10.00      B   
ATOM   3751  CD2 LEU B  97      22.369 -13.582  -2.162  1.00 10.00      B   
ATOM   3752  C   LEU B  97      24.030 -14.723  -6.011  1.00 10.00      B   
ATOM   3753  O   LEU B  97      23.161 -15.565  -6.248  1.00 10.00      B   
ATOM   3754  N   SER B  98      25.313 -15.029  -5.895  1.00 10.00      B   
ATOM   3755  HN  SER B  98      25.959 -14.319  -5.700  1.00 10.00      B   
ATOM   3756  CA  SER B  98      25.785 -16.396  -6.043  1.00 10.00      B   
ATOM   3757  CB  SER B  98      27.310 -16.430  -6.186  1.00 10.00      B   
ATOM   3758  OG  SER B  98      27.784 -17.765  -6.275  1.00 10.00      B   
ATOM   3759  HG  SER B  98      28.207 -17.897  -7.134  1.00 10.00      B   
ATOM   3760  C   SER B  98      25.346 -17.268  -4.868  1.00 10.00      B   
ATOM   3761  O   SER B  98      25.377 -16.842  -3.713  1.00 10.00      B   
ATOM   3762  N   TYR B  99      24.949 -18.499  -5.176  1.00 10.00      B   
ATOM   3763  HN  TYR B  99      24.946 -18.777  -6.115  1.00 10.00      B   
ATOM   3764  CA  TYR B  99      24.512 -19.443  -4.154  1.00 10.00      B   
ATOM   3765  CB  TYR B  99      23.666 -20.564  -4.770  1.00 10.00      B   
ATOM   3766  CG  TYR B  99      24.382 -21.380  -5.825  1.00 10.00      B   
ATOM   3767  CD1 TYR B  99      24.955 -22.607  -5.514  1.00 10.00      B   
ATOM   3768  CD2 TYR B  99      24.480 -20.926  -7.135  1.00 10.00      B   
ATOM   3769  CE1 TYR B  99      25.609 -23.354  -6.475  1.00 10.00      B   
ATOM   3770  CE2 TYR B  99      25.130 -21.666  -8.101  1.00 10.00      B   
ATOM   3771  CZ  TYR B  99      25.692 -22.879  -7.767  1.00 10.00      B   
ATOM   3772  OH  TYR B  99      26.340 -23.621  -8.728  1.00 10.00      B   
ATOM   3773  HH  TYR B  99      26.892 -23.031  -9.264  1.00 10.00      B   
ATOM   3774  C   TYR B  99      25.710 -20.020  -3.404  1.00 10.00      B   
ATOM   3775  O   TYR B  99      25.557 -20.755  -2.424  1.00 10.00      B   
ATOM   3776  N   MET B 100      26.903 -19.680  -3.874  1.00 10.00      B   
ATOM   3777  HN  MET B 100      26.957 -19.098  -4.664  1.00 10.00      B   
ATOM   3778  CA  MET B 100      28.137 -20.145  -3.257  1.00 10.00      B   
ATOM   3779  CB  MET B 100      29.068 -20.762  -4.304  1.00 10.00      B   
ATOM   3780  CG  MET B 100      28.653 -22.153  -4.755  1.00 10.00      B   
ATOM   3781  SD  MET B 100      29.784 -22.861  -5.969  1.00 10.00      B   
ATOM   3782  CE  MET B 100      31.293 -22.967  -5.007  1.00 10.00      B   
ATOM   3783  C   MET B 100      28.832 -18.998  -2.537  1.00 10.00      B   
ATOM   3784  O   MET B 100      29.986 -19.111  -2.125  1.00 10.00      B   
ATOM   3785  N   ALA B 101      28.111 -17.894  -2.382  1.00 10.00      B   
ATOM   3786  HN  ALA B 101      27.194 -17.873  -2.729  1.00 10.00      B   
ATOM   3787  CA  ALA B 101      28.639 -16.714  -1.711  1.00 10.00      B   
ATOM   3788  CB  ALA B 101      28.204 -15.455  -2.448  1.00 10.00      B   
ATOM   3789  C   ALA B 101      28.170 -16.678  -0.259  1.00 10.00      B   
ATOM   3790  O   ALA B 101      27.902 -15.612   0.300  1.00 10.00      B   
ATOM   3791  N   PHE B 102      28.085 -17.855   0.343  1.00 10.00      B   
ATOM   3792  HN  PHE B 102      28.349 -18.659  -0.151  1.00 10.00      B   
ATOM   3793  CA  PHE B 102      27.643 -17.993   1.724  1.00 10.00      B   
ATOM   3794  CB  PHE B 102      26.248 -18.632   1.768  1.00 10.00      B   
ATOM   3795  CG  PHE B 102      25.169 -17.820   1.111  1.00 10.00      B   
ATOM   3796  CD1 PHE B 102      24.744 -18.119  -0.173  1.00 10.00      B   
ATOM   3797  CD2 PHE B 102      24.578 -16.762   1.779  1.00 10.00      B   
ATOM   3798  CE1 PHE B 102      23.748 -17.377  -0.777  1.00 10.00      B   
ATOM   3799  CE2 PHE B 102      23.584 -16.016   1.179  1.00 10.00      B   
ATOM   3800  CZ  PHE B 102      23.168 -16.324  -0.100  1.00 10.00      B   
ATOM   3801  C   PHE B 102      28.620 -18.875   2.494  1.00 10.00      B   
ATOM   3802  O   PHE B 102      29.323 -19.688   1.894  1.00 10.00      B   
ATOM   3803  N   PRO B 103      28.689 -18.722   3.828  1.00 10.00      B   
ATOM   3804  CA  PRO B 103      29.579 -19.537   4.665  1.00 10.00      B   
ATOM   3805  CB  PRO B 103      29.332 -19.009   6.084  1.00 10.00      B   
ATOM   3806  CG  PRO B 103      28.715 -17.664   5.897  1.00 10.00      B   
ATOM   3807  CD  PRO B 103      27.924 -17.747   4.624  1.00 10.00      B   
ATOM   3808  C   PRO B 103      29.197 -21.015   4.578  1.00 10.00      B   
ATOM   3809  O   PRO B 103      28.041 -21.376   4.811  1.00 10.00      B   
ATOM   3810  N   ASN B 104      30.175 -21.856   4.249  1.00 10.00      B   
ATOM   3811  HN  ASN B 104      31.074 -21.497   4.096  1.00 10.00      B   
ATOM   3812  CA  ASN B 104      29.960 -23.295   4.101  1.00 10.00      B   
ATOM   3813  CB  ASN B 104      29.483 -23.947   5.407  1.00 10.00      B   
ATOM   3814  CG  ASN B 104      29.486 -25.465   5.346  1.00 10.00      B   
ATOM   3815  OD1 ASN B 104      30.314 -26.072   4.666  1.00 10.00      B   
ATOM   3816  ND2 ASN B 104      28.561 -26.089   6.062  1.00 10.00      B   
ATOM   3817 HD21 ASN B 104      27.936 -25.545   6.586  1.00 10.00      B   
ATOM   3818 HD22 ASN B 104      28.540 -27.072   6.040  1.00 10.00      B   
ATOM   3819  C   ASN B 104      28.984 -23.565   2.961  1.00 10.00      B   
ATOM   3820  O   ASN B 104      27.903 -24.127   3.155  1.00 10.00      B   
ATOM   3821  N   ALA B 105      29.369 -23.135   1.771  1.00 10.00      B   
ATOM   3822  HN  ALA B 105      30.239 -22.689   1.679  1.00 10.00      B   
ATOM   3823  CA  ALA B 105      28.542 -23.311   0.594  1.00 10.00      B   
ATOM   3824  CB  ALA B 105      28.822 -22.212  -0.417  1.00 10.00      B   
ATOM   3825  C   ALA B 105      28.771 -24.679  -0.029  1.00 10.00      B   
ATOM   3826  O   ALA B 105      29.825 -25.293   0.158  1.00 10.00      B   
ATOM   3827  N   SER B 106      27.773 -25.155  -0.751  1.00 10.00      B   
ATOM   3828  HN  SER B 106      26.949 -24.625  -0.834  1.00 10.00      B   
ATOM   3829  CA  SER B 106      27.846 -26.438  -1.417  1.00 10.00      B   
ATOM   3830  CB  SER B 106      27.617 -27.575  -0.413  1.00 10.00      B   
ATOM   3831  OG  SER B 106      27.646 -28.843  -1.048  1.00 10.00      B   
ATOM   3832  HG  SER B 106      27.713 -29.536  -0.375  1.00 10.00      B   
ATOM   3833  C   SER B 106      26.801 -26.495  -2.519  1.00 10.00      B   
ATOM   3834  O   SER B 106      25.695 -25.975  -2.363  1.00 10.00      B   
ATOM   3835  N   LYS B 107      27.155 -27.112  -3.634  1.00 10.00      B   
ATOM   3836  HN  LYS B 107      28.056 -27.494  -3.705  1.00 10.00      B   
ATOM   3837  CA  LYS B 107      26.238 -27.242  -4.755  1.00 10.00      B   
ATOM   3838  CB  LYS B 107      27.008 -27.562  -6.037  1.00 10.00      B   
ATOM   3839  CG  LYS B 107      28.074 -26.536  -6.381  1.00 10.00      B   
ATOM   3840  CD  LYS B 107      28.942 -27.005  -7.536  1.00 10.00      B   
ATOM   3841  CE  LYS B 107      30.022 -25.987  -7.866  1.00 10.00      B   
ATOM   3842  NZ  LYS B 107      30.821 -26.392  -9.052  1.00 10.00      B   
ATOM   3843  HZ1 LYS B 107      31.270 -27.317  -8.887  1.00 10.00      B   
ATOM   3844  HZ2 LYS B 107      31.563 -25.690  -9.241  1.00 10.00      B   
ATOM   3845  HZ3 LYS B 107      30.211 -26.462  -9.890  1.00 10.00      B   
ATOM   3846  C   LYS B 107      25.230 -28.343  -4.462  1.00 10.00      B   
ATOM   3847  O   LYS B 107      24.251 -28.526  -5.190  1.00 10.00      B   
ATOM   3848  N   LYS B 108      25.481 -29.069  -3.378  1.00 10.00      B   
ATOM   3849  HN  LYS B 108      26.279 -28.857  -2.839  1.00 10.00      B   
ATOM   3850  CA  LYS B 108      24.619 -30.163  -2.957  1.00 10.00      B   
ATOM   3851  CB  LYS B 108      25.454 -31.294  -2.355  1.00 10.00      B   
ATOM   3852  CG  LYS B 108      26.591 -31.782  -3.237  1.00 10.00      B   
ATOM   3853  CD  LYS B 108      27.717 -32.362  -2.398  1.00 10.00      B   
ATOM   3854  CE  LYS B 108      27.230 -33.505  -1.518  1.00 10.00      B   
ATOM   3855  NZ  LYS B 108      28.267 -33.944  -0.550  1.00 10.00      B   
ATOM   3856  HZ1 LYS B 108      29.089 -34.335  -1.053  1.00 10.00      B   
ATOM   3857  HZ2 LYS B 108      27.882 -34.676   0.081  1.00 10.00      B   
ATOM   3858  HZ3 LYS B 108      28.579 -33.138   0.027  1.00 10.00      B   
ATOM   3859  C   LYS B 108      23.599 -29.685  -1.927  1.00 10.00      B   
ATOM   3860  O   LYS B 108      22.758 -30.460  -1.471  1.00 10.00      B   
ATOM   3861  N   ASN B 109      23.679 -28.414  -1.557  1.00 10.00      B   
ATOM   3862  HN  ASN B 109      24.373 -27.838  -1.949  1.00 10.00      B   
ATOM   3863  CA  ASN B 109      22.755 -27.851  -0.580  1.00 10.00      B   
ATOM   3864  CB  ASN B 109      23.279 -28.038   0.847  1.00 10.00      B   
ATOM   3865  CG  ASN B 109      22.312 -27.522   1.900  1.00 10.00      B   
ATOM   3866  OD1 ASN B 109      21.346 -28.198   2.258  1.00 10.00      B   
ATOM   3867  ND2 ASN B 109      22.569 -26.327   2.411  1.00 10.00      B   
ATOM   3868 HD21 ASN B 109      23.358 -25.843   2.083  1.00 10.00      B   
ATOM   3869 HD22 ASN B 109      21.964 -25.973   3.101  1.00 10.00      B   
ATOM   3870  C   ASN B 109      22.483 -26.380  -0.854  1.00 10.00      B   
ATOM   3871  O   ASN B 109      23.341 -25.524  -0.630  1.00 10.00      B   
ATOM   3872  N   ARG B 110      21.290 -26.096  -1.356  1.00 10.00      B   
ATOM   3873  HN  ARG B 110      20.659 -26.823  -1.527  1.00 10.00      B   
ATOM   3874  CA  ARG B 110      20.891 -24.732  -1.652  1.00 10.00      B   
ATOM   3875  CB  ARG B 110      19.834 -24.711  -2.763  1.00 10.00      B   
ATOM   3876  CG  ARG B 110      20.222 -25.492  -4.009  1.00 10.00      B   
ATOM   3877  CD  ARG B 110      19.105 -25.488  -5.045  1.00 10.00      B   
ATOM   3878  NE  ARG B 110      19.190 -24.332  -5.939  1.00 10.00      B   
ATOM   3879  HE  ARG B 110      20.066 -23.889  -6.015  1.00 10.00      B   
ATOM   3880  CZ  ARG B 110      18.168 -23.858  -6.655  1.00 10.00      B   
ATOM   3881  NH1 ARG B 110      16.974 -24.443  -6.598  1.00 10.00      B   
ATOM   3882 HH11 ARG B 110      16.827 -25.279  -5.990  1.00 10.00      B   
ATOM   3883 HH12 ARG B 110      16.177 -24.068  -7.162  1.00 10.00      B   
ATOM   3884  NH2 ARG B 110      18.340 -22.790  -7.427  1.00 10.00      B   
ATOM   3885 HH21 ARG B 110      17.542 -22.415  -7.990  1.00 10.00      B   
ATOM   3886 HH22 ARG B 110      19.271 -22.321  -7.476  1.00 10.00      B   
ATOM   3887  C   ARG B 110      20.337 -24.071  -0.392  1.00 10.00      B   
ATOM   3888  O   ARG B 110      19.532 -24.675   0.322  1.00 10.00      B   
ATOM   3889  N   PRO B 111      20.800 -22.845  -0.081  1.00 10.00      B   
ATOM   3890  CA  PRO B 111      20.344 -22.088   1.093  1.00 10.00      B   
ATOM   3891  CB  PRO B 111      20.948 -20.700   0.869  1.00 10.00      B   
ATOM   3892  CG  PRO B 111      22.172 -20.963   0.066  1.00 10.00      B   
ATOM   3893  CD  PRO B 111      21.825 -22.108  -0.842  1.00 10.00      B   
ATOM   3894  C   PRO B 111      18.819 -22.001   1.161  1.00 10.00      B   
ATOM   3895  O   PRO B 111      18.138 -21.965   0.132  1.00 10.00      B   
ATOM   3896  N   THR B 112      18.288 -21.938   2.374  1.00 10.00      B   
ATOM   3897  HN  THR B 112      18.879 -21.918   3.157  1.00 10.00      B   
ATOM   3898  CA  THR B 112      16.851 -21.887   2.581  1.00 10.00      B   
ATOM   3899  CB  THR B 112      16.477 -22.473   3.950  1.00 10.00      B   
ATOM   3900  OG1 THR B 112      17.676 -22.729   4.701  1.00 10.00      B   
ATOM   3901  HG1 THR B 112      17.871 -23.677   4.693  1.00 10.00      B   
ATOM   3902  CG2 THR B 112      15.701 -23.766   3.779  1.00 10.00      B   
ATOM   3903  C   THR B 112      16.280 -20.476   2.447  1.00 10.00      B   
ATOM   3904  O   THR B 112      15.128 -20.228   2.810  1.00 10.00      B   
ATOM   3905  N   LEU B 113      17.084 -19.555   1.928  1.00 10.00      B   
ATOM   3906  HN  LEU B 113      17.993 -19.810   1.665  1.00 10.00      B   
ATOM   3907  CA  LEU B 113      16.643 -18.180   1.737  1.00 10.00      B   
ATOM   3908  CB  LEU B 113      17.811 -17.292   1.311  1.00 10.00      B   
ATOM   3909  CG  LEU B 113      18.951 -17.144   2.321  1.00 10.00      B   
ATOM   3910  CD1 LEU B 113      20.034 -16.231   1.771  1.00 10.00      B   
ATOM   3911  CD2 LEU B 113      18.425 -16.614   3.648  1.00 10.00      B   
ATOM   3912  C   LEU B 113      15.531 -18.128   0.695  1.00 10.00      B   
ATOM   3913  O   LEU B 113      15.594 -18.819  -0.327  1.00 10.00      B   
ATOM   3914  N   GLN B 114      14.510 -17.328   0.963  1.00 10.00      B   
ATOM   3915  HN  GLN B 114      14.517 -16.795   1.796  1.00 10.00      B   
ATOM   3916  CA  GLN B 114      13.379 -17.205   0.056  1.00 10.00      B   
ATOM   3917  CB  GLN B 114      12.122 -17.798   0.699  1.00 10.00      B   
ATOM   3918  CG  GLN B 114      12.232 -19.276   1.034  1.00 10.00      B   
ATOM   3919  CD  GLN B 114      12.154 -20.167  -0.191  1.00 10.00      B   
ATOM   3920  OE1 GLN B 114      11.081 -20.631  -0.568  1.00 10.00      B   
ATOM   3921  NE2 GLN B 114      13.288 -20.408  -0.824  1.00 10.00      B   
ATOM   3922 HE21 GLN B 114      14.112 -19.998  -0.474  1.00 10.00      B   
ATOM   3923 HE22 GLN B 114      13.263 -20.983  -1.616  1.00 10.00      B   
ATOM   3924  C   GLN B 114      13.128 -15.752  -0.327  1.00 10.00      B   
ATOM   3925  O   GLN B 114      13.921 -14.865  -0.012  1.00 10.00      B   
ATOM   3926  N   VAL B 115      12.014 -15.517  -1.002  1.00 10.00      B   
ATOM   3927  HN  VAL B 115      11.416 -16.264  -1.210  1.00 10.00      B   
ATOM   3928  CA  VAL B 115      11.646 -14.177  -1.432  1.00 10.00      B   
ATOM   3929  CB  VAL B 115      10.582 -14.225  -2.549  1.00 10.00      B   
ATOM   3930  CG1 VAL B 115      10.213 -12.828  -3.028  1.00 10.00      B   
ATOM   3931  CG2 VAL B 115      11.080 -15.074  -3.704  1.00 10.00      B   
ATOM   3932  C   VAL B 115      11.120 -13.370  -0.252  1.00 10.00      B   
ATOM   3933  O   VAL B 115      10.297 -13.854   0.525  1.00 10.00      B   
ATOM   3934  N   GLY B 116      11.616 -12.151  -0.111  1.00 10.00      B   
ATOM   3935  HN  GLY B 116      12.283 -11.826  -0.757  1.00 10.00      B   
ATOM   3936  CA  GLY B 116      11.192 -11.298   0.979  1.00 10.00      B   
ATOM   3937  C   GLY B 116      12.216 -11.268   2.092  1.00 10.00      B   
ATOM   3938  O   GLY B 116      12.081 -10.507   3.054  1.00 10.00      B   
ATOM   3939  N   ASP B 117      13.241 -12.098   1.960  1.00 10.00      B   
ATOM   3940  HN  ASP B 117      13.291 -12.675   1.170  1.00 10.00      B   
ATOM   3941  CA  ASP B 117      14.300 -12.168   2.954  1.00 10.00      B   
ATOM   3942  CB  ASP B 117      14.998 -13.534   2.923  1.00 10.00      B   
ATOM   3943  CG  ASP B 117      14.251 -14.611   3.691  1.00 10.00      B   
ATOM   3944  OD1 ASP B 117      13.609 -14.290   4.717  1.00 10.00      B   
ATOM   3945  OD2 ASP B 117      14.312 -15.793   3.280  1.00 10.00      B   
ATOM   3946  C   ASP B 117      15.317 -11.062   2.723  1.00 10.00      B   
ATOM   3947  O   ASP B 117      15.757 -10.837   1.593  1.00 10.00      B   
ATOM   3948  N   LEU B 118      15.664 -10.363   3.792  1.00 10.00      B   
ATOM   3949  HN  LEU B 118      15.259 -10.585   4.657  1.00 10.00      B   
ATOM   3950  CA  LEU B 118      16.638  -9.283   3.725  1.00 10.00      B   
ATOM   3951  CB  LEU B 118      16.271  -8.175   4.718  1.00 10.00      B   
ATOM   3952  CG  LEU B 118      14.928  -7.474   4.502  1.00 10.00      B   
ATOM   3953  CD1 LEU B 118      14.564  -6.646   5.725  1.00 10.00      B   
ATOM   3954  CD2 LEU B 118      14.968  -6.599   3.257  1.00 10.00      B   
ATOM   3955  C   LEU B 118      18.015  -9.835   4.065  1.00 10.00      B   
ATOM   3956  O   LEU B 118      18.183 -10.508   5.080  1.00 10.00      B   
ATOM   3957  N   VAL B 119      18.999  -9.559   3.229  1.00 10.00      B   
ATOM   3958  HN  VAL B 119      18.820  -9.008   2.436  1.00 10.00      B   
ATOM   3959  CA  VAL B 119      20.343 -10.059   3.466  1.00 10.00      B   
ATOM   3960  CB  VAL B 119      20.740 -11.139   2.430  1.00 10.00      B   
ATOM   3961  CG1 VAL B 119      22.144 -11.662   2.698  1.00 10.00      B   
ATOM   3962  CG2 VAL B 119      19.741 -12.287   2.432  1.00 10.00      B   
ATOM   3963  C   VAL B 119      21.371  -8.933   3.450  1.00 10.00      B   
ATOM   3964  O   VAL B 119      21.404  -8.115   2.529  1.00 10.00      B   
ATOM   3965  N   TYR B 120      22.196  -8.892   4.485  1.00 10.00      B   
ATOM   3966  HN  TYR B 120      22.104  -9.567   5.196  1.00 10.00      B   
ATOM   3967  CA  TYR B 120      23.250  -7.896   4.592  1.00 10.00      B   
ATOM   3968  CB  TYR B 120      23.555  -7.632   6.073  1.00 10.00      B   
ATOM   3969  CG  TYR B 120      24.457  -6.446   6.344  1.00 10.00      B   
ATOM   3970  CD1 TYR B 120      23.958  -5.151   6.333  1.00 10.00      B   
ATOM   3971  CD2 TYR B 120      25.804  -6.625   6.630  1.00 10.00      B   
ATOM   3972  CE1 TYR B 120      24.775  -4.066   6.602  1.00 10.00      B   
ATOM   3973  CE2 TYR B 120      26.628  -5.552   6.897  1.00 10.00      B   
ATOM   3974  CZ  TYR B 120      26.110  -4.273   6.882  1.00 10.00      B   
ATOM   3975  OH  TYR B 120      26.929  -3.200   7.161  1.00 10.00      B   
ATOM   3976  HH  TYR B 120      27.802  -3.360   6.790  1.00 10.00      B   
ATOM   3977  C   TYR B 120      24.481  -8.465   3.900  1.00 10.00      B   
ATOM   3978  O   TYR B 120      24.999  -9.503   4.314  1.00 10.00      B   
ATOM   3979  N   ALA B 121      24.931  -7.816   2.836  1.00 10.00      B   
ATOM   3980  HN  ALA B 121      24.494  -6.982   2.551  1.00 10.00      B   
ATOM   3981  CA  ALA B 121      26.080  -8.309   2.096  1.00 10.00      B   
ATOM   3982  CB  ALA B 121      25.621  -9.120   0.893  1.00 10.00      B   
ATOM   3983  C   ALA B 121      27.004  -7.185   1.658  1.00 10.00      B   
ATOM   3984  O   ALA B 121      26.670  -6.001   1.768  1.00 10.00      B   
ATOM   3985  N   ARG B 122      28.167  -7.574   1.161  1.00 10.00      B   
ATOM   3986  HN  ARG B 122      28.361  -8.538   1.100  1.00 10.00      B   
ATOM   3987  CA  ARG B 122      29.161  -6.628   0.690  1.00 10.00      B   
ATOM   3988  CB  ARG B 122      30.485  -6.838   1.428  1.00 10.00      B   
ATOM   3989  CG  ARG B 122      31.577  -5.857   1.036  1.00 10.00      B   
ATOM   3990  CD  ARG B 122      32.872  -6.125   1.787  1.00 10.00      B   
ATOM   3991  NE  ARG B 122      33.558  -7.332   1.318  1.00 10.00      B   
ATOM   3992  HE  ARG B 122      33.006  -8.134   1.164  1.00 10.00      B   
ATOM   3993  CZ  ARG B 122      34.875  -7.400   1.099  1.00 10.00      B   
ATOM   3994  NH1 ARG B 122      35.643  -6.336   1.298  1.00 10.00      B   
ATOM   3995 HH11 ARG B 122      35.221  -5.437   1.623  1.00 10.00      B   
ATOM   3996 HH12 ARG B 122      36.672  -6.389   1.133  1.00 10.00      B   
ATOM   3997  NH2 ARG B 122      35.420  -8.534   0.677  1.00 10.00      B   
ATOM   3998 HH21 ARG B 122      34.820  -9.373   0.515  1.00 10.00      B   
ATOM   3999 HH22 ARG B 122      36.447  -8.590   0.505  1.00 10.00      B   
ATOM   4000  C   ARG B 122      29.374  -6.807  -0.806  1.00 10.00      B   
ATOM   4001  O   ARG B 122      29.458  -7.934  -1.299  1.00 10.00      B   
ATOM   4002  N   VAL B 123      29.450  -5.700  -1.523  1.00 10.00      B   
ATOM   4003  HN  VAL B 123      29.368  -4.829  -1.073  1.00 10.00      B   
ATOM   4004  CA  VAL B 123      29.651  -5.739  -2.963  1.00 10.00      B   
ATOM   4005  CB  VAL B 123      29.161  -4.439  -3.641  1.00 10.00      B   
ATOM   4006  CG1 VAL B 123      29.022  -4.635  -5.143  1.00 10.00      B   
ATOM   4007  CG2 VAL B 123      27.849  -3.958  -3.035  1.00 10.00      B   
ATOM   4008  C   VAL B 123      31.128  -5.937  -3.288  1.00 10.00      B   
ATOM   4009  O   VAL B 123      31.969  -5.133  -2.885  1.00 10.00      B   
ATOM   4010  N   CYS B 124      31.443  -7.004  -4.003  1.00 10.00      B   
ATOM   4011  HN  CYS B 124      30.732  -7.618  -4.292  1.00 10.00      B   
ATOM   4012  CA  CYS B 124      32.824  -7.282  -4.374  1.00 10.00      B   
ATOM   4013  CB  CYS B 124      33.104  -8.780  -4.309  1.00 10.00      B   
ATOM   4014  SG  CYS B 124      32.614  -9.559  -2.752  1.00 10.00      B   
ATOM   4015  HG  CYS B 124      32.568 -10.871  -2.960  1.00 10.00      B   
ATOM   4016  C   CYS B 124      33.114  -6.738  -5.769  1.00 10.00      B   
ATOM   4017  O   CYS B 124      34.090  -6.017  -5.980  1.00 10.00      B   
ATOM   4018  N   THR B 125      32.252  -7.082  -6.713  1.00 10.00      B   
ATOM   4019  HN  THR B 125      31.500  -7.666  -6.485  1.00 10.00      B   
ATOM   4020  CA  THR B 125      32.389  -6.620  -8.083  1.00 10.00      B   
ATOM   4021  CB  THR B 125      32.452  -7.802  -9.069  1.00 10.00      B   
ATOM   4022  OG1 THR B 125      32.273  -9.040  -8.361  1.00 10.00      B   
ATOM   4023  HG1 THR B 125      31.868  -9.695  -8.959  1.00 10.00      B   
ATOM   4024  CG2 THR B 125      33.791  -7.823  -9.788  1.00 10.00      B   
ATOM   4025  C   THR B 125      31.207  -5.731  -8.447  1.00 10.00      B   
ATOM   4026  O   THR B 125      30.066  -6.037  -8.099  1.00 10.00      B   
ATOM   4027  N   ALA B 126      31.481  -4.633  -9.133  1.00 10.00      B   
ATOM   4028  HN  ALA B 126      32.409  -4.449  -9.389  1.00 10.00      B   
ATOM   4029  CA  ALA B 126      30.437  -3.700  -9.536  1.00 10.00      B   
ATOM   4030  CB  ALA B 126      30.058  -2.787  -8.378  1.00 10.00      B   
ATOM   4031  C   ALA B 126      30.869  -2.879 -10.746  1.00 10.00      B   
ATOM   4032  O   ALA B 126      31.313  -1.736 -10.612  1.00 10.00      B   
ATOM   4033  N   GLU B 127      30.754  -3.471 -11.925  1.00 10.00      B   
ATOM   4034  HN  GLU B 127      30.407  -4.390 -11.969  1.00 10.00      B   
ATOM   4035  CA  GLU B 127      31.124  -2.790 -13.154  1.00 10.00      B   
ATOM   4036  CB  GLU B 127      31.546  -3.794 -14.229  1.00 10.00      B   
ATOM   4037  CG  GLU B 127      33.048  -3.902 -14.425  1.00 10.00      B   
ATOM   4038  CD  GLU B 127      33.418  -4.278 -15.843  1.00 10.00      B   
ATOM   4039  OE1 GLU B 127      34.036  -5.343 -16.039  1.00 10.00      B   
ATOM   4040  OE2 GLU B 127      33.091  -3.506 -16.770  1.00 10.00      B   
ATOM   4041  C   GLU B 127      29.977  -1.929 -13.665  1.00 10.00      B   
ATOM   4042  O   GLU B 127      28.867  -1.979 -13.138  1.00 10.00      B   
ATOM   4043  N   LYS B 128      30.256  -1.137 -14.687  1.00 10.00      B   
ATOM   4044  HN  LYS B 128      31.164  -1.136 -15.055  1.00 10.00      B   
ATOM   4045  CA  LYS B 128      29.250  -0.267 -15.278  1.00 10.00      B   
ATOM   4046  CB  LYS B 128      29.901   1.009 -15.813  1.00 10.00      B   
ATOM   4047  CG  LYS B 128      30.597   1.847 -14.755  1.00 10.00      B   
ATOM   4048  CD  LYS B 128      31.361   2.997 -15.388  1.00 10.00      B   
ATOM   4049  CE  LYS B 128      32.082   3.828 -14.342  1.00 10.00      B   
ATOM   4050  NZ  LYS B 128      32.951   4.865 -14.956  1.00 10.00      B   
ATOM   4051  HZ1 LYS B 128      33.777   4.424 -15.413  1.00 10.00      B   
ATOM   4052  HZ2 LYS B 128      33.286   5.526 -14.227  1.00 10.00      B   
ATOM   4053  HZ3 LYS B 128      32.418   5.401 -15.670  1.00 10.00      B   
ATOM   4054  C   LYS B 128      28.537  -0.989 -16.412  1.00 10.00      B   
ATOM   4055  O   LYS B 128      27.340  -0.805 -16.632  1.00 10.00      B   
ATOM   4056  N   GLU B 129      29.288  -1.826 -17.116  1.00 10.00      B   
ATOM   4057  HN  GLU B 129      30.232  -1.939 -16.872  1.00 10.00      B   
ATOM   4058  CA  GLU B 129      28.754  -2.582 -18.236  1.00 10.00      B   
ATOM   4059  CB  GLU B 129      29.741  -2.557 -19.406  1.00 10.00      B   
ATOM   4060  CG  GLU B 129      30.024  -1.169 -19.958  1.00 10.00      B   
ATOM   4061  CD  GLU B 129      28.798  -0.511 -20.553  1.00 10.00      B   
ATOM   4062  OE1 GLU B 129      28.092  -1.166 -21.356  1.00 10.00      B   
ATOM   4063  OE2 GLU B 129      28.546   0.670 -20.241  1.00 10.00      B   
ATOM   4064  C   GLU B 129      28.465  -4.025 -17.830  1.00 10.00      B   
ATOM   4065  O   GLU B 129      28.338  -4.909 -18.679  1.00 10.00      B   
ATOM   4066  N   LEU B 130      28.351  -4.261 -16.533  1.00 10.00      B   
ATOM   4067  HN  LEU B 130      28.430  -3.517 -15.900  1.00 10.00      B   
ATOM   4068  CA  LEU B 130      28.082  -5.596 -16.025  1.00 10.00      B   
ATOM   4069  CB  LEU B 130      29.392  -6.353 -15.778  1.00 10.00      B   
ATOM   4070  CG  LEU B 130      29.289  -7.877 -15.673  1.00 10.00      B   
ATOM   4071  CD1 LEU B 130      28.761  -8.473 -16.970  1.00 10.00      B   
ATOM   4072  CD2 LEU B 130      30.641  -8.477 -15.318  1.00 10.00      B   
ATOM   4073  C   LEU B 130      27.265  -5.518 -14.742  1.00 10.00      B   
ATOM   4074  O   LEU B 130      27.158  -4.454 -14.131  1.00 10.00      B   
ATOM   4075  N   GLU B 131      26.684  -6.645 -14.349  1.00 10.00      B   
ATOM   4076  HN  GLU B 131      26.814  -7.456 -14.881  1.00 10.00      B   
ATOM   4077  CA  GLU B 131      25.876  -6.717 -13.143  1.00 10.00      B   
ATOM   4078  CB  GLU B 131      24.888  -7.881 -13.240  1.00 10.00      B   
ATOM   4079  CG  GLU B 131      23.720  -7.796 -12.271  1.00 10.00      B   
ATOM   4080  CD  GLU B 131      22.511  -8.555 -12.770  1.00 10.00      B   
ATOM   4081  OE1 GLU B 131      21.766  -8.004 -13.606  1.00 10.00      B   
ATOM   4082  OE2 GLU B 131      22.306  -9.708 -12.339  1.00 10.00      B   
ATOM   4083  C   GLU B 131      26.771  -6.882 -11.922  1.00 10.00      B   
ATOM   4084  O   GLU B 131      27.717  -7.673 -11.940  1.00 10.00      B   
ATOM   4085  N   ALA B 132      26.472  -6.128 -10.877  1.00 10.00      B   
ATOM   4086  HN  ALA B 132      25.708  -5.522 -10.935  1.00 10.00      B   
ATOM   4087  CA  ALA B 132      27.248  -6.173  -9.644  1.00 10.00      B   
ATOM   4088  CB  ALA B 132      26.853  -5.025  -8.729  1.00 10.00      B   
ATOM   4089  C   ALA B 132      27.094  -7.513  -8.928  1.00 10.00      B   
ATOM   4090  O   ALA B 132      26.031  -8.137  -8.963  1.00 10.00      B   
ATOM   4091  N   GLU B 133      28.163  -7.945  -8.275  1.00 10.00      B   
ATOM   4092  HN  GLU B 133      28.973  -7.389  -8.268  1.00 10.00      B   
ATOM   4093  CA  GLU B 133      28.170  -9.205  -7.548  1.00 10.00      B   
ATOM   4094  CB  GLU B 133      29.184 -10.173  -8.161  1.00 10.00      B   
ATOM   4095  CG  GLU B 133      28.986 -10.420  -9.650  1.00 10.00      B   
ATOM   4096  CD  GLU B 133      30.123 -11.211 -10.259  1.00 10.00      B   
ATOM   4097  OE1 GLU B 133      29.858 -12.266 -10.876  1.00 10.00      B   
ATOM   4098  OE2 GLU B 133      31.288 -10.780 -10.131  1.00 10.00      B   
ATOM   4099  C   GLU B 133      28.490  -8.966  -6.077  1.00 10.00      B   
ATOM   4100  O   GLU B 133      29.521  -8.375  -5.739  1.00 10.00      B   
ATOM   4101  N   ILE B 134      27.590  -9.406  -5.209  1.00 10.00      B   
ATOM   4102  HN  ILE B 134      26.776  -9.844  -5.540  1.00 10.00      B   
ATOM   4103  CA  ILE B 134      27.770  -9.248  -3.776  1.00 10.00      B   
ATOM   4104  CB  ILE B 134      26.549  -8.559  -3.124  1.00 10.00      B   
ATOM   4105  CG1 ILE B 134      25.284  -9.407  -3.303  1.00 10.00      B   
ATOM   4106  CG2 ILE B 134      26.347  -7.172  -3.715  1.00 10.00      B   
ATOM   4107  CD1 ILE B 134      24.080  -8.887  -2.545  1.00 10.00      B   
ATOM   4108  C   ILE B 134      28.006 -10.597  -3.105  1.00 10.00      B   
ATOM   4109  O   ILE B 134      27.566 -11.636  -3.599  1.00 10.00      B   
ATOM   4110  N   GLU B 135      28.713 -10.571  -1.988  1.00 10.00      B   
ATOM   4111  HN  GLU B 135      29.054  -9.708  -1.659  1.00 10.00      B   
ATOM   4112  CA  GLU B 135      29.001 -11.779  -1.231  1.00 10.00      B   
ATOM   4113  CB  GLU B 135      30.497 -12.100  -1.254  1.00 10.00      B   
ATOM   4114  CG  GLU B 135      30.928 -12.940  -2.447  1.00 10.00      B   
ATOM   4115  CD  GLU B 135      32.430 -13.020  -2.589  1.00 10.00      B   
ATOM   4116  OE1 GLU B 135      33.081 -13.691  -1.761  1.00 10.00      B   
ATOM   4117  OE2 GLU B 135      32.970 -12.406  -3.532  1.00 10.00      B   
ATOM   4118  C   GLU B 135      28.508 -11.630   0.201  1.00 10.00      B   
ATOM   4119  O   GLU B 135      28.587 -10.547   0.786  1.00 10.00      B   
ATOM   4120  N   CYS B 136      28.005 -12.718   0.765  1.00 10.00      B   
ATOM   4121  HN  CYS B 136      27.992 -13.563   0.260  1.00 10.00      B   
ATOM   4122  CA  CYS B 136      27.479 -12.697   2.122  1.00 10.00      B   
ATOM   4123  CB  CYS B 136      26.108 -13.371   2.163  1.00 10.00      B   
ATOM   4124  SG  CYS B 136      24.989 -12.839   0.847  1.00 10.00      B   
ATOM   4125  HG  CYS B 136      25.710 -12.224  -0.078  1.00 10.00      B   
ATOM   4126  C   CYS B 136      28.437 -13.366   3.101  1.00 10.00      B   
ATOM   4127  O   CYS B 136      28.024 -13.874   4.145  1.00 10.00      B   
ATOM   4128  N   PHE B 137      29.720 -13.354   2.763  1.00 10.00      B   
ATOM   4129  HN  PHE B 137      29.990 -12.932   1.924  1.00 10.00      B   
ATOM   4130  CA  PHE B 137      30.734 -13.949   3.614  1.00 10.00      B   
ATOM   4131  CB  PHE B 137      30.748 -15.481   3.468  1.00 10.00      B   
ATOM   4132  CG  PHE B 137      31.545 -16.009   2.304  1.00 10.00      B   
ATOM   4133  CD1 PHE B 137      32.644 -16.821   2.519  1.00 10.00      B   
ATOM   4134  CD2 PHE B 137      31.194 -15.699   1.002  1.00 10.00      B   
ATOM   4135  CE1 PHE B 137      33.380 -17.313   1.461  1.00 10.00      B   
ATOM   4136  CE2 PHE B 137      31.926 -16.187  -0.063  1.00 10.00      B   
ATOM   4137  CZ  PHE B 137      33.020 -16.996   0.168  1.00 10.00      B   
ATOM   4138  C   PHE B 137      32.107 -13.359   3.313  1.00 10.00      B   
ATOM   4139  O   PHE B 137      32.300 -12.688   2.292  1.00 10.00      B   
ATOM   4140  N   ASP B 138      33.048 -13.602   4.209  1.00 10.00      B   
ATOM   4141  HN  ASP B 138      32.826 -14.136   5.005  1.00 10.00      B   
ATOM   4142  CA  ASP B 138      34.405 -13.118   4.044  1.00 10.00      B   
ATOM   4143  CB  ASP B 138      35.079 -12.959   5.405  1.00 10.00      B   
ATOM   4144  CG  ASP B 138      36.577 -12.798   5.297  1.00 10.00      B   
ATOM   4145  OD1 ASP B 138      37.033 -11.712   4.883  1.00 10.00      B   
ATOM   4146  OD2 ASP B 138      37.306 -13.756   5.624  1.00 10.00      B   
ATOM   4147  C   ASP B 138      35.181 -14.103   3.185  1.00 10.00      B   
ATOM   4148  O   ASP B 138      35.454 -15.222   3.610  1.00 10.00      B   
ATOM   4149  N   SER B 139      35.521 -13.688   1.977  1.00 10.00      B   
ATOM   4150  HN  SER B 139      35.262 -12.785   1.692  1.00 10.00      B   
ATOM   4151  CA  SER B 139      36.242 -14.537   1.040  1.00 10.00      B   
ATOM   4152  CB  SER B 139      36.215 -13.892  -0.344  1.00 10.00      B   
ATOM   4153  OG  SER B 139      35.182 -12.920  -0.416  1.00 10.00      B   
ATOM   4154  HG  SER B 139      34.382 -13.321  -0.811  1.00 10.00      B   
ATOM   4155  C   SER B 139      37.687 -14.811   1.469  1.00 10.00      B   
ATOM   4156  O   SER B 139      38.335 -15.717   0.939  1.00 10.00      B   
ATOM   4157  N   THR B 140      38.185 -14.039   2.425  1.00 10.00      B   
ATOM   4158  HN  THR B 140      37.623 -13.339   2.818  1.00 10.00      B   
ATOM   4159  CA  THR B 140      39.551 -14.200   2.902  1.00 10.00      B   
ATOM   4160  CB  THR B 140      39.971 -12.995   3.762  1.00 10.00      B   
ATOM   4161  OG1 THR B 140      39.169 -11.860   3.408  1.00 10.00      B   
ATOM   4162  HG1 THR B 140      38.409 -11.803   4.017  1.00 10.00      B   
ATOM   4163  CG2 THR B 140      41.437 -12.663   3.540  1.00 10.00      B   
ATOM   4164  C   THR B 140      39.717 -15.479   3.723  1.00 10.00      B   
ATOM   4165  O   THR B 140      40.618 -16.282   3.468  1.00 10.00      B   
ATOM   4166  N   THR B 141      38.856 -15.656   4.712  1.00 10.00      B   
ATOM   4167  HN  THR B 141      38.168 -14.966   4.881  1.00 10.00      B   
ATOM   4168  CA  THR B 141      38.910 -16.827   5.577  1.00 10.00      B   
ATOM   4169  CB  THR B 141      38.712 -16.422   7.048  1.00 10.00      B   
ATOM   4170  OG1 THR B 141      39.028 -15.031   7.201  1.00 10.00      B   
ATOM   4171  HG1 THR B 141      38.398 -14.499   6.681  1.00 10.00      B   
ATOM   4172  CG2 THR B 141      39.610 -17.246   7.958  1.00 10.00      B   
ATOM   4173  C   THR B 141      37.848 -17.856   5.195  1.00 10.00      B   
ATOM   4174  O   THR B 141      38.059 -19.062   5.327  1.00 10.00      B   
ATOM   4175  N   GLY B 142      36.710 -17.372   4.721  1.00 10.00      B   
ATOM   4176  HN  GLY B 142      36.600 -16.401   4.626  1.00 10.00      B   
ATOM   4177  CA  GLY B 142      35.633 -18.258   4.330  1.00 10.00      B   
ATOM   4178  C   GLY B 142      34.582 -18.397   5.416  1.00 10.00      B   
ATOM   4179  O   GLY B 142      33.889 -19.411   5.491  1.00 10.00      B   
ATOM   4180  N   ARG B 143      34.463 -17.377   6.259  1.00 10.00      B   
ATOM   4181  HN  ARG B 143      35.032 -16.587   6.134  1.00 10.00      B   
ATOM   4182  CA  ARG B 143      33.491 -17.388   7.352  1.00 10.00      B   
ATOM   4183  CB  ARG B 143      34.190 -17.501   8.714  1.00 10.00      B   
ATOM   4184  CG  ARG B 143      35.406 -18.411   8.753  1.00 10.00      B   
ATOM   4185  CD  ARG B 143      35.810 -18.729  10.186  1.00 10.00      B   
ATOM   4186  NE  ARG B 143      35.837 -17.539  11.035  1.00 10.00      B   
ATOM   4187  HE  ARG B 143      35.032 -16.969  11.039  1.00 10.00      B   
ATOM   4188  CZ  ARG B 143      36.875 -17.191  11.789  1.00 10.00      B   
ATOM   4189  NH1 ARG B 143      37.969 -17.942  11.796  1.00 10.00      B   
ATOM   4190 HH11 ARG B 143      38.786 -17.674  12.387  1.00 10.00      B   
ATOM   4191 HH12 ARG B 143      38.019 -18.802  11.208  1.00 10.00      B   
ATOM   4192  NH2 ARG B 143      36.818 -16.099  12.542  1.00 10.00      B   
ATOM   4193 HH21 ARG B 143      35.958 -15.504  12.548  1.00 10.00      B   
ATOM   4194 HH22 ARG B 143      37.636 -15.825  13.130  1.00 10.00      B   
ATOM   4195  C   ARG B 143      32.655 -16.113   7.336  1.00 10.00      B   
ATOM   4196  O   ARG B 143      32.773 -15.296   6.419  1.00 10.00      B   
ATOM   4197  N   ASP B 144      31.811 -15.951   8.352  1.00 10.00      B   
ATOM   4198  HN  ASP B 144      31.744 -16.652   9.037  1.00 10.00      B   
ATOM   4199  CA  ASP B 144      30.973 -14.765   8.476  1.00 10.00      B   
ATOM   4200  CB  ASP B 144      29.793 -15.034   9.421  1.00 10.00      B   
ATOM   4201  CG  ASP B 144      29.080 -13.770   9.868  1.00 10.00      B   
ATOM   4202  OD1 ASP B 144      28.802 -12.902   9.016  1.00 10.00      B   
ATOM   4203  OD2 ASP B 144      28.799 -13.637  11.080  1.00 10.00      B   
ATOM   4204  C   ASP B 144      31.797 -13.586   8.980  1.00 10.00      B   
ATOM   4205  O   ASP B 144      32.668 -13.746   9.842  1.00 10.00      B   
ATOM   4206  N   ALA B 145      31.521 -12.412   8.434  1.00 10.00      B   
ATOM   4207  HN  ALA B 145      30.810 -12.361   7.762  1.00 10.00      B   
ATOM   4208  CA  ALA B 145      32.226 -11.199   8.812  1.00 10.00      B   
ATOM   4209  CB  ALA B 145      33.105 -10.721   7.666  1.00 10.00      B   
ATOM   4210  C   ALA B 145      31.238 -10.111   9.216  1.00 10.00      B   
ATOM   4211  O   ALA B 145      31.568  -8.923   9.205  1.00 10.00      B   
ATOM   4212  N   GLY B 146      30.028 -10.523   9.571  1.00 10.00      B   
ATOM   4213  HN  GLY B 146      29.815 -11.486   9.545  1.00 10.00      B   
ATOM   4214  CA  GLY B 146      29.008  -9.574   9.970  1.00 10.00      B   
ATOM   4215  C   GLY B 146      27.928  -9.464   8.916  1.00 10.00      B   
ATOM   4216  O   GLY B 146      27.329  -8.406   8.728  1.00 10.00      B   
ATOM   4217  N   PHE B 147      27.677 -10.569   8.232  1.00 10.00      B   
ATOM   4218  HN  PHE B 147      28.167 -11.396   8.460  1.00 10.00      B   
ATOM   4219  CA  PHE B 147      26.680 -10.614   7.178  1.00 10.00      B   
ATOM   4220  CB  PHE B 147      27.342 -10.975   5.842  1.00 10.00      B   
ATOM   4221  CG  PHE B 147      28.492 -10.089   5.460  1.00 10.00      B   
ATOM   4222  CD1 PHE B 147      29.773 -10.605   5.349  1.00 10.00      B   
ATOM   4223  CD2 PHE B 147      28.293  -8.741   5.210  1.00 10.00      B   
ATOM   4224  CE1 PHE B 147      30.834  -9.794   4.995  1.00 10.00      B   
ATOM   4225  CE2 PHE B 147      29.349  -7.923   4.858  1.00 10.00      B   
ATOM   4226  CZ  PHE B 147      30.622  -8.451   4.750  1.00 10.00      B   
ATOM   4227  C   PHE B 147      25.612 -11.647   7.513  1.00 10.00      B   
ATOM   4228  O   PHE B 147      25.506 -12.096   8.655  1.00 10.00      B   
ATOM   4229  N   GLY B 148      24.815 -12.006   6.523  1.00 10.00      B   
ATOM   4230  HN  GLY B 148      24.924 -11.590   5.642  1.00 10.00      B   
ATOM   4231  CA  GLY B 148      23.778 -12.992   6.735  1.00 10.00      B   
ATOM   4232  C   GLY B 148      22.388 -12.428   6.556  1.00 10.00      B   
ATOM   4233  O   GLY B 148      22.222 -11.288   6.120  1.00 10.00      B   
ATOM   4234  N   ILE B 149      21.391 -13.230   6.898  1.00 10.00      B   
ATOM   4235  HN  ILE B 149      21.597 -14.121   7.255  1.00 10.00      B   
ATOM   4236  CA  ILE B 149      20.002 -12.826   6.776  1.00 10.00      B   
ATOM   4237  CB  ILE B 149      19.061 -14.053   6.671  1.00 10.00      B   
ATOM   4238  CG1 ILE B 149      17.593 -13.616   6.549  1.00 10.00      B   
ATOM   4239  CG2 ILE B 149      19.258 -14.994   7.853  1.00 10.00      B   
ATOM   4240  CD1 ILE B 149      16.607 -14.760   6.453  1.00 10.00      B   
ATOM   4241  C   ILE B 149      19.586 -11.944   7.950  1.00 10.00      B   
ATOM   4242  O   ILE B 149      19.943 -12.203   9.101  1.00 10.00      B   
ATOM   4243  N   LEU B 150      18.859 -10.886   7.643  1.00 10.00      B   
ATOM   4244  HN  LEU B 150      18.633 -10.718   6.698  1.00 10.00      B   
ATOM   4245  CA  LEU B 150      18.369  -9.974   8.658  1.00 10.00      B   
ATOM   4246  CB  LEU B 150      18.327  -8.543   8.117  1.00 10.00      B   
ATOM   4247  CG  LEU B 150      19.663  -7.970   7.631  1.00 10.00      B   
ATOM   4248  CD1 LEU B 150      19.466  -6.595   7.018  1.00 10.00      B   
ATOM   4249  CD2 LEU B 150      20.669  -7.908   8.768  1.00 10.00      B   
ATOM   4250  C   LEU B 150      16.986 -10.430   9.098  1.00 10.00      B   
ATOM   4251  O   LEU B 150      15.974 -10.038   8.514  1.00 10.00      B   
ATOM   4252  N   GLU B 151      16.961 -11.287  10.109  1.00 10.00      B   
ATOM   4253  HN  GLU B 151      17.806 -11.552  10.528  1.00 10.00      B   
ATOM   4254  CA  GLU B 151      15.719 -11.839  10.623  1.00 10.00      B   
ATOM   4255  CB  GLU B 151      16.004 -12.912  11.671  1.00 10.00      B   
ATOM   4256  CG  GLU B 151      16.699 -14.144  11.118  1.00 10.00      B   
ATOM   4257  CD  GLU B 151      16.413 -15.382  11.938  1.00 10.00      B   
ATOM   4258  OE1 GLU B 151      17.332 -15.868  12.633  1.00 10.00      B   
ATOM   4259  OE2 GLU B 151      15.263 -15.873  11.895  1.00 10.00      B   
ATOM   4260  C   GLU B 151      14.799 -10.770  11.197  1.00 10.00      B   
ATOM   4261  O   GLU B 151      15.126 -10.125  12.193  1.00 10.00      B   
ATOM   4262  N   ASP B 152      13.645 -10.605  10.556  1.00 10.00      B   
ATOM   4263  HN  ASP B 152      13.477 -11.143   9.757  1.00 10.00      B   
ATOM   4264  CA  ASP B 152      12.631  -9.639  10.975  1.00 10.00      B   
ATOM   4265  CB  ASP B 152      12.079  -9.958  12.373  1.00 10.00      B   
ATOM   4266  CG  ASP B 152      11.781 -11.428  12.576  1.00 10.00      B   
ATOM   4267  OD1 ASP B 152      10.754 -11.907  12.052  1.00 10.00      B   
ATOM   4268  OD2 ASP B 152      12.580 -12.108  13.254  1.00 10.00      B   
ATOM   4269  C   ASP B 152      13.167  -8.217  10.919  1.00 10.00      B   
ATOM   4270  O   ASP B 152      14.029  -7.905  10.099  1.00 10.00      B   
ATOM   4271  N   GLY B 153      12.645  -7.355  11.780  1.00 10.00      B   
ATOM   4272  HN  GLY B 153      11.945  -7.655  12.399  1.00 10.00      B   
ATOM   4273  CA  GLY B 153      13.088  -5.979  11.816  1.00 10.00      B   
ATOM   4274  C   GLY B 153      12.333  -5.100  10.845  1.00 10.00      B   
ATOM   4275  O   GLY B 153      11.766  -5.586   9.864  1.00 10.00      B   
ATOM   4276  N   MET B 154      12.328  -3.805  11.111  1.00 10.00      B   
ATOM   4277  HN  MET B 154      12.808  -3.475  11.905  1.00 10.00      B   
ATOM   4278  CA  MET B 154      11.640  -2.855  10.255  1.00 10.00      B   
ATOM   4279  CB  MET B 154      10.767  -1.920  11.091  1.00 10.00      B   
ATOM   4280  CG  MET B 154       9.738  -1.148  10.285  1.00 10.00      B   
ATOM   4281  SD  MET B 154       9.090   0.285  11.166  1.00 10.00      B   
ATOM   4282  CE  MET B 154       7.709   0.715  10.111  1.00 10.00      B   
ATOM   4283  C   MET B 154      12.657  -2.048   9.459  1.00 10.00      B   
ATOM   4284  O   MET B 154      13.396  -1.236  10.019  1.00 10.00      B   
ATOM   4285  N   ILE B 155      12.700  -2.283   8.158  1.00 10.00      B   
ATOM   4286  HN  ILE B 155      12.080  -2.937   7.768  1.00 10.00      B   
ATOM   4287  CA  ILE B 155      13.636  -1.584   7.290  1.00 10.00      B   
ATOM   4288  CB  ILE B 155      14.248  -2.525   6.226  1.00 10.00      B   
ATOM   4289  CG1 ILE B 155      15.177  -1.757   5.278  1.00 10.00      B   
ATOM   4290  CG2 ILE B 155      13.164  -3.261   5.452  1.00 10.00      B   
ATOM   4291  CD1 ILE B 155      15.944  -2.642   4.318  1.00 10.00      B   
ATOM   4292  C   ILE B 155      12.976  -0.376   6.627  1.00 10.00      B   
ATOM   4293  O   ILE B 155      11.905  -0.486   6.023  1.00 10.00      B   
ATOM   4294  N   ILE B 156      13.611   0.773   6.757  1.00 10.00      B   
ATOM   4295  HN  ILE B 156      14.463   0.796   7.250  1.00 10.00      B   
ATOM   4296  CA  ILE B 156      13.091   2.004   6.180  1.00 10.00      B   
ATOM   4297  CB  ILE B 156      12.835   3.074   7.259  1.00 10.00      B   
ATOM   4298  CG1 ILE B 156      14.049   3.197   8.187  1.00 10.00      B   
ATOM   4299  CG2 ILE B 156      11.574   2.749   8.046  1.00 10.00      B   
ATOM   4300  CD1 ILE B 156      13.928   4.301   9.212  1.00 10.00      B   
ATOM   4301  C   ILE B 156      14.054   2.558   5.138  1.00 10.00      B   
ATOM   4302  O   ILE B 156      15.205   2.126   5.054  1.00 10.00      B   
ATOM   4303  N   ASP B 157      13.581   3.514   4.353  1.00 10.00      B   
ATOM   4304  HN  ASP B 157      12.659   3.822   4.477  1.00 10.00      B   
ATOM   4305  CA  ASP B 157      14.398   4.130   3.316  1.00 10.00      B   
ATOM   4306  CB  ASP B 157      13.560   4.415   2.067  1.00 10.00      B   
ATOM   4307  CG  ASP B 157      13.286   3.178   1.238  1.00 10.00      B   
ATOM   4308  OD1 ASP B 157      13.894   3.040   0.153  1.00 10.00      B   
ATOM   4309  OD2 ASP B 157      12.447   2.346   1.656  1.00 10.00      B   
ATOM   4310  C   ASP B 157      15.007   5.425   3.821  1.00 10.00      B   
ATOM   4311  O   ASP B 157      14.455   6.074   4.710  1.00 10.00      B   
ATOM   4312  N   VAL B 158      16.143   5.800   3.257  1.00 10.00      B   
ATOM   4313  HN  VAL B 158      16.542   5.236   2.553  1.00 10.00      B   
ATOM   4314  CA  VAL B 158      16.820   7.022   3.652  1.00 10.00      B   
ATOM   4315  CB  VAL B 158      17.671   6.804   4.926  1.00 10.00      B   
ATOM   4316  CG1 VAL B 158      18.982   6.098   4.615  1.00 10.00      B   
ATOM   4317  CG2 VAL B 158      17.903   8.108   5.673  1.00 10.00      B   
ATOM   4318  C   VAL B 158      17.691   7.531   2.506  1.00 10.00      B   
ATOM   4319  O   VAL B 158      18.009   6.780   1.584  1.00 10.00      B   
ATOM   4320  N   ASN B 159      18.051   8.805   2.551  1.00 10.00      B   
ATOM   4321  HN  ASN B 159      17.746   9.362   3.296  1.00 10.00      B   
ATOM   4322  CA  ASN B 159      18.887   9.397   1.515  1.00 10.00      B   
ATOM   4323  CB  ASN B 159      18.877  10.923   1.626  1.00 10.00      B   
ATOM   4324  CG  ASN B 159      18.745  11.601   0.277  1.00 10.00      B   
ATOM   4325  OD1 ASN B 159      19.423  11.237  -0.682  1.00 10.00      B   
ATOM   4326  ND2 ASN B 159      17.858  12.581   0.194  1.00 10.00      B   
ATOM   4327 HD21 ASN B 159      17.346  12.810   1.001  1.00 10.00      B   
ATOM   4328 HD22 ASN B 159      17.741  13.030  -0.669  1.00 10.00      B   
ATOM   4329  C   ASN B 159      20.311   8.861   1.617  1.00 10.00      B   
ATOM   4330  O   ASN B 159      20.768   8.512   2.706  1.00 10.00      B   
ATOM   4331  N   LEU B 160      21.009   8.807   0.486  1.00 10.00      B   
ATOM   4332  HN  LEU B 160      20.597   9.128  -0.345  1.00 10.00      B   
ATOM   4333  CA  LEU B 160      22.376   8.287   0.447  1.00 10.00      B   
ATOM   4334  CB  LEU B 160      22.964   8.361  -0.964  1.00 10.00      B   
ATOM   4335  CG  LEU B 160      22.360   7.424  -2.010  1.00 10.00      B   
ATOM   4336  CD1 LEU B 160      23.135   7.520  -3.314  1.00 10.00      B   
ATOM   4337  CD2 LEU B 160      22.355   5.994  -1.503  1.00 10.00      B   
ATOM   4338  C   LEU B 160      23.295   8.999   1.429  1.00 10.00      B   
ATOM   4339  O   LEU B 160      24.004   8.351   2.201  1.00 10.00      B   
ATOM   4340  N   ASN B 161      23.275  10.328   1.414  1.00 10.00      B   
ATOM   4341  HN  ASN B 161      22.680  10.798   0.785  1.00 10.00      B   
ATOM   4342  CA  ASN B 161      24.124  11.107   2.308  1.00 10.00      B   
ATOM   4343  CB  ASN B 161      24.028  12.604   2.010  1.00 10.00      B   
ATOM   4344  CG  ASN B 161      24.788  13.004   0.758  1.00 10.00      B   
ATOM   4345  OD1 ASN B 161      25.527  12.206   0.180  1.00 10.00      B   
ATOM   4346  ND2 ASN B 161      24.621  14.244   0.338  1.00 10.00      B   
ATOM   4347 HD21 ASN B 161      24.022  14.833   0.852  1.00 10.00      B   
ATOM   4348 HD22 ASN B 161      25.106  14.530  -0.464  1.00 10.00      B   
ATOM   4349  C   ASN B 161      23.809  10.827   3.772  1.00 10.00      B   
ATOM   4350  O   ASN B 161      24.701  10.822   4.614  1.00 10.00      B   
ATOM   4351  N   PHE B 162      22.540  10.568   4.068  1.00 10.00      B   
ATOM   4352  HN  PHE B 162      21.874  10.560   3.353  1.00 10.00      B   
ATOM   4353  CA  PHE B 162      22.119  10.282   5.436  1.00 10.00      B   
ATOM   4354  CB  PHE B 162      20.600  10.383   5.575  1.00 10.00      B   
ATOM   4355  CG  PHE B 162      20.091  11.782   5.766  1.00 10.00      B   
ATOM   4356  CD1 PHE B 162      19.683  12.537   4.680  1.00 10.00      B   
ATOM   4357  CD2 PHE B 162      20.020  12.339   7.033  1.00 10.00      B   
ATOM   4358  CE1 PHE B 162      19.211  13.824   4.851  1.00 10.00      B   
ATOM   4359  CE2 PHE B 162      19.551  13.625   7.213  1.00 10.00      B   
ATOM   4360  CZ  PHE B 162      19.146  14.368   6.120  1.00 10.00      B   
ATOM   4361  C   PHE B 162      22.594   8.904   5.879  1.00 10.00      B   
ATOM   4362  O   PHE B 162      22.951   8.705   7.038  1.00 10.00      B   
ATOM   4363  N   ALA B 163      22.585   7.953   4.952  1.00 10.00      B   
ATOM   4364  HN  ALA B 163      22.264   8.170   4.048  1.00 10.00      B   
ATOM   4365  CA  ALA B 163      23.023   6.593   5.245  1.00 10.00      B   
ATOM   4366  CB  ALA B 163      22.546   5.639   4.163  1.00 10.00      B   
ATOM   4367  C   ALA B 163      24.542   6.530   5.374  1.00 10.00      B   
ATOM   4368  O   ALA B 163      25.077   5.941   6.314  1.00 10.00      B   
ATOM   4369  N   ARG B 164      25.231   7.153   4.426  1.00 10.00      B   
ATOM   4370  HN  ARG B 164      24.742   7.611   3.703  1.00 10.00      B   
ATOM   4371  CA  ARG B 164      26.688   7.178   4.420  1.00 10.00      B   
ATOM   4372  CB  ARG B 164      27.203   7.870   3.155  1.00 10.00      B   
ATOM   4373  CG  ARG B 164      27.048   7.038   1.891  1.00 10.00      B   
ATOM   4374  CD  ARG B 164      27.097   7.902   0.638  1.00 10.00      B   
ATOM   4375  NE  ARG B 164      28.293   8.741   0.593  1.00 10.00      B   
ATOM   4376  HE  ARG B 164      28.654   9.060   1.454  1.00 10.00      B   
ATOM   4377  CZ  ARG B 164      28.910   9.103  -0.534  1.00 10.00      B   
ATOM   4378  NH1 ARG B 164      28.447   8.709  -1.716  1.00 10.00      B   
ATOM   4379 HH11 ARG B 164      28.934   8.994  -2.595  1.00 10.00      B   
ATOM   4380 HH12 ARG B 164      27.596   8.114  -1.772  1.00 10.00      B   
ATOM   4381  NH2 ARG B 164      29.992   9.869  -0.473  1.00 10.00      B   
ATOM   4382 HH21 ARG B 164      30.361  10.181   0.452  1.00 10.00      B   
ATOM   4383 HH22 ARG B 164      30.480  10.162  -1.347  1.00 10.00      B   
ATOM   4384  C   ARG B 164      27.233   7.865   5.670  1.00 10.00      B   
ATOM   4385  O   ARG B 164      28.192   7.387   6.286  1.00 10.00      B   
ATOM   4386  N   GLN B 165      26.600   8.964   6.067  1.00 10.00      B   
ATOM   4387  HN  GLN B 165      25.828   9.289   5.556  1.00 10.00      B   
ATOM   4388  CA  GLN B 165      27.035   9.703   7.242  1.00 10.00      B   
ATOM   4389  CB  GLN B 165      26.578  11.159   7.194  1.00 10.00      B   
ATOM   4390  CG  GLN B 165      27.247  11.972   6.098  1.00 10.00      B   
ATOM   4391  CD  GLN B 165      27.035  13.460   6.265  1.00 10.00      B   
ATOM   4392  OE1 GLN B 165      26.012  13.904   6.787  1.00 10.00      B   
ATOM   4393  NE2 GLN B 165      28.006  14.241   5.829  1.00 10.00      B   
ATOM   4394 HE21 GLN B 165      28.796  13.817   5.429  1.00 10.00      B   
ATOM   4395 HE22 GLN B 165      27.896  15.213   5.914  1.00 10.00      B   
ATOM   4396  C   GLN B 165      26.608   9.021   8.539  1.00 10.00      B   
ATOM   4397  O   GLN B 165      26.893   9.507   9.629  1.00 10.00      B   
ATOM   4398  N   LEU B 166      25.923   7.896   8.425  1.00 10.00      B   
ATOM   4399  HN  LEU B 166      25.684   7.561   7.533  1.00 10.00      B   
ATOM   4400  CA  LEU B 166      25.502   7.156   9.601  1.00 10.00      B   
ATOM   4401  CB  LEU B 166      24.140   6.501   9.359  1.00 10.00      B   
ATOM   4402  CG  LEU B 166      23.542   5.721  10.533  1.00 10.00      B   
ATOM   4403  CD1 LEU B 166      23.396   6.613  11.759  1.00 10.00      B   
ATOM   4404  CD2 LEU B 166      22.200   5.116  10.142  1.00 10.00      B   
ATOM   4405  C   LEU B 166      26.552   6.102   9.938  1.00 10.00      B   
ATOM   4406  O   LEU B 166      26.719   5.701  11.091  1.00 10.00      B   
ATOM   4407  N   LEU B 167      27.286   5.683   8.916  1.00 10.00      B   
ATOM   4408  HN  LEU B 167      27.124   6.061   8.028  1.00 10.00      B   
ATOM   4409  CA  LEU B 167      28.318   4.673   9.079  1.00 10.00      B   
ATOM   4410  CB  LEU B 167      28.254   3.663   7.931  1.00 10.00      B   
ATOM   4411  CG  LEU B 167      29.235   2.491   8.002  1.00 10.00      B   
ATOM   4412  CD1 LEU B 167      28.908   1.581   9.176  1.00 10.00      B   
ATOM   4413  CD2 LEU B 167      29.235   1.712   6.693  1.00 10.00      B   
ATOM   4414  C   LEU B 167      29.712   5.288   9.162  1.00 10.00      B   
ATOM   4415  O   LEU B 167      30.442   5.051  10.125  1.00 10.00      B   
ATOM   4416  N   PHE B 168      30.068   6.088   8.162  1.00 10.00      B   
ATOM   4417  HN  PHE B 168      29.426   6.262   7.438  1.00 10.00      B   
ATOM   4418  CA  PHE B 168      31.386   6.710   8.106  1.00 10.00      B   
ATOM   4419  CB  PHE B 168      31.706   7.181   6.687  1.00 10.00      B   
ATOM   4420  CG  PHE B 168      31.910   6.060   5.706  1.00 10.00      B   
ATOM   4421  CD1 PHE B 168      30.897   5.682   4.841  1.00 10.00      B   
ATOM   4422  CD2 PHE B 168      33.119   5.387   5.648  1.00 10.00      B   
ATOM   4423  CE1 PHE B 168      31.085   4.654   3.937  1.00 10.00      B   
ATOM   4424  CE2 PHE B 168      33.315   4.357   4.746  1.00 10.00      B   
ATOM   4425  CZ  PHE B 168      32.295   3.991   3.889  1.00 10.00      B   
ATOM   4426  C   PHE B 168      31.545   7.857   9.098  1.00 10.00      B   
ATOM   4427  O   PHE B 168      32.646   8.108   9.594  1.00 10.00      B   
ATOM   4428  N   ASN B 169      30.458   8.553   9.387  1.00 10.00      B   
ATOM   4429  HN  ASN B 169      29.605   8.305   8.978  1.00 10.00      B   
ATOM   4430  CA  ASN B 169      30.511   9.673  10.317  1.00 10.00      B   
ATOM   4431  CB  ASN B 169      29.532  10.789   9.927  1.00 10.00      B   
ATOM   4432  CG  ASN B 169      30.022  11.637   8.770  1.00 10.00      B   
ATOM   4433  OD1 ASN B 169      30.743  11.163   7.891  1.00 10.00      B   
ATOM   4434  ND2 ASN B 169      29.643  12.904   8.763  1.00 10.00      B   
ATOM   4435 HD21 ASN B 169      29.077  13.223   9.499  1.00 10.00      B   
ATOM   4436 HD22 ASN B 169      29.942  13.472   8.024  1.00 10.00      B   
ATOM   4437  C   ASN B 169      30.264   9.211  11.742  1.00 10.00      B   
ATOM   4438  O   ASN B 169      29.121   9.039  12.165  1.00 10.00      B   
ATOM   4439  N   ASN B 170      31.347   9.002  12.479  1.00 10.00      B   
ATOM   4440  HN  ASN B 170      32.233   9.150  12.078  1.00 10.00      B   
ATOM   4441  CA  ASN B 170      31.260   8.552  13.862  1.00 10.00      B   
ATOM   4442  CB  ASN B 170      32.592   7.952  14.316  1.00 10.00      B   
ATOM   4443  CG  ASN B 170      32.693   6.461  14.064  1.00 10.00      B   
ATOM   4444  OD1 ASN B 170      31.711   5.725  14.175  1.00 10.00      B   
ATOM   4445  ND2 ASN B 170      33.887   6.002  13.722  1.00 10.00      B   
ATOM   4446 HD21 ASN B 170      34.626   6.641  13.652  1.00 10.00      B   
ATOM   4447 HD22 ASN B 170      33.983   5.041  13.549  1.00 10.00      B   
ATOM   4448  C   ASN B 170      30.865   9.693  14.790  1.00 10.00      B   
ATOM   4449  O   ASN B 170      30.597   9.480  15.975  1.00 10.00      B   
ATOM   4450  N   ASP B 171      30.830  10.906  14.253  1.00 10.00      B   
ATOM   4451  HN  ASP B 171      31.054  11.016  13.302  1.00 10.00      B   
ATOM   4452  CA  ASP B 171      30.466  12.080  15.039  1.00 10.00      B   
ATOM   4453  CB  ASP B 171      31.087  13.349  14.450  1.00 10.00      B   
ATOM   4454  CG  ASP B 171      32.594  13.400  14.608  1.00 10.00      B   
ATOM   4455  OD1 ASP B 171      33.066  13.769  15.702  1.00 10.00      B   
ATOM   4456  OD2 ASP B 171      33.315  13.075  13.634  1.00 10.00      B   
ATOM   4457  C   ASP B 171      28.953  12.232  15.117  1.00 10.00      B   
ATOM   4458  O   ASP B 171      28.435  12.993  15.934  1.00 10.00      B   
ATOM   4459  N   PHE B 172      28.251  11.501  14.258  1.00 10.00      B   
ATOM   4460  HN  PHE B 172      28.728  10.911  13.639  1.00 10.00      B   
ATOM   4461  CA  PHE B 172      26.793  11.537  14.218  1.00 10.00      B   
ATOM   4462  CB  PHE B 172      26.278  10.715  13.032  1.00 10.00      B   
ATOM   4463  CG  PHE B 172      25.292  11.446  12.163  1.00 10.00      B   
ATOM   4464  CD1 PHE B 172      25.693  12.533  11.401  1.00 10.00      B   
ATOM   4465  CD2 PHE B 172      23.969  11.046  12.106  1.00 10.00      B   
ATOM   4466  CE1 PHE B 172      24.791  13.206  10.598  1.00 10.00      B   
ATOM   4467  CE2 PHE B 172      23.059  11.715  11.306  1.00 10.00      B   
ATOM   4468  CZ  PHE B 172      23.472  12.797  10.550  1.00 10.00      B   
ATOM   4469  C   PHE B 172      26.214  11.000  15.524  1.00 10.00      B   
ATOM   4470  O   PHE B 172      26.472   9.857  15.900  1.00 10.00      B   
ATOM   4471  N   PRO B 173      25.429  11.817  16.239  1.00 10.00      B   
ATOM   4472  CA  PRO B 173      24.829  11.425  17.508  1.00 10.00      B   
ATOM   4473  CB  PRO B 173      24.694  12.766  18.229  1.00 10.00      B   
ATOM   4474  CG  PRO B 173      24.459  13.760  17.136  1.00 10.00      B   
ATOM   4475  CD  PRO B 173      25.083  13.203  15.878  1.00 10.00      B   
ATOM   4476  C   PRO B 173      23.455  10.769  17.349  1.00 10.00      B   
ATOM   4477  O   PRO B 173      22.745  10.571  18.335  1.00 10.00      B   
ATOM   4478  N   LEU B 174      23.093  10.420  16.115  1.00 10.00      B   
ATOM   4479  HN  LEU B 174      23.711  10.588  15.375  1.00 10.00      B   
ATOM   4480  CA  LEU B 174      21.801   9.791  15.839  1.00 10.00      B   
ATOM   4481  CB  LEU B 174      21.647   9.495  14.342  1.00 10.00      B   
ATOM   4482  CG  LEU B 174      20.267   9.004  13.886  1.00 10.00      B   
ATOM   4483  CD1 LEU B 174      19.275  10.157  13.822  1.00 10.00      B   
ATOM   4484  CD2 LEU B 174      20.362   8.304  12.540  1.00 10.00      B   
ATOM   4485  C   LEU B 174      21.629   8.508  16.648  1.00 10.00      B   
ATOM   4486  O   LEU B 174      20.681   8.368  17.416  1.00 10.00      B   
ATOM   4487  N   LEU B 175      22.563   7.578  16.482  1.00 10.00      B   
ATOM   4488  HN  LEU B 175      23.303   7.743  15.855  1.00 10.00      B   
ATOM   4489  CA  LEU B 175      22.515   6.314  17.203  1.00 10.00      B   
ATOM   4490  CB  LEU B 175      23.504   5.313  16.600  1.00 10.00      B   
ATOM   4491  CG  LEU B 175      23.254   4.902  15.148  1.00 10.00      B   
ATOM   4492  CD1 LEU B 175      24.351   3.968  14.659  1.00 10.00      B   
ATOM   4493  CD2 LEU B 175      21.889   4.249  14.999  1.00 10.00      B   
ATOM   4494  C   LEU B 175      22.826   6.529  18.679  1.00 10.00      B   
ATOM   4495  O   LEU B 175      22.278   5.849  19.542  1.00 10.00      B   
ATOM   4496  N   LYS B 176      23.694   7.496  18.950  1.00 10.00      B   
ATOM   4497  HN  LYS B 176      24.075   8.007  18.207  1.00 10.00      B   
ATOM   4498  CA  LYS B 176      24.109   7.821  20.313  1.00 10.00      B   
ATOM   4499  CB  LYS B 176      25.056   9.024  20.295  1.00 10.00      B   
ATOM   4500  CG  LYS B 176      25.767   9.293  21.611  1.00 10.00      B   
ATOM   4501  CD  LYS B 176      26.646  10.532  21.511  1.00 10.00      B   
ATOM   4502  CE  LYS B 176      27.498  10.715  22.757  1.00 10.00      B   
ATOM   4503  NZ  LYS B 176      28.416  11.880  22.632  1.00 10.00      B   
ATOM   4504  HZ1 LYS B 176      29.050  11.755  21.817  1.00 10.00      B   
ATOM   4505  HZ2 LYS B 176      28.993  11.979  23.491  1.00 10.00      B   
ATOM   4506  HZ3 LYS B 176      27.868  12.754  22.496  1.00 10.00      B   
ATOM   4507  C   LYS B 176      22.912   8.100  21.224  1.00 10.00      B   
ATOM   4508  O   LYS B 176      22.768   7.475  22.279  1.00 10.00      B   
ATOM   4509  N   VAL B 177      22.045   9.024  20.809  1.00 10.00      B   
ATOM   4510  HN  VAL B 177      22.200   9.481  19.950  1.00 10.00      B   
ATOM   4511  CA  VAL B 177      20.871   9.378  21.605  1.00 10.00      B   
ATOM   4512  CB  VAL B 177      20.210  10.697  21.141  1.00 10.00      B   
ATOM   4513  CG1 VAL B 177      21.182  11.859  21.281  1.00 10.00      B   
ATOM   4514  CG2 VAL B 177      19.704  10.590  19.710  1.00 10.00      B   
ATOM   4515  C   VAL B 177      19.840   8.249  21.635  1.00 10.00      B   
ATOM   4516  O   VAL B 177      19.138   8.069  22.630  1.00 10.00      B   
ATOM   4517  N   LEU B 178      19.764   7.483  20.549  1.00 10.00      B   
ATOM   4518  HN  LEU B 178      20.354   7.673  19.787  1.00 10.00      B   
ATOM   4519  CA  LEU B 178      18.826   6.370  20.463  1.00 10.00      B   
ATOM   4520  CB  LEU B 178      18.720   5.861  19.023  1.00 10.00      B   
ATOM   4521  CG  LEU B 178      17.941   6.747  18.050  1.00 10.00      B   
ATOM   4522  CD1 LEU B 178      18.077   6.232  16.625  1.00 10.00      B   
ATOM   4523  CD2 LEU B 178      16.477   6.828  18.455  1.00 10.00      B   
ATOM   4524  C   LEU B 178      19.248   5.240  21.395  1.00 10.00      B   
ATOM   4525  O   LEU B 178      18.415   4.624  22.063  1.00 10.00      B   
ATOM   4526  N   ALA B 179      20.552   4.986  21.448  1.00 10.00      B   
ATOM   4527  HN  ALA B 179      21.163   5.513  20.885  1.00 10.00      B   
ATOM   4528  CA  ALA B 179      21.101   3.941  22.302  1.00 10.00      B   
ATOM   4529  CB  ALA B 179      22.580   3.746  22.018  1.00 10.00      B   
ATOM   4530  C   ALA B 179      20.884   4.282  23.769  1.00 10.00      B   
ATOM   4531  O   ALA B 179      20.913   3.410  24.637  1.00 10.00      B   
ATOM   4532  N   ALA B 180      20.659   5.561  24.035  1.00 10.00      B   
ATOM   4533  HN  ALA B 180      20.648   6.207  23.297  1.00 10.00      B   
ATOM   4534  CA  ALA B 180      20.422   6.031  25.390  1.00 10.00      B   
ATOM   4535  CB  ALA B 180      20.950   7.447  25.552  1.00 10.00      B   
ATOM   4536  C   ALA B 180      18.933   5.978  25.720  1.00 10.00      B   
ATOM   4537  O   ALA B 180      18.493   6.504  26.741  1.00 10.00      B   
ATOM   4538  N   HIS B 181      18.159   5.356  24.838  1.00 10.00      B   
ATOM   4539  HN  HIS B 181      18.563   4.978  24.028  1.00 10.00      B   
ATOM   4540  CA  HIS B 181      16.720   5.233  25.043  1.00 10.00      B   
ATOM   4541  CB  HIS B 181      15.933   5.976  23.961  1.00 10.00      B   
ATOM   4542  CG  HIS B 181      15.752   7.437  24.234  1.00 10.00      B   
ATOM   4543  ND1 HIS B 181      15.201   7.921  25.400  1.00 10.00      B   
ATOM   4544  HD1 HIS B 181      14.889   7.377  26.158  1.00 10.00      B   
ATOM   4545  CD2 HIS B 181      16.054   8.525  23.484  1.00 10.00      B   
ATOM   4546  CE1 HIS B 181      15.171   9.242  25.356  1.00 10.00      B   
ATOM   4547  NE2 HIS B 181      15.683   9.631  24.205  1.00 10.00      B   
ATOM   4548  HE2 HIS B 181      15.791  10.566  23.920  1.00 10.00      B   
ATOM   4549  C   HIS B 181      16.269   3.778  25.106  1.00 10.00      B   
ATOM   4550  O   HIS B 181      15.294   3.465  25.786  1.00 10.00      B   
ATOM   4551  N   THR B 182      16.969   2.891  24.403  1.00 10.00      B   
ATOM   4552  HN  THR B 182      17.745   3.186  23.881  1.00 10.00      B   
ATOM   4553  CA  THR B 182      16.608   1.478  24.396  1.00 10.00      B   
ATOM   4554  CB  THR B 182      15.230   1.262  23.719  1.00 10.00      B   
ATOM   4555  OG1 THR B 182      14.754  -0.072  23.961  1.00 10.00      B   
ATOM   4556  HG1 THR B 182      13.853  -0.033  24.305  1.00 10.00      B   
ATOM   4557  CG2 THR B 182      15.312   1.515  22.218  1.00 10.00      B   
ATOM   4558  C   THR B 182      17.677   0.643  23.682  1.00 10.00      B   
ATOM   4559  O   THR B 182      18.691   1.175  23.221  1.00 10.00      B   
ATOM   4560  N   LYS B 183      17.447  -0.664  23.621  1.00 10.00      B   
ATOM   4561  HN  LYS B 183      16.627  -1.016  24.026  1.00 10.00      B   
ATOM   4562  CA  LYS B 183      18.357  -1.589  22.960  1.00 10.00      B   
ATOM   4563  CB  LYS B 183      18.520  -2.860  23.793  1.00 10.00      B   
ATOM   4564  CG  LYS B 183      19.160  -2.651  25.153  1.00 10.00      B   
ATOM   4565  CD  LYS B 183      19.061  -3.915  25.987  1.00 10.00      B   
ATOM   4566  CE  LYS B 183      19.750  -3.757  27.329  1.00 10.00      B   
ATOM   4567  NZ  LYS B 183      19.436  -4.885  28.243  1.00 10.00      B   
ATOM   4568  HZ1 LYS B 183      19.620  -5.791  27.768  1.00 10.00      B   
ATOM   4569  HZ2 LYS B 183      18.435  -4.851  28.527  1.00 10.00      B   
ATOM   4570  HZ3 LYS B 183      20.029  -4.828  29.094  1.00 10.00      B   
ATOM   4571  C   LYS B 183      17.792  -1.958  21.598  1.00 10.00      B   
ATOM   4572  O   LYS B 183      16.584  -2.162  21.461  1.00 10.00      B   
ATOM   4573  N   PHE B 184      18.656  -2.056  20.599  1.00 10.00      B   
ATOM   4574  HN  PHE B 184      19.612  -1.901  20.770  1.00 10.00      B   
ATOM   4575  CA  PHE B 184      18.218  -2.384  19.251  1.00 10.00      B   
ATOM   4576  CB  PHE B 184      17.609  -1.137  18.593  1.00 10.00      B   
ATOM   4577  CG  PHE B 184      18.486   0.086  18.691  1.00 10.00      B   
ATOM   4578  CD1 PHE B 184      19.529   0.287  17.798  1.00 10.00      B   
ATOM   4579  CD2 PHE B 184      18.275   1.026  19.689  1.00 10.00      B   
ATOM   4580  CE1 PHE B 184      20.342   1.400  17.897  1.00 10.00      B   
ATOM   4581  CE2 PHE B 184      19.081   2.140  19.791  1.00 10.00      B   
ATOM   4582  CZ  PHE B 184      20.117   2.328  18.896  1.00 10.00      B   
ATOM   4583  C   PHE B 184      19.370  -2.882  18.388  1.00 10.00      B   
ATOM   4584  O   PHE B 184      20.534  -2.587  18.653  1.00 10.00      B   
ATOM   4585  N   GLU B 185      19.031  -3.654  17.373  1.00 10.00      B   
ATOM   4586  HN  GLU B 185      18.084  -3.900  17.260  1.00 10.00      B   
ATOM   4587  CA  GLU B 185      20.002  -4.157  16.418  1.00 10.00      B   
ATOM   4588  CB  GLU B 185      19.762  -5.643  16.130  1.00 10.00      B   
ATOM   4589  CG  GLU B 185      20.107  -6.573  17.286  1.00 10.00      B   
ATOM   4590  CD  GLU B 185      20.735  -7.872  16.817  1.00 10.00      B   
ATOM   4591  OE1 GLU B 185      20.036  -8.911  16.796  1.00 10.00      B   
ATOM   4592  OE2 GLU B 185      21.934  -7.861  16.456  1.00 10.00      B   
ATOM   4593  C   GLU B 185      19.825  -3.342  15.147  1.00 10.00      B   
ATOM   4594  O   GLU B 185      18.725  -3.291  14.595  1.00 10.00      B   
ATOM   4595  N   VAL B 186      20.883  -2.691  14.689  1.00 10.00      B   
ATOM   4596  HN  VAL B 186      21.746  -2.786  15.141  1.00 10.00      B   
ATOM   4597  CA  VAL B 186      20.777  -1.851  13.504  1.00 10.00      B   
ATOM   4598  CB  VAL B 186      20.855  -0.345  13.866  1.00 10.00      B   
ATOM   4599  CG1 VAL B 186      22.165  -0.011  14.563  1.00 10.00      B   
ATOM   4600  CG2 VAL B 186      20.647   0.534  12.639  1.00 10.00      B   
ATOM   4601  C   VAL B 186      21.804  -2.194  12.429  1.00 10.00      B   
ATOM   4602  O   VAL B 186      22.980  -2.436  12.719  1.00 10.00      B   
ATOM   4603  N   ALA B 187      21.337  -2.237  11.189  1.00 10.00      B   
ATOM   4604  HN  ALA B 187      20.378  -2.075  11.039  1.00 10.00      B   
ATOM   4605  CA  ALA B 187      22.186  -2.510  10.042  1.00 10.00      B   
ATOM   4606  CB  ALA B 187      21.729  -3.765   9.314  1.00 10.00      B   
ATOM   4607  C   ALA B 187      22.150  -1.306   9.112  1.00 10.00      B   
ATOM   4608  O   ALA B 187      21.074  -0.857   8.705  1.00 10.00      B   
ATOM   4609  N   ILE B 188      23.322  -0.781   8.791  1.00 10.00      B   
ATOM   4610  HN  ILE B 188      24.143  -1.199   9.130  1.00 10.00      B   
ATOM   4611  CA  ILE B 188      23.425   0.386   7.933  1.00 10.00      B   
ATOM   4612  CB  ILE B 188      24.533   1.344   8.426  1.00 10.00      B   
ATOM   4613  CG1 ILE B 188      24.281   1.728   9.890  1.00 10.00      B   
ATOM   4614  CG2 ILE B 188      24.596   2.589   7.549  1.00 10.00      B   
ATOM   4615  CD1 ILE B 188      25.456   2.403  10.568  1.00 10.00      B   
ATOM   4616  C   ILE B 188      23.693  -0.008   6.486  1.00 10.00      B   
ATOM   4617  O   ILE B 188      24.708  -0.630   6.172  1.00 10.00      B   
ATOM   4618  N   GLY B 189      22.765   0.350   5.614  1.00 10.00      B   
ATOM   4619  HN  GLY B 189      21.972   0.833   5.928  1.00 10.00      B   
ATOM   4620  CA  GLY B 189      22.906   0.047   4.209  1.00 10.00      B   
ATOM   4621  C   GLY B 189      23.228   1.290   3.414  1.00 10.00      B   
ATOM   4622  O   GLY B 189      22.402   2.205   3.319  1.00 10.00      B   
ATOM   4623  N   LEU B 190      24.420   1.319   2.824  1.00 10.00      B   
ATOM   4624  HN  LEU B 190      25.012   0.535   2.909  1.00 10.00      B   
ATOM   4625  CA  LEU B 190      24.879   2.468   2.044  1.00 10.00      B   
ATOM   4626  CB  LEU B 190      26.364   2.332   1.704  1.00 10.00      B   
ATOM   4627  CG  LEU B 190      27.311   2.217   2.901  1.00 10.00      B   
ATOM   4628  CD1 LEU B 190      28.733   1.957   2.437  1.00 10.00      B   
ATOM   4629  CD2 LEU B 190      27.244   3.470   3.761  1.00 10.00      B   
ATOM   4630  C   LEU B 190      24.049   2.674   0.779  1.00 10.00      B   
ATOM   4631  O   LEU B 190      24.219   3.666   0.067  1.00 10.00      B   
ATOM   4632  N   ASN B 191      23.151   1.737   0.505  1.00 10.00      B   
ATOM   4633  HN  ASN B 191      23.075   0.961   1.103  1.00 10.00      B   
ATOM   4634  CA  ASN B 191      22.280   1.823  -0.659  1.00 10.00      B   
ATOM   4635  CB  ASN B 191      21.788   0.433  -1.081  1.00 10.00      B   
ATOM   4636  CG  ASN B 191      20.996  -0.283  -0.002  1.00 10.00      B   
ATOM   4637  OD1 ASN B 191      21.543  -0.682   1.026  1.00 10.00      B   
ATOM   4638  ND2 ASN B 191      19.708  -0.466  -0.234  1.00 10.00      B   
ATOM   4639 HD21 ASN B 191      19.332  -0.128  -1.081  1.00 10.00      B   
ATOM   4640 HD22 ASN B 191      19.180  -0.944   0.440  1.00 10.00      B   
ATOM   4641  C   ASN B 191      21.102   2.755  -0.391  1.00 10.00      B   
ATOM   4642  O   ASN B 191      20.317   3.055  -1.293  1.00 10.00      B   
ATOM   4643  N   GLY B 192      20.983   3.211   0.853  1.00 10.00      B   
ATOM   4644  HN  GLY B 192      21.639   2.933   1.528  1.00 10.00      B   
ATOM   4645  CA  GLY B 192      19.907   4.115   1.216  1.00 10.00      B   
ATOM   4646  C   GLY B 192      18.778   3.437   1.965  1.00 10.00      B   
ATOM   4647  O   GLY B 192      17.608   3.773   1.770  1.00 10.00      B   
ATOM   4648  N   LYS B 193      19.124   2.490   2.826  1.00 10.00      B   
ATOM   4649  HN  LYS B 193      20.074   2.276   2.949  1.00 10.00      B   
ATOM   4650  CA  LYS B 193      18.131   1.765   3.610  1.00 10.00      B   
ATOM   4651  CB  LYS B 193      17.738   0.455   2.918  1.00 10.00      B   
ATOM   4652  CG  LYS B 193      16.645   0.620   1.872  1.00 10.00      B   
ATOM   4653  CD  LYS B 193      16.552  -0.588   0.953  1.00 10.00      B   
ATOM   4654  CE  LYS B 193      15.515  -0.363  -0.135  1.00 10.00      B   
ATOM   4655  NZ  LYS B 193      15.605  -1.383  -1.213  1.00 10.00      B   
ATOM   4656  HZ1 LYS B 193      15.432  -2.331  -0.823  1.00 10.00      B   
ATOM   4657  HZ2 LYS B 193      16.552  -1.366  -1.648  1.00 10.00      B   
ATOM   4658  HZ3 LYS B 193      14.898  -1.190  -1.952  1.00 10.00      B   
ATOM   4659  C   LYS B 193      18.655   1.502   5.016  1.00 10.00      B   
ATOM   4660  O   LYS B 193      19.852   1.289   5.205  1.00 10.00      B   
ATOM   4661  N   ILE B 194      17.766   1.536   5.999  1.00 10.00      B   
ATOM   4662  HN  ILE B 194      16.821   1.713   5.787  1.00 10.00      B   
ATOM   4663  CA  ILE B 194      18.154   1.307   7.388  1.00 10.00      B   
ATOM   4664  CB  ILE B 194      17.945   2.567   8.262  1.00 10.00      B   
ATOM   4665  CG1 ILE B 194      18.388   3.837   7.527  1.00 10.00      B   
ATOM   4666  CG2 ILE B 194      18.685   2.427   9.585  1.00 10.00      B   
ATOM   4667  CD1 ILE B 194      18.062   5.119   8.264  1.00 10.00      B   
ATOM   4668  C   ILE B 194      17.341   0.168   7.993  1.00 10.00      B   
ATOM   4669  O   ILE B 194      16.112   0.179   7.936  1.00 10.00      B   
ATOM   4670  N   TRP B 195      18.030  -0.814   8.558  1.00 10.00      B   
ATOM   4671  HN  TRP B 195      19.014  -0.775   8.554  1.00 10.00      B   
ATOM   4672  CA  TRP B 195      17.370  -1.946   9.192  1.00 10.00      B   
ATOM   4673  CB  TRP B 195      18.025  -3.259   8.756  1.00 10.00      B   
ATOM   4674  CG  TRP B 195      17.430  -4.475   9.400  1.00 10.00      B   
ATOM   4675  CD1 TRP B 195      16.271  -5.103   9.048  1.00 10.00      B   
ATOM   4676  CD2 TRP B 195      17.962  -5.208  10.511  1.00 10.00      B   
ATOM   4677  NE1 TRP B 195      16.056  -6.186   9.865  1.00 10.00      B   
ATOM   4678  HE1 TRP B 195      15.287  -6.806   9.808  1.00 10.00      B   
ATOM   4679  CE2 TRP B 195      17.080  -6.273  10.768  1.00 10.00      B   
ATOM   4680  CE3 TRP B 195      19.107  -5.077  11.302  1.00 10.00      B   
ATOM   4681  CZ2 TRP B 195      17.297  -7.191  11.794  1.00 10.00      B   
ATOM   4682  CZ3 TRP B 195      19.322  -5.986  12.320  1.00 10.00      B   
ATOM   4683  CH2 TRP B 195      18.426  -7.036  12.552  1.00 10.00      B   
ATOM   4684  C   TRP B 195      17.449  -1.804  10.705  1.00 10.00      B   
ATOM   4685  O   TRP B 195      18.542  -1.805  11.273  1.00 10.00      B   
ATOM   4686  N   VAL B 196      16.302  -1.664  11.353  1.00 10.00      B   
ATOM   4687  HN  VAL B 196      15.461  -1.657  10.849  1.00 10.00      B   
ATOM   4688  CA  VAL B 196      16.264  -1.514  12.800  1.00 10.00      B   
ATOM   4689  CB  VAL B 196      15.800  -0.101  13.216  1.00 10.00      B   
ATOM   4690  CG1 VAL B 196      15.980   0.101  14.713  1.00 10.00      B   
ATOM   4691  CG2 VAL B 196      16.544   0.974  12.437  1.00 10.00      B   
ATOM   4692  C   VAL B 196      15.337  -2.548  13.435  1.00 10.00      B   
ATOM   4693  O   VAL B 196      14.197  -2.723  13.003  1.00 10.00      B   
ATOM   4694  N   LYS B 197      15.841  -3.244  14.443  1.00 10.00      B   
ATOM   4695  HN  LYS B 197      16.777  -3.092  14.709  1.00 10.00      B   
ATOM   4696  CA  LYS B 197      15.062  -4.245  15.156  1.00 10.00      B   
ATOM   4697  CB  LYS B 197      15.380  -5.646  14.628  1.00 10.00      B   
ATOM   4698  CG  LYS B 197      14.515  -6.745  15.220  1.00 10.00      B   
ATOM   4699  CD  LYS B 197      14.905  -8.103  14.667  1.00 10.00      B   
ATOM   4700  CE  LYS B 197      14.130  -9.218  15.341  1.00 10.00      B   
ATOM   4701  NZ  LYS B 197      14.612 -10.561  14.923  1.00 10.00      B   
ATOM   4702  HZ1 LYS B 197      15.586 -10.710  15.259  1.00 10.00      B   
ATOM   4703  HZ2 LYS B 197      14.600 -10.643  13.883  1.00 10.00      B   
ATOM   4704  HZ3 LYS B 197      14.001 -11.302  15.323  1.00 10.00      B   
ATOM   4705  C   LYS B 197      15.362  -4.162  16.647  1.00 10.00      B   
ATOM   4706  O   LYS B 197      16.476  -4.446  17.079  1.00 10.00      B   
ATOM   4707  N   CYS B 198      14.376  -3.744  17.425  1.00 10.00      B   
ATOM   4708  HN  CYS B 198      13.512  -3.518  17.023  1.00 10.00      B   
ATOM   4709  CA  CYS B 198      14.544  -3.612  18.867  1.00 10.00      B   
ATOM   4710  CB  CYS B 198      13.852  -2.338  19.356  1.00 10.00      B   
ATOM   4711  SG  CYS B 198      13.795  -1.007  18.135  1.00 10.00      B   
ATOM   4712  HG  CYS B 198      12.814  -1.282  17.284  1.00 10.00      B   
ATOM   4713  C   CYS B 198      13.982  -4.832  19.596  1.00 10.00      B   
ATOM   4714  O   CYS B 198      13.708  -5.862  18.977  1.00 10.00      B   
ATOM   4715  N   GLU B 199      13.835  -4.720  20.912  1.00 10.00      B   
ATOM   4716  HN  GLU B 199      14.102  -3.886  21.355  1.00 10.00      B   
ATOM   4717  CA  GLU B 199      13.298  -5.809  21.719  1.00 10.00      B   
ATOM   4718  CB  GLU B 199      13.820  -5.713  23.152  1.00 10.00      B   
ATOM   4719  CG  GLU B 199      15.318  -5.482  23.259  1.00 10.00      B   
ATOM   4720  CD  GLU B 199      15.801  -5.500  24.692  1.00 10.00      B   
ATOM   4721  OE1 GLU B 199      15.446  -4.579  25.459  1.00 10.00      B   
ATOM   4722  OE2 GLU B 199      16.530  -6.443  25.065  1.00 10.00      B   
ATOM   4723  C   GLU B 199      11.775  -5.748  21.723  1.00 10.00      B   
ATOM   4724  O   GLU B 199      11.096  -6.773  21.649  1.00 10.00      B   
ATOM   4725  N   GLU B 200      11.250  -4.533  21.811  1.00 10.00      B   
ATOM   4726  HN  GLU B 200      11.850  -3.758  21.863  1.00 10.00      B   
ATOM   4727  CA  GLU B 200       9.811  -4.314  21.815  1.00 10.00      B   
ATOM   4728  CB  GLU B 200       9.412  -3.368  22.948  1.00 10.00      B   
ATOM   4729  CG  GLU B 200       9.541  -3.967  24.336  1.00 10.00      B   
ATOM   4730  CD  GLU B 200       9.070  -3.018  25.419  1.00 10.00      B   
ATOM   4731  OE1 GLU B 200       9.926  -2.378  26.072  1.00 10.00      B   
ATOM   4732  OE2 GLU B 200       7.841  -2.908  25.619  1.00 10.00      B   
ATOM   4733  C   GLU B 200       9.366  -3.737  20.480  1.00 10.00      B   
ATOM   4734  O   GLU B 200      10.059  -2.901  19.896  1.00 10.00      B   
ATOM   4735  N   LEU B 201       8.203  -4.173  20.014  1.00 10.00      B   
ATOM   4736  HN  LEU B 201       7.692  -4.823  20.543  1.00 10.00      B   
ATOM   4737  CA  LEU B 201       7.657  -3.714  18.739  1.00 10.00      B   
ATOM   4738  CB  LEU B 201       6.341  -4.435  18.436  1.00 10.00      B   
ATOM   4739  CG  LEU B 201       6.368  -5.962  18.536  1.00 10.00      B   
ATOM   4740  CD1 LEU B 201       4.968  -6.529  18.361  1.00 10.00      B   
ATOM   4741  CD2 LEU B 201       7.317  -6.547  17.504  1.00 10.00      B   
ATOM   4742  C   LEU B 201       7.424  -2.207  18.748  1.00 10.00      B   
ATOM   4743  O   LEU B 201       7.764  -1.506  17.793  1.00 10.00      B   
ATOM   4744  N   SER B 202       6.861  -1.714  19.843  1.00 10.00      B   
ATOM   4745  HN  SER B 202       6.631  -2.324  20.580  1.00 10.00      B   
ATOM   4746  CA  SER B 202       6.568  -0.300  19.998  1.00 10.00      B   
ATOM   4747  CB  SER B 202       5.859  -0.091  21.332  1.00 10.00      B   
ATOM   4748  OG  SER B 202       6.006  -1.245  22.148  1.00 10.00      B   
ATOM   4749  HG  SER B 202       5.639  -1.066  23.021  1.00 10.00      B   
ATOM   4750  C   SER B 202       7.839   0.545  19.933  1.00 10.00      B   
ATOM   4751  O   SER B 202       7.829   1.658  19.407  1.00 10.00      B   
ATOM   4752  N   ASN B 203       8.937  -0.004  20.442  1.00 10.00      B   
ATOM   4753  HN  ASN B 203       8.889  -0.908  20.813  1.00 10.00      B   
ATOM   4754  CA  ASN B 203      10.209   0.708  20.447  1.00 10.00      B   
ATOM   4755  CB  ASN B 203      11.251   0.013  21.324  1.00 10.00      B   
ATOM   4756  CG  ASN B 203      11.540   0.803  22.586  1.00 10.00      B   
ATOM   4757  OD1 ASN B 203      11.556   2.036  22.570  1.00 10.00      B   
ATOM   4758  ND2 ASN B 203      11.765   0.107  23.689  1.00 10.00      B   
ATOM   4759 HD21 ASN B 203      11.737  -0.873  23.635  1.00 10.00      B   
ATOM   4760 HD22 ASN B 203      11.936   0.600  24.524  1.00 10.00      B   
ATOM   4761  C   ASN B 203      10.729   0.931  19.033  1.00 10.00      B   
ATOM   4762  O   ASN B 203      11.352   1.955  18.745  1.00 10.00      B   
ATOM   4763  N   THR B 204      10.458  -0.017  18.148  1.00 10.00      B   
ATOM   4764  HN  THR B 204       9.974  -0.824  18.434  1.00 10.00      B   
ATOM   4765  CA  THR B 204      10.878   0.104  16.761  1.00 10.00      B   
ATOM   4766  CB  THR B 204      10.670  -1.215  15.992  1.00 10.00      B   
ATOM   4767  OG1 THR B 204      11.079  -2.316  16.817  1.00 10.00      B   
ATOM   4768  HG1 THR B 204      10.617  -3.115  16.525  1.00 10.00      B   
ATOM   4769  CG2 THR B 204      11.493  -1.219  14.714  1.00 10.00      B   
ATOM   4770  C   THR B 204      10.085   1.217  16.083  1.00 10.00      B   
ATOM   4771  O   THR B 204      10.623   1.982  15.280  1.00 10.00      B   
ATOM   4772  N   LEU B 205       8.809   1.317  16.444  1.00 10.00      B   
ATOM   4773  HN  LEU B 205       8.450   0.683  17.102  1.00 10.00      B   
ATOM   4774  CA  LEU B 205       7.925   2.332  15.889  1.00 10.00      B   
ATOM   4775  CB  LEU B 205       6.478   2.065  16.300  1.00 10.00      B   
ATOM   4776  CG  LEU B 205       5.915   0.690  15.931  1.00 10.00      B   
ATOM   4777  CD1 LEU B 205       4.481   0.549  16.412  1.00 10.00      B   
ATOM   4778  CD2 LEU B 205       6.007   0.455  14.431  1.00 10.00      B   
ATOM   4779  C   LEU B 205       8.354   3.724  16.334  1.00 10.00      B   
ATOM   4780  O   LEU B 205       8.216   4.697  15.587  1.00 10.00      B   
ATOM   4781  N   ALA B 206       8.873   3.813  17.555  1.00 10.00      B   
ATOM   4782  HN  ALA B 206       8.922   3.006  18.113  1.00 10.00      B   
ATOM   4783  CA  ALA B 206       9.351   5.080  18.095  1.00 10.00      B   
ATOM   4784  CB  ALA B 206       9.745   4.918  19.556  1.00 10.00      B   
ATOM   4785  C   ALA B 206      10.543   5.567  17.281  1.00 10.00      B   
ATOM   4786  O   ALA B 206      10.564   6.702  16.796  1.00 10.00      B   
ATOM   4787  N   CYS B 207      11.519   4.684  17.110  1.00 10.00      B   
ATOM   4788  HN  CYS B 207      11.430   3.791  17.512  1.00 10.00      B   
ATOM   4789  CA  CYS B 207      12.720   4.999  16.350  1.00 10.00      B   
ATOM   4790  CB  CYS B 207      13.708   3.835  16.430  1.00 10.00      B   
ATOM   4791  SG  CYS B 207      13.988   3.209  18.105  1.00 10.00      B   
ATOM   4792  HG  CYS B 207      12.990   2.383  18.405  1.00 10.00      B   
ATOM   4793  C   CYS B 207      12.371   5.316  14.896  1.00 10.00      B   
ATOM   4794  O   CYS B 207      12.995   6.176  14.271  1.00 10.00      B   
ATOM   4795  N   TYR B 208      11.348   4.632  14.380  1.00 10.00      B   
ATOM   4796  HN  TYR B 208      10.903   3.956  14.936  1.00 10.00      B   
ATOM   4797  CA  TYR B 208      10.881   4.835  13.011  1.00 10.00      B   
ATOM   4798  CB  TYR B 208       9.705   3.888  12.712  1.00 10.00      B   
ATOM   4799  CG  TYR B 208       8.751   4.339  11.621  1.00 10.00      B   
ATOM   4800  CD1 TYR B 208       9.090   4.236  10.276  1.00 10.00      B   
ATOM   4801  CD2 TYR B 208       7.501   4.852  11.940  1.00 10.00      B   
ATOM   4802  CE1 TYR B 208       8.209   4.634   9.284  1.00 10.00      B   
ATOM   4803  CE2 TYR B 208       6.617   5.254  10.958  1.00 10.00      B   
ATOM   4804  CZ  TYR B 208       6.974   5.142   9.632  1.00 10.00      B   
ATOM   4805  OH  TYR B 208       6.090   5.538   8.652  1.00 10.00      B   
ATOM   4806  HH  TYR B 208       5.883   4.784   8.079  1.00 10.00      B   
ATOM   4807  C   TYR B 208      10.491   6.295  12.792  1.00 10.00      B   
ATOM   4808  O   TYR B 208      10.915   6.921  11.822  1.00 10.00      B   
ATOM   4809  N   ARG B 209       9.707   6.841  13.715  1.00 10.00      B   
ATOM   4810  HN  ARG B 209       9.406   6.295  14.477  1.00 10.00      B   
ATOM   4811  CA  ARG B 209       9.279   8.230  13.619  1.00 10.00      B   
ATOM   4812  CB  ARG B 209       8.135   8.519  14.591  1.00 10.00      B   
ATOM   4813  CG  ARG B 209       6.791   7.965  14.153  1.00 10.00      B   
ATOM   4814  CD  ARG B 209       5.643   8.739  14.785  1.00 10.00      B   
ATOM   4815  NE  ARG B 209       5.106   9.762  13.883  1.00 10.00      B   
ATOM   4816  HE  ARG B 209       4.362   9.494  13.294  1.00 10.00      B   
ATOM   4817  CZ  ARG B 209       5.562  11.016  13.809  1.00 10.00      B   
ATOM   4818  NH1 ARG B 209       6.560  11.416  14.587  1.00 10.00      B   
ATOM   4819 HH11 ARG B 209       6.916  12.403  14.521  1.00 10.00      B   
ATOM   4820 HH12 ARG B 209       6.995  10.754  15.271  1.00 10.00      B   
ATOM   4821  NH2 ARG B 209       5.006  11.876  12.966  1.00 10.00      B   
ATOM   4822 HH21 ARG B 209       4.210  11.577  12.357  1.00 10.00      B   
ATOM   4823 HH22 ARG B 209       5.359  12.854  12.907  1.00 10.00      B   
ATOM   4824  C   ARG B 209      10.447   9.166  13.894  1.00 10.00      B   
ATOM   4825  O   ARG B 209      10.536  10.252  13.319  1.00 10.00      B   
ATOM   4826  N   THR B 210      11.342   8.728  14.774  1.00 10.00      B   
ATOM   4827  HN  THR B 210      11.202   7.855  15.197  1.00 10.00      B   
ATOM   4828  CA  THR B 210      12.516   9.508  15.140  1.00 10.00      B   
ATOM   4829  CB  THR B 210      13.373   8.770  16.192  1.00 10.00      B   
ATOM   4830  OG1 THR B 210      12.559   8.418  17.323  1.00 10.00      B   
ATOM   4831  HG1 THR B 210      11.824   7.862  17.035  1.00 10.00      B   
ATOM   4832  CG2 THR B 210      14.522   9.649  16.658  1.00 10.00      B   
ATOM   4833  C   THR B 210      13.371   9.829  13.910  1.00 10.00      B   
ATOM   4834  O   THR B 210      13.630  10.998  13.616  1.00 10.00      B   
ATOM   4835  N   ILE B 211      13.787   8.790  13.187  1.00 10.00      B   
ATOM   4836  HN  ILE B 211      13.541   7.881  13.468  1.00 10.00      B   
ATOM   4837  CA  ILE B 211      14.610   8.964  11.993  1.00 10.00      B   
ATOM   4838  CB  ILE B 211      15.037   7.609  11.395  1.00 10.00      B   
ATOM   4839  CG1 ILE B 211      15.714   6.739  12.455  1.00 10.00      B   
ATOM   4840  CG2 ILE B 211      15.970   7.822  10.211  1.00 10.00      B   
ATOM   4841  CD1 ILE B 211      16.057   5.352  11.963  1.00 10.00      B   
ATOM   4842  C   ILE B 211      13.867   9.760  10.927  1.00 10.00      B   
ATOM   4843  O   ILE B 211      14.449  10.626  10.273  1.00 10.00      B   
ATOM   4844  N   MET B 212      12.578   9.469  10.772  1.00 10.00      B   
ATOM   4845  HN  MET B 212      12.175   8.779  11.341  1.00 10.00      B   
ATOM   4846  CA  MET B 212      11.740  10.143   9.784  1.00 10.00      B   
ATOM   4847  CB  MET B 212      10.290   9.657   9.894  1.00 10.00      B   
ATOM   4848  CG  MET B 212       9.358  10.193   8.816  1.00 10.00      B   
ATOM   4849  SD  MET B 212       7.636   9.724   9.089  1.00 10.00      B   
ATOM   4850  CE  MET B 212       7.303  10.565  10.635  1.00 10.00      B   
ATOM   4851  C   MET B 212      11.796  11.660   9.945  1.00 10.00      B   
ATOM   4852  O   MET B 212      12.117  12.381   8.999  1.00 10.00      B   
ATOM   4853  N   GLU B 213      11.514  12.137  11.151  1.00 10.00      B   
ATOM   4854  HN  GLU B 213      11.299  11.511  11.881  1.00 10.00      B   
ATOM   4855  CA  GLU B 213      11.520  13.573  11.420  1.00 10.00      B   
ATOM   4856  CB  GLU B 213      10.885  13.885  12.777  1.00 10.00      B   
ATOM   4857  CG  GLU B 213       9.405  13.537  12.851  1.00 10.00      B   
ATOM   4858  CD  GLU B 213       8.685  14.207  14.005  1.00 10.00      B   
ATOM   4859  OE1 GLU B 213       9.281  15.078  14.671  1.00 10.00      B   
ATOM   4860  OE2 GLU B 213       7.503  13.878  14.245  1.00 10.00      B   
ATOM   4861  C   GLU B 213      12.924  14.165  11.318  1.00 10.00      B   
ATOM   4862  O   GLU B 213      13.098  15.288  10.839  1.00 10.00      B   
ATOM   4863  N   CYS B 214      13.925  13.402  11.753  1.00 10.00      B   
ATOM   4864  HN  CYS B 214      13.725  12.516  12.129  1.00 10.00      B   
ATOM   4865  CA  CYS B 214      15.312  13.859  11.694  1.00 10.00      B   
ATOM   4866  CB  CYS B 214      16.256  12.868  12.380  1.00 10.00      B   
ATOM   4867  SG  CYS B 214      15.969  12.690  14.154  1.00 10.00      B   
ATOM   4868  HG  CYS B 214      14.841  12.008  14.309  1.00 10.00      B   
ATOM   4869  C   CYS B 214      15.741  14.101  10.250  1.00 10.00      B   
ATOM   4870  O   CYS B 214      16.461  15.055   9.959  1.00 10.00      B   
ATOM   4871  N   CYS B 215      15.278  13.246   9.347  1.00 10.00      B   
ATOM   4872  HN  CYS B 215      14.709  12.498   9.639  1.00 10.00      B   
ATOM   4873  CA  CYS B 215      15.605  13.380   7.936  1.00 10.00      B   
ATOM   4874  CB  CYS B 215      15.386  12.054   7.202  1.00 10.00      B   
ATOM   4875  SG  CYS B 215      16.300  10.659   7.900  1.00 10.00      B   
ATOM   4876  HG  CYS B 215      15.818  10.424   9.117  1.00 10.00      B   
ATOM   4877  C   CYS B 215      14.772  14.483   7.290  1.00 10.00      B   
ATOM   4878  O   CYS B 215      15.251  15.200   6.413  1.00 10.00      B   
ATOM   4879  N   GLN B 216      13.529  14.620   7.736  1.00 10.00      B   
ATOM   4880  HN  GLN B 216      13.205  14.018   8.444  1.00 10.00      B   
ATOM   4881  CA  GLN B 216      12.624  15.634   7.203  1.00 10.00      B   
ATOM   4882  CB  GLN B 216      11.212  15.447   7.759  1.00 10.00      B   
ATOM   4883  CG  GLN B 216      10.433  14.317   7.110  1.00 10.00      B   
ATOM   4884  CD  GLN B 216       9.014  14.215   7.630  1.00 10.00      B   
ATOM   4885  OE1 GLN B 216       8.738  14.523   8.792  1.00 10.00      B   
ATOM   4886  NE2 GLN B 216       8.103  13.786   6.773  1.00 10.00      B   
ATOM   4887 HE21 GLN B 216       8.394  13.559   5.860  1.00 10.00      B   
ATOM   4888 HE22 GLN B 216       7.174  13.717   7.080  1.00 10.00      B   
ATOM   4889  C   GLN B 216      13.110  17.048   7.499  1.00 10.00      B   
ATOM   4890  O   GLN B 216      13.023  17.932   6.644  1.00 10.00      B   
ATOM   4891  N   LYS B 217      13.604  17.266   8.710  1.00 10.00      B   
ATOM   4892  HN  LYS B 217      13.632  16.530   9.358  1.00 10.00      B   
ATOM   4893  CA  LYS B 217      14.087  18.583   9.098  1.00 10.00      B   
ATOM   4894  CB  LYS B 217      13.833  18.853  10.586  1.00 10.00      B   
ATOM   4895  CG  LYS B 217      14.013  20.312  10.986  1.00 10.00      B   
ATOM   4896  CD  LYS B 217      14.078  20.477  12.495  1.00 10.00      B   
ATOM   4897  CE  LYS B 217      14.215  21.944  12.881  1.00 10.00      B   
ATOM   4898  NZ  LYS B 217      14.493  22.113  14.333  1.00 10.00      B   
ATOM   4899  HZ1 LYS B 217      15.436  21.722  14.564  1.00 10.00      B   
ATOM   4900  HZ2 LYS B 217      13.776  21.615  14.895  1.00 10.00      B   
ATOM   4901  HZ3 LYS B 217      14.479  23.123  14.588  1.00 10.00      B   
ATOM   4902  C   LYS B 217      15.568  18.760   8.776  1.00 10.00      B   
ATOM   4903  O   LYS B 217      15.980  19.817   8.295  1.00 10.00      B   
ATOM   4904  N   ASN B 218      16.355  17.717   9.022  1.00 10.00      B   
ATOM   4905  HN  ASN B 218      15.955  16.890   9.370  1.00 10.00      B   
ATOM   4906  CA  ASN B 218      17.801  17.757   8.791  1.00 10.00      B   
ATOM   4907  CB  ASN B 218      18.150  17.953   7.309  1.00 10.00      B   
ATOM   4908  CG  ASN B 218      19.633  17.788   7.037  1.00 10.00      B   
ATOM   4909  OD1 ASN B 218      20.332  17.082   7.762  1.00 10.00      B   
ATOM   4910  ND2 ASN B 218      20.120  18.434   5.989  1.00 10.00      B   
ATOM   4911 HD21 ASN B 218      19.505  18.981   5.454  1.00 10.00      B   
ATOM   4912 HD22 ASN B 218      21.075  18.335   5.786  1.00 10.00      B   
ATOM   4913  C   ASN B 218      18.437  18.834   9.663  1.00 10.00      B   
ATOM   4914  O   ASN B 218      19.028  19.796   9.170  1.00 10.00      B   
ATOM   4915  N   ASP B 219      18.285  18.664  10.967  1.00 10.00      B   
ATOM   4916  HN  ASP B 219      17.814  17.868  11.289  1.00 10.00      B   
ATOM   4917  CA  ASP B 219      18.807  19.607  11.942  1.00 10.00      B   
ATOM   4918  CB  ASP B 219      17.700  20.579  12.355  1.00 10.00      B   
ATOM   4919  CG  ASP B 219      18.000  21.339  13.628  1.00 10.00      B   
ATOM   4920  OD1 ASP B 219      19.134  21.843  13.773  1.00 10.00      B   
ATOM   4921  OD2 ASP B 219      17.094  21.451  14.479  1.00 10.00      B   
ATOM   4922  C   ASP B 219      19.348  18.857  13.154  1.00 10.00      B   
ATOM   4923  O   ASP B 219      18.610  18.138  13.832  1.00 10.00      B   
ATOM   4924  N   THR B 220      20.635  19.025  13.419  1.00 10.00      B   
ATOM   4925  HN  THR B 220      21.163  19.632  12.856  1.00 10.00      B   
ATOM   4926  CA  THR B 220      21.288  18.346  14.530  1.00 10.00      B   
ATOM   4927  CB  THR B 220      22.810  18.267  14.301  1.00 10.00      B   
ATOM   4928  OG1 THR B 220      23.078  18.263  12.889  1.00 10.00      B   
ATOM   4929  HG1 THR B 220      22.444  17.686  12.443  1.00 10.00      B   
ATOM   4930  CG2 THR B 220      23.374  16.995  14.916  1.00 10.00      B   
ATOM   4931  C   THR B 220      21.011  19.033  15.868  1.00 10.00      B   
ATOM   4932  O   THR B 220      21.186  18.429  16.928  1.00 10.00      B   
ATOM   4933  N   ALA B 221      20.552  20.280  15.820  1.00 10.00      B   
ATOM   4934  HN  ALA B 221      20.386  20.700  14.946  1.00 10.00      B   
ATOM   4935  CA  ALA B 221      20.273  21.038  17.037  1.00 10.00      B   
ATOM   4936  CB  ALA B 221      20.124  22.521  16.732  1.00 10.00      B   
ATOM   4937  C   ALA B 221      19.041  20.510  17.764  1.00 10.00      B   
ATOM   4938  O   ALA B 221      18.896  20.700  18.971  1.00 10.00      B   
ATOM   4939  N   ALA B 222      18.157  19.844  17.032  1.00 10.00      B   
ATOM   4940  HN  ALA B 222      18.318  19.730  16.068  1.00 10.00      B   
ATOM   4941  CA  ALA B 222      16.943  19.295  17.624  1.00 10.00      B   
ATOM   4942  CB  ALA B 222      15.715  19.765  16.860  1.00 10.00      B   
ATOM   4943  C   ALA B 222      16.985  17.773  17.681  1.00 10.00      B   
ATOM   4944  O   ALA B 222      15.954  17.125  17.858  1.00 10.00      B   
ATOM   4945  N   PHE B 223      18.181  17.209  17.557  1.00 10.00      B   
ATOM   4946  HN  PHE B 223      18.973  17.782  17.446  1.00 10.00      B   
ATOM   4947  CA  PHE B 223      18.352  15.757  17.582  1.00 10.00      B   
ATOM   4948  CB  PHE B 223      19.813  15.374  17.332  1.00 10.00      B   
ATOM   4949  CG  PHE B 223      20.075  14.821  15.961  1.00 10.00      B   
ATOM   4950  CD1 PHE B 223      19.320  15.231  14.873  1.00 10.00      B   
ATOM   4951  CD2 PHE B 223      21.083  13.894  15.758  1.00 10.00      B   
ATOM   4952  CE1 PHE B 223      19.565  14.726  13.610  1.00 10.00      B   
ATOM   4953  CE2 PHE B 223      21.334  13.383  14.499  1.00 10.00      B   
ATOM   4954  CZ  PHE B 223      20.573  13.799  13.422  1.00 10.00      B   
ATOM   4955  C   PHE B 223      17.858  15.147  18.890  1.00 10.00      B   
ATOM   4956  O   PHE B 223      17.104  14.173  18.885  1.00 10.00      B   
ATOM   4957  N   LYS B 224      18.268  15.735  20.006  1.00 10.00      B   
ATOM   4958  HN  LYS B 224      18.852  16.524  19.946  1.00 10.00      B   
ATOM   4959  CA  LYS B 224      17.872  15.237  21.320  1.00 10.00      B   
ATOM   4960  CB  LYS B 224      18.777  15.813  22.409  1.00 10.00      B   
ATOM   4961  CG  LYS B 224      20.151  15.171  22.474  1.00 10.00      B   
ATOM   4962  CD  LYS B 224      21.046  15.867  23.486  1.00 10.00      B   
ATOM   4963  CE  LYS B 224      21.546  17.203  22.959  1.00 10.00      B   
ATOM   4964  NZ  LYS B 224      22.698  17.715  23.746  1.00 10.00      B   
ATOM   4965  HZ1 LYS B 224      23.529  17.104  23.602  1.00 10.00      B   
ATOM   4966  HZ2 LYS B 224      22.463  17.726  24.759  1.00 10.00      B   
ATOM   4967  HZ3 LYS B 224      22.936  18.683  23.448  1.00 10.00      B   
ATOM   4968  C   LYS B 224      16.415  15.570  21.622  1.00 10.00      B   
ATOM   4969  O   LYS B 224      15.773  14.921  22.452  1.00 10.00      B   
ATOM   4970  N   ASP B 225      15.898  16.574  20.932  1.00 10.00      B   
ATOM   4971  HN  ASP B 225      16.455  17.028  20.266  1.00 10.00      B   
ATOM   4972  CA  ASP B 225      14.523  17.013  21.125  1.00 10.00      B   
ATOM   4973  CB  ASP B 225      14.316  18.414  20.542  1.00 10.00      B   
ATOM   4974  CG  ASP B 225      14.538  19.510  21.561  1.00 10.00      B   
ATOM   4975  OD1 ASP B 225      13.721  19.628  22.496  1.00 10.00      B   
ATOM   4976  OD2 ASP B 225      15.526  20.269  21.430  1.00 10.00      B   
ATOM   4977  C   ASP B 225      13.531  16.038  20.505  1.00 10.00      B   
ATOM   4978  O   ASP B 225      12.588  15.595  21.164  1.00 10.00      B   
ATOM   4979  N   ILE B 226      13.756  15.697  19.240  1.00 10.00      B   
ATOM   4980  HN  ILE B 226      14.534  16.076  18.774  1.00 10.00      B   
ATOM   4981  CA  ILE B 226      12.875  14.780  18.518  1.00 10.00      B   
ATOM   4982  CB  ILE B 226      13.323  14.597  17.050  1.00 10.00      B   
ATOM   4983  CG1 ILE B 226      13.288  15.939  16.312  1.00 10.00      B   
ATOM   4984  CG2 ILE B 226      12.449  13.573  16.338  1.00 10.00      B   
ATOM   4985  CD1 ILE B 226      13.910  15.901  14.933  1.00 10.00      B   
ATOM   4986  C   ILE B 226      12.789  13.417  19.206  1.00 10.00      B   
ATOM   4987  O   ILE B 226      11.699  12.937  19.511  1.00 10.00      B   
ATOM   4988  N   ALA B 227      13.942  12.813  19.463  1.00 10.00      B   
ATOM   4989  HN  ALA B 227      14.777  13.258  19.208  1.00 10.00      B   
ATOM   4990  CA  ALA B 227      14.006  11.500  20.100  1.00 10.00      B   
ATOM   4991  CB  ALA B 227      15.454  11.092  20.328  1.00 10.00      B   
ATOM   4992  C   ALA B 227      13.222  11.443  21.413  1.00 10.00      B   
ATOM   4993  O   ALA B 227      12.497  10.482  21.673  1.00 10.00      B   
ATOM   4994  N   LYS B 228      13.361  12.482  22.229  1.00 10.00      B   
ATOM   4995  HN  LYS B 228      13.936  13.229  21.957  1.00 10.00      B   
ATOM   4996  CA  LYS B 228      12.680  12.541  23.518  1.00 10.00      B   
ATOM   4997  CB  LYS B 228      13.171  13.745  24.323  1.00 10.00      B   
ATOM   4998  CG  LYS B 228      12.678  13.771  25.759  1.00 10.00      B   
ATOM   4999  CD  LYS B 228      13.054  15.071  26.452  1.00 10.00      B   
ATOM   5000  CE  LYS B 228      12.564  15.086  27.890  1.00 10.00      B   
ATOM   5001  NZ  LYS B 228      12.749  16.416  28.528  1.00 10.00      B   
ATOM   5002  HZ1 LYS B 228      12.156  17.128  28.052  1.00 10.00      B   
ATOM   5003  HZ2 LYS B 228      13.743  16.713  28.468  1.00 10.00      B   
ATOM   5004  HZ3 LYS B 228      12.476  16.371  29.531  1.00 10.00      B   
ATOM   5005  C   LYS B 228      11.164  12.614  23.345  1.00 10.00      B   
ATOM   5006  O   LYS B 228      10.407  12.017  24.116  1.00 10.00      B   
ATOM   5007  N   ARG B 229      10.731  13.343  22.327  1.00 10.00      B   
ATOM   5008  HN  ARG B 229      11.387  13.784  21.742  1.00 10.00      B   
ATOM   5009  CA  ARG B 229       9.310  13.508  22.052  1.00 10.00      B   
ATOM   5010  CB  ARG B 229       9.076  14.702  21.124  1.00 10.00      B   
ATOM   5011  CG  ARG B 229       9.248  16.056  21.802  1.00 10.00      B   
ATOM   5012  CD  ARG B 229       9.364  17.184  20.787  1.00 10.00      B   
ATOM   5013  NE  ARG B 229       8.243  17.198  19.846  1.00 10.00      B   
ATOM   5014  HE  ARG B 229       8.063  16.367  19.349  1.00 10.00      B   
ATOM   5015  CZ  ARG B 229       7.464  18.255  19.624  1.00 10.00      B   
ATOM   5016  NH1 ARG B 229       7.669  19.393  20.280  1.00 10.00      B   
ATOM   5017 HH11 ARG B 229       7.057  20.222  20.105  1.00 10.00      B   
ATOM   5018 HH12 ARG B 229       8.439  19.463  20.980  1.00 10.00      B   
ATOM   5019  NH2 ARG B 229       6.474  18.170  18.747  1.00 10.00      B   
ATOM   5020 HH21 ARG B 229       6.308  17.276  18.233  1.00 10.00      B   
ATOM   5021 HH22 ARG B 229       5.859  18.993  18.564  1.00 10.00      B   
ATOM   5022  C   ARG B 229       8.696  12.241  21.464  1.00 10.00      B   
ATOM   5023  O   ARG B 229       7.559  11.892  21.780  1.00 10.00      B   
ATOM   5024  N   GLN B 230       9.450  11.551  20.613  1.00 10.00      B   
ATOM   5025  HN  GLN B 230      10.351  11.884  20.390  1.00 10.00      B   
ATOM   5026  CA  GLN B 230       8.968  10.320  19.987  1.00 10.00      B   
ATOM   5027  CB  GLN B 230       9.880   9.896  18.833  1.00 10.00      B   
ATOM   5028  CG  GLN B 230      10.046  10.951  17.753  1.00 10.00      B   
ATOM   5029  CD  GLN B 230       8.725  11.385  17.154  1.00 10.00      B   
ATOM   5030  OE1 GLN B 230       7.808  10.584  16.981  1.00 10.00      B   
ATOM   5031  NE2 GLN B 230       8.616  12.663  16.843  1.00 10.00      B   
ATOM   5032 HE21 GLN B 230       9.384  13.250  17.019  1.00 10.00      B   
ATOM   5033 HE22 GLN B 230       7.772  12.976  16.455  1.00 10.00      B   
ATOM   5034  C   GLN B 230       8.858   9.190  21.001  1.00 10.00      B   
ATOM   5035  O   GLN B 230       7.856   8.474  21.043  1.00 10.00      B   
ATOM   5036  N   PHE B 231       9.890   9.051  21.822  1.00 10.00      B   
ATOM   5037  HN  PHE B 231      10.650   9.670  21.739  1.00 10.00      B   
ATOM   5038  CA  PHE B 231       9.935   8.008  22.838  1.00 10.00      B   
ATOM   5039  CB  PHE B 231      11.251   8.086  23.619  1.00 10.00      B   
ATOM   5040  CG  PHE B 231      11.487   6.930  24.550  1.00 10.00      B   
ATOM   5041  CD1 PHE B 231      11.642   5.643  24.057  1.00 10.00      B   
ATOM   5042  CD2 PHE B 231      11.554   7.130  25.919  1.00 10.00      B   
ATOM   5043  CE1 PHE B 231      11.860   4.581  24.913  1.00 10.00      B   
ATOM   5044  CE2 PHE B 231      11.772   6.072  26.779  1.00 10.00      B   
ATOM   5045  CZ  PHE B 231      11.925   4.795  26.276  1.00 10.00      B   
ATOM   5046  C   PHE B 231       8.743   8.096  23.787  1.00 10.00      B   
ATOM   5047  O   PHE B 231       8.107   7.088  24.091  1.00 10.00      B   
ATOM   5048  N   LYS B 232       8.427   9.308  24.229  1.00 10.00      B   
ATOM   5049  HN  LYS B 232       8.951  10.081  23.928  1.00 10.00      B   
ATOM   5050  CA  LYS B 232       7.313   9.515  25.146  1.00 10.00      B   
ATOM   5051  CB  LYS B 232       7.357  10.924  25.737  1.00 10.00      B   
ATOM   5052  CG  LYS B 232       6.248  11.209  26.736  1.00 10.00      B   
ATOM   5053  CD  LYS B 232       6.091  12.698  26.980  1.00 10.00      B   
ATOM   5054  CE  LYS B 232       4.831  12.992  27.777  1.00 10.00      B   
ATOM   5055  NZ  LYS B 232       4.580  14.449  27.889  1.00 10.00      B   
ATOM   5056  HZ1 LYS B 232       5.333  14.898  28.450  1.00 10.00      B   
ATOM   5057  HZ2 LYS B 232       3.668  14.621  28.354  1.00 10.00      B   
ATOM   5058  HZ3 LYS B 232       4.561  14.884  26.944  1.00 10.00      B   
ATOM   5059  C   LYS B 232       5.971   9.280  24.456  1.00 10.00      B   
ATOM   5060  O   LYS B 232       5.057   8.701  25.040  1.00 10.00      B   
ATOM   5061  N   GLU B 233       5.871   9.715  23.205  1.00 10.00      B   
ATOM   5062  HN  GLU B 233       6.648  10.147  22.788  1.00 10.00      B   
ATOM   5063  CA  GLU B 233       4.640   9.575  22.431  1.00 10.00      B   
ATOM   5064  CB  GLU B 233       4.800  10.191  21.041  1.00 10.00      B   
ATOM   5065  CG  GLU B 233       3.547  10.878  20.526  1.00 10.00      B   
ATOM   5066  CD  GLU B 233       3.074  11.980  21.450  1.00 10.00      B   
ATOM   5067  OE1 GLU B 233       3.675  13.076  21.440  1.00 10.00      B   
ATOM   5068  OE2 GLU B 233       2.099  11.759  22.198  1.00 10.00      B   
ATOM   5069  C   GLU B 233       4.193   8.121  22.313  1.00 10.00      B   
ATOM   5070  O   GLU B 233       3.003   7.819  22.407  1.00 10.00      B   
ATOM   5071  N   ILE B 234       5.147   7.225  22.114  1.00 10.00      B   
ATOM   5072  HN  ILE B 234       6.080   7.525  22.050  1.00 10.00      B   
ATOM   5073  CA  ILE B 234       4.841   5.804  21.978  1.00 10.00      B   
ATOM   5074  CB  ILE B 234       6.005   5.030  21.323  1.00 10.00      B   
ATOM   5075  CG1 ILE B 234       6.329   5.627  19.949  1.00 10.00      B   
ATOM   5076  CG2 ILE B 234       5.671   3.550  21.191  1.00 10.00      B   
ATOM   5077  CD1 ILE B 234       5.165   5.610  18.977  1.00 10.00      B   
ATOM   5078  C   ILE B 234       4.484   5.186  23.331  1.00 10.00      B   
ATOM   5079  O   ILE B 234       3.712   4.227  23.413  1.00 10.00      B   
ATOM   5080  N   LEU B 235       5.028   5.753  24.395  1.00 10.00      B   
ATOM   5081  HN  LEU B 235       5.623   6.522  24.275  1.00 10.00      B   
ATOM   5082  CA  LEU B 235       4.763   5.262  25.737  1.00 10.00      B   
ATOM   5083  CB  LEU B 235       5.830   5.753  26.718  1.00 10.00      B   
ATOM   5084  CG  LEU B 235       7.238   5.184  26.527  1.00 10.00      B   
ATOM   5085  CD1 LEU B 235       8.186   5.751  27.569  1.00 10.00      B   
ATOM   5086  CD2 LEU B 235       7.219   3.664  26.596  1.00 10.00      B   
ATOM   5087  C   LEU B 235       3.367   5.669  26.213  1.00 10.00      B   
ATOM   5088  O   LEU B 235       2.858   5.131  27.196  1.00 10.00      B   
ATOM   5089  N   THR B 236       2.757   6.617  25.514  1.00 10.00      B   
ATOM   5090  HN  THR B 236       3.209   7.007  24.735  1.00 10.00      B   
ATOM   5091  CB  THR B 236       1.358   8.629  25.845  1.00 10.00      B   
ATOM   5092  OG1 THR B 236       2.096   9.140  24.723  1.00 10.00      B   
ATOM   5093  HG1 THR B 236       2.012   8.528  23.977  1.00 10.00      B   
ATOM   5094  CG2 THR B 236       1.942   9.204  27.128  1.00 10.00      B   
ATOM   5095  CA  THR B 236       1.429   7.089  25.865  1.00 10.00      B   
ATOM   5096  C   THR B 236       0.367   6.496  24.941  1.00 10.00      B   
ATOM   5097  O   THR B 236      -0.588   5.868  25.450  1.00 10.00      B   
ATOM   5098  OXT THR B 236       0.501   6.640  23.705  1.00 10.00      B   
END
