# Supplementary material for: Large-scale discovery of protein interactions at residue resolution using co-evolution calculated from genomic sequences
Source: Nat Commun. 2021 Mar 2;12:1396. doi: 10.1038/s41467-021-21636-z (PMC7925567; doi:10.1038/s41467-021-21636-z)
Supplement: Supplementary file 12 — Supplementary Data 10 [file 41467_2021_21636_MOESM12_ESM.zip › supplementary/allpdb0007_RRP45_RRP40/models/haddock_top4_haddock_76w.pdb]

REMARK FILENAME="haddock_76w.pdb0"
REMARK ===============================================================
REMARK HADDOCK run for haddock
REMARK initial structure: haddock_76.pdb
REMARK final NOE weights: unambig 50 amb: 50
REMARK ===============================================================
REMARK            total,bonds,angles,improper,dihe,vdw,elec,air,cdih,coup,rdcs,vean,dani,xpcs,rg
REMARK energies: 220.884, 0, 0, 0, 0, -40.9467, -193.958, 455.789, 0, 0, 0, 0, 0, 0, 0
REMARK ===============================================================
REMARK            bonds,angles,impropers,dihe,air,cdih,coup,rdcs,vean,dani,xpcs
REMARK rms-dev.: 0,0,0,0,19.9645,0,0, 0, 0, 0, 0
REMARK ===============================================================
REMARK               air,cdih,coup,rdcs,vean,dani,xpcs
REMARK               >0.3,>5,>1,>0,>5,>0.2,>0.2
REMARK violations.: 3, 0, 0, 0, 0, 0, 0
REMARK ===============================================================
REMARK                        CVpartition#,violations,rms
REMARK AIRs cross-validation: 2, 0, NaN
REMARK ===============================================================
REMARK NCS energy: 0
REMARK ===============================================================
REMARK Symmetry energy: 0
REMARK ===============================================================
REMARK Desolvation energy: 0.418812
REMARK Internal energy free molecules: 112151
REMARK Internal energy complex: -19902.7
REMARK Binding energy: -132289
REMARK ===============================================================
REMARK buried surface area: 1431.31
REMARK ===============================================================
REMARK water - chain1: 0 0 0
REMARK water - chain2: 0 0 0
REMARK water - chain3: 0 0 0
REMARK water - chain4: 0 0 0
REMARK water - chain5: 0 0 0
REMARK water - chain6: 0 0 0
REMARK ===============================================================
REMARK water - water: 0 0 0
REMARK ===============================================================
REMARK DATE:27-Jul-2020  06:59:26       created by user: he47
REMARK VERSION:1.3
ATOM      1  CB  ALA A   2     -11.369  10.083  21.525  1.00 10.00      A   
ATOM      2  C   ALA A   2      -9.110  10.926  22.187  1.00 10.00      A   
ATOM      3  O   ALA A   2      -8.446  11.920  21.890  1.00 10.00      A   
ATOM      4  N   ALA A   2     -11.060  12.437  22.198  1.00 10.00      A   
ATOM      5  HT1 ALA A   2     -10.616  13.075  22.891  1.00 10.00      A   
ATOM      6  HT2 ALA A   2     -12.091  12.501  22.300  1.00 10.00      A   
ATOM      7  HT3 ALA A   2     -10.798  12.750  21.243  1.00 10.00      A   
ATOM      8  CA  ALA A   2     -10.608  11.044  22.425  1.00 10.00      A   
ATOM      9  N   LYS A   3      -8.584   9.711  22.328  1.00 10.00      A   
ATOM     10  HN  LYS A   3      -9.168   8.966  22.582  1.00 10.00      A   
ATOM     11  CA  LYS A   3      -7.165   9.455  22.122  1.00 10.00      A   
ATOM     12  CB  LYS A   3      -6.847   7.981  22.392  1.00 10.00      A   
ATOM     13  CG  LYS A   3      -5.360   7.658  22.436  1.00 10.00      A   
ATOM     14  CD  LYS A   3      -5.118   6.184  22.720  1.00 10.00      A   
ATOM     15  CE  LYS A   3      -3.630   5.872  22.777  1.00 10.00      A   
ATOM     16  NZ  LYS A   3      -3.364   4.455  23.150  1.00 10.00      A   
ATOM     17  HZ1 LYS A   3      -3.781   3.812  22.448  1.00 10.00      A   
ATOM     18  HZ2 LYS A   3      -3.778   4.248  24.081  1.00 10.00      A   
ATOM     19  HZ3 LYS A   3      -2.338   4.286  23.192  1.00 10.00      A   
ATOM     20  C   LYS A   3      -6.748   9.837  20.703  1.00 10.00      A   
ATOM     21  O   LYS A   3      -7.525   9.686  19.760  1.00 10.00      A   
ATOM     22  N   ASP A   4      -5.526  10.332  20.561  1.00 10.00      A   
ATOM     23  HN  ASP A   4      -4.948  10.413  21.349  1.00 10.00      A   
ATOM     24  CA  ASP A   4      -5.017  10.750  19.263  1.00 10.00      A   
ATOM     25  CB  ASP A   4      -4.488  12.190  19.330  1.00 10.00      A   
ATOM     26  CG  ASP A   4      -5.560  13.210  19.656  1.00 10.00      A   
ATOM     27  OD1 ASP A   4      -6.202  13.728  18.716  1.00 10.00      A   
ATOM     28  OD2 ASP A   4      -5.761  13.505  20.856  1.00 10.00      A   
ATOM     29  C   ASP A   4      -3.910   9.820  18.787  1.00 10.00      A   
ATOM     30  O   ASP A   4      -3.409   8.985  19.549  1.00 10.00      A   
ATOM     31  N   ILE A   5      -3.528   9.969  17.528  1.00 10.00      A   
ATOM     32  HN  ILE A   5      -3.960  10.655  16.974  1.00 10.00      A   
ATOM     33  CA  ILE A   5      -2.478   9.148  16.944  1.00 10.00      A   
ATOM     34  CB  ILE A   5      -2.751   8.873  15.452  1.00 10.00      A   
ATOM     35  CG1 ILE A   5      -4.166   8.323  15.266  1.00 10.00      A   
ATOM     36  CG2 ILE A   5      -1.723   7.902  14.888  1.00 10.00      A   
ATOM     37  CD1 ILE A   5      -4.620   8.285  13.826  1.00 10.00      A   
ATOM     38  C   ILE A   5      -1.130   9.847  17.088  1.00 10.00      A   
ATOM     39  O   ILE A   5      -1.018  11.051  16.840  1.00 10.00      A   
ATOM     40  N   GLU A   6      -0.121   9.099  17.507  1.00 10.00      A   
ATOM     41  HN  GLU A   6      -0.276   8.145  17.692  1.00 10.00      A   
ATOM     42  CA  GLU A   6       1.217   9.644  17.690  1.00 10.00      A   
ATOM     43  CB  GLU A   6       2.067   8.683  18.529  1.00 10.00      A   
ATOM     44  CG  GLU A   6       3.563   8.934  18.447  1.00 10.00      A   
ATOM     45  CD  GLU A   6       4.354   8.079  19.406  1.00 10.00      A   
ATOM     46  OE1 GLU A   6       4.826   8.618  20.429  1.00 10.00      A   
ATOM     47  OE2 GLU A   6       4.508   6.867  19.145  1.00 10.00      A   
ATOM     48  C   GLU A   6       1.890   9.918  16.346  1.00 10.00      A   
ATOM     49  O   GLU A   6       1.816   9.101  15.425  1.00 10.00      A   
ATOM     50  N   ILE A   7       2.532  11.073  16.235  1.00 10.00      A   
ATOM     51  HN  ILE A   7       2.546  11.689  16.999  1.00 10.00      A   
ATOM     52  CA  ILE A   7       3.230  11.446  15.011  1.00 10.00      A   
ATOM     53  CB  ILE A   7       3.318  12.980  14.856  1.00 10.00      A   
ATOM     54  CG1 ILE A   7       1.942  13.615  15.080  1.00 10.00      A   
ATOM     55  CG2 ILE A   7       3.857  13.346  13.478  1.00 10.00      A   
ATOM     56  CD1 ILE A   7       1.963  15.127  15.146  1.00 10.00      A   
ATOM     57  C   ILE A   7       4.639  10.865  15.045  1.00 10.00      A   
ATOM     58  O   ILE A   7       5.362  11.037  16.030  1.00 10.00      A   
ATOM     59  N   SER A   8       5.023  10.170  13.987  1.00 10.00      A   
ATOM     60  HN  SER A   8       4.401  10.062  13.228  1.00 10.00      A   
ATOM     61  CA  SER A   8       6.343   9.564  13.914  1.00 10.00      A   
ATOM     62  CB  SER A   8       6.336   8.398  12.928  1.00 10.00      A   
ATOM     63  OG  SER A   8       5.053   7.794  12.875  1.00 10.00      A   
ATOM     64  HG  SER A   8       4.422   8.410  12.465  1.00 10.00      A   
ATOM     65  C   SER A   8       7.408  10.596  13.538  1.00 10.00      A   
ATOM     66  O   SER A   8       7.108  11.782  13.377  1.00 10.00      A   
ATOM     67  N   ALA A   9       8.649  10.148  13.407  1.00 10.00      A   
ATOM     68  HN  ALA A   9       8.835   9.190  13.542  1.00 10.00      A   
ATOM     69  CA  ALA A   9       9.746  11.039  13.066  1.00 10.00      A   
ATOM     70  CB  ALA A   9      11.010  10.628  13.808  1.00 10.00      A   
ATOM     71  C   ALA A   9       9.991  11.075  11.562  1.00 10.00      A   
ATOM     72  O   ALA A   9      10.085  12.147  10.965  1.00 10.00      A   
ATOM     73  N   SER A  10      10.076   9.905  10.948  1.00 10.00      A   
ATOM     74  HN  SER A  10       9.978   9.072  11.474  1.00 10.00      A   
ATOM     75  CA  SER A  10      10.327   9.816   9.516  1.00 10.00      A   
ATOM     76  CB  SER A  10      11.286   8.660   9.215  1.00 10.00      A   
ATOM     77  OG  SER A  10      12.018   8.293  10.374  1.00 10.00      A   
ATOM     78  HG  SER A  10      11.399   8.023  11.072  1.00 10.00      A   
ATOM     79  C   SER A  10       9.035   9.662   8.715  1.00 10.00      A   
ATOM     80  O   SER A  10       9.026   9.865   7.503  1.00 10.00      A   
ATOM     81  N   GLU A  11       7.947   9.317   9.394  1.00 10.00      A   
ATOM     82  HN  GLU A  11       8.016   9.176  10.361  1.00 10.00      A   
ATOM     83  CA  GLU A  11       6.654   9.133   8.731  1.00 10.00      A   
ATOM     84  CB  GLU A  11       5.586   8.700   9.745  1.00 10.00      A   
ATOM     85  CG  GLU A  11       4.195   9.273   9.522  1.00 10.00      A   
ATOM     86  CD  GLU A  11       3.740  10.138  10.680  1.00 10.00      A   
ATOM     87  OE1 GLU A  11       3.460   9.585  11.769  1.00 10.00      A   
ATOM     88  OE2 GLU A  11       3.670  11.374  10.512  1.00 10.00      A   
ATOM     89  C   GLU A  11       6.232  10.385   7.956  1.00 10.00      A   
ATOM     90  O   GLU A  11       5.876  10.309   6.779  1.00 10.00      A   
ATOM     91  N   SER A  12       6.330  11.539   8.600  1.00 10.00      A   
ATOM     92  HN  SER A  12       6.645  11.542   9.528  1.00 10.00      A   
ATOM     93  CA  SER A  12       5.958  12.805   7.984  1.00 10.00      A   
ATOM     94  CB  SER A  12       5.643  13.818   9.087  1.00 10.00      A   
ATOM     95  OG  SER A  12       5.590  13.178  10.359  1.00 10.00      A   
ATOM     96  HG  SER A  12       4.816  12.579  10.390  1.00 10.00      A   
ATOM     97  C   SER A  12       7.070  13.341   7.072  1.00 10.00      A   
ATOM     98  O   SER A  12       7.108  14.531   6.757  1.00 10.00      A   
ATOM     99  N   LYS A  13       7.969  12.455   6.649  1.00 10.00      A   
ATOM    100  HN  LYS A  13       7.876  11.518   6.924  1.00 10.00      A   
ATOM    101  CA  LYS A  13       9.083  12.832   5.784  1.00 10.00      A   
ATOM    102  CB  LYS A  13      10.380  12.900   6.600  1.00 10.00      A   
ATOM    103  CG  LYS A  13      10.413  14.002   7.648  1.00 10.00      A   
ATOM    104  CD  LYS A  13      10.660  15.359   7.016  1.00 10.00      A   
ATOM    105  CE  LYS A  13      10.771  16.448   8.069  1.00 10.00      A   
ATOM    106  NZ  LYS A  13      11.442  17.661   7.537  1.00 10.00      A   
ATOM    107  HZ1 LYS A  13      10.955  17.998   6.681  1.00 10.00      A   
ATOM    108  HZ2 LYS A  13      12.435  17.445   7.298  1.00 10.00      A   
ATOM    109  HZ3 LYS A  13      11.431  18.420   8.250  1.00 10.00      A   
ATOM    110  C   LYS A  13       9.255  11.832   4.641  1.00 10.00      A   
ATOM    111  O   LYS A  13       9.099  12.175   3.468  1.00 10.00      A   
ATOM    112  N   PHE A  14       9.544  10.587   5.002  1.00 10.00      A   
ATOM    113  HN  PHE A  14       9.612  10.376   5.959  1.00 10.00      A   
ATOM    114  CA  PHE A  14       9.760   9.516   4.035  1.00 10.00      A   
ATOM    115  CB  PHE A  14      10.113   8.212   4.762  1.00 10.00      A   
ATOM    116  CG  PHE A  14      10.198   7.005   3.872  1.00 10.00      A   
ATOM    117  CD1 PHE A  14      11.205   6.891   2.926  1.00 10.00      A   
ATOM    118  CD2 PHE A  14       9.271   5.981   3.987  1.00 10.00      A   
ATOM    119  CE1 PHE A  14      11.285   5.780   2.110  1.00 10.00      A   
ATOM    120  CE2 PHE A  14       9.345   4.866   3.174  1.00 10.00      A   
ATOM    121  CZ  PHE A  14      10.354   4.766   2.234  1.00 10.00      A   
ATOM    122  C   PHE A  14       8.547   9.312   3.135  1.00 10.00      A   
ATOM    123  O   PHE A  14       8.684   9.175   1.922  1.00 10.00      A   
ATOM    124  N   ILE A  15       7.360   9.315   3.730  1.00 10.00      A   
ATOM    125  HN  ILE A  15       7.314   9.446   4.702  1.00 10.00      A   
ATOM    126  CA  ILE A  15       6.123   9.122   2.975  1.00 10.00      A   
ATOM    127  CB  ILE A  15       4.901   8.980   3.916  1.00 10.00      A   
ATOM    128  CG1 ILE A  15       5.136   7.811   4.883  1.00 10.00      A   
ATOM    129  CG2 ILE A  15       3.615   8.761   3.127  1.00 10.00      A   
ATOM    130  CD1 ILE A  15       4.010   7.573   5.866  1.00 10.00      A   
ATOM    131  C   ILE A  15       5.914  10.248   1.954  1.00 10.00      A   
ATOM    132  O   ILE A  15       5.215  10.078   0.956  1.00 10.00      A   
ATOM    133  N   LEU A  16       6.543  11.388   2.199  1.00 10.00      A   
ATOM    134  HN  LEU A  16       7.101  11.463   3.002  1.00 10.00      A   
ATOM    135  CA  LEU A  16       6.443  12.524   1.294  1.00 10.00      A   
ATOM    136  CB  LEU A  16       6.784  13.827   2.024  1.00 10.00      A   
ATOM    137  CG  LEU A  16       5.688  14.422   2.908  1.00 10.00      A   
ATOM    138  CD1 LEU A  16       6.235  15.590   3.714  1.00 10.00      A   
ATOM    139  CD2 LEU A  16       4.509  14.871   2.061  1.00 10.00      A   
ATOM    140  C   LEU A  16       7.388  12.341   0.109  1.00 10.00      A   
ATOM    141  O   LEU A  16       6.986  12.477  -1.047  1.00 10.00      A   
ATOM    142  N   GLU A  17       8.641  12.026   0.412  1.00 10.00      A   
ATOM    143  HN  GLU A  17       8.890  11.930   1.358  1.00 10.00      A   
ATOM    144  CA  GLU A  17       9.662  11.827  -0.614  1.00 10.00      A   
ATOM    145  CB  GLU A  17      11.049  11.724   0.029  1.00 10.00      A   
ATOM    146  CG  GLU A  17      12.206  11.887  -0.946  1.00 10.00      A   
ATOM    147  CD  GLU A  17      12.150  13.204  -1.692  1.00 10.00      A   
ATOM    148  OE1 GLU A  17      12.773  14.185  -1.232  1.00 10.00      A   
ATOM    149  OE2 GLU A  17      11.480  13.269  -2.741  1.00 10.00      A   
ATOM    150  C   GLU A  17       9.371  10.589  -1.460  1.00 10.00      A   
ATOM    151  O   GLU A  17       9.615  10.581  -2.666  1.00 10.00      A   
ATOM    152  N   ALA A  18       8.835   9.551  -0.824  1.00 10.00      A   
ATOM    153  HN  ALA A  18       8.666   9.619   0.142  1.00 10.00      A   
ATOM    154  CA  ALA A  18       8.507   8.307  -1.512  1.00 10.00      A   
ATOM    155  CB  ALA A  18       7.936   7.290  -0.534  1.00 10.00      A   
ATOM    156  C   ALA A  18       7.535   8.547  -2.664  1.00 10.00      A   
ATOM    157  O   ALA A  18       7.726   8.032  -3.767  1.00 10.00      A   
ATOM    158  N   LEU A  19       6.505   9.348  -2.411  1.00 10.00      A   
ATOM    159  HN  LEU A  19       6.410   9.735  -1.514  1.00 10.00      A   
ATOM    160  CA  LEU A  19       5.509   9.657  -3.432  1.00 10.00      A   
ATOM    161  CB  LEU A  19       4.320  10.414  -2.840  1.00 10.00      A   
ATOM    162  CG  LEU A  19       3.053   9.593  -2.584  1.00 10.00      A   
ATOM    163  CD1 LEU A  19       1.896  10.503  -2.206  1.00 10.00      A   
ATOM    164  CD2 LEU A  19       2.699   8.745  -3.798  1.00 10.00      A   
ATOM    165  C   LEU A  19       6.120  10.448  -4.584  1.00 10.00      A   
ATOM    166  O   LEU A  19       5.697  10.314  -5.733  1.00 10.00      A   
ATOM    167  N   ARG A  20       7.122  11.264  -4.275  1.00 10.00      A   
ATOM    168  HN  ARG A  20       7.425  11.322  -3.343  1.00 10.00      A   
ATOM    169  CA  ARG A  20       7.789  12.063  -5.294  1.00 10.00      A   
ATOM    170  CB  ARG A  20       8.711  13.106  -4.665  1.00 10.00      A   
ATOM    171  CG  ARG A  20       7.981  14.220  -3.938  1.00 10.00      A   
ATOM    172  CD  ARG A  20       8.746  15.528  -4.026  1.00 10.00      A   
ATOM    173  NE  ARG A  20      10.023  15.478  -3.318  1.00 10.00      A   
ATOM    174  HE  ARG A  20      10.354  14.584  -3.039  1.00 10.00      A   
ATOM    175  CZ  ARG A  20      10.762  16.549  -3.043  1.00 10.00      A   
ATOM    176  NH1 ARG A  20      10.353  17.758  -3.415  1.00 10.00      A   
ATOM    177 HH11 ARG A  20       9.451  17.872  -3.929  1.00 10.00      A   
ATOM    178 HH12 ARG A  20      10.931  18.598  -3.199  1.00 10.00      A   
ATOM    179  NH2 ARG A  20      11.906  16.413  -2.385  1.00 10.00      A   
ATOM    180 HH21 ARG A  20      12.231  15.456  -2.076  1.00 10.00      A   
ATOM    181 HH22 ARG A  20      12.487  17.246  -2.166  1.00 10.00      A   
ATOM    182  C   ARG A  20       8.581  11.164  -6.234  1.00 10.00      A   
ATOM    183  O   ARG A  20       8.665  11.421  -7.434  1.00 10.00      A   
ATOM    184  N   GLN A  21       9.146  10.097  -5.676  1.00 10.00      A   
ATOM    185  HN  GLN A  21       9.042   9.951  -4.711  1.00 10.00      A   
ATOM    186  CA  GLN A  21       9.924   9.143  -6.456  1.00 10.00      A   
ATOM    187  CB  GLN A  21      11.010   8.499  -5.590  1.00 10.00      A   
ATOM    188  CG  GLN A  21      11.967   9.491  -4.945  1.00 10.00      A   
ATOM    189  CD  GLN A  21      13.177   8.813  -4.330  1.00 10.00      A   
ATOM    190  OE1 GLN A  21      13.643   7.785  -4.819  1.00 10.00      A   
ATOM    191  NE2 GLN A  21      13.696   9.378  -3.252  1.00 10.00      A   
ATOM    192 HE21 GLN A  21      13.280  10.196  -2.911  1.00 10.00      A   
ATOM    193 HE22 GLN A  21      14.478   8.946  -2.836  1.00 10.00      A   
ATOM    194  C   GLN A  21       9.019   8.066  -7.050  1.00 10.00      A   
ATOM    195  O   GLN A  21       9.499   7.088  -7.628  1.00 10.00      A   
ATOM    196  N   ASN A  22       7.709   8.258  -6.894  1.00 10.00      A   
ATOM    197  HN  ASN A  22       7.407   9.054  -6.412  1.00 10.00      A   
ATOM    198  CA  ASN A  22       6.706   7.324  -7.406  1.00 10.00      A   
ATOM    199  CB  ASN A  22       6.754   7.221  -8.935  1.00 10.00      A   
ATOM    200  CG  ASN A  22       5.765   8.144  -9.616  1.00 10.00      A   
ATOM    201  OD1 ASN A  22       4.605   7.782  -9.829  1.00 10.00      A   
ATOM    202  ND2 ASN A  22       6.215   9.335  -9.974  1.00 10.00      A   
ATOM    203 HD21 ASN A  22       7.153   9.554  -9.786  1.00 10.00      A   
ATOM    204 HD22 ASN A  22       5.593   9.953 -10.414  1.00 10.00      A   
ATOM    205  C   ASN A  22       6.838   5.948  -6.763  1.00 10.00      A   
ATOM    206  O   ASN A  22       6.803   4.922  -7.443  1.00 10.00      A   
ATOM    207  N   TYR A  23       6.992   5.935  -5.448  1.00 10.00      A   
ATOM    208  HN  TYR A  23       7.025   6.789  -4.959  1.00 10.00      A   
ATOM    209  CA  TYR A  23       7.129   4.693  -4.703  1.00 10.00      A   
ATOM    210  CB  TYR A  23       8.546   4.579  -4.124  1.00 10.00      A   
ATOM    211  CG  TYR A  23       8.712   3.500  -3.071  1.00 10.00      A   
ATOM    212  CD1 TYR A  23       8.532   2.159  -3.385  1.00 10.00      A   
ATOM    213  CD2 TYR A  23       9.057   3.827  -1.765  1.00 10.00      A   
ATOM    214  CE1 TYR A  23       8.684   1.179  -2.425  1.00 10.00      A   
ATOM    215  CE2 TYR A  23       9.213   2.851  -0.801  1.00 10.00      A   
ATOM    216  CZ  TYR A  23       9.025   1.529  -1.136  1.00 10.00      A   
ATOM    217  OH  TYR A  23       9.184   0.551  -0.181  1.00 10.00      A   
ATOM    218  HH  TYR A  23       9.550  -0.245  -0.595  1.00 10.00      A   
ATOM    219  C   TYR A  23       6.093   4.611  -3.587  1.00 10.00      A   
ATOM    220  O   TYR A  23       5.981   5.519  -2.762  1.00 10.00      A   
ATOM    221  N   ARG A  24       5.334   3.523  -3.574  1.00 10.00      A   
ATOM    222  HN  ARG A  24       5.469   2.836  -4.264  1.00 10.00      A   
ATOM    223  CA  ARG A  24       4.321   3.310  -2.550  1.00 10.00      A   
ATOM    224  CB  ARG A  24       2.935   3.091  -3.161  1.00 10.00      A   
ATOM    225  CG  ARG A  24       2.258   4.379  -3.606  1.00 10.00      A   
ATOM    226  CD  ARG A  24       0.836   4.475  -3.078  1.00 10.00      A   
ATOM    227  NE  ARG A  24      -0.163   4.117  -4.081  1.00 10.00      A   
ATOM    228  HE  ARG A  24       0.167   3.811  -4.956  1.00 10.00      A   
ATOM    229  CZ  ARG A  24      -1.480   4.174  -3.869  1.00 10.00      A   
ATOM    230  NH1 ARG A  24      -1.950   4.565  -2.693  1.00 10.00      A   
ATOM    231 HH11 ARG A  24      -2.986   4.609  -2.530  1.00 10.00      A   
ATOM    232 HH12 ARG A  24      -1.292   4.834  -1.916  1.00 10.00      A   
ATOM    233  NH2 ARG A  24      -2.328   3.843  -4.837  1.00 10.00      A   
ATOM    234 HH21 ARG A  24      -3.364   3.890  -4.669  1.00 10.00      A   
ATOM    235 HH22 ARG A  24      -1.973   3.540  -5.771  1.00 10.00      A   
ATOM    236  C   ARG A  24       4.719   2.150  -1.645  1.00 10.00      A   
ATOM    237  O   ARG A  24       5.084   1.071  -2.120  1.00 10.00      A   
ATOM    238  N   LEU A  25       4.652   2.393  -0.345  1.00 10.00      A   
ATOM    239  HN  LEU A  25       4.357   3.283  -0.048  1.00 10.00      A   
ATOM    240  CA  LEU A  25       5.024   1.407   0.664  1.00 10.00      A   
ATOM    241  CB  LEU A  25       4.855   2.003   2.063  1.00 10.00      A   
ATOM    242  CG  LEU A  25       5.732   1.401   3.160  1.00 10.00      A   
ATOM    243  CD1 LEU A  25       7.200   1.675   2.874  1.00 10.00      A   
ATOM    244  CD2 LEU A  25       5.338   1.949   4.522  1.00 10.00      A   
ATOM    245  C   LEU A  25       4.243   0.096   0.545  1.00 10.00      A   
ATOM    246  O   LEU A  25       4.797  -0.983   0.755  1.00 10.00      A   
ATOM    247  N   ASP A  26       2.966   0.181   0.196  1.00 10.00      A   
ATOM    248  HN  ASP A  26       2.569   1.063   0.023  1.00 10.00      A   
ATOM    249  CA  ASP A  26       2.139  -1.016   0.074  1.00 10.00      A   
ATOM    250  CB  ASP A  26       0.680  -0.710   0.415  1.00 10.00      A   
ATOM    251  CG  ASP A  26       0.104  -1.689   1.417  1.00 10.00      A   
ATOM    252  OD1 ASP A  26       0.357  -1.519   2.629  1.00 10.00      A   
ATOM    253  OD2 ASP A  26      -0.605  -2.633   1.000  1.00 10.00      A   
ATOM    254  C   ASP A  26       2.246  -1.652  -1.311  1.00 10.00      A   
ATOM    255  O   ASP A  26       1.599  -2.665  -1.593  1.00 10.00      A   
ATOM    256  N   GLY A  27       3.076  -1.066  -2.166  1.00 10.00      A   
ATOM    257  HN  GLY A  27       3.583  -0.277  -1.877  1.00 10.00      A   
ATOM    258  CA  GLY A  27       3.254  -1.586  -3.511  1.00 10.00      A   
ATOM    259  C   GLY A  27       2.011  -1.411  -4.359  1.00 10.00      A   
ATOM    260  O   GLY A  27       1.345  -2.384  -4.714  1.00 10.00      A   
ATOM    261  N   ARG A  28       1.696  -0.169  -4.681  1.00 10.00      A   
ATOM    262  HN  ARG A  28       2.276   0.563  -4.388  1.00 10.00      A   
ATOM    263  CA  ARG A  28       0.520   0.136  -5.475  1.00 10.00      A   
ATOM    264  CB  ARG A  28      -0.680   0.356  -4.553  1.00 10.00      A   
ATOM    265  CG  ARG A  28      -2.019  -0.025  -5.161  1.00 10.00      A   
ATOM    266  CD  ARG A  28      -3.102  -0.077  -4.096  1.00 10.00      A   
ATOM    267  NE  ARG A  28      -2.668  -0.858  -2.938  1.00 10.00      A   
ATOM    268  HE  ARG A  28      -2.150  -1.674  -3.120  1.00 10.00      A   
ATOM    269  CZ  ARG A  28      -2.956  -0.549  -1.676  1.00 10.00      A   
ATOM    270  NH1 ARG A  28      -3.684   0.525  -1.398  1.00 10.00      A   
ATOM    271 HH11 ARG A  28      -4.058   1.129  -2.180  1.00 10.00      A   
ATOM    272 HH12 ARG A  28      -3.908   0.772  -0.414  1.00 10.00      A   
ATOM    273  NH2 ARG A  28      -2.499  -1.311  -0.690  1.00 10.00      A   
ATOM    274 HH21 ARG A  28      -2.718  -1.078   0.301  1.00 10.00      A   
ATOM    275 HH22 ARG A  28      -1.917  -2.151  -0.899  1.00 10.00      A   
ATOM    276  C   ARG A  28       0.760   1.389  -6.299  1.00 10.00      A   
ATOM    277  O   ARG A  28       1.260   2.386  -5.786  1.00 10.00      A   
ATOM    278  N   SER A  29       0.428   1.327  -7.574  1.00 10.00      A   
ATOM    279  HN  SER A  29       0.075   0.487  -7.941  1.00 10.00      A   
ATOM    280  CA  SER A  29       0.594   2.469  -8.457  1.00 10.00      A   
ATOM    281  CB  SER A  29       0.312   2.041  -9.897  1.00 10.00      A   
ATOM    282  OG  SER A  29       0.420   0.630 -10.028  1.00 10.00      A   
ATOM    283  HG  SER A  29       1.229   0.413 -10.511  1.00 10.00      A   
ATOM    284  C   SER A  29      -0.355   3.593  -8.036  1.00 10.00      A   
ATOM    285  O   SER A  29      -1.375   3.342  -7.387  1.00 10.00      A   
ATOM    286  N   PHE A  30      -0.019   4.827  -8.399  1.00 10.00      A   
ATOM    287  HN  PHE A  30       0.810   4.969  -8.912  1.00 10.00      A   
ATOM    288  CA  PHE A  30      -0.838   5.985  -8.045  1.00 10.00      A   
ATOM    289  CB  PHE A  30      -0.173   7.283  -8.529  1.00 10.00      A   
ATOM    290  CG  PHE A  30      -0.437   7.619  -9.974  1.00 10.00      A   
ATOM    291  CD1 PHE A  30      -1.347   8.609 -10.311  1.00 10.00      A   
ATOM    292  CD2 PHE A  30       0.218   6.942 -10.994  1.00 10.00      A   
ATOM    293  CE1 PHE A  30      -1.600   8.918 -11.632  1.00 10.00      A   
ATOM    294  CE2 PHE A  30      -0.031   7.248 -12.318  1.00 10.00      A   
ATOM    295  CZ  PHE A  30      -0.941   8.237 -12.637  1.00 10.00      A   
ATOM    296  C   PHE A  30      -2.253   5.873  -8.611  1.00 10.00      A   
ATOM    297  O   PHE A  30      -3.192   6.456  -8.074  1.00 10.00      A   
ATOM    298  N   ASP A  31      -2.389   5.116  -9.692  1.00 10.00      A   
ATOM    299  HN  ASP A  31      -1.596   4.675 -10.067  1.00 10.00      A   
ATOM    300  CA  ASP A  31      -3.673   4.935 -10.356  1.00 10.00      A   
ATOM    301  CB  ASP A  31      -3.493   5.093 -11.865  1.00 10.00      A   
ATOM    302  CG  ASP A  31      -2.700   3.951 -12.467  1.00 10.00      A   
ATOM    303  OD1 ASP A  31      -1.511   3.788 -12.104  1.00 10.00      A   
ATOM    304  OD2 ASP A  31      -3.267   3.203 -13.294  1.00 10.00      A   
ATOM    305  C   ASP A  31      -4.269   3.560 -10.076  1.00 10.00      A   
ATOM    306  O   ASP A  31      -5.356   3.240 -10.566  1.00 10.00      A   
ATOM    307  N   GLN A  32      -3.567   2.755  -9.291  1.00 10.00      A   
ATOM    308  HN  GLN A  32      -2.732   3.081  -8.898  1.00 10.00      A   
ATOM    309  CA  GLN A  32      -4.025   1.411  -8.969  1.00 10.00      A   
ATOM    310  CB  GLN A  32      -2.836   0.473  -8.732  1.00 10.00      A   
ATOM    311  CG  GLN A  32      -3.216  -0.923  -8.254  1.00 10.00      A   
ATOM    312  CD  GLN A  32      -4.045  -1.698  -9.260  1.00 10.00      A   
ATOM    313  OE1 GLN A  32      -3.854  -1.582 -10.471  1.00 10.00      A   
ATOM    314  NE2 GLN A  32      -4.985  -2.484  -8.766  1.00 10.00      A   
ATOM    315 HE21 GLN A  32      -5.095  -2.521  -7.787  1.00 10.00      A   
ATOM    316 HE22 GLN A  32      -5.537  -3.000  -9.393  1.00 10.00      A   
ATOM    317  C   GLN A  32      -4.955   1.423  -7.762  1.00 10.00      A   
ATOM    318  O   GLN A  32      -4.653   2.036  -6.740  1.00 10.00      A   
ATOM    319  N   PHE A  33      -6.086   0.747  -7.903  1.00 10.00      A   
ATOM    320  HN  PHE A  33      -6.256   0.280  -8.748  1.00 10.00      A   
ATOM    321  CA  PHE A  33      -7.076   0.661  -6.841  1.00 10.00      A   
ATOM    322  CB  PHE A  33      -8.482   0.630  -7.456  1.00 10.00      A   
ATOM    323  CG  PHE A  33      -9.593   1.021  -6.519  1.00 10.00      A   
ATOM    324  CD1 PHE A  33      -9.733   2.333  -6.096  1.00 10.00      A   
ATOM    325  CD2 PHE A  33     -10.498   0.076  -6.064  1.00 10.00      A   
ATOM    326  CE1 PHE A  33     -10.754   2.695  -5.239  1.00 10.00      A   
ATOM    327  CE2 PHE A  33     -11.521   0.432  -5.207  1.00 10.00      A   
ATOM    328  CZ  PHE A  33     -11.649   1.743  -4.794  1.00 10.00      A   
ATOM    329  C   PHE A  33      -6.836  -0.597  -6.006  1.00 10.00      A   
ATOM    330  O   PHE A  33      -5.991  -1.429  -6.347  1.00 10.00      A   
ATOM    331  N   ARG A  34      -7.580  -0.729  -4.917  1.00 10.00      A   
ATOM    332  HN  ARG A  34      -8.227  -0.028  -4.700  1.00 10.00      A   
ATOM    333  CA  ARG A  34      -7.463  -1.877  -4.028  1.00 10.00      A   
ATOM    334  CB  ARG A  34      -8.198  -1.580  -2.719  1.00 10.00      A   
ATOM    335  CG  ARG A  34      -7.510  -2.111  -1.474  1.00 10.00      A   
ATOM    336  CD  ARG A  34      -6.313  -1.258  -1.108  1.00 10.00      A   
ATOM    337  NE  ARG A  34      -6.095  -1.203   0.337  1.00 10.00      A   
ATOM    338  HE  ARG A  34      -5.724  -2.006   0.768  1.00 10.00      A   
ATOM    339  CZ  ARG A  34      -6.376  -0.138   1.090  1.00 10.00      A   
ATOM    340  NH1 ARG A  34      -6.878   0.965   0.544  1.00 10.00      A   
ATOM    341 HH11 ARG A  34      -7.092   1.797   1.140  1.00 10.00      A   
ATOM    342 HH12 ARG A  34      -7.067   1.011  -0.496  1.00 10.00      A   
ATOM    343  NH2 ARG A  34      -6.136  -0.169   2.389  1.00 10.00      A   
ATOM    344 HH21 ARG A  34      -6.357   0.663   2.986  1.00 10.00      A   
ATOM    345 HH22 ARG A  34      -5.727  -1.024   2.839  1.00 10.00      A   
ATOM    346  C   ARG A  34      -8.070  -3.124  -4.665  1.00 10.00      A   
ATOM    347  O   ARG A  34      -8.924  -3.028  -5.553  1.00 10.00      A   
ATOM    348  N   ASP A  35      -7.622  -4.293  -4.217  1.00 10.00      A   
ATOM    349  HN  ASP A  35      -6.918  -4.306  -3.532  1.00 10.00      A   
ATOM    350  CA  ASP A  35      -8.147  -5.555  -4.723  1.00 10.00      A   
ATOM    351  CB  ASP A  35      -7.131  -6.684  -4.531  1.00 10.00      A   
ATOM    352  CG  ASP A  35      -7.351  -7.837  -5.493  1.00 10.00      A   
ATOM    353  OD1 ASP A  35      -6.608  -7.929  -6.495  1.00 10.00      A   
ATOM    354  OD2 ASP A  35      -8.266  -8.655  -5.257  1.00 10.00      A   
ATOM    355  C   ASP A  35      -9.434  -5.884  -3.981  1.00 10.00      A   
ATOM    356  O   ASP A  35      -9.414  -6.152  -2.778  1.00 10.00      A   
ATOM    357  N   VAL A  36     -10.548  -5.849  -4.694  1.00 10.00      A   
ATOM    358  HN  VAL A  36     -10.496  -5.647  -5.649  1.00 10.00      A   
ATOM    359  CA  VAL A  36     -11.849  -6.106  -4.095  1.00 10.00      A   
ATOM    360  CB  VAL A  36     -12.975  -5.376  -4.855  1.00 10.00      A   
ATOM    361  CG1 VAL A  36     -14.276  -5.421  -4.064  1.00 10.00      A   
ATOM    362  CG2 VAL A  36     -12.574  -3.940  -5.161  1.00 10.00      A   
ATOM    363  C   VAL A  36     -12.179  -7.592  -4.018  1.00 10.00      A   
ATOM    364  O   VAL A  36     -12.270  -8.279  -5.037  1.00 10.00      A   
ATOM    365  N   GLU A  37     -12.344  -8.082  -2.799  1.00 10.00      A   
ATOM    366  HN  GLU A  37     -12.215  -7.488  -2.022  1.00 10.00      A   
ATOM    367  CA  GLU A  37     -12.702  -9.472  -2.574  1.00 10.00      A   
ATOM    368  CB  GLU A  37     -11.806 -10.105  -1.506  1.00 10.00      A   
ATOM    369  CG  GLU A  37     -11.956 -11.615  -1.400  1.00 10.00      A   
ATOM    370  CD  GLU A  37     -11.273 -12.193  -0.180  1.00 10.00      A   
ATOM    371  OE1 GLU A  37     -11.948 -12.887   0.612  1.00 10.00      A   
ATOM    372  OE2 GLU A  37     -10.058 -11.965  -0.011  1.00 10.00      A   
ATOM    373  C   GLU A  37     -14.161  -9.541  -2.138  1.00 10.00      A   
ATOM    374  O   GLU A  37     -14.511  -9.082  -1.048  1.00 10.00      A   
ATOM    375  N   ILE A  38     -15.006 -10.101  -2.990  1.00 10.00      A   
ATOM    376  HN  ILE A  38     -14.665 -10.456  -3.836  1.00 10.00      A   
ATOM    377  CA  ILE A  38     -16.427 -10.209  -2.697  1.00 10.00      A   
ATOM    378  CB  ILE A  38     -17.290  -9.895  -3.940  1.00 10.00      A   
ATOM    379  CG1 ILE A  38     -16.875  -8.552  -4.553  1.00 10.00      A   
ATOM    380  CG2 ILE A  38     -18.771  -9.887  -3.580  1.00 10.00      A   
ATOM    381  CD1 ILE A  38     -17.604  -8.204  -5.834  1.00 10.00      A   
ATOM    382  C   ILE A  38     -16.786 -11.594  -2.173  1.00 10.00      A   
ATOM    383  O   ILE A  38     -16.517 -12.605  -2.819  1.00 10.00      A   
ATOM    384  N   THR A  39     -17.381 -11.629  -0.991  1.00 10.00      A   
ATOM    385  HN  THR A  39     -17.547 -10.785  -0.511  1.00 10.00      A   
ATOM    386  CA  THR A  39     -17.792 -12.880  -0.379  1.00 10.00      A   
ATOM    387  CB  THR A  39     -17.128 -13.047   0.998  1.00 10.00      A   
ATOM    388  OG1 THR A  39     -15.763 -12.608   0.920  1.00 10.00      A   
ATOM    389  HG1 THR A  39     -15.710 -11.839   0.338  1.00 10.00      A   
ATOM    390  CG2 THR A  39     -17.166 -14.501   1.436  1.00 10.00      A   
ATOM    391  C   THR A  39     -19.311 -12.906  -0.219  1.00 10.00      A   
ATOM    392  O   THR A  39     -19.883 -12.079   0.497  1.00 10.00      A   
ATOM    393  N   PHE A  40     -19.958 -13.847  -0.891  1.00 10.00      A   
ATOM    394  HN  PHE A  40     -19.444 -14.486  -1.435  1.00 10.00      A   
ATOM    395  CA  PHE A  40     -21.407 -13.970  -0.836  1.00 10.00      A   
ATOM    396  CB  PHE A  40     -21.952 -14.525  -2.156  1.00 10.00      A   
ATOM    397  CG  PHE A  40     -21.710 -13.636  -3.342  1.00 10.00      A   
ATOM    398  CD1 PHE A  40     -20.745 -13.963  -4.282  1.00 10.00      A   
ATOM    399  CD2 PHE A  40     -22.445 -12.474  -3.515  1.00 10.00      A   
ATOM    400  CE1 PHE A  40     -20.518 -13.147  -5.374  1.00 10.00      A   
ATOM    401  CE2 PHE A  40     -22.224 -11.653  -4.604  1.00 10.00      A   
ATOM    402  CZ  PHE A  40     -21.259 -11.989  -5.534  1.00 10.00      A   
ATOM    403  C   PHE A  40     -21.841 -14.861   0.318  1.00 10.00      A   
ATOM    404  O   PHE A  40     -21.275 -15.933   0.534  1.00 10.00      A   
ATOM    405  N   GLY A  41     -22.840 -14.407   1.059  1.00 10.00      A   
ATOM    406  HN  GLY A  41     -23.242 -13.540   0.846  1.00 10.00      A   
ATOM    407  CA  GLY A  41     -23.344 -15.175   2.178  1.00 10.00      A   
ATOM    408  C   GLY A  41     -24.535 -16.022   1.784  1.00 10.00      A   
ATOM    409  O   GLY A  41     -25.104 -15.832   0.701  1.00 10.00      A   
ATOM    410  N   LYS A  42     -24.912 -16.950   2.659  1.00 10.00      A   
ATOM    411  HN  LYS A  42     -24.418 -17.038   3.502  1.00 10.00      A   
ATOM    412  CA  LYS A  42     -26.043 -17.838   2.409  1.00 10.00      A   
ATOM    413  CB  LYS A  42     -26.117 -18.926   3.484  1.00 10.00      A   
ATOM    414  CG  LYS A  42     -24.974 -19.926   3.446  1.00 10.00      A   
ATOM    415  CD  LYS A  42     -25.091 -20.933   4.579  1.00 10.00      A   
ATOM    416  CE  LYS A  42     -23.961 -21.951   4.540  1.00 10.00      A   
ATOM    417  NZ  LYS A  42     -24.163 -23.038   5.530  1.00 10.00      A   
ATOM    418  HZ1 LYS A  42     -23.395 -23.736   5.460  1.00 10.00      A   
ATOM    419  HZ2 LYS A  42     -25.067 -23.518   5.354  1.00 10.00      A   
ATOM    420  HZ3 LYS A  42     -24.173 -22.649   6.495  1.00 10.00      A   
ATOM    421  C   LYS A  42     -27.345 -17.050   2.393  1.00 10.00      A   
ATOM    422  O   LYS A  42     -28.216 -17.277   1.550  1.00 10.00      A   
ATOM    423  N   GLU A  43     -27.464 -16.124   3.332  1.00 10.00      A   
ATOM    424  HN  GLU A  43     -26.726 -15.989   3.965  1.00 10.00      A   
ATOM    425  CA  GLU A  43     -28.646 -15.289   3.441  1.00 10.00      A   
ATOM    426  CB  GLU A  43     -28.625 -14.518   4.764  1.00 10.00      A   
ATOM    427  CG  GLU A  43     -28.660 -15.395   6.006  1.00 10.00      A   
ATOM    428  CD  GLU A  43     -30.064 -15.612   6.532  1.00 10.00      A   
ATOM    429  OE1 GLU A  43     -30.549 -14.764   7.315  1.00 10.00      A   
ATOM    430  OE2 GLU A  43     -30.685 -16.635   6.175  1.00 10.00      A   
ATOM    431  C   GLU A  43     -28.687 -14.312   2.276  1.00 10.00      A   
ATOM    432  O   GLU A  43     -27.684 -13.659   1.969  1.00 10.00      A   
ATOM    433  N   PHE A  44     -29.835 -14.225   1.621  1.00 10.00      A   
ATOM    434  HN  PHE A  44     -30.591 -14.785   1.905  1.00 10.00      A   
ATOM    435  CA  PHE A  44     -30.003 -13.321   0.488  1.00 10.00      A   
ATOM    436  CB  PHE A  44     -31.270 -13.662  -0.300  1.00 10.00      A   
ATOM    437  CG  PHE A  44     -31.293 -15.069  -0.828  1.00 10.00      A   
ATOM    438  CD1 PHE A  44     -32.263 -15.965  -0.409  1.00 10.00      A   
ATOM    439  CD2 PHE A  44     -30.342 -15.499  -1.740  1.00 10.00      A   
ATOM    440  CE1 PHE A  44     -32.284 -17.262  -0.888  1.00 10.00      A   
ATOM    441  CE2 PHE A  44     -30.359 -16.794  -2.223  1.00 10.00      A   
ATOM    442  CZ  PHE A  44     -31.331 -17.678  -1.797  1.00 10.00      A   
ATOM    443  C   PHE A  44     -30.037 -11.868   0.956  1.00 10.00      A   
ATOM    444  O   PHE A  44     -31.107 -11.294   1.155  1.00 10.00      A   
ATOM    445  N   GLY A  45     -28.854 -11.299   1.156  1.00 10.00      A   
ATOM    446  HN  GLY A  45     -28.047 -11.826   1.003  1.00 10.00      A   
ATOM    447  CA  GLY A  45     -28.738  -9.926   1.607  1.00 10.00      A   
ATOM    448  C   GLY A  45     -27.477  -9.707   2.422  1.00 10.00      A   
ATOM    449  O   GLY A  45     -27.176  -8.585   2.825  1.00 10.00      A   
ATOM    450  N   ASP A  46     -26.753 -10.789   2.684  1.00 10.00      A   
ATOM    451  HN  ASP A  46     -27.066 -11.662   2.370  1.00 10.00      A   
ATOM    452  CA  ASP A  46     -25.509 -10.716   3.445  1.00 10.00      A   
ATOM    453  CB  ASP A  46     -25.447 -11.841   4.488  1.00 10.00      A   
ATOM    454  CG  ASP A  46     -24.053 -12.056   5.051  1.00 10.00      A   
ATOM    455  OD1 ASP A  46     -23.489 -11.114   5.643  1.00 10.00      A   
ATOM    456  OD2 ASP A  46     -23.514 -13.178   4.908  1.00 10.00      A   
ATOM    457  C   ASP A  46     -24.307 -10.792   2.511  1.00 10.00      A   
ATOM    458  O   ASP A  46     -24.201 -11.711   1.691  1.00 10.00      A   
ATOM    459  N   VAL A  47     -23.413  -9.816   2.619  1.00 10.00      A   
ATOM    460  HN  VAL A  47     -23.558  -9.101   3.280  1.00 10.00      A   
ATOM    461  CA  VAL A  47     -22.222  -9.777   1.780  1.00 10.00      A   
ATOM    462  CB  VAL A  47     -22.440  -8.922   0.506  1.00 10.00      A   
ATOM    463  CG1 VAL A  47     -22.537  -7.440   0.836  1.00 10.00      A   
ATOM    464  CG2 VAL A  47     -21.353  -9.184  -0.528  1.00 10.00      A   
ATOM    465  C   VAL A  47     -21.004  -9.273   2.561  1.00 10.00      A   
ATOM    466  O   VAL A  47     -21.109  -8.368   3.394  1.00 10.00      A   
ATOM    467  N   SER A  48     -19.861  -9.891   2.310  1.00 10.00      A   
ATOM    468  HN  SER A  48     -19.850 -10.629   1.658  1.00 10.00      A   
ATOM    469  CA  SER A  48     -18.619  -9.511   2.961  1.00 10.00      A   
ATOM    470  CB  SER A  48     -18.011 -10.722   3.670  1.00 10.00      A   
ATOM    471  OG  SER A  48     -18.986 -11.378   4.467  1.00 10.00      A   
ATOM    472  HG  SER A  48     -19.824 -11.411   3.984  1.00 10.00      A   
ATOM    473  C   SER A  48     -17.645  -8.965   1.924  1.00 10.00      A   
ATOM    474  O   SER A  48     -17.365  -9.624   0.921  1.00 10.00      A   
ATOM    475  N   VAL A  49     -17.144  -7.763   2.158  1.00 10.00      A   
ATOM    476  HN  VAL A  49     -17.391  -7.291   2.982  1.00 10.00      A   
ATOM    477  CA  VAL A  49     -16.218  -7.129   1.232  1.00 10.00      A   
ATOM    478  CB  VAL A  49     -16.782  -5.794   0.689  1.00 10.00      A   
ATOM    479  CG1 VAL A  49     -15.912  -5.245  -0.434  1.00 10.00      A   
ATOM    480  CG2 VAL A  49     -18.219  -5.961   0.220  1.00 10.00      A   
ATOM    481  C   VAL A  49     -14.879  -6.870   1.908  1.00 10.00      A   
ATOM    482  O   VAL A  49     -14.819  -6.327   3.015  1.00 10.00      A   
ATOM    483  N   LYS A  50     -13.812  -7.272   1.244  1.00 10.00      A   
ATOM    484  HN  LYS A  50     -13.930  -7.715   0.374  1.00 10.00      A   
ATOM    485  CA  LYS A  50     -12.473  -7.077   1.768  1.00 10.00      A   
ATOM    486  CB  LYS A  50     -11.860  -8.413   2.194  1.00 10.00      A   
ATOM    487  CG  LYS A  50     -10.642  -8.271   3.093  1.00 10.00      A   
ATOM    488  CD  LYS A  50      -9.769  -9.513   3.048  1.00 10.00      A   
ATOM    489  CE  LYS A  50      -8.830  -9.491   1.853  1.00 10.00      A   
ATOM    490  NZ  LYS A  50      -8.284 -10.839   1.551  1.00 10.00      A   
ATOM    491  HZ1 LYS A  50      -8.091 -11.355   2.431  1.00 10.00      A   
ATOM    492  HZ2 LYS A  50      -7.399 -10.756   1.012  1.00 10.00      A   
ATOM    493  HZ3 LYS A  50      -8.974 -11.385   0.985  1.00 10.00      A   
ATOM    494  C   LYS A  50     -11.585  -6.408   0.729  1.00 10.00      A   
ATOM    495  O   LYS A  50     -11.579  -6.793  -0.441  1.00 10.00      A   
ATOM    496  N   MET A  51     -10.850  -5.396   1.157  1.00 10.00      A   
ATOM    497  HN  MET A  51     -10.910  -5.127   2.103  1.00 10.00      A   
ATOM    498  CA  MET A  51      -9.942  -4.674   0.279  1.00 10.00      A   
ATOM    499  CB  MET A  51     -10.524  -3.316  -0.119  1.00 10.00      A   
ATOM    500  CG  MET A  51     -11.784  -3.394  -0.966  1.00 10.00      A   
ATOM    501  SD  MET A  51     -12.000  -1.960  -2.041  1.00 10.00      A   
ATOM    502  CE  MET A  51     -11.880  -0.612  -0.866  1.00 10.00      A   
ATOM    503  C   MET A  51      -8.612  -4.485   0.989  1.00 10.00      A   
ATOM    504  O   MET A  51      -8.436  -3.539   1.755  1.00 10.00      A   
ATOM    505  N   GLY A  52      -7.681  -5.395   0.742  1.00 10.00      A   
ATOM    506  HN  GLY A  52      -7.873  -6.125   0.118  1.00 10.00      A   
ATOM    507  CA  GLY A  52      -6.392  -5.319   1.399  1.00 10.00      A   
ATOM    508  C   GLY A  52      -6.546  -5.656   2.866  1.00 10.00      A   
ATOM    509  O   GLY A  52      -6.896  -6.785   3.208  1.00 10.00      A   
ATOM    510  N   ASN A  53      -6.313  -4.681   3.733  1.00 10.00      A   
ATOM    511  HN  ASN A  53      -6.024  -3.804   3.407  1.00 10.00      A   
ATOM    512  CA  ASN A  53      -6.468  -4.896   5.164  1.00 10.00      A   
ATOM    513  CB  ASN A  53      -5.373  -4.191   5.970  1.00 10.00      A   
ATOM    514  CG  ASN A  53      -3.973  -4.552   5.516  1.00 10.00      A   
ATOM    515  OD1 ASN A  53      -3.405  -5.558   5.944  1.00 10.00      A   
ATOM    516  ND2 ASN A  53      -3.401  -3.721   4.661  1.00 10.00      A   
ATOM    517 HD21 ASN A  53      -3.912  -2.923   4.379  1.00 10.00      A   
ATOM    518 HD22 ASN A  53      -2.499  -3.930   4.338  1.00 10.00      A   
ATOM    519  C   ASN A  53      -7.845  -4.429   5.611  1.00 10.00      A   
ATOM    520  O   ASN A  53      -8.359  -4.875   6.638  1.00 10.00      A   
ATOM    521  N   THR A  54      -8.444  -3.542   4.819  1.00 10.00      A   
ATOM    522  HN  THR A  54      -7.985  -3.240   4.007  1.00 10.00      A   
ATOM    523  CA  THR A  54      -9.766  -3.009   5.112  1.00 10.00      A   
ATOM    524  CB  THR A  54     -10.123  -1.859   4.143  1.00 10.00      A   
ATOM    525  OG1 THR A  54      -8.945  -1.087   3.859  1.00 10.00      A   
ATOM    526  HG1 THR A  54      -9.202  -0.211   3.539  1.00 10.00      A   
ATOM    527  CG2 THR A  54     -11.178  -0.951   4.757  1.00 10.00      A   
ATOM    528  C   THR A  54     -10.820  -4.111   4.998  1.00 10.00      A   
ATOM    529  O   THR A  54     -10.959  -4.748   3.949  1.00 10.00      A   
ATOM    530  N   LYS A  55     -11.546  -4.342   6.085  1.00 10.00      A   
ATOM    531  HN  LYS A  55     -11.390  -3.799   6.887  1.00 10.00      A   
ATOM    532  CA  LYS A  55     -12.577  -5.372   6.116  1.00 10.00      A   
ATOM    533  CB  LYS A  55     -12.200  -6.472   7.114  1.00 10.00      A   
ATOM    534  CG  LYS A  55     -10.796  -7.026   6.938  1.00 10.00      A   
ATOM    535  CD  LYS A  55     -10.351  -7.797   8.171  1.00 10.00      A   
ATOM    536  CE  LYS A  55      -8.903  -8.250   8.058  1.00 10.00      A   
ATOM    537  NZ  LYS A  55      -7.942  -7.118   8.173  1.00 10.00      A   
ATOM    538  HZ1 LYS A  55      -8.170  -6.378   7.479  1.00 10.00      A   
ATOM    539  HZ2 LYS A  55      -6.972  -7.454   7.999  1.00 10.00      A   
ATOM    540  HZ3 LYS A  55      -7.981  -6.703   9.132  1.00 10.00      A   
ATOM    541  C   LYS A  55     -13.916  -4.765   6.512  1.00 10.00      A   
ATOM    542  O   LYS A  55     -14.040  -4.165   7.583  1.00 10.00      A   
ATOM    543  N   VAL A  56     -14.913  -4.917   5.651  1.00 10.00      A   
ATOM    544  HN  VAL A  56     -14.758  -5.410   4.810  1.00 10.00      A   
ATOM    545  CA  VAL A  56     -16.240  -4.379   5.926  1.00 10.00      A   
ATOM    546  CB  VAL A  56     -16.588  -3.170   5.027  1.00 10.00      A   
ATOM    547  CG1 VAL A  56     -15.700  -1.978   5.351  1.00 10.00      A   
ATOM    548  CG2 VAL A  56     -16.488  -3.534   3.552  1.00 10.00      A   
ATOM    549  C   VAL A  56     -17.314  -5.452   5.778  1.00 10.00      A   
ATOM    550  O   VAL A  56     -17.157  -6.406   5.012  1.00 10.00      A   
ATOM    551  N   HIS A  57     -18.397  -5.304   6.529  1.00 10.00      A   
ATOM    552  HN  HIS A  57     -18.463  -4.524   7.130  1.00 10.00      A   
ATOM    553  CA  HIS A  57     -19.504  -6.254   6.482  1.00 10.00      A   
ATOM    554  CB  HIS A  57     -19.514  -7.152   7.726  1.00 10.00      A   
ATOM    555  CG  HIS A  57     -18.578  -8.323   7.659  1.00 10.00      A   
ATOM    556  ND1 HIS A  57     -18.982  -9.595   7.308  1.00 10.00      A   
ATOM    557  HD1 HIS A  57     -19.900  -9.862   7.060  1.00 10.00      A   
ATOM    558  CD2 HIS A  57     -17.248  -8.410   7.909  1.00 10.00      A   
ATOM    559  CE1 HIS A  57     -17.943 -10.411   7.349  1.00 10.00      A   
ATOM    560  NE2 HIS A  57     -16.881  -9.716   7.708  1.00 10.00      A   
ATOM    561  HE2 HIS A  57     -15.970 -10.077   7.804  1.00 10.00      A   
ATOM    562  C   HIS A  57     -20.826  -5.508   6.377  1.00 10.00      A   
ATOM    563  O   HIS A  57     -21.108  -4.616   7.178  1.00 10.00      A   
ATOM    564  N   CYS A  58     -21.636  -5.866   5.394  1.00 10.00      A   
ATOM    565  HN  CYS A  58     -21.372  -6.590   4.784  1.00 10.00      A   
ATOM    566  CA  CYS A  58     -22.920  -5.211   5.204  1.00 10.00      A   
ATOM    567  CB  CYS A  58     -22.862  -4.268   3.997  1.00 10.00      A   
ATOM    568  SG  CYS A  58     -24.359  -3.287   3.733  1.00 10.00      A   
ATOM    569  HG  CYS A  58     -24.808  -2.900   4.922  1.00 10.00      A   
ATOM    570  C   CYS A  58     -24.029  -6.239   5.023  1.00 10.00      A   
ATOM    571  O   CYS A  58     -23.834  -7.269   4.373  1.00 10.00      A   
ATOM    572  N   ARG A  59     -25.189  -5.960   5.600  1.00 10.00      A   
ATOM    573  HN  ARG A  59     -25.286  -5.122   6.112  1.00 10.00      A   
ATOM    574  CA  ARG A  59     -26.327  -6.857   5.494  1.00 10.00      A   
ATOM    575  CB  ARG A  59     -26.436  -7.739   6.741  1.00 10.00      A   
ATOM    576  CG  ARG A  59     -27.176  -9.048   6.511  1.00 10.00      A   
ATOM    577  CD  ARG A  59     -28.658  -8.930   6.840  1.00 10.00      A   
ATOM    578  NE  ARG A  59     -29.417 -10.087   6.364  1.00 10.00      A   
ATOM    579  HE  ARG A  59     -29.837 -10.015   5.475  1.00 10.00      A   
ATOM    580  CZ  ARG A  59     -29.570 -11.217   7.055  1.00 10.00      A   
ATOM    581  NH1 ARG A  59     -29.025 -11.349   8.259  1.00 10.00      A   
ATOM    582 HH11 ARG A  59     -28.471 -10.567   8.671  1.00 10.00      A   
ATOM    583 HH12 ARG A  59     -29.150 -12.234   8.800  1.00 10.00      A   
ATOM    584  NH2 ARG A  59     -30.275 -12.213   6.538  1.00 10.00      A   
ATOM    585 HH21 ARG A  59     -30.709 -12.113   5.595  1.00 10.00      A   
ATOM    586 HH22 ARG A  59     -30.394 -13.112   7.068  1.00 10.00      A   
ATOM    587  C   ARG A  59     -27.612  -6.064   5.280  1.00 10.00      A   
ATOM    588  O   ARG A  59     -27.875  -5.087   5.981  1.00 10.00      A   
ATOM    589  N   ILE A  60     -28.394  -6.475   4.298  1.00 10.00      A   
ATOM    590  HN  ILE A  60     -28.120  -7.250   3.757  1.00 10.00      A   
ATOM    591  CA  ILE A  60     -29.647  -5.804   3.989  1.00 10.00      A   
ATOM    592  CB  ILE A  60     -29.885  -5.746   2.462  1.00 10.00      A   
ATOM    593  CG1 ILE A  60     -28.613  -5.315   1.720  1.00 10.00      A   
ATOM    594  CG2 ILE A  60     -31.043  -4.819   2.124  1.00 10.00      A   
ATOM    595  CD1 ILE A  60     -28.121  -3.926   2.072  1.00 10.00      A   
ATOM    596  C   ILE A  60     -30.820  -6.528   4.650  1.00 10.00      A   
ATOM    597  O   ILE A  60     -30.869  -7.760   4.670  1.00 10.00      A   
ATOM    598  N   SER A  61     -31.746  -5.763   5.206  1.00 10.00      A   
ATOM    599  HN  SER A  61     -31.631  -4.787   5.189  1.00 10.00      A   
ATOM    600  CA  SER A  61     -32.921  -6.325   5.857  1.00 10.00      A   
ATOM    601  CB  SER A  61     -32.798  -6.178   7.374  1.00 10.00      A   
ATOM    602  OG  SER A  61     -31.496  -6.531   7.814  1.00 10.00      A   
ATOM    603  HG  SER A  61     -31.492  -7.454   8.091  1.00 10.00      A   
ATOM    604  C   SER A  61     -34.184  -5.623   5.356  1.00 10.00      A   
ATOM    605  O   SER A  61     -34.122  -4.479   4.901  1.00 10.00      A   
ATOM    606  N   CYS A  62     -35.321  -6.303   5.433  1.00 10.00      A   
ATOM    607  HN  CYS A  62     -35.316  -7.212   5.803  1.00 10.00      A   
ATOM    608  CA  CYS A  62     -36.581  -5.726   4.980  1.00 10.00      A   
ATOM    609  CB  CYS A  62     -36.839  -6.087   3.517  1.00 10.00      A   
ATOM    610  SG  CYS A  62     -37.084  -7.854   3.213  1.00 10.00      A   
ATOM    611  HG  CYS A  62     -36.944  -8.492   4.365  1.00 10.00      A   
ATOM    612  C   CYS A  62     -37.748  -6.196   5.839  1.00 10.00      A   
ATOM    613  O   CYS A  62     -37.786  -7.348   6.273  1.00 10.00      A   
ATOM    614  N   GLN A  63     -38.698  -5.305   6.079  1.00 10.00      A   
ATOM    615  HN  GLN A  63     -38.606  -4.398   5.709  1.00 10.00      A   
ATOM    616  CA  GLN A  63     -39.875  -5.629   6.873  1.00 10.00      A   
ATOM    617  CB  GLN A  63     -39.645  -5.286   8.347  1.00 10.00      A   
ATOM    618  CG  GLN A  63     -39.312  -3.824   8.603  1.00 10.00      A   
ATOM    619  CD  GLN A  63     -39.317  -3.476  10.076  1.00 10.00      A   
ATOM    620  OE1 GLN A  63     -40.079  -4.043  10.858  1.00 10.00      A   
ATOM    621  NE2 GLN A  63     -38.464  -2.544  10.463  1.00 10.00      A   
ATOM    622 HE21 GLN A  63     -37.885  -2.136   9.787  1.00 10.00      A   
ATOM    623 HE22 GLN A  63     -38.445  -2.298  11.414  1.00 10.00      A   
ATOM    624  C   GLN A  63     -41.090  -4.877   6.341  1.00 10.00      A   
ATOM    625  O   GLN A  63     -40.951  -3.961   5.531  1.00 10.00      A   
ATOM    626  N   ILE A  64     -42.273  -5.268   6.788  1.00 10.00      A   
ATOM    627  HN  ILE A  64     -42.324  -6.014   7.425  1.00 10.00      A   
ATOM    628  CA  ILE A  64     -43.502  -4.617   6.357  1.00 10.00      A   
ATOM    629  CB  ILE A  64     -44.726  -5.538   6.530  1.00 10.00      A   
ATOM    630  CG1 ILE A  64     -44.426  -6.940   5.987  1.00 10.00      A   
ATOM    631  CG2 ILE A  64     -45.937  -4.942   5.825  1.00 10.00      A   
ATOM    632  CD1 ILE A  64     -45.472  -7.974   6.351  1.00 10.00      A   
ATOM    633  C   ILE A  64     -43.724  -3.337   7.156  1.00 10.00      A   
ATOM    634  O   ILE A  64     -43.790  -3.369   8.384  1.00 10.00      A   
ATOM    635  N   ALA A  65     -43.830  -2.218   6.460  1.00 10.00      A   
ATOM    636  HN  ALA A  65     -43.778  -2.257   5.478  1.00 10.00      A   
ATOM    637  CA  ALA A  65     -44.037  -0.927   7.104  1.00 10.00      A   
ATOM    638  CB  ALA A  65     -42.728  -0.153   7.163  1.00 10.00      A   
ATOM    639  C   ALA A  65     -45.098  -0.126   6.360  1.00 10.00      A   
ATOM    640  O   ALA A  65     -45.865  -0.682   5.571  1.00 10.00      A   
ATOM    641  N   GLN A  66     -45.134   1.173   6.606  1.00 10.00      A   
ATOM    642  HN  GLN A  66     -44.480   1.562   7.228  1.00 10.00      A   
ATOM    643  CA  GLN A  66     -46.101   2.047   5.962  1.00 10.00      A   
ATOM    644  CB  GLN A  66     -47.175   2.488   6.961  1.00 10.00      A   
ATOM    645  CG  GLN A  66     -48.251   3.377   6.360  1.00 10.00      A   
ATOM    646  CD  GLN A  66     -49.441   3.557   7.277  1.00 10.00      A   
ATOM    647  OE1 GLN A  66     -49.489   4.485   8.083  1.00 10.00      A   
ATOM    648  NE2 GLN A  66     -50.408   2.666   7.162  1.00 10.00      A   
ATOM    649 HE21 GLN A  66     -50.299   1.948   6.497  1.00 10.00      A   
ATOM    650 HE22 GLN A  66     -51.195   2.754   7.742  1.00 10.00      A   
ATOM    651  C   GLN A  66     -45.398   3.262   5.368  1.00 10.00      A   
ATOM    652  O   GLN A  66     -44.579   3.895   6.031  1.00 10.00      A   
ATOM    653  N   PRO A  67     -45.707   3.603   4.108  1.00 10.00      A   
ATOM    654  CA  PRO A  67     -45.098   4.753   3.435  1.00 10.00      A   
ATOM    655  CB  PRO A  67     -45.659   4.673   2.010  1.00 10.00      A   
ATOM    656  CG  PRO A  67     -46.918   3.889   2.140  1.00 10.00      A   
ATOM    657  CD  PRO A  67     -46.680   2.906   3.249  1.00 10.00      A   
ATOM    658  C   PRO A  67     -45.514   6.064   4.095  1.00 10.00      A   
ATOM    659  O   PRO A  67     -46.448   6.093   4.901  1.00 10.00      A   
ATOM    660  N   TYR A  68     -44.824   7.144   3.763  1.00 10.00      A   
ATOM    661  HN  TYR A  68     -44.097   7.069   3.112  1.00 10.00      A   
ATOM    662  CA  TYR A  68     -45.139   8.445   4.335  1.00 10.00      A   
ATOM    663  CB  TYR A  68     -43.976   9.422   4.139  1.00 10.00      A   
ATOM    664  CG  TYR A  68     -42.816   9.217   5.090  1.00 10.00      A   
ATOM    665  CD1 TYR A  68     -41.503   9.312   4.645  1.00 10.00      A   
ATOM    666  CD2 TYR A  68     -43.032   8.937   6.433  1.00 10.00      A   
ATOM    667  CE1 TYR A  68     -40.440   9.134   5.511  1.00 10.00      A   
ATOM    668  CE2 TYR A  68     -41.975   8.756   7.307  1.00 10.00      A   
ATOM    669  CZ  TYR A  68     -40.681   8.857   6.841  1.00 10.00      A   
ATOM    670  OH  TYR A  68     -39.622   8.685   7.706  1.00 10.00      A   
ATOM    671  HH  TYR A  68     -39.153   9.522   7.802  1.00 10.00      A   
ATOM    672  C   TYR A  68     -46.414   9.011   3.718  1.00 10.00      A   
ATOM    673  O   TYR A  68     -46.935   8.474   2.739  1.00 10.00      A   
ATOM    674  N   GLU A  69     -46.923  10.085   4.305  1.00 10.00      A   
ATOM    675  HN  GLU A  69     -46.478  10.456   5.098  1.00 10.00      A   
ATOM    676  CA  GLU A  69     -48.131  10.723   3.803  1.00 10.00      A   
ATOM    677  CB  GLU A  69     -48.742  11.633   4.870  1.00 10.00      A   
ATOM    678  CG  GLU A  69     -49.233  10.888   6.102  1.00 10.00      A   
ATOM    679  CD  GLU A  69     -49.813  11.804   7.159  1.00 10.00      A   
ATOM    680  OE1 GLU A  69     -49.031  12.411   7.920  1.00 10.00      A   
ATOM    681  OE2 GLU A  69     -51.058  11.920   7.239  1.00 10.00      A   
ATOM    682  C   GLU A  69     -47.816  11.512   2.541  1.00 10.00      A   
ATOM    683  O   GLU A  69     -48.655  11.647   1.648  1.00 10.00      A   
ATOM    684  N   ASP A  70     -46.588  12.015   2.466  1.00 10.00      A   
ATOM    685  HN  ASP A  70     -45.966  11.866   3.211  1.00 10.00      A   
ATOM    686  CA  ASP A  70     -46.143  12.781   1.307  1.00 10.00      A   
ATOM    687  CB  ASP A  70     -44.806  13.467   1.591  1.00 10.00      A   
ATOM    688  CG  ASP A  70     -44.904  14.549   2.640  1.00 10.00      A   
ATOM    689  OD1 ASP A  70     -45.807  15.410   2.534  1.00 10.00      A   
ATOM    690  OD2 ASP A  70     -44.072  14.551   3.573  1.00 10.00      A   
ATOM    691  C   ASP A  70     -45.994  11.862   0.105  1.00 10.00      A   
ATOM    692  O   ASP A  70     -46.539  12.123  -0.966  1.00 10.00      A   
ATOM    693  N   ARG A  71     -45.251  10.783   0.295  1.00 10.00      A   
ATOM    694  HN  ARG A  71     -44.834  10.638   1.172  1.00 10.00      A   
ATOM    695  CA  ARG A  71     -45.028   9.808  -0.762  1.00 10.00      A   
ATOM    696  CB  ARG A  71     -43.546   9.771  -1.147  1.00 10.00      A   
ATOM    697  CG  ARG A  71     -42.975  11.139  -1.501  1.00 10.00      A   
ATOM    698  CD  ARG A  71     -41.463  11.104  -1.638  1.00 10.00      A   
ATOM    699  NE  ARG A  71     -41.043  10.407  -2.850  1.00 10.00      A   
ATOM    700  HE  ARG A  71     -41.414   9.498  -3.002  1.00 10.00      A   
ATOM    701  CZ  ARG A  71     -40.221  10.918  -3.762  1.00 10.00      A   
ATOM    702  NH1 ARG A  71     -39.729  12.143  -3.613  1.00 10.00      A   
ATOM    703 HH11 ARG A  71     -39.090  12.541  -4.331  1.00 10.00      A   
ATOM    704 HH12 ARG A  71     -39.978  12.711  -2.770  1.00 10.00      A   
ATOM    705  NH2 ARG A  71     -39.870  10.185  -4.810  1.00 10.00      A   
ATOM    706 HH21 ARG A  71     -40.237   9.203  -4.913  1.00 10.00      A   
ATOM    707 HH22 ARG A  71     -39.228  10.574  -5.535  1.00 10.00      A   
ATOM    708  C   ARG A  71     -45.510   8.429  -0.313  1.00 10.00      A   
ATOM    709  O   ARG A  71     -44.760   7.662   0.292  1.00 10.00      A   
ATOM    710  N   PRO A  72     -46.784   8.106  -0.594  1.00 10.00      A   
ATOM    711  CA  PRO A  72     -47.393   6.839  -0.205  1.00 10.00      A   
ATOM    712  CB  PRO A  72     -48.837   7.264   0.047  1.00 10.00      A   
ATOM    713  CG  PRO A  72     -49.090   8.357  -0.946  1.00 10.00      A   
ATOM    714  CD  PRO A  72     -47.751   8.964  -1.299  1.00 10.00      A   
ATOM    715  C   PRO A  72     -47.346   5.773  -1.301  1.00 10.00      A   
ATOM    716  O   PRO A  72     -48.054   4.767  -1.222  1.00 10.00      A   
ATOM    717  N   PHE A  73     -46.517   5.992  -2.315  1.00 10.00      A   
ATOM    718  HN  PHE A  73     -45.981   6.815  -2.329  1.00 10.00      A   
ATOM    719  CA  PHE A  73     -46.390   5.041  -3.414  1.00 10.00      A   
ATOM    720  CB  PHE A  73     -46.787   5.692  -4.743  1.00 10.00      A   
ATOM    721  CG  PHE A  73     -48.270   5.768  -4.976  1.00 10.00      A   
ATOM    722  CD1 PHE A  73     -49.037   6.732  -4.345  1.00 10.00      A   
ATOM    723  CD2 PHE A  73     -48.894   4.876  -5.833  1.00 10.00      A   
ATOM    724  CE1 PHE A  73     -50.399   6.806  -4.562  1.00 10.00      A   
ATOM    725  CE2 PHE A  73     -50.256   4.943  -6.055  1.00 10.00      A   
ATOM    726  CZ  PHE A  73     -51.010   5.910  -5.417  1.00 10.00      A   
ATOM    727  C   PHE A  73     -44.973   4.490  -3.501  1.00 10.00      A   
ATOM    728  O   PHE A  73     -44.598   3.866  -4.496  1.00 10.00      A   
ATOM    729  N   GLU A  74     -44.189   4.715  -2.454  1.00 10.00      A   
ATOM    730  HN  GLU A  74     -44.547   5.201  -1.683  1.00 10.00      A   
ATOM    731  CA  GLU A  74     -42.813   4.246  -2.412  1.00 10.00      A   
ATOM    732  CB  GLU A  74     -41.849   5.392  -2.729  1.00 10.00      A   
ATOM    733  CG  GLU A  74     -41.900   5.863  -4.174  1.00 10.00      A   
ATOM    734  CD  GLU A  74     -41.423   7.289  -4.345  1.00 10.00      A   
ATOM    735  OE1 GLU A  74     -40.360   7.502  -4.969  1.00 10.00      A   
ATOM    736  OE2 GLU A  74     -42.111   8.210  -3.865  1.00 10.00      A   
ATOM    737  C   GLU A  74     -42.483   3.645  -1.049  1.00 10.00      A   
ATOM    738  O   GLU A  74     -43.147   3.938  -0.054  1.00 10.00      A   
ATOM    739  N   GLY A  75     -41.463   2.797  -1.019  1.00 10.00      A   
ATOM    740  HN  GLY A  75     -40.987   2.594  -1.852  1.00 10.00      A   
ATOM    741  CA  GLY A  75     -41.045   2.171   0.218  1.00 10.00      A   
ATOM    742  C   GLY A  75     -40.008   3.001   0.951  1.00 10.00      A   
ATOM    743  O   GLY A  75     -39.425   3.921   0.378  1.00 10.00      A   
ATOM    744  N   LEU A  76     -39.769   2.674   2.212  1.00 10.00      A   
ATOM    745  HN  LEU A  76     -40.252   1.919   2.611  1.00 10.00      A   
ATOM    746  CA  LEU A  76     -38.803   3.409   3.018  1.00 10.00      A   
ATOM    747  CB  LEU A  76     -39.341   3.621   4.433  1.00 10.00      A   
ATOM    748  CG  LEU A  76     -40.672   4.369   4.544  1.00 10.00      A   
ATOM    749  CD1 LEU A  76     -41.088   4.501   6.000  1.00 10.00      A   
ATOM    750  CD2 LEU A  76     -40.579   5.737   3.885  1.00 10.00      A   
ATOM    751  C   LEU A  76     -37.460   2.689   3.067  1.00 10.00      A   
ATOM    752  O   LEU A  76     -37.331   1.638   3.694  1.00 10.00      A   
ATOM    753  N   PHE A  77     -36.471   3.255   2.394  1.00 10.00      A   
ATOM    754  HN  PHE A  77     -36.642   4.094   1.914  1.00 10.00      A   
ATOM    755  CA  PHE A  77     -35.133   2.680   2.354  1.00 10.00      A   
ATOM    756  CB  PHE A  77     -34.693   2.453   0.901  1.00 10.00      A   
ATOM    757  CG  PHE A  77     -33.277   1.970   0.747  1.00 10.00      A   
ATOM    758  CD1 PHE A  77     -32.841   0.831   1.404  1.00 10.00      A   
ATOM    759  CD2 PHE A  77     -32.380   2.659  -0.053  1.00 10.00      A   
ATOM    760  CE1 PHE A  77     -31.540   0.387   1.270  1.00 10.00      A   
ATOM    761  CE2 PHE A  77     -31.076   2.221  -0.193  1.00 10.00      A   
ATOM    762  CZ  PHE A  77     -30.655   1.083   0.471  1.00 10.00      A   
ATOM    763  C   PHE A  77     -34.142   3.582   3.085  1.00 10.00      A   
ATOM    764  O   PHE A  77     -34.072   4.786   2.821  1.00 10.00      A   
ATOM    765  N   VAL A  78     -33.388   3.005   4.010  1.00 10.00      A   
ATOM    766  HN  VAL A  78     -33.489   2.039   4.180  1.00 10.00      A   
ATOM    767  CA  VAL A  78     -32.407   3.763   4.778  1.00 10.00      A   
ATOM    768  CB  VAL A  78     -32.910   4.088   6.203  1.00 10.00      A   
ATOM    769  CG1 VAL A  78     -33.927   5.219   6.177  1.00 10.00      A   
ATOM    770  CG2 VAL A  78     -33.497   2.852   6.869  1.00 10.00      A   
ATOM    771  C   VAL A  78     -31.079   3.015   4.874  1.00 10.00      A   
ATOM    772  O   VAL A  78     -31.022   1.802   4.679  1.00 10.00      A   
ATOM    773  N   ILE A  79     -30.017   3.752   5.171  1.00 10.00      A   
ATOM    774  HN  ILE A  79     -30.134   4.713   5.324  1.00 10.00      A   
ATOM    775  CA  ILE A  79     -28.680   3.178   5.308  1.00 10.00      A   
ATOM    776  CB  ILE A  79     -27.718   3.697   4.211  1.00 10.00      A   
ATOM    777  CG1 ILE A  79     -28.265   3.361   2.818  1.00 10.00      A   
ATOM    778  CG2 ILE A  79     -26.321   3.111   4.394  1.00 10.00      A   
ATOM    779  CD1 ILE A  79     -27.488   3.983   1.678  1.00 10.00      A   
ATOM    780  C   ILE A  79     -28.128   3.549   6.676  1.00 10.00      A   
ATOM    781  O   ILE A  79     -28.008   4.732   6.999  1.00 10.00      A   
ATOM    782  N   SER A  80     -27.796   2.550   7.472  1.00 10.00      A   
ATOM    783  HN  SER A  80     -27.881   1.622   7.151  1.00 10.00      A   
ATOM    784  CA  SER A  80     -27.298   2.792   8.813  1.00 10.00      A   
ATOM    785  CB  SER A  80     -28.105   1.968   9.812  1.00 10.00      A   
ATOM    786  OG  SER A  80     -29.492   2.048   9.514  1.00 10.00      A   
ATOM    787  HG  SER A  80     -29.857   2.852   9.901  1.00 10.00      A   
ATOM    788  C   SER A  80     -25.806   2.501   8.950  1.00 10.00      A   
ATOM    789  O   SER A  80     -25.384   1.345   8.975  1.00 10.00      A   
ATOM    790  N   THR A  81     -25.016   3.562   9.030  1.00 10.00      A   
ATOM    791  HN  THR A  81     -25.410   4.458   8.982  1.00 10.00      A   
ATOM    792  CA  THR A  81     -23.581   3.440   9.192  1.00 10.00      A   
ATOM    793  CB  THR A  81     -22.835   4.430   8.273  1.00 10.00      A   
ATOM    794  OG1 THR A  81     -23.570   5.665   8.193  1.00 10.00      A   
ATOM    795  HG1 THR A  81     -23.087   6.355   8.674  1.00 10.00      A   
ATOM    796  CG2 THR A  81     -22.679   3.843   6.876  1.00 10.00      A   
ATOM    797  C   THR A  81     -23.214   3.713  10.650  1.00 10.00      A   
ATOM    798  O   THR A  81     -23.360   4.837  11.137  1.00 10.00      A   
ATOM    799  N   GLU A  82     -22.768   2.685  11.356  1.00 10.00      A   
ATOM    800  HN  GLU A  82     -22.674   1.805  10.926  1.00 10.00      A   
ATOM    801  CA  GLU A  82     -22.408   2.840  12.759  1.00 10.00      A   
ATOM    802  CB  GLU A  82     -23.360   2.038  13.647  1.00 10.00      A   
ATOM    803  CG  GLU A  82     -23.363   2.470  15.104  1.00 10.00      A   
ATOM    804  CD  GLU A  82     -24.448   1.787  15.909  1.00 10.00      A   
ATOM    805  OE1 GLU A  82     -24.314   1.707  17.148  1.00 10.00      A   
ATOM    806  OE2 GLU A  82     -25.441   1.324  15.311  1.00 10.00      A   
ATOM    807  C   GLU A  82     -20.967   2.419  13.010  1.00 10.00      A   
ATOM    808  O   GLU A  82     -20.648   1.229  13.002  1.00 10.00      A   
ATOM    809  N   ILE A  83     -20.100   3.402  13.215  1.00 10.00      A   
ATOM    810  HN  ILE A  83     -20.417   4.329  13.187  1.00 10.00      A   
ATOM    811  CA  ILE A  83     -18.689   3.142  13.470  1.00 10.00      A   
ATOM    812  CB  ILE A  83     -17.817   4.401  13.264  1.00 10.00      A   
ATOM    813  CG1 ILE A  83     -18.332   5.570  14.113  1.00 10.00      A   
ATOM    814  CG2 ILE A  83     -17.768   4.779  11.790  1.00 10.00      A   
ATOM    815  CD1 ILE A  83     -17.393   6.756  14.155  1.00 10.00      A   
ATOM    816  C   ILE A  83     -18.474   2.591  14.878  1.00 10.00      A   
ATOM    817  O   ILE A  83     -19.148   2.995  15.830  1.00 10.00      A   
ATOM    818  N   SER A  84     -17.539   1.662  14.999  1.00 10.00      A   
ATOM    819  HN  SER A  84     -17.034   1.385  14.206  1.00 10.00      A   
ATOM    820  CA  SER A  84     -17.230   1.046  16.273  1.00 10.00      A   
ATOM    821  CB  SER A  84     -17.946  -0.303  16.373  1.00 10.00      A   
ATOM    822  OG  SER A  84     -19.338  -0.154  16.127  1.00 10.00      A   
ATOM    823  HG  SER A  84     -19.630   0.703  16.463  1.00 10.00      A   
ATOM    824  C   SER A  84     -15.719   0.866  16.407  1.00 10.00      A   
ATOM    825  O   SER A  84     -15.006   0.838  15.400  1.00 10.00      A   
ATOM    826  N   PRO A  85     -15.208   0.737  17.650  1.00 10.00      A   
ATOM    827  CA  PRO A  85     -13.769   0.562  17.918  1.00 10.00      A   
ATOM    828  CB  PRO A  85     -13.677   0.553  19.451  1.00 10.00      A   
ATOM    829  CG  PRO A  85     -14.952   1.169  19.913  1.00 10.00      A   
ATOM    830  CD  PRO A  85     -15.986   0.775  18.899  1.00 10.00      A   
ATOM    831  C   PRO A  85     -13.213  -0.746  17.355  1.00 10.00      A   
ATOM    832  O   PRO A  85     -12.023  -1.034  17.494  1.00 10.00      A   
ATOM    833  N   MET A  86     -14.080  -1.535  16.732  1.00 10.00      A   
ATOM    834  HN  MET A  86     -15.015  -1.255  16.674  1.00 10.00      A   
ATOM    835  CA  MET A  86     -13.684  -2.804  16.136  1.00 10.00      A   
ATOM    836  CB  MET A  86     -14.917  -3.555  15.625  1.00 10.00      A   
ATOM    837  CG  MET A  86     -15.811  -4.110  16.719  1.00 10.00      A   
ATOM    838  SD  MET A  86     -15.008  -5.410  17.674  1.00 10.00      A   
ATOM    839  CE  MET A  86     -14.781  -6.660  16.410  1.00 10.00      A   
ATOM    840  C   MET A  86     -12.721  -2.569  14.983  1.00 10.00      A   
ATOM    841  O   MET A  86     -11.745  -3.300  14.812  1.00 10.00      A   
ATOM    842  N   ALA A  87     -13.000  -1.536  14.199  1.00 10.00      A   
ATOM    843  HN  ALA A  87     -13.790  -0.986  14.396  1.00 10.00      A   
ATOM    844  CA  ALA A  87     -12.162  -1.197  13.056  1.00 10.00      A   
ATOM    845  CB  ALA A  87     -12.928  -0.328  12.072  1.00 10.00      A   
ATOM    846  C   ALA A  87     -10.889  -0.495  13.503  1.00 10.00      A   
ATOM    847  O   ALA A  87      -9.837  -0.632  12.879  1.00 10.00      A   
ATOM    848  N   GLY A  88     -10.996   0.256  14.588  1.00 10.00      A   
ATOM    849  HN  GLY A  88     -11.862   0.321  15.040  1.00 10.00      A   
ATOM    850  CA  GLY A  88      -9.860   0.977  15.115  1.00 10.00      A   
ATOM    851  C   GLY A  88     -10.202   1.678  16.413  1.00 10.00      A   
ATOM    852  O   GLY A  88     -11.354   2.050  16.634  1.00 10.00      A   
ATOM    853  N   SER A  89      -9.207   1.867  17.267  1.00 10.00      A   
ATOM    854  HN  SER A  89      -8.303   1.569  17.023  1.00 10.00      A   
ATOM    855  CA  SER A  89      -9.415   2.519  18.552  1.00 10.00      A   
ATOM    856  CB  SER A  89      -8.291   2.143  19.515  1.00 10.00      A   
ATOM    857  OG  SER A  89      -8.083   0.739  19.510  1.00 10.00      A   
ATOM    858  HG  SER A  89      -7.284   0.536  19.010  1.00 10.00      A   
ATOM    859  C   SER A  89      -9.509   4.035  18.396  1.00 10.00      A   
ATOM    860  O   SER A  89      -9.902   4.743  19.326  1.00 10.00      A   
ATOM    861  N   GLN A  90      -9.158   4.525  17.212  1.00 10.00      A   
ATOM    862  HN  GLN A  90      -8.849   3.907  16.513  1.00 10.00      A   
ATOM    863  CA  GLN A  90      -9.206   5.953  16.926  1.00 10.00      A   
ATOM    864  CB  GLN A  90      -8.371   6.277  15.681  1.00 10.00      A   
ATOM    865  CG  GLN A  90      -8.084   7.760  15.491  1.00 10.00      A   
ATOM    866  CD  GLN A  90      -7.448   8.387  16.715  1.00 10.00      A   
ATOM    867  OE1 GLN A  90      -6.722   7.728  17.462  1.00 10.00      A   
ATOM    868  NE2 GLN A  90      -7.708   9.667  16.928  1.00 10.00      A   
ATOM    869 HE21 GLN A  90      -8.285  10.139  16.288  1.00 10.00      A   
ATOM    870 HE22 GLN A  90      -7.324  10.091  17.726  1.00 10.00      A   
ATOM    871  C   GLN A  90     -10.646   6.424  16.736  1.00 10.00      A   
ATOM    872  O   GLN A  90     -10.935   7.617  16.808  1.00 10.00      A   
ATOM    873  N   PHE A  91     -11.547   5.477  16.516  1.00 10.00      A   
ATOM    874  HN  PHE A  91     -11.266   4.539  16.504  1.00 10.00      A   
ATOM    875  CA  PHE A  91     -12.949   5.797  16.311  1.00 10.00      A   
ATOM    876  CB  PHE A  91     -13.506   5.023  15.114  1.00 10.00      A   
ATOM    877  CG  PHE A  91     -12.723   5.224  13.848  1.00 10.00      A   
ATOM    878  CD1 PHE A  91     -11.910   4.220  13.354  1.00 10.00      A   
ATOM    879  CD2 PHE A  91     -12.797   6.419  13.155  1.00 10.00      A   
ATOM    880  CE1 PHE A  91     -11.185   4.403  12.192  1.00 10.00      A   
ATOM    881  CE2 PHE A  91     -12.075   6.610  11.992  1.00 10.00      A   
ATOM    882  CZ  PHE A  91     -11.268   5.600  11.510  1.00 10.00      A   
ATOM    883  C   PHE A  91     -13.766   5.486  17.558  1.00 10.00      A   
ATOM    884  O   PHE A  91     -13.527   4.484  18.237  1.00 10.00      A   
ATOM    885  N   GLU A  92     -14.714   6.359  17.861  1.00 10.00      A   
ATOM    886  HN  GLU A  92     -14.841   7.144  17.287  1.00 10.00      A   
ATOM    887  CA  GLU A  92     -15.580   6.182  19.015  1.00 10.00      A   
ATOM    888  CB  GLU A  92     -16.006   7.536  19.579  1.00 10.00      A   
ATOM    889  CG  GLU A  92     -14.855   8.348  20.147  1.00 10.00      A   
ATOM    890  CD  GLU A  92     -15.087   9.839  20.043  1.00 10.00      A   
ATOM    891  OE1 GLU A  92     -14.576  10.460  19.091  1.00 10.00      A   
ATOM    892  OE2 GLU A  92     -15.774  10.404  20.920  1.00 10.00      A   
ATOM    893  C   GLU A  92     -16.799   5.361  18.621  1.00 10.00      A   
ATOM    894  O   GLU A  92     -17.208   5.360  17.458  1.00 10.00      A   
ATOM    895  N   ASN A  93     -17.382   4.672  19.586  1.00 10.00      A   
ATOM    896  HN  ASN A  93     -17.035   4.738  20.503  1.00 10.00      A   
ATOM    897  CA  ASN A  93     -18.537   3.830  19.319  1.00 10.00      A   
ATOM    898  CB  ASN A  93     -18.718   2.784  20.417  1.00 10.00      A   
ATOM    899  CG  ASN A  93     -19.701   1.702  20.019  1.00 10.00      A   
ATOM    900  OD1 ASN A  93     -19.453   0.935  19.089  1.00 10.00      A   
ATOM    901  ND2 ASN A  93     -20.820   1.631  20.715  1.00 10.00      A   
ATOM    902 HD21 ASN A  93     -20.957   2.276  21.443  1.00 10.00      A   
ATOM    903 HD22 ASN A  93     -21.465   0.927  20.483  1.00 10.00      A   
ATOM    904  C   ASN A  93     -19.819   4.634  19.146  1.00 10.00      A   
ATOM    905  O   ASN A  93     -20.296   5.275  20.085  1.00 10.00      A   
ATOM    906  N   GLY A  94     -20.364   4.600  17.936  1.00 10.00      A   
ATOM    907  HN  GLY A  94     -19.919   4.087  17.223  1.00 10.00      A   
ATOM    908  CA  GLY A  94     -21.602   5.302  17.652  1.00 10.00      A   
ATOM    909  C   GLY A  94     -21.436   6.799  17.481  1.00 10.00      A   
ATOM    910  O   GLY A  94     -22.412   7.544  17.540  1.00 10.00      A   
ATOM    911  N   ASN A  95     -20.210   7.253  17.261  1.00 10.00      A   
ATOM    912  HN  ASN A  95     -19.464   6.620  17.211  1.00 10.00      A   
ATOM    913  CA  ASN A  95     -19.962   8.679  17.087  1.00 10.00      A   
ATOM    914  CB  ASN A  95     -18.528   9.058  17.454  1.00 10.00      A   
ATOM    915  CG  ASN A  95     -18.354  10.560  17.593  1.00 10.00      A   
ATOM    916  OD1 ASN A  95     -19.264  11.265  18.029  1.00 10.00      A   
ATOM    917  ND2 ASN A  95     -17.189  11.062  17.217  1.00 10.00      A   
ATOM    918 HD21 ASN A  95     -16.506  10.446  16.872  1.00 10.00      A   
ATOM    919 HD22 ASN A  95     -17.051  12.029  17.302  1.00 10.00      A   
ATOM    920  C   ASN A  95     -20.279   9.119  15.664  1.00 10.00      A   
ATOM    921  O   ASN A  95     -19.382   9.341  14.849  1.00 10.00      A   
ATOM    922  N   ILE A  96     -21.565   9.240  15.367  1.00 10.00      A   
ATOM    923  HN  ILE A  96     -22.235   9.036  16.057  1.00 10.00      A   
ATOM    924  CA  ILE A  96     -22.007   9.650  14.038  1.00 10.00      A   
ATOM    925  CB  ILE A  96     -23.451   9.202  13.734  1.00 10.00      A   
ATOM    926  CG1 ILE A  96     -24.412   9.699  14.817  1.00 10.00      A   
ATOM    927  CG2 ILE A  96     -23.517   7.686  13.606  1.00 10.00      A   
ATOM    928  CD1 ILE A  96     -25.868   9.424  14.514  1.00 10.00      A   
ATOM    929  C   ILE A  96     -21.875  11.157  13.838  1.00 10.00      A   
ATOM    930  O   ILE A  96     -22.101  11.670  12.743  1.00 10.00      A   
ATOM    931  N   THR A  97     -21.505  11.857  14.905  1.00 10.00      A   
ATOM    932  HN  THR A  97     -21.361  11.392  15.755  1.00 10.00      A   
ATOM    933  CA  THR A  97     -21.325  13.300  14.856  1.00 10.00      A   
ATOM    934  CB  THR A  97     -21.554  13.922  16.245  1.00 10.00      A   
ATOM    935  OG1 THR A  97     -22.320  13.017  17.055  1.00 10.00      A   
ATOM    936  HG1 THR A  97     -22.217  13.261  17.986  1.00 10.00      A   
ATOM    937  CG2 THR A  97     -22.307  15.236  16.119  1.00 10.00      A   
ATOM    938  C   THR A  97     -19.916  13.652  14.376  1.00 10.00      A   
ATOM    939  O   THR A  97     -19.592  14.823  14.158  1.00 10.00      A   
ATOM    940  N   GLY A  98     -19.085  12.628  14.209  1.00 10.00      A   
ATOM    941  HN  GLY A  98     -19.404  11.720  14.389  1.00 10.00      A   
ATOM    942  CA  GLY A  98     -17.723  12.835  13.758  1.00 10.00      A   
ATOM    943  C   GLY A  98     -17.660  13.336  12.329  1.00 10.00      A   
ATOM    944  O   GLY A  98     -18.422  12.883  11.474  1.00 10.00      A   
ATOM    945  N   GLU A  99     -16.749  14.269  12.076  1.00 10.00      A   
ATOM    946  HN  GLU A  99     -16.172  14.574  12.809  1.00 10.00      A   
ATOM    947  CA  GLU A  99     -16.569  14.858  10.753  1.00 10.00      A   
ATOM    948  CB  GLU A  99     -15.356  15.790  10.768  1.00 10.00      A   
ATOM    949  CG  GLU A  99     -14.976  16.354   9.408  1.00 10.00      A   
ATOM    950  CD  GLU A  99     -13.654  17.089   9.443  1.00 10.00      A   
ATOM    951  OE1 GLU A  99     -13.656  18.308   9.726  1.00 10.00      A   
ATOM    952  OE2 GLU A  99     -12.605  16.452   9.202  1.00 10.00      A   
ATOM    953  C   GLU A  99     -16.393  13.795   9.673  1.00 10.00      A   
ATOM    954  O   GLU A  99     -16.994  13.878   8.599  1.00 10.00      A   
ATOM    955  N   ASP A 100     -15.570  12.796   9.961  1.00 10.00      A   
ATOM    956  HN  ASP A 100     -15.119  12.783  10.833  1.00 10.00      A   
ATOM    957  CA  ASP A 100     -15.311  11.725   9.009  1.00 10.00      A   
ATOM    958  CB  ASP A 100     -14.165  10.827   9.470  1.00 10.00      A   
ATOM    959  CG  ASP A 100     -12.863  11.175   8.778  1.00 10.00      A   
ATOM    960  OD1 ASP A 100     -12.136  12.066   9.275  1.00 10.00      A   
ATOM    961  OD2 ASP A 100     -12.567  10.575   7.724  1.00 10.00      A   
ATOM    962  C   ASP A 100     -16.563  10.914   8.713  1.00 10.00      A   
ATOM    963  O   ASP A 100     -16.829  10.575   7.560  1.00 10.00      A   
ATOM    964  N   GLU A 101     -17.338  10.625   9.752  1.00 10.00      A   
ATOM    965  HN  GLU A 101     -17.078  10.936  10.643  1.00 10.00      A   
ATOM    966  CA  GLU A 101     -18.570   9.864   9.594  1.00 10.00      A   
ATOM    967  CB  GLU A 101     -19.127   9.441  10.961  1.00 10.00      A   
ATOM    968  CG  GLU A 101     -20.584   8.984  10.955  1.00 10.00      A   
ATOM    969  CD  GLU A 101     -20.862   7.856   9.980  1.00 10.00      A   
ATOM    970  OE1 GLU A 101     -20.093   6.875   9.961  1.00 10.00      A   
ATOM    971  OE2 GLU A 101     -21.861   7.948   9.228  1.00 10.00      A   
ATOM    972  C   GLU A 101     -19.599  10.669   8.812  1.00 10.00      A   
ATOM    973  O   GLU A 101     -20.144  10.181   7.827  1.00 10.00      A   
ATOM    974  N   VAL A 102     -19.830  11.912   9.241  1.00 10.00      A   
ATOM    975  HN  VAL A 102     -19.331  12.244  10.023  1.00 10.00      A   
ATOM    976  CA  VAL A 102     -20.799  12.798   8.592  1.00 10.00      A   
ATOM    977  CB  VAL A 102     -20.758  14.228   9.181  1.00 10.00      A   
ATOM    978  CG1 VAL A 102     -21.629  15.181   8.373  1.00 10.00      A   
ATOM    979  CG2 VAL A 102     -21.203  14.216  10.636  1.00 10.00      A   
ATOM    980  C   VAL A 102     -20.589  12.850   7.077  1.00 10.00      A   
ATOM    981  O   VAL A 102     -21.535  12.685   6.304  1.00 10.00      A   
ATOM    982  N   LEU A 103     -19.346  13.058   6.661  1.00 10.00      A   
ATOM    983  HN  LEU A 103     -18.630  13.173   7.323  1.00 10.00      A   
ATOM    984  CA  LEU A 103     -19.021  13.121   5.245  1.00 10.00      A   
ATOM    985  CB  LEU A 103     -17.576  13.581   5.036  1.00 10.00      A   
ATOM    986  CG  LEU A 103     -17.119  13.713   3.582  1.00 10.00      A   
ATOM    987  CD1 LEU A 103     -17.849  14.854   2.888  1.00 10.00      A   
ATOM    988  CD2 LEU A 103     -15.615  13.910   3.508  1.00 10.00      A   
ATOM    989  C   LEU A 103     -19.243  11.768   4.573  1.00 10.00      A   
ATOM    990  O   LEU A 103     -19.811  11.695   3.482  1.00 10.00      A   
ATOM    991  N   CYS A 104     -18.822  10.701   5.244  1.00 10.00      A   
ATOM    992  HN  CYS A 104     -18.413  10.823   6.130  1.00 10.00      A   
ATOM    993  CA  CYS A 104     -18.957   9.353   4.708  1.00 10.00      A   
ATOM    994  CB  CYS A 104     -18.313   8.330   5.644  1.00 10.00      A   
ATOM    995  SG  CYS A 104     -18.209   6.659   4.963  1.00 10.00      A   
ATOM    996  HG  CYS A 104     -18.974   5.875   5.709  1.00 10.00      A   
ATOM    997  C   CYS A 104     -20.415   8.985   4.433  1.00 10.00      A   
ATOM    998  O   CYS A 104     -20.746   8.550   3.328  1.00 10.00      A   
ATOM    999  N   SER A 105     -21.289   9.180   5.421  1.00 10.00      A   
ATOM   1000  HN  SER A 105     -20.978   9.554   6.280  1.00 10.00      A   
ATOM   1001  CA  SER A 105     -22.703   8.854   5.252  1.00 10.00      A   
ATOM   1002  CB  SER A 105     -23.488   9.060   6.549  1.00 10.00      A   
ATOM   1003  OG  SER A 105     -22.734   9.788   7.498  1.00 10.00      A   
ATOM   1004  HG  SER A 105     -22.274   9.162   8.087  1.00 10.00      A   
ATOM   1005  C   SER A 105     -23.326   9.652   4.113  1.00 10.00      A   
ATOM   1006  O   SER A 105     -24.154   9.134   3.367  1.00 10.00      A   
ATOM   1007  N   ARG A 106     -22.905  10.909   3.977  1.00 10.00      A   
ATOM   1008  HN  ARG A 106     -22.231  11.257   4.600  1.00 10.00      A   
ATOM   1009  CA  ARG A 106     -23.421  11.779   2.926  1.00 10.00      A   
ATOM   1010  CB  ARG A 106     -22.905  13.206   3.088  1.00 10.00      A   
ATOM   1011  CG  ARG A 106     -23.568  13.964   4.220  1.00 10.00      A   
ATOM   1012  CD  ARG A 106     -23.142  15.418   4.240  1.00 10.00      A   
ATOM   1013  NE  ARG A 106     -23.862  16.166   5.263  1.00 10.00      A   
ATOM   1014  HE  ARG A 106     -24.558  15.681   5.767  1.00 10.00      A   
ATOM   1015  CZ  ARG A 106     -23.637  17.438   5.561  1.00 10.00      A   
ATOM   1016  NH1 ARG A 106     -22.705  18.129   4.909  1.00 10.00      A   
ATOM   1017 HH11 ARG A 106     -22.533  19.129   5.147  1.00 10.00      A   
ATOM   1018 HH12 ARG A 106     -22.135  17.670   4.162  1.00 10.00      A   
ATOM   1019  NH2 ARG A 106     -24.352  18.021   6.514  1.00 10.00      A   
ATOM   1020 HH21 ARG A 106     -24.188  19.021   6.756  1.00 10.00      A   
ATOM   1021 HH22 ARG A 106     -25.084  17.476   7.030  1.00 10.00      A   
ATOM   1022  C   ARG A 106     -23.070  11.243   1.547  1.00 10.00      A   
ATOM   1023  O   ARG A 106     -23.904  11.250   0.642  1.00 10.00      A   
ATOM   1024  N   ILE A 107     -21.837  10.775   1.397  1.00 10.00      A   
ATOM   1025  HN  ILE A 107     -21.218  10.802   2.160  1.00 10.00      A   
ATOM   1026  CA  ILE A 107     -21.379  10.224   0.127  1.00 10.00      A   
ATOM   1027  CB  ILE A 107     -19.892   9.797   0.183  1.00 10.00      A   
ATOM   1028  CG1 ILE A 107     -18.985  10.985   0.536  1.00 10.00      A   
ATOM   1029  CG2 ILE A 107     -19.461   9.157  -1.130  1.00 10.00      A   
ATOM   1030  CD1 ILE A 107     -19.029  12.128  -0.458  1.00 10.00      A   
ATOM   1031  C   ILE A 107     -22.231   9.020  -0.261  1.00 10.00      A   
ATOM   1032  O   ILE A 107     -22.801   8.972  -1.353  1.00 10.00      A   
ATOM   1033  N   ILE A 108     -22.337   8.071   0.660  1.00 10.00      A   
ATOM   1034  HN  ILE A 108     -21.877   8.193   1.521  1.00 10.00      A   
ATOM   1035  CA  ILE A 108     -23.109   6.852   0.437  1.00 10.00      A   
ATOM   1036  CB  ILE A 108     -22.960   5.886   1.630  1.00 10.00      A   
ATOM   1037  CG1 ILE A 108     -21.478   5.625   1.917  1.00 10.00      A   
ATOM   1038  CG2 ILE A 108     -23.690   4.578   1.365  1.00 10.00      A   
ATOM   1039  CD1 ILE A 108     -21.189   5.243   3.352  1.00 10.00      A   
ATOM   1040  C   ILE A 108     -24.593   7.158   0.218  1.00 10.00      A   
ATOM   1041  O   ILE A 108     -25.214   6.656  -0.722  1.00 10.00      A   
ATOM   1042  N   GLU A 109     -25.154   7.997   1.077  1.00 10.00      A   
ATOM   1043  HN  GLU A 109     -24.608   8.382   1.801  1.00 10.00      A   
ATOM   1044  CA  GLU A 109     -26.561   8.359   0.979  1.00 10.00      A   
ATOM   1045  CB  GLU A 109     -26.972   9.263   2.139  1.00 10.00      A   
ATOM   1046  CG  GLU A 109     -28.470   9.347   2.362  1.00 10.00      A   
ATOM   1047  CD  GLU A 109     -28.828  10.184   3.572  1.00 10.00      A   
ATOM   1048  OE1 GLU A 109     -29.226  11.357   3.393  1.00 10.00      A   
ATOM   1049  OE2 GLU A 109     -28.726   9.670   4.705  1.00 10.00      A   
ATOM   1050  C   GLU A 109     -26.876   9.023  -0.361  1.00 10.00      A   
ATOM   1051  O   GLU A 109     -27.888   8.712  -0.990  1.00 10.00      A   
ATOM   1052  N   LYS A 110     -26.006   9.920  -0.804  1.00 10.00      A   
ATOM   1053  HN  LYS A 110     -25.213  10.130  -0.261  1.00 10.00      A   
ATOM   1054  CA  LYS A 110     -26.209  10.615  -2.069  1.00 10.00      A   
ATOM   1055  CB  LYS A 110     -25.325  11.860  -2.173  1.00 10.00      A   
ATOM   1056  CG  LYS A 110     -25.796  13.024  -1.316  1.00 10.00      A   
ATOM   1057  CD  LYS A 110     -24.883  14.228  -1.462  1.00 10.00      A   
ATOM   1058  CE  LYS A 110     -25.309  15.353  -0.536  1.00 10.00      A   
ATOM   1059  NZ  LYS A 110     -24.382  16.510  -0.613  1.00 10.00      A   
ATOM   1060  HZ1 LYS A 110     -24.665  17.243   0.069  1.00 10.00      A   
ATOM   1061  HZ2 LYS A 110     -24.397  16.919  -1.568  1.00 10.00      A   
ATOM   1062  HZ3 LYS A 110     -23.413  16.207  -0.392  1.00 10.00      A   
ATOM   1063  C   LYS A 110     -25.986   9.699  -3.267  1.00 10.00      A   
ATOM   1064  O   LYS A 110     -26.697   9.795  -4.269  1.00 10.00      A   
ATOM   1065  N   SER A 111     -25.018   8.803  -3.152  1.00 10.00      A   
ATOM   1066  HN  SER A 111     -24.495   8.763  -2.322  1.00 10.00      A   
ATOM   1067  CA  SER A 111     -24.703   7.883  -4.231  1.00 10.00      A   
ATOM   1068  CB  SER A 111     -23.361   7.191  -3.980  1.00 10.00      A   
ATOM   1069  OG  SER A 111     -22.320   8.143  -3.834  1.00 10.00      A   
ATOM   1070  HG  SER A 111     -22.351   8.510  -2.940  1.00 10.00      A   
ATOM   1071  C   SER A 111     -25.806   6.850  -4.458  1.00 10.00      A   
ATOM   1072  O   SER A 111     -26.076   6.467  -5.595  1.00 10.00      A   
ATOM   1073  N   VAL A 112     -26.454   6.411  -3.389  1.00 10.00      A   
ATOM   1074  HN  VAL A 112     -26.211   6.759  -2.502  1.00 10.00      A   
ATOM   1075  CA  VAL A 112     -27.507   5.407  -3.512  1.00 10.00      A   
ATOM   1076  CB  VAL A 112     -27.350   4.277  -2.469  1.00 10.00      A   
ATOM   1077  CG1 VAL A 112     -28.372   3.175  -2.707  1.00 10.00      A   
ATOM   1078  CG2 VAL A 112     -25.939   3.708  -2.498  1.00 10.00      A   
ATOM   1079  C   VAL A 112     -28.916   5.999  -3.415  1.00 10.00      A   
ATOM   1080  O   VAL A 112     -29.653   6.040  -4.401  1.00 10.00      A   
ATOM   1081  N   ARG A 113     -29.270   6.473  -2.230  1.00 10.00      A   
ATOM   1082  HN  ARG A 113     -28.613   6.470  -1.504  1.00 10.00      A   
ATOM   1083  CA  ARG A 113     -30.603   7.018  -1.976  1.00 10.00      A   
ATOM   1084  CB  ARG A 113     -30.818   7.236  -0.475  1.00 10.00      A   
ATOM   1085  CG  ARG A 113     -31.031   5.951   0.308  1.00 10.00      A   
ATOM   1086  CD  ARG A 113     -30.560   6.088   1.745  1.00 10.00      A   
ATOM   1087  NE  ARG A 113     -31.461   6.898   2.565  1.00 10.00      A   
ATOM   1088  HE  ARG A 113     -32.309   7.191   2.154  1.00 10.00      A   
ATOM   1089  CZ  ARG A 113     -31.194   7.260   3.822  1.00 10.00      A   
ATOM   1090  NH1 ARG A 113     -30.052   6.893   4.394  1.00 10.00      A   
ATOM   1091 HH11 ARG A 113     -29.357   6.325   3.868  1.00 10.00      A   
ATOM   1092 HH12 ARG A 113     -29.846   7.180   5.378  1.00 10.00      A   
ATOM   1093  NH2 ARG A 113     -32.062   7.995   4.503  1.00 10.00      A   
ATOM   1094 HH21 ARG A 113     -32.958   8.298   4.061  1.00 10.00      A   
ATOM   1095 HH22 ARG A 113     -31.851   8.279   5.487  1.00 10.00      A   
ATOM   1096  C   ARG A 113     -30.904   8.300  -2.750  1.00 10.00      A   
ATOM   1097  O   ARG A 113     -31.936   8.399  -3.412  1.00 10.00      A   
ATOM   1098  N   ARG A 114     -30.009   9.277  -2.669  1.00 10.00      A   
ATOM   1099  HN  ARG A 114     -29.195   9.136  -2.136  1.00 10.00      A   
ATOM   1100  CA  ARG A 114     -30.215  10.561  -3.341  1.00 10.00      A   
ATOM   1101  CB  ARG A 114     -29.208  11.614  -2.874  1.00 10.00      A   
ATOM   1102  CG  ARG A 114     -29.841  12.915  -2.402  1.00 10.00      A   
ATOM   1103  CD  ARG A 114     -30.357  12.801  -0.976  1.00 10.00      A   
ATOM   1104  NE  ARG A 114     -31.085  14.002  -0.563  1.00 10.00      A   
ATOM   1105  HE  ARG A 114     -31.886  14.241  -1.085  1.00 10.00      A   
ATOM   1106  CZ  ARG A 114     -30.741  14.770   0.476  1.00 10.00      A   
ATOM   1107  NH1 ARG A 114     -29.681  14.468   1.211  1.00 10.00      A   
ATOM   1108 HH11 ARG A 114     -29.413  15.071   2.026  1.00 10.00      A   
ATOM   1109 HH12 ARG A 114     -29.112  13.628   0.987  1.00 10.00      A   
ATOM   1110  NH2 ARG A 114     -31.453  15.844   0.771  1.00 10.00      A   
ATOM   1111 HH21 ARG A 114     -31.184  16.443   1.581  1.00 10.00      A   
ATOM   1112 HH22 ARG A 114     -32.284  16.097   0.197  1.00 10.00      A   
ATOM   1113  C   ARG A 114     -30.220  10.451  -4.866  1.00 10.00      A   
ATOM   1114  O   ARG A 114     -30.790  11.302  -5.550  1.00 10.00      A   
ATOM   1115  N   SER A 115     -29.586   9.419  -5.404  1.00 10.00      A   
ATOM   1116  HN  SER A 115     -29.125   8.777  -4.825  1.00 10.00      A   
ATOM   1117  CA  SER A 115     -29.552   9.239  -6.849  1.00 10.00      A   
ATOM   1118  CB  SER A 115     -28.196   8.689  -7.306  1.00 10.00      A   
ATOM   1119  OG  SER A 115     -28.081   7.300  -7.032  1.00 10.00      A   
ATOM   1120  HG  SER A 115     -27.350   7.153  -6.409  1.00 10.00      A   
ATOM   1121  C   SER A 115     -30.686   8.328  -7.317  1.00 10.00      A   
ATOM   1122  O   SER A 115     -31.029   8.306  -8.499  1.00 10.00      A   
ATOM   1123  N   GLY A 116     -31.266   7.581  -6.382  1.00 10.00      A   
ATOM   1124  HN  GLY A 116     -30.959   7.647  -5.454  1.00 10.00      A   
ATOM   1125  CA  GLY A 116     -32.342   6.672  -6.720  1.00 10.00      A   
ATOM   1126  C   GLY A 116     -31.819   5.425  -7.402  1.00 10.00      A   
ATOM   1127  O   GLY A 116     -32.265   5.065  -8.491  1.00 10.00      A   
ATOM   1128  N   ALA A 117     -30.851   4.778  -6.769  1.00 10.00      A   
ATOM   1129  HN  ALA A 117     -30.536   5.121  -5.901  1.00 10.00      A   
ATOM   1130  CA  ALA A 117     -30.250   3.571  -7.319  1.00 10.00      A   
ATOM   1131  CB  ALA A 117     -28.919   3.287  -6.640  1.00 10.00      A   
ATOM   1132  C   ALA A 117     -31.185   2.379  -7.179  1.00 10.00      A   
ATOM   1133  O   ALA A 117     -31.278   1.538  -8.076  1.00 10.00      A   
ATOM   1134  N   LEU A 118     -31.889   2.327  -6.060  1.00 10.00      A   
ATOM   1135  HN  LEU A 118     -31.798   3.050  -5.405  1.00 10.00      A   
ATOM   1136  CA  LEU A 118     -32.813   1.243  -5.787  1.00 10.00      A   
ATOM   1137  CB  LEU A 118     -32.685   0.801  -4.322  1.00 10.00      A   
ATOM   1138  CG  LEU A 118     -33.530  -0.404  -3.899  1.00 10.00      A   
ATOM   1139  CD1 LEU A 118     -32.991  -1.683  -4.521  1.00 10.00      A   
ATOM   1140  CD2 LEU A 118     -33.586  -0.522  -2.382  1.00 10.00      A   
ATOM   1141  C   LEU A 118     -34.243   1.676  -6.077  1.00 10.00      A   
ATOM   1142  O   LEU A 118     -34.647   2.788  -5.723  1.00 10.00      A   
ATOM   1143  N   ASP A 119     -34.992   0.800  -6.735  1.00 10.00      A   
ATOM   1144  HN  ASP A 119     -34.592  -0.056  -7.012  1.00 10.00      A   
ATOM   1145  CA  ASP A 119     -36.383   1.074  -7.063  1.00 10.00      A   
ATOM   1146  CB  ASP A 119     -36.910   0.097  -8.117  1.00 10.00      A   
ATOM   1147  CG  ASP A 119     -38.412   0.204  -8.313  1.00 10.00      A   
ATOM   1148  OD1 ASP A 119     -38.927   1.340  -8.401  1.00 10.00      A   
ATOM   1149  OD2 ASP A 119     -39.085  -0.848  -8.379  1.00 10.00      A   
ATOM   1150  C   ASP A 119     -37.248   1.021  -5.814  1.00 10.00      A   
ATOM   1151  O   ASP A 119     -37.655  -0.055  -5.363  1.00 10.00      A   
ATOM   1152  N   VAL A 120     -37.502   2.189  -5.247  1.00 10.00      A   
ATOM   1153  HN  VAL A 120     -37.122   3.002  -5.646  1.00 10.00      A   
ATOM   1154  CA  VAL A 120     -38.317   2.298  -4.045  1.00 10.00      A   
ATOM   1155  CB  VAL A 120     -38.001   3.577  -3.245  1.00 10.00      A   
ATOM   1156  CG1 VAL A 120     -36.705   3.411  -2.464  1.00 10.00      A   
ATOM   1157  CG2 VAL A 120     -37.920   4.783  -4.169  1.00 10.00      A   
ATOM   1158  C   VAL A 120     -39.801   2.266  -4.384  1.00 10.00      A   
ATOM   1159  O   VAL A 120     -40.636   1.960  -3.531  1.00 10.00      A   
ATOM   1160  N   GLU A 121     -40.123   2.575  -5.632  1.00 10.00      A   
ATOM   1161  HN  GLU A 121     -39.408   2.807  -6.267  1.00 10.00      A   
ATOM   1162  CA  GLU A 121     -41.508   2.578  -6.085  1.00 10.00      A   
ATOM   1163  CB  GLU A 121     -41.622   3.188  -7.480  1.00 10.00      A   
ATOM   1164  CG  GLU A 121     -41.280   4.665  -7.532  1.00 10.00      A   
ATOM   1165  CD  GLU A 121     -40.983   5.141  -8.936  1.00 10.00      A   
ATOM   1166  OE1 GLU A 121     -39.812   5.479  -9.216  1.00 10.00      A   
ATOM   1167  OE2 GLU A 121     -41.916   5.176  -9.767  1.00 10.00      A   
ATOM   1168  C   GLU A 121     -42.081   1.170  -6.074  1.00 10.00      A   
ATOM   1169  O   GLU A 121     -43.201   0.945  -5.613  1.00 10.00      A   
ATOM   1170  N   GLY A 122     -41.298   0.219  -6.566  1.00 10.00      A   
ATOM   1171  HN  GLY A 122     -40.415   0.462  -6.928  1.00 10.00      A   
ATOM   1172  CA  GLY A 122     -41.732  -1.167  -6.602  1.00 10.00      A   
ATOM   1173  C   GLY A 122     -41.752  -1.812  -5.230  1.00 10.00      A   
ATOM   1174  O   GLY A 122     -42.115  -2.978  -5.089  1.00 10.00      A   
ATOM   1175  N   LEU A 123     -41.366  -1.050  -4.216  1.00 10.00      A   
ATOM   1176  HN  LEU A 123     -41.089  -0.126  -4.393  1.00 10.00      A   
ATOM   1177  CA  LEU A 123     -41.341  -1.544  -2.847  1.00 10.00      A   
ATOM   1178  CB  LEU A 123     -40.158  -0.946  -2.084  1.00 10.00      A   
ATOM   1179  CG  LEU A 123     -38.773  -1.449  -2.500  1.00 10.00      A   
ATOM   1180  CD1 LEU A 123     -37.684  -0.542  -1.955  1.00 10.00      A   
ATOM   1181  CD2 LEU A 123     -38.565  -2.879  -2.029  1.00 10.00      A   
ATOM   1182  C   LEU A 123     -42.651  -1.241  -2.129  1.00 10.00      A   
ATOM   1183  O   LEU A 123     -42.795  -1.516  -0.940  1.00 10.00      A   
ATOM   1184  N   CYS A 124     -43.604  -0.669  -2.851  1.00 10.00      A   
ATOM   1185  HN  CYS A 124     -43.434  -0.463  -3.796  1.00 10.00      A   
ATOM   1186  CA  CYS A 124     -44.898  -0.348  -2.273  1.00 10.00      A   
ATOM   1187  CB  CYS A 124     -45.462   0.939  -2.880  1.00 10.00      A   
ATOM   1188  SG  CYS A 124     -46.918   1.591  -2.027  1.00 10.00      A   
ATOM   1189  HG  CYS A 124     -47.987   1.276  -2.754  1.00 10.00      A   
ATOM   1190  C   CYS A 124     -45.862  -1.507  -2.491  1.00 10.00      A   
ATOM   1191  O   CYS A 124     -46.101  -1.919  -3.625  1.00 10.00      A   
ATOM   1192  N   ILE A 125     -46.398  -2.038  -1.403  1.00 10.00      A   
ATOM   1193  HN  ILE A 125     -46.174  -1.662  -0.528  1.00 10.00      A   
ATOM   1194  CA  ILE A 125     -47.331  -3.152  -1.482  1.00 10.00      A   
ATOM   1195  CB  ILE A 125     -47.305  -4.005  -0.196  1.00 10.00      A   
ATOM   1196  CG1 ILE A 125     -45.860  -4.335   0.195  1.00 10.00      A   
ATOM   1197  CG2 ILE A 125     -48.110  -5.282  -0.388  1.00 10.00      A   
ATOM   1198  CD1 ILE A 125     -45.720  -4.958   1.570  1.00 10.00      A   
ATOM   1199  C   ILE A 125     -48.743  -2.631  -1.717  1.00 10.00      A   
ATOM   1200  O   ILE A 125     -49.385  -2.960  -2.715  1.00 10.00      A   
ATOM   1201  N   VAL A 126     -49.215  -1.805  -0.797  1.00 10.00      A   
ATOM   1202  HN  VAL A 126     -48.643  -1.556  -0.036  1.00 10.00      A   
ATOM   1203  CA  VAL A 126     -50.544  -1.225  -0.895  1.00 10.00      A   
ATOM   1204  CB  VAL A 126     -51.494  -1.755   0.205  1.00 10.00      A   
ATOM   1205  CG1 VAL A 126     -52.931  -1.349  -0.089  1.00 10.00      A   
ATOM   1206  CG2 VAL A 126     -51.385  -3.267   0.352  1.00 10.00      A   
ATOM   1207  C   VAL A 126     -50.431   0.289  -0.772  1.00 10.00      A   
ATOM   1208  O   VAL A 126     -50.002   0.801   0.267  1.00 10.00      A   
ATOM   1209  N   ALA A 127     -50.801   0.987  -1.842  1.00 10.00      A   
ATOM   1210  HN  ALA A 127     -51.129   0.504  -2.629  1.00 10.00      A   
ATOM   1211  CA  ALA A 127     -50.736   2.446  -1.894  1.00 10.00      A   
ATOM   1212  CB  ALA A 127     -51.369   2.953  -3.178  1.00 10.00      A   
ATOM   1213  C   ALA A 127     -51.384   3.108  -0.679  1.00 10.00      A   
ATOM   1214  O   ALA A 127     -52.573   2.917  -0.409  1.00 10.00      A   
ATOM   1215  N   GLY A 128     -50.576   3.867   0.057  1.00 10.00      A   
ATOM   1216  HN  GLY A 128     -49.635   3.960  -0.213  1.00 10.00      A   
ATOM   1217  CA  GLY A 128     -51.059   4.573   1.233  1.00 10.00      A   
ATOM   1218  C   GLY A 128     -51.484   3.661   2.372  1.00 10.00      A   
ATOM   1219  O   GLY A 128     -52.237   4.076   3.256  1.00 10.00      A   
ATOM   1220  N   SER A 129     -51.010   2.424   2.364  1.00 10.00      A   
ATOM   1221  HN  SER A 129     -50.416   2.139   1.636  1.00 10.00      A   
ATOM   1222  CA  SER A 129     -51.368   1.482   3.407  1.00 10.00      A   
ATOM   1223  CB  SER A 129     -52.456   0.521   2.916  1.00 10.00      A   
ATOM   1224  OG  SER A 129     -52.901  -0.339   3.951  1.00 10.00      A   
ATOM   1225  HG  SER A 129     -53.695   0.030   4.357  1.00 10.00      A   
ATOM   1226  C   SER A 129     -50.153   0.721   3.936  1.00 10.00      A   
ATOM   1227  O   SER A 129     -49.786   0.872   5.101  1.00 10.00      A   
ATOM   1228  N   LYS A 130     -49.518  -0.083   3.085  1.00 10.00      A   
ATOM   1229  HN  LYS A 130     -49.822  -0.137   2.153  1.00 10.00      A   
ATOM   1230  CA  LYS A 130     -48.359  -0.870   3.504  1.00 10.00      A   
ATOM   1231  CB  LYS A 130     -48.771  -2.319   3.802  1.00 10.00      A   
ATOM   1232  CG  LYS A 130     -49.992  -2.474   4.699  1.00 10.00      A   
ATOM   1233  CD  LYS A 130     -49.655  -2.258   6.167  1.00 10.00      A   
ATOM   1234  CE  LYS A 130     -50.877  -2.492   7.041  1.00 10.00      A   
ATOM   1235  NZ  LYS A 130     -50.552  -2.463   8.491  1.00 10.00      A   
ATOM   1236  HZ1 LYS A 130     -51.342  -2.864   9.038  1.00 10.00      A   
ATOM   1237  HZ2 LYS A 130     -50.392  -1.485   8.806  1.00 10.00      A   
ATOM   1238  HZ3 LYS A 130     -49.697  -3.020   8.677  1.00 10.00      A   
ATOM   1239  C   LYS A 130     -47.278  -0.869   2.429  1.00 10.00      A   
ATOM   1240  O   LYS A 130     -47.580  -0.874   1.236  1.00 10.00      A   
ATOM   1241  N   CYS A 131     -46.022  -0.878   2.854  1.00 10.00      A   
ATOM   1242  HN  CYS A 131     -45.842  -0.885   3.824  1.00 10.00      A   
ATOM   1243  CA  CYS A 131     -44.898  -0.888   1.928  1.00 10.00      A   
ATOM   1244  CB  CYS A 131     -44.460   0.542   1.593  1.00 10.00      A   
ATOM   1245  SG  CYS A 131     -43.571   1.384   2.926  1.00 10.00      A   
ATOM   1246  HG  CYS A 131     -44.275   2.451   3.281  1.00 10.00      A   
ATOM   1247  C   CYS A 131     -43.728  -1.663   2.523  1.00 10.00      A   
ATOM   1248  O   CYS A 131     -43.787  -2.114   3.670  1.00 10.00      A   
ATOM   1249  N   TRP A 132     -42.677  -1.825   1.738  1.00 10.00      A   
ATOM   1250  HN  TRP A 132     -42.703  -1.466   0.822  1.00 10.00      A   
ATOM   1251  CA  TRP A 132     -41.489  -2.527   2.182  1.00 10.00      A   
ATOM   1252  CB  TRP A 132     -40.827  -3.249   1.007  1.00 10.00      A   
ATOM   1253  CG  TRP A 132     -41.319  -4.643   0.785  1.00 10.00      A   
ATOM   1254  CD1 TRP A 132     -42.041  -5.099  -0.277  1.00 10.00      A   
ATOM   1255  CD2 TRP A 132     -41.116  -5.769   1.645  1.00 10.00      A   
ATOM   1256  NE1 TRP A 132     -42.295  -6.441  -0.135  1.00 10.00      A   
ATOM   1257  HE1 TRP A 132     -42.792  -6.999  -0.773  1.00 10.00      A   
ATOM   1258  CE2 TRP A 132     -41.741  -6.875   1.038  1.00 10.00      A   
ATOM   1259  CE3 TRP A 132     -40.468  -5.948   2.869  1.00 10.00      A   
ATOM   1260  CZ2 TRP A 132     -41.731  -8.142   1.611  1.00 10.00      A   
ATOM   1261  CZ3 TRP A 132     -40.461  -7.205   3.438  1.00 10.00      A   
ATOM   1262  CH2 TRP A 132     -41.087  -8.284   2.809  1.00 10.00      A   
ATOM   1263  C   TRP A 132     -40.492  -1.561   2.804  1.00 10.00      A   
ATOM   1264  O   TRP A 132     -40.193  -0.507   2.237  1.00 10.00      A   
ATOM   1265  N   ALA A 133     -39.996  -1.917   3.974  1.00 10.00      A   
ATOM   1266  HN  ALA A 133     -40.309  -2.751   4.392  1.00 10.00      A   
ATOM   1267  CA  ALA A 133     -39.011  -1.108   4.667  1.00 10.00      A   
ATOM   1268  CB  ALA A 133     -39.421  -0.894   6.115  1.00 10.00      A   
ATOM   1269  C   ALA A 133     -37.655  -1.794   4.591  1.00 10.00      A   
ATOM   1270  O   ALA A 133     -37.382  -2.735   5.336  1.00 10.00      A   
ATOM   1271  N   VAL A 134     -36.824  -1.340   3.670  1.00 10.00      A   
ATOM   1272  HN  VAL A 134     -37.102  -0.591   3.099  1.00 10.00      A   
ATOM   1273  CA  VAL A 134     -35.502  -1.910   3.484  1.00 10.00      A   
ATOM   1274  CB  VAL A 134     -35.144  -2.017   1.986  1.00 10.00      A   
ATOM   1275  CG1 VAL A 134     -33.789  -2.677   1.799  1.00 10.00      A   
ATOM   1276  CG2 VAL A 134     -36.217  -2.796   1.239  1.00 10.00      A   
ATOM   1277  C   VAL A 134     -34.452  -1.078   4.211  1.00 10.00      A   
ATOM   1278  O   VAL A 134     -34.437   0.152   4.114  1.00 10.00      A   
ATOM   1279  N   ARG A 135     -33.590  -1.751   4.955  1.00 10.00      A   
ATOM   1280  HN  ARG A 135     -33.659  -2.732   4.998  1.00 10.00      A   
ATOM   1281  CA  ARG A 135     -32.539  -1.082   5.701  1.00 10.00      A   
ATOM   1282  CB  ARG A 135     -32.813  -1.157   7.205  1.00 10.00      A   
ATOM   1283  CG  ARG A 135     -31.912  -0.260   8.039  1.00 10.00      A   
ATOM   1284  CD  ARG A 135     -32.177  -0.435   9.523  1.00 10.00      A   
ATOM   1285  NE  ARG A 135     -31.237  -1.363  10.149  1.00 10.00      A   
ATOM   1286  HE  ARG A 135     -31.185  -2.276   9.776  1.00 10.00      A   
ATOM   1287  CZ  ARG A 135     -30.459  -1.047  11.181  1.00 10.00      A   
ATOM   1288  NH1 ARG A 135     -30.507   0.173  11.711  1.00 10.00      A   
ATOM   1289 HH11 ARG A 135     -29.894   0.424  12.520  1.00 10.00      A   
ATOM   1290 HH12 ARG A 135     -31.155   0.890  11.318  1.00 10.00      A   
ATOM   1291  NH2 ARG A 135     -29.640  -1.957  11.691  1.00 10.00      A   
ATOM   1292 HH21 ARG A 135     -29.606  -2.917  11.284  1.00 10.00      A   
ATOM   1293 HH22 ARG A 135     -29.028  -1.719  12.497  1.00 10.00      A   
ATOM   1294  C   ARG A 135     -31.188  -1.706   5.391  1.00 10.00      A   
ATOM   1295  O   ARG A 135     -31.046  -2.929   5.386  1.00 10.00      A   
ATOM   1296  N   ALA A 136     -30.207  -0.863   5.114  1.00 10.00      A   
ATOM   1297  HN  ALA A 136     -30.391   0.102   5.108  1.00 10.00      A   
ATOM   1298  CA  ALA A 136     -28.863  -1.326   4.817  1.00 10.00      A   
ATOM   1299  CB  ALA A 136     -28.293  -0.566   3.630  1.00 10.00      A   
ATOM   1300  C   ALA A 136     -27.970  -1.158   6.040  1.00 10.00      A   
ATOM   1301  O   ALA A 136     -27.553  -0.044   6.370  1.00 10.00      A   
ATOM   1302  N   ASP A 137     -27.702  -2.262   6.719  1.00 10.00      A   
ATOM   1303  HN  ASP A 137     -28.073  -3.117   6.407  1.00 10.00      A   
ATOM   1304  CA  ASP A 137     -26.861  -2.250   7.909  1.00 10.00      A   
ATOM   1305  CB  ASP A 137     -27.274  -3.384   8.852  1.00 10.00      A   
ATOM   1306  CG  ASP A 137     -26.619  -3.302  10.216  1.00 10.00      A   
ATOM   1307  OD1 ASP A 137     -26.200  -2.200  10.622  1.00 10.00      A   
ATOM   1308  OD2 ASP A 137     -26.535  -4.348  10.904  1.00 10.00      A   
ATOM   1309  C   ASP A 137     -25.398  -2.393   7.508  1.00 10.00      A   
ATOM   1310  O   ASP A 137     -25.021  -3.357   6.835  1.00 10.00      A   
ATOM   1311  N   VAL A 138     -24.581  -1.426   7.901  1.00 10.00      A   
ATOM   1312  HN  VAL A 138     -24.938  -0.684   8.440  1.00 10.00      A   
ATOM   1313  CA  VAL A 138     -23.163  -1.441   7.560  1.00 10.00      A   
ATOM   1314  CB  VAL A 138     -22.772  -0.227   6.689  1.00 10.00      A   
ATOM   1315  CG1 VAL A 138     -21.345  -0.366   6.175  1.00 10.00      A   
ATOM   1316  CG2 VAL A 138     -23.744  -0.064   5.530  1.00 10.00      A   
ATOM   1317  C   VAL A 138     -22.290  -1.477   8.811  1.00 10.00      A   
ATOM   1318  O   VAL A 138     -22.455  -0.665   9.722  1.00 10.00      A   
ATOM   1319  N   HIS A 139     -21.364  -2.429   8.848  1.00 10.00      A   
ATOM   1320  HN  HIS A 139     -21.280  -3.046   8.085  1.00 10.00      A   
ATOM   1321  CA  HIS A 139     -20.456  -2.579   9.977  1.00 10.00      A   
ATOM   1322  CB  HIS A 139     -20.774  -3.849  10.776  1.00 10.00      A   
ATOM   1323  CG  HIS A 139     -22.079  -3.817  11.507  1.00 10.00      A   
ATOM   1324  ND1 HIS A 139     -22.185  -3.557  12.857  1.00 10.00      A   
ATOM   1325  HD1 HIS A 139     -21.437  -3.373  13.470  1.00 10.00      A   
ATOM   1326  CD2 HIS A 139     -23.340  -4.019  11.064  1.00 10.00      A   
ATOM   1327  CE1 HIS A 139     -23.457  -3.602  13.209  1.00 10.00      A   
ATOM   1328  NE2 HIS A 139     -24.174  -3.879  12.141  1.00 10.00      A   
ATOM   1329  HE2 HIS A 139     -25.160  -3.960  12.114  1.00 10.00      A   
ATOM   1330  C   HIS A 139     -19.016  -2.646   9.486  1.00 10.00      A   
ATOM   1331  O   HIS A 139     -18.736  -3.221   8.430  1.00 10.00      A   
ATOM   1332  N   PHE A 140     -18.111  -2.056  10.247  1.00 10.00      A   
ATOM   1333  HN  PHE A 140     -18.396  -1.616  11.076  1.00 10.00      A   
ATOM   1334  CA  PHE A 140     -16.702  -2.053   9.898  1.00 10.00      A   
ATOM   1335  CB  PHE A 140     -16.121  -0.645  10.059  1.00 10.00      A   
ATOM   1336  CG  PHE A 140     -16.823   0.405   9.242  1.00 10.00      A   
ATOM   1337  CD1 PHE A 140     -17.822   1.186   9.801  1.00 10.00      A   
ATOM   1338  CD2 PHE A 140     -16.485   0.610   7.915  1.00 10.00      A   
ATOM   1339  CE1 PHE A 140     -18.470   2.150   9.052  1.00 10.00      A   
ATOM   1340  CE2 PHE A 140     -17.128   1.573   7.159  1.00 10.00      A   
ATOM   1341  CZ  PHE A 140     -18.122   2.344   7.728  1.00 10.00      A   
ATOM   1342  C   PHE A 140     -15.953  -3.040  10.788  1.00 10.00      A   
ATOM   1343  O   PHE A 140     -16.119  -3.035  12.007  1.00 10.00      A   
ATOM   1344  N   LEU A 141     -15.154  -3.901  10.178  1.00 10.00      A   
ATOM   1345  HN  LEU A 141     -15.068  -3.871   9.199  1.00 10.00      A   
ATOM   1346  CA  LEU A 141     -14.395  -4.890  10.930  1.00 10.00      A   
ATOM   1347  CB  LEU A 141     -14.439  -6.253  10.235  1.00 10.00      A   
ATOM   1348  CG  LEU A 141     -13.824  -7.419  11.012  1.00 10.00      A   
ATOM   1349  CD1 LEU A 141     -14.605  -7.679  12.292  1.00 10.00      A   
ATOM   1350  CD2 LEU A 141     -13.767  -8.668  10.149  1.00 10.00      A   
ATOM   1351  C   LEU A 141     -12.953  -4.441  11.123  1.00 10.00      A   
ATOM   1352  O   LEU A 141     -12.375  -4.621  12.194  1.00 10.00      A   
ATOM   1353  N   ASP A 142     -12.377  -3.852  10.085  1.00 10.00      A   
ATOM   1354  HN  ASP A 142     -12.891  -3.722   9.256  1.00 10.00      A   
ATOM   1355  CA  ASP A 142     -11.001  -3.379  10.152  1.00 10.00      A   
ATOM   1356  CB  ASP A 142     -10.035  -4.451   9.652  1.00 10.00      A   
ATOM   1357  CG  ASP A 142      -8.665  -4.345  10.288  1.00 10.00      A   
ATOM   1358  OD1 ASP A 142      -8.402  -3.349  10.994  1.00 10.00      A   
ATOM   1359  OD2 ASP A 142      -7.844  -5.266  10.090  1.00 10.00      A   
ATOM   1360  C   ASP A 142     -10.840  -2.104   9.339  1.00 10.00      A   
ATOM   1361  O   ASP A 142     -11.464  -1.951   8.287  1.00 10.00      A   
ATOM   1362  N   CYS A 143     -10.003  -1.205   9.825  1.00 10.00      A   
ATOM   1363  HN  CYS A 143      -9.515  -1.409  10.655  1.00 10.00      A   
ATOM   1364  CA  CYS A 143      -9.770   0.067   9.163  1.00 10.00      A   
ATOM   1365  CB  CYS A 143      -9.979   1.210  10.163  1.00 10.00      A   
ATOM   1366  SG  CYS A 143      -9.609   2.861   9.532  1.00 10.00      A   
ATOM   1367  HG  CYS A 143     -10.666   3.285   8.850  1.00 10.00      A   
ATOM   1368  C   CYS A 143      -8.368   0.133   8.562  1.00 10.00      A   
ATOM   1369  O   CYS A 143      -7.372  -0.089   9.252  1.00 10.00      A   
ATOM   1370  N   ASP A 144      -8.306   0.422   7.269  1.00 10.00      A   
ATOM   1371  HN  ASP A 144      -9.143   0.564   6.775  1.00 10.00      A   
ATOM   1372  CA  ASP A 144      -7.034   0.541   6.557  1.00 10.00      A   
ATOM   1373  CB  ASP A 144      -6.551  -0.828   6.053  1.00 10.00      A   
ATOM   1374  CG  ASP A 144      -5.186  -0.791   5.376  1.00 10.00      A   
ATOM   1375  OD1 ASP A 144      -4.301  -0.032   5.834  1.00 10.00      A   
ATOM   1376  OD2 ASP A 144      -4.992  -1.533   4.379  1.00 10.00      A   
ATOM   1377  C   ASP A 144      -7.178   1.533   5.405  1.00 10.00      A   
ATOM   1378  O   ASP A 144      -6.470   1.472   4.405  1.00 10.00      A   
ATOM   1379  N   GLY A 145      -8.103   2.462   5.556  1.00 10.00      A   
ATOM   1380  HN  GLY A 145      -8.644   2.479   6.372  1.00 10.00      A   
ATOM   1381  CA  GLY A 145      -8.321   3.453   4.524  1.00 10.00      A   
ATOM   1382  C   GLY A 145      -9.262   2.964   3.443  1.00 10.00      A   
ATOM   1383  O   GLY A 145      -9.344   1.761   3.174  1.00 10.00      A   
ATOM   1384  N   GLY A 146      -9.971   3.898   2.823  1.00 10.00      A   
ATOM   1385  HN  GLY A 146      -9.853   4.842   3.083  1.00 10.00      A   
ATOM   1386  CA  GLY A 146     -10.902   3.552   1.768  1.00 10.00      A   
ATOM   1387  C   GLY A 146     -12.180   2.937   2.300  1.00 10.00      A   
ATOM   1388  O   GLY A 146     -12.742   2.025   1.687  1.00 10.00      A   
ATOM   1389  N   PHE A 147     -12.652   3.432   3.441  1.00 10.00      A   
ATOM   1390  HN  PHE A 147     -12.175   4.171   3.880  1.00 10.00      A   
ATOM   1391  CA  PHE A 147     -13.875   2.909   4.031  1.00 10.00      A   
ATOM   1392  CB  PHE A 147     -14.000   3.240   5.527  1.00 10.00      A   
ATOM   1393  CG  PHE A 147     -13.908   4.699   5.886  1.00 10.00      A   
ATOM   1394  CD1 PHE A 147     -15.040   5.495   5.915  1.00 10.00      A   
ATOM   1395  CD2 PHE A 147     -12.689   5.269   6.213  1.00 10.00      A   
ATOM   1396  CE1 PHE A 147     -14.959   6.831   6.261  1.00 10.00      A   
ATOM   1397  CE2 PHE A 147     -12.600   6.605   6.557  1.00 10.00      A   
ATOM   1398  CZ  PHE A 147     -13.736   7.388   6.581  1.00 10.00      A   
ATOM   1399  C   PHE A 147     -15.097   3.360   3.240  1.00 10.00      A   
ATOM   1400  O   PHE A 147     -16.108   2.660   3.188  1.00 10.00      A   
ATOM   1401  N   ILE A 148     -14.987   4.524   2.611  1.00 10.00      A   
ATOM   1402  HN  ILE A 148     -14.154   5.036   2.696  1.00 10.00      A   
ATOM   1403  CA  ILE A 148     -16.074   5.062   1.802  1.00 10.00      A   
ATOM   1404  CB  ILE A 148     -15.792   6.519   1.373  1.00 10.00      A   
ATOM   1405  CG1 ILE A 148     -15.361   7.360   2.579  1.00 10.00      A   
ATOM   1406  CG2 ILE A 148     -17.023   7.122   0.711  1.00 10.00      A   
ATOM   1407  CD1 ILE A 148     -14.916   8.765   2.226  1.00 10.00      A   
ATOM   1408  C   ILE A 148     -16.256   4.203   0.555  1.00 10.00      A   
ATOM   1409  O   ILE A 148     -17.366   3.769   0.239  1.00 10.00      A   
ATOM   1410  N   ASP A 149     -15.144   3.942  -0.126  1.00 10.00      A   
ATOM   1411  HN  ASP A 149     -14.291   4.313   0.196  1.00 10.00      A   
ATOM   1412  CA  ASP A 149     -15.139   3.135  -1.342  1.00 10.00      A   
ATOM   1413  CB  ASP A 149     -13.704   2.975  -1.864  1.00 10.00      A   
ATOM   1414  CG  ASP A 149     -12.940   4.283  -1.920  1.00 10.00      A   
ATOM   1415  OD1 ASP A 149     -12.539   4.788  -0.844  1.00 10.00      A   
ATOM   1416  OD2 ASP A 149     -12.743   4.818  -3.031  1.00 10.00      A   
ATOM   1417  C   ASP A 149     -15.724   1.759  -1.066  1.00 10.00      A   
ATOM   1418  O   ASP A 149     -16.597   1.284  -1.798  1.00 10.00      A   
ATOM   1419  N   ALA A 150     -15.247   1.133   0.005  1.00 10.00      A   
ATOM   1420  HN  ALA A 150     -14.555   1.575   0.547  1.00 10.00      A   
ATOM   1421  CA  ALA A 150     -15.707  -0.191   0.393  1.00 10.00      A   
ATOM   1422  CB  ALA A 150     -14.920  -0.695   1.594  1.00 10.00      A   
ATOM   1423  C   ALA A 150     -17.201  -0.195   0.694  1.00 10.00      A   
ATOM   1424  O   ALA A 150     -17.914  -1.121   0.306  1.00 10.00      A   
ATOM   1425  N   SER A 151     -17.671   0.848   1.369  1.00 10.00      A   
ATOM   1426  HN  SER A 151     -17.055   1.564   1.632  1.00 10.00      A   
ATOM   1427  CA  SER A 151     -19.081   0.958   1.725  1.00 10.00      A   
ATOM   1428  CB  SER A 151     -19.326   2.173   2.623  1.00 10.00      A   
ATOM   1429  OG  SER A 151     -18.622   2.048   3.847  1.00 10.00      A   
ATOM   1430  HG  SER A 151     -17.695   2.290   3.710  1.00 10.00      A   
ATOM   1431  C   SER A 151     -19.975   1.015   0.487  1.00 10.00      A   
ATOM   1432  O   SER A 151     -21.002   0.338   0.431  1.00 10.00      A   
ATOM   1433  N   CYS A 152     -19.574   1.809  -0.506  1.00 10.00      A   
ATOM   1434  HN  CYS A 152     -18.740   2.323  -0.406  1.00 10.00      A   
ATOM   1435  CA  CYS A 152     -20.348   1.941  -1.739  1.00 10.00      A   
ATOM   1436  C   CYS A 152     -20.521   0.591  -2.430  1.00 10.00      A   
ATOM   1437  O   CYS A 152     -21.612   0.252  -2.896  1.00 10.00      A   
ATOM   1438  CB  CYS A 152     -19.676   2.930  -2.693  1.00 10.00      A   
ATOM   1439  SG  CYS A 152     -19.646   4.658  -2.116  1.00 10.00      A   
ATOM   1440  N   ILE A 153     -19.443  -0.185  -2.477  1.00 10.00      A   
ATOM   1441  HN  ILE A 153     -18.606   0.134  -2.072  1.00 10.00      A   
ATOM   1442  CA  ILE A 153     -19.471  -1.498  -3.110  1.00 10.00      A   
ATOM   1443  CB  ILE A 153     -18.044  -2.038  -3.356  1.00 10.00      A   
ATOM   1444  CG1 ILE A 153     -17.190  -0.985  -4.072  1.00 10.00      A   
ATOM   1445  CG2 ILE A 153     -18.092  -3.320  -4.176  1.00 10.00      A   
ATOM   1446  CD1 ILE A 153     -15.719  -1.337  -4.161  1.00 10.00      A   
ATOM   1447  C   ILE A 153     -20.259  -2.497  -2.262  1.00 10.00      A   
ATOM   1448  O   ILE A 153     -21.011  -3.317  -2.793  1.00 10.00      A   
ATOM   1449  N   ALA A 154     -20.092  -2.411  -0.944  1.00 10.00      A   
ATOM   1450  HN  ALA A 154     -19.485  -1.727  -0.585  1.00 10.00      A   
ATOM   1451  CA  ALA A 154     -20.775  -3.308  -0.015  1.00 10.00      A   
ATOM   1452  CB  ALA A 154     -20.319  -3.048   1.415  1.00 10.00      A   
ATOM   1453  C   ALA A 154     -22.291  -3.186  -0.117  1.00 10.00      A   
ATOM   1454  O   ALA A 154     -22.990  -4.183  -0.297  1.00 10.00      A   
ATOM   1455  N   VAL A 155     -22.793  -1.962  -0.016  1.00 10.00      A   
ATOM   1456  HN  VAL A 155     -22.181  -1.201   0.110  1.00 10.00      A   
ATOM   1457  CA  VAL A 155     -24.232  -1.718  -0.084  1.00 10.00      A   
ATOM   1458  CB  VAL A 155     -24.574  -0.230   0.162  1.00 10.00      A   
ATOM   1459  CG1 VAL A 155     -26.075   0.009   0.063  1.00 10.00      A   
ATOM   1460  CG2 VAL A 155     -24.057   0.216   1.520  1.00 10.00      A   
ATOM   1461  C   VAL A 155     -24.816  -2.171  -1.421  1.00 10.00      A   
ATOM   1462  O   VAL A 155     -25.834  -2.864  -1.459  1.00 10.00      A   
ATOM   1463  N   MET A 156     -24.156  -1.799  -2.512  1.00 10.00      A   
ATOM   1464  HN  MET A 156     -23.337  -1.267  -2.418  1.00 10.00      A   
ATOM   1465  CA  MET A 156     -24.625  -2.161  -3.846  1.00 10.00      A   
ATOM   1466  CB  MET A 156     -23.804  -1.469  -4.936  1.00 10.00      A   
ATOM   1467  CG  MET A 156     -24.252  -0.049  -5.244  1.00 10.00      A   
ATOM   1468  SD  MET A 156     -26.011   0.059  -5.648  1.00 10.00      A   
ATOM   1469  CE  MET A 156     -26.115  -1.062  -7.043  1.00 10.00      A   
ATOM   1470  C   MET A 156     -24.642  -3.671  -4.061  1.00 10.00      A   
ATOM   1471  O   MET A 156     -25.611  -4.217  -4.590  1.00 10.00      A   
ATOM   1472  N   ALA A 157     -23.578  -4.344  -3.634  1.00 10.00      A   
ATOM   1473  HN  ALA A 157     -22.841  -3.855  -3.205  1.00 10.00      A   
ATOM   1474  CA  ALA A 157     -23.479  -5.791  -3.786  1.00 10.00      A   
ATOM   1475  CB  ALA A 157     -22.098  -6.280  -3.387  1.00 10.00      A   
ATOM   1476  C   ALA A 157     -24.558  -6.497  -2.972  1.00 10.00      A   
ATOM   1477  O   ALA A 157     -25.153  -7.475  -3.429  1.00 10.00      A   
ATOM   1478  N   GLY A 158     -24.808  -5.986  -1.771  1.00 10.00      A   
ATOM   1479  HN  GLY A 158     -24.293  -5.209  -1.461  1.00 10.00      A   
ATOM   1480  CA  GLY A 158     -25.818  -6.565  -0.912  1.00 10.00      A   
ATOM   1481  C   GLY A 158     -27.208  -6.412  -1.485  1.00 10.00      A   
ATOM   1482  O   GLY A 158     -28.003  -7.347  -1.446  1.00 10.00      A   
ATOM   1483  N   LEU A 159     -27.494  -5.237  -2.035  1.00 10.00      A   
ATOM   1484  HN  LEU A 159     -26.808  -4.532  -2.038  1.00 10.00      A   
ATOM   1485  CA  LEU A 159     -28.798  -4.959  -2.623  1.00 10.00      A   
ATOM   1486  CB  LEU A 159     -28.893  -3.492  -3.055  1.00 10.00      A   
ATOM   1487  CG  LEU A 159     -28.918  -2.449  -1.935  1.00 10.00      A   
ATOM   1488  CD1 LEU A 159     -28.891  -1.043  -2.516  1.00 10.00      A   
ATOM   1489  CD2 LEU A 159     -30.138  -2.634  -1.046  1.00 10.00      A   
ATOM   1490  C   LEU A 159     -29.073  -5.868  -3.817  1.00 10.00      A   
ATOM   1491  O   LEU A 159     -30.195  -6.330  -4.013  1.00 10.00      A   
ATOM   1492  N   MET A 160     -28.038  -6.131  -4.604  1.00 10.00      A   
ATOM   1493  HN  MET A 160     -27.162  -5.741  -4.387  1.00 10.00      A   
ATOM   1494  CA  MET A 160     -28.170  -6.979  -5.785  1.00 10.00      A   
ATOM   1495  CB  MET A 160     -27.036  -6.718  -6.779  1.00 10.00      A   
ATOM   1496  CG  MET A 160     -26.987  -5.286  -7.292  1.00 10.00      A   
ATOM   1497  SD  MET A 160     -25.860  -5.070  -8.681  1.00 10.00      A   
ATOM   1498  CE  MET A 160     -26.777  -5.882  -9.989  1.00 10.00      A   
ATOM   1499  C   MET A 160     -28.237  -8.459  -5.412  1.00 10.00      A   
ATOM   1500  O   MET A 160     -28.657  -9.292  -6.213  1.00 10.00      A   
ATOM   1501  N   HIS A 161     -27.829  -8.779  -4.191  1.00 10.00      A   
ATOM   1502  HN  HIS A 161     -27.509  -8.070  -3.593  1.00 10.00      A   
ATOM   1503  CA  HIS A 161     -27.854 -10.157  -3.708  1.00 10.00      A   
ATOM   1504  CB  HIS A 161     -26.508 -10.521  -3.056  1.00 10.00      A   
ATOM   1505  CG  HIS A 161     -26.362 -11.964  -2.655  1.00 10.00      A   
ATOM   1506  ND1 HIS A 161     -26.354 -13.008  -3.558  1.00 10.00      A   
ATOM   1507  HD1 HIS A 161     -26.455 -12.925  -4.533  1.00 10.00      A   
ATOM   1508  CD2 HIS A 161     -26.212 -12.532  -1.433  1.00 10.00      A   
ATOM   1509  CE1 HIS A 161     -26.206 -14.152  -2.911  1.00 10.00      A   
ATOM   1510  NE2 HIS A 161     -26.118 -13.887  -1.619  1.00 10.00      A   
ATOM   1511  HE2 HIS A 161     -26.003 -14.558  -0.908  1.00 10.00      A   
ATOM   1512  C   HIS A 161     -29.005 -10.337  -2.720  1.00 10.00      A   
ATOM   1513  O   HIS A 161     -29.171 -11.399  -2.120  1.00 10.00      A   
ATOM   1514  N   PHE A 162     -29.804  -9.291  -2.570  1.00 10.00      A   
ATOM   1515  HN  PHE A 162     -29.630  -8.479  -3.092  1.00 10.00      A   
ATOM   1516  CA  PHE A 162     -30.936  -9.312  -1.657  1.00 10.00      A   
ATOM   1517  CB  PHE A 162     -31.139  -7.938  -1.013  1.00 10.00      A   
ATOM   1518  CG  PHE A 162     -32.185  -7.923   0.067  1.00 10.00      A   
ATOM   1519  CD1 PHE A 162     -31.891  -8.390   1.334  1.00 10.00      A   
ATOM   1520  CD2 PHE A 162     -33.460  -7.445  -0.186  1.00 10.00      A   
ATOM   1521  CE1 PHE A 162     -32.846  -8.384   2.328  1.00 10.00      A   
ATOM   1522  CE2 PHE A 162     -34.420  -7.434   0.804  1.00 10.00      A   
ATOM   1523  CZ  PHE A 162     -34.110  -7.905   2.063  1.00 10.00      A   
ATOM   1524  C   PHE A 162     -32.210  -9.751  -2.366  1.00 10.00      A   
ATOM   1525  O   PHE A 162     -32.474  -9.354  -3.504  1.00 10.00      A   
ATOM   1526  N   LYS A 163     -32.991 -10.573  -1.686  1.00 10.00      A   
ATOM   1527  HN  LYS A 163     -32.722 -10.849  -0.783  1.00 10.00      A   
ATOM   1528  CA  LYS A 163     -34.243 -11.066  -2.228  1.00 10.00      A   
ATOM   1529  CB  LYS A 163     -34.075 -12.495  -2.760  1.00 10.00      A   
ATOM   1530  CG  LYS A 163     -33.385 -12.555  -4.116  1.00 10.00      A   
ATOM   1531  CD  LYS A 163     -32.869 -13.949  -4.441  1.00 10.00      A   
ATOM   1532  CE  LYS A 163     -32.179 -13.963  -5.799  1.00 10.00      A   
ATOM   1533  NZ  LYS A 163     -31.610 -15.297  -6.134  1.00 10.00      A   
ATOM   1534  HZ1 LYS A 163     -30.793 -15.499  -5.525  1.00 10.00      A   
ATOM   1535  HZ2 LYS A 163     -31.298 -15.314  -7.128  1.00 10.00      A   
ATOM   1536  HZ3 LYS A 163     -32.325 -16.040  -5.997  1.00 10.00      A   
ATOM   1537  C   LYS A 163     -35.341 -10.991  -1.171  1.00 10.00      A   
ATOM   1538  O   LYS A 163     -35.132 -11.373  -0.019  1.00 10.00      A   
ATOM   1539  N   LYS A 164     -36.497 -10.482  -1.566  1.00 10.00      A   
ATOM   1540  HN  LYS A 164     -36.601 -10.213  -2.508  1.00 10.00      A   
ATOM   1541  CA  LYS A 164     -37.629 -10.335  -0.663  1.00 10.00      A   
ATOM   1542  CB  LYS A 164     -38.287  -8.962  -0.875  1.00 10.00      A   
ATOM   1543  CG  LYS A 164     -38.630  -8.660  -2.325  1.00 10.00      A   
ATOM   1544  CD  LYS A 164     -38.955  -7.192  -2.539  1.00 10.00      A   
ATOM   1545  CE  LYS A 164     -39.086  -6.882  -4.022  1.00 10.00      A   
ATOM   1546  NZ  LYS A 164     -39.602  -5.508  -4.268  1.00 10.00      A   
ATOM   1547  HZ1 LYS A 164     -40.482  -5.356  -3.733  1.00 10.00      A   
ATOM   1548  HZ2 LYS A 164     -39.804  -5.380  -5.279  1.00 10.00      A   
ATOM   1549  HZ3 LYS A 164     -38.902  -4.798  -3.975  1.00 10.00      A   
ATOM   1550  C   LYS A 164     -38.643 -11.452  -0.900  1.00 10.00      A   
ATOM   1551  O   LYS A 164     -38.786 -11.932  -2.024  1.00 10.00      A   
ATOM   1552  N   PRO A 165     -39.346 -11.893   0.155  1.00 10.00      A   
ATOM   1553  CA  PRO A 165     -40.353 -12.961   0.047  1.00 10.00      A   
ATOM   1554  CB  PRO A 165     -40.876 -13.113   1.482  1.00 10.00      A   
ATOM   1555  CG  PRO A 165     -39.820 -12.510   2.343  1.00 10.00      A   
ATOM   1556  CD  PRO A 165     -39.214 -11.401   1.534  1.00 10.00      A   
ATOM   1557  C   PRO A 165     -41.497 -12.571  -0.887  1.00 10.00      A   
ATOM   1558  O   PRO A 165     -41.847 -11.391  -0.996  1.00 10.00      A   
ATOM   1559  N   ASP A 166     -42.067 -13.564  -1.563  1.00 10.00      A   
ATOM   1560  HN  ASP A 166     -41.742 -14.480  -1.430  1.00 10.00      A   
ATOM   1561  CA  ASP A 166     -43.169 -13.332  -2.490  1.00 10.00      A   
ATOM   1562  CB  ASP A 166     -43.460 -14.583  -3.325  1.00 10.00      A   
ATOM   1563  CG  ASP A 166     -44.519 -14.337  -4.385  1.00 10.00      A   
ATOM   1564  OD1 ASP A 166     -44.234 -13.600  -5.355  1.00 10.00      A   
ATOM   1565  OD2 ASP A 166     -45.639 -14.879  -4.261  1.00 10.00      A   
ATOM   1566  C   ASP A 166     -44.421 -12.913  -1.736  1.00 10.00      A   
ATOM   1567  O   ASP A 166     -44.763 -13.499  -0.707  1.00 10.00      A   
ATOM   1568  N   ILE A 167     -45.095 -11.895  -2.241  1.00 10.00      A   
ATOM   1569  HN  ILE A 167     -44.774 -11.466  -3.062  1.00 10.00      A   
ATOM   1570  CA  ILE A 167     -46.304 -11.398  -1.608  1.00 10.00      A   
ATOM   1571  CB  ILE A 167     -46.114  -9.971  -1.051  1.00 10.00      A   
ATOM   1572  CG1 ILE A 167     -45.533  -9.043  -2.127  1.00 10.00      A   
ATOM   1573  CG2 ILE A 167     -45.228  -9.995   0.187  1.00 10.00      A   
ATOM   1574  CD1 ILE A 167     -45.454  -7.588  -1.719  1.00 10.00      A   
ATOM   1575  C   ILE A 167     -47.477 -11.407  -2.578  1.00 10.00      A   
ATOM   1576  O   ILE A 167     -47.323 -11.110  -3.764  1.00 10.00      A   
ATOM   1577  N   THR A 168     -48.637 -11.785  -2.074  1.00 10.00      A   
ATOM   1578  HN  THR A 168     -48.680 -12.056  -1.132  1.00 10.00      A   
ATOM   1579  CA  THR A 168     -49.851 -11.822  -2.871  1.00 10.00      A   
ATOM   1580  CB  THR A 168     -50.492 -13.221  -2.840  1.00 10.00      A   
ATOM   1581  OG1 THR A 168     -49.480 -14.207  -3.072  1.00 10.00      A   
ATOM   1582  HG1 THR A 168     -48.911 -13.915  -3.795  1.00 10.00      A   
ATOM   1583  CG2 THR A 168     -51.558 -13.342  -3.916  1.00 10.00      A   
ATOM   1584  C   THR A 168     -50.839 -10.795  -2.324  1.00 10.00      A   
ATOM   1585  O   THR A 168     -51.390 -10.966  -1.233  1.00 10.00      A   
ATOM   1586  N   VAL A 169     -51.034  -9.717  -3.068  1.00 10.00      A   
ATOM   1587  HN  VAL A 169     -50.567  -9.638  -3.930  1.00 10.00      A   
ATOM   1588  CA  VAL A 169     -51.933  -8.654  -2.647  1.00 10.00      A   
ATOM   1589  CB  VAL A 169     -51.614  -7.311  -3.342  1.00 10.00      A   
ATOM   1590  CG1 VAL A 169     -52.392  -6.174  -2.695  1.00 10.00      A   
ATOM   1591  CG2 VAL A 169     -50.120  -7.024  -3.308  1.00 10.00      A   
ATOM   1592  C   VAL A 169     -53.390  -9.023  -2.895  1.00 10.00      A   
ATOM   1593  O   VAL A 169     -53.767  -9.411  -4.002  1.00 10.00      A   
ATOM   1594  N   HIS A 170     -54.193  -8.943  -1.845  1.00 10.00      A   
ATOM   1595  HN  HIS A 170     -53.818  -8.686  -0.971  1.00 10.00      A   
ATOM   1596  CA  HIS A 170     -55.614  -9.236  -1.944  1.00 10.00      A   
ATOM   1597  CB  HIS A 170     -55.947 -10.608  -1.362  1.00 10.00      A   
ATOM   1598  CG  HIS A 170     -55.754 -11.723  -2.338  1.00 10.00      A   
ATOM   1599  ND1 HIS A 170     -56.504 -11.860  -3.487  1.00 10.00      A   
ATOM   1600  HD1 HIS A 170     -57.234 -11.266  -3.772  1.00 10.00      A   
ATOM   1601  CD2 HIS A 170     -54.879 -12.753  -2.339  1.00 10.00      A   
ATOM   1602  CE1 HIS A 170     -56.099 -12.929  -4.148  1.00 10.00      A   
ATOM   1603  NE2 HIS A 170     -55.115 -13.486  -3.473  1.00 10.00      A   
ATOM   1604  HE2 HIS A 170     -54.634 -14.302  -3.739  1.00 10.00      A   
ATOM   1605  C   HIS A 170     -56.411  -8.148  -1.247  1.00 10.00      A   
ATOM   1606  O   HIS A 170     -56.757  -8.270  -0.069  1.00 10.00      A   
ATOM   1607  N   GLY A 171     -56.667  -7.070  -1.975  1.00 10.00      A   
ATOM   1608  HN  GLY A 171     -56.345  -7.027  -2.902  1.00 10.00      A   
ATOM   1609  CA  GLY A 171     -57.401  -5.954  -1.420  1.00 10.00      A   
ATOM   1610  C   GLY A 171     -56.528  -5.155  -0.476  1.00 10.00      A   
ATOM   1611  O   GLY A 171     -55.910  -4.168  -0.875  1.00 10.00      A   
ATOM   1612  N   GLU A 172     -56.487  -5.580   0.774  1.00 10.00      A   
ATOM   1613  HN  GLU A 172     -57.038  -6.351   1.033  1.00 10.00      A   
ATOM   1614  CA  GLU A 172     -55.662  -4.931   1.780  1.00 10.00      A   
ATOM   1615  CB  GLU A 172     -56.514  -4.056   2.699  1.00 10.00      A   
ATOM   1616  CG  GLU A 172     -55.781  -2.840   3.242  1.00 10.00      A   
ATOM   1617  CD  GLU A 172     -56.631  -2.022   4.186  1.00 10.00      A   
ATOM   1618  OE1 GLU A 172     -56.357  -2.041   5.403  1.00 10.00      A   
ATOM   1619  OE2 GLU A 172     -57.579  -1.358   3.716  1.00 10.00      A   
ATOM   1620  C   GLU A 172     -54.925  -5.990   2.591  1.00 10.00      A   
ATOM   1621  O   GLU A 172     -54.181  -5.680   3.524  1.00 10.00      A   
ATOM   1622  N   GLN A 173     -55.136  -7.248   2.222  1.00 10.00      A   
ATOM   1623  HN  GLN A 173     -55.729  -7.430   1.463  1.00 10.00      A   
ATOM   1624  CA  GLN A 173     -54.502  -8.363   2.902  1.00 10.00      A   
ATOM   1625  CB  GLN A 173     -55.447  -9.566   2.950  1.00 10.00      A   
ATOM   1626  CG  GLN A 173     -54.916 -10.741   3.755  1.00 10.00      A   
ATOM   1627  CD  GLN A 173     -54.623 -10.374   5.197  1.00 10.00      A   
ATOM   1628  OE1 GLN A 173     -55.256  -9.482   5.762  1.00 10.00      A   
ATOM   1629  NE2 GLN A 173     -53.665 -11.058   5.800  1.00 10.00      A   
ATOM   1630 HE21 GLN A 173     -53.204 -11.755   5.289  1.00 10.00      A   
ATOM   1631 HE22 GLN A 173     -53.456 -10.840   6.734  1.00 10.00      A   
ATOM   1632  C   GLN A 173     -53.205  -8.746   2.210  1.00 10.00      A   
ATOM   1633  O   GLN A 173     -53.168  -8.929   0.988  1.00 10.00      A   
ATOM   1634  N   ILE A 174     -52.145  -8.852   2.992  1.00 10.00      A   
ATOM   1635  HN  ILE A 174     -52.240  -8.671   3.952  1.00 10.00      A   
ATOM   1636  CA  ILE A 174     -50.839  -9.219   2.469  1.00 10.00      A   
ATOM   1637  CB  ILE A 174     -49.720  -8.349   3.085  1.00 10.00      A   
ATOM   1638  CG1 ILE A 174     -49.946  -6.871   2.753  1.00 10.00      A   
ATOM   1639  CG2 ILE A 174     -48.348  -8.808   2.605  1.00 10.00      A   
ATOM   1640  CD1 ILE A 174     -48.981  -5.934   3.448  1.00 10.00      A   
ATOM   1641  C   ILE A 174     -50.551 -10.695   2.738  1.00 10.00      A   
ATOM   1642  O   ILE A 174     -50.445 -11.122   3.890  1.00 10.00      A   
ATOM   1643  N   ILE A 175     -50.463 -11.477   1.672  1.00 10.00      A   
ATOM   1644  HN  ILE A 175     -50.588 -11.086   0.780  1.00 10.00      A   
ATOM   1645  CA  ILE A 175     -50.178 -12.898   1.792  1.00 10.00      A   
ATOM   1646  CB  ILE A 175     -50.966 -13.734   0.759  1.00 10.00      A   
ATOM   1647  CG1 ILE A 175     -52.464 -13.401   0.815  1.00 10.00      A   
ATOM   1648  CG2 ILE A 175     -50.737 -15.224   0.978  1.00 10.00      A   
ATOM   1649  CD1 ILE A 175     -53.124 -13.702   2.146  1.00 10.00      A   
ATOM   1650  C   ILE A 175     -48.683 -13.130   1.608  1.00 10.00      A   
ATOM   1651  O   ILE A 175     -48.169 -13.091   0.489  1.00 10.00      A   
ATOM   1652  N   VAL A 176     -47.994 -13.346   2.715  1.00 10.00      A   
ATOM   1653  HN  VAL A 176     -48.468 -13.356   3.575  1.00 10.00      A   
ATOM   1654  CA  VAL A 176     -46.557 -13.565   2.697  1.00 10.00      A   
ATOM   1655  CB  VAL A 176     -45.917 -13.169   4.044  1.00 10.00      A   
ATOM   1656  CG1 VAL A 176     -44.414 -13.403   4.018  1.00 10.00      A   
ATOM   1657  CG2 VAL A 176     -46.233 -11.720   4.385  1.00 10.00      A   
ATOM   1658  C   VAL A 176     -46.212 -15.019   2.390  1.00 10.00      A   
ATOM   1659  O   VAL A 176     -46.649 -15.932   3.091  1.00 10.00      A   
ATOM   1660  N   HIS A 177     -45.440 -15.227   1.335  1.00 10.00      A   
ATOM   1661  HN  HIS A 177     -45.142 -14.456   0.796  1.00 10.00      A   
ATOM   1662  CA  HIS A 177     -45.016 -16.564   0.950  1.00 10.00      A   
ATOM   1663  CB  HIS A 177     -45.276 -16.822  -0.537  1.00 10.00      A   
ATOM   1664  CG  HIS A 177     -46.723 -16.898  -0.909  1.00 10.00      A   
ATOM   1665  ND1 HIS A 177     -47.512 -17.998  -0.648  1.00 10.00      A   
ATOM   1666  HD1 HIS A 177     -47.230 -18.808  -0.170  1.00 10.00      A   
ATOM   1667  CD2 HIS A 177     -47.518 -16.006  -1.540  1.00 10.00      A   
ATOM   1668  CE1 HIS A 177     -48.731 -17.781  -1.107  1.00 10.00      A   
ATOM   1669  NE2 HIS A 177     -48.761 -16.581  -1.650  1.00 10.00      A   
ATOM   1670  HE2 HIS A 177     -49.552 -16.162  -2.066  1.00 10.00      A   
ATOM   1671  C   HIS A 177     -43.534 -16.731   1.247  1.00 10.00      A   
ATOM   1672  O   HIS A 177     -42.696 -16.086   0.618  1.00 10.00      A   
ATOM   1673  N   PRO A 178     -43.192 -17.587   2.221  1.00 10.00      A   
ATOM   1674  CA  PRO A 178     -41.797 -17.833   2.607  1.00 10.00      A   
ATOM   1675  CB  PRO A 178     -41.914 -18.800   3.791  1.00 10.00      A   
ATOM   1676  CG  PRO A 178     -43.251 -19.436   3.629  1.00 10.00      A   
ATOM   1677  CD  PRO A 178     -44.135 -18.383   3.027  1.00 10.00      A   
ATOM   1678  C   PRO A 178     -40.990 -18.472   1.478  1.00 10.00      A   
ATOM   1679  O   PRO A 178     -41.554 -18.955   0.489  1.00 10.00      A   
ATOM   1680  N   VAL A 179     -39.671 -18.487   1.636  1.00 10.00      A   
ATOM   1681  HN  VAL A 179     -39.284 -18.093   2.451  1.00 10.00      A   
ATOM   1682  CA  VAL A 179     -38.777 -19.062   0.632  1.00 10.00      A   
ATOM   1683  CB  VAL A 179     -37.300 -18.706   0.897  1.00 10.00      A   
ATOM   1684  CG1 VAL A 179     -37.082 -17.201   0.806  1.00 10.00      A   
ATOM   1685  CG2 VAL A 179     -36.853 -19.234   2.251  1.00 10.00      A   
ATOM   1686  C   VAL A 179     -38.931 -20.578   0.559  1.00 10.00      A   
ATOM   1687  O   VAL A 179     -38.430 -21.221  -0.362  1.00 10.00      A   
ATOM   1688  N   ASN A 180     -39.629 -21.139   1.539  1.00 10.00      A   
ATOM   1689  HN  ASN A 180     -39.990 -20.570   2.250  1.00 10.00      A   
ATOM   1690  CA  ASN A 180     -39.870 -22.574   1.591  1.00 10.00      A   
ATOM   1691  CB  ASN A 180     -39.935 -23.057   3.044  1.00 10.00      A   
ATOM   1692  CG  ASN A 180     -38.566 -23.317   3.641  1.00 10.00      A   
ATOM   1693  OD1 ASN A 180     -37.636 -23.728   2.944  1.00 10.00      A   
ATOM   1694  ND2 ASN A 180     -38.434 -23.090   4.939  1.00 10.00      A   
ATOM   1695 HD21 ASN A 180     -39.218 -22.771   5.439  1.00 10.00      A   
ATOM   1696 HD22 ASN A 180     -37.554 -23.243   5.350  1.00 10.00      A   
ATOM   1697  C   ASN A 180     -41.170 -22.916   0.871  1.00 10.00      A   
ATOM   1698  O   ASN A 180     -41.601 -24.070   0.853  1.00 10.00      A   
ATOM   1699  N   GLU A 181     -41.787 -21.901   0.278  1.00 10.00      A   
ATOM   1700  HN  GLU A 181     -41.380 -21.009   0.320  1.00 10.00      A   
ATOM   1701  CA  GLU A 181     -43.039 -22.070  -0.442  1.00 10.00      A   
ATOM   1702  CB  GLU A 181     -44.166 -21.315   0.275  1.00 10.00      A   
ATOM   1703  CG  GLU A 181     -45.491 -21.271  -0.475  1.00 10.00      A   
ATOM   1704  CD  GLU A 181     -46.098 -22.644  -0.677  1.00 10.00      A   
ATOM   1705  OE1 GLU A 181     -46.162 -23.418   0.301  1.00 10.00      A   
ATOM   1706  OE2 GLU A 181     -46.518 -22.953  -1.812  1.00 10.00      A   
ATOM   1707  C   GLU A 181     -42.901 -21.568  -1.872  1.00 10.00      A   
ATOM   1708  O   GLU A 181     -43.173 -22.298  -2.825  1.00 10.00      A   
ATOM   1709  N   ARG A 182     -42.469 -20.323  -2.014  1.00 10.00      A   
ATOM   1710  HN  ARG A 182     -42.237 -19.801  -1.213  1.00 10.00      A   
ATOM   1711  CA  ARG A 182     -42.305 -19.718  -3.327  1.00 10.00      A   
ATOM   1712  CB  ARG A 182     -43.358 -18.636  -3.558  1.00 10.00      A   
ATOM   1713  CG  ARG A 182     -44.718 -19.154  -3.984  1.00 10.00      A   
ATOM   1714  CD  ARG A 182     -45.602 -18.013  -4.450  1.00 10.00      A   
ATOM   1715  NE  ARG A 182     -46.953 -18.460  -4.774  1.00 10.00      A   
ATOM   1716  HE  ARG A 182     -47.133 -19.427  -4.701  1.00 10.00      A   
ATOM   1717  CZ  ARG A 182     -47.939 -17.652  -5.157  1.00 10.00      A   
ATOM   1718  NH1 ARG A 182     -47.729 -16.345  -5.269  1.00 10.00      A   
ATOM   1719 HH11 ARG A 182     -48.504 -15.712  -5.575  1.00 10.00      A   
ATOM   1720 HH12 ARG A 182     -46.786 -15.936  -5.047  1.00 10.00      A   
ATOM   1721  NH2 ARG A 182     -49.142 -18.156  -5.418  1.00 10.00      A   
ATOM   1722 HH21 ARG A 182     -49.921 -17.529  -5.723  1.00 10.00      A   
ATOM   1723 HH22 ARG A 182     -49.314 -19.181  -5.320  1.00 10.00      A   
ATOM   1724  C   ARG A 182     -40.920 -19.114  -3.482  1.00 10.00      A   
ATOM   1725  O   ARG A 182     -40.191 -18.946  -2.502  1.00 10.00      A   
ATOM   1726  N   GLU A 183     -40.577 -18.771  -4.715  1.00 10.00      A   
ATOM   1727  HN  GLU A 183     -41.223 -18.905  -5.442  1.00 10.00      A   
ATOM   1728  CA  GLU A 183     -39.286 -18.182  -5.023  1.00 10.00      A   
ATOM   1729  CB  GLU A 183     -39.005 -18.289  -6.525  1.00 10.00      A   
ATOM   1730  CG  GLU A 183     -39.028 -19.708  -7.067  1.00 10.00      A   
ATOM   1731  CD  GLU A 183     -37.914 -20.562  -6.505  1.00 10.00      A   
ATOM   1732  OE1 GLU A 183     -36.753 -20.112  -6.514  1.00 10.00      A   
ATOM   1733  OE2 GLU A 183     -38.194 -21.697  -6.065  1.00 10.00      A   
ATOM   1734  C   GLU A 183     -39.263 -16.716  -4.610  1.00 10.00      A   
ATOM   1735  O   GLU A 183     -40.226 -15.982  -4.848  1.00 10.00      A   
ATOM   1736  N   PRO A 184     -38.168 -16.275  -3.979  1.00 10.00      A   
ATOM   1737  CA  PRO A 184     -38.020 -14.886  -3.545  1.00 10.00      A   
ATOM   1738  CB  PRO A 184     -36.736 -14.910  -2.709  1.00 10.00      A   
ATOM   1739  CG  PRO A 184     -35.970 -16.082  -3.218  1.00 10.00      A   
ATOM   1740  CD  PRO A 184     -36.993 -17.097  -3.640  1.00 10.00      A   
ATOM   1741  C   PRO A 184     -37.867 -13.941  -4.736  1.00 10.00      A   
ATOM   1742  O   PRO A 184     -37.395 -14.340  -5.806  1.00 10.00      A   
ATOM   1743  N   VAL A 185     -38.267 -12.695  -4.547  1.00 10.00      A   
ATOM   1744  HN  VAL A 185     -38.617 -12.435  -3.661  1.00 10.00      A   
ATOM   1745  CA  VAL A 185     -38.187 -11.691  -5.598  1.00 10.00      A   
ATOM   1746  CB  VAL A 185     -39.472 -10.831  -5.648  1.00 10.00      A   
ATOM   1747  CG1 VAL A 185     -39.473  -9.918  -6.862  1.00 10.00      A   
ATOM   1748  CG2 VAL A 185     -40.712 -11.711  -5.636  1.00 10.00      A   
ATOM   1749  C   VAL A 185     -36.981 -10.784  -5.367  1.00 10.00      A   
ATOM   1750  O   VAL A 185     -36.810 -10.240  -4.279  1.00 10.00      A   
ATOM   1751  N   PRO A 186     -36.113 -10.632  -6.375  1.00 10.00      A   
ATOM   1752  CA  PRO A 186     -34.927  -9.773  -6.266  1.00 10.00      A   
ATOM   1753  CB  PRO A 186     -34.171 -10.042  -7.572  1.00 10.00      A   
ATOM   1754  CG  PRO A 186     -35.216 -10.518  -8.523  1.00 10.00      A   
ATOM   1755  CD  PRO A 186     -36.212 -11.279  -7.696  1.00 10.00      A   
ATOM   1756  C   PRO A 186     -35.313  -8.297  -6.173  1.00 10.00      A   
ATOM   1757  O   PRO A 186     -36.442  -7.917  -6.492  1.00 10.00      A   
ATOM   1758  N   LEU A 187     -34.379  -7.472  -5.724  1.00 10.00      A   
ATOM   1759  HN  LEU A 187     -33.502  -7.831  -5.473  1.00 10.00      A   
ATOM   1760  CA  LEU A 187     -34.629  -6.045  -5.593  1.00 10.00      A   
ATOM   1761  CB  LEU A 187     -33.636  -5.396  -4.628  1.00 10.00      A   
ATOM   1762  CG  LEU A 187     -33.923  -5.571  -3.136  1.00 10.00      A   
ATOM   1763  CD1 LEU A 187     -32.909  -4.800  -2.308  1.00 10.00      A   
ATOM   1764  CD2 LEU A 187     -35.340  -5.127  -2.800  1.00 10.00      A   
ATOM   1765  C   LEU A 187     -34.578  -5.345  -6.945  1.00 10.00      A   
ATOM   1766  O   LEU A 187     -34.083  -5.899  -7.929  1.00 10.00      A   
ATOM   1767  N   GLY A 188     -35.101  -4.127  -6.990  1.00 10.00      A   
ATOM   1768  HN  GLY A 188     -35.489  -3.738  -6.177  1.00 10.00      A   
ATOM   1769  CA  GLY A 188     -35.101  -3.368  -8.223  1.00 10.00      A   
ATOM   1770  C   GLY A 188     -33.878  -2.482  -8.341  1.00 10.00      A   
ATOM   1771  O   GLY A 188     -33.831  -1.405  -7.754  1.00 10.00      A   
ATOM   1772  N   ILE A 189     -32.883  -2.938  -9.087  1.00 10.00      A   
ATOM   1773  HN  ILE A 189     -32.978  -3.804  -9.533  1.00 10.00      A   
ATOM   1774  CA  ILE A 189     -31.657  -2.173  -9.276  1.00 10.00      A   
ATOM   1775  CB  ILE A 189     -30.414  -3.091  -9.340  1.00 10.00      A   
ATOM   1776  CG1 ILE A 189     -30.383  -4.048  -8.142  1.00 10.00      A   
ATOM   1777  CG2 ILE A 189     -29.136  -2.265  -9.401  1.00 10.00      A   
ATOM   1778  CD1 ILE A 189     -30.335  -3.356  -6.796  1.00 10.00      A   
ATOM   1779  C   ILE A 189     -31.753  -1.351 -10.556  1.00 10.00      A   
ATOM   1780  O   ILE A 189     -31.716  -1.897 -11.661  1.00 10.00      A   
ATOM   1781  N   LEU A 190     -31.896  -0.043 -10.401  1.00 10.00      A   
ATOM   1782  HN  LEU A 190     -31.918   0.334  -9.490  1.00 10.00      A   
ATOM   1783  CA  LEU A 190     -32.016   0.851 -11.542  1.00 10.00      A   
ATOM   1784  CB  LEU A 190     -32.742   2.135 -11.135  1.00 10.00      A   
ATOM   1785  CG  LEU A 190     -34.136   1.954 -10.522  1.00 10.00      A   
ATOM   1786  CD1 LEU A 190     -34.708   3.290 -10.074  1.00 10.00      A   
ATOM   1787  CD2 LEU A 190     -35.074   1.269 -11.504  1.00 10.00      A   
ATOM   1788  C   LEU A 190     -30.650   1.172 -12.140  1.00 10.00      A   
ATOM   1789  O   LEU A 190     -30.452   1.076 -13.354  1.00 10.00      A   
ATOM   1790  N   HIS A 191     -29.708   1.551 -11.284  1.00 10.00      A   
ATOM   1791  HN  HIS A 191     -29.920   1.600 -10.324  1.00 10.00      A   
ATOM   1792  CA  HIS A 191     -28.357   1.876 -11.734  1.00 10.00      A   
ATOM   1793  CB  HIS A 191     -28.218   3.351 -12.162  1.00 10.00      A   
ATOM   1794  CG  HIS A 191     -28.474   4.371 -11.090  1.00 10.00      A   
ATOM   1795  ND1 HIS A 191     -29.564   5.215 -11.107  1.00 10.00      A   
ATOM   1796  HD1 HIS A 191     -30.275   5.218 -11.784  1.00 10.00      A   
ATOM   1797  CD2 HIS A 191     -27.763   4.705  -9.985  1.00 10.00      A   
ATOM   1798  CE1 HIS A 191     -29.512   6.020 -10.065  1.00 10.00      A   
ATOM   1799  NE2 HIS A 191     -28.434   5.733  -9.369  1.00 10.00      A   
ATOM   1800  HE2 HIS A 191     -28.158   6.183  -8.537  1.00 10.00      A   
ATOM   1801  C   HIS A 191     -27.328   1.507 -10.679  1.00 10.00      A   
ATOM   1802  O   HIS A 191     -27.639   1.475  -9.490  1.00 10.00      A   
ATOM   1803  N   ILE A 192     -26.108   1.233 -11.116  1.00 10.00      A   
ATOM   1804  HN  ILE A 192     -25.919   1.290 -12.078  1.00 10.00      A   
ATOM   1805  CA  ILE A 192     -25.035   0.861 -10.203  1.00 10.00      A   
ATOM   1806  CB  ILE A 192     -24.344  -0.450 -10.638  1.00 10.00      A   
ATOM   1807  CG1 ILE A 192     -25.377  -1.558 -10.872  1.00 10.00      A   
ATOM   1808  CG2 ILE A 192     -23.317  -0.886  -9.601  1.00 10.00      A   
ATOM   1809  CD1 ILE A 192     -24.810  -2.782 -11.558  1.00 10.00      A   
ATOM   1810  C   ILE A 192     -23.993   1.976 -10.118  1.00 10.00      A   
ATOM   1811  O   ILE A 192     -23.168   2.135 -11.018  1.00 10.00      A   
ATOM   1812  N   PRO A 193     -24.046   2.784  -9.050  1.00 10.00      A   
ATOM   1813  CA  PRO A 193     -23.110   3.880  -8.835  1.00 10.00      A   
ATOM   1814  CB  PRO A 193     -23.969   4.886  -8.068  1.00 10.00      A   
ATOM   1815  CG  PRO A 193     -24.950   4.055  -7.299  1.00 10.00      A   
ATOM   1816  CD  PRO A 193     -25.037   2.704  -7.968  1.00 10.00      A   
ATOM   1817  C   PRO A 193     -21.913   3.447  -7.985  1.00 10.00      A   
ATOM   1818  O   PRO A 193     -22.075   2.798  -6.949  1.00 10.00      A   
ATOM   1819  N   ILE A 194     -20.716   3.802  -8.426  1.00 10.00      A   
ATOM   1820  HN  ILE A 194     -20.646   4.323  -9.258  1.00 10.00      A   
ATOM   1821  CA  ILE A 194     -19.497   3.447  -7.711  1.00 10.00      A   
ATOM   1822  CB  ILE A 194     -18.595   2.532  -8.568  1.00 10.00      A   
ATOM   1823  CG1 ILE A 194     -19.353   1.258  -8.967  1.00 10.00      A   
ATOM   1824  CG2 ILE A 194     -17.301   2.186  -7.839  1.00 10.00      A   
ATOM   1825  CD1 ILE A 194     -19.762   0.381  -7.799  1.00 10.00      A   
ATOM   1826  C   ILE A 194     -18.734   4.706  -7.312  1.00 10.00      A   
ATOM   1827  O   ILE A 194     -18.581   5.628  -8.114  1.00 10.00      A   
ATOM   1828  N   CYS A 195     -18.273   4.746  -6.072  1.00 10.00      A   
ATOM   1829  HN  CYS A 195     -18.418   3.976  -5.483  1.00 10.00      A   
ATOM   1830  CA  CYS A 195     -17.545   5.896  -5.559  1.00 10.00      A   
ATOM   1831  C   CYS A 195     -16.046   5.609  -5.489  1.00 10.00      A   
ATOM   1832  O   CYS A 195     -15.630   4.527  -5.070  1.00 10.00      A   
ATOM   1833  CB  CYS A 195     -18.068   6.259  -4.163  1.00 10.00      A   
ATOM   1834  SG  CYS A 195     -19.788   5.731  -3.835  1.00 10.00      A   
ATOM   1835  N   VAL A 196     -15.244   6.571  -5.924  1.00 10.00      A   
ATOM   1836  HN  VAL A 196     -15.641   7.393  -6.289  1.00 10.00      A   
ATOM   1837  CA  VAL A 196     -13.792   6.442  -5.893  1.00 10.00      A   
ATOM   1838  CB  VAL A 196     -13.192   6.438  -7.316  1.00 10.00      A   
ATOM   1839  CG1 VAL A 196     -11.681   6.279  -7.259  1.00 10.00      A   
ATOM   1840  CG2 VAL A 196     -13.814   5.338  -8.165  1.00 10.00      A   
ATOM   1841  C   VAL A 196     -13.186   7.601  -5.101  1.00 10.00      A   
ATOM   1842  O   VAL A 196     -13.423   8.771  -5.420  1.00 10.00      A   
ATOM   1843  N   THR A 197     -12.433   7.273  -4.059  1.00 10.00      A   
ATOM   1844  HN  THR A 197     -12.321   6.318  -3.827  1.00 10.00      A   
ATOM   1845  CA  THR A 197     -11.797   8.280  -3.223  1.00 10.00      A   
ATOM   1846  CB  THR A 197     -11.751   7.829  -1.751  1.00 10.00      A   
ATOM   1847  OG1 THR A 197     -13.040   7.348  -1.356  1.00 10.00      A   
ATOM   1848  HG1 THR A 197     -12.970   6.398  -1.150  1.00 10.00      A   
ATOM   1849  CG2 THR A 197     -11.346   8.977  -0.841  1.00 10.00      A   
ATOM   1850  C   THR A 197     -10.376   8.598  -3.690  1.00 10.00      A   
ATOM   1851  O   THR A 197      -9.555   7.700  -3.904  1.00 10.00      A   
ATOM   1852  N   PHE A 198     -10.097   9.883  -3.842  1.00 10.00      A   
ATOM   1853  HN  PHE A 198     -10.803  10.547  -3.662  1.00 10.00      A   
ATOM   1854  CA  PHE A 198      -8.787  10.352  -4.258  1.00 10.00      A   
ATOM   1855  CB  PHE A 198      -8.917  11.312  -5.442  1.00 10.00      A   
ATOM   1856  CG  PHE A 198      -9.530  10.698  -6.667  1.00 10.00      A   
ATOM   1857  CD1 PHE A 198     -10.896  10.772  -6.890  1.00 10.00      A   
ATOM   1858  CD2 PHE A 198      -8.741  10.044  -7.597  1.00 10.00      A   
ATOM   1859  CE1 PHE A 198     -11.462  10.205  -8.016  1.00 10.00      A   
ATOM   1860  CE2 PHE A 198      -9.301   9.476  -8.725  1.00 10.00      A   
ATOM   1861  CZ  PHE A 198     -10.662   9.556  -8.934  1.00 10.00      A   
ATOM   1862  C   PHE A 198      -8.116  11.058  -3.087  1.00 10.00      A   
ATOM   1863  O   PHE A 198      -8.790  11.679  -2.259  1.00 10.00      A   
ATOM   1864  N   SER A 199      -6.800  10.967  -3.016  1.00 10.00      A   
ATOM   1865  HN  SER A 199      -6.313  10.483  -3.721  1.00 10.00      A   
ATOM   1866  CA  SER A 199      -6.057  11.585  -1.930  1.00 10.00      A   
ATOM   1867  CB  SER A 199      -5.265  10.524  -1.167  1.00 10.00      A   
ATOM   1868  OG  SER A 199      -6.125   9.522  -0.649  1.00 10.00      A   
ATOM   1869  HG  SER A 199      -6.565   9.064  -1.382  1.00 10.00      A   
ATOM   1870  C   SER A 199      -5.122  12.684  -2.420  1.00 10.00      A   
ATOM   1871  O   SER A 199      -4.272  12.453  -3.286  1.00 10.00      A   
ATOM   1872  N   PHE A 200      -5.291  13.879  -1.861  1.00 10.00      A   
ATOM   1873  HN  PHE A 200      -6.001  13.999  -1.193  1.00 10.00      A   
ATOM   1874  CA  PHE A 200      -4.459  15.021  -2.215  1.00 10.00      A   
ATOM   1875  CB  PHE A 200      -5.237  16.328  -2.035  1.00 10.00      A   
ATOM   1876  CG  PHE A 200      -6.367  16.533  -2.999  1.00 10.00      A   
ATOM   1877  CD1 PHE A 200      -7.676  16.311  -2.607  1.00 10.00      A   
ATOM   1878  CD2 PHE A 200      -6.123  16.956  -4.293  1.00 10.00      A   
ATOM   1879  CE1 PHE A 200      -8.720  16.510  -3.485  1.00 10.00      A   
ATOM   1880  CE2 PHE A 200      -7.163  17.155  -5.178  1.00 10.00      A   
ATOM   1881  CZ  PHE A 200      -8.464  16.930  -4.774  1.00 10.00      A   
ATOM   1882  C   PHE A 200      -3.230  15.063  -1.319  1.00 10.00      A   
ATOM   1883  O   PHE A 200      -3.346  14.962  -0.096  1.00 10.00      A   
ATOM   1884  N   PHE A 201      -2.062  15.204  -1.921  1.00 10.00      A   
ATOM   1885  HN  PHE A 201      -2.031  15.260  -2.903  1.00 10.00      A   
ATOM   1886  CA  PHE A 201      -0.819  15.268  -1.170  1.00 10.00      A   
ATOM   1887  CB  PHE A 201      -0.028  13.966  -1.319  1.00 10.00      A   
ATOM   1888  CG  PHE A 201      -0.633  12.802  -0.587  1.00 10.00      A   
ATOM   1889  CD1 PHE A 201      -1.370  11.846  -1.262  1.00 10.00      A   
ATOM   1890  CD2 PHE A 201      -0.467  12.667   0.780  1.00 10.00      A   
ATOM   1891  CE1 PHE A 201      -1.928  10.779  -0.588  1.00 10.00      A   
ATOM   1892  CE2 PHE A 201      -1.022  11.601   1.459  1.00 10.00      A   
ATOM   1893  CZ  PHE A 201      -1.756  10.656   0.774  1.00 10.00      A   
ATOM   1894  C   PHE A 201       0.022  16.451  -1.625  1.00 10.00      A   
ATOM   1895  O   PHE A 201       0.397  16.547  -2.796  1.00 10.00      A   
ATOM   1896  N   ASN A 202       0.301  17.356  -0.704  1.00 10.00      A   
ATOM   1897  HN  ASN A 202      -0.039  17.229   0.218  1.00 10.00      A   
ATOM   1898  CA  ASN A 202       1.099  18.532  -1.007  1.00 10.00      A   
ATOM   1899  CB  ASN A 202       0.556  19.751  -0.259  1.00 10.00      A   
ATOM   1900  CG  ASN A 202       1.313  21.027  -0.576  1.00 10.00      A   
ATOM   1901  OD1 ASN A 202       1.873  21.185  -1.662  1.00 10.00      A   
ATOM   1902  ND2 ASN A 202       1.338  21.947   0.374  1.00 10.00      A   
ATOM   1903 HD21 ASN A 202       0.876  21.754   1.220  1.00 10.00      A   
ATOM   1904 HD22 ASN A 202       1.822  22.782   0.196  1.00 10.00      A   
ATOM   1905  C   ASN A 202       2.556  18.285  -0.634  1.00 10.00      A   
ATOM   1906  O   ASN A 202       2.881  18.093   0.540  1.00 10.00      A   
ATOM   1907  N   PRO A 203       3.450  18.254  -1.635  1.00 10.00      A   
ATOM   1908  CA  PRO A 203       4.879  18.022  -1.421  1.00 10.00      A   
ATOM   1909  CB  PRO A 203       5.411  17.678  -2.823  1.00 10.00      A   
ATOM   1910  CG  PRO A 203       4.208  17.582  -3.704  1.00 10.00      A   
ATOM   1911  CD  PRO A 203       3.144  18.420  -3.059  1.00 10.00      A   
ATOM   1912  C   PRO A 203       5.595  19.258  -0.883  1.00 10.00      A   
ATOM   1913  O   PRO A 203       6.605  19.148  -0.186  1.00 10.00      A   
ATOM   1914  N   GLN A 204       5.066  20.430  -1.206  1.00 10.00      A   
ATOM   1915  HN  GLN A 204       4.243  20.453  -1.738  1.00 10.00      A   
ATOM   1916  CA  GLN A 204       5.662  21.681  -0.764  1.00 10.00      A   
ATOM   1917  CB  GLN A 204       5.831  22.644  -1.940  1.00 10.00      A   
ATOM   1918  CG  GLN A 204       6.939  22.255  -2.907  1.00 10.00      A   
ATOM   1919  CD  GLN A 204       6.410  21.742  -4.229  1.00 10.00      A   
ATOM   1920  OE1 GLN A 204       6.142  20.550  -4.382  1.00 10.00      A   
ATOM   1921  NE2 GLN A 204       6.264  22.633  -5.196  1.00 10.00      A   
ATOM   1922 HE21 GLN A 204       6.500  23.565  -5.008  1.00 10.00      A   
ATOM   1923 HE22 GLN A 204       5.929  22.322  -6.067  1.00 10.00      A   
ATOM   1924  C   GLN A 204       4.832  22.321   0.343  1.00 10.00      A   
ATOM   1925  O   GLN A 204       4.182  21.626   1.124  1.00 10.00      A   
ATOM   1926  N   ASP A 205       4.865  23.643   0.411  1.00 10.00      A   
ATOM   1927  HN  ASP A 205       5.397  24.140  -0.241  1.00 10.00      A   
ATOM   1928  CA  ASP A 205       4.121  24.380   1.424  1.00 10.00      A   
ATOM   1929  CB  ASP A 205       4.974  25.508   2.013  1.00 10.00      A   
ATOM   1930  CG  ASP A 205       5.614  26.380   0.951  1.00 10.00      A   
ATOM   1931  OD1 ASP A 205       4.892  26.857   0.056  1.00 10.00      A   
ATOM   1932  OD2 ASP A 205       6.845  26.590   1.012  1.00 10.00      A   
ATOM   1933  C   ASP A 205       2.832  24.949   0.846  1.00 10.00      A   
ATOM   1934  O   ASP A 205       2.441  24.616  -0.274  1.00 10.00      A   
ATOM   1935  N   THR A 206       2.176  25.808   1.616  1.00 10.00      A   
ATOM   1936  HN  THR A 206       2.533  26.026   2.502  1.00 10.00      A   
ATOM   1937  CA  THR A 206       0.932  26.426   1.188  1.00 10.00      A   
ATOM   1938  CB  THR A 206       0.177  27.013   2.393  1.00 10.00      A   
ATOM   1939  OG1 THR A 206       0.615  26.344   3.586  1.00 10.00      A   
ATOM   1940  HG1 THR A 206       0.426  25.399   3.506  1.00 10.00      A   
ATOM   1941  CG2 THR A 206      -1.321  26.812   2.226  1.00 10.00      A   
ATOM   1942  C   THR A 206       1.189  27.532   0.163  1.00 10.00      A   
ATOM   1943  O   THR A 206       0.348  27.803  -0.698  1.00 10.00      A   
ATOM   1944  N   GLU A 207       2.368  28.142   0.238  1.00 10.00      A   
ATOM   1945  HN  GLU A 207       3.017  27.848   0.912  1.00 10.00      A   
ATOM   1946  CA  GLU A 207       2.737  29.218  -0.676  1.00 10.00      A   
ATOM   1947  CB  GLU A 207       4.033  29.892  -0.226  1.00 10.00      A   
ATOM   1948  CG  GLU A 207       3.984  30.455   1.183  1.00 10.00      A   
ATOM   1949  CD  GLU A 207       5.285  31.120   1.580  1.00 10.00      A   
ATOM   1950  OE1 GLU A 207       5.705  32.070   0.890  1.00 10.00      A   
ATOM   1951  OE2 GLU A 207       5.892  30.698   2.585  1.00 10.00      A   
ATOM   1952  C   GLU A 207       2.892  28.687  -2.094  1.00 10.00      A   
ATOM   1953  O   GLU A 207       2.444  29.313  -3.055  1.00 10.00      A   
ATOM   1954  N   GLU A 208       3.527  27.527  -2.212  1.00 10.00      A   
ATOM   1955  HN  GLU A 208       3.893  27.101  -1.396  1.00 10.00      A   
ATOM   1956  CA  GLU A 208       3.743  26.884  -3.506  1.00 10.00      A   
ATOM   1957  CB  GLU A 208       4.759  25.753  -3.374  1.00 10.00      A   
ATOM   1958  CG  GLU A 208       6.170  26.229  -3.082  1.00 10.00      A   
ATOM   1959  CD  GLU A 208       6.744  27.069  -4.205  1.00 10.00      A   
ATOM   1960  OE1 GLU A 208       7.162  26.491  -5.228  1.00 10.00      A   
ATOM   1961  OE2 GLU A 208       6.787  28.310  -4.069  1.00 10.00      A   
ATOM   1962  C   GLU A 208       2.440  26.355  -4.101  1.00 10.00      A   
ATOM   1963  O   GLU A 208       2.376  26.017  -5.281  1.00 10.00      A   
ATOM   1964  N   ASN A 209       1.408  26.273  -3.274  1.00 10.00      A   
ATOM   1965  HN  ASN A 209       1.527  26.529  -2.336  1.00 10.00      A   
ATOM   1966  CA  ASN A 209       0.106  25.804  -3.728  1.00 10.00      A   
ATOM   1967  CB  ASN A 209      -0.602  25.000  -2.629  1.00 10.00      A   
ATOM   1968  CG  ASN A 209      -2.103  24.892  -2.838  1.00 10.00      A   
ATOM   1969  OD1 ASN A 209      -2.885  25.585  -2.181  1.00 10.00      A   
ATOM   1970  ND2 ASN A 209      -2.516  24.030  -3.755  1.00 10.00      A   
ATOM   1971 HD21 ASN A 209      -1.840  23.509  -4.248  1.00 10.00      A   
ATOM   1972 HD22 ASN A 209      -3.483  23.947  -3.913  1.00 10.00      A   
ATOM   1973  C   ASN A 209      -0.751  26.979  -4.185  1.00 10.00      A   
ATOM   1974  O   ASN A 209      -1.306  26.967  -5.284  1.00 10.00      A   
ATOM   1975  N   ILE A 210      -0.840  28.001  -3.341  1.00 10.00      A   
ATOM   1976  HN  ILE A 210      -0.366  27.953  -2.479  1.00 10.00      A   
ATOM   1977  CA  ILE A 210      -1.627  29.187  -3.655  1.00 10.00      A   
ATOM   1978  CB  ILE A 210      -1.809  30.084  -2.413  1.00 10.00      A   
ATOM   1979  CG1 ILE A 210      -2.509  29.300  -1.302  1.00 10.00      A   
ATOM   1980  CG2 ILE A 210      -2.601  31.337  -2.762  1.00 10.00      A   
ATOM   1981  CD1 ILE A 210      -2.571  30.029   0.023  1.00 10.00      A   
ATOM   1982  C   ILE A 210      -0.976  29.992  -4.774  1.00 10.00      A   
ATOM   1983  O   ILE A 210      -1.643  30.413  -5.720  1.00 10.00      A   
ATOM   1984  N   LYS A 211       0.330  30.189  -4.669  1.00 10.00      A   
ATOM   1985  HN  LYS A 211       0.813  29.807  -3.903  1.00 10.00      A   
ATOM   1986  CA  LYS A 211       1.074  30.945  -5.666  1.00 10.00      A   
ATOM   1987  CB  LYS A 211       1.820  32.112  -5.006  1.00 10.00      A   
ATOM   1988  CG  LYS A 211       0.938  33.032  -4.177  1.00 10.00      A   
ATOM   1989  CD  LYS A 211       1.747  34.141  -3.524  1.00 10.00      A   
ATOM   1990  CE  LYS A 211       0.862  35.032  -2.668  1.00 10.00      A   
ATOM   1991  NZ  LYS A 211       1.579  36.238  -2.175  1.00 10.00      A   
ATOM   1992  HZ1 LYS A 211       0.910  36.883  -1.705  1.00 10.00      A   
ATOM   1993  HZ2 LYS A 211       2.027  36.741  -2.967  1.00 10.00      A   
ATOM   1994  HZ3 LYS A 211       2.314  35.966  -1.493  1.00 10.00      A   
ATOM   1995  C   LYS A 211       2.059  30.034  -6.389  1.00 10.00      A   
ATOM   1996  O   LYS A 211       3.255  30.312  -6.445  1.00 10.00      A   
ATOM   1997  N   GLY A 212       1.548  28.946  -6.941  1.00 10.00      A   
ATOM   1998  HN  GLY A 212       0.584  28.786  -6.887  1.00 10.00      A   
ATOM   1999  CA  GLY A 212       2.394  28.005  -7.641  1.00 10.00      A   
ATOM   2000  C   GLY A 212       2.153  28.016  -9.133  1.00 10.00      A   
ATOM   2001  O   GLY A 212       1.043  27.744  -9.593  1.00 10.00      A   
ATOM   2002  N   GLU A 213       3.191  28.341  -9.891  1.00 10.00      A   
ATOM   2003  HN  GLU A 213       4.045  28.568  -9.459  1.00 10.00      A   
ATOM   2004  CA  GLU A 213       3.095  28.383 -11.343  1.00 10.00      A   
ATOM   2005  CB  GLU A 213       4.288  29.144 -11.921  1.00 10.00      A   
ATOM   2006  CG  GLU A 213       4.116  29.568 -13.368  1.00 10.00      A   
ATOM   2007  CD  GLU A 213       5.336  30.285 -13.902  1.00 10.00      A   
ATOM   2008  OE1 GLU A 213       6.110  29.662 -14.662  1.00 10.00      A   
ATOM   2009  OE2 GLU A 213       5.532  31.470 -13.559  1.00 10.00      A   
ATOM   2010  C   GLU A 213       3.052  26.966 -11.906  1.00 10.00      A   
ATOM   2011  O   GLU A 213       2.318  26.675 -12.852  1.00 10.00      A   
ATOM   2012  N   THR A 214       3.841  26.090 -11.313  1.00 10.00      A   
ATOM   2013  HN  THR A 214       4.401  26.381 -10.561  1.00 10.00      A   
ATOM   2014  CA  THR A 214       3.902  24.706 -11.742  1.00 10.00      A   
ATOM   2015  CB  THR A 214       5.363  24.257 -11.930  1.00 10.00      A   
ATOM   2016  OG1 THR A 214       6.114  25.317 -12.543  1.00 10.00      A   
ATOM   2017  HG1 THR A 214       6.292  25.997 -11.880  1.00 10.00      A   
ATOM   2018  CG2 THR A 214       5.440  23.009 -12.798  1.00 10.00      A   
ATOM   2019  C   THR A 214       3.232  23.802 -10.713  1.00 10.00      A   
ATOM   2020  O   THR A 214       3.722  23.662  -9.591  1.00 10.00      A   
ATOM   2021  N   ASN A 215       2.105  23.211 -11.094  1.00 10.00      A   
ATOM   2022  HN  ASN A 215       1.758  23.388 -11.994  1.00 10.00      A   
ATOM   2023  CA  ASN A 215       1.368  22.309 -10.212  1.00 10.00      A   
ATOM   2024  CB  ASN A 215       0.085  21.808 -10.888  1.00 10.00      A   
ATOM   2025  CG  ASN A 215      -0.981  22.877 -11.029  1.00 10.00      A   
ATOM   2026  OD1 ASN A 215      -1.127  23.748 -10.172  1.00 10.00      A   
ATOM   2027  ND2 ASN A 215      -1.739  22.819 -12.114  1.00 10.00      A   
ATOM   2028 HD21 ASN A 215      -1.573  22.096 -12.760  1.00 10.00      A   
ATOM   2029 HD22 ASN A 215      -2.431  23.500 -12.232  1.00 10.00      A   
ATOM   2030  C   ASN A 215       2.244  21.122  -9.841  1.00 10.00      A   
ATOM   2031  O   ASN A 215       2.522  20.261 -10.679  1.00 10.00      A   
ATOM   2032  N   SER A 216       2.689  21.084  -8.596  1.00 10.00      A   
ATOM   2033  HN  SER A 216       2.424  21.796  -7.969  1.00 10.00      A   
ATOM   2034  CA  SER A 216       3.550  20.008  -8.130  1.00 10.00      A   
ATOM   2035  CB  SER A 216       4.793  20.582  -7.445  1.00 10.00      A   
ATOM   2036  OG  SER A 216       5.220  21.789  -8.060  1.00 10.00      A   
ATOM   2037  HG  SER A 216       4.464  22.220  -8.482  1.00 10.00      A   
ATOM   2038  C   SER A 216       2.810  19.073  -7.176  1.00 10.00      A   
ATOM   2039  O   SER A 216       3.355  18.052  -6.751  1.00 10.00      A   
ATOM   2040  N   GLU A 217       1.572  19.427  -6.847  1.00 10.00      A   
ATOM   2041  HN  GLU A 217       1.197  20.260  -7.220  1.00 10.00      A   
ATOM   2042  CA  GLU A 217       0.752  18.632  -5.940  1.00 10.00      A   
ATOM   2043  CB  GLU A 217      -0.602  19.311  -5.695  1.00 10.00      A   
ATOM   2044  CG  GLU A 217      -0.507  20.706  -5.094  1.00 10.00      A   
ATOM   2045  CD  GLU A 217      -0.556  21.804  -6.139  1.00 10.00      A   
ATOM   2046  OE1 GLU A 217       0.332  21.831  -7.022  1.00 10.00      A   
ATOM   2047  OE2 GLU A 217      -1.482  22.643  -6.082  1.00 10.00      A   
ATOM   2048  C   GLU A 217       0.554  17.211  -6.464  1.00 10.00      A   
ATOM   2049  O   GLU A 217       0.465  16.988  -7.673  1.00 10.00      A   
ATOM   2050  N   ILE A 218       0.484  16.256  -5.548  1.00 10.00      A   
ATOM   2051  HN  ILE A 218       0.537  16.500  -4.595  1.00 10.00      A   
ATOM   2052  CA  ILE A 218       0.312  14.857  -5.909  1.00 10.00      A   
ATOM   2053  CB  ILE A 218       1.310  13.959  -5.140  1.00 10.00      A   
ATOM   2054  CG1 ILE A 218       2.736  14.498  -5.297  1.00 10.00      A   
ATOM   2055  CG2 ILE A 218       1.233  12.519  -5.632  1.00 10.00      A   
ATOM   2056  CD1 ILE A 218       3.754  13.817  -4.407  1.00 10.00      A   
ATOM   2057  C   ILE A 218      -1.117  14.398  -5.623  1.00 10.00      A   
ATOM   2058  O   ILE A 218      -1.724  14.805  -4.632  1.00 10.00      A   
ATOM   2059  N   SER A 219      -1.647  13.559  -6.502  1.00 10.00      A   
ATOM   2060  HN  SER A 219      -1.112  13.277  -7.271  1.00 10.00      A   
ATOM   2061  CA  SER A 219      -2.995  13.034  -6.361  1.00 10.00      A   
ATOM   2062  CB  SER A 219      -3.945  13.776  -7.310  1.00 10.00      A   
ATOM   2063  OG  SER A 219      -5.261  13.258  -7.237  1.00 10.00      A   
ATOM   2064  HG  SER A 219      -5.582  13.076  -8.125  1.00 10.00      A   
ATOM   2065  C   SER A 219      -2.988  11.541  -6.674  1.00 10.00      A   
ATOM   2066  O   SER A 219      -2.641  11.137  -7.787  1.00 10.00      A   
ATOM   2067  N   ILE A 220      -3.346  10.720  -5.692  1.00 10.00      A   
ATOM   2068  HN  ILE A 220      -3.620  11.096  -4.826  1.00 10.00      A   
ATOM   2069  CA  ILE A 220      -3.356   9.274  -5.883  1.00 10.00      A   
ATOM   2070  CB  ILE A 220      -2.342   8.554  -4.966  1.00 10.00      A   
ATOM   2071  CG1 ILE A 220      -2.683   8.781  -3.490  1.00 10.00      A   
ATOM   2072  CG2 ILE A 220      -0.922   9.009  -5.271  1.00 10.00      A   
ATOM   2073  CD1 ILE A 220      -1.901   7.904  -2.537  1.00 10.00      A   
ATOM   2074  C   ILE A 220      -4.743   8.677  -5.664  1.00 10.00      A   
ATOM   2075  O   ILE A 220      -5.589   9.264  -4.983  1.00 10.00      A   
ATOM   2076  N   ILE A 221      -4.962   7.510  -6.250  1.00 10.00      A   
ATOM   2077  HN  ILE A 221      -4.245   7.102  -6.784  1.00 10.00      A   
ATOM   2078  CA  ILE A 221      -6.227   6.805  -6.129  1.00 10.00      A   
ATOM   2079  CB  ILE A 221      -6.683   6.242  -7.493  1.00 10.00      A   
ATOM   2080  CG1 ILE A 221      -6.576   7.316  -8.581  1.00 10.00      A   
ATOM   2081  CG2 ILE A 221      -8.104   5.702  -7.402  1.00 10.00      A   
ATOM   2082  CD1 ILE A 221      -6.792   6.801  -9.988  1.00 10.00      A   
ATOM   2083  C   ILE A 221      -6.071   5.642  -5.153  1.00 10.00      A   
ATOM   2084  O   ILE A 221      -5.144   4.839  -5.293  1.00 10.00      A   
ATOM   2085  N   ASP A 222      -6.974   5.575  -4.171  1.00 10.00      A   
ATOM   2086  HN  ASP A 222      -7.674   6.258  -4.130  1.00 10.00      A   
ATOM   2087  CA  ASP A 222      -6.959   4.519  -3.151  1.00 10.00      A   
ATOM   2088  CB  ASP A 222      -7.041   3.123  -3.777  1.00 10.00      A   
ATOM   2089  CG  ASP A 222      -6.560   2.027  -2.848  1.00 10.00      A   
ATOM   2090  OD1 ASP A 222      -7.342   1.587  -1.976  1.00 10.00      A   
ATOM   2091  OD2 ASP A 222      -5.397   1.599  -2.987  1.00 10.00      A   
ATOM   2092  C   ASP A 222      -5.750   4.641  -2.225  1.00 10.00      A   
ATOM   2093  O   ASP A 222      -4.604   4.676  -2.673  1.00 10.00      A   
ATOM   2094  N   ALA A 223      -6.000   4.714  -0.931  1.00 10.00      A   
ATOM   2095  HN  ALA A 223      -6.929   4.673  -0.611  1.00 10.00      A   
ATOM   2096  CA  ALA A 223      -4.921   4.846   0.028  1.00 10.00      A   
ATOM   2097  CB  ALA A 223      -4.781   6.301   0.452  1.00 10.00      A   
ATOM   2098  C   ALA A 223      -5.154   3.961   1.240  1.00 10.00      A   
ATOM   2099  O   ALA A 223      -6.296   3.637   1.574  1.00 10.00      A   
ATOM   2100  N   THR A 224      -4.066   3.557   1.883  1.00 10.00      A   
ATOM   2101  HN  THR A 224      -3.177   3.825   1.544  1.00 10.00      A   
ATOM   2102  CA  THR A 224      -4.148   2.729   3.074  1.00 10.00      A   
ATOM   2103  CB  THR A 224      -2.917   1.808   3.221  1.00 10.00      A   
ATOM   2104  OG1 THR A 224      -1.721   2.599   3.270  1.00 10.00      A   
ATOM   2105  HG1 THR A 224      -1.593   3.051   2.414  1.00 10.00      A   
ATOM   2106  CG2 THR A 224      -2.830   0.826   2.063  1.00 10.00      A   
ATOM   2107  C   THR A 224      -4.229   3.632   4.296  1.00 10.00      A   
ATOM   2108  O   THR A 224      -4.223   4.857   4.166  1.00 10.00      A   
ATOM   2109  N   LEU A 225      -4.277   3.040   5.481  1.00 10.00      A   
ATOM   2110  HN  LEU A 225      -4.279   2.054   5.529  1.00 10.00      A   
ATOM   2111  CA  LEU A 225      -4.345   3.820   6.713  1.00 10.00      A   
ATOM   2112  CB  LEU A 225      -4.554   2.899   7.918  1.00 10.00      A   
ATOM   2113  CG  LEU A 225      -5.021   3.569   9.213  1.00 10.00      A   
ATOM   2114  CD1 LEU A 225      -6.365   4.257   9.014  1.00 10.00      A   
ATOM   2115  CD2 LEU A 225      -5.094   2.554  10.343  1.00 10.00      A   
ATOM   2116  C   LEU A 225      -3.071   4.648   6.887  1.00 10.00      A   
ATOM   2117  O   LEU A 225      -3.064   5.669   7.571  1.00 10.00      A   
ATOM   2118  N   LYS A 226      -2.010   4.207   6.224  1.00 10.00      A   
ATOM   2119  HN  LYS A 226      -2.106   3.405   5.671  1.00 10.00      A   
ATOM   2120  CA  LYS A 226      -0.713   4.870   6.282  1.00 10.00      A   
ATOM   2121  CB  LYS A 226       0.370   3.913   5.766  1.00 10.00      A   
ATOM   2122  CG  LYS A 226       0.263   2.494   6.309  1.00 10.00      A   
ATOM   2123  CD  LYS A 226       0.995   1.496   5.422  1.00 10.00      A   
ATOM   2124  CE  LYS A 226       0.740   0.065   5.874  1.00 10.00      A   
ATOM   2125  NZ  LYS A 226       1.385  -0.934   4.977  1.00 10.00      A   
ATOM   2126  HZ1 LYS A 226       1.301  -1.887   5.384  1.00 10.00      A   
ATOM   2127  HZ2 LYS A 226       2.389  -0.709   4.853  1.00 10.00      A   
ATOM   2128  HZ3 LYS A 226       0.921  -0.932   4.038  1.00 10.00      A   
ATOM   2129  C   LYS A 226      -0.705   6.150   5.443  1.00 10.00      A   
ATOM   2130  O   LYS A 226       0.104   7.048   5.669  1.00 10.00      A   
ATOM   2131  N   GLU A 227      -1.622   6.235   4.487  1.00 10.00      A   
ATOM   2132  HN  GLU A 227      -2.262   5.502   4.373  1.00 10.00      A   
ATOM   2133  CA  GLU A 227      -1.699   7.393   3.604  1.00 10.00      A   
ATOM   2134  CB  GLU A 227      -1.685   6.937   2.145  1.00 10.00      A   
ATOM   2135  CG  GLU A 227      -0.533   6.010   1.793  1.00 10.00      A   
ATOM   2136  CD  GLU A 227      -0.904   5.001   0.729  1.00 10.00      A   
ATOM   2137  OE1 GLU A 227      -1.501   3.960   1.076  1.00 10.00      A   
ATOM   2138  OE2 GLU A 227      -0.593   5.237  -0.455  1.00 10.00      A   
ATOM   2139  C   GLU A 227      -2.945   8.232   3.874  1.00 10.00      A   
ATOM   2140  O   GLU A 227      -2.901   9.460   3.814  1.00 10.00      A   
ATOM   2141  N   GLU A 228      -4.051   7.561   4.184  1.00 10.00      A   
ATOM   2142  HN  GLU A 228      -4.015   6.577   4.224  1.00 10.00      A   
ATOM   2143  CA  GLU A 228      -5.322   8.228   4.454  1.00 10.00      A   
ATOM   2144  CB  GLU A 228      -6.417   7.183   4.711  1.00 10.00      A   
ATOM   2145  CG  GLU A 228      -7.830   7.742   4.768  1.00 10.00      A   
ATOM   2146  CD  GLU A 228      -8.854   6.829   4.121  1.00 10.00      A   
ATOM   2147  OE1 GLU A 228      -8.855   6.708   2.876  1.00 10.00      A   
ATOM   2148  OE2 GLU A 228      -9.673   6.235   4.853  1.00 10.00      A   
ATOM   2149  C   GLU A 228      -5.214   9.202   5.631  1.00 10.00      A   
ATOM   2150  O   GLU A 228      -5.892  10.230   5.663  1.00 10.00      A   
ATOM   2151  N   LEU A 229      -4.340   8.890   6.580  1.00 10.00      A   
ATOM   2152  HN  LEU A 229      -3.807   8.071   6.490  1.00 10.00      A   
ATOM   2153  CA  LEU A 229      -4.156   9.735   7.757  1.00 10.00      A   
ATOM   2154  CB  LEU A 229      -3.756   8.889   8.966  1.00 10.00      A   
ATOM   2155  CG  LEU A 229      -4.785   7.861   9.443  1.00 10.00      A   
ATOM   2156  CD1 LEU A 229      -4.192   6.974  10.527  1.00 10.00      A   
ATOM   2157  CD2 LEU A 229      -6.042   8.552   9.946  1.00 10.00      A   
ATOM   2158  C   LEU A 229      -3.121  10.835   7.526  1.00 10.00      A   
ATOM   2159  O   LEU A 229      -2.806  11.601   8.441  1.00 10.00      A   
ATOM   2160  N   LEU A 230      -2.600  10.921   6.309  1.00 10.00      A   
ATOM   2161  HN  LEU A 230      -2.896  10.296   5.612  1.00 10.00      A   
ATOM   2162  CA  LEU A 230      -1.597  11.930   5.984  1.00 10.00      A   
ATOM   2163  CB  LEU A 230      -0.216  11.290   5.823  1.00 10.00      A   
ATOM   2164  CG  LEU A 230       0.596  11.106   7.108  1.00 10.00      A   
ATOM   2165  CD1 LEU A 230       1.911  10.409   6.807  1.00 10.00      A   
ATOM   2166  CD2 LEU A 230       0.847  12.447   7.780  1.00 10.00      A   
ATOM   2167  C   LEU A 230      -1.960  12.716   4.731  1.00 10.00      A   
ATOM   2168  O   LEU A 230      -1.111  13.388   4.144  1.00 10.00      A   
ATOM   2169  N   ARG A 231      -3.221  12.641   4.326  1.00 10.00      A   
ATOM   2170  HN  ARG A 231      -3.859  12.106   4.844  1.00 10.00      A   
ATOM   2171  CA  ARG A 231      -3.674  13.357   3.137  1.00 10.00      A   
ATOM   2172  CB  ARG A 231      -4.886  12.671   2.491  1.00 10.00      A   
ATOM   2173  CG  ARG A 231      -6.095  12.529   3.403  1.00 10.00      A   
ATOM   2174  CD  ARG A 231      -7.363  12.240   2.613  1.00 10.00      A   
ATOM   2175  NE  ARG A 231      -7.282  10.990   1.854  1.00 10.00      A   
ATOM   2176  HE  ARG A 231      -6.573  10.915   1.177  1.00 10.00      A   
ATOM   2177  CZ  ARG A 231      -8.110   9.962   2.026  1.00 10.00      A   
ATOM   2178  NH1 ARG A 231      -9.079  10.033   2.927  1.00 10.00      A   
ATOM   2179 HH11 ARG A 231      -9.731   9.229   3.061  1.00 10.00      A   
ATOM   2180 HH12 ARG A 231      -9.193  10.890   3.511  1.00 10.00      A   
ATOM   2181  NH2 ARG A 231      -7.968   8.867   1.296  1.00 10.00      A   
ATOM   2182 HH21 ARG A 231      -7.208   8.807   0.577  1.00 10.00      A   
ATOM   2183 HH22 ARG A 231      -8.609   8.052   1.441  1.00 10.00      A   
ATOM   2184  C   ARG A 231      -3.991  14.815   3.461  1.00 10.00      A   
ATOM   2185  O   ARG A 231      -4.530  15.120   4.526  1.00 10.00      A   
ATOM   2186  N   ASP A 232      -3.646  15.711   2.541  1.00 10.00      A   
ATOM   2187  HN  ASP A 232      -3.207  15.406   1.714  1.00 10.00      A   
ATOM   2188  CA  ASP A 232      -3.896  17.139   2.722  1.00 10.00      A   
ATOM   2189  CB  ASP A 232      -2.894  17.970   1.910  1.00 10.00      A   
ATOM   2190  CG  ASP A 232      -1.470  17.856   2.417  1.00 10.00      A   
ATOM   2191  OD1 ASP A 232      -1.135  18.521   3.421  1.00 10.00      A   
ATOM   2192  OD2 ASP A 232      -0.678  17.105   1.808  1.00 10.00      A   
ATOM   2193  C   ASP A 232      -5.315  17.479   2.287  1.00 10.00      A   
ATOM   2194  O   ASP A 232      -5.823  18.566   2.557  1.00 10.00      A   
ATOM   2195  N   GLY A 233      -5.940  16.541   1.589  1.00 10.00      A   
ATOM   2196  HN  GLY A 233      -5.467  15.707   1.382  1.00 10.00      A   
ATOM   2197  CA  GLY A 233      -7.297  16.727   1.120  1.00 10.00      A   
ATOM   2198  C   GLY A 233      -7.894  15.421   0.639  1.00 10.00      A   
ATOM   2199  O   GLY A 233      -7.161  14.476   0.332  1.00 10.00      A   
ATOM   2200  N   VAL A 234      -9.216  15.361   0.569  1.00 10.00      A   
ATOM   2201  HN  VAL A 234      -9.747  16.147   0.817  1.00 10.00      A   
ATOM   2202  CA  VAL A 234      -9.902  14.155   0.130  1.00 10.00      A   
ATOM   2203  CB  VAL A 234     -10.548  13.412   1.326  1.00 10.00      A   
ATOM   2204  CG1 VAL A 234     -11.464  14.333   2.122  1.00 10.00      A   
ATOM   2205  CG2 VAL A 234     -11.293  12.167   0.868  1.00 10.00      A   
ATOM   2206  C   VAL A 234     -10.958  14.477  -0.927  1.00 10.00      A   
ATOM   2207  O   VAL A 234     -11.749  15.408  -0.769  1.00 10.00      A   
ATOM   2208  N   LEU A 235     -10.948  13.720  -2.013  1.00 10.00      A   
ATOM   2209  HN  LEU A 235     -10.274  13.009  -2.097  1.00 10.00      A   
ATOM   2210  CA  LEU A 235     -11.910  13.909  -3.086  1.00 10.00      A   
ATOM   2211  CB  LEU A 235     -11.189  14.296  -4.380  1.00 10.00      A   
ATOM   2212  CG  LEU A 235     -12.071  14.529  -5.612  1.00 10.00      A   
ATOM   2213  CD1 LEU A 235     -12.928  15.773  -5.439  1.00 10.00      A   
ATOM   2214  CD2 LEU A 235     -11.223  14.632  -6.872  1.00 10.00      A   
ATOM   2215  C   LEU A 235     -12.704  12.628  -3.297  1.00 10.00      A   
ATOM   2216  O   LEU A 235     -12.129  11.547  -3.372  1.00 10.00      A   
ATOM   2217  N   THR A 236     -14.016  12.743  -3.370  1.00 10.00      A   
ATOM   2218  HN  THR A 236     -14.431  13.630  -3.285  1.00 10.00      A   
ATOM   2219  CA  THR A 236     -14.863  11.579  -3.577  1.00 10.00      A   
ATOM   2220  CB  THR A 236     -15.806  11.360  -2.381  1.00 10.00      A   
ATOM   2221  OG1 THR A 236     -15.159  11.820  -1.186  1.00 10.00      A   
ATOM   2222  HG1 THR A 236     -14.427  11.235  -0.979  1.00 10.00      A   
ATOM   2223  CG2 THR A 236     -16.127   9.880  -2.233  1.00 10.00      A   
ATOM   2224  C   THR A 236     -15.674  11.741  -4.858  1.00 10.00      A   
ATOM   2225  O   THR A 236     -16.480  12.668  -4.983  1.00 10.00      A   
ATOM   2226  N   VAL A 237     -15.443  10.851  -5.815  1.00 10.00      A   
ATOM   2227  HN  VAL A 237     -14.788  10.135  -5.657  1.00 10.00      A   
ATOM   2228  CA  VAL A 237     -16.138  10.907  -7.091  1.00 10.00      A   
ATOM   2229  CB  VAL A 237     -15.144  11.101  -8.262  1.00 10.00      A   
ATOM   2230  CG1 VAL A 237     -15.869  11.130  -9.600  1.00 10.00      A   
ATOM   2231  CG2 VAL A 237     -14.322  12.370  -8.074  1.00 10.00      A   
ATOM   2232  C   VAL A 237     -16.968   9.650  -7.334  1.00 10.00      A   
ATOM   2233  O   VAL A 237     -16.430   8.548  -7.424  1.00 10.00      A   
ATOM   2234  N   THR A 238     -18.278   9.823  -7.417  1.00 10.00      A   
ATOM   2235  HN  THR A 238     -18.651  10.724  -7.291  1.00 10.00      A   
ATOM   2236  CA  THR A 238     -19.183   8.715  -7.681  1.00 10.00      A   
ATOM   2237  CB  THR A 238     -20.406   8.744  -6.739  1.00 10.00      A   
ATOM   2238  OG1 THR A 238     -19.974   8.837  -5.377  1.00 10.00      A   
ATOM   2239  HG1 THR A 238     -20.600   8.360  -4.813  1.00 10.00      A   
ATOM   2240  CG2 THR A 238     -21.241   7.486  -6.910  1.00 10.00      A   
ATOM   2241  C   THR A 238     -19.667   8.787  -9.128  1.00 10.00      A   
ATOM   2242  O   THR A 238     -20.255   9.790  -9.543  1.00 10.00      A   
ATOM   2243  N   LEU A 239     -19.406   7.736  -9.893  1.00 10.00      A   
ATOM   2244  HN  LEU A 239     -18.938   6.962  -9.501  1.00 10.00      A   
ATOM   2245  CA  LEU A 239     -19.811   7.684 -11.293  1.00 10.00      A   
ATOM   2246  CB  LEU A 239     -18.596   7.830 -12.216  1.00 10.00      A   
ATOM   2247  CG  LEU A 239     -17.733   9.081 -12.030  1.00 10.00      A   
ATOM   2248  CD1 LEU A 239     -16.448   8.966 -12.835  1.00 10.00      A   
ATOM   2249  CD2 LEU A 239     -18.502  10.330 -12.430  1.00 10.00      A   
ATOM   2250  C   LEU A 239     -20.527   6.371 -11.595  1.00 10.00      A   
ATOM   2251  O   LEU A 239     -20.742   5.548 -10.700  1.00 10.00      A   
ATOM   2252  N   ASN A 240     -20.901   6.189 -12.854  1.00 10.00      A   
ATOM   2253  HN  ASN A 240     -20.714   6.891 -13.515  1.00 10.00      A   
ATOM   2254  CA  ASN A 240     -21.581   4.978 -13.293  1.00 10.00      A   
ATOM   2255  CB  ASN A 240     -23.101   5.194 -13.384  1.00 10.00      A   
ATOM   2256  CG  ASN A 240     -23.528   6.284 -14.360  1.00 10.00      A   
ATOM   2257  OD1 ASN A 240     -22.829   6.599 -15.323  1.00 10.00      A   
ATOM   2258  ND2 ASN A 240     -24.694   6.863 -14.123  1.00 10.00      A   
ATOM   2259 HD21 ASN A 240     -25.211   6.566 -13.342  1.00 10.00      A   
ATOM   2260 HD22 ASN A 240     -25.001   7.560 -14.742  1.00 10.00      A   
ATOM   2261  C   ASN A 240     -21.015   4.513 -14.631  1.00 10.00      A   
ATOM   2262  O   ASN A 240     -20.211   5.218 -15.243  1.00 10.00      A   
ATOM   2263  N   LYS A 241     -21.452   3.349 -15.100  1.00 10.00      A   
ATOM   2264  HN  LYS A 241     -22.116   2.842 -14.587  1.00 10.00      A   
ATOM   2265  CA  LYS A 241     -20.965   2.814 -16.368  1.00 10.00      A   
ATOM   2266  CB  LYS A 241     -21.033   1.281 -16.409  1.00 10.00      A   
ATOM   2267  CG  LYS A 241     -22.427   0.690 -16.583  1.00 10.00      A   
ATOM   2268  CD  LYS A 241     -22.360  -0.824 -16.709  1.00 10.00      A   
ATOM   2269  CE  LYS A 241     -23.745  -1.452 -16.786  1.00 10.00      A   
ATOM   2270  NZ  LYS A 241     -24.403  -1.213 -18.097  1.00 10.00      A   
ATOM   2271  HZ1 LYS A 241     -24.552  -0.194 -18.245  1.00 10.00      A   
ATOM   2272  HZ2 LYS A 241     -25.323  -1.691 -18.127  1.00 10.00      A   
ATOM   2273  HZ3 LYS A 241     -23.811  -1.579 -18.869  1.00 10.00      A   
ATOM   2274  C   LYS A 241     -21.692   3.445 -17.553  1.00 10.00      A   
ATOM   2275  O   LYS A 241     -21.460   3.085 -18.710  1.00 10.00      A   
ATOM   2276  N   ASN A 242     -22.570   4.394 -17.251  1.00 10.00      A   
ATOM   2277  HN  ASN A 242     -22.709   4.630 -16.308  1.00 10.00      A   
ATOM   2278  CA  ASN A 242     -23.330   5.099 -18.271  1.00 10.00      A   
ATOM   2279  CB  ASN A 242     -24.736   5.437 -17.769  1.00 10.00      A   
ATOM   2280  CG  ASN A 242     -25.722   4.312 -17.995  1.00 10.00      A   
ATOM   2281  OD1 ASN A 242     -25.571   3.514 -18.918  1.00 10.00      A   
ATOM   2282  ND2 ASN A 242     -26.737   4.235 -17.155  1.00 10.00      A   
ATOM   2283 HD21 ASN A 242     -26.798   4.903 -16.437  1.00 10.00      A   
ATOM   2284 HD22 ASN A 242     -27.395   3.521 -17.287  1.00 10.00      A   
ATOM   2285  C   ASN A 242     -22.605   6.372 -18.675  1.00 10.00      A   
ATOM   2286  O   ASN A 242     -23.109   7.153 -19.484  1.00 10.00      A   
ATOM   2287  N   ARG A 243     -21.421   6.570 -18.085  1.00 10.00      A   
ATOM   2288  HN  ARG A 243     -21.104   5.905 -17.434  1.00 10.00      A   
ATOM   2289  CA  ARG A 243     -20.578   7.738 -18.361  1.00 10.00      A   
ATOM   2290  CB  ARG A 243     -20.293   7.884 -19.861  1.00 10.00      A   
ATOM   2291  CG  ARG A 243     -19.665   6.656 -20.500  1.00 10.00      A   
ATOM   2292  CD  ARG A 243     -19.598   6.792 -22.013  1.00 10.00      A   
ATOM   2293  NE  ARG A 243     -18.666   7.835 -22.438  1.00 10.00      A   
ATOM   2294  HE  ARG A 243     -18.842   8.753 -22.124  1.00 10.00      A   
ATOM   2295  CZ  ARG A 243     -17.618   7.618 -23.232  1.00 10.00      A   
ATOM   2296  NH1 ARG A 243     -17.368   6.396 -23.688  1.00 10.00      A   
ATOM   2297 HH11 ARG A 243     -16.546   6.229 -24.311  1.00 10.00      A   
ATOM   2298 HH12 ARG A 243     -17.990   5.598 -23.430  1.00 10.00      A   
ATOM   2299  NH2 ARG A 243     -16.814   8.621 -23.568  1.00 10.00      A   
ATOM   2300 HH21 ARG A 243     -15.993   8.448 -24.193  1.00 10.00      A   
ATOM   2301 HH22 ARG A 243     -16.993   9.587 -23.214  1.00 10.00      A   
ATOM   2302  C   ARG A 243     -21.192   9.019 -17.804  1.00 10.00      A   
ATOM   2303  O   ARG A 243     -20.889  10.119 -18.268  1.00 10.00      A   
ATOM   2304  N   GLU A 244     -22.039   8.873 -16.795  1.00 10.00      A   
ATOM   2305  HN  GLU A 244     -22.223   7.971 -16.448  1.00 10.00      A   
ATOM   2306  CA  GLU A 244     -22.694  10.016 -16.178  1.00 10.00      A   
ATOM   2307  CB  GLU A 244     -24.199   9.768 -16.053  1.00 10.00      A   
ATOM   2308  CG  GLU A 244     -24.849   9.237 -17.318  1.00 10.00      A   
ATOM   2309  CD  GLU A 244     -26.321   8.938 -17.133  1.00 10.00      A   
ATOM   2310  OE1 GLU A 244     -27.134   9.406 -17.961  1.00 10.00      A   
ATOM   2311  OE2 GLU A 244     -26.673   8.237 -16.162  1.00 10.00      A   
ATOM   2312  C   GLU A 244     -22.110  10.303 -14.803  1.00 10.00      A   
ATOM   2313  O   GLU A 244     -21.696   9.388 -14.088  1.00 10.00      A   
ATOM   2314  N   VAL A 245     -22.071  11.577 -14.445  1.00 10.00      A   
ATOM   2315  HN  VAL A 245     -22.402  12.259 -15.066  1.00 10.00      A   
ATOM   2316  CA  VAL A 245     -21.556  11.991 -13.154  1.00 10.00      A   
ATOM   2317  CB  VAL A 245     -21.040  13.446 -13.190  1.00 10.00      A   
ATOM   2318  CG1 VAL A 245     -20.470  13.854 -11.839  1.00 10.00      A   
ATOM   2319  CG2 VAL A 245     -20.000  13.622 -14.286  1.00 10.00      A   
ATOM   2320  C   VAL A 245     -22.654  11.872 -12.103  1.00 10.00      A   
ATOM   2321  O   VAL A 245     -23.624  12.629 -12.122  1.00 10.00      A   
ATOM   2322  N   VAL A 246     -22.509  10.906 -11.205  1.00 10.00      A   
ATOM   2323  HN  VAL A 246     -21.716  10.328 -11.243  1.00 10.00      A   
ATOM   2324  CA  VAL A 246     -23.497  10.689 -10.158  1.00 10.00      A   
ATOM   2325  CB  VAL A 246     -23.387   9.279  -9.538  1.00 10.00      A   
ATOM   2326  CG1 VAL A 246     -24.435   9.081  -8.453  1.00 10.00      A   
ATOM   2327  CG2 VAL A 246     -23.520   8.210 -10.612  1.00 10.00      A   
ATOM   2328  C   VAL A 246     -23.370  11.746  -9.066  1.00 10.00      A   
ATOM   2329  O   VAL A 246     -24.314  12.490  -8.804  1.00 10.00      A   
ATOM   2330  N   GLN A 247     -22.197  11.826  -8.447  1.00 10.00      A   
ATOM   2331  HN  GLN A 247     -21.466  11.223  -8.714  1.00 10.00      A   
ATOM   2332  CA  GLN A 247     -21.976  12.795  -7.382  1.00 10.00      A   
ATOM   2333  CB  GLN A 247     -22.739  12.387  -6.114  1.00 10.00      A   
ATOM   2334  CG  GLN A 247     -22.729  13.426  -5.001  1.00 10.00      A   
ATOM   2335  CD  GLN A 247     -23.215  14.793  -5.450  1.00 10.00      A   
ATOM   2336  OE1 GLN A 247     -24.015  14.911  -6.378  1.00 10.00      A   
ATOM   2337  NE2 GLN A 247     -22.739  15.836  -4.784  1.00 10.00      A   
ATOM   2338 HE21 GLN A 247     -22.112  15.669  -4.049  1.00 10.00      A   
ATOM   2339 HE22 GLN A 247     -23.029  16.733  -5.057  1.00 10.00      A   
ATOM   2340  C   GLN A 247     -20.494  12.983  -7.075  1.00 10.00      A   
ATOM   2341  O   GLN A 247     -19.794  12.036  -6.721  1.00 10.00      A   
ATOM   2342  N   VAL A 248     -20.020  14.209  -7.235  1.00 10.00      A   
ATOM   2343  HN  VAL A 248     -20.625  14.915  -7.555  1.00 10.00      A   
ATOM   2344  CA  VAL A 248     -18.632  14.546  -6.949  1.00 10.00      A   
ATOM   2345  CB  VAL A 248     -17.920  15.123  -8.195  1.00 10.00      A   
ATOM   2346  CG1 VAL A 248     -16.487  15.524  -7.870  1.00 10.00      A   
ATOM   2347  CG2 VAL A 248     -17.941  14.119  -9.335  1.00 10.00      A   
ATOM   2348  C   VAL A 248     -18.611  15.584  -5.835  1.00 10.00      A   
ATOM   2349  O   VAL A 248     -19.360  16.559  -5.883  1.00 10.00      A   
ATOM   2350  N   SER A 249     -17.791  15.372  -4.817  1.00 10.00      A   
ATOM   2351  HN  SER A 249     -17.222  14.569  -4.804  1.00 10.00      A   
ATOM   2352  CA  SER A 249     -17.727  16.315  -3.710  1.00 10.00      A   
ATOM   2353  CB  SER A 249     -18.742  15.926  -2.631  1.00 10.00      A   
ATOM   2354  OG  SER A 249     -20.047  15.804  -3.184  1.00 10.00      A   
ATOM   2355  HG  SER A 249     -20.016  16.048  -4.120  1.00 10.00      A   
ATOM   2356  C   SER A 249     -16.326  16.424  -3.116  1.00 10.00      A   
ATOM   2357  O   SER A 249     -15.516  15.499  -3.230  1.00 10.00      A   
ATOM   2358  N   LYS A 250     -16.057  17.568  -2.500  1.00 10.00      A   
ATOM   2359  HN  LYS A 250     -16.752  18.262  -2.468  1.00 10.00      A   
ATOM   2360  CA  LYS A 250     -14.779  17.840  -1.861  1.00 10.00      A   
ATOM   2361  CB  LYS A 250     -13.801  18.478  -2.854  1.00 10.00      A   
ATOM   2362  CG  LYS A 250     -12.354  18.482  -2.381  1.00 10.00      A   
ATOM   2363  CD  LYS A 250     -11.425  19.107  -3.410  1.00 10.00      A   
ATOM   2364  CE  LYS A 250     -11.417  20.627  -3.315  1.00 10.00      A   
ATOM   2365  NZ  LYS A 250     -10.603  21.110  -2.167  1.00 10.00      A   
ATOM   2366  HZ1 LYS A 250     -10.679  22.145  -2.083  1.00 10.00      A   
ATOM   2367  HZ2 LYS A 250      -9.603  20.857  -2.303  1.00 10.00      A   
ATOM   2368  HZ3 LYS A 250     -10.941  20.680  -1.280  1.00 10.00      A   
ATOM   2369  C   LYS A 250     -15.011  18.768  -0.677  1.00 10.00      A   
ATOM   2370  O   LYS A 250     -15.218  19.971  -0.851  1.00 10.00      A   
ATOM   2371  N   ALA A 251     -14.997  18.201   0.520  1.00 10.00      A   
ATOM   2372  HN  ALA A 251     -14.832  17.234   0.588  1.00 10.00      A   
ATOM   2373  CA  ALA A 251     -15.225  18.968   1.738  1.00 10.00      A   
ATOM   2374  CB  ALA A 251     -15.693  18.058   2.862  1.00 10.00      A   
ATOM   2375  C   ALA A 251     -13.995  19.772   2.154  1.00 10.00      A   
ATOM   2376  O   ALA A 251     -13.338  19.459   3.147  1.00 10.00      A   
ATOM   2377  N   GLY A 252     -13.685  20.803   1.379  1.00 10.00      A   
ATOM   2378  HN  GLY A 252     -14.229  20.983   0.583  1.00 10.00      A   
ATOM   2379  CA  GLY A 252     -12.550  21.649   1.677  1.00 10.00      A   
ATOM   2380  C   GLY A 252     -11.227  20.954   1.435  1.00 10.00      A   
ATOM   2381  O   GLY A 252     -11.019  20.334   0.386  1.00 10.00      A   
ATOM   2382  N   GLY A 253     -10.335  21.054   2.408  1.00 10.00      A   
ATOM   2383  HN  GLY A 253     -10.570  21.550   3.220  1.00 10.00      A   
ATOM   2384  CA  GLY A 253      -9.030  20.439   2.292  1.00 10.00      A   
ATOM   2385  C   GLY A 253      -8.116  21.209   1.359  1.00 10.00      A   
ATOM   2386  O   GLY A 253      -8.283  22.415   1.169  1.00 10.00      A   
ATOM   2387  N   LEU A 254      -7.149  20.513   0.784  1.00 10.00      A   
ATOM   2388  HN  LEU A 254      -7.054  19.561   1.002  1.00 10.00      A   
ATOM   2389  CA  LEU A 254      -6.202  21.126  -0.140  1.00 10.00      A   
ATOM   2390  CB  LEU A 254      -5.060  20.148  -0.452  1.00 10.00      A   
ATOM   2391  CG  LEU A 254      -3.880  20.701  -1.258  1.00 10.00      A   
ATOM   2392  CD1 LEU A 254      -3.041  21.646  -0.408  1.00 10.00      A   
ATOM   2393  CD2 LEU A 254      -3.026  19.565  -1.799  1.00 10.00      A   
ATOM   2394  C   LEU A 254      -6.888  21.557  -1.436  1.00 10.00      A   
ATOM   2395  O   LEU A 254      -7.627  20.780  -2.050  1.00 10.00      A   
ATOM   2396  N   PRO A 255      -6.681  22.815  -1.847  1.00 10.00      A   
ATOM   2397  CA  PRO A 255      -7.244  23.359  -3.077  1.00 10.00      A   
ATOM   2398  CB  PRO A 255      -7.285  24.876  -2.815  1.00 10.00      A   
ATOM   2399  CG  PRO A 255      -6.675  25.084  -1.461  1.00 10.00      A   
ATOM   2400  CD  PRO A 255      -5.909  23.834  -1.137  1.00 10.00      A   
ATOM   2401  C   PRO A 255      -6.335  23.064  -4.266  1.00 10.00      A   
ATOM   2402  O   PRO A 255      -5.269  23.666  -4.409  1.00 10.00      A   
ATOM   2403  N   MET A 256      -6.748  22.121  -5.100  1.00 10.00      A   
ATOM   2404  HN  MET A 256      -7.604  21.672  -4.930  1.00 10.00      A   
ATOM   2405  CA  MET A 256      -5.970  21.752  -6.276  1.00 10.00      A   
ATOM   2406  CB  MET A 256      -5.815  20.231  -6.364  1.00 10.00      A   
ATOM   2407  CG  MET A 256      -4.623  19.770  -7.187  1.00 10.00      A   
ATOM   2408  SD  MET A 256      -4.602  17.985  -7.451  1.00 10.00      A   
ATOM   2409  CE  MET A 256      -2.962  17.772  -8.139  1.00 10.00      A   
ATOM   2410  C   MET A 256      -6.645  22.281  -7.533  1.00 10.00      A   
ATOM   2411  O   MET A 256      -7.839  22.588  -7.517  1.00 10.00      A   
ATOM   2412  N   ASP A 257      -5.880  22.386  -8.609  1.00 10.00      A   
ATOM   2413  HN  ASP A 257      -4.936  22.128  -8.545  1.00 10.00      A   
ATOM   2414  CA  ASP A 257      -6.391  22.880  -9.882  1.00 10.00      A   
ATOM   2415  CB  ASP A 257      -5.277  22.905 -10.929  1.00 10.00      A   
ATOM   2416  CG  ASP A 257      -5.802  22.742 -12.335  1.00 10.00      A   
ATOM   2417  OD1 ASP A 257      -6.523  23.642 -12.817  1.00 10.00      A   
ATOM   2418  OD2 ASP A 257      -5.508  21.703 -12.958  1.00 10.00      A   
ATOM   2419  C   ASP A 257      -7.587  22.064 -10.378  1.00 10.00      A   
ATOM   2420  O   ASP A 257      -7.555  20.830 -10.386  1.00 10.00      A   
ATOM   2421  N   ALA A 258      -8.632  22.771 -10.803  1.00 10.00      A   
ATOM   2422  HN  ALA A 258      -8.578  23.748 -10.780  1.00 10.00      A   
ATOM   2423  CA  ALA A 258      -9.858  22.147 -11.293  1.00 10.00      A   
ATOM   2424  CB  ALA A 258     -10.924  23.199 -11.556  1.00 10.00      A   
ATOM   2425  C   ALA A 258      -9.631  21.296 -12.540  1.00 10.00      A   
ATOM   2426  O   ALA A 258     -10.352  20.324 -12.768  1.00 10.00      A   
ATOM   2427  N   LEU A 259      -8.639  21.652 -13.349  1.00 10.00      A   
ATOM   2428  HN  LEU A 259      -8.085  22.436 -13.126  1.00 10.00      A   
ATOM   2429  CA  LEU A 259      -8.351  20.889 -14.559  1.00 10.00      A   
ATOM   2430  CB  LEU A 259      -7.350  21.615 -15.459  1.00 10.00      A   
ATOM   2431  CG  LEU A 259      -7.800  22.960 -16.028  1.00 10.00      A   
ATOM   2432  CD1 LEU A 259      -6.744  23.519 -16.968  1.00 10.00      A   
ATOM   2433  CD2 LEU A 259      -9.135  22.822 -16.741  1.00 10.00      A   
ATOM   2434  C   LEU A 259      -7.825  19.507 -14.195  1.00 10.00      A   
ATOM   2435  O   LEU A 259      -8.156  18.512 -14.841  1.00 10.00      A   
ATOM   2436  N   THR A 260      -7.008  19.457 -13.152  1.00 10.00      A   
ATOM   2437  HN  THR A 260      -6.769  20.294 -12.694  1.00 10.00      A   
ATOM   2438  CA  THR A 260      -6.444  18.206 -12.675  1.00 10.00      A   
ATOM   2439  CB  THR A 260      -5.338  18.457 -11.632  1.00 10.00      A   
ATOM   2440  OG1 THR A 260      -4.435  19.457 -12.129  1.00 10.00      A   
ATOM   2441  HG1 THR A 260      -4.932  20.259 -12.362  1.00 10.00      A   
ATOM   2442  CG2 THR A 260      -4.557  17.176 -11.372  1.00 10.00      A   
ATOM   2443  C   THR A 260      -7.548  17.342 -12.069  1.00 10.00      A   
ATOM   2444  O   THR A 260      -7.508  16.112 -12.147  1.00 10.00      A   
ATOM   2445  N   LEU A 261      -8.549  17.999 -11.486  1.00 10.00      A   
ATOM   2446  HN  LEU A 261      -8.523  18.980 -11.452  1.00 10.00      A   
ATOM   2447  CA  LEU A 261      -9.677  17.298 -10.890  1.00 10.00      A   
ATOM   2448  CB  LEU A 261     -10.612  18.280 -10.177  1.00 10.00      A   
ATOM   2449  CG  LEU A 261      -9.991  19.117  -9.056  1.00 10.00      A   
ATOM   2450  CD1 LEU A 261     -11.016  20.080  -8.474  1.00 10.00      A   
ATOM   2451  CD2 LEU A 261      -9.417  18.220  -7.971  1.00 10.00      A   
ATOM   2452  C   LEU A 261     -10.435  16.545 -11.976  1.00 10.00      A   
ATOM   2453  O   LEU A 261     -10.903  15.422 -11.762  1.00 10.00      A   
ATOM   2454  N   MET A 262     -10.538  17.172 -13.147  1.00 10.00      A   
ATOM   2455  HN  MET A 262     -10.154  18.073 -13.238  1.00 10.00      A   
ATOM   2456  CA  MET A 262     -11.211  16.568 -14.294  1.00 10.00      A   
ATOM   2457  CB  MET A 262     -11.218  17.535 -15.483  1.00 10.00      A   
ATOM   2458  CG  MET A 262     -12.012  18.812 -15.275  1.00 10.00      A   
ATOM   2459  SD  MET A 262     -11.791  19.984 -16.632  1.00 10.00      A   
ATOM   2460  CE  MET A 262     -12.459  19.047 -18.006  1.00 10.00      A   
ATOM   2461  C   MET A 262     -10.478  15.298 -14.703  1.00 10.00      A   
ATOM   2462  O   MET A 262     -11.093  14.280 -15.036  1.00 10.00      A   
ATOM   2463  N   LYS A 263      -9.152  15.372 -14.660  1.00 10.00      A   
ATOM   2464  HN  LYS A 263      -8.733  16.214 -14.377  1.00 10.00      A   
ATOM   2465  CA  LYS A 263      -8.303  14.244 -15.014  1.00 10.00      A   
ATOM   2466  CB  LYS A 263      -6.825  14.606 -14.851  1.00 10.00      A   
ATOM   2467  CG  LYS A 263      -6.341  15.715 -15.769  1.00 10.00      A   
ATOM   2468  CD  LYS A 263      -4.862  15.984 -15.557  1.00 10.00      A   
ATOM   2469  CE  LYS A 263      -4.322  16.962 -16.587  1.00 10.00      A   
ATOM   2470  NZ  LYS A 263      -2.838  16.946 -16.638  1.00 10.00      A   
ATOM   2471  HZ1 LYS A 263      -2.501  16.019 -16.968  1.00 10.00      A   
ATOM   2472  HZ2 LYS A 263      -2.444  17.129 -15.696  1.00 10.00      A   
ATOM   2473  HZ3 LYS A 263      -2.492  17.678 -17.292  1.00 10.00      A   
ATOM   2474  C   LYS A 263      -8.631  13.043 -14.141  1.00 10.00      A   
ATOM   2475  O   LYS A 263      -8.922  11.958 -14.648  1.00 10.00      A   
ATOM   2476  N   CYS A 264      -8.607  13.257 -12.829  1.00 10.00      A   
ATOM   2477  HN  CYS A 264      -8.381  14.154 -12.496  1.00 10.00      A   
ATOM   2478  CA  CYS A 264      -8.897  12.199 -11.871  1.00 10.00      A   
ATOM   2479  CB  CYS A 264      -8.739  12.715 -10.439  1.00 10.00      A   
ATOM   2480  SG  CYS A 264      -7.085  13.343 -10.059  1.00 10.00      A   
ATOM   2481  HG  CYS A 264      -6.203  12.593 -10.712  1.00 10.00      A   
ATOM   2482  C   CYS A 264     -10.291  11.612 -12.090  1.00 10.00      A   
ATOM   2483  O   CYS A 264     -10.483  10.400 -11.990  1.00 10.00      A   
ATOM   2484  N   CYS A 265     -11.257  12.469 -12.409  1.00 10.00      A   
ATOM   2485  HN  CYS A 265     -11.047  13.425 -12.474  1.00 10.00      A   
ATOM   2486  CA  CYS A 265     -12.624  12.024 -12.650  1.00 10.00      A   
ATOM   2487  CB  CYS A 265     -13.552  13.219 -12.886  1.00 10.00      A   
ATOM   2488  SG  CYS A 265     -13.651  14.370 -11.494  1.00 10.00      A   
ATOM   2489  HG  CYS A 265     -12.464  14.954 -11.373  1.00 10.00      A   
ATOM   2490  C   CYS A 265     -12.690  11.051 -13.828  1.00 10.00      A   
ATOM   2491  O   CYS A 265     -13.381  10.032 -13.769  1.00 10.00      A   
ATOM   2492  N   HIS A 266     -11.948  11.356 -14.886  1.00 10.00      A   
ATOM   2493  HN  HIS A 266     -11.399  12.172 -14.869  1.00 10.00      A   
ATOM   2494  CA  HIS A 266     -11.926  10.501 -16.068  1.00 10.00      A   
ATOM   2495  CB  HIS A 266     -11.313  11.224 -17.269  1.00 10.00      A   
ATOM   2496  CG  HIS A 266     -12.264  12.152 -17.967  1.00 10.00      A   
ATOM   2497  ND1 HIS A 266     -13.158  11.735 -18.936  1.00 10.00      A   
ATOM   2498  HD1 HIS A 266     -13.263  10.812 -19.268  1.00 10.00      A   
ATOM   2499  CD2 HIS A 266     -12.466  13.484 -17.823  1.00 10.00      A   
ATOM   2500  CE1 HIS A 266     -13.863  12.769 -19.353  1.00 10.00      A   
ATOM   2501  NE2 HIS A 266     -13.466  13.839 -18.696  1.00 10.00      A   
ATOM   2502  HE2 HIS A 266     -13.825  14.745 -18.812  1.00 10.00      A   
ATOM   2503  C   HIS A 266     -11.174   9.207 -15.784  1.00 10.00      A   
ATOM   2504  O   HIS A 266     -11.560   8.138 -16.255  1.00 10.00      A   
ATOM   2505  N   GLU A 267     -10.106   9.309 -14.998  1.00 10.00      A   
ATOM   2506  HN  GLU A 267      -9.846  10.192 -14.654  1.00 10.00      A   
ATOM   2507  CA  GLU A 267      -9.304   8.146 -14.639  1.00 10.00      A   
ATOM   2508  CB  GLU A 267      -8.032   8.572 -13.898  1.00 10.00      A   
ATOM   2509  CG  GLU A 267      -7.030   9.339 -14.755  1.00 10.00      A   
ATOM   2510  CD  GLU A 267      -5.763   9.703 -14.002  1.00 10.00      A   
ATOM   2511  OE1 GLU A 267      -5.325   8.902 -13.148  1.00 10.00      A   
ATOM   2512  OE2 GLU A 267      -5.193  10.787 -14.270  1.00 10.00      A   
ATOM   2513  C   GLU A 267     -10.121   7.175 -13.789  1.00 10.00      A   
ATOM   2514  O   GLU A 267      -9.921   5.960 -13.842  1.00 10.00      A   
ATOM   2515  N   ALA A 268     -11.055   7.726 -13.017  1.00 10.00      A   
ATOM   2516  HN  ALA A 268     -11.156   8.701 -13.018  1.00 10.00      A   
ATOM   2517  CA  ALA A 268     -11.918   6.927 -12.159  1.00 10.00      A   
ATOM   2518  CB  ALA A 268     -12.692   7.822 -11.202  1.00 10.00      A   
ATOM   2519  C   ALA A 268     -12.879   6.082 -12.987  1.00 10.00      A   
ATOM   2520  O   ALA A 268     -13.222   4.961 -12.601  1.00 10.00      A   
ATOM   2521  N   TYR A 269     -13.302   6.621 -14.129  1.00 10.00      A   
ATOM   2522  HN  TYR A 269     -12.984   7.515 -14.380  1.00 10.00      A   
ATOM   2523  CA  TYR A 269     -14.221   5.918 -15.017  1.00 10.00      A   
ATOM   2524  CB  TYR A 269     -14.573   6.774 -16.241  1.00 10.00      A   
ATOM   2525  CG  TYR A 269     -15.337   6.018 -17.313  1.00 10.00      A   
ATOM   2526  CD1 TYR A 269     -16.716   5.864 -17.235  1.00 10.00      A   
ATOM   2527  CD2 TYR A 269     -14.675   5.445 -18.393  1.00 10.00      A   
ATOM   2528  CE1 TYR A 269     -17.411   5.160 -18.203  1.00 10.00      A   
ATOM   2529  CE2 TYR A 269     -15.361   4.746 -19.364  1.00 10.00      A   
ATOM   2530  CZ  TYR A 269     -16.728   4.604 -19.265  1.00 10.00      A   
ATOM   2531  OH  TYR A 269     -17.409   3.892 -20.225  1.00 10.00      A   
ATOM   2532  HH  TYR A 269     -17.099   2.966 -20.210  1.00 10.00      A   
ATOM   2533  C   TYR A 269     -13.636   4.581 -15.459  1.00 10.00      A   
ATOM   2534  O   TYR A 269     -14.329   3.563 -15.472  1.00 10.00      A   
ATOM   2535  N   SER A 270     -12.356   4.594 -15.815  1.00 10.00      A   
ATOM   2536  HN  SER A 270     -11.860   5.442 -15.786  1.00 10.00      A   
ATOM   2537  CA  SER A 270     -11.664   3.393 -16.260  1.00 10.00      A   
ATOM   2538  CB  SER A 270     -10.235   3.756 -16.654  1.00 10.00      A   
ATOM   2539  OG  SER A 270     -10.109   5.164 -16.802  1.00 10.00      A   
ATOM   2540  HG  SER A 270      -9.295   5.458 -16.375  1.00 10.00      A   
ATOM   2541  C   SER A 270     -11.661   2.326 -15.166  1.00 10.00      A   
ATOM   2542  O   SER A 270     -11.782   1.133 -15.445  1.00 10.00      A   
ATOM   2543  N   ILE A 271     -11.544   2.768 -13.919  1.00 10.00      A   
ATOM   2544  HN  ILE A 271     -11.462   3.735 -13.761  1.00 10.00      A   
ATOM   2545  CA  ILE A 271     -11.538   1.859 -12.782  1.00 10.00      A   
ATOM   2546  CB  ILE A 271     -11.100   2.584 -11.493  1.00 10.00      A   
ATOM   2547  CG1 ILE A 271      -9.799   3.355 -11.735  1.00 10.00      A   
ATOM   2548  CG2 ILE A 271     -10.924   1.588 -10.358  1.00 10.00      A   
ATOM   2549  CD1 ILE A 271      -9.414   4.280 -10.599  1.00 10.00      A   
ATOM   2550  C   ILE A 271     -12.930   1.264 -12.582  1.00 10.00      A   
ATOM   2551  O   ILE A 271     -13.089   0.051 -12.435  1.00 10.00      A   
ATOM   2552  N   ILE A 272     -13.934   2.132 -12.609  1.00 10.00      A   
ATOM   2553  HN  ILE A 272     -13.734   3.084 -12.752  1.00 10.00      A   
ATOM   2554  CA  ILE A 272     -15.323   1.724 -12.438  1.00 10.00      A   
ATOM   2555  CB  ILE A 272     -16.259   2.953 -12.410  1.00 10.00      A   
ATOM   2556  CG1 ILE A 272     -15.940   3.816 -11.187  1.00 10.00      A   
ATOM   2557  CG2 ILE A 272     -17.724   2.535 -12.401  1.00 10.00      A   
ATOM   2558  CD1 ILE A 272     -16.667   5.143 -11.159  1.00 10.00      A   
ATOM   2559  C   ILE A 272     -15.741   0.765 -13.551  1.00 10.00      A   
ATOM   2560  O   ILE A 272     -16.474  -0.196 -13.318  1.00 10.00      A   
ATOM   2561  N   GLU A 273     -15.245   1.017 -14.756  1.00 10.00      A   
ATOM   2562  HN  GLU A 273     -14.662   1.802 -14.877  1.00 10.00      A   
ATOM   2563  CA  GLU A 273     -15.548   0.174 -15.907  1.00 10.00      A   
ATOM   2564  CB  GLU A 273     -14.836   0.712 -17.152  1.00 10.00      A   
ATOM   2565  CG  GLU A 273     -15.329   0.125 -18.464  1.00 10.00      A   
ATOM   2566  CD  GLU A 273     -16.516   0.878 -19.029  1.00 10.00      A   
ATOM   2567  OE1 GLU A 273     -16.397   1.432 -20.145  1.00 10.00      A   
ATOM   2568  OE2 GLU A 273     -17.572   0.923 -18.362  1.00 10.00      A   
ATOM   2569  C   GLU A 273     -15.119  -1.270 -15.646  1.00 10.00      A   
ATOM   2570  O   GLU A 273     -15.807  -2.216 -16.033  1.00 10.00      A   
ATOM   2571  N   LYS A 274     -13.989  -1.426 -14.961  1.00 10.00      A   
ATOM   2572  HN  LYS A 274     -13.505  -0.629 -14.656  1.00 10.00      A   
ATOM   2573  CA  LYS A 274     -13.450  -2.744 -14.649  1.00 10.00      A   
ATOM   2574  CB  LYS A 274     -11.947  -2.660 -14.384  1.00 10.00      A   
ATOM   2575  CG  LYS A 274     -11.152  -2.015 -15.504  1.00 10.00      A   
ATOM   2576  CD  LYS A 274      -9.689  -1.887 -15.129  1.00 10.00      A   
ATOM   2577  CE  LYS A 274      -8.954  -0.971 -16.089  1.00 10.00      A   
ATOM   2578  NZ  LYS A 274      -7.509  -0.875 -15.759  1.00 10.00      A   
ATOM   2579  HZ1 LYS A 274      -7.072  -0.092 -16.285  1.00 10.00      A   
ATOM   2580  HZ2 LYS A 274      -7.019  -1.758 -16.010  1.00 10.00      A   
ATOM   2581  HZ3 LYS A 274      -7.384  -0.703 -14.743  1.00 10.00      A   
ATOM   2582  C   LYS A 274     -14.148  -3.382 -13.450  1.00 10.00      A   
ATOM   2583  O   LYS A 274     -14.564  -4.540 -13.514  1.00 10.00      A   
ATOM   2584  N   ILE A 275     -14.275  -2.630 -12.360  1.00 10.00      A   
ATOM   2585  HN  ILE A 275     -13.936  -1.706 -12.371  1.00 10.00      A   
ATOM   2586  CA  ILE A 275     -14.906  -3.145 -11.144  1.00 10.00      A   
ATOM   2587  CB  ILE A 275     -14.845  -2.139  -9.972  1.00 10.00      A   
ATOM   2588  CG1 ILE A 275     -13.398  -1.722  -9.694  1.00 10.00      A   
ATOM   2589  CG2 ILE A 275     -15.476  -2.731  -8.717  1.00 10.00      A   
ATOM   2590  CD1 ILE A 275     -13.261  -0.667  -8.617  1.00 10.00      A   
ATOM   2591  C   ILE A 275     -16.351  -3.586 -11.392  1.00 10.00      A   
ATOM   2592  O   ILE A 275     -16.738  -4.690 -11.015  1.00 10.00      A   
ATOM   2593  N   THR A 276     -17.140  -2.735 -12.042  1.00 10.00      A   
ATOM   2594  HN  THR A 276     -16.780  -1.863 -12.325  1.00 10.00      A   
ATOM   2595  CA  THR A 276     -18.535  -3.054 -12.331  1.00 10.00      A   
ATOM   2596  CB  THR A 276     -19.235  -1.896 -13.067  1.00 10.00      A   
ATOM   2597  OG1 THR A 276     -18.899  -0.659 -12.425  1.00 10.00      A   
ATOM   2598  HG1 THR A 276     -18.141  -0.260 -12.878  1.00 10.00      A   
ATOM   2599  CG2 THR A 276     -20.747  -2.079 -13.036  1.00 10.00      A   
ATOM   2600  C   THR A 276     -18.652  -4.339 -13.155  1.00 10.00      A   
ATOM   2601  O   THR A 276     -19.535  -5.165 -12.918  1.00 10.00      A   
ATOM   2602  N   ASP A 277     -17.738  -4.514 -14.106  1.00 10.00      A   
ATOM   2603  HN  ASP A 277     -17.045  -3.831 -14.238  1.00 10.00      A   
ATOM   2604  CA  ASP A 277     -17.740  -5.702 -14.952  1.00 10.00      A   
ATOM   2605  CB  ASP A 277     -16.719  -5.554 -16.082  1.00 10.00      A   
ATOM   2606  CG  ASP A 277     -17.244  -6.042 -17.419  1.00 10.00      A   
ATOM   2607  OD1 ASP A 277     -17.878  -7.120 -17.465  1.00 10.00      A   
ATOM   2608  OD2 ASP A 277     -17.021  -5.345 -18.436  1.00 10.00      A   
ATOM   2609  C   ASP A 277     -17.426  -6.945 -14.121  1.00 10.00      A   
ATOM   2610  O   ASP A 277     -17.954  -8.031 -14.371  1.00 10.00      A   
ATOM   2611  N   GLN A 278     -16.566  -6.771 -13.123  1.00 10.00      A   
ATOM   2612  HN  GLN A 278     -16.182  -5.879 -12.977  1.00 10.00      A   
ATOM   2613  CA  GLN A 278     -16.180  -7.862 -12.235  1.00 10.00      A   
ATOM   2614  CB  GLN A 278     -14.948  -7.478 -11.408  1.00 10.00      A   
ATOM   2615  CG  GLN A 278     -14.512  -8.544 -10.413  1.00 10.00      A   
ATOM   2616  CD  GLN A 278     -13.412  -8.069  -9.482  1.00 10.00      A   
ATOM   2617  OE1 GLN A 278     -13.303  -6.880  -9.181  1.00 10.00      A   
ATOM   2618  NE2 GLN A 278     -12.594  -8.998  -9.016  1.00 10.00      A   
ATOM   2619 HE21 GLN A 278     -12.742  -9.929  -9.295  1.00 10.00      A   
ATOM   2620 HE22 GLN A 278     -11.872  -8.722  -8.408  1.00 10.00      A   
ATOM   2621  C   GLN A 278     -17.339  -8.238 -11.314  1.00 10.00      A   
ATOM   2622  O   GLN A 278     -17.646  -9.419 -11.135  1.00 10.00      A   
ATOM   2623  N   ILE A 279     -17.981  -7.224 -10.738  1.00 10.00      A   
ATOM   2624  HN  ILE A 279     -17.674  -6.306 -10.911  1.00 10.00      A   
ATOM   2625  CA  ILE A 279     -19.115  -7.439  -9.845  1.00 10.00      A   
ATOM   2626  CB  ILE A 279     -19.681  -6.105  -9.300  1.00 10.00      A   
ATOM   2627  CG1 ILE A 279     -18.599  -5.328  -8.542  1.00 10.00      A   
ATOM   2628  CG2 ILE A 279     -20.881  -6.363  -8.396  1.00 10.00      A   
ATOM   2629  CD1 ILE A 279     -19.022  -3.934  -8.125  1.00 10.00      A   
ATOM   2630  C   ILE A 279     -20.223  -8.190 -10.576  1.00 10.00      A   
ATOM   2631  O   ILE A 279     -20.766  -9.170 -10.064  1.00 10.00      A   
ATOM   2632  N   LEU A 280     -20.537  -7.735 -11.785  1.00 10.00      A   
ATOM   2633  HN  LEU A 280     -20.065  -6.946 -12.140  1.00 10.00      A   
ATOM   2634  CA  LEU A 280     -21.572  -8.366 -12.592  1.00 10.00      A   
ATOM   2635  CB  LEU A 280     -21.844  -7.559 -13.865  1.00 10.00      A   
ATOM   2636  CG  LEU A 280     -22.570  -6.226 -13.672  1.00 10.00      A   
ATOM   2637  CD1 LEU A 280     -22.596  -5.438 -14.971  1.00 10.00      A   
ATOM   2638  CD2 LEU A 280     -23.984  -6.456 -13.159  1.00 10.00      A   
ATOM   2639  C   LEU A 280     -21.200  -9.803 -12.930  1.00 10.00      A   
ATOM   2640  O   LEU A 280     -22.063 -10.678 -12.982  1.00 10.00      A   
ATOM   2641  N   GLN A 281     -19.912 -10.045 -13.139  1.00 10.00      A   
ATOM   2642  HN  GLN A 281     -19.271  -9.305 -13.076  1.00 10.00      A   
ATOM   2643  CA  GLN A 281     -19.426 -11.379 -13.457  1.00 10.00      A   
ATOM   2644  CB  GLN A 281     -17.945 -11.326 -13.849  1.00 10.00      A   
ATOM   2645  CG  GLN A 281     -17.316 -12.681 -14.136  1.00 10.00      A   
ATOM   2646  CD  GLN A 281     -17.905 -13.357 -15.358  1.00 10.00      A   
ATOM   2647  OE1 GLN A 281     -18.319 -12.698 -16.311  1.00 10.00      A   
ATOM   2648  NE2 GLN A 281     -17.948 -14.677 -15.338  1.00 10.00      A   
ATOM   2649 HE21 GLN A 281     -17.597 -15.146 -14.541  1.00 10.00      A   
ATOM   2650 HE22 GLN A 281     -18.333 -15.139 -16.109  1.00 10.00      A   
ATOM   2651  C   GLN A 281     -19.622 -12.305 -12.262  1.00 10.00      A   
ATOM   2652  O   GLN A 281     -20.187 -13.391 -12.390  1.00 10.00      A   
ATOM   2653  N   LEU A 282     -19.176 -11.850 -11.094  1.00 10.00      A   
ATOM   2654  HN  LEU A 282     -18.756 -10.961 -11.056  1.00 10.00      A   
ATOM   2655  CA  LEU A 282     -19.294 -12.632  -9.869  1.00 10.00      A   
ATOM   2656  CB  LEU A 282     -18.556 -11.956  -8.711  1.00 10.00      A   
ATOM   2657  CG  LEU A 282     -17.029 -11.895  -8.835  1.00 10.00      A   
ATOM   2658  CD1 LEU A 282     -16.419 -11.175  -7.642  1.00 10.00      A   
ATOM   2659  CD2 LEU A 282     -16.444 -13.294  -8.974  1.00 10.00      A   
ATOM   2660  C   LEU A 282     -20.754 -12.890  -9.515  1.00 10.00      A   
ATOM   2661  O   LEU A 282     -21.115 -13.999  -9.125  1.00 10.00      A   
ATOM   2662  N   LEU A 283     -21.594 -11.867  -9.664  1.00 10.00      A   
ATOM   2663  HN  LEU A 283     -21.244 -10.998  -9.967  1.00 10.00      A   
ATOM   2664  CA  LEU A 283     -23.019 -12.004  -9.378  1.00 10.00      A   
ATOM   2665  CB  LEU A 283     -23.739 -10.661  -9.517  1.00 10.00      A   
ATOM   2666  CG  LEU A 283     -23.593  -9.693  -8.342  1.00 10.00      A   
ATOM   2667  CD1 LEU A 283     -24.106  -8.313  -8.722  1.00 10.00      A   
ATOM   2668  CD2 LEU A 283     -24.330 -10.219  -7.119  1.00 10.00      A   
ATOM   2669  C   LEU A 283     -23.646 -13.038 -10.307  1.00 10.00      A   
ATOM   2670  O   LEU A 283     -24.453 -13.870  -9.883  1.00 10.00      A   
ATOM   2671  N   LYS A 284     -23.257 -12.987 -11.574  1.00 10.00      A   
ATOM   2672  HN  LYS A 284     -22.609 -12.299 -11.849  1.00 10.00      A   
ATOM   2673  CA  LYS A 284     -23.763 -13.923 -12.567  1.00 10.00      A   
ATOM   2674  CB  LYS A 284     -23.240 -13.549 -13.956  1.00 10.00      A   
ATOM   2675  CG  LYS A 284     -23.680 -14.495 -15.060  1.00 10.00      A   
ATOM   2676  CD  LYS A 284     -22.788 -14.372 -16.280  1.00 10.00      A   
ATOM   2677  CE  LYS A 284     -23.070 -15.485 -17.278  1.00 10.00      A   
ATOM   2678  NZ  LYS A 284     -22.054 -15.529 -18.364  1.00 10.00      A   
ATOM   2679  HZ1 LYS A 284     -22.266 -16.305 -19.022  1.00 10.00      A   
ATOM   2680  HZ2 LYS A 284     -21.108 -15.681 -17.960  1.00 10.00      A   
ATOM   2681  HZ3 LYS A 284     -22.053 -14.632 -18.891  1.00 10.00      A   
ATOM   2682  C   LYS A 284     -23.326 -15.341 -12.213  1.00 10.00      A   
ATOM   2683  O   LYS A 284     -24.139 -16.268 -12.192  1.00 10.00      A   
ATOM   2684  N   GLU A 285     -22.039 -15.486 -11.914  1.00 10.00      A   
ATOM   2685  HN  GLU A 285     -21.451 -14.696 -11.945  1.00 10.00      A   
ATOM   2686  CA  GLU A 285     -21.469 -16.777 -11.557  1.00 10.00      A   
ATOM   2687  CB  GLU A 285     -19.946 -16.693 -11.437  1.00 10.00      A   
ATOM   2688  CG  GLU A 285     -19.226 -16.581 -12.771  1.00 10.00      A   
ATOM   2689  CD  GLU A 285     -17.770 -16.985 -12.682  1.00 10.00      A   
ATOM   2690  OE1 GLU A 285     -17.455 -17.922 -11.913  1.00 10.00      A   
ATOM   2691  OE2 GLU A 285     -16.936 -16.387 -13.395  1.00 10.00      A   
ATOM   2692  C   GLU A 285     -22.082 -17.328 -10.274  1.00 10.00      A   
ATOM   2693  O   GLU A 285     -22.296 -18.531 -10.156  1.00 10.00      A   
ATOM   2694  N   ASP A 286     -22.360 -16.448  -9.315  1.00 10.00      A   
ATOM   2695  HN  ASP A 286     -22.144 -15.497  -9.456  1.00 10.00      A   
ATOM   2696  CA  ASP A 286     -22.964 -16.866  -8.050  1.00 10.00      A   
ATOM   2697  CB  ASP A 286     -23.128 -15.683  -7.090  1.00 10.00      A   
ATOM   2698  CG  ASP A 286     -23.976 -16.023  -5.879  1.00 10.00      A   
ATOM   2699  OD1 ASP A 286     -23.578 -16.915  -5.098  1.00 10.00      A   
ATOM   2700  OD2 ASP A 286     -25.043 -15.392  -5.703  1.00 10.00      A   
ATOM   2701  C   ASP A 286     -24.307 -17.541  -8.302  1.00 10.00      A   
ATOM   2702  O   ASP A 286     -24.617 -18.574  -7.705  1.00 10.00      A   
ATOM   2703  N   SER A 287     -25.091 -16.964  -9.208  1.00 10.00      A   
ATOM   2704  HN  SER A 287     -24.790 -16.141  -9.648  1.00 10.00      A   
ATOM   2705  CA  SER A 287     -26.386 -17.525  -9.559  1.00 10.00      A   
ATOM   2706  CB  SER A 287     -27.162 -16.556 -10.453  1.00 10.00      A   
ATOM   2707  OG  SER A 287     -27.297 -15.291  -9.821  1.00 10.00      A   
ATOM   2708  HG  SER A 287     -26.787 -14.633 -10.311  1.00 10.00      A   
ATOM   2709  C   SER A 287     -26.197 -18.874 -10.249  1.00 10.00      A   
ATOM   2710  O   SER A 287     -26.981 -19.804 -10.049  1.00 10.00      A   
ATOM   2711  N   GLU A 288     -25.136 -18.976 -11.049  1.00 10.00      A   
ATOM   2712  HN  GLU A 288     -24.554 -18.195 -11.175  1.00 10.00      A   
ATOM   2713  CA  GLU A 288     -24.819 -20.214 -11.743  1.00 10.00      A   
ATOM   2714  CB  GLU A 288     -23.664 -20.010 -12.724  1.00 10.00      A   
ATOM   2715  CG  GLU A 288     -23.999 -19.133 -13.918  1.00 10.00      A   
ATOM   2716  CD  GLU A 288     -22.898 -19.141 -14.958  1.00 10.00      A   
ATOM   2717  OE1 GLU A 288     -22.471 -20.243 -15.369  1.00 10.00      A   
ATOM   2718  OE2 GLU A 288     -22.452 -18.052 -15.374  1.00 10.00      A   
ATOM   2719  C   GLU A 288     -24.453 -21.284 -10.726  1.00 10.00      A   
ATOM   2720  O   GLU A 288     -24.931 -22.412 -10.804  1.00 10.00      A   
ATOM   2721  N   LYS A 289     -23.613 -20.910  -9.760  1.00 10.00      A   
ATOM   2722  HN  LYS A 289     -23.261 -19.988  -9.765  1.00 10.00      A   
ATOM   2723  CA  LYS A 289     -23.188 -21.823  -8.702  1.00 10.00      A   
ATOM   2724  CB  LYS A 289     -22.207 -21.127  -7.750  1.00 10.00      A   
ATOM   2725  CG  LYS A 289     -20.936 -20.619  -8.412  1.00 10.00      A   
ATOM   2726  CD  LYS A 289     -20.139 -19.727  -7.469  1.00 10.00      A   
ATOM   2727  CE  LYS A 289     -19.028 -18.991  -8.204  1.00 10.00      A   
ATOM   2728  NZ  LYS A 289     -18.150 -18.227  -7.276  1.00 10.00      A   
ATOM   2729  HZ1 LYS A 289     -17.576 -18.882  -6.711  1.00 10.00      A   
ATOM   2730  HZ2 LYS A 289     -18.720 -17.646  -6.631  1.00 10.00      A   
ATOM   2731  HZ3 LYS A 289     -17.513 -17.603  -7.814  1.00 10.00      A   
ATOM   2732  C   LYS A 289     -24.401 -22.304  -7.918  1.00 10.00      A   
ATOM   2733  O   LYS A 289     -24.515 -23.486  -7.588  1.00 10.00      A   
ATOM   2734  N   ARG A 290     -25.302 -21.371  -7.625  1.00 10.00      A   
ATOM   2735  HN  ARG A 290     -25.130 -20.443  -7.901  1.00 10.00      A   
ATOM   2736  CA  ARG A 290     -26.528 -21.679  -6.898  1.00 10.00      A   
ATOM   2737  CB  ARG A 290     -27.361 -20.408  -6.678  1.00 10.00      A   
ATOM   2738  CG  ARG A 290     -27.621 -20.070  -5.217  1.00 10.00      A   
ATOM   2739  CD  ARG A 290     -26.447 -19.324  -4.599  1.00 10.00      A   
ATOM   2740  NE  ARG A 290     -26.459 -19.415  -3.140  1.00 10.00      A   
ATOM   2741  HE  ARG A 290     -27.193 -19.931  -2.732  1.00 10.00      A   
ATOM   2742  CZ  ARG A 290     -25.545 -18.853  -2.344  1.00 10.00      A   
ATOM   2743  NH1 ARG A 290     -24.548 -18.144  -2.856  1.00 10.00      A   
ATOM   2744 HH11 ARG A 290     -23.834 -17.714  -2.231  1.00 10.00      A   
ATOM   2745 HH12 ARG A 290     -24.469 -18.010  -3.893  1.00 10.00      A   
ATOM   2746  NH2 ARG A 290     -25.634 -19.003  -1.030  1.00 10.00      A   
ATOM   2747 HH21 ARG A 290     -24.924 -18.569  -0.401  1.00 10.00      A   
ATOM   2748 HH22 ARG A 290     -26.411 -19.564  -0.620  1.00 10.00      A   
ATOM   2749  C   ARG A 290     -27.348 -22.704  -7.673  1.00 10.00      A   
ATOM   2750  O   ARG A 290     -27.836 -23.680  -7.108  1.00 10.00      A   
ATOM   2751  N   ASN A 291     -27.469 -22.483  -8.978  1.00 10.00      A   
ATOM   2752  HN  ASN A 291     -27.042 -21.688  -9.368  1.00 10.00      A   
ATOM   2753  CA  ASN A 291     -28.224 -23.381  -9.848  1.00 10.00      A   
ATOM   2754  CB  ASN A 291     -28.419 -22.762 -11.235  1.00 10.00      A   
ATOM   2755  CG  ASN A 291     -29.757 -22.061 -11.382  1.00 10.00      A   
ATOM   2756  OD1 ASN A 291     -30.764 -22.492 -10.814  1.00 10.00      A   
ATOM   2757  ND2 ASN A 291     -29.780 -20.972 -12.137  1.00 10.00      A   
ATOM   2758 HD21 ASN A 291     -28.941 -20.678 -12.555  1.00 10.00      A   
ATOM   2759 HD22 ASN A 291     -30.636 -20.501 -12.248  1.00 10.00      A   
ATOM   2760  C   ASN A 291     -27.545 -24.740  -9.966  1.00 10.00      A   
ATOM   2761  O   ASN A 291     -28.211 -25.777  -9.958  1.00 10.00      A   
ATOM   2762  N   LYS A 292     -26.218 -24.725 -10.075  1.00 10.00      A   
ATOM   2763  HN  LYS A 292     -25.754 -23.858 -10.099  1.00 10.00      A   
ATOM   2764  CA  LYS A 292     -25.430 -25.949 -10.184  1.00 10.00      A   
ATOM   2765  CB  LYS A 292     -23.937 -25.622 -10.303  1.00 10.00      A   
ATOM   2766  CG  LYS A 292     -23.515 -25.100 -11.668  1.00 10.00      A   
ATOM   2767  CD  LYS A 292     -22.047 -24.704 -11.685  1.00 10.00      A   
ATOM   2768  CE  LYS A 292     -21.605 -24.315 -13.085  1.00 10.00      A   
ATOM   2769  NZ  LYS A 292     -20.183 -23.888 -13.128  1.00 10.00      A   
ATOM   2770  HZ1 LYS A 292     -20.068 -22.969 -12.652  1.00 10.00      A   
ATOM   2771  HZ2 LYS A 292     -19.870 -23.792 -14.114  1.00 10.00      A   
ATOM   2772  HZ3 LYS A 292     -19.581 -24.591 -12.656  1.00 10.00      A   
ATOM   2773  C   LYS A 292     -25.669 -26.851  -8.981  1.00 10.00      A   
ATOM   2774  O   LYS A 292     -25.872 -28.059  -9.122  1.00 10.00      A   
ATOM   2775  N   TYR A 293     -25.657 -26.254  -7.798  1.00 10.00      A   
ATOM   2776  HN  TYR A 293     -25.495 -25.286  -7.751  1.00 10.00      A   
ATOM   2777  CA  TYR A 293     -25.878 -27.000  -6.569  1.00 10.00      A   
ATOM   2778  CB  TYR A 293     -25.478 -26.175  -5.343  1.00 10.00      A   
ATOM   2779  CG  TYR A 293     -24.000 -25.857  -5.281  1.00 10.00      A   
ATOM   2780  CD1 TYR A 293     -23.052 -26.774  -5.718  1.00 10.00      A   
ATOM   2781  CD2 TYR A 293     -23.549 -24.639  -4.788  1.00 10.00      A   
ATOM   2782  CE1 TYR A 293     -21.701 -26.489  -5.668  1.00 10.00      A   
ATOM   2783  CE2 TYR A 293     -22.200 -24.345  -4.733  1.00 10.00      A   
ATOM   2784  CZ  TYR A 293     -21.280 -25.274  -5.176  1.00 10.00      A   
ATOM   2785  OH  TYR A 293     -19.933 -24.986  -5.125  1.00 10.00      A   
ATOM   2786  HH  TYR A 293     -19.650 -24.950  -4.202  1.00 10.00      A   
ATOM   2787  C   TYR A 293     -27.329 -27.454  -6.474  1.00 10.00      A   
ATOM   2788  O   TYR A 293     -27.609 -28.569  -6.039  1.00 10.00      A   
ATOM   2789  N   ALA A 294     -28.245 -26.593  -6.908  1.00 10.00      A   
ATOM   2790  HN  ALA A 294     -27.955 -25.722  -7.252  1.00 10.00      A   
ATOM   2791  CA  ALA A 294     -29.670 -26.907  -6.881  1.00 10.00      A   
ATOM   2792  CB  ALA A 294     -30.487 -25.714  -7.351  1.00 10.00      A   
ATOM   2793  C   ALA A 294     -29.969 -28.128  -7.742  1.00 10.00      A   
ATOM   2794  O   ALA A 294     -30.713 -29.022  -7.332  1.00 10.00      A   
ATOM   2795  N   ALA A 295     -29.377 -28.166  -8.931  1.00 10.00      A   
ATOM   2796  HN  ALA A 295     -28.794 -27.418  -9.198  1.00 10.00      A   
ATOM   2797  CA  ALA A 295     -29.570 -29.281  -9.849  1.00 10.00      A   
ATOM   2798  CB  ALA A 295     -28.852 -29.024 -11.164  1.00 10.00      A   
ATOM   2799  C   ALA A 295     -29.079 -30.579  -9.217  1.00 10.00      A   
ATOM   2800  O   ALA A 295     -29.774 -31.597  -9.244  1.00 10.00      A   
ATOM   2801  N   MET A 296     -27.893 -30.523  -8.618  1.00 10.00      A   
ATOM   2802  HN  MET A 296     -27.400 -29.673  -8.619  1.00 10.00      A   
ATOM   2803  CA  MET A 296     -27.301 -31.687  -7.966  1.00 10.00      A   
ATOM   2804  CB  MET A 296     -25.926 -31.339  -7.385  1.00 10.00      A   
ATOM   2805  CG  MET A 296     -24.864 -31.007  -8.423  1.00 10.00      A   
ATOM   2806  SD  MET A 296     -24.428 -32.416  -9.463  1.00 10.00      A   
ATOM   2807  CE  MET A 296     -23.663 -33.502  -8.259  1.00 10.00      A   
ATOM   2808  C   MET A 296     -28.212 -32.215  -6.859  1.00 10.00      A   
ATOM   2809  O   MET A 296     -28.462 -33.417  -6.764  1.00 10.00      A   
ATOM   2810  N   LEU A 297     -28.717 -31.304  -6.032  1.00 10.00      A   
ATOM   2811  HN  LEU A 297     -28.482 -30.358  -6.161  1.00 10.00      A   
ATOM   2812  CA  LEU A 297     -29.603 -31.668  -4.934  1.00 10.00      A   
ATOM   2813  CB  LEU A 297     -29.896 -30.451  -4.056  1.00 10.00      A   
ATOM   2814  CG  LEU A 297     -28.685 -29.796  -3.388  1.00 10.00      A   
ATOM   2815  CD1 LEU A 297     -29.088 -28.512  -2.681  1.00 10.00      A   
ATOM   2816  CD2 LEU A 297     -28.016 -30.757  -2.416  1.00 10.00      A   
ATOM   2817  C   LEU A 297     -30.903 -32.271  -5.458  1.00 10.00      A   
ATOM   2818  O   LEU A 297     -31.453 -33.194  -4.860  1.00 10.00      A   
ATOM   2819  N   THR A 298     -31.378 -31.750  -6.584  1.00 10.00      A   
ATOM   2820  HN  THR A 298     -30.889 -31.013  -7.013  1.00 10.00      A   
ATOM   2821  CA  THR A 298     -32.604 -32.239  -7.197  1.00 10.00      A   
ATOM   2822  CB  THR A 298     -33.068 -31.320  -8.351  1.00 10.00      A   
ATOM   2823  OG1 THR A 298     -33.160 -29.967  -7.880  1.00 10.00      A   
ATOM   2824  HG1 THR A 298     -32.285 -29.660  -7.606  1.00 10.00      A   
ATOM   2825  CG2 THR A 298     -34.430 -31.755  -8.870  1.00 10.00      A   
ATOM   2826  C   THR A 298     -32.422 -33.674  -7.707  1.00 10.00      A   
ATOM   2827  O   THR A 298     -33.307 -34.518  -7.555  1.00 10.00      A   
ATOM   2828  N   SER A 299     -31.260 -33.953  -8.289  1.00 10.00      A   
ATOM   2829  HN  SER A 299     -30.585 -33.243  -8.385  1.00 10.00      A   
ATOM   2830  CA  SER A 299     -30.969 -35.282  -8.811  1.00 10.00      A   
ATOM   2831  CB  SER A 299     -29.737 -35.242  -9.713  1.00 10.00      A   
ATOM   2832  OG  SER A 299     -29.890 -34.267 -10.731  1.00 10.00      A   
ATOM   2833  HG  SER A 299     -30.443 -34.626 -11.438  1.00 10.00      A   
ATOM   2834  C   SER A 299     -30.775 -36.297  -7.683  1.00 10.00      A   
ATOM   2835  O   SER A 299     -30.959 -37.499  -7.880  1.00 10.00      A   
ATOM   2836  N   GLU A 300     -30.410 -35.806  -6.503  1.00 10.00      A   
ATOM   2837  HN  GLU A 300     -30.275 -34.838  -6.410  1.00 10.00      A   
ATOM   2838  CA  GLU A 300     -30.199 -36.668  -5.346  1.00 10.00      A   
ATOM   2839  CB  GLU A 300     -28.912 -36.287  -4.611  1.00 10.00      A   
ATOM   2840  CG  GLU A 300     -27.645 -36.530  -5.410  1.00 10.00      A   
ATOM   2841  CD  GLU A 300     -26.411 -36.596  -4.537  1.00 10.00      A   
ATOM   2842  OE1 GLU A 300     -26.001 -35.550  -3.990  1.00 10.00      A   
ATOM   2843  OE2 GLU A 300     -25.845 -37.697  -4.387  1.00 10.00      A   
ATOM   2844  C   GLU A 300     -31.380 -36.593  -4.390  1.00 10.00      A   
ATOM   2845  O   GLU A 300     -31.294 -37.031  -3.240  1.00 10.00      A   
ATOM   2846  N   ASN A 301     -32.480 -36.034  -4.867  1.00 10.00      A   
ATOM   2847  HN  ASN A 301     -32.489 -35.714  -5.793  1.00 10.00      A   
ATOM   2848  CB  ASN A 301     -34.493 -34.677  -4.499  1.00 10.00      A   
ATOM   2849  CG  ASN A 301     -35.730 -34.461  -3.649  1.00 10.00      A   
ATOM   2850  OD1 ASN A 301     -35.669 -33.814  -2.600  1.00 10.00      A   
ATOM   2851  ND2 ASN A 301     -36.859 -34.987  -4.095  1.00 10.00      A   
ATOM   2852 HD21 ASN A 301     -36.839 -35.480  -4.946  1.00 10.00      A   
ATOM   2853 HD22 ASN A 301     -37.673 -34.867  -3.559  1.00 10.00      A   
ATOM   2854  CA  ASN A 301     -33.679 -35.895  -4.056  1.00 10.00      A   
ATOM   2855  C   ASN A 301     -34.527 -37.152  -4.148  1.00 10.00      A   
ATOM   2856  O   ASN A 301     -34.770 -37.792  -3.099  1.00 10.00      A   
ATOM   2857  OXT ASN A 301     -34.936 -37.506  -5.276  1.00 10.00      A   
ATOM   2858  CB  MET B   1      40.799  -7.455 -20.664  1.00 10.00      B   
ATOM   2859  CG  MET B   1      40.581  -8.943 -20.884  1.00 10.00      B   
ATOM   2860  SD  MET B   1      41.694  -9.637 -22.122  1.00 10.00      B   
ATOM   2861  CE  MET B   1      41.066  -8.869 -23.614  1.00 10.00      B   
ATOM   2862  C   MET B   1      40.148  -7.569 -18.250  1.00 10.00      B   
ATOM   2863  O   MET B   1      41.238  -7.497 -17.683  1.00 10.00      B   
ATOM   2864  N   MET B   1      40.184  -5.400 -19.432  1.00 10.00      B   
ATOM   2865  HT1 MET B   1      40.166  -4.934 -20.362  1.00 10.00      B   
ATOM   2866  HT2 MET B   1      41.115  -5.251 -18.998  1.00 10.00      B   
ATOM   2867  HT3 MET B   1      39.462  -4.965 -18.825  1.00 10.00      B   
ATOM   2868  CA  MET B   1      39.914  -6.850 -19.572  1.00 10.00      B   
ATOM   2869  N   SER B   2      39.125  -8.254 -17.757  1.00 10.00      B   
ATOM   2870  HN  SER B   2      38.274  -8.273 -18.248  1.00 10.00      B   
ATOM   2871  CA  SER B   2      39.233  -8.980 -16.502  1.00 10.00      B   
ATOM   2872  CB  SER B   2      38.290  -8.372 -15.460  1.00 10.00      B   
ATOM   2873  OG  SER B   2      38.527  -6.978 -15.311  1.00 10.00      B   
ATOM   2874  HG  SER B   2      38.338  -6.716 -14.403  1.00 10.00      B   
ATOM   2875  C   SER B   2      38.923 -10.461 -16.707  1.00 10.00      B   
ATOM   2876  O   SER B   2      38.292 -10.840 -17.696  1.00 10.00      B   
ATOM   2877  N   THR B   3      39.387 -11.292 -15.785  1.00 10.00      B   
ATOM   2878  HN  THR B   3      39.910 -10.933 -15.037  1.00 10.00      B   
ATOM   2879  CA  THR B   3      39.159 -12.727 -15.856  1.00 10.00      B   
ATOM   2880  CB  THR B   3      40.112 -13.485 -14.911  1.00 10.00      B   
ATOM   2881  OG1 THR B   3      41.426 -12.918 -15.006  1.00 10.00      B   
ATOM   2882  HG1 THR B   3      41.843 -12.932 -14.135  1.00 10.00      B   
ATOM   2883  CG2 THR B   3      40.177 -14.961 -15.281  1.00 10.00      B   
ATOM   2884  C   THR B   3      37.716 -13.068 -15.496  1.00 10.00      B   
ATOM   2885  O   THR B   3      37.368 -13.204 -14.318  1.00 10.00      B   
ATOM   2886  N   PHE B   4      36.878 -13.174 -16.514  1.00 10.00      B   
ATOM   2887  HN  PHE B   4      37.209 -13.016 -17.425  1.00 10.00      B   
ATOM   2888  CA  PHE B   4      35.479 -13.506 -16.320  1.00 10.00      B   
ATOM   2889  CB  PHE B   4      34.631 -12.970 -17.476  1.00 10.00      B   
ATOM   2890  CG  PHE B   4      34.260 -11.519 -17.336  1.00 10.00      B   
ATOM   2891  CD1 PHE B   4      35.039 -10.530 -17.910  1.00 10.00      B   
ATOM   2892  CD2 PHE B   4      33.128 -11.145 -16.632  1.00 10.00      B   
ATOM   2893  CE1 PHE B   4      34.698  -9.197 -17.783  1.00 10.00      B   
ATOM   2894  CE2 PHE B   4      32.780  -9.814 -16.500  1.00 10.00      B   
ATOM   2895  CZ  PHE B   4      33.567  -8.837 -17.078  1.00 10.00      B   
ATOM   2896  C   PHE B   4      35.301 -15.010 -16.182  1.00 10.00      B   
ATOM   2897  O   PHE B   4      35.808 -15.781 -16.994  1.00 10.00      B   
ATOM   2898  N   ILE B   5      34.598 -15.418 -15.142  1.00 10.00      B   
ATOM   2899  HN  ILE B   5      34.225 -14.749 -14.525  1.00 10.00      B   
ATOM   2900  CA  ILE B   5      34.347 -16.825 -14.892  1.00 10.00      B   
ATOM   2901  CB  ILE B   5      34.746 -17.229 -13.454  1.00 10.00      B   
ATOM   2902  CG1 ILE B   5      34.761 -18.750 -13.294  1.00 10.00      B   
ATOM   2903  CG2 ILE B   5      33.842 -16.576 -12.416  1.00 10.00      B   
ATOM   2904  CD1 ILE B   5      35.575 -19.227 -12.112  1.00 10.00      B   
ATOM   2905  C   ILE B   5      32.882 -17.155 -15.174  1.00 10.00      B   
ATOM   2906  O   ILE B   5      31.991 -16.331 -14.935  1.00 10.00      B   
ATOM   2907  N   PHE B   6      32.640 -18.338 -15.711  1.00 10.00      B   
ATOM   2908  HN  PHE B   6      33.391 -18.942 -15.890  1.00 10.00      B   
ATOM   2909  CA  PHE B   6      31.292 -18.769 -16.040  1.00 10.00      B   
ATOM   2910  CB  PHE B   6      31.240 -19.290 -17.481  1.00 10.00      B   
ATOM   2911  CG  PHE B   6      31.620 -18.264 -18.511  1.00 10.00      B   
ATOM   2912  CD1 PHE B   6      32.888 -18.259 -19.068  1.00 10.00      B   
ATOM   2913  CD2 PHE B   6      30.711 -17.301 -18.917  1.00 10.00      B   
ATOM   2914  CE1 PHE B   6      33.243 -17.314 -20.012  1.00 10.00      B   
ATOM   2915  CE2 PHE B   6      31.058 -16.354 -19.861  1.00 10.00      B   
ATOM   2916  CZ  PHE B   6      32.326 -16.360 -20.408  1.00 10.00      B   
ATOM   2917  C   PHE B   6      30.808 -19.843 -15.073  1.00 10.00      B   
ATOM   2918  O   PHE B   6      31.611 -20.596 -14.515  1.00 10.00      B   
ATOM   2919  N   PRO B   7      29.487 -19.919 -14.848  1.00 10.00      B   
ATOM   2920  CA  PRO B   7      28.897 -20.914 -13.952  1.00 10.00      B   
ATOM   2921  CB  PRO B   7      27.401 -20.576 -13.958  1.00 10.00      B   
ATOM   2922  CG  PRO B   7      27.327 -19.183 -14.477  1.00 10.00      B   
ATOM   2923  CD  PRO B   7      28.467 -19.046 -15.441  1.00 10.00      B   
ATOM   2924  C   PRO B   7      29.118 -22.324 -14.484  1.00 10.00      B   
ATOM   2925  O   PRO B   7      28.806 -22.620 -15.642  1.00 10.00      B   
ATOM   2926  N   GLY B   8      29.672 -23.178 -13.639  1.00 10.00      B   
ATOM   2927  HN  GLY B   8      29.901 -22.875 -12.732  1.00 10.00      B   
ATOM   2928  CA  GLY B   8      29.930 -24.547 -14.025  1.00 10.00      B   
ATOM   2929  C   GLY B   8      31.276 -24.724 -14.695  1.00 10.00      B   
ATOM   2930  O   GLY B   8      31.544 -25.768 -15.288  1.00 10.00      B   
ATOM   2931  N   ASP B   9      32.126 -23.709 -14.603  1.00 10.00      B   
ATOM   2932  HN  ASP B   9      31.854 -22.899 -14.127  1.00 10.00      B   
ATOM   2933  CA  ASP B   9      33.452 -23.773 -15.207  1.00 10.00      B   
ATOM   2934  CB  ASP B   9      34.006 -22.375 -15.490  1.00 10.00      B   
ATOM   2935  CG  ASP B   9      35.105 -22.400 -16.530  1.00 10.00      B   
ATOM   2936  OD1 ASP B   9      34.936 -23.091 -17.552  1.00 10.00      B   
ATOM   2937  OD2 ASP B   9      36.141 -21.733 -16.335  1.00 10.00      B   
ATOM   2938  C   ASP B   9      34.422 -24.555 -14.328  1.00 10.00      B   
ATOM   2939  O   ASP B   9      34.122 -24.855 -13.171  1.00 10.00      B   
ATOM   2940  N   SER B  10      35.581 -24.877 -14.886  1.00 10.00      B   
ATOM   2941  HN  SER B  10      35.759 -24.592 -15.807  1.00 10.00      B   
ATOM   2942  CA  SER B  10      36.600 -25.623 -14.170  1.00 10.00      B   
ATOM   2943  CB  SER B  10      37.649 -26.145 -15.157  1.00 10.00      B   
ATOM   2944  OG  SER B  10      38.534 -27.064 -14.540  1.00 10.00      B   
ATOM   2945  HG  SER B  10      39.415 -26.671 -14.494  1.00 10.00      B   
ATOM   2946  C   SER B  10      37.258 -24.756 -13.095  1.00 10.00      B   
ATOM   2947  O   SER B  10      37.664 -23.617 -13.354  1.00 10.00      B   
ATOM   2948  N   PHE B  11      37.353 -25.299 -11.889  1.00 10.00      B   
ATOM   2949  HN  PHE B  11      37.005 -26.206 -11.746  1.00 10.00      B   
ATOM   2950  CA  PHE B  11      37.958 -24.591 -10.772  1.00 10.00      B   
ATOM   2951  CB  PHE B  11      37.521 -25.224  -9.449  1.00 10.00      B   
ATOM   2952  CG  PHE B  11      37.413 -24.244  -8.317  1.00 10.00      B   
ATOM   2953  CD1 PHE B  11      36.707 -23.063  -8.470  1.00 10.00      B   
ATOM   2954  CD2 PHE B  11      38.014 -24.504  -7.097  1.00 10.00      B   
ATOM   2955  CE1 PHE B  11      36.603 -22.161  -7.430  1.00 10.00      B   
ATOM   2956  CE2 PHE B  11      37.914 -23.606  -6.051  1.00 10.00      B   
ATOM   2957  CZ  PHE B  11      37.208 -22.432  -6.218  1.00 10.00      B   
ATOM   2958  C   PHE B  11      39.479 -24.612 -10.894  1.00 10.00      B   
ATOM   2959  O   PHE B  11      40.082 -25.677 -11.033  1.00 10.00      B   
ATOM   2960  N   PRO B  12      40.119 -23.432 -10.856  1.00 10.00      B   
ATOM   2961  CA  PRO B  12      41.578 -23.311 -10.973  1.00 10.00      B   
ATOM   2962  CB  PRO B  12      41.745 -21.875 -11.464  1.00 10.00      B   
ATOM   2963  CG  PRO B  12      40.615 -21.136 -10.829  1.00 10.00      B   
ATOM   2964  CD  PRO B  12      39.470 -22.112 -10.715  1.00 10.00      B   
ATOM   2965  C   PRO B  12      42.293 -23.487  -9.633  1.00 10.00      B   
ATOM   2966  O   PRO B  12      43.486 -23.202  -9.510  1.00 10.00      B   
ATOM   2967  N   VAL B  13      41.561 -23.949  -8.631  1.00 10.00      B   
ATOM   2968  HN  VAL B  13      40.620 -24.168  -8.789  1.00 10.00      B   
ATOM   2969  CA  VAL B  13      42.130 -24.161  -7.306  1.00 10.00      B   
ATOM   2970  CB  VAL B  13      41.316 -23.440  -6.214  1.00 10.00      B   
ATOM   2971  CG1 VAL B  13      41.888 -23.723  -4.833  1.00 10.00      B   
ATOM   2972  CG2 VAL B  13      41.276 -21.944  -6.480  1.00 10.00      B   
ATOM   2973  C   VAL B  13      42.200 -25.651  -6.991  1.00 10.00      B   
ATOM   2974  O   VAL B  13      41.176 -26.338  -6.952  1.00 10.00      B   
ATOM   2975  N   ASP B  14      43.414 -26.141  -6.779  1.00 10.00      B   
ATOM   2976  HN  ASP B  14      44.186 -25.537  -6.833  1.00 10.00      B   
ATOM   2977  CA  ASP B  14      43.638 -27.547  -6.466  1.00 10.00      B   
ATOM   2978  CB  ASP B  14      45.136 -27.858  -6.499  1.00 10.00      B   
ATOM   2979  CG  ASP B  14      45.428 -29.341  -6.548  1.00 10.00      B   
ATOM   2980  OD1 ASP B  14      45.437 -29.986  -5.479  1.00 10.00      B   
ATOM   2981  OD2 ASP B  14      45.658 -29.868  -7.660  1.00 10.00      B   
ATOM   2982  C   ASP B  14      43.069 -27.890  -5.091  1.00 10.00      B   
ATOM   2983  O   ASP B  14      43.243 -27.126  -4.139  1.00 10.00      B   
ATOM   2984  N   PRO B  15      42.385 -29.044  -4.976  1.00 10.00      B   
ATOM   2985  CA  PRO B  15      41.769 -29.503  -3.716  1.00 10.00      B   
ATOM   2986  CB  PRO B  15      41.256 -30.906  -4.060  1.00 10.00      B   
ATOM   2987  CG  PRO B  15      41.050 -30.875  -5.534  1.00 10.00      B   
ATOM   2988  CD  PRO B  15      42.138 -29.993  -6.079  1.00 10.00      B   
ATOM   2989  C   PRO B  15      42.737 -29.573  -2.532  1.00 10.00      B   
ATOM   2990  O   PRO B  15      42.310 -29.577  -1.378  1.00 10.00      B   
ATOM   2991  N   THR B  16      44.036 -29.628  -2.807  1.00 10.00      B   
ATOM   2992  HN  THR B  16      44.331 -29.628  -3.745  1.00 10.00      B   
ATOM   2993  CA  THR B  16      45.031 -29.700  -1.740  1.00 10.00      B   
ATOM   2994  CB  THR B  16      46.385 -30.248  -2.237  1.00 10.00      B   
ATOM   2995  OG1 THR B  16      46.829 -29.492  -3.372  1.00 10.00      B   
ATOM   2996  HG1 THR B  16      46.335 -29.779  -4.160  1.00 10.00      B   
ATOM   2997  CG2 THR B  16      46.267 -31.718  -2.616  1.00 10.00      B   
ATOM   2998  C   THR B  16      45.248 -28.344  -1.065  1.00 10.00      B   
ATOM   2999  O   THR B  16      46.032 -28.231  -0.120  1.00 10.00      B   
ATOM   3000  N   THR B  17      44.558 -27.320  -1.549  1.00 10.00      B   
ATOM   3001  HN  THR B  17      43.941 -27.465  -2.299  1.00 10.00      B   
ATOM   3002  CA  THR B  17      44.688 -25.986  -0.988  1.00 10.00      B   
ATOM   3003  CB  THR B  17      45.031 -24.953  -2.080  1.00 10.00      B   
ATOM   3004  OG1 THR B  17      45.845 -25.572  -3.086  1.00 10.00      B   
ATOM   3005  HG1 THR B  17      45.296 -26.159  -3.619  1.00 10.00      B   
ATOM   3006  CG2 THR B  17      45.790 -23.781  -1.478  1.00 10.00      B   
ATOM   3007  C   THR B  17      43.404 -25.560  -0.274  1.00 10.00      B   
ATOM   3008  O   THR B  17      42.341 -25.466  -0.893  1.00 10.00      B   
ATOM   3009  N   PRO B  18      43.484 -25.325   1.044  1.00 10.00      B   
ATOM   3010  CA  PRO B  18      42.335 -24.891   1.842  1.00 10.00      B   
ATOM   3011  CB  PRO B  18      42.829 -25.032   3.285  1.00 10.00      B   
ATOM   3012  CG  PRO B  18      44.308 -24.891   3.189  1.00 10.00      B   
ATOM   3013  CD  PRO B  18      44.701 -25.476   1.862  1.00 10.00      B   
ATOM   3014  C   PRO B  18      41.973 -23.437   1.534  1.00 10.00      B   
ATOM   3015  O   PRO B  18      42.609 -22.496   2.024  1.00 10.00      B   
ATOM   3016  N   VAL B  19      40.967 -23.260   0.696  1.00 10.00      B   
ATOM   3017  HN  VAL B  19      40.508 -24.046   0.328  1.00 10.00      B   
ATOM   3018  CA  VAL B  19      40.522 -21.937   0.301  1.00 10.00      B   
ATOM   3019  CB  VAL B  19      40.649 -21.751  -1.229  1.00 10.00      B   
ATOM   3020  CG1 VAL B  19      40.173 -20.373  -1.655  1.00 10.00      B   
ATOM   3021  CG2 VAL B  19      42.083 -21.984  -1.680  1.00 10.00      B   
ATOM   3022  C   VAL B  19      39.074 -21.715   0.712  1.00 10.00      B   
ATOM   3023  O   VAL B  19      38.211 -22.549   0.438  1.00 10.00      B   
ATOM   3024  N   LYS B  20      38.817 -20.600   1.386  1.00 10.00      B   
ATOM   3025  HN  LYS B  20      39.553 -19.985   1.598  1.00 10.00      B   
ATOM   3026  CA  LYS B  20      37.469 -20.272   1.816  1.00 10.00      B   
ATOM   3027  CB  LYS B  20      37.471 -19.172   2.882  1.00 10.00      B   
ATOM   3028  CG  LYS B  20      36.136 -19.028   3.598  1.00 10.00      B   
ATOM   3029  CD  LYS B  20      36.156 -17.910   4.627  1.00 10.00      B   
ATOM   3030  CE  LYS B  20      34.826 -17.826   5.362  1.00 10.00      B   
ATOM   3031  NZ  LYS B  20      34.771 -16.670   6.295  1.00 10.00      B   
ATOM   3032  HZ1 LYS B  20      34.868 -15.778   5.767  1.00 10.00      B   
ATOM   3033  HZ2 LYS B  20      35.543 -16.731   6.991  1.00 10.00      B   
ATOM   3034  HZ3 LYS B  20      33.861 -16.665   6.800  1.00 10.00      B   
ATOM   3035  C   LYS B  20      36.633 -19.846   0.617  1.00 10.00      B   
ATOM   3036  O   LYS B  20      36.983 -18.899  -0.096  1.00 10.00      B   
ATOM   3037  N   LEU B  21      35.540 -20.556   0.399  1.00 10.00      B   
ATOM   3038  HN  LEU B  21      35.321 -21.294   1.007  1.00 10.00      B   
ATOM   3039  CA  LEU B  21      34.656 -20.279  -0.718  1.00 10.00      B   
ATOM   3040  CB  LEU B  21      33.884 -21.541  -1.101  1.00 10.00      B   
ATOM   3041  CG  LEU B  21      34.689 -22.842  -1.101  1.00 10.00      B   
ATOM   3042  CD1 LEU B  21      33.781 -24.029  -1.372  1.00 10.00      B   
ATOM   3043  CD2 LEU B  21      35.824 -22.782  -2.112  1.00 10.00      B   
ATOM   3044  C   LEU B  21      33.691 -19.149  -0.389  1.00 10.00      B   
ATOM   3045  O   LEU B  21      32.818 -19.290   0.467  1.00 10.00      B   
ATOM   3046  N   GLY B  22      33.857 -18.028  -1.072  1.00 10.00      B   
ATOM   3047  HN  GLY B  22      34.571 -17.978  -1.747  1.00 10.00      B   
ATOM   3048  CA  GLY B  22      33.000 -16.885  -0.846  1.00 10.00      B   
ATOM   3049  C   GLY B  22      31.814 -16.869  -1.790  1.00 10.00      B   
ATOM   3050  O   GLY B  22      31.560 -17.858  -2.486  1.00 10.00      B   
ATOM   3051  N   PRO B  23      31.066 -15.754  -1.830  1.00 10.00      B   
ATOM   3052  CA  PRO B  23      29.896 -15.613  -2.702  1.00 10.00      B   
ATOM   3053  CB  PRO B  23      29.483 -14.151  -2.514  1.00 10.00      B   
ATOM   3054  CG  PRO B  23      30.010 -13.786  -1.172  1.00 10.00      B   
ATOM   3055  CD  PRO B  23      31.297 -14.545  -1.020  1.00 10.00      B   
ATOM   3056  C   PRO B  23      30.233 -15.877  -4.162  1.00 10.00      B   
ATOM   3057  O   PRO B  23      31.138 -15.257  -4.729  1.00 10.00      B   
ATOM   3058  N   GLY B  24      29.514 -16.816  -4.758  1.00 10.00      B   
ATOM   3059  HN  GLY B  24      28.829 -17.297  -4.240  1.00 10.00      B   
ATOM   3060  CA  GLY B  24      29.738 -17.156  -6.144  1.00 10.00      B   
ATOM   3061  C   GLY B  24      30.239 -18.573  -6.291  1.00 10.00      B   
ATOM   3062  O   GLY B  24      29.962 -19.241  -7.291  1.00 10.00      B   
ATOM   3063  N   ILE B  25      30.974 -19.035  -5.291  1.00 10.00      B   
ATOM   3064  HN  ILE B  25      31.153 -18.453  -4.516  1.00 10.00      B   
ATOM   3065  CA  ILE B  25      31.515 -20.385  -5.305  1.00 10.00      B   
ATOM   3066  CB  ILE B  25      32.935 -20.441  -4.701  1.00 10.00      B   
ATOM   3067  CG1 ILE B  25      33.839 -19.362  -5.315  1.00 10.00      B   
ATOM   3068  CG2 ILE B  25      33.543 -21.822  -4.888  1.00 10.00      B   
ATOM   3069  CD1 ILE B  25      34.068 -19.507  -6.807  1.00 10.00      B   
ATOM   3070  C   ILE B  25      30.596 -21.314  -4.525  1.00 10.00      B   
ATOM   3071  O   ILE B  25      30.358 -21.107  -3.333  1.00 10.00      B   
ATOM   3072  N   TYR B  26      30.074 -22.327  -5.198  1.00 10.00      B   
ATOM   3073  HN  TYR B  26      30.315 -22.454  -6.144  1.00 10.00      B   
ATOM   3074  CA  TYR B  26      29.167 -23.268  -4.565  1.00 10.00      B   
ATOM   3075  CB  TYR B  26      27.858 -23.369  -5.360  1.00 10.00      B   
ATOM   3076  CG  TYR B  26      26.926 -24.474  -4.908  1.00 10.00      B   
ATOM   3077  CD1 TYR B  26      26.345 -24.453  -3.644  1.00 10.00      B   
ATOM   3078  CD2 TYR B  26      26.623 -25.538  -5.749  1.00 10.00      B   
ATOM   3079  CE1 TYR B  26      25.493 -25.465  -3.235  1.00 10.00      B   
ATOM   3080  CE2 TYR B  26      25.773 -26.550  -5.347  1.00 10.00      B   
ATOM   3081  CZ  TYR B  26      25.210 -26.508  -4.092  1.00 10.00      B   
ATOM   3082  OH  TYR B  26      24.359 -27.514  -3.692  1.00 10.00      B   
ATOM   3083  HH  TYR B  26      24.655 -28.357  -4.069  1.00 10.00      B   
ATOM   3084  C   TYR B  26      29.801 -24.642  -4.399  1.00 10.00      B   
ATOM   3085  O   TYR B  26      30.390 -25.192  -5.332  1.00 10.00      B   
ATOM   3086  N   CYS B  27      29.686 -25.176  -3.194  1.00 10.00      B   
ATOM   3087  HN  CYS B  27      29.233 -24.667  -2.491  1.00 10.00      B   
ATOM   3088  CA  CYS B  27      30.204 -26.494  -2.880  1.00 10.00      B   
ATOM   3089  CB  CYS B  27      31.175 -26.426  -1.701  1.00 10.00      B   
ATOM   3090  SG  CYS B  27      31.984 -27.994  -1.303  1.00 10.00      B   
ATOM   3091  HG  CYS B  27      31.427 -28.471  -0.197  1.00 10.00      B   
ATOM   3092  C   CYS B  27      29.035 -27.407  -2.545  1.00 10.00      B   
ATOM   3093  O   CYS B  27      28.467 -27.326  -1.453  1.00 10.00      B   
ATOM   3094  N   ASP B  28      28.652 -28.241  -3.500  1.00 10.00      B   
ATOM   3095  HN  ASP B  28      29.132 -28.243  -4.357  1.00 10.00      B   
ATOM   3096  CA  ASP B  28      27.534 -29.156  -3.308  1.00 10.00      B   
ATOM   3097  CB  ASP B  28      27.176 -29.841  -4.624  1.00 10.00      B   
ATOM   3098  CG  ASP B  28      25.994 -30.770  -4.481  1.00 10.00      B   
ATOM   3099  OD1 ASP B  28      24.862 -30.274  -4.284  1.00 10.00      B   
ATOM   3100  OD2 ASP B  28      26.188 -32.000  -4.561  1.00 10.00      B   
ATOM   3101  C   ASP B  28      27.855 -30.197  -2.240  1.00 10.00      B   
ATOM   3102  O   ASP B  28      28.869 -30.880  -2.325  1.00 10.00      B   
ATOM   3103  N   PRO B  29      26.989 -30.331  -1.222  1.00 10.00      B   
ATOM   3104  CA  PRO B  29      27.197 -31.283  -0.123  1.00 10.00      B   
ATOM   3105  CB  PRO B  29      26.099 -30.916   0.880  1.00 10.00      B   
ATOM   3106  CG  PRO B  29      25.036 -30.276   0.057  1.00 10.00      B   
ATOM   3107  CD  PRO B  29      25.746 -29.553  -1.051  1.00 10.00      B   
ATOM   3108  C   PRO B  29      27.059 -32.747  -0.545  1.00 10.00      B   
ATOM   3109  O   PRO B  29      27.525 -33.643   0.158  1.00 10.00      B   
ATOM   3110  N   ASN B  30      26.437 -32.991  -1.691  1.00 10.00      B   
ATOM   3111  HN  ASN B  30      26.115 -32.240  -2.235  1.00 10.00      B   
ATOM   3112  CA  ASN B  30      26.242 -34.357  -2.166  1.00 10.00      B   
ATOM   3113  CB  ASN B  30      24.999 -34.465  -3.057  1.00 10.00      B   
ATOM   3114  CG  ASN B  30      23.787 -33.751  -2.500  1.00 10.00      B   
ATOM   3115  OD1 ASN B  30      23.084 -34.276  -1.636  1.00 10.00      B   
ATOM   3116  ND2 ASN B  30      23.528 -32.552  -2.997  1.00 10.00      B   
ATOM   3117 HD21 ASN B  30      24.131 -32.193  -3.689  1.00 10.00      B   
ATOM   3118 HD22 ASN B  30      22.736 -32.074  -2.668  1.00 10.00      B   
ATOM   3119  C   ASN B  30      27.454 -34.845  -2.944  1.00 10.00      B   
ATOM   3120  O   ASN B  30      28.112 -35.810  -2.555  1.00 10.00      B   
ATOM   3121  N   THR B  31      27.751 -34.158  -4.033  1.00 10.00      B   
ATOM   3122  HN  THR B  31      27.202 -33.371  -4.268  1.00 10.00      B   
ATOM   3123  CA  THR B  31      28.864 -34.526  -4.891  1.00 10.00      B   
ATOM   3124  CB  THR B  31      28.653 -33.994  -6.320  1.00 10.00      B   
ATOM   3125  OG1 THR B  31      28.178 -32.638  -6.262  1.00 10.00      B   
ATOM   3126  HG1 THR B  31      27.333 -32.611  -5.788  1.00 10.00      B   
ATOM   3127  CG2 THR B  31      27.637 -34.851  -7.058  1.00 10.00      B   
ATOM   3128  C   THR B  31      30.200 -34.020  -4.355  1.00 10.00      B   
ATOM   3129  O   THR B  31      31.256 -34.517  -4.749  1.00 10.00      B   
ATOM   3130  N   GLN B  32      30.148 -33.036  -3.458  1.00 10.00      B   
ATOM   3131  HN  GLN B  32      29.271 -32.687  -3.183  1.00 10.00      B   
ATOM   3132  CA  GLN B  32      31.354 -32.446  -2.874  1.00 10.00      B   
ATOM   3133  CB  GLN B  32      32.173 -33.479  -2.093  1.00 10.00      B   
ATOM   3134  CG  GLN B  32      31.527 -33.914  -0.788  1.00 10.00      B   
ATOM   3135  CD  GLN B  32      31.349 -32.766   0.188  1.00 10.00      B   
ATOM   3136  OE1 GLN B  32      32.169 -31.845   0.247  1.00 10.00      B   
ATOM   3137  NE2 GLN B  32      30.272 -32.807   0.953  1.00 10.00      B   
ATOM   3138 HE21 GLN B  32      29.656 -33.566   0.847  1.00 10.00      B   
ATOM   3139 HE22 GLN B  32      30.132 -32.081   1.596  1.00 10.00      B   
ATOM   3140  C   GLN B  32      32.189 -31.772  -3.955  1.00 10.00      B   
ATOM   3141  O   GLN B  32      33.420 -31.796  -3.927  1.00 10.00      B   
ATOM   3142  N   GLU B  33      31.493 -31.173  -4.908  1.00 10.00      B   
ATOM   3143  HN  GLU B  33      30.516 -31.191  -4.858  1.00 10.00      B   
ATOM   3144  CA  GLU B  33      32.128 -30.491  -6.018  1.00 10.00      B   
ATOM   3145  CB  GLU B  33      31.368 -30.797  -7.306  1.00 10.00      B   
ATOM   3146  CG  GLU B  33      31.603 -32.193  -7.845  1.00 10.00      B   
ATOM   3147  CD  GLU B  33      32.647 -32.210  -8.934  1.00 10.00      B   
ATOM   3148  OE1 GLU B  33      32.277 -32.028 -10.112  1.00 10.00      B   
ATOM   3149  OE2 GLU B  33      33.838 -32.392  -8.623  1.00 10.00      B   
ATOM   3150  C   GLU B  33      32.145 -28.989  -5.792  1.00 10.00      B   
ATOM   3151  O   GLU B  33      31.105 -28.380  -5.525  1.00 10.00      B   
ATOM   3152  N   ILE B  34      33.325 -28.400  -5.893  1.00 10.00      B   
ATOM   3153  HN  ILE B  34      34.116 -28.943  -6.100  1.00 10.00      B   
ATOM   3154  CA  ILE B  34      33.474 -26.967  -5.721  1.00 10.00      B   
ATOM   3155  CB  ILE B  34      34.755 -26.616  -4.937  1.00 10.00      B   
ATOM   3156  CG1 ILE B  34      34.723 -27.259  -3.546  1.00 10.00      B   
ATOM   3157  CG2 ILE B  34      34.912 -25.106  -4.827  1.00 10.00      B   
ATOM   3158  CD1 ILE B  34      35.922 -26.923  -2.684  1.00 10.00      B   
ATOM   3159  C   ILE B  34      33.513 -26.301  -7.090  1.00 10.00      B   
ATOM   3160  O   ILE B  34      34.508 -26.401  -7.809  1.00 10.00      B   
ATOM   3161  N   ARG B  35      32.426 -25.645  -7.457  1.00 10.00      B   
ATOM   3162  HN  ARG B  35      31.662 -25.592  -6.839  1.00 10.00      B   
ATOM   3163  CA  ARG B  35      32.340 -24.982  -8.748  1.00 10.00      B   
ATOM   3164  CB  ARG B  35      31.661 -25.895  -9.776  1.00 10.00      B   
ATOM   3165  CG  ARG B  35      32.619 -26.526 -10.776  1.00 10.00      B   
ATOM   3166  CD  ARG B  35      31.874 -27.341 -11.822  1.00 10.00      B   
ATOM   3167  NE  ARG B  35      31.604 -28.706 -11.373  1.00 10.00      B   
ATOM   3168  HE  ARG B  35      32.313 -29.159 -10.854  1.00 10.00      B   
ATOM   3169  CZ  ARG B  35      30.471 -29.365 -11.622  1.00 10.00      B   
ATOM   3170  NH1 ARG B  35      29.495 -28.786 -12.319  1.00 10.00      B   
ATOM   3171 HH11 ARG B  35      28.605 -29.305 -12.511  1.00 10.00      B   
ATOM   3172 HH12 ARG B  35      29.606 -27.816 -12.675  1.00 10.00      B   
ATOM   3173  NH2 ARG B  35      30.326 -30.613 -11.196  1.00 10.00      B   
ATOM   3174 HH21 ARG B  35      31.104 -31.087 -10.666  1.00 10.00      B   
ATOM   3175 HH22 ARG B  35      29.441 -31.132 -11.384  1.00 10.00      B   
ATOM   3176  C   ARG B  35      31.589 -23.660  -8.640  1.00 10.00      B   
ATOM   3177  O   ARG B  35      30.674 -23.520  -7.824  1.00 10.00      B   
ATOM   3178  N   PRO B  36      31.986 -22.667  -9.449  1.00 10.00      B   
ATOM   3179  CA  PRO B  36      31.347 -21.348  -9.460  1.00 10.00      B   
ATOM   3180  CB  PRO B  36      32.281 -20.513 -10.344  1.00 10.00      B   
ATOM   3181  CG  PRO B  36      32.942 -21.505 -11.234  1.00 10.00      B   
ATOM   3182  CD  PRO B  36      33.101 -22.751 -10.413  1.00 10.00      B   
ATOM   3183  C   PRO B  36      29.954 -21.404 -10.081  1.00 10.00      B   
ATOM   3184  O   PRO B  36      29.753 -22.043 -11.116  1.00 10.00      B   
ATOM   3185  N   VAL B  37      28.996 -20.736  -9.449  1.00 10.00      B   
ATOM   3186  HN  VAL B  37      29.215 -20.249  -8.621  1.00 10.00      B   
ATOM   3187  CA  VAL B  37      27.627 -20.710  -9.947  1.00 10.00      B   
ATOM   3188  CB  VAL B  37      26.625 -21.299  -8.929  1.00 10.00      B   
ATOM   3189  CG1 VAL B  37      26.797 -22.807  -8.812  1.00 10.00      B   
ATOM   3190  CG2 VAL B  37      26.767 -20.626  -7.571  1.00 10.00      B   
ATOM   3191  C   VAL B  37      27.198 -19.293 -10.308  1.00 10.00      B   
ATOM   3192  O   VAL B  37      26.037 -19.046 -10.631  1.00 10.00      B   
ATOM   3193  N   ASN B  38      28.139 -18.362 -10.262  1.00 10.00      B   
ATOM   3194  HN  ASN B  38      29.055 -18.616 -10.029  1.00 10.00      B   
ATOM   3195  CA  ASN B  38      27.842 -16.973 -10.575  1.00 10.00      B   
ATOM   3196  CB  ASN B  38      28.036 -16.079  -9.349  1.00 10.00      B   
ATOM   3197  CG  ASN B  38      26.714 -15.630  -8.763  1.00 10.00      B   
ATOM   3198  OD1 ASN B  38      25.755 -15.376  -9.492  1.00 10.00      B   
ATOM   3199  ND2 ASN B  38      26.649 -15.536  -7.441  1.00 10.00      B   
ATOM   3200 HD21 ASN B  38      27.449 -15.755  -6.918  1.00 10.00      B   
ATOM   3201 HD22 ASN B  38      25.796 -15.262  -7.038  1.00 10.00      B   
ATOM   3202  C   ASN B  38      28.681 -16.478 -11.739  1.00 10.00      B   
ATOM   3203  O   ASN B  38      29.860 -16.810 -11.853  1.00 10.00      B   
ATOM   3204  N   THR B  39      28.064 -15.690 -12.607  1.00 10.00      B   
ATOM   3205  HN  THR B  39      27.121 -15.460 -12.459  1.00 10.00      B   
ATOM   3206  CA  THR B  39      28.749 -15.148 -13.769  1.00 10.00      B   
ATOM   3207  CB  THR B  39      27.776 -15.020 -14.956  1.00 10.00      B   
ATOM   3208  OG1 THR B  39      26.685 -15.940 -14.780  1.00 10.00      B   
ATOM   3209  HG1 THR B  39      26.834 -16.464 -13.983  1.00 10.00      B   
ATOM   3210  CG2 THR B  39      28.485 -15.332 -16.264  1.00 10.00      B   
ATOM   3211  C   THR B  39      29.336 -13.772 -13.450  1.00 10.00      B   
ATOM   3212  O   THR B  39      28.603 -12.788 -13.327  1.00 10.00      B   
ATOM   3213  N   GLY B  40      30.652 -13.711 -13.299  1.00 10.00      B   
ATOM   3214  HN  GLY B  40      31.188 -14.529 -13.398  1.00 10.00      B   
ATOM   3215  CA  GLY B  40      31.306 -12.454 -12.996  1.00 10.00      B   
ATOM   3216  C   GLY B  40      32.813 -12.558 -13.093  1.00 10.00      B   
ATOM   3217  O   GLY B  40      33.332 -13.368 -13.863  1.00 10.00      B   
ATOM   3218  N   VAL B  41      33.514 -11.747 -12.313  1.00 10.00      B   
ATOM   3219  HN  VAL B  41      33.038 -11.127 -11.714  1.00 10.00      B   
ATOM   3220  CA  VAL B  41      34.970 -11.755 -12.307  1.00 10.00      B   
ATOM   3221  CB  VAL B  41      35.537 -10.317 -12.273  1.00 10.00      B   
ATOM   3222  CG1 VAL B  41      37.057 -10.331 -12.350  1.00 10.00      B   
ATOM   3223  CG2 VAL B  41      34.953  -9.484 -13.403  1.00 10.00      B   
ATOM   3224  C   VAL B  41      35.475 -12.525 -11.092  1.00 10.00      B   
ATOM   3225  O   VAL B  41      34.962 -12.354  -9.990  1.00 10.00      B   
ATOM   3226  N   LEU B  42      36.463 -13.381 -11.296  1.00 10.00      B   
ATOM   3227  HN  LEU B  42      36.830 -13.485 -12.199  1.00 10.00      B   
ATOM   3228  CA  LEU B  42      37.016 -14.169 -10.205  1.00 10.00      B   
ATOM   3229  CB  LEU B  42      37.500 -15.527 -10.723  1.00 10.00      B   
ATOM   3230  CG  LEU B  42      38.038 -16.502  -9.672  1.00 10.00      B   
ATOM   3231  CD1 LEU B  42      36.920 -16.981  -8.756  1.00 10.00      B   
ATOM   3232  CD2 LEU B  42      38.741 -17.680 -10.335  1.00 10.00      B   
ATOM   3233  C   LEU B  42      38.163 -13.437  -9.512  1.00 10.00      B   
ATOM   3234  O   LEU B  42      39.145 -13.057 -10.152  1.00 10.00      B   
ATOM   3235  N   HIS B  43      38.031 -13.232  -8.206  1.00 10.00      B   
ATOM   3236  HN  HIS B  43      37.217 -13.546  -7.751  1.00 10.00      B   
ATOM   3237  CA  HIS B  43      39.068 -12.563  -7.431  1.00 10.00      B   
ATOM   3238  CB  HIS B  43      38.496 -11.403  -6.607  1.00 10.00      B   
ATOM   3239  CG  HIS B  43      39.542 -10.481  -6.045  1.00 10.00      B   
ATOM   3240  ND1 HIS B  43      39.411  -9.841  -4.829  1.00 10.00      B   
ATOM   3241  HD1 HIS B  43      38.641  -9.918  -4.214  1.00 10.00      B   
ATOM   3242  CD2 HIS B  43      40.735 -10.080  -6.548  1.00 10.00      B   
ATOM   3243  CE1 HIS B  43      40.478  -9.096  -4.607  1.00 10.00      B   
ATOM   3244  NE2 HIS B  43      41.294  -9.221  -5.633  1.00 10.00      B   
ATOM   3245  HE2 HIS B  43      42.164  -8.766  -5.730  1.00 10.00      B   
ATOM   3246  C   HIS B  43      39.767 -13.569  -6.526  1.00 10.00      B   
ATOM   3247  O   HIS B  43      39.159 -14.126  -5.610  1.00 10.00      B   
ATOM   3248  N   VAL B  44      41.040 -13.804  -6.800  1.00 10.00      B   
ATOM   3249  HN  VAL B  44      41.466 -13.319  -7.538  1.00 10.00      B   
ATOM   3250  CA  VAL B  44      41.833 -14.749  -6.029  1.00 10.00      B   
ATOM   3251  CB  VAL B  44      42.736 -15.599  -6.955  1.00 10.00      B   
ATOM   3252  CG1 VAL B  44      43.559 -16.601  -6.156  1.00 10.00      B   
ATOM   3253  CG2 VAL B  44      41.902 -16.316  -8.006  1.00 10.00      B   
ATOM   3254  C   VAL B  44      42.700 -14.015  -5.012  1.00 10.00      B   
ATOM   3255  O   VAL B  44      43.278 -12.971  -5.317  1.00 10.00      B   
ATOM   3256  N   SER B  45      42.769 -14.552  -3.802  1.00 10.00      B   
ATOM   3257  HN  SER B  45      42.273 -15.379  -3.613  1.00 10.00      B   
ATOM   3258  CA  SER B  45      43.575 -13.955  -2.750  1.00 10.00      B   
ATOM   3259  CB  SER B  45      42.842 -14.044  -1.409  1.00 10.00      B   
ATOM   3260  OG  SER B  45      41.503 -13.590  -1.529  1.00 10.00      B   
ATOM   3261  HG  SER B  45      40.992 -14.235  -2.039  1.00 10.00      B   
ATOM   3262  C   SER B  45      44.923 -14.665  -2.665  1.00 10.00      B   
ATOM   3263  O   SER B  45      44.984 -15.897  -2.648  1.00 10.00      B   
ATOM   3264  N   ALA B  46      45.998 -13.890  -2.622  1.00 10.00      B   
ATOM   3265  HN  ALA B  46      45.885 -12.916  -2.642  1.00 10.00      B   
ATOM   3266  CA  ALA B  46      47.343 -14.446  -2.545  1.00 10.00      B   
ATOM   3267  CB  ALA B  46      48.380 -13.345  -2.693  1.00 10.00      B   
ATOM   3268  C   ALA B  46      47.556 -15.211  -1.242  1.00 10.00      B   
ATOM   3269  O   ALA B  46      46.931 -14.908  -0.224  1.00 10.00      B   
ATOM   3270  N   LYS B  47      48.438 -16.204  -1.292  1.00 10.00      B   
ATOM   3271  HN  LYS B  47      48.897 -16.387  -2.137  1.00 10.00      B   
ATOM   3272  CA  LYS B  47      48.755 -17.023  -0.129  1.00 10.00      B   
ATOM   3273  CB  LYS B  47      49.678 -18.178  -0.530  1.00 10.00      B   
ATOM   3274  CG  LYS B  47      49.004 -19.266  -1.350  1.00 10.00      B   
ATOM   3275  CD  LYS B  47      49.991 -20.355  -1.740  1.00 10.00      B   
ATOM   3276  CE  LYS B  47      49.296 -21.520  -2.427  1.00 10.00      B   
ATOM   3277  NZ  LYS B  47      50.267 -22.538  -2.908  1.00 10.00      B   
ATOM   3278  HZ1 LYS B  47      50.883 -22.124  -3.638  1.00 10.00      B   
ATOM   3279  HZ2 LYS B  47      49.767 -23.354  -3.314  1.00 10.00      B   
ATOM   3280  HZ3 LYS B  47      50.860 -22.868  -2.120  1.00 10.00      B   
ATOM   3281  C   LYS B  47      49.421 -16.176   0.945  1.00 10.00      B   
ATOM   3282  O   LYS B  47      50.081 -15.180   0.640  1.00 10.00      B   
ATOM   3283  N   GLY B  48      49.244 -16.565   2.196  1.00 10.00      B   
ATOM   3284  HN  GLY B  48      48.711 -17.367   2.382  1.00 10.00      B   
ATOM   3285  CA  GLY B  48      49.833 -15.822   3.288  1.00 10.00      B   
ATOM   3286  C   GLY B  48      48.786 -15.281   4.241  1.00 10.00      B   
ATOM   3287  O   GLY B  48      49.096 -14.493   5.136  1.00 10.00      B   
ATOM   3288  N   LYS B  49      47.543 -15.706   4.060  1.00 10.00      B   
ATOM   3289  HN  LYS B  49      47.355 -16.350   3.344  1.00 10.00      B   
ATOM   3290  CA  LYS B  49      46.452 -15.254   4.910  1.00 10.00      B   
ATOM   3291  CB  LYS B  49      45.213 -14.908   4.079  1.00 10.00      B   
ATOM   3292  CG  LYS B  49      45.459 -13.884   2.986  1.00 10.00      B   
ATOM   3293  CD  LYS B  49      44.179 -13.156   2.617  1.00 10.00      B   
ATOM   3294  CE  LYS B  49      44.397 -12.226   1.437  1.00 10.00      B   
ATOM   3295  NZ  LYS B  49      43.493 -11.048   1.481  1.00 10.00      B   
ATOM   3296  HZ1 LYS B  49      42.510 -11.353   1.637  1.00 10.00      B   
ATOM   3297  HZ2 LYS B  49      43.542 -10.528   0.584  1.00 10.00      B   
ATOM   3298  HZ3 LYS B  49      43.772 -10.411   2.252  1.00 10.00      B   
ATOM   3299  C   LYS B  49      46.111 -16.309   5.953  1.00 10.00      B   
ATOM   3300  O   LYS B  49      45.026 -16.892   5.934  1.00 10.00      B   
ATOM   3301  N   SER B  50      47.061 -16.566   6.845  1.00 10.00      B   
ATOM   3302  HN  SER B  50      47.910 -16.078   6.781  1.00 10.00      B   
ATOM   3303  CA  SER B  50      46.891 -17.549   7.915  1.00 10.00      B   
ATOM   3304  CB  SER B  50      45.687 -17.196   8.798  1.00 10.00      B   
ATOM   3305  OG  SER B  50      45.766 -15.848   9.239  1.00 10.00      B   
ATOM   3306  HG  SER B  50      46.671 -15.527   9.121  1.00 10.00      B   
ATOM   3307  C   SER B  50      46.784 -18.977   7.374  1.00 10.00      B   
ATOM   3308  O   SER B  50      46.282 -19.875   8.053  1.00 10.00      B   
ATOM   3309  N   GLY B  51      47.255 -19.178   6.147  1.00 10.00      B   
ATOM   3310  HN  GLY B  51      47.645 -18.423   5.654  1.00 10.00      B   
ATOM   3311  CA  GLY B  51      47.213 -20.492   5.535  1.00 10.00      B   
ATOM   3312  C   GLY B  51      45.960 -20.733   4.716  1.00 10.00      B   
ATOM   3313  O   GLY B  51      45.961 -21.551   3.798  1.00 10.00      B   
ATOM   3314  N   VAL B  52      44.896 -20.009   5.029  1.00 10.00      B   
ATOM   3315  HN  VAL B  52      44.965 -19.338   5.739  1.00 10.00      B   
ATOM   3316  CA  VAL B  52      43.631 -20.167   4.324  1.00 10.00      B   
ATOM   3317  CB  VAL B  52      42.438 -20.216   5.306  1.00 10.00      B   
ATOM   3318  CG1 VAL B  52      41.136 -20.500   4.568  1.00 10.00      B   
ATOM   3319  CG2 VAL B  52      42.677 -21.258   6.389  1.00 10.00      B   
ATOM   3320  C   VAL B  52      43.421 -19.037   3.323  1.00 10.00      B   
ATOM   3321  O   VAL B  52      43.442 -17.860   3.686  1.00 10.00      B   
ATOM   3322  N   GLN B  53      43.235 -19.400   2.061  1.00 10.00      B   
ATOM   3323  HN  GLN B  53      43.236 -20.355   1.831  1.00 10.00      B   
ATOM   3324  CA  GLN B  53      43.010 -18.414   1.013  1.00 10.00      B   
ATOM   3325  CB  GLN B  53      43.520 -18.923  -0.338  1.00 10.00      B   
ATOM   3326  CG  GLN B  53      45.033 -18.878  -0.490  1.00 10.00      B   
ATOM   3327  CD  GLN B  53      45.505 -19.433  -1.821  1.00 10.00      B   
ATOM   3328  OE1 GLN B  53      45.784 -20.624  -1.945  1.00 10.00      B   
ATOM   3329  NE2 GLN B  53      45.603 -18.577  -2.828  1.00 10.00      B   
ATOM   3330 HE21 GLN B  53      45.366 -17.632  -2.663  1.00 10.00      B   
ATOM   3331 HE22 GLN B  53      45.904 -18.915  -3.697  1.00 10.00      B   
ATOM   3332  C   GLN B  53      41.526 -18.070   0.932  1.00 10.00      B   
ATOM   3333  O   GLN B  53      40.720 -18.597   1.698  1.00 10.00      B   
ATOM   3334  N   THR B  54      41.165 -17.192   0.012  1.00 10.00      B   
ATOM   3335  HN  THR B  54      41.843 -16.814  -0.585  1.00 10.00      B   
ATOM   3336  CA  THR B  54      39.776 -16.785  -0.147  1.00 10.00      B   
ATOM   3337  CB  THR B  54      39.482 -15.494   0.642  1.00 10.00      B   
ATOM   3338  OG1 THR B  54      40.066 -15.592   1.949  1.00 10.00      B   
ATOM   3339  HG1 THR B  54      40.272 -16.514   2.135  1.00 10.00      B   
ATOM   3340  CG2 THR B  54      37.981 -15.276   0.776  1.00 10.00      B   
ATOM   3341  C   THR B  54      39.447 -16.564  -1.620  1.00 10.00      B   
ATOM   3342  O   THR B  54      40.075 -15.739  -2.288  1.00 10.00      B   
ATOM   3343  N   ALA B  55      38.468 -17.303  -2.120  1.00 10.00      B   
ATOM   3344  HN  ALA B  55      37.989 -17.932  -1.533  1.00 10.00      B   
ATOM   3345  CA  ALA B  55      38.064 -17.191  -3.512  1.00 10.00      B   
ATOM   3346  CB  ALA B  55      38.371 -18.482  -4.257  1.00 10.00      B   
ATOM   3347  C   ALA B  55      36.583 -16.864  -3.605  1.00 10.00      B   
ATOM   3348  O   ALA B  55      35.748 -17.561  -3.030  1.00 10.00      B   
ATOM   3349  N   TYR B  56      36.267 -15.798  -4.318  1.00 10.00      B   
ATOM   3350  HN  TYR B  56      36.983 -15.285  -4.755  1.00 10.00      B   
ATOM   3351  CA  TYR B  56      34.885 -15.372  -4.489  1.00 10.00      B   
ATOM   3352  CB  TYR B  56      34.449 -14.423  -3.366  1.00 10.00      B   
ATOM   3353  CG  TYR B  56      35.282 -13.167  -3.238  1.00 10.00      B   
ATOM   3354  CD1 TYR B  56      34.841 -11.961  -3.767  1.00 10.00      B   
ATOM   3355  CD2 TYR B  56      36.508 -13.186  -2.585  1.00 10.00      B   
ATOM   3356  CE1 TYR B  56      35.598 -10.813  -3.650  1.00 10.00      B   
ATOM   3357  CE2 TYR B  56      37.271 -12.043  -2.462  1.00 10.00      B   
ATOM   3358  CZ  TYR B  56      36.812 -10.859  -2.995  1.00 10.00      B   
ATOM   3359  OH  TYR B  56      37.575  -9.721  -2.878  1.00 10.00      B   
ATOM   3360  HH  TYR B  56      37.152  -9.112  -2.256  1.00 10.00      B   
ATOM   3361  C   TYR B  56      34.694 -14.724  -5.854  1.00 10.00      B   
ATOM   3362  O   TYR B  56      35.671 -14.384  -6.528  1.00 10.00      B   
ATOM   3363  N   ILE B  57      33.444 -14.544  -6.252  1.00 10.00      B   
ATOM   3364  HN  ILE B  57      32.705 -14.801  -5.656  1.00 10.00      B   
ATOM   3365  CA  ILE B  57      33.136 -13.958  -7.546  1.00 10.00      B   
ATOM   3366  CB  ILE B  57      32.160 -14.847  -8.347  1.00 10.00      B   
ATOM   3367  CG1 ILE B  57      32.778 -16.229  -8.583  1.00 10.00      B   
ATOM   3368  CG2 ILE B  57      31.785 -14.196  -9.673  1.00 10.00      B   
ATOM   3369  CD1 ILE B  57      31.851 -17.206  -9.269  1.00 10.00      B   
ATOM   3370  C   ILE B  57      32.560 -12.553  -7.406  1.00 10.00      B   
ATOM   3371  O   ILE B  57      31.686 -12.299  -6.574  1.00 10.00      B   
ATOM   3372  N   ASP B  58      33.083 -11.645  -8.210  1.00 10.00      B   
ATOM   3373  HN  ASP B  58      33.805 -11.914  -8.825  1.00 10.00      B   
ATOM   3374  CA  ASP B  58      32.627 -10.267  -8.225  1.00 10.00      B   
ATOM   3375  CB  ASP B  58      33.821  -9.316  -8.335  1.00 10.00      B   
ATOM   3376  CG  ASP B  58      33.474  -7.892  -7.959  1.00 10.00      B   
ATOM   3377  OD1 ASP B  58      33.823  -7.471  -6.834  1.00 10.00      B   
ATOM   3378  OD2 ASP B  58      32.860  -7.180  -8.781  1.00 10.00      B   
ATOM   3379  C   ASP B  58      31.699 -10.082  -9.416  1.00 10.00      B   
ATOM   3380  O   ASP B  58      32.150  -9.990 -10.561  1.00 10.00      B   
ATOM   3381  N   TYR B  59      30.407 -10.068  -9.151  1.00 10.00      B   
ATOM   3382  HN  TYR B  59      30.108 -10.142  -8.221  1.00 10.00      B   
ATOM   3383  CA  TYR B  59      29.417  -9.929 -10.205  1.00 10.00      B   
ATOM   3384  CB  TYR B  59      28.615 -11.232 -10.358  1.00 10.00      B   
ATOM   3385  CG  TYR B  59      27.703 -11.553  -9.189  1.00 10.00      B   
ATOM   3386  CD1 TYR B  59      26.322 -11.538  -9.337  1.00 10.00      B   
ATOM   3387  CD2 TYR B  59      28.222 -11.863  -7.937  1.00 10.00      B   
ATOM   3388  CE1 TYR B  59      25.486 -11.820  -8.273  1.00 10.00      B   
ATOM   3389  CE2 TYR B  59      27.395 -12.148  -6.869  1.00 10.00      B   
ATOM   3390  CZ  TYR B  59      26.027 -12.124  -7.041  1.00 10.00      B   
ATOM   3391  OH  TYR B  59      25.198 -12.400  -5.975  1.00 10.00      B   
ATOM   3392  HH  TYR B  59      25.448 -11.839  -5.225  1.00 10.00      B   
ATOM   3393  C   TYR B  59      28.483  -8.754  -9.941  1.00 10.00      B   
ATOM   3394  O   TYR B  59      28.376  -8.272  -8.810  1.00 10.00      B   
ATOM   3395  N   SER B  60      27.816  -8.297 -10.990  1.00 10.00      B   
ATOM   3396  HN  SER B  60      27.946  -8.726 -11.863  1.00 10.00      B   
ATOM   3397  CA  SER B  60      26.883  -7.192 -10.885  1.00 10.00      B   
ATOM   3398  CB  SER B  60      26.669  -6.555 -12.260  1.00 10.00      B   
ATOM   3399  OG  SER B  60      26.085  -5.267 -12.146  1.00 10.00      B   
ATOM   3400  HG  SER B  60      25.143  -5.331 -12.346  1.00 10.00      B   
ATOM   3401  C   SER B  60      25.561  -7.697 -10.317  1.00 10.00      B   
ATOM   3402  O   SER B  60      24.937  -8.600 -10.882  1.00 10.00      B   
ATOM   3403  N   SER B  61      25.143  -7.126  -9.197  1.00 10.00      B   
ATOM   3404  HN  SER B  61      25.671  -6.395  -8.798  1.00 10.00      B   
ATOM   3405  CA  SER B  61      23.910  -7.538  -8.555  1.00 10.00      B   
ATOM   3406  CB  SER B  61      24.214  -8.601  -7.497  1.00 10.00      B   
ATOM   3407  OG  SER B  61      25.545  -8.469  -7.016  1.00 10.00      B   
ATOM   3408  HG  SER B  61      26.143  -8.345  -7.763  1.00 10.00      B   
ATOM   3409  C   SER B  61      23.191  -6.356  -7.918  1.00 10.00      B   
ATOM   3410  O   SER B  61      23.820  -5.364  -7.537  1.00 10.00      B   
ATOM   3411  N   LYS B  62      21.872  -6.457  -7.821  1.00 10.00      B   
ATOM   3412  HN  LYS B  62      21.424  -7.259  -8.173  1.00 10.00      B   
ATOM   3413  CA  LYS B  62      21.074  -5.407  -7.208  1.00 10.00      B   
ATOM   3414  CB  LYS B  62      20.305  -4.588  -8.256  1.00 10.00      B   
ATOM   3415  CG  LYS B  62      19.093  -5.281  -8.864  1.00 10.00      B   
ATOM   3416  CD  LYS B  62      18.225  -4.293  -9.634  1.00 10.00      B   
ATOM   3417  CE  LYS B  62      16.901  -4.920 -10.046  1.00 10.00      B   
ATOM   3418  NZ  LYS B  62      15.947  -3.917 -10.591  1.00 10.00      B   
ATOM   3419  HZ1 LYS B  62      15.039  -4.373 -10.819  1.00 10.00      B   
ATOM   3420  HZ2 LYS B  62      16.331  -3.485 -11.453  1.00 10.00      B   
ATOM   3421  HZ3 LYS B  62      15.773  -3.168  -9.891  1.00 10.00      B   
ATOM   3422  C   LYS B  62      20.132  -5.989  -6.162  1.00 10.00      B   
ATOM   3423  O   LYS B  62      19.434  -5.259  -5.466  1.00 10.00      B   
ATOM   3424  N   ARG B  63      20.133  -7.312  -6.046  1.00 10.00      B   
ATOM   3425  HN  ARG B  63      20.735  -7.842  -6.611  1.00 10.00      B   
ATOM   3426  CA  ARG B  63      19.280  -7.999  -5.085  1.00 10.00      B   
ATOM   3427  CB  ARG B  63      18.695  -9.269  -5.705  1.00 10.00      B   
ATOM   3428  CG  ARG B  63      17.780  -9.003  -6.888  1.00 10.00      B   
ATOM   3429  CD  ARG B  63      17.745 -10.183  -7.844  1.00 10.00      B   
ATOM   3430  NE  ARG B  63      17.004 -11.323  -7.306  1.00 10.00      B   
ATOM   3431  HE  ARG B  63      17.001 -11.435  -6.326  1.00 10.00      B   
ATOM   3432  CZ  ARG B  63      16.315 -12.186  -8.059  1.00 10.00      B   
ATOM   3433  NH1 ARG B  63      16.282 -12.046  -9.380  1.00 10.00      B   
ATOM   3434 HH11 ARG B  63      15.746 -12.724  -9.966  1.00 10.00      B   
ATOM   3435 HH12 ARG B  63      16.780 -11.251  -9.836  1.00 10.00      B   
ATOM   3436  NH2 ARG B  63      15.682 -13.204  -7.494  1.00 10.00      B   
ATOM   3437 HH21 ARG B  63      15.706 -13.329  -6.460  1.00 10.00      B   
ATOM   3438 HH22 ARG B  63      15.146 -13.881  -8.083  1.00 10.00      B   
ATOM   3439  C   ARG B  63      20.065  -8.340  -3.826  1.00 10.00      B   
ATOM   3440  O   ARG B  63      21.094  -9.015  -3.887  1.00 10.00      B   
ATOM   3441  N   TYR B  64      19.584  -7.861  -2.689  1.00 10.00      B   
ATOM   3442  HN  TYR B  64      18.759  -7.326  -2.704  1.00 10.00      B   
ATOM   3443  CA  TYR B  64      20.245  -8.109  -1.415  1.00 10.00      B   
ATOM   3444  CB  TYR B  64      19.686  -7.189  -0.318  1.00 10.00      B   
ATOM   3445  CG  TYR B  64      20.050  -7.616   1.091  1.00 10.00      B   
ATOM   3446  CD1 TYR B  64      21.327  -7.404   1.593  1.00 10.00      B   
ATOM   3447  CD2 TYR B  64      19.122  -8.247   1.910  1.00 10.00      B   
ATOM   3448  CE1 TYR B  64      21.670  -7.806   2.870  1.00 10.00      B   
ATOM   3449  CE2 TYR B  64      19.456  -8.651   3.189  1.00 10.00      B   
ATOM   3450  CZ  TYR B  64      20.731  -8.430   3.664  1.00 10.00      B   
ATOM   3451  OH  TYR B  64      21.070  -8.837   4.936  1.00 10.00      B   
ATOM   3452  HH  TYR B  64      21.534  -8.124   5.387  1.00 10.00      B   
ATOM   3453  C   TYR B  64      20.119  -9.569  -0.988  1.00 10.00      B   
ATOM   3454  O   TYR B  64      19.053 -10.173  -1.108  1.00 10.00      B   
ATOM   3455  N   ILE B  65      21.216 -10.121  -0.493  1.00 10.00      B   
ATOM   3456  HN  ILE B  65      22.037  -9.586  -0.443  1.00 10.00      B   
ATOM   3457  CA  ILE B  65      21.243 -11.493  -0.016  1.00 10.00      B   
ATOM   3458  CB  ILE B  65      22.245 -12.351  -0.819  1.00 10.00      B   
ATOM   3459  CG1 ILE B  65      21.828 -12.412  -2.291  1.00 10.00      B   
ATOM   3460  CG2 ILE B  65      22.346 -13.754  -0.237  1.00 10.00      B   
ATOM   3461  CD1 ILE B  65      22.821 -13.121  -3.187  1.00 10.00      B   
ATOM   3462  C   ILE B  65      21.637 -11.491   1.459  1.00 10.00      B   
ATOM   3463  O   ILE B  65      22.668 -10.921   1.823  1.00 10.00      B   
ATOM   3464  N   PRO B  66      20.804 -12.099   2.325  1.00 10.00      B   
ATOM   3465  CA  PRO B  66      21.050 -12.164   3.773  1.00 10.00      B   
ATOM   3466  CB  PRO B  66      20.100 -13.268   4.232  1.00 10.00      B   
ATOM   3467  CG  PRO B  66      18.960 -13.198   3.274  1.00 10.00      B   
ATOM   3468  CD  PRO B  66      19.543 -12.774   1.953  1.00 10.00      B   
ATOM   3469  C   PRO B  66      22.493 -12.535   4.122  1.00 10.00      B   
ATOM   3470  O   PRO B  66      22.962 -13.630   3.801  1.00 10.00      B   
ATOM   3471  N   SER B  67      23.193 -11.613   4.771  1.00 10.00      B   
ATOM   3472  HN  SER B  67      22.763 -10.761   5.002  1.00 10.00      B   
ATOM   3473  CA  SER B  67      24.577 -11.836   5.163  1.00 10.00      B   
ATOM   3474  CB  SER B  67      25.526 -11.076   4.232  1.00 10.00      B   
ATOM   3475  OG  SER B  67      25.172 -11.276   2.871  1.00 10.00      B   
ATOM   3476  HG  SER B  67      24.219 -11.436   2.808  1.00 10.00      B   
ATOM   3477  C   SER B  67      24.797 -11.403   6.608  1.00 10.00      B   
ATOM   3478  O   SER B  67      24.251 -10.392   7.051  1.00 10.00      B   
ATOM   3479  N   VAL B  68      25.589 -12.175   7.338  1.00 10.00      B   
ATOM   3480  HN  VAL B  68      25.998 -12.961   6.925  1.00 10.00      B   
ATOM   3481  CA  VAL B  68      25.876 -11.876   8.737  1.00 10.00      B   
ATOM   3482  CB  VAL B  68      26.334 -13.135   9.509  1.00 10.00      B   
ATOM   3483  CG1 VAL B  68      26.513 -12.829  10.990  1.00 10.00      B   
ATOM   3484  CG2 VAL B  68      25.345 -14.275   9.318  1.00 10.00      B   
ATOM   3485  C   VAL B  68      26.950 -10.795   8.846  1.00 10.00      B   
ATOM   3486  O   VAL B  68      27.933 -10.816   8.104  1.00 10.00      B   
ATOM   3487  N   ASN B  69      26.741  -9.850   9.767  1.00 10.00      B   
ATOM   3488  HN  ASN B  69      25.922  -9.893  10.309  1.00 10.00      B   
ATOM   3489  CA  ASN B  69      27.677  -8.745  10.001  1.00 10.00      B   
ATOM   3490  CB  ASN B  69      29.086  -9.245  10.350  1.00 10.00      B   
ATOM   3491  CG  ASN B  69      29.933  -8.197  11.048  1.00 10.00      B   
ATOM   3492  OD1 ASN B  69      29.409  -7.251  11.643  1.00 10.00      B   
ATOM   3493  ND2 ASN B  69      31.248  -8.356  10.981  1.00 10.00      B   
ATOM   3494 HD21 ASN B  69      31.595  -9.137  10.491  1.00 10.00      B   
ATOM   3495 HD22 ASN B  69      31.823  -7.699  11.426  1.00 10.00      B   
ATOM   3496  C   ASN B  69      27.693  -7.771   8.823  1.00 10.00      B   
ATOM   3497  O   ASN B  69      28.707  -7.137   8.522  1.00 10.00      B   
ATOM   3498  N   ASP B  70      26.546  -7.656   8.171  1.00 10.00      B   
ATOM   3499  HN  ASP B  70      25.780  -8.189   8.462  1.00 10.00      B   
ATOM   3500  CA  ASP B  70      26.391  -6.763   7.031  1.00 10.00      B   
ATOM   3501  CB  ASP B  70      25.558  -7.444   5.939  1.00 10.00      B   
ATOM   3502  CG  ASP B  70      25.939  -7.003   4.539  1.00 10.00      B   
ATOM   3503  OD1 ASP B  70      25.560  -5.885   4.141  1.00 10.00      B   
ATOM   3504  OD2 ASP B  70      26.608  -7.784   3.822  1.00 10.00      B   
ATOM   3505  C   ASP B  70      25.713  -5.471   7.483  1.00 10.00      B   
ATOM   3506  O   ASP B  70      24.989  -5.462   8.482  1.00 10.00      B   
ATOM   3507  N   PHE B  71      25.945  -4.387   6.755  1.00 10.00      B   
ATOM   3508  HN  PHE B  71      26.498  -4.465   5.951  1.00 10.00      B   
ATOM   3509  CA  PHE B  71      25.362  -3.093   7.094  1.00 10.00      B   
ATOM   3510  CB  PHE B  71      26.447  -2.017   7.193  1.00 10.00      B   
ATOM   3511  CG  PHE B  71      27.355  -2.166   8.381  1.00 10.00      B   
ATOM   3512  CD1 PHE B  71      28.532  -2.891   8.287  1.00 10.00      B   
ATOM   3513  CD2 PHE B  71      27.030  -1.575   9.591  1.00 10.00      B   
ATOM   3514  CE1 PHE B  71      29.367  -3.025   9.378  1.00 10.00      B   
ATOM   3515  CE2 PHE B  71      27.861  -1.706  10.685  1.00 10.00      B   
ATOM   3516  CZ  PHE B  71      29.031  -2.432  10.580  1.00 10.00      B   
ATOM   3517  C   PHE B  71      24.313  -2.692   6.061  1.00 10.00      B   
ATOM   3518  O   PHE B  71      24.639  -2.408   4.908  1.00 10.00      B   
ATOM   3519  N   VAL B  72      23.056  -2.655   6.481  1.00 10.00      B   
ATOM   3520  HN  VAL B  72      22.858  -2.850   7.422  1.00 10.00      B   
ATOM   3521  CA  VAL B  72      21.963  -2.313   5.579  1.00 10.00      B   
ATOM   3522  CB  VAL B  72      21.120  -3.560   5.225  1.00 10.00      B   
ATOM   3523  CG1 VAL B  72      21.950  -4.562   4.439  1.00 10.00      B   
ATOM   3524  CG2 VAL B  72      20.558  -4.204   6.487  1.00 10.00      B   
ATOM   3525  C   VAL B  72      21.044  -1.255   6.180  1.00 10.00      B   
ATOM   3526  O   VAL B  72      21.065  -1.011   7.387  1.00 10.00      B   
ATOM   3527  N   ILE B  73      20.253  -0.618   5.323  1.00 10.00      B   
ATOM   3528  HN  ILE B  73      20.311  -0.835   4.367  1.00 10.00      B   
ATOM   3529  CA  ILE B  73      19.306   0.398   5.760  1.00 10.00      B   
ATOM   3530  CB  ILE B  73      19.556   1.755   5.072  1.00 10.00      B   
ATOM   3531  CG1 ILE B  73      21.047   2.098   5.074  1.00 10.00      B   
ATOM   3532  CG2 ILE B  73      18.767   2.846   5.778  1.00 10.00      B   
ATOM   3533  CD1 ILE B  73      21.379   3.402   4.379  1.00 10.00      B   
ATOM   3534  C   ILE B  73      17.884  -0.057   5.441  1.00 10.00      B   
ATOM   3535  O   ILE B  73      17.510  -0.181   4.271  1.00 10.00      B   
ATOM   3536  N   GLY B  74      17.101  -0.318   6.475  1.00 10.00      B   
ATOM   3537  HN  GLY B  74      17.446  -0.203   7.386  1.00 10.00      B   
ATOM   3538  CA  GLY B  74      15.739  -0.763   6.272  1.00 10.00      B   
ATOM   3539  C   GLY B  74      14.718   0.215   6.812  1.00 10.00      B   
ATOM   3540  O   GLY B  74      15.050   1.100   7.605  1.00 10.00      B   
ATOM   3541  N   VAL B  75      13.477   0.056   6.381  1.00 10.00      B   
ATOM   3542  HN  VAL B  75      13.277  -0.673   5.752  1.00 10.00      B   
ATOM   3543  CA  VAL B  75      12.395   0.927   6.822  1.00 10.00      B   
ATOM   3544  CB  VAL B  75      11.879   1.819   5.664  1.00 10.00      B   
ATOM   3545  CG1 VAL B  75      11.355   0.981   4.504  1.00 10.00      B   
ATOM   3546  CG2 VAL B  75      10.821   2.799   6.149  1.00 10.00      B   
ATOM   3547  C   VAL B  75      11.247   0.100   7.403  1.00 10.00      B   
ATOM   3548  O   VAL B  75      10.953  -0.993   6.914  1.00 10.00      B   
ATOM   3549  N   ILE B  76      10.622   0.612   8.459  1.00 10.00      B   
ATOM   3550  HN  ILE B  76      10.920   1.477   8.822  1.00 10.00      B   
ATOM   3551  CA  ILE B  76       9.504  -0.079   9.097  1.00 10.00      B   
ATOM   3552  CB  ILE B  76       9.270   0.431  10.536  1.00 10.00      B   
ATOM   3553  CG1 ILE B  76      10.578   0.398  11.333  1.00 10.00      B   
ATOM   3554  CG2 ILE B  76       8.197  -0.398  11.232  1.00 10.00      B   
ATOM   3555  CD1 ILE B  76      10.489   1.072  12.684  1.00 10.00      B   
ATOM   3556  C   ILE B  76       8.228   0.112   8.280  1.00 10.00      B   
ATOM   3557  O   ILE B  76       7.751   1.236   8.117  1.00 10.00      B   
ATOM   3558  N   ILE B  77       7.682  -0.985   7.769  1.00 10.00      B   
ATOM   3559  HN  ILE B  77       8.105  -1.860   7.941  1.00 10.00      B   
ATOM   3560  CA  ILE B  77       6.469  -0.928   6.962  1.00 10.00      B   
ATOM   3561  CB  ILE B  77       6.572  -1.798   5.691  1.00 10.00      B   
ATOM   3562  CG1 ILE B  77       6.635  -3.287   6.045  1.00 10.00      B   
ATOM   3563  CG2 ILE B  77       7.778  -1.387   4.860  1.00 10.00      B   
ATOM   3564  CD1 ILE B  77       6.293  -4.202   4.888  1.00 10.00      B   
ATOM   3565  C   ILE B  77       5.236  -1.341   7.761  1.00 10.00      B   
ATOM   3566  O   ILE B  77       4.103  -1.137   7.317  1.00 10.00      B   
ATOM   3567  N   GLY B  78       5.458  -1.917   8.935  1.00 10.00      B   
ATOM   3568  HN  GLY B  78       6.381  -2.049   9.243  1.00 10.00      B   
ATOM   3569  CA  GLY B  78       4.353  -2.348   9.764  1.00 10.00      B   
ATOM   3570  C   GLY B  78       4.763  -2.550  11.205  1.00 10.00      B   
ATOM   3571  O   GLY B  78       5.876  -3.001  11.482  1.00 10.00      B   
ATOM   3572  N   THR B  79       3.871  -2.217  12.120  1.00 10.00      B   
ATOM   3573  HN  THR B  79       3.004  -1.861  11.835  1.00 10.00      B   
ATOM   3574  CA  THR B  79       4.141  -2.365  13.541  1.00 10.00      B   
ATOM   3575  CB  THR B  79       3.739  -1.091  14.310  1.00 10.00      B   
ATOM   3576  OG1 THR B  79       4.071   0.065  13.527  1.00 10.00      B   
ATOM   3577  HG1 THR B  79       3.377   0.727  13.624  1.00 10.00      B   
ATOM   3578  CG2 THR B  79       4.471  -1.019  15.641  1.00 10.00      B   
ATOM   3579  C   THR B  79       3.368  -3.552  14.107  1.00 10.00      B   
ATOM   3580  O   THR B  79       2.135  -3.549  14.124  1.00 10.00      B   
ATOM   3581  N   PHE B  80       4.091  -4.568  14.553  1.00 10.00      B   
ATOM   3582  HN  PHE B  80       5.070  -4.512  14.521  1.00 10.00      B   
ATOM   3583  CA  PHE B  80       3.470  -5.756  15.116  1.00 10.00      B   
ATOM   3584  CB  PHE B  80       4.315  -7.003  14.837  1.00 10.00      B   
ATOM   3585  CG  PHE B  80       3.849  -7.808  13.657  1.00 10.00      B   
ATOM   3586  CD1 PHE B  80       3.964  -7.310  12.370  1.00 10.00      B   
ATOM   3587  CD2 PHE B  80       3.295  -9.065  13.836  1.00 10.00      B   
ATOM   3588  CE1 PHE B  80       3.536  -8.048  11.283  1.00 10.00      B   
ATOM   3589  CE2 PHE B  80       2.864  -9.810  12.754  1.00 10.00      B   
ATOM   3590  CZ  PHE B  80       2.985  -9.300  11.476  1.00 10.00      B   
ATOM   3591  C   PHE B  80       3.257  -5.583  16.612  1.00 10.00      B   
ATOM   3592  O   PHE B  80       3.676  -4.580  17.199  1.00 10.00      B   
ATOM   3593  N   SER B  81       2.623  -6.568  17.224  1.00 10.00      B   
ATOM   3594  HN  SER B  81       2.327  -7.345  16.702  1.00 10.00      B   
ATOM   3595  CA  SER B  81       2.333  -6.532  18.646  1.00 10.00      B   
ATOM   3596  CB  SER B  81       1.377  -7.672  18.991  1.00 10.00      B   
ATOM   3597  OG  SER B  81       0.927  -8.308  17.803  1.00 10.00      B   
ATOM   3598  HG  SER B  81       0.382  -7.691  17.296  1.00 10.00      B   
ATOM   3599  C   SER B  81       3.597  -6.622  19.504  1.00 10.00      B   
ATOM   3600  O   SER B  81       3.631  -6.102  20.620  1.00 10.00      B   
ATOM   3601  N   ASP B  82       4.640  -7.259  18.983  1.00 10.00      B   
ATOM   3602  HN  ASP B  82       4.575  -7.636  18.081  1.00 10.00      B   
ATOM   3603  CA  ASP B  82       5.879  -7.413  19.745  1.00 10.00      B   
ATOM   3604  CB  ASP B  82       5.984  -8.827  20.333  1.00 10.00      B   
ATOM   3605  CG  ASP B  82       5.922  -9.933  19.290  1.00 10.00      B   
ATOM   3606  OD1 ASP B  82       6.404  -9.730  18.153  1.00 10.00      B   
ATOM   3607  OD2 ASP B  82       5.391 -11.020  19.605  1.00 10.00      B   
ATOM   3608  C   ASP B  82       7.135  -7.098  18.937  1.00 10.00      B   
ATOM   3609  O   ASP B  82       8.245  -7.164  19.465  1.00 10.00      B   
ATOM   3610  N   SER B  83       6.977  -6.755  17.669  1.00 10.00      B   
ATOM   3611  HN  SER B  83       6.077  -6.684  17.291  1.00 10.00      B   
ATOM   3612  CA  SER B  83       8.131  -6.474  16.828  1.00 10.00      B   
ATOM   3613  CB  SER B  83       8.660  -7.785  16.244  1.00 10.00      B   
ATOM   3614  OG  SER B  83       7.588  -8.660  15.923  1.00 10.00      B   
ATOM   3615  HG  SER B  83       7.187  -8.994  16.742  1.00 10.00      B   
ATOM   3616  C   SER B  83       7.793  -5.494  15.713  1.00 10.00      B   
ATOM   3617  O   SER B  83       6.643  -5.082  15.564  1.00 10.00      B   
ATOM   3618  N   TYR B  84       8.802  -5.117  14.942  1.00 10.00      B   
ATOM   3619  HN  TYR B  84       9.702  -5.464  15.131  1.00 10.00      B   
ATOM   3620  CA  TYR B  84       8.624  -4.196  13.832  1.00 10.00      B   
ATOM   3621  CB  TYR B  84       9.551  -2.985  13.989  1.00 10.00      B   
ATOM   3622  CG  TYR B  84       9.335  -2.181  15.253  1.00 10.00      B   
ATOM   3623  CD1 TYR B  84      10.048  -2.462  16.411  1.00 10.00      B   
ATOM   3624  CD2 TYR B  84       8.425  -1.132  15.283  1.00 10.00      B   
ATOM   3625  CE1 TYR B  84       9.860  -1.725  17.565  1.00 10.00      B   
ATOM   3626  CE2 TYR B  84       8.229  -0.390  16.432  1.00 10.00      B   
ATOM   3627  CZ  TYR B  84       8.949  -0.688  17.568  1.00 10.00      B   
ATOM   3628  OH  TYR B  84       8.760   0.055  18.712  1.00 10.00      B   
ATOM   3629  HH  TYR B  84       7.871   0.426  18.713  1.00 10.00      B   
ATOM   3630  C   TYR B  84       8.941  -4.901  12.518  1.00 10.00      B   
ATOM   3631  O   TYR B  84       9.925  -5.637  12.425  1.00 10.00      B   
ATOM   3632  N   LYS B  85       8.103  -4.691  11.515  1.00 10.00      B   
ATOM   3633  HN  LYS B  85       7.325  -4.105  11.652  1.00 10.00      B   
ATOM   3634  CA  LYS B  85       8.314  -5.295  10.210  1.00 10.00      B   
ATOM   3635  CB  LYS B  85       6.978  -5.601   9.532  1.00 10.00      B   
ATOM   3636  CG  LYS B  85       7.100  -6.430   8.264  1.00 10.00      B   
ATOM   3637  CD  LYS B  85       5.749  -6.975   7.833  1.00 10.00      B   
ATOM   3638  CE  LYS B  85       5.872  -7.836   6.586  1.00 10.00      B   
ATOM   3639  NZ  LYS B  85       4.623  -8.586   6.302  1.00 10.00      B   
ATOM   3640  HZ1 LYS B  85       4.445  -9.285   7.052  1.00 10.00      B   
ATOM   3641  HZ2 LYS B  85       4.700  -9.085   5.394  1.00 10.00      B   
ATOM   3642  HZ3 LYS B  85       3.814  -7.932   6.257  1.00 10.00      B   
ATOM   3643  C   LYS B  85       9.155  -4.359   9.356  1.00 10.00      B   
ATOM   3644  O   LYS B  85       8.664  -3.347   8.856  1.00 10.00      B   
ATOM   3645  N   VAL B  86      10.423  -4.695   9.203  1.00 10.00      B   
ATOM   3646  HN  VAL B  86      10.747  -5.536   9.598  1.00 10.00      B   
ATOM   3647  CA  VAL B  86      11.347  -3.869   8.443  1.00 10.00      B   
ATOM   3648  CB  VAL B  86      12.667  -3.653   9.223  1.00 10.00      B   
ATOM   3649  CG1 VAL B  86      13.669  -2.848   8.409  1.00 10.00      B   
ATOM   3650  CG2 VAL B  86      12.399  -2.973  10.557  1.00 10.00      B   
ATOM   3651  C   VAL B  86      11.651  -4.477   7.077  1.00 10.00      B   
ATOM   3652  O   VAL B  86      11.976  -5.662   6.969  1.00 10.00      B   
ATOM   3653  N   SER B  87      11.528  -3.664   6.039  1.00 10.00      B   
ATOM   3654  HN  SER B  87      11.231  -2.739   6.189  1.00 10.00      B   
ATOM   3655  CA  SER B  87      11.810  -4.101   4.684  1.00 10.00      B   
ATOM   3656  CB  SER B  87      10.723  -3.612   3.724  1.00 10.00      B   
ATOM   3657  OG  SER B  87       9.471  -4.204   4.024  1.00 10.00      B   
ATOM   3658  HG  SER B  87       9.459  -5.108   3.689  1.00 10.00      B   
ATOM   3659  C   SER B  87      13.172  -3.587   4.239  1.00 10.00      B   
ATOM   3660  O   SER B  87      13.396  -2.376   4.161  1.00 10.00      B   
ATOM   3661  N   LEU B  88      14.085  -4.508   3.971  1.00 10.00      B   
ATOM   3662  HN  LEU B  88      13.852  -5.458   4.070  1.00 10.00      B   
ATOM   3663  CA  LEU B  88      15.422  -4.147   3.528  1.00 10.00      B   
ATOM   3664  CB  LEU B  88      16.423  -5.259   3.850  1.00 10.00      B   
ATOM   3665  CG  LEU B  88      16.550  -5.637   5.328  1.00 10.00      B   
ATOM   3666  CD1 LEU B  88      17.615  -6.703   5.526  1.00 10.00      B   
ATOM   3667  CD2 LEU B  88      16.857  -4.411   6.174  1.00 10.00      B   
ATOM   3668  C   LEU B  88      15.413  -3.844   2.037  1.00 10.00      B   
ATOM   3669  O   LEU B  88      16.229  -3.061   1.547  1.00 10.00      B   
ATOM   3670  N   GLN B  89      14.478  -4.466   1.325  1.00 10.00      B   
ATOM   3671  HN  GLN B  89      13.865  -5.087   1.779  1.00 10.00      B   
ATOM   3672  CA  GLN B  89      14.333  -4.263  -0.107  1.00 10.00      B   
ATOM   3673  CB  GLN B  89      15.356  -5.089  -0.886  1.00 10.00      B   
ATOM   3674  CG  GLN B  89      15.758  -4.456  -2.205  1.00 10.00      B   
ATOM   3675  CD  GLN B  89      16.931  -5.143  -2.868  1.00 10.00      B   
ATOM   3676  OE1 GLN B  89      17.123  -6.352  -2.739  1.00 10.00      B   
ATOM   3677  NE2 GLN B  89      17.728  -4.371  -3.579  1.00 10.00      B   
ATOM   3678 HE21 GLN B  89      17.523  -3.414  -3.630  1.00 10.00      B   
ATOM   3679 HE22 GLN B  89      18.489  -4.787  -4.042  1.00 10.00      B   
ATOM   3680  C   GLN B  89      12.914  -4.616  -0.541  1.00 10.00      B   
ATOM   3681  O   GLN B  89      12.244  -5.413   0.117  1.00 10.00      B   
ATOM   3682  N   ASN B  90      12.461  -4.024  -1.643  1.00 10.00      B   
ATOM   3683  HN  ASN B  90      13.048  -3.407  -2.130  1.00 10.00      B   
ATOM   3684  CA  ASN B  90      11.111  -4.271  -2.149  1.00 10.00      B   
ATOM   3685  CB  ASN B  90      10.734  -3.259  -3.238  1.00 10.00      B   
ATOM   3686  CG  ASN B  90      10.701  -1.824  -2.754  1.00 10.00      B   
ATOM   3687  OD1 ASN B  90      10.453  -1.552  -1.579  1.00 10.00      B   
ATOM   3688  ND2 ASN B  90      10.954  -0.891  -3.662  1.00 10.00      B   
ATOM   3689 HD21 ASN B  90      11.148  -1.176  -4.582  1.00 10.00      B   
ATOM   3690 HD22 ASN B  90      10.930   0.051  -3.384  1.00 10.00      B   
ATOM   3691  C   ASN B  90      10.989  -5.675  -2.714  1.00 10.00      B   
ATOM   3692  O   ASN B  90      11.947  -6.204  -3.284  1.00 10.00      B   
ATOM   3693  N   PHE B  91       9.808  -6.268  -2.547  1.00 10.00      B   
ATOM   3694  HN  PHE B  91       9.101  -5.783  -2.071  1.00 10.00      B   
ATOM   3695  CA  PHE B  91       9.520  -7.615  -3.041  1.00 10.00      B   
ATOM   3696  CB  PHE B  91       9.419  -7.625  -4.568  1.00 10.00      B   
ATOM   3697  CG  PHE B  91       8.307  -6.768  -5.101  1.00 10.00      B   
ATOM   3698  CD1 PHE B  91       8.583  -5.603  -5.795  1.00 10.00      B   
ATOM   3699  CD2 PHE B  91       6.984  -7.126  -4.910  1.00 10.00      B   
ATOM   3700  CE1 PHE B  91       7.562  -4.812  -6.291  1.00 10.00      B   
ATOM   3701  CE2 PHE B  91       5.958  -6.340  -5.401  1.00 10.00      B   
ATOM   3702  CZ  PHE B  91       6.247  -5.181  -6.093  1.00 10.00      B   
ATOM   3703  C   PHE B  91      10.551  -8.630  -2.557  1.00 10.00      B   
ATOM   3704  O   PHE B  91      10.970  -9.518  -3.300  1.00 10.00      B   
ATOM   3705  N   SER B  92      10.954  -8.489  -1.305  1.00 10.00      B   
ATOM   3706  HN  SER B  92      10.567  -7.774  -0.756  1.00 10.00      B   
ATOM   3707  CA  SER B  92      11.934  -9.379  -0.710  1.00 10.00      B   
ATOM   3708  CB  SER B  92      13.299  -8.686  -0.653  1.00 10.00      B   
ATOM   3709  OG  SER B  92      13.592  -8.038  -1.882  1.00 10.00      B   
ATOM   3710  HG  SER B  92      12.782  -7.644  -2.236  1.00 10.00      B   
ATOM   3711  C   SER B  92      11.489  -9.771   0.695  1.00 10.00      B   
ATOM   3712  O   SER B  92      10.646  -9.098   1.291  1.00 10.00      B   
ATOM   3713  N   SER B  93      12.041 -10.857   1.216  1.00 10.00      B   
ATOM   3714  HN  SER B  93      12.692 -11.368   0.689  1.00 10.00      B   
ATOM   3715  CA  SER B  93      11.699 -11.317   2.552  1.00 10.00      B   
ATOM   3716  CB  SER B  93      12.419 -12.635   2.832  1.00 10.00      B   
ATOM   3717  OG  SER B  93      12.686 -13.325   1.617  1.00 10.00      B   
ATOM   3718  HG  SER B  93      11.893 -13.805   1.340  1.00 10.00      B   
ATOM   3719  C   SER B  93      12.076 -10.257   3.591  1.00 10.00      B   
ATOM   3720  O   SER B  93      13.247  -9.882   3.715  1.00 10.00      B   
ATOM   3721  N   SER B  94      11.077  -9.752   4.307  1.00 10.00      B   
ATOM   3722  HN  SER B  94      10.165 -10.082   4.153  1.00 10.00      B   
ATOM   3723  CA  SER B  94      11.290  -8.728   5.321  1.00 10.00      B   
ATOM   3724  CB  SER B  94       9.951  -8.086   5.688  1.00 10.00      B   
ATOM   3725  OG  SER B  94       8.887  -9.016   5.543  1.00 10.00      B   
ATOM   3726  HG  SER B  94       8.830  -9.557   6.343  1.00 10.00      B   
ATOM   3727  C   SER B  94      11.968  -9.298   6.564  1.00 10.00      B   
ATOM   3728  O   SER B  94      12.094 -10.515   6.714  1.00 10.00      B   
ATOM   3729  N   VAL B  95      12.409  -8.415   7.448  1.00 10.00      B   
ATOM   3730  HN  VAL B  95      12.272  -7.453   7.278  1.00 10.00      B   
ATOM   3731  CA  VAL B  95      13.073  -8.832   8.676  1.00 10.00      B   
ATOM   3732  CB  VAL B  95      14.536  -8.341   8.741  1.00 10.00      B   
ATOM   3733  CG1 VAL B  95      15.350  -8.936   7.603  1.00 10.00      B   
ATOM   3734  CG2 VAL B  95      14.610  -6.821   8.714  1.00 10.00      B   
ATOM   3735  C   VAL B  95      12.309  -8.335   9.897  1.00 10.00      B   
ATOM   3736  O   VAL B  95      11.659  -7.286   9.850  1.00 10.00      B   
ATOM   3737  N   SER B  96      12.377  -9.090  10.980  1.00 10.00      B   
ATOM   3738  HN  SER B  96      12.904  -9.919  10.960  1.00 10.00      B   
ATOM   3739  CA  SER B  96      11.691  -8.718  12.202  1.00 10.00      B   
ATOM   3740  CB  SER B  96      11.096  -9.954  12.877  1.00 10.00      B   
ATOM   3741  OG  SER B  96      11.681 -11.147  12.370  1.00 10.00      B   
ATOM   3742  HG  SER B  96      11.053 -11.581  11.764  1.00 10.00      B   
ATOM   3743  C   SER B  96      12.628  -7.977  13.150  1.00 10.00      B   
ATOM   3744  O   SER B  96      13.659  -8.504  13.570  1.00 10.00      B   
ATOM   3745  N   LEU B  97      12.274  -6.743  13.465  1.00 10.00      B   
ATOM   3746  HN  LEU B  97      11.448  -6.369  13.082  1.00 10.00      B   
ATOM   3747  CA  LEU B  97      13.069  -5.924  14.362  1.00 10.00      B   
ATOM   3748  CB  LEU B  97      13.051  -4.467  13.892  1.00 10.00      B   
ATOM   3749  CG  LEU B  97      13.826  -3.457  14.739  1.00 10.00      B   
ATOM   3750  CD1 LEU B  97      15.303  -3.817  14.800  1.00 10.00      B   
ATOM   3751  CD2 LEU B  97      13.637  -2.050  14.191  1.00 10.00      B   
ATOM   3752  C   LEU B  97      12.536  -6.036  15.784  1.00 10.00      B   
ATOM   3753  O   LEU B  97      11.373  -5.723  16.045  1.00 10.00      B   
ATOM   3754  N   SER B  98      13.377  -6.512  16.689  1.00 10.00      B   
ATOM   3755  HN  SER B  98      14.283  -6.772  16.411  1.00 10.00      B   
ATOM   3756  CA  SER B  98      12.996  -6.670  18.081  1.00 10.00      B   
ATOM   3757  CB  SER B  98      13.959  -7.630  18.784  1.00 10.00      B   
ATOM   3758  OG  SER B  98      13.669  -7.736  20.168  1.00 10.00      B   
ATOM   3759  HG  SER B  98      13.592  -8.669  20.405  1.00 10.00      B   
ATOM   3760  C   SER B  98      12.991  -5.327  18.801  1.00 10.00      B   
ATOM   3761  O   SER B  98      13.858  -4.482  18.570  1.00 10.00      B   
ATOM   3762  N   TYR B  99      12.021  -5.140  19.689  1.00 10.00      B   
ATOM   3763  HN  TYR B  99      11.359  -5.850  19.831  1.00 10.00      B   
ATOM   3764  CA  TYR B  99      11.916  -3.905  20.456  1.00 10.00      B   
ATOM   3765  CB  TYR B  99      10.527  -3.762  21.093  1.00 10.00      B   
ATOM   3766  CG  TYR B  99      10.211  -4.773  22.179  1.00 10.00      B   
ATOM   3767  CD1 TYR B  99      10.164  -4.394  23.516  1.00 10.00      B   
ATOM   3768  CD2 TYR B  99       9.951  -6.102  21.868  1.00 10.00      B   
ATOM   3769  CE1 TYR B  99       9.869  -5.310  24.508  1.00 10.00      B   
ATOM   3770  CE2 TYR B  99       9.656  -7.023  22.853  1.00 10.00      B   
ATOM   3771  CZ  TYR B  99       9.616  -6.623  24.171  1.00 10.00      B   
ATOM   3772  OH  TYR B  99       9.317  -7.539  25.154  1.00 10.00      B   
ATOM   3773  HH  TYR B  99       9.797  -8.357  24.983  1.00 10.00      B   
ATOM   3774  C   TYR B  99      13.012  -3.836  21.515  1.00 10.00      B   
ATOM   3775  O   TYR B  99      13.200  -2.815  22.173  1.00 10.00      B   
ATOM   3776  N   MET B 100      13.740  -4.935  21.664  1.00 10.00      B   
ATOM   3777  HN  MET B 100      13.540  -5.720  21.107  1.00 10.00      B   
ATOM   3778  CA  MET B 100      14.825  -5.010  22.628  1.00 10.00      B   
ATOM   3779  CB  MET B 100      14.738  -6.303  23.440  1.00 10.00      B   
ATOM   3780  CG  MET B 100      13.786  -6.218  24.620  1.00 10.00      B   
ATOM   3781  SD  MET B 100      13.677  -7.761  25.547  1.00 10.00      B   
ATOM   3782  CE  MET B 100      15.410  -8.113  25.846  1.00 10.00      B   
ATOM   3783  C   MET B 100      16.178  -4.905  21.937  1.00 10.00      B   
ATOM   3784  O   MET B 100      17.224  -5.017  22.575  1.00 10.00      B   
ATOM   3785  N   ALA B 101      16.154  -4.671  20.631  1.00 10.00      B   
ATOM   3786  HN  ALA B 101      15.289  -4.572  20.177  1.00 10.00      B   
ATOM   3787  CA  ALA B 101      17.382  -4.551  19.852  1.00 10.00      B   
ATOM   3788  CB  ALA B 101      17.175  -5.112  18.454  1.00 10.00      B   
ATOM   3789  C   ALA B 101      17.837  -3.094  19.786  1.00 10.00      B   
ATOM   3790  O   ALA B 101      18.399  -2.645  18.782  1.00 10.00      B   
ATOM   3791  N   PHE B 102      17.598  -2.367  20.868  1.00 10.00      B   
ATOM   3792  HN  PHE B 102      17.176  -2.794  21.642  1.00 10.00      B   
ATOM   3793  CA  PHE B 102      17.959  -0.959  20.953  1.00 10.00      B   
ATOM   3794  CB  PHE B 102      16.697  -0.090  20.868  1.00 10.00      B   
ATOM   3795  CG  PHE B 102      15.925  -0.218  19.586  1.00 10.00      B   
ATOM   3796  CD1 PHE B 102      14.890  -1.131  19.472  1.00 10.00      B   
ATOM   3797  CD2 PHE B 102      16.231   0.582  18.499  1.00 10.00      B   
ATOM   3798  CE1 PHE B 102      14.175  -1.246  18.298  1.00 10.00      B   
ATOM   3799  CE2 PHE B 102      15.520   0.472  17.322  1.00 10.00      B   
ATOM   3800  CZ  PHE B 102      14.491  -0.443  17.221  1.00 10.00      B   
ATOM   3801  C   PHE B 102      18.651  -0.677  22.279  1.00 10.00      B   
ATOM   3802  O   PHE B 102      18.450  -1.404  23.255  1.00 10.00      B   
ATOM   3803  N   PRO B 103      19.494   0.363  22.333  1.00 10.00      B   
ATOM   3804  CA  PRO B 103      20.181   0.752  23.560  1.00 10.00      B   
ATOM   3805  CB  PRO B 103      21.220   1.786  23.094  1.00 10.00      B   
ATOM   3806  CG  PRO B 103      21.218   1.715  21.604  1.00 10.00      B   
ATOM   3807  CD  PRO B 103      19.854   1.235  21.207  1.00 10.00      B   
ATOM   3808  C   PRO B 103      19.189   1.403  24.517  1.00 10.00      B   
ATOM   3809  O   PRO B 103      18.364   2.221  24.097  1.00 10.00      B   
ATOM   3810  N   ASN B 104      19.255   1.021  25.787  1.00 10.00      B   
ATOM   3811  HN  ASN B 104      19.927   0.358  26.050  1.00 10.00      B   
ATOM   3812  CA  ASN B 104      18.353   1.552  26.809  1.00 10.00      B   
ATOM   3813  CB  ASN B 104      18.480   3.078  26.923  1.00 10.00      B   
ATOM   3814  CG  ASN B 104      17.826   3.655  28.169  1.00 10.00      B   
ATOM   3815  OD1 ASN B 104      17.794   3.024  29.226  1.00 10.00      B   
ATOM   3816  ND2 ASN B 104      17.298   4.862  28.051  1.00 10.00      B   
ATOM   3817 HD21 ASN B 104      17.353   5.310  27.180  1.00 10.00      B   
ATOM   3818 HD22 ASN B 104      16.883   5.268  28.845  1.00 10.00      B   
ATOM   3819  C   ASN B 104      16.912   1.142  26.509  1.00 10.00      B   
ATOM   3820  O   ASN B 104      15.974   1.930  26.651  1.00 10.00      B   
ATOM   3821  N   ALA B 105      16.746  -0.102  26.079  1.00 10.00      B   
ATOM   3822  HN  ALA B 105      17.530  -0.682  25.983  1.00 10.00      B   
ATOM   3823  CA  ALA B 105      15.430  -0.630  25.759  1.00 10.00      B   
ATOM   3824  CB  ALA B 105      15.524  -1.679  24.661  1.00 10.00      B   
ATOM   3825  C   ALA B 105      14.778  -1.214  27.004  1.00 10.00      B   
ATOM   3826  O   ALA B 105      15.459  -1.551  27.974  1.00 10.00      B   
ATOM   3827  N   SER B 106      13.465  -1.339  26.974  1.00 10.00      B   
ATOM   3828  HN  SER B 106      12.975  -1.078  26.166  1.00 10.00      B   
ATOM   3829  CA  SER B 106      12.729  -1.871  28.103  1.00 10.00      B   
ATOM   3830  CB  SER B 106      12.275  -0.724  29.015  1.00 10.00      B   
ATOM   3831  OG  SER B 106      11.603  -1.209  30.167  1.00 10.00      B   
ATOM   3832  HG  SER B 106      12.064  -0.895  30.955  1.00 10.00      B   
ATOM   3833  C   SER B 106      11.521  -2.658  27.619  1.00 10.00      B   
ATOM   3834  O   SER B 106      11.061  -2.474  26.493  1.00 10.00      B   
ATOM   3835  N   LYS B 107      11.021  -3.546  28.463  1.00 10.00      B   
ATOM   3836  HN  LYS B 107      11.452  -3.671  29.337  1.00 10.00      B   
ATOM   3837  CA  LYS B 107       9.853  -4.340  28.122  1.00 10.00      B   
ATOM   3838  CB  LYS B 107       9.913  -5.715  28.791  1.00 10.00      B   
ATOM   3839  CG  LYS B 107      11.132  -6.534  28.403  1.00 10.00      B   
ATOM   3840  CD  LYS B 107      11.124  -7.892  29.084  1.00 10.00      B   
ATOM   3841  CE  LYS B 107      12.386  -8.675  28.766  1.00 10.00      B   
ATOM   3842  NZ  LYS B 107      12.312 -10.074  29.258  1.00 10.00      B   
ATOM   3843  HZ1 LYS B 107      13.166 -10.597  28.982  1.00 10.00      B   
ATOM   3844  HZ2 LYS B 107      11.482 -10.552  28.853  1.00 10.00      B   
ATOM   3845  HZ3 LYS B 107      12.231 -10.087  30.294  1.00 10.00      B   
ATOM   3846  C   LYS B 107       8.589  -3.593  28.536  1.00 10.00      B   
ATOM   3847  O   LYS B 107       7.478  -3.950  28.141  1.00 10.00      B   
ATOM   3848  N   LYS B 108       8.777  -2.543  29.332  1.00 10.00      B   
ATOM   3849  HN  LYS B 108       9.692  -2.314  29.608  1.00 10.00      B   
ATOM   3850  CA  LYS B 108       7.670  -1.720  29.806  1.00 10.00      B   
ATOM   3851  CB  LYS B 108       7.860  -1.364  31.283  1.00 10.00      B   
ATOM   3852  CG  LYS B 108       7.800  -2.549  32.232  1.00 10.00      B   
ATOM   3853  CD  LYS B 108       7.937  -2.097  33.677  1.00 10.00      B   
ATOM   3854  CE  LYS B 108       7.914  -3.279  34.630  1.00 10.00      B   
ATOM   3855  NZ  LYS B 108       8.087  -2.854  36.043  1.00 10.00      B   
ATOM   3856  HZ1 LYS B 108       8.094  -3.686  36.666  1.00 10.00      B   
ATOM   3857  HZ2 LYS B 108       7.309  -2.228  36.329  1.00 10.00      B   
ATOM   3858  HZ3 LYS B 108       8.987  -2.343  36.159  1.00 10.00      B   
ATOM   3859  C   LYS B 108       7.576  -0.435  28.991  1.00 10.00      B   
ATOM   3860  O   LYS B 108       6.618   0.329  29.122  1.00 10.00      B   
ATOM   3861  N   ASN B 109       8.581  -0.196  28.157  1.00 10.00      B   
ATOM   3862  HN  ASN B 109       9.312  -0.845  28.090  1.00 10.00      B   
ATOM   3863  CA  ASN B 109       8.616   1.000  27.325  1.00 10.00      B   
ATOM   3864  CB  ASN B 109       9.502   2.076  27.963  1.00 10.00      B   
ATOM   3865  CG  ASN B 109       9.483   3.389  27.200  1.00 10.00      B   
ATOM   3866  OD1 ASN B 109       8.473   3.762  26.604  1.00 10.00      B   
ATOM   3867  ND2 ASN B 109      10.605   4.099  27.211  1.00 10.00      B   
ATOM   3868 HD21 ASN B 109      11.376   3.742  27.704  1.00 10.00      B   
ATOM   3869 HD22 ASN B 109      10.618   4.953  26.728  1.00 10.00      B   
ATOM   3870  C   ASN B 109       9.110   0.665  25.922  1.00 10.00      B   
ATOM   3871  O   ASN B 109      10.270   0.293  25.731  1.00 10.00      B   
ATOM   3872  N   ARG B 110       8.218   0.789  24.950  1.00 10.00      B   
ATOM   3873  HN  ARG B 110       7.314   1.101  25.171  1.00 10.00      B   
ATOM   3874  CA  ARG B 110       8.545   0.505  23.563  1.00 10.00      B   
ATOM   3875  CB  ARG B 110       7.287   0.082  22.799  1.00 10.00      B   
ATOM   3876  CG  ARG B 110       6.725  -1.269  23.204  1.00 10.00      B   
ATOM   3877  CD  ARG B 110       5.205  -1.271  23.156  1.00 10.00      B   
ATOM   3878  NE  ARG B 110       4.689  -0.714  21.906  1.00 10.00      B   
ATOM   3879  HE  ARG B 110       5.056  -1.074  21.066  1.00 10.00      B   
ATOM   3880  CZ  ARG B 110       3.754   0.230  21.840  1.00 10.00      B   
ATOM   3881  NH1 ARG B 110       3.231   0.735  22.952  1.00 10.00      B   
ATOM   3882 HH11 ARG B 110       3.548   0.392  23.888  1.00 10.00      B   
ATOM   3883 HH12 ARG B 110       2.497   1.472  22.898  1.00 10.00      B   
ATOM   3884  NH2 ARG B 110       3.354   0.680  20.660  1.00 10.00      B   
ATOM   3885 HH21 ARG B 110       2.623   1.420  20.600  1.00 10.00      B   
ATOM   3886 HH22 ARG B 110       3.765   0.291  19.782  1.00 10.00      B   
ATOM   3887  C   ARG B 110       9.150   1.736  22.904  1.00 10.00      B   
ATOM   3888  O   ARG B 110       8.770   2.866  23.225  1.00 10.00      B   
ATOM   3889  N   PRO B 111      10.109   1.532  21.987  1.00 10.00      B   
ATOM   3890  CA  PRO B 111      10.767   2.625  21.265  1.00 10.00      B   
ATOM   3891  CB  PRO B 111      11.708   1.901  20.293  1.00 10.00      B   
ATOM   3892  CG  PRO B 111      11.925   0.562  20.904  1.00 10.00      B   
ATOM   3893  CD  PRO B 111      10.636   0.216  21.590  1.00 10.00      B   
ATOM   3894  C   PRO B 111       9.762   3.469  20.489  1.00 10.00      B   
ATOM   3895  O   PRO B 111       8.735   2.967  20.024  1.00 10.00      B   
ATOM   3896  N   THR B 112      10.057   4.748  20.351  1.00 10.00      B   
ATOM   3897  HN  THR B 112      10.885   5.093  20.746  1.00 10.00      B   
ATOM   3898  CA  THR B 112       9.180   5.663  19.641  1.00 10.00      B   
ATOM   3899  CB  THR B 112       9.440   7.113  20.082  1.00 10.00      B   
ATOM   3900  OG1 THR B 112      10.073   7.106  21.370  1.00 10.00      B   
ATOM   3901  HG1 THR B 112      10.353   8.002  21.595  1.00 10.00      B   
ATOM   3902  CG2 THR B 112       8.130   7.877  20.175  1.00 10.00      B   
ATOM   3903  C   THR B 112       9.361   5.547  18.126  1.00 10.00      B   
ATOM   3904  O   THR B 112       9.692   6.524  17.453  1.00 10.00      B   
ATOM   3905  N   LEU B 113       9.154   4.344  17.604  1.00 10.00      B   
ATOM   3906  HN  LEU B 113       8.898   3.606  18.200  1.00 10.00      B   
ATOM   3907  CA  LEU B 113       9.279   4.083  16.176  1.00 10.00      B   
ATOM   3908  CB  LEU B 113      10.367   3.040  15.908  1.00 10.00      B   
ATOM   3909  CG  LEU B 113      11.794   3.445  16.279  1.00 10.00      B   
ATOM   3910  CD1 LEU B 113      12.769   2.332  15.939  1.00 10.00      B   
ATOM   3911  CD2 LEU B 113      12.188   4.734  15.577  1.00 10.00      B   
ATOM   3912  C   LEU B 113       7.949   3.597  15.621  1.00 10.00      B   
ATOM   3913  O   LEU B 113       7.273   2.775  16.246  1.00 10.00      B   
ATOM   3914  N   GLN B 114       7.568   4.118  14.466  1.00 10.00      B   
ATOM   3915  HN  GLN B 114       8.151   4.780  14.019  1.00 10.00      B   
ATOM   3916  CA  GLN B 114       6.310   3.746  13.834  1.00 10.00      B   
ATOM   3917  CB  GLN B 114       5.290   4.877  14.003  1.00 10.00      B   
ATOM   3918  CG  GLN B 114       5.026   5.270  15.451  1.00 10.00      B   
ATOM   3919  CD  GLN B 114       3.712   4.727  15.975  1.00 10.00      B   
ATOM   3920  OE1 GLN B 114       3.203   3.715  15.492  1.00 10.00      B   
ATOM   3921  NE2 GLN B 114       3.163   5.381  16.985  1.00 10.00      B   
ATOM   3922 HE21 GLN B 114       3.634   6.169  17.338  1.00 10.00      B   
ATOM   3923 HE22 GLN B 114       2.308   5.058  17.338  1.00 10.00      B   
ATOM   3924  C   GLN B 114       6.515   3.437  12.352  1.00 10.00      B   
ATOM   3925  O   GLN B 114       7.645   3.408  11.867  1.00 10.00      B   
ATOM   3926  N   VAL B 115       5.418   3.201  11.641  1.00 10.00      B   
ATOM   3927  HN  VAL B 115       4.545   3.237  12.085  1.00 10.00      B   
ATOM   3928  CA  VAL B 115       5.474   2.898  10.217  1.00 10.00      B   
ATOM   3929  CB  VAL B 115       4.093   2.456   9.683  1.00 10.00      B   
ATOM   3930  CG1 VAL B 115       4.128   2.234   8.178  1.00 10.00      B   
ATOM   3931  CG2 VAL B 115       3.628   1.199  10.396  1.00 10.00      B   
ATOM   3932  C   VAL B 115       5.957   4.113   9.433  1.00 10.00      B   
ATOM   3933  O   VAL B 115       5.403   5.208   9.559  1.00 10.00      B   
ATOM   3934  N   GLY B 116       6.994   3.914   8.631  1.00 10.00      B   
ATOM   3935  HN  GLY B 116       7.395   3.018   8.575  1.00 10.00      B   
ATOM   3936  CA  GLY B 116       7.536   4.995   7.839  1.00 10.00      B   
ATOM   3937  C   GLY B 116       8.829   5.532   8.414  1.00 10.00      B   
ATOM   3938  O   GLY B 116       9.452   6.419   7.829  1.00 10.00      B   
ATOM   3939  N   ASP B 117       9.233   5.000   9.561  1.00 10.00      B   
ATOM   3940  HN  ASP B 117       8.693   4.296   9.983  1.00 10.00      B   
ATOM   3941  CA  ASP B 117      10.465   5.438  10.210  1.00 10.00      B   
ATOM   3942  CB  ASP B 117      10.415   5.228  11.729  1.00 10.00      B   
ATOM   3943  CG  ASP B 117       9.788   6.398  12.470  1.00 10.00      B   
ATOM   3944  OD1 ASP B 117       9.022   6.161  13.429  1.00 10.00      B   
ATOM   3945  OD2 ASP B 117      10.058   7.564  12.101  1.00 10.00      B   
ATOM   3946  C   ASP B 117      11.680   4.739   9.609  1.00 10.00      B   
ATOM   3947  O   ASP B 117      11.664   3.524   9.393  1.00 10.00      B   
ATOM   3948  N   LEU B 118      12.723   5.515   9.332  1.00 10.00      B   
ATOM   3949  HN  LEU B 118      12.672   6.474   9.538  1.00 10.00      B   
ATOM   3950  CA  LEU B 118      13.950   4.984   8.752  1.00 10.00      B   
ATOM   3951  CB  LEU B 118      14.609   6.037   7.856  1.00 10.00      B   
ATOM   3952  CG  LEU B 118      13.709   6.698   6.811  1.00 10.00      B   
ATOM   3953  CD1 LEU B 118      14.436   7.844   6.126  1.00 10.00      B   
ATOM   3954  CD2 LEU B 118      13.235   5.679   5.789  1.00 10.00      B   
ATOM   3955  C   LEU B 118      14.915   4.587   9.859  1.00 10.00      B   
ATOM   3956  O   LEU B 118      15.206   5.385  10.749  1.00 10.00      B   
ATOM   3957  N   VAL B 119      15.417   3.363   9.804  1.00 10.00      B   
ATOM   3958  HN  VAL B 119      15.172   2.772   9.059  1.00 10.00      B   
ATOM   3959  CA  VAL B 119      16.333   2.878  10.829  1.00 10.00      B   
ATOM   3960  CB  VAL B 119      15.658   1.813  11.731  1.00 10.00      B   
ATOM   3961  CG1 VAL B 119      16.597   1.361  12.840  1.00 10.00      B   
ATOM   3962  CG2 VAL B 119      14.358   2.341  12.320  1.00 10.00      B   
ATOM   3963  C   VAL B 119      17.603   2.283  10.221  1.00 10.00      B   
ATOM   3964  O   VAL B 119      17.549   1.541   9.241  1.00 10.00      B   
ATOM   3965  N   TYR B 120      18.742   2.630  10.803  1.00 10.00      B   
ATOM   3966  HN  TYR B 120      18.716   3.252  11.569  1.00 10.00      B   
ATOM   3967  CA  TYR B 120      20.030   2.113  10.362  1.00 10.00      B   
ATOM   3968  CB  TYR B 120      21.064   3.244  10.300  1.00 10.00      B   
ATOM   3969  CG  TYR B 120      22.339   2.889   9.561  1.00 10.00      B   
ATOM   3970  CD1 TYR B 120      22.456   3.112   8.196  1.00 10.00      B   
ATOM   3971  CD2 TYR B 120      23.426   2.336  10.228  1.00 10.00      B   
ATOM   3972  CE1 TYR B 120      23.617   2.795   7.517  1.00 10.00      B   
ATOM   3973  CE2 TYR B 120      24.590   2.014   9.556  1.00 10.00      B   
ATOM   3974  CZ  TYR B 120      24.680   2.245   8.199  1.00 10.00      B   
ATOM   3975  OH  TYR B 120      25.837   1.931   7.522  1.00 10.00      B   
ATOM   3976  HH  TYR B 120      25.992   0.983   7.575  1.00 10.00      B   
ATOM   3977  C   TYR B 120      20.475   1.056  11.364  1.00 10.00      B   
ATOM   3978  O   TYR B 120      20.637   1.353  12.550  1.00 10.00      B   
ATOM   3979  N   ALA B 121      20.656  -0.174  10.903  1.00 10.00      B   
ATOM   3980  HN  ALA B 121      20.533  -0.359   9.946  1.00 10.00      B   
ATOM   3981  CA  ALA B 121      21.049  -1.255  11.794  1.00 10.00      B   
ATOM   3982  CB  ALA B 121      19.818  -2.023  12.250  1.00 10.00      B   
ATOM   3983  C   ALA B 121      22.053  -2.200  11.146  1.00 10.00      B   
ATOM   3984  O   ALA B 121      22.396  -2.064   9.970  1.00 10.00      B   
ATOM   3985  N   ARG B 122      22.518  -3.160  11.929  1.00 10.00      B   
ATOM   3986  HN  ARG B 122      22.202  -3.213  12.860  1.00 10.00      B   
ATOM   3987  CA  ARG B 122      23.476  -4.144  11.454  1.00 10.00      B   
ATOM   3988  CB  ARG B 122      24.733  -4.117  12.330  1.00 10.00      B   
ATOM   3989  CG  ARG B 122      25.858  -5.025  11.848  1.00 10.00      B   
ATOM   3990  CD  ARG B 122      26.858  -5.322  12.958  1.00 10.00      B   
ATOM   3991  NE  ARG B 122      26.263  -6.124  14.030  1.00 10.00      B   
ATOM   3992  HE  ARG B 122      25.474  -5.750  14.487  1.00 10.00      B   
ATOM   3993  CZ  ARG B 122      26.735  -7.302  14.438  1.00 10.00      B   
ATOM   3994  NH1 ARG B 122      27.812  -7.831  13.870  1.00 10.00      B   
ATOM   3995 HH11 ARG B 122      28.307  -7.325  13.099  1.00 10.00      B   
ATOM   3996 HH12 ARG B 122      28.176  -8.753  14.196  1.00 10.00      B   
ATOM   3997  NH2 ARG B 122      26.117  -7.959  15.410  1.00 10.00      B   
ATOM   3998 HH21 ARG B 122      25.264  -7.555  15.856  1.00 10.00      B   
ATOM   3999 HH22 ARG B 122      26.483  -8.877  15.739  1.00 10.00      B   
ATOM   4000  C   ARG B 122      22.845  -5.532  11.488  1.00 10.00      B   
ATOM   4001  O   ARG B 122      22.125  -5.869  12.432  1.00 10.00      B   
ATOM   4002  N   VAL B 123      23.101  -6.332  10.459  1.00 10.00      B   
ATOM   4003  HN  VAL B 123      23.679  -6.013   9.728  1.00 10.00      B   
ATOM   4004  CA  VAL B 123      22.548  -7.679  10.399  1.00 10.00      B   
ATOM   4005  CB  VAL B 123      22.615  -8.281   8.983  1.00 10.00      B   
ATOM   4006  CG1 VAL B 123      21.773  -9.546   8.912  1.00 10.00      B   
ATOM   4007  CG2 VAL B 123      22.147  -7.270   7.949  1.00 10.00      B   
ATOM   4008  C   VAL B 123      23.279  -8.591  11.377  1.00 10.00      B   
ATOM   4009  O   VAL B 123      24.425  -8.981  11.147  1.00 10.00      B   
ATOM   4010  N   CYS B 124      22.614  -8.916  12.471  1.00 10.00      B   
ATOM   4011  HN  CYS B 124      21.702  -8.577  12.595  1.00 10.00      B   
ATOM   4012  CA  CYS B 124      23.199  -9.758  13.497  1.00 10.00      B   
ATOM   4013  CB  CYS B 124      22.628  -9.371  14.860  1.00 10.00      B   
ATOM   4014  SG  CYS B 124      23.571  -9.981  16.274  1.00 10.00      B   
ATOM   4015  HG  CYS B 124      22.957  -9.555  17.376  1.00 10.00      B   
ATOM   4016  C   CYS B 124      22.938 -11.235  13.218  1.00 10.00      B   
ATOM   4017  O   CYS B 124      23.812 -12.078  13.427  1.00 10.00      B   
ATOM   4018  N   THR B 125      21.737 -11.540  12.744  1.00 10.00      B   
ATOM   4019  HN  THR B 125      21.084 -10.821  12.586  1.00 10.00      B   
ATOM   4020  CA  THR B 125      21.358 -12.914  12.447  1.00 10.00      B   
ATOM   4021  CB  THR B 125      20.315 -13.421  13.462  1.00 10.00      B   
ATOM   4022  OG1 THR B 125      20.722 -13.051  14.788  1.00 10.00      B   
ATOM   4023  HG1 THR B 125      20.306 -12.215  15.031  1.00 10.00      B   
ATOM   4024  CG2 THR B 125      20.187 -14.935  13.386  1.00 10.00      B   
ATOM   4025  C   THR B 125      20.780 -13.006  11.038  1.00 10.00      B   
ATOM   4026  O   THR B 125      19.865 -12.256  10.688  1.00 10.00      B   
ATOM   4027  N   ALA B 126      21.315 -13.917  10.233  1.00 10.00      B   
ATOM   4028  HN  ALA B 126      22.029 -14.504  10.572  1.00 10.00      B   
ATOM   4029  CA  ALA B 126      20.853 -14.087   8.864  1.00 10.00      B   
ATOM   4030  CB  ALA B 126      21.679 -13.240   7.912  1.00 10.00      B   
ATOM   4031  C   ALA B 126      20.888 -15.549   8.440  1.00 10.00      B   
ATOM   4032  O   ALA B 126      21.950 -16.095   8.143  1.00 10.00      B   
ATOM   4033  N   GLU B 127      19.720 -16.174   8.420  1.00 10.00      B   
ATOM   4034  HN  GLU B 127      18.914 -15.680   8.669  1.00 10.00      B   
ATOM   4035  CA  GLU B 127      19.598 -17.567   8.018  1.00 10.00      B   
ATOM   4036  CB  GLU B 127      18.880 -18.370   9.104  1.00 10.00      B   
ATOM   4037  CG  GLU B 127      19.073 -19.872   8.996  1.00 10.00      B   
ATOM   4038  CD  GLU B 127      18.511 -20.619  10.187  1.00 10.00      B   
ATOM   4039  OE1 GLU B 127      18.859 -20.261  11.335  1.00 10.00      B   
ATOM   4040  OE2 GLU B 127      17.727 -21.575   9.984  1.00 10.00      B   
ATOM   4041  C   GLU B 127      18.827 -17.642   6.706  1.00 10.00      B   
ATOM   4042  O   GLU B 127      18.000 -16.772   6.421  1.00 10.00      B   
ATOM   4043  N   LYS B 128      19.105 -18.663   5.907  1.00 10.00      B   
ATOM   4044  HN  LYS B 128      19.772 -19.329   6.190  1.00 10.00      B   
ATOM   4045  CA  LYS B 128      18.441 -18.825   4.620  1.00 10.00      B   
ATOM   4046  CB  LYS B 128      19.177 -19.851   3.758  1.00 10.00      B   
ATOM   4047  CG  LYS B 128      20.630 -19.495   3.494  1.00 10.00      B   
ATOM   4048  CD  LYS B 128      21.378 -20.634   2.822  1.00 10.00      B   
ATOM   4049  CE  LYS B 128      22.878 -20.395   2.871  1.00 10.00      B   
ATOM   4050  NZ  LYS B 128      23.650 -21.511   2.258  1.00 10.00      B   
ATOM   4051  HZ1 LYS B 128      23.440 -21.579   1.240  1.00 10.00      B   
ATOM   4052  HZ2 LYS B 128      23.399 -22.413   2.711  1.00 10.00      B   
ATOM   4053  HZ3 LYS B 128      24.670 -21.349   2.380  1.00 10.00      B   
ATOM   4054  C   LYS B 128      16.981 -19.218   4.794  1.00 10.00      B   
ATOM   4055  O   LYS B 128      16.085 -18.550   4.273  1.00 10.00      B   
ATOM   4056  N   GLU B 129      16.743 -20.289   5.545  1.00 10.00      B   
ATOM   4057  HN  GLU B 129      17.499 -20.772   5.947  1.00 10.00      B   
ATOM   4058  CA  GLU B 129      15.388 -20.772   5.784  1.00 10.00      B   
ATOM   4059  CB  GLU B 129      15.380 -22.300   5.878  1.00 10.00      B   
ATOM   4060  CG  GLU B 129      15.986 -23.010   4.680  1.00 10.00      B   
ATOM   4061  CD  GLU B 129      15.155 -22.861   3.424  1.00 10.00      B   
ATOM   4062  OE1 GLU B 129      13.995 -23.326   3.411  1.00 10.00      B   
ATOM   4063  OE2 GLU B 129      15.666 -22.296   2.434  1.00 10.00      B   
ATOM   4064  C   GLU B 129      14.810 -20.174   7.066  1.00 10.00      B   
ATOM   4065  O   GLU B 129      14.224 -20.889   7.885  1.00 10.00      B   
ATOM   4066  N   LEU B 130      14.972 -18.866   7.235  1.00 10.00      B   
ATOM   4067  HN  LEU B 130      15.436 -18.346   6.540  1.00 10.00      B   
ATOM   4068  CA  LEU B 130      14.466 -18.179   8.418  1.00 10.00      B   
ATOM   4069  CB  LEU B 130      15.334 -18.508   9.640  1.00 10.00      B   
ATOM   4070  CG  LEU B 130      14.792 -18.060  10.999  1.00 10.00      B   
ATOM   4071  CD1 LEU B 130      13.536 -18.836  11.362  1.00 10.00      B   
ATOM   4072  CD2 LEU B 130      15.853 -18.211  12.075  1.00 10.00      B   
ATOM   4073  C   LEU B 130      14.434 -16.670   8.200  1.00 10.00      B   
ATOM   4074  O   LEU B 130      15.078 -16.153   7.285  1.00 10.00      B   
ATOM   4075  N   GLU B 131      13.673 -15.976   9.035  1.00 10.00      B   
ATOM   4076  HN  GLU B 131      13.166 -16.453   9.726  1.00 10.00      B   
ATOM   4077  CA  GLU B 131      13.565 -14.528   8.955  1.00 10.00      B   
ATOM   4078  CB  GLU B 131      12.261 -14.071   9.610  1.00 10.00      B   
ATOM   4079  CG  GLU B 131      11.837 -12.658   9.254  1.00 10.00      B   
ATOM   4080  CD  GLU B 131      10.376 -12.405   9.560  1.00 10.00      B   
ATOM   4081  OE1 GLU B 131      10.011 -12.376  10.756  1.00 10.00      B   
ATOM   4082  OE2 GLU B 131       9.581 -12.237   8.607  1.00 10.00      B   
ATOM   4083  C   GLU B 131      14.760 -13.887   9.656  1.00 10.00      B   
ATOM   4084  O   GLU B 131      14.986 -14.116  10.849  1.00 10.00      B   
ATOM   4085  N   ALA B 132      15.531 -13.107   8.909  1.00 10.00      B   
ATOM   4086  HN  ALA B 132      15.301 -12.979   7.963  1.00 10.00      B   
ATOM   4087  CA  ALA B 132      16.714 -12.444   9.451  1.00 10.00      B   
ATOM   4088  CB  ALA B 132      17.520 -11.794   8.338  1.00 10.00      B   
ATOM   4089  C   ALA B 132      16.364 -11.423  10.532  1.00 10.00      B   
ATOM   4090  O   ALA B 132      15.237 -10.928  10.603  1.00 10.00      B   
ATOM   4091  N   GLU B 133      17.349 -11.112  11.368  1.00 10.00      B   
ATOM   4092  HN  GLU B 133      18.231 -11.525  11.241  1.00 10.00      B   
ATOM   4093  CA  GLU B 133      17.168 -10.160  12.453  1.00 10.00      B   
ATOM   4094  CB  GLU B 133      17.095 -10.875  13.800  1.00 10.00      B   
ATOM   4095  CG  GLU B 133      15.908 -11.807  13.940  1.00 10.00      B   
ATOM   4096  CD  GLU B 133      15.604 -12.134  15.383  1.00 10.00      B   
ATOM   4097  OE1 GLU B 133      16.063 -13.190  15.870  1.00 10.00      B   
ATOM   4098  OE2 GLU B 133      14.899 -11.339  16.039  1.00 10.00      B   
ATOM   4099  C   GLU B 133      18.297  -9.141  12.471  1.00 10.00      B   
ATOM   4100  O   GLU B 133      19.460  -9.475  12.219  1.00 10.00      B   
ATOM   4101  N   ILE B 134      17.951  -7.902  12.778  1.00 10.00      B   
ATOM   4102  HN  ILE B 134      17.014  -7.708  12.993  1.00 10.00      B   
ATOM   4103  CA  ILE B 134      18.923  -6.820  12.828  1.00 10.00      B   
ATOM   4104  CB  ILE B 134      18.658  -5.770  11.724  1.00 10.00      B   
ATOM   4105  CG1 ILE B 134      17.182  -5.349  11.718  1.00 10.00      B   
ATOM   4106  CG2 ILE B 134      19.070  -6.313  10.362  1.00 10.00      B   
ATOM   4107  CD1 ILE B 134      16.868  -4.202  10.781  1.00 10.00      B   
ATOM   4108  C   ILE B 134      18.895  -6.133  14.188  1.00 10.00      B   
ATOM   4109  O   ILE B 134      17.857  -6.087  14.846  1.00 10.00      B   
ATOM   4110  N   GLU B 135      20.039  -5.617  14.610  1.00 10.00      B   
ATOM   4111  HN  GLU B 135      20.837  -5.695  14.047  1.00 10.00      B   
ATOM   4112  CA  GLU B 135      20.139  -4.921  15.883  1.00 10.00      B   
ATOM   4113  CB  GLU B 135      21.052  -5.677  16.853  1.00 10.00      B   
ATOM   4114  CG  GLU B 135      20.437  -6.950  17.421  1.00 10.00      B   
ATOM   4115  CD  GLU B 135      21.385  -7.720  18.322  1.00 10.00      B   
ATOM   4116  OE1 GLU B 135      21.566  -8.937  18.101  1.00 10.00      B   
ATOM   4117  OE2 GLU B 135      21.952  -7.118  19.258  1.00 10.00      B   
ATOM   4118  C   GLU B 135      20.648  -3.503  15.649  1.00 10.00      B   
ATOM   4119  O   GLU B 135      21.511  -3.278  14.796  1.00 10.00      B   
ATOM   4120  N   CYS B 136      20.113  -2.552  16.397  1.00 10.00      B   
ATOM   4121  HN  CYS B 136      19.438  -2.791  17.071  1.00 10.00      B   
ATOM   4122  CA  CYS B 136      20.499  -1.156  16.247  1.00 10.00      B   
ATOM   4123  CB  CYS B 136      19.252  -0.274  16.282  1.00 10.00      B   
ATOM   4124  SG  CYS B 136      17.890  -0.900  15.271  1.00 10.00      B   
ATOM   4125  HG  CYS B 136      16.809  -0.958  16.036  1.00 10.00      B   
ATOM   4126  C   CYS B 136      21.487  -0.727  17.326  1.00 10.00      B   
ATOM   4127  O   CYS B 136      21.561   0.448  17.688  1.00 10.00      B   
ATOM   4128  N   PHE B 137      22.249  -1.683  17.833  1.00 10.00      B   
ATOM   4129  HN  PHE B 137      22.152  -2.601  17.498  1.00 10.00      B   
ATOM   4130  CA  PHE B 137      23.236  -1.406  18.863  1.00 10.00      B   
ATOM   4131  CB  PHE B 137      22.573  -1.228  20.239  1.00 10.00      B   
ATOM   4132  CG  PHE B 137      22.201  -2.508  20.942  1.00 10.00      B   
ATOM   4133  CD1 PHE B 137      22.791  -2.844  22.149  1.00 10.00      B   
ATOM   4134  CD2 PHE B 137      21.266  -3.372  20.398  1.00 10.00      B   
ATOM   4135  CE1 PHE B 137      22.457  -4.016  22.801  1.00 10.00      B   
ATOM   4136  CE2 PHE B 137      20.926  -4.546  21.042  1.00 10.00      B   
ATOM   4137  CZ  PHE B 137      21.523  -4.867  22.245  1.00 10.00      B   
ATOM   4138  C   PHE B 137      24.264  -2.523  18.907  1.00 10.00      B   
ATOM   4139  O   PHE B 137      24.066  -3.579  18.303  1.00 10.00      B   
ATOM   4140  N   ASP B 138      25.362  -2.288  19.599  1.00 10.00      B   
ATOM   4141  HN  ASP B 138      25.475  -1.419  20.050  1.00 10.00      B   
ATOM   4142  CA  ASP B 138      26.400  -3.296  19.721  1.00 10.00      B   
ATOM   4143  CB  ASP B 138      27.771  -2.654  19.942  1.00 10.00      B   
ATOM   4144  CG  ASP B 138      28.823  -3.667  20.347  1.00 10.00      B   
ATOM   4145  OD1 ASP B 138      28.875  -4.758  19.744  1.00 10.00      B   
ATOM   4146  OD2 ASP B 138      29.604  -3.384  21.278  1.00 10.00      B   
ATOM   4147  C   ASP B 138      26.064  -4.230  20.872  1.00 10.00      B   
ATOM   4148  O   ASP B 138      26.033  -3.807  22.027  1.00 10.00      B   
ATOM   4149  N   SER B 139      25.813  -5.491  20.555  1.00 10.00      B   
ATOM   4150  HN  SER B 139      25.858  -5.766  19.615  1.00 10.00      B   
ATOM   4151  CA  SER B 139      25.456  -6.489  21.558  1.00 10.00      B   
ATOM   4152  CB  SER B 139      24.975  -7.761  20.861  1.00 10.00      B   
ATOM   4153  OG  SER B 139      24.553  -7.479  19.532  1.00 10.00      B   
ATOM   4154  HG  SER B 139      23.587  -7.335  19.524  1.00 10.00      B   
ATOM   4155  C   SER B 139      26.619  -6.811  22.501  1.00 10.00      B   
ATOM   4156  O   SER B 139      26.431  -7.465  23.528  1.00 10.00      B   
ATOM   4157  N   THR B 140      27.815  -6.355  22.152  1.00 10.00      B   
ATOM   4158  HN  THR B 140      27.910  -5.843  21.319  1.00 10.00      B   
ATOM   4159  CA  THR B 140      28.991  -6.606  22.970  1.00 10.00      B   
ATOM   4160  CB  THR B 140      30.276  -6.576  22.119  1.00 10.00      B   
ATOM   4161  OG1 THR B 140      29.955  -6.908  20.759  1.00 10.00      B   
ATOM   4162  HG1 THR B 140      29.603  -6.118  20.308  1.00 10.00      B   
ATOM   4163  CG2 THR B 140      31.295  -7.572  22.654  1.00 10.00      B   
ATOM   4164  C   THR B 140      29.111  -5.588  24.108  1.00 10.00      B   
ATOM   4165  O   THR B 140      29.086  -5.951  25.284  1.00 10.00      B   
ATOM   4166  N   THR B 141      29.232  -4.315  23.754  1.00 10.00      B   
ATOM   4167  HN  THR B 141      29.245  -4.081  22.794  1.00 10.00      B   
ATOM   4168  CA  THR B 141      29.372  -3.251  24.745  1.00 10.00      B   
ATOM   4169  CB  THR B 141      30.088  -2.024  24.143  1.00 10.00      B   
ATOM   4170  OG1 THR B 141      31.091  -2.458  23.215  1.00 10.00      B   
ATOM   4171  HG1 THR B 141      30.652  -2.834  22.432  1.00 10.00      B   
ATOM   4172  CG2 THR B 141      30.738  -1.189  25.235  1.00 10.00      B   
ATOM   4173  C   THR B 141      28.018  -2.812  25.307  1.00 10.00      B   
ATOM   4174  O   THR B 141      27.938  -2.271  26.413  1.00 10.00      B   
ATOM   4175  N   GLY B 142      26.958  -3.052  24.547  1.00 10.00      B   
ATOM   4176  HN  GLY B 142      27.074  -3.512  23.688  1.00 10.00      B   
ATOM   4177  CA  GLY B 142      25.631  -2.656  24.980  1.00 10.00      B   
ATOM   4178  C   GLY B 142      25.421  -1.165  24.805  1.00 10.00      B   
ATOM   4179  O   GLY B 142      24.725  -0.525  25.593  1.00 10.00      B   
ATOM   4180  N   ARG B 143      26.038  -0.617  23.767  1.00 10.00      B   
ATOM   4181  HN  ARG B 143      26.558  -1.193  23.167  1.00 10.00      B   
ATOM   4182  CA  ARG B 143      25.949   0.806  23.469  1.00 10.00      B   
ATOM   4183  CB  ARG B 143      27.242   1.516  23.894  1.00 10.00      B   
ATOM   4184  CG  ARG B 143      27.445   1.621  25.397  1.00 10.00      B   
ATOM   4185  CD  ARG B 143      28.856   2.077  25.741  1.00 10.00      B   
ATOM   4186  NE  ARG B 143      29.178   3.377  25.153  1.00 10.00      B   
ATOM   4187  HE  ARG B 143      28.431   3.906  24.788  1.00 10.00      B   
ATOM   4188  CZ  ARG B 143      30.409   3.887  25.097  1.00 10.00      B   
ATOM   4189  NH1 ARG B 143      31.437   3.211  25.592  1.00 10.00      B   
ATOM   4190 HH11 ARG B 143      32.402   3.611  25.543  1.00 10.00      B   
ATOM   4191 HH12 ARG B 143      31.286   2.281  26.037  1.00 10.00      B   
ATOM   4192  NH2 ARG B 143      30.608   5.082  24.561  1.00 10.00      B   
ATOM   4193 HH21 ARG B 143      29.803   5.629  24.184  1.00 10.00      B   
ATOM   4194 HH22 ARG B 143      31.571   5.483  24.519  1.00 10.00      B   
ATOM   4195  C   ARG B 143      25.731   1.005  21.976  1.00 10.00      B   
ATOM   4196  O   ARG B 143      25.663   0.032  21.219  1.00 10.00      B   
ATOM   4197  N   ASP B 144      25.620   2.259  21.558  1.00 10.00      B   
ATOM   4198  HN  ASP B 144      25.673   2.990  22.211  1.00 10.00      B   
ATOM   4199  CA  ASP B 144      25.424   2.581  20.151  1.00 10.00      B   
ATOM   4200  CB  ASP B 144      24.761   3.958  20.006  1.00 10.00      B   
ATOM   4201  CG  ASP B 144      23.905   4.096  18.761  1.00 10.00      B   
ATOM   4202  OD1 ASP B 144      24.421   3.860  17.645  1.00 10.00      B   
ATOM   4203  OD2 ASP B 144      22.712   4.450  18.896  1.00 10.00      B   
ATOM   4204  C   ASP B 144      26.771   2.575  19.437  1.00 10.00      B   
ATOM   4205  O   ASP B 144      27.821   2.484  20.076  1.00 10.00      B   
ATOM   4206  N   ALA B 145      26.739   2.671  18.122  1.00 10.00      B   
ATOM   4207  HN  ALA B 145      25.865   2.759  17.671  1.00 10.00      B   
ATOM   4208  CA  ALA B 145      27.954   2.677  17.324  1.00 10.00      B   
ATOM   4209  CB  ALA B 145      28.415   1.254  17.050  1.00 10.00      B   
ATOM   4210  C   ALA B 145      27.723   3.424  16.020  1.00 10.00      B   
ATOM   4211  O   ALA B 145      28.507   3.313  15.078  1.00 10.00      B   
ATOM   4212  N   GLY B 146      26.647   4.195  15.978  1.00 10.00      B   
ATOM   4213  HN  GLY B 146      26.060   4.250  16.768  1.00 10.00      B   
ATOM   4214  CA  GLY B 146      26.319   4.949  14.788  1.00 10.00      B   
ATOM   4215  C   GLY B 146      25.088   4.395  14.111  1.00 10.00      B   
ATOM   4216  O   GLY B 146      24.982   4.407  12.882  1.00 10.00      B   
ATOM   4217  N   PHE B 147      24.165   3.897  14.920  1.00 10.00      B   
ATOM   4218  HN  PHE B 147      24.310   3.935  15.897  1.00 10.00      B   
ATOM   4219  CA  PHE B 147      22.927   3.322  14.425  1.00 10.00      B   
ATOM   4220  CB  PHE B 147      22.809   1.859  14.871  1.00 10.00      B   
ATOM   4221  CG  PHE B 147      23.967   0.983  14.481  1.00 10.00      B   
ATOM   4222  CD1 PHE B 147      24.806   0.449  15.446  1.00 10.00      B   
ATOM   4223  CD2 PHE B 147      24.210   0.685  13.151  1.00 10.00      B   
ATOM   4224  CE1 PHE B 147      25.865  -0.364  15.090  1.00 10.00      B   
ATOM   4225  CE2 PHE B 147      25.267  -0.126  12.788  1.00 10.00      B   
ATOM   4226  CZ  PHE B 147      26.096  -0.652  13.759  1.00 10.00      B   
ATOM   4227  C   PHE B 147      21.746   4.110  14.977  1.00 10.00      B   
ATOM   4228  O   PHE B 147      21.926   5.168  15.584  1.00 10.00      B   
ATOM   4229  N   GLY B 148      20.544   3.603  14.762  1.00 10.00      B   
ATOM   4230  HN  GLY B 148      20.453   2.775  14.241  1.00 10.00      B   
ATOM   4231  CA  GLY B 148      19.367   4.273  15.269  1.00 10.00      B   
ATOM   4232  C   GLY B 148      18.444   4.738  14.165  1.00 10.00      B   
ATOM   4233  O   GLY B 148      18.484   4.216  13.047  1.00 10.00      B   
ATOM   4234  N   ILE B 149      17.620   5.727  14.472  1.00 10.00      B   
ATOM   4235  HN  ILE B 149      17.656   6.118  15.371  1.00 10.00      B   
ATOM   4236  CA  ILE B 149      16.673   6.262  13.506  1.00 10.00      B   
ATOM   4237  CB  ILE B 149      15.396   6.789  14.199  1.00 10.00      B   
ATOM   4238  CG1 ILE B 149      14.400   7.339  13.173  1.00 10.00      B   
ATOM   4239  CG2 ILE B 149      15.735   7.840  15.247  1.00 10.00      B   
ATOM   4240  CD1 ILE B 149      13.071   7.740  13.768  1.00 10.00      B   
ATOM   4241  C   ILE B 149      17.306   7.365  12.660  1.00 10.00      B   
ATOM   4242  O   ILE B 149      18.063   8.198  13.162  1.00 10.00      B   
ATOM   4243  N   LEU B 150      17.000   7.352  11.373  1.00 10.00      B   
ATOM   4244  HN  LEU B 150      16.391   6.657  11.035  1.00 10.00      B   
ATOM   4245  CA  LEU B 150      17.515   8.344  10.447  1.00 10.00      B   
ATOM   4246  CB  LEU B 150      18.024   7.673   9.168  1.00 10.00      B   
ATOM   4247  CG  LEU B 150      19.157   6.656   9.342  1.00 10.00      B   
ATOM   4248  CD1 LEU B 150      19.475   5.980   8.018  1.00 10.00      B   
ATOM   4249  CD2 LEU B 150      20.399   7.328   9.913  1.00 10.00      B   
ATOM   4250  C   LEU B 150      16.420   9.349  10.121  1.00 10.00      B   
ATOM   4251  O   LEU B 150      15.656   9.167   9.175  1.00 10.00      B   
ATOM   4252  N   GLU B 151      16.332  10.392  10.932  1.00 10.00      B   
ATOM   4253  HN  GLU B 151      16.968  10.473  11.671  1.00 10.00      B   
ATOM   4254  CA  GLU B 151      15.327  11.425  10.750  1.00 10.00      B   
ATOM   4255  CB  GLU B 151      15.260  12.321  11.991  1.00 10.00      B   
ATOM   4256  CG  GLU B 151      14.379  13.549  11.831  1.00 10.00      B   
ATOM   4257  CD  GLU B 151      15.119  14.832  12.147  1.00 10.00      B   
ATOM   4258  OE1 GLU B 151      15.647  15.473  11.208  1.00 10.00      B   
ATOM   4259  OE2 GLU B 151      15.188  15.205  13.336  1.00 10.00      B   
ATOM   4260  C   GLU B 151      15.611  12.259   9.507  1.00 10.00      B   
ATOM   4261  O   GLU B 151      16.716  12.785   9.348  1.00 10.00      B   
ATOM   4262  N   ASP B 152      14.607  12.368   8.635  1.00 10.00      B   
ATOM   4263  HN  ASP B 152      13.769  11.902   8.823  1.00 10.00      B   
ATOM   4264  CA  ASP B 152      14.714  13.143   7.396  1.00 10.00      B   
ATOM   4265  CB  ASP B 152      15.061  14.611   7.692  1.00 10.00      B   
ATOM   4266  CG  ASP B 152      14.364  15.595   6.772  1.00 10.00      B   
ATOM   4267  OD1 ASP B 152      14.267  15.323   5.559  1.00 10.00      B   
ATOM   4268  OD2 ASP B 152      13.917  16.656   7.262  1.00 10.00      B   
ATOM   4269  C   ASP B 152      15.735  12.524   6.442  1.00 10.00      B   
ATOM   4270  O   ASP B 152      16.249  11.431   6.687  1.00 10.00      B   
ATOM   4271  N   GLY B 153      16.015  13.215   5.350  1.00 10.00      B   
ATOM   4272  HN  GLY B 153      15.555  14.070   5.189  1.00 10.00      B   
ATOM   4273  CA  GLY B 153      16.975  12.720   4.387  1.00 10.00      B   
ATOM   4274  C   GLY B 153      16.317  12.027   3.216  1.00 10.00      B   
ATOM   4275  O   GLY B 153      15.243  11.443   3.354  1.00 10.00      B   
ATOM   4276  N   MET B 154      16.960  12.092   2.063  1.00 10.00      B   
ATOM   4277  HN  MET B 154      17.822  12.566   2.024  1.00 10.00      B   
ATOM   4278  CA  MET B 154      16.438  11.470   0.858  1.00 10.00      B   
ATOM   4279  CB  MET B 154      16.786  12.302  -0.378  1.00 10.00      B   
ATOM   4280  CG  MET B 154      16.039  13.620  -0.487  1.00 10.00      B   
ATOM   4281  SD  MET B 154      16.465  14.533  -1.984  1.00 10.00      B   
ATOM   4282  CE  MET B 154      15.820  13.435  -3.245  1.00 10.00      B   
ATOM   4283  C   MET B 154      16.998  10.067   0.692  1.00 10.00      B   
ATOM   4284  O   MET B 154      18.128   9.785   1.097  1.00 10.00      B   
ATOM   4285  N   ILE B 155      16.195   9.188   0.119  1.00 10.00      B   
ATOM   4286  HN  ILE B 155      15.291   9.464  -0.136  1.00 10.00      B   
ATOM   4287  CA  ILE B 155      16.611   7.818  -0.126  1.00 10.00      B   
ATOM   4288  CB  ILE B 155      15.572   6.796   0.400  1.00 10.00      B   
ATOM   4289  CG1 ILE B 155      15.995   5.357   0.081  1.00 10.00      B   
ATOM   4290  CG2 ILE B 155      14.173   7.097  -0.127  1.00 10.00      B   
ATOM   4291  CD1 ILE B 155      15.265   4.312   0.897  1.00 10.00      B   
ATOM   4292  C   ILE B 155      16.882   7.614  -1.616  1.00 10.00      B   
ATOM   4293  O   ILE B 155      16.025   7.887  -2.457  1.00 10.00      B   
ATOM   4294  N   ILE B 156      18.090   7.177  -1.943  1.00 10.00      B   
ATOM   4295  HN  ILE B 156      18.747   7.003  -1.234  1.00 10.00      B   
ATOM   4296  CA  ILE B 156      18.468   6.955  -3.331  1.00 10.00      B   
ATOM   4297  CB  ILE B 156      19.753   7.730  -3.696  1.00 10.00      B   
ATOM   4298  CG1 ILE B 156      19.624   9.203  -3.297  1.00 10.00      B   
ATOM   4299  CG2 ILE B 156      20.047   7.607  -5.185  1.00 10.00      B   
ATOM   4300  CD1 ILE B 156      20.883  10.010  -3.525  1.00 10.00      B   
ATOM   4301  C   ILE B 156      18.681   5.470  -3.610  1.00 10.00      B   
ATOM   4302  O   ILE B 156      19.362   4.780  -2.849  1.00 10.00      B   
ATOM   4303  N   ASP B 157      18.074   4.987  -4.690  1.00 10.00      B   
ATOM   4304  HN  ASP B 157      17.517   5.590  -5.229  1.00 10.00      B   
ATOM   4305  CA  ASP B 157      18.195   3.591  -5.097  1.00 10.00      B   
ATOM   4306  CB  ASP B 157      16.940   3.145  -5.855  1.00 10.00      B   
ATOM   4307  CG  ASP B 157      15.754   2.898  -4.951  1.00 10.00      B   
ATOM   4308  OD1 ASP B 157      15.622   1.768  -4.434  1.00 10.00      B   
ATOM   4309  OD2 ASP B 157      14.943   3.831  -4.753  1.00 10.00      B   
ATOM   4310  C   ASP B 157      19.410   3.411  -5.996  1.00 10.00      B   
ATOM   4311  O   ASP B 157      19.541   4.096  -7.016  1.00 10.00      B   
ATOM   4312  N   VAL B 158      20.291   2.495  -5.623  1.00 10.00      B   
ATOM   4313  HN  VAL B 158      20.124   1.972  -4.805  1.00 10.00      B   
ATOM   4314  CA  VAL B 158      21.499   2.235  -6.392  1.00 10.00      B   
ATOM   4315  CB  VAL B 158      22.689   3.056  -5.837  1.00 10.00      B   
ATOM   4316  CG1 VAL B 158      23.180   2.494  -4.510  1.00 10.00      B   
ATOM   4317  CG2 VAL B 158      23.823   3.154  -6.848  1.00 10.00      B   
ATOM   4318  C   VAL B 158      21.834   0.745  -6.358  1.00 10.00      B   
ATOM   4319  O   VAL B 158      21.375   0.023  -5.471  1.00 10.00      B   
ATOM   4320  N   ASN B 159      22.605   0.284  -7.333  1.00 10.00      B   
ATOM   4321  HN  ASN B 159      22.909   0.899  -8.035  1.00 10.00      B   
ATOM   4322  CA  ASN B 159      23.005  -1.118  -7.383  1.00 10.00      B   
ATOM   4323  CB  ASN B 159      23.629  -1.479  -8.734  1.00 10.00      B   
ATOM   4324  CG  ASN B 159      22.619  -1.492  -9.868  1.00 10.00      B   
ATOM   4325  OD1 ASN B 159      21.415  -1.629  -9.643  1.00 10.00      B   
ATOM   4326  ND2 ASN B 159      23.108  -1.372 -11.094  1.00 10.00      B   
ATOM   4327 HD21 ASN B 159      24.083  -1.292 -11.197  1.00 10.00      B   
ATOM   4328 HD22 ASN B 159      22.483  -1.368 -11.849  1.00 10.00      B   
ATOM   4329  C   ASN B 159      23.977  -1.421  -6.249  1.00 10.00      B   
ATOM   4330  O   ASN B 159      24.703  -0.533  -5.794  1.00 10.00      B   
ATOM   4331  N   LEU B 160      24.001  -2.674  -5.810  1.00 10.00      B   
ATOM   4332  HN  LEU B 160      23.423  -3.341  -6.241  1.00 10.00      B   
ATOM   4333  CA  LEU B 160      24.866  -3.091  -4.711  1.00 10.00      B   
ATOM   4334  CB  LEU B 160      24.710  -4.589  -4.439  1.00 10.00      B   
ATOM   4335  CG  LEU B 160      23.284  -5.116  -4.279  1.00 10.00      B   
ATOM   4336  CD1 LEU B 160      23.301  -6.617  -4.066  1.00 10.00      B   
ATOM   4337  CD2 LEU B 160      22.573  -4.425  -3.128  1.00 10.00      B   
ATOM   4338  C   LEU B 160      26.330  -2.779  -4.986  1.00 10.00      B   
ATOM   4339  O   LEU B 160      27.032  -2.263  -4.121  1.00 10.00      B   
ATOM   4340  N   ASN B 161      26.775  -3.087  -6.198  1.00 10.00      B   
ATOM   4341  HN  ASN B 161      26.150  -3.482  -6.845  1.00 10.00      B   
ATOM   4342  CA  ASN B 161      28.164  -2.870  -6.605  1.00 10.00      B   
ATOM   4343  CB  ASN B 161      28.350  -3.223  -8.083  1.00 10.00      B   
ATOM   4344  CG  ASN B 161      27.942  -4.648  -8.398  1.00 10.00      B   
ATOM   4345  OD1 ASN B 161      26.775  -4.920  -8.680  1.00 10.00      B   
ATOM   4346  ND2 ASN B 161      28.895  -5.567  -8.357  1.00 10.00      B   
ATOM   4347 HD21 ASN B 161      29.805  -5.282  -8.128  1.00 10.00      B   
ATOM   4348 HD22 ASN B 161      28.651  -6.502  -8.552  1.00 10.00      B   
ATOM   4349  C   ASN B 161      28.629  -1.439  -6.352  1.00 10.00      B   
ATOM   4350  O   ASN B 161      29.687  -1.218  -5.760  1.00 10.00      B   
ATOM   4351  N   PHE B 162      27.828  -0.475  -6.785  1.00 10.00      B   
ATOM   4352  HN  PHE B 162      26.989  -0.716  -7.228  1.00 10.00      B   
ATOM   4353  CA  PHE B 162      28.163   0.933  -6.619  1.00 10.00      B   
ATOM   4354  CB  PHE B 162      27.139   1.819  -7.328  1.00 10.00      B   
ATOM   4355  CG  PHE B 162      27.179   1.707  -8.827  1.00 10.00      B   
ATOM   4356  CD1 PHE B 162      26.384   0.785  -9.490  1.00 10.00      B   
ATOM   4357  CD2 PHE B 162      28.012   2.524  -9.572  1.00 10.00      B   
ATOM   4358  CE1 PHE B 162      26.422   0.680 -10.866  1.00 10.00      B   
ATOM   4359  CE2 PHE B 162      28.055   2.425 -10.949  1.00 10.00      B   
ATOM   4360  CZ  PHE B 162      27.258   1.501 -11.596  1.00 10.00      B   
ATOM   4361  C   PHE B 162      28.279   1.322  -5.149  1.00 10.00      B   
ATOM   4362  O   PHE B 162      29.176   2.073  -4.771  1.00 10.00      B   
ATOM   4363  N   ALA B 163      27.377   0.804  -4.325  1.00 10.00      B   
ATOM   4364  HN  ALA B 163      26.685   0.208  -4.685  1.00 10.00      B   
ATOM   4365  CA  ALA B 163      27.386   1.102  -2.898  1.00 10.00      B   
ATOM   4366  CB  ALA B 163      26.066   0.684  -2.267  1.00 10.00      B   
ATOM   4367  C   ALA B 163      28.557   0.411  -2.200  1.00 10.00      B   
ATOM   4368  O   ALA B 163      29.261   1.019  -1.397  1.00 10.00      B   
ATOM   4369  N   ARG B 164      28.773  -0.855  -2.537  1.00 10.00      B   
ATOM   4370  HN  ARG B 164      28.188  -1.274  -3.208  1.00 10.00      B   
ATOM   4371  CA  ARG B 164      29.849  -1.643  -1.944  1.00 10.00      B   
ATOM   4372  CB  ARG B 164      29.809  -3.081  -2.462  1.00 10.00      B   
ATOM   4373  CG  ARG B 164      28.639  -3.891  -1.931  1.00 10.00      B   
ATOM   4374  CD  ARG B 164      28.267  -5.022  -2.873  1.00 10.00      B   
ATOM   4375  NE  ARG B 164      29.328  -6.018  -2.999  1.00 10.00      B   
ATOM   4376  HE  ARG B 164      30.139  -5.754  -3.495  1.00 10.00      B   
ATOM   4377  CZ  ARG B 164      29.254  -7.246  -2.489  1.00 10.00      B   
ATOM   4378  NH1 ARG B 164      28.171  -7.622  -1.822  1.00 10.00      B   
ATOM   4379 HH11 ARG B 164      28.108  -8.583  -1.421  1.00 10.00      B   
ATOM   4380 HH12 ARG B 164      27.377  -6.957  -1.691  1.00 10.00      B   
ATOM   4381  NH2 ARG B 164      30.257  -8.098  -2.654  1.00 10.00      B   
ATOM   4382 HH21 ARG B 164      31.109  -7.812  -3.181  1.00 10.00      B   
ATOM   4383 HH22 ARG B 164      30.198  -9.062  -2.255  1.00 10.00      B   
ATOM   4384  C   ARG B 164      31.215  -1.024  -2.212  1.00 10.00      B   
ATOM   4385  O   ARG B 164      32.071  -0.979  -1.326  1.00 10.00      B   
ATOM   4386  N   GLN B 165      31.415  -0.539  -3.430  1.00 10.00      B   
ATOM   4387  HN  GLN B 165      30.693  -0.600  -4.098  1.00 10.00      B   
ATOM   4388  CA  GLN B 165      32.684   0.076  -3.803  1.00 10.00      B   
ATOM   4389  CB  GLN B 165      32.848   0.128  -5.320  1.00 10.00      B   
ATOM   4390  CG  GLN B 165      33.218  -1.208  -5.942  1.00 10.00      B   
ATOM   4391  CD  GLN B 165      33.321  -1.141  -7.450  1.00 10.00      B   
ATOM   4392  OE1 GLN B 165      32.599  -0.388  -8.104  1.00 10.00      B   
ATOM   4393  NE2 GLN B 165      34.227  -1.923  -8.013  1.00 10.00      B   
ATOM   4394 HE21 GLN B 165      34.774  -2.494  -7.428  1.00 10.00      B   
ATOM   4395 HE22 GLN B 165      34.318  -1.902  -8.988  1.00 10.00      B   
ATOM   4396  C   GLN B 165      32.846   1.462  -3.189  1.00 10.00      B   
ATOM   4397  O   GLN B 165      33.949   1.999  -3.140  1.00 10.00      B   
ATOM   4398  N   LEU B 166      31.749   2.033  -2.713  1.00 10.00      B   
ATOM   4399  HN  LEU B 166      30.893   1.558  -2.779  1.00 10.00      B   
ATOM   4400  CA  LEU B 166      31.783   3.350  -2.096  1.00 10.00      B   
ATOM   4401  CB  LEU B 166      30.486   4.109  -2.394  1.00 10.00      B   
ATOM   4402  CG  LEU B 166      30.440   5.573  -1.948  1.00 10.00      B   
ATOM   4403  CD1 LEU B 166      31.545   6.372  -2.619  1.00 10.00      B   
ATOM   4404  CD2 LEU B 166      29.077   6.181  -2.244  1.00 10.00      B   
ATOM   4405  C   LEU B 166      31.995   3.232  -0.588  1.00 10.00      B   
ATOM   4406  O   LEU B 166      32.429   4.177   0.072  1.00 10.00      B   
ATOM   4407  N   LEU B 167      31.698   2.058  -0.047  1.00 10.00      B   
ATOM   4408  HN  LEU B 167      31.356   1.341  -0.620  1.00 10.00      B   
ATOM   4409  CA  LEU B 167      31.852   1.820   1.380  1.00 10.00      B   
ATOM   4410  CB  LEU B 167      30.665   1.027   1.933  1.00 10.00      B   
ATOM   4411  CG  LEU B 167      30.506   1.035   3.458  1.00 10.00      B   
ATOM   4412  CD1 LEU B 167      30.060   2.407   3.943  1.00 10.00      B   
ATOM   4413  CD2 LEU B 167      29.527  -0.038   3.906  1.00 10.00      B   
ATOM   4414  C   LEU B 167      33.159   1.099   1.700  1.00 10.00      B   
ATOM   4415  O   LEU B 167      33.820   1.418   2.688  1.00 10.00      B   
ATOM   4416  N   PHE B 168      33.533   0.132   0.866  1.00 10.00      B   
ATOM   4417  HN  PHE B 168      32.975  -0.070   0.083  1.00 10.00      B   
ATOM   4418  CA  PHE B 168      34.754  -0.640   1.095  1.00 10.00      B   
ATOM   4419  CB  PHE B 168      34.619  -2.070   0.560  1.00 10.00      B   
ATOM   4420  CG  PHE B 168      33.560  -2.887   1.243  1.00 10.00      B   
ATOM   4421  CD1 PHE B 168      32.683  -3.662   0.503  1.00 10.00      B   
ATOM   4422  CD2 PHE B 168      33.442  -2.882   2.622  1.00 10.00      B   
ATOM   4423  CE1 PHE B 168      31.709  -4.417   1.125  1.00 10.00      B   
ATOM   4424  CE2 PHE B 168      32.470  -3.632   3.251  1.00 10.00      B   
ATOM   4425  CZ  PHE B 168      31.601  -4.402   2.502  1.00 10.00      B   
ATOM   4426  C   PHE B 168      35.992   0.027   0.499  1.00 10.00      B   
ATOM   4427  O   PHE B 168      37.103  -0.156   0.999  1.00 10.00      B   
ATOM   4428  N   ASN B 169      35.805   0.800  -0.559  1.00 10.00      B   
ATOM   4429  HN  ASN B 169      34.898   0.936  -0.902  1.00 10.00      B   
ATOM   4430  CA  ASN B 169      36.923   1.469  -1.212  1.00 10.00      B   
ATOM   4431  CB  ASN B 169      36.896   1.218  -2.721  1.00 10.00      B   
ATOM   4432  CG  ASN B 169      38.111   1.766  -3.447  1.00 10.00      B   
ATOM   4433  OD1 ASN B 169      39.093   2.170  -2.830  1.00 10.00      B   
ATOM   4434  ND2 ASN B 169      38.055   1.756  -4.769  1.00 10.00      B   
ATOM   4435 HD21 ASN B 169      37.247   1.396  -5.193  1.00 10.00      B   
ATOM   4436 HD22 ASN B 169      38.825   2.101  -5.273  1.00 10.00      B   
ATOM   4437  C   ASN B 169      36.925   2.962  -0.904  1.00 10.00      B   
ATOM   4438  O   ASN B 169      35.945   3.663  -1.152  1.00 10.00      B   
ATOM   4439  N   ASN B 170      38.037   3.439  -0.361  1.00 10.00      B   
ATOM   4440  HN  ASN B 170      38.790   2.826  -0.201  1.00 10.00      B   
ATOM   4441  CA  ASN B 170      38.174   4.845   0.002  1.00 10.00      B   
ATOM   4442  CB  ASN B 170      38.957   4.982   1.314  1.00 10.00      B   
ATOM   4443  CG  ASN B 170      38.652   6.270   2.061  1.00 10.00      B   
ATOM   4444  OD1 ASN B 170      39.323   7.287   1.878  1.00 10.00      B   
ATOM   4445  ND2 ASN B 170      37.639   6.233   2.914  1.00 10.00      B   
ATOM   4446 HD21 ASN B 170      37.149   5.389   3.016  1.00 10.00      B   
ATOM   4447 HD22 ASN B 170      37.421   7.047   3.411  1.00 10.00      B   
ATOM   4448  C   ASN B 170      38.862   5.637  -1.108  1.00 10.00      B   
ATOM   4449  O   ASN B 170      39.042   6.852  -1.005  1.00 10.00      B   
ATOM   4450  N   ASP B 171      39.244   4.945  -2.174  1.00 10.00      B   
ATOM   4451  HN  ASP B 171      39.075   3.976  -2.204  1.00 10.00      B   
ATOM   4452  CA  ASP B 171      39.915   5.591  -3.301  1.00 10.00      B   
ATOM   4453  CB  ASP B 171      40.790   4.600  -4.074  1.00 10.00      B   
ATOM   4454  CG  ASP B 171      42.271   4.806  -3.830  1.00 10.00      B   
ATOM   4455  OD1 ASP B 171      42.844   5.774  -4.379  1.00 10.00      B   
ATOM   4456  OD2 ASP B 171      42.875   3.997  -3.089  1.00 10.00      B   
ATOM   4457  C   ASP B 171      38.914   6.251  -4.237  1.00 10.00      B   
ATOM   4458  O   ASP B 171      39.293   6.977  -5.156  1.00 10.00      B   
ATOM   4459  N   PHE B 172      37.635   5.996  -3.998  1.00 10.00      B   
ATOM   4460  HN  PHE B 172      37.396   5.416  -3.245  1.00 10.00      B   
ATOM   4461  CA  PHE B 172      36.575   6.570  -4.811  1.00 10.00      B   
ATOM   4462  CB  PHE B 172      35.314   5.709  -4.726  1.00 10.00      B   
ATOM   4463  CG  PHE B 172      35.105   4.812  -5.912  1.00 10.00      B   
ATOM   4464  CD1 PHE B 172      35.764   3.599  -6.002  1.00 10.00      B   
ATOM   4465  CD2 PHE B 172      34.247   5.181  -6.932  1.00 10.00      B   
ATOM   4466  CE1 PHE B 172      35.574   2.769  -7.090  1.00 10.00      B   
ATOM   4467  CE2 PHE B 172      34.051   4.357  -8.023  1.00 10.00      B   
ATOM   4468  CZ  PHE B 172      34.716   3.148  -8.103  1.00 10.00      B   
ATOM   4469  C   PHE B 172      36.262   7.985  -4.343  1.00 10.00      B   
ATOM   4470  O   PHE B 172      35.824   8.181  -3.212  1.00 10.00      B   
ATOM   4471  N   PRO B 173      36.471   8.989  -5.208  1.00 10.00      B   
ATOM   4472  CA  PRO B 173      36.213  10.390  -4.876  1.00 10.00      B   
ATOM   4473  CB  PRO B 173      37.163  11.124  -5.821  1.00 10.00      B   
ATOM   4474  CG  PRO B 173      37.212  10.263  -7.042  1.00 10.00      B   
ATOM   4475  CD  PRO B 173      36.988   8.842  -6.584  1.00 10.00      B   
ATOM   4476  C   PRO B 173      34.765  10.792  -5.163  1.00 10.00      B   
ATOM   4477  O   PRO B 173      34.472  11.963  -5.407  1.00 10.00      B   
ATOM   4478  N   LEU B 174      33.864   9.814  -5.111  1.00 10.00      B   
ATOM   4479  HN  LEU B 174      34.164   8.910  -4.882  1.00 10.00      B   
ATOM   4480  CA  LEU B 174      32.446  10.046  -5.377  1.00 10.00      B   
ATOM   4481  CB  LEU B 174      31.679   8.720  -5.436  1.00 10.00      B   
ATOM   4482  CG  LEU B 174      30.239   8.794  -5.961  1.00 10.00      B   
ATOM   4483  CD1 LEU B 174      30.223   9.253  -7.409  1.00 10.00      B   
ATOM   4484  CD2 LEU B 174      29.538   7.451  -5.822  1.00 10.00      B   
ATOM   4485  C   LEU B 174      31.821  10.974  -4.338  1.00 10.00      B   
ATOM   4486  O   LEU B 174      30.935  11.765  -4.657  1.00 10.00      B   
ATOM   4487  N   LEU B 175      32.291  10.881  -3.102  1.00 10.00      B   
ATOM   4488  HN  LEU B 175      33.007  10.238  -2.905  1.00 10.00      B   
ATOM   4489  CA  LEU B 175      31.774  11.719  -2.028  1.00 10.00      B   
ATOM   4490  CB  LEU B 175      31.779  10.958  -0.700  1.00 10.00      B   
ATOM   4491  CG  LEU B 175      30.981   9.654  -0.659  1.00 10.00      B   
ATOM   4492  CD1 LEU B 175      31.191   8.941   0.667  1.00 10.00      B   
ATOM   4493  CD2 LEU B 175      29.504   9.920  -0.893  1.00 10.00      B   
ATOM   4494  C   LEU B 175      32.603  12.993  -1.903  1.00 10.00      B   
ATOM   4495  O   LEU B 175      32.096  14.042  -1.504  1.00 10.00      B   
ATOM   4496  N   LYS B 176      33.874  12.891  -2.268  1.00 10.00      B   
ATOM   4497  HN  LYS B 176      34.207  12.025  -2.587  1.00 10.00      B   
ATOM   4498  CA  LYS B 176      34.796  14.018  -2.199  1.00 10.00      B   
ATOM   4499  CB  LYS B 176      36.212  13.568  -2.573  1.00 10.00      B   
ATOM   4500  CG  LYS B 176      37.293  14.588  -2.264  1.00 10.00      B   
ATOM   4501  CD  LYS B 176      38.674  13.975  -2.397  1.00 10.00      B   
ATOM   4502  CE  LYS B 176      39.753  14.961  -1.982  1.00 10.00      B   
ATOM   4503  NZ  LYS B 176      41.096  14.325  -1.916  1.00 10.00      B   
ATOM   4504  HZ1 LYS B 176      41.115  13.608  -1.165  1.00 10.00      B   
ATOM   4505  HZ2 LYS B 176      41.824  15.038  -1.715  1.00 10.00      B   
ATOM   4506  HZ3 LYS B 176      41.323  13.864  -2.822  1.00 10.00      B   
ATOM   4507  C   LYS B 176      34.337  15.172  -3.091  1.00 10.00      B   
ATOM   4508  O   LYS B 176      34.394  16.335  -2.691  1.00 10.00      B   
ATOM   4509  N   VAL B 177      33.868  14.843  -4.292  1.00 10.00      B   
ATOM   4510  HN  VAL B 177      33.845  13.897  -4.556  1.00 10.00      B   
ATOM   4511  CA  VAL B 177      33.396  15.859  -5.232  1.00 10.00      B   
ATOM   4512  CB  VAL B 177      33.109  15.283  -6.643  1.00 10.00      B   
ATOM   4513  CG1 VAL B 177      34.389  14.764  -7.278  1.00 10.00      B   
ATOM   4514  CG2 VAL B 177      32.052  14.189  -6.596  1.00 10.00      B   
ATOM   4515  C   VAL B 177      32.158  16.580  -4.693  1.00 10.00      B   
ATOM   4516  O   VAL B 177      31.899  17.731  -5.038  1.00 10.00      B   
ATOM   4517  N   LEU B 178      31.414  15.904  -3.824  1.00 10.00      B   
ATOM   4518  HN  LEU B 178      31.684  14.998  -3.569  1.00 10.00      B   
ATOM   4519  CA  LEU B 178      30.212  16.476  -3.235  1.00 10.00      B   
ATOM   4520  CB  LEU B 178      29.254  15.368  -2.787  1.00 10.00      B   
ATOM   4521  CG  LEU B 178      28.704  14.463  -3.892  1.00 10.00      B   
ATOM   4522  CD1 LEU B 178      27.921  13.303  -3.298  1.00 10.00      B   
ATOM   4523  CD2 LEU B 178      27.835  15.261  -4.851  1.00 10.00      B   
ATOM   4524  C   LEU B 178      30.577  17.364  -2.052  1.00 10.00      B   
ATOM   4525  O   LEU B 178      30.087  18.489  -1.931  1.00 10.00      B   
ATOM   4526  N   ALA B 179      31.467  16.859  -1.201  1.00 10.00      B   
ATOM   4527  HN  ALA B 179      31.838  15.962  -1.375  1.00 10.00      B   
ATOM   4528  CA  ALA B 179      31.908  17.591  -0.016  1.00 10.00      B   
ATOM   4529  CB  ALA B 179      32.848  16.735   0.818  1.00 10.00      B   
ATOM   4530  C   ALA B 179      32.575  18.911  -0.391  1.00 10.00      B   
ATOM   4531  O   ALA B 179      32.523  19.879   0.364  1.00 10.00      B   
ATOM   4532  N   ALA B 180      33.191  18.945  -1.567  1.00 10.00      B   
ATOM   4533  HN  ALA B 180      33.208  18.134  -2.119  1.00 10.00      B   
ATOM   4534  CA  ALA B 180      33.862  20.146  -2.048  1.00 10.00      B   
ATOM   4535  CB  ALA B 180      34.800  19.802  -3.194  1.00 10.00      B   
ATOM   4536  C   ALA B 180      32.860  21.219  -2.477  1.00 10.00      B   
ATOM   4537  O   ALA B 180      33.225  22.377  -2.692  1.00 10.00      B   
ATOM   4538  N   HIS B 181      31.598  20.833  -2.601  1.00 10.00      B   
ATOM   4539  HN  HIS B 181      31.363  19.899  -2.408  1.00 10.00      B   
ATOM   4540  CA  HIS B 181      30.549  21.765  -3.006  1.00 10.00      B   
ATOM   4541  CB  HIS B 181      29.718  21.202  -4.165  1.00 10.00      B   
ATOM   4542  CG  HIS B 181      30.390  21.290  -5.503  1.00 10.00      B   
ATOM   4543  ND1 HIS B 181      30.397  22.435  -6.278  1.00 10.00      B   
ATOM   4544  HD1 HIS B 181      29.979  23.293  -6.042  1.00 10.00      B   
ATOM   4545  CD2 HIS B 181      31.090  20.368  -6.200  1.00 10.00      B   
ATOM   4546  CE1 HIS B 181      31.070  22.207  -7.390  1.00 10.00      B   
ATOM   4547  NE2 HIS B 181      31.502  20.965  -7.366  1.00 10.00      B   
ATOM   4548  HE2 HIS B 181      32.047  20.538  -8.064  1.00 10.00      B   
ATOM   4549  C   HIS B 181      29.641  22.129  -1.838  1.00 10.00      B   
ATOM   4550  O   HIS B 181      29.150  23.253  -1.750  1.00 10.00      B   
ATOM   4551  N   THR B 182      29.416  21.174  -0.948  1.00 10.00      B   
ATOM   4552  HN  THR B 182      29.821  20.289  -1.077  1.00 10.00      B   
ATOM   4553  CA  THR B 182      28.567  21.398   0.210  1.00 10.00      B   
ATOM   4554  CB  THR B 182      27.067  21.411  -0.187  1.00 10.00      B   
ATOM   4555  OG1 THR B 182      26.247  21.589   0.975  1.00 10.00      B   
ATOM   4556  HG1 THR B 182      26.328  20.812   1.540  1.00 10.00      B   
ATOM   4557  CG2 THR B 182      26.673  20.115  -0.884  1.00 10.00      B   
ATOM   4558  C   THR B 182      28.808  20.331   1.274  1.00 10.00      B   
ATOM   4559  O   THR B 182      29.213  19.209   0.962  1.00 10.00      B   
ATOM   4560  N   LYS B 183      28.582  20.697   2.529  1.00 10.00      B   
ATOM   4561  HN  LYS B 183      28.293  21.620   2.711  1.00 10.00      B   
ATOM   4562  CA  LYS B 183      28.744  19.768   3.641  1.00 10.00      B   
ATOM   4563  CB  LYS B 183      28.932  20.535   4.951  1.00 10.00      B   
ATOM   4564  CG  LYS B 183      29.875  21.721   4.849  1.00 10.00      B   
ATOM   4565  CD  LYS B 183      29.889  22.520   6.138  1.00 10.00      B   
ATOM   4566  CE  LYS B 183      30.352  23.946   5.901  1.00 10.00      B   
ATOM   4567  NZ  LYS B 183      30.196  24.782   7.119  1.00 10.00      B   
ATOM   4568  HZ1 LYS B 183      30.371  25.781   6.894  1.00 10.00      B   
ATOM   4569  HZ2 LYS B 183      30.873  24.482   7.849  1.00 10.00      B   
ATOM   4570  HZ3 LYS B 183      29.230  24.688   7.499  1.00 10.00      B   
ATOM   4571  C   LYS B 183      27.497  18.899   3.730  1.00 10.00      B   
ATOM   4572  O   LYS B 183      26.399  19.360   3.401  1.00 10.00      B   
ATOM   4573  N   PHE B 184      27.647  17.660   4.174  1.00 10.00      B   
ATOM   4574  HN  PHE B 184      28.533  17.345   4.454  1.00 10.00      B   
ATOM   4575  CA  PHE B 184      26.509  16.759   4.258  1.00 10.00      B   
ATOM   4576  CB  PHE B 184      26.146  16.263   2.852  1.00 10.00      B   
ATOM   4577  CG  PHE B 184      27.243  15.486   2.169  1.00 10.00      B   
ATOM   4578  CD1 PHE B 184      27.351  14.113   2.337  1.00 10.00      B   
ATOM   4579  CD2 PHE B 184      28.160  16.126   1.354  1.00 10.00      B   
ATOM   4580  CE1 PHE B 184      28.352  13.396   1.708  1.00 10.00      B   
ATOM   4581  CE2 PHE B 184      29.164  15.416   0.723  1.00 10.00      B   
ATOM   4582  CZ  PHE B 184      29.260  14.050   0.899  1.00 10.00      B   
ATOM   4583  C   PHE B 184      26.784  15.558   5.152  1.00 10.00      B   
ATOM   4584  O   PHE B 184      27.904  15.354   5.621  1.00 10.00      B   
ATOM   4585  N   GLU B 185      25.743  14.771   5.377  1.00 10.00      B   
ATOM   4586  HN  GLU B 185      24.873  15.014   4.988  1.00 10.00      B   
ATOM   4587  CA  GLU B 185      25.833  13.558   6.173  1.00 10.00      B   
ATOM   4588  CB  GLU B 185      25.045  13.714   7.475  1.00 10.00      B   
ATOM   4589  CG  GLU B 185      25.649  14.731   8.431  1.00 10.00      B   
ATOM   4590  CD  GLU B 185      24.727  15.087   9.575  1.00 10.00      B   
ATOM   4591  OE1 GLU B 185      24.759  14.385  10.613  1.00 10.00      B   
ATOM   4592  OE2 GLU B 185      23.980  16.083   9.452  1.00 10.00      B   
ATOM   4593  C   GLU B 185      25.268  12.420   5.339  1.00 10.00      B   
ATOM   4594  O   GLU B 185      24.124  12.489   4.890  1.00 10.00      B   
ATOM   4595  N   VAL B 186      26.063  11.391   5.104  1.00 10.00      B   
ATOM   4596  HN  VAL B 186      26.961  11.366   5.500  1.00 10.00      B   
ATOM   4597  CA  VAL B 186      25.615  10.288   4.275  1.00 10.00      B   
ATOM   4598  CB  VAL B 186      26.343  10.295   2.906  1.00 10.00      B   
ATOM   4599  CG1 VAL B 186      27.829  10.007   3.064  1.00 10.00      B   
ATOM   4600  CG2 VAL B 186      25.701   9.327   1.923  1.00 10.00      B   
ATOM   4601  C   VAL B 186      25.783   8.930   4.951  1.00 10.00      B   
ATOM   4602  O   VAL B 186      26.703   8.717   5.744  1.00 10.00      B   
ATOM   4603  N   ALA B 187      24.857   8.034   4.648  1.00 10.00      B   
ATOM   4604  HN  ALA B 187      24.120   8.301   4.055  1.00 10.00      B   
ATOM   4605  CA  ALA B 187      24.883   6.674   5.156  1.00 10.00      B   
ATOM   4606  CB  ALA B 187      23.771   6.457   6.171  1.00 10.00      B   
ATOM   4607  C   ALA B 187      24.731   5.730   3.967  1.00 10.00      B   
ATOM   4608  O   ALA B 187      23.679   5.693   3.323  1.00 10.00      B   
ATOM   4609  N   ILE B 188      25.791   5.006   3.649  1.00 10.00      B   
ATOM   4610  HN  ILE B 188      26.606   5.081   4.193  1.00 10.00      B   
ATOM   4611  CA  ILE B 188      25.777   4.097   2.510  1.00 10.00      B   
ATOM   4612  CB  ILE B 188      27.118   4.125   1.746  1.00 10.00      B   
ATOM   4613  CG1 ILE B 188      27.701   5.542   1.740  1.00 10.00      B   
ATOM   4614  CG2 ILE B 188      26.920   3.633   0.319  1.00 10.00      B   
ATOM   4615  CD1 ILE B 188      29.190   5.590   1.471  1.00 10.00      B   
ATOM   4616  C   ILE B 188      25.465   2.664   2.923  1.00 10.00      B   
ATOM   4617  O   ILE B 188      26.320   1.958   3.461  1.00 10.00      B   
ATOM   4618  N   GLY B 189      24.236   2.241   2.666  1.00 10.00      B   
ATOM   4619  HN  GLY B 189      23.597   2.852   2.236  1.00 10.00      B   
ATOM   4620  CA  GLY B 189      23.829   0.893   2.996  1.00 10.00      B   
ATOM   4621  C   GLY B 189      24.251  -0.079   1.915  1.00 10.00      B   
ATOM   4622  O   GLY B 189      24.179   0.240   0.725  1.00 10.00      B   
ATOM   4623  N   LEU B 190      24.688  -1.265   2.317  1.00 10.00      B   
ATOM   4624  HN  LEU B 190      24.712  -1.469   3.279  1.00 10.00      B   
ATOM   4625  CA  LEU B 190      25.138  -2.277   1.368  1.00 10.00      B   
ATOM   4626  CB  LEU B 190      26.017  -3.317   2.066  1.00 10.00      B   
ATOM   4627  CG  LEU B 190      27.369  -2.816   2.586  1.00 10.00      B   
ATOM   4628  CD1 LEU B 190      27.933  -3.768   3.628  1.00 10.00      B   
ATOM   4629  CD2 LEU B 190      28.352  -2.644   1.441  1.00 10.00      B   
ATOM   4630  C   LEU B 190      23.970  -2.949   0.651  1.00 10.00      B   
ATOM   4631  O   LEU B 190      24.168  -3.752  -0.264  1.00 10.00      B   
ATOM   4632  N   ASN B 191      22.756  -2.601   1.055  1.00 10.00      B   
ATOM   4633  HN  ASN B 191      22.666  -1.946   1.779  1.00 10.00      B   
ATOM   4634  CA  ASN B 191      21.551  -3.163   0.452  1.00 10.00      B   
ATOM   4635  CB  ASN B 191      20.411  -3.306   1.470  1.00 10.00      B   
ATOM   4636  CG  ASN B 191      20.000  -1.993   2.117  1.00 10.00      B   
ATOM   4637  OD1 ASN B 191      20.839  -1.149   2.435  1.00 10.00      B   
ATOM   4638  ND2 ASN B 191      18.704  -1.818   2.326  1.00 10.00      B   
ATOM   4639 HD21 ASN B 191      18.085  -2.532   2.053  1.00 10.00      B   
ATOM   4640 HD22 ASN B 191      18.409  -0.982   2.753  1.00 10.00      B   
ATOM   4641  C   ASN B 191      21.090  -2.349  -0.754  1.00 10.00      B   
ATOM   4642  O   ASN B 191      19.991  -2.555  -1.264  1.00 10.00      B   
ATOM   4643  N   GLY B 192      21.929  -1.422  -1.201  1.00 10.00      B   
ATOM   4644  HN  GLY B 192      22.781  -1.285  -0.738  1.00 10.00      B   
ATOM   4645  CA  GLY B 192      21.596  -0.614  -2.361  1.00 10.00      B   
ATOM   4646  C   GLY B 192      20.751   0.598  -2.028  1.00 10.00      B   
ATOM   4647  O   GLY B 192      19.926   1.029  -2.838  1.00 10.00      B   
ATOM   4648  N   LYS B 193      20.950   1.148  -0.838  1.00 10.00      B   
ATOM   4649  HN  LYS B 193      21.618   0.760  -0.239  1.00 10.00      B   
ATOM   4650  CA  LYS B 193      20.206   2.322  -0.401  1.00 10.00      B   
ATOM   4651  CB  LYS B 193      19.151   1.948   0.645  1.00 10.00      B   
ATOM   4652  CG  LYS B 193      18.024   1.079   0.109  1.00 10.00      B   
ATOM   4653  CD  LYS B 193      16.891   0.958   1.115  1.00 10.00      B   
ATOM   4654  CE  LYS B 193      15.784   0.054   0.599  1.00 10.00      B   
ATOM   4655  NZ  LYS B 193      14.604   0.052   1.503  1.00 10.00      B   
ATOM   4656  HZ1 LYS B 193      14.029  -0.799   1.340  1.00 10.00      B   
ATOM   4657  HZ2 LYS B 193      14.015   0.893   1.327  1.00 10.00      B   
ATOM   4658  HZ3 LYS B 193      14.910   0.069   2.496  1.00 10.00      B   
ATOM   4659  C   LYS B 193      21.150   3.375   0.158  1.00 10.00      B   
ATOM   4660  O   LYS B 193      21.958   3.091   1.045  1.00 10.00      B   
ATOM   4661  N   ILE B 194      21.060   4.581  -0.379  1.00 10.00      B   
ATOM   4662  HN  ILE B 194      20.411   4.738  -1.100  1.00 10.00      B   
ATOM   4663  CA  ILE B 194      21.906   5.676   0.070  1.00 10.00      B   
ATOM   4664  CB  ILE B 194      22.639   6.356  -1.109  1.00 10.00      B   
ATOM   4665  CG1 ILE B 194      23.380   5.314  -1.950  1.00 10.00      B   
ATOM   4666  CG2 ILE B 194      23.611   7.414  -0.600  1.00 10.00      B   
ATOM   4667  CD1 ILE B 194      24.022   5.877  -3.201  1.00 10.00      B   
ATOM   4668  C   ILE B 194      21.085   6.721   0.819  1.00 10.00      B   
ATOM   4669  O   ILE B 194      20.049   7.180   0.326  1.00 10.00      B   
ATOM   4670  N   TRP B 195      21.530   7.064   2.018  1.00 10.00      B   
ATOM   4671  HN  TRP B 195      22.335   6.623   2.376  1.00 10.00      B   
ATOM   4672  CA  TRP B 195      20.858   8.068   2.828  1.00 10.00      B   
ATOM   4673  CB  TRP B 195      20.812   7.634   4.296  1.00 10.00      B   
ATOM   4674  CG  TRP B 195      20.109   8.606   5.197  1.00 10.00      B   
ATOM   4675  CD1 TRP B 195      18.773   8.879   5.226  1.00 10.00      B   
ATOM   4676  CD2 TRP B 195      20.708   9.431   6.203  1.00 10.00      B   
ATOM   4677  NE1 TRP B 195      18.504   9.823   6.185  1.00 10.00      B   
ATOM   4678  HE1 TRP B 195      17.611  10.187   6.398  1.00 10.00      B   
ATOM   4679  CE2 TRP B 195      19.674  10.177   6.801  1.00 10.00      B   
ATOM   4680  CE3 TRP B 195      22.019   9.611   6.657  1.00 10.00      B   
ATOM   4681  CZ2 TRP B 195      19.908  11.087   7.828  1.00 10.00      B   
ATOM   4682  CZ3 TRP B 195      22.249  10.515   7.676  1.00 10.00      B   
ATOM   4683  CH2 TRP B 195      21.201  11.241   8.252  1.00 10.00      B   
ATOM   4684  C   TRP B 195      21.582   9.400   2.687  1.00 10.00      B   
ATOM   4685  O   TRP B 195      22.719   9.550   3.140  1.00 10.00      B   
ATOM   4686  N   VAL B 196      20.928  10.351   2.039  1.00 10.00      B   
ATOM   4687  HN  VAL B 196      20.022  10.166   1.704  1.00 10.00      B   
ATOM   4688  CA  VAL B 196      21.508  11.669   1.817  1.00 10.00      B   
ATOM   4689  CB  VAL B 196      21.563  12.003   0.305  1.00 10.00      B   
ATOM   4690  CG1 VAL B 196      21.936  13.461   0.067  1.00 10.00      B   
ATOM   4691  CG2 VAL B 196      22.538  11.080  -0.413  1.00 10.00      B   
ATOM   4692  C   VAL B 196      20.718  12.747   2.554  1.00 10.00      B   
ATOM   4693  O   VAL B 196      19.518  12.908   2.332  1.00 10.00      B   
ATOM   4694  N   LYS B 197      21.394  13.475   3.435  1.00 10.00      B   
ATOM   4695  HN  LYS B 197      22.351  13.302   3.564  1.00 10.00      B   
ATOM   4696  CA  LYS B 197      20.761  14.540   4.196  1.00 10.00      B   
ATOM   4697  CB  LYS B 197      20.353  14.064   5.594  1.00 10.00      B   
ATOM   4698  CG  LYS B 197      19.592  15.111   6.393  1.00 10.00      B   
ATOM   4699  CD  LYS B 197      19.238  14.612   7.781  1.00 10.00      B   
ATOM   4700  CE  LYS B 197      18.431  15.645   8.549  1.00 10.00      B   
ATOM   4701  NZ  LYS B 197      17.970  15.115   9.859  1.00 10.00      B   
ATOM   4702  HZ1 LYS B 197      18.762  15.075  10.531  1.00 10.00      B   
ATOM   4703  HZ2 LYS B 197      17.589  14.151   9.739  1.00 10.00      B   
ATOM   4704  HZ3 LYS B 197      17.219  15.721  10.255  1.00 10.00      B   
ATOM   4705  C   LYS B 197      21.679  15.753   4.304  1.00 10.00      B   
ATOM   4706  O   LYS B 197      22.731  15.702   4.951  1.00 10.00      B   
ATOM   4707  N   CYS B 198      21.285  16.835   3.655  1.00 10.00      B   
ATOM   4708  HN  CYS B 198      20.447  16.807   3.143  1.00 10.00      B   
ATOM   4709  CA  CYS B 198      22.056  18.068   3.684  1.00 10.00      B   
ATOM   4710  CB  CYS B 198      22.346  18.551   2.260  1.00 10.00      B   
ATOM   4711  SG  CYS B 198      23.031  17.282   1.167  1.00 10.00      B   
ATOM   4712  HG  CYS B 198      23.267  16.197   1.898  1.00 10.00      B   
ATOM   4713  C   CYS B 198      21.294  19.136   4.464  1.00 10.00      B   
ATOM   4714  O   CYS B 198      20.115  18.956   4.780  1.00 10.00      B   
ATOM   4715  N   GLU B 199      21.962  20.243   4.767  1.00 10.00      B   
ATOM   4716  HN  GLU B 199      22.891  20.336   4.472  1.00 10.00      B   
ATOM   4717  CA  GLU B 199      21.342  21.329   5.514  1.00 10.00      B   
ATOM   4718  CB  GLU B 199      22.387  22.377   5.898  1.00 10.00      B   
ATOM   4719  CG  GLU B 199      23.286  21.960   7.047  1.00 10.00      B   
ATOM   4720  CD  GLU B 199      24.594  22.716   7.053  1.00 10.00      B   
ATOM   4721  OE1 GLU B 199      24.581  23.946   7.274  1.00 10.00      B   
ATOM   4722  OE2 GLU B 199      25.648  22.086   6.821  1.00 10.00      B   
ATOM   4723  C   GLU B 199      20.222  21.974   4.710  1.00 10.00      B   
ATOM   4724  O   GLU B 199      19.153  22.275   5.241  1.00 10.00      B   
ATOM   4725  N   GLU B 200      20.468  22.179   3.426  1.00 10.00      B   
ATOM   4726  HN  GLU B 200      21.336  21.913   3.056  1.00 10.00      B   
ATOM   4727  CA  GLU B 200      19.481  22.787   2.551  1.00 10.00      B   
ATOM   4728  CB  GLU B 200      20.084  23.987   1.821  1.00 10.00      B   
ATOM   4729  CG  GLU B 200      20.460  25.137   2.739  1.00 10.00      B   
ATOM   4730  CD  GLU B 200      21.063  26.302   1.989  1.00 10.00      B   
ATOM   4731  OE1 GLU B 200      22.308  26.389   1.925  1.00 10.00      B   
ATOM   4732  OE2 GLU B 200      20.296  27.137   1.463  1.00 10.00      B   
ATOM   4733  C   GLU B 200      18.950  21.771   1.552  1.00 10.00      B   
ATOM   4734  O   GLU B 200      19.708  20.951   1.024  1.00 10.00      B   
ATOM   4735  N   LEU B 201      17.649  21.833   1.292  1.00 10.00      B   
ATOM   4736  HN  LEU B 201      17.104  22.521   1.740  1.00 10.00      B   
ATOM   4737  CA  LEU B 201      17.002  20.921   0.358  1.00 10.00      B   
ATOM   4738  CB  LEU B 201      15.497  21.180   0.313  1.00 10.00      B   
ATOM   4739  CG  LEU B 201      14.755  21.053   1.646  1.00 10.00      B   
ATOM   4740  CD1 LEU B 201      13.292  21.434   1.487  1.00 10.00      B   
ATOM   4741  CD2 LEU B 201      14.887  19.642   2.200  1.00 10.00      B   
ATOM   4742  C   LEU B 201      17.604  21.054  -1.033  1.00 10.00      B   
ATOM   4743  O   LEU B 201      17.782  20.063  -1.743  1.00 10.00      B   
ATOM   4744  N   SER B 202      17.937  22.285  -1.403  1.00 10.00      B   
ATOM   4745  HN  SER B 202      17.774  23.032  -0.783  1.00 10.00      B   
ATOM   4746  CA  SER B 202      18.536  22.571  -2.697  1.00 10.00      B   
ATOM   4747  CB  SER B 202      18.788  24.075  -2.800  1.00 10.00      B   
ATOM   4748  OG  SER B 202      18.741  24.667  -1.510  1.00 10.00      B   
ATOM   4749  HG  SER B 202      18.813  25.624  -1.594  1.00 10.00      B   
ATOM   4750  C   SER B 202      19.847  21.803  -2.859  1.00 10.00      B   
ATOM   4751  O   SER B 202      20.109  21.198  -3.901  1.00 10.00      B   
ATOM   4752  N   ASN B 203      20.656  21.815  -1.806  1.00 10.00      B   
ATOM   4753  HN  ASN B 203      20.386  22.311  -1.005  1.00 10.00      B   
ATOM   4754  CA  ASN B 203      21.937  21.117  -1.814  1.00 10.00      B   
ATOM   4755  CB  ASN B 203      22.841  21.598  -0.674  1.00 10.00      B   
ATOM   4756  CG  ASN B 203      23.535  22.906  -1.007  1.00 10.00      B   
ATOM   4757  OD1 ASN B 203      23.803  23.197  -2.172  1.00 10.00      B   
ATOM   4758  ND2 ASN B 203      23.835  23.702   0.008  1.00 10.00      B   
ATOM   4759 HD21 ASN B 203      23.600  23.410   0.915  1.00 10.00      B   
ATOM   4760 HD22 ASN B 203      24.279  24.555  -0.189  1.00 10.00      B   
ATOM   4761  C   ASN B 203      21.731  19.607  -1.753  1.00 10.00      B   
ATOM   4762  O   ASN B 203      22.557  18.836  -2.241  1.00 10.00      B   
ATOM   4763  N   THR B 204      20.612  19.192  -1.167  1.00 10.00      B   
ATOM   4764  HN  THR B 204      19.993  19.854  -0.798  1.00 10.00      B   
ATOM   4765  CA  THR B 204      20.288  17.777  -1.065  1.00 10.00      B   
ATOM   4766  CB  THR B 204      19.117  17.527  -0.090  1.00 10.00      B   
ATOM   4767  OG1 THR B 204      19.339  18.251   1.131  1.00 10.00      B   
ATOM   4768  HG1 THR B 204      19.663  19.139   0.931  1.00 10.00      B   
ATOM   4769  CG2 THR B 204      18.999  16.046   0.228  1.00 10.00      B   
ATOM   4770  C   THR B 204      19.934  17.226  -2.449  1.00 10.00      B   
ATOM   4771  O   THR B 204      20.386  16.145  -2.839  1.00 10.00      B   
ATOM   4772  N   LEU B 205      19.143  17.994  -3.194  1.00 10.00      B   
ATOM   4773  HN  LEU B 205      18.817  18.847  -2.821  1.00 10.00      B   
ATOM   4774  CA  LEU B 205      18.730  17.605  -4.536  1.00 10.00      B   
ATOM   4775  CB  LEU B 205      17.683  18.582  -5.078  1.00 10.00      B   
ATOM   4776  CG  LEU B 205      16.346  18.626  -4.336  1.00 10.00      B   
ATOM   4777  CD1 LEU B 205      15.513  19.806  -4.810  1.00 10.00      B   
ATOM   4778  CD2 LEU B 205      15.584  17.323  -4.518  1.00 10.00      B   
ATOM   4779  C   LEU B 205      19.932  17.559  -5.471  1.00 10.00      B   
ATOM   4780  O   LEU B 205      20.005  16.713  -6.363  1.00 10.00      B   
ATOM   4781  N   ALA B 206      20.873  18.473  -5.253  1.00 10.00      B   
ATOM   4782  HN  ALA B 206      20.746  19.122  -4.530  1.00 10.00      B   
ATOM   4783  CA  ALA B 206      22.083  18.540  -6.060  1.00 10.00      B   
ATOM   4784  CB  ALA B 206      22.945  19.715  -5.630  1.00 10.00      B   
ATOM   4785  C   ALA B 206      22.864  17.238  -5.942  1.00 10.00      B   
ATOM   4786  O   ALA B 206      23.316  16.675  -6.941  1.00 10.00      B   
ATOM   4787  N   CYS B 207      22.998  16.753  -4.712  1.00 10.00      B   
ATOM   4788  HN  CYS B 207      22.608  17.247  -3.961  1.00 10.00      B   
ATOM   4789  CA  CYS B 207      23.710  15.511  -4.450  1.00 10.00      B   
ATOM   4790  CB  CYS B 207      23.808  15.255  -2.945  1.00 10.00      B   
ATOM   4791  SG  CYS B 207      24.646  16.566  -2.022  1.00 10.00      B   
ATOM   4792  HG  CYS B 207      23.722  17.422  -1.601  1.00 10.00      B   
ATOM   4793  C   CYS B 207      23.018  14.343  -5.142  1.00 10.00      B   
ATOM   4794  O   CYS B 207      23.669  13.520  -5.784  1.00 10.00      B   
ATOM   4795  N   TYR B 208      21.691  14.303  -5.034  1.00 10.00      B   
ATOM   4796  HN  TYR B 208      21.234  15.005  -4.523  1.00 10.00      B   
ATOM   4797  CA  TYR B 208      20.895  13.245  -5.650  1.00 10.00      B   
ATOM   4798  CB  TYR B 208      19.401  13.462  -5.366  1.00 10.00      B   
ATOM   4799  CG  TYR B 208      18.462  12.656  -6.246  1.00 10.00      B   
ATOM   4800  CD1 TYR B 208      18.321  11.284  -6.079  1.00 10.00      B   
ATOM   4801  CD2 TYR B 208      17.716  13.272  -7.245  1.00 10.00      B   
ATOM   4802  CE1 TYR B 208      17.464  10.550  -6.882  1.00 10.00      B   
ATOM   4803  CE2 TYR B 208      16.858  12.547  -8.051  1.00 10.00      B   
ATOM   4804  CZ  TYR B 208      16.735  11.186  -7.867  1.00 10.00      B   
ATOM   4805  OH  TYR B 208      15.881  10.458  -8.671  1.00 10.00      B   
ATOM   4806  HH  TYR B 208      15.306   9.918  -8.119  1.00 10.00      B   
ATOM   4807  C   TYR B 208      21.143  13.175  -7.155  1.00 10.00      B   
ATOM   4808  O   TYR B 208      21.416  12.103  -7.698  1.00 10.00      B   
ATOM   4809  N   ARG B 209      21.055  14.322  -7.817  1.00 10.00      B   
ATOM   4810  HN  ARG B 209      20.838  15.145  -7.322  1.00 10.00      B   
ATOM   4811  CA  ARG B 209      21.262  14.390  -9.257  1.00 10.00      B   
ATOM   4812  CB  ARG B 209      20.914  15.780  -9.795  1.00 10.00      B   
ATOM   4813  CG  ARG B 209      19.437  16.127  -9.681  1.00 10.00      B   
ATOM   4814  CD  ARG B 209      19.110  17.432 -10.391  1.00 10.00      B   
ATOM   4815  NE  ARG B 209      17.705  17.816 -10.220  1.00 10.00      B   
ATOM   4816  HE  ARG B 209      17.265  17.554  -9.380  1.00 10.00      B   
ATOM   4817  CZ  ARG B 209      16.992  18.491 -11.127  1.00 10.00      B   
ATOM   4818  NH1 ARG B 209      17.541  18.858 -12.284  1.00 10.00      B   
ATOM   4819 HH11 ARG B 209      16.976  19.388 -12.987  1.00 10.00      B   
ATOM   4820 HH12 ARG B 209      18.535  18.621 -12.499  1.00 10.00      B   
ATOM   4821  NH2 ARG B 209      15.722  18.790 -10.875  1.00 10.00      B   
ATOM   4822 HH21 ARG B 209      15.284  18.501  -9.972  1.00 10.00      B   
ATOM   4823 HH22 ARG B 209      15.156  19.318 -11.577  1.00 10.00      B   
ATOM   4824  C   ARG B 209      22.684  13.993  -9.640  1.00 10.00      B   
ATOM   4825  O   ARG B 209      22.896  13.299 -10.634  1.00 10.00      B   
ATOM   4826  N   THR B 210      23.646  14.420  -8.835  1.00 10.00      B   
ATOM   4827  HN  THR B 210      23.411  14.961  -8.051  1.00 10.00      B   
ATOM   4828  CA  THR B 210      25.045  14.108  -9.089  1.00 10.00      B   
ATOM   4829  CB  THR B 210      25.982  14.870  -8.132  1.00 10.00      B   
ATOM   4830  OG1 THR B 210      25.672  16.270  -8.181  1.00 10.00      B   
ATOM   4831  HG1 THR B 210      24.852  16.435  -7.698  1.00 10.00      B   
ATOM   4832  CG2 THR B 210      27.436  14.665  -8.533  1.00 10.00      B   
ATOM   4833  C   THR B 210      25.310  12.607  -8.984  1.00 10.00      B   
ATOM   4834  O   THR B 210      25.829  11.998  -9.921  1.00 10.00      B   
ATOM   4835  N   ILE B 211      24.935  12.015  -7.853  1.00 10.00      B   
ATOM   4836  HN  ILE B 211      24.507  12.555  -7.148  1.00 10.00      B   
ATOM   4837  CA  ILE B 211      25.139  10.586  -7.623  1.00 10.00      B   
ATOM   4838  CB  ILE B 211      24.671  10.165  -6.211  1.00 10.00      B   
ATOM   4839  CG1 ILE B 211      25.399  10.984  -5.144  1.00 10.00      B   
ATOM   4840  CG2 ILE B 211      24.905   8.677  -5.981  1.00 10.00      B   
ATOM   4841  CD1 ILE B 211      24.816  10.837  -3.757  1.00 10.00      B   
ATOM   4842  C   ILE B 211      24.409   9.750  -8.675  1.00 10.00      B   
ATOM   4843  O   ILE B 211      24.939   8.753  -9.171  1.00 10.00      B   
ATOM   4844  N   MET B 212      23.193  10.168  -9.014  1.00 10.00      B   
ATOM   4845  HN  MET B 212      22.825  10.968  -8.577  1.00 10.00      B   
ATOM   4846  CA  MET B 212      22.385   9.470 -10.011  1.00 10.00      B   
ATOM   4847  CB  MET B 212      21.036  10.178 -10.192  1.00 10.00      B   
ATOM   4848  CG  MET B 212      20.090   9.498 -11.170  1.00 10.00      B   
ATOM   4849  SD  MET B 212      18.483  10.315 -11.263  1.00 10.00      B   
ATOM   4850  CE  MET B 212      18.973  11.974 -11.735  1.00 10.00      B   
ATOM   4851  C   MET B 212      23.125   9.384 -11.345  1.00 10.00      B   
ATOM   4852  O   MET B 212      23.289   8.303 -11.905  1.00 10.00      B   
ATOM   4853  N   GLU B 213      23.597  10.527 -11.827  1.00 10.00      B   
ATOM   4854  HN  GLU B 213      23.452  11.354 -11.316  1.00 10.00      B   
ATOM   4855  CA  GLU B 213      24.323  10.594 -13.092  1.00 10.00      B   
ATOM   4856  CB  GLU B 213      24.691  12.045 -13.407  1.00 10.00      B   
ATOM   4857  CG  GLU B 213      23.526  12.907 -13.858  1.00 10.00      B   
ATOM   4858  CD  GLU B 213      23.377  12.936 -15.363  1.00 10.00      B   
ATOM   4859  OE1 GLU B 213      24.312  13.403 -16.051  1.00 10.00      B   
ATOM   4860  OE2 GLU B 213      22.323  12.497 -15.870  1.00 10.00      B   
ATOM   4861  C   GLU B 213      25.591   9.744 -13.059  1.00 10.00      B   
ATOM   4862  O   GLU B 213      25.874   8.993 -13.995  1.00 10.00      B   
ATOM   4863  N   CYS B 214      26.340   9.856 -11.968  1.00 10.00      B   
ATOM   4864  HN  CYS B 214      26.044  10.454 -11.247  1.00 10.00      B   
ATOM   4865  CA  CYS B 214      27.587   9.120 -11.808  1.00 10.00      B   
ATOM   4866  CB  CYS B 214      28.278   9.513 -10.500  1.00 10.00      B   
ATOM   4867  SG  CYS B 214      28.645  11.276 -10.356  1.00 10.00      B   
ATOM   4868  HG  CYS B 214      27.490  11.916 -10.199  1.00 10.00      B   
ATOM   4869  C   CYS B 214      27.388   7.606 -11.874  1.00 10.00      B   
ATOM   4870  O   CYS B 214      28.134   6.908 -12.559  1.00 10.00      B   
ATOM   4871  N   CYS B 215      26.376   7.103 -11.181  1.00 10.00      B   
ATOM   4872  HN  CYS B 215      25.798   7.708 -10.665  1.00 10.00      B   
ATOM   4873  CA  CYS B 215      26.108   5.669 -11.159  1.00 10.00      B   
ATOM   4874  CB  CYS B 215      25.210   5.301  -9.977  1.00 10.00      B   
ATOM   4875  SG  CYS B 215      25.906   5.716  -8.358  1.00 10.00      B   
ATOM   4876  HG  CYS B 215      27.149   5.256  -8.316  1.00 10.00      B   
ATOM   4877  C   CYS B 215      25.513   5.166 -12.473  1.00 10.00      B   
ATOM   4878  O   CYS B 215      25.458   3.960 -12.719  1.00 10.00      B   
ATOM   4879  N   GLN B 216      25.061   6.084 -13.313  1.00 10.00      B   
ATOM   4880  HN  GLN B 216      25.110   7.032 -13.066  1.00 10.00      B   
ATOM   4881  CA  GLN B 216      24.489   5.707 -14.594  1.00 10.00      B   
ATOM   4882  CB  GLN B 216      23.388   6.680 -15.017  1.00 10.00      B   
ATOM   4883  CG  GLN B 216      22.150   6.603 -14.140  1.00 10.00      B   
ATOM   4884  CD  GLN B 216      21.064   7.574 -14.547  1.00 10.00      B   
ATOM   4885  OE1 GLN B 216      21.334   8.632 -15.118  1.00 10.00      B   
ATOM   4886  NE2 GLN B 216      19.824   7.224 -14.244  1.00 10.00      B   
ATOM   4887 HE21 GLN B 216      19.684   6.369 -13.778  1.00 10.00      B   
ATOM   4888 HE22 GLN B 216      19.095   7.827 -14.498  1.00 10.00      B   
ATOM   4889  C   GLN B 216      25.574   5.618 -15.657  1.00 10.00      B   
ATOM   4890  O   GLN B 216      25.674   4.619 -16.372  1.00 10.00      B   
ATOM   4891  N   LYS B 217      26.404   6.655 -15.745  1.00 10.00      B   
ATOM   4892  HN  LYS B 217      26.282   7.422 -15.144  1.00 10.00      B   
ATOM   4893  CA  LYS B 217      27.485   6.677 -16.722  1.00 10.00      B   
ATOM   4894  CB  LYS B 217      28.003   8.101 -16.943  1.00 10.00      B   
ATOM   4895  CG  LYS B 217      28.864   8.252 -18.188  1.00 10.00      B   
ATOM   4896  CD  LYS B 217      29.733   9.495 -18.123  1.00 10.00      B   
ATOM   4897  CE  LYS B 217      30.630   9.602 -19.345  1.00 10.00      B   
ATOM   4898  NZ  LYS B 217      31.642  10.680 -19.199  1.00 10.00      B   
ATOM   4899  HZ1 LYS B 217      32.380  10.395 -18.511  1.00 10.00      B   
ATOM   4900  HZ2 LYS B 217      31.188  11.550 -18.864  1.00 10.00      B   
ATOM   4901  HZ3 LYS B 217      32.094  10.873 -20.116  1.00 10.00      B   
ATOM   4902  C   LYS B 217      28.625   5.764 -16.281  1.00 10.00      B   
ATOM   4903  O   LYS B 217      29.306   5.162 -17.113  1.00 10.00      B   
ATOM   4904  N   ASN B 218      28.818   5.671 -14.965  1.00 10.00      B   
ATOM   4905  HN  ASN B 218      28.237   6.185 -14.364  1.00 10.00      B   
ATOM   4906  CA  ASN B 218      29.867   4.838 -14.377  1.00 10.00      B   
ATOM   4907  CB  ASN B 218      29.588   3.345 -14.595  1.00 10.00      B   
ATOM   4908  CG  ASN B 218      30.433   2.452 -13.704  1.00 10.00      B   
ATOM   4909  OD1 ASN B 218      30.950   2.886 -12.674  1.00 10.00      B   
ATOM   4910  ND2 ASN B 218      30.563   1.190 -14.083  1.00 10.00      B   
ATOM   4911 HD21 ASN B 218      30.109   0.904 -14.905  1.00 10.00      B   
ATOM   4912 HD22 ASN B 218      31.106   0.593 -13.529  1.00 10.00      B   
ATOM   4913  C   ASN B 218      31.246   5.234 -14.902  1.00 10.00      B   
ATOM   4914  O   ASN B 218      32.055   4.389 -15.289  1.00 10.00      B   
ATOM   4915  N   ASP B 219      31.498   6.533 -14.915  1.00 10.00      B   
ATOM   4916  HN  ASP B 219      30.812   7.154 -14.595  1.00 10.00      B   
ATOM   4917  CA  ASP B 219      32.766   7.066 -15.383  1.00 10.00      B   
ATOM   4918  CB  ASP B 219      32.563   7.877 -16.665  1.00 10.00      B   
ATOM   4919  CG  ASP B 219      33.804   8.624 -17.114  1.00 10.00      B   
ATOM   4920  OD1 ASP B 219      34.926   8.103 -16.926  1.00 10.00      B   
ATOM   4921  OD2 ASP B 219      33.654   9.736 -17.667  1.00 10.00      B   
ATOM   4922  C   ASP B 219      33.408   7.917 -14.300  1.00 10.00      B   
ATOM   4923  O   ASP B 219      32.894   8.976 -13.935  1.00 10.00      B   
ATOM   4924  N   THR B 220      34.536   7.444 -13.794  1.00 10.00      B   
ATOM   4925  HN  THR B 220      34.902   6.604 -14.148  1.00 10.00      B   
ATOM   4926  CA  THR B 220      35.265   8.129 -12.741  1.00 10.00      B   
ATOM   4927  CB  THR B 220      36.435   7.254 -12.249  1.00 10.00      B   
ATOM   4928  OG1 THR B 220      36.071   5.870 -12.362  1.00 10.00      B   
ATOM   4929  HG1 THR B 220      35.190   5.740 -11.995  1.00 10.00      B   
ATOM   4930  CG2 THR B 220      36.773   7.564 -10.798  1.00 10.00      B   
ATOM   4931  C   THR B 220      35.807   9.478 -13.221  1.00 10.00      B   
ATOM   4932  O   THR B 220      36.037  10.386 -12.422  1.00 10.00      B   
ATOM   4933  N   ALA B 221      35.972   9.619 -14.533  1.00 10.00      B   
ATOM   4934  HN  ALA B 221      35.719   8.877 -15.132  1.00 10.00      B   
ATOM   4935  CA  ALA B 221      36.501  10.849 -15.111  1.00 10.00      B   
ATOM   4936  CB  ALA B 221      37.275  10.550 -16.384  1.00 10.00      B   
ATOM   4937  C   ALA B 221      35.399  11.875 -15.375  1.00 10.00      B   
ATOM   4938  O   ALA B 221      35.615  12.870 -16.071  1.00 10.00      B   
ATOM   4939  N   ALA B 222      34.220  11.634 -14.817  1.00 10.00      B   
ATOM   4940  HN  ALA B 222      34.097  10.820 -14.283  1.00 10.00      B   
ATOM   4941  CA  ALA B 222      33.100  12.549 -14.994  1.00 10.00      B   
ATOM   4942  CB  ALA B 222      31.996  11.893 -15.813  1.00 10.00      B   
ATOM   4943  C   ALA B 222      32.560  13.032 -13.653  1.00 10.00      B   
ATOM   4944  O   ALA B 222      31.662  13.870 -13.608  1.00 10.00      B   
ATOM   4945  N   PHE B 223      33.130  12.521 -12.566  1.00 10.00      B   
ATOM   4946  HN  PHE B 223      33.874  11.892 -12.670  1.00 10.00      B   
ATOM   4947  CA  PHE B 223      32.692  12.882 -11.219  1.00 10.00      B   
ATOM   4948  CB  PHE B 223      33.529  12.146 -10.166  1.00 10.00      B   
ATOM   4949  CG  PHE B 223      33.247  10.674 -10.040  1.00 10.00      B   
ATOM   4950  CD1 PHE B 223      32.260  10.065 -10.801  1.00 10.00      B   
ATOM   4951  CD2 PHE B 223      33.971   9.899  -9.152  1.00 10.00      B   
ATOM   4952  CE1 PHE B 223      32.005   8.714 -10.676  1.00 10.00      B   
ATOM   4953  CE2 PHE B 223      33.721   8.548  -9.021  1.00 10.00      B   
ATOM   4954  CZ  PHE B 223      32.737   7.954  -9.785  1.00 10.00      B   
ATOM   4955  C   PHE B 223      32.785  14.385 -10.978  1.00 10.00      B   
ATOM   4956  O   PHE B 223      31.803  15.030 -10.603  1.00 10.00      B   
ATOM   4957  N   LYS B 224      33.968  14.939 -11.214  1.00 10.00      B   
ATOM   4958  HN  LYS B 224      34.704  14.372 -11.540  1.00 10.00      B   
ATOM   4959  CA  LYS B 224      34.211  16.363 -11.005  1.00 10.00      B   
ATOM   4960  CB  LYS B 224      35.702  16.671 -11.147  1.00 10.00      B   
ATOM   4961  CG  LYS B 224      36.563  16.038 -10.068  1.00 10.00      B   
ATOM   4962  CD  LYS B 224      38.020  15.967 -10.489  1.00 10.00      B   
ATOM   4963  CE  LYS B 224      38.862  15.299  -9.415  1.00 10.00      B   
ATOM   4964  NZ  LYS B 224      40.186  14.872  -9.934  1.00 10.00      B   
ATOM   4965  HZ1 LYS B 224      40.645  15.655 -10.440  1.00 10.00      B   
ATOM   4966  HZ2 LYS B 224      40.073  14.072 -10.587  1.00 10.00      B   
ATOM   4967  HZ3 LYS B 224      40.799  14.575  -9.148  1.00 10.00      B   
ATOM   4968  C   LYS B 224      33.402  17.232 -11.961  1.00 10.00      B   
ATOM   4969  O   LYS B 224      33.072  18.377 -11.648  1.00 10.00      B   
ATOM   4970  N   ASP B 225      33.073  16.684 -13.121  1.00 10.00      B   
ATOM   4971  HN  ASP B 225      33.346  15.763 -13.309  1.00 10.00      B   
ATOM   4972  CA  ASP B 225      32.311  17.425 -14.118  1.00 10.00      B   
ATOM   4973  CB  ASP B 225      32.548  16.867 -15.519  1.00 10.00      B   
ATOM   4974  CG  ASP B 225      31.919  17.735 -16.587  1.00 10.00      B   
ATOM   4975  OD1 ASP B 225      32.436  18.847 -16.828  1.00 10.00      B   
ATOM   4976  OD2 ASP B 225      30.911  17.313 -17.190  1.00 10.00      B   
ATOM   4977  C   ASP B 225      30.820  17.428 -13.801  1.00 10.00      B   
ATOM   4978  O   ASP B 225      30.177  18.480 -13.810  1.00 10.00      B   
ATOM   4979  N   ILE B 226      30.278  16.249 -13.512  1.00 10.00      B   
ATOM   4980  HN  ILE B 226      30.848  15.447 -13.513  1.00 10.00      B   
ATOM   4981  CA  ILE B 226      28.860  16.110 -13.195  1.00 10.00      B   
ATOM   4982  CB  ILE B 226      28.466  14.632 -12.946  1.00 10.00      B   
ATOM   4983  CG1 ILE B 226      28.599  13.821 -14.241  1.00 10.00      B   
ATOM   4984  CG2 ILE B 226      27.048  14.532 -12.399  1.00 10.00      B   
ATOM   4985  CD1 ILE B 226      28.463  12.324 -14.050  1.00 10.00      B   
ATOM   4986  C   ILE B 226      28.481  16.967 -11.987  1.00 10.00      B   
ATOM   4987  O   ILE B 226      27.489  17.694 -12.021  1.00 10.00      B   
ATOM   4988  N   ALA B 227      29.297  16.900 -10.938  1.00 10.00      B   
ATOM   4989  HN  ALA B 227      30.086  16.314 -10.983  1.00 10.00      B   
ATOM   4990  CA  ALA B 227      29.052  17.670  -9.719  1.00 10.00      B   
ATOM   4991  CB  ALA B 227      30.129  17.383  -8.682  1.00 10.00      B   
ATOM   4992  C   ALA B 227      28.983  19.164 -10.014  1.00 10.00      B   
ATOM   4993  O   ALA B 227      28.119  19.871  -9.495  1.00 10.00      B   
ATOM   4994  N   LYS B 228      29.886  19.629 -10.868  1.00 10.00      B   
ATOM   4995  HN  LYS B 228      30.532  19.004 -11.265  1.00 10.00      B   
ATOM   4996  CA  LYS B 228      29.944  21.039 -11.239  1.00 10.00      B   
ATOM   4997  CB  LYS B 228      31.198  21.294 -12.082  1.00 10.00      B   
ATOM   4998  CG  LYS B 228      31.465  22.756 -12.394  1.00 10.00      B   
ATOM   4999  CD  LYS B 228      32.691  22.905 -13.278  1.00 10.00      B   
ATOM   5000  CE  LYS B 228      33.011  24.367 -13.550  1.00 10.00      B   
ATOM   5001  NZ  LYS B 228      34.188  24.515 -14.446  1.00 10.00      B   
ATOM   5002  HZ1 LYS B 228      34.353  25.519 -14.657  1.00 10.00      B   
ATOM   5003  HZ2 LYS B 228      34.023  24.011 -15.339  1.00 10.00      B   
ATOM   5004  HZ3 LYS B 228      35.038  24.122 -13.992  1.00 10.00      B   
ATOM   5005  C   LYS B 228      28.691  21.459 -12.009  1.00 10.00      B   
ATOM   5006  O   LYS B 228      28.092  22.501 -11.730  1.00 10.00      B   
ATOM   5007  N   ARG B 229      28.294  20.633 -12.966  1.00 10.00      B   
ATOM   5008  HN  ARG B 229      28.813  19.816 -13.130  1.00 10.00      B   
ATOM   5009  CA  ARG B 229      27.122  20.908 -13.789  1.00 10.00      B   
ATOM   5010  CB  ARG B 229      27.076  19.972 -14.998  1.00 10.00      B   
ATOM   5011  CG  ARG B 229      28.122  20.290 -16.055  1.00 10.00      B   
ATOM   5012  CD  ARG B 229      28.120  19.264 -17.176  1.00 10.00      B   
ATOM   5013  NE  ARG B 229      26.806  19.134 -17.811  1.00 10.00      B   
ATOM   5014  HE  ARG B 229      26.037  19.537 -17.343  1.00 10.00      B   
ATOM   5015  CZ  ARG B 229      26.597  18.515 -18.972  1.00 10.00      B   
ATOM   5016  NH1 ARG B 229      27.608  17.957 -19.622  1.00 10.00      B   
ATOM   5017 HH11 ARG B 229      27.437  17.464 -20.529  1.00 10.00      B   
ATOM   5018 HH12 ARG B 229      28.578  18.015 -19.243  1.00 10.00      B   
ATOM   5019  NH2 ARG B 229      25.374  18.445 -19.481  1.00 10.00      B   
ATOM   5020 HH21 ARG B 229      24.569  18.884 -18.983  1.00 10.00      B   
ATOM   5021 HH22 ARG B 229      25.216  17.950 -20.388  1.00 10.00      B   
ATOM   5022  C   ARG B 229      25.819  20.825 -12.994  1.00 10.00      B   
ATOM   5023  O   ARG B 229      24.906  21.631 -13.199  1.00 10.00      B   
ATOM   5024  N   GLN B 230      25.730  19.857 -12.089  1.00 10.00      B   
ATOM   5025  HN  GLN B 230      26.489  19.242 -11.966  1.00 10.00      B   
ATOM   5026  CA  GLN B 230      24.533  19.684 -11.275  1.00 10.00      B   
ATOM   5027  CB  GLN B 230      24.553  18.346 -10.532  1.00 10.00      B   
ATOM   5028  CG  GLN B 230      24.408  17.126 -11.430  1.00 10.00      B   
ATOM   5029  CD  GLN B 230      23.214  17.208 -12.367  1.00 10.00      B   
ATOM   5030  OE1 GLN B 230      22.217  17.870 -12.073  1.00 10.00      B   
ATOM   5031  NE2 GLN B 230      23.306  16.529 -13.503  1.00 10.00      B   
ATOM   5032 HE21 GLN B 230      24.126  16.019 -13.676  1.00 10.00      B   
ATOM   5033 HE22 GLN B 230      22.546  16.560 -14.124  1.00 10.00      B   
ATOM   5034  C   GLN B 230      24.358  20.835 -10.292  1.00 10.00      B   
ATOM   5035  O   GLN B 230      23.264  21.389 -10.163  1.00 10.00      B   
ATOM   5036  N   PHE B 231      25.441  21.206  -9.617  1.00 10.00      B   
ATOM   5037  HN  PHE B 231      26.290  20.731  -9.768  1.00 10.00      B   
ATOM   5038  CA  PHE B 231      25.400  22.294  -8.649  1.00 10.00      B   
ATOM   5039  CB  PHE B 231      26.757  22.438  -7.955  1.00 10.00      B   
ATOM   5040  CG  PHE B 231      26.681  23.075  -6.599  1.00 10.00      B   
ATOM   5041  CD1 PHE B 231      26.371  22.319  -5.483  1.00 10.00      B   
ATOM   5042  CD2 PHE B 231      26.921  24.429  -6.440  1.00 10.00      B   
ATOM   5043  CE1 PHE B 231      26.299  22.899  -4.232  1.00 10.00      B   
ATOM   5044  CE2 PHE B 231      26.850  25.018  -5.192  1.00 10.00      B   
ATOM   5045  CZ  PHE B 231      26.539  24.251  -4.086  1.00 10.00      B   
ATOM   5046  C   PHE B 231      25.006  23.603  -9.329  1.00 10.00      B   
ATOM   5047  O   PHE B 231      24.195  24.369  -8.807  1.00 10.00      B   
ATOM   5048  N   LYS B 232      25.565  23.834 -10.514  1.00 10.00      B   
ATOM   5049  HN  LYS B 232      26.195  23.176 -10.881  1.00 10.00      B   
ATOM   5050  CA  LYS B 232      25.276  25.043 -11.279  1.00 10.00      B   
ATOM   5051  CB  LYS B 232      26.177  25.121 -12.517  1.00 10.00      B   
ATOM   5052  CG  LYS B 232      26.077  26.430 -13.286  1.00 10.00      B   
ATOM   5053  CD  LYS B 232      26.990  26.424 -14.501  1.00 10.00      B   
ATOM   5054  CE  LYS B 232      26.804  27.681 -15.339  1.00 10.00      B   
ATOM   5055  NZ  LYS B 232      27.617  27.646 -16.582  1.00 10.00      B   
ATOM   5056  HZ1 LYS B 232      28.629  27.645 -16.350  1.00 10.00      B   
ATOM   5057  HZ2 LYS B 232      27.409  28.479 -17.168  1.00 10.00      B   
ATOM   5058  HZ3 LYS B 232      27.396  26.791 -17.132  1.00 10.00      B   
ATOM   5059  C   LYS B 232      23.805  25.088 -11.689  1.00 10.00      B   
ATOM   5060  O   LYS B 232      23.204  26.159 -11.771  1.00 10.00      B   
ATOM   5061  N   GLU B 233      23.225  23.915 -11.921  1.00 10.00      B   
ATOM   5062  HN  GLU B 233      23.751  23.092 -11.811  1.00 10.00      B   
ATOM   5063  CA  GLU B 233      21.827  23.820 -12.324  1.00 10.00      B   
ATOM   5064  CB  GLU B 233      21.481  22.392 -12.752  1.00 10.00      B   
ATOM   5065  CG  GLU B 233      20.129  22.258 -13.437  1.00 10.00      B   
ATOM   5066  CD  GLU B 233      19.979  23.206 -14.607  1.00 10.00      B   
ATOM   5067  OE1 GLU B 233      20.956  23.375 -15.366  1.00 10.00      B   
ATOM   5068  OE2 GLU B 233      18.889  23.789 -14.777  1.00 10.00      B   
ATOM   5069  C   GLU B 233      20.901  24.277 -11.205  1.00 10.00      B   
ATOM   5070  O   GLU B 233      19.924  24.985 -11.448  1.00 10.00      B   
ATOM   5071  N   ILE B 234      21.227  23.887  -9.977  1.00 10.00      B   
ATOM   5072  HN  ILE B 234      22.025  23.331  -9.846  1.00 10.00      B   
ATOM   5073  CA  ILE B 234      20.422  24.263  -8.818  1.00 10.00      B   
ATOM   5074  CB  ILE B 234      20.836  23.483  -7.549  1.00 10.00      B   
ATOM   5075  CG1 ILE B 234      21.003  21.990  -7.860  1.00 10.00      B   
ATOM   5076  CG2 ILE B 234      19.814  23.681  -6.438  1.00 10.00      B   
ATOM   5077  CD1 ILE B 234      19.731  21.303  -8.316  1.00 10.00      B   
ATOM   5078  C   ILE B 234      20.527  25.767  -8.560  1.00 10.00      B   
ATOM   5079  O   ILE B 234      19.649  26.371  -7.946  1.00 10.00      B   
ATOM   5080  N   LEU B 235      21.602  26.369  -9.055  1.00 10.00      B   
ATOM   5081  HN  LEU B 235      22.269  25.835  -9.536  1.00 10.00      B   
ATOM   5082  CA  LEU B 235      21.825  27.801  -8.895  1.00 10.00      B   
ATOM   5083  CB  LEU B 235      23.322  28.121  -8.952  1.00 10.00      B   
ATOM   5084  CG  LEU B 235      24.179  27.559  -7.815  1.00 10.00      B   
ATOM   5085  CD1 LEU B 235      25.657  27.745  -8.119  1.00 10.00      B   
ATOM   5086  CD2 LEU B 235      23.817  28.218  -6.493  1.00 10.00      B   
ATOM   5087  C   LEU B 235      21.075  28.598  -9.962  1.00 10.00      B   
ATOM   5088  O   LEU B 235      21.170  29.824 -10.015  1.00 10.00      B   
ATOM   5089  N   THR B 236      20.336  27.898 -10.817  1.00 10.00      B   
ATOM   5090  HN  THR B 236      20.293  26.922 -10.727  1.00 10.00      B   
ATOM   5091  CB  THR B 236      19.916  27.953 -13.258  1.00 10.00      B   
ATOM   5092  OG1 THR B 236      21.307  27.587 -13.295  1.00 10.00      B   
ATOM   5093  HG1 THR B 236      21.643  27.518 -12.391  1.00 10.00      B   
ATOM   5094  CG2 THR B 236      19.640  28.973 -14.353  1.00 10.00      B   
ATOM   5095  CA  THR B 236      19.571  28.543 -11.875  1.00 10.00      B   
ATOM   5096  C   THR B 236      18.070  28.392 -11.616  1.00 10.00      B   
ATOM   5097  O   THR B 236      17.530  29.138 -10.769  1.00 10.00      B   
ATOM   5098  OXT THR B 236      17.438  27.517 -12.248  1.00 10.00      B   
END
