# Supplementary material for: Large-scale discovery of protein interactions at residue resolution using co-evolution calculated from genomic sequences
Source: Nat Commun. 2021 Mar 2;12:1396. doi: 10.1038/s41467-021-21636-z (PMC7925567; doi:10.1038/s41467-021-21636-z)
Supplement: Supplementary file 12 — Supplementary Data 10 [file 41467_2021_21636_MOESM12_ESM.zip › supplementary/allpdb0007_RRP45_RRP40/models/haddock_top5_haddock_83w.pdb]

REMARK FILENAME="haddock_83w.pdb0"
REMARK ===============================================================
REMARK HADDOCK run for haddock
REMARK initial structure: haddock_83.pdb
REMARK final NOE weights: unambig 50 amb: 50
REMARK ===============================================================
REMARK            total,bonds,angles,improper,dihe,vdw,elec,air,cdih,coup,rdcs,vean,dani,xpcs,rg
REMARK energies: 139.475, 0, 0, 0, 0, -39.2038, -306.357, 485.036, 0, 0, 0, 0, 0, 0, 0
REMARK ===============================================================
REMARK            bonds,angles,impropers,dihe,air,cdih,coup,rdcs,vean,dani,xpcs
REMARK rms-dev.: 0,0,0,0,18.7604,0,0, 0, 0, 0, 0
REMARK ===============================================================
REMARK               air,cdih,coup,rdcs,vean,dani,xpcs
REMARK               >0.3,>5,>1,>0,>5,>0.2,>0.2
REMARK violations.: 4, 0, 0, 0, 0, 0, 0
REMARK ===============================================================
REMARK                        CVpartition#,violations,rms
REMARK AIRs cross-validation: 1, 0, NaN
REMARK ===============================================================
REMARK NCS energy: 0
REMARK ===============================================================
REMARK Symmetry energy: 0
REMARK ===============================================================
REMARK Desolvation energy: 18.414
REMARK Internal energy free molecules: 111862
REMARK Internal energy complex: -19837.4
REMARK Binding energy: -132026
REMARK ===============================================================
REMARK buried surface area: 1518.15
REMARK ===============================================================
REMARK water - chain1: 0 0 0
REMARK water - chain2: 0 0 0
REMARK water - chain3: 0 0 0
REMARK water - chain4: 0 0 0
REMARK water - chain5: 0 0 0
REMARK water - chain6: 0 0 0
REMARK ===============================================================
REMARK water - water: 0 0 0
REMARK ===============================================================
REMARK DATE:27-Jul-2020  08:54:02       created by user: he47
REMARK VERSION:1.3
ATOM      1  CB  ALA A   2       0.358  -7.552  -7.800  1.00 10.00      A   
ATOM      2  C   ALA A   2       1.606  -7.590  -9.971  1.00 10.00      A   
ATOM      3  O   ALA A   2       2.658  -8.013 -10.456  1.00 10.00      A   
ATOM      4  N   ALA A   2       1.662  -9.536  -8.464  1.00 10.00      A   
ATOM      5  HT1 ALA A   2       2.085 -10.048  -9.267  1.00 10.00      A   
ATOM      6  HT2 ALA A   2       1.074 -10.200  -7.912  1.00 10.00      A   
ATOM      7  HT3 ALA A   2       2.423  -9.175  -7.859  1.00 10.00      A   
ATOM      8  CA  ALA A   2       0.830  -8.420  -8.959  1.00 10.00      A   
ATOM      9  N   LYS A   3       1.078  -6.421 -10.302  1.00 10.00      A   
ATOM     10  HN  LYS A   3       0.228  -6.148  -9.895  1.00 10.00      A   
ATOM     11  CA  LYS A   3       1.721  -5.530 -11.250  1.00 10.00      A   
ATOM     12  CB  LYS A   3       0.995  -5.580 -12.599  1.00 10.00      A   
ATOM     13  CG  LYS A   3       1.686  -4.811 -13.715  1.00 10.00      A   
ATOM     14  CD  LYS A   3       0.868  -4.845 -14.996  1.00 10.00      A   
ATOM     15  CE  LYS A   3       1.580  -4.120 -16.127  1.00 10.00      A   
ATOM     16  NZ  LYS A   3       0.788  -4.132 -17.385  1.00 10.00      A   
ATOM     17  HZ1 LYS A   3       1.360  -3.761 -18.172  1.00 10.00      A   
ATOM     18  HZ2 LYS A   3      -0.062  -3.540 -17.282  1.00 10.00      A   
ATOM     19  HZ3 LYS A   3       0.493  -5.102 -17.617  1.00 10.00      A   
ATOM     20  C   LYS A   3       1.726  -4.109 -10.704  1.00 10.00      A   
ATOM     21  O   LYS A   3       0.693  -3.444 -10.680  1.00 10.00      A   
ATOM     22  N   ASP A   4       2.884  -3.664 -10.239  1.00 10.00      A   
ATOM     23  HN  ASP A   4       3.665  -4.248 -10.264  1.00 10.00      A   
ATOM     24  CA  ASP A   4       3.022  -2.318  -9.697  1.00 10.00      A   
ATOM     25  CB  ASP A   4       4.164  -2.248  -8.678  1.00 10.00      A   
ATOM     26  CG  ASP A   4       3.779  -2.781  -7.311  1.00 10.00      A   
ATOM     27  OD1 ASP A   4       2.998  -2.111  -6.601  1.00 10.00      A   
ATOM     28  OD2 ASP A   4       4.265  -3.866  -6.933  1.00 10.00      A   
ATOM     29  C   ASP A   4       3.275  -1.328 -10.821  1.00 10.00      A   
ATOM     30  O   ASP A   4       3.784  -1.701 -11.879  1.00 10.00      A   
ATOM     31  N   ILE A   5       2.926  -0.074 -10.593  1.00 10.00      A   
ATOM     32  HN  ILE A   5       2.539   0.165  -9.724  1.00 10.00      A   
ATOM     33  CA  ILE A   5       3.113   0.965 -11.598  1.00 10.00      A   
ATOM     34  CB  ILE A   5       1.868   1.874 -11.696  1.00 10.00      A   
ATOM     35  CG1 ILE A   5       0.590   1.028 -11.733  1.00 10.00      A   
ATOM     36  CG2 ILE A   5       1.949   2.765 -12.928  1.00 10.00      A   
ATOM     37  CD1 ILE A   5      -0.682   1.830 -11.564  1.00 10.00      A   
ATOM     38  C   ILE A   5       4.336   1.818 -11.257  1.00 10.00      A   
ATOM     39  O   ILE A   5       4.616   2.064 -10.081  1.00 10.00      A   
ATOM     40  N   GLU A   6       5.069   2.256 -12.284  1.00 10.00      A   
ATOM     41  HN  GLU A   6       4.800   2.024 -13.196  1.00 10.00      A   
ATOM     42  CA  GLU A   6       6.254   3.083 -12.084  1.00 10.00      A   
ATOM     43  CB  GLU A   6       7.109   3.143 -13.360  1.00 10.00      A   
ATOM     44  CG  GLU A   6       8.595   3.360 -13.102  1.00 10.00      A   
ATOM     45  CD  GLU A   6       9.385   3.690 -14.360  1.00 10.00      A   
ATOM     46  OE1 GLU A   6       9.667   2.767 -15.158  1.00 10.00      A   
ATOM     47  OE2 GLU A   6       9.733   4.877 -14.548  1.00 10.00      A   
ATOM     48  C   GLU A   6       5.847   4.489 -11.649  1.00 10.00      A   
ATOM     49  O   GLU A   6       5.446   5.315 -12.471  1.00 10.00      A   
ATOM     50  N   ILE A   7       5.916   4.740 -10.349  1.00 10.00      A   
ATOM     51  HN  ILE A   7       6.219   4.032  -9.742  1.00 10.00      A   
ATOM     52  CA  ILE A   7       5.557   6.038  -9.798  1.00 10.00      A   
ATOM     53  CB  ILE A   7       5.174   5.936  -8.305  1.00 10.00      A   
ATOM     54  CG1 ILE A   7       4.019   4.947  -8.118  1.00 10.00      A   
ATOM     55  CG2 ILE A   7       4.801   7.304  -7.748  1.00 10.00      A   
ATOM     56  CD1 ILE A   7       3.638   4.716  -6.669  1.00 10.00      A   
ATOM     57  C   ILE A   7       6.712   7.015  -9.966  1.00 10.00      A   
ATOM     58  O   ILE A   7       7.722   6.918  -9.269  1.00 10.00      A   
ATOM     59  N   SER A   8       6.568   7.930 -10.909  1.00 10.00      A   
ATOM     60  HN  SER A   8       5.755   7.929 -11.454  1.00 10.00      A   
ATOM     61  CA  SER A   8       7.591   8.925 -11.180  1.00 10.00      A   
ATOM     62  CB  SER A   8       7.259   9.654 -12.480  1.00 10.00      A   
ATOM     63  OG  SER A   8       6.355   8.889 -13.268  1.00 10.00      A   
ATOM     64  HG  SER A   8       5.485   9.327 -13.278  1.00 10.00      A   
ATOM     65  C   SER A   8       7.715   9.923 -10.028  1.00 10.00      A   
ATOM     66  O   SER A   8       6.749  10.607  -9.680  1.00 10.00      A   
ATOM     67  N   ALA A   9       8.913   9.997  -9.443  1.00 10.00      A   
ATOM     68  HN  ALA A   9       9.635   9.414  -9.761  1.00 10.00      A   
ATOM     69  CA  ALA A   9       9.185  10.903  -8.331  1.00 10.00      A   
ATOM     70  CB  ALA A   9      10.618  10.735  -7.845  1.00 10.00      A   
ATOM     71  C   ALA A   9       8.920  12.356  -8.712  1.00 10.00      A   
ATOM     72  O   ALA A   9       8.445  13.144  -7.891  1.00 10.00      A   
ATOM     73  N   SER A  10       9.216  12.707  -9.959  1.00 10.00      A   
ATOM     74  HN  SER A  10       9.598  12.032 -10.573  1.00 10.00      A   
ATOM     75  CA  SER A  10       9.002  14.064 -10.438  1.00 10.00      A   
ATOM     76  CB  SER A  10       9.516  14.214 -11.873  1.00 10.00      A   
ATOM     77  OG  SER A  10      10.842  13.720 -11.995  1.00 10.00      A   
ATOM     78  HG  SER A  10      10.814  12.749 -12.078  1.00 10.00      A   
ATOM     79  C   SER A  10       7.523  14.445 -10.355  1.00 10.00      A   
ATOM     80  O   SER A  10       7.180  15.593 -10.070  1.00 10.00      A   
ATOM     81  N   GLU A  11       6.648  13.468 -10.568  1.00 10.00      A   
ATOM     82  HN  GLU A  11       6.974  12.561 -10.746  1.00 10.00      A   
ATOM     83  CA  GLU A  11       5.214  13.710 -10.521  1.00 10.00      A   
ATOM     84  CB  GLU A  11       4.445  12.581 -11.204  1.00 10.00      A   
ATOM     85  CG  GLU A  11       4.879  12.342 -12.641  1.00 10.00      A   
ATOM     86  CD  GLU A  11       3.939  11.428 -13.396  1.00 10.00      A   
ATOM     87  OE1 GLU A  11       4.058  10.195 -13.255  1.00 10.00      A   
ATOM     88  OE2 GLU A  11       3.088  11.943 -14.152  1.00 10.00      A   
ATOM     89  C   GLU A  11       4.743  13.920  -9.088  1.00 10.00      A   
ATOM     90  O   GLU A  11       3.863  14.743  -8.832  1.00 10.00      A   
ATOM     91  N   SER A  12       5.354  13.194  -8.153  1.00 10.00      A   
ATOM     92  HN  SER A  12       6.052  12.558  -8.420  1.00 10.00      A   
ATOM     93  CA  SER A  12       5.012  13.314  -6.743  1.00 10.00      A   
ATOM     94  CB  SER A  12       5.825  12.310  -5.925  1.00 10.00      A   
ATOM     95  OG  SER A  12       5.918  11.068  -6.605  1.00 10.00      A   
ATOM     96  HG  SER A  12       6.592  10.517  -6.180  1.00 10.00      A   
ATOM     97  C   SER A  12       5.294  14.734  -6.264  1.00 10.00      A   
ATOM     98  O   SER A  12       4.515  15.315  -5.505  1.00 10.00      A   
ATOM     99  N   LYS A  13       6.407  15.288  -6.742  1.00 10.00      A   
ATOM    100  HN  LYS A  13       6.980  14.759  -7.339  1.00 10.00      A   
ATOM    101  CA  LYS A  13       6.812  16.645  -6.398  1.00 10.00      A   
ATOM    102  CB  LYS A  13       8.152  16.978  -7.064  1.00 10.00      A   
ATOM    103  CG  LYS A  13       9.306  16.095  -6.623  1.00 10.00      A   
ATOM    104  CD  LYS A  13      10.556  16.365  -7.448  1.00 10.00      A   
ATOM    105  CE  LYS A  13      11.728  15.525  -6.967  1.00 10.00      A   
ATOM    106  NZ  LYS A  13      12.095  15.838  -5.560  1.00 10.00      A   
ATOM    107  HZ1 LYS A  13      11.261  15.754  -4.945  1.00 10.00      A   
ATOM    108  HZ2 LYS A  13      12.471  16.805  -5.490  1.00 10.00      A   
ATOM    109  HZ3 LYS A  13      12.825  15.169  -5.221  1.00 10.00      A   
ATOM    110  C   LYS A  13       5.752  17.649  -6.846  1.00 10.00      A   
ATOM    111  O   LYS A  13       5.469  18.628  -6.153  1.00 10.00      A   
ATOM    112  N   PHE A  14       5.165  17.388  -8.007  1.00 10.00      A   
ATOM    113  HN  PHE A  14       5.434  16.586  -8.502  1.00 10.00      A   
ATOM    114  CA  PHE A  14       4.133  18.252  -8.564  1.00 10.00      A   
ATOM    115  CB  PHE A  14       3.842  17.860 -10.017  1.00 10.00      A   
ATOM    116  CG  PHE A  14       2.794  18.704 -10.691  1.00 10.00      A   
ATOM    117  CD1 PHE A  14       3.110  19.958 -11.187  1.00 10.00      A   
ATOM    118  CD2 PHE A  14       1.496  18.240 -10.833  1.00 10.00      A   
ATOM    119  CE1 PHE A  14       2.150  20.734 -11.813  1.00 10.00      A   
ATOM    120  CE2 PHE A  14       0.532  19.010 -11.457  1.00 10.00      A   
ATOM    121  CZ  PHE A  14       0.860  20.260 -11.948  1.00 10.00      A   
ATOM    122  C   PHE A  14       2.855  18.177  -7.730  1.00 10.00      A   
ATOM    123  O   PHE A  14       2.273  19.202  -7.377  1.00 10.00      A   
ATOM    124  N   ILE A  15       2.438  16.955  -7.410  1.00 10.00      A   
ATOM    125  HN  ILE A  15       2.957  16.180  -7.720  1.00 10.00      A   
ATOM    126  CA  ILE A  15       1.224  16.728  -6.624  1.00 10.00      A   
ATOM    127  CB  ILE A  15       0.902  15.220  -6.492  1.00 10.00      A   
ATOM    128  CG1 ILE A  15       0.803  14.570  -7.876  1.00 10.00      A   
ATOM    129  CG2 ILE A  15      -0.390  15.010  -5.709  1.00 10.00      A   
ATOM    130  CD1 ILE A  15       0.688  13.061  -7.845  1.00 10.00      A   
ATOM    131  C   ILE A  15       1.332  17.349  -5.230  1.00 10.00      A   
ATOM    132  O   ILE A  15       0.425  18.054  -4.783  1.00 10.00      A   
ATOM    133  N   LEU A  16       2.448  17.094  -4.551  1.00 10.00      A   
ATOM    134  HN  LEU A  16       3.142  16.533  -4.966  1.00 10.00      A   
ATOM    135  CA  LEU A  16       2.667  17.624  -3.206  1.00 10.00      A   
ATOM    136  CB  LEU A  16       3.980  17.105  -2.618  1.00 10.00      A   
ATOM    137  CG  LEU A  16       3.991  15.634  -2.195  1.00 10.00      A   
ATOM    138  CD1 LEU A  16       5.383  15.213  -1.752  1.00 10.00      A   
ATOM    139  CD2 LEU A  16       2.976  15.387  -1.088  1.00 10.00      A   
ATOM    140  C   LEU A  16       2.635  19.148  -3.185  1.00 10.00      A   
ATOM    141  O   LEU A  16       2.041  19.755  -2.289  1.00 10.00      A   
ATOM    142  N   GLU A  17       3.266  19.763  -4.178  1.00 10.00      A   
ATOM    143  HN  GLU A  17       3.717  19.226  -4.867  1.00 10.00      A   
ATOM    144  CA  GLU A  17       3.305  21.215  -4.264  1.00 10.00      A   
ATOM    145  CB  GLU A  17       4.322  21.673  -5.313  1.00 10.00      A   
ATOM    146  CG  GLU A  17       4.823  23.091  -5.101  1.00 10.00      A   
ATOM    147  CD  GLU A  17       5.384  23.301  -3.709  1.00 10.00      A   
ATOM    148  OE1 GLU A  17       6.619  23.206  -3.534  1.00 10.00      A   
ATOM    149  OE2 GLU A  17       4.594  23.558  -2.778  1.00 10.00      A   
ATOM    150  C   GLU A  17       1.920  21.777  -4.571  1.00 10.00      A   
ATOM    151  O   GLU A  17       1.515  22.801  -4.017  1.00 10.00      A   
ATOM    152  N   ALA A  18       1.187  21.082  -5.435  1.00 10.00      A   
ATOM    153  HN  ALA A  18       1.563  20.264  -5.831  1.00 10.00      A   
ATOM    154  CA  ALA A  18      -0.156  21.499  -5.818  1.00 10.00      A   
ATOM    155  CB  ALA A  18      -0.707  20.588  -6.901  1.00 10.00      A   
ATOM    156  C   ALA A  18      -1.085  21.525  -4.608  1.00 10.00      A   
ATOM    157  O   ALA A  18      -1.940  22.404  -4.489  1.00 10.00      A   
ATOM    158  N   LEU A  19      -0.903  20.559  -3.709  1.00 10.00      A   
ATOM    159  HN  LEU A  19      -0.212  19.881  -3.871  1.00 10.00      A   
ATOM    160  CA  LEU A  19      -1.711  20.472  -2.497  1.00 10.00      A   
ATOM    161  CB  LEU A  19      -1.425  19.165  -1.749  1.00 10.00      A   
ATOM    162  CG  LEU A  19      -1.821  17.874  -2.469  1.00 10.00      A   
ATOM    163  CD1 LEU A  19      -1.313  16.658  -1.711  1.00 10.00      A   
ATOM    164  CD2 LEU A  19      -3.329  17.804  -2.650  1.00 10.00      A   
ATOM    165  C   LEU A  19      -1.450  21.671  -1.589  1.00 10.00      A   
ATOM    166  O   LEU A  19      -2.368  22.201  -0.963  1.00 10.00      A   
ATOM    167  N   ARG A  20      -0.191  22.106  -1.538  1.00 10.00      A   
ATOM    168  HN  ARG A  20       0.496  21.647  -2.068  1.00 10.00      A   
ATOM    169  CA  ARG A  20       0.192  23.250  -0.718  1.00 10.00      A   
ATOM    170  CB  ARG A  20       1.714  23.374  -0.621  1.00 10.00      A   
ATOM    171  CG  ARG A  20       2.364  22.308   0.244  1.00 10.00      A   
ATOM    172  CD  ARG A  20       3.697  22.778   0.804  1.00 10.00      A   
ATOM    173  NE  ARG A  20       4.755  22.785  -0.206  1.00 10.00      A   
ATOM    174  HE  ARG A  20       4.488  22.975  -1.145  1.00 10.00      A   
ATOM    175  CZ  ARG A  20       6.044  22.563   0.061  1.00 10.00      A   
ATOM    176  NH1 ARG A  20       6.443  22.320   1.303  1.00 10.00      A   
ATOM    177 HH11 ARG A  20       5.752  22.305   2.082  1.00 10.00      A   
ATOM    178 HH12 ARG A  20       7.453  22.141   1.506  1.00 10.00      A   
ATOM    179  NH2 ARG A  20       6.938  22.595  -0.916  1.00 10.00      A   
ATOM    180 HH21 ARG A  20       6.636  22.797  -1.904  1.00 10.00      A   
ATOM    181 HH22 ARG A  20       7.948  22.424  -0.711  1.00 10.00      A   
ATOM    182  C   ARG A  20      -0.403  24.534  -1.278  1.00 10.00      A   
ATOM    183  O   ARG A  20      -0.640  25.496  -0.550  1.00 10.00      A   
ATOM    184  N   GLN A  21      -0.649  24.534  -2.582  1.00 10.00      A   
ATOM    185  HN  GLN A  21      -0.426  23.736  -3.109  1.00 10.00      A   
ATOM    186  CA  GLN A  21      -1.226  25.688  -3.255  1.00 10.00      A   
ATOM    187  CB  GLN A  21      -0.670  25.816  -4.674  1.00 10.00      A   
ATOM    188  CG  GLN A  21       0.816  26.134  -4.735  1.00 10.00      A   
ATOM    189  CD  GLN A  21       1.334  26.221  -6.156  1.00 10.00      A   
ATOM    190  OE1 GLN A  21       0.598  26.576  -7.079  1.00 10.00      A   
ATOM    191  NE2 GLN A  21       2.603  25.899  -6.346  1.00 10.00      A   
ATOM    192 HE21 GLN A  21       3.134  25.624  -5.568  1.00 10.00      A   
ATOM    193 HE22 GLN A  21       2.960  25.950  -7.255  1.00 10.00      A   
ATOM    194  C   GLN A  21      -2.746  25.586  -3.293  1.00 10.00      A   
ATOM    195  O   GLN A  21      -3.420  26.430  -3.889  1.00 10.00      A   
ATOM    196  N   ASN A  22      -3.276  24.545  -2.654  1.00 10.00      A   
ATOM    197  HN  ASN A  22      -2.677  23.914  -2.203  1.00 10.00      A   
ATOM    198  CA  ASN A  22      -4.717  24.308  -2.593  1.00 10.00      A   
ATOM    199  CB  ASN A  22      -5.435  25.425  -1.824  1.00 10.00      A   
ATOM    200  CG  ASN A  22      -5.222  25.339  -0.323  1.00 10.00      A   
ATOM    201  OD1 ASN A  22      -5.091  24.251   0.243  1.00 10.00      A   
ATOM    202  ND2 ASN A  22      -5.178  26.488   0.334  1.00 10.00      A   
ATOM    203 HD21 ASN A  22      -5.283  27.318  -0.177  1.00 10.00      A   
ATOM    204 HD22 ASN A  22      -5.046  26.460   1.304  1.00 10.00      A   
ATOM    205  C   ASN A  22      -5.307  24.136  -3.985  1.00 10.00      A   
ATOM    206  O   ASN A  22      -6.361  24.694  -4.305  1.00 10.00      A   
ATOM    207  N   TYR A  23      -4.616  23.368  -4.815  1.00 10.00      A   
ATOM    208  HN  TYR A  23      -3.778  22.952  -4.504  1.00 10.00      A   
ATOM    209  CA  TYR A  23      -5.065  23.123  -6.173  1.00 10.00      A   
ATOM    210  CB  TYR A  23      -4.188  23.887  -7.168  1.00 10.00      A   
ATOM    211  CG  TYR A  23      -4.692  23.841  -8.594  1.00 10.00      A   
ATOM    212  CD1 TYR A  23      -5.948  24.332  -8.919  1.00 10.00      A   
ATOM    213  CD2 TYR A  23      -3.911  23.311  -9.613  1.00 10.00      A   
ATOM    214  CE1 TYR A  23      -6.414  24.299 -10.217  1.00 10.00      A   
ATOM    215  CE2 TYR A  23      -4.370  23.274 -10.917  1.00 10.00      A   
ATOM    216  CZ  TYR A  23      -5.624  23.771 -11.213  1.00 10.00      A   
ATOM    217  OH  TYR A  23      -6.089  23.737 -12.508  1.00 10.00      A   
ATOM    218  HH  TYR A  23      -6.175  24.639 -12.843  1.00 10.00      A   
ATOM    219  C   TYR A  23      -5.051  21.634  -6.496  1.00 10.00      A   
ATOM    220  O   TYR A  23      -3.989  21.039  -6.700  1.00 10.00      A   
ATOM    221  N   ARG A  24      -6.230  21.033  -6.521  1.00 10.00      A   
ATOM    222  HN  ARG A  24      -7.039  21.554  -6.322  1.00 10.00      A   
ATOM    223  CA  ARG A  24      -6.352  19.621  -6.836  1.00 10.00      A   
ATOM    224  CB  ARG A  24      -7.388  18.943  -5.942  1.00 10.00      A   
ATOM    225  CG  ARG A  24      -6.940  18.806  -4.496  1.00 10.00      A   
ATOM    226  CD  ARG A  24      -7.269  17.433  -3.937  1.00 10.00      A   
ATOM    227  NE  ARG A  24      -8.606  17.374  -3.350  1.00 10.00      A   
ATOM    228  HE  ARG A  24      -9.115  18.215  -3.308  1.00 10.00      A   
ATOM    229  CZ  ARG A  24      -9.161  16.258  -2.867  1.00 10.00      A   
ATOM    230  NH1 ARG A  24      -8.494  15.105  -2.904  1.00 10.00      A   
ATOM    231 HH11 ARG A  24      -8.930  14.234  -2.517  1.00 10.00      A   
ATOM    232 HH12 ARG A  24      -7.527  15.061  -3.316  1.00 10.00      A   
ATOM    233  NH2 ARG A  24     -10.382  16.293  -2.345  1.00 10.00      A   
ATOM    234 HH21 ARG A  24     -10.820  15.416  -1.968  1.00 10.00      A   
ATOM    235 HH22 ARG A  24     -10.917  17.192  -2.303  1.00 10.00      A   
ATOM    236  C   ARG A  24      -6.689  19.438  -8.310  1.00 10.00      A   
ATOM    237  O   ARG A  24      -7.584  20.105  -8.841  1.00 10.00      A   
ATOM    238  N   LEU A  25      -5.972  18.529  -8.960  1.00 10.00      A   
ATOM    239  HN  LEU A  25      -5.285  18.025  -8.466  1.00 10.00      A   
ATOM    240  CA  LEU A  25      -6.151  18.260 -10.385  1.00 10.00      A   
ATOM    241  CB  LEU A  25      -5.121  17.238 -10.872  1.00 10.00      A   
ATOM    242  CG  LEU A  25      -4.767  17.289 -12.361  1.00 10.00      A   
ATOM    243  CD1 LEU A  25      -4.111  18.616 -12.715  1.00 10.00      A   
ATOM    244  CD2 LEU A  25      -3.862  16.126 -12.735  1.00 10.00      A   
ATOM    245  C   LEU A  25      -7.571  17.805 -10.731  1.00 10.00      A   
ATOM    246  O   LEU A  25      -8.008  17.936 -11.875  1.00 10.00      A   
ATOM    247  N   ASP A  26      -8.291  17.282  -9.750  1.00 10.00      A   
ATOM    248  HN  ASP A  26      -7.894  17.190  -8.858  1.00 10.00      A   
ATOM    249  CA  ASP A  26      -9.657  16.827  -9.977  1.00 10.00      A   
ATOM    250  CB  ASP A  26     -10.090  15.828  -8.904  1.00 10.00      A   
ATOM    251  CG  ASP A  26     -11.138  14.853  -9.403  1.00 10.00      A   
ATOM    252  OD1 ASP A  26     -12.291  14.913  -8.921  1.00 10.00      A   
ATOM    253  OD2 ASP A  26     -10.817  14.024 -10.282  1.00 10.00      A   
ATOM    254  C   ASP A  26     -10.626  18.008 -10.039  1.00 10.00      A   
ATOM    255  O   ASP A  26     -11.802  17.843 -10.357  1.00 10.00      A   
ATOM    256  N   GLY A  27     -10.120  19.200  -9.731  1.00 10.00      A   
ATOM    257  HN  GLY A  27      -9.173  19.268  -9.479  1.00 10.00      A   
ATOM    258  CA  GLY A  27     -10.940  20.397  -9.772  1.00 10.00      A   
ATOM    259  C   GLY A  27     -11.909  20.491  -8.611  1.00 10.00      A   
ATOM    260  O   GLY A  27     -13.016  21.012  -8.757  1.00 10.00      A   
ATOM    261  N   ARG A  28     -11.496  19.994  -7.457  1.00 10.00      A   
ATOM    262  HN  ARG A  28     -10.599  19.605  -7.398  1.00 10.00      A   
ATOM    263  CA  ARG A  28     -12.335  20.021  -6.267  1.00 10.00      A   
ATOM    264  CB  ARG A  28     -12.957  18.647  -6.013  1.00 10.00      A   
ATOM    265  CG  ARG A  28     -13.964  18.202  -7.058  1.00 10.00      A   
ATOM    266  CD  ARG A  28     -14.514  16.823  -6.734  1.00 10.00      A   
ATOM    267  NE  ARG A  28     -13.469  15.800  -6.753  1.00 10.00      A   
ATOM    268  HE  ARG A  28     -13.094  15.548  -7.638  1.00 10.00      A   
ATOM    269  CZ  ARG A  28     -12.996  15.193  -5.666  1.00 10.00      A   
ATOM    270  NH1 ARG A  28     -13.471  15.507  -4.470  1.00 10.00      A   
ATOM    271 HH11 ARG A  28     -14.216  16.232  -4.366  1.00 10.00      A   
ATOM    272 HH12 ARG A  28     -13.090  15.029  -3.610  1.00 10.00      A   
ATOM    273  NH2 ARG A  28     -12.056  14.264  -5.776  1.00 10.00      A   
ATOM    274 HH21 ARG A  28     -11.688  13.780  -4.918  1.00 10.00      A   
ATOM    275 HH22 ARG A  28     -11.681  14.008  -6.713  1.00 10.00      A   
ATOM    276  C   ARG A  28     -11.522  20.433  -5.052  1.00 10.00      A   
ATOM    277  O   ARG A  28     -10.309  20.240  -5.019  1.00 10.00      A   
ATOM    278  N   SER A  29     -12.197  20.993  -4.059  1.00 10.00      A   
ATOM    279  HN  SER A  29     -13.161  21.127  -4.151  1.00 10.00      A   
ATOM    280  CA  SER A  29     -11.545  21.423  -2.835  1.00 10.00      A   
ATOM    281  CB  SER A  29     -12.426  22.446  -2.124  1.00 10.00      A   
ATOM    282  OG  SER A  29     -13.178  23.194  -3.066  1.00 10.00      A   
ATOM    283  HG  SER A  29     -12.590  23.497  -3.774  1.00 10.00      A   
ATOM    284  C   SER A  29     -11.283  20.226  -1.923  1.00 10.00      A   
ATOM    285  O   SER A  29     -11.672  19.095  -2.237  1.00 10.00      A   
ATOM    286  N   PHE A  30     -10.629  20.477  -0.797  1.00 10.00      A   
ATOM    287  HN  PHE A  30     -10.333  21.395  -0.612  1.00 10.00      A   
ATOM    288  CA  PHE A  30     -10.312  19.422   0.159  1.00 10.00      A   
ATOM    289  CB  PHE A  30      -9.286  19.903   1.197  1.00 10.00      A   
ATOM    290  CG  PHE A  30      -9.844  20.811   2.260  1.00 10.00      A   
ATOM    291  CD1 PHE A  30      -9.983  20.365   3.564  1.00 10.00      A   
ATOM    292  CD2 PHE A  30     -10.230  22.106   1.958  1.00 10.00      A   
ATOM    293  CE1 PHE A  30     -10.498  21.193   4.545  1.00 10.00      A   
ATOM    294  CE2 PHE A  30     -10.746  22.941   2.933  1.00 10.00      A   
ATOM    295  CZ  PHE A  30     -10.880  22.482   4.228  1.00 10.00      A   
ATOM    296  C   PHE A  30     -11.565  18.880   0.845  1.00 10.00      A   
ATOM    297  O   PHE A  30     -11.583  17.739   1.304  1.00 10.00      A   
ATOM    298  N   ASP A  31     -12.603  19.705   0.918  1.00 10.00      A   
ATOM    299  HN  ASP A  31     -12.522  20.610   0.549  1.00 10.00      A   
ATOM    300  CA  ASP A  31     -13.858  19.314   1.550  1.00 10.00      A   
ATOM    301  CB  ASP A  31     -14.214  20.291   2.677  1.00 10.00      A   
ATOM    302  CG  ASP A  31     -14.683  21.642   2.168  1.00 10.00      A   
ATOM    303  OD1 ASP A  31     -13.970  22.252   1.343  1.00 10.00      A   
ATOM    304  OD2 ASP A  31     -15.764  22.101   2.605  1.00 10.00      A   
ATOM    305  C   ASP A  31     -14.994  19.243   0.530  1.00 10.00      A   
ATOM    306  O   ASP A  31     -16.174  19.280   0.887  1.00 10.00      A   
ATOM    307  N   GLN A  32     -14.636  19.123  -0.741  1.00 10.00      A   
ATOM    308  HN  GLN A  32     -13.686  19.057  -0.967  1.00 10.00      A   
ATOM    309  CA  GLN A  32     -15.629  19.045  -1.804  1.00 10.00      A   
ATOM    310  CB  GLN A  32     -15.295  20.005  -2.946  1.00 10.00      A   
ATOM    311  CG  GLN A  32     -16.513  20.484  -3.721  1.00 10.00      A   
ATOM    312  CD  GLN A  32     -17.404  21.390  -2.892  1.00 10.00      A   
ATOM    313  OE1 GLN A  32     -16.926  22.137  -2.038  1.00 10.00      A   
ATOM    314  NE2 GLN A  32     -18.703  21.325  -3.130  1.00 10.00      A   
ATOM    315 HE21 GLN A  32     -19.018  20.701  -3.817  1.00 10.00      A   
ATOM    316 HE22 GLN A  32     -19.301  21.906  -2.608  1.00 10.00      A   
ATOM    317  C   GLN A  32     -15.738  17.618  -2.323  1.00 10.00      A   
ATOM    318  O   GLN A  32     -15.210  17.285  -3.388  1.00 10.00      A   
ATOM    319  N   PHE A  33     -16.417  16.783  -1.548  1.00 10.00      A   
ATOM    320  HN  PHE A  33     -16.800  17.125  -0.711  1.00 10.00      A   
ATOM    321  CA  PHE A  33     -16.613  15.379  -1.885  1.00 10.00      A   
ATOM    322  CB  PHE A  33     -17.458  14.717  -0.794  1.00 10.00      A   
ATOM    323  CG  PHE A  33     -17.285  13.229  -0.680  1.00 10.00      A   
ATOM    324  CD1 PHE A  33     -16.139  12.691  -0.116  1.00 10.00      A   
ATOM    325  CD2 PHE A  33     -18.277  12.370  -1.120  1.00 10.00      A   
ATOM    326  CE1 PHE A  33     -15.986  11.323   0.005  1.00 10.00      A   
ATOM    327  CE2 PHE A  33     -18.130  11.001  -1.005  1.00 10.00      A   
ATOM    328  CZ  PHE A  33     -16.983  10.477  -0.440  1.00 10.00      A   
ATOM    329  C   PHE A  33     -17.303  15.230  -3.238  1.00 10.00      A   
ATOM    330  O   PHE A  33     -18.071  16.100  -3.654  1.00 10.00      A   
ATOM    331  N   ARG A  34     -17.021  14.125  -3.918  1.00 10.00      A   
ATOM    332  HN  ARG A  34     -16.408  13.471  -3.526  1.00 10.00      A   
ATOM    333  CA  ARG A  34     -17.614  13.854  -5.222  1.00 10.00      A   
ATOM    334  CB  ARG A  34     -16.925  12.660  -5.893  1.00 10.00      A   
ATOM    335  CG  ARG A  34     -15.478  12.901  -6.283  1.00 10.00      A   
ATOM    336  CD  ARG A  34     -14.543  11.970  -5.529  1.00 10.00      A   
ATOM    337  NE  ARG A  34     -14.257  10.741  -6.268  1.00 10.00      A   
ATOM    338  HE  ARG A  34     -14.869  10.497  -6.999  1.00 10.00      A   
ATOM    339  CZ  ARG A  34     -13.216   9.951  -6.012  1.00 10.00      A   
ATOM    340  NH1 ARG A  34     -12.364  10.258  -5.038  1.00 10.00      A   
ATOM    341 HH11 ARG A  34     -11.546   9.637  -4.839  1.00 10.00      A   
ATOM    342 HH12 ARG A  34     -12.502  11.130  -4.463  1.00 10.00      A   
ATOM    343  NH2 ARG A  34     -13.021   8.863  -6.741  1.00 10.00      A   
ATOM    344 HH21 ARG A  34     -12.207   8.237  -6.546  1.00 10.00      A   
ATOM    345 HH22 ARG A  34     -13.675   8.626  -7.518  1.00 10.00      A   
ATOM    346  C   ARG A  34     -19.103  13.566  -5.079  1.00 10.00      A   
ATOM    347  O   ARG A  34     -19.571  13.204  -3.997  1.00 10.00      A   
ATOM    348  N   ASP A  35     -19.847  13.735  -6.164  1.00 10.00      A   
ATOM    349  HN  ASP A  35     -19.424  14.035  -6.995  1.00 10.00      A   
ATOM    350  CA  ASP A  35     -21.281  13.472  -6.149  1.00 10.00      A   
ATOM    351  CB  ASP A  35     -21.983  14.144  -7.334  1.00 10.00      A   
ATOM    352  CG  ASP A  35     -23.448  13.754  -7.446  1.00 10.00      A   
ATOM    353  OD1 ASP A  35     -24.223  14.040  -6.508  1.00 10.00      A   
ATOM    354  OD2 ASP A  35     -23.833  13.161  -8.476  1.00 10.00      A   
ATOM    355  C   ASP A  35     -21.521  11.973  -6.181  1.00 10.00      A   
ATOM    356  O   ASP A  35     -20.986  11.269  -7.040  1.00 10.00      A   
ATOM    357  N   VAL A  36     -22.295  11.481  -5.232  1.00 10.00      A   
ATOM    358  HN  VAL A  36     -22.685  12.086  -4.565  1.00 10.00      A   
ATOM    359  CA  VAL A  36     -22.585  10.061  -5.163  1.00 10.00      A   
ATOM    360  CB  VAL A  36     -22.820   9.581  -3.718  1.00 10.00      A   
ATOM    361  CG1 VAL A  36     -22.848   8.060  -3.665  1.00 10.00      A   
ATOM    362  CG2 VAL A  36     -21.749  10.132  -2.787  1.00 10.00      A   
ATOM    363  C   VAL A  36     -23.794   9.714  -6.023  1.00 10.00      A   
ATOM    364  O   VAL A  36     -24.927  10.064  -5.694  1.00 10.00      A   
ATOM    365  N   GLU A  37     -23.541   9.042  -7.131  1.00 10.00      A   
ATOM    366  HN  GLU A  37     -22.612   8.800  -7.341  1.00 10.00      A   
ATOM    367  CA  GLU A  37     -24.595   8.632  -8.041  1.00 10.00      A   
ATOM    368  CB  GLU A  37     -24.048   8.590  -9.470  1.00 10.00      A   
ATOM    369  CG  GLU A  37     -25.099   8.381 -10.547  1.00 10.00      A   
ATOM    370  CD  GLU A  37     -25.991   9.588 -10.729  1.00 10.00      A   
ATOM    371  OE1 GLU A  37     -25.461  10.696 -10.967  1.00 10.00      A   
ATOM    372  OE2 GLU A  37     -27.226   9.434 -10.653  1.00 10.00      A   
ATOM    373  C   GLU A  37     -25.090   7.249  -7.639  1.00 10.00      A   
ATOM    374  O   GLU A  37     -24.302   6.311  -7.539  1.00 10.00      A   
ATOM    375  N   ILE A  38     -26.383   7.126  -7.383  1.00 10.00      A   
ATOM    376  HN  ILE A  38     -26.968   7.908  -7.463  1.00 10.00      A   
ATOM    377  CA  ILE A  38     -26.951   5.845  -6.989  1.00 10.00      A   
ATOM    378  CB  ILE A  38     -27.541   5.878  -5.560  1.00 10.00      A   
ATOM    379  CG1 ILE A  38     -26.478   6.307  -4.543  1.00 10.00      A   
ATOM    380  CG2 ILE A  38     -28.111   4.518  -5.187  1.00 10.00      A   
ATOM    381  CD1 ILE A  38     -27.001   6.427  -3.130  1.00 10.00      A   
ATOM    382  C   ILE A  38     -28.024   5.393  -7.972  1.00 10.00      A   
ATOM    383  O   ILE A  38     -29.121   5.948  -8.013  1.00 10.00      A   
ATOM    384  N   THR A  39     -27.690   4.394  -8.770  1.00 10.00      A   
ATOM    385  HN  THR A  39     -26.786   4.007  -8.703  1.00 10.00      A   
ATOM    386  CA  THR A  39     -28.618   3.847  -9.741  1.00 10.00      A   
ATOM    387  CB  THR A  39     -27.903   3.549 -11.074  1.00 10.00      A   
ATOM    388  OG1 THR A  39     -27.121   4.694 -11.447  1.00 10.00      A   
ATOM    389  HG1 THR A  39     -27.535   5.492 -11.087  1.00 10.00      A   
ATOM    390  CG2 THR A  39     -28.917   3.257 -12.173  1.00 10.00      A   
ATOM    391  C   THR A  39     -29.248   2.570  -9.192  1.00 10.00      A   
ATOM    392  O   THR A  39     -28.545   1.657  -8.754  1.00 10.00      A   
ATOM    393  N   PHE A  40     -30.571   2.515  -9.196  1.00 10.00      A   
ATOM    394  HN  PHE A  40     -31.082   3.274  -9.553  1.00 10.00      A   
ATOM    395  CA  PHE A  40     -31.286   1.352  -8.694  1.00 10.00      A   
ATOM    396  CB  PHE A  40     -32.550   1.780  -7.949  1.00 10.00      A   
ATOM    397  CG  PHE A  40     -32.288   2.703  -6.793  1.00 10.00      A   
ATOM    398  CD1 PHE A  40     -32.593   4.051  -6.884  1.00 10.00      A   
ATOM    399  CD2 PHE A  40     -31.738   2.224  -5.615  1.00 10.00      A   
ATOM    400  CE1 PHE A  40     -32.355   4.903  -5.824  1.00 10.00      A   
ATOM    401  CE2 PHE A  40     -31.497   3.072  -4.551  1.00 10.00      A   
ATOM    402  CZ  PHE A  40     -31.806   4.414  -4.655  1.00 10.00      A   
ATOM    403  C   PHE A  40     -31.641   0.407  -9.833  1.00 10.00      A   
ATOM    404  O   PHE A  40     -32.194   0.827 -10.851  1.00 10.00      A   
ATOM    405  N   GLY A  41     -31.312  -0.864  -9.659  1.00 10.00      A   
ATOM    406  HN  GLY A  41     -30.862  -1.137  -8.828  1.00 10.00      A   
ATOM    407  CA  GLY A  41     -31.605  -1.855 -10.679  1.00 10.00      A   
ATOM    408  C   GLY A  41     -33.058  -2.291 -10.652  1.00 10.00      A   
ATOM    409  O   GLY A  41     -33.816  -1.882  -9.764  1.00 10.00      A   
ATOM    410  N   LYS A  42     -33.449  -3.108 -11.627  1.00 10.00      A   
ATOM    411  HN  LYS A  42     -32.798  -3.379 -12.311  1.00 10.00      A   
ATOM    412  CA  LYS A  42     -34.815  -3.604 -11.714  1.00 10.00      A   
ATOM    413  CB  LYS A  42     -35.033  -4.414 -12.995  1.00 10.00      A   
ATOM    414  CG  LYS A  42     -35.412  -3.583 -14.210  1.00 10.00      A   
ATOM    415  CD  LYS A  42     -35.946  -4.468 -15.326  1.00 10.00      A   
ATOM    416  CE  LYS A  42     -36.486  -3.648 -16.486  1.00 10.00      A   
ATOM    417  NZ  LYS A  42     -37.663  -2.829 -16.095  1.00 10.00      A   
ATOM    418  HZ1 LYS A  42     -37.374  -2.069 -15.450  1.00 10.00      A   
ATOM    419  HZ2 LYS A  42     -38.366  -3.420 -15.612  1.00 10.00      A   
ATOM    420  HZ3 LYS A  42     -38.102  -2.404 -16.941  1.00 10.00      A   
ATOM    421  C   LYS A  42     -35.180  -4.444 -10.498  1.00 10.00      A   
ATOM    422  O   LYS A  42     -36.164  -4.159  -9.812  1.00 10.00      A   
ATOM    423  N   GLU A  43     -34.374  -5.461 -10.224  1.00 10.00      A   
ATOM    424  HN  GLU A  43     -33.588  -5.612 -10.787  1.00 10.00      A   
ATOM    425  CA  GLU A  43     -34.619  -6.345  -9.093  1.00 10.00      A   
ATOM    426  CB  GLU A  43     -33.841  -7.654  -9.243  1.00 10.00      A   
ATOM    427  CG  GLU A  43     -34.270  -8.493 -10.434  1.00 10.00      A   
ATOM    428  CD  GLU A  43     -33.832  -9.937 -10.323  1.00 10.00      A   
ATOM    429  OE1 GLU A  43     -32.617 -10.206 -10.442  1.00 10.00      A   
ATOM    430  OE2 GLU A  43     -34.703 -10.813 -10.123  1.00 10.00      A   
ATOM    431  C   GLU A  43     -34.250  -5.672  -7.781  1.00 10.00      A   
ATOM    432  O   GLU A  43     -33.570  -4.641  -7.762  1.00 10.00      A   
ATOM    433  N   PHE A  44     -34.701  -6.253  -6.683  1.00 10.00      A   
ATOM    434  HN  PHE A  44     -35.228  -7.078  -6.757  1.00 10.00      A   
ATOM    435  CA  PHE A  44     -34.407  -5.712  -5.371  1.00 10.00      A   
ATOM    436  CB  PHE A  44     -35.429  -6.185  -4.336  1.00 10.00      A   
ATOM    437  CG  PHE A  44     -36.811  -5.649  -4.568  1.00 10.00      A   
ATOM    438  CD1 PHE A  44     -37.888  -6.508  -4.687  1.00 10.00      A   
ATOM    439  CD2 PHE A  44     -37.034  -4.285  -4.667  1.00 10.00      A   
ATOM    440  CE1 PHE A  44     -39.162  -6.021  -4.902  1.00 10.00      A   
ATOM    441  CE2 PHE A  44     -38.305  -3.790  -4.881  1.00 10.00      A   
ATOM    442  CZ  PHE A  44     -39.371  -4.660  -4.998  1.00 10.00      A   
ATOM    443  C   PHE A  44     -32.998  -6.093  -4.949  1.00 10.00      A   
ATOM    444  O   PHE A  44     -32.518  -7.181  -5.267  1.00 10.00      A   
ATOM    445  N   GLY A  45     -32.336  -5.188  -4.247  1.00 10.00      A   
ATOM    446  HN  GLY A  45     -32.777  -4.338  -4.022  1.00 10.00      A   
ATOM    447  CA  GLY A  45     -30.982  -5.441  -3.795  1.00 10.00      A   
ATOM    448  C   GLY A  45     -29.946  -5.030  -4.818  1.00 10.00      A   
ATOM    449  O   GLY A  45     -28.755  -4.985  -4.517  1.00 10.00      A   
ATOM    450  N   ASP A  46     -30.402  -4.741  -6.030  1.00 10.00      A   
ATOM    451  HN  ASP A  46     -31.363  -4.811  -6.204  1.00 10.00      A   
ATOM    452  CA  ASP A  46     -29.514  -4.324  -7.110  1.00 10.00      A   
ATOM    453  CB  ASP A  46     -30.114  -4.694  -8.474  1.00 10.00      A   
ATOM    454  CG  ASP A  46     -29.119  -4.601  -9.623  1.00 10.00      A   
ATOM    455  OD1 ASP A  46     -28.244  -3.709  -9.602  1.00 10.00      A   
ATOM    456  OD2 ASP A  46     -29.217  -5.422 -10.564  1.00 10.00      A   
ATOM    457  C   ASP A  46     -29.271  -2.820  -7.039  1.00 10.00      A   
ATOM    458  O   ASP A  46     -30.171  -2.018  -7.307  1.00 10.00      A   
ATOM    459  N   VAL A  47     -28.062  -2.442  -6.660  1.00 10.00      A   
ATOM    460  HN  VAL A  47     -27.393  -3.126  -6.436  1.00 10.00      A   
ATOM    461  CA  VAL A  47     -27.705  -1.039  -6.558  1.00 10.00      A   
ATOM    462  CB  VAL A  47     -27.737  -0.543  -5.095  1.00 10.00      A   
ATOM    463  CG1 VAL A  47     -26.736  -1.302  -4.234  1.00 10.00      A   
ATOM    464  CG2 VAL A  47     -27.489   0.957  -5.030  1.00 10.00      A   
ATOM    465  C   VAL A  47     -26.336  -0.763  -7.180  1.00 10.00      A   
ATOM    466  O   VAL A  47     -25.373  -1.501  -6.958  1.00 10.00      A   
ATOM    467  N   SER A  48     -26.267   0.287  -7.980  1.00 10.00      A   
ATOM    468  HN  SER A  48     -27.079   0.819  -8.144  1.00 10.00      A   
ATOM    469  CA  SER A  48     -25.030   0.677  -8.633  1.00 10.00      A   
ATOM    470  CB  SER A  48     -25.214   0.633 -10.150  1.00 10.00      A   
ATOM    471  OG  SER A  48     -25.846  -0.578 -10.536  1.00 10.00      A   
ATOM    472  HG  SER A  48     -25.899  -1.166  -9.771  1.00 10.00      A   
ATOM    473  C   SER A  48     -24.614   2.075  -8.183  1.00 10.00      A   
ATOM    474  O   SER A  48     -25.271   3.066  -8.510  1.00 10.00      A   
ATOM    475  N   VAL A  49     -23.540   2.145  -7.410  1.00 10.00      A   
ATOM    476  HN  VAL A  49     -23.064   1.317  -7.167  1.00 10.00      A   
ATOM    477  CA  VAL A  49     -23.043   3.417  -6.911  1.00 10.00      A   
ATOM    478  CB  VAL A  49     -22.631   3.319  -5.425  1.00 10.00      A   
ATOM    479  CG1 VAL A  49     -21.991   4.613  -4.940  1.00 10.00      A   
ATOM    480  CG2 VAL A  49     -23.833   2.964  -4.563  1.00 10.00      A   
ATOM    481  C   VAL A  49     -21.863   3.902  -7.749  1.00 10.00      A   
ATOM    482  O   VAL A  49     -20.938   3.144  -8.045  1.00 10.00      A   
ATOM    483  N   LYS A  50     -21.918   5.158  -8.150  1.00 10.00      A   
ATOM    484  HN  LYS A  50     -22.701   5.705  -7.903  1.00 10.00      A   
ATOM    485  CA  LYS A  50     -20.861   5.754  -8.948  1.00 10.00      A   
ATOM    486  CB  LYS A  50     -21.378   6.050 -10.358  1.00 10.00      A   
ATOM    487  CG  LYS A  50     -20.383   6.774 -11.246  1.00 10.00      A   
ATOM    488  CD  LYS A  50     -21.027   7.213 -12.546  1.00 10.00      A   
ATOM    489  CE  LYS A  50     -20.120   8.154 -13.312  1.00 10.00      A   
ATOM    490  NZ  LYS A  50     -20.735   8.583 -14.590  1.00 10.00      A   
ATOM    491  HZ1 LYS A  50     -21.629   9.085 -14.407  1.00 10.00      A   
ATOM    492  HZ2 LYS A  50     -20.931   7.757 -15.187  1.00 10.00      A   
ATOM    493  HZ3 LYS A  50     -20.092   9.219 -15.101  1.00 10.00      A   
ATOM    494  C   LYS A  50     -20.360   7.035  -8.286  1.00 10.00      A   
ATOM    495  O   LYS A  50     -21.156   7.860  -7.839  1.00 10.00      A   
ATOM    496  N   MET A  51     -19.048   7.183  -8.195  1.00 10.00      A   
ATOM    497  HN  MET A  51     -18.458   6.470  -8.534  1.00 10.00      A   
ATOM    498  CA  MET A  51     -18.453   8.369  -7.594  1.00 10.00      A   
ATOM    499  CB  MET A  51     -17.963   8.058  -6.179  1.00 10.00      A   
ATOM    500  CG  MET A  51     -17.698   9.287  -5.329  1.00 10.00      A   
ATOM    501  SD  MET A  51     -16.980   8.881  -3.727  1.00 10.00      A   
ATOM    502  CE  MET A  51     -18.260   7.837  -3.032  1.00 10.00      A   
ATOM    503  C   MET A  51     -17.302   8.872  -8.458  1.00 10.00      A   
ATOM    504  O   MET A  51     -16.146   8.485  -8.264  1.00 10.00      A   
ATOM    505  N   GLY A  52     -17.628   9.730  -9.416  1.00 10.00      A   
ATOM    506  HN  GLY A  52     -18.562  10.010  -9.511  1.00 10.00      A   
ATOM    507  CA  GLY A  52     -16.625  10.257 -10.317  1.00 10.00      A   
ATOM    508  C   GLY A  52     -16.234   9.219 -11.345  1.00 10.00      A   
ATOM    509  O   GLY A  52     -16.948   9.003 -12.323  1.00 10.00      A   
ATOM    510  N   ASN A  53     -15.113   8.564 -11.113  1.00 10.00      A   
ATOM    511  HN  ASN A  53     -14.591   8.781 -10.310  1.00 10.00      A   
ATOM    512  CA  ASN A  53     -14.632   7.525 -12.011  1.00 10.00      A   
ATOM    513  CB  ASN A  53     -13.141   7.700 -12.306  1.00 10.00      A   
ATOM    514  CG  ASN A  53     -12.854   8.854 -13.241  1.00 10.00      A   
ATOM    515  OD1 ASN A  53     -13.605   9.113 -14.180  1.00 10.00      A   
ATOM    516  ND2 ASN A  53     -11.777   9.571 -12.977  1.00 10.00      A   
ATOM    517 HD21 ASN A  53     -11.229   9.317 -12.194  1.00 10.00      A   
ATOM    518 HD22 ASN A  53     -11.557  10.316 -13.575  1.00 10.00      A   
ATOM    519  C   ASN A  53     -14.874   6.164 -11.384  1.00 10.00      A   
ATOM    520  O   ASN A  53     -15.090   5.172 -12.082  1.00 10.00      A   
ATOM    521  N   THR A  54     -14.862   6.137 -10.057  1.00 10.00      A   
ATOM    522  HN  THR A  54     -14.711   6.970  -9.566  1.00 10.00      A   
ATOM    523  CA  THR A  54     -15.072   4.915  -9.303  1.00 10.00      A   
ATOM    524  CB  THR A  54     -14.831   5.163  -7.801  1.00 10.00      A   
ATOM    525  OG1 THR A  54     -13.756   6.103  -7.636  1.00 10.00      A   
ATOM    526  HG1 THR A  54     -13.454   6.090  -6.714  1.00 10.00      A   
ATOM    527  CG2 THR A  54     -14.470   3.863  -7.100  1.00 10.00      A   
ATOM    528  C   THR A  54     -16.491   4.375  -9.500  1.00 10.00      A   
ATOM    529  O   THR A  54     -17.474   5.017  -9.115  1.00 10.00      A   
ATOM    530  N   LYS A  55     -16.590   3.203 -10.115  1.00 10.00      A   
ATOM    531  HN  LYS A  55     -15.772   2.750 -10.409  1.00 10.00      A   
ATOM    532  CA  LYS A  55     -17.874   2.563 -10.358  1.00 10.00      A   
ATOM    533  CB  LYS A  55     -18.043   2.237 -11.847  1.00 10.00      A   
ATOM    534  CG  LYS A  55     -17.776   3.397 -12.793  1.00 10.00      A   
ATOM    535  CD  LYS A  55     -17.653   2.906 -14.228  1.00 10.00      A   
ATOM    536  CE  LYS A  55     -17.146   3.998 -15.156  1.00 10.00      A   
ATOM    537  NZ  LYS A  55     -15.804   4.497 -14.751  1.00 10.00      A   
ATOM    538  HZ1 LYS A  55     -15.845   4.911 -13.797  1.00 10.00      A   
ATOM    539  HZ2 LYS A  55     -15.476   5.227 -15.413  1.00 10.00      A   
ATOM    540  HZ3 LYS A  55     -15.111   3.713 -14.746  1.00 10.00      A   
ATOM    541  C   LYS A  55     -17.951   1.272  -9.559  1.00 10.00      A   
ATOM    542  O   LYS A  55     -17.145   0.362  -9.760  1.00 10.00      A   
ATOM    543  N   VAL A  56     -18.900   1.194  -8.645  1.00 10.00      A   
ATOM    544  HN  VAL A  56     -19.511   1.953  -8.513  1.00 10.00      A   
ATOM    545  CA  VAL A  56     -19.065  -0.001  -7.833  1.00 10.00      A   
ATOM    546  CB  VAL A  56     -18.846   0.273  -6.327  1.00 10.00      A   
ATOM    547  CG1 VAL A  56     -17.501   0.946  -6.090  1.00 10.00      A   
ATOM    548  CG2 VAL A  56     -19.977   1.101  -5.740  1.00 10.00      A   
ATOM    549  C   VAL A  56     -20.437  -0.628  -8.071  1.00 10.00      A   
ATOM    550  O   VAL A  56     -21.373   0.049  -8.503  1.00 10.00      A   
ATOM    551  N   HIS A  57     -20.545  -1.922  -7.823  1.00 10.00      A   
ATOM    552  HN  HIS A  57     -19.756  -2.416  -7.495  1.00 10.00      A   
ATOM    553  CA  HIS A  57     -21.802  -2.638  -8.006  1.00 10.00      A   
ATOM    554  CB  HIS A  57     -21.776  -3.468  -9.295  1.00 10.00      A   
ATOM    555  CG  HIS A  57     -22.189  -2.726 -10.529  1.00 10.00      A   
ATOM    556  ND1 HIS A  57     -23.460  -2.799 -11.063  1.00 10.00      A   
ATOM    557  HD1 HIS A  57     -24.211  -3.320 -10.693  1.00 10.00      A   
ATOM    558  CD2 HIS A  57     -21.486  -1.906 -11.349  1.00 10.00      A   
ATOM    559  CE1 HIS A  57     -23.519  -2.059 -12.154  1.00 10.00      A   
ATOM    560  NE2 HIS A  57     -22.337  -1.507 -12.349  1.00 10.00      A   
ATOM    561  HE2 HIS A  57     -22.107  -0.906 -13.094  1.00 10.00      A   
ATOM    562  C   HIS A  57     -22.054  -3.554  -6.818  1.00 10.00      A   
ATOM    563  O   HIS A  57     -21.158  -4.274  -6.386  1.00 10.00      A   
ATOM    564  N   CYS A  58     -23.262  -3.517  -6.282  1.00 10.00      A   
ATOM    565  HN  CYS A  58     -23.939  -2.910  -6.651  1.00 10.00      A   
ATOM    566  CA  CYS A  58     -23.608  -4.358  -5.147  1.00 10.00      A   
ATOM    567  CB  CYS A  58     -23.567  -3.547  -3.848  1.00 10.00      A   
ATOM    568  SG  CYS A  58     -23.742  -4.528  -2.338  1.00 10.00      A   
ATOM    569  HG  CYS A  58     -23.146  -5.696  -2.543  1.00 10.00      A   
ATOM    570  C   CYS A  58     -24.986  -4.975  -5.344  1.00 10.00      A   
ATOM    571  O   CYS A  58     -25.890  -4.331  -5.881  1.00 10.00      A   
ATOM    572  N   ARG A  59     -25.132  -6.228  -4.934  1.00 10.00      A   
ATOM    573  HN  ARG A  59     -24.361  -6.696  -4.538  1.00 10.00      A   
ATOM    574  CA  ARG A  59     -26.402  -6.931  -5.053  1.00 10.00      A   
ATOM    575  CB  ARG A  59     -26.451  -7.801  -6.314  1.00 10.00      A   
ATOM    576  CG  ARG A  59     -26.679  -7.018  -7.598  1.00 10.00      A   
ATOM    577  CD  ARG A  59     -27.182  -7.916  -8.712  1.00 10.00      A   
ATOM    578  NE  ARG A  59     -28.500  -8.473  -8.410  1.00 10.00      A   
ATOM    579  HE  ARG A  59     -28.748  -8.551  -7.464  1.00 10.00      A   
ATOM    580  CZ  ARG A  59     -29.371  -8.876  -9.333  1.00 10.00      A   
ATOM    581  NH1 ARG A  59     -29.069  -8.782 -10.624  1.00 10.00      A   
ATOM    582 HH11 ARG A  59     -28.148  -8.391 -10.920  1.00 10.00      A   
ATOM    583 HH12 ARG A  59     -29.749  -9.096 -11.348  1.00 10.00      A   
ATOM    584  NH2 ARG A  59     -30.537  -9.384  -8.957  1.00 10.00      A   
ATOM    585 HH21 ARG A  59     -30.769  -9.465  -7.942  1.00 10.00      A   
ATOM    586 HH22 ARG A  59     -31.233  -9.712  -9.675  1.00 10.00      A   
ATOM    587  C   ARG A  59     -26.682  -7.766  -3.811  1.00 10.00      A   
ATOM    588  O   ARG A  59     -25.896  -8.643  -3.444  1.00 10.00      A   
ATOM    589  N   ILE A  60     -27.794  -7.473  -3.156  1.00 10.00      A   
ATOM    590  HN  ILE A  60     -28.362  -6.743  -3.486  1.00 10.00      A   
ATOM    591  CA  ILE A  60     -28.190  -8.196  -1.957  1.00 10.00      A   
ATOM    592  CB  ILE A  60     -29.072  -7.325  -1.032  1.00 10.00      A   
ATOM    593  CG1 ILE A  60     -28.443  -5.941  -0.824  1.00 10.00      A   
ATOM    594  CG2 ILE A  60     -29.305  -8.016   0.305  1.00 10.00      A   
ATOM    595  CD1 ILE A  60     -27.076  -5.971  -0.173  1.00 10.00      A   
ATOM    596  C   ILE A  60     -28.949  -9.469  -2.327  1.00 10.00      A   
ATOM    597  O   ILE A  60     -29.815  -9.456  -3.204  1.00 10.00      A   
ATOM    598  N   SER A  61     -28.602 -10.567  -1.669  1.00 10.00      A   
ATOM    599  HN  SER A  61     -27.887 -10.513  -0.995  1.00 10.00      A   
ATOM    600  CA  SER A  61     -29.244 -11.851  -1.910  1.00 10.00      A   
ATOM    601  CB  SER A  61     -28.220 -12.828  -2.498  1.00 10.00      A   
ATOM    602  OG  SER A  61     -27.323 -12.153  -3.371  1.00 10.00      A   
ATOM    603  HG  SER A  61     -27.411 -11.201  -3.240  1.00 10.00      A   
ATOM    604  C   SER A  61     -29.825 -12.405  -0.606  1.00 10.00      A   
ATOM    605  O   SER A  61     -29.480 -11.929   0.483  1.00 10.00      A   
ATOM    606  N   CYS A  62     -30.708 -13.394  -0.717  1.00 10.00      A   
ATOM    607  HN  CYS A  62     -30.948 -13.727  -1.608  1.00 10.00      A   
ATOM    608  CA  CYS A  62     -31.329 -14.003   0.455  1.00 10.00      A   
ATOM    609  CB  CYS A  62     -32.568 -13.206   0.873  1.00 10.00      A   
ATOM    610  SG  CYS A  62     -33.829 -13.049  -0.416  1.00 10.00      A   
ATOM    611  HG  CYS A  62     -33.320 -13.524  -1.546  1.00 10.00      A   
ATOM    612  C   CYS A  62     -31.721 -15.452   0.186  1.00 10.00      A   
ATOM    613  O   CYS A  62     -32.103 -15.803  -0.933  1.00 10.00      A   
ATOM    614  N   GLN A  63     -31.620 -16.288   1.214  1.00 10.00      A   
ATOM    615  HN  GLN A  63     -31.287 -15.950   2.073  1.00 10.00      A   
ATOM    616  CA  GLN A  63     -31.982 -17.697   1.106  1.00 10.00      A   
ATOM    617  CB  GLN A  63     -30.881 -18.508   0.412  1.00 10.00      A   
ATOM    618  CG  GLN A  63     -29.514 -18.409   1.071  1.00 10.00      A   
ATOM    619  CD  GLN A  63     -28.458 -19.223   0.347  1.00 10.00      A   
ATOM    620  OE1 GLN A  63     -28.541 -19.437  -0.862  1.00 10.00      A   
ATOM    621  NE2 GLN A  63     -27.454 -19.674   1.078  1.00 10.00      A   
ATOM    622 HE21 GLN A  63     -27.444 -19.458   2.037  1.00 10.00      A   
ATOM    623 HE22 GLN A  63     -26.752 -20.196   0.635  1.00 10.00      A   
ATOM    624  C   GLN A  63     -32.289 -18.277   2.483  1.00 10.00      A   
ATOM    625  O   GLN A  63     -31.911 -17.698   3.507  1.00 10.00      A   
ATOM    626  N   ILE A  64     -32.983 -19.406   2.505  1.00 10.00      A   
ATOM    627  HN  ILE A  64     -33.266 -19.810   1.658  1.00 10.00      A   
ATOM    628  CA  ILE A  64     -33.338 -20.060   3.757  1.00 10.00      A   
ATOM    629  CB  ILE A  64     -34.580 -20.965   3.592  1.00 10.00      A   
ATOM    630  CG1 ILE A  64     -35.728 -20.187   2.942  1.00 10.00      A   
ATOM    631  CG2 ILE A  64     -35.016 -21.527   4.940  1.00 10.00      A   
ATOM    632  CD1 ILE A  64     -36.949 -21.028   2.636  1.00 10.00      A   
ATOM    633  C   ILE A  64     -32.169 -20.893   4.272  1.00 10.00      A   
ATOM    634  O   ILE A  64     -31.771 -21.877   3.644  1.00 10.00      A   
ATOM    635  N   ALA A  65     -31.618 -20.492   5.409  1.00 10.00      A   
ATOM    636  HN  ALA A  65     -31.980 -19.701   5.867  1.00 10.00      A   
ATOM    637  CA  ALA A  65     -30.495 -21.200   6.002  1.00 10.00      A   
ATOM    638  CB  ALA A  65     -29.231 -20.365   5.878  1.00 10.00      A   
ATOM    639  C   ALA A  65     -30.785 -21.521   7.462  1.00 10.00      A   
ATOM    640  O   ALA A  65     -31.883 -21.255   7.951  1.00 10.00      A   
ATOM    641  N   GLN A  66     -29.810 -22.086   8.155  1.00 10.00      A   
ATOM    642  HN  GLN A  66     -28.950 -22.272   7.717  1.00 10.00      A   
ATOM    643  CA  GLN A  66     -29.982 -22.429   9.557  1.00 10.00      A   
ATOM    644  CB  GLN A  66     -29.648 -23.905   9.801  1.00 10.00      A   
ATOM    645  CG  GLN A  66     -29.945 -24.378  11.214  1.00 10.00      A   
ATOM    646  CD  GLN A  66     -30.070 -25.885  11.317  1.00 10.00      A   
ATOM    647  OE1 GLN A  66     -29.085 -26.586  11.543  1.00 10.00      A   
ATOM    648  NE2 GLN A  66     -31.284 -26.392  11.159  1.00 10.00      A   
ATOM    649 HE21 GLN A  66     -32.028 -25.771  10.987  1.00 10.00      A   
ATOM    650 HE22 GLN A  66     -31.390 -27.364  11.216  1.00 10.00      A   
ATOM    651  C   GLN A  66     -29.129 -21.524  10.444  1.00 10.00      A   
ATOM    652  O   GLN A  66     -27.940 -21.333  10.185  1.00 10.00      A   
ATOM    653  N   PRO A  67     -29.728 -20.956  11.502  1.00 10.00      A   
ATOM    654  CA  PRO A  67     -29.021 -20.064  12.429  1.00 10.00      A   
ATOM    655  CB  PRO A  67     -30.150 -19.497  13.292  1.00 10.00      A   
ATOM    656  CG  PRO A  67     -31.185 -20.565  13.274  1.00 10.00      A   
ATOM    657  CD  PRO A  67     -31.136 -21.151  11.894  1.00 10.00      A   
ATOM    658  C   PRO A  67     -28.035 -20.824  13.308  1.00 10.00      A   
ATOM    659  O   PRO A  67     -28.124 -22.048  13.445  1.00 10.00      A   
ATOM    660  N   TYR A  68     -27.100 -20.098  13.900  1.00 10.00      A   
ATOM    661  HN  TYR A  68     -27.085 -19.126  13.757  1.00 10.00      A   
ATOM    662  CA  TYR A  68     -26.109 -20.701  14.773  1.00 10.00      A   
ATOM    663  CB  TYR A  68     -25.037 -19.674  15.155  1.00 10.00      A   
ATOM    664  CG  TYR A  68     -24.357 -19.002  13.983  1.00 10.00      A   
ATOM    665  CD1 TYR A  68     -24.328 -17.617  13.877  1.00 10.00      A   
ATOM    666  CD2 TYR A  68     -23.742 -19.749  12.986  1.00 10.00      A   
ATOM    667  CE1 TYR A  68     -23.705 -16.995  12.812  1.00 10.00      A   
ATOM    668  CE2 TYR A  68     -23.117 -19.134  11.917  1.00 10.00      A   
ATOM    669  CZ  TYR A  68     -23.101 -17.758  11.835  1.00 10.00      A   
ATOM    670  OH  TYR A  68     -22.478 -17.143  10.774  1.00 10.00      A   
ATOM    671  HH  TYR A  68     -21.960 -16.395  11.099  1.00 10.00      A   
ATOM    672  C   TYR A  68     -26.788 -21.209  16.036  1.00 10.00      A   
ATOM    673  O   TYR A  68     -27.850 -20.717  16.415  1.00 10.00      A   
ATOM    674  N   GLU A  69     -26.178 -22.185  16.688  1.00 10.00      A   
ATOM    675  HN  GLU A  69     -25.332 -22.542  16.343  1.00 10.00      A   
ATOM    676  CA  GLU A  69     -26.740 -22.735  17.912  1.00 10.00      A   
ATOM    677  CB  GLU A  69     -26.073 -24.063  18.268  1.00 10.00      A   
ATOM    678  CG  GLU A  69     -26.172 -25.108  17.168  1.00 10.00      A   
ATOM    679  CD  GLU A  69     -26.291 -26.514  17.712  1.00 10.00      A   
ATOM    680  OE1 GLU A  69     -25.267 -27.081  18.141  1.00 10.00      A   
ATOM    681  OE2 GLU A  69     -27.416 -27.065  17.714  1.00 10.00      A   
ATOM    682  C   GLU A  69     -26.589 -21.733  19.050  1.00 10.00      A   
ATOM    683  O   GLU A  69     -27.333 -21.764  20.032  1.00 10.00      A   
ATOM    684  N   ASP A  70     -25.613 -20.845  18.902  1.00 10.00      A   
ATOM    685  HN  ASP A  70     -25.041 -20.898  18.106  1.00 10.00      A   
ATOM    686  CA  ASP A  70     -25.351 -19.810  19.894  1.00 10.00      A   
ATOM    687  CB  ASP A  70     -23.893 -19.348  19.822  1.00 10.00      A   
ATOM    688  CG  ASP A  70     -22.930 -20.334  20.446  1.00 10.00      A   
ATOM    689  OD1 ASP A  70     -22.430 -20.063  21.558  1.00 10.00      A   
ATOM    690  OD2 ASP A  70     -22.664 -21.386  19.827  1.00 10.00      A   
ATOM    691  C   ASP A  70     -26.272 -18.618  19.673  1.00 10.00      A   
ATOM    692  O   ASP A  70     -26.561 -17.861  20.599  1.00 10.00      A   
ATOM    693  N   ARG A  71     -26.724 -18.455  18.436  1.00 10.00      A   
ATOM    694  HN  ARG A  71     -26.463 -19.099  17.746  1.00 10.00      A   
ATOM    695  CA  ARG A  71     -27.617 -17.357  18.076  1.00 10.00      A   
ATOM    696  CB  ARG A  71     -26.861 -16.279  17.289  1.00 10.00      A   
ATOM    697  CG  ARG A  71     -25.505 -15.917  17.873  1.00 10.00      A   
ATOM    698  CD  ARG A  71     -24.874 -14.747  17.143  1.00 10.00      A   
ATOM    699  NE  ARG A  71     -25.552 -13.486  17.438  1.00 10.00      A   
ATOM    700  HE  ARG A  71     -26.518 -13.433  17.232  1.00 10.00      A   
ATOM    701  CZ  ARG A  71     -24.958 -12.424  17.980  1.00 10.00      A   
ATOM    702  NH1 ARG A  71     -23.669 -12.464  18.295  1.00 10.00      A   
ATOM    703 HH11 ARG A  71     -23.204 -11.631  18.719  1.00 10.00      A   
ATOM    704 HH12 ARG A  71     -23.116 -13.329  18.124  1.00 10.00      A   
ATOM    705  NH2 ARG A  71     -25.657 -11.317  18.193  1.00 10.00      A   
ATOM    706 HH21 ARG A  71     -26.676 -11.282  17.934  1.00 10.00      A   
ATOM    707 HH22 ARG A  71     -25.201 -10.478  18.614  1.00 10.00      A   
ATOM    708  C   ARG A  71     -28.782 -17.892  17.245  1.00 10.00      A   
ATOM    709  O   ARG A  71     -28.826 -17.706  16.030  1.00 10.00      A   
ATOM    710  N   PRO A  72     -29.743 -18.576  17.890  1.00 10.00      A   
ATOM    711  CA  PRO A  72     -30.893 -19.162  17.200  1.00 10.00      A   
ATOM    712  CB  PRO A  72     -31.318 -20.274  18.156  1.00 10.00      A   
ATOM    713  CG  PRO A  72     -30.974 -19.754  19.511  1.00 10.00      A   
ATOM    714  CD  PRO A  72     -29.783 -18.842  19.342  1.00 10.00      A   
ATOM    715  C   PRO A  72     -32.041 -18.176  16.993  1.00 10.00      A   
ATOM    716  O   PRO A  72     -33.066 -18.524  16.404  1.00 10.00      A   
ATOM    717  N   PHE A  73     -31.876 -16.953  17.473  1.00 10.00      A   
ATOM    718  HN  PHE A  73     -31.037 -16.725  17.938  1.00 10.00      A   
ATOM    719  CA  PHE A  73     -32.912 -15.938  17.329  1.00 10.00      A   
ATOM    720  CB  PHE A  73     -33.181 -15.244  18.665  1.00 10.00      A   
ATOM    721  CG  PHE A  73     -33.763 -16.148  19.712  1.00 10.00      A   
ATOM    722  CD1 PHE A  73     -32.951 -16.741  20.664  1.00 10.00      A   
ATOM    723  CD2 PHE A  73     -35.123 -16.407  19.742  1.00 10.00      A   
ATOM    724  CE1 PHE A  73     -33.483 -17.576  21.625  1.00 10.00      A   
ATOM    725  CE2 PHE A  73     -35.663 -17.240  20.702  1.00 10.00      A   
ATOM    726  CZ  PHE A  73     -34.841 -17.826  21.644  1.00 10.00      A   
ATOM    727  C   PHE A  73     -32.536 -14.912  16.269  1.00 10.00      A   
ATOM    728  O   PHE A  73     -33.297 -13.983  15.993  1.00 10.00      A   
ATOM    729  N   GLU A  74     -31.366 -15.089  15.673  1.00 10.00      A   
ATOM    730  HN  GLU A  74     -30.816 -15.863  15.918  1.00 10.00      A   
ATOM    731  CA  GLU A  74     -30.885 -14.178  14.646  1.00 10.00      A   
ATOM    732  CB  GLU A  74     -29.647 -13.430  15.138  1.00 10.00      A   
ATOM    733  CG  GLU A  74     -29.904 -12.516  16.323  1.00 10.00      A   
ATOM    734  CD  GLU A  74     -28.649 -12.241  17.119  1.00 10.00      A   
ATOM    735  OE1 GLU A  74     -28.045 -11.161  16.945  1.00 10.00      A   
ATOM    736  OE2 GLU A  74     -28.248 -13.112  17.920  1.00 10.00      A   
ATOM    737  C   GLU A  74     -30.558 -14.938  13.371  1.00 10.00      A   
ATOM    738  O   GLU A  74     -30.275 -16.138  13.410  1.00 10.00      A   
ATOM    739  N   GLY A  75     -30.597 -14.236  12.248  1.00 10.00      A   
ATOM    740  HN  GLY A  75     -30.824 -13.281  12.286  1.00 10.00      A   
ATOM    741  CA  GLY A  75     -30.303 -14.855  10.972  1.00 10.00      A   
ATOM    742  C   GLY A  75     -28.829 -14.785  10.625  1.00 10.00      A   
ATOM    743  O   GLY A  75     -27.974 -14.753  11.514  1.00 10.00      A   
ATOM    744  N   LEU A  76     -28.534 -14.755   9.332  1.00 10.00      A   
ATOM    745  HN  LEU A  76     -29.266 -14.766   8.675  1.00 10.00      A   
ATOM    746  CA  LEU A  76     -27.157 -14.691   8.857  1.00 10.00      A   
ATOM    747  CB  LEU A  76     -26.818 -15.924   8.014  1.00 10.00      A   
ATOM    748  CG  LEU A  76     -27.034 -17.284   8.676  1.00 10.00      A   
ATOM    749  CD1 LEU A  76     -26.721 -18.407   7.699  1.00 10.00      A   
ATOM    750  CD2 LEU A  76     -26.182 -17.413   9.930  1.00 10.00      A   
ATOM    751  C   LEU A  76     -26.940 -13.431   8.026  1.00 10.00      A   
ATOM    752  O   LEU A  76     -27.890 -12.876   7.469  1.00 10.00      A   
ATOM    753  N   PHE A  77     -25.694 -12.986   7.950  1.00 10.00      A   
ATOM    754  HN  PHE A  77     -24.981 -13.476   8.419  1.00 10.00      A   
ATOM    755  CA  PHE A  77     -25.342 -11.796   7.187  1.00 10.00      A   
ATOM    756  CB  PHE A  77     -25.618 -10.529   8.006  1.00 10.00      A   
ATOM    757  CG  PHE A  77     -25.366  -9.248   7.257  1.00 10.00      A   
ATOM    758  CD1 PHE A  77     -26.141  -8.910   6.161  1.00 10.00      A   
ATOM    759  CD2 PHE A  77     -24.356  -8.385   7.647  1.00 10.00      A   
ATOM    760  CE1 PHE A  77     -25.915  -7.736   5.468  1.00 10.00      A   
ATOM    761  CE2 PHE A  77     -24.123  -7.209   6.960  1.00 10.00      A   
ATOM    762  CZ  PHE A  77     -24.906  -6.884   5.868  1.00 10.00      A   
ATOM    763  C   PHE A  77     -23.876 -11.851   6.779  1.00 10.00      A   
ATOM    764  O   PHE A  77     -22.983 -11.646   7.602  1.00 10.00      A   
ATOM    765  N   VAL A  78     -23.630 -12.133   5.512  1.00 10.00      A   
ATOM    766  HN  VAL A  78     -24.384 -12.269   4.896  1.00 10.00      A   
ATOM    767  CA  VAL A  78     -22.268 -12.230   5.007  1.00 10.00      A   
ATOM    768  CB  VAL A  78     -21.961 -13.624   4.418  1.00 10.00      A   
ATOM    769  CG1 VAL A  78     -21.821 -14.656   5.526  1.00 10.00      A   
ATOM    770  CG2 VAL A  78     -23.037 -14.045   3.429  1.00 10.00      A   
ATOM    771  C   VAL A  78     -21.964 -11.159   3.968  1.00 10.00      A   
ATOM    772  O   VAL A  78     -22.807 -10.822   3.130  1.00 10.00      A   
ATOM    773  N   ILE A  79     -20.757 -10.625   4.034  1.00 10.00      A   
ATOM    774  HN  ILE A  79     -20.136 -10.935   4.730  1.00 10.00      A   
ATOM    775  CA  ILE A  79     -20.317  -9.600   3.101  1.00 10.00      A   
ATOM    776  CB  ILE A  79     -19.605  -8.433   3.827  1.00 10.00      A   
ATOM    777  CG1 ILE A  79     -20.413  -7.969   5.043  1.00 10.00      A   
ATOM    778  CG2 ILE A  79     -19.367  -7.270   2.874  1.00 10.00      A   
ATOM    779  CD1 ILE A  79     -19.920  -8.534   6.358  1.00 10.00      A   
ATOM    780  C   ILE A  79     -19.361 -10.221   2.090  1.00 10.00      A   
ATOM    781  O   ILE A  79     -18.508 -11.027   2.458  1.00 10.00      A   
ATOM    782  N   SER A  80     -19.517  -9.870   0.823  1.00 10.00      A   
ATOM    783  HN  SER A  80     -20.231  -9.235   0.579  1.00 10.00      A   
ATOM    784  CA  SER A  80     -18.660 -10.409  -0.222  1.00 10.00      A   
ATOM    785  CB  SER A  80     -19.504 -11.210  -1.214  1.00 10.00      A   
ATOM    786  OG  SER A  80     -20.620 -11.793  -0.561  1.00 10.00      A   
ATOM    787  HG  SER A  80     -20.740 -11.370   0.292  1.00 10.00      A   
ATOM    788  C   SER A  80     -17.899  -9.300  -0.944  1.00 10.00      A   
ATOM    789  O   SER A  80     -18.474  -8.555  -1.738  1.00 10.00      A   
ATOM    790  N   THR A  81     -16.612  -9.181  -0.642  1.00 10.00      A   
ATOM    791  HN  THR A  81     -16.219  -9.780   0.026  1.00 10.00      A   
ATOM    792  CA  THR A  81     -15.767  -8.177  -1.269  1.00 10.00      A   
ATOM    793  CB  THR A  81     -15.459  -7.012  -0.304  1.00 10.00      A   
ATOM    794  OG1 THR A  81     -15.443  -7.489   1.053  1.00 10.00      A   
ATOM    795  HG1 THR A  81     -14.573  -7.315   1.440  1.00 10.00      A   
ATOM    796  CG2 THR A  81     -16.499  -5.912  -0.445  1.00 10.00      A   
ATOM    797  C   THR A  81     -14.461  -8.803  -1.753  1.00 10.00      A   
ATOM    798  O   THR A  81     -13.577  -9.121  -0.951  1.00 10.00      A   
ATOM    799  N   GLU A  82     -14.353  -9.013  -3.059  1.00 10.00      A   
ATOM    800  HN  GLU A  82     -15.098  -8.769  -3.647  1.00 10.00      A   
ATOM    801  CA  GLU A  82     -13.155  -9.604  -3.639  1.00 10.00      A   
ATOM    802  CB  GLU A  82     -13.421 -11.054  -4.040  1.00 10.00      A   
ATOM    803  CG  GLU A  82     -12.163 -11.861  -4.298  1.00 10.00      A   
ATOM    804  CD  GLU A  82     -12.460 -13.189  -4.952  1.00 10.00      A   
ATOM    805  OE1 GLU A  82     -12.536 -13.237  -6.197  1.00 10.00      A   
ATOM    806  OE2 GLU A  82     -12.620 -14.195  -4.227  1.00 10.00      A   
ATOM    807  C   GLU A  82     -12.689  -8.802  -4.851  1.00 10.00      A   
ATOM    808  O   GLU A  82     -13.406  -8.702  -5.852  1.00 10.00      A   
ATOM    809  N   ILE A  83     -11.500  -8.218  -4.747  1.00 10.00      A   
ATOM    810  HN  ILE A  83     -10.995  -8.311  -3.904  1.00 10.00      A   
ATOM    811  CA  ILE A  83     -10.932  -7.414  -5.829  1.00 10.00      A   
ATOM    812  CB  ILE A  83      -9.558  -6.809  -5.469  1.00 10.00      A   
ATOM    813  CG1 ILE A  83      -8.656  -7.848  -4.793  1.00 10.00      A   
ATOM    814  CG2 ILE A  83      -9.728  -5.571  -4.599  1.00 10.00      A   
ATOM    815  CD1 ILE A  83      -7.241  -7.369  -4.542  1.00 10.00      A   
ATOM    816  C   ILE A  83     -10.823  -8.175  -7.151  1.00 10.00      A   
ATOM    817  O   ILE A  83     -10.503  -9.367  -7.188  1.00 10.00      A   
ATOM    818  N   SER A  84     -11.104  -7.465  -8.234  1.00 10.00      A   
ATOM    819  HN  SER A  84     -11.362  -6.527  -8.132  1.00 10.00      A   
ATOM    820  CA  SER A  84     -11.040  -8.029  -9.571  1.00 10.00      A   
ATOM    821  CB  SER A  84     -12.445  -8.036 -10.181  1.00 10.00      A   
ATOM    822  OG  SER A  84     -13.429  -7.785  -9.188  1.00 10.00      A   
ATOM    823  HG  SER A  84     -13.250  -8.334  -8.415  1.00 10.00      A   
ATOM    824  C   SER A  84     -10.097  -7.183 -10.428  1.00 10.00      A   
ATOM    825  O   SER A  84      -9.927  -5.992 -10.168  1.00 10.00      A   
ATOM    826  N   PRO A  85      -9.475  -7.777 -11.464  1.00 10.00      A   
ATOM    827  CA  PRO A  85      -8.541  -7.064 -12.353  1.00 10.00      A   
ATOM    828  CB  PRO A  85      -8.034  -8.155 -13.307  1.00 10.00      A   
ATOM    829  CG  PRO A  85      -8.365  -9.442 -12.633  1.00 10.00      A   
ATOM    830  CD  PRO A  85      -9.619  -9.189 -11.850  1.00 10.00      A   
ATOM    831  C   PRO A  85      -9.220  -5.946 -13.147  1.00 10.00      A   
ATOM    832  O   PRO A  85      -8.550  -5.088 -13.726  1.00 10.00      A   
ATOM    833  N   MET A  86     -10.551  -5.963 -13.168  1.00 10.00      A   
ATOM    834  HN  MET A  86     -11.021  -6.677 -12.695  1.00 10.00      A   
ATOM    835  CA  MET A  86     -11.327  -4.950 -13.880  1.00 10.00      A   
ATOM    836  CB  MET A  86     -12.823  -5.276 -13.834  1.00 10.00      A   
ATOM    837  CG  MET A  86     -13.237  -6.469 -14.681  1.00 10.00      A   
ATOM    838  SD  MET A  86     -12.878  -6.252 -16.436  1.00 10.00      A   
ATOM    839  CE  MET A  86     -13.914  -4.845 -16.833  1.00 10.00      A   
ATOM    840  C   MET A  86     -11.080  -3.569 -13.288  1.00 10.00      A   
ATOM    841  O   MET A  86     -11.099  -2.562 -13.999  1.00 10.00      A   
ATOM    842  N   ALA A  87     -10.838  -3.531 -11.983  1.00 10.00      A   
ATOM    843  HN  ALA A  87     -10.825  -4.370 -11.475  1.00 10.00      A   
ATOM    844  CA  ALA A  87     -10.583  -2.276 -11.289  1.00 10.00      A   
ATOM    845  CB  ALA A  87     -10.692  -2.473  -9.788  1.00 10.00      A   
ATOM    846  C   ALA A  87      -9.206  -1.738 -11.656  1.00 10.00      A   
ATOM    847  O   ALA A  87      -9.035  -0.542 -11.885  1.00 10.00      A   
ATOM    848  N   GLY A  88      -8.233  -2.633 -11.726  1.00 10.00      A   
ATOM    849  HN  GLY A  88      -8.432  -3.573 -11.541  1.00 10.00      A   
ATOM    850  CA  GLY A  88      -6.885  -2.239 -12.073  1.00 10.00      A   
ATOM    851  C   GLY A  88      -5.941  -3.421 -12.098  1.00 10.00      A   
ATOM    852  O   GLY A  88      -6.163  -4.411 -11.396  1.00 10.00      A   
ATOM    853  N   SER A  89      -4.889  -3.321 -12.902  1.00 10.00      A   
ATOM    854  HN  SER A  89      -4.775  -2.509 -13.444  1.00 10.00      A   
ATOM    855  CA  SER A  89      -3.903  -4.389 -13.019  1.00 10.00      A   
ATOM    856  CB  SER A  89      -2.997  -4.137 -14.227  1.00 10.00      A   
ATOM    857  OG  SER A  89      -3.424  -2.995 -14.956  1.00 10.00      A   
ATOM    858  HG  SER A  89      -2.838  -2.251 -14.751  1.00 10.00      A   
ATOM    859  C   SER A  89      -3.067  -4.524 -11.745  1.00 10.00      A   
ATOM    860  O   SER A  89      -2.378  -5.526 -11.542  1.00 10.00      A   
ATOM    861  N   GLN A  90      -3.142  -3.509 -10.892  1.00 10.00      A   
ATOM    862  HN  GLN A  90      -3.703  -2.739 -11.122  1.00 10.00      A   
ATOM    863  CA  GLN A  90      -2.409  -3.497  -9.632  1.00 10.00      A   
ATOM    864  CB  GLN A  90      -2.509  -2.106  -8.992  1.00 10.00      A   
ATOM    865  CG  GLN A  90      -1.873  -1.994  -7.617  1.00 10.00      A   
ATOM    866  CD  GLN A  90      -0.373  -1.793  -7.670  1.00 10.00      A   
ATOM    867  OE1 GLN A  90       0.145  -1.072  -8.524  1.00 10.00      A   
ATOM    868  NE2 GLN A  90       0.337  -2.436  -6.760  1.00 10.00      A   
ATOM    869 HE21 GLN A  90      -0.140  -2.998  -6.112  1.00 10.00      A   
ATOM    870 HE22 GLN A  90       1.318  -2.324  -6.768  1.00 10.00      A   
ATOM    871  C   GLN A  90      -2.960  -4.553  -8.672  1.00 10.00      A   
ATOM    872  O   GLN A  90      -2.240  -5.060  -7.806  1.00 10.00      A   
ATOM    873  N   PHE A  91      -4.232  -4.893  -8.841  1.00 10.00      A   
ATOM    874  HN  PHE A  91      -4.742  -4.488  -9.576  1.00 10.00      A   
ATOM    875  CA  PHE A  91      -4.887  -5.873  -7.982  1.00 10.00      A   
ATOM    876  CB  PHE A  91      -6.355  -5.488  -7.765  1.00 10.00      A   
ATOM    877  CG  PHE A  91      -6.564  -4.064  -7.330  1.00 10.00      A   
ATOM    878  CD1 PHE A  91      -6.992  -3.105  -8.234  1.00 10.00      A   
ATOM    879  CD2 PHE A  91      -6.331  -3.684  -6.018  1.00 10.00      A   
ATOM    880  CE1 PHE A  91      -7.185  -1.795  -7.839  1.00 10.00      A   
ATOM    881  CE2 PHE A  91      -6.520  -2.376  -5.615  1.00 10.00      A   
ATOM    882  CZ  PHE A  91      -6.948  -1.430  -6.528  1.00 10.00      A   
ATOM    883  C   PHE A  91      -4.811  -7.271  -8.588  1.00 10.00      A   
ATOM    884  O   PHE A  91      -4.705  -7.423  -9.807  1.00 10.00      A   
ATOM    885  N   GLU A  92      -4.847  -8.288  -7.738  1.00 10.00      A   
ATOM    886  HN  GLU A  92      -4.908  -8.110  -6.776  1.00 10.00      A   
ATOM    887  CA  GLU A  92      -4.811  -9.668  -8.198  1.00 10.00      A   
ATOM    888  CB  GLU A  92      -3.809 -10.498  -7.389  1.00 10.00      A   
ATOM    889  CG  GLU A  92      -2.375  -9.995  -7.455  1.00 10.00      A   
ATOM    890  CD  GLU A  92      -1.367 -11.030  -6.990  1.00 10.00      A   
ATOM    891  OE1 GLU A  92      -1.688 -11.813  -6.072  1.00 10.00      A   
ATOM    892  OE2 GLU A  92      -0.248 -11.066  -7.543  1.00 10.00      A   
ATOM    893  C   GLU A  92      -6.205 -10.272  -8.087  1.00 10.00      A   
ATOM    894  O   GLU A  92      -6.924 -10.009  -7.121  1.00 10.00      A   
ATOM    895  N   ASN A  93      -6.584 -11.070  -9.075  1.00 10.00      A   
ATOM    896  HN  ASN A  93      -5.958 -11.254  -9.809  1.00 10.00      A   
ATOM    897  CA  ASN A  93      -7.902 -11.692  -9.095  1.00 10.00      A   
ATOM    898  CB  ASN A  93      -8.171 -12.356 -10.448  1.00 10.00      A   
ATOM    899  CG  ASN A  93      -9.599 -12.850 -10.579  1.00 10.00      A   
ATOM    900  OD1 ASN A  93     -10.537 -12.206 -10.109  1.00 10.00      A   
ATOM    901  ND2 ASN A  93      -9.773 -13.998 -11.222  1.00 10.00      A   
ATOM    902 HD21 ASN A  93      -8.980 -14.457 -11.574  1.00 10.00      A   
ATOM    903 HD22 ASN A  93     -10.687 -14.344 -11.316  1.00 10.00      A   
ATOM    904  C   ASN A  93      -8.057 -12.718  -7.982  1.00 10.00      A   
ATOM    905  O   ASN A  93      -7.500 -13.815  -8.051  1.00 10.00      A   
ATOM    906  N   GLY A  94      -8.801 -12.347  -6.949  1.00 10.00      A   
ATOM    907  HN  GLY A  94      -9.191 -11.445  -6.935  1.00 10.00      A   
ATOM    908  CA  GLY A  94      -9.038 -13.254  -5.845  1.00 10.00      A   
ATOM    909  C   GLY A  94      -8.085 -13.061  -4.682  1.00 10.00      A   
ATOM    910  O   GLY A  94      -8.151 -13.798  -3.698  1.00 10.00      A   
ATOM    911  N   ASN A  95      -7.204 -12.073  -4.782  1.00 10.00      A   
ATOM    912  HN  ASN A  95      -7.205 -11.504  -5.581  1.00 10.00      A   
ATOM    913  CA  ASN A  95      -6.240 -11.812  -3.717  1.00 10.00      A   
ATOM    914  CB  ASN A  95      -5.048 -10.993  -4.227  1.00 10.00      A   
ATOM    915  CG  ASN A  95      -3.905 -10.906  -3.227  1.00 10.00      A   
ATOM    916  OD1 ASN A  95      -4.112 -10.676  -2.037  1.00 10.00      A   
ATOM    917  ND2 ASN A  95      -2.683 -11.097  -3.699  1.00 10.00      A   
ATOM    918 HD21 ASN A  95      -2.573 -11.286  -4.666  1.00 10.00      A   
ATOM    919 HD22 ASN A  95      -1.933 -11.055  -3.069  1.00 10.00      A   
ATOM    920  C   ASN A  95      -6.910 -11.129  -2.532  1.00 10.00      A   
ATOM    921  O   ASN A  95      -7.019  -9.907  -2.480  1.00 10.00      A   
ATOM    922  N   ILE A  96      -7.362 -11.937  -1.586  1.00 10.00      A   
ATOM    923  HN  ILE A  96      -7.244 -12.906  -1.695  1.00 10.00      A   
ATOM    924  CA  ILE A  96      -8.025 -11.430  -0.393  1.00 10.00      A   
ATOM    925  CB  ILE A  96      -9.209 -12.321   0.033  1.00 10.00      A   
ATOM    926  CG1 ILE A  96      -8.766 -13.781   0.185  1.00 10.00      A   
ATOM    927  CG2 ILE A  96     -10.350 -12.198  -0.964  1.00 10.00      A   
ATOM    928  CD1 ILE A  96      -9.793 -14.669   0.854  1.00 10.00      A   
ATOM    929  C   ILE A  96      -7.041 -11.306   0.763  1.00 10.00      A   
ATOM    930  O   ILE A  96      -7.436 -11.200   1.926  1.00 10.00      A   
ATOM    931  N   THR A  97      -5.757 -11.328   0.438  1.00 10.00      A   
ATOM    932  HN  THR A  97      -5.503 -11.429  -0.507  1.00 10.00      A   
ATOM    933  CA  THR A  97      -4.709 -11.213   1.440  1.00 10.00      A   
ATOM    934  CB  THR A  97      -3.705 -12.380   1.336  1.00 10.00      A   
ATOM    935  OG1 THR A  97      -3.475 -12.700  -0.042  1.00 10.00      A   
ATOM    936  HG1 THR A  97      -2.569 -13.024  -0.142  1.00 10.00      A   
ATOM    937  CG2 THR A  97      -4.244 -13.613   2.042  1.00 10.00      A   
ATOM    938  C   THR A  97      -3.978  -9.876   1.308  1.00 10.00      A   
ATOM    939  O   THR A  97      -2.893  -9.685   1.864  1.00 10.00      A   
ATOM    940  N   GLY A  98      -4.580  -8.957   0.557  1.00 10.00      A   
ATOM    941  HN  GLY A  98      -5.432  -9.175   0.126  1.00 10.00      A   
ATOM    942  CA  GLY A  98      -3.993  -7.647   0.368  1.00 10.00      A   
ATOM    943  C   GLY A  98      -4.125  -6.792   1.612  1.00 10.00      A   
ATOM    944  O   GLY A  98      -5.114  -6.899   2.341  1.00 10.00      A   
ATOM    945  N   GLU A  99      -3.141  -5.935   1.845  1.00 10.00      A   
ATOM    946  HN  GLU A  99      -2.395  -5.878   1.206  1.00 10.00      A   
ATOM    947  CA  GLU A  99      -3.139  -5.066   3.017  1.00 10.00      A   
ATOM    948  CB  GLU A  99      -1.873  -4.208   3.052  1.00 10.00      A   
ATOM    949  CG  GLU A  99      -1.646  -3.481   4.370  1.00 10.00      A   
ATOM    950  CD  GLU A  99      -1.405  -4.432   5.528  1.00 10.00      A   
ATOM    951  OE1 GLU A  99      -0.459  -5.244   5.448  1.00 10.00      A   
ATOM    952  OE2 GLU A  99      -2.154  -4.370   6.529  1.00 10.00      A   
ATOM    953  C   GLU A  99      -4.378  -4.177   3.055  1.00 10.00      A   
ATOM    954  O   GLU A  99      -5.087  -4.123   4.061  1.00 10.00      A   
ATOM    955  N   ASP A 100      -4.643  -3.492   1.954  1.00 10.00      A   
ATOM    956  HN  ASP A 100      -4.050  -3.584   1.176  1.00 10.00      A   
ATOM    957  CA  ASP A 100      -5.796  -2.601   1.875  1.00 10.00      A   
ATOM    958  CB  ASP A 100      -5.645  -1.596   0.729  1.00 10.00      A   
ATOM    959  CG  ASP A 100      -4.470  -0.657   0.920  1.00 10.00      A   
ATOM    960  OD1 ASP A 100      -4.550   0.243   1.782  1.00 10.00      A   
ATOM    961  OD2 ASP A 100      -3.455  -0.818   0.208  1.00 10.00      A   
ATOM    962  C   ASP A 100      -7.097  -3.382   1.735  1.00 10.00      A   
ATOM    963  O   ASP A 100      -8.148  -2.942   2.197  1.00 10.00      A   
ATOM    964  N   GLU A 101      -7.021  -4.551   1.111  1.00 10.00      A   
ATOM    965  HN  GLU A 101      -6.152  -4.854   0.769  1.00 10.00      A   
ATOM    966  CA  GLU A 101      -8.198  -5.395   0.913  1.00 10.00      A   
ATOM    967  CB  GLU A 101      -7.872  -6.571  -0.014  1.00 10.00      A   
ATOM    968  CG  GLU A 101      -9.062  -7.462  -0.350  1.00 10.00      A   
ATOM    969  CD  GLU A 101     -10.106  -6.776  -1.216  1.00 10.00      A   
ATOM    970  OE1 GLU A 101     -10.320  -5.554  -1.056  1.00 10.00      A   
ATOM    971  OE2 GLU A 101     -10.731  -7.464  -2.051  1.00 10.00      A   
ATOM    972  C   GLU A 101      -8.752  -5.895   2.247  1.00 10.00      A   
ATOM    973  O   GLU A 101      -9.945  -5.756   2.528  1.00 10.00      A   
ATOM    974  N   VAL A 102      -7.878  -6.465   3.072  1.00 10.00      A   
ATOM    975  HN  VAL A 102      -6.936  -6.538   2.796  1.00 10.00      A   
ATOM    976  CA  VAL A 102      -8.282  -6.980   4.378  1.00 10.00      A   
ATOM    977  CB  VAL A 102      -7.109  -7.674   5.111  1.00 10.00      A   
ATOM    978  CG1 VAL A 102      -7.515  -8.108   6.515  1.00 10.00      A   
ATOM    979  CG2 VAL A 102      -6.608  -8.868   4.312  1.00 10.00      A   
ATOM    980  C   VAL A 102      -8.833  -5.847   5.240  1.00 10.00      A   
ATOM    981  O   VAL A 102      -9.858  -5.999   5.908  1.00 10.00      A   
ATOM    982  N   LEU A 103      -8.157  -4.704   5.194  1.00 10.00      A   
ATOM    983  HN  LEU A 103      -7.360  -4.644   4.625  1.00 10.00      A   
ATOM    984  CA  LEU A 103      -8.568  -3.536   5.961  1.00 10.00      A   
ATOM    985  CB  LEU A 103      -7.536  -2.411   5.814  1.00 10.00      A   
ATOM    986  CG  LEU A 103      -7.781  -1.150   6.647  1.00 10.00      A   
ATOM    987  CD1 LEU A 103      -7.639  -1.455   8.128  1.00 10.00      A   
ATOM    988  CD2 LEU A 103      -6.822  -0.045   6.233  1.00 10.00      A   
ATOM    989  C   LEU A 103      -9.943  -3.052   5.508  1.00 10.00      A   
ATOM    990  O   LEU A 103     -10.834  -2.834   6.331  1.00 10.00      A   
ATOM    991  N   CYS A 104     -10.114  -2.917   4.195  1.00 10.00      A   
ATOM    992  HN  CYS A 104      -9.370  -3.140   3.592  1.00 10.00      A   
ATOM    993  CA  CYS A 104     -11.372  -2.456   3.618  1.00 10.00      A   
ATOM    994  CB  CYS A 104     -11.277  -2.435   2.088  1.00 10.00      A   
ATOM    995  SG  CYS A 104     -12.810  -1.984   1.243  1.00 10.00      A   
ATOM    996  HG  CYS A 104     -13.379  -3.106   0.816  1.00 10.00      A   
ATOM    997  C   CYS A 104     -12.539  -3.333   4.059  1.00 10.00      A   
ATOM    998  O   CYS A 104     -13.514  -2.840   4.629  1.00 10.00      A   
ATOM    999  N   SER A 105     -12.424  -4.635   3.820  1.00 10.00      A   
ATOM   1000  HN  SER A 105     -11.611  -4.973   3.377  1.00 10.00      A   
ATOM   1001  CA  SER A 105     -13.476  -5.576   4.187  1.00 10.00      A   
ATOM   1002  CB  SER A 105     -13.121  -6.987   3.709  1.00 10.00      A   
ATOM   1003  OG  SER A 105     -12.870  -6.999   2.309  1.00 10.00      A   
ATOM   1004  HG  SER A 105     -12.196  -7.666   2.109  1.00 10.00      A   
ATOM   1005  C   SER A 105     -13.765  -5.557   5.693  1.00 10.00      A   
ATOM   1006  O   SER A 105     -14.917  -5.691   6.116  1.00 10.00      A   
ATOM   1007  N   ARG A 106     -12.722  -5.369   6.498  1.00 10.00      A   
ATOM   1008  HN  ARG A 106     -11.824  -5.259   6.108  1.00 10.00      A   
ATOM   1009  CA  ARG A 106     -12.880  -5.331   7.948  1.00 10.00      A   
ATOM   1010  CB  ARG A 106     -11.529  -5.426   8.659  1.00 10.00      A   
ATOM   1011  CG  ARG A 106     -11.634  -5.819  10.126  1.00 10.00      A   
ATOM   1012  CD  ARG A 106     -10.285  -6.225  10.696  1.00 10.00      A   
ATOM   1013  NE  ARG A 106      -9.424  -5.073  10.948  1.00 10.00      A   
ATOM   1014  HE  ARG A 106      -9.824  -4.309  11.420  1.00 10.00      A   
ATOM   1015  CZ  ARG A 106      -8.143  -5.005  10.594  1.00 10.00      A   
ATOM   1016  NH1 ARG A 106      -7.564  -6.021   9.969  1.00 10.00      A   
ATOM   1017 HH11 ARG A 106      -6.558  -5.958   9.694  1.00 10.00      A   
ATOM   1018 HH12 ARG A 106      -8.105  -6.882   9.752  1.00 10.00      A   
ATOM   1019  NH2 ARG A 106      -7.433  -3.925  10.885  1.00 10.00      A   
ATOM   1020 HH21 ARG A 106      -6.428  -3.870  10.608  1.00 10.00      A   
ATOM   1021 HH22 ARG A 106      -7.874  -3.127  11.394  1.00 10.00      A   
ATOM   1022  C   ARG A 106     -13.635  -4.076   8.382  1.00 10.00      A   
ATOM   1023  O   ARG A 106     -14.463  -4.125   9.298  1.00 10.00      A   
ATOM   1024  N   ILE A 107     -13.349  -2.958   7.714  1.00 10.00      A   
ATOM   1025  HN  ILE A 107     -12.674  -2.990   6.999  1.00 10.00      A   
ATOM   1026  CA  ILE A 107     -14.007  -1.688   8.014  1.00 10.00      A   
ATOM   1027  CB  ILE A 107     -13.379  -0.509   7.230  1.00 10.00      A   
ATOM   1028  CG1 ILE A 107     -11.941  -0.257   7.698  1.00 10.00      A   
ATOM   1029  CG2 ILE A 107     -14.218   0.757   7.374  1.00 10.00      A   
ATOM   1030  CD1 ILE A 107     -11.819   0.048   9.179  1.00 10.00      A   
ATOM   1031  C   ILE A 107     -15.501  -1.783   7.710  1.00 10.00      A   
ATOM   1032  O   ILE A 107     -16.337  -1.328   8.497  1.00 10.00      A   
ATOM   1033  N   ILE A 108     -15.824  -2.391   6.573  1.00 10.00      A   
ATOM   1034  HN  ILE A 108     -15.105  -2.722   5.988  1.00 10.00      A   
ATOM   1035  CA  ILE A 108     -17.214  -2.569   6.163  1.00 10.00      A   
ATOM   1036  CB  ILE A 108     -17.315  -3.255   4.782  1.00 10.00      A   
ATOM   1037  CG1 ILE A 108     -16.559  -2.441   3.729  1.00 10.00      A   
ATOM   1038  CG2 ILE A 108     -18.772  -3.429   4.371  1.00 10.00      A   
ATOM   1039  CD1 ILE A 108     -16.338  -3.177   2.424  1.00 10.00      A   
ATOM   1040  C   ILE A 108     -17.965  -3.410   7.194  1.00 10.00      A   
ATOM   1041  O   ILE A 108     -19.098  -3.100   7.569  1.00 10.00      A   
ATOM   1042  N   GLU A 109     -17.321  -4.472   7.659  1.00 10.00      A   
ATOM   1043  HN  GLU A 109     -16.420  -4.672   7.321  1.00 10.00      A   
ATOM   1044  CA  GLU A 109     -17.921  -5.351   8.655  1.00 10.00      A   
ATOM   1045  CB  GLU A 109     -17.028  -6.573   8.906  1.00 10.00      A   
ATOM   1046  CG  GLU A 109     -17.672  -7.644   9.775  1.00 10.00      A   
ATOM   1047  CD  GLU A 109     -16.674  -8.631  10.346  1.00 10.00      A   
ATOM   1048  OE1 GLU A 109     -15.478  -8.558   9.988  1.00 10.00      A   
ATOM   1049  OE2 GLU A 109     -17.084  -9.493  11.155  1.00 10.00      A   
ATOM   1050  C   GLU A 109     -18.152  -4.597   9.962  1.00 10.00      A   
ATOM   1051  O   GLU A 109     -19.238  -4.649  10.537  1.00 10.00      A   
ATOM   1052  N   LYS A 110     -17.132  -3.870  10.399  1.00 10.00      A   
ATOM   1053  HN  LYS A 110     -16.306  -3.849   9.865  1.00 10.00      A   
ATOM   1054  CA  LYS A 110     -17.189  -3.104  11.640  1.00 10.00      A   
ATOM   1055  CB  LYS A 110     -15.843  -2.428  11.898  1.00 10.00      A   
ATOM   1056  CG  LYS A 110     -14.787  -3.340  12.491  1.00 10.00      A   
ATOM   1057  CD  LYS A 110     -13.413  -2.694  12.427  1.00 10.00      A   
ATOM   1058  CE  LYS A 110     -12.507  -3.206  13.534  1.00 10.00      A   
ATOM   1059  NZ  LYS A 110     -13.015  -2.840  14.884  1.00 10.00      A   
ATOM   1060  HZ1 LYS A 110     -12.301  -3.065  15.607  1.00 10.00      A   
ATOM   1061  HZ2 LYS A 110     -13.880  -3.372  15.099  1.00 10.00      A   
ATOM   1062  HZ3 LYS A 110     -13.227  -1.824  14.928  1.00 10.00      A   
ATOM   1063  C   LYS A 110     -18.287  -2.045  11.628  1.00 10.00      A   
ATOM   1064  O   LYS A 110     -19.035  -1.902  12.597  1.00 10.00      A   
ATOM   1065  N   SER A 111     -18.384  -1.314  10.530  1.00 10.00      A   
ATOM   1066  HN  SER A 111     -17.775  -1.491   9.777  1.00 10.00      A   
ATOM   1067  CA  SER A 111     -19.362  -0.243  10.409  1.00 10.00      A   
ATOM   1068  CB  SER A 111     -18.924   0.749   9.332  1.00 10.00      A   
ATOM   1069  OG  SER A 111     -17.542   1.050   9.465  1.00 10.00      A   
ATOM   1070  HG  SER A 111     -17.030   0.426   8.932  1.00 10.00      A   
ATOM   1071  C   SER A 111     -20.790  -0.731  10.155  1.00 10.00      A   
ATOM   1072  O   SER A 111     -21.747  -0.012  10.445  1.00 10.00      A   
ATOM   1073  N   VAL A 112     -20.951  -1.943   9.636  1.00 10.00      A   
ATOM   1074  HN  VAL A 112     -20.164  -2.494   9.433  1.00 10.00      A   
ATOM   1075  CA  VAL A 112     -22.287  -2.458   9.349  1.00 10.00      A   
ATOM   1076  CB  VAL A 112     -22.455  -2.860   7.865  1.00 10.00      A   
ATOM   1077  CG1 VAL A 112     -23.872  -3.345   7.588  1.00 10.00      A   
ATOM   1078  CG2 VAL A 112     -22.105  -1.694   6.950  1.00 10.00      A   
ATOM   1079  C   VAL A 112     -22.702  -3.614  10.264  1.00 10.00      A   
ATOM   1080  O   VAL A 112     -23.467  -3.419  11.212  1.00 10.00      A   
ATOM   1081  N   ARG A 113     -22.185  -4.806   9.986  1.00 10.00      A   
ATOM   1082  HN  ARG A 113     -21.550  -4.887   9.241  1.00 10.00      A   
ATOM   1083  CA  ARG A 113     -22.531  -6.004  10.748  1.00 10.00      A   
ATOM   1084  CB  ARG A 113     -21.878  -7.244  10.130  1.00 10.00      A   
ATOM   1085  CG  ARG A 113     -22.342  -8.558  10.739  1.00 10.00      A   
ATOM   1086  CD  ARG A 113     -21.879  -9.754   9.918  1.00 10.00      A   
ATOM   1087  NE  ARG A 113     -20.450 -10.029  10.085  1.00 10.00      A   
ATOM   1088  HE  ARG A 113     -19.960  -9.477  10.741  1.00 10.00      A   
ATOM   1089  CZ  ARG A 113     -19.789 -10.992   9.430  1.00 10.00      A   
ATOM   1090  NH1 ARG A 113     -20.426 -11.774   8.562  1.00 10.00      A   
ATOM   1091 HH11 ARG A 113     -21.451 -11.645   8.391  1.00 10.00      A   
ATOM   1092 HH12 ARG A 113     -19.909 -12.522   8.048  1.00 10.00      A   
ATOM   1093  NH2 ARG A 113     -18.492 -11.167   9.640  1.00 10.00      A   
ATOM   1094 HH21 ARG A 113     -17.979 -10.552  10.321  1.00 10.00      A   
ATOM   1095 HH22 ARG A 113     -17.971 -11.916   9.132  1.00 10.00      A   
ATOM   1096  C   ARG A 113     -22.169  -5.904  12.228  1.00 10.00      A   
ATOM   1097  O   ARG A 113     -22.952  -6.301  13.092  1.00 10.00      A   
ATOM   1098  N   ARG A 114     -20.992  -5.365  12.517  1.00 10.00      A   
ATOM   1099  HN  ARG A 114     -20.423  -5.036  11.783  1.00 10.00      A   
ATOM   1100  CA  ARG A 114     -20.521  -5.251  13.895  1.00 10.00      A   
ATOM   1101  CB  ARG A 114     -18.994  -5.162  13.965  1.00 10.00      A   
ATOM   1102  CG  ARG A 114     -18.277  -6.267  13.204  1.00 10.00      A   
ATOM   1103  CD  ARG A 114     -16.854  -6.469  13.699  1.00 10.00      A   
ATOM   1104  NE  ARG A 114     -16.759  -7.587  14.633  1.00 10.00      A   
ATOM   1105  HE  ARG A 114     -17.490  -7.687  15.284  1.00 10.00      A   
ATOM   1106  CZ  ARG A 114     -15.754  -8.466  14.658  1.00 10.00      A   
ATOM   1107  NH1 ARG A 114     -14.745  -8.358  13.799  1.00 10.00      A   
ATOM   1108 HH11 ARG A 114     -13.964  -9.049  13.819  1.00 10.00      A   
ATOM   1109 HH12 ARG A 114     -14.728  -7.581  13.100  1.00 10.00      A   
ATOM   1110  NH2 ARG A 114     -15.769  -9.464  15.535  1.00 10.00      A   
ATOM   1111 HH21 ARG A 114     -14.984 -10.152  15.562  1.00 10.00      A   
ATOM   1112 HH22 ARG A 114     -16.567  -9.565  16.201  1.00 10.00      A   
ATOM   1113  C   ARG A 114     -21.172  -4.096  14.653  1.00 10.00      A   
ATOM   1114  O   ARG A 114     -21.115  -4.049  15.880  1.00 10.00      A   
ATOM   1115  N   SER A 115     -21.786  -3.167  13.932  1.00 10.00      A   
ATOM   1116  HN  SER A 115     -21.797  -3.242  12.956  1.00 10.00      A   
ATOM   1117  CA  SER A 115     -22.437  -2.032  14.578  1.00 10.00      A   
ATOM   1118  CB  SER A 115     -22.196  -0.734  13.798  1.00 10.00      A   
ATOM   1119  OG  SER A 115     -23.040  -0.646  12.658  1.00 10.00      A   
ATOM   1120  HG  SER A 115     -22.496  -0.506  11.866  1.00 10.00      A   
ATOM   1121  C   SER A 115     -23.932  -2.285  14.745  1.00 10.00      A   
ATOM   1122  O   SER A 115     -24.590  -1.671  15.587  1.00 10.00      A   
ATOM   1123  N   GLY A 116     -24.462  -3.191  13.936  1.00 10.00      A   
ATOM   1124  HN  GLY A 116     -23.888  -3.646  13.283  1.00 10.00      A   
ATOM   1125  CA  GLY A 116     -25.871  -3.506  13.996  1.00 10.00      A   
ATOM   1126  C   GLY A 116     -26.681  -2.572  13.125  1.00 10.00      A   
ATOM   1127  O   GLY A 116     -27.615  -1.926  13.593  1.00 10.00      A   
ATOM   1128  N   ALA A 117     -26.301  -2.470  11.859  1.00 10.00      A   
ATOM   1129  HN  ALA A 117     -25.527  -2.991  11.547  1.00 10.00      A   
ATOM   1130  CA  ALA A 117     -27.006  -1.605  10.923  1.00 10.00      A   
ATOM   1131  CB  ALA A 117     -26.129  -1.278   9.727  1.00 10.00      A   
ATOM   1132  C   ALA A 117     -28.307  -2.257  10.475  1.00 10.00      A   
ATOM   1133  O   ALA A 117     -29.332  -1.589  10.320  1.00 10.00      A   
ATOM   1134  N   LEU A 118     -28.255  -3.566  10.285  1.00 10.00      A   
ATOM   1135  HN  LEU A 118     -27.408  -4.034  10.440  1.00 10.00      A   
ATOM   1136  CA  LEU A 118     -29.413  -4.335   9.866  1.00 10.00      A   
ATOM   1137  CB  LEU A 118     -29.050  -5.204   8.659  1.00 10.00      A   
ATOM   1138  CG  LEU A 118     -30.175  -6.056   8.066  1.00 10.00      A   
ATOM   1139  CD1 LEU A 118     -31.224  -5.178   7.404  1.00 10.00      A   
ATOM   1140  CD2 LEU A 118     -29.615  -7.065   7.075  1.00 10.00      A   
ATOM   1141  C   LEU A 118     -29.879  -5.220  11.015  1.00 10.00      A   
ATOM   1142  O   LEU A 118     -29.068  -5.894  11.654  1.00 10.00      A   
ATOM   1143  N   ASP A 119     -31.175  -5.202  11.287  1.00 10.00      A   
ATOM   1144  HN  ASP A 119     -31.774  -4.638  10.747  1.00 10.00      A   
ATOM   1145  CA  ASP A 119     -31.735  -6.009  12.363  1.00 10.00      A   
ATOM   1146  CB  ASP A 119     -33.118  -5.509  12.780  1.00 10.00      A   
ATOM   1147  CG  ASP A 119     -33.754  -6.395  13.833  1.00 10.00      A   
ATOM   1148  OD1 ASP A 119     -33.204  -6.494  14.949  1.00 10.00      A   
ATOM   1149  OD2 ASP A 119     -34.808  -6.998  13.548  1.00 10.00      A   
ATOM   1150  C   ASP A 119     -31.801  -7.474  11.965  1.00 10.00      A   
ATOM   1151  O   ASP A 119     -32.674  -7.888  11.195  1.00 10.00      A   
ATOM   1152  N   VAL A 120     -30.861  -8.246  12.489  1.00 10.00      A   
ATOM   1153  HN  VAL A 120     -30.193  -7.840  13.078  1.00 10.00      A   
ATOM   1154  CA  VAL A 120     -30.772  -9.673  12.205  1.00 10.00      A   
ATOM   1155  CB  VAL A 120     -29.354 -10.211  12.487  1.00 10.00      A   
ATOM   1156  CG1 VAL A 120     -28.376  -9.681  11.449  1.00 10.00      A   
ATOM   1157  CG2 VAL A 120     -28.899  -9.822  13.886  1.00 10.00      A   
ATOM   1158  C   VAL A 120     -31.794 -10.480  13.002  1.00 10.00      A   
ATOM   1159  O   VAL A 120     -32.009 -11.663  12.733  1.00 10.00      A   
ATOM   1160  N   GLU A 121     -32.431  -9.834  13.969  1.00 10.00      A   
ATOM   1161  HN  GLU A 121     -32.233  -8.886  14.124  1.00 10.00      A   
ATOM   1162  CA  GLU A 121     -33.427 -10.494  14.802  1.00 10.00      A   
ATOM   1163  CB  GLU A 121     -33.671  -9.691  16.076  1.00 10.00      A   
ATOM   1164  CG  GLU A 121     -32.464  -9.635  16.997  1.00 10.00      A   
ATOM   1165  CD  GLU A 121     -32.629  -8.641  18.124  1.00 10.00      A   
ATOM   1166  OE1 GLU A 121     -33.781  -8.343  18.505  1.00 10.00      A   
ATOM   1167  OE2 GLU A 121     -31.607  -8.158  18.650  1.00 10.00      A   
ATOM   1168  C   GLU A 121     -34.725 -10.704  14.030  1.00 10.00      A   
ATOM   1169  O   GLU A 121     -35.357 -11.755  14.126  1.00 10.00      A   
ATOM   1170  N   GLY A 122     -35.111  -9.707  13.247  1.00 10.00      A   
ATOM   1171  HN  GLY A 122     -34.576  -8.880  13.220  1.00 10.00      A   
ATOM   1172  CA  GLY A 122     -36.325  -9.807  12.451  1.00 10.00      A   
ATOM   1173  C   GLY A 122     -36.103 -10.605  11.182  1.00 10.00      A   
ATOM   1174  O   GLY A 122     -36.874 -10.509  10.228  1.00 10.00      A   
ATOM   1175  N   LEU A 123     -35.036 -11.383  11.172  1.00 10.00      A   
ATOM   1176  HN  LEU A 123     -34.456 -11.398  11.962  1.00 10.00      A   
ATOM   1177  CA  LEU A 123     -34.695 -12.215  10.037  1.00 10.00      A   
ATOM   1178  CB  LEU A 123     -33.356 -11.774   9.444  1.00 10.00      A   
ATOM   1179  CG  LEU A 123     -33.349 -10.386   8.792  1.00 10.00      A   
ATOM   1180  CD1 LEU A 123     -31.929  -9.910   8.538  1.00 10.00      A   
ATOM   1181  CD2 LEU A 123     -34.148 -10.396   7.498  1.00 10.00      A   
ATOM   1182  C   LEU A 123     -34.657 -13.676  10.466  1.00 10.00      A   
ATOM   1183  O   LEU A 123     -33.914 -14.491   9.916  1.00 10.00      A   
ATOM   1184  N   CYS A 124     -35.476 -13.994  11.456  1.00 10.00      A   
ATOM   1185  HN  CYS A 124     -36.041 -13.296  11.848  1.00 10.00      A   
ATOM   1186  CA  CYS A 124     -35.570 -15.343  11.979  1.00 10.00      A   
ATOM   1187  CB  CYS A 124     -35.303 -15.335  13.488  1.00 10.00      A   
ATOM   1188  SG  CYS A 124     -35.756 -16.863  14.347  1.00 10.00      A   
ATOM   1189  HG  CYS A 124     -36.562 -16.542  15.353  1.00 10.00      A   
ATOM   1190  C   CYS A 124     -36.949 -15.924  11.687  1.00 10.00      A   
ATOM   1191  O   CYS A 124     -37.961 -15.411  12.166  1.00 10.00      A   
ATOM   1192  N   ILE A 125     -36.987 -16.981  10.886  1.00 10.00      A   
ATOM   1193  HN  ILE A 125     -36.150 -17.341  10.529  1.00 10.00      A   
ATOM   1194  CA  ILE A 125     -38.246 -17.629  10.535  1.00 10.00      A   
ATOM   1195  CB  ILE A 125     -38.111 -18.464   9.241  1.00 10.00      A   
ATOM   1196  CG1 ILE A 125     -37.453 -17.631   8.136  1.00 10.00      A   
ATOM   1197  CG2 ILE A 125     -39.473 -18.970   8.786  1.00 10.00      A   
ATOM   1198  CD1 ILE A 125     -37.056 -18.435   6.917  1.00 10.00      A   
ATOM   1199  C   ILE A 125     -38.692 -18.533  11.682  1.00 10.00      A   
ATOM   1200  O   ILE A 125     -39.704 -18.281  12.334  1.00 10.00      A   
ATOM   1201  N   VAL A 126     -37.914 -19.575  11.926  1.00 10.00      A   
ATOM   1202  HN  VAL A 126     -37.111 -19.710  11.377  1.00 10.00      A   
ATOM   1203  CA  VAL A 126     -38.194 -20.517  12.998  1.00 10.00      A   
ATOM   1204  CB  VAL A 126     -38.455 -21.942  12.465  1.00 10.00      A   
ATOM   1205  CG1 VAL A 126     -39.080 -22.810  13.545  1.00 10.00      A   
ATOM   1206  CG2 VAL A 126     -39.340 -21.910  11.227  1.00 10.00      A   
ATOM   1207  C   VAL A 126     -36.989 -20.539  13.926  1.00 10.00      A   
ATOM   1208  O   VAL A 126     -35.899 -20.944  13.520  1.00 10.00      A   
ATOM   1209  N   ALA A 127     -37.194 -20.089  15.157  1.00 10.00      A   
ATOM   1210  HN  ALA A 127     -38.102 -19.809  15.410  1.00 10.00      A   
ATOM   1211  CA  ALA A 127     -36.128 -20.006  16.156  1.00 10.00      A   
ATOM   1212  CB  ALA A 127     -36.685 -19.518  17.484  1.00 10.00      A   
ATOM   1213  C   ALA A 127     -35.357 -21.315  16.340  1.00 10.00      A   
ATOM   1214  O   ALA A 127     -35.869 -22.276  16.918  1.00 10.00      A   
ATOM   1215  N   GLY A 128     -34.125 -21.339  15.841  1.00 10.00      A   
ATOM   1216  HN  GLY A 128     -33.785 -20.546  15.367  1.00 10.00      A   
ATOM   1217  CA  GLY A 128     -33.281 -22.514  15.977  1.00 10.00      A   
ATOM   1218  C   GLY A 128     -33.474 -23.531  14.872  1.00 10.00      A   
ATOM   1219  O   GLY A 128     -32.914 -24.625  14.928  1.00 10.00      A   
ATOM   1220  N   SER A 129     -34.261 -23.178  13.868  1.00 10.00      A   
ATOM   1221  HN  SER A 129     -34.681 -22.288  13.873  1.00 10.00      A   
ATOM   1222  CA  SER A 129     -34.518 -24.085  12.760  1.00 10.00      A   
ATOM   1223  CB  SER A 129     -35.985 -24.517  12.751  1.00 10.00      A   
ATOM   1224  OG  SER A 129     -36.399 -24.925  14.047  1.00 10.00      A   
ATOM   1225  HG  SER A 129     -35.706 -25.466  14.444  1.00 10.00      A   
ATOM   1226  C   SER A 129     -34.117 -23.473  11.417  1.00 10.00      A   
ATOM   1227  O   SER A 129     -33.195 -23.959  10.761  1.00 10.00      A   
ATOM   1228  N   LYS A 130     -34.794 -22.399  11.020  1.00 10.00      A   
ATOM   1229  HN  LYS A 130     -35.493 -22.031  11.601  1.00 10.00      A   
ATOM   1230  CA  LYS A 130     -34.507 -21.739   9.748  1.00 10.00      A   
ATOM   1231  CB  LYS A 130     -35.531 -22.154   8.681  1.00 10.00      A   
ATOM   1232  CG  LYS A 130     -35.627 -23.654   8.424  1.00 10.00      A   
ATOM   1233  CD  LYS A 130     -34.453 -24.164   7.602  1.00 10.00      A   
ATOM   1234  CE  LYS A 130     -34.594 -25.649   7.303  1.00 10.00      A   
ATOM   1235  NZ  LYS A 130     -33.477 -26.162   6.465  1.00 10.00      A   
ATOM   1236  HZ1 LYS A 130     -33.518 -27.201   6.411  1.00 10.00      A   
ATOM   1237  HZ2 LYS A 130     -32.561 -25.887   6.876  1.00 10.00      A   
ATOM   1238  HZ3 LYS A 130     -33.540 -25.773   5.503  1.00 10.00      A   
ATOM   1239  C   LYS A 130     -34.521 -20.219   9.910  1.00 10.00      A   
ATOM   1240  O   LYS A 130     -35.354 -19.669  10.636  1.00 10.00      A   
ATOM   1241  N   CYS A 131     -33.606 -19.548   9.228  1.00 10.00      A   
ATOM   1242  HN  CYS A 131     -32.975 -20.045   8.658  1.00 10.00      A   
ATOM   1243  CA  CYS A 131     -33.508 -18.098   9.293  1.00 10.00      A   
ATOM   1244  CB  CYS A 131     -32.391 -17.696  10.256  1.00 10.00      A   
ATOM   1245  SG  CYS A 131     -30.748 -18.268   9.765  1.00 10.00      A   
ATOM   1246  HG  CYS A 131     -30.382 -19.227  10.605  1.00 10.00      A   
ATOM   1247  C   CYS A 131     -33.232 -17.507   7.911  1.00 10.00      A   
ATOM   1248  O   CYS A 131     -33.137 -18.235   6.916  1.00 10.00      A   
ATOM   1249  N   TRP A 132     -33.117 -16.186   7.853  1.00 10.00      A   
ATOM   1250  HN  TRP A 132     -33.224 -15.659   8.679  1.00 10.00      A   
ATOM   1251  CA  TRP A 132     -32.836 -15.492   6.608  1.00 10.00      A   
ATOM   1252  CB  TRP A 132     -33.537 -14.129   6.579  1.00 10.00      A   
ATOM   1253  CG  TRP A 132     -35.025 -14.183   6.416  1.00 10.00      A   
ATOM   1254  CD1 TRP A 132     -35.956 -14.232   7.409  1.00 10.00      A   
ATOM   1255  CD2 TRP A 132     -35.754 -14.175   5.185  1.00 10.00      A   
ATOM   1256  NE1 TRP A 132     -37.219 -14.252   6.875  1.00 10.00      A   
ATOM   1257  HE1 TRP A 132     -38.056 -14.283   7.390  1.00 10.00      A   
ATOM   1258  CE2 TRP A 132     -37.123 -14.222   5.511  1.00 10.00      A   
ATOM   1259  CE3 TRP A 132     -35.382 -14.135   3.837  1.00 10.00      A   
ATOM   1260  CZ2 TRP A 132     -38.121 -14.226   4.543  1.00 10.00      A   
ATOM   1261  CZ3 TRP A 132     -36.374 -14.141   2.877  1.00 10.00      A   
ATOM   1262  CH2 TRP A 132     -37.727 -14.187   3.234  1.00 10.00      A   
ATOM   1263  C   TRP A 132     -31.338 -15.268   6.452  1.00 10.00      A   
ATOM   1264  O   TRP A 132     -30.697 -14.664   7.317  1.00 10.00      A   
ATOM   1265  N   ALA A 133     -30.780 -15.771   5.365  1.00 10.00      A   
ATOM   1266  HN  ALA A 133     -31.333 -16.279   4.731  1.00 10.00      A   
ATOM   1267  CA  ALA A 133     -29.366 -15.596   5.088  1.00 10.00      A   
ATOM   1268  CB  ALA A 133     -28.778 -16.858   4.474  1.00 10.00      A   
ATOM   1269  C   ALA A 133     -29.178 -14.404   4.160  1.00 10.00      A   
ATOM   1270  O   ALA A 133     -29.427 -14.496   2.958  1.00 10.00      A   
ATOM   1271  N   VAL A 134     -28.769 -13.281   4.726  1.00 10.00      A   
ATOM   1272  HN  VAL A 134     -28.600 -13.264   5.695  1.00 10.00      A   
ATOM   1273  CA  VAL A 134     -28.562 -12.069   3.951  1.00 10.00      A   
ATOM   1274  CB  VAL A 134     -28.861 -10.806   4.786  1.00 10.00      A   
ATOM   1275  CG1 VAL A 134     -28.804  -9.558   3.917  1.00 10.00      A   
ATOM   1276  CG2 VAL A 134     -30.216 -10.922   5.468  1.00 10.00      A   
ATOM   1277  C   VAL A 134     -27.132 -12.003   3.428  1.00 10.00      A   
ATOM   1278  O   VAL A 134     -26.177 -11.971   4.203  1.00 10.00      A   
ATOM   1279  N   ARG A 135     -26.987 -11.999   2.112  1.00 10.00      A   
ATOM   1280  HN  ARG A 135     -27.785 -12.044   1.541  1.00 10.00      A   
ATOM   1281  CA  ARG A 135     -25.677 -11.934   1.490  1.00 10.00      A   
ATOM   1282  CB  ARG A 135     -25.470 -13.126   0.552  1.00 10.00      A   
ATOM   1283  CG  ARG A 135     -24.098 -13.172  -0.104  1.00 10.00      A   
ATOM   1284  CD  ARG A 135     -23.918 -14.443  -0.915  1.00 10.00      A   
ATOM   1285  NE  ARG A 135     -23.479 -14.163  -2.281  1.00 10.00      A   
ATOM   1286  HE  ARG A 135     -24.120 -13.708  -2.874  1.00 10.00      A   
ATOM   1287  CZ  ARG A 135     -22.279 -14.482  -2.764  1.00 10.00      A   
ATOM   1288  NH1 ARG A 135     -21.385 -15.102  -1.999  1.00 10.00      A   
ATOM   1289 HH11 ARG A 135     -20.443 -15.348  -2.380  1.00 10.00      A   
ATOM   1290 HH12 ARG A 135     -21.617 -15.344  -1.011  1.00 10.00      A   
ATOM   1291  NH2 ARG A 135     -21.987 -14.193  -4.024  1.00 10.00      A   
ATOM   1292 HH21 ARG A 135     -22.693 -13.718  -4.626  1.00 10.00      A   
ATOM   1293 HH22 ARG A 135     -21.054 -14.438  -4.419  1.00 10.00      A   
ATOM   1294  C   ARG A 135     -25.512 -10.629   0.725  1.00 10.00      A   
ATOM   1295  O   ARG A 135     -26.310 -10.316  -0.160  1.00 10.00      A   
ATOM   1296  N   ALA A 136     -24.489  -9.870   1.081  1.00 10.00      A   
ATOM   1297  HN  ALA A 136     -23.906 -10.171   1.817  1.00 10.00      A   
ATOM   1298  CA  ALA A 136     -24.202  -8.603   0.420  1.00 10.00      A   
ATOM   1299  CB  ALA A 136     -23.971  -7.509   1.452  1.00 10.00      A   
ATOM   1300  C   ALA A 136     -22.984  -8.749  -0.484  1.00 10.00      A   
ATOM   1301  O   ALA A 136     -21.846  -8.653  -0.022  1.00 10.00      A   
ATOM   1302  N   ASP A 137     -23.231  -8.991  -1.766  1.00 10.00      A   
ATOM   1303  HN  ASP A 137     -24.162  -9.039  -2.070  1.00 10.00      A   
ATOM   1304  CA  ASP A 137     -22.159  -9.170  -2.741  1.00 10.00      A   
ATOM   1305  CB  ASP A 137     -22.582 -10.196  -3.800  1.00 10.00      A   
ATOM   1306  CG  ASP A 137     -21.435 -10.666  -4.673  1.00 10.00      A   
ATOM   1307  OD1 ASP A 137     -20.262 -10.467  -4.292  1.00 10.00      A   
ATOM   1308  OD2 ASP A 137     -21.701 -11.252  -5.749  1.00 10.00      A   
ATOM   1309  C   ASP A 137     -21.802  -7.841  -3.402  1.00 10.00      A   
ATOM   1310  O   ASP A 137     -22.668  -7.174  -3.974  1.00 10.00      A   
ATOM   1311  N   VAL A 138     -20.535  -7.449  -3.303  1.00 10.00      A   
ATOM   1312  HN  VAL A 138     -19.893  -8.022  -2.827  1.00 10.00      A   
ATOM   1313  CA  VAL A 138     -20.063  -6.195  -3.884  1.00 10.00      A   
ATOM   1314  CB  VAL A 138     -19.582  -5.207  -2.795  1.00 10.00      A   
ATOM   1315  CG1 VAL A 138     -19.718  -3.770  -3.273  1.00 10.00      A   
ATOM   1316  CG2 VAL A 138     -20.328  -5.412  -1.484  1.00 10.00      A   
ATOM   1317  C   VAL A 138     -18.910  -6.456  -4.855  1.00 10.00      A   
ATOM   1318  O   VAL A 138     -17.963  -7.170  -4.529  1.00 10.00      A   
ATOM   1319  N   HIS A 139     -18.995  -5.879  -6.046  1.00 10.00      A   
ATOM   1320  HN  HIS A 139     -19.764  -5.297  -6.244  1.00 10.00      A   
ATOM   1321  CA  HIS A 139     -17.965  -6.060  -7.064  1.00 10.00      A   
ATOM   1322  CB  HIS A 139     -18.490  -6.895  -8.243  1.00 10.00      A   
ATOM   1323  CG  HIS A 139     -18.845  -8.308  -7.902  1.00 10.00      A   
ATOM   1324  ND1 HIS A 139     -17.991  -9.375  -8.094  1.00 10.00      A   
ATOM   1325  HD1 HIS A 139     -17.077  -9.324  -8.454  1.00 10.00      A   
ATOM   1326  CD2 HIS A 139     -19.978  -8.828  -7.382  1.00 10.00      A   
ATOM   1327  CE1 HIS A 139     -18.588 -10.487  -7.705  1.00 10.00      A   
ATOM   1328  NE2 HIS A 139     -19.791 -10.178  -7.268  1.00 10.00      A   
ATOM   1329  HE2 HIS A 139     -20.445 -10.815  -6.891  1.00 10.00      A   
ATOM   1330  C   HIS A 139     -17.478  -4.718  -7.589  1.00 10.00      A   
ATOM   1331  O   HIS A 139     -18.269  -3.913  -8.086  1.00 10.00      A   
ATOM   1332  N   PHE A 140     -16.182  -4.478  -7.470  1.00 10.00      A   
ATOM   1333  HN  PHE A 140     -15.609  -5.148  -7.039  1.00 10.00      A   
ATOM   1334  CA  PHE A 140     -15.588  -3.240  -7.954  1.00 10.00      A   
ATOM   1335  CB  PHE A 140     -14.214  -3.005  -7.317  1.00 10.00      A   
ATOM   1336  CG  PHE A 140     -14.274  -2.497  -5.904  1.00 10.00      A   
ATOM   1337  CD1 PHE A 140     -14.135  -3.364  -4.834  1.00 10.00      A   
ATOM   1338  CD2 PHE A 140     -14.472  -1.151  -5.646  1.00 10.00      A   
ATOM   1339  CE1 PHE A 140     -14.192  -2.902  -3.534  1.00 10.00      A   
ATOM   1340  CE2 PHE A 140     -14.531  -0.680  -4.349  1.00 10.00      A   
ATOM   1341  CZ  PHE A 140     -14.390  -1.557  -3.290  1.00 10.00      A   
ATOM   1342  C   PHE A 140     -15.464  -3.277  -9.474  1.00 10.00      A   
ATOM   1343  O   PHE A 140     -14.789  -4.144 -10.031  1.00 10.00      A   
ATOM   1344  N   LEU A 141     -16.129  -2.351 -10.140  1.00 10.00      A   
ATOM   1345  HN  LEU A 141     -16.656  -1.689  -9.644  1.00 10.00      A   
ATOM   1346  CA  LEU A 141     -16.091  -2.286 -11.592  1.00 10.00      A   
ATOM   1347  CB  LEU A 141     -17.443  -1.822 -12.145  1.00 10.00      A   
ATOM   1348  CG  LEU A 141     -17.592  -1.823 -13.668  1.00 10.00      A   
ATOM   1349  CD1 LEU A 141     -17.588  -3.243 -14.210  1.00 10.00      A   
ATOM   1350  CD2 LEU A 141     -18.859  -1.092 -14.082  1.00 10.00      A   
ATOM   1351  C   LEU A 141     -14.974  -1.360 -12.061  1.00 10.00      A   
ATOM   1352  O   LEU A 141     -14.333  -1.612 -13.078  1.00 10.00      A   
ATOM   1353  N   ASP A 142     -14.741  -0.296 -11.306  1.00 10.00      A   
ATOM   1354  HN  ASP A 142     -15.272  -0.162 -10.490  1.00 10.00      A   
ATOM   1355  CA  ASP A 142     -13.702   0.669 -11.642  1.00 10.00      A   
ATOM   1356  CB  ASP A 142     -14.315   1.927 -12.255  1.00 10.00      A   
ATOM   1357  CG  ASP A 142     -13.445   2.531 -13.337  1.00 10.00      A   
ATOM   1358  OD1 ASP A 142     -12.297   2.913 -13.040  1.00 10.00      A   
ATOM   1359  OD2 ASP A 142     -13.916   2.634 -14.491  1.00 10.00      A   
ATOM   1360  C   ASP A 142     -12.906   1.023 -10.395  1.00 10.00      A   
ATOM   1361  O   ASP A 142     -13.215   0.538  -9.305  1.00 10.00      A   
ATOM   1362  N   CYS A 143     -11.902   1.879 -10.546  1.00 10.00      A   
ATOM   1363  HN  CYS A 143     -11.726   2.269 -11.440  1.00 10.00      A   
ATOM   1364  CA  CYS A 143     -11.065   2.270  -9.420  1.00 10.00      A   
ATOM   1365  CB  CYS A 143      -9.992   1.205  -9.173  1.00 10.00      A   
ATOM   1366  SG  CYS A 143      -8.811   1.595  -7.860  1.00 10.00      A   
ATOM   1367  HG  CYS A 143      -9.418   1.402  -6.694  1.00 10.00      A   
ATOM   1368  C   CYS A 143     -10.417   3.634  -9.643  1.00 10.00      A   
ATOM   1369  O   CYS A 143      -9.725   3.853 -10.641  1.00 10.00      A   
ATOM   1370  N   ASP A 144     -10.653   4.548  -8.706  1.00 10.00      A   
ATOM   1371  HN  ASP A 144     -11.225   4.310  -7.946  1.00 10.00      A   
ATOM   1372  CA  ASP A 144     -10.086   5.894  -8.767  1.00 10.00      A   
ATOM   1373  CB  ASP A 144     -10.772   6.753  -9.835  1.00 10.00      A   
ATOM   1374  CG  ASP A 144      -9.991   8.018 -10.156  1.00 10.00      A   
ATOM   1375  OD1 ASP A 144      -8.740   7.981 -10.100  1.00 10.00      A   
ATOM   1376  OD2 ASP A 144     -10.627   9.051 -10.478  1.00 10.00      A   
ATOM   1377  C   ASP A 144     -10.180   6.561  -7.398  1.00 10.00      A   
ATOM   1378  O   ASP A 144     -10.460   7.757  -7.279  1.00 10.00      A   
ATOM   1379  N   GLY A 145      -9.958   5.770  -6.359  1.00 10.00      A   
ATOM   1380  HN  GLY A 145      -9.750   4.821  -6.510  1.00 10.00      A   
ATOM   1381  CA  GLY A 145     -10.011   6.286  -5.007  1.00 10.00      A   
ATOM   1382  C   GLY A 145     -11.416   6.330  -4.441  1.00 10.00      A   
ATOM   1383  O   GLY A 145     -12.391   6.488  -5.182  1.00 10.00      A   
ATOM   1384  N   GLY A 146     -11.518   6.187  -3.127  1.00 10.00      A   
ATOM   1385  HN  GLY A 146     -10.704   6.047  -2.595  1.00 10.00      A   
ATOM   1386  CA  GLY A 146     -12.813   6.222  -2.473  1.00 10.00      A   
ATOM   1387  C   GLY A 146     -13.509   4.878  -2.509  1.00 10.00      A   
ATOM   1388  O   GLY A 146     -14.738   4.802  -2.591  1.00 10.00      A   
ATOM   1389  N   PHE A 147     -12.724   3.812  -2.438  1.00 10.00      A   
ATOM   1390  HN  PHE A 147     -11.756   3.938  -2.350  1.00 10.00      A   
ATOM   1391  CA  PHE A 147     -13.268   2.462  -2.478  1.00 10.00      A   
ATOM   1392  CB  PHE A 147     -12.183   1.420  -2.793  1.00 10.00      A   
ATOM   1393  CG  PHE A 147     -11.062   1.328  -1.792  1.00 10.00      A   
ATOM   1394  CD1 PHE A 147     -11.042   0.318  -0.844  1.00 10.00      A   
ATOM   1395  CD2 PHE A 147     -10.020   2.239  -1.810  1.00 10.00      A   
ATOM   1396  CE1 PHE A 147     -10.005   0.221   0.066  1.00 10.00      A   
ATOM   1397  CE2 PHE A 147      -8.982   2.151  -0.902  1.00 10.00      A   
ATOM   1398  CZ  PHE A 147      -8.974   1.139   0.038  1.00 10.00      A   
ATOM   1399  C   PHE A 147     -14.026   2.117  -1.197  1.00 10.00      A   
ATOM   1400  O   PHE A 147     -14.998   1.363  -1.228  1.00 10.00      A   
ATOM   1401  N   ILE A 148     -13.586   2.679  -0.077  1.00 10.00      A   
ATOM   1402  HN  ILE A 148     -12.807   3.278  -0.115  1.00 10.00      A   
ATOM   1403  CA  ILE A 148     -14.235   2.428   1.209  1.00 10.00      A   
ATOM   1404  CB  ILE A 148     -13.340   2.850   2.399  1.00 10.00      A   
ATOM   1405  CG1 ILE A 148     -12.017   2.080   2.375  1.00 10.00      A   
ATOM   1406  CG2 ILE A 148     -14.062   2.629   3.721  1.00 10.00      A   
ATOM   1407  CD1 ILE A 148     -11.013   2.544   3.411  1.00 10.00      A   
ATOM   1408  C   ILE A 148     -15.573   3.166   1.290  1.00 10.00      A   
ATOM   1409  O   ILE A 148     -16.606   2.572   1.604  1.00 10.00      A   
ATOM   1410  N   ASP A 149     -15.536   4.456   0.975  1.00 10.00      A   
ATOM   1411  HN  ASP A 149     -14.674   4.857   0.719  1.00 10.00      A   
ATOM   1412  CA  ASP A 149     -16.720   5.313   1.006  1.00 10.00      A   
ATOM   1413  CB  ASP A 149     -16.370   6.719   0.494  1.00 10.00      A   
ATOM   1414  CG  ASP A 149     -15.040   7.238   1.011  1.00 10.00      A   
ATOM   1415  OD1 ASP A 149     -13.991   6.637   0.678  1.00 10.00      A   
ATOM   1416  OD2 ASP A 149     -15.027   8.250   1.741  1.00 10.00      A   
ATOM   1417  C   ASP A 149     -17.840   4.731   0.155  1.00 10.00      A   
ATOM   1418  O   ASP A 149     -18.977   4.588   0.615  1.00 10.00      A   
ATOM   1419  N   ALA A 150     -17.506   4.384  -1.086  1.00 10.00      A   
ATOM   1420  HN  ALA A 150     -16.583   4.529  -1.386  1.00 10.00      A   
ATOM   1421  CA  ALA A 150     -18.474   3.813  -2.016  1.00 10.00      A   
ATOM   1422  CB  ALA A 150     -17.834   3.569  -3.373  1.00 10.00      A   
ATOM   1423  C   ALA A 150     -19.079   2.524  -1.470  1.00 10.00      A   
ATOM   1424  O   ALA A 150     -20.275   2.277  -1.626  1.00 10.00      A   
ATOM   1425  N   SER A 151     -18.257   1.716  -0.810  1.00 10.00      A   
ATOM   1426  HN  SER A 151     -17.317   1.974  -0.701  1.00 10.00      A   
ATOM   1427  CA  SER A 151     -18.720   0.453  -0.246  1.00 10.00      A   
ATOM   1428  CB  SER A 151     -17.543  -0.380   0.253  1.00 10.00      A   
ATOM   1429  OG  SER A 151     -16.656  -0.668  -0.814  1.00 10.00      A   
ATOM   1430  HG  SER A 151     -15.964   0.007  -0.845  1.00 10.00      A   
ATOM   1431  C   SER A 151     -19.749   0.661   0.860  1.00 10.00      A   
ATOM   1432  O   SER A 151     -20.760  -0.043   0.910  1.00 10.00      A   
ATOM   1433  N   CYS A 152     -19.494   1.631   1.734  1.00 10.00      A   
ATOM   1434  HN  CYS A 152     -18.664   2.153   1.643  1.00 10.00      A   
ATOM   1435  CA  CYS A 152     -20.408   1.933   2.835  1.00 10.00      A   
ATOM   1436  C   CYS A 152     -21.791   2.310   2.312  1.00 10.00      A   
ATOM   1437  O   CYS A 152     -22.814   1.898   2.861  1.00 10.00      A   
ATOM   1438  CB  CYS A 152     -19.850   3.068   3.701  1.00 10.00      A   
ATOM   1439  SG  CYS A 152     -18.278   2.677   4.540  1.00 10.00      A   
ATOM   1440  N   ILE A 153     -21.811   3.082   1.236  1.00 10.00      A   
ATOM   1441  HN  ILE A 153     -20.959   3.361   0.832  1.00 10.00      A   
ATOM   1442  CA  ILE A 153     -23.061   3.528   0.636  1.00 10.00      A   
ATOM   1443  CB  ILE A 153     -22.834   4.754  -0.271  1.00 10.00      A   
ATOM   1444  CG1 ILE A 153     -22.203   5.890   0.541  1.00 10.00      A   
ATOM   1445  CG2 ILE A 153     -24.146   5.209  -0.898  1.00 10.00      A   
ATOM   1446  CD1 ILE A 153     -21.645   7.017  -0.298  1.00 10.00      A   
ATOM   1447  C   ILE A 153     -23.723   2.409  -0.165  1.00 10.00      A   
ATOM   1448  O   ILE A 153     -24.943   2.241  -0.119  1.00 10.00      A   
ATOM   1449  N   ALA A 154     -22.908   1.638  -0.880  1.00 10.00      A   
ATOM   1450  HN  ALA A 154     -21.942   1.816  -0.856  1.00 10.00      A   
ATOM   1451  CA  ALA A 154     -23.401   0.538  -1.705  1.00 10.00      A   
ATOM   1452  CB  ALA A 154     -22.249  -0.170  -2.404  1.00 10.00      A   
ATOM   1453  C   ALA A 154     -24.226  -0.458  -0.897  1.00 10.00      A   
ATOM   1454  O   ALA A 154     -25.333  -0.819  -1.296  1.00 10.00      A   
ATOM   1455  N   VAL A 155     -23.691  -0.890   0.240  1.00 10.00      A   
ATOM   1456  HN  VAL A 155     -22.806  -0.559   0.513  1.00 10.00      A   
ATOM   1457  CA  VAL A 155     -24.389  -1.850   1.093  1.00 10.00      A   
ATOM   1458  CB  VAL A 155     -23.493  -2.352   2.249  1.00 10.00      A   
ATOM   1459  CG1 VAL A 155     -24.198  -3.437   3.050  1.00 10.00      A   
ATOM   1460  CG2 VAL A 155     -22.169  -2.874   1.712  1.00 10.00      A   
ATOM   1461  C   VAL A 155     -25.681  -1.258   1.657  1.00 10.00      A   
ATOM   1462  O   VAL A 155     -26.728  -1.910   1.657  1.00 10.00      A   
ATOM   1463  N   MET A 156     -25.608  -0.014   2.118  1.00 10.00      A   
ATOM   1464  HN  MET A 156     -24.753   0.463   2.073  1.00 10.00      A   
ATOM   1465  CA  MET A 156     -26.771   0.658   2.688  1.00 10.00      A   
ATOM   1466  CB  MET A 156     -26.386   2.006   3.299  1.00 10.00      A   
ATOM   1467  CG  MET A 156     -25.981   1.936   4.762  1.00 10.00      A   
ATOM   1468  SD  MET A 156     -27.202   1.090   5.789  1.00 10.00      A   
ATOM   1469  CE  MET A 156     -28.662   2.084   5.488  1.00 10.00      A   
ATOM   1470  C   MET A 156     -27.872   0.847   1.655  1.00 10.00      A   
ATOM   1471  O   MET A 156     -29.041   0.564   1.923  1.00 10.00      A   
ATOM   1472  N   ALA A 157     -27.495   1.320   0.475  1.00 10.00      A   
ATOM   1473  HN  ALA A 157     -26.543   1.531   0.323  1.00 10.00      A   
ATOM   1474  CA  ALA A 157     -28.455   1.542  -0.601  1.00 10.00      A   
ATOM   1475  CB  ALA A 157     -27.795   2.267  -1.761  1.00 10.00      A   
ATOM   1476  C   ALA A 157     -29.058   0.222  -1.064  1.00 10.00      A   
ATOM   1477  O   ALA A 157     -30.243   0.148  -1.403  1.00 10.00      A   
ATOM   1478  N   GLY A 158     -28.238  -0.820  -1.061  1.00 10.00      A   
ATOM   1479  HN  GLY A 158     -27.305  -0.695  -0.782  1.00 10.00      A   
ATOM   1480  CA  GLY A 158     -28.697  -2.129  -1.470  1.00 10.00      A   
ATOM   1481  C   GLY A 158     -29.773  -2.660  -0.549  1.00 10.00      A   
ATOM   1482  O   GLY A 158     -30.792  -3.169  -1.009  1.00 10.00      A   
ATOM   1483  N   LEU A 159     -29.548  -2.524   0.754  1.00 10.00      A   
ATOM   1484  HN  LEU A 159     -28.712  -2.100   1.052  1.00 10.00      A   
ATOM   1485  CA  LEU A 159     -30.504  -2.992   1.754  1.00 10.00      A   
ATOM   1486  CB  LEU A 159     -29.919  -2.876   3.167  1.00 10.00      A   
ATOM   1487  CG  LEU A 159     -28.661  -3.705   3.456  1.00 10.00      A   
ATOM   1488  CD1 LEU A 159     -28.153  -3.435   4.865  1.00 10.00      A   
ATOM   1489  CD2 LEU A 159     -28.934  -5.188   3.264  1.00 10.00      A   
ATOM   1490  C   LEU A 159     -31.813  -2.214   1.670  1.00 10.00      A   
ATOM   1491  O   LEU A 159     -32.895  -2.778   1.835  1.00 10.00      A   
ATOM   1492  N   MET A 160     -31.709  -0.921   1.396  1.00 10.00      A   
ATOM   1493  HN  MET A 160     -30.817  -0.533   1.256  1.00 10.00      A   
ATOM   1494  CA  MET A 160     -32.881  -0.062   1.294  1.00 10.00      A   
ATOM   1495  CB  MET A 160     -32.473   1.411   1.282  1.00 10.00      A   
ATOM   1496  CG  MET A 160     -32.266   2.012   2.663  1.00 10.00      A   
ATOM   1497  SD  MET A 160     -33.799   2.123   3.611  1.00 10.00      A   
ATOM   1498  CE  MET A 160     -33.235   3.011   5.063  1.00 10.00      A   
ATOM   1499  C   MET A 160     -33.712  -0.393   0.059  1.00 10.00      A   
ATOM   1500  O   MET A 160     -34.940  -0.323   0.084  1.00 10.00      A   
ATOM   1501  N   HIS A 161     -33.037  -0.771  -1.018  1.00 10.00      A   
ATOM   1502  HN  HIS A 161     -32.056  -0.821  -0.972  1.00 10.00      A   
ATOM   1503  CA  HIS A 161     -33.711  -1.117  -2.267  1.00 10.00      A   
ATOM   1504  CB  HIS A 161     -32.907  -0.580  -3.468  1.00 10.00      A   
ATOM   1505  CG  HIS A 161     -33.549  -0.757  -4.822  1.00 10.00      A   
ATOM   1506  ND1 HIS A 161     -34.664  -0.052  -5.244  1.00 10.00      A   
ATOM   1507  HD1 HIS A 161     -35.158   0.625  -4.724  1.00 10.00      A   
ATOM   1508  CD2 HIS A 161     -33.207  -1.562  -5.859  1.00 10.00      A   
ATOM   1509  CE1 HIS A 161     -34.975  -0.423  -6.474  1.00 10.00      A   
ATOM   1510  NE2 HIS A 161     -34.106  -1.335  -6.870  1.00 10.00      A   
ATOM   1511  HE2 HIS A 161     -34.100  -1.770  -7.755  1.00 10.00      A   
ATOM   1512  C   HIS A 161     -33.918  -2.634  -2.361  1.00 10.00      A   
ATOM   1513  O   HIS A 161     -34.092  -3.189  -3.445  1.00 10.00      A   
ATOM   1514  N   PHE A 162     -33.902  -3.304  -1.217  1.00 10.00      A   
ATOM   1515  HN  PHE A 162     -33.760  -2.816  -0.378  1.00 10.00      A   
ATOM   1516  CA  PHE A 162     -34.096  -4.748  -1.179  1.00 10.00      A   
ATOM   1517  CB  PHE A 162     -32.864  -5.466  -0.614  1.00 10.00      A   
ATOM   1518  CG  PHE A 162     -32.968  -6.967  -0.657  1.00 10.00      A   
ATOM   1519  CD1 PHE A 162     -32.723  -7.659  -1.831  1.00 10.00      A   
ATOM   1520  CD2 PHE A 162     -33.317  -7.686   0.476  1.00 10.00      A   
ATOM   1521  CE1 PHE A 162     -32.822  -9.034  -1.878  1.00 10.00      A   
ATOM   1522  CE2 PHE A 162     -33.418  -9.062   0.437  1.00 10.00      A   
ATOM   1523  CZ  PHE A 162     -33.169  -9.736  -0.742  1.00 10.00      A   
ATOM   1524  C   PHE A 162     -35.332  -5.119  -0.374  1.00 10.00      A   
ATOM   1525  O   PHE A 162     -35.651  -4.476   0.628  1.00 10.00      A   
ATOM   1526  N   LYS A 163     -36.029  -6.150  -0.830  1.00 10.00      A   
ATOM   1527  HN  LYS A 163     -35.727  -6.608  -1.642  1.00 10.00      A   
ATOM   1528  CA  LYS A 163     -37.222  -6.634  -0.157  1.00 10.00      A   
ATOM   1529  CB  LYS A 163     -38.488  -6.074  -0.814  1.00 10.00      A   
ATOM   1530  CG  LYS A 163     -38.673  -4.574  -0.629  1.00 10.00      A   
ATOM   1531  CD  LYS A 163     -40.010  -4.095  -1.180  1.00 10.00      A   
ATOM   1532  CE  LYS A 163     -40.129  -2.580  -1.091  1.00 10.00      A   
ATOM   1533  NZ  LYS A 163     -41.474  -2.097  -1.505  1.00 10.00      A   
ATOM   1534  HZ1 LYS A 163     -41.505  -1.056  -1.471  1.00 10.00      A   
ATOM   1535  HZ2 LYS A 163     -42.203  -2.473  -0.869  1.00 10.00      A   
ATOM   1536  HZ3 LYS A 163     -41.684  -2.406  -2.474  1.00 10.00      A   
ATOM   1537  C   LYS A 163     -37.237  -8.158  -0.168  1.00 10.00      A   
ATOM   1538  O   LYS A 163     -36.930  -8.781  -1.186  1.00 10.00      A   
ATOM   1539  N   LYS A 164     -37.586  -8.745   0.967  1.00 10.00      A   
ATOM   1540  HN  LYS A 164     -37.844  -8.183   1.732  1.00 10.00      A   
ATOM   1541  CA  LYS A 164     -37.639 -10.195   1.111  1.00 10.00      A   
ATOM   1542  CB  LYS A 164     -37.141 -10.613   2.503  1.00 10.00      A   
ATOM   1543  CG  LYS A 164     -37.777  -9.847   3.654  1.00 10.00      A   
ATOM   1544  CD  LYS A 164     -37.385 -10.422   5.007  1.00 10.00      A   
ATOM   1545  CE  LYS A 164     -37.875  -9.532   6.138  1.00 10.00      A   
ATOM   1546  NZ  LYS A 164     -37.788 -10.209   7.459  1.00 10.00      A   
ATOM   1547  HZ1 LYS A 164     -38.498 -10.968   7.518  1.00 10.00      A   
ATOM   1548  HZ2 LYS A 164     -37.968  -9.529   8.224  1.00 10.00      A   
ATOM   1549  HZ3 LYS A 164     -36.847 -10.617   7.592  1.00 10.00      A   
ATOM   1550  C   LYS A 164     -39.060 -10.704   0.883  1.00 10.00      A   
ATOM   1551  O   LYS A 164     -40.027 -10.030   1.237  1.00 10.00      A   
ATOM   1552  N   PRO A 165     -39.206 -11.883   0.260  1.00 10.00      A   
ATOM   1553  CA  PRO A 165     -40.521 -12.480  -0.006  1.00 10.00      A   
ATOM   1554  CB  PRO A 165     -40.183 -13.801  -0.709  1.00 10.00      A   
ATOM   1555  CG  PRO A 165     -38.799 -13.617  -1.230  1.00 10.00      A   
ATOM   1556  CD  PRO A 165     -38.109 -12.721  -0.246  1.00 10.00      A   
ATOM   1557  C   PRO A 165     -41.287 -12.758   1.286  1.00 10.00      A   
ATOM   1558  O   PRO A 165     -40.690 -13.083   2.315  1.00 10.00      A   
ATOM   1559  N   ASP A 166     -42.604 -12.616   1.228  1.00 10.00      A   
ATOM   1560  HN  ASP A 166     -43.018 -12.340   0.383  1.00 10.00      A   
ATOM   1561  CA  ASP A 166     -43.454 -12.857   2.390  1.00 10.00      A   
ATOM   1562  CB  ASP A 166     -44.876 -12.351   2.134  1.00 10.00      A   
ATOM   1563  CG  ASP A 166     -45.838 -12.720   3.247  1.00 10.00      A   
ATOM   1564  OD1 ASP A 166     -45.608 -12.300   4.403  1.00 10.00      A   
ATOM   1565  OD2 ASP A 166     -46.829 -13.432   2.973  1.00 10.00      A   
ATOM   1566  C   ASP A 166     -43.479 -14.340   2.744  1.00 10.00      A   
ATOM   1567  O   ASP A 166     -43.601 -15.198   1.865  1.00 10.00      A   
ATOM   1568  N   ILE A 167     -43.370 -14.639   4.031  1.00 10.00      A   
ATOM   1569  HN  ILE A 167     -43.305 -13.914   4.686  1.00 10.00      A   
ATOM   1570  CA  ILE A 167     -43.368 -16.017   4.495  1.00 10.00      A   
ATOM   1571  CB  ILE A 167     -41.951 -16.479   4.919  1.00 10.00      A   
ATOM   1572  CG1 ILE A 167     -41.076 -16.727   3.685  1.00 10.00      A   
ATOM   1573  CG2 ILE A 167     -42.015 -17.726   5.792  1.00 10.00      A   
ATOM   1574  CD1 ILE A 167     -39.698 -17.273   4.001  1.00 10.00      A   
ATOM   1575  C   ILE A 167     -44.350 -16.223   5.646  1.00 10.00      A   
ATOM   1576  O   ILE A 167     -44.330 -15.493   6.642  1.00 10.00      A   
ATOM   1577  N   THR A 168     -45.219 -17.206   5.490  1.00 10.00      A   
ATOM   1578  HN  THR A 168     -45.204 -17.729   4.656  1.00 10.00      A   
ATOM   1579  CA  THR A 168     -46.194 -17.542   6.510  1.00 10.00      A   
ATOM   1580  CB  THR A 168     -47.574 -17.812   5.887  1.00 10.00      A   
ATOM   1581  OG1 THR A 168     -47.835 -16.827   4.878  1.00 10.00      A   
ATOM   1582  HG1 THR A 168     -47.507 -15.969   5.177  1.00 10.00      A   
ATOM   1583  CG2 THR A 168     -48.660 -17.734   6.948  1.00 10.00      A   
ATOM   1584  C   THR A 168     -45.721 -18.781   7.265  1.00 10.00      A   
ATOM   1585  O   THR A 168     -45.576 -19.857   6.681  1.00 10.00      A   
ATOM   1586  N   VAL A 169     -45.465 -18.625   8.554  1.00 10.00      A   
ATOM   1587  HN  VAL A 169     -45.611 -17.747   8.968  1.00 10.00      A   
ATOM   1588  CA  VAL A 169     -44.981 -19.725   9.374  1.00 10.00      A   
ATOM   1589  CB  VAL A 169     -43.982 -19.241  10.452  1.00 10.00      A   
ATOM   1590  CG1 VAL A 169     -43.333 -20.421  11.162  1.00 10.00      A   
ATOM   1591  CG2 VAL A 169     -42.925 -18.331   9.847  1.00 10.00      A   
ATOM   1592  C   VAL A 169     -46.127 -20.469  10.051  1.00 10.00      A   
ATOM   1593  O   VAL A 169     -46.768 -19.950  10.964  1.00 10.00      A   
ATOM   1594  N   HIS A 170     -46.384 -21.682   9.588  1.00 10.00      A   
ATOM   1595  HN  HIS A 170     -45.843 -22.034   8.848  1.00 10.00      A   
ATOM   1596  CA  HIS A 170     -47.429 -22.517  10.164  1.00 10.00      A   
ATOM   1597  CB  HIS A 170     -48.307 -23.139   9.074  1.00 10.00      A   
ATOM   1598  CG  HIS A 170     -49.373 -22.226   8.551  1.00 10.00      A   
ATOM   1599  ND1 HIS A 170     -50.614 -22.103   9.138  1.00 10.00      A   
ATOM   1600  HD1 HIS A 170     -50.922 -22.588   9.937  1.00 10.00      A   
ATOM   1601  CD2 HIS A 170     -49.383 -21.390   7.482  1.00 10.00      A   
ATOM   1602  CE1 HIS A 170     -51.340 -21.233   8.456  1.00 10.00      A   
ATOM   1603  NE2 HIS A 170     -50.615 -20.787   7.447  1.00 10.00      A   
ATOM   1604  HE2 HIS A 170     -50.916 -20.127   6.778  1.00 10.00      A   
ATOM   1605  C   HIS A 170     -46.774 -23.604  11.003  1.00 10.00      A   
ATOM   1606  O   HIS A 170     -46.593 -24.738  10.549  1.00 10.00      A   
ATOM   1607  N   GLY A 171     -46.393 -23.239  12.218  1.00 10.00      A   
ATOM   1608  HN  GLY A 171     -46.573 -22.323  12.524  1.00 10.00      A   
ATOM   1609  CA  GLY A 171     -45.722 -24.173  13.095  1.00 10.00      A   
ATOM   1610  C   GLY A 171     -44.282 -24.339  12.661  1.00 10.00      A   
ATOM   1611  O   GLY A 171     -43.415 -23.558  13.053  1.00 10.00      A   
ATOM   1612  N   GLU A 172     -44.039 -25.343  11.831  1.00 10.00      A   
ATOM   1613  HN  GLU A 172     -44.780 -25.930  11.569  1.00 10.00      A   
ATOM   1614  CA  GLU A 172     -42.709 -25.603  11.300  1.00 10.00      A   
ATOM   1615  CB  GLU A 172     -42.174 -26.953  11.785  1.00 10.00      A   
ATOM   1616  CG  GLU A 172     -41.968 -27.033  13.290  1.00 10.00      A   
ATOM   1617  CD  GLU A 172     -41.202 -28.270  13.714  1.00 10.00      A   
ATOM   1618  OE1 GLU A 172     -41.225 -29.277  12.975  1.00 10.00      A   
ATOM   1619  OE2 GLU A 172     -40.574 -28.242  14.794  1.00 10.00      A   
ATOM   1620  C   GLU A 172     -42.756 -25.568   9.775  1.00 10.00      A   
ATOM   1621  O   GLU A 172     -41.729 -25.651   9.101  1.00 10.00      A   
ATOM   1622  N   GLN A 173     -43.967 -25.441   9.241  1.00 10.00      A   
ATOM   1623  HN  GLN A 173     -44.743 -25.374   9.837  1.00 10.00      A   
ATOM   1624  CA  GLN A 173     -44.177 -25.389   7.804  1.00 10.00      A   
ATOM   1625  CB  GLN A 173     -45.579 -25.894   7.451  1.00 10.00      A   
ATOM   1626  CG  GLN A 173     -45.909 -25.886   5.965  1.00 10.00      A   
ATOM   1627  CD  GLN A 173     -44.956 -26.723   5.130  1.00 10.00      A   
ATOM   1628  OE1 GLN A 173     -44.377 -27.698   5.609  1.00 10.00      A   
ATOM   1629  NE2 GLN A 173     -44.794 -26.350   3.871  1.00 10.00      A   
ATOM   1630 HE21 GLN A 173     -45.291 -25.568   3.552  1.00 10.00      A   
ATOM   1631 HE22 GLN A 173     -44.187 -26.874   3.307  1.00 10.00      A   
ATOM   1632  C   GLN A 173     -43.968 -23.971   7.288  1.00 10.00      A   
ATOM   1633  O   GLN A 173     -44.739 -23.058   7.600  1.00 10.00      A   
ATOM   1634  N   ILE A 174     -42.913 -23.797   6.510  1.00 10.00      A   
ATOM   1635  HN  ILE A 174     -42.336 -24.566   6.311  1.00 10.00      A   
ATOM   1636  CA  ILE A 174     -42.579 -22.502   5.949  1.00 10.00      A   
ATOM   1637  CB  ILE A 174     -41.059 -22.380   5.721  1.00 10.00      A   
ATOM   1638  CG1 ILE A 174     -40.299 -22.677   7.017  1.00 10.00      A   
ATOM   1639  CG2 ILE A 174     -40.700 -20.999   5.194  1.00 10.00      A   
ATOM   1640  CD1 ILE A 174     -38.804 -22.810   6.829  1.00 10.00      A   
ATOM   1641  C   ILE A 174     -43.302 -22.290   4.623  1.00 10.00      A   
ATOM   1642  O   ILE A 174     -42.996 -22.947   3.625  1.00 10.00      A   
ATOM   1643  N   ILE A 175     -44.276 -21.392   4.625  1.00 10.00      A   
ATOM   1644  HN  ILE A 175     -44.496 -20.921   5.460  1.00 10.00      A   
ATOM   1645  CA  ILE A 175     -45.031 -21.089   3.421  1.00 10.00      A   
ATOM   1646  CB  ILE A 175     -46.544 -20.954   3.706  1.00 10.00      A   
ATOM   1647  CG1 ILE A 175     -47.076 -22.205   4.414  1.00 10.00      A   
ATOM   1648  CG2 ILE A 175     -47.315 -20.701   2.418  1.00 10.00      A   
ATOM   1649  CD1 ILE A 175     -47.031 -23.463   3.573  1.00 10.00      A   
ATOM   1650  C   ILE A 175     -44.510 -19.802   2.789  1.00 10.00      A   
ATOM   1651  O   ILE A 175     -44.861 -18.700   3.214  1.00 10.00      A   
ATOM   1652  N   VAL A 176     -43.651 -19.950   1.793  1.00 10.00      A   
ATOM   1653  HN  VAL A 176     -43.407 -20.854   1.503  1.00 10.00      A   
ATOM   1654  CA  VAL A 176     -43.072 -18.808   1.105  1.00 10.00      A   
ATOM   1655  CB  VAL A 176     -41.718 -19.173   0.453  1.00 10.00      A   
ATOM   1656  CG1 VAL A 176     -40.993 -17.926  -0.031  1.00 10.00      A   
ATOM   1657  CG2 VAL A 176     -40.846 -19.958   1.419  1.00 10.00      A   
ATOM   1658  C   VAL A 176     -44.023 -18.310   0.024  1.00 10.00      A   
ATOM   1659  O   VAL A 176     -44.608 -19.105  -0.710  1.00 10.00      A   
ATOM   1660  N   HIS A 177     -44.190 -17.002  -0.058  1.00 10.00      A   
ATOM   1661  HN  HIS A 177     -43.704 -16.413   0.569  1.00 10.00      A   
ATOM   1662  CA  HIS A 177     -45.064 -16.407  -1.056  1.00 10.00      A   
ATOM   1663  CB  HIS A 177     -46.175 -15.582  -0.398  1.00 10.00      A   
ATOM   1664  CG  HIS A 177     -47.097 -16.357   0.488  1.00 10.00      A   
ATOM   1665  ND1 HIS A 177     -47.957 -17.334   0.029  1.00 10.00      A   
ATOM   1666  HD1 HIS A 177     -48.040 -17.643  -0.904  1.00 10.00      A   
ATOM   1667  CD2 HIS A 177     -47.302 -16.281   1.823  1.00 10.00      A   
ATOM   1668  CE1 HIS A 177     -48.657 -17.815   1.040  1.00 10.00      A   
ATOM   1669  NE2 HIS A 177     -48.273 -17.190   2.138  1.00 10.00      A   
ATOM   1670  HE2 HIS A 177     -48.635 -17.354   3.042  1.00 10.00      A   
ATOM   1671  C   HIS A 177     -44.260 -15.505  -1.978  1.00 10.00      A   
ATOM   1672  O   HIS A 177     -43.653 -14.536  -1.524  1.00 10.00      A   
ATOM   1673  N   PRO A 178     -44.240 -15.811  -3.281  1.00 10.00      A   
ATOM   1674  CA  PRO A 178     -43.507 -15.008  -4.265  1.00 10.00      A   
ATOM   1675  CB  PRO A 178     -43.578 -15.858  -5.536  1.00 10.00      A   
ATOM   1676  CG  PRO A 178     -44.811 -16.677  -5.373  1.00 10.00      A   
ATOM   1677  CD  PRO A 178     -44.926 -16.960  -3.901  1.00 10.00      A   
ATOM   1678  C   PRO A 178     -44.189 -13.662  -4.495  1.00 10.00      A   
ATOM   1679  O   PRO A 178     -45.300 -13.427  -4.004  1.00 10.00      A   
ATOM   1680  N   VAL A 179     -43.532 -12.789  -5.251  1.00 10.00      A   
ATOM   1681  HN  VAL A 179     -42.653 -13.040  -5.615  1.00 10.00      A   
ATOM   1682  CA  VAL A 179     -44.073 -11.462  -5.547  1.00 10.00      A   
ATOM   1683  CB  VAL A 179     -43.056 -10.574  -6.299  1.00 10.00      A   
ATOM   1684  CG1 VAL A 179     -41.884 -10.226  -5.394  1.00 10.00      A   
ATOM   1685  CG2 VAL A 179     -42.568 -11.257  -7.571  1.00 10.00      A   
ATOM   1686  C   VAL A 179     -45.374 -11.550  -6.347  1.00 10.00      A   
ATOM   1687  O   VAL A 179     -46.174 -10.613  -6.364  1.00 10.00      A   
ATOM   1688  N   ASN A 180     -45.574 -12.684  -7.005  1.00 10.00      A   
ATOM   1689  HN  ASN A 180     -44.892 -13.384  -6.961  1.00 10.00      A   
ATOM   1690  CA  ASN A 180     -46.772 -12.912  -7.804  1.00 10.00      A   
ATOM   1691  CB  ASN A 180     -46.517 -14.021  -8.831  1.00 10.00      A   
ATOM   1692  CG  ASN A 180     -47.636 -14.157  -9.844  1.00 10.00      A   
ATOM   1693  OD1 ASN A 180     -47.737 -13.363 -10.782  1.00 10.00      A   
ATOM   1694  ND2 ASN A 180     -48.470 -15.174  -9.675  1.00 10.00      A   
ATOM   1695 HD21 ASN A 180     -48.318 -15.777  -8.912  1.00 10.00      A   
ATOM   1696 HD22 ASN A 180     -49.208 -15.282 -10.310  1.00 10.00      A   
ATOM   1697  C   ASN A 180     -47.956 -13.280  -6.911  1.00 10.00      A   
ATOM   1698  O   ASN A 180     -49.111 -13.196  -7.321  1.00 10.00      A   
ATOM   1699  N   GLU A 181     -47.655 -13.673  -5.680  1.00 10.00      A   
ATOM   1700  HN  GLU A 181     -46.715 -13.691  -5.404  1.00 10.00      A   
ATOM   1701  CA  GLU A 181     -48.683 -14.056  -4.722  1.00 10.00      A   
ATOM   1702  CB  GLU A 181     -48.247 -15.308  -3.956  1.00 10.00      A   
ATOM   1703  CG  GLU A 181     -49.198 -15.734  -2.847  1.00 10.00      A   
ATOM   1704  CD  GLU A 181     -50.328 -16.607  -3.347  1.00 10.00      A   
ATOM   1705  OE1 GLU A 181     -50.113 -17.823  -3.501  1.00 10.00      A   
ATOM   1706  OE2 GLU A 181     -51.436 -16.083  -3.587  1.00 10.00      A   
ATOM   1707  C   GLU A 181     -48.955 -12.923  -3.738  1.00 10.00      A   
ATOM   1708  O   GLU A 181     -50.106 -12.568  -3.483  1.00 10.00      A   
ATOM   1709  N   ARG A 182     -47.888 -12.359  -3.190  1.00 10.00      A   
ATOM   1710  HN  ARG A 182     -46.995 -12.675  -3.450  1.00 10.00      A   
ATOM   1711  CA  ARG A 182     -48.000 -11.276  -2.222  1.00 10.00      A   
ATOM   1712  CB  ARG A 182     -47.969 -11.841  -0.800  1.00 10.00      A   
ATOM   1713  CG  ARG A 182     -49.317 -12.290  -0.264  1.00 10.00      A   
ATOM   1714  CD  ARG A 182     -49.150 -12.992   1.068  1.00 10.00      A   
ATOM   1715  NE  ARG A 182     -50.405 -13.115   1.795  1.00 10.00      A   
ATOM   1716  HE  ARG A 182     -51.239 -12.974   1.284  1.00 10.00      A   
ATOM   1717  CZ  ARG A 182     -50.480 -13.393   3.097  1.00 10.00      A   
ATOM   1718  NH1 ARG A 182     -49.371 -13.579   3.810  1.00 10.00      A   
ATOM   1719 HH11 ARG A 182     -49.432 -13.797   4.829  1.00 10.00      A   
ATOM   1720 HH12 ARG A 182     -48.423 -13.507   3.353  1.00 10.00      A   
ATOM   1721  NH2 ARG A 182     -51.662 -13.478   3.689  1.00 10.00      A   
ATOM   1722 HH21 ARG A 182     -51.725 -13.693   4.709  1.00 10.00      A   
ATOM   1723 HH22 ARG A 182     -52.535 -13.327   3.139  1.00 10.00      A   
ATOM   1724  C   ARG A 182     -46.855 -10.289  -2.381  1.00 10.00      A   
ATOM   1725  O   ARG A 182     -45.845 -10.594  -3.019  1.00 10.00      A   
ATOM   1726  N   GLU A 183     -47.016  -9.113  -1.794  1.00 10.00      A   
ATOM   1727  HN  GLU A 183     -47.848  -8.936  -1.305  1.00 10.00      A   
ATOM   1728  CA  GLU A 183     -45.992  -8.082  -1.850  1.00 10.00      A   
ATOM   1729  CB  GLU A 183     -46.578  -6.716  -1.488  1.00 10.00      A   
ATOM   1730  CG  GLU A 183     -47.500  -6.125  -2.538  1.00 10.00      A   
ATOM   1731  CD  GLU A 183     -47.841  -4.682  -2.242  1.00 10.00      A   
ATOM   1732  OE1 GLU A 183     -46.992  -3.800  -2.500  1.00 10.00      A   
ATOM   1733  OE2 GLU A 183     -48.957  -4.422  -1.743  1.00 10.00      A   
ATOM   1734  C   GLU A 183     -44.861  -8.417  -0.887  1.00 10.00      A   
ATOM   1735  O   GLU A 183     -45.107  -8.902   0.219  1.00 10.00      A   
ATOM   1736  N   PRO A 184     -43.611  -8.166  -1.297  1.00 10.00      A   
ATOM   1737  CA  PRO A 184     -42.437  -8.441  -0.465  1.00 10.00      A   
ATOM   1738  CB  PRO A 184     -41.260  -8.192  -1.412  1.00 10.00      A   
ATOM   1739  CG  PRO A 184     -41.793  -7.254  -2.439  1.00 10.00      A   
ATOM   1740  CD  PRO A 184     -43.243  -7.604  -2.608  1.00 10.00      A   
ATOM   1741  C   PRO A 184     -42.355  -7.519   0.755  1.00 10.00      A   
ATOM   1742  O   PRO A 184     -42.969  -6.449   0.788  1.00 10.00      A   
ATOM   1743  N   VAL A 185     -41.586  -7.941   1.747  1.00 10.00      A   
ATOM   1744  HN  VAL A 185     -41.103  -8.793   1.643  1.00 10.00      A   
ATOM   1745  CA  VAL A 185     -41.412  -7.184   2.981  1.00 10.00      A   
ATOM   1746  CB  VAL A 185     -41.558  -8.113   4.211  1.00 10.00      A   
ATOM   1747  CG1 VAL A 185     -41.582  -7.317   5.506  1.00 10.00      A   
ATOM   1748  CG2 VAL A 185     -42.801  -8.981   4.090  1.00 10.00      A   
ATOM   1749  C   VAL A 185     -40.025  -6.542   3.007  1.00 10.00      A   
ATOM   1750  O   VAL A 185     -39.036  -7.186   2.660  1.00 10.00      A   
ATOM   1751  N   PRO A 186     -39.932  -5.257   3.392  1.00 10.00      A   
ATOM   1752  CA  PRO A 186     -38.648  -4.550   3.464  1.00 10.00      A   
ATOM   1753  CB  PRO A 186     -39.056  -3.097   3.720  1.00 10.00      A   
ATOM   1754  CG  PRO A 186     -40.393  -3.187   4.366  1.00 10.00      A   
ATOM   1755  CD  PRO A 186     -41.062  -4.392   3.773  1.00 10.00      A   
ATOM   1756  C   PRO A 186     -37.773  -5.067   4.609  1.00 10.00      A   
ATOM   1757  O   PRO A 186     -38.218  -5.864   5.438  1.00 10.00      A   
ATOM   1758  N   LEU A 187     -36.530  -4.611   4.652  1.00 10.00      A   
ATOM   1759  HN  LEU A 187     -36.230  -3.976   3.971  1.00 10.00      A   
ATOM   1760  CA  LEU A 187     -35.602  -5.027   5.691  1.00 10.00      A   
ATOM   1761  CB  LEU A 187     -34.186  -5.145   5.125  1.00 10.00      A   
ATOM   1762  CG  LEU A 187     -33.968  -6.220   4.060  1.00 10.00      A   
ATOM   1763  CD1 LEU A 187     -32.529  -6.195   3.570  1.00 10.00      A   
ATOM   1764  CD2 LEU A 187     -34.325  -7.597   4.602  1.00 10.00      A   
ATOM   1765  C   LEU A 187     -35.619  -4.045   6.855  1.00 10.00      A   
ATOM   1766  O   LEU A 187     -35.903  -2.860   6.669  1.00 10.00      A   
ATOM   1767  N   GLY A 188     -35.311  -4.541   8.048  1.00 10.00      A   
ATOM   1768  HN  GLY A 188     -35.084  -5.493   8.129  1.00 10.00      A   
ATOM   1769  CA  GLY A 188     -35.298  -3.700   9.228  1.00 10.00      A   
ATOM   1770  C   GLY A 188     -33.969  -2.996   9.425  1.00 10.00      A   
ATOM   1771  O   GLY A 188     -32.993  -3.603   9.870  1.00 10.00      A   
ATOM   1772  N   ILE A 189     -33.930  -1.716   9.089  1.00 10.00      A   
ATOM   1773  HN  ILE A 189     -34.741  -1.291   8.735  1.00 10.00      A   
ATOM   1774  CA  ILE A 189     -32.717  -0.920   9.235  1.00 10.00      A   
ATOM   1775  CB  ILE A 189     -32.622   0.173   8.146  1.00 10.00      A   
ATOM   1776  CG1 ILE A 189     -32.730  -0.442   6.744  1.00 10.00      A   
ATOM   1777  CG2 ILE A 189     -31.334   0.976   8.284  1.00 10.00      A   
ATOM   1778  CD1 ILE A 189     -31.646  -1.450   6.422  1.00 10.00      A   
ATOM   1779  C   ILE A 189     -32.693  -0.269  10.612  1.00 10.00      A   
ATOM   1780  O   ILE A 189     -33.631   0.434  10.990  1.00 10.00      A   
ATOM   1781  N   LEU A 190     -31.628  -0.510  11.362  1.00 10.00      A   
ATOM   1782  HN  LEU A 190     -30.907  -1.078  11.004  1.00 10.00      A   
ATOM   1783  CA  LEU A 190     -31.497   0.049  12.700  1.00 10.00      A   
ATOM   1784  CB  LEU A 190     -30.701  -0.888  13.611  1.00 10.00      A   
ATOM   1785  CG  LEU A 190     -31.318  -2.267  13.860  1.00 10.00      A   
ATOM   1786  CD1 LEU A 190     -30.468  -3.072  14.829  1.00 10.00      A   
ATOM   1787  CD2 LEU A 190     -32.740  -2.133  14.379  1.00 10.00      A   
ATOM   1788  C   LEU A 190     -30.871   1.439  12.672  1.00 10.00      A   
ATOM   1789  O   LEU A 190     -31.253   2.310  13.455  1.00 10.00      A   
ATOM   1790  N   HIS A 191     -29.912   1.639  11.773  1.00 10.00      A   
ATOM   1791  HN  HIS A 191     -29.657   0.903  11.174  1.00 10.00      A   
ATOM   1792  CA  HIS A 191     -29.239   2.932  11.637  1.00 10.00      A   
ATOM   1793  CB  HIS A 191     -28.283   3.220  12.813  1.00 10.00      A   
ATOM   1794  CG  HIS A 191     -27.194   2.206  13.044  1.00 10.00      A   
ATOM   1795  ND1 HIS A 191     -26.981   1.608  14.265  1.00 10.00      A   
ATOM   1796  HD1 HIS A 191     -27.500   1.778  15.085  1.00 10.00      A   
ATOM   1797  CD2 HIS A 191     -26.243   1.701  12.215  1.00 10.00      A   
ATOM   1798  CE1 HIS A 191     -25.947   0.790  14.185  1.00 10.00      A   
ATOM   1799  NE2 HIS A 191     -25.484   0.827  12.951  1.00 10.00      A   
ATOM   1800  HE2 HIS A 191     -24.712   0.308  12.618  1.00 10.00      A   
ATOM   1801  C   HIS A 191     -28.505   3.030  10.306  1.00 10.00      A   
ATOM   1802  O   HIS A 191     -28.108   2.012   9.738  1.00 10.00      A   
ATOM   1803  N   ILE A 192     -28.339   4.251   9.814  1.00 10.00      A   
ATOM   1804  HN  ILE A 192     -28.704   5.021  10.310  1.00 10.00      A   
ATOM   1805  CA  ILE A 192     -27.641   4.485   8.553  1.00 10.00      A   
ATOM   1806  CB  ILE A 192     -28.395   5.504   7.666  1.00 10.00      A   
ATOM   1807  CG1 ILE A 192     -29.855   5.077   7.483  1.00 10.00      A   
ATOM   1808  CG2 ILE A 192     -27.708   5.647   6.313  1.00 10.00      A   
ATOM   1809  CD1 ILE A 192     -30.715   6.113   6.791  1.00 10.00      A   
ATOM   1810  C   ILE A 192     -26.228   5.000   8.825  1.00 10.00      A   
ATOM   1811  O   ILE A 192     -26.043   6.175   9.151  1.00 10.00      A   
ATOM   1812  N   PRO A 193     -25.218   4.123   8.719  1.00 10.00      A   
ATOM   1813  CA  PRO A 193     -23.828   4.482   8.956  1.00 10.00      A   
ATOM   1814  CB  PRO A 193     -23.254   3.181   9.518  1.00 10.00      A   
ATOM   1815  CG  PRO A 193     -24.083   2.084   8.918  1.00 10.00      A   
ATOM   1816  CD  PRO A 193     -25.347   2.704   8.369  1.00 10.00      A   
ATOM   1817  C   PRO A 193     -23.094   4.870   7.673  1.00 10.00      A   
ATOM   1818  O   PRO A 193     -23.051   4.102   6.709  1.00 10.00      A   
ATOM   1819  N   ILE A 194     -22.525   6.069   7.661  1.00 10.00      A   
ATOM   1820  HN  ILE A 194     -22.607   6.649   8.450  1.00 10.00      A   
ATOM   1821  CA  ILE A 194     -21.785   6.552   6.503  1.00 10.00      A   
ATOM   1822  CB  ILE A 194     -22.414   7.837   5.918  1.00 10.00      A   
ATOM   1823  CG1 ILE A 194     -23.862   7.574   5.489  1.00 10.00      A   
ATOM   1824  CG2 ILE A 194     -21.595   8.368   4.747  1.00 10.00      A   
ATOM   1825  CD1 ILE A 194     -24.011   6.543   4.387  1.00 10.00      A   
ATOM   1826  C   ILE A 194     -20.327   6.806   6.878  1.00 10.00      A   
ATOM   1827  O   ILE A 194     -20.034   7.628   7.747  1.00 10.00      A   
ATOM   1828  N   CYS A 195     -19.427   6.078   6.238  1.00 10.00      A   
ATOM   1829  HN  CYS A 195     -19.726   5.436   5.566  1.00 10.00      A   
ATOM   1830  CA  CYS A 195     -18.002   6.207   6.499  1.00 10.00      A   
ATOM   1831  C   CYS A 195     -17.340   7.097   5.452  1.00 10.00      A   
ATOM   1832  O   CYS A 195     -17.543   6.906   4.253  1.00 10.00      A   
ATOM   1833  CB  CYS A 195     -17.344   4.823   6.490  1.00 10.00      A   
ATOM   1834  SG  CYS A 195     -18.520   3.427   6.413  1.00 10.00      A   
ATOM   1835  N   VAL A 196     -16.570   8.075   5.915  1.00 10.00      A   
ATOM   1836  HN  VAL A 196     -16.478   8.192   6.888  1.00 10.00      A   
ATOM   1837  CA  VAL A 196     -15.866   8.989   5.023  1.00 10.00      A   
ATOM   1838  CB  VAL A 196     -16.235  10.460   5.317  1.00 10.00      A   
ATOM   1839  CG1 VAL A 196     -15.625  11.386   4.276  1.00 10.00      A   
ATOM   1840  CG2 VAL A 196     -17.745  10.638   5.371  1.00 10.00      A   
ATOM   1841  C   VAL A 196     -14.356   8.805   5.178  1.00 10.00      A   
ATOM   1842  O   VAL A 196     -13.841   8.769   6.301  1.00 10.00      A   
ATOM   1843  N   THR A 197     -13.654   8.677   4.058  1.00 10.00      A   
ATOM   1844  HN  THR A 197     -14.127   8.696   3.189  1.00 10.00      A   
ATOM   1845  CA  THR A 197     -12.209   8.488   4.074  1.00 10.00      A   
ATOM   1846  CB  THR A 197     -11.762   7.516   2.963  1.00 10.00      A   
ATOM   1847  OG1 THR A 197     -12.643   6.385   2.938  1.00 10.00      A   
ATOM   1848  HG1 THR A 197     -13.298   6.508   2.230  1.00 10.00      A   
ATOM   1849  CG2 THR A 197     -10.342   7.032   3.212  1.00 10.00      A   
ATOM   1850  C   THR A 197     -11.448   9.814   3.938  1.00 10.00      A   
ATOM   1851  O   THR A 197     -11.768  10.654   3.091  1.00 10.00      A   
ATOM   1852  N   PHE A 198     -10.444   9.990   4.790  1.00 10.00      A   
ATOM   1853  HN  PHE A 198     -10.253   9.283   5.449  1.00 10.00      A   
ATOM   1854  CA  PHE A 198      -9.613  11.185   4.788  1.00 10.00      A   
ATOM   1855  CB  PHE A 198      -9.625  11.854   6.168  1.00 10.00      A   
ATOM   1856  CG  PHE A 198     -10.986  12.279   6.639  1.00 10.00      A   
ATOM   1857  CD1 PHE A 198     -11.832  11.377   7.263  1.00 10.00      A   
ATOM   1858  CD2 PHE A 198     -11.417  13.581   6.460  1.00 10.00      A   
ATOM   1859  CE1 PHE A 198     -13.083  11.765   7.696  1.00 10.00      A   
ATOM   1860  CE2 PHE A 198     -12.668  13.976   6.892  1.00 10.00      A   
ATOM   1861  CZ  PHE A 198     -13.500  13.066   7.510  1.00 10.00      A   
ATOM   1862  C   PHE A 198      -8.183  10.812   4.418  1.00 10.00      A   
ATOM   1863  O   PHE A 198      -7.702   9.735   4.774  1.00 10.00      A   
ATOM   1864  N   SER A 199      -7.505  11.700   3.714  1.00 10.00      A   
ATOM   1865  HN  SER A 199      -7.934  12.550   3.464  1.00 10.00      A   
ATOM   1866  CA  SER A 199      -6.139  11.452   3.289  1.00 10.00      A   
ATOM   1867  CB  SER A 199      -6.057  11.545   1.768  1.00 10.00      A   
ATOM   1868  OG  SER A 199      -7.077  10.770   1.160  1.00 10.00      A   
ATOM   1869  HG  SER A 199      -7.879  11.300   1.084  1.00 10.00      A   
ATOM   1870  C   SER A 199      -5.163  12.440   3.921  1.00 10.00      A   
ATOM   1871  O   SER A 199      -5.377  13.655   3.879  1.00 10.00      A   
ATOM   1872  N   PHE A 200      -4.103  11.912   4.519  1.00 10.00      A   
ATOM   1873  HN  PHE A 200      -4.007  10.935   4.546  1.00 10.00      A   
ATOM   1874  CA  PHE A 200      -3.079  12.740   5.141  1.00 10.00      A   
ATOM   1875  CB  PHE A 200      -2.706  12.197   6.523  1.00 10.00      A   
ATOM   1876  CG  PHE A 200      -3.837  12.209   7.509  1.00 10.00      A   
ATOM   1877  CD1 PHE A 200      -4.122  11.085   8.266  1.00 10.00      A   
ATOM   1878  CD2 PHE A 200      -4.615  13.344   7.679  1.00 10.00      A   
ATOM   1879  CE1 PHE A 200      -5.161  11.091   9.173  1.00 10.00      A   
ATOM   1880  CE2 PHE A 200      -5.657  13.358   8.584  1.00 10.00      A   
ATOM   1881  CZ  PHE A 200      -5.929  12.229   9.332  1.00 10.00      A   
ATOM   1882  C   PHE A 200      -1.844  12.790   4.253  1.00 10.00      A   
ATOM   1883  O   PHE A 200      -1.409  11.762   3.734  1.00 10.00      A   
ATOM   1884  N   PHE A 201      -1.295  13.981   4.065  1.00 10.00      A   
ATOM   1885  HN  PHE A 201      -1.701  14.768   4.491  1.00 10.00      A   
ATOM   1886  CA  PHE A 201      -0.112  14.157   3.231  1.00 10.00      A   
ATOM   1887  CB  PHE A 201      -0.492  14.838   1.911  1.00 10.00      A   
ATOM   1888  CG  PHE A 201      -1.003  13.910   0.847  1.00 10.00      A   
ATOM   1889  CD1 PHE A 201      -2.325  13.504   0.835  1.00 10.00      A   
ATOM   1890  CD2 PHE A 201      -0.158  13.454  -0.153  1.00 10.00      A   
ATOM   1891  CE1 PHE A 201      -2.798  12.662  -0.151  1.00 10.00      A   
ATOM   1892  CE2 PHE A 201      -0.624  12.610  -1.142  1.00 10.00      A   
ATOM   1893  CZ  PHE A 201      -1.947  12.213  -1.141  1.00 10.00      A   
ATOM   1894  C   PHE A 201       0.937  15.007   3.938  1.00 10.00      A   
ATOM   1895  O   PHE A 201       0.601  15.983   4.618  1.00 10.00      A   
ATOM   1896  N   ASN A 202       2.197  14.622   3.791  1.00 10.00      A   
ATOM   1897  HN  ASN A 202       2.390  13.801   3.276  1.00 10.00      A   
ATOM   1898  CA  ASN A 202       3.308  15.365   4.374  1.00 10.00      A   
ATOM   1899  CB  ASN A 202       4.168  14.461   5.261  1.00 10.00      A   
ATOM   1900  CG  ASN A 202       5.202  15.228   6.069  1.00 10.00      A   
ATOM   1901  OD1 ASN A 202       5.544  16.370   5.755  1.00 10.00      A   
ATOM   1902  ND2 ASN A 202       5.716  14.597   7.115  1.00 10.00      A   
ATOM   1903 HD21 ASN A 202       5.405  13.687   7.306  1.00 10.00      A   
ATOM   1904 HD22 ASN A 202       6.395  15.066   7.653  1.00 10.00      A   
ATOM   1905  C   ASN A 202       4.158  15.941   3.248  1.00 10.00      A   
ATOM   1906  O   ASN A 202       4.981  15.244   2.659  1.00 10.00      A   
ATOM   1907  N   PRO A 203       3.960  17.224   2.921  1.00 10.00      A   
ATOM   1908  CA  PRO A 203       4.689  17.882   1.844  1.00 10.00      A   
ATOM   1909  CB  PRO A 203       3.682  18.933   1.381  1.00 10.00      A   
ATOM   1910  CG  PRO A 203       2.952  19.322   2.625  1.00 10.00      A   
ATOM   1911  CD  PRO A 203       3.001  18.138   3.565  1.00 10.00      A   
ATOM   1912  C   PRO A 203       5.979  18.559   2.306  1.00 10.00      A   
ATOM   1913  O   PRO A 203       6.602  19.299   1.543  1.00 10.00      A   
ATOM   1914  N   GLN A 204       6.389  18.314   3.542  1.00 10.00      A   
ATOM   1915  HN  GLN A 204       5.873  17.703   4.116  1.00 10.00      A   
ATOM   1916  CA  GLN A 204       7.607  18.929   4.050  1.00 10.00      A   
ATOM   1917  CB  GLN A 204       7.334  19.857   5.233  1.00 10.00      A   
ATOM   1918  CG  GLN A 204       8.409  20.915   5.431  1.00 10.00      A   
ATOM   1919  CD  GLN A 204       8.230  21.704   6.709  1.00 10.00      A   
ATOM   1920  OE1 GLN A 204       7.543  22.728   6.732  1.00 10.00      A   
ATOM   1921  NE2 GLN A 204       8.856  21.244   7.777  1.00 10.00      A   
ATOM   1922 HE21 GLN A 204       9.404  20.423   7.680  1.00 10.00      A   
ATOM   1923 HE22 GLN A 204       8.750  21.725   8.623  1.00 10.00      A   
ATOM   1924  C   GLN A 204       8.667  17.896   4.401  1.00 10.00      A   
ATOM   1925  O   GLN A 204       9.559  17.629   3.595  1.00 10.00      A   
ATOM   1926  N   ASP A 205       8.561  17.312   5.591  1.00 10.00      A   
ATOM   1927  HN  ASP A 205       7.807  17.547   6.176  1.00 10.00      A   
ATOM   1928  CA  ASP A 205       9.526  16.320   6.051  1.00 10.00      A   
ATOM   1929  CB  ASP A 205      10.874  16.977   6.364  1.00 10.00      A   
ATOM   1930  CG  ASP A 205      10.815  17.890   7.567  1.00 10.00      A   
ATOM   1931  OD1 ASP A 205      11.052  17.400   8.685  1.00 10.00      A   
ATOM   1932  OD2 ASP A 205      10.528  19.096   7.397  1.00 10.00      A   
ATOM   1933  C   ASP A 205       9.002  15.562   7.271  1.00 10.00      A   
ATOM   1934  O   ASP A 205       8.015  15.967   7.889  1.00 10.00      A   
ATOM   1935  N   THR A 206       9.675  14.473   7.622  1.00 10.00      A   
ATOM   1936  HN  THR A 206      10.470  14.219   7.110  1.00 10.00      A   
ATOM   1937  CA  THR A 206       9.261  13.642   8.749  1.00 10.00      A   
ATOM   1938  CB  THR A 206       9.576  12.154   8.480  1.00 10.00      A   
ATOM   1939  OG1 THR A 206       9.390  11.868   7.085  1.00 10.00      A   
ATOM   1940  HG1 THR A 206      10.169  12.167   6.591  1.00 10.00      A   
ATOM   1941  CG2 THR A 206       8.674  11.251   9.306  1.00 10.00      A   
ATOM   1942  C   THR A 206       9.914  14.066  10.072  1.00 10.00      A   
ATOM   1943  O   THR A 206       9.610  13.509  11.126  1.00 10.00      A   
ATOM   1944  N   GLU A 207      10.784  15.063  10.030  1.00 10.00      A   
ATOM   1945  HN  GLU A 207      10.946  15.534   9.181  1.00 10.00      A   
ATOM   1946  CA  GLU A 207      11.472  15.512  11.236  1.00 10.00      A   
ATOM   1947  CB  GLU A 207      12.888  15.998  10.919  1.00 10.00      A   
ATOM   1948  CG  GLU A 207      13.688  15.023  10.072  1.00 10.00      A   
ATOM   1949  CD  GLU A 207      15.163  15.030  10.402  1.00 10.00      A   
ATOM   1950  OE1 GLU A 207      15.971  15.391   9.523  1.00 10.00      A   
ATOM   1951  OE2 GLU A 207      15.520  14.646  11.538  1.00 10.00      A   
ATOM   1952  C   GLU A 207      10.672  16.584  11.958  1.00 10.00      A   
ATOM   1953  O   GLU A 207      10.426  16.484  13.165  1.00 10.00      A   
ATOM   1954  N   GLU A 208      10.242  17.594  11.212  1.00 10.00      A   
ATOM   1955  HN  GLU A 208      10.477  17.612  10.247  1.00 10.00      A   
ATOM   1956  CA  GLU A 208       9.455  18.689  11.771  1.00 10.00      A   
ATOM   1957  CB  GLU A 208       9.363  19.851  10.779  1.00 10.00      A   
ATOM   1958  CG  GLU A 208      10.685  20.561  10.522  1.00 10.00      A   
ATOM   1959  CD  GLU A 208      11.087  21.488  11.650  1.00 10.00      A   
ATOM   1960  OE1 GLU A 208      10.709  22.683  11.617  1.00 10.00      A   
ATOM   1961  OE2 GLU A 208      11.792  21.037  12.573  1.00 10.00      A   
ATOM   1962  C   GLU A 208       8.059  18.206  12.165  1.00 10.00      A   
ATOM   1963  O   GLU A 208       7.330  18.887  12.883  1.00 10.00      A   
ATOM   1964  N   ASN A 209       7.694  17.021  11.692  1.00 10.00      A   
ATOM   1965  HN  ASN A 209       8.313  16.531  11.110  1.00 10.00      A   
ATOM   1966  CA  ASN A 209       6.395  16.433  12.009  1.00 10.00      A   
ATOM   1967  CB  ASN A 209       6.004  15.390  10.953  1.00 10.00      A   
ATOM   1968  CG  ASN A 209       4.903  14.444  11.410  1.00 10.00      A   
ATOM   1969  OD1 ASN A 209       5.174  13.324  11.846  1.00 10.00      A   
ATOM   1970  ND2 ASN A 209       3.660  14.889  11.322  1.00 10.00      A   
ATOM   1971 HD21 ASN A 209       3.513  15.804  10.968  1.00 10.00      A   
ATOM   1972 HD22 ASN A 209       2.931  14.298  11.611  1.00 10.00      A   
ATOM   1973  C   ASN A 209       6.424  15.805  13.400  1.00 10.00      A   
ATOM   1974  O   ASN A 209       5.394  15.667  14.061  1.00 10.00      A   
ATOM   1975  N   ILE A 210       7.619  15.448  13.851  1.00 10.00      A   
ATOM   1976  HN  ILE A 210       8.409  15.615  13.297  1.00 10.00      A   
ATOM   1977  CA  ILE A 210       7.782  14.828  15.156  1.00 10.00      A   
ATOM   1978  CB  ILE A 210       8.681  13.573  15.081  1.00 10.00      A   
ATOM   1979  CG1 ILE A 210       8.174  12.606  14.003  1.00 10.00      A   
ATOM   1980  CG2 ILE A 210       8.730  12.878  16.434  1.00 10.00      A   
ATOM   1981  CD1 ILE A 210       9.070  11.405  13.773  1.00 10.00      A   
ATOM   1982  C   ILE A 210       8.371  15.808  16.169  1.00 10.00      A   
ATOM   1983  O   ILE A 210       7.804  16.025  17.243  1.00 10.00      A   
ATOM   1984  N   LYS A 211       9.497  16.415  15.814  1.00 10.00      A   
ATOM   1985  HN  LYS A 211       9.878  16.238  14.925  1.00 10.00      A   
ATOM   1986  CA  LYS A 211      10.174  17.356  16.700  1.00 10.00      A   
ATOM   1987  CB  LYS A 211      11.660  17.009  16.809  1.00 10.00      A   
ATOM   1988  CG  LYS A 211      11.938  15.703  17.533  1.00 10.00      A   
ATOM   1989  CD  LYS A 211      13.423  15.522  17.793  1.00 10.00      A   
ATOM   1990  CE  LYS A 211      13.682  14.332  18.701  1.00 10.00      A   
ATOM   1991  NZ  LYS A 211      15.050  14.362  19.278  1.00 10.00      A   
ATOM   1992  HZ1 LYS A 211      15.173  13.575  19.947  1.00 10.00      A   
ATOM   1993  HZ2 LYS A 211      15.208  15.258  19.780  1.00 10.00      A   
ATOM   1994  HZ3 LYS A 211      15.760  14.273  18.523  1.00 10.00      A   
ATOM   1995  C   LYS A 211      10.001  18.793  16.225  1.00 10.00      A   
ATOM   1996  O   LYS A 211      10.896  19.622  16.385  1.00 10.00      A   
ATOM   1997  N   GLY A 212       8.852  19.085  15.641  1.00 10.00      A   
ATOM   1998  HN  GLY A 212       8.176  18.386  15.534  1.00 10.00      A   
ATOM   1999  CA  GLY A 212       8.587  20.425  15.161  1.00 10.00      A   
ATOM   2000  C   GLY A 212       7.567  21.146  16.020  1.00 10.00      A   
ATOM   2001  O   GLY A 212       6.972  20.548  16.921  1.00 10.00      A   
ATOM   2002  N   GLU A 213       7.363  22.424  15.749  1.00 10.00      A   
ATOM   2003  HN  GLU A 213       7.869  22.846  15.021  1.00 10.00      A   
ATOM   2004  CA  GLU A 213       6.406  23.217  16.505  1.00 10.00      A   
ATOM   2005  CB  GLU A 213       7.035  24.534  16.959  1.00 10.00      A   
ATOM   2006  CG  GLU A 213       7.581  24.497  18.374  1.00 10.00      A   
ATOM   2007  CD  GLU A 213       8.473  25.677  18.688  1.00 10.00      A   
ATOM   2008  OE1 GLU A 213       9.662  25.457  18.999  1.00 10.00      A   
ATOM   2009  OE2 GLU A 213       7.994  26.829  18.618  1.00 10.00      A   
ATOM   2010  C   GLU A 213       5.153  23.489  15.687  1.00 10.00      A   
ATOM   2011  O   GLU A 213       4.064  23.034  16.031  1.00 10.00      A   
ATOM   2012  N   THR A 214       5.315  24.227  14.602  1.00 10.00      A   
ATOM   2013  HN  THR A 214       6.212  24.552  14.370  1.00 10.00      A   
ATOM   2014  CA  THR A 214       4.200  24.564  13.736  1.00 10.00      A   
ATOM   2015  CB  THR A 214       4.549  25.781  12.862  1.00 10.00      A   
ATOM   2016  OG1 THR A 214       5.252  26.746  13.662  1.00 10.00      A   
ATOM   2017  HG1 THR A 214       4.948  26.683  14.576  1.00 10.00      A   
ATOM   2018  CG2 THR A 214       3.288  26.419  12.301  1.00 10.00      A   
ATOM   2019  C   THR A 214       3.834  23.379  12.844  1.00 10.00      A   
ATOM   2020  O   THR A 214       4.712  22.687  12.325  1.00 10.00      A   
ATOM   2021  N   ASN A 215       2.539  23.141  12.685  1.00 10.00      A   
ATOM   2022  HN  ASN A 215       1.888  23.729  13.123  1.00 10.00      A   
ATOM   2023  CA  ASN A 215       2.059  22.043  11.854  1.00 10.00      A   
ATOM   2024  CB  ASN A 215       0.595  21.731  12.172  1.00 10.00      A   
ATOM   2025  CG  ASN A 215       0.411  21.146  13.555  1.00 10.00      A   
ATOM   2026  OD1 ASN A 215       1.114  20.210  13.943  1.00 10.00      A   
ATOM   2027  ND2 ASN A 215      -0.526  21.704  14.316  1.00 10.00      A   
ATOM   2028 HD21 ASN A 215      -1.041  22.453  13.944  1.00 10.00      A   
ATOM   2029 HD22 ASN A 215      -0.663  21.350  15.219  1.00 10.00      A   
ATOM   2030  C   ASN A 215       2.200  22.410  10.386  1.00 10.00      A   
ATOM   2031  O   ASN A 215       2.122  23.587  10.024  1.00 10.00      A   
ATOM   2032  N   SER A 216       2.415  21.415   9.544  1.00 10.00      A   
ATOM   2033  HN  SER A 216       2.474  20.495   9.886  1.00 10.00      A   
ATOM   2034  CA  SER A 216       2.572  21.664   8.120  1.00 10.00      A   
ATOM   2035  CB  SER A 216       4.049  21.875   7.791  1.00 10.00      A   
ATOM   2036  OG  SER A 216       4.821  20.750   8.173  1.00 10.00      A   
ATOM   2037  HG  SER A 216       4.869  20.704   9.136  1.00 10.00      A   
ATOM   2038  C   SER A 216       1.989  20.530   7.281  1.00 10.00      A   
ATOM   2039  O   SER A 216       2.129  20.509   6.054  1.00 10.00      A   
ATOM   2040  N   GLU A 217       1.333  19.593   7.949  1.00 10.00      A   
ATOM   2041  HN  GLU A 217       1.257  19.668   8.929  1.00 10.00      A   
ATOM   2042  CA  GLU A 217       0.726  18.453   7.284  1.00 10.00      A   
ATOM   2043  CB  GLU A 217       0.529  17.303   8.279  1.00 10.00      A   
ATOM   2044  CG  GLU A 217       1.803  16.846   8.979  1.00 10.00      A   
ATOM   2045  CD  GLU A 217       2.191  17.726  10.152  1.00 10.00      A   
ATOM   2046  OE1 GLU A 217       1.447  18.680  10.468  1.00 10.00      A   
ATOM   2047  OE2 GLU A 217       3.247  17.471  10.765  1.00 10.00      A   
ATOM   2048  C   GLU A 217      -0.614  18.851   6.674  1.00 10.00      A   
ATOM   2049  O   GLU A 217      -1.340  19.670   7.236  1.00 10.00      A   
ATOM   2050  N   ILE A 218      -0.943  18.265   5.533  1.00 10.00      A   
ATOM   2051  HN  ILE A 218      -0.336  17.598   5.144  1.00 10.00      A   
ATOM   2052  CA  ILE A 218      -2.190  18.573   4.848  1.00 10.00      A   
ATOM   2053  CB  ILE A 218      -1.951  18.863   3.351  1.00 10.00      A   
ATOM   2054  CG1 ILE A 218      -0.913  19.976   3.186  1.00 10.00      A   
ATOM   2055  CG2 ILE A 218      -3.253  19.246   2.659  1.00 10.00      A   
ATOM   2056  CD1 ILE A 218      -0.528  20.244   1.748  1.00 10.00      A   
ATOM   2057  C   ILE A 218      -3.194  17.431   4.996  1.00 10.00      A   
ATOM   2058  O   ILE A 218      -2.829  16.258   4.902  1.00 10.00      A   
ATOM   2059  N   SER A 219      -4.448  17.782   5.244  1.00 10.00      A   
ATOM   2060  HN  SER A 219      -4.671  18.735   5.329  1.00 10.00      A   
ATOM   2061  CA  SER A 219      -5.510  16.797   5.394  1.00 10.00      A   
ATOM   2062  CB  SER A 219      -6.099  16.872   6.806  1.00 10.00      A   
ATOM   2063  OG  SER A 219      -6.083  18.207   7.293  1.00 10.00      A   
ATOM   2064  HG  SER A 219      -5.170  18.505   7.385  1.00 10.00      A   
ATOM   2065  C   SER A 219      -6.599  17.040   4.348  1.00 10.00      A   
ATOM   2066  O   SER A 219      -7.263  18.077   4.364  1.00 10.00      A   
ATOM   2067  N   ILE A 220      -6.774  16.097   3.434  1.00 10.00      A   
ATOM   2068  HN  ILE A 220      -6.226  15.278   3.470  1.00 10.00      A   
ATOM   2069  CA  ILE A 220      -7.776  16.239   2.387  1.00 10.00      A   
ATOM   2070  CB  ILE A 220      -7.145  16.328   0.978  1.00 10.00      A   
ATOM   2071  CG1 ILE A 220      -6.155  15.181   0.748  1.00 10.00      A   
ATOM   2072  CG2 ILE A 220      -6.467  17.677   0.774  1.00 10.00      A   
ATOM   2073  CD1 ILE A 220      -5.661  15.072  -0.679  1.00 10.00      A   
ATOM   2074  C   ILE A 220      -8.791  15.102   2.427  1.00 10.00      A   
ATOM   2075  O   ILE A 220      -8.428  13.935   2.566  1.00 10.00      A   
ATOM   2076  N   ILE A 221     -10.062  15.452   2.329  1.00 10.00      A   
ATOM   2077  HN  ILE A 221     -10.293  16.401   2.234  1.00 10.00      A   
ATOM   2078  CA  ILE A 221     -11.129  14.463   2.334  1.00 10.00      A   
ATOM   2079  CB  ILE A 221     -12.478  15.094   2.738  1.00 10.00      A   
ATOM   2080  CG1 ILE A 221     -12.309  15.952   3.995  1.00 10.00      A   
ATOM   2081  CG2 ILE A 221     -13.528  14.014   2.964  1.00 10.00      A   
ATOM   2082  CD1 ILE A 221     -13.536  16.757   4.359  1.00 10.00      A   
ATOM   2083  C   ILE A 221     -11.253  13.885   0.934  1.00 10.00      A   
ATOM   2084  O   ILE A 221     -11.269  14.640  -0.034  1.00 10.00      A   
ATOM   2085  N   ASP A 222     -11.319  12.556   0.837  1.00 10.00      A   
ATOM   2086  HN  ASP A 222     -11.298  12.022   1.663  1.00 10.00      A   
ATOM   2087  CA  ASP A 222     -11.430  11.859  -0.453  1.00 10.00      A   
ATOM   2088  CB  ASP A 222     -12.688  12.271  -1.242  1.00 10.00      A   
ATOM   2089  CG  ASP A 222     -12.394  13.070  -2.503  1.00 10.00      A   
ATOM   2090  OD1 ASP A 222     -12.173  12.458  -3.569  1.00 10.00      A   
ATOM   2091  OD2 ASP A 222     -12.409  14.316  -2.439  1.00 10.00      A   
ATOM   2092  C   ASP A 222     -10.160  11.992  -1.298  1.00 10.00      A   
ATOM   2093  O   ASP A 222      -9.446  12.996  -1.231  1.00 10.00      A   
ATOM   2094  N   ALA A 223      -9.870  10.971  -2.085  1.00 10.00      A   
ATOM   2095  HN  ALA A 223     -10.464  10.189  -2.101  1.00 10.00      A   
ATOM   2096  CA  ALA A 223      -8.688  10.984  -2.924  1.00 10.00      A   
ATOM   2097  CB  ALA A 223      -7.488  10.492  -2.130  1.00 10.00      A   
ATOM   2098  C   ALA A 223      -8.886  10.112  -4.151  1.00 10.00      A   
ATOM   2099  O   ALA A 223      -9.790   9.275  -4.189  1.00 10.00      A   
ATOM   2100  N   THR A 224      -8.065  10.341  -5.162  1.00 10.00      A   
ATOM   2101  HN  THR A 224      -7.422  11.083  -5.095  1.00 10.00      A   
ATOM   2102  CA  THR A 224      -8.107   9.558  -6.384  1.00 10.00      A   
ATOM   2103  CB  THR A 224      -7.773  10.428  -7.609  1.00 10.00      A   
ATOM   2104  OG1 THR A 224      -6.597  11.207  -7.333  1.00 10.00      A   
ATOM   2105  HG1 THR A 224      -6.804  11.870  -6.650  1.00 10.00      A   
ATOM   2106  CG2 THR A 224      -8.930  11.365  -7.929  1.00 10.00      A   
ATOM   2107  C   THR A 224      -7.102   8.416  -6.277  1.00 10.00      A   
ATOM   2108  O   THR A 224      -6.460   8.257  -5.238  1.00 10.00      A   
ATOM   2109  N   LEU A 225      -6.958   7.634  -7.342  1.00 10.00      A   
ATOM   2110  HN  LEU A 225      -7.486   7.819  -8.152  1.00 10.00      A   
ATOM   2111  CA  LEU A 225      -6.029   6.505  -7.341  1.00 10.00      A   
ATOM   2112  CB  LEU A 225      -6.077   5.769  -8.682  1.00 10.00      A   
ATOM   2113  CG  LEU A 225      -5.204   4.516  -8.804  1.00 10.00      A   
ATOM   2114  CD1 LEU A 225      -5.666   3.438  -7.835  1.00 10.00      A   
ATOM   2115  CD2 LEU A 225      -5.209   4.000 -10.234  1.00 10.00      A   
ATOM   2116  C   LEU A 225      -4.601   6.955  -7.032  1.00 10.00      A   
ATOM   2117  O   LEU A 225      -3.900   6.330  -6.236  1.00 10.00      A   
ATOM   2118  N   LYS A 226      -4.179   8.048  -7.656  1.00 10.00      A   
ATOM   2119  HN  LYS A 226      -4.786   8.510  -8.276  1.00 10.00      A   
ATOM   2120  CA  LYS A 226      -2.836   8.573  -7.441  1.00 10.00      A   
ATOM   2121  CB  LYS A 226      -2.542   9.722  -8.407  1.00 10.00      A   
ATOM   2122  CG  LYS A 226      -2.522   9.320  -9.872  1.00 10.00      A   
ATOM   2123  CD  LYS A 226      -2.196  10.507 -10.764  1.00 10.00      A   
ATOM   2124  CE  LYS A 226      -2.356  10.155 -12.235  1.00 10.00      A   
ATOM   2125  NZ  LYS A 226      -2.248  11.354 -13.107  1.00 10.00      A   
ATOM   2126  HZ1 LYS A 226      -2.691  11.169 -14.030  1.00 10.00      A   
ATOM   2127  HZ2 LYS A 226      -1.251  11.600 -13.259  1.00 10.00      A   
ATOM   2128  HZ3 LYS A 226      -2.727  12.161 -12.663  1.00 10.00      A   
ATOM   2129  C   LYS A 226      -2.653   9.041  -5.999  1.00 10.00      A   
ATOM   2130  O   LYS A 226      -1.697   8.656  -5.325  1.00 10.00      A   
ATOM   2131  N   GLU A 227      -3.586   9.863  -5.531  1.00 10.00      A   
ATOM   2132  HN  GLU A 227      -4.327  10.123  -6.119  1.00 10.00      A   
ATOM   2133  CA  GLU A 227      -3.536  10.396  -4.172  1.00 10.00      A   
ATOM   2134  CB  GLU A 227      -4.697  11.365  -3.927  1.00 10.00      A   
ATOM   2135  CG  GLU A 227      -4.633  12.661  -4.719  1.00 10.00      A   
ATOM   2136  CD  GLU A 227      -5.972  13.373  -4.761  1.00 10.00      A   
ATOM   2137  OE1 GLU A 227      -6.940  12.785  -5.284  1.00 10.00      A   
ATOM   2138  OE2 GLU A 227      -6.071  14.521  -4.275  1.00 10.00      A   
ATOM   2139  C   GLU A 227      -3.576   9.280  -3.130  1.00 10.00      A   
ATOM   2140  O   GLU A 227      -2.835   9.313  -2.148  1.00 10.00      A   
ATOM   2141  N   GLU A 228      -4.436   8.291  -3.363  1.00 10.00      A   
ATOM   2142  HN  GLU A 228      -4.980   8.317  -4.184  1.00 10.00      A   
ATOM   2143  CA  GLU A 228      -4.608   7.162  -2.445  1.00 10.00      A   
ATOM   2144  CB  GLU A 228      -5.758   6.260  -2.923  1.00 10.00      A   
ATOM   2145  CG  GLU A 228      -6.348   5.354  -1.848  1.00 10.00      A   
ATOM   2146  CD  GLU A 228      -7.870   5.383  -1.805  1.00 10.00      A   
ATOM   2147  OE1 GLU A 228      -8.506   4.933  -2.781  1.00 10.00      A   
ATOM   2148  OE2 GLU A 228      -8.438   5.846  -0.784  1.00 10.00      A   
ATOM   2149  C   GLU A 228      -3.319   6.352  -2.275  1.00 10.00      A   
ATOM   2150  O   GLU A 228      -3.126   5.683  -1.259  1.00 10.00      A   
ATOM   2151  N   LEU A 229      -2.434   6.426  -3.261  1.00 10.00      A   
ATOM   2152  HN  LEU A 229      -2.632   6.985  -4.044  1.00 10.00      A   
ATOM   2153  CA  LEU A 229      -1.176   5.689  -3.210  1.00 10.00      A   
ATOM   2154  CB  LEU A 229      -0.727   5.280  -4.617  1.00 10.00      A   
ATOM   2155  CG  LEU A 229      -1.581   4.224  -5.321  1.00 10.00      A   
ATOM   2156  CD1 LEU A 229      -1.107   4.022  -6.751  1.00 10.00      A   
ATOM   2157  CD2 LEU A 229      -1.550   2.909  -4.555  1.00 10.00      A   
ATOM   2158  C   LEU A 229      -0.069   6.482  -2.517  1.00 10.00      A   
ATOM   2159  O   LEU A 229       0.728   5.921  -1.768  1.00 10.00      A   
ATOM   2160  N   LEU A 230      -0.036   7.787  -2.753  1.00 10.00      A   
ATOM   2161  HN  LEU A 230      -0.721   8.185  -3.332  1.00 10.00      A   
ATOM   2162  CA  LEU A 230       0.996   8.645  -2.173  1.00 10.00      A   
ATOM   2163  CB  LEU A 230       1.362   9.774  -3.143  1.00 10.00      A   
ATOM   2164  CG  LEU A 230       2.011   9.351  -4.463  1.00 10.00      A   
ATOM   2165  CD1 LEU A 230       2.148  10.547  -5.389  1.00 10.00      A   
ATOM   2166  CD2 LEU A 230       3.371   8.710  -4.213  1.00 10.00      A   
ATOM   2167  C   LEU A 230       0.599   9.219  -0.814  1.00 10.00      A   
ATOM   2168  O   LEU A 230       1.214  10.173  -0.337  1.00 10.00      A   
ATOM   2169  N   ARG A 231      -0.412   8.636  -0.185  1.00 10.00      A   
ATOM   2170  HN  ARG A 231      -0.861   7.872  -0.602  1.00 10.00      A   
ATOM   2171  CA  ARG A 231      -0.864   9.117   1.116  1.00 10.00      A   
ATOM   2172  CB  ARG A 231      -2.263   8.602   1.471  1.00 10.00      A   
ATOM   2173  CG  ARG A 231      -2.397   7.089   1.553  1.00 10.00      A   
ATOM   2174  CD  ARG A 231      -3.752   6.689   2.128  1.00 10.00      A   
ATOM   2175  NE  ARG A 231      -4.831   7.548   1.637  1.00 10.00      A   
ATOM   2176  HE  ARG A 231      -4.649   8.514   1.586  1.00 10.00      A   
ATOM   2177  CZ  ARG A 231      -6.028   7.107   1.242  1.00 10.00      A   
ATOM   2178  NH1 ARG A 231      -6.318   5.811   1.278  1.00 10.00      A   
ATOM   2179 HH11 ARG A 231      -7.256   5.475   0.961  1.00 10.00      A   
ATOM   2180 HH12 ARG A 231      -5.613   5.120   1.615  1.00 10.00      A   
ATOM   2181  NH2 ARG A 231      -6.942   7.970   0.823  1.00 10.00      A   
ATOM   2182 HH21 ARG A 231      -6.733   8.997   0.803  1.00 10.00      A   
ATOM   2183 HH22 ARG A 231      -7.877   7.631   0.503  1.00 10.00      A   
ATOM   2184  C   ARG A 231       0.121   8.781   2.224  1.00 10.00      A   
ATOM   2185  O   ARG A 231       0.767   7.733   2.204  1.00 10.00      A   
ATOM   2186  N   ASP A 232       0.228   9.684   3.187  1.00 10.00      A   
ATOM   2187  HN  ASP A 232      -0.308  10.509   3.130  1.00 10.00      A   
ATOM   2188  CA  ASP A 232       1.118   9.501   4.324  1.00 10.00      A   
ATOM   2189  CB  ASP A 232       1.744  10.833   4.734  1.00 10.00      A   
ATOM   2190  CG  ASP A 232       3.026  11.121   3.990  1.00 10.00      A   
ATOM   2191  OD1 ASP A 232       4.037  10.440   4.266  1.00 10.00      A   
ATOM   2192  OD2 ASP A 232       3.029  12.022   3.122  1.00 10.00      A   
ATOM   2193  C   ASP A 232       0.347   8.914   5.492  1.00 10.00      A   
ATOM   2194  O   ASP A 232       0.928   8.448   6.471  1.00 10.00      A   
ATOM   2195  N   GLY A 233      -0.970   8.952   5.375  1.00 10.00      A   
ATOM   2196  HN  GLY A 233      -1.366   9.352   4.574  1.00 10.00      A   
ATOM   2197  CA  GLY A 233      -1.832   8.423   6.404  1.00 10.00      A   
ATOM   2198  C   GLY A 233      -3.259   8.347   5.916  1.00 10.00      A   
ATOM   2199  O   GLY A 233      -3.635   9.063   4.983  1.00 10.00      A   
ATOM   2200  N   VAL A 234      -4.051   7.480   6.525  1.00 10.00      A   
ATOM   2201  HN  VAL A 234      -3.693   6.938   7.260  1.00 10.00      A   
ATOM   2202  CA  VAL A 234      -5.446   7.317   6.139  1.00 10.00      A   
ATOM   2203  CB  VAL A 234      -5.672   6.001   5.353  1.00 10.00      A   
ATOM   2204  CG1 VAL A 234      -5.257   4.784   6.170  1.00 10.00      A   
ATOM   2205  CG2 VAL A 234      -7.115   5.880   4.884  1.00 10.00      A   
ATOM   2206  C   VAL A 234      -6.363   7.371   7.363  1.00 10.00      A   
ATOM   2207  O   VAL A 234      -6.056   6.797   8.410  1.00 10.00      A   
ATOM   2208  N   LEU A 235      -7.471   8.084   7.233  1.00 10.00      A   
ATOM   2209  HN  LEU A 235      -7.654   8.534   6.378  1.00 10.00      A   
ATOM   2210  CA  LEU A 235      -8.432   8.216   8.319  1.00 10.00      A   
ATOM   2211  CB  LEU A 235      -8.416   9.654   8.854  1.00 10.00      A   
ATOM   2212  CG  LEU A 235      -9.477  10.025   9.896  1.00 10.00      A   
ATOM   2213  CD1 LEU A 235      -9.245   9.285  11.203  1.00 10.00      A   
ATOM   2214  CD2 LEU A 235      -9.502  11.527  10.127  1.00 10.00      A   
ATOM   2215  C   LEU A 235      -9.824   7.858   7.820  1.00 10.00      A   
ATOM   2216  O   LEU A 235     -10.176   8.163   6.685  1.00 10.00      A   
ATOM   2217  N   THR A 236     -10.600   7.185   8.651  1.00 10.00      A   
ATOM   2218  HN  THR A 236     -10.254   6.932   9.535  1.00 10.00      A   
ATOM   2219  CA  THR A 236     -11.955   6.803   8.287  1.00 10.00      A   
ATOM   2220  CB  THR A 236     -12.033   5.302   7.947  1.00 10.00      A   
ATOM   2221  OG1 THR A 236     -10.871   4.925   7.191  1.00 10.00      A   
ATOM   2222  HG1 THR A 236     -10.807   5.486   6.408  1.00 10.00      A   
ATOM   2223  CG2 THR A 236     -13.285   5.003   7.131  1.00 10.00      A   
ATOM   2224  C   THR A 236     -12.899   7.109   9.443  1.00 10.00      A   
ATOM   2225  O   THR A 236     -12.753   6.558  10.533  1.00 10.00      A   
ATOM   2226  N   VAL A 237     -13.849   8.004   9.211  1.00 10.00      A   
ATOM   2227  HN  VAL A 237     -13.914   8.415   8.320  1.00 10.00      A   
ATOM   2228  CA  VAL A 237     -14.808   8.384  10.243  1.00 10.00      A   
ATOM   2229  CB  VAL A 237     -14.698   9.881  10.614  1.00 10.00      A   
ATOM   2230  CG1 VAL A 237     -15.627  10.220  11.770  1.00 10.00      A   
ATOM   2231  CG2 VAL A 237     -13.264  10.253  10.958  1.00 10.00      A   
ATOM   2232  C   VAL A 237     -16.236   8.071   9.805  1.00 10.00      A   
ATOM   2233  O   VAL A 237     -16.657   8.442   8.708  1.00 10.00      A   
ATOM   2234  N   THR A 238     -16.958   7.368  10.662  1.00 10.00      A   
ATOM   2235  HN  THR A 238     -16.546   7.074  11.505  1.00 10.00      A   
ATOM   2236  CA  THR A 238     -18.339   7.004  10.394  1.00 10.00      A   
ATOM   2237  CB  THR A 238     -18.568   5.503  10.675  1.00 10.00      A   
ATOM   2238  OG1 THR A 238     -17.454   4.749  10.172  1.00 10.00      A   
ATOM   2239  HG1 THR A 238     -17.720   3.834  10.036  1.00 10.00      A   
ATOM   2240  CG2 THR A 238     -19.843   5.017  10.004  1.00 10.00      A   
ATOM   2241  C   THR A 238     -19.270   7.831  11.276  1.00 10.00      A   
ATOM   2242  O   THR A 238     -19.133   7.832  12.501  1.00 10.00      A   
ATOM   2243  N   LEU A 239     -20.201   8.544  10.655  1.00 10.00      A   
ATOM   2244  HN  LEU A 239     -20.260   8.506   9.676  1.00 10.00      A   
ATOM   2245  CA  LEU A 239     -21.147   9.378  11.390  1.00 10.00      A   
ATOM   2246  CB  LEU A 239     -20.759  10.857  11.276  1.00 10.00      A   
ATOM   2247  CG  LEU A 239     -19.424  11.270  11.897  1.00 10.00      A   
ATOM   2248  CD1 LEU A 239     -18.669  12.196  10.957  1.00 10.00      A   
ATOM   2249  CD2 LEU A 239     -19.652  11.949  13.237  1.00 10.00      A   
ATOM   2250  C   LEU A 239     -22.567   9.188  10.866  1.00 10.00      A   
ATOM   2251  O   LEU A 239     -22.803   8.381   9.963  1.00 10.00      A   
ATOM   2252  N   ASN A 240     -23.504   9.932  11.443  1.00 10.00      A   
ATOM   2253  HN  ASN A 240     -23.248  10.544  12.167  1.00 10.00      A   
ATOM   2254  CA  ASN A 240     -24.904   9.875  11.036  1.00 10.00      A   
ATOM   2255  CB  ASN A 240     -25.717   8.924  11.930  1.00 10.00      A   
ATOM   2256  CG  ASN A 240     -25.794   9.344  13.391  1.00 10.00      A   
ATOM   2257  OD1 ASN A 240     -25.655  10.517  13.733  1.00 10.00      A   
ATOM   2258  ND2 ASN A 240     -26.030   8.379  14.266  1.00 10.00      A   
ATOM   2259 HD21 ASN A 240     -26.139   7.464  13.931  1.00 10.00      A   
ATOM   2260 HD22 ASN A 240     -26.104   8.622  15.218  1.00 10.00      A   
ATOM   2261  C   ASN A 240     -25.509  11.277  11.034  1.00 10.00      A   
ATOM   2262  O   ASN A 240     -24.863  12.232  11.461  1.00 10.00      A   
ATOM   2263  N   LYS A 241     -26.753  11.396  10.586  1.00 10.00      A   
ATOM   2264  HN  LYS A 241     -27.231  10.594  10.278  1.00 10.00      A   
ATOM   2265  CA  LYS A 241     -27.421  12.694  10.524  1.00 10.00      A   
ATOM   2266  CB  LYS A 241     -28.531  12.692   9.467  1.00 10.00      A   
ATOM   2267  CG  LYS A 241     -29.784  11.931   9.871  1.00 10.00      A   
ATOM   2268  CD  LYS A 241     -30.990  12.404   9.077  1.00 10.00      A   
ATOM   2269  CE  LYS A 241     -32.273  11.788   9.605  1.00 10.00      A   
ATOM   2270  NZ  LYS A 241     -33.478  12.361   8.955  1.00 10.00      A   
ATOM   2271  HZ1 LYS A 241     -34.332  11.875   9.295  1.00 10.00      A   
ATOM   2272  HZ2 LYS A 241     -33.418  12.253   7.923  1.00 10.00      A   
ATOM   2273  HZ3 LYS A 241     -33.560  13.374   9.180  1.00 10.00      A   
ATOM   2274  C   LYS A 241     -27.973  13.147  11.880  1.00 10.00      A   
ATOM   2275  O   LYS A 241     -28.690  14.144  11.960  1.00 10.00      A   
ATOM   2276  N   ASN A 242     -27.631  12.427  12.944  1.00 10.00      A   
ATOM   2277  HN  ASN A 242     -27.035  11.654  12.833  1.00 10.00      A   
ATOM   2278  CA  ASN A 242     -28.111  12.773  14.282  1.00 10.00      A   
ATOM   2279  CB  ASN A 242     -28.554  11.527  15.058  1.00 10.00      A   
ATOM   2280  CG  ASN A 242     -29.466  10.589  14.296  1.00 10.00      A   
ATOM   2281  OD1 ASN A 242     -30.246  11.002  13.436  1.00 10.00      A   
ATOM   2282  ND2 ASN A 242     -29.375   9.311  14.618  1.00 10.00      A   
ATOM   2283 HD21 ASN A 242     -28.733   9.054  15.322  1.00 10.00      A   
ATOM   2284 HD22 ASN A 242     -29.954   8.674  14.153  1.00 10.00      A   
ATOM   2285  C   ASN A 242     -27.009  13.460  15.073  1.00 10.00      A   
ATOM   2286  O   ASN A 242     -27.138  13.666  16.282  1.00 10.00      A   
ATOM   2287  N   ARG A 243     -25.926  13.809  14.380  1.00 10.00      A   
ATOM   2288  HN  ARG A 243     -25.905  13.625  13.416  1.00 10.00      A   
ATOM   2289  CA  ARG A 243     -24.769  14.456  15.000  1.00 10.00      A   
ATOM   2290  CB  ARG A 243     -25.164  15.749  15.736  1.00 10.00      A   
ATOM   2291  CG  ARG A 243     -25.517  16.910  14.818  1.00 10.00      A   
ATOM   2292  CD  ARG A 243     -27.022  17.122  14.719  1.00 10.00      A   
ATOM   2293  NE  ARG A 243     -27.542  17.880  15.857  1.00 10.00      A   
ATOM   2294  HE  ARG A 243     -27.533  17.434  16.733  1.00 10.00      A   
ATOM   2295  CZ  ARG A 243     -28.010  19.126  15.772  1.00 10.00      A   
ATOM   2296  NH1 ARG A 243     -28.027  19.758  14.602  1.00 10.00      A   
ATOM   2297 HH11 ARG A 243     -28.388  20.735  14.538  1.00 10.00      A   
ATOM   2298 HH12 ARG A 243     -27.682  19.280  13.737  1.00 10.00      A   
ATOM   2299  NH2 ARG A 243     -28.467  19.739  16.857  1.00 10.00      A   
ATOM   2300 HH21 ARG A 243     -28.830  20.715  16.793  1.00 10.00      A   
ATOM   2301 HH22 ARG A 243     -28.468  19.249  17.779  1.00 10.00      A   
ATOM   2302  C   ARG A 243     -24.051  13.494  15.946  1.00 10.00      A   
ATOM   2303  O   ARG A 243     -23.353  13.916  16.864  1.00 10.00      A   
ATOM   2304  N   GLU A 244     -24.209  12.198  15.704  1.00 10.00      A   
ATOM   2305  HN  GLU A 244     -24.747  11.912  14.934  1.00 10.00      A   
ATOM   2306  CA  GLU A 244     -23.587  11.186  16.544  1.00 10.00      A   
ATOM   2307  CB  GLU A 244     -24.608  10.115  16.942  1.00 10.00      A   
ATOM   2308  CG  GLU A 244     -25.940  10.655  17.434  1.00 10.00      A   
ATOM   2309  CD  GLU A 244     -26.956   9.559  17.674  1.00 10.00      A   
ATOM   2310  OE1 GLU A 244     -27.383   9.382  18.835  1.00 10.00      A   
ATOM   2311  OE2 GLU A 244     -27.328   8.860  16.706  1.00 10.00      A   
ATOM   2312  C   GLU A 244     -22.416  10.525  15.829  1.00 10.00      A   
ATOM   2313  O   GLU A 244     -22.481  10.251  14.628  1.00 10.00      A   
ATOM   2314  N   VAL A 245     -21.348  10.270  16.572  1.00 10.00      A   
ATOM   2315  HN  VAL A 245     -21.350  10.524  17.520  1.00 10.00      A   
ATOM   2316  CA  VAL A 245     -20.170   9.620  16.022  1.00 10.00      A   
ATOM   2317  CB  VAL A 245     -18.881  10.051  16.759  1.00 10.00      A   
ATOM   2318  CG1 VAL A 245     -17.652   9.411  16.125  1.00 10.00      A   
ATOM   2319  CG2 VAL A 245     -18.745  11.567  16.775  1.00 10.00      A   
ATOM   2320  C   VAL A 245     -20.335   8.110  16.140  1.00 10.00      A   
ATOM   2321  O   VAL A 245     -20.515   7.581  17.238  1.00 10.00      A   
ATOM   2322  N   VAL A 246     -20.298   7.423  15.012  1.00 10.00      A   
ATOM   2323  HN  VAL A 246     -20.157   7.897  14.163  1.00 10.00      A   
ATOM   2324  CA  VAL A 246     -20.449   5.977  15.007  1.00 10.00      A   
ATOM   2325  CB  VAL A 246     -20.925   5.449  13.639  1.00 10.00      A   
ATOM   2326  CG1 VAL A 246     -21.123   3.940  13.684  1.00 10.00      A   
ATOM   2327  CG2 VAL A 246     -22.209   6.146  13.217  1.00 10.00      A   
ATOM   2328  C   VAL A 246     -19.137   5.304  15.390  1.00 10.00      A   
ATOM   2329  O   VAL A 246     -19.080   4.544  16.357  1.00 10.00      A   
ATOM   2330  N   GLN A 247     -18.083   5.606  14.641  1.00 10.00      A   
ATOM   2331  HN  GLN A 247     -18.188   6.238  13.896  1.00 10.00      A   
ATOM   2332  CA  GLN A 247     -16.774   5.029  14.903  1.00 10.00      A   
ATOM   2333  CB  GLN A 247     -16.770   3.529  14.570  1.00 10.00      A   
ATOM   2334  CG  GLN A 247     -15.492   2.797  14.957  1.00 10.00      A   
ATOM   2335  CD  GLN A 247     -15.182   2.891  16.440  1.00 10.00      A   
ATOM   2336  OE1 GLN A 247     -16.083   2.971  17.272  1.00 10.00      A   
ATOM   2337  NE2 GLN A 247     -13.906   2.886  16.786  1.00 10.00      A   
ATOM   2338 HE21 GLN A 247     -13.229   2.824  16.077  1.00 10.00      A   
ATOM   2339 HE22 GLN A 247     -13.686   2.947  17.740  1.00 10.00      A   
ATOM   2340  C   GLN A 247     -15.690   5.748  14.106  1.00 10.00      A   
ATOM   2341  O   GLN A 247     -15.929   6.219  12.993  1.00 10.00      A   
ATOM   2342  N   VAL A 248     -14.509   5.846  14.696  1.00 10.00      A   
ATOM   2343  HN  VAL A 248     -14.398   5.478  15.598  1.00 10.00      A   
ATOM   2344  CA  VAL A 248     -13.367   6.478  14.050  1.00 10.00      A   
ATOM   2345  CB  VAL A 248     -12.842   7.678  14.868  1.00 10.00      A   
ATOM   2346  CG1 VAL A 248     -11.633   8.312  14.192  1.00 10.00      A   
ATOM   2347  CG2 VAL A 248     -13.941   8.710  15.066  1.00 10.00      A   
ATOM   2348  C   VAL A 248     -12.258   5.442  13.900  1.00 10.00      A   
ATOM   2349  O   VAL A 248     -11.994   4.680  14.828  1.00 10.00      A   
ATOM   2350  N   SER A 249     -11.629   5.393  12.736  1.00 10.00      A   
ATOM   2351  HN  SER A 249     -11.887   6.017  12.021  1.00 10.00      A   
ATOM   2352  CA  SER A 249     -10.571   4.431  12.488  1.00 10.00      A   
ATOM   2353  CB  SER A 249     -11.084   3.324  11.560  1.00 10.00      A   
ATOM   2354  OG  SER A 249     -10.135   2.281  11.419  1.00 10.00      A   
ATOM   2355  HG  SER A 249      -9.632   2.416  10.606  1.00 10.00      A   
ATOM   2356  C   SER A 249      -9.335   5.095  11.890  1.00 10.00      A   
ATOM   2357  O   SER A 249      -9.417   5.780  10.865  1.00 10.00      A   
ATOM   2358  N   LYS A 250      -8.196   4.895  12.547  1.00 10.00      A   
ATOM   2359  HN  LYS A 250      -8.210   4.356  13.370  1.00 10.00      A   
ATOM   2360  CA  LYS A 250      -6.924   5.441  12.093  1.00 10.00      A   
ATOM   2361  CB  LYS A 250      -6.831   6.947  12.357  1.00 10.00      A   
ATOM   2362  CG  LYS A 250      -5.649   7.615  11.667  1.00 10.00      A   
ATOM   2363  CD  LYS A 250      -5.237   8.902  12.365  1.00 10.00      A   
ATOM   2364  CE  LYS A 250      -4.668   8.634  13.753  1.00 10.00      A   
ATOM   2365  NZ  LYS A 250      -3.612   7.583  13.742  1.00 10.00      A   
ATOM   2366  HZ1 LYS A 250      -4.049   6.636  13.739  1.00 10.00      A   
ATOM   2367  HZ2 LYS A 250      -3.014   7.669  14.590  1.00 10.00      A   
ATOM   2368  HZ3 LYS A 250      -3.010   7.679  12.899  1.00 10.00      A   
ATOM   2369  C   LYS A 250      -5.769   4.719  12.783  1.00 10.00      A   
ATOM   2370  O   LYS A 250      -5.129   5.264  13.685  1.00 10.00      A   
ATOM   2371  N   ALA A 251      -5.520   3.485  12.374  1.00 10.00      A   
ATOM   2372  HN  ALA A 251      -6.074   3.092  11.664  1.00 10.00      A   
ATOM   2373  CA  ALA A 251      -4.440   2.698  12.956  1.00 10.00      A   
ATOM   2374  CB  ALA A 251      -4.697   1.211  12.777  1.00 10.00      A   
ATOM   2375  C   ALA A 251      -3.100   3.085  12.344  1.00 10.00      A   
ATOM   2376  O   ALA A 251      -2.811   2.748  11.194  1.00 10.00      A   
ATOM   2377  N   GLY A 252      -2.290   3.795  13.116  1.00 10.00      A   
ATOM   2378  HN  GLY A 252      -2.573   4.030  14.027  1.00 10.00      A   
ATOM   2379  CA  GLY A 252      -0.992   4.219  12.634  1.00 10.00      A   
ATOM   2380  C   GLY A 252      -1.085   5.390  11.677  1.00 10.00      A   
ATOM   2381  O   GLY A 252      -1.964   6.249  11.817  1.00 10.00      A   
ATOM   2382  N   GLY A 253      -0.178   5.433  10.710  1.00 10.00      A   
ATOM   2383  HN  GLY A 253       0.511   4.735  10.665  1.00 10.00      A   
ATOM   2384  CA  GLY A 253      -0.173   6.506   9.739  1.00 10.00      A   
ATOM   2385  C   GLY A 253       0.530   7.742  10.263  1.00 10.00      A   
ATOM   2386  O   GLY A 253       0.947   7.782  11.426  1.00 10.00      A   
ATOM   2387  N   LEU A 254       0.674   8.741   9.401  1.00 10.00      A   
ATOM   2388  HN  LEU A 254       0.342   8.630   8.486  1.00 10.00      A   
ATOM   2389  CA  LEU A 254       1.320   9.992   9.765  1.00 10.00      A   
ATOM   2390  CB  LEU A 254       1.319  10.949   8.568  1.00 10.00      A   
ATOM   2391  CG  LEU A 254       2.042  12.284   8.766  1.00 10.00      A   
ATOM   2392  CD1 LEU A 254       3.550  12.096   8.691  1.00 10.00      A   
ATOM   2393  CD2 LEU A 254       1.572  13.300   7.738  1.00 10.00      A   
ATOM   2394  C   LEU A 254       0.604  10.646  10.942  1.00 10.00      A   
ATOM   2395  O   LEU A 254      -0.603  10.892  10.887  1.00 10.00      A   
ATOM   2396  N   PRO A 255       1.339  10.917  12.030  1.00 10.00      A   
ATOM   2397  CA  PRO A 255       0.777  11.550  13.226  1.00 10.00      A   
ATOM   2398  CB  PRO A 255       1.955  11.592  14.206  1.00 10.00      A   
ATOM   2399  CG  PRO A 255       2.950  10.623  13.668  1.00 10.00      A   
ATOM   2400  CD  PRO A 255       2.771  10.624  12.181  1.00 10.00      A   
ATOM   2401  C   PRO A 255       0.299  12.966  12.927  1.00 10.00      A   
ATOM   2402  O   PRO A 255       1.085  13.826  12.521  1.00 10.00      A   
ATOM   2403  N   MET A 256      -0.983  13.205  13.135  1.00 10.00      A   
ATOM   2404  HN  MET A 256      -1.553  12.487  13.480  1.00 10.00      A   
ATOM   2405  CA  MET A 256      -1.566  14.511  12.877  1.00 10.00      A   
ATOM   2406  CB  MET A 256      -2.833  14.365  12.031  1.00 10.00      A   
ATOM   2407  CG  MET A 256      -2.846  15.216  10.771  1.00 10.00      A   
ATOM   2408  SD  MET A 256      -2.932  16.983  11.122  1.00 10.00      A   
ATOM   2409  CE  MET A 256      -3.040  17.652   9.466  1.00 10.00      A   
ATOM   2410  C   MET A 256      -1.884  15.230  14.182  1.00 10.00      A   
ATOM   2411  O   MET A 256      -1.644  14.698  15.267  1.00 10.00      A   
ATOM   2412  N   ASP A 257      -2.420  16.434  14.069  1.00 10.00      A   
ATOM   2413  HN  ASP A 257      -2.585  16.799  13.172  1.00 10.00      A   
ATOM   2414  CA  ASP A 257      -2.777  17.232  15.231  1.00 10.00      A   
ATOM   2415  CB  ASP A 257      -2.734  18.722  14.884  1.00 10.00      A   
ATOM   2416  CG  ASP A 257      -3.487  19.587  15.874  1.00 10.00      A   
ATOM   2417  OD1 ASP A 257      -3.020  19.735  17.024  1.00 10.00      A   
ATOM   2418  OD2 ASP A 257      -4.549  20.126  15.501  1.00 10.00      A   
ATOM   2419  C   ASP A 257      -4.154  16.831  15.753  1.00 10.00      A   
ATOM   2420  O   ASP A 257      -5.095  16.654  14.976  1.00 10.00      A   
ATOM   2421  N   ALA A 258      -4.258  16.690  17.069  1.00 10.00      A   
ATOM   2422  HN  ALA A 258      -3.466  16.859  17.625  1.00 10.00      A   
ATOM   2423  CA  ALA A 258      -5.501  16.288  17.719  1.00 10.00      A   
ATOM   2424  CB  ALA A 258      -5.315  16.238  19.226  1.00 10.00      A   
ATOM   2425  C   ALA A 258      -6.683  17.186  17.347  1.00 10.00      A   
ATOM   2426  O   ALA A 258      -7.772  16.691  17.052  1.00 10.00      A   
ATOM   2427  N   LEU A 259      -6.461  18.496  17.347  1.00 10.00      A   
ATOM   2428  HN  LEU A 259      -5.564  18.831  17.560  1.00 10.00      A   
ATOM   2429  CA  LEU A 259      -7.516  19.447  17.019  1.00 10.00      A   
ATOM   2430  CB  LEU A 259      -7.090  20.878  17.359  1.00 10.00      A   
ATOM   2431  CG  LEU A 259      -6.965  21.202  18.850  1.00 10.00      A   
ATOM   2432  CD1 LEU A 259      -6.355  22.581  19.050  1.00 10.00      A   
ATOM   2433  CD2 LEU A 259      -8.324  21.112  19.526  1.00 10.00      A   
ATOM   2434  C   LEU A 259      -7.914  19.333  15.554  1.00 10.00      A   
ATOM   2435  O   LEU A 259      -9.099  19.324  15.219  1.00 10.00      A   
ATOM   2436  N   THR A 260      -6.917  19.231  14.686  1.00 10.00      A   
ATOM   2437  HN  THR A 260      -5.990  19.257  15.020  1.00 10.00      A   
ATOM   2438  CA  THR A 260      -7.155  19.099  13.255  1.00 10.00      A   
ATOM   2439  CB  THR A 260      -5.831  19.112  12.459  1.00 10.00      A   
ATOM   2440  OG1 THR A 260      -5.024  20.212  12.907  1.00 10.00      A   
ATOM   2441  HG1 THR A 260      -4.914  20.161  13.870  1.00 10.00      A   
ATOM   2442  CG2 THR A 260      -6.102  19.272  10.970  1.00 10.00      A   
ATOM   2443  C   THR A 260      -7.933  17.814  12.965  1.00 10.00      A   
ATOM   2444  O   THR A 260      -8.762  17.765  12.057  1.00 10.00      A   
ATOM   2445  N   LEU A 261      -7.670  16.780  13.762  1.00 10.00      A   
ATOM   2446  HN  LEU A 261      -6.983  16.876  14.461  1.00 10.00      A   
ATOM   2447  CA  LEU A 261      -8.360  15.504  13.613  1.00 10.00      A   
ATOM   2448  CB  LEU A 261      -7.728  14.436  14.511  1.00 10.00      A   
ATOM   2449  CG  LEU A 261      -6.373  13.883  14.057  1.00 10.00      A   
ATOM   2450  CD1 LEU A 261      -5.765  13.001  15.138  1.00 10.00      A   
ATOM   2451  CD2 LEU A 261      -6.523  13.108  12.757  1.00 10.00      A   
ATOM   2452  C   LEU A 261      -9.839  15.664  13.947  1.00 10.00      A   
ATOM   2453  O   LEU A 261     -10.700  15.061  13.305  1.00 10.00      A   
ATOM   2454  N   MET A 262     -10.125  16.492  14.949  1.00 10.00      A   
ATOM   2455  HN  MET A 262      -9.391  16.941  15.421  1.00 10.00      A   
ATOM   2456  CA  MET A 262     -11.500  16.750  15.366  1.00 10.00      A   
ATOM   2457  CB  MET A 262     -11.535  17.536  16.677  1.00 10.00      A   
ATOM   2458  CG  MET A 262     -11.109  16.735  17.893  1.00 10.00      A   
ATOM   2459  SD  MET A 262     -11.141  17.703  19.415  1.00 10.00      A   
ATOM   2460  CE  MET A 262     -12.897  18.019  19.579  1.00 10.00      A   
ATOM   2461  C   MET A 262     -12.237  17.521  14.283  1.00 10.00      A   
ATOM   2462  O   MET A 262     -13.424  17.291  14.036  1.00 10.00      A   
ATOM   2463  N   LYS A 263     -11.516  18.436  13.640  1.00 10.00      A   
ATOM   2464  HN  LYS A 263     -10.583  18.578  13.907  1.00 10.00      A   
ATOM   2465  CA  LYS A 263     -12.075  19.247  12.563  1.00 10.00      A   
ATOM   2466  CB  LYS A 263     -11.032  20.246  12.050  1.00 10.00      A   
ATOM   2467  CG  LYS A 263     -10.578  21.270  13.078  1.00 10.00      A   
ATOM   2468  CD  LYS A 263      -9.354  22.030  12.588  1.00 10.00      A   
ATOM   2469  CE  LYS A 263      -8.879  23.046  13.614  1.00 10.00      A   
ATOM   2470  NZ  LYS A 263      -7.628  23.724  13.187  1.00 10.00      A   
ATOM   2471  HZ1 LYS A 263      -7.662  23.926  12.167  1.00 10.00      A   
ATOM   2472  HZ2 LYS A 263      -6.800  23.126  13.387  1.00 10.00      A   
ATOM   2473  HZ3 LYS A 263      -7.518  24.623  13.697  1.00 10.00      A   
ATOM   2474  C   LYS A 263     -12.538  18.358  11.417  1.00 10.00      A   
ATOM   2475  O   LYS A 263     -13.532  18.651  10.753  1.00 10.00      A   
ATOM   2476  N   CYS A 264     -11.817  17.261  11.205  1.00 10.00      A   
ATOM   2477  HN  CYS A 264     -11.042  17.085  11.778  1.00 10.00      A   
ATOM   2478  CA  CYS A 264     -12.144  16.315  10.147  1.00 10.00      A   
ATOM   2479  CB  CYS A 264     -11.091  15.206  10.074  1.00 10.00      A   
ATOM   2480  SG  CYS A 264      -9.402  15.798   9.821  1.00 10.00      A   
ATOM   2481  HG  CYS A 264      -9.165  16.759  10.707  1.00 10.00      A   
ATOM   2482  C   CYS A 264     -13.532  15.716  10.359  1.00 10.00      A   
ATOM   2483  O   CYS A 264     -14.325  15.624   9.422  1.00 10.00      A   
ATOM   2484  N   CYS A 265     -13.829  15.325  11.597  1.00 10.00      A   
ATOM   2485  HN  CYS A 265     -13.163  15.438  12.311  1.00 10.00      A   
ATOM   2486  CA  CYS A 265     -15.126  14.739  11.919  1.00 10.00      A   
ATOM   2487  CB  CYS A 265     -15.156  14.284  13.379  1.00 10.00      A   
ATOM   2488  SG  CYS A 265     -13.564  13.716  14.019  1.00 10.00      A   
ATOM   2489  HG  CYS A 265     -13.160  12.694  13.273  1.00 10.00      A   
ATOM   2490  C   CYS A 265     -16.238  15.753  11.677  1.00 10.00      A   
ATOM   2491  O   CYS A 265     -17.310  15.417  11.171  1.00 10.00      A   
ATOM   2492  N   HIS A 266     -15.960  17.005  12.019  1.00 10.00      A   
ATOM   2493  HN  HIS A 266     -15.073  17.213  12.388  1.00 10.00      A   
ATOM   2494  CA  HIS A 266     -16.930  18.078  11.848  1.00 10.00      A   
ATOM   2495  CB  HIS A 266     -16.496  19.340  12.599  1.00 10.00      A   
ATOM   2496  CG  HIS A 266     -16.872  19.330  14.048  1.00 10.00      A   
ATOM   2497  ND1 HIS A 266     -18.070  19.822  14.521  1.00 10.00      A   
ATOM   2498  HD1 HIS A 266     -18.786  20.223  13.973  1.00 10.00      A   
ATOM   2499  CD2 HIS A 266     -16.200  18.878  15.134  1.00 10.00      A   
ATOM   2500  CE1 HIS A 266     -18.122  19.662  15.831  1.00 10.00      A   
ATOM   2501  NE2 HIS A 266     -17.001  19.095  16.227  1.00 10.00      A   
ATOM   2502  HE2 HIS A 266     -16.775  18.871  17.157  1.00 10.00      A   
ATOM   2503  C   HIS A 266     -17.164  18.379  10.371  1.00 10.00      A   
ATOM   2504  O   HIS A 266     -18.301  18.570   9.941  1.00 10.00      A   
ATOM   2505  N   GLU A 267     -16.085  18.405   9.598  1.00 10.00      A   
ATOM   2506  HN  GLU A 267     -15.199  18.252  10.000  1.00 10.00      A   
ATOM   2507  CA  GLU A 267     -16.177  18.674   8.170  1.00 10.00      A   
ATOM   2508  CB  GLU A 267     -14.786  18.888   7.572  1.00 10.00      A   
ATOM   2509  CG  GLU A 267     -14.708  20.052   6.599  1.00 10.00      A   
ATOM   2510  CD  GLU A 267     -14.629  21.394   7.296  1.00 10.00      A   
ATOM   2511  OE1 GLU A 267     -13.560  22.038   7.228  1.00 10.00      A   
ATOM   2512  OE2 GLU A 267     -15.629  21.816   7.913  1.00 10.00      A   
ATOM   2513  C   GLU A 267     -16.888  17.532   7.451  1.00 10.00      A   
ATOM   2514  O   GLU A 267     -17.648  17.755   6.509  1.00 10.00      A   
ATOM   2515  N   ALA A 268     -16.639  16.308   7.907  1.00 10.00      A   
ATOM   2516  HN  ALA A 268     -16.016  16.193   8.660  1.00 10.00      A   
ATOM   2517  CA  ALA A 268     -17.259  15.131   7.313  1.00 10.00      A   
ATOM   2518  CB  ALA A 268     -16.709  13.864   7.945  1.00 10.00      A   
ATOM   2519  C   ALA A 268     -18.773  15.179   7.476  1.00 10.00      A   
ATOM   2520  O   ALA A 268     -19.520  14.773   6.582  1.00 10.00      A   
ATOM   2521  N   TYR A 269     -19.219  15.695   8.618  1.00 10.00      A   
ATOM   2522  HN  TYR A 269     -18.573  16.010   9.283  1.00 10.00      A   
ATOM   2523  CA  TYR A 269     -20.642  15.805   8.904  1.00 10.00      A   
ATOM   2524  CB  TYR A 269     -20.878  16.341  10.319  1.00 10.00      A   
ATOM   2525  CG  TYR A 269     -22.335  16.358  10.704  1.00 10.00      A   
ATOM   2526  CD1 TYR A 269     -23.038  15.172  10.852  1.00 10.00      A   
ATOM   2527  CD2 TYR A 269     -23.015  17.552  10.897  1.00 10.00      A   
ATOM   2528  CE1 TYR A 269     -24.378  15.171  11.177  1.00 10.00      A   
ATOM   2529  CE2 TYR A 269     -24.357  17.560  11.231  1.00 10.00      A   
ATOM   2530  CZ  TYR A 269     -25.032  16.365  11.366  1.00 10.00      A   
ATOM   2531  OH  TYR A 269     -26.373  16.365  11.682  1.00 10.00      A   
ATOM   2532  HH  TYR A 269     -26.855  16.876  11.007  1.00 10.00      A   
ATOM   2533  C   TYR A 269     -21.340  16.687   7.869  1.00 10.00      A   
ATOM   2534  O   TYR A 269     -22.457  16.391   7.442  1.00 10.00      A   
ATOM   2535  N   SER A 270     -20.663  17.752   7.451  1.00 10.00      A   
ATOM   2536  HN  SER A 270     -19.773  17.933   7.825  1.00 10.00      A   
ATOM   2537  CA  SER A 270     -21.208  18.670   6.459  1.00 10.00      A   
ATOM   2538  CB  SER A 270     -20.238  19.832   6.245  1.00 10.00      A   
ATOM   2539  OG  SER A 270     -19.695  20.271   7.482  1.00 10.00      A   
ATOM   2540  HG  SER A 270     -18.866  20.738   7.320  1.00 10.00      A   
ATOM   2541  C   SER A 270     -21.481  17.945   5.139  1.00 10.00      A   
ATOM   2542  O   SER A 270     -22.386  18.315   4.383  1.00 10.00      A   
ATOM   2543  N   ILE A 271     -20.700  16.902   4.876  1.00 10.00      A   
ATOM   2544  HN  ILE A 271     -19.999  16.657   5.522  1.00 10.00      A   
ATOM   2545  CA  ILE A 271     -20.854  16.110   3.664  1.00 10.00      A   
ATOM   2546  CB  ILE A 271     -19.549  15.374   3.304  1.00 10.00      A   
ATOM   2547  CG1 ILE A 271     -18.370  16.354   3.286  1.00 10.00      A   
ATOM   2548  CG2 ILE A 271     -19.689  14.674   1.960  1.00 10.00      A   
ATOM   2549  CD1 ILE A 271     -17.016  15.689   3.152  1.00 10.00      A   
ATOM   2550  C   ILE A 271     -21.965  15.086   3.860  1.00 10.00      A   
ATOM   2551  O   ILE A 271     -22.830  14.916   2.998  1.00 10.00      A   
ATOM   2552  N   ILE A 272     -21.939  14.424   5.012  1.00 10.00      A   
ATOM   2553  HN  ILE A 272     -21.218  14.620   5.654  1.00 10.00      A   
ATOM   2554  CA  ILE A 272     -22.935  13.410   5.355  1.00 10.00      A   
ATOM   2555  CB  ILE A 272     -22.618  12.740   6.711  1.00 10.00      A   
ATOM   2556  CG1 ILE A 272     -21.318  11.939   6.589  1.00 10.00      A   
ATOM   2557  CG2 ILE A 272     -23.763  11.840   7.168  1.00 10.00      A   
ATOM   2558  CD1 ILE A 272     -20.869  11.284   7.875  1.00 10.00      A   
ATOM   2559  C   ILE A 272     -24.347  13.998   5.354  1.00 10.00      A   
ATOM   2560  O   ILE A 272     -25.303  13.336   4.946  1.00 10.00      A   
ATOM   2561  N   GLU A 273     -24.470  15.246   5.794  1.00 10.00      A   
ATOM   2562  HN  GLU A 273     -23.673  15.718   6.129  1.00 10.00      A   
ATOM   2563  CA  GLU A 273     -25.760  15.929   5.814  1.00 10.00      A   
ATOM   2564  CB  GLU A 273     -25.595  17.353   6.348  1.00 10.00      A   
ATOM   2565  CG  GLU A 273     -25.689  17.466   7.859  1.00 10.00      A   
ATOM   2566  CD  GLU A 273     -27.121  17.467   8.353  1.00 10.00      A   
ATOM   2567  OE1 GLU A 273     -27.341  17.718   9.562  1.00 10.00      A   
ATOM   2568  OE2 GLU A 273     -28.036  17.226   7.542  1.00 10.00      A   
ATOM   2569  C   GLU A 273     -26.360  15.976   4.410  1.00 10.00      A   
ATOM   2570  O   GLU A 273     -27.573  15.860   4.231  1.00 10.00      A   
ATOM   2571  N   LYS A 274     -25.493  16.131   3.417  1.00 10.00      A   
ATOM   2572  HN  LYS A 274     -24.537  16.192   3.624  1.00 10.00      A   
ATOM   2573  CA  LYS A 274     -25.919  16.196   2.028  1.00 10.00      A   
ATOM   2574  CB  LYS A 274     -24.837  16.866   1.176  1.00 10.00      A   
ATOM   2575  CG  LYS A 274     -24.408  18.238   1.674  1.00 10.00      A   
ATOM   2576  CD  LYS A 274     -23.371  18.857   0.752  1.00 10.00      A   
ATOM   2577  CE  LYS A 274     -23.020  20.271   1.183  1.00 10.00      A   
ATOM   2578  NZ  LYS A 274     -22.228  20.290   2.441  1.00 10.00      A   
ATOM   2579  HZ1 LYS A 274     -21.253  19.982   2.256  1.00 10.00      A   
ATOM   2580  HZ2 LYS A 274     -22.653  19.653   3.145  1.00 10.00      A   
ATOM   2581  HZ3 LYS A 274     -22.204  21.251   2.837  1.00 10.00      A   
ATOM   2582  C   LYS A 274     -26.211  14.800   1.488  1.00 10.00      A   
ATOM   2583  O   LYS A 274     -27.215  14.585   0.806  1.00 10.00      A   
ATOM   2584  N   ILE A 275     -25.335  13.856   1.814  1.00 10.00      A   
ATOM   2585  HN  ILE A 275     -24.569  14.094   2.383  1.00 10.00      A   
ATOM   2586  CA  ILE A 275     -25.475  12.477   1.356  1.00 10.00      A   
ATOM   2587  CB  ILE A 275     -24.271  11.606   1.784  1.00 10.00      A   
ATOM   2588  CG1 ILE A 275     -22.965  12.200   1.244  1.00 10.00      A   
ATOM   2589  CG2 ILE A 275     -24.441  10.173   1.300  1.00 10.00      A   
ATOM   2590  CD1 ILE A 275     -21.720  11.476   1.710  1.00 10.00      A   
ATOM   2591  C   ILE A 275     -26.781  11.848   1.846  1.00 10.00      A   
ATOM   2592  O   ILE A 275     -27.535  11.283   1.054  1.00 10.00      A   
ATOM   2593  N   THR A 276     -27.048  11.971   3.143  1.00 10.00      A   
ATOM   2594  HN  THR A 276     -26.406  12.442   3.718  1.00 10.00      A   
ATOM   2595  CA  THR A 276     -28.259  11.411   3.740  1.00 10.00      A   
ATOM   2596  CB  THR A 276     -28.352  11.751   5.241  1.00 10.00      A   
ATOM   2597  OG1 THR A 276     -27.078  11.521   5.860  1.00 10.00      A   
ATOM   2598  HG1 THR A 276     -26.508  12.291   5.717  1.00 10.00      A   
ATOM   2599  CG2 THR A 276     -29.400  10.884   5.923  1.00 10.00      A   
ATOM   2600  C   THR A 276     -29.517  11.907   3.023  1.00 10.00      A   
ATOM   2601  O   THR A 276     -30.431  11.127   2.735  1.00 10.00      A   
ATOM   2602  N   ASP A 277     -29.545  13.199   2.720  1.00 10.00      A   
ATOM   2603  HN  ASP A 277     -28.781  13.765   2.963  1.00 10.00      A   
ATOM   2604  CA  ASP A 277     -30.681  13.799   2.033  1.00 10.00      A   
ATOM   2605  CB  ASP A 277     -30.536  15.321   1.981  1.00 10.00      A   
ATOM   2606  CG  ASP A 277     -31.567  15.974   1.081  1.00 10.00      A   
ATOM   2607  OD1 ASP A 277     -32.752  16.022   1.467  1.00 10.00      A   
ATOM   2608  OD2 ASP A 277     -31.199  16.445  -0.016  1.00 10.00      A   
ATOM   2609  C   ASP A 277     -30.814  13.238   0.622  1.00 10.00      A   
ATOM   2610  O   ASP A 277     -31.902  12.837   0.202  1.00 10.00      A   
ATOM   2611  N   GLN A 278     -29.692  13.194  -0.089  1.00 10.00      A   
ATOM   2612  HN  GLN A 278     -28.857  13.518   0.319  1.00 10.00      A   
ATOM   2613  CA  GLN A 278     -29.655  12.687  -1.453  1.00 10.00      A   
ATOM   2614  CB  GLN A 278     -28.243  12.819  -2.025  1.00 10.00      A   
ATOM   2615  CG  GLN A 278     -28.152  12.621  -3.529  1.00 10.00      A   
ATOM   2616  CD  GLN A 278     -26.745  12.835  -4.055  1.00 10.00      A   
ATOM   2617  OE1 GLN A 278     -25.762  12.600  -3.352  1.00 10.00      A   
ATOM   2618  NE2 GLN A 278     -26.635  13.277  -5.294  1.00 10.00      A   
ATOM   2619 HE21 GLN A 278     -27.457  13.441  -5.804  1.00 10.00      A   
ATOM   2620 HE22 GLN A 278     -25.729  13.425  -5.660  1.00 10.00      A   
ATOM   2621  C   GLN A 278     -30.129  11.235  -1.515  1.00 10.00      A   
ATOM   2622  O   GLN A 278     -30.936  10.877  -2.373  1.00 10.00      A   
ATOM   2623  N   ILE A 279     -29.642  10.412  -0.587  1.00 10.00      A   
ATOM   2624  HN  ILE A 279     -29.004  10.764   0.076  1.00 10.00      A   
ATOM   2625  CA  ILE A 279     -30.016   8.998  -0.529  1.00 10.00      A   
ATOM   2626  CB  ILE A 279     -29.339   8.269   0.658  1.00 10.00      A   
ATOM   2627  CG1 ILE A 279     -27.821   8.216   0.465  1.00 10.00      A   
ATOM   2628  CG2 ILE A 279     -29.902   6.862   0.825  1.00 10.00      A   
ATOM   2629  CD1 ILE A 279     -27.074   7.602   1.631  1.00 10.00      A   
ATOM   2630  C   ILE A 279     -31.531   8.834  -0.424  1.00 10.00      A   
ATOM   2631  O   ILE A 279     -32.145   8.119  -1.220  1.00 10.00      A   
ATOM   2632  N   LEU A 280     -32.128   9.515   0.550  1.00 10.00      A   
ATOM   2633  HN  LEU A 280     -31.583  10.080   1.142  1.00 10.00      A   
ATOM   2634  CA  LEU A 280     -33.569   9.443   0.758  1.00 10.00      A   
ATOM   2635  CB  LEU A 280     -33.983  10.211   2.017  1.00 10.00      A   
ATOM   2636  CG  LEU A 280     -33.521   9.617   3.351  1.00 10.00      A   
ATOM   2637  CD1 LEU A 280     -34.046  10.440   4.517  1.00 10.00      A   
ATOM   2638  CD2 LEU A 280     -33.958   8.165   3.478  1.00 10.00      A   
ATOM   2639  C   LEU A 280     -34.330   9.955  -0.460  1.00 10.00      A   
ATOM   2640  O   LEU A 280     -35.345   9.384  -0.852  1.00 10.00      A   
ATOM   2641  N   GLN A 281     -33.822  11.022  -1.064  1.00 10.00      A   
ATOM   2642  HN  GLN A 281     -33.004  11.434  -0.705  1.00 10.00      A   
ATOM   2643  CA  GLN A 281     -34.448  11.600  -2.247  1.00 10.00      A   
ATOM   2644  CB  GLN A 281     -33.719  12.881  -2.665  1.00 10.00      A   
ATOM   2645  CG  GLN A 281     -34.209  13.491  -3.971  1.00 10.00      A   
ATOM   2646  CD  GLN A 281     -35.687  13.836  -3.951  1.00 10.00      A   
ATOM   2647  OE1 GLN A 281     -36.245  14.211  -2.918  1.00 10.00      A   
ATOM   2648  NE2 GLN A 281     -36.332  13.702  -5.093  1.00 10.00      A   
ATOM   2649 HE21 GLN A 281     -35.823  13.390  -5.882  1.00 10.00      A   
ATOM   2650 HE22 GLN A 281     -37.288  13.910  -5.112  1.00 10.00      A   
ATOM   2651  C   GLN A 281     -34.459  10.586  -3.389  1.00 10.00      A   
ATOM   2652  O   GLN A 281     -35.468  10.421  -4.078  1.00 10.00      A   
ATOM   2653  N   LEU A 282     -33.340   9.895  -3.567  1.00 10.00      A   
ATOM   2654  HN  LEU A 282     -32.571  10.069  -2.979  1.00 10.00      A   
ATOM   2655  CA  LEU A 282     -33.221   8.891  -4.614  1.00 10.00      A   
ATOM   2656  CB  LEU A 282     -31.775   8.397  -4.731  1.00 10.00      A   
ATOM   2657  CG  LEU A 282     -30.728   9.462  -5.067  1.00 10.00      A   
ATOM   2658  CD1 LEU A 282     -29.328   8.871  -5.054  1.00 10.00      A   
ATOM   2659  CD2 LEU A 282     -31.023  10.105  -6.410  1.00 10.00      A   
ATOM   2660  C   LEU A 282     -34.170   7.725  -4.349  1.00 10.00      A   
ATOM   2661  O   LEU A 282     -34.816   7.221  -5.268  1.00 10.00      A   
ATOM   2662  N   LEU A 283     -34.261   7.317  -3.084  1.00 10.00      A   
ATOM   2663  HN  LEU A 283     -33.714   7.761  -2.399  1.00 10.00      A   
ATOM   2664  CA  LEU A 283     -35.145   6.223  -2.690  1.00 10.00      A   
ATOM   2665  CB  LEU A 283     -34.949   5.880  -1.212  1.00 10.00      A   
ATOM   2666  CG  LEU A 283     -33.724   5.032  -0.873  1.00 10.00      A   
ATOM   2667  CD1 LEU A 283     -33.491   5.011   0.629  1.00 10.00      A   
ATOM   2668  CD2 LEU A 283     -33.885   3.618  -1.409  1.00 10.00      A   
ATOM   2669  C   LEU A 283     -36.600   6.599  -2.944  1.00 10.00      A   
ATOM   2670  O   LEU A 283     -37.409   5.767  -3.368  1.00 10.00      A   
ATOM   2671  N   LYS A 284     -36.925   7.859  -2.682  1.00 10.00      A   
ATOM   2672  HN  LYS A 284     -36.238   8.466  -2.327  1.00 10.00      A   
ATOM   2673  CA  LYS A 284     -38.270   8.361  -2.891  1.00 10.00      A   
ATOM   2674  CB  LYS A 284     -38.403   9.785  -2.346  1.00 10.00      A   
ATOM   2675  CG  LYS A 284     -39.837  10.241  -2.140  1.00 10.00      A   
ATOM   2676  CD  LYS A 284     -39.890  11.660  -1.604  1.00 10.00      A   
ATOM   2677  CE  LYS A 284     -41.316  12.075  -1.292  1.00 10.00      A   
ATOM   2678  NZ  LYS A 284     -41.407  13.507  -0.904  1.00 10.00      A   
ATOM   2679  HZ1 LYS A 284     -42.396  13.765  -0.702  1.00 10.00      A   
ATOM   2680  HZ2 LYS A 284     -41.053  14.110  -1.672  1.00 10.00      A   
ATOM   2681  HZ3 LYS A 284     -40.834  13.686  -0.053  1.00 10.00      A   
ATOM   2682  C   LYS A 284     -38.609   8.328  -4.375  1.00 10.00      A   
ATOM   2683  O   LYS A 284     -39.670   7.843  -4.766  1.00 10.00      A   
ATOM   2684  N   GLU A 285     -37.687   8.824  -5.197  1.00 10.00      A   
ATOM   2685  HN  GLU A 285     -36.856   9.189  -4.820  1.00 10.00      A   
ATOM   2686  CA  GLU A 285     -37.877   8.843  -6.643  1.00 10.00      A   
ATOM   2687  CB  GLU A 285     -36.714   9.553  -7.336  1.00 10.00      A   
ATOM   2688  CG  GLU A 285     -36.733  11.065  -7.184  1.00 10.00      A   
ATOM   2689  CD  GLU A 285     -35.557  11.737  -7.860  1.00 10.00      A   
ATOM   2690  OE1 GLU A 285     -35.240  11.370  -9.011  1.00 10.00      A   
ATOM   2691  OE2 GLU A 285     -34.946  12.639  -7.247  1.00 10.00      A   
ATOM   2692  C   GLU A 285     -38.035   7.427  -7.180  1.00 10.00      A   
ATOM   2693  O   GLU A 285     -38.849   7.178  -8.068  1.00 10.00      A   
ATOM   2694  N   ASP A 286     -37.251   6.504  -6.629  1.00 10.00      A   
ATOM   2695  HN  ASP A 286     -36.609   6.775  -5.935  1.00 10.00      A   
ATOM   2696  CA  ASP A 286     -37.312   5.100  -7.028  1.00 10.00      A   
ATOM   2697  CB  ASP A 286     -36.276   4.284  -6.250  1.00 10.00      A   
ATOM   2698  CG  ASP A 286     -36.390   2.791  -6.492  1.00 10.00      A   
ATOM   2699  OD1 ASP A 286     -36.203   2.357  -7.649  1.00 10.00      A   
ATOM   2700  OD2 ASP A 286     -36.646   2.045  -5.518  1.00 10.00      A   
ATOM   2701  C   ASP A 286     -38.709   4.555  -6.763  1.00 10.00      A   
ATOM   2702  O   ASP A 286     -39.329   3.941  -7.631  1.00 10.00      A   
ATOM   2703  N   SER A 287     -39.212   4.823  -5.563  1.00 10.00      A   
ATOM   2704  HN  SER A 287     -38.672   5.336  -4.925  1.00 10.00      A   
ATOM   2705  CA  SER A 287     -40.541   4.379  -5.170  1.00 10.00      A   
ATOM   2706  CB  SER A 287     -40.793   4.721  -3.701  1.00 10.00      A   
ATOM   2707  OG  SER A 287     -39.754   4.209  -2.879  1.00 10.00      A   
ATOM   2708  HG  SER A 287     -38.939   4.702  -3.050  1.00 10.00      A   
ATOM   2709  C   SER A 287     -41.605   5.019  -6.060  1.00 10.00      A   
ATOM   2710  O   SER A 287     -42.559   4.360  -6.480  1.00 10.00      A   
ATOM   2711  N   GLU A 288     -41.423   6.303  -6.359  1.00 10.00      A   
ATOM   2712  HN  GLU A 288     -40.643   6.774  -5.989  1.00 10.00      A   
ATOM   2713  CA  GLU A 288     -42.354   7.030  -7.215  1.00 10.00      A   
ATOM   2714  CB  GLU A 288     -41.957   8.500  -7.329  1.00 10.00      A   
ATOM   2715  CG  GLU A 288     -42.182   9.316  -6.069  1.00 10.00      A   
ATOM   2716  CD  GLU A 288     -42.001  10.794  -6.320  1.00 10.00      A   
ATOM   2717  OE1 GLU A 288     -40.851  11.227  -6.543  1.00 10.00      A   
ATOM   2718  OE2 GLU A 288     -43.011  11.530  -6.318  1.00 10.00      A   
ATOM   2719  C   GLU A 288     -42.397   6.406  -8.602  1.00 10.00      A   
ATOM   2720  O   GLU A 288     -43.469   6.135  -9.138  1.00 10.00      A   
ATOM   2721  N   LYS A 289     -41.220   6.170  -9.173  1.00 10.00      A   
ATOM   2722  HN  LYS A 289     -40.395   6.408  -8.689  1.00 10.00      A   
ATOM   2723  CA  LYS A 289     -41.119   5.568 -10.498  1.00 10.00      A   
ATOM   2724  CB  LYS A 289     -39.660   5.487 -10.949  1.00 10.00      A   
ATOM   2725  CG  LYS A 289     -39.014   6.838 -11.215  1.00 10.00      A   
ATOM   2726  CD  LYS A 289     -37.566   6.677 -11.649  1.00 10.00      A   
ATOM   2727  CE  LYS A 289     -36.902   8.025 -11.885  1.00 10.00      A   
ATOM   2728  NZ  LYS A 289     -35.580   7.885 -12.548  1.00 10.00      A   
ATOM   2729  HZ1 LYS A 289     -35.697   7.505 -13.508  1.00 10.00      A   
ATOM   2730  HZ2 LYS A 289     -34.973   7.238 -12.004  1.00 10.00      A   
ATOM   2731  HZ3 LYS A 289     -35.109   8.812 -12.610  1.00 10.00      A   
ATOM   2732  C   LYS A 289     -41.756   4.186 -10.507  1.00 10.00      A   
ATOM   2733  O   LYS A 289     -42.474   3.827 -11.442  1.00 10.00      A   
ATOM   2734  N   ARG A 290     -41.503   3.425  -9.448  1.00 10.00      A   
ATOM   2735  HN  ARG A 290     -40.912   3.772  -8.740  1.00 10.00      A   
ATOM   2736  CA  ARG A 290     -42.065   2.088  -9.311  1.00 10.00      A   
ATOM   2737  CB  ARG A 290     -41.593   1.440  -8.006  1.00 10.00      A   
ATOM   2738  CG  ARG A 290     -40.549   0.353  -8.194  1.00 10.00      A   
ATOM   2739  CD  ARG A 290     -39.188   0.935  -8.553  1.00 10.00      A   
ATOM   2740  NE  ARG A 290     -38.498   0.112  -9.544  1.00 10.00      A   
ATOM   2741  HE  ARG A 290     -38.467   0.453 -10.465  1.00 10.00      A   
ATOM   2742  CZ  ARG A 290     -37.907  -1.050  -9.269  1.00 10.00      A   
ATOM   2743  NH1 ARG A 290     -37.912  -1.532  -8.028  1.00 10.00      A   
ATOM   2744 HH11 ARG A 290     -37.455  -2.444  -7.814  1.00 10.00      A   
ATOM   2745 HH12 ARG A 290     -38.369  -0.993  -7.260  1.00 10.00      A   
ATOM   2746  NH2 ARG A 290     -37.323  -1.737 -10.239  1.00 10.00      A   
ATOM   2747 HH21 ARG A 290     -36.860  -2.653 -10.032  1.00 10.00      A   
ATOM   2748 HH22 ARG A 290     -37.322  -1.365 -11.213  1.00 10.00      A   
ATOM   2749  C   ARG A 290     -43.588   2.150  -9.330  1.00 10.00      A   
ATOM   2750  O   ARG A 290     -44.247   1.358 -10.007  1.00 10.00      A   
ATOM   2751  N   ASN A 291     -44.135   3.103  -8.584  1.00 10.00      A   
ATOM   2752  HN  ASN A 291     -43.545   3.692  -8.058  1.00 10.00      A   
ATOM   2753  CA  ASN A 291     -45.579   3.296  -8.506  1.00 10.00      A   
ATOM   2754  CB  ASN A 291     -45.932   4.291  -7.396  1.00 10.00      A   
ATOM   2755  CG  ASN A 291     -45.895   3.669  -6.014  1.00 10.00      A   
ATOM   2756  OD1 ASN A 291     -46.218   2.494  -5.833  1.00 10.00      A   
ATOM   2757  ND2 ASN A 291     -45.503   4.455  -5.025  1.00 10.00      A   
ATOM   2758 HD21 ASN A 291     -45.260   5.383  -5.235  1.00 10.00      A   
ATOM   2759 HD22 ASN A 291     -45.473   4.078  -4.122  1.00 10.00      A   
ATOM   2760  C   ASN A 291     -46.135   3.783  -9.840  1.00 10.00      A   
ATOM   2761  O   ASN A 291     -47.172   3.307 -10.300  1.00 10.00      A   
ATOM   2762  N   LYS A 292     -45.429   4.727 -10.459  1.00 10.00      A   
ATOM   2763  HN  LYS A 292     -44.612   5.068 -10.031  1.00 10.00      A   
ATOM   2764  CA  LYS A 292     -45.840   5.281 -11.746  1.00 10.00      A   
ATOM   2765  CB  LYS A 292     -44.883   6.396 -12.187  1.00 10.00      A   
ATOM   2766  CG  LYS A 292     -44.992   7.671 -11.360  1.00 10.00      A   
ATOM   2767  CD  LYS A 292     -43.844   8.627 -11.651  1.00 10.00      A   
ATOM   2768  CE  LYS A 292     -43.935   9.879 -10.790  1.00 10.00      A   
ATOM   2769  NZ  LYS A 292     -42.868  10.867 -11.119  1.00 10.00      A   
ATOM   2770  HZ1 LYS A 292     -41.936  10.511 -10.816  1.00 10.00      A   
ATOM   2771  HZ2 LYS A 292     -43.054  11.767 -10.634  1.00 10.00      A   
ATOM   2772  HZ3 LYS A 292     -42.840  11.041 -12.145  1.00 10.00      A   
ATOM   2773  C   LYS A 292     -45.920   4.194 -12.813  1.00 10.00      A   
ATOM   2774  O   LYS A 292     -46.895   4.115 -13.560  1.00 10.00      A   
ATOM   2775  N   TYR A 293     -44.899   3.348 -12.870  1.00 10.00      A   
ATOM   2776  HN  TYR A 293     -44.144   3.462 -12.248  1.00 10.00      A   
ATOM   2777  CA  TYR A 293     -44.864   2.262 -13.840  1.00 10.00      A   
ATOM   2778  CB  TYR A 293     -43.493   1.583 -13.850  1.00 10.00      A   
ATOM   2779  CG  TYR A 293     -42.397   2.413 -14.481  1.00 10.00      A   
ATOM   2780  CD1 TYR A 293     -42.660   3.251 -15.557  1.00 10.00      A   
ATOM   2781  CD2 TYR A 293     -41.095   2.357 -14.001  1.00 10.00      A   
ATOM   2782  CE1 TYR A 293     -41.661   4.008 -16.136  1.00 10.00      A   
ATOM   2783  CE2 TYR A 293     -40.089   3.112 -14.572  1.00 10.00      A   
ATOM   2784  CZ  TYR A 293     -40.378   3.936 -15.639  1.00 10.00      A   
ATOM   2785  OH  TYR A 293     -39.379   4.693 -16.210  1.00 10.00      A   
ATOM   2786  HH  TYR A 293     -38.621   4.131 -16.407  1.00 10.00      A   
ATOM   2787  C   TYR A 293     -45.961   1.242 -13.552  1.00 10.00      A   
ATOM   2788  O   TYR A 293     -46.614   0.744 -14.469  1.00 10.00      A   
ATOM   2789  N   ALA A 294     -46.163   0.946 -12.271  1.00 10.00      A   
ATOM   2790  HN  ALA A 294     -45.605   1.376 -11.585  1.00 10.00      A   
ATOM   2791  CA  ALA A 294     -47.185  -0.006 -11.856  1.00 10.00      A   
ATOM   2792  CB  ALA A 294     -47.099  -0.269 -10.361  1.00 10.00      A   
ATOM   2793  C   ALA A 294     -48.574   0.491 -12.232  1.00 10.00      A   
ATOM   2794  O   ALA A 294     -49.427  -0.287 -12.662  1.00 10.00      A   
ATOM   2795  N   ALA A 295     -48.792   1.791 -12.070  1.00 10.00      A   
ATOM   2796  HN  ALA A 295     -48.071   2.356 -11.709  1.00 10.00      A   
ATOM   2797  CA  ALA A 295     -50.071   2.397 -12.402  1.00 10.00      A   
ATOM   2798  CB  ALA A 295     -50.099   3.854 -11.968  1.00 10.00      A   
ATOM   2799  C   ALA A 295     -50.343   2.278 -13.897  1.00 10.00      A   
ATOM   2800  O   ALA A 295     -51.471   2.000 -14.313  1.00 10.00      A   
ATOM   2801  N   MET A 296     -49.296   2.479 -14.693  1.00 10.00      A   
ATOM   2802  HN  MET A 296     -48.429   2.705 -14.288  1.00 10.00      A   
ATOM   2803  CA  MET A 296     -49.395   2.391 -16.150  1.00 10.00      A   
ATOM   2804  CB  MET A 296     -48.055   2.741 -16.804  1.00 10.00      A   
ATOM   2805  CG  MET A 296     -47.671   4.206 -16.695  1.00 10.00      A   
ATOM   2806  SD  MET A 296     -48.835   5.294 -17.540  1.00 10.00      A   
ATOM   2807  CE  MET A 296     -48.636   4.742 -19.231  1.00 10.00      A   
ATOM   2808  C   MET A 296     -49.828   0.997 -16.582  1.00 10.00      A   
ATOM   2809  O   MET A 296     -50.627   0.839 -17.506  1.00 10.00      A   
ATOM   2810  N   LEU A 297     -49.312  -0.009 -15.890  1.00 10.00      A   
ATOM   2811  HN  LEU A 297     -48.693   0.189 -15.153  1.00 10.00      A   
ATOM   2812  CA  LEU A 297     -49.631  -1.398 -16.192  1.00 10.00      A   
ATOM   2813  CB  LEU A 297     -48.790  -2.339 -15.331  1.00 10.00      A   
ATOM   2814  CG  LEU A 297     -47.280  -2.255 -15.540  1.00 10.00      A   
ATOM   2815  CD1 LEU A 297     -46.549  -3.120 -14.528  1.00 10.00      A   
ATOM   2816  CD2 LEU A 297     -46.917  -2.658 -16.960  1.00 10.00      A   
ATOM   2817  C   LEU A 297     -51.114  -1.686 -15.990  1.00 10.00      A   
ATOM   2818  O   LEU A 297     -51.742  -2.349 -16.813  1.00 10.00      A   
ATOM   2819  N   THR A 298     -51.673  -1.169 -14.905  1.00 10.00      A   
ATOM   2820  HN  THR A 298     -51.123  -0.638 -14.286  1.00 10.00      A   
ATOM   2821  CA  THR A 298     -53.081  -1.382 -14.598  1.00 10.00      A   
ATOM   2822  CB  THR A 298     -53.427  -0.915 -13.172  1.00 10.00      A   
ATOM   2823  OG1 THR A 298     -52.427   0.009 -12.710  1.00 10.00      A   
ATOM   2824  HG1 THR A 298     -52.327   0.727 -13.352  1.00 10.00      A   
ATOM   2825  CG2 THR A 298     -53.484  -2.103 -12.226  1.00 10.00      A   
ATOM   2826  C   THR A 298     -54.004  -0.706 -15.616  1.00 10.00      A   
ATOM   2827  O   THR A 298     -55.083  -1.218 -15.922  1.00 10.00      A   
ATOM   2828  N   SER A 299     -53.575   0.432 -16.153  1.00 10.00      A   
ATOM   2829  HN  SER A 299     -52.704   0.797 -15.885  1.00 10.00      A   
ATOM   2830  CA  SER A 299     -54.374   1.154 -17.133  1.00 10.00      A   
ATOM   2831  CB  SER A 299     -53.993   2.637 -17.146  1.00 10.00      A   
ATOM   2832  OG  SER A 299     -52.608   2.812 -16.886  1.00 10.00      A   
ATOM   2833  HG  SER A 299     -52.111   2.705 -17.710  1.00 10.00      A   
ATOM   2834  C   SER A 299     -54.225   0.539 -18.523  1.00 10.00      A   
ATOM   2835  O   SER A 299     -55.004   0.828 -19.429  1.00 10.00      A   
ATOM   2836  N   GLU A 300     -53.218  -0.308 -18.685  1.00 10.00      A   
ATOM   2837  HN  GLU A 300     -52.619  -0.488 -17.930  1.00 10.00      A   
ATOM   2838  CA  GLU A 300     -52.968  -0.969 -19.959  1.00 10.00      A   
ATOM   2839  CB  GLU A 300     -51.472  -1.023 -20.256  1.00 10.00      A   
ATOM   2840  CG  GLU A 300     -50.893   0.275 -20.785  1.00 10.00      A   
ATOM   2841  CD  GLU A 300     -49.475   0.099 -21.280  1.00 10.00      A   
ATOM   2842  OE1 GLU A 300     -49.273  -0.649 -22.261  1.00 10.00      A   
ATOM   2843  OE2 GLU A 300     -48.553   0.703 -20.693  1.00 10.00      A   
ATOM   2844  C   GLU A 300     -53.549  -2.377 -19.977  1.00 10.00      A   
ATOM   2845  O   GLU A 300     -53.792  -2.947 -21.039  1.00 10.00      A   
ATOM   2846  N   ASN A 301     -53.750  -2.948 -18.801  1.00 10.00      A   
ATOM   2847  HN  ASN A 301     -53.526  -2.458 -17.983  1.00 10.00      A   
ATOM   2848  CB  ASN A 301     -53.725  -5.026 -17.487  1.00 10.00      A   
ATOM   2849  CG  ASN A 301     -54.210  -6.459 -17.389  1.00 10.00      A   
ATOM   2850  OD1 ASN A 301     -54.537  -7.087 -18.392  1.00 10.00      A   
ATOM   2851  ND2 ASN A 301     -54.252  -6.988 -16.178  1.00 10.00      A   
ATOM   2852 HD21 ASN A 301     -53.972  -6.429 -15.420  1.00 10.00      A   
ATOM   2853 HD22 ASN A 301     -54.566  -7.914 -16.084  1.00 10.00      A   
ATOM   2854  CA  ASN A 301     -54.303  -4.290 -18.698  1.00 10.00      A   
ATOM   2855  C   ASN A 301     -55.818  -4.226 -18.599  1.00 10.00      A   
ATOM   2856  O   ASN A 301     -56.484  -4.212 -19.654  1.00 10.00      A   
ATOM   2857  OXT ASN A 301     -56.342  -4.168 -17.465  1.00 10.00      A   
ATOM   2858  CB  MET B   1      30.549 -29.528  -2.729  1.00 10.00      B   
ATOM   2859  CG  MET B   1      31.385 -30.035  -1.561  1.00 10.00      B   
ATOM   2860  SD  MET B   1      31.850 -31.768  -1.746  1.00 10.00      B   
ATOM   2861  CE  MET B   1      30.258 -32.561  -1.518  1.00 10.00      B   
ATOM   2862  C   MET B   1      31.140 -27.144  -2.211  1.00 10.00      B   
ATOM   2863  O   MET B   1      32.119 -27.038  -2.948  1.00 10.00      B   
ATOM   2864  N   MET B   1      29.293 -27.668  -3.771  1.00 10.00      B   
ATOM   2865  HT1 MET B   1      28.512 -28.317  -3.983  1.00 10.00      B   
ATOM   2866  HT2 MET B   1      29.946 -27.650  -4.579  1.00 10.00      B   
ATOM   2867  HT3 MET B   1      28.908 -26.712  -3.635  1.00 10.00      B   
ATOM   2868  CA  MET B   1      30.007 -28.108  -2.551  1.00 10.00      B   
ATOM   2869  N   SER B   2      30.995 -26.440  -1.098  1.00 10.00      B   
ATOM   2870  HN  SER B   2      30.186 -26.564  -0.552  1.00 10.00      B   
ATOM   2871  CA  SER B   2      32.002 -25.484  -0.657  1.00 10.00      B   
ATOM   2872  CB  SER B   2      31.541 -24.058  -0.974  1.00 10.00      B   
ATOM   2873  OG  SER B   2      31.087 -23.961  -2.317  1.00 10.00      B   
ATOM   2874  HG  SER B   2      31.850 -23.911  -2.906  1.00 10.00      B   
ATOM   2875  C   SER B   2      32.267 -25.639   0.840  1.00 10.00      B   
ATOM   2876  O   SER B   2      31.505 -26.308   1.545  1.00 10.00      B   
ATOM   2877  N   THR B   3      33.344 -25.027   1.317  1.00 10.00      B   
ATOM   2878  HN  THR B   3      33.912 -24.506   0.706  1.00 10.00      B   
ATOM   2879  CA  THR B   3      33.713 -25.098   2.723  1.00 10.00      B   
ATOM   2880  CB  THR B   3      35.205 -24.756   2.915  1.00 10.00      B   
ATOM   2881  OG1 THR B   3      35.993 -25.507   1.977  1.00 10.00      B   
ATOM   2882  HG1 THR B   3      36.864 -25.097   1.897  1.00 10.00      B   
ATOM   2883  CG2 THR B   3      35.660 -25.092   4.326  1.00 10.00      B   
ATOM   2884  C   THR B   3      32.862 -24.145   3.561  1.00 10.00      B   
ATOM   2885  O   THR B   3      32.897 -22.926   3.366  1.00 10.00      B   
ATOM   2886  N   PHE B   4      32.099 -24.705   4.490  1.00 10.00      B   
ATOM   2887  HN  PHE B   4      32.125 -25.681   4.606  1.00 10.00      B   
ATOM   2888  CA  PHE B   4      31.239 -23.911   5.352  1.00 10.00      B   
ATOM   2889  CB  PHE B   4      29.816 -24.473   5.370  1.00 10.00      B   
ATOM   2890  CG  PHE B   4      29.096 -24.368   4.056  1.00 10.00      B   
ATOM   2891  CD1 PHE B   4      28.690 -25.506   3.377  1.00 10.00      B   
ATOM   2892  CD2 PHE B   4      28.824 -23.129   3.501  1.00 10.00      B   
ATOM   2893  CE1 PHE B   4      28.026 -25.410   2.168  1.00 10.00      B   
ATOM   2894  CE2 PHE B   4      28.160 -23.024   2.293  1.00 10.00      B   
ATOM   2895  CZ  PHE B   4      27.761 -24.167   1.626  1.00 10.00      B   
ATOM   2896  C   PHE B   4      31.793 -23.859   6.768  1.00 10.00      B   
ATOM   2897  O   PHE B   4      32.180 -24.882   7.336  1.00 10.00      B   
ATOM   2898  N   ILE B   5      31.845 -22.667   7.328  1.00 10.00      B   
ATOM   2899  HN  ILE B   5      31.527 -21.883   6.824  1.00 10.00      B   
ATOM   2900  CA  ILE B   5      32.344 -22.488   8.680  1.00 10.00      B   
ATOM   2901  CB  ILE B   5      33.557 -21.524   8.728  1.00 10.00      B   
ATOM   2902  CG1 ILE B   5      34.167 -21.486  10.132  1.00 10.00      B   
ATOM   2903  CG2 ILE B   5      33.177 -20.123   8.257  1.00 10.00      B   
ATOM   2904  CD1 ILE B   5      35.564 -20.909  10.178  1.00 10.00      B   
ATOM   2905  C   ILE B   5      31.220 -22.001   9.589  1.00 10.00      B   
ATOM   2906  O   ILE B   5      30.392 -21.184   9.179  1.00 10.00      B   
ATOM   2907  N   PHE B   6      31.177 -22.527  10.806  1.00 10.00      B   
ATOM   2908  HN  PHE B   6      31.870 -23.182  11.074  1.00 10.00      B   
ATOM   2909  CA  PHE B   6      30.145 -22.161  11.766  1.00 10.00      B   
ATOM   2910  CB  PHE B   6      29.511 -23.425  12.363  1.00 10.00      B   
ATOM   2911  CG  PHE B   6      28.607 -24.172  11.423  1.00 10.00      B   
ATOM   2912  CD1 PHE B   6      29.134 -24.969  10.420  1.00 10.00      B   
ATOM   2913  CD2 PHE B   6      27.231 -24.083  11.546  1.00 10.00      B   
ATOM   2914  CE1 PHE B   6      28.306 -25.661   9.555  1.00 10.00      B   
ATOM   2915  CE2 PHE B   6      26.396 -24.771  10.685  1.00 10.00      B   
ATOM   2916  CZ  PHE B   6      26.935 -25.561   9.688  1.00 10.00      B   
ATOM   2917  C   PHE B   6      30.726 -21.304  12.889  1.00 10.00      B   
ATOM   2918  O   PHE B   6      31.927 -21.353  13.160  1.00 10.00      B   
ATOM   2919  N   PRO B   7      29.883 -20.497  13.551  1.00 10.00      B   
ATOM   2920  CA  PRO B   7      30.316 -19.647  14.663  1.00 10.00      B   
ATOM   2921  CB  PRO B   7      29.040 -18.899  15.068  1.00 10.00      B   
ATOM   2922  CG  PRO B   7      28.130 -19.020  13.897  1.00 10.00      B   
ATOM   2923  CD  PRO B   7      28.451 -20.338  13.261  1.00 10.00      B   
ATOM   2924  C   PRO B   7      30.821 -20.494  15.827  1.00 10.00      B   
ATOM   2925  O   PRO B   7      30.066 -21.268  16.423  1.00 10.00      B   
ATOM   2926  N   GLY B   8      32.100 -20.361  16.136  1.00 10.00      B   
ATOM   2927  HN  GLY B   8      32.653 -19.729  15.629  1.00 10.00      B   
ATOM   2928  CA  GLY B   8      32.683 -21.130  17.216  1.00 10.00      B   
ATOM   2929  C   GLY B   8      33.695 -22.140  16.714  1.00 10.00      B   
ATOM   2930  O   GLY B   8      34.392 -22.775  17.506  1.00 10.00      B   
ATOM   2931  N   ASP B   9      33.776 -22.292  15.395  1.00 10.00      B   
ATOM   2932  HN  ASP B   9      33.181 -21.771  14.814  1.00 10.00      B   
ATOM   2933  CA  ASP B   9      34.721 -23.229  14.791  1.00 10.00      B   
ATOM   2934  CB  ASP B   9      34.430 -23.425  13.295  1.00 10.00      B   
ATOM   2935  CG  ASP B   9      33.377 -24.482  13.009  1.00 10.00      B   
ATOM   2936  OD1 ASP B   9      33.147 -25.358  13.875  1.00 10.00      B   
ATOM   2937  OD2 ASP B   9      32.780 -24.449  11.910  1.00 10.00      B   
ATOM   2938  C   ASP B   9      36.155 -22.745  14.978  1.00 10.00      B   
ATOM   2939  O   ASP B   9      36.391 -21.570  15.270  1.00 10.00      B   
ATOM   2940  N   SER B  10      37.105 -23.651  14.820  1.00 10.00      B   
ATOM   2941  HN  SER B  10      36.856 -24.572  14.601  1.00 10.00      B   
ATOM   2942  CA  SER B  10      38.513 -23.318  14.964  1.00 10.00      B   
ATOM   2943  CB  SER B  10      39.309 -24.559  15.371  1.00 10.00      B   
ATOM   2944  OG  SER B  10      38.700 -25.199  16.484  1.00 10.00      B   
ATOM   2945  HG  SER B  10      39.370 -25.363  17.161  1.00 10.00      B   
ATOM   2946  C   SER B  10      39.059 -22.721  13.670  1.00 10.00      B   
ATOM   2947  O   SER B  10      38.732 -23.188  12.575  1.00 10.00      B   
ATOM   2948  N   PHE B  11      39.877 -21.684  13.803  1.00 10.00      B   
ATOM   2949  HN  PHE B  11      40.102 -21.365  14.705  1.00 10.00      B   
ATOM   2950  CA  PHE B  11      40.465 -21.012  12.655  1.00 10.00      B   
ATOM   2951  CB  PHE B  11      41.033 -19.658  13.083  1.00 10.00      B   
ATOM   2952  CG  PHE B  11      40.677 -18.526  12.165  1.00 10.00      B   
ATOM   2953  CD1 PHE B  11      39.384 -18.034  12.122  1.00 10.00      B   
ATOM   2954  CD2 PHE B  11      41.637 -17.950  11.351  1.00 10.00      B   
ATOM   2955  CE1 PHE B  11      39.054 -16.988  11.283  1.00 10.00      B   
ATOM   2956  CE2 PHE B  11      41.314 -16.904  10.509  1.00 10.00      B   
ATOM   2957  CZ  PHE B  11      40.021 -16.422  10.474  1.00 10.00      B   
ATOM   2958  C   PHE B  11      41.566 -21.871  12.042  1.00 10.00      B   
ATOM   2959  O   PHE B  11      42.441 -22.363  12.752  1.00 10.00      B   
ATOM   2960  N   PRO B  12      41.529 -22.069  10.716  1.00 10.00      B   
ATOM   2961  CA  PRO B  12      42.522 -22.884  10.005  1.00 10.00      B   
ATOM   2962  CB  PRO B  12      41.797 -23.225   8.703  1.00 10.00      B   
ATOM   2963  CG  PRO B  12      40.922 -22.046   8.451  1.00 10.00      B   
ATOM   2964  CD  PRO B  12      40.501 -21.533   9.803  1.00 10.00      B   
ATOM   2965  C   PRO B  12      43.810 -22.118   9.702  1.00 10.00      B   
ATOM   2966  O   PRO B  12      44.749 -22.661   9.120  1.00 10.00      B   
ATOM   2967  N   VAL B  13      43.847 -20.856  10.093  1.00 10.00      B   
ATOM   2968  HN  VAL B  13      43.072 -20.478  10.558  1.00 10.00      B   
ATOM   2969  CA  VAL B  13      45.015 -20.019   9.863  1.00 10.00      B   
ATOM   2970  CB  VAL B  13      44.627 -18.682   9.190  1.00 10.00      B   
ATOM   2971  CG1 VAL B  13      45.863 -17.852   8.880  1.00 10.00      B   
ATOM   2972  CG2 VAL B  13      43.818 -18.926   7.924  1.00 10.00      B   
ATOM   2973  C   VAL B  13      45.726 -19.736  11.182  1.00 10.00      B   
ATOM   2974  O   VAL B  13      45.088 -19.369  12.172  1.00 10.00      B   
ATOM   2975  N   ASP B  14      47.038 -19.918  11.199  1.00 10.00      B   
ATOM   2976  HN  ASP B  14      47.492 -20.216  10.380  1.00 10.00      B   
ATOM   2977  CA  ASP B  14      47.824 -19.680  12.404  1.00 10.00      B   
ATOM   2978  CB  ASP B  14      49.127 -20.484  12.377  1.00 10.00      B   
ATOM   2979  CG  ASP B  14      49.721 -20.682  13.760  1.00 10.00      B   
ATOM   2980  OD1 ASP B  14      50.453 -19.786  14.240  1.00 10.00      B   
ATOM   2981  OD2 ASP B  14      49.463 -21.740  14.373  1.00 10.00      B   
ATOM   2982  C   ASP B  14      48.119 -18.192  12.570  1.00 10.00      B   
ATOM   2983  O   ASP B  14      48.508 -17.518  11.613  1.00 10.00      B   
ATOM   2984  N   PRO B  15      47.926 -17.660  13.790  1.00 10.00      B   
ATOM   2985  CA  PRO B  15      48.159 -16.238  14.105  1.00 10.00      B   
ATOM   2986  CB  PRO B  15      47.936 -16.169  15.618  1.00 10.00      B   
ATOM   2987  CG  PRO B  15      47.016 -17.302  15.903  1.00 10.00      B   
ATOM   2988  CD  PRO B  15      47.428 -18.399  14.965  1.00 10.00      B   
ATOM   2989  C   PRO B  15      49.565 -15.738  13.754  1.00 10.00      B   
ATOM   2990  O   PRO B  15      49.810 -14.530  13.732  1.00 10.00      B   
ATOM   2991  N   THR B  16      50.488 -16.655  13.481  1.00 10.00      B   
ATOM   2992  HN  THR B  16      50.247 -17.607  13.520  1.00 10.00      B   
ATOM   2993  CA  THR B  16      51.851 -16.275  13.128  1.00 10.00      B   
ATOM   2994  CB  THR B  16      52.769 -17.499  12.969  1.00 10.00      B   
ATOM   2995  OG1 THR B  16      52.000 -18.635  12.549  1.00 10.00      B   
ATOM   2996  HG1 THR B  16      51.548 -19.025  13.318  1.00 10.00      B   
ATOM   2997  CG2 THR B  16      53.481 -17.812  14.275  1.00 10.00      B   
ATOM   2998  C   THR B  16      51.878 -15.455  11.840  1.00 10.00      B   
ATOM   2999  O   THR B  16      52.677 -14.526  11.701  1.00 10.00      B   
ATOM   3000  N   THR B  17      50.988 -15.792  10.916  1.00 10.00      B   
ATOM   3001  HN  THR B  17      50.362 -16.527  11.099  1.00 10.00      B   
ATOM   3002  CA  THR B  17      50.899 -15.093   9.644  1.00 10.00      B   
ATOM   3003  CB  THR B  17      50.377 -16.039   8.541  1.00 10.00      B   
ATOM   3004  OG1 THR B  17      51.048 -17.303   8.629  1.00 10.00      B   
ATOM   3005  HG1 THR B  17      52.005 -17.153   8.655  1.00 10.00      B   
ATOM   3006  CG2 THR B  17      50.614 -15.448   7.161  1.00 10.00      B   
ATOM   3007  C   THR B  17      49.949 -13.899   9.759  1.00 10.00      B   
ATOM   3008  O   THR B  17      48.820 -14.043  10.238  1.00 10.00      B   
ATOM   3009  N   PRO B  18      50.401 -12.697   9.357  1.00 10.00      B   
ATOM   3010  CA  PRO B  18      49.570 -11.485   9.397  1.00 10.00      B   
ATOM   3011  CB  PRO B  18      50.495 -10.382   8.861  1.00 10.00      B   
ATOM   3012  CG  PRO B  18      51.591 -11.102   8.150  1.00 10.00      B   
ATOM   3013  CD  PRO B  18      51.752 -12.422   8.847  1.00 10.00      B   
ATOM   3014  C   PRO B  18      48.339 -11.637   8.505  1.00 10.00      B   
ATOM   3015  O   PRO B  18      48.451 -11.773   7.280  1.00 10.00      B   
ATOM   3016  N   VAL B  19      47.167 -11.614   9.124  1.00 10.00      B   
ATOM   3017  HN  VAL B  19      47.140 -11.466  10.093  1.00 10.00      B   
ATOM   3018  CA  VAL B  19      45.917 -11.783   8.399  1.00 10.00      B   
ATOM   3019  CB  VAL B  19      45.247 -13.134   8.761  1.00 10.00      B   
ATOM   3020  CG1 VAL B  19      43.823 -13.216   8.231  1.00 10.00      B   
ATOM   3021  CG2 VAL B  19      46.075 -14.302   8.240  1.00 10.00      B   
ATOM   3022  C   VAL B  19      44.945 -10.636   8.667  1.00 10.00      B   
ATOM   3023  O   VAL B  19      44.694 -10.276   9.820  1.00 10.00      B   
ATOM   3024  N   LYS B  20      44.416 -10.063   7.588  1.00 10.00      B   
ATOM   3025  HN  LYS B  20      44.671 -10.398   6.701  1.00 10.00      B   
ATOM   3026  CA  LYS B  20      43.448  -8.982   7.682  1.00 10.00      B   
ATOM   3027  CB  LYS B  20      43.484  -8.100   6.424  1.00 10.00      B   
ATOM   3028  CG  LYS B  20      42.292  -7.162   6.293  1.00 10.00      B   
ATOM   3029  CD  LYS B  20      42.499  -6.127   5.200  1.00 10.00      B   
ATOM   3030  CE  LYS B  20      41.206  -5.378   4.909  1.00 10.00      B   
ATOM   3031  NZ  LYS B  20      41.448  -4.065   4.254  1.00 10.00      B   
ATOM   3032  HZ1 LYS B  20      42.029  -4.187   3.399  1.00 10.00      B   
ATOM   3033  HZ2 LYS B  20      41.940  -3.424   4.908  1.00 10.00      B   
ATOM   3034  HZ3 LYS B  20      40.542  -3.629   3.984  1.00 10.00      B   
ATOM   3035  C   LYS B  20      42.064  -9.588   7.874  1.00 10.00      B   
ATOM   3036  O   LYS B  20      41.628 -10.429   7.080  1.00 10.00      B   
ATOM   3037  N   LEU B  21      41.388  -9.174   8.931  1.00 10.00      B   
ATOM   3038  HN  LEU B  21      41.782  -8.496   9.519  1.00 10.00      B   
ATOM   3039  CA  LEU B  21      40.070  -9.698   9.242  1.00 10.00      B   
ATOM   3040  CB  LEU B  21      39.866  -9.726  10.758  1.00 10.00      B   
ATOM   3041  CG  LEU B  21      41.035 -10.275  11.586  1.00 10.00      B   
ATOM   3042  CD1 LEU B  21      40.695 -10.259  13.066  1.00 10.00      B   
ATOM   3043  CD2 LEU B  21      41.412 -11.679  11.137  1.00 10.00      B   
ATOM   3044  C   LEU B  21      38.966  -8.891   8.571  1.00 10.00      B   
ATOM   3045  O   LEU B  21      38.929  -7.663   8.669  1.00 10.00      B   
ATOM   3046  N   GLY B  22      38.082  -9.588   7.873  1.00 10.00      B   
ATOM   3047  HN  GLY B  22      38.190 -10.560   7.797  1.00 10.00      B   
ATOM   3048  CA  GLY B  22      36.976  -8.934   7.206  1.00 10.00      B   
ATOM   3049  C   GLY B  22      35.638  -9.376   7.769  1.00 10.00      B   
ATOM   3050  O   GLY B  22      35.567  -9.810   8.922  1.00 10.00      B   
ATOM   3051  N   PRO B  23      34.560  -9.285   6.972  1.00 10.00      B   
ATOM   3052  CA  PRO B  23      33.212  -9.680   7.404  1.00 10.00      B   
ATOM   3053  CB  PRO B  23      32.360  -9.489   6.144  1.00 10.00      B   
ATOM   3054  CG  PRO B  23      33.116  -8.500   5.327  1.00 10.00      B   
ATOM   3055  CD  PRO B  23      34.567  -8.779   5.589  1.00 10.00      B   
ATOM   3056  C   PRO B  23      33.151 -11.136   7.861  1.00 10.00      B   
ATOM   3057  O   PRO B  23      33.749 -12.016   7.243  1.00 10.00      B   
ATOM   3058  N   GLY B  24      32.437 -11.376   8.955  1.00 10.00      B   
ATOM   3059  HN  GLY B  24      31.997 -10.629   9.410  1.00 10.00      B   
ATOM   3060  CA  GLY B  24      32.297 -12.720   9.481  1.00 10.00      B   
ATOM   3061  C   GLY B  24      33.325 -13.040  10.549  1.00 10.00      B   
ATOM   3062  O   GLY B  24      33.088 -13.883  11.422  1.00 10.00      B   
ATOM   3063  N   ILE B  25      34.464 -12.369  10.481  1.00 10.00      B   
ATOM   3064  HN  ILE B  25      34.587 -11.702   9.770  1.00 10.00      B   
ATOM   3065  CA  ILE B  25      35.538 -12.589  11.438  1.00 10.00      B   
ATOM   3066  CB  ILE B  25      36.923 -12.321  10.804  1.00 10.00      B   
ATOM   3067  CG1 ILE B  25      37.016 -12.913   9.390  1.00 10.00      B   
ATOM   3068  CG2 ILE B  25      38.029 -12.876  11.686  1.00 10.00      B   
ATOM   3069  CD1 ILE B  25      36.954 -14.425   9.341  1.00 10.00      B   
ATOM   3070  C   ILE B  25      35.366 -11.685  12.658  1.00 10.00      B   
ATOM   3071  O   ILE B  25      34.989 -10.519  12.532  1.00 10.00      B   
ATOM   3072  N   TYR B  26      35.639 -12.228  13.836  1.00 10.00      B   
ATOM   3073  HN  TYR B  26      35.934 -13.164  13.878  1.00 10.00      B   
ATOM   3074  CA  TYR B  26      35.517 -11.472  15.071  1.00 10.00      B   
ATOM   3075  CB  TYR B  26      34.360 -12.016  15.917  1.00 10.00      B   
ATOM   3076  CG  TYR B  26      34.332 -11.536  17.357  1.00 10.00      B   
ATOM   3077  CD1 TYR B  26      34.106 -10.200  17.667  1.00 10.00      B   
ATOM   3078  CD2 TYR B  26      34.523 -12.426  18.408  1.00 10.00      B   
ATOM   3079  CE1 TYR B  26      34.072  -9.766  18.981  1.00 10.00      B   
ATOM   3080  CE2 TYR B  26      34.493 -12.002  19.723  1.00 10.00      B   
ATOM   3081  CZ  TYR B  26      34.266 -10.672  20.004  1.00 10.00      B   
ATOM   3082  OH  TYR B  26      34.228 -10.243  21.315  1.00 10.00      B   
ATOM   3083  HH  TYR B  26      34.923 -10.699  21.829  1.00 10.00      B   
ATOM   3084  C   TYR B  26      36.819 -11.511  15.861  1.00 10.00      B   
ATOM   3085  O   TYR B  26      37.333 -12.585  16.185  1.00 10.00      B   
ATOM   3086  N   CYS B  27      37.365 -10.339  16.132  1.00 10.00      B   
ATOM   3087  HN  CYS B  27      36.934  -9.520  15.801  1.00 10.00      B   
ATOM   3088  CA  CYS B  27      38.589 -10.228  16.907  1.00 10.00      B   
ATOM   3089  CB  CYS B  27      39.525  -9.180  16.293  1.00 10.00      B   
ATOM   3090  SG  CYS B  27      41.193  -9.157  16.992  1.00 10.00      B   
ATOM   3091  HG  CYS B  27      42.050  -8.976  15.997  1.00 10.00      B   
ATOM   3092  C   CYS B  27      38.229  -9.846  18.336  1.00 10.00      B   
ATOM   3093  O   CYS B  27      37.952  -8.678  18.627  1.00 10.00      B   
ATOM   3094  N   ASP B  28      38.202 -10.835  19.216  1.00 10.00      B   
ATOM   3095  HN  ASP B  28      38.426 -11.744  18.920  1.00 10.00      B   
ATOM   3096  CA  ASP B  28      37.853 -10.604  20.612  1.00 10.00      B   
ATOM   3097  CB  ASP B  28      37.762 -11.918  21.375  1.00 10.00      B   
ATOM   3098  CG  ASP B  28      37.243 -11.708  22.775  1.00 10.00      B   
ATOM   3099  OD1 ASP B  28      36.037 -11.433  22.928  1.00 10.00      B   
ATOM   3100  OD2 ASP B  28      38.041 -11.806  23.728  1.00 10.00      B   
ATOM   3101  C   ASP B  28      38.847  -9.676  21.298  1.00 10.00      B   
ATOM   3102  O   ASP B  28      40.045  -9.938  21.309  1.00 10.00      B   
ATOM   3103  N   PRO B  29      38.358  -8.577  21.887  1.00 10.00      B   
ATOM   3104  CA  PRO B  29      39.209  -7.601  22.569  1.00 10.00      B   
ATOM   3105  CB  PRO B  29      38.324  -6.356  22.605  1.00 10.00      B   
ATOM   3106  CG  PRO B  29      36.938  -6.898  22.703  1.00 10.00      B   
ATOM   3107  CD  PRO B  29      36.934  -8.186  21.919  1.00 10.00      B   
ATOM   3108  C   PRO B  29      39.581  -8.022  23.992  1.00 10.00      B   
ATOM   3109  O   PRO B  29      40.298  -7.302  24.687  1.00 10.00      B   
ATOM   3110  N   ASN B  30      39.100  -9.182  24.422  1.00 10.00      B   
ATOM   3111  HN  ASN B  30      38.541  -9.725  23.824  1.00 10.00      B   
ATOM   3112  CA  ASN B  30      39.393  -9.671  25.764  1.00 10.00      B   
ATOM   3113  CB  ASN B  30      38.164 -10.336  26.388  1.00 10.00      B   
ATOM   3114  CG  ASN B  30      37.946  -9.947  27.840  1.00 10.00      B   
ATOM   3115  OD1 ASN B  30      38.874  -9.535  28.538  1.00 10.00      B   
ATOM   3116  ND2 ASN B  30      36.711 -10.083  28.304  1.00 10.00      B   
ATOM   3117 HD21 ASN B  30      36.021 -10.423  27.693  1.00 10.00      B   
ATOM   3118 HD22 ASN B  30      36.532  -9.839  29.238  1.00 10.00      B   
ATOM   3119  C   ASN B  30      40.568 -10.644  25.747  1.00 10.00      B   
ATOM   3120  O   ASN B  30      41.597 -10.397  26.376  1.00 10.00      B   
ATOM   3121  N   THR B  31      40.420 -11.740  25.012  1.00 10.00      B   
ATOM   3122  HN  THR B  31      39.573 -11.883  24.521  1.00 10.00      B   
ATOM   3123  CA  THR B  31      41.473 -12.746  24.918  1.00 10.00      B   
ATOM   3124  CB  THR B  31      40.878 -14.162  24.824  1.00 10.00      B   
ATOM   3125  OG1 THR B  31      39.718 -14.136  23.983  1.00 10.00      B   
ATOM   3126  HG1 THR B  31      38.927 -14.224  24.529  1.00 10.00      B   
ATOM   3127  CG2 THR B  31      40.493 -14.675  26.204  1.00 10.00      B   
ATOM   3128  C   THR B  31      42.366 -12.496  23.706  1.00 10.00      B   
ATOM   3129  O   THR B  31      43.477 -13.023  23.621  1.00 10.00      B   
ATOM   3130  N   GLN B  32      41.864 -11.685  22.775  1.00 10.00      B   
ATOM   3131  HN  GLN B  32      40.969 -11.306  22.913  1.00 10.00      B   
ATOM   3132  CA  GLN B  32      42.589 -11.344  21.552  1.00 10.00      B   
ATOM   3133  CB  GLN B  32      43.925 -10.658  21.840  1.00 10.00      B   
ATOM   3134  CG  GLN B  32      43.804  -9.152  21.991  1.00 10.00      B   
ATOM   3135  CD  GLN B  32      43.537  -8.455  20.668  1.00 10.00      B   
ATOM   3136  OE1 GLN B  32      44.460  -7.970  20.013  1.00 10.00      B   
ATOM   3137  NE2 GLN B  32      42.278  -8.414  20.257  1.00 10.00      B   
ATOM   3138 HE21 GLN B  32      41.588  -8.835  20.819  1.00 10.00      B   
ATOM   3139 HE22 GLN B  32      42.084  -7.969  19.404  1.00 10.00      B   
ATOM   3140  C   GLN B  32      42.743 -12.538  20.622  1.00 10.00      B   
ATOM   3141  O   GLN B  32      43.720 -12.650  19.880  1.00 10.00      B   
ATOM   3142  N   GLU B  33      41.763 -13.424  20.669  1.00 10.00      B   
ATOM   3143  HN  GLU B  33      41.022 -13.280  21.294  1.00 10.00      B   
ATOM   3144  CA  GLU B  33      41.756 -14.606  19.827  1.00 10.00      B   
ATOM   3145  CB  GLU B  33      41.308 -15.829  20.631  1.00 10.00      B   
ATOM   3146  CG  GLU B  33      42.118 -16.073  21.894  1.00 10.00      B   
ATOM   3147  CD  GLU B  33      41.606 -17.249  22.696  1.00 10.00      B   
ATOM   3148  OE1 GLU B  33      40.416 -17.603  22.551  1.00 10.00      B   
ATOM   3149  OE2 GLU B  33      42.389 -17.825  23.482  1.00 10.00      B   
ATOM   3150  C   GLU B  33      40.818 -14.386  18.646  1.00 10.00      B   
ATOM   3151  O   GLU B  33      39.779 -13.736  18.784  1.00 10.00      B   
ATOM   3152  N   ILE B  34      41.188 -14.918  17.494  1.00 10.00      B   
ATOM   3153  HN  ILE B  34      42.023 -15.431  17.450  1.00 10.00      B   
ATOM   3154  CA  ILE B  34      40.382 -14.775  16.291  1.00 10.00      B   
ATOM   3155  CB  ILE B  34      41.269 -14.702  15.032  1.00 10.00      B   
ATOM   3156  CG1 ILE B  34      42.300 -13.580  15.175  1.00 10.00      B   
ATOM   3157  CG2 ILE B  34      40.420 -14.486  13.788  1.00 10.00      B   
ATOM   3158  CD1 ILE B  34      43.331 -13.552  14.068  1.00 10.00      B   
ATOM   3159  C   ILE B  34      39.418 -15.950  16.165  1.00 10.00      B   
ATOM   3160  O   ILE B  34      39.840 -17.108  16.116  1.00 10.00      B   
ATOM   3161  N   ARG B  35      38.127 -15.654  16.123  1.00 10.00      B   
ATOM   3162  HN  ARG B  35      37.846 -14.714  16.167  1.00 10.00      B   
ATOM   3163  CA  ARG B  35      37.114 -16.690  16.019  1.00 10.00      B   
ATOM   3164  CB  ARG B  35      36.576 -17.019  17.415  1.00 10.00      B   
ATOM   3165  CG  ARG B  35      35.752 -18.291  17.493  1.00 10.00      B   
ATOM   3166  CD  ARG B  35      35.012 -18.385  18.813  1.00 10.00      B   
ATOM   3167  NE  ARG B  35      35.916 -18.524  19.955  1.00 10.00      B   
ATOM   3168  HE  ARG B  35      36.883 -18.413  19.788  1.00 10.00      B   
ATOM   3169  CZ  ARG B  35      35.507 -18.779  21.194  1.00 10.00      B   
ATOM   3170  NH1 ARG B  35      34.211 -18.918  21.456  1.00 10.00      B   
ATOM   3171 HH11 ARG B  35      33.889 -19.119  22.427  1.00 10.00      B   
ATOM   3172 HH12 ARG B  35      33.508 -18.826  20.689  1.00 10.00      B   
ATOM   3173  NH2 ARG B  35      36.394 -18.892  22.173  1.00 10.00      B   
ATOM   3174 HH21 ARG B  35      37.412 -18.779  21.968  1.00 10.00      B   
ATOM   3175 HH22 ARG B  35      36.085 -19.096  23.148  1.00 10.00      B   
ATOM   3176  C   ARG B  35      35.969 -16.248  15.106  1.00 10.00      B   
ATOM   3177  O   ARG B  35      35.563 -15.086  15.127  1.00 10.00      B   
ATOM   3178  N   PRO B  36      35.464 -17.161  14.260  1.00 10.00      B   
ATOM   3179  CA  PRO B  36      34.344 -16.871  13.356  1.00 10.00      B   
ATOM   3180  CB  PRO B  36      34.328 -18.087  12.427  1.00 10.00      B   
ATOM   3181  CG  PRO B  36      34.913 -19.185  13.244  1.00 10.00      B   
ATOM   3182  CD  PRO B  36      35.959 -18.541  14.105  1.00 10.00      B   
ATOM   3183  C   PRO B  36      33.028 -16.789  14.132  1.00 10.00      B   
ATOM   3184  O   PRO B  36      32.792 -17.582  15.047  1.00 10.00      B   
ATOM   3185  N   VAL B  37      32.168 -15.840  13.766  1.00 10.00      B   
ATOM   3186  HN  VAL B  37      32.401 -15.239  13.023  1.00 10.00      B   
ATOM   3187  CA  VAL B  37      30.891 -15.669  14.460  1.00 10.00      B   
ATOM   3188  CB  VAL B  37      30.828 -14.346  15.253  1.00 10.00      B   
ATOM   3189  CG1 VAL B  37      31.703 -14.423  16.495  1.00 10.00      B   
ATOM   3190  CG2 VAL B  37      31.229 -13.167  14.376  1.00 10.00      B   
ATOM   3191  C   VAL B  37      29.682 -15.756  13.530  1.00 10.00      B   
ATOM   3192  O   VAL B  37      28.586 -15.329  13.894  1.00 10.00      B   
ATOM   3193  N   ASN B  38      29.864 -16.326  12.346  1.00 10.00      B   
ATOM   3194  HN  ASN B  38      30.749 -16.672  12.104  1.00 10.00      B   
ATOM   3195  CA  ASN B  38      28.757 -16.455  11.402  1.00 10.00      B   
ATOM   3196  CB  ASN B  38      28.533 -15.155  10.624  1.00 10.00      B   
ATOM   3197  CG  ASN B  38      27.070 -14.921  10.287  1.00 10.00      B   
ATOM   3198  OD1 ASN B  38      26.319 -15.861  10.035  1.00 10.00      B   
ATOM   3199  ND2 ASN B  38      26.653 -13.664  10.290  1.00 10.00      B   
ATOM   3200 HD21 ASN B  38      27.301 -12.961  10.507  1.00 10.00      B   
ATOM   3201 HD22 ASN B  38      25.711 -13.486  10.079  1.00 10.00      B   
ATOM   3202  C   ASN B  38      28.965 -17.623  10.449  1.00 10.00      B   
ATOM   3203  O   ASN B  38      30.090 -17.908  10.037  1.00 10.00      B   
ATOM   3204  N   THR B  39      27.873 -18.297  10.115  1.00 10.00      B   
ATOM   3205  HN  THR B  39      27.010 -18.015  10.479  1.00 10.00      B   
ATOM   3206  CA  THR B  39      27.913 -19.436   9.215  1.00 10.00      B   
ATOM   3207  CB  THR B  39      26.637 -20.288   9.349  1.00 10.00      B   
ATOM   3208  OG1 THR B  39      26.172 -20.287  10.707  1.00 10.00      B   
ATOM   3209  HG1 THR B  39      25.235 -20.536  10.714  1.00 10.00      B   
ATOM   3210  CG2 THR B  39      26.899 -21.716   8.902  1.00 10.00      B   
ATOM   3211  C   THR B  39      28.013 -18.962   7.771  1.00 10.00      B   
ATOM   3212  O   THR B  39      27.083 -18.344   7.251  1.00 10.00      B   
ATOM   3213  N   GLY B  40      29.129 -19.248   7.126  1.00 10.00      B   
ATOM   3214  HN  GLY B  40      29.843 -19.746   7.585  1.00 10.00      B   
ATOM   3215  CA  GLY B  40      29.305 -18.834   5.752  1.00 10.00      B   
ATOM   3216  C   GLY B  40      30.414 -19.592   5.062  1.00 10.00      B   
ATOM   3217  O   GLY B  40      30.982 -20.525   5.631  1.00 10.00      B   
ATOM   3218  N   VAL B  41      30.716 -19.194   3.835  1.00 10.00      B   
ATOM   3219  HN  VAL B  41      30.219 -18.439   3.441  1.00 10.00      B   
ATOM   3220  CA  VAL B  41      31.764 -19.833   3.055  1.00 10.00      B   
ATOM   3221  CB  VAL B  41      31.546 -19.632   1.540  1.00 10.00      B   
ATOM   3222  CG1 VAL B  41      32.582 -20.404   0.735  1.00 10.00      B   
ATOM   3223  CG2 VAL B  41      30.138 -20.042   1.136  1.00 10.00      B   
ATOM   3224  C   VAL B  41      33.126 -19.271   3.445  1.00 10.00      B   
ATOM   3225  O   VAL B  41      33.357 -18.060   3.359  1.00 10.00      B   
ATOM   3226  N   LEU B  42      34.011 -20.151   3.886  1.00 10.00      B   
ATOM   3227  HN  LEU B  42      33.755 -21.099   3.935  1.00 10.00      B   
ATOM   3228  CA  LEU B  42      35.355 -19.761   4.289  1.00 10.00      B   
ATOM   3229  CB  LEU B  42      35.989 -20.886   5.120  1.00 10.00      B   
ATOM   3230  CG  LEU B  42      37.287 -20.562   5.872  1.00 10.00      B   
ATOM   3231  CD1 LEU B  42      37.401 -21.427   7.117  1.00 10.00      B   
ATOM   3232  CD2 LEU B  42      38.501 -20.776   4.981  1.00 10.00      B   
ATOM   3233  C   LEU B  42      36.199 -19.482   3.052  1.00 10.00      B   
ATOM   3234  O   LEU B  42      36.354 -20.350   2.195  1.00 10.00      B   
ATOM   3235  N   HIS B  43      36.735 -18.274   2.952  1.00 10.00      B   
ATOM   3236  HN  HIS B  43      36.580 -17.616   3.666  1.00 10.00      B   
ATOM   3237  CA  HIS B  43      37.559 -17.908   1.808  1.00 10.00      B   
ATOM   3238  CB  HIS B  43      36.714 -17.271   0.699  1.00 10.00      B   
ATOM   3239  CG  HIS B  43      37.428 -17.140  -0.615  1.00 10.00      B   
ATOM   3240  ND1 HIS B  43      37.273 -16.056  -1.456  1.00 10.00      B   
ATOM   3241  HD1 HIS B  43      36.688 -15.273  -1.291  1.00 10.00      B   
ATOM   3242  CD2 HIS B  43      38.307 -17.967  -1.233  1.00 10.00      B   
ATOM   3243  CE1 HIS B  43      38.017 -16.227  -2.532  1.00 10.00      B   
ATOM   3244  NE2 HIS B  43      38.654 -17.375  -2.420  1.00 10.00      B   
ATOM   3245  HE2 HIS B  43      39.278 -17.743  -3.085  1.00 10.00      B   
ATOM   3246  C   HIS B  43      38.692 -16.974   2.219  1.00 10.00      B   
ATOM   3247  O   HIS B  43      38.461 -15.824   2.592  1.00 10.00      B   
ATOM   3248  N   VAL B  44      39.911 -17.484   2.154  1.00 10.00      B   
ATOM   3249  HN  VAL B  44      40.024 -18.412   1.851  1.00 10.00      B   
ATOM   3250  CA  VAL B  44      41.091 -16.709   2.502  1.00 10.00      B   
ATOM   3251  CB  VAL B  44      41.998 -17.466   3.497  1.00 10.00      B   
ATOM   3252  CG1 VAL B  44      43.095 -16.554   4.028  1.00 10.00      B   
ATOM   3253  CG2 VAL B  44      41.185 -18.047   4.645  1.00 10.00      B   
ATOM   3254  C   VAL B  44      41.881 -16.412   1.235  1.00 10.00      B   
ATOM   3255  O   VAL B  44      42.031 -17.283   0.378  1.00 10.00      B   
ATOM   3256  N   SER B  45      42.368 -15.189   1.113  1.00 10.00      B   
ATOM   3257  HN  SER B  45      42.215 -14.538   1.831  1.00 10.00      B   
ATOM   3258  CA  SER B  45      43.131 -14.784  -0.058  1.00 10.00      B   
ATOM   3259  CB  SER B  45      43.273 -13.264  -0.090  1.00 10.00      B   
ATOM   3260  OG  SER B  45      42.014 -12.643   0.119  1.00 10.00      B   
ATOM   3261  HG  SER B  45      41.771 -12.715   1.052  1.00 10.00      B   
ATOM   3262  C   SER B  45      44.499 -15.462  -0.096  1.00 10.00      B   
ATOM   3263  O   SER B  45      45.057 -15.818   0.948  1.00 10.00      B   
ATOM   3264  N   ALA B  46      45.022 -15.645  -1.306  1.00 10.00      B   
ATOM   3265  HN  ALA B  46      44.518 -15.341  -2.090  1.00 10.00      B   
ATOM   3266  CA  ALA B  46      46.315 -16.285  -1.507  1.00 10.00      B   
ATOM   3267  CB  ALA B  46      46.574 -16.493  -2.991  1.00 10.00      B   
ATOM   3268  C   ALA B  46      47.451 -15.485  -0.880  1.00 10.00      B   
ATOM   3269  O   ALA B  46      47.358 -14.263  -0.715  1.00 10.00      B   
ATOM   3270  N   LYS B  47      48.519 -16.189  -0.528  1.00 10.00      B   
ATOM   3271  HN  LYS B  47      48.522 -17.159  -0.683  1.00 10.00      B   
ATOM   3272  CA  LYS B  47      49.686 -15.569   0.081  1.00 10.00      B   
ATOM   3273  CB  LYS B  47      50.545 -16.627   0.779  1.00 10.00      B   
ATOM   3274  CG  LYS B  47      49.785 -17.453   1.804  1.00 10.00      B   
ATOM   3275  CD  LYS B  47      50.716 -18.344   2.608  1.00 10.00      B   
ATOM   3276  CE  LYS B  47      49.941 -19.176   3.619  1.00 10.00      B   
ATOM   3277  NZ  LYS B  47      50.840 -19.928   4.531  1.00 10.00      B   
ATOM   3278  HZ1 LYS B  47      51.418 -20.602   3.989  1.00 10.00      B   
ATOM   3279  HZ2 LYS B  47      50.283 -20.456   5.236  1.00 10.00      B   
ATOM   3280  HZ3 LYS B  47      51.473 -19.272   5.030  1.00 10.00      B   
ATOM   3281  C   LYS B  47      50.510 -14.823  -0.961  1.00 10.00      B   
ATOM   3282  O   LYS B  47      50.637 -15.267  -2.103  1.00 10.00      B   
ATOM   3283  N   GLY B  48      51.061 -13.688  -0.565  1.00 10.00      B   
ATOM   3284  HN  GLY B  48      50.923 -13.381   0.358  1.00 10.00      B   
ATOM   3285  CA  GLY B  48      51.863 -12.896  -1.471  1.00 10.00      B   
ATOM   3286  C   GLY B  48      51.298 -11.505  -1.645  1.00 10.00      B   
ATOM   3287  O   GLY B  48      51.977 -10.613  -2.145  1.00 10.00      B   
ATOM   3288  N   LYS B  49      50.059 -11.317  -1.210  1.00 10.00      B   
ATOM   3289  HN  LYS B  49      49.584 -12.064  -0.787  1.00 10.00      B   
ATOM   3290  CA  LYS B  49      49.393 -10.025  -1.330  1.00 10.00      B   
ATOM   3291  CB  LYS B  49      47.871 -10.180  -1.255  1.00 10.00      B   
ATOM   3292  CG  LYS B  49      47.263 -10.910  -2.441  1.00 10.00      B   
ATOM   3293  CD  LYS B  49      45.751 -11.007  -2.323  1.00 10.00      B   
ATOM   3294  CE  LYS B  49      45.140 -11.594  -3.585  1.00 10.00      B   
ATOM   3295  NZ  LYS B  49      43.659 -11.683  -3.498  1.00 10.00      B   
ATOM   3296  HZ1 LYS B  49      43.284 -10.891  -2.938  1.00 10.00      B   
ATOM   3297  HZ2 LYS B  49      43.377 -12.576  -3.049  1.00 10.00      B   
ATOM   3298  HZ3 LYS B  49      43.242 -11.644  -4.451  1.00 10.00      B   
ATOM   3299  C   LYS B  49      49.884  -9.056  -0.264  1.00 10.00      B   
ATOM   3300  O   LYS B  49      49.296  -8.951   0.811  1.00 10.00      B   
ATOM   3301  N   SER B  50      50.992  -8.382  -0.560  1.00 10.00      B   
ATOM   3302  HN  SER B  50      51.437  -8.560  -1.419  1.00 10.00      B   
ATOM   3303  CA  SER B  50      51.588  -7.405   0.352  1.00 10.00      B   
ATOM   3304  CB  SER B  50      50.631  -6.238   0.607  1.00 10.00      B   
ATOM   3305  OG  SER B  50      49.986  -5.846  -0.597  1.00 10.00      B   
ATOM   3306  HG  SER B  50      49.712  -6.634  -1.083  1.00 10.00      B   
ATOM   3307  C   SER B  50      52.026  -8.048   1.668  1.00 10.00      B   
ATOM   3308  O   SER B  50      52.196  -7.367   2.679  1.00 10.00      B   
ATOM   3309  N   GLY B  51      52.203  -9.361   1.646  1.00 10.00      B   
ATOM   3310  HN  GLY B  51      52.060  -9.847   0.809  1.00 10.00      B   
ATOM   3311  CA  GLY B  51      52.620 -10.077   2.831  1.00 10.00      B   
ATOM   3312  C   GLY B  51      51.511 -10.233   3.856  1.00 10.00      B   
ATOM   3313  O   GLY B  51      51.757 -10.686   4.972  1.00 10.00      B   
ATOM   3314  N   VAL B  52      50.290  -9.865   3.483  1.00 10.00      B   
ATOM   3315  HN  VAL B  52      50.149  -9.520   2.572  1.00 10.00      B   
ATOM   3316  CA  VAL B  52      49.149  -9.970   4.388  1.00 10.00      B   
ATOM   3317  CB  VAL B  52      48.591  -8.575   4.769  1.00 10.00      B   
ATOM   3318  CG1 VAL B  52      47.516  -8.693   5.842  1.00 10.00      B   
ATOM   3319  CG2 VAL B  52      49.706  -7.643   5.229  1.00 10.00      B   
ATOM   3320  C   VAL B  52      48.038 -10.798   3.743  1.00 10.00      B   
ATOM   3321  O   VAL B  52      47.740 -10.635   2.559  1.00 10.00      B   
ATOM   3322  N   GLN B  53      47.443 -11.702   4.510  1.00 10.00      B   
ATOM   3323  HN  GLN B  53      47.727 -11.803   5.449  1.00 10.00      B   
ATOM   3324  CA  GLN B  53      46.370 -12.541   3.997  1.00 10.00      B   
ATOM   3325  CB  GLN B  53      46.493 -13.971   4.519  1.00 10.00      B   
ATOM   3326  CG  GLN B  53      47.533 -14.811   3.802  1.00 10.00      B   
ATOM   3327  CD  GLN B  53      47.360 -16.292   4.071  1.00 10.00      B   
ATOM   3328  OE1 GLN B  53      47.936 -16.836   5.014  1.00 10.00      B   
ATOM   3329  NE2 GLN B  53      46.566 -16.957   3.244  1.00 10.00      B   
ATOM   3330 HE21 GLN B  53      46.136 -16.460   2.508  1.00 10.00      B   
ATOM   3331 HE22 GLN B  53      46.433 -17.917   3.399  1.00 10.00      B   
ATOM   3332  C   GLN B  53      45.011 -11.977   4.374  1.00 10.00      B   
ATOM   3333  O   GLN B  53      44.705 -11.819   5.550  1.00 10.00      B   
ATOM   3334  N   THR B  54      44.207 -11.658   3.380  1.00 10.00      B   
ATOM   3335  HN  THR B  54      44.518 -11.769   2.456  1.00 10.00      B   
ATOM   3336  CA  THR B  54      42.875 -11.130   3.625  1.00 10.00      B   
ATOM   3337  CB  THR B  54      42.432 -10.214   2.471  1.00 10.00      B   
ATOM   3338  OG1 THR B  54      43.523  -9.354   2.107  1.00 10.00      B   
ATOM   3339  HG1 THR B  54      43.595  -9.319   1.146  1.00 10.00      B   
ATOM   3340  CG2 THR B  54      41.239  -9.363   2.884  1.00 10.00      B   
ATOM   3341  C   THR B  54      41.886 -12.284   3.776  1.00 10.00      B   
ATOM   3342  O   THR B  54      41.683 -13.061   2.840  1.00 10.00      B   
ATOM   3343  N   ALA B  55      41.292 -12.409   4.957  1.00 10.00      B   
ATOM   3344  HN  ALA B  55      41.488 -11.756   5.668  1.00 10.00      B   
ATOM   3345  CA  ALA B  55      40.344 -13.485   5.223  1.00 10.00      B   
ATOM   3346  CB  ALA B  55      40.868 -14.392   6.326  1.00 10.00      B   
ATOM   3347  C   ALA B  55      38.968 -12.941   5.594  1.00 10.00      B   
ATOM   3348  O   ALA B  55      38.855 -11.972   6.347  1.00 10.00      B   
ATOM   3349  N   TYR B  56      37.930 -13.576   5.068  1.00 10.00      B   
ATOM   3350  HN  TYR B  56      38.087 -14.346   4.479  1.00 10.00      B   
ATOM   3351  CA  TYR B  56      36.560 -13.167   5.337  1.00 10.00      B   
ATOM   3352  CB  TYR B  56      36.126 -12.079   4.347  1.00 10.00      B   
ATOM   3353  CG  TYR B  56      36.030 -12.546   2.910  1.00 10.00      B   
ATOM   3354  CD1 TYR B  56      34.807 -12.897   2.354  1.00 10.00      B   
ATOM   3355  CD2 TYR B  56      37.163 -12.644   2.111  1.00 10.00      B   
ATOM   3356  CE1 TYR B  56      34.712 -13.332   1.047  1.00 10.00      B   
ATOM   3357  CE2 TYR B  56      37.078 -13.075   0.801  1.00 10.00      B   
ATOM   3358  CZ  TYR B  56      35.851 -13.418   0.276  1.00 10.00      B   
ATOM   3359  OH  TYR B  56      35.761 -13.854  -1.027  1.00 10.00      B   
ATOM   3360  HH  TYR B  56      35.107 -13.319  -1.496  1.00 10.00      B   
ATOM   3361  C   TYR B  56      35.618 -14.364   5.238  1.00 10.00      B   
ATOM   3362  O   TYR B  56      36.000 -15.428   4.744  1.00 10.00      B   
ATOM   3363  N   ILE B  57      34.400 -14.188   5.719  1.00 10.00      B   
ATOM   3364  HN  ILE B  57      34.166 -13.321   6.124  1.00 10.00      B   
ATOM   3365  CA  ILE B  57      33.393 -15.237   5.672  1.00 10.00      B   
ATOM   3366  CB  ILE B  57      32.899 -15.604   7.086  1.00 10.00      B   
ATOM   3367  CG1 ILE B  57      34.041 -16.197   7.913  1.00 10.00      B   
ATOM   3368  CG2 ILE B  57      31.730 -16.577   7.014  1.00 10.00      B   
ATOM   3369  CD1 ILE B  57      33.665 -16.506   9.345  1.00 10.00      B   
ATOM   3370  C   ILE B  57      32.210 -14.774   4.830  1.00 10.00      B   
ATOM   3371  O   ILE B  57      31.544 -13.795   5.168  1.00 10.00      B   
ATOM   3372  N   ASP B  58      31.959 -15.472   3.731  1.00 10.00      B   
ATOM   3373  HN  ASP B  58      32.514 -16.253   3.520  1.00 10.00      B   
ATOM   3374  CA  ASP B  58      30.864 -15.115   2.839  1.00 10.00      B   
ATOM   3375  CB  ASP B  58      31.175 -15.493   1.391  1.00 10.00      B   
ATOM   3376  CG  ASP B  58      30.045 -15.127   0.448  1.00 10.00      B   
ATOM   3377  OD1 ASP B  58      29.581 -13.967   0.489  1.00 10.00      B   
ATOM   3378  OD2 ASP B  58      29.624 -15.995  -0.350  1.00 10.00      B   
ATOM   3379  C   ASP B  58      29.559 -15.759   3.276  1.00 10.00      B   
ATOM   3380  O   ASP B  58      29.307 -16.932   3.000  1.00 10.00      B   
ATOM   3381  N   TYR B  59      28.741 -14.992   3.971  1.00 10.00      B   
ATOM   3382  HN  TYR B  59      29.007 -14.070   4.170  1.00 10.00      B   
ATOM   3383  CA  TYR B  59      27.457 -15.478   4.443  1.00 10.00      B   
ATOM   3384  CB  TYR B  59      27.378 -15.410   5.973  1.00 10.00      B   
ATOM   3385  CG  TYR B  59      27.584 -14.028   6.564  1.00 10.00      B   
ATOM   3386  CD1 TYR B  59      26.521 -13.148   6.712  1.00 10.00      B   
ATOM   3387  CD2 TYR B  59      28.842 -13.609   6.982  1.00 10.00      B   
ATOM   3388  CE1 TYR B  59      26.703 -11.892   7.255  1.00 10.00      B   
ATOM   3389  CE2 TYR B  59      29.034 -12.354   7.527  1.00 10.00      B   
ATOM   3390  CZ  TYR B  59      27.959 -11.500   7.660  1.00 10.00      B   
ATOM   3391  OH  TYR B  59      28.138 -10.250   8.202  1.00 10.00      B   
ATOM   3392  HH  TYR B  59      29.072 -10.009   8.156  1.00 10.00      B   
ATOM   3393  C   TYR B  59      26.329 -14.671   3.815  1.00 10.00      B   
ATOM   3394  O   TYR B  59      26.559 -13.568   3.311  1.00 10.00      B   
ATOM   3395  N   SER B  60      25.124 -15.217   3.838  1.00 10.00      B   
ATOM   3396  HN  SER B  60      25.000 -16.094   4.262  1.00 10.00      B   
ATOM   3397  CA  SER B  60      23.973 -14.535   3.279  1.00 10.00      B   
ATOM   3398  CB  SER B  60      22.871 -15.527   2.896  1.00 10.00      B   
ATOM   3399  OG  SER B  60      23.085 -16.046   1.590  1.00 10.00      B   
ATOM   3400  HG  SER B  60      23.300 -15.320   0.988  1.00 10.00      B   
ATOM   3401  C   SER B  60      23.451 -13.489   4.250  1.00 10.00      B   
ATOM   3402  O   SER B  60      23.059 -13.804   5.375  1.00 10.00      B   
ATOM   3403  N   SER B  61      23.461 -12.244   3.813  1.00 10.00      B   
ATOM   3404  HN  SER B  61      23.786 -12.058   2.902  1.00 10.00      B   
ATOM   3405  CA  SER B  61      22.997 -11.143   4.633  1.00 10.00      B   
ATOM   3406  CB  SER B  61      24.191 -10.277   5.044  1.00 10.00      B   
ATOM   3407  OG  SER B  61      25.357 -10.651   4.323  1.00 10.00      B   
ATOM   3408  HG  SER B  61      25.367 -11.606   4.207  1.00 10.00      B   
ATOM   3409  C   SER B  61      21.969 -10.304   3.879  1.00 10.00      B   
ATOM   3410  O   SER B  61      22.035 -10.176   2.657  1.00 10.00      B   
ATOM   3411  N   LYS B  62      21.002  -9.763   4.607  1.00 10.00      B   
ATOM   3412  HN  LYS B  62      20.979  -9.937   5.572  1.00 10.00      B   
ATOM   3413  CA  LYS B  62      19.973  -8.924   4.005  1.00 10.00      B   
ATOM   3414  CB  LYS B  62      18.578  -9.536   4.166  1.00 10.00      B   
ATOM   3415  CG  LYS B  62      18.152  -9.774   5.604  1.00 10.00      B   
ATOM   3416  CD  LYS B  62      16.683 -10.146   5.673  1.00 10.00      B   
ATOM   3417  CE  LYS B  62      16.257 -10.477   7.091  1.00 10.00      B   
ATOM   3418  NZ  LYS B  62      14.807 -10.801   7.169  1.00 10.00      B   
ATOM   3419  HZ1 LYS B  62      14.541 -11.446   6.395  1.00 10.00      B   
ATOM   3420  HZ2 LYS B  62      14.241  -9.934   7.091  1.00 10.00      B   
ATOM   3421  HZ3 LYS B  62      14.592 -11.261   8.077  1.00 10.00      B   
ATOM   3422  C   LYS B  62      20.019  -7.514   4.583  1.00 10.00      B   
ATOM   3423  O   LYS B  62      19.672  -6.542   3.911  1.00 10.00      B   
ATOM   3424  N   ARG B  63      20.451  -7.410   5.833  1.00 10.00      B   
ATOM   3425  HN  ARG B  63      20.713  -8.220   6.323  1.00 10.00      B   
ATOM   3426  CA  ARG B  63      20.559  -6.120   6.490  1.00 10.00      B   
ATOM   3427  CB  ARG B  63      20.169  -6.219   7.965  1.00 10.00      B   
ATOM   3428  CG  ARG B  63      18.800  -5.626   8.269  1.00 10.00      B   
ATOM   3429  CD  ARG B  63      18.208  -6.185   9.552  1.00 10.00      B   
ATOM   3430  NE  ARG B  63      19.087  -5.989  10.703  1.00 10.00      B   
ATOM   3431  HE  ARG B  63      19.560  -5.126  10.769  1.00 10.00      B   
ATOM   3432  CZ  ARG B  63      19.277  -6.905  11.652  1.00 10.00      B   
ATOM   3433  NH1 ARG B  63      18.643  -8.073  11.595  1.00 10.00      B   
ATOM   3434 HH11 ARG B  63      18.793  -8.792  12.339  1.00 10.00      B   
ATOM   3435 HH12 ARG B  63      17.992  -8.278  10.807  1.00 10.00      B   
ATOM   3436  NH2 ARG B  63      20.096  -6.654  12.664  1.00 10.00      B   
ATOM   3437 HH21 ARG B  63      20.599  -5.743  12.721  1.00 10.00      B   
ATOM   3438 HH22 ARG B  63      20.244  -7.372  13.405  1.00 10.00      B   
ATOM   3439  C   ARG B  63      21.969  -5.573   6.314  1.00 10.00      B   
ATOM   3440  O   ARG B  63      22.950  -6.204   6.718  1.00 10.00      B   
ATOM   3441  N   TYR B  64      22.058  -4.405   5.700  1.00 10.00      B   
ATOM   3442  HN  TYR B  64      21.230  -3.940   5.442  1.00 10.00      B   
ATOM   3443  CA  TYR B  64      23.335  -3.776   5.419  1.00 10.00      B   
ATOM   3444  CB  TYR B  64      23.197  -2.819   4.228  1.00 10.00      B   
ATOM   3445  CG  TYR B  64      24.392  -1.920   4.019  1.00 10.00      B   
ATOM   3446  CD1 TYR B  64      25.594  -2.426   3.545  1.00 10.00      B   
ATOM   3447  CD2 TYR B  64      24.318  -0.562   4.306  1.00 10.00      B   
ATOM   3448  CE1 TYR B  64      26.688  -1.606   3.367  1.00 10.00      B   
ATOM   3449  CE2 TYR B  64      25.408   0.265   4.126  1.00 10.00      B   
ATOM   3450  CZ  TYR B  64      26.591  -0.262   3.659  1.00 10.00      B   
ATOM   3451  OH  TYR B  64      27.683   0.554   3.480  1.00 10.00      B   
ATOM   3452  HH  TYR B  64      28.094   0.348   2.628  1.00 10.00      B   
ATOM   3453  C   TYR B  64      23.920  -3.046   6.625  1.00 10.00      B   
ATOM   3454  O   TYR B  64      23.214  -2.336   7.345  1.00 10.00      B   
ATOM   3455  N   ILE B  65      25.219  -3.233   6.824  1.00 10.00      B   
ATOM   3456  HN  ILE B  65      25.707  -3.832   6.222  1.00 10.00      B   
ATOM   3457  CA  ILE B  65      25.947  -2.581   7.905  1.00 10.00      B   
ATOM   3458  CB  ILE B  65      26.808  -3.594   8.695  1.00 10.00      B   
ATOM   3459  CG1 ILE B  65      25.921  -4.674   9.325  1.00 10.00      B   
ATOM   3460  CG2 ILE B  65      27.636  -2.888   9.762  1.00 10.00      B   
ATOM   3461  CD1 ILE B  65      26.690  -5.769  10.033  1.00 10.00      B   
ATOM   3462  C   ILE B  65      26.857  -1.513   7.302  1.00 10.00      B   
ATOM   3463  O   ILE B  65      27.682  -1.819   6.438  1.00 10.00      B   
ATOM   3464  N   PRO B  66      26.697  -0.250   7.736  1.00 10.00      B   
ATOM   3465  CA  PRO B  66      27.487   0.888   7.236  1.00 10.00      B   
ATOM   3466  CB  PRO B  66      27.200   1.983   8.264  1.00 10.00      B   
ATOM   3467  CG  PRO B  66      25.831   1.671   8.754  1.00 10.00      B   
ATOM   3468  CD  PRO B  66      25.724   0.172   8.762  1.00 10.00      B   
ATOM   3469  C   PRO B  66      28.986   0.603   7.181  1.00 10.00      B   
ATOM   3470  O   PRO B  66      29.622   0.340   8.207  1.00 10.00      B   
ATOM   3471  N   SER B  67      29.540   0.647   5.974  1.00 10.00      B   
ATOM   3472  HN  SER B  67      28.975   0.850   5.192  1.00 10.00      B   
ATOM   3473  CA  SER B  67      30.958   0.402   5.770  1.00 10.00      B   
ATOM   3474  CB  SER B  67      31.157  -0.943   5.067  1.00 10.00      B   
ATOM   3475  OG  SER B  67      30.458  -1.971   5.753  1.00 10.00      B   
ATOM   3476  HG  SER B  67      29.603  -1.630   6.047  1.00 10.00      B   
ATOM   3477  C   SER B  67      31.589   1.536   4.960  1.00 10.00      B   
ATOM   3478  O   SER B  67      30.904   2.221   4.201  1.00 10.00      B   
ATOM   3479  N   VAL B  68      32.889   1.738   5.133  1.00 10.00      B   
ATOM   3480  HN  VAL B  68      33.385   1.162   5.752  1.00 10.00      B   
ATOM   3481  CA  VAL B  68      33.596   2.800   4.423  1.00 10.00      B   
ATOM   3482  CB  VAL B  68      34.923   3.185   5.115  1.00 10.00      B   
ATOM   3483  CG1 VAL B  68      34.649   3.807   6.476  1.00 10.00      B   
ATOM   3484  CG2 VAL B  68      35.837   1.976   5.255  1.00 10.00      B   
ATOM   3485  C   VAL B  68      33.855   2.445   2.959  1.00 10.00      B   
ATOM   3486  O   VAL B  68      34.110   1.285   2.624  1.00 10.00      B   
ATOM   3487  N   ASN B  69      33.777   3.462   2.101  1.00 10.00      B   
ATOM   3488  HN  ASN B  69      33.550   4.354   2.450  1.00 10.00      B   
ATOM   3489  CA  ASN B  69      33.994   3.314   0.659  1.00 10.00      B   
ATOM   3490  CB  ASN B  69      35.436   2.900   0.328  1.00 10.00      B   
ATOM   3491  CG  ASN B  69      35.804   3.172  -1.121  1.00 10.00      B   
ATOM   3492  OD1 ASN B  69      35.214   4.034  -1.774  1.00 10.00      B   
ATOM   3493  ND2 ASN B  69      36.788   2.448  -1.628  1.00 10.00      B   
ATOM   3494 HD21 ASN B  69      37.226   1.787  -1.048  1.00 10.00      B   
ATOM   3495 HD22 ASN B  69      37.041   2.600  -2.564  1.00 10.00      B   
ATOM   3496  C   ASN B  69      32.976   2.364   0.039  1.00 10.00      B   
ATOM   3497  O   ASN B  69      33.294   1.568  -0.842  1.00 10.00      B   
ATOM   3498  N   ASP B  70      31.744   2.462   0.516  1.00 10.00      B   
ATOM   3499  HN  ASP B  70      31.558   3.118   1.221  1.00 10.00      B   
ATOM   3500  CA  ASP B  70      30.659   1.625   0.025  1.00 10.00      B   
ATOM   3501  CB  ASP B  70      29.940   0.955   1.201  1.00 10.00      B   
ATOM   3502  CG  ASP B  70      29.730  -0.537   1.007  1.00 10.00      B   
ATOM   3503  OD1 ASP B  70      30.734  -1.282   0.942  1.00 10.00      B   
ATOM   3504  OD2 ASP B  70      28.561  -0.973   0.940  1.00 10.00      B   
ATOM   3505  C   ASP B  70      29.677   2.469  -0.778  1.00 10.00      B   
ATOM   3506  O   ASP B  70      29.394   3.613  -0.413  1.00 10.00      B   
ATOM   3507  N   PHE B  71      29.180   1.920  -1.878  1.00 10.00      B   
ATOM   3508  HN  PHE B  71      29.445   1.007  -2.117  1.00 10.00      B   
ATOM   3509  CA  PHE B  71      28.230   2.630  -2.730  1.00 10.00      B   
ATOM   3510  CB  PHE B  71      28.559   2.398  -4.211  1.00 10.00      B   
ATOM   3511  CG  PHE B  71      29.930   2.863  -4.619  1.00 10.00      B   
ATOM   3512  CD1 PHE B  71      31.019   2.008  -4.545  1.00 10.00      B   
ATOM   3513  CD2 PHE B  71      30.129   4.155  -5.080  1.00 10.00      B   
ATOM   3514  CE1 PHE B  71      32.278   2.431  -4.922  1.00 10.00      B   
ATOM   3515  CE2 PHE B  71      31.386   4.585  -5.457  1.00 10.00      B   
ATOM   3516  CZ  PHE B  71      32.462   3.723  -5.378  1.00 10.00      B   
ATOM   3517  C   PHE B  71      26.817   2.152  -2.434  1.00 10.00      B   
ATOM   3518  O   PHE B  71      26.483   0.997  -2.693  1.00 10.00      B   
ATOM   3519  N   VAL B  72      25.982   3.034  -1.901  1.00 10.00      B   
ATOM   3520  HN  VAL B  72      26.285   3.957  -1.750  1.00 10.00      B   
ATOM   3521  CA  VAL B  72      24.615   2.666  -1.550  1.00 10.00      B   
ATOM   3522  CB  VAL B  72      24.449   2.506  -0.021  1.00 10.00      B   
ATOM   3523  CG1 VAL B  72      25.219   1.293   0.482  1.00 10.00      B   
ATOM   3524  CG2 VAL B  72      24.901   3.765   0.708  1.00 10.00      B   
ATOM   3525  C   VAL B  72      23.592   3.682  -2.056  1.00 10.00      B   
ATOM   3526  O   VAL B  72      23.936   4.814  -2.410  1.00 10.00      B   
ATOM   3527  N   ILE B  73      22.332   3.264  -2.085  1.00 10.00      B   
ATOM   3528  HN  ILE B  73      22.127   2.351  -1.791  1.00 10.00      B   
ATOM   3529  CA  ILE B  73      21.239   4.122  -2.526  1.00 10.00      B   
ATOM   3530  CB  ILE B  73      20.431   3.480  -3.677  1.00 10.00      B   
ATOM   3531  CG1 ILE B  73      21.354   3.066  -4.827  1.00 10.00      B   
ATOM   3532  CG2 ILE B  73      19.353   4.437  -4.172  1.00 10.00      B   
ATOM   3533  CD1 ILE B  73      20.654   2.318  -5.941  1.00 10.00      B   
ATOM   3534  C   ILE B  73      20.302   4.377  -1.350  1.00 10.00      B   
ATOM   3535  O   ILE B  73      19.670   3.449  -0.841  1.00 10.00      B   
ATOM   3536  N   GLY B  74      20.225   5.622  -0.910  1.00 10.00      B   
ATOM   3537  HN  GLY B  74      20.738   6.328  -1.359  1.00 10.00      B   
ATOM   3538  CA  GLY B  74      19.375   5.951   0.215  1.00 10.00      B   
ATOM   3539  C   GLY B  74      18.281   6.925  -0.145  1.00 10.00      B   
ATOM   3540  O   GLY B  74      18.358   7.612  -1.167  1.00 10.00      B   
ATOM   3541  N   VAL B  75      17.263   6.989   0.696  1.00 10.00      B   
ATOM   3542  HN  VAL B  75      17.266   6.419   1.496  1.00 10.00      B   
ATOM   3543  CA  VAL B  75      16.141   7.886   0.472  1.00 10.00      B   
ATOM   3544  CB  VAL B  75      14.805   7.111   0.348  1.00 10.00      B   
ATOM   3545  CG1 VAL B  75      14.571   6.209   1.553  1.00 10.00      B   
ATOM   3546  CG2 VAL B  75      13.634   8.062   0.142  1.00 10.00      B   
ATOM   3547  C   VAL B  75      16.056   8.929   1.585  1.00 10.00      B   
ATOM   3548  O   VAL B  75      16.114   8.595   2.770  1.00 10.00      B   
ATOM   3549  N   ILE B  76      15.952  10.191   1.197  1.00 10.00      B   
ATOM   3550  HN  ILE B  76      15.938  10.399   0.235  1.00 10.00      B   
ATOM   3551  CA  ILE B  76      15.857  11.278   2.160  1.00 10.00      B   
ATOM   3552  CB  ILE B  76      16.325  12.618   1.553  1.00 10.00      B   
ATOM   3553  CG1 ILE B  76      17.739  12.484   0.977  1.00 10.00      B   
ATOM   3554  CG2 ILE B  76      16.281  13.725   2.595  1.00 10.00      B   
ATOM   3555  CD1 ILE B  76      18.258  13.752   0.330  1.00 10.00      B   
ATOM   3556  C   ILE B  76      14.417  11.419   2.651  1.00 10.00      B   
ATOM   3557  O   ILE B  76      13.503  11.642   1.858  1.00 10.00      B   
ATOM   3558  N   ILE B  77      14.216  11.271   3.954  1.00 10.00      B   
ATOM   3559  HN  ILE B  77      14.984  11.084   4.543  1.00 10.00      B   
ATOM   3560  CA  ILE B  77      12.882  11.381   4.532  1.00 10.00      B   
ATOM   3561  CB  ILE B  77      12.433  10.073   5.221  1.00 10.00      B   
ATOM   3562  CG1 ILE B  77      13.387   9.699   6.356  1.00 10.00      B   
ATOM   3563  CG2 ILE B  77      12.323   8.939   4.211  1.00 10.00      B   
ATOM   3564  CD1 ILE B  77      12.803   8.715   7.347  1.00 10.00      B   
ATOM   3565  C   ILE B  77      12.794  12.532   5.531  1.00 10.00      B   
ATOM   3566  O   ILE B  77      11.717  12.844   6.047  1.00 10.00      B   
ATOM   3567  N   GLY B  78      13.921  13.172   5.794  1.00 10.00      B   
ATOM   3568  HN  GLY B  78      14.750  12.906   5.340  1.00 10.00      B   
ATOM   3569  CA  GLY B  78      13.935  14.272   6.735  1.00 10.00      B   
ATOM   3570  C   GLY B  78      14.884  15.369   6.317  1.00 10.00      B   
ATOM   3571  O   GLY B  78      15.767  15.146   5.489  1.00 10.00      B   
ATOM   3572  N   THR B  79      14.703  16.551   6.878  1.00 10.00      B   
ATOM   3573  HN  THR B  79      13.988  16.662   7.540  1.00 10.00      B   
ATOM   3574  CA  THR B  79      15.547  17.690   6.561  1.00 10.00      B   
ATOM   3575  CB  THR B  79      15.050  18.429   5.295  1.00 10.00      B   
ATOM   3576  OG1 THR B  79      14.920  17.494   4.211  1.00 10.00      B   
ATOM   3577  HG1 THR B  79      15.278  16.639   4.488  1.00 10.00      B   
ATOM   3578  CG2 THR B  79      16.030  19.521   4.890  1.00 10.00      B   
ATOM   3579  C   THR B  79      15.593  18.659   7.741  1.00 10.00      B   
ATOM   3580  O   THR B  79      14.676  19.454   7.945  1.00 10.00      B   
ATOM   3581  N   PHE B  80      16.661  18.575   8.521  1.00 10.00      B   
ATOM   3582  HN  PHE B  80      17.359  17.916   8.306  1.00 10.00      B   
ATOM   3583  CA  PHE B  80      16.842  19.439   9.675  1.00 10.00      B   
ATOM   3584  CB  PHE B  80      17.733  18.755  10.717  1.00 10.00      B   
ATOM   3585  CG  PHE B  80      17.063  18.549  12.047  1.00 10.00      B   
ATOM   3586  CD1 PHE B  80      15.697  18.330  12.126  1.00 10.00      B   
ATOM   3587  CD2 PHE B  80      17.801  18.574  13.218  1.00 10.00      B   
ATOM   3588  CE1 PHE B  80      15.080  18.141  13.347  1.00 10.00      B   
ATOM   3589  CE2 PHE B  80      17.191  18.385  14.443  1.00 10.00      B   
ATOM   3590  CZ  PHE B  80      15.828  18.169  14.508  1.00 10.00      B   
ATOM   3591  C   PHE B  80      17.446  20.776   9.248  1.00 10.00      B   
ATOM   3592  O   PHE B  80      17.371  21.149   8.077  1.00 10.00      B   
ATOM   3593  N   SER B  81      18.050  21.487  10.189  1.00 10.00      B   
ATOM   3594  HN  SER B  81      18.085  21.139  11.105  1.00 10.00      B   
ATOM   3595  CA  SER B  81      18.648  22.779   9.899  1.00 10.00      B   
ATOM   3596  CB  SER B  81      19.073  23.470  11.193  1.00 10.00      B   
ATOM   3597  OG  SER B  81      17.959  23.627  12.058  1.00 10.00      B   
ATOM   3598  HG  SER B  81      17.276  24.145  11.606  1.00 10.00      B   
ATOM   3599  C   SER B  81      19.813  22.681   8.912  1.00 10.00      B   
ATOM   3600  O   SER B  81      19.862  23.423   7.929  1.00 10.00      B   
ATOM   3601  N   ASP B  82      20.741  21.764   9.159  1.00 10.00      B   
ATOM   3602  HN  ASP B  82      20.658  21.194   9.951  1.00 10.00      B   
ATOM   3603  CA  ASP B  82      21.895  21.604   8.277  1.00 10.00      B   
ATOM   3604  CB  ASP B  82      23.125  22.324   8.849  1.00 10.00      B   
ATOM   3605  CG  ASP B  82      23.746  21.615  10.035  1.00 10.00      B   
ATOM   3606  OD1 ASP B  82      24.921  21.203   9.944  1.00 10.00      B   
ATOM   3607  OD2 ASP B  82      23.069  21.472  11.072  1.00 10.00      B   
ATOM   3608  C   ASP B  82      22.204  20.134   8.004  1.00 10.00      B   
ATOM   3609  O   ASP B  82      23.288  19.793   7.526  1.00 10.00      B   
ATOM   3610  N   SER B  83      21.242  19.269   8.290  1.00 10.00      B   
ATOM   3611  HN  SER B  83      20.391  19.598   8.644  1.00 10.00      B   
ATOM   3612  CA  SER B  83      21.412  17.840   8.075  1.00 10.00      B   
ATOM   3613  CB  SER B  83      21.713  17.134   9.401  1.00 10.00      B   
ATOM   3614  OG  SER B  83      22.768  17.783  10.098  1.00 10.00      B   
ATOM   3615  HG  SER B  83      23.496  17.956   9.486  1.00 10.00      B   
ATOM   3616  C   SER B  83      20.175  17.235   7.412  1.00 10.00      B   
ATOM   3617  O   SER B  83      19.051  17.648   7.686  1.00 10.00      B   
ATOM   3618  N   TYR B  84      20.397  16.283   6.519  1.00 10.00      B   
ATOM   3619  HN  TYR B  84      21.323  16.024   6.319  1.00 10.00      B   
ATOM   3620  CA  TYR B  84      19.314  15.610   5.815  1.00 10.00      B   
ATOM   3621  CB  TYR B  84      19.568  15.634   4.301  1.00 10.00      B   
ATOM   3622  CG  TYR B  84      19.348  16.981   3.641  1.00 10.00      B   
ATOM   3623  CD1 TYR B  84      20.174  18.063   3.919  1.00 10.00      B   
ATOM   3624  CD2 TYR B  84      18.312  17.168   2.734  1.00 10.00      B   
ATOM   3625  CE1 TYR B  84      19.974  19.292   3.315  1.00 10.00      B   
ATOM   3626  CE2 TYR B  84      18.103  18.391   2.125  1.00 10.00      B   
ATOM   3627  CZ  TYR B  84      18.937  19.451   2.421  1.00 10.00      B   
ATOM   3628  OH  TYR B  84      18.736  20.674   1.820  1.00 10.00      B   
ATOM   3629  HH  TYR B  84      17.801  20.786   1.621  1.00 10.00      B   
ATOM   3630  C   TYR B  84      19.202  14.165   6.290  1.00 10.00      B   
ATOM   3631  O   TYR B  84      20.159  13.397   6.186  1.00 10.00      B   
ATOM   3632  N   LYS B  85      18.043  13.797   6.812  1.00 10.00      B   
ATOM   3633  HN  LYS B  85      17.316  14.453   6.873  1.00 10.00      B   
ATOM   3634  CA  LYS B  85      17.821  12.442   7.298  1.00 10.00      B   
ATOM   3635  CB  LYS B  85      16.629  12.407   8.258  1.00 10.00      B   
ATOM   3636  CG  LYS B  85      16.294  11.031   8.808  1.00 10.00      B   
ATOM   3637  CD  LYS B  85      15.210  11.121   9.871  1.00 10.00      B   
ATOM   3638  CE  LYS B  85      15.799  11.402  11.244  1.00 10.00      B   
ATOM   3639  NZ  LYS B  85      14.841  12.127  12.125  1.00 10.00      B   
ATOM   3640  HZ1 LYS B  85      14.917  13.157  11.962  1.00 10.00      B   
ATOM   3641  HZ2 LYS B  85      15.049  11.930  13.125  1.00 10.00      B   
ATOM   3642  HZ3 LYS B  85      13.867  11.828  11.921  1.00 10.00      B   
ATOM   3643  C   LYS B  85      17.613  11.469   6.142  1.00 10.00      B   
ATOM   3644  O   LYS B  85      16.564  11.465   5.491  1.00 10.00      B   
ATOM   3645  N   VAL B  86      18.622  10.655   5.890  1.00 10.00      B   
ATOM   3646  HN  VAL B  86      19.433  10.714   6.446  1.00 10.00      B   
ATOM   3647  CA  VAL B  86      18.576   9.676   4.818  1.00 10.00      B   
ATOM   3648  CB  VAL B  86      19.838   9.766   3.929  1.00 10.00      B   
ATOM   3649  CG1 VAL B  86      19.732   8.837   2.729  1.00 10.00      B   
ATOM   3650  CG2 VAL B  86      20.090  11.197   3.479  1.00 10.00      B   
ATOM   3651  C   VAL B  86      18.483   8.267   5.397  1.00 10.00      B   
ATOM   3652  O   VAL B  86      19.228   7.910   6.313  1.00 10.00      B   
ATOM   3653  N   SER B  87      17.565   7.476   4.870  1.00 10.00      B   
ATOM   3654  HN  SER B  87      16.987   7.823   4.151  1.00 10.00      B   
ATOM   3655  CA  SER B  87      17.386   6.105   5.328  1.00 10.00      B   
ATOM   3656  CB  SER B  87      15.905   5.720   5.289  1.00 10.00      B   
ATOM   3657  OG  SER B  87      15.113   6.633   6.033  1.00 10.00      B   
ATOM   3658  HG  SER B  87      15.474   6.718   6.923  1.00 10.00      B   
ATOM   3659  C   SER B  87      18.201   5.140   4.468  1.00 10.00      B   
ATOM   3660  O   SER B  87      18.067   5.127   3.244  1.00 10.00      B   
ATOM   3661  N   LEU B  88      19.052   4.347   5.114  1.00 10.00      B   
ATOM   3662  HN  LEU B  88      19.121   4.416   6.090  1.00 10.00      B   
ATOM   3663  CA  LEU B  88      19.881   3.370   4.412  1.00 10.00      B   
ATOM   3664  CB  LEU B  88      21.136   3.044   5.229  1.00 10.00      B   
ATOM   3665  CG  LEU B  88      21.984   4.228   5.692  1.00 10.00      B   
ATOM   3666  CD1 LEU B  88      23.042   3.764   6.682  1.00 10.00      B   
ATOM   3667  CD2 LEU B  88      22.632   4.921   4.505  1.00 10.00      B   
ATOM   3668  C   LEU B  88      19.081   2.094   4.202  1.00 10.00      B   
ATOM   3669  O   LEU B  88      19.198   1.423   3.172  1.00 10.00      B   
ATOM   3670  N   GLN B  89      18.262   1.777   5.195  1.00 10.00      B   
ATOM   3671  HN  GLN B  89      18.223   2.364   5.980  1.00 10.00      B   
ATOM   3672  CA  GLN B  89      17.419   0.598   5.168  1.00 10.00      B   
ATOM   3673  CB  GLN B  89      18.228  -0.637   5.579  1.00 10.00      B   
ATOM   3674  CG  GLN B  89      17.601  -1.953   5.156  1.00 10.00      B   
ATOM   3675  CD  GLN B  89      18.594  -3.097   5.109  1.00 10.00      B   
ATOM   3676  OE1 GLN B  89      19.576  -3.120   5.851  1.00 10.00      B   
ATOM   3677  NE2 GLN B  89      18.343  -4.054   4.230  1.00 10.00      B   
ATOM   3678 HE21 GLN B  89      17.545  -3.965   3.669  1.00 10.00      B   
ATOM   3679 HE22 GLN B  89      18.960  -4.819   4.178  1.00 10.00      B   
ATOM   3680  C   GLN B  89      16.226   0.799   6.102  1.00 10.00      B   
ATOM   3681  O   GLN B  89      16.244   1.693   6.953  1.00 10.00      B   
ATOM   3682  N   ASN B  90      15.195  -0.020   5.937  1.00 10.00      B   
ATOM   3683  HN  ASN B  90      15.240  -0.714   5.242  1.00 10.00      B   
ATOM   3684  CA  ASN B  90      13.998   0.077   6.761  1.00 10.00      B   
ATOM   3685  CB  ASN B  90      12.834  -0.690   6.124  1.00 10.00      B   
ATOM   3686  CG  ASN B  90      11.515  -0.471   6.842  1.00 10.00      B   
ATOM   3687  OD1 ASN B  90      11.323   0.540   7.519  1.00 10.00      B   
ATOM   3688  ND2 ASN B  90      10.592  -1.404   6.680  1.00 10.00      B   
ATOM   3689 HD21 ASN B  90      10.807  -2.174   6.108  1.00 10.00      B   
ATOM   3690 HD22 ASN B  90       9.732  -1.290   7.138  1.00 10.00      B   
ATOM   3691  C   ASN B  90      14.260  -0.424   8.177  1.00 10.00      B   
ATOM   3692  O   ASN B  90      14.932  -1.443   8.369  1.00 10.00      B   
ATOM   3693  N   PHE B  91      13.734   0.313   9.157  1.00 10.00      B   
ATOM   3694  HN  PHE B  91      13.213   1.113   8.918  1.00 10.00      B   
ATOM   3695  CA  PHE B  91      13.894  -0.023  10.571  1.00 10.00      B   
ATOM   3696  CB  PHE B  91      13.158  -1.318  10.931  1.00 10.00      B   
ATOM   3697  CG  PHE B  91      11.663  -1.200  10.862  1.00 10.00      B   
ATOM   3698  CD1 PHE B  91      10.903  -2.198  10.277  1.00 10.00      B   
ATOM   3699  CD2 PHE B  91      11.020  -0.088  11.378  1.00 10.00      B   
ATOM   3700  CE1 PHE B  91       9.527  -2.089  10.208  1.00 10.00      B   
ATOM   3701  CE2 PHE B  91       9.646   0.029  11.314  1.00 10.00      B   
ATOM   3702  CZ  PHE B  91       8.898  -0.973  10.728  1.00 10.00      B   
ATOM   3703  C   PHE B  91      15.365  -0.099  10.965  1.00 10.00      B   
ATOM   3704  O   PHE B  91      15.774  -0.960  11.746  1.00 10.00      B   
ATOM   3705  N   SER B  92      16.152   0.805  10.408  1.00 10.00      B   
ATOM   3706  HN  SER B  92      15.760   1.460   9.792  1.00 10.00      B   
ATOM   3707  CA  SER B  92      17.576   0.868  10.687  1.00 10.00      B   
ATOM   3708  CB  SER B  92      18.370   0.334   9.495  1.00 10.00      B   
ATOM   3709  OG  SER B  92      17.889  -0.937   9.093  1.00 10.00      B   
ATOM   3710  HG  SER B  92      16.933  -0.964   9.212  1.00 10.00      B   
ATOM   3711  C   SER B  92      17.973   2.307  10.989  1.00 10.00      B   
ATOM   3712  O   SER B  92      17.225   3.239  10.678  1.00 10.00      B   
ATOM   3713  N   SER B  93      19.132   2.489  11.601  1.00 10.00      B   
ATOM   3714  HN  SER B  93      19.684   1.708  11.825  1.00 10.00      B   
ATOM   3715  CA  SER B  93      19.613   3.819  11.956  1.00 10.00      B   
ATOM   3716  CB  SER B  93      20.885   3.706  12.790  1.00 10.00      B   
ATOM   3717  OG  SER B  93      20.725   2.736  13.816  1.00 10.00      B   
ATOM   3718  HG  SER B  93      21.591   2.396  14.068  1.00 10.00      B   
ATOM   3719  C   SER B  93      19.851   4.695  10.726  1.00 10.00      B   
ATOM   3720  O   SER B  93      20.695   4.390   9.884  1.00 10.00      B   
ATOM   3721  N   SER B  94      19.091   5.776  10.625  1.00 10.00      B   
ATOM   3722  HN  SER B  94      18.430   5.966  11.323  1.00 10.00      B   
ATOM   3723  CA  SER B  94      19.216   6.698   9.514  1.00 10.00      B   
ATOM   3724  CB  SER B  94      17.992   7.613   9.477  1.00 10.00      B   
ATOM   3725  OG  SER B  94      17.062   7.243  10.484  1.00 10.00      B   
ATOM   3726  HG  SER B  94      17.192   7.807  11.256  1.00 10.00      B   
ATOM   3727  C   SER B  94      20.491   7.522   9.651  1.00 10.00      B   
ATOM   3728  O   SER B  94      21.066   7.611  10.735  1.00 10.00      B   
ATOM   3729  N   VAL B  95      20.938   8.107   8.553  1.00 10.00      B   
ATOM   3730  HN  VAL B  95      20.440   7.997   7.711  1.00 10.00      B   
ATOM   3731  CA  VAL B  95      22.143   8.921   8.564  1.00 10.00      B   
ATOM   3732  CB  VAL B  95      23.240   8.363   7.629  1.00 10.00      B   
ATOM   3733  CG1 VAL B  95      23.720   7.006   8.118  1.00 10.00      B   
ATOM   3734  CG2 VAL B  95      22.743   8.273   6.192  1.00 10.00      B   
ATOM   3735  C   VAL B  95      21.817  10.357   8.180  1.00 10.00      B   
ATOM   3736  O   VAL B  95      20.950  10.601   7.335  1.00 10.00      B   
ATOM   3737  N   SER B  96      22.487  11.303   8.818  1.00 10.00      B   
ATOM   3738  HN  SER B  96      23.146  11.051   9.500  1.00 10.00      B   
ATOM   3739  CA  SER B  96      22.264  12.707   8.531  1.00 10.00      B   
ATOM   3740  CB  SER B  96      22.263  13.526   9.822  1.00 10.00      B   
ATOM   3741  OG  SER B  96      21.538  12.855  10.842  1.00 10.00      B   
ATOM   3742  HG  SER B  96      22.114  12.187  11.251  1.00 10.00      B   
ATOM   3743  C   SER B  96      23.308  13.219   7.545  1.00 10.00      B   
ATOM   3744  O   SER B  96      24.487  13.363   7.880  1.00 10.00      B   
ATOM   3745  N   LEU B  97      22.869  13.448   6.317  1.00 10.00      B   
ATOM   3746  HN  LEU B  97      21.916  13.287   6.119  1.00 10.00      B   
ATOM   3747  CA  LEU B  97      23.736  13.934   5.254  1.00 10.00      B   
ATOM   3748  CB  LEU B  97      23.100  13.615   3.892  1.00 10.00      B   
ATOM   3749  CG  LEU B  97      23.740  14.252   2.653  1.00 10.00      B   
ATOM   3750  CD1 LEU B  97      25.148  13.722   2.431  1.00 10.00      B   
ATOM   3751  CD2 LEU B  97      22.878  14.016   1.422  1.00 10.00      B   
ATOM   3752  C   LEU B  97      23.955  15.436   5.399  1.00 10.00      B   
ATOM   3753  O   LEU B  97      23.021  16.178   5.703  1.00 10.00      B   
ATOM   3754  N   SER B  98      25.191  15.877   5.206  1.00 10.00      B   
ATOM   3755  HN  SER B  98      25.900  15.236   4.983  1.00 10.00      B   
ATOM   3756  CA  SER B  98      25.517  17.288   5.309  1.00 10.00      B   
ATOM   3757  CB  SER B  98      27.020  17.480   5.537  1.00 10.00      B   
ATOM   3758  OG  SER B  98      27.359  18.858   5.593  1.00 10.00      B   
ATOM   3759  HG  SER B  98      27.952  19.009   6.340  1.00 10.00      B   
ATOM   3760  C   SER B  98      25.092  18.027   4.049  1.00 10.00      B   
ATOM   3761  O   SER B  98      25.235  17.518   2.937  1.00 10.00      B   
ATOM   3762  N   TYR B  99      24.583  19.235   4.230  1.00 10.00      B   
ATOM   3763  HN  TYR B  99      24.497  19.584   5.142  1.00 10.00      B   
ATOM   3764  CA  TYR B  99      24.145  20.058   3.110  1.00 10.00      B   
ATOM   3765  CB  TYR B  99      23.162  21.147   3.574  1.00 10.00      B   
ATOM   3766  CG  TYR B  99      23.744  22.238   4.459  1.00 10.00      B   
ATOM   3767  CD1 TYR B  99      23.239  23.531   4.403  1.00 10.00      B   
ATOM   3768  CD2 TYR B  99      24.785  21.987   5.347  1.00 10.00      B   
ATOM   3769  CE1 TYR B  99      23.751  24.536   5.202  1.00 10.00      B   
ATOM   3770  CE2 TYR B  99      25.303  22.987   6.148  1.00 10.00      B   
ATOM   3771  CZ  TYR B  99      24.781  24.258   6.071  1.00 10.00      B   
ATOM   3772  OH  TYR B  99      25.288  25.256   6.872  1.00 10.00      B   
ATOM   3773  HH  TYR B  99      26.183  25.022   7.151  1.00 10.00      B   
ATOM   3774  C   TYR B  99      25.340  20.655   2.363  1.00 10.00      B   
ATOM   3775  O   TYR B  99      25.180  21.377   1.377  1.00 10.00      B   
ATOM   3776  N   MET B 100      26.538  20.339   2.847  1.00 10.00      B   
ATOM   3777  HN  MET B 100      26.592  19.766   3.643  1.00 10.00      B   
ATOM   3778  CA  MET B 100      27.769  20.823   2.242  1.00 10.00      B   
ATOM   3779  CB  MET B 100      28.685  21.413   3.323  1.00 10.00      B   
ATOM   3780  CG  MET B 100      29.796  22.304   2.789  1.00 10.00      B   
ATOM   3781  SD  MET B 100      30.564  23.310   4.077  1.00 10.00      B   
ATOM   3782  CE  MET B 100      31.246  22.041   5.144  1.00 10.00      B   
ATOM   3783  C   MET B 100      28.474  19.688   1.500  1.00 10.00      B   
ATOM   3784  O   MET B 100      29.514  19.886   0.870  1.00 10.00      B   
ATOM   3785  N   ALA B 101      27.879  18.503   1.549  1.00 10.00      B   
ATOM   3786  HN  ALA B 101      27.027  18.416   2.027  1.00 10.00      B   
ATOM   3787  CA  ALA B 101      28.444  17.328   0.893  1.00 10.00      B   
ATOM   3788  CB  ALA B 101      28.105  16.073   1.683  1.00 10.00      B   
ATOM   3789  C   ALA B 101      27.936  17.211  -0.543  1.00 10.00      B   
ATOM   3790  O   ALA B 101      27.594  16.121  -1.015  1.00 10.00      B   
ATOM   3791  N   PHE B 102      27.910  18.340  -1.237  1.00 10.00      B   
ATOM   3792  HN  PHE B 102      28.234  19.165  -0.816  1.00 10.00      B   
ATOM   3793  CA  PHE B 102      27.441  18.392  -2.613  1.00 10.00      B   
ATOM   3794  CB  PHE B 102      26.053  19.038  -2.666  1.00 10.00      B   
ATOM   3795  CG  PHE B 102      24.969  18.231  -2.015  1.00 10.00      B   
ATOM   3796  CD1 PHE B 102      24.660  18.408  -0.676  1.00 10.00      B   
ATOM   3797  CD2 PHE B 102      24.256  17.296  -2.744  1.00 10.00      B   
ATOM   3798  CE1 PHE B 102      23.662  17.666  -0.076  1.00 10.00      B   
ATOM   3799  CE2 PHE B 102      23.257  16.552  -2.151  1.00 10.00      B   
ATOM   3800  CZ  PHE B 102      22.959  16.737  -0.816  1.00 10.00      B   
ATOM   3801  C   PHE B 102      28.410  19.200  -3.468  1.00 10.00      B   
ATOM   3802  O   PHE B 102      29.149  20.035  -2.943  1.00 10.00      B   
ATOM   3803  N   PRO B 103      28.438  18.949  -4.789  1.00 10.00      B   
ATOM   3804  CA  PRO B 103      29.314  19.680  -5.712  1.00 10.00      B   
ATOM   3805  CB  PRO B 103      29.051  19.016  -7.070  1.00 10.00      B   
ATOM   3806  CG  PRO B 103      28.408  17.711  -6.750  1.00 10.00      B   
ATOM   3807  CD  PRO B 103      27.635  17.931  -5.484  1.00 10.00      B   
ATOM   3808  C   PRO B 103      28.931  21.157  -5.771  1.00 10.00      B   
ATOM   3809  O   PRO B 103      27.752  21.491  -5.931  1.00 10.00      B   
ATOM   3810  N   ASN B 104      29.928  22.033  -5.624  1.00 10.00      B   
ATOM   3811  HN  ASN B 104      30.841  21.696  -5.484  1.00 10.00      B   
ATOM   3812  CA  ASN B 104      29.706  23.480  -5.651  1.00 10.00      B   
ATOM   3813  CB  ASN B 104      29.122  23.924  -7.001  1.00 10.00      B   
ATOM   3814  CG  ASN B 104      29.168  25.425  -7.209  1.00 10.00      B   
ATOM   3815  OD1 ASN B 104      30.098  26.097  -6.768  1.00 10.00      B   
ATOM   3816  ND2 ASN B 104      28.164  25.959  -7.886  1.00 10.00      B   
ATOM   3817 HD21 ASN B 104      27.457  25.361  -8.212  1.00 10.00      B   
ATOM   3818 HD22 ASN B 104      28.167  26.929  -8.036  1.00 10.00      B   
ATOM   3819  C   ASN B 104      28.790  23.886  -4.498  1.00 10.00      B   
ATOM   3820  O   ASN B 104      27.887  24.712  -4.649  1.00 10.00      B   
ATOM   3821  N   ALA B 105      29.035  23.284  -3.341  1.00 10.00      B   
ATOM   3822  HN  ALA B 105      29.777  22.643  -3.287  1.00 10.00      B   
ATOM   3823  CA  ALA B 105      28.242  23.546  -2.151  1.00 10.00      B   
ATOM   3824  CB  ALA B 105      28.523  22.504  -1.080  1.00 10.00      B   
ATOM   3825  C   ALA B 105      28.487  24.947  -1.608  1.00 10.00      B   
ATOM   3826  O   ALA B 105      29.509  25.575  -1.896  1.00 10.00      B   
ATOM   3827  N   SER B 106      27.541  25.423  -0.821  1.00 10.00      B   
ATOM   3828  HN  SER B 106      26.753  24.866  -0.632  1.00 10.00      B   
ATOM   3829  CA  SER B 106      27.622  26.740  -0.224  1.00 10.00      B   
ATOM   3830  CB  SER B 106      27.104  27.791  -1.219  1.00 10.00      B   
ATOM   3831  OG  SER B 106      27.005  29.079  -0.630  1.00 10.00      B   
ATOM   3832  HG  SER B 106      27.428  29.729  -1.209  1.00 10.00      B   
ATOM   3833  C   SER B 106      26.789  26.761   1.049  1.00 10.00      B   
ATOM   3834  O   SER B 106      25.968  25.872   1.273  1.00 10.00      B   
ATOM   3835  N   LYS B 107      27.016  27.750   1.892  1.00 10.00      B   
ATOM   3836  HN  LYS B 107      27.708  28.415   1.680  1.00 10.00      B   
ATOM   3837  CA  LYS B 107      26.255  27.879   3.121  1.00 10.00      B   
ATOM   3838  CB  LYS B 107      27.158  28.294   4.285  1.00 10.00      B   
ATOM   3839  CG  LYS B 107      28.056  27.182   4.804  1.00 10.00      B   
ATOM   3840  CD  LYS B 107      28.770  27.600   6.079  1.00 10.00      B   
ATOM   3841  CE  LYS B 107      29.674  26.496   6.603  1.00 10.00      B   
ATOM   3842  NZ  LYS B 107      30.382  26.905   7.848  1.00 10.00      B   
ATOM   3843  HZ1 LYS B 107      30.818  27.841   7.724  1.00 10.00      B   
ATOM   3844  HZ2 LYS B 107      31.133  26.220   8.079  1.00 10.00      B   
ATOM   3845  HZ3 LYS B 107      29.714  26.949   8.643  1.00 10.00      B   
ATOM   3846  C   LYS B 107      25.134  28.891   2.919  1.00 10.00      B   
ATOM   3847  O   LYS B 107      24.285  29.087   3.789  1.00 10.00      B   
ATOM   3848  N   LYS B 108      25.138  29.523   1.748  1.00 10.00      B   
ATOM   3849  HN  LYS B 108      25.844  29.316   1.092  1.00 10.00      B   
ATOM   3850  CA  LYS B 108      24.131  30.520   1.409  1.00 10.00      B   
ATOM   3851  CB  LYS B 108      24.794  31.783   0.845  1.00 10.00      B   
ATOM   3852  CG  LYS B 108      25.767  32.447   1.807  1.00 10.00      B   
ATOM   3853  CD  LYS B 108      26.373  33.710   1.214  1.00 10.00      B   
ATOM   3854  CE  LYS B 108      27.389  34.328   2.164  1.00 10.00      B   
ATOM   3855  NZ  LYS B 108      27.993  35.574   1.616  1.00 10.00      B   
ATOM   3856  HZ1 LYS B 108      28.814  35.859   2.192  1.00 10.00      B   
ATOM   3857  HZ2 LYS B 108      27.300  36.349   1.626  1.00 10.00      B   
ATOM   3858  HZ3 LYS B 108      28.310  35.423   0.638  1.00 10.00      B   
ATOM   3859  C   LYS B 108      23.117  29.961   0.414  1.00 10.00      B   
ATOM   3860  O   LYS B 108      22.241  30.679  -0.067  1.00 10.00      B   
ATOM   3861  N   ASN B 109      23.245  28.674   0.104  1.00 10.00      B   
ATOM   3862  HN  ASN B 109      23.959  28.150   0.526  1.00 10.00      B   
ATOM   3863  CA  ASN B 109      22.337  28.015  -0.832  1.00 10.00      B   
ATOM   3864  CB  ASN B 109      22.867  28.088  -2.270  1.00 10.00      B   
ATOM   3865  CG  ASN B 109      21.953  27.394  -3.269  1.00 10.00      B   
ATOM   3866  OD1 ASN B 109      20.921  27.936  -3.669  1.00 10.00      B   
ATOM   3867  ND2 ASN B 109      22.331  26.196  -3.690  1.00 10.00      B   
ATOM   3868 HD21 ASN B 109      23.171  25.826  -3.340  1.00 10.00      B   
ATOM   3869 HD22 ASN B 109      21.755  25.725  -4.332  1.00 10.00      B   
ATOM   3870  C   ASN B 109      22.095  26.567  -0.420  1.00 10.00      B   
ATOM   3871  O   ASN B 109      23.024  25.760  -0.369  1.00 10.00      B   
ATOM   3872  N   ARG B 110      20.850  26.252  -0.102  1.00 10.00      B   
ATOM   3873  HN  ARG B 110      20.156  26.945  -0.157  1.00 10.00      B   
ATOM   3874  CA  ARG B 110      20.472  24.907   0.316  1.00 10.00      B   
ATOM   3875  CB  ARG B 110      19.221  24.964   1.194  1.00 10.00      B   
ATOM   3876  CG  ARG B 110      19.488  24.984   2.687  1.00 10.00      B   
ATOM   3877  CD  ARG B 110      18.192  25.185   3.450  1.00 10.00      B   
ATOM   3878  NE  ARG B 110      18.261  24.680   4.816  1.00 10.00      B   
ATOM   3879  HE  ARG B 110      19.093  24.853   5.319  1.00 10.00      B   
ATOM   3880  CZ  ARG B 110      17.268  24.021   5.413  1.00 10.00      B   
ATOM   3881  NH1 ARG B 110      16.125  23.801   4.772  1.00 10.00      B   
ATOM   3882 HH11 ARG B 110      15.997  24.142   3.798  1.00 10.00      B   
ATOM   3883 HH12 ARG B 110      15.351  23.279   5.246  1.00 10.00      B   
ATOM   3884  NH2 ARG B 110      17.414  23.588   6.653  1.00 10.00      B   
ATOM   3885 HH21 ARG B 110      16.637  23.069   7.125  1.00 10.00      B   
ATOM   3886 HH22 ARG B 110      18.309  23.759   7.167  1.00 10.00      B   
ATOM   3887  C   ARG B 110      20.195  24.014  -0.891  1.00 10.00      B   
ATOM   3888  O   ARG B 110      19.623  24.468  -1.887  1.00 10.00      B   
ATOM   3889  N   PRO B 111      20.595  22.734  -0.817  1.00 10.00      B   
ATOM   3890  CA  PRO B 111      20.370  21.772  -1.901  1.00 10.00      B   
ATOM   3891  CB  PRO B 111      20.947  20.463  -1.350  1.00 10.00      B   
ATOM   3892  CG  PRO B 111      21.896  20.888  -0.282  1.00 10.00      B   
ATOM   3893  CD  PRO B 111      21.304  22.127   0.320  1.00 10.00      B   
ATOM   3894  C   PRO B 111      18.881  21.608  -2.184  1.00 10.00      B   
ATOM   3895  O   PRO B 111      18.074  21.469  -1.260  1.00 10.00      B   
ATOM   3896  N   THR B 112      18.521  21.633  -3.457  1.00 10.00      B   
ATOM   3897  HN  THR B 112      19.209  21.747  -4.147  1.00 10.00      B   
ATOM   3898  CA  THR B 112      17.131  21.504  -3.869  1.00 10.00      B   
ATOM   3899  CB  THR B 112      16.928  22.098  -5.274  1.00 10.00      B   
ATOM   3900  OG1 THR B 112      18.194  22.555  -5.782  1.00 10.00      B   
ATOM   3901  HG1 THR B 112      18.402  22.073  -6.594  1.00 10.00      B   
ATOM   3902  CG2 THR B 112      15.958  23.267  -5.216  1.00 10.00      B   
ATOM   3903  C   THR B 112      16.658  20.048  -3.844  1.00 10.00      B   
ATOM   3904  O   THR B 112      16.395  19.445  -4.887  1.00 10.00      B   
ATOM   3905  N   LEU B 113      16.555  19.491  -2.645  1.00 10.00      B   
ATOM   3906  HN  LEU B 113      16.775  20.026  -1.853  1.00 10.00      B   
ATOM   3907  CA  LEU B 113      16.115  18.114  -2.465  1.00 10.00      B   
ATOM   3908  CB  LEU B 113      17.238  17.265  -1.865  1.00 10.00      B   
ATOM   3909  CG  LEU B 113      18.452  17.022  -2.762  1.00 10.00      B   
ATOM   3910  CD1 LEU B 113      19.556  16.329  -1.981  1.00 10.00      B   
ATOM   3911  CD2 LEU B 113      18.062  16.198  -3.980  1.00 10.00      B   
ATOM   3912  C   LEU B 113      14.892  18.066  -1.560  1.00 10.00      B   
ATOM   3913  O   LEU B 113      14.740  18.901  -0.663  1.00 10.00      B   
ATOM   3914  N   GLN B 114      14.026  17.092  -1.789  1.00 10.00      B   
ATOM   3915  HN  GLN B 114      14.210  16.437  -2.507  1.00 10.00      B   
ATOM   3916  CA  GLN B 114      12.814  16.948  -0.998  1.00 10.00      B   
ATOM   3917  CB  GLN B 114      11.579  17.217  -1.861  1.00 10.00      B   
ATOM   3918  CG  GLN B 114      11.451  18.653  -2.341  1.00 10.00      B   
ATOM   3919  CD  GLN B 114      11.337  19.644  -1.200  1.00 10.00      B   
ATOM   3920  OE1 GLN B 114      10.816  19.327  -0.130  1.00 10.00      B   
ATOM   3921  NE2 GLN B 114      11.819  20.853  -1.423  1.00 10.00      B   
ATOM   3922 HE21 GLN B 114      12.215  21.040  -2.301  1.00 10.00      B   
ATOM   3923 HE22 GLN B 114      11.762  21.513  -0.703  1.00 10.00      B   
ATOM   3924  C   GLN B 114      12.725  15.555  -0.389  1.00 10.00      B   
ATOM   3925  O   GLN B 114      13.616  14.729  -0.571  1.00 10.00      B   
ATOM   3926  N   VAL B 115      11.651  15.303   0.340  1.00 10.00      B   
ATOM   3927  HN  VAL B 115      10.978  16.006   0.457  1.00 10.00      B   
ATOM   3928  CA  VAL B 115      11.441  14.005   0.968  1.00 10.00      B   
ATOM   3929  CB  VAL B 115      10.439  14.103   2.138  1.00 10.00      B   
ATOM   3930  CG1 VAL B 115      10.027  12.723   2.627  1.00 10.00      B   
ATOM   3931  CG2 VAL B 115      11.051  14.898   3.276  1.00 10.00      B   
ATOM   3932  C   VAL B 115      10.959  12.987  -0.062  1.00 10.00      B   
ATOM   3933  O   VAL B 115      10.077  13.278  -0.873  1.00 10.00      B   
ATOM   3934  N   GLY B 116      11.550  11.803  -0.034  1.00 10.00      B   
ATOM   3935  HN  GLY B 116      12.252  11.630   0.635  1.00 10.00      B   
ATOM   3936  CA  GLY B 116      11.181  10.766  -0.972  1.00 10.00      B   
ATOM   3937  C   GLY B 116      12.142  10.720  -2.137  1.00 10.00      B   
ATOM   3938  O   GLY B 116      11.925   9.991  -3.105  1.00 10.00      B   
ATOM   3939  N   ASP B 117      13.206  11.506  -2.040  1.00 10.00      B   
ATOM   3940  HN  ASP B 117      13.313  12.068  -1.246  1.00 10.00      B   
ATOM   3941  CA  ASP B 117      14.215  11.565  -3.087  1.00 10.00      B   
ATOM   3942  CB  ASP B 117      14.841  12.963  -3.172  1.00 10.00      B   
ATOM   3943  CG  ASP B 117      13.987  13.946  -3.950  1.00 10.00      B   
ATOM   3944  OD1 ASP B 117      13.147  13.500  -4.763  1.00 10.00      B   
ATOM   3945  OD2 ASP B 117      14.147  15.171  -3.761  1.00 10.00      B   
ATOM   3946  C   ASP B 117      15.294  10.509  -2.878  1.00 10.00      B   
ATOM   3947  O   ASP B 117      15.860  10.382  -1.787  1.00 10.00      B   
ATOM   3948  N   LEU B 118      15.547   9.734  -3.921  1.00 10.00      B   
ATOM   3949  HN  LEU B 118      15.035   9.869  -4.745  1.00 10.00      B   
ATOM   3950  CA  LEU B 118      16.559   8.690  -3.886  1.00 10.00      B   
ATOM   3951  CB  LEU B 118      16.180   7.544  -4.830  1.00 10.00      B   
ATOM   3952  CG  LEU B 118      14.888   6.788  -4.501  1.00 10.00      B   
ATOM   3953  CD1 LEU B 118      14.484   5.885  -5.659  1.00 10.00      B   
ATOM   3954  CD2 LEU B 118      15.047   5.980  -3.221  1.00 10.00      B   
ATOM   3955  C   LEU B 118      17.901   9.276  -4.299  1.00 10.00      B   
ATOM   3956  O   LEU B 118      18.063   9.751  -5.424  1.00 10.00      B   
ATOM   3957  N   VAL B 119      18.859   9.247  -3.393  1.00 10.00      B   
ATOM   3958  HN  VAL B 119      18.680   8.841  -2.514  1.00 10.00      B   
ATOM   3959  CA  VAL B 119      20.176   9.796  -3.675  1.00 10.00      B   
ATOM   3960  CB  VAL B 119      20.574  10.885  -2.654  1.00 10.00      B   
ATOM   3961  CG1 VAL B 119      21.942  11.470  -2.979  1.00 10.00      B   
ATOM   3962  CG2 VAL B 119      19.522  11.983  -2.604  1.00 10.00      B   
ATOM   3963  C   VAL B 119      21.241   8.707  -3.703  1.00 10.00      B   
ATOM   3964  O   VAL B 119      21.372   7.917  -2.767  1.00 10.00      B   
ATOM   3965  N   TYR B 120      21.981   8.662  -4.798  1.00 10.00      B   
ATOM   3966  HN  TYR B 120      21.803   9.306  -5.520  1.00 10.00      B   
ATOM   3967  CA  TYR B 120      23.059   7.705  -4.964  1.00 10.00      B   
ATOM   3968  CB  TYR B 120      23.184   7.306  -6.439  1.00 10.00      B   
ATOM   3969  CG  TYR B 120      24.205   6.221  -6.715  1.00 10.00      B   
ATOM   3970  CD1 TYR B 120      23.933   4.891  -6.422  1.00 10.00      B   
ATOM   3971  CD2 TYR B 120      25.437   6.526  -7.280  1.00 10.00      B   
ATOM   3972  CE1 TYR B 120      24.858   3.897  -6.683  1.00 10.00      B   
ATOM   3973  CE2 TYR B 120      26.369   5.540  -7.541  1.00 10.00      B   
ATOM   3974  CZ  TYR B 120      26.074   4.228  -7.241  1.00 10.00      B   
ATOM   3975  OH  TYR B 120      26.997   3.239  -7.508  1.00 10.00      B   
ATOM   3976  HH  TYR B 120      27.882   3.567  -7.314  1.00 10.00      B   
ATOM   3977  C   TYR B 120      24.343   8.367  -4.489  1.00 10.00      B   
ATOM   3978  O   TYR B 120      24.758   9.389  -5.041  1.00 10.00      B   
ATOM   3979  N   ALA B 121      24.954   7.806  -3.457  1.00 10.00      B   
ATOM   3980  HN  ALA B 121      24.590   6.982  -3.068  1.00 10.00      B   
ATOM   3981  CA  ALA B 121      26.173   8.373  -2.903  1.00 10.00      B   
ATOM   3982  CB  ALA B 121      25.837   9.370  -1.803  1.00 10.00      B   
ATOM   3983  C   ALA B 121      27.095   7.287  -2.373  1.00 10.00      B   
ATOM   3984  O   ALA B 121      26.754   6.102  -2.385  1.00 10.00      B   
ATOM   3985  N   ARG B 122      28.261   7.702  -1.909  1.00 10.00      B   
ATOM   3986  HN  ARG B 122      28.466   8.661  -1.925  1.00 10.00      B   
ATOM   3987  CA  ARG B 122      29.242   6.781  -1.370  1.00 10.00      B   
ATOM   3988  CB  ARG B 122      30.530   6.853  -2.192  1.00 10.00      B   
ATOM   3989  CG  ARG B 122      31.627   5.909  -1.729  1.00 10.00      B   
ATOM   3990  CD  ARG B 122      32.955   6.230  -2.398  1.00 10.00      B   
ATOM   3991  NE  ARG B 122      33.457   7.552  -2.024  1.00 10.00      B   
ATOM   3992  HE  ARG B 122      32.840   8.314  -2.131  1.00 10.00      B   
ATOM   3993  CZ  ARG B 122      34.687   7.782  -1.555  1.00 10.00      B   
ATOM   3994  NH1 ARG B 122      35.545   6.776  -1.405  1.00 10.00      B   
ATOM   3995 HH11 ARG B 122      35.264   5.802  -1.653  1.00 10.00      B   
ATOM   3996 HH12 ARG B 122      36.508   6.956  -1.035  1.00 10.00      B   
ATOM   3997  NH2 ARG B 122      35.056   9.015  -1.231  1.00 10.00      B   
ATOM   3998 HH21 ARG B 122      34.388   9.810  -1.339  1.00 10.00      B   
ATOM   3999 HH22 ARG B 122      36.017   9.196  -0.866  1.00 10.00      B   
ATOM   4000  C   ARG B 122      29.525   7.115   0.088  1.00 10.00      B   
ATOM   4001  O   ARG B 122      29.622   8.288   0.458  1.00 10.00      B   
ATOM   4002  N   VAL B 123      29.630   6.083   0.910  1.00 10.00      B   
ATOM   4003  HN  VAL B 123      29.523   5.172   0.550  1.00 10.00      B   
ATOM   4004  CA  VAL B 123      29.897   6.256   2.330  1.00 10.00      B   
ATOM   4005  CB  VAL B 123      29.464   5.019   3.144  1.00 10.00      B   
ATOM   4006  CG1 VAL B 123      29.396   5.354   4.626  1.00 10.00      B   
ATOM   4007  CG2 VAL B 123      28.132   4.477   2.649  1.00 10.00      B   
ATOM   4008  C   VAL B 123      31.382   6.494   2.567  1.00 10.00      B   
ATOM   4009  O   VAL B 123      32.215   5.663   2.207  1.00 10.00      B   
ATOM   4010  N   CYS B 124      31.713   7.628   3.160  1.00 10.00      B   
ATOM   4011  HN  CYS B 124      31.010   8.267   3.403  1.00 10.00      B   
ATOM   4012  CA  CYS B 124      33.099   7.955   3.446  1.00 10.00      B   
ATOM   4013  CB  CYS B 124      33.412   9.387   3.016  1.00 10.00      B   
ATOM   4014  SG  CYS B 124      31.981  10.488   3.022  1.00 10.00      B   
ATOM   4015  HG  CYS B 124      32.265  11.520   2.232  1.00 10.00      B   
ATOM   4016  C   CYS B 124      33.409   7.754   4.924  1.00 10.00      B   
ATOM   4017  O   CYS B 124      34.492   7.300   5.287  1.00 10.00      B   
ATOM   4018  N   THR B 125      32.449   8.073   5.774  1.00 10.00      B   
ATOM   4019  HN  THR B 125      31.595   8.415   5.434  1.00 10.00      B   
ATOM   4020  CA  THR B 125      32.631   7.919   7.207  1.00 10.00      B   
ATOM   4021  CB  THR B 125      32.513   9.278   7.920  1.00 10.00      B   
ATOM   4022  OG1 THR B 125      32.689  10.337   6.963  1.00 10.00      B   
ATOM   4023  HG1 THR B 125      31.858  10.490   6.502  1.00 10.00      B   
ATOM   4024  CG2 THR B 125      33.573   9.398   9.004  1.00 10.00      B   
ATOM   4025  C   THR B 125      31.586   6.960   7.767  1.00 10.00      B   
ATOM   4026  O   THR B 125      30.387   7.206   7.643  1.00 10.00      B   
ATOM   4027  N   ALA B 126      32.042   5.863   8.363  1.00 10.00      B   
ATOM   4028  HN  ALA B 126      33.012   5.725   8.437  1.00 10.00      B   
ATOM   4029  CA  ALA B 126      31.141   4.865   8.929  1.00 10.00      B   
ATOM   4030  CB  ALA B 126      30.735   3.850   7.871  1.00 10.00      B   
ATOM   4031  C   ALA B 126      31.780   4.163  10.121  1.00 10.00      B   
ATOM   4032  O   ALA B 126      32.644   3.294   9.960  1.00 10.00      B   
ATOM   4033  N   GLU B 127      31.367   4.554  11.315  1.00 10.00      B   
ATOM   4034  HN  GLU B 127      30.695   5.266  11.379  1.00 10.00      B   
ATOM   4035  CA  GLU B 127      31.890   3.967  12.536  1.00 10.00      B   
ATOM   4036  CB  GLU B 127      32.253   5.070  13.531  1.00 10.00      B   
ATOM   4037  CG  GLU B 127      33.386   4.713  14.476  1.00 10.00      B   
ATOM   4038  CD  GLU B 127      34.140   5.933  14.956  1.00 10.00      B   
ATOM   4039  OE1 GLU B 127      35.042   6.404  14.225  1.00 10.00      B   
ATOM   4040  OE2 GLU B 127      33.844   6.422  16.062  1.00 10.00      B   
ATOM   4041  C   GLU B 127      30.873   3.003  13.141  1.00 10.00      B   
ATOM   4042  O   GLU B 127      29.744   2.899  12.661  1.00 10.00      B   
ATOM   4043  N   LYS B 128      31.279   2.298  14.187  1.00 10.00      B   
ATOM   4044  HN  LYS B 128      32.192   2.424  14.519  1.00 10.00      B   
ATOM   4045  CA  LYS B 128      30.406   1.337  14.849  1.00 10.00      B   
ATOM   4046  CB  LYS B 128      31.237   0.278  15.575  1.00 10.00      B   
ATOM   4047  CG  LYS B 128      32.113  -0.558  14.657  1.00 10.00      B   
ATOM   4048  CD  LYS B 128      32.977  -1.526  15.446  1.00 10.00      B   
ATOM   4049  CE  LYS B 128      33.829  -2.376  14.516  1.00 10.00      B   
ATOM   4050  NZ  LYS B 128      34.717  -3.303  15.267  1.00 10.00      B   
ATOM   4051  HZ1 LYS B 128      35.453  -2.766  15.765  1.00 10.00      B   
ATOM   4052  HZ2 LYS B 128      35.173  -3.969  14.612  1.00 10.00      B   
ATOM   4053  HZ3 LYS B 128      34.166  -3.844  15.964  1.00 10.00      B   
ATOM   4054  C   LYS B 128      29.471   2.026  15.835  1.00 10.00      B   
ATOM   4055  O   LYS B 128      28.283   1.713  15.900  1.00 10.00      B   
ATOM   4056  N   GLU B 129      30.011   2.971  16.592  1.00 10.00      B   
ATOM   4057  HN  GLU B 129      30.958   3.194  16.478  1.00 10.00      B   
ATOM   4058  CA  GLU B 129      29.227   3.689  17.589  1.00 10.00      B   
ATOM   4059  CB  GLU B 129      29.914   3.605  18.954  1.00 10.00      B   
ATOM   4060  CG  GLU B 129      29.897   2.220  19.578  1.00 10.00      B   
ATOM   4061  CD  GLU B 129      28.500   1.762  19.940  1.00 10.00      B   
ATOM   4062  OE1 GLU B 129      27.841   2.436  20.763  1.00 10.00      B   
ATOM   4063  OE2 GLU B 129      28.049   0.729  19.406  1.00 10.00      B   
ATOM   4064  C   GLU B 129      29.011   5.152  17.201  1.00 10.00      B   
ATOM   4065  O   GLU B 129      28.924   6.025  18.067  1.00 10.00      B   
ATOM   4066  N   LEU B 130      28.908   5.415  15.906  1.00 10.00      B   
ATOM   4067  HN  LEU B 130      28.959   4.680  15.260  1.00 10.00      B   
ATOM   4068  CA  LEU B 130      28.706   6.770  15.422  1.00 10.00      B   
ATOM   4069  CB  LEU B 130      30.055   7.461  15.199  1.00 10.00      B   
ATOM   4070  CG  LEU B 130      30.012   8.967  14.926  1.00 10.00      B   
ATOM   4071  CD1 LEU B 130      29.442   9.714  16.123  1.00 10.00      B   
ATOM   4072  CD2 LEU B 130      31.398   9.488  14.581  1.00 10.00      B   
ATOM   4073  C   LEU B 130      27.895   6.765  14.134  1.00 10.00      B   
ATOM   4074  O   LEU B 130      28.004   5.837  13.333  1.00 10.00      B   
ATOM   4075  N   GLU B 131      27.071   7.796  13.958  1.00 10.00      B   
ATOM   4076  HN  GLU B 131      27.019   8.485  14.652  1.00 10.00      B   
ATOM   4077  CA  GLU B 131      26.237   7.930  12.769  1.00 10.00      B   
ATOM   4078  CB  GLU B 131      25.264   9.105  12.926  1.00 10.00      B   
ATOM   4079  CG  GLU B 131      24.045   9.040  12.021  1.00 10.00      B   
ATOM   4080  CD  GLU B 131      22.998  10.072  12.383  1.00 10.00      B   
ATOM   4081  OE1 GLU B 131      23.168  11.252  12.011  1.00 10.00      B   
ATOM   4082  OE2 GLU B 131      22.000   9.710  13.041  1.00 10.00      B   
ATOM   4083  C   GLU B 131      27.104   8.103  11.524  1.00 10.00      B   
ATOM   4084  O   GLU B 131      28.017   8.933  11.500  1.00 10.00      B   
ATOM   4085  N   ALA B 132      26.826   7.299  10.508  1.00 10.00      B   
ATOM   4086  HN  ALA B 132      26.087   6.660  10.599  1.00 10.00      B   
ATOM   4087  CA  ALA B 132      27.582   7.333   9.262  1.00 10.00      B   
ATOM   4088  CB  ALA B 132      27.295   6.089   8.435  1.00 10.00      B   
ATOM   4089  C   ALA B 132      27.309   8.596   8.448  1.00 10.00      B   
ATOM   4090  O   ALA B 132      26.257   9.229   8.578  1.00 10.00      B   
ATOM   4091  N   GLU B 133      28.271   8.949   7.607  1.00 10.00      B   
ATOM   4092  HN  GLU B 133      29.080   8.387   7.549  1.00 10.00      B   
ATOM   4093  CA  GLU B 133      28.171  10.123   6.753  1.00 10.00      B   
ATOM   4094  CB  GLU B 133      29.017  11.272   7.303  1.00 10.00      B   
ATOM   4095  CG  GLU B 133      28.356  12.014   8.452  1.00 10.00      B   
ATOM   4096  CD  GLU B 133      29.309  12.931   9.179  1.00 10.00      B   
ATOM   4097  OE1 GLU B 133      29.334  14.140   8.870  1.00 10.00      B   
ATOM   4098  OE2 GLU B 133      30.038  12.446  10.070  1.00 10.00      B   
ATOM   4099  C   GLU B 133      28.583   9.786   5.325  1.00 10.00      B   
ATOM   4100  O   GLU B 133      29.627   9.163   5.093  1.00 10.00      B   
ATOM   4101  N   ILE B 134      27.751  10.186   4.375  1.00 10.00      B   
ATOM   4102  HN  ILE B 134      26.938  10.676   4.631  1.00 10.00      B   
ATOM   4103  CA  ILE B 134      28.008   9.928   2.963  1.00 10.00      B   
ATOM   4104  CB  ILE B 134      26.814   9.203   2.303  1.00 10.00      B   
ATOM   4105  CG1 ILE B 134      25.524  10.013   2.482  1.00 10.00      B   
ATOM   4106  CG2 ILE B 134      26.654   7.807   2.884  1.00 10.00      B   
ATOM   4107  CD1 ILE B 134      24.329   9.451   1.739  1.00 10.00      B   
ATOM   4108  C   ILE B 134      28.278  11.226   2.208  1.00 10.00      B   
ATOM   4109  O   ILE B 134      28.074  12.318   2.743  1.00 10.00      B   
ATOM   4110  N   GLU B 135      28.753  11.097   0.974  1.00 10.00      B   
ATOM   4111  HN  GLU B 135      28.919  10.193   0.620  1.00 10.00      B   
ATOM   4112  CA  GLU B 135      29.042  12.250   0.124  1.00 10.00      B   
ATOM   4113  CB  GLU B 135      30.541  12.556   0.103  1.00 10.00      B   
ATOM   4114  CG  GLU B 135      31.011  13.460   1.231  1.00 10.00      B   
ATOM   4115  CD  GLU B 135      32.505  13.691   1.200  1.00 10.00      B   
ATOM   4116  OE1 GLU B 135      32.930  14.857   1.047  1.00 10.00      B   
ATOM   4117  OE2 GLU B 135      33.262  12.704   1.329  1.00 10.00      B   
ATOM   4118  C   GLU B 135      28.548  11.992  -1.293  1.00 10.00      B   
ATOM   4119  O   GLU B 135      28.745  10.903  -1.838  1.00 10.00      B   
ATOM   4120  N   CYS B 136      27.922  12.995  -1.890  1.00 10.00      B   
ATOM   4121  HN  CYS B 136      27.806  13.843  -1.406  1.00 10.00      B   
ATOM   4122  CA  CYS B 136      27.384  12.871  -3.238  1.00 10.00      B   
ATOM   4123  CB  CYS B 136      26.063  13.638  -3.332  1.00 10.00      B   
ATOM   4124  SG  CYS B 136      25.009  13.456  -1.872  1.00 10.00      B   
ATOM   4125  HG  CYS B 136      24.755  14.666  -1.395  1.00 10.00      B   
ATOM   4126  C   CYS B 136      28.368  13.378  -4.292  1.00 10.00      B   
ATOM   4127  O   CYS B 136      27.968  13.743  -5.399  1.00 10.00      B   
ATOM   4128  N   PHE B 137      29.650  13.396  -3.947  1.00 10.00      B   
ATOM   4129  HN  PHE B 137      29.909  13.095  -3.051  1.00 10.00      B   
ATOM   4130  CA  PHE B 137      30.686  13.855  -4.867  1.00 10.00      B   
ATOM   4131  CB  PHE B 137      30.614  15.378  -5.065  1.00 10.00      B   
ATOM   4132  CG  PHE B 137      31.127  16.200  -3.909  1.00 10.00      B   
ATOM   4133  CD1 PHE B 137      32.075  17.188  -4.119  1.00 10.00      B   
ATOM   4134  CD2 PHE B 137      30.664  15.987  -2.619  1.00 10.00      B   
ATOM   4135  CE1 PHE B 137      32.550  17.947  -3.068  1.00 10.00      B   
ATOM   4136  CE2 PHE B 137      31.137  16.742  -1.564  1.00 10.00      B   
ATOM   4137  CZ  PHE B 137      32.082  17.724  -1.788  1.00 10.00      B   
ATOM   4138  C   PHE B 137      32.069  13.441  -4.379  1.00 10.00      B   
ATOM   4139  O   PHE B 137      32.218  12.982  -3.245  1.00 10.00      B   
ATOM   4140  N   ASP B 138      33.070  13.599  -5.237  1.00 10.00      B   
ATOM   4141  HN  ASP B 138      32.887  13.969  -6.128  1.00 10.00      B   
ATOM   4142  CA  ASP B 138      34.441  13.251  -4.883  1.00 10.00      B   
ATOM   4143  CB  ASP B 138      35.291  13.075  -6.141  1.00 10.00      B   
ATOM   4144  CG  ASP B 138      36.718  12.688  -5.828  1.00 10.00      B   
ATOM   4145  OD1 ASP B 138      37.595  13.576  -5.845  1.00 10.00      B   
ATOM   4146  OD2 ASP B 138      36.976  11.493  -5.568  1.00 10.00      B   
ATOM   4147  C   ASP B 138      35.031  14.332  -3.986  1.00 10.00      B   
ATOM   4148  O   ASP B 138      35.093  15.499  -4.372  1.00 10.00      B   
ATOM   4149  N   SER B 139      35.465  13.934  -2.801  1.00 10.00      B   
ATOM   4150  HN  SER B 139      35.412  12.980  -2.572  1.00 10.00      B   
ATOM   4151  CA  SER B 139      36.017  14.860  -1.813  1.00 10.00      B   
ATOM   4152  CB  SER B 139      36.270  14.120  -0.498  1.00 10.00      B   
ATOM   4153  OG  SER B 139      36.409  12.723  -0.723  1.00 10.00      B   
ATOM   4154  HG  SER B 139      37.117  12.571  -1.360  1.00 10.00      B   
ATOM   4155  C   SER B 139      37.285  15.592  -2.272  1.00 10.00      B   
ATOM   4156  O   SER B 139      37.527  16.731  -1.865  1.00 10.00      B   
ATOM   4157  N   THR B 140      38.081  14.960  -3.119  1.00 10.00      B   
ATOM   4158  HN  THR B 140      37.836  14.064  -3.434  1.00 10.00      B   
ATOM   4159  CA  THR B 140      39.327  15.562  -3.583  1.00 10.00      B   
ATOM   4160  CB  THR B 140      40.369  14.483  -3.932  1.00 10.00      B   
ATOM   4161  OG1 THR B 140      39.696  13.246  -4.200  1.00 10.00      B   
ATOM   4162  HG1 THR B 140      39.087  13.368  -4.944  1.00 10.00      B   
ATOM   4163  CG2 THR B 140      41.326  14.282  -2.771  1.00 10.00      B   
ATOM   4164  C   THR B 140      39.142  16.519  -4.763  1.00 10.00      B   
ATOM   4165  O   THR B 140      39.691  17.624  -4.769  1.00 10.00      B   
ATOM   4166  N   THR B 141      38.367  16.099  -5.747  1.00 10.00      B   
ATOM   4167  HN  THR B 141      37.939  15.213  -5.676  1.00 10.00      B   
ATOM   4168  CA  THR B 141      38.136  16.905  -6.940  1.00 10.00      B   
ATOM   4169  CB  THR B 141      37.761  16.002  -8.131  1.00 10.00      B   
ATOM   4170  OG1 THR B 141      38.504  14.778  -8.037  1.00 10.00      B   
ATOM   4171  HG1 THR B 141      38.143  14.242  -7.312  1.00 10.00      B   
ATOM   4172  CG2 THR B 141      38.083  16.681  -9.454  1.00 10.00      B   
ATOM   4173  C   THR B 141      37.044  17.954  -6.724  1.00 10.00      B   
ATOM   4174  O   THR B 141      37.068  19.022  -7.340  1.00 10.00      B   
ATOM   4175  N   GLY B 142      36.089  17.649  -5.852  1.00 10.00      B   
ATOM   4176  HN  GLY B 142      36.122  16.788  -5.376  1.00 10.00      B   
ATOM   4177  CA  GLY B 142      35.003  18.577  -5.588  1.00 10.00      B   
ATOM   4178  C   GLY B 142      33.970  18.557  -6.697  1.00 10.00      B   
ATOM   4179  O   GLY B 142      33.089  19.415  -6.761  1.00 10.00      B   
ATOM   4180  N   ARG B 143      34.073  17.555  -7.558  1.00 10.00      B   
ATOM   4181  HN  ARG B 143      34.778  16.890  -7.425  1.00 10.00      B   
ATOM   4182  CA  ARG B 143      33.167  17.401  -8.685  1.00 10.00      B   
ATOM   4183  CB  ARG B 143      33.957  17.525  -9.996  1.00 10.00      B   
ATOM   4184  CG  ARG B 143      33.109  17.658 -11.254  1.00 10.00      B   
ATOM   4185  CD  ARG B 143      33.978  17.711 -12.500  1.00 10.00      B   
ATOM   4186  NE  ARG B 143      34.764  16.489 -12.671  1.00 10.00      B   
ATOM   4187  HE  ARG B 143      34.289  15.632 -12.566  1.00 10.00      B   
ATOM   4188  CZ  ARG B 143      36.064  16.469 -12.964  1.00 10.00      B   
ATOM   4189  NH1 ARG B 143      36.733  17.606 -13.123  1.00 10.00      B   
ATOM   4190 HH11 ARG B 143      37.753  17.586 -13.350  1.00 10.00      B   
ATOM   4191 HH12 ARG B 143      36.246  18.524 -13.020  1.00 10.00      B   
ATOM   4192  NH2 ARG B 143      36.697  15.307 -13.088  1.00 10.00      B   
ATOM   4193 HH21 ARG B 143      36.180  14.409 -12.955  1.00 10.00      B   
ATOM   4194 HH22 ARG B 143      37.719  15.284 -13.316  1.00 10.00      B   
ATOM   4195  C   ARG B 143      32.474  16.041  -8.616  1.00 10.00      B   
ATOM   4196  O   ARG B 143      32.966  15.117  -7.959  1.00 10.00      B   
ATOM   4197  N   ASP B 144      31.328  15.936  -9.279  1.00 10.00      B   
ATOM   4198  HN  ASP B 144      30.987  16.723  -9.758  1.00 10.00      B   
ATOM   4199  CA  ASP B 144      30.554  14.697  -9.320  1.00 10.00      B   
ATOM   4200  CB  ASP B 144      29.261  14.909 -10.123  1.00 10.00      B   
ATOM   4201  CG  ASP B 144      28.604  13.611 -10.564  1.00 10.00      B   
ATOM   4202  OD1 ASP B 144      28.314  13.466 -11.775  1.00 10.00      B   
ATOM   4203  OD2 ASP B 144      28.389  12.731  -9.706  1.00 10.00      B   
ATOM   4204  C   ASP B 144      31.377  13.566  -9.934  1.00 10.00      B   
ATOM   4205  O   ASP B 144      32.177  13.791 -10.843  1.00 10.00      B   
ATOM   4206  N   ALA B 145      31.183  12.357  -9.434  1.00 10.00      B   
ATOM   4207  HN  ALA B 145      30.510  12.234  -8.732  1.00 10.00      B   
ATOM   4208  CA  ALA B 145      31.914  11.201  -9.927  1.00 10.00      B   
ATOM   4209  CB  ALA B 145      32.947  10.756  -8.900  1.00 10.00      B   
ATOM   4210  C   ALA B 145      30.957  10.061 -10.257  1.00 10.00      B   
ATOM   4211  O   ALA B 145      31.346   8.893 -10.276  1.00 10.00      B   
ATOM   4212  N   GLY B 146      29.702  10.407 -10.511  1.00 10.00      B   
ATOM   4213  HN  GLY B 146      29.443  11.356 -10.468  1.00 10.00      B   
ATOM   4214  CA  GLY B 146      28.710   9.404 -10.837  1.00 10.00      B   
ATOM   4215  C   GLY B 146      27.721   9.211  -9.710  1.00 10.00      B   
ATOM   4216  O   GLY B 146      27.269   8.093  -9.454  1.00 10.00      B   
ATOM   4217  N   PHE B 147      27.391  10.307  -9.039  1.00 10.00      B   
ATOM   4218  HN  PHE B 147      27.778  11.173  -9.318  1.00 10.00      B   
ATOM   4219  CA  PHE B 147      26.458  10.289  -7.921  1.00 10.00      B   
ATOM   4220  CB  PHE B 147      27.189  10.623  -6.614  1.00 10.00      B   
ATOM   4221  CG  PHE B 147      28.377   9.757  -6.317  1.00 10.00      B   
ATOM   4222  CD1 PHE B 147      29.659  10.278  -6.378  1.00 10.00      B   
ATOM   4223  CD2 PHE B 147      28.215   8.427  -5.973  1.00 10.00      B   
ATOM   4224  CE1 PHE B 147      30.758   9.489  -6.102  1.00 10.00      B   
ATOM   4225  CE2 PHE B 147      29.306   7.629  -5.697  1.00 10.00      B   
ATOM   4226  CZ  PHE B 147      30.580   8.162  -5.761  1.00 10.00      B   
ATOM   4227  C   PHE B 147      25.359  11.322  -8.152  1.00 10.00      B   
ATOM   4228  O   PHE B 147      25.350  12.010  -9.177  1.00 10.00      B   
ATOM   4229  N   GLY B 148      24.433  11.430  -7.211  1.00 10.00      B   
ATOM   4230  HN  GLY B 148      24.461  10.831  -6.429  1.00 10.00      B   
ATOM   4231  CA  GLY B 148      23.369  12.407  -7.342  1.00 10.00      B   
ATOM   4232  C   GLY B 148      21.990  11.832  -7.102  1.00 10.00      B   
ATOM   4233  O   GLY B 148      21.850  10.673  -6.709  1.00 10.00      B   
ATOM   4234  N   ILE B 149      20.974  12.651  -7.335  1.00 10.00      B   
ATOM   4235  HN  ILE B 149      21.162  13.559  -7.648  1.00 10.00      B   
ATOM   4236  CA  ILE B 149      19.588  12.243  -7.149  1.00 10.00      B   
ATOM   4237  CB  ILE B 149      18.676  13.467  -6.882  1.00 10.00      B   
ATOM   4238  CG1 ILE B 149      17.194  13.069  -6.904  1.00 10.00      B   
ATOM   4239  CG2 ILE B 149      18.959  14.590  -7.876  1.00 10.00      B   
ATOM   4240  CD1 ILE B 149      16.237  14.230  -6.742  1.00 10.00      B   
ATOM   4241  C   ILE B 149      19.083  11.479  -8.372  1.00 10.00      B   
ATOM   4242  O   ILE B 149      19.340  11.871  -9.513  1.00 10.00      B   
ATOM   4243  N   LEU B 150      18.379  10.385  -8.131  1.00 10.00      B   
ATOM   4244  HN  LEU B 150      18.212  10.117  -7.198  1.00 10.00      B   
ATOM   4245  CA  LEU B 150      17.836   9.571  -9.204  1.00 10.00      B   
ATOM   4246  CB  LEU B 150      17.747   8.110  -8.759  1.00 10.00      B   
ATOM   4247  CG  LEU B 150      19.050   7.493  -8.242  1.00 10.00      B   
ATOM   4248  CD1 LEU B 150      18.785   6.166  -7.555  1.00 10.00      B   
ATOM   4249  CD2 LEU B 150      20.054   7.325  -9.370  1.00 10.00      B   
ATOM   4250  C   LEU B 150      16.467  10.099  -9.622  1.00 10.00      B   
ATOM   4251  O   LEU B 150      15.573  10.269  -8.787  1.00 10.00      B   
ATOM   4252  N   GLU B 151      16.317  10.381 -10.907  1.00 10.00      B   
ATOM   4253  HN  GLU B 151      17.066  10.230 -11.522  1.00 10.00      B   
ATOM   4254  CA  GLU B 151      15.064  10.904 -11.433  1.00 10.00      B   
ATOM   4255  CB  GLU B 151      15.324  11.780 -12.664  1.00 10.00      B   
ATOM   4256  CG  GLU B 151      14.074  12.409 -13.256  1.00 10.00      B   
ATOM   4257  CD  GLU B 151      14.377  13.342 -14.407  1.00 10.00      B   
ATOM   4258  OE1 GLU B 151      14.583  14.549 -14.160  1.00 10.00      B   
ATOM   4259  OE2 GLU B 151      14.404  12.876 -15.568  1.00 10.00      B   
ATOM   4260  C   GLU B 151      14.092   9.780 -11.774  1.00 10.00      B   
ATOM   4261  O   GLU B 151      14.313   9.028 -12.725  1.00 10.00      B   
ATOM   4262  N   ASP B 152      13.018   9.686 -10.990  1.00 10.00      B   
ATOM   4263  HN  ASP B 152      12.929  10.314 -10.243  1.00 10.00      B   
ATOM   4264  CA  ASP B 152      11.972   8.671 -11.182  1.00 10.00      B   
ATOM   4265  CB  ASP B 152      11.140   8.932 -12.447  1.00 10.00      B   
ATOM   4266  CG  ASP B 152      10.888  10.396 -12.734  1.00 10.00      B   
ATOM   4267  OD1 ASP B 152      10.322  11.093 -11.863  1.00 10.00      B   
ATOM   4268  OD2 ASP B 152      11.250  10.853 -13.839  1.00 10.00      B   
ATOM   4269  C   ASP B 152      12.562   7.263 -11.228  1.00 10.00      B   
ATOM   4270  O   ASP B 152      13.556   6.979 -10.563  1.00 10.00      B   
ATOM   4271  N   GLY B 153      11.939   6.382 -12.005  1.00 10.00      B   
ATOM   4272  HN  GLY B 153      11.131   6.652 -12.491  1.00 10.00      B   
ATOM   4273  CA  GLY B 153      12.427   5.023 -12.133  1.00 10.00      B   
ATOM   4274  C   GLY B 153      11.843   4.083 -11.097  1.00 10.00      B   
ATOM   4275  O   GLY B 153      11.026   4.484 -10.266  1.00 10.00      B   
ATOM   4276  N   MET B 154      12.263   2.828 -11.144  1.00 10.00      B   
ATOM   4277  HN  MET B 154      12.920   2.564 -11.829  1.00 10.00      B   
ATOM   4278  CA  MET B 154      11.783   1.828 -10.206  1.00 10.00      B   
ATOM   4279  CB  MET B 154      11.096   0.683 -10.952  1.00 10.00      B   
ATOM   4280  CG  MET B 154       9.607   0.568 -10.676  1.00 10.00      B   
ATOM   4281  SD  MET B 154       8.843  -0.804 -11.562  1.00 10.00      B   
ATOM   4282  CE  MET B 154       7.158  -0.688 -10.968  1.00 10.00      B   
ATOM   4283  C   MET B 154      12.933   1.283  -9.372  1.00 10.00      B   
ATOM   4284  O   MET B 154      14.069   1.195  -9.846  1.00 10.00      B   
ATOM   4285  N   ILE B 155      12.634   0.923  -8.132  1.00 10.00      B   
ATOM   4286  HN  ILE B 155      11.709   1.010  -7.815  1.00 10.00      B   
ATOM   4287  CA  ILE B 155      13.639   0.382  -7.233  1.00 10.00      B   
ATOM   4288  CB  ILE B 155      13.890   1.308  -6.017  1.00 10.00      B   
ATOM   4289  CG1 ILE B 155      15.101   0.838  -5.208  1.00 10.00      B   
ATOM   4290  CG2 ILE B 155      12.653   1.430  -5.137  1.00 10.00      B   
ATOM   4291  CD1 ILE B 155      15.688   1.909  -4.313  1.00 10.00      B   
ATOM   4292  C   ILE B 155      13.253  -1.030  -6.794  1.00 10.00      B   
ATOM   4293  O   ILE B 155      12.110  -1.288  -6.411  1.00 10.00      B   
ATOM   4294  N   ILE B 156      14.203  -1.946  -6.888  1.00 10.00      B   
ATOM   4295  HN  ILE B 156      15.094  -1.678  -7.211  1.00 10.00      B   
ATOM   4296  CA  ILE B 156      13.965  -3.337  -6.527  1.00 10.00      B   
ATOM   4297  CB  ILE B 156      14.425  -4.295  -7.652  1.00 10.00      B   
ATOM   4298  CG1 ILE B 156      14.214  -3.657  -9.028  1.00 10.00      B   
ATOM   4299  CG2 ILE B 156      13.683  -5.623  -7.562  1.00 10.00      B   
ATOM   4300  CD1 ILE B 156      14.814  -4.449 -10.168  1.00 10.00      B   
ATOM   4301  C   ILE B 156      14.707  -3.714  -5.251  1.00 10.00      B   
ATOM   4302  O   ILE B 156      15.827  -3.252  -5.010  1.00 10.00      B   
ATOM   4303  N   ASP B 157      14.069  -4.545  -4.435  1.00 10.00      B   
ATOM   4304  HN  ASP B 157      13.167  -4.847  -4.672  1.00 10.00      B   
ATOM   4305  CA  ASP B 157      14.669  -5.018  -3.195  1.00 10.00      B   
ATOM   4306  CB  ASP B 157      13.600  -5.274  -2.131  1.00 10.00      B   
ATOM   4307  CG  ASP B 157      12.994  -4.006  -1.568  1.00 10.00      B   
ATOM   4308  OD1 ASP B 157      13.723  -3.218  -0.932  1.00 10.00      B   
ATOM   4309  OD2 ASP B 157      11.777  -3.799  -1.745  1.00 10.00      B   
ATOM   4310  C   ASP B 157      15.415  -6.310  -3.473  1.00 10.00      B   
ATOM   4311  O   ASP B 157      14.827  -7.281  -3.956  1.00 10.00      B   
ATOM   4312  N   VAL B 158      16.700  -6.326  -3.178  1.00 10.00      B   
ATOM   4313  HN  VAL B 158      17.114  -5.526  -2.781  1.00 10.00      B   
ATOM   4314  CA  VAL B 158      17.513  -7.504  -3.423  1.00 10.00      B   
ATOM   4315  CB  VAL B 158      18.379  -7.326  -4.694  1.00 10.00      B   
ATOM   4316  CG1 VAL B 158      19.582  -6.430  -4.435  1.00 10.00      B   
ATOM   4317  CG2 VAL B 158      18.794  -8.668  -5.281  1.00 10.00      B   
ATOM   4318  C   VAL B 158      18.389  -7.838  -2.214  1.00 10.00      B   
ATOM   4319  O   VAL B 158      18.542  -7.027  -1.295  1.00 10.00      B   
ATOM   4320  N   ASN B 159      18.937  -9.047  -2.209  1.00 10.00      B   
ATOM   4321  HN  ASN B 159      18.756  -9.653  -2.959  1.00 10.00      B   
ATOM   4322  CA  ASN B 159      19.802  -9.501  -1.126  1.00 10.00      B   
ATOM   4323  CB  ASN B 159      19.868 -11.031  -1.113  1.00 10.00      B   
ATOM   4324  CG  ASN B 159      20.606 -11.583   0.090  1.00 10.00      B   
ATOM   4325  OD1 ASN B 159      21.811 -11.817   0.039  1.00 10.00      B   
ATOM   4326  ND2 ASN B 159      19.889 -11.788   1.182  1.00 10.00      B   
ATOM   4327 HD21 ASN B 159      18.929 -11.574   1.156  1.00 10.00      B   
ATOM   4328 HD22 ASN B 159      20.344 -12.141   1.974  1.00 10.00      B   
ATOM   4329  C   ASN B 159      21.199  -8.911  -1.288  1.00 10.00      B   
ATOM   4330  O   ASN B 159      21.629  -8.635  -2.409  1.00 10.00      B   
ATOM   4331  N   LEU B 160      21.904  -8.731  -0.174  1.00 10.00      B   
ATOM   4332  HN  LEU B 160      21.514  -8.999   0.687  1.00 10.00      B   
ATOM   4333  CA  LEU B 160      23.248  -8.157  -0.197  1.00 10.00      B   
ATOM   4334  CB  LEU B 160      23.804  -7.992   1.219  1.00 10.00      B   
ATOM   4335  CG  LEU B 160      23.054  -7.031   2.139  1.00 10.00      B   
ATOM   4336  CD1 LEU B 160      23.765  -6.918   3.476  1.00 10.00      B   
ATOM   4337  CD2 LEU B 160      22.907  -5.665   1.490  1.00 10.00      B   
ATOM   4338  C   LEU B 160      24.211  -8.982  -1.036  1.00 10.00      B   
ATOM   4339  O   LEU B 160      25.021  -8.429  -1.777  1.00 10.00      B   
ATOM   4340  N   ASN B 161      24.113 -10.302  -0.925  1.00 10.00      B   
ATOM   4341  HN  ASN B 161      23.432 -10.683  -0.326  1.00 10.00      B   
ATOM   4342  CA  ASN B 161      24.987 -11.206  -1.671  1.00 10.00      B   
ATOM   4343  CB  ASN B 161      24.706 -12.665  -1.298  1.00 10.00      B   
ATOM   4344  CG  ASN B 161      25.178 -13.020   0.098  1.00 10.00      B   
ATOM   4345  OD1 ASN B 161      24.538 -12.670   1.091  1.00 10.00      B   
ATOM   4346  ND2 ASN B 161      26.287 -13.739   0.186  1.00 10.00      B   
ATOM   4347 HD21 ASN B 161      26.739 -14.005  -0.644  1.00 10.00      B   
ATOM   4348 HD22 ASN B 161      26.615 -13.972   1.078  1.00 10.00      B   
ATOM   4349  C   ASN B 161      24.828 -11.011  -3.173  1.00 10.00      B   
ATOM   4350  O   ASN B 161      25.811 -10.904  -3.904  1.00 10.00      B   
ATOM   4351  N   PHE B 162      23.582 -10.943  -3.623  1.00 10.00      B   
ATOM   4352  HN  PHE B 162      22.842 -11.021  -2.987  1.00 10.00      B   
ATOM   4353  CA  PHE B 162      23.289 -10.762  -5.041  1.00 10.00      B   
ATOM   4354  CB  PHE B 162      21.807 -11.013  -5.326  1.00 10.00      B   
ATOM   4355  CG  PHE B 162      21.399 -12.457  -5.234  1.00 10.00      B   
ATOM   4356  CD1 PHE B 162      20.835 -12.961  -4.073  1.00 10.00      B   
ATOM   4357  CD2 PHE B 162      21.574 -13.308  -6.311  1.00 10.00      B   
ATOM   4358  CE1 PHE B 162      20.453 -14.288  -3.990  1.00 10.00      B   
ATOM   4359  CE2 PHE B 162      21.197 -14.635  -6.235  1.00 10.00      B   
ATOM   4360  CZ  PHE B 162      20.634 -15.127  -5.073  1.00 10.00      B   
ATOM   4361  C   PHE B 162      23.690  -9.370  -5.523  1.00 10.00      B   
ATOM   4362  O   PHE B 162      24.221  -9.215  -6.622  1.00 10.00      B   
ATOM   4363  N   ALA B 163      23.436  -8.366  -4.695  1.00 10.00      B   
ATOM   4364  HN  ALA B 163      23.007  -8.557  -3.834  1.00 10.00      B   
ATOM   4365  CA  ALA B 163      23.770  -6.987  -5.034  1.00 10.00      B   
ATOM   4366  CB  ALA B 163      23.138  -6.029  -4.035  1.00 10.00      B   
ATOM   4367  C   ALA B 163      25.279  -6.783  -5.087  1.00 10.00      B   
ATOM   4368  O   ALA B 163      25.800  -6.162  -6.013  1.00 10.00      B   
ATOM   4369  N   ARG B 164      25.975  -7.318  -4.094  1.00 10.00      B   
ATOM   4370  HN  ARG B 164      25.500  -7.807  -3.387  1.00 10.00      B   
ATOM   4371  CA  ARG B 164      27.422  -7.196  -4.022  1.00 10.00      B   
ATOM   4372  CB  ARG B 164      27.937  -7.788  -2.709  1.00 10.00      B   
ATOM   4373  CG  ARG B 164      29.133  -7.059  -2.118  1.00 10.00      B   
ATOM   4374  CD  ARG B 164      28.877  -6.670  -0.668  1.00 10.00      B   
ATOM   4375  NE  ARG B 164      28.589  -7.831   0.177  1.00 10.00      B   
ATOM   4376  HE  ARG B 164      28.793  -8.719  -0.197  1.00 10.00      B   
ATOM   4377  CZ  ARG B 164      28.071  -7.756   1.407  1.00 10.00      B   
ATOM   4378  NH1 ARG B 164      27.780  -6.575   1.946  1.00 10.00      B   
ATOM   4379 HH11 ARG B 164      27.376  -6.526   2.908  1.00 10.00      B   
ATOM   4380 HH12 ARG B 164      27.955  -5.692   1.414  1.00 10.00      B   
ATOM   4381  NH2 ARG B 164      27.842  -8.865   2.103  1.00 10.00      B   
ATOM   4382 HH21 ARG B 164      28.065  -9.803   1.695  1.00 10.00      B   
ATOM   4383 HH22 ARG B 164      27.439  -8.805   3.065  1.00 10.00      B   
ATOM   4384  C   ARG B 164      28.080  -7.892  -5.208  1.00 10.00      B   
ATOM   4385  O   ARG B 164      29.012  -7.362  -5.815  1.00 10.00      B   
ATOM   4386  N   GLN B 165      27.582  -9.076  -5.543  1.00 10.00      B   
ATOM   4387  HN  GLN B 165      26.832  -9.448  -5.023  1.00 10.00      B   
ATOM   4388  CA  GLN B 165      28.123  -9.839  -6.658  1.00 10.00      B   
ATOM   4389  CB  GLN B 165      27.567 -11.266  -6.675  1.00 10.00      B   
ATOM   4390  CG  GLN B 165      28.310 -12.230  -5.764  1.00 10.00      B   
ATOM   4391  CD  GLN B 165      27.854 -13.666  -5.933  1.00 10.00      B   
ATOM   4392  OE1 GLN B 165      26.682 -13.933  -6.201  1.00 10.00      B   
ATOM   4393  NE2 GLN B 165      28.778 -14.599  -5.794  1.00 10.00      B   
ATOM   4394 HE21 GLN B 165      29.695 -14.315  -5.595  1.00 10.00      B   
ATOM   4395 HE22 GLN B 165      28.509 -15.536  -5.892  1.00 10.00      B   
ATOM   4396  C   GLN B 165      27.860  -9.148  -7.991  1.00 10.00      B   
ATOM   4397  O   GLN B 165      28.698  -9.177  -8.882  1.00 10.00      B   
ATOM   4398  N   LEU B 166      26.710  -8.505  -8.108  1.00 10.00      B   
ATOM   4399  HN  LEU B 166      26.090  -8.491  -7.348  1.00 10.00      B   
ATOM   4400  CA  LEU B 166      26.339  -7.819  -9.339  1.00 10.00      B   
ATOM   4401  CB  LEU B 166      24.859  -7.424  -9.291  1.00 10.00      B   
ATOM   4402  CG  LEU B 166      24.276  -6.811 -10.567  1.00 10.00      B   
ATOM   4403  CD1 LEU B 166      24.174  -7.855 -11.671  1.00 10.00      B   
ATOM   4404  CD2 LEU B 166      22.920  -6.185 -10.285  1.00 10.00      B   
ATOM   4405  C   LEU B 166      27.204  -6.581  -9.588  1.00 10.00      B   
ATOM   4406  O   LEU B 166      27.310  -6.103 -10.719  1.00 10.00      B   
ATOM   4407  N   LEU B 167      27.825  -6.063  -8.536  1.00 10.00      B   
ATOM   4408  HN  LEU B 167      27.720  -6.489  -7.659  1.00 10.00      B   
ATOM   4409  CA  LEU B 167      28.654  -4.873  -8.664  1.00 10.00      B   
ATOM   4410  CB  LEU B 167      28.370  -3.890  -7.523  1.00 10.00      B   
ATOM   4411  CG  LEU B 167      28.986  -2.492  -7.666  1.00 10.00      B   
ATOM   4412  CD1 LEU B 167      28.331  -1.725  -8.804  1.00 10.00      B   
ATOM   4413  CD2 LEU B 167      28.878  -1.717  -6.364  1.00 10.00      B   
ATOM   4414  C   LEU B 167      30.145  -5.200  -8.721  1.00 10.00      B   
ATOM   4415  O   LEU B 167      30.882  -4.621  -9.518  1.00 10.00      B   
ATOM   4416  N   PHE B 168      30.591  -6.129  -7.885  1.00 10.00      B   
ATOM   4417  HN  PHE B 168      29.960  -6.581  -7.282  1.00 10.00      B   
ATOM   4418  CA  PHE B 168      32.005  -6.485  -7.840  1.00 10.00      B   
ATOM   4419  CB  PHE B 168      32.427  -6.872  -6.423  1.00 10.00      B   
ATOM   4420  CG  PHE B 168      32.488  -5.716  -5.467  1.00 10.00      B   
ATOM   4421  CD1 PHE B 168      31.541  -5.573  -4.469  1.00 10.00      B   
ATOM   4422  CD2 PHE B 168      33.497  -4.772  -5.567  1.00 10.00      B   
ATOM   4423  CE1 PHE B 168      31.596  -4.511  -3.586  1.00 10.00      B   
ATOM   4424  CE2 PHE B 168      33.558  -3.706  -4.689  1.00 10.00      B   
ATOM   4425  CZ  PHE B 168      32.606  -3.576  -3.696  1.00 10.00      B   
ATOM   4426  C   PHE B 168      32.384  -7.588  -8.825  1.00 10.00      B   
ATOM   4427  O   PHE B 168      33.497  -7.596  -9.352  1.00 10.00      B   
ATOM   4428  N   ASN B 169      31.466  -8.503  -9.087  1.00 10.00      B   
ATOM   4429  HN  ASN B 169      30.576  -8.426  -8.682  1.00 10.00      B   
ATOM   4430  CA  ASN B 169      31.740  -9.610  -9.996  1.00 10.00      B   
ATOM   4431  CB  ASN B 169      31.145 -10.908  -9.443  1.00 10.00      B   
ATOM   4432  CG  ASN B 169      31.914 -12.144  -9.861  1.00 10.00      B   
ATOM   4433  OD1 ASN B 169      32.503 -12.197 -10.941  1.00 10.00      B   
ATOM   4434  ND2 ASN B 169      31.911 -13.148  -9.002  1.00 10.00      B   
ATOM   4435 HD21 ASN B 169      31.418 -13.035  -8.160  1.00 10.00      B   
ATOM   4436 HD22 ASN B 169      32.404 -13.962  -9.236  1.00 10.00      B   
ATOM   4437  C   ASN B 169      31.185  -9.324 -11.386  1.00 10.00      B   
ATOM   4438  O   ASN B 169      29.973  -9.251 -11.580  1.00 10.00      B   
ATOM   4439  N   ASN B 170      32.077  -9.184 -12.357  1.00 10.00      B   
ATOM   4440  HN  ASN B 170      33.034  -9.289 -12.152  1.00 10.00      B   
ATOM   4441  CA  ASN B 170      31.670  -8.891 -13.728  1.00 10.00      B   
ATOM   4442  CB  ASN B 170      32.774  -8.150 -14.483  1.00 10.00      B   
ATOM   4443  CG  ASN B 170      32.664  -6.645 -14.358  1.00 10.00      B   
ATOM   4444  OD1 ASN B 170      31.869  -6.012 -15.051  1.00 10.00      B   
ATOM   4445  ND2 ASN B 170      33.471  -6.056 -13.486  1.00 10.00      B   
ATOM   4446 HD21 ASN B 170      34.090  -6.619 -12.973  1.00 10.00      B   
ATOM   4447 HD22 ASN B 170      33.415  -5.081 -13.389  1.00 10.00      B   
ATOM   4448  C   ASN B 170      31.276 -10.152 -14.486  1.00 10.00      B   
ATOM   4449  O   ASN B 170      30.870 -10.087 -15.646  1.00 10.00      B   
ATOM   4450  N   ASP B 171      31.392 -11.298 -13.830  1.00 10.00      B   
ATOM   4451  HN  ASP B 171      31.726 -11.287 -12.908  1.00 10.00      B   
ATOM   4452  CA  ASP B 171      31.047 -12.576 -14.449  1.00 10.00      B   
ATOM   4453  CB  ASP B 171      31.866 -13.716 -13.845  1.00 10.00      B   
ATOM   4454  CG  ASP B 171      33.119 -14.008 -14.638  1.00 10.00      B   
ATOM   4455  OD1 ASP B 171      33.041 -14.803 -15.599  1.00 10.00      B   
ATOM   4456  OD2 ASP B 171      34.187 -13.445 -14.307  1.00 10.00      B   
ATOM   4457  C   ASP B 171      29.559 -12.870 -14.331  1.00 10.00      B   
ATOM   4458  O   ASP B 171      29.103 -13.961 -14.683  1.00 10.00      B   
ATOM   4459  N   PHE B 172      28.809 -11.892 -13.828  1.00 10.00      B   
ATOM   4460  HN  PHE B 172      29.242 -11.050 -13.563  1.00 10.00      B   
ATOM   4461  CA  PHE B 172      27.368 -12.027 -13.670  1.00 10.00      B   
ATOM   4462  CB  PHE B 172      26.860 -11.057 -12.600  1.00 10.00      B   
ATOM   4463  CG  PHE B 172      26.055 -11.713 -11.517  1.00 10.00      B   
ATOM   4464  CD1 PHE B 172      26.683 -12.392 -10.486  1.00 10.00      B   
ATOM   4465  CD2 PHE B 172      24.672 -11.650 -11.528  1.00 10.00      B   
ATOM   4466  CE1 PHE B 172      25.947 -12.995  -9.487  1.00 10.00      B   
ATOM   4467  CE2 PHE B 172      23.930 -12.251 -10.532  1.00 10.00      B   
ATOM   4468  CZ  PHE B 172      24.568 -12.926  -9.509  1.00 10.00      B   
ATOM   4469  C   PHE B 172      26.681 -11.744 -15.001  1.00 10.00      B   
ATOM   4470  O   PHE B 172      26.694 -10.612 -15.486  1.00 10.00      B   
ATOM   4471  N   PRO B 173      26.058 -12.767 -15.606  1.00 10.00      B   
ATOM   4472  CA  PRO B 173      25.389 -12.632 -16.905  1.00 10.00      B   
ATOM   4473  CB  PRO B 173      25.249 -14.081 -17.366  1.00 10.00      B   
ATOM   4474  CG  PRO B 173      25.127 -14.861 -16.102  1.00 10.00      B   
ATOM   4475  CD  PRO B 173      25.958 -14.142 -15.073  1.00 10.00      B   
ATOM   4476  C   PRO B 173      24.014 -11.971 -16.813  1.00 10.00      B   
ATOM   4477  O   PRO B 173      23.309 -11.858 -17.814  1.00 10.00      B   
ATOM   4478  N   LEU B 174      23.641 -11.526 -15.618  1.00 10.00      B   
ATOM   4479  HN  LEU B 174      24.250 -11.634 -14.859  1.00 10.00      B   
ATOM   4480  CA  LEU B 174      22.347 -10.882 -15.411  1.00 10.00      B   
ATOM   4481  CB  LEU B 174      22.129 -10.559 -13.930  1.00 10.00      B   
ATOM   4482  CG  LEU B 174      20.752  -9.998 -13.555  1.00 10.00      B   
ATOM   4483  CD1 LEU B 174      19.648 -10.985 -13.904  1.00 10.00      B   
ATOM   4484  CD2 LEU B 174      20.703  -9.636 -12.079  1.00 10.00      B   
ATOM   4485  C   LEU B 174      22.217  -9.617 -16.256  1.00 10.00      B   
ATOM   4486  O   LEU B 174      21.211  -9.411 -16.934  1.00 10.00      B   
ATOM   4487  N   LEU B 175      23.252  -8.784 -16.228  1.00 10.00      B   
ATOM   4488  HN  LEU B 175      24.033  -9.011 -15.682  1.00 10.00      B   
ATOM   4489  CA  LEU B 175      23.252  -7.542 -16.992  1.00 10.00      B   
ATOM   4490  CB  LEU B 175      24.401  -6.633 -16.543  1.00 10.00      B   
ATOM   4491  CG  LEU B 175      24.337  -6.109 -15.106  1.00 10.00      B   
ATOM   4492  CD1 LEU B 175      25.614  -5.363 -14.752  1.00 10.00      B   
ATOM   4493  CD2 LEU B 175      23.125  -5.211 -14.920  1.00 10.00      B   
ATOM   4494  C   LEU B 175      23.370  -7.830 -18.485  1.00 10.00      B   
ATOM   4495  O   LEU B 175      22.808  -7.115 -19.312  1.00 10.00      B   
ATOM   4496  N   LYS B 176      24.084  -8.902 -18.815  1.00 10.00      B   
ATOM   4497  HN  LYS B 176      24.483  -9.442 -18.102  1.00 10.00      B   
ATOM   4498  CA  LYS B 176      24.294  -9.296 -20.203  1.00 10.00      B   
ATOM   4499  CB  LYS B 176      25.279 -10.464 -20.293  1.00 10.00      B   
ATOM   4500  CG  LYS B 176      25.725 -10.793 -21.708  1.00 10.00      B   
ATOM   4501  CD  LYS B 176      26.832 -11.833 -21.711  1.00 10.00      B   
ATOM   4502  CE  LYS B 176      27.300 -12.142 -23.122  1.00 10.00      B   
ATOM   4503  NZ  LYS B 176      28.560 -12.932 -23.126  1.00 10.00      B   
ATOM   4504  HZ1 LYS B 176      29.335 -12.372 -22.714  1.00 10.00      B   
ATOM   4505  HZ2 LYS B 176      28.817 -13.190 -24.098  1.00 10.00      B   
ATOM   4506  HZ3 LYS B 176      28.442 -13.803 -22.568  1.00 10.00      B   
ATOM   4507  C   LYS B 176      22.983  -9.656 -20.902  1.00 10.00      B   
ATOM   4508  O   LYS B 176      22.743  -9.236 -22.036  1.00 10.00      B   
ATOM   4509  N   VAL B 177      22.139 -10.427 -20.225  1.00 10.00      B   
ATOM   4510  HN  VAL B 177      22.377 -10.721 -19.318  1.00 10.00      B   
ATOM   4511  CA  VAL B 177      20.864 -10.846 -20.801  1.00 10.00      B   
ATOM   4512  CB  VAL B 177      20.258 -12.081 -20.093  1.00 10.00      B   
ATOM   4513  CG1 VAL B 177      21.174 -13.283 -20.243  1.00 10.00      B   
ATOM   4514  CG2 VAL B 177      19.970 -11.805 -18.624  1.00 10.00      B   
ATOM   4515  C   VAL B 177      19.856  -9.700 -20.840  1.00 10.00      B   
ATOM   4516  O   VAL B 177      19.059  -9.593 -21.774  1.00 10.00      B   
ATOM   4517  N   LEU B 178      19.910  -8.831 -19.836  1.00 10.00      B   
ATOM   4518  HN  LEU B 178      20.569  -8.963 -19.121  1.00 10.00      B   
ATOM   4519  CA  LEU B 178      19.005  -7.692 -19.764  1.00 10.00      B   
ATOM   4520  CB  LEU B 178      19.104  -7.012 -18.398  1.00 10.00      B   
ATOM   4521  CG  LEU B 178      18.509  -7.779 -17.214  1.00 10.00      B   
ATOM   4522  CD1 LEU B 178      18.881  -7.105 -15.903  1.00 10.00      B   
ATOM   4523  CD2 LEU B 178      16.998  -7.886 -17.349  1.00 10.00      B   
ATOM   4524  C   LEU B 178      19.304  -6.695 -20.878  1.00 10.00      B   
ATOM   4525  O   LEU B 178      18.397  -6.234 -21.571  1.00 10.00      B   
ATOM   4526  N   ALA B 179      20.585  -6.393 -21.068  1.00 10.00      B   
ATOM   4527  HN  ALA B 179      21.269  -6.808 -20.494  1.00 10.00      B   
ATOM   4528  CA  ALA B 179      21.004  -5.454 -22.104  1.00 10.00      B   
ATOM   4529  CB  ALA B 179      22.468  -5.086 -21.927  1.00 10.00      B   
ATOM   4530  C   ALA B 179      20.764  -6.028 -23.498  1.00 10.00      B   
ATOM   4531  O   ALA B 179      20.732  -5.295 -24.486  1.00 10.00      B   
ATOM   4532  N   ALA B 180      20.587  -7.342 -23.568  1.00 10.00      B   
ATOM   4533  HN  ALA B 180      20.625  -7.873 -22.744  1.00 10.00      B   
ATOM   4534  CA  ALA B 180      20.342  -8.015 -24.836  1.00 10.00      B   
ATOM   4535  CB  ALA B 180      20.823  -9.457 -24.772  1.00 10.00      B   
ATOM   4536  C   ALA B 180      18.864  -7.957 -25.205  1.00 10.00      B   
ATOM   4537  O   ALA B 180      18.464  -8.359 -26.296  1.00 10.00      B   
ATOM   4538  N   HIS B 181      18.052  -7.457 -24.285  1.00 10.00      B   
ATOM   4539  HN  HIS B 181      18.426  -7.154 -23.429  1.00 10.00      B   
ATOM   4540  CA  HIS B 181      16.622  -7.346 -24.519  1.00 10.00      B   
ATOM   4541  CB  HIS B 181      15.819  -7.935 -23.357  1.00 10.00      B   
ATOM   4542  CG  HIS B 181      15.554  -9.402 -23.496  1.00 10.00      B   
ATOM   4543  ND1 HIS B 181      14.562  -9.915 -24.307  1.00 10.00      B   
ATOM   4544  HD1 HIS B 181      13.951  -9.385 -24.869  1.00 10.00      B   
ATOM   4545  CD2 HIS B 181      16.161 -10.472 -22.931  1.00 10.00      B   
ATOM   4546  CE1 HIS B 181      14.573 -11.232 -24.233  1.00 10.00      B   
ATOM   4547  NE2 HIS B 181      15.532 -11.594 -23.407  1.00 10.00      B   
ATOM   4548  HE2 HIS B 181      15.768 -12.521 -23.184  1.00 10.00      B   
ATOM   4549  C   HIS B 181      16.210  -5.903 -24.778  1.00 10.00      B   
ATOM   4550  O   HIS B 181      15.264  -5.646 -25.521  1.00 10.00      B   
ATOM   4551  N   THR B 182      16.918  -4.963 -24.165  1.00 10.00      B   
ATOM   4552  HN  THR B 182      17.663  -5.221 -23.580  1.00 10.00      B   
ATOM   4553  CA  THR B 182      16.612  -3.552 -24.339  1.00 10.00      B   
ATOM   4554  CB  THR B 182      15.233  -3.202 -23.724  1.00 10.00      B   
ATOM   4555  OG1 THR B 182      14.820  -1.889 -24.123  1.00 10.00      B   
ATOM   4556  HG1 THR B 182      13.904  -1.751 -23.859  1.00 10.00      B   
ATOM   4557  CG2 THR B 182      15.272  -3.285 -22.203  1.00 10.00      B   
ATOM   4558  C   THR B 182      17.705  -2.688 -23.708  1.00 10.00      B   
ATOM   4559  O   THR B 182      18.665  -3.207 -23.138  1.00 10.00      B   
ATOM   4560  N   LYS B 183      17.561  -1.377 -23.830  1.00 10.00      B   
ATOM   4561  HN  LYS B 183      16.772  -1.029 -24.302  1.00 10.00      B   
ATOM   4562  CA  LYS B 183      18.516  -0.436 -23.260  1.00 10.00      B   
ATOM   4563  CB  LYS B 183      18.899   0.633 -24.284  1.00 10.00      B   
ATOM   4564  CG  LYS B 183      19.162   0.111 -25.682  1.00 10.00      B   
ATOM   4565  CD  LYS B 183      19.464   1.258 -26.628  1.00 10.00      B   
ATOM   4566  CE  LYS B 183      19.214   0.865 -28.069  1.00 10.00      B   
ATOM   4567  NZ  LYS B 183      19.317   2.027 -28.985  1.00 10.00      B   
ATOM   4568  HZ1 LYS B 183      20.302   2.349 -29.046  1.00 10.00      B   
ATOM   4569  HZ2 LYS B 183      18.729   2.812 -28.638  1.00 10.00      B   
ATOM   4570  HZ3 LYS B 183      18.990   1.763 -29.936  1.00 10.00      B   
ATOM   4571  C   LYS B 183      17.880   0.243 -22.060  1.00 10.00      B   
ATOM   4572  O   LYS B 183      16.684   0.538 -22.084  1.00 10.00      B   
ATOM   4573  N   PHE B 184      18.670   0.495 -21.024  1.00 10.00      B   
ATOM   4574  HN  PHE B 184      19.619   0.247 -21.070  1.00 10.00      B   
ATOM   4575  CA  PHE B 184      18.162   1.136 -19.815  1.00 10.00      B   
ATOM   4576  CB  PHE B 184      17.242   0.175 -19.046  1.00 10.00      B   
ATOM   4577  CG  PHE B 184      17.892  -1.128 -18.656  1.00 10.00      B   
ATOM   4578  CD1 PHE B 184      18.592  -1.244 -17.465  1.00 10.00      B   
ATOM   4579  CD2 PHE B 184      17.800  -2.237 -19.482  1.00 10.00      B   
ATOM   4580  CE1 PHE B 184      19.189  -2.435 -17.107  1.00 10.00      B   
ATOM   4581  CE2 PHE B 184      18.394  -3.432 -19.130  1.00 10.00      B   
ATOM   4582  CZ  PHE B 184      19.090  -3.531 -17.942  1.00 10.00      B   
ATOM   4583  C   PHE B 184      19.300   1.585 -18.908  1.00 10.00      B   
ATOM   4584  O   PHE B 184      20.453   1.188 -19.100  1.00 10.00      B   
ATOM   4585  N   GLU B 185      18.967   2.413 -17.929  1.00 10.00      B   
ATOM   4586  HN  GLU B 185      18.030   2.708 -17.852  1.00 10.00      B   
ATOM   4587  CA  GLU B 185      19.937   2.899 -16.963  1.00 10.00      B   
ATOM   4588  CB  GLU B 185      19.754   4.399 -16.719  1.00 10.00      B   
ATOM   4589  CG  GLU B 185      20.297   5.282 -17.834  1.00 10.00      B   
ATOM   4590  CD  GLU B 185      19.224   5.760 -18.793  1.00 10.00      B   
ATOM   4591  OE1 GLU B 185      18.952   6.981 -18.828  1.00 10.00      B   
ATOM   4592  OE2 GLU B 185      18.654   4.927 -19.525  1.00 10.00      B   
ATOM   4593  C   GLU B 185      19.761   2.123 -15.664  1.00 10.00      B   
ATOM   4594  O   GLU B 185      18.631   1.828 -15.266  1.00 10.00      B   
ATOM   4595  N   VAL B 186      20.860   1.782 -15.012  1.00 10.00      B   
ATOM   4596  HN  VAL B 186      21.734   2.057 -15.360  1.00 10.00      B   
ATOM   4597  CA  VAL B 186      20.789   1.013 -13.779  1.00 10.00      B   
ATOM   4598  CB  VAL B 186      20.967  -0.507 -14.049  1.00 10.00      B   
ATOM   4599  CG1 VAL B 186      22.255  -0.788 -14.809  1.00 10.00      B   
ATOM   4600  CG2 VAL B 186      20.910  -1.313 -12.759  1.00 10.00      B   
ATOM   4601  C   VAL B 186      21.794   1.483 -12.729  1.00 10.00      B   
ATOM   4602  O   VAL B 186      22.956   1.759 -13.029  1.00 10.00      B   
ATOM   4603  N   ALA B 187      21.320   1.590 -11.499  1.00 10.00      B   
ATOM   4604  HN  ALA B 187      20.369   1.386 -11.341  1.00 10.00      B   
ATOM   4605  CA  ALA B 187      22.148   1.988 -10.373  1.00 10.00      B   
ATOM   4606  CB  ALA B 187      21.640   3.284  -9.760  1.00 10.00      B   
ATOM   4607  C   ALA B 187      22.134   0.862  -9.344  1.00 10.00      B   
ATOM   4608  O   ALA B 187      21.067   0.429  -8.902  1.00 10.00      B   
ATOM   4609  N   ILE B 188      23.309   0.378  -8.978  1.00 10.00      B   
ATOM   4610  HN  ILE B 188      24.129   0.774  -9.346  1.00 10.00      B   
ATOM   4611  CA  ILE B 188      23.416  -0.719  -8.025  1.00 10.00      B   
ATOM   4612  CB  ILE B 188      24.383  -1.812  -8.531  1.00 10.00      B   
ATOM   4613  CG1 ILE B 188      24.039  -2.203  -9.973  1.00 10.00      B   
ATOM   4614  CG2 ILE B 188      24.329  -3.035  -7.625  1.00 10.00      B   
ATOM   4615  CD1 ILE B 188      25.122  -3.003 -10.663  1.00 10.00      B   
ATOM   4616  C   ILE B 188      23.880  -0.233  -6.659  1.00 10.00      B   
ATOM   4617  O   ILE B 188      24.951   0.363  -6.529  1.00 10.00      B   
ATOM   4618  N   GLY B 189      23.058  -0.477  -5.650  1.00 10.00      B   
ATOM   4619  HN  GLY B 189      22.201  -0.925  -5.825  1.00 10.00      B   
ATOM   4620  CA  GLY B 189      23.396  -0.088  -4.300  1.00 10.00      B   
ATOM   4621  C   GLY B 189      23.773  -1.294  -3.466  1.00 10.00      B   
ATOM   4622  O   GLY B 189      23.050  -2.293  -3.441  1.00 10.00      B   
ATOM   4623  N   LEU B 190      24.892  -1.199  -2.766  1.00 10.00      B   
ATOM   4624  HN  LEU B 190      25.412  -0.364  -2.806  1.00 10.00      B   
ATOM   4625  CA  LEU B 190      25.381  -2.297  -1.936  1.00 10.00      B   
ATOM   4626  CB  LEU B 190      26.863  -2.105  -1.618  1.00 10.00      B   
ATOM   4627  CG  LEU B 190      27.824  -2.217  -2.803  1.00 10.00      B   
ATOM   4628  CD1 LEU B 190      29.236  -1.836  -2.386  1.00 10.00      B   
ATOM   4629  CD2 LEU B 190      27.794  -3.621  -3.386  1.00 10.00      B   
ATOM   4630  C   LEU B 190      24.573  -2.463  -0.650  1.00 10.00      B   
ATOM   4631  O   LEU B 190      24.970  -3.203   0.250  1.00 10.00      B   
ATOM   4632  N   ASN B 191      23.445  -1.774  -0.573  1.00 10.00      B   
ATOM   4633  HN  ASN B 191      23.194  -1.189  -1.319  1.00 10.00      B   
ATOM   4634  CA  ASN B 191      22.567  -1.856   0.586  1.00 10.00      B   
ATOM   4635  CB  ASN B 191      22.110  -0.466   1.041  1.00 10.00      B   
ATOM   4636  CG  ASN B 191      21.296   0.282  -0.002  1.00 10.00      B   
ATOM   4637  OD1 ASN B 191      21.536   0.166  -1.208  1.00 10.00      B   
ATOM   4638  ND2 ASN B 191      20.328   1.059   0.460  1.00 10.00      B   
ATOM   4639 HD21 ASN B 191      20.191   1.102   1.434  1.00 10.00      B   
ATOM   4640 HD22 ASN B 191      19.797   1.579  -0.184  1.00 10.00      B   
ATOM   4641  C   ASN B 191      21.363  -2.739   0.280  1.00 10.00      B   
ATOM   4642  O   ASN B 191      20.426  -2.832   1.075  1.00 10.00      B   
ATOM   4643  N   GLY B 192      21.397  -3.380  -0.884  1.00 10.00      B   
ATOM   4644  HN  GLY B 192      22.166  -3.249  -1.479  1.00 10.00      B   
ATOM   4645  CA  GLY B 192      20.318  -4.265  -1.283  1.00 10.00      B   
ATOM   4646  C   GLY B 192      19.224  -3.557  -2.055  1.00 10.00      B   
ATOM   4647  O   GLY B 192      18.065  -3.977  -2.027  1.00 10.00      B   
ATOM   4648  N   LYS B 193      19.590  -2.491  -2.750  1.00 10.00      B   
ATOM   4649  HN  LYS B 193      20.529  -2.212  -2.743  1.00 10.00      B   
ATOM   4650  CA  LYS B 193      18.632  -1.724  -3.529  1.00 10.00      B   
ATOM   4651  CB  LYS B 193      18.376  -0.367  -2.863  1.00 10.00      B   
ATOM   4652  CG  LYS B 193      17.591  -0.440  -1.559  1.00 10.00      B   
ATOM   4653  CD  LYS B 193      16.111  -0.693  -1.810  1.00 10.00      B   
ATOM   4654  CE  LYS B 193      15.281  -0.440  -0.558  1.00 10.00      B   
ATOM   4655  NZ  LYS B 193      15.288  -1.608   0.363  1.00 10.00      B   
ATOM   4656  HZ1 LYS B 193      14.731  -2.393  -0.053  1.00 10.00      B   
ATOM   4657  HZ2 LYS B 193      14.869  -1.348   1.279  1.00 10.00      B   
ATOM   4658  HZ3 LYS B 193      16.261  -1.933   0.521  1.00 10.00      B   
ATOM   4659  C   LYS B 193      19.143  -1.520  -4.952  1.00 10.00      B   
ATOM   4660  O   LYS B 193      20.292  -1.129  -5.156  1.00 10.00      B   
ATOM   4661  N   ILE B 194      18.296  -1.806  -5.933  1.00 10.00      B   
ATOM   4662  HN  ILE B 194      17.401  -2.142  -5.710  1.00 10.00      B   
ATOM   4663  CA  ILE B 194      18.663  -1.639  -7.335  1.00 10.00      B   
ATOM   4664  CB  ILE B 194      18.677  -2.989  -8.091  1.00 10.00      B   
ATOM   4665  CG1 ILE B 194      19.644  -3.971  -7.423  1.00 10.00      B   
ATOM   4666  CG2 ILE B 194      19.050  -2.783  -9.557  1.00 10.00      B   
ATOM   4667  CD1 ILE B 194      19.641  -5.353  -8.045  1.00 10.00      B   
ATOM   4668  C   ILE B 194      17.694  -0.685  -8.027  1.00 10.00      B   
ATOM   4669  O   ILE B 194      16.480  -0.872  -7.967  1.00 10.00      B   
ATOM   4670  N   TRP B 195      18.236   0.340  -8.666  1.00 10.00      B   
ATOM   4671  HN  TRP B 195      19.215   0.435  -8.673  1.00 10.00      B   
ATOM   4672  CA  TRP B 195      17.423   1.322  -9.373  1.00 10.00      B   
ATOM   4673  CB  TRP B 195      17.879   2.740  -9.015  1.00 10.00      B   
ATOM   4674  CG  TRP B 195      17.173   3.822  -9.779  1.00 10.00      B   
ATOM   4675  CD1 TRP B 195      15.967   4.379  -9.481  1.00 10.00      B   
ATOM   4676  CD2 TRP B 195      17.635   4.481 -10.967  1.00 10.00      B   
ATOM   4677  NE1 TRP B 195      15.649   5.340 -10.408  1.00 10.00      B   
ATOM   4678  HE1 TRP B 195      14.826   5.886 -10.408  1.00 10.00      B   
ATOM   4679  CE2 TRP B 195      16.656   5.424 -11.328  1.00 10.00      B   
ATOM   4680  CE3 TRP B 195      18.781   4.366 -11.758  1.00 10.00      B   
ATOM   4681  CZ2 TRP B 195      16.786   6.248 -12.444  1.00 10.00      B   
ATOM   4682  CZ3 TRP B 195      18.909   5.183 -12.866  1.00 10.00      B   
ATOM   4683  CH2 TRP B 195      17.919   6.114 -13.198  1.00 10.00      B   
ATOM   4684  C   TRP B 195      17.531   1.100 -10.874  1.00 10.00      B   
ATOM   4685  O   TRP B 195      18.633   0.974 -11.407  1.00 10.00      B   
ATOM   4686  N   VAL B 196      16.391   1.037 -11.549  1.00 10.00      B   
ATOM   4687  HN  VAL B 196      15.541   1.134 -11.064  1.00 10.00      B   
ATOM   4688  CA  VAL B 196      16.364   0.826 -12.994  1.00 10.00      B   
ATOM   4689  CB  VAL B 196      16.035  -0.646 -13.347  1.00 10.00      B   
ATOM   4690  CG1 VAL B 196      15.989  -0.856 -14.855  1.00 10.00      B   
ATOM   4691  CG2 VAL B 196      17.038  -1.597 -12.710  1.00 10.00      B   
ATOM   4692  C   VAL B 196      15.335   1.745 -13.651  1.00 10.00      B   
ATOM   4693  O   VAL B 196      14.250   1.960 -13.110  1.00 10.00      B   
ATOM   4694  N   LYS B 197      15.693   2.304 -14.800  1.00 10.00      B   
ATOM   4695  HN  LYS B 197      16.590   2.122 -15.160  1.00 10.00      B   
ATOM   4696  CA  LYS B 197      14.797   3.184 -15.543  1.00 10.00      B   
ATOM   4697  CB  LYS B 197      14.966   4.644 -15.101  1.00 10.00      B   
ATOM   4698  CG  LYS B 197      13.872   5.572 -15.610  1.00 10.00      B   
ATOM   4699  CD  LYS B 197      14.152   7.020 -15.243  1.00 10.00      B   
ATOM   4700  CE  LYS B 197      12.948   7.908 -15.532  1.00 10.00      B   
ATOM   4701  NZ  LYS B 197      13.203   9.328 -15.168  1.00 10.00      B   
ATOM   4702  HZ1 LYS B 197      13.754   9.798 -15.915  1.00 10.00      B   
ATOM   4703  HZ2 LYS B 197      13.742   9.373 -14.278  1.00 10.00      B   
ATOM   4704  HZ3 LYS B 197      12.302   9.838 -15.039  1.00 10.00      B   
ATOM   4705  C   LYS B 197      15.055   3.057 -17.039  1.00 10.00      B   
ATOM   4706  O   LYS B 197      16.203   2.950 -17.470  1.00 10.00      B   
ATOM   4707  N   CYS B 198      13.988   3.063 -17.827  1.00 10.00      B   
ATOM   4708  HN  CYS B 198      13.097   3.148 -17.427  1.00 10.00      B   
ATOM   4709  CA  CYS B 198      14.106   2.949 -19.275  1.00 10.00      B   
ATOM   4710  CB  CYS B 198      13.729   1.537 -19.724  1.00 10.00      B   
ATOM   4711  SG  CYS B 198      13.558   0.339 -18.380  1.00 10.00      B   
ATOM   4712  HG  CYS B 198      12.484   0.674 -17.666  1.00 10.00      B   
ATOM   4713  C   CYS B 198      13.208   3.969 -19.969  1.00 10.00      B   
ATOM   4714  O   CYS B 198      12.499   4.730 -19.311  1.00 10.00      B   
ATOM   4715  N   GLU B 199      13.248   3.988 -21.297  1.00 10.00      B   
ATOM   4716  HN  GLU B 199      13.861   3.379 -21.766  1.00 10.00      B   
ATOM   4717  CA  GLU B 199      12.422   4.906 -22.076  1.00 10.00      B   
ATOM   4718  CB  GLU B 199      12.947   5.012 -23.506  1.00 10.00      B   
ATOM   4719  CG  GLU B 199      14.356   5.562 -23.617  1.00 10.00      B   
ATOM   4720  CD  GLU B 199      15.064   5.066 -24.858  1.00 10.00      B   
ATOM   4721  OE1 GLU B 199      15.965   4.206 -24.730  1.00 10.00      B   
ATOM   4722  OE2 GLU B 199      14.721   5.526 -25.968  1.00 10.00      B   
ATOM   4723  C   GLU B 199      10.975   4.429 -22.105  1.00 10.00      B   
ATOM   4724  O   GLU B 199      10.052   5.216 -22.308  1.00 10.00      B   
ATOM   4725  N   GLU B 200      10.795   3.131 -21.913  1.00 10.00      B   
ATOM   4726  HN  GLU B 200      11.577   2.562 -21.765  1.00 10.00      B   
ATOM   4727  CA  GLU B 200       9.473   2.526 -21.914  1.00 10.00      B   
ATOM   4728  CB  GLU B 200       9.403   1.440 -22.994  1.00 10.00      B   
ATOM   4729  CG  GLU B 200       9.543   1.950 -24.418  1.00 10.00      B   
ATOM   4730  CD  GLU B 200       9.975   0.865 -25.381  1.00 10.00      B   
ATOM   4731  OE1 GLU B 200      11.136   0.901 -25.839  1.00 10.00      B   
ATOM   4732  OE2 GLU B 200       9.163  -0.036 -25.681  1.00 10.00      B   
ATOM   4733  C   GLU B 200       9.188   1.906 -20.552  1.00 10.00      B   
ATOM   4734  O   GLU B 200       9.997   1.127 -20.044  1.00 10.00      B   
ATOM   4735  N   LEU B 201       8.040   2.246 -19.974  1.00 10.00      B   
ATOM   4736  HN  LEU B 201       7.438   2.866 -20.440  1.00 10.00      B   
ATOM   4737  CA  LEU B 201       7.649   1.720 -18.666  1.00 10.00      B   
ATOM   4738  CB  LEU B 201       6.322   2.333 -18.205  1.00 10.00      B   
ATOM   4739  CG  LEU B 201       6.275   3.862 -18.101  1.00 10.00      B   
ATOM   4740  CD1 LEU B 201       4.950   4.318 -17.509  1.00 10.00      B   
ATOM   4741  CD2 LEU B 201       7.438   4.383 -17.274  1.00 10.00      B   
ATOM   4742  C   LEU B 201       7.539   0.199 -18.698  1.00 10.00      B   
ATOM   4743  O   LEU B 201       7.881  -0.481 -17.730  1.00 10.00      B   
ATOM   4744  N   SER B 202       7.070  -0.331 -19.825  1.00 10.00      B   
ATOM   4745  HN  SER B 202       6.806   0.263 -20.561  1.00 10.00      B   
ATOM   4746  CA  SER B 202       6.924  -1.770 -19.993  1.00 10.00      B   
ATOM   4747  CB  SER B 202       6.275  -2.077 -21.343  1.00 10.00      B   
ATOM   4748  OG  SER B 202       5.253  -1.138 -21.639  1.00 10.00      B   
ATOM   4749  HG  SER B 202       5.302  -0.899 -22.574  1.00 10.00      B   
ATOM   4750  C   SER B 202       8.278  -2.470 -19.880  1.00 10.00      B   
ATOM   4751  O   SER B 202       8.374  -3.580 -19.351  1.00 10.00      B   
ATOM   4752  N   ASN B 203       9.331  -1.799 -20.347  1.00 10.00      B   
ATOM   4753  HN  ASN B 203       9.198  -0.904 -20.726  1.00 10.00      B   
ATOM   4754  CA  ASN B 203      10.675  -2.363 -20.294  1.00 10.00      B   
ATOM   4755  CB  ASN B 203      11.671  -1.557 -21.136  1.00 10.00      B   
ATOM   4756  CG  ASN B 203      11.515  -1.801 -22.623  1.00 10.00      B   
ATOM   4757  OD1 ASN B 203      10.957  -2.814 -23.045  1.00 10.00      B   
ATOM   4758  ND2 ASN B 203      12.021  -0.883 -23.434  1.00 10.00      B   
ATOM   4759 HD21 ASN B 203      12.470  -0.103 -23.036  1.00 10.00      B   
ATOM   4760 HD22 ASN B 203      11.913  -1.007 -24.403  1.00 10.00      B   
ATOM   4761  C   ASN B 203      11.160  -2.483 -18.858  1.00 10.00      B   
ATOM   4762  O   ASN B 203      11.864  -3.433 -18.514  1.00 10.00      B   
ATOM   4763  N   THR B 204      10.778  -1.520 -18.022  1.00 10.00      B   
ATOM   4764  HN  THR B 204      10.232  -0.776 -18.358  1.00 10.00      B   
ATOM   4765  CA  THR B 204      11.163  -1.541 -16.618  1.00 10.00      B   
ATOM   4766  CB  THR B 204      10.775  -0.230 -15.902  1.00 10.00      B   
ATOM   4767  OG1 THR B 204      10.914   0.880 -16.802  1.00 10.00      B   
ATOM   4768  HG1 THR B 204      10.472   1.656 -16.412  1.00 10.00      B   
ATOM   4769  CG2 THR B 204      11.665  -0.002 -14.690  1.00 10.00      B   
ATOM   4770  C   THR B 204      10.482  -2.713 -15.916  1.00 10.00      B   
ATOM   4771  O   THR B 204      11.118  -3.465 -15.177  1.00 10.00      B   
ATOM   4772  N   LEU B 205       9.187  -2.872 -16.186  1.00 10.00      B   
ATOM   4773  HN  LEU B 205       8.749  -2.238 -16.796  1.00 10.00      B   
ATOM   4774  CA  LEU B 205       8.394  -3.947 -15.597  1.00 10.00      B   
ATOM   4775  CB  LEU B 205       6.946  -3.862 -16.088  1.00 10.00      B   
ATOM   4776  CG  LEU B 205       6.228  -2.534 -15.841  1.00 10.00      B   
ATOM   4777  CD1 LEU B 205       4.914  -2.482 -16.605  1.00 10.00      B   
ATOM   4778  CD2 LEU B 205       5.996  -2.320 -14.353  1.00 10.00      B   
ATOM   4779  C   LEU B 205       8.980  -5.309 -15.950  1.00 10.00      B   
ATOM   4780  O   LEU B 205       9.063  -6.200 -15.102  1.00 10.00      B   
ATOM   4781  N   ALA B 206       9.390  -5.455 -17.205  1.00 10.00      B   
ATOM   4782  HN  ALA B 206       9.283  -4.706 -17.831  1.00 10.00      B   
ATOM   4783  CA  ALA B 206       9.978  -6.698 -17.683  1.00 10.00      B   
ATOM   4784  CB  ALA B 206      10.244  -6.619 -19.179  1.00 10.00      B   
ATOM   4785  C   ALA B 206      11.264  -7.020 -16.928  1.00 10.00      B   
ATOM   4786  O   ALA B 206      11.430  -8.123 -16.405  1.00 10.00      B   
ATOM   4787  N   CYS B 207      12.162  -6.045 -16.854  1.00 10.00      B   
ATOM   4788  HN  CYS B 207      11.964  -5.178 -17.276  1.00 10.00      B   
ATOM   4789  CA  CYS B 207      13.433  -6.229 -16.162  1.00 10.00      B   
ATOM   4790  CB  CYS B 207      14.347  -5.027 -16.394  1.00 10.00      B   
ATOM   4791  SG  CYS B 207      14.580  -4.603 -18.135  1.00 10.00      B   
ATOM   4792  HG  CYS B 207      13.486  -3.967 -18.542  1.00 10.00      B   
ATOM   4793  C   CYS B 207      13.227  -6.468 -14.667  1.00 10.00      B   
ATOM   4794  O   CYS B 207      13.887  -7.322 -14.069  1.00 10.00      B   
ATOM   4795  N   TYR B 208      12.291  -5.726 -14.083  1.00 10.00      B   
ATOM   4796  HN  TYR B 208      11.807  -5.062 -14.625  1.00 10.00      B   
ATOM   4797  CA  TYR B 208      11.970  -5.843 -12.664  1.00 10.00      B   
ATOM   4798  CB  TYR B 208      10.775  -4.941 -12.329  1.00 10.00      B   
ATOM   4799  CG  TYR B 208      10.557  -4.686 -10.852  1.00 10.00      B   
ATOM   4800  CD1 TYR B 208      10.890  -3.462 -10.287  1.00 10.00      B   
ATOM   4801  CD2 TYR B 208      10.006  -5.659 -10.027  1.00 10.00      B   
ATOM   4802  CE1 TYR B 208      10.683  -3.213  -8.943  1.00 10.00      B   
ATOM   4803  CE2 TYR B 208       9.797  -5.419  -8.681  1.00 10.00      B   
ATOM   4804  CZ  TYR B 208      10.138  -4.194  -8.143  1.00 10.00      B   
ATOM   4805  OH  TYR B 208       9.926  -3.946  -6.803  1.00 10.00      B   
ATOM   4806  HH  TYR B 208       9.585  -3.048  -6.696  1.00 10.00      B   
ATOM   4807  C   TYR B 208      11.635  -7.289 -12.313  1.00 10.00      B   
ATOM   4808  O   TYR B 208      12.217  -7.871 -11.396  1.00 10.00      B   
ATOM   4809  N   ARG B 209      10.704  -7.864 -13.062  1.00 10.00      B   
ATOM   4810  HN  ARG B 209      10.287  -7.346 -13.786  1.00 10.00      B   
ATOM   4811  CA  ARG B 209      10.285  -9.239 -12.838  1.00 10.00      B   
ATOM   4812  CB  ARG B 209       9.020  -9.562 -13.637  1.00 10.00      B   
ATOM   4813  CG  ARG B 209       7.749  -8.948 -13.066  1.00 10.00      B   
ATOM   4814  CD  ARG B 209       6.532  -9.308 -13.906  1.00 10.00      B   
ATOM   4815  NE  ARG B 209       5.279  -8.894 -13.269  1.00 10.00      B   
ATOM   4816  HE  ARG B 209       5.345  -8.493 -12.372  1.00 10.00      B   
ATOM   4817  CZ  ARG B 209       4.073  -9.016 -13.830  1.00 10.00      B   
ATOM   4818  NH1 ARG B 209       3.944  -9.536 -15.045  1.00 10.00      B   
ATOM   4819 HH11 ARG B 209       2.996  -9.629 -15.478  1.00 10.00      B   
ATOM   4820 HH12 ARG B 209       4.783  -9.854 -15.575  1.00 10.00      B   
ATOM   4821  NH2 ARG B 209       2.991  -8.627 -13.170  1.00 10.00      B   
ATOM   4822 HH21 ARG B 209       3.077  -8.226 -12.206  1.00 10.00      B   
ATOM   4823 HH22 ARG B 209       2.048  -8.720 -13.611  1.00 10.00      B   
ATOM   4824  C   ARG B 209      11.407 -10.221 -13.169  1.00 10.00      B   
ATOM   4825  O   ARG B 209      11.546 -11.255 -12.514  1.00 10.00      B   
ATOM   4826  N   THR B 210      12.213  -9.887 -14.173  1.00 10.00      B   
ATOM   4827  HN  THR B 210      12.051  -9.049 -14.656  1.00 10.00      B   
ATOM   4828  CA  THR B 210      13.329 -10.738 -14.578  1.00 10.00      B   
ATOM   4829  CB  THR B 210      14.049 -10.182 -15.827  1.00 10.00      B   
ATOM   4830  OG1 THR B 210      13.127 -10.093 -16.921  1.00 10.00      B   
ATOM   4831  HG1 THR B 210      12.443  -9.446 -16.709  1.00 10.00      B   
ATOM   4832  CG2 THR B 210      15.216 -11.076 -16.222  1.00 10.00      B   
ATOM   4833  C   THR B 210      14.340 -10.899 -13.440  1.00 10.00      B   
ATOM   4834  O   THR B 210      14.666 -12.019 -13.045  1.00 10.00      B   
ATOM   4835  N   ILE B 211      14.814  -9.776 -12.906  1.00 10.00      B   
ATOM   4836  HN  ILE B 211      14.500  -8.909 -13.253  1.00 10.00      B   
ATOM   4837  CA  ILE B 211      15.787  -9.794 -11.818  1.00 10.00      B   
ATOM   4838  CB  ILE B 211      16.245  -8.367 -11.449  1.00 10.00      B   
ATOM   4839  CG1 ILE B 211      16.844  -7.668 -12.674  1.00 10.00      B   
ATOM   4840  CG2 ILE B 211      17.254  -8.400 -10.307  1.00 10.00      B   
ATOM   4841  CD1 ILE B 211      17.202  -6.219 -12.434  1.00 10.00      B   
ATOM   4842  C   ILE B 211      15.203 -10.476 -10.584  1.00 10.00      B   
ATOM   4843  O   ILE B 211      15.888 -11.241  -9.900  1.00 10.00      B   
ATOM   4844  N   MET B 212      13.930 -10.208 -10.325  1.00 10.00      B   
ATOM   4845  HN  MET B 212      13.441  -9.598 -10.922  1.00 10.00      B   
ATOM   4846  CA  MET B 212      13.234 -10.782  -9.180  1.00 10.00      B   
ATOM   4847  CB  MET B 212      11.784 -10.294  -9.146  1.00 10.00      B   
ATOM   4848  CG  MET B 212      10.990 -10.774  -7.944  1.00 10.00      B   
ATOM   4849  SD  MET B 212       9.226 -10.420  -8.091  1.00 10.00      B   
ATOM   4850  CE  MET B 212       8.778 -11.499  -9.451  1.00 10.00      B   
ATOM   4851  C   MET B 212      13.273 -12.309  -9.210  1.00 10.00      B   
ATOM   4852  O   MET B 212      13.786 -12.940  -8.284  1.00 10.00      B   
ATOM   4853  N   GLU B 213      12.762 -12.894 -10.291  1.00 10.00      B   
ATOM   4854  HN  GLU B 213      12.403 -12.333 -11.017  1.00 10.00      B   
ATOM   4855  CA  GLU B 213      12.722 -14.349 -10.431  1.00 10.00      B   
ATOM   4856  CB  GLU B 213      11.973 -14.762 -11.698  1.00 10.00      B   
ATOM   4857  CG  GLU B 213      10.499 -14.382 -11.702  1.00 10.00      B   
ATOM   4858  CD  GLU B 213       9.642 -15.367 -12.473  1.00 10.00      B   
ATOM   4859  OE1 GLU B 213       9.526 -15.229 -13.709  1.00 10.00      B   
ATOM   4860  OE2 GLU B 213       9.076 -16.287 -11.843  1.00 10.00      B   
ATOM   4861  C   GLU B 213      14.116 -14.976 -10.404  1.00 10.00      B   
ATOM   4862  O   GLU B 213      14.307 -16.048  -9.827  1.00 10.00      B   
ATOM   4863  N   CYS B 214      15.087 -14.299 -11.011  1.00 10.00      B   
ATOM   4864  HN  CYS B 214      14.876 -13.444 -11.443  1.00 10.00      B   
ATOM   4865  CA  CYS B 214      16.458 -14.800 -11.058  1.00 10.00      B   
ATOM   4866  CB  CYS B 214      17.338 -13.894 -11.921  1.00 10.00      B   
ATOM   4867  SG  CYS B 214      16.873 -13.853 -13.666  1.00 10.00      B   
ATOM   4868  HG  CYS B 214      15.717 -13.208 -13.760  1.00 10.00      B   
ATOM   4869  C   CYS B 214      17.057 -14.955  -9.661  1.00 10.00      B   
ATOM   4870  O   CYS B 214      17.663 -15.983  -9.345  1.00 10.00      B   
ATOM   4871  N   CYS B 215      16.869 -13.945  -8.823  1.00 10.00      B   
ATOM   4872  HN  CYS B 215      16.365 -13.158  -9.125  1.00 10.00      B   
ATOM   4873  CA  CYS B 215      17.396 -13.977  -7.464  1.00 10.00      B   
ATOM   4874  CB  CYS B 215      17.347 -12.583  -6.837  1.00 10.00      B   
ATOM   4875  SG  CYS B 215      18.060 -11.286  -7.872  1.00 10.00      B   
ATOM   4876  HG  CYS B 215      17.149 -10.943  -8.779  1.00 10.00      B   
ATOM   4877  C   CYS B 215      16.629 -14.975  -6.603  1.00 10.00      B   
ATOM   4878  O   CYS B 215      17.172 -15.536  -5.652  1.00 10.00      B   
ATOM   4879  N   GLN B 216      15.367 -15.192  -6.947  1.00 10.00      B   
ATOM   4880  HN  GLN B 216      14.991 -14.706  -7.714  1.00 10.00      B   
ATOM   4881  CA  GLN B 216      14.519 -16.118  -6.214  1.00 10.00      B   
ATOM   4882  CB  GLN B 216      13.055 -15.902  -6.585  1.00 10.00      B   
ATOM   4883  CG  GLN B 216      12.425 -14.682  -5.937  1.00 10.00      B   
ATOM   4884  CD  GLN B 216      11.083 -14.324  -6.543  1.00 10.00      B   
ATOM   4885  OE1 GLN B 216      10.837 -14.559  -7.726  1.00 10.00      B   
ATOM   4886  NE2 GLN B 216      10.204 -13.755  -5.736  1.00 10.00      B   
ATOM   4887 HE21 GLN B 216      10.463 -13.602  -4.801  1.00 10.00      B   
ATOM   4888 HE22 GLN B 216       9.331 -13.505  -6.103  1.00 10.00      B   
ATOM   4889  C   GLN B 216      14.921 -17.570  -6.469  1.00 10.00      B   
ATOM   4890  O   GLN B 216      15.026 -18.364  -5.533  1.00 10.00      B   
ATOM   4891  N   LYS B 217      15.165 -17.907  -7.731  1.00 10.00      B   
ATOM   4892  HN  LYS B 217      15.085 -17.226  -8.437  1.00 10.00      B   
ATOM   4893  CA  LYS B 217      15.544 -19.267  -8.092  1.00 10.00      B   
ATOM   4894  CB  LYS B 217      15.233 -19.556  -9.562  1.00 10.00      B   
ATOM   4895  CG  LYS B 217      15.158 -21.039  -9.883  1.00 10.00      B   
ATOM   4896  CD  LYS B 217      15.305 -21.306 -11.369  1.00 10.00      B   
ATOM   4897  CE  LYS B 217      15.333 -22.800 -11.645  1.00 10.00      B   
ATOM   4898  NZ  LYS B 217      15.738 -23.106 -13.041  1.00 10.00      B   
ATOM   4899  HZ1 LYS B 217      15.212 -22.504 -13.705  1.00 10.00      B   
ATOM   4900  HZ2 LYS B 217      15.536 -24.101 -13.259  1.00 10.00      B   
ATOM   4901  HZ3 LYS B 217      16.761 -22.934 -13.166  1.00 10.00      B   
ATOM   4902  C   LYS B 217      17.015 -19.549  -7.796  1.00 10.00      B   
ATOM   4903  O   LYS B 217      17.370 -20.669  -7.426  1.00 10.00      B   
ATOM   4904  N   ASN B 218      17.864 -18.532  -7.966  1.00 10.00      B   
ATOM   4905  HN  ASN B 218      17.516 -17.668  -8.277  1.00 10.00      B   
ATOM   4906  CA  ASN B 218      19.304 -18.664  -7.717  1.00 10.00      B   
ATOM   4907  CB  ASN B 218      19.584 -19.029  -6.250  1.00 10.00      B   
ATOM   4908  CG  ASN B 218      21.059 -18.976  -5.885  1.00 10.00      B   
ATOM   4909  OD1 ASN B 218      21.816 -18.155  -6.407  1.00 10.00      B   
ATOM   4910  ND2 ASN B 218      21.475 -19.854  -4.986  1.00 10.00      B   
ATOM   4911 HD21 ASN B 218      20.815 -20.478  -4.609  1.00 10.00      B   
ATOM   4912 HD22 ASN B 218      22.425 -19.852  -4.735  1.00 10.00      B   
ATOM   4913  C   ASN B 218      19.925 -19.685  -8.674  1.00 10.00      B   
ATOM   4914  O   ASN B 218      20.814 -20.460  -8.308  1.00 10.00      B   
ATOM   4915  N   ASP B 219      19.441 -19.685  -9.907  1.00 10.00      B   
ATOM   4916  HN  ASP B 219      18.731 -19.047 -10.143  1.00 10.00      B   
ATOM   4917  CA  ASP B 219      19.935 -20.602 -10.925  1.00 10.00      B   
ATOM   4918  CB  ASP B 219      18.843 -21.584 -11.344  1.00 10.00      B   
ATOM   4919  CG  ASP B 219      19.266 -22.486 -12.484  1.00 10.00      B   
ATOM   4920  OD1 ASP B 219      20.457 -22.861 -12.541  1.00 10.00      B   
ATOM   4921  OD2 ASP B 219      18.404 -22.831 -13.320  1.00 10.00      B   
ATOM   4922  C   ASP B 219      20.457 -19.830 -12.130  1.00 10.00      B   
ATOM   4923  O   ASP B 219      19.684 -19.280 -12.917  1.00 10.00      B   
ATOM   4924  N   THR B 220      21.772 -19.805 -12.270  1.00 10.00      B   
ATOM   4925  HN  THR B 220      22.329 -20.289 -11.622  1.00 10.00      B   
ATOM   4926  CA  THR B 220      22.432 -19.086 -13.352  1.00 10.00      B   
ATOM   4927  CB  THR B 220      23.955 -19.082 -13.130  1.00 10.00      B   
ATOM   4928  OG1 THR B 220      24.297 -20.147 -12.229  1.00 10.00      B   
ATOM   4929  HG1 THR B 220      24.974 -20.703 -12.641  1.00 10.00      B   
ATOM   4930  CG2 THR B 220      24.409 -17.755 -12.535  1.00 10.00      B   
ATOM   4931  C   THR B 220      22.122 -19.675 -14.729  1.00 10.00      B   
ATOM   4932  O   THR B 220      22.302 -19.006 -15.747  1.00 10.00      B   
ATOM   4933  N   ALA B 221      21.639 -20.911 -14.763  1.00 10.00      B   
ATOM   4934  HN  ALA B 221      21.486 -21.395 -13.919  1.00 10.00      B   
ATOM   4935  CA  ALA B 221      21.330 -21.570 -16.024  1.00 10.00      B   
ATOM   4936  CB  ALA B 221      21.502 -23.073 -15.893  1.00 10.00      B   
ATOM   4937  C   ALA B 221      19.929 -21.230 -16.526  1.00 10.00      B   
ATOM   4938  O   ALA B 221      19.546 -21.621 -17.630  1.00 10.00      B   
ATOM   4939  N   ALA B 222      19.169 -20.493 -15.727  1.00 10.00      B   
ATOM   4940  HN  ALA B 222      19.523 -20.201 -14.857  1.00 10.00      B   
ATOM   4941  CA  ALA B 222      17.807 -20.122 -16.108  1.00 10.00      B   
ATOM   4942  CB  ALA B 222      16.812 -20.589 -15.058  1.00 10.00      B   
ATOM   4943  C   ALA B 222      17.662 -18.621 -16.347  1.00 10.00      B   
ATOM   4944  O   ALA B 222      16.568 -18.140 -16.639  1.00 10.00      B   
ATOM   4945  N   PHE B 223      18.764 -17.894 -16.243  1.00 10.00      B   
ATOM   4946  HN  PHE B 223      19.615 -18.340 -16.047  1.00 10.00      B   
ATOM   4947  CA  PHE B 223      18.746 -16.444 -16.434  1.00 10.00      B   
ATOM   4948  CB  PHE B 223      20.151 -15.860 -16.251  1.00 10.00      B   
ATOM   4949  CG  PHE B 223      20.527 -15.558 -14.824  1.00 10.00      B   
ATOM   4950  CD1 PHE B 223      19.956 -16.251 -13.767  1.00 10.00      B   
ATOM   4951  CD2 PHE B 223      21.459 -14.574 -14.542  1.00 10.00      B   
ATOM   4952  CE1 PHE B 223      20.309 -15.965 -12.460  1.00 10.00      B   
ATOM   4953  CE2 PHE B 223      21.816 -14.282 -13.240  1.00 10.00      B   
ATOM   4954  CZ  PHE B 223      21.240 -14.979 -12.198  1.00 10.00      B   
ATOM   4955  C   PHE B 223      18.205 -16.064 -17.810  1.00 10.00      B   
ATOM   4956  O   PHE B 223      17.337 -15.198 -17.933  1.00 10.00      B   
ATOM   4957  N   LYS B 224      18.707 -16.733 -18.838  1.00 10.00      B   
ATOM   4958  HN  LYS B 224      19.375 -17.432 -18.670  1.00 10.00      B   
ATOM   4959  CA  LYS B 224      18.293 -16.459 -20.210  1.00 10.00      B   
ATOM   4960  CB  LYS B 224      19.210 -17.181 -21.199  1.00 10.00      B   
ATOM   4961  CG  LYS B 224      20.656 -16.719 -21.138  1.00 10.00      B   
ATOM   4962  CD  LYS B 224      21.557 -17.556 -22.030  1.00 10.00      B   
ATOM   4963  CE  LYS B 224      23.007 -17.115 -21.898  1.00 10.00      B   
ATOM   4964  NZ  LYS B 224      23.933 -17.984 -22.671  1.00 10.00      B   
ATOM   4965  HZ1 LYS B 224      23.577 -18.117 -23.639  1.00 10.00      B   
ATOM   4966  HZ2 LYS B 224      24.020 -18.914 -22.215  1.00 10.00      B   
ATOM   4967  HZ3 LYS B 224      24.877 -17.549 -22.718  1.00 10.00      B   
ATOM   4968  C   LYS B 224      16.832 -16.834 -20.456  1.00 10.00      B   
ATOM   4969  O   LYS B 224      16.137 -16.175 -21.231  1.00 10.00      B   
ATOM   4970  N   ASP B 225      16.368 -17.881 -19.790  1.00 10.00      B   
ATOM   4971  HN  ASP B 225      16.963 -18.361 -19.174  1.00 10.00      B   
ATOM   4972  CA  ASP B 225      14.990 -18.332 -19.951  1.00 10.00      B   
ATOM   4973  CB  ASP B 225      14.798 -19.752 -19.414  1.00 10.00      B   
ATOM   4974  CG  ASP B 225      15.077 -20.817 -20.456  1.00 10.00      B   
ATOM   4975  OD1 ASP B 225      14.339 -20.882 -21.468  1.00 10.00      B   
ATOM   4976  OD2 ASP B 225      16.034 -21.600 -20.271  1.00 10.00      B   
ATOM   4977  C   ASP B 225      14.014 -17.375 -19.285  1.00 10.00      B   
ATOM   4978  O   ASP B 225      13.020 -16.978 -19.891  1.00 10.00      B   
ATOM   4979  N   ILE B 226      14.312 -16.997 -18.045  1.00 10.00      B   
ATOM   4980  HN  ILE B 226      15.128 -17.347 -17.622  1.00 10.00      B   
ATOM   4981  CA  ILE B 226      13.458 -16.082 -17.292  1.00 10.00      B   
ATOM   4982  CB  ILE B 226      14.010 -15.806 -15.875  1.00 10.00      B   
ATOM   4983  CG1 ILE B 226      14.060 -17.105 -15.065  1.00 10.00      B   
ATOM   4984  CG2 ILE B 226      13.165 -14.763 -15.155  1.00 10.00      B   
ATOM   4985  CD1 ILE B 226      14.740 -16.970 -13.722  1.00 10.00      B   
ATOM   4986  C   ILE B 226      13.276 -14.764 -18.040  1.00 10.00      B   
ATOM   4987  O   ILE B 226      12.151 -14.292 -18.215  1.00 10.00      B   
ATOM   4988  N   ALA B 227      14.387 -14.195 -18.501  1.00 10.00      B   
ATOM   4989  HN  ALA B 227      15.252 -14.632 -18.337  1.00 10.00      B   
ATOM   4990  CA  ALA B 227      14.360 -12.932 -19.236  1.00 10.00      B   
ATOM   4991  CB  ALA B 227      15.776 -12.504 -19.599  1.00 10.00      B   
ATOM   4992  C   ALA B 227      13.506 -13.044 -20.494  1.00 10.00      B   
ATOM   4993  O   ALA B 227      12.706 -12.158 -20.801  1.00 10.00      B   
ATOM   4994  N   LYS B 228      13.675 -14.149 -21.209  1.00 10.00      B   
ATOM   4995  HN  LYS B 228      14.318 -14.823 -20.897  1.00 10.00      B   
ATOM   4996  CA  LYS B 228      12.940 -14.396 -22.440  1.00 10.00      B   
ATOM   4997  CB  LYS B 228      13.429 -15.701 -23.072  1.00 10.00      B   
ATOM   4998  CG  LYS B 228      12.683 -16.124 -24.325  1.00 10.00      B   
ATOM   4999  CD  LYS B 228      13.092 -17.524 -24.747  1.00 10.00      B   
ATOM   5000  CE  LYS B 228      12.181 -18.067 -25.834  1.00 10.00      B   
ATOM   5001  NZ  LYS B 228      12.547 -19.457 -26.220  1.00 10.00      B   
ATOM   5002  HZ1 LYS B 228      11.923 -19.794 -26.979  1.00 10.00      B   
ATOM   5003  HZ2 LYS B 228      12.455 -20.094 -25.403  1.00 10.00      B   
ATOM   5004  HZ3 LYS B 228      13.530 -19.485 -26.558  1.00 10.00      B   
ATOM   5005  C   LYS B 228      11.436 -14.474 -22.186  1.00 10.00      B   
ATOM   5006  O   LYS B 228      10.635 -13.916 -22.944  1.00 10.00      B   
ATOM   5007  N   ARG B 229      11.065 -15.162 -21.118  1.00 10.00      B   
ATOM   5008  HN  ARG B 229      11.756 -15.573 -20.551  1.00 10.00      B   
ATOM   5009  CA  ARG B 229       9.662 -15.330 -20.761  1.00 10.00      B   
ATOM   5010  CB  ARG B 229       9.498 -16.448 -19.730  1.00 10.00      B   
ATOM   5011  CG  ARG B 229       9.969 -17.811 -20.216  1.00 10.00      B   
ATOM   5012  CD  ARG B 229       9.592 -18.914 -19.238  1.00 10.00      B   
ATOM   5013  NE  ARG B 229       8.144 -19.009 -19.062  1.00 10.00      B   
ATOM   5014  HE  ARG B 229       7.745 -18.494 -18.324  1.00 10.00      B   
ATOM   5015  CZ  ARG B 229       7.347 -19.746 -19.834  1.00 10.00      B   
ATOM   5016  NH1 ARG B 229       7.855 -20.459 -20.835  1.00 10.00      B   
ATOM   5017 HH11 ARG B 229       7.229 -21.034 -21.444  1.00 10.00      B   
ATOM   5018 HH12 ARG B 229       8.884 -20.451 -21.018  1.00 10.00      B   
ATOM   5019  NH2 ARG B 229       6.042 -19.771 -19.604  1.00 10.00      B   
ATOM   5020 HH21 ARG B 229       5.636 -19.216 -18.818  1.00 10.00      B   
ATOM   5021 HH22 ARG B 229       5.412 -20.344 -20.208  1.00 10.00      B   
ATOM   5022  C   ARG B 229       9.053 -14.034 -20.239  1.00 10.00      B   
ATOM   5023  O   ARG B 229       7.983 -13.621 -20.687  1.00 10.00      B   
ATOM   5024  N   GLN B 230       9.752 -13.389 -19.312  1.00 10.00      B   
ATOM   5025  HN  GLN B 230      10.619 -13.760 -19.024  1.00 10.00      B   
ATOM   5026  CA  GLN B 230       9.279 -12.147 -18.708  1.00 10.00      B   
ATOM   5027  CB  GLN B 230      10.244 -11.673 -17.619  1.00 10.00      B   
ATOM   5028  CG  GLN B 230      10.059 -12.365 -16.276  1.00 10.00      B   
ATOM   5029  CD  GLN B 230       8.647 -12.216 -15.738  1.00 10.00      B   
ATOM   5030  OE1 GLN B 230       7.935 -11.274 -16.089  1.00 10.00      B   
ATOM   5031  NE2 GLN B 230       8.238 -13.123 -14.867  1.00 10.00      B   
ATOM   5032 HE21 GLN B 230       8.866 -13.843 -14.609  1.00 10.00      B   
ATOM   5033 HE22 GLN B 230       7.327 -13.045 -14.510  1.00 10.00      B   
ATOM   5034  C   GLN B 230       9.058 -11.045 -19.740  1.00 10.00      B   
ATOM   5035  O   GLN B 230       8.047 -10.339 -19.699  1.00 10.00      B   
ATOM   5036  N   PHE B 231       9.994 -10.906 -20.671  1.00 10.00      B   
ATOM   5037  HN  PHE B 231      10.774 -11.503 -20.663  1.00 10.00      B   
ATOM   5038  CA  PHE B 231       9.889  -9.883 -21.702  1.00 10.00      B   
ATOM   5039  CB  PHE B 231      11.179  -9.802 -22.523  1.00 10.00      B   
ATOM   5040  CG  PHE B 231      11.396  -8.469 -23.184  1.00 10.00      B   
ATOM   5041  CD1 PHE B 231      12.039  -7.445 -22.510  1.00 10.00      B   
ATOM   5042  CD2 PHE B 231      10.959  -8.240 -24.476  1.00 10.00      B   
ATOM   5043  CE1 PHE B 231      12.241  -6.217 -23.111  1.00 10.00      B   
ATOM   5044  CE2 PHE B 231      11.157  -7.015 -25.085  1.00 10.00      B   
ATOM   5045  CZ  PHE B 231      11.799  -6.002 -24.400  1.00 10.00      B   
ATOM   5046  C   PHE B 231       8.692 -10.146 -22.614  1.00 10.00      B   
ATOM   5047  O   PHE B 231       7.905  -9.242 -22.901  1.00 10.00      B   
ATOM   5048  N   LYS B 232       8.540 -11.395 -23.045  1.00 10.00      B   
ATOM   5049  HN  LYS B 232       9.183 -12.083 -22.764  1.00 10.00      B   
ATOM   5050  CA  LYS B 232       7.435 -11.767 -23.924  1.00 10.00      B   
ATOM   5051  CB  LYS B 232       7.585 -13.199 -24.437  1.00 10.00      B   
ATOM   5052  CG  LYS B 232       6.803 -13.467 -25.713  1.00 10.00      B   
ATOM   5053  CD  LYS B 232       6.312 -14.903 -25.782  1.00 10.00      B   
ATOM   5054  CE  LYS B 232       5.525 -15.160 -27.059  1.00 10.00      B   
ATOM   5055  NZ  LYS B 232       4.961 -16.535 -27.097  1.00 10.00      B   
ATOM   5056  HZ1 LYS B 232       5.702 -17.232 -26.886  1.00 10.00      B   
ATOM   5057  HZ2 LYS B 232       4.571 -16.738 -28.040  1.00 10.00      B   
ATOM   5058  HZ3 LYS B 232       4.202 -16.629 -26.394  1.00 10.00      B   
ATOM   5059  C   LYS B 232       6.093 -11.602 -23.220  1.00 10.00      B   
ATOM   5060  O   LYS B 232       5.081 -11.299 -23.855  1.00 10.00      B   
ATOM   5061  N   GLU B 233       6.098 -11.798 -21.907  1.00 10.00      B   
ATOM   5062  HN  GLU B 233       6.939 -12.041 -21.463  1.00 10.00      B   
ATOM   5063  CA  GLU B 233       4.892 -11.667 -21.103  1.00 10.00      B   
ATOM   5064  CB  GLU B 233       5.197 -12.024 -19.647  1.00 10.00      B   
ATOM   5065  CG  GLU B 233       3.969 -12.171 -18.767  1.00 10.00      B   
ATOM   5066  CD  GLU B 233       3.257 -13.487 -18.984  1.00 10.00      B   
ATOM   5067  OE1 GLU B 233       2.641 -13.667 -20.053  1.00 10.00      B   
ATOM   5068  OE2 GLU B 233       3.311 -14.351 -18.082  1.00 10.00      B   
ATOM   5069  C   GLU B 233       4.352 -10.243 -21.191  1.00 10.00      B   
ATOM   5070  O   GLU B 233       3.149 -10.030 -21.321  1.00 10.00      B   
ATOM   5071  N   ILE B 234       5.259  -9.275 -21.153  1.00 10.00      B   
ATOM   5072  HN  ILE B 234       6.207  -9.517 -21.074  1.00 10.00      B   
ATOM   5073  CA  ILE B 234       4.891  -7.864 -21.230  1.00 10.00      B   
ATOM   5074  CB  ILE B 234       6.097  -6.955 -20.888  1.00 10.00      B   
ATOM   5075  CG1 ILE B 234       6.569  -7.207 -19.452  1.00 10.00      B   
ATOM   5076  CG2 ILE B 234       5.754  -5.486 -21.088  1.00 10.00      B   
ATOM   5077  CD1 ILE B 234       5.561  -6.811 -18.393  1.00 10.00      B   
ATOM   5078  C   ILE B 234       4.371  -7.524 -22.627  1.00 10.00      B   
ATOM   5079  O   ILE B 234       3.527  -6.645 -22.796  1.00 10.00      B   
ATOM   5080  N   LEU B 235       4.863  -8.253 -23.622  1.00 10.00      B   
ATOM   5081  HN  LEU B 235       5.520  -8.948 -23.418  1.00 10.00      B   
ATOM   5082  CA  LEU B 235       4.465  -8.043 -25.008  1.00 10.00      B   
ATOM   5083  CB  LEU B 235       5.535  -8.595 -25.952  1.00 10.00      B   
ATOM   5084  CG  LEU B 235       6.956  -8.076 -25.726  1.00 10.00      B   
ATOM   5085  CD1 LEU B 235       7.949  -8.847 -26.577  1.00 10.00      B   
ATOM   5086  CD2 LEU B 235       7.041  -6.586 -26.016  1.00 10.00      B   
ATOM   5087  C   LEU B 235       3.117  -8.691 -25.312  1.00 10.00      B   
ATOM   5088  O   LEU B 235       2.681  -8.738 -26.463  1.00 10.00      B   
ATOM   5089  N   THR B 236       2.462  -9.196 -24.279  1.00 10.00      B   
ATOM   5090  HN  THR B 236       2.848  -9.124 -23.382  1.00 10.00      B   
ATOM   5091  CB  THR B 236       1.035 -11.070 -23.539  1.00 10.00      B   
ATOM   5092  OG1 THR B 236       2.257 -11.821 -23.589  1.00 10.00      B   
ATOM   5093  HG1 THR B 236       2.994 -11.237 -23.375  1.00 10.00      B   
ATOM   5094  CG2 THR B 236      -0.111 -11.950 -24.010  1.00 10.00      B   
ATOM   5095  CA  THR B 236       1.168  -9.830 -24.442  1.00 10.00      B   
ATOM   5096  C   THR B 236       0.057  -8.831 -24.121  1.00 10.00      B   
ATOM   5097  O   THR B 236      -0.711  -8.476 -25.041  1.00 10.00      B   
ATOM   5098  OXT THR B 236      -0.023  -8.378 -22.956  1.00 10.00      B   
END
